# Supplementary material for: Evaluating the stress-response of dental students to the dental school environment
Source: PeerJ. 2020 May 6;8:e8981. doi: 10.7717/peerj.8981 (PMC7210805; doi:10.7717/peerj.8981)
Supplement: Supplemental Information 1 [file peerj-08-8981-s001.zip]

Archive with 60 entries (60 files):
- 9-0  III.csv
- 9-0 -V.csv
- 9-0-IV.csv
- 9-1- IV.csv
- 9-1-III.csv
- 9-1-V.csv
- 10-0 III.csv
- 10-0- IV.csv
- 10-0-V.csv
- 10-1 -IV.csv
- 10-1-III.csv
- 10-1-V.csv
- 11-0 III.csv
- 11-1-III.csv
- 1-0 III.csv
- 1-0 V.csv
- 1-0-IV.csv
- 1-1 III.csv
- 1-1-IV.csv
- 1-1-V.csv
- 2 -0 III.csv
- 2 -1- IV.csv
- 2 -1-III.csv
- 2-0 V.csv
- 2-0-IV.csv
- 2-1-V.csv
- 3-0- IV.csv
- 3-0-III.csv
- 3-0-V.csv
- 3-1 III.csv
- 3-1 IV.csv
- 3-1 -V.csv
- 4 -0 -IV.csv
- 4-0 III.csv
- 4-0-V.csv
- 4-1 -III.csv
- 4-1 IV.csv
- 4-1 V.csv
- 5 -0 -IV.csv
- 5 -1 III.csv
- 5-0 -V.csv
- 5-0-III.csv
- 5-1 -IV.csv
- 5-1-V.csv
- 6 -1 III.csv
- 6-0-III.csv
- 6-0-IV.csv
- 6-0-V.csv
- 6-1 -IV.csv
- 6-1 -V.csv
- 7-0-IV.csv
- 7-0-V.csv
- 7-1 III.csv
- 7-1 -IV.csv
- 7-1- V.csv
- 8- 0- IV.csv
- 8-0-III.csv
- 8-0-V.csv
- 8-1- IV.csv
- 8-1- V.csv
