# Supplementary material for: Evaluating the stress-response of dental students to the dental school environment
Source: PeerJ. 2020 May 6;8:e8981. doi: 10.7717/peerj.8981 (PMC7210805; doi:10.7717/peerj.8981)
Supplement: Supplemental Information 1 [file peerj-08-8981-s001.zip › 9-0 III.csv]

// Data mode : Full
// Data quality : High
// Acceleration sensor's range : 16g
// Gyroscope sensor's range : 2000dps
//
//ARTIFACT	NUM	DATE	ACC_X	ACC_Y	ACC_Z	GYRO_X	GYRO_Y	GYRO_Z	EOG_L	EOG_R	EOG_H	EOG_V
	1	2019-01-15 09:22:22.28	-914	1193	-1423	-9	2	-35	-302	-91	-211	196
	2	2019-01-15 09:22:22.29	-921	1196	-1424	-3	1	-31	-120	-366	246	243
	3	2019-01-15 09:22:22.30	-915	1195	-1430	0	4	-31	-287	-98	-189	192
	4	2019-01-15 09:22:22.31	-910	1190	-1429	2	7	-31	-128	-351	223	239
	5	2019-01-15 09:22:22.32	-913	1196	-1439	5	11	-32	-299	-89	-210	194
	6	2019-01-15 09:22:22.33	-902	1191	-1421	3	11	-30	-139	-355	216	247
	7	2019-01-15 09:22:22.34	-895	1194	-1435	1	14	-29	-303	-83	-220	193
	8	2019-01-15 09:22:22.35	-907	1187	-1421	2	15	-28	-156	-343	187	249
	9	2019-01-15 09:22:22.36	-906	1187	-1431	6	14	-24	-333	-72	-261	202
	10	2019-01-15 09:22:22.37	-923	1179	-1424	8	8	-16	-212	-310	98	261
	11	2019-01-15 09:22:22.38	-920	1186	-1422	7	-3	-9	-359	-47	-312	203
	12	2019-01-15 09:22:22.39	-916	1184	-1415	5	-10	1	-214	-295	81	254
	13	2019-01-15 09:22:22.40	-913	1179	-1414	11	-14	4	-348	-52	-296	200
	14	2019-01-15 09:22:22.41	-920	1177	-1414	18	-17	6	-209	-301	92	255
	15	2019-01-15 09:22:22.42	-911	1188	-1414	21	-17	9	-323	-65	-258	194
	16	2019-01-15 09:22:22.43	-914	1205	-1422	18	-16	11	-172	-345	173	258
	17	2019-01-15 09:22:22.44	-922	1205	-1437	10	-7	4	-274	-105	-169	189
	18	2019-01-15 09:22:22.45	-920	1200	-1439	2	-1	-1	-137	-351	214	244
	19	2019-01-15 09:22:22.46	-925	1186	-1416	1	-2	-3	-260	-111	-149	185
	20	2019-01-15 09:22:22.47	-908	1186	-1415	8	4	-3	-140	-355	215	247
	21	2019-01-15 09:22:22.48	-917	1189	-1416	12	7	-8	-260	-105	-155	182
	22	2019-01-15 09:22:22.49	-913	1185	-1413	14	12	-7	-148	-337	189	242
	23	2019-01-15 09:22:22.50	-903	1183	-1424	17	7	-7	-251	-107	-144	179
	24	2019-01-15 09:22:22.51	-907	1196	-1427	12	9	-6	-141	-340	199	240
	25	2019-01-15 09:22:22.52	-905	1185	-1434	5	6	-6	-244	-110	-134	177
	26	2019-01-15 09:22:22.53	-910	1181	-1439	2	3	-8	-144	-334	190	239
	27	2019-01-15 09:22:22.54	-919	1184	-1434	-2	-1	-4	-253	-100	-153	176
	28	2019-01-15 09:22:22.55	-919	1186	-1432	-4	1	-2	-174	-310	136	242
	29	2019-01-15 09:22:22.56	-916	1190	-1429	-8	-2	-1	-264	-88	-176	176
	30	2019-01-15 09:22:22.57	-917	1186	-1423	-11	-1	-2	-175	-303	128	239
	31	2019-01-15 09:22:22.58	-915	1195	-1423	-8	2	-1	-257	-92	-165	174
	32	2019-01-15 09:22:22.59	-913	1192	-1426	-7	-2	1	-180	-301	121	240
	33	2019-01-15 09:22:22.60	-919	1198	-1427	-6	-3	2	-253	-103	-150	178
	34	2019-01-15 09:22:22.61	-913	1191	-1424	1	0	1	-184	-305	121	244
	35	2019-01-15 09:22:22.62	-914	1188	-1426	8	2	-2	-261	-98	-163	179
	36	2019-01-15 09:22:22.63	-911	1193	-1425	12	5	-3	-210	-280	70	245
	37	2019-01-15 09:22:22.64	-909	1190	-1426	11	4	-1	-275	-95	-180	185
	38	2019-01-15 09:22:22.65	-918	1192	-1416	8	4	-2	-215	-285	70	250
	39	2019-01-15 09:22:22.66	-902	1191	-1432	6	6	-4	-260	-112	-148	186
	40	2019-01-15 09:22:22.67	-914	1185	-1434	3	4	-8	-211	-289	78	250
	41	2019-01-15 09:22:22.68	-922	1184	-1427	1	0	-10	-268	-99	-169	183
	42	2019-01-15 09:22:22.69	-919	1191	-1428	1	-5	-8	-235	-260	25	247
	43	2019-01-15 09:22:22.70	-917	1187	-1436	3	-6	-7	-263	-104	-159	183
	44	2019-01-15 09:22:22.71	-922	1179	-1435	3	-8	-7	-224	-273	49	248
	45	2019-01-15 09:22:22.72	-915	1174	-1423	3	-7	-4	-256	-112	-144	184
	46	2019-01-15 09:22:22.73	-915	1172	-1423	5	-11	-1	-237	-259	22	248
	47	2019-01-15 09:22:22.74	-912	1177	-1415	4	-12	4	-262	-112	-150	187
	48	2019-01-15 09:22:22.75	-909	1178	-1419	2	-9	7	-243	-247	4	245
	49	2019-01-15 09:22:22.76	-904	1178	-1412	1	-1	8	-267	-117	-150	192
	50	2019-01-15 09:22:22.77	-923	1182	-1419	-1	5	3	-258	-253	-5	255
	51	2019-01-15 09:22:22.78	-924	1195	-1428	-4	9	2	-265	-128	-137	196
	52	2019-01-15 09:22:22.79	-923	1183	-1437	-5	8	-2	-263	-251	-12	257
	53	2019-01-15 09:22:22.80	-921	1176	-1437	-5	6	-4	-257	-132	-125	194
	54	2019-01-15 09:22:22.81	-914	1192	-1438	-4	4	-3	-262	-249	-13	255
	55	2019-01-15 09:22:22.82	-923	1189	-1434	-8	1	-3	-233	-136	-97	184
	56	2019-01-15 09:22:22.83	-909	1191	-1434	-11	0	-6	-245	-242	-3	243
	57	2019-01-15 09:22:22.84	-908	1189	-1426	-7	7	-7	-216	-148	-68	182
	58	2019-01-15 09:22:22.85	-908	1193	-1433	-5	10	-14	-237	-243	6	240
	59	2019-01-15 09:22:22.86	-906	1189	-1426	-6	14	-18	-202	-152	-50	177
	60	2019-01-15 09:22:22.87	-915	1192	-1432	-10	19	-21	-237	-239	2	238
	61	2019-01-15 09:22:22.88	-923	1184	-1427	-10	19	-25	-198	-164	-34	181
	62	2019-01-15 09:22:22.89	-915	1181	-1427	-9	23	-24	-242	-238	-4	240
	63	2019-01-15 09:22:22.90	-916	1186	-1425	-8	27	-25	-209	-154	-55	181
	64	2019-01-15 09:22:22.91	-921	1183	-1425	-7	30	-23	-269	-201	-68	235
	65	2019-01-15 09:22:22.92	-911	1180	-1416	-3	24	-17	-230	-137	-93	183
	66	2019-01-15 09:22:22.93	-902	1185	-1425	-4	24	-14	-284	-205	-79	244
	67	2019-01-15 09:22:22.94	-906	1185	-1426	-10	23	-13	-209	-174	-35	191
	68	2019-01-15 09:22:22.95	-908	1185	-1431	-14	21	-10	-263	-220	-43	241
	69	2019-01-15 09:22:22.96	-915	1192	-1434	-20	17	-10	-192	-184	-8	188
	70	2019-01-15 09:22:22.97	-907	1187	-1438	-26	10	-9	-265	-211	-54	238
	71	2019-01-15 09:22:22.98	-907	1192	-1428	-29	4	-10	-174	-188	14	181
	72	2019-01-15 09:22:22.99	-892	1193	-1429	-26	5	-13	-254	-214	-40	234
	73	2019-01-15 09:22:23.00	-902	1192	-1423	-22	6	-17	-174	-200	26	187
	74	2019-01-15 09:22:23.01	-903	1190	-1423	-15	8	-19	-272	-200	-72	236
	75	2019-01-15 09:22:23.02	-902	1190	-1425	-10	4	-21	-184	-186	2	185
	76	2019-01-15 09:22:23.03	-905	1201	-1426	-6	3	-22	-279	-187	-92	233
	77	2019-01-15 09:22:23.04	-898	1183	-1429	-8	-5	-20	-180	-200	20	190
	78	2019-01-15 09:22:23.05	-900	1183	-1420	-5	-9	-12	-286	-193	-93	239
	79	2019-01-15 09:22:23.06	-900	1181	-1428	-5	-11	-4	-210	-184	-26	197
	80	2019-01-15 09:22:23.07	-917	1182	-1437	-5	-13	-3	-325	-152	-173	238
	81	2019-01-15 09:22:23.08	-918	1176	-1421	-5	-17	2	-211	-192	-19	201
	82	2019-01-15 09:22:23.09	-918	1174	-1418	-6	-17	9	-313	-176	-137	244
	83	2019-01-15 09:22:23.10	-914	1182	-1428	-4	-21	8	-208	-205	-3	206
	84	2019-01-15 09:22:23.11	-915	1187	-1430	-3	-20	11	-327	-157	-170	242
	85	2019-01-15 09:22:23.12	-911	1186	-1421	-7	-14	12	-212	-196	-16	204
	86	2019-01-15 09:22:23.13	-901	1197	-1433	-12	-5	8	-328	-148	-180	238
	87	2019-01-15 09:22:23.14	-900	1192	-1440	-11	-4	0	-174	-225	51	199
	88	2019-01-15 09:22:23.15	-918	1190	-1446	-13	-3	-3	-297	-171	-126	234
	89	2019-01-15 09:22:23.16	-919	1191	-1450	-15	-14	-1	-159	-236	77	197
	90	2019-01-15 09:22:23.17	-899	1193	-1424	-22	-30	4	-309	-164	-145	236
	91	2019-01-15 09:22:23.18	-914	1193	-1417	-26	-27	3	-161	-244	83	202
	92	2019-01-15 09:22:23.19	-910	1194	-1417	-25	-23	-1	-304	-162	-142	233
	93	2019-01-15 09:22:23.20	-906	1192	-1410	-22	-23	-3	-162	-248	86	205
	94	2019-01-15 09:22:23.21	-914	1192	-1409	-19	-18	3	-318	-150	-168	234
	95	2019-01-15 09:22:23.22	-916	1199	-1412	-13	-13	2	-178	-239	61	208
	96	2019-01-15 09:22:23.23	-918	1192	-1420	-11	3	1	-341	-135	-206	238
	97	2019-01-15 09:22:23.24	-915	1195	-1425	-1	7	-2	-205	-240	35	222
	98	2019-01-15 09:22:23.25	-912	1202	-1431	1	7	-2	-363	-133	-230	248
	99	2019-01-15 09:22:23.26	-910	1196	-1431	-4	0	-4	-197	-231	34	214
	100	2019-01-15 09:22:23.27	-913	1187	-1427	-2	-9	3	-350	-114	-236	232
	101	2019-01-15 09:22:23.28	-915	1191	-1432	-5	-14	7	-164	-254	90	209
	102	2019-01-15 09:22:23.29	-920	1203	-1417	-10	-24	9	-331	-132	-199	231
	103	2019-01-15 09:22:23.30	-911	1199	-1412	-14	-22	8	-155	-279	124	217
	104	2019-01-15 09:22:23.31	-918	1204	-1415	-16	-20	7	-336	-133	-203	234
	105	2019-01-15 09:22:23.32	-923	1189	-1413	-15	-20	3	-176	-258	82	217
	106	2019-01-15 09:22:23.33	-929	1189	-1414	-9	-18	5	-351	-107	-244	229
	107	2019-01-15 09:22:23.34	-923	1191	-1415	-4	-14	9	-159	-271	112	215
	108	2019-01-15 09:22:23.35	-918	1202	-1411	-3	-9	7	-332	-124	-208	228
	109	2019-01-15 09:22:23.36	-904	1200	-1412	-2	-5	4	-138	-293	155	215
	110	2019-01-15 09:22:23.37	-916	1205	-1412	-2	0	-2	-327	-124	-203	225
	111	2019-01-15 09:22:23.38	-919	1196	-1411	-5	2	-4	-140	-294	154	217
	112	2019-01-15 09:22:23.39	-906	1190	-1413	-3	-2	-5	-342	-113	-229	227
	113	2019-01-15 09:22:23.40	-922	1191	-1428	1	-4	-2	-186	-261	75	223
	114	2019-01-15 09:22:23.41	-925	1201	-1433	-1	-10	1	-378	-77	-301	227
	115	2019-01-15 09:22:23.42	-922	1191	-1425	-5	-15	2	-184	-275	91	229
	116	2019-01-15 09:22:23.43	-916	1195	-1428	-9	-17	5	-365	-103	-262	234
	117	2019-01-15 09:22:23.44	-909	1199	-1417	-11	-18	5	-172	-303	131	237
	118	2019-01-15 09:22:23.45	-913	1191	-1416	-10	-10	2	-359	-106	-253	232
	119	2019-01-15 09:22:23.46	-925	1200	-1422	-8	-5	-3	-152	-308	156	230
	120	2019-01-15 09:22:23.47	-917	1195	-1426	-9	-1	-6	-347	-105	-242	226
	121	2019-01-15 09:22:23.48	-923	1184	-1419	-8	2	-3	-149	-323	174	236
	122	2019-01-15 09:22:23.49	-920	1199	-1420	-4	1	-3	-346	-112	-234	229
	123	2019-01-15 09:22:23.50	-919	1202	-1421	-2	-1	-6	-143	-317	174	230
	124	2019-01-15 09:22:23.51	-917	1202	-1416	-2	-1	-8	-344	-94	-250	219
	125	2019-01-15 09:22:23.52	-903	1197	-1416	-2	4	-15	-140	-321	181	230
	126	2019-01-15 09:22:23.53	-918	1192	-1413	1	8	-20	-338	-101	-237	219
	127	2019-01-15 09:22:23.54	-916	1201	-1424	1	5	-21	-131	-333	202	232
	128	2019-01-15 09:22:23.55	-922	1196	-1423	-5	4	-18	-340	-99	-241	219
	129	2019-01-15 09:22:23.56	-910	1195	-1424	-8	4	-20	-154	-312	158	233
	130	2019-01-15 09:22:23.57	-909	1197	-1422	-5	5	-21	-357	-72	-285	214
	131	2019-01-15 09:22:23.58	-911	1194	-1415	-3	5	-16	-154	-320	166	237
	132	2019-01-15 09:22:23.59	-914	1205	-1427	-4	5	-18	-357	-82	-275	219
	133	2019-01-15 09:22:23.60	-917	1203	-1425	-8	2	-21	-168	-312	144	240
	134	2019-01-15 09:22:23.61	-909	1196	-1432	-7	-2	-23	-378	-63	-315	220
	135	2019-01-15 09:22:23.62	-923	1197	-1424	0	-10	-21	-187	-300	113	243
	136	2019-01-15 09:22:23.63	-912	1200	-1408	5	-13	-23	-368	-74	-294	221
	137	2019-01-15 09:22:23.64	-917	1196	-1416	5	-11	-23	-142	-351	209	246
	138	2019-01-15 09:22:23.65	-920	1194	-1425	3	-8	-26	-347	-98	-249	222
	139	2019-01-15 09:22:23.66	-934	1180	-1404	5	-13	-19	-165	-353	188	259
	140	2019-01-15 09:22:23.67	-926	1169	-1391	11	-13	-12	-339	-87	-252	213
	141	2019-01-15 09:22:23.68	-926	1180	-1398	20	-9	-8	-126	-342	216	234
	142	2019-01-15 09:22:23.69	-925	1190	-1411	19	-9	-2	-329	-83	-246	206
	143	2019-01-15 09:22:23.70	-933	1190	-1420	14	-8	1	-139	-349	210	244
	144	2019-01-15 09:22:23.71	-925	1193	-1418	6	0	7	-326	-87	-239	206
	145	2019-01-15 09:22:23.72	-921	1191	-1435	-1	11	7	-130	-358	228	244
	146	2019-01-15 09:22:23.73	-921	1181	-1436	-9	20	3	-340	-88	-252	214
	147	2019-01-15 09:22:23.74	-930	1190	-1436	-6	24	0	-170	-337	167	253
	148	2019-01-15 09:22:23.75	-928	1195	-1432	1	14	1	-336	-65	-271	200
	149	2019-01-15 09:22:23.76	-922	1201	-1431	-6	7	2	-133	-336	203	234
	150	2019-01-15 09:22:23.77	-921	1204	-1419	-11	8	-1	-329	-75	-254	202
	151	2019-01-15 09:22:23.78	-908	1205	-1420	-9	8	-11	-172	-336	164	254
	152	2019-01-15 09:22:23.79	-921	1201	-1415	-5	9	-20	-381	-62	-319	221
	153	2019-01-15 09:22:23.80	-921	1196	-1418	-6	11	-24	-217	-318	101	267
	154	2019-01-15 09:22:23.81	-921	1196	-1425	-3	13	-26	-409	-52	-357	230
	155	2019-01-15 09:22:23.82	-916	1190	-1417	-2	13	-26	-221	-330	109	275
	156	2019-01-15 09:22:23.83	-907	1189	-1412	0	12	-24	-370	-76	-294	223
	157	2019-01-15 09:22:23.84	-913	1187	-1418	6	13	-23	-176	-358	182	267
	158	2019-01-15 09:22:23.85	-925	1193	-1420	12	10	-22	-352	-94	-258	223
	159	2019-01-15 09:22:23.86	-913	1200	-1428	10	8	-23	-191	-352	161	271
	160	2019-01-15 09:22:23.87	-923	1189	-1419	7	7	-26	-367	-80	-287	223
	161	2019-01-15 09:22:23.88	-905	1190	-1418	4	5	-27	-189	-343	154	266
	162	2019-01-15 09:22:23.89	-912	1182	-1424	2	12	-29	-345	-61	-284	203
	163	2019-01-15 09:22:23.90	-919	1183	-1423	-1	13	-28	-185	-322	137	253
	164	2019-01-15 09:22:23.91	-916	1175	-1411	-1	17	-29	-381	-55	-326	218
	165	2019-01-15 09:22:23.92	-925	1178	-1420	0	19	-25	-236	-318	82	277
	166	2019-01-15 09:22:23.93	-923	1173	-1417	1	14	-15	-384	-65	-319	224
	167	2019-01-15 09:22:23.94	-924	1178	-1417	6	9	-5	-209	-332	123	270
	168	2019-01-15 09:22:23.95	-919	1177	-1414	9	8	2	-341	-68	-273	204
	169	2019-01-15 09:22:23.96	-908	1186	-1410	7	10	5	-190	-320	130	255
	170	2019-01-15 09:22:23.97	-923	1181	-1425	6	8	6	-301	-65	-236	183
	171	2019-01-15 09:22:23.98	-929	1175	-1427	6	5	10	-160	-319	159	239
	172	2019-01-15 09:22:23.99	-920	1189	-1426	3	-2	12	-341	-76	-265	208
	173	2019-01-15 09:22:24.00	-917	1197	-1417	0	-2	13	-212	-338	126	275
	174	2019-01-15 09:22:24.01	-903	1196	-1434	-4	5	7	-340	-71	-269	205
	175	2019-01-15 09:22:24.02	-909	1205	-1430	-3	6	-1	-210	-306	96	258
	176	2019-01-15 09:22:24.03	-914	1204	-1438	-4	9	-3	-329	-62	-267	195
	177	2019-01-15 09:22:24.04	-905	1205	-1432	-6	6	-5	-194	-322	128	258
	178	2019-01-15 09:22:24.05	-914	1204	-1423	-8	6	-9	-322	-81	-241	201
	179	2019-01-15 09:22:24.06	-916	1197	-1421	-4	6	-11	-207	-312	105	259
	180	2019-01-15 09:22:24.07	-909	1199	-1419	-2	10	-16	-334	-75	-259	204
	181	2019-01-15 09:22:24.08	-915	1200	-1421	-5	5	-20	-211	-316	105	263
	182	2019-01-15 09:22:24.09	-926	1193	-1430	-9	4	-22	-299	-77	-222	188
	183	2019-01-15 09:22:24.10	-903	1192	-1422	-12	0	-23	-190	-298	108	244
	184	2019-01-15 09:22:24.11	-918	1178	-1411	-11	2	-23	-340	-64	-276	202
	185	2019-01-15 09:22:24.12	-913	1175	-1406	-8	4	-18	-255	-279	24	267
	186	2019-01-15 09:22:24.13	-912	1169	-1410	-1	9	-13	-354	-89	-265	221
	187	2019-01-15 09:22:24.14	-919	1175	-1427	5	9	-3	-238	-331	93	284
	188	2019-01-15 09:22:24.15	-914	1188	-1424	3	12	4	-333	-115	-218	224
	189	2019-01-15 09:22:24.16	-917	1192	-1430	-2	13	8	-236	-309	73	272
	190	2019-01-15 09:22:24.17	-910	1193	-1434	-7	12	8	-349	-84	-265	216
	191	2019-01-15 09:22:24.18	-915	1199	-1434	-10	11	8	-263	-284	21	273
	192	2019-01-15 09:22:24.19	-919	1198	-1433	-15	4	7	-347	-90	-257	218
	193	2019-01-15 09:22:24.20	-913	1195	-1428	-18	1	7	-261	-292	31	276
	194	2019-01-15 09:22:24.21	-917	1196	-1425	-11	-4	4	-343	-103	-240	223
	195	2019-01-15 09:22:24.22	-925	1191	-1424	-6	-11	0	-264	-289	25	276
	196	2019-01-15 09:22:24.23	-911	1200	-1423	2	-15	-1	-346	-95	-251	220
	197	2019-01-15 09:22:24.24	-916	1199	-1416	2	-13	-5	-284	-270	-14	277
	198	2019-01-15 09:22:24.25	-907	1209	-1414	-1	-4	-11	-338	-98	-240	218
	199	2019-01-15 09:22:24.26	-906	1199	-1426	-1	10	-22	-273	-273	0	273
	200	2019-01-15 09:22:24.27	-923	1196	-1429	-3	15	-28	-335	-106	-229	220
	201	2019-01-15 09:22:24.28	-925	1167	-1419	-2	16	-28	-285	-265	-20	275
	202	2019-01-15 09:22:24.29	-924	1169	-1415	4	10	-16	-315	-115	-200	215
	203	2019-01-15 09:22:24.30	-921	1173	-1427	12	-1	-5	-258	-278	20	268
	204	2019-01-15 09:22:24.31	-907	1178	-1427	11	-3	0	-294	-97	-197	195
	205	2019-01-15 09:22:24.32	-908	1185	-1422	8	0	3	-274	-228	-46	251
	206	2019-01-15 09:22:24.33	-908	1193	-1425	-3	13	0	-293	-122	-171	207
	207	2019-01-15 09:22:24.34	-915	1189	-1440	-17	15	-5	-260	-284	24	272
	208	2019-01-15 09:22:24.35	-928	1177	-1444	-21	8	-2	-268	-151	-117	209
	209	2019-01-15 09:22:24.36	-930	1184	-1427	-22	4	6	-252	-264	12	258
	210	2019-01-15 09:22:24.37	-920	1193	-1419	-23	-1	8	-258	-133	-125	195
	211	2019-01-15 09:22:24.38	-912	1192	-1420	-23	4	10	-255	-250	-5	252
	212	2019-01-15 09:22:24.39	-923	1199	-1433	-20	5	7	-287	-115	-172	201
	213	2019-01-15 09:22:24.40	-916	1208	-1429	-16	4	3	-301	-208	-93	254
	214	2019-01-15 09:22:24.41	-915	1211	-1421	-17	8	4	-286	-111	-175	198
	215	2019-01-15 09:22:24.42	-910	1207	-1418	-10	12	-3	-282	-214	-68	248
	216	2019-01-15 09:22:24.43	-917	1208	-1417	0	15	-4	-259	-137	-122	198
	217	2019-01-15 09:22:24.44	-926	1203	-1423	0	10	-4	-275	-226	-49	250
	218	2019-01-15 09:22:24.45	-912	1190	-1422	-3	11	-1	-243	-138	-105	190
	219	2019-01-15 09:22:24.46	-918	1195	-1425	-2	11	0	-276	-210	-66	243
	220	2019-01-15 09:22:24.47	-906	1197	-1422	-3	17	-1	-227	-150	-77	188
	221	2019-01-15 09:22:24.48	-915	1194	-1430	-2	17	-1	-260	-222	-38	241
	222	2019-01-15 09:22:24.49	-908	1191	-1427	-2	17	-4	-206	-175	-31	190
	223	2019-01-15 09:22:24.50	-909	1191	-1423	-2	15	-2	-260	-234	-26	247
	224	2019-01-15 09:22:24.51	-907	1190	-1424	-4	9	1	-209	-175	-34	192
	225	2019-01-15 09:22:24.52	-894	1185	-1421	-6	12	1	-277	-214	-63	245
	226	2019-01-15 09:22:24.53	-903	1187	-1418	-10	13	2	-221	-179	-42	200
	227	2019-01-15 09:22:24.54	-908	1179	-1423	-7	5	4	-288	-208	-80	248
	228	2019-01-15 09:22:24.55	-893	1192	-1414	-6	8	0	-246	-161	-85	203
	229	2019-01-15 09:22:24.56	-887	1196	-1417	-6	16	-4	-323	-175	-148	249
	230	2019-01-15 09:22:24.57	-891	1197	-1418	-7	16	-10	-281	-155	-126	218
	231	2019-01-15 09:22:24.58	-906	1195	-1436	-6	12	-12	-353	-173	-180	263
	232	2019-01-15 09:22:24.59	-904	1203	-1445	-5	7	-17	-286	-165	-121	225
	233	2019-01-15 09:22:24.60	-887	1195	-1443	-4	3	-19	-358	-171	-187	264
	234	2019-01-15 09:22:24.61	-906	1202	-1439	-6	-2	-22	-275	-187	-88	231
	235	2019-01-15 09:22:24.62	-907	1195	-1428	-5	-7	-23	-351	-184	-167	267
	236	2019-01-15 09:22:24.63	-905	1200	-1431	-6	-12	-21	-272	-200	-72	236
	237	2019-01-15 09:22:24.64	-904	1192	-1425	-10	-18	-23	-355	-179	-176	267
	238	2019-01-15 09:22:24.65	-903	1185	-1425	-10	-18	-21	-257	-210	-47	233
	239	2019-01-15 09:22:24.66	-917	1185	-1415	-11	-14	-22	-350	-175	-175	262
	240	2019-01-15 09:22:24.67	-911	1190	-1414	-9	-8	-22	-256	-204	-52	230
	241	2019-01-15 09:22:24.68	-916	1193	-1423	-8	1	-23	-358	-163	-195	260
	242	2019-01-15 09:22:24.69	-910	1194	-1439	-8	4	-24	-242	-209	-33	225
	243	2019-01-15 09:22:24.70	-913	1200	-1438	-10	3	-26	-351	-156	-195	253
	244	2019-01-15 09:22:24.71	-913	1193	-1440	-19	4	-23	-238	-185	-53	211
	245	2019-01-15 09:22:24.72	-913	1196	-1445	-27	-1	-19	-358	-113	-245	235
	246	2019-01-15 09:22:24.73	-916	1186	-1444	-26	-7	-16	-243	-161	-82	202
	247	2019-01-15 09:22:24.74	-905	1185	-1453	-23	-7	-11	-367	-94	-273	230
	248	2019-01-15 09:22:24.75	-926	1186	-1458	-18	-10	-11	-249	-165	-84	207
	249	2019-01-15 09:22:24.76	-929	1177	-1455	-17	-12	-2	-379	-96	-283	237
	250	2019-01-15 09:22:24.77	-933	1166	-1434	-10	-17	7	-253	-191	-62	222
	251	2019-01-15 09:22:24.78	-937	1166	-1430	0	-19	15	-388	-117	-271	252
	252	2019-01-15 09:22:24.79	-946	1167	-1423	2	-28	23	-258	-220	-38	239
	253	2019-01-15 09:22:24.80	-933	1154	-1403	0	-26	37	-403	-128	-275	265
	254	2019-01-15 09:22:24.81	-926	1130	-1373	3	-15	49	-253	-232	-21	242
	255	2019-01-15 09:22:24.82	-940	1177	-1396	10	-7	53	-382	-134	-248	258
	256	2019-01-15 09:22:24.83	-922	1188	-1415	-6	3	58	-202	-271	69	236
	257	2019-01-15 09:22:24.84	-935	1166	-1385	-15	24	67	-357	-160	-197	258
	258	2019-01-15 09:22:24.85	-963	1251	-1430	11	57	54	-202	-290	88	246
	259	2019-01-15 09:22:24.86	-956	1273	-1465	7	56	36	-379	-157	-222	268
	260	2019-01-15 09:22:24.87	-953	1266	-1421	-25	11	52	-245	-277	32	261
	261	2019-01-15 09:22:24.88	-900	1220	-1432	-32	9	52	-417	-133	-284	275
	262	2019-01-15 09:22:24.89	-916	1217	-1405	6	83	34	-272	-286	14	279
	263	2019-01-15 09:22:24.90	-927	1265	-1442	91	72	6	-404	-133	-271	268
	264	2019-01-15 09:22:24.91	-929	1267	-1526	134	98	-27	-203	-271	68	237
	265	2019-01-15 09:22:24.92	-968	1286	-1465	142	104	-53	-357	-112	-245	234
	266	2019-01-15 09:22:24.93	-952	1254	-1463	139	81	-57	-183	-286	103	234
	267	2019-01-15 09:22:24.94	-945	1231	-1480	121	75	-60	-428	-124	-304	276
	268	2019-01-15 09:22:24.95	-935	1217	-1435	107	76	-51	-413	-317	-96	365
	269	2019-01-15 09:22:24.96	-923	1198	-1415	109	81	-38	-364	-153	-211	258
	270	2019-01-15 09:22:24.97	-925	1193	-1420	116	98	-36	-58	-372	314	215
	271	2019-01-15 09:22:24.98	-923	1166	-1418	122	100	-34	315	-191	506	-62
	272	2019-01-15 09:22:24.99	-911	1159	-1418	118	118	-24	531	-380	911	-75
	273	2019-01-15 09:22:25.00	-912	1152	-1413	112	135	-24	417	-176	593	-120
	274	2019-01-15 09:22:25.01	-903	1153	-1424	115	150	-12	253	-392	645	69
	275	2019-01-15 09:22:25.02	-883	1146	-1392	120	167	-4	320	-192	512	-64
	276	2019-01-15 09:22:25.03	-880	1116	-1413	133	185	-4	339	-423	762	42
	277	2019-01-15 09:22:25.04	-874	1160	-1468	133	178	0	549	-204	753	-172
	278	2019-01-15 09:22:25.05	-867	1135	-1440	117	178	14	619	-388	1007	-115
	279	2019-01-15 09:22:25.06	-839	1095	-1425	104	177	24	556	-156	712	-200
	280	2019-01-15 09:22:25.07	-825	1097	-1450	98	169	32	435	-385	820	-25
	281	2019-01-15 09:22:25.08	-835	1121	-1463	97	154	37	455	-166	621	-144
	282	2019-01-15 09:22:25.09	-816	1131	-1475	85	146	30	412	-388	800	-12
	283	2019-01-15 09:22:25.10	-816	1143	-1482	67	134	15	489	-156	645	-166
	284	2019-01-15 09:22:25.11	-835	1151	-1507	42	107	8	457	-389	846	-34
	285	2019-01-15 09:22:25.12	-808	1153	-1499	21	81	-5	496	-160	656	-168
	286	2019-01-15 09:22:25.13	-807	1116	-1458	9	78	-18	425	-422	847	-1
	287	2019-01-15 09:22:25.14	-813	1111	-1429	15	77	-26	476	-192	668	-142
	288	2019-01-15 09:22:25.15	-809	1145	-1454	14	74	-45	385	-459	844	37
	289	2019-01-15 09:22:25.16	-843	1165	-1539	-20	54	-55	416	-217	633	-99
	290	2019-01-15 09:22:25.17	-841	1158	-1482	-69	42	-44	303	-482	785	89
	291	2019-01-15 09:22:25.18	-828	1121	-1452	-75	46	-51	567	-210	777	-178
	292	2019-01-15 09:22:25.19	-837	1117	-1462	-58	40	-54	714	-440	1154	-137
	293	2019-01-15 09:22:25.20	-844	1128	-1472	-48	38	-47	626	-162	788	-232
	294	2019-01-15 09:22:25.21	-833	1148	-1461	-40	52	-45	440	-418	858	-11
	295	2019-01-15 09:22:25.22	-850	1156	-1505	-39	54	-50	393	-141	534	-126
	296	2019-01-15 09:22:25.23	-867	1191	-1519	-55	39	-47	341	-402	743	30
	297	2019-01-15 09:22:25.24	-857	1177	-1503	-76	28	-37	436	-356	792	-40
	298	2019-01-15 09:22:25.25	-880	1173	-1436	-90	20	-25	503	32	471	-267
	299	2019-01-15 09:22:25.26	-844	1215	-1538	-104	-2	-18	691	-63	754	-314
	300	2019-01-15 09:22:25.27	-872	1228	-1580	-158	-31	-14	634	75	559	-354
	301	2019-01-15 09:22:25.28	-858	1205	-1444	-197	-32	24	680	-124	804	-278
	302	2019-01-15 09:22:25.29	-823	1146	-1411	-178	2	26	560	125	435	-342
	303	2019-01-15 09:22:25.30	-855	1175	-1449	-128	30	20	646	766	-120	-706
	304	2019-01-15 09:22:25.31	-852	1209	-1471	-71	15	24	605	947	-342	-776
	305	2019-01-15 09:22:25.32	-845	1211	-1480	-47	31	19	666	878	-212	-772
	306	2019-01-15 09:22:25.33	-833	1219	-1474	-35	38	9	536	-62	598	-237
	307	2019-01-15 09:22:25.34	-829	1220	-1468	-15	25	-10	497	-178	675	-159
	308	2019-01-15 09:22:25.35	-835	1213	-1449	-12	8	-26	445	-480	925	17
	309	2019-01-15 09:22:25.36	-809	1196	-1491	-16	-2	-34	498	-151	649	-173
	310	2019-01-15 09:22:25.37	-805	1139	-1456	-21	10	-51	470	-364	834	-53
	311	2019-01-15 09:22:25.38	-838	1130	-1468	-7	5	-51	529	-85	614	-222
	312	2019-01-15 09:22:25.39	-840	1119	-1469	-2	-8	-39	479	-347	826	-66
	313	2019-01-15 09:22:25.40	-827	1098	-1463	-3	-16	-27	505	-93	598	-206
	314	2019-01-15 09:22:25.41	-816	1104	-1450	-12	-29	-12	456	-375	831	-40
	315	2019-01-15 09:22:25.42	-802	1104	-1460	-25	-18	1	476	-141	617	-167
	316	2019-01-15 09:22:25.43	-812	1087	-1462	-35	-7	6	436	-443	879	3
	317	2019-01-15 09:22:25.44	-822	1092	-1463	-48	1	16	673	-166	839	-253
	318	2019-01-15 09:22:25.45	-833	1103	-1466	-62	-4	35	699	-423	1122	-138
	319	2019-01-15 09:22:25.46	-833	1113	-1455	-86	-22	58	603	-153	756	-225
	320	2019-01-15 09:22:25.47	-821	1120	-1448	-118	-38	82	485	-424	909	-30
	321	2019-01-15 09:22:25.48	-817	1120	-1429	-132	-53	100	455	-169	624	-143
	322	2019-01-15 09:22:25.49	-809	1133	-1408	-117	-37	101	449	-442	891	-3
	323	2019-01-15 09:22:25.50	-816	1156	-1416	-82	-8	80	483	-183	666	-150
	324	2019-01-15 09:22:25.51	-836	1208	-1482	-63	4	51	470	-455	925	-7
	325	2019-01-15 09:22:25.52	-846	1242	-1524	-90	-9	38	492	-200	692	-146
	326	2019-01-15 09:22:25.53	-873	1257	-1516	-131	-29	32	490	-462	952	-14
	327	2019-01-15 09:22:25.54	-849	1259	-1503	-162	-55	22	505	-212	717	-146
	328	2019-01-15 09:22:25.55	-864	1261	-1470	-182	-80	17	469	-465	934	-2
	329	2019-01-15 09:22:25.56	-850	1249	-1447	-193	-94	5	482	-210	692	-136
	330	2019-01-15 09:22:25.57	-858	1225	-1426	-182	-100	-9	474	-459	933	-7
	331	2019-01-15 09:22:25.58	-852	1196	-1406	-159	-105	-13	492	-207	699	-142
	332	2019-01-15 09:22:25.59	-840	1200	-1406	-131	-92	-18	465	-447	912	-9
	333	2019-01-15 09:22:25.60	-860	1213	-1407	-95	-66	-31	471	-204	675	-133
	334	2019-01-15 09:22:25.61	-878	1219	-1450	-81	-37	-42	469	-446	915	-11
	335	2019-01-15 09:22:25.62	-880	1219	-1435	-94	-41	-39	512	-201	713	-155
	336	2019-01-15 09:22:25.63	-886	1266	-1414	-115	-54	-39	529	-424	953	-52
	337	2019-01-15 09:22:25.64	-873	1259	-1449	-147	-72	-37	544	-166	710	-189
	338	2019-01-15 09:22:25.65	-885	1236	-1420	-185	-81	-30	519	-371	890	-74
	339	2019-01-15 09:22:25.66	-889	1217	-1403	-196	-86	-19	521	-148	669	-186
	340	2019-01-15 09:22:25.67	-877	1230	-1424	-188	-83	-15	514	-383	897	-65
	341	2019-01-15 09:22:25.68	-884	1249	-1427	-174	-84	-7	535	-166	701	-184
	342	2019-01-15 09:22:25.69	-883	1250	-1434	-170	-70	2	522	-375	897	-73
	343	2019-01-15 09:22:25.70	-894	1225	-1420	-161	-47	18	540	-154	694	-193
	344	2019-01-15 09:22:25.71	-908	1239	-1424	-138	-38	31	526	-364	890	-81
	345	2019-01-15 09:22:25.72	-910	1278	-1407	-117	-39	44	501	-144	645	-178
	346	2019-01-15 09:22:25.73	-872	1262	-1408	-103	-45	54	467	-333	800	-67
	347	2019-01-15 09:22:25.74	-883	1261	-1386	-102	-47	63	511	-131	642	-190
	348	2019-01-15 09:22:25.75	-869	1264	-1391	-101	-30	56	521	-337	858	-92
	349	2019-01-15 09:22:25.76	-860	1249	-1409	-92	-22	52	533	-148	681	-192
	350	2019-01-15 09:22:25.77	-873	1239	-1390	-81	-23	48	498	-340	838	-79
	351	2019-01-15 09:22:25.78	-857	1247	-1366	-75	-17	45	509	-151	660	-179
	352	2019-01-15 09:22:25.79	-867	1242	-1416	-66	-26	32	468	-330	798	-69
	353	2019-01-15 09:22:25.80	-890	1277	-1398	-85	-43	40	503	-152	655	-175
	354	2019-01-15 09:22:25.81	-873	1294	-1367	-102	-52	33	502	-334	836	-84
	355	2019-01-15 09:22:25.82	-872	1273	-1372	-97	-48	18	536	-169	705	-183
	356	2019-01-15 09:22:25.83	-879	1275	-1364	-78	-47	-4	503	-334	837	-84
	357	2019-01-15 09:22:25.84	-882	1296	-1384	-71	-41	-22	518	-179	697	-169
	358	2019-01-15 09:22:25.85	-888	1281	-1400	-79	-35	-43	481	-340	821	-70
	359	2019-01-15 09:22:25.86	-881	1275	-1394	-87	-34	-39	499	-189	688	-155
	360	2019-01-15 09:22:25.87	-869	1259	-1410	-87	-21	-35	484	-335	819	-74
	361	2019-01-15 09:22:25.88	-885	1256	-1387	-83	-13	-34	471	-183	654	-144
	362	2019-01-15 09:22:25.89	-875	1255	-1394	-67	-28	-23	451	-303	754	-74
	363	2019-01-15 09:22:25.90	-894	1263	-1386	-52	-32	-11	502	-171	673	-165
	364	2019-01-15 09:22:25.91	-884	1277	-1382	-43	-27	-11	506	-312	818	-97
	365	2019-01-15 09:22:25.92	-898	1265	-1413	-43	-31	-6	520	-185	705	-167
	366	2019-01-15 09:22:25.93	-881	1280	-1399	-48	-40	1	486	-297	783	-94
	367	2019-01-15 09:22:25.94	-865	1252	-1388	-42	-27	4	507	-183	690	-162
	368	2019-01-15 09:22:25.95	-880	1260	-1376	-28	-21	-2	485	-290	775	-97
	369	2019-01-15 09:22:25.96	-888	1273	-1388	-17	-22	3	477	-184	661	-146
	370	2019-01-15 09:22:25.97	-880	1267	-1407	-14	-29	7	454	-281	735	-86
	371	2019-01-15 09:22:25.98	-851	1240	-1438	-37	0	10	492	-198	690	-147
	372	2019-01-15 09:22:25.99	-928	1267	-1339	-51	-11	13	499	-294	793	-102
	373	2019-01-15 09:22:26.00	-874	1290	-1363	-44	-36	44	525	-204	729	-160
	374	2019-01-15 09:22:26.01	-876	1305	-1389	-53	-31	37	513	-283	796	-115
	375	2019-01-15 09:22:26.02	-880	1284	-1391	-68	-30	32	562	-226	788	-168
	376	2019-01-15 09:22:26.03	-881	1277	-1368	-70	-30	34	552	-303	855	-124
	377	2019-01-15 09:22:26.04	-876	1264	-1346	-58	-28	34	587	-244	831	-171
	378	2019-01-15 09:22:26.05	-882	1246	-1321	-40	-15	38	555	-294	849	-130
	379	2019-01-15 09:22:26.06	-874	1282	-1357	-10	-19	25	539	-233	772	-153
	380	2019-01-15 09:22:26.07	-870	1309	-1378	8	-27	10	489	-267	756	-111
	381	2019-01-15 09:22:26.08	-873	1314	-1383	-9	-38	-4	504	-232	736	-136
	382	2019-01-15 09:22:26.09	-883	1301	-1383	-47	-34	-10	482	-269	751	-106
	383	2019-01-15 09:22:26.10	-897	1294	-1382	-72	-45	-12	510	-236	746	-137
	384	2019-01-15 09:22:26.11	-908	1285	-1361	-76	-54	-3	496	-265	761	-115
	385	2019-01-15 09:22:26.12	-881	1279	-1334	-55	-49	-3	524	-258	782	-133
	386	2019-01-15 09:22:26.13	-877	1274	-1339	-18	-17	-12	503	-271	774	-116
	387	2019-01-15 09:22:26.14	-887	1271	-1362	22	20	-29	547	-256	803	-145
	388	2019-01-15 09:22:26.15	-927	1329	-1405	44	36	-35	530	-258	788	-136
	389	2019-01-15 09:22:26.16	-914	1354	-1417	34	24	-28	568	-278	846	-145
	390	2019-01-15 09:22:26.17	-907	1327	-1400	6	4	-24	526	-271	797	-127
	391	2019-01-15 09:22:26.18	-905	1320	-1375	-8	-15	-26	544	-286	830	-129
	392	2019-01-15 09:22:26.19	-909	1315	-1351	0	-20	-32	504	-262	766	-121
	393	2019-01-15 09:22:26.20	-923	1324	-1403	6	-32	-65	487	-266	753	-110
	394	2019-01-15 09:22:26.21	-912	1341	-1355	-16	-70	-58	453	-224	677	-114
	395	2019-01-15 09:22:26.22	-884	1259	-1298	-44	-42	-51	500	-268	768	-116
	396	2019-01-15 09:22:26.23	-893	1254	-1276	-13	-9	-51	481	-239	720	-121
	397	2019-01-15 09:22:26.24	-879	1259	-1346	33	34	-70	535	-303	838	-116
	398	2019-01-15 09:22:26.25	-946	1343	-1429	23	1	-73	494	-252	746	-121
	399	2019-01-15 09:22:26.26	-888	1308	-1335	-30	3	-40	518	-307	825	-105
	400	2019-01-15 09:22:26.27	-880	1213	-1332	-38	34	-37	501	-231	732	-135
	401	2019-01-15 09:22:26.28	-892	1222	-1339	-7	29	-28	526	-296	822	-115
	402	2019-01-15 09:22:26.29	-887	1257	-1359	8	36	-10	477	-225	702	-126
	403	2019-01-15 09:22:26.30	-881	1253	-1364	2	55	0	499	-316	815	-91
	404	2019-01-15 09:22:26.31	-882	1247	-1350	12	62	10	485	-245	730	-120
	405	2019-01-15 09:22:26.32	-867	1252	-1337	23	72	14	518	-344	862	-87
	406	2019-01-15 09:22:26.33	-864	1260	-1355	25	84	13	488	-237	725	-125
	407	2019-01-15 09:22:26.34	-871	1263	-1347	19	79	13	511	-335	846	-88
	408	2019-01-15 09:22:26.35	-863	1285	-1349	12	69	10	487	-225	712	-131
	409	2019-01-15 09:22:26.36	-859	1301	-1358	5	52	2	489	-322	811	-83
	410	2019-01-15 09:22:26.37	-862	1297	-1367	-3	39	-14	459	-210	669	-124
	411	2019-01-15 09:22:26.38	-859	1296	-1357	-9	30	-30	501	-337	838	-82
	412	2019-01-15 09:22:26.39	-869	1281	-1370	-2	34	-42	498	-218	716	-140
	413	2019-01-15 09:22:26.40	-879	1313	-1413	2	29	-64	517	-341	858	-88
	414	2019-01-15 09:22:26.41	-889	1317	-1420	-19	10	-67	491	-203	694	-144
	415	2019-01-15 09:22:26.42	-873	1289	-1386	-53	1	-60	500	-348	848	-76
	416	2019-01-15 09:22:26.43	-873	1267	-1361	-64	11	-51	487	-210	697	-138
	417	2019-01-15 09:22:26.44	-865	1273	-1354	-52	21	-49	504	-363	867	-70
	418	2019-01-15 09:22:26.45	-874	1279	-1367	-42	31	-46	502	-208	710	-147
	419	2019-01-15 09:22:26.46	-879	1295	-1377	-41	39	-43	528	-385	913	-71
	420	2019-01-15 09:22:26.47	-895	1296	-1385	-42	43	-36	497	-221	718	-138
	421	2019-01-15 09:22:26.48	-887	1301	-1383	-30	40	-34	462	-370	832	-46
	422	2019-01-15 09:22:26.49	-878	1292	-1360	-4	46	-38	423	-195	618	-114
	423	2019-01-15 09:22:26.50	-879	1292	-1364	35	57	-46	440	-368	808	-36
	424	2019-01-15 09:22:26.51	-899	1293	-1377	63	59	-56	444	-195	639	-124
	425	2019-01-15 09:22:26.52	-895	1301	-1390	77	64	-60	487	-384	871	-51
	426	2019-01-15 09:22:26.53	-898	1311	-1390	83	62	-65	482	-207	689	-137
	427	2019-01-15 09:22:26.54	-916	1317	-1381	77	56	-69	465	-387	852	-39
	428	2019-01-15 09:22:26.55	-927	1314	-1394	70	57	-78	454	-191	645	-131
	429	2019-01-15 09:22:26.56	-961	1331	-1412	61	62	-88	449	-380	829	-34
	430	2019-01-15 09:22:26.57	-993	1339	-1418	67	64	-98	462	-186	648	-138
	431	2019-01-15 09:22:26.58	-1012	1368	-1391	91	62	-103	468	-388	856	-40
	432	2019-01-15 09:22:26.59	-1012	1386	-1386	113	81	-111	470	-181	651	-144
	433	2019-01-15 09:22:26.60	-1021	1426	-1385	118	114	-126	455	-376	831	-39
	434	2019-01-15 09:22:26.61	-1037	1467	-1369	120	148	-150	480	-173	653	-153
	435	2019-01-15 09:22:26.62	-1051	1519	-1379	127	163	-191	474	-404	878	-35
	436	2019-01-15 09:22:26.63	-1069	1573	-1358	126	183	-242	478	-193	671	-142
	437	2019-01-15 09:22:26.64	-1100	1680	-1342	134	227	-360	423	-417	840	-3
	438	2019-01-15 09:22:26.65	-1126	1826	-1358	180	299	-556	376	-206	582	-85
	439	2019-01-15 09:22:26.66	-1151	1970	-1261	262	354	-801	277	-467	744	95
	440	2019-01-15 09:22:26.67	-1136	1977	-1265	365	433	-1080	338	-242	580	-48
	441	2019-01-15 09:22:26.68	-1142	1860	-1290	460	505	-1356	299	-472	771	86
	442	2019-01-15 09:22:26.69	-1124	1714	-1307	549	533	-1593	592	-216	808	-188
	443	2019-01-15 09:22:26.70	-1084	1678	-1300	594	567	-1792	741	-439	1180	-151
	444	2019-01-15 09:22:26.71	-1062	1694	-1246	636	599	-2013	710	-197	907	-256
	445	2019-01-15 09:22:26.72	-1031	1690	-1267	696	641	-2270	526	-471	997	-27
	446	2019-01-15 09:22:26.73	-1003	1632	-1334	743	705	-2576	373	-247	620	-63
	447	2019-01-15 09:22:26.74	-1015	1517	-1383	752	756	-2882	194	-524	718	165
	448	2019-01-15 09:22:26.75	-1019	1442	-1343	732	778	-3136	154	-274	428	60
	449	2019-01-15 09:22:26.76	-997	1386	-1319	719	786	-3353	133	-539	672	203
	450	2019-01-15 09:22:26.77	-955	1286	-1342	733	793	-3566	731	-140	871	-295
	451	2019-01-15 09:22:26.78	-954	1138	-1433	722	822	-3802	436	-186	622	-125
	452	2019-01-15 09:22:26.79	-975	942	-1470	676	836	-4020	336	126	210	-231
	453	2019-01-15 09:22:26.80	-965	760	-1477	621	803	-4166	-143	-140	-3	141
	454	2019-01-15 09:22:26.81	-939	656	-1395	576	760	-4230	23	70	-47	-46
	455	2019-01-15 09:22:26.82	-916	609	-1333	526	741	-4242	-196	-190	-6	193
	456	2019-01-15 09:22:26.83	-867	544	-1393	431	793	-4250	80	62	18	-71
	457	2019-01-15 09:22:26.84	-860	468	-1409	322	876	-4303	-152	-173	21	162
	458	2019-01-15 09:22:26.85	-895	291	-1417	237	956	-4381	85	75	10	-80
	459	2019-01-15 09:22:26.86	-882	105	-1536	187	1006	-4408	-180	-179	-1	179
	460	2019-01-15 09:22:26.87	-955	38	-1548	153	965	-4346	75	80	-5	-77
	461	2019-01-15 09:22:26.88	-975	97	-1480	106	882	-4197	-172	-162	-10	167
	462	2019-01-15 09:22:26.89	-912	151	-1508	-23	886	-4066	86	94	-8	-90
	463	2019-01-15 09:22:26.90	-885	107	-1619	-202	935	-4018	-177	-172	-5	174
	464	2019-01-15 09:22:26.91	-938	-36	-1801	-359	946	-4036	75	79	-4	-77
	465	2019-01-15 09:22:26.92	-982	-203	-1879	-461	881	-4009	-192	-189	-3	190
	466	2019-01-15 09:22:26.93	-1014	-348	-1832	-526	775	-3895	71	75	-4	-73
	467	2019-01-15 09:22:26.94	-977	-410	-1759	-574	668	-3674	-191	-184	-7	187
	468	2019-01-15 09:22:26.95	-898	-330	-1667	-655	677	-3439	91	100	-9	-95
	469	2019-01-15 09:22:26.96	-885	-326	-1670	-756	739	-3261	-172	-164	-8	168
	470	2019-01-15 09:22:26.97	-903	-371	-1710	-812	791	-3121	98	105	-7	-101
	471	2019-01-15 09:22:26.98	-913	-416	-1785	-785	802	-3009	-180	-178	-2	179
	472	2019-01-15 09:22:26.99	-921	-432	-1854	-747	770	-2869	94	101	-7	-97
	473	2019-01-15 09:22:27.00	-969	-384	-1843	-729	689	-2688	-169	-160	-9	164
	474	2019-01-15 09:22:27.01	-928	-324	-1832	-740	619	-2477	107	116	-9	-111
	475	2019-01-15 09:22:27.02	-909	-153	-1825	-798	588	-2317	-185	-178	-7	181
	476	2019-01-15 09:22:27.03	-920	-166	-1794	-875	523	-2218	107	114	-7	-110
	477	2019-01-15 09:22:27.04	-844	-117	-1761	-974	529	-2167	-156	-150	-6	153
	478	2019-01-15 09:22:27.05	-797	-144	-1705	-1045	569	-2164	112	119	-7	-115
	479	2019-01-15 09:22:27.06	-773	-201	-1771	-1061	611	-2163	-174	-172	-2	173
	480	2019-01-15 09:22:27.07	-797	-265	-1788	-1035	631	-2119	97	96	1	-96
	481	2019-01-15 09:22:27.08	-796	-285	-1732	-969	632	-2045	-177	-178	1	177
	482	2019-01-15 09:22:27.09	-768	-223	-1811	-893	628	-1968	100	106	-6	-103
	483	2019-01-15 09:22:27.10	-774	-141	-1888	-842	596	-1929	-174	-172	-2	173
	484	2019-01-15 09:22:27.11	-776	-79	-1918	-817	549	-1902	104	108	-4	-106
	485	2019-01-15 09:22:27.12	-789	-20	-1919	-823	493	-1891	-169	-170	1	169
	486	2019-01-15 09:22:27.13	-813	-15	-1984	-850	402	-1898	106	112	-6	-109
	487	2019-01-15 09:22:27.14	-809	5	-1965	-914	322	-1896	-173	-170	-3	171
	488	2019-01-15 09:22:27.15	-769	7	-1914	-968	275	-1913	93	102	-9	-97
	489	2019-01-15 09:22:27.16	-771	17	-1862	-1022	261	-1941	-184	-182	-2	183
	490	2019-01-15 09:22:27.17	-738	53	-1843	-1034	268	-1975	99	105	-6	-102
	491	2019-01-15 09:22:27.18	-730	54	-1795	-997	283	-2034	-169	-161	-8	165
	492	2019-01-15 09:22:27.19	-722	22	-1941	-855	379	-2170	118	131	-13	-124
	493	2019-01-15 09:22:27.20	-777	-5	-2028	-799	370	-2203	-154	-149	-5	151
	494	2019-01-15 09:22:27.21	-804	-59	-2002	-757	294	-2178	108	123	-15	-115
	495	2019-01-15 09:22:27.22	-775	-85	-2008	-748	193	-2100	-167	-159	-8	163
	496	2019-01-15 09:22:27.23	-765	-87	-1999	-774	110	-1999	107	113	-6	-110
	497	2019-01-15 09:22:27.24	-735	-69	-1994	-802	69	-1879	-154	-157	3	155
	498	2019-01-15 09:22:27.25	-743	-97	-1995	-818	40	-1778	116	117	-1	-116
	499	2019-01-15 09:22:27.26	-730	-101	-2006	-812	88	-1701	-152	-157	5	154
	500	2019-01-15 09:22:27.27	-761	-104	-2001	-762	114	-1640	112	117	-5	-114
	501	2019-01-15 09:22:27.28	-784	-68	-1990	-734	156	-1555	-147	-151	4	149
	502	2019-01-15 09:22:27.29	-798	-36	-1968	-722	171	-1440	102	108	-6	-105
	503	2019-01-15 09:22:27.30	-798	-19	-1971	-730	180	-1322	-164	-161	-3	162
	504	2019-01-15 09:22:27.31	-788	-47	-1963	-729	173	-1224	113	122	-9	-117
	505	2019-01-15 09:22:27.32	-769	-44	-1927	-701	202	-1144	-138	-132	-6	135
	506	2019-01-15 09:22:27.33	-822	-11	-1947	-630	248	-1088	94	94	0	-94
	507	2019-01-15 09:22:27.34	-834	34	-2032	-583	262	-1022	-164	-167	3	165
	508	2019-01-15 09:22:27.35	-852	62	-1994	-564	217	-946	95	95	0	-95
	509	2019-01-15 09:22:27.36	-823	101	-1913	-552	174	-880	-138	-140	2	139
	510	2019-01-15 09:22:27.37	-765	141	-1905	-522	143	-837	120	124	-4	-122
	511	2019-01-15 09:22:27.38	-776	116	-1921	-495	149	-823	-112	-113	1	112
	512	2019-01-15 09:22:27.39	-753	92	-1946	-467	183	-789	101	104	-3	-102
	513	2019-01-15 09:22:27.40	-753	57	-1925	-436	217	-744	-138	-141	3	139
	514	2019-01-15 09:22:27.41	-720	54	-1955	-406	264	-686	69	65	4	-67
	515	2019-01-15 09:22:27.42	-732	66	-1958	-382	306	-645	-148	-155	7	151
	516	2019-01-15 09:22:27.43	-691	88	-1965	-364	349	-604	70	73	-3	-71
	517	2019-01-15 09:22:27.44	-668	60	-1935	-350	359	-575	-136	-138	2	137
	518	2019-01-15 09:22:27.45	-643	50	-1964	-317	343	-536	89	94	-5	-91
	519	2019-01-15 09:22:27.46	-652	78	-1927	-282	307	-495	-109	-110	1	109
	520	2019-01-15 09:22:27.47	-597	118	-1919	-244	287	-463	72	77	-5	-74
	521	2019-01-15 09:22:27.48	-566	134	-1943	-237	299	-466	-133	-136	3	134
	522	2019-01-15 09:22:27.49	-575	97	-1987	-234	310	-498	50	47	3	-48
	523	2019-01-15 09:22:27.50	-561	67	-2033	-232	301	-503	-132	-148	16	140
	524	2019-01-15 09:22:27.51	-567	42	-2033	-244	267	-492	3	-2	5	0
	525	2019-01-15 09:22:27.52	-543	19	-1991	-249	215	-436	-181	-187	6	184
	526	2019-01-15 09:22:27.53	-493	64	-1960	-221	189	-370	-8	-10	2	9
	527	2019-01-15 09:22:27.54	-465	77	-1964	-196	194	-334	-154	-158	4	156
	528	2019-01-15 09:22:27.55	-467	48	-1951	-164	211	-336	6	0	6	-3
	529	2019-01-15 09:22:27.56	-442	59	-2024	-127	233	-332	-132	-138	6	135
	530	2019-01-15 09:22:27.57	-485	51	-2002	-97	203	-313	35	38	-3	-36
	531	2019-01-15 09:22:27.58	-482	42	-1891	-77	174	-255	-100	-101	1	100
	532	2019-01-15 09:22:27.59	-443	95	-1880	-67	177	-194	54	54	0	-54
	533	2019-01-15 09:22:27.60	-466	99	-1898	-83	192	-168	-84	-84	0	84
	534	2019-01-15 09:22:27.61	-477	77	-1997	-110	229	-173	38	41	-3	-39
	535	2019-01-15 09:22:27.62	-515	-11	-1988	-106	217	-186	-88	-88	0	88
	536	2019-01-15 09:22:27.63	-493	-25	-2018	-81	199	-167	33	36	-3	-34
	537	2019-01-15 09:22:27.64	-499	-34	-1971	-52	163	-123	-78	-84	6	81
	538	2019-01-15 09:22:27.65	-476	24	-1962	-59	160	-53	-4	2	-6	1
	539	2019-01-15 09:22:27.66	-469	56	-1909	-79	166	-11	-106	-104	-2	105
	540	2019-01-15 09:22:27.67	-457	73	-1962	-96	183	-2	-3	1	-4	1
	541	2019-01-15 09:22:27.68	-481	38	-1975	-94	177	-20	-78	-80	2	79
	542	2019-01-15 09:22:27.69	-481	15	-1992	-75	171	-18	21	26	-5	-23
	543	2019-01-15 09:22:27.70	-489	5	-1958	-57	159	4	-59	-56	-3	57
	544	2019-01-15 09:22:27.71	-466	62	-1974	-42	152	41	-6	-1	-5	3
	545	2019-01-15 09:22:27.72	-478	96	-1937	-53	158	54	-80	-83	3	81
	546	2019-01-15 09:22:27.73	-446	104	-1962	-46	156	35	-28	-31	3	29
	547	2019-01-15 09:22:27.74	-479	91	-2016	-31	142	-9	-72	-76	4	74
	548	2019-01-15 09:22:27.75	-506	54	-2045	-15	119	-44	-17	-15	-2	16
	549	2019-01-15 09:22:27.76	-520	7	-2051	-19	90	-49	-58	-58	0	58
	550	2019-01-15 09:22:27.77	-504	-10	-2036	-40	60	-20	-19	-16	-3	17
	551	2019-01-15 09:22:27.78	-509	-13	-1991	-38	12	16	-57	-56	-1	56
	552	2019-01-15 09:22:27.79	-485	45	-2024	-41	3	43	-37	-34	-3	35
	553	2019-01-15 09:22:27.80	-494	64	-1966	-58	15	38	-57	-57	0	57
	554	2019-01-15 09:22:27.81	-479	92	-1945	-66	63	14	-24	-23	-1	23
	555	2019-01-15 09:22:27.82	-474	120	-2010	-61	101	-19	-38	-38	0	38
	556	2019-01-15 09:22:27.83	-507	59	-2022	-49	104	-45	-40	-35	-5	37
	557	2019-01-15 09:22:27.84	-496	52	-2084	-65	123	-42	-39	-36	-3	37
	558	2019-01-15 09:22:27.85	-512	5	-2028	-61	85	-15	-48	-45	-3	46
	559	2019-01-15 09:22:27.86	-473	47	-2081	-54	86	22	-41	-40	-1	40
	560	2019-01-15 09:22:27.87	-494	34	-2000	-66	72	47	-38	-40	2	39
	561	2019-01-15 09:22:27.88	-456	53	-1980	-58	76	61	-7	-10	3	8
	562	2019-01-15 09:22:27.89	-453	74	-1985	-45	82	48	-23	-22	-1	22
	563	2019-01-15 09:22:27.90	-446	67	-1988	-32	87	26	6	5	1	-5
	564	2019-01-15 09:22:27.91	-450	30	-1987	-19	88	8	-47	-45	-2	46
	565	2019-01-15 09:22:27.92	-442	32	-2017	-2	80	9	-10	-11	1	10
	566	2019-01-15 09:22:27.93	-450	28	-2010	10	72	19	-67	-64	-3	65
	567	2019-01-15 09:22:27.94	-438	43	-2013	6	68	28	-14	-13	-1	13
	568	2019-01-15 09:22:27.95	-442	24	-1981	14	46	26	-94	-91	-3	92
	569	2019-01-15 09:22:27.96	-439	50	-2020	20	45	27	-21	-20	-1	20
	570	2019-01-15 09:22:27.97	-462	37	-2020	9	36	28	-63	-60	-3	61
	571	2019-01-15 09:22:27.98	-456	10	-2008	-17	41	45	19	22	-3	-20
	572	2019-01-15 09:22:27.99	-456	18	-2013	-28	27	75	-82	-76	-6	79
	573	2019-01-15 09:22:28.00	-452	54	-2020	-45	27	104	3	4	-1	-3
	574	2019-01-15 09:22:28.01	-450	60	-1969	-51	34	108	-94	-95	1	94
	575	2019-01-15 09:22:28.02	-430	85	-2009	-37	55	87	-2	-5	3	3
	576	2019-01-15 09:22:28.03	-457	89	-2034	-21	59	62	-95	-92	-3	93
	577	2019-01-15 09:22:28.04	-453	81	-2037	-8	48	42	27	29	-2	-28
	578	2019-01-15 09:22:28.05	-462	55	-2041	-15	45	33	-71	-67	-4	69
	579	2019-01-15 09:22:28.06	-449	38	-2043	-1	10	43	32	29	3	-30
	580	2019-01-15 09:22:28.07	-462	47	-2054	4	7	51	-93	-90	-3	91
	581	2019-01-15 09:22:28.08	-439	65	-2013	-4	-3	72	27	26	1	-26
	582	2019-01-15 09:22:28.09	-428	84	-1987	-8	8	77	-107	-103	-4	105
	583	2019-01-15 09:22:28.10	-427	94	-1994	-16	28	62	28	31	-3	-29
	584	2019-01-15 09:22:28.11	-431	90	-1993	-24	53	39	-112	-112	0	112
	585	2019-01-15 09:22:28.12	-449	48	-1992	-16	61	32	42	45	-3	-43
	586	2019-01-15 09:22:28.13	-454	42	-2028	-9	71	37	-114	-112	-2	113
	587	2019-01-15 09:22:28.14	-461	41	-2006	-3	58	57	39	40	-1	-39
	588	2019-01-15 09:22:28.15	-447	75	-2022	-10	57	71	-132	-133	1	132
	589	2019-01-15 09:22:28.16	-447	68	-1989	-9	41	62	37	40	-3	-38
	590	2019-01-15 09:22:28.17	-442	65	-2004	1	45	37	-112	-107	-5	109
	591	2019-01-15 09:22:28.18	-433	71	-2018	10	48	21	74	77	-3	-75
	592	2019-01-15 09:22:28.19	-435	58	-2017	7	36	18	-109	-106	-3	107
	593	2019-01-15 09:22:28.20	-424	50	-2016	2	20	33	52	52	0	-52
	594	2019-01-15 09:22:28.21	-426	51	-2019	15	-8	53	-151	-154	3	152
	595	2019-01-15 09:22:28.22	-417	81	-2015	34	-30	70	42	45	-3	-43
	596	2019-01-15 09:22:28.23	-421	85	-2012	54	-37	78	-139	-135	-4	137
	597	2019-01-15 09:22:28.24	-409	58	-2026	79	-45	86	64	69	-5	-66
	598	2019-01-15 09:22:28.25	-418	31	-2029	100	-53	105	-138	-139	1	138
	599	2019-01-15 09:22:28.26	-429	13	-2042	128	-59	155	66	67	-1	-66
	600	2019-01-15 09:22:28.27	-431	-15	-2066	155	-47	247	-135	-132	-3	133
	601	2019-01-15 09:22:28.28	-427	-80	-2093	174	-32	389	93	98	-5	-95
	602	2019-01-15 09:22:28.29	-427	-191	-2112	185	-13	585	-123	-115	-8	119
	603	2019-01-15 09:22:28.30	-419	-290	-2143	198	3	857	99	105	-6	-102
	604	2019-01-15 09:22:28.31	-421	-380	-2163	219	7	1227	-137	-128	-9	132
	605	2019-01-15 09:22:28.32	-356	-456	-2158	236	4	1690	128	135	-7	-131
	606	2019-01-15 09:22:28.33	-275	-489	-2172	253	0	2208	-60	-51	-9	55
	607	2019-01-15 09:22:28.34	-178	-474	-2167	257	5	2734	193	198	-5	-195
	608	2019-01-15 09:22:28.35	-99	-412	-2091	295	-15	3234	-61	-54	-7	57
	609	2019-01-15 09:22:28.36	0	-347	-2016	396	-60	3714	167	175	-8	-171
	610	2019-01-15 09:22:28.37	80	-293	-2034	531	-119	4158	-63	-51	-12	57
	611	2019-01-15 09:22:28.38	130	-264	-2123	654	-183	4551	180	190	-10	-185
	612	2019-01-15 09:22:28.39	161	-263	-2256	721	-264	4905	-82	-70	-12	76
	613	2019-01-15 09:22:28.40	167	-318	-2285	748	-398	5259	156	164	-8	-160
	614	2019-01-15 09:22:28.41	246	-330	-2299	745	-525	5637	-94	-86	-8	90
	615	2019-01-15 09:22:28.42	354	-274	-2229	715	-638	6024	168	176	-8	-172
	616	2019-01-15 09:22:28.43	487	-101	-2091	655	-704	6388	-91	-79	-12	85
	617	2019-01-15 09:22:28.44	650	123	-1956	559	-683	6685	163	173	-10	-168
	618	2019-01-15 09:22:28.45	714	336	-1856	454	-653	6860	-112	-103	-9	107
	619	2019-01-15 09:22:28.46	739	453	-1898	377	-631	6871	124	130	-6	-127
	620	2019-01-15 09:22:28.47	636	358	-2010	379	-707	6741	-191	-181	-10	186
	621	2019-01-15 09:22:28.48	477	200	-2142	466	-874	6589	68	78	-10	-73
	622	2019-01-15 09:22:28.49	384	93	-2232	587	-1070	6529	-200	-193	-7	196
	623	2019-01-15 09:22:28.50	428	75	-2220	663	-1205	6596	88	94	-6	-91
	624	2019-01-15 09:22:28.51	460	118	-1964	672	-1279	6735	-190	-181	-9	185
	625	2019-01-15 09:22:28.52	633	397	-1736	614	-1211	6867	67	80	-13	-73
	626	2019-01-15 09:22:28.53	742	1027	-1786	332	-844	6626	-225	-209	-16	217
	627	2019-01-15 09:22:28.54	663	1185	-1995	132	-707	6216	58	73	-15	-65
	628	2019-01-15 09:22:28.55	450	1176	-2346	-81	-637	5693	-202	-193	-9	197
	629	2019-01-15 09:22:28.56	48	926	-2547	-302	-721	5175	112	115	-3	-113
	630	2019-01-15 09:22:28.57	-235	795	-2411	-410	-896	4809	-160	-158	-2	159
	631	2019-01-15 09:22:28.58	-318	778	-1955	-439	-1073	4578	144	150	-6	-147
	632	2019-01-15 09:22:28.59	-243	847	-1668	-492	-1121	4414	-140	-136	-4	138
	633	2019-01-15 09:22:28.60	-121	979	-1573	-595	-1034	4227	139	144	-5	-141
	634	2019-01-15 09:22:28.61	-74	1098	-1620	-678	-922	3960	-154	-149	-5	151
	635	2019-01-15 09:22:28.62	-219	1186	-1627	-698	-873	3610	94	55	39	-74
	636	2019-01-15 09:22:28.63	-285	1228	-1688	-606	-844	3187	-174	-176	2	175
	637	2019-01-15 09:22:28.64	-370	1271	-1739	-392	-858	2689	-294	-212	-82	253
	638	2019-01-15 09:22:28.65	-430	1172	-1980	-228	-856	2352	-621	-453	-168	537
	639	2019-01-15 09:22:28.66	-474	1030	-2085	-199	-893	2132	-679	-434	-245	556
	640	2019-01-15 09:22:28.67	-497	1014	-2004	-192	-999	1907	-334	-74	-260	204
	641	2019-01-15 09:22:28.68	-489	1035	-1905	-162	-1110	1669	-683	-5	-678	344
	642	2019-01-15 09:22:28.69	-480	1002	-1835	-122	-1153	1466	-898	42	-940	428
	643	2019-01-15 09:22:28.70	-475	931	-1730	-92	-1126	1307	-1178	-108	-1070	643
	644	2019-01-15 09:22:28.71	-484	901	-1664	-48	-1070	1161	-1115	-128	-987	621
	645	2019-01-15 09:22:28.72	-516	903	-1704	-6	-1022	1015	-978	-205	-773	591
	646	2019-01-15 09:22:28.73	-557	897	-1779	-17	-993	896	-548	-159	-389	353
	647	2019-01-15 09:22:28.74	-596	890	-1829	-80	-971	799	-46	-168	122	107
	648	2019-01-15 09:22:28.75	-681	856	-1813	-151	-951	728	135	-97	232	-19
	649	2019-01-15 09:22:28.76	-729	772	-1762	-197	-918	695	143	-137	280	-3
	650	2019-01-15 09:22:28.77	-707	739	-1698	-202	-887	708	60	85	-25	-72
	651	2019-01-15 09:22:28.78	-721	716	-1611	-180	-865	724	23	438	-415	-230
	652	2019-01-15 09:22:28.79	-689	722	-1589	-144	-809	736	-8	460	-468	-226
	653	2019-01-15 09:22:28.80	-677	758	-1651	-113	-737	738	-18	339	-357	-160
	654	2019-01-15 09:22:28.81	-682	762	-1689	-134	-664	724	-31	-244	213	137
	655	2019-01-15 09:22:28.82	-685	801	-1716	-196	-582	705	-3	-209	206	106
	656	2019-01-15 09:22:28.83	-719	866	-1682	-266	-535	665	48	-368	416	160
	657	2019-01-15 09:22:28.84	-696	880	-1674	-329	-499	622	65	-198	263	66
	658	2019-01-15 09:22:28.85	-715	883	-1625	-356	-502	571	95	78	17	-86
	659	2019-01-15 09:22:28.86	-706	880	-1636	-350	-474	510	59	328	-269	-193
	660	2019-01-15 09:22:28.87	-743	872	-1622	-331	-470	447	87	42	45	-64
	661	2019-01-15 09:22:28.88	-745	875	-1633	-315	-487	429	80	-143	223	31
	662	2019-01-15 09:22:28.89	-724	909	-1576	-309	-480	413	160	-177	337	8
	663	2019-01-15 09:22:28.90	-679	961	-1575	-323	-437	388	164	-144	308	-10
	664	2019-01-15 09:22:28.91	-652	999	-1557	-366	-398	343	257	-117	374	-70
	665	2019-01-15 09:22:28.92	-646	1014	-1528	-411	-352	294	276	-152	428	-62
	666	2019-01-15 09:22:28.93	-647	1014	-1533	-438	-314	247	394	-193	587	-100
	667	2019-01-15 09:22:28.94	-705	1065	-1552	-444	-312	209	445	-241	686	-102
	668	2019-01-15 09:22:28.95	-745	1108	-1616	-446	-313	178	564	-235	799	-164
	669	2019-01-15 09:22:28.96	-755	1101	-1686	-448	-327	160	392	-267	659	-62
	670	2019-01-15 09:22:28.97	-800	1112	-1699	-432	-358	147	386	-256	642	-65
	671	2019-01-15 09:22:28.98	-794	1127	-1653	-415	-372	159	126	-294	420	84
	672	2019-01-15 09:22:28.99	-751	1109	-1628	-403	-344	177	86	-321	407	117
	673	2019-01-15 09:22:29.00	-768	1112	-1610	-376	-333	195	-37	-440	403	238
	674	2019-01-15 09:22:29.01	-751	1147	-1614	-341	-335	225	61	-486	547	212
	675	2019-01-15 09:22:29.02	-756	1186	-1637	-315	-318	244	-6	-574	568	290
	676	2019-01-15 09:22:29.03	-742	1230	-1631	-297	-294	235	113	-569	682	228
	677	2019-01-15 09:22:29.04	-724	1242	-1662	-278	-277	211	155	-492	647	168
	678	2019-01-15 09:22:29.05	-768	1219	-1652	-268	-268	174	371	-361	732	-5
	679	2019-01-15 09:22:29.06	-786	1209	-1649	-266	-288	156	201	-205	406	2
	680	2019-01-15 09:22:29.07	-781	1169	-1668	-262	-303	151	232	-208	440	-12
	681	2019-01-15 09:22:29.08	-791	1150	-1665	-256	-306	138	174	-141	315	-16
	682	2019-01-15 09:22:29.09	-785	1175	-1625	-250	-300	140	362	-202	564	-80
	683	2019-01-15 09:22:29.10	-768	1163	-1653	-246	-282	128	357	-266	623	-45
	684	2019-01-15 09:22:29.11	-785	1164	-1638	-250	-262	114	501	-291	792	-105
	685	2019-01-15 09:22:29.12	-794	1172	-1568	-254	-239	109	500	-213	713	-143
	686	2019-01-15 09:22:29.13	-792	1143	-1560	-250	-208	94	626	-204	830	-211
	687	2019-01-15 09:22:29.14	-775	1106	-1585	-243	-182	90	564	-101	665	-231
	688	2019-01-15 09:22:29.15	-788	1082	-1568	-233	-157	90	654	-144	798	-255
	689	2019-01-15 09:22:29.16	-787	1089	-1558	-219	-140	116	559	-47	606	-256
	690	2019-01-15 09:22:29.17	-769	1094	-1582	-210	-121	142	646	-133	779	-256
	691	2019-01-15 09:22:29.18	-753	1140	-1585	-204	-100	156	536	-113	649	-211
	692	2019-01-15 09:22:29.19	-758	1190	-1534	-214	-70	165	619	-228	847	-195
	693	2019-01-15 09:22:29.20	-751	1216	-1550	-226	-49	163	560	-253	813	-153
	694	2019-01-15 09:22:29.21	-745	1246	-1555	-235	-31	147	671	-320	991	-175
	695	2019-01-15 09:22:29.22	-736	1235	-1572	-241	-13	122	521	-300	821	-110
	696	2019-01-15 09:22:29.23	-763	1248	-1549	-246	-11	93	596	-358	954	-119
	697	2019-01-15 09:22:29.24	-722	1252	-1543	-261	-11	81	475	-376	851	-49
	698	2019-01-15 09:22:29.25	-704	1216	-1547	-276	-6	64	590	-436	1026	-77
	699	2019-01-15 09:22:29.26	-705	1194	-1532	-272	-2	56	475	-407	882	-34
	700	2019-01-15 09:22:29.27	-697	1217	-1538	-251	0	54	585	-440	1025	-72
	701	2019-01-15 09:22:29.28	-662	1197	-1583	-236	12	52	518	-372	890	-73
	702	2019-01-15 09:22:29.29	-679	1169	-1584	-220	19	49	627	-419	1046	-104
	703	2019-01-15 09:22:29.30	-686	1187	-1576	-204	6	54	517	-364	881	-76
	704	2019-01-15 09:22:29.31	-664	1218	-1594	-204	-16	63	619	-424	1043	-97
	705	2019-01-15 09:22:29.32	-647	1218	-1615	-218	-29	55	501	-357	858	-72
	706	2019-01-15 09:22:29.33	-663	1217	-1609	-222	-41	38	616	-424	1040	-96
	707	2019-01-15 09:22:29.34	-678	1198	-1598	-212	-48	27	499	-402	901	-48
	708	2019-01-15 09:22:29.35	-695	1181	-1561	-189	-56	25	621	-478	1099	-71
	709	2019-01-15 09:22:29.36	-722	1176	-1537	-159	-80	40	499	-422	921	-38
	710	2019-01-15 09:22:29.37	-708	1181	-1551	-134	-92	57	614	-482	1096	-66
	711	2019-01-15 09:22:29.38	-727	1199	-1555	-113	-107	62	490	-430	920	-30
	712	2019-01-15 09:22:29.39	-711	1227	-1590	-111	-121	72	608	-496	1104	-56
	713	2019-01-15 09:22:29.40	-710	1214	-1578	-125	-124	70	478	-430	908	-24
	714	2019-01-15 09:22:29.41	-720	1203	-1521	-130	-134	74	599	-503	1102	-48
	715	2019-01-15 09:22:29.42	-747	1237	-1487	-127	-147	87	500	-458	958	-21
	716	2019-01-15 09:22:29.43	-692	1242	-1526	-125	-122	88	630	-529	1159	-50
	717	2019-01-15 09:22:29.44	-712	1207	-1511	-112	-98	62	504	-435	939	-34
	718	2019-01-15 09:22:29.45	-732	1228	-1480	-88	-97	48	618	-496	1114	-61
	719	2019-01-15 09:22:29.46	-737	1257	-1471	-83	-104	49	480	-386	866	-47
	720	2019-01-15 09:22:29.47	-731	1247	-1474	-105	-102	51	606	-483	1089	-61
	721	2019-01-15 09:22:29.48	-699	1223	-1504	-123	-78	51	505	-419	924	-43
	722	2019-01-15 09:22:29.49	-687	1210	-1546	-125	-65	49	644	-516	1160	-64
	723	2019-01-15 09:22:29.50	-723	1239	-1537	-130	-79	54	588	-396	984	-96
	724	2019-01-15 09:22:29.51	-721	1266	-1523	-134	-85	62	698	-461	1159	-118
	725	2019-01-15 09:22:29.52	-707	1278	-1538	-127	-83	54	572	-258	830	-157
	726	2019-01-15 09:22:29.53	-718	1242	-1568	-109	-74	31	621	-319	940	-151
	727	2019-01-15 09:22:29.54	-738	1225	-1555	-95	-75	23	530	-43	573	-243
	728	2019-01-15 09:22:29.55	-704	1165	-1639	-82	-67	25	589	-180	769	-204
	729	2019-01-15 09:22:29.56	-775	1156	-1524	-78	-59	3	490	0	490	-245
	730	2019-01-15 09:22:29.57	-763	1241	-1527	-56	-104	31	624	-216	840	-204
	731	2019-01-15 09:22:29.58	-709	1241	-1542	-67	-111	37	550	-60	610	-245
	732	2019-01-15 09:22:29.59	-718	1229	-1519	-74	-104	22	509	-267	776	-121
	733	2019-01-15 09:22:29.60	-750	1227	-1499	-60	-112	12	417	-118	535	-149
	734	2019-01-15 09:22:29.61	-744	1242	-1494	-51	-113	7	279	-307	586	14
	735	2019-01-15 09:22:29.62	-748	1236	-1478	-45	-103	-5	257	-143	400	-57
	736	2019-01-15 09:22:29.63	-752	1220	-1499	-37	-92	-18	80	-327	407	123
	737	2019-01-15 09:22:29.64	-756	1204	-1511	-30	-90	-25	105	-176	281	35
	738	2019-01-15 09:22:29.65	-751	1194	-1487	-28	-94	-16	-83	-378	295	230
	739	2019-01-15 09:22:29.66	-748	1201	-1486	-27	-91	-10	-21	-253	232	137
	740	2019-01-15 09:22:29.67	-739	1203	-1466	-17	-77	-18	-201	-445	244	323
	741	2019-01-15 09:22:29.68	-732	1217	-1466	-6	-68	-26	-96	-310	214	203
	742	2019-01-15 09:22:29.69	-746	1219	-1486	-6	-58	-40	-259	-469	210	364
	743	2019-01-15 09:22:29.70	-747	1223	-1507	-12	-55	-50	-147	-353	206	250
	744	2019-01-15 09:22:29.71	-755	1198	-1521	-21	-57	-47	-272	-517	245	394
	745	2019-01-15 09:22:29.72	-758	1176	-1532	-28	-56	-40	-137	-394	257	265
	746	2019-01-15 09:22:29.73	-778	1159	-1505	-27	-51	-32	-385	-558	173	471
	747	2019-01-15 09:22:29.74	-772	1208	-1477	-14	-68	-8	-316	-442	126	379
	748	2019-01-15 09:22:29.75	-770	1204	-1503	-6	-69	-1	-528	-607	79	567
	749	2019-01-15 09:22:29.76	-803	1210	-1488	-3	-57	-10	-398	-503	105	450
	750	2019-01-15 09:22:29.77	-794	1212	-1492	3	-58	-11	-553	-654	101	603
	751	2019-01-15 09:22:29.78	-767	1215	-1518	-1	-54	-13	-386	-543	157	464
	752	2019-01-15 09:22:29.79	-772	1204	-1526	-7	-48	-19	-542	-683	141	612
	753	2019-01-15 09:22:29.80	-784	1219	-1508	-6	-54	-21	-385	-585	200	485
	754	2019-01-15 09:22:29.81	-778	1209	-1523	-6	-42	-20	-549	-715	166	632
	755	2019-01-15 09:22:29.82	-800	1226	-1505	-4	-48	-23	-389	-607	218	498
	756	2019-01-15 09:22:29.83	-789	1221	-1509	-4	-50	-21	-547	-743	196	645
	757	2019-01-15 09:22:29.84	-791	1216	-1501	-2	-46	-29	-372	-654	282	513
	758	2019-01-15 09:22:29.85	-806	1210	-1496	6	-40	-36	-533	-759	226	646
	759	2019-01-15 09:22:29.86	-798	1211	-1508	10	-38	-43	-362	-589	227	475
	760	2019-01-15 09:22:29.87	-804	1171	-1503	8	-29	-44	-532	-680	148	606
	761	2019-01-15 09:22:29.88	-800	1184	-1484	21	-24	-36	-372	-526	154	449
	762	2019-01-15 09:22:29.89	-779	1207	-1501	26	-29	-27	-543	-667	124	605
	763	2019-01-15 09:22:29.90	-779	1186	-1493	23	-22	-30	-369	-552	183	460
	764	2019-01-15 09:22:29.91	-784	1177	-1483	29	-14	-33	-542	-731	189	636
	765	2019-01-15 09:22:29.92	-792	1177	-1498	38	-13	-29	-368	-667	299	517
	766	2019-01-15 09:22:29.93	-792	1178	-1545	39	-20	-21	-542	-809	267	675
	767	2019-01-15 09:22:29.94	-820	1137	-1475	39	-20	-27	-369	-693	324	531
	768	2019-01-15 09:22:29.95	-790	1212	-1481	47	-29	3	-543	-790	247	666
	769	2019-01-15 09:22:29.96	-756	1183	-1516	33	-27	-1	-367	-625	258	496
	770	2019-01-15 09:22:29.97	-797	1167	-1485	37	-12	-13	-541	-760	219	650
	771	2019-01-15 09:22:29.98	-779	1202	-1506	51	-20	-14	-354	-673	319	513
	772	2019-01-15 09:22:29.99	-785	1193	-1519	38	-25	-19	-534	-784	250	659
	773	2019-01-15 09:22:30.00	-776	1167	-1519	29	-24	-24	-365	-609	244	487
	774	2019-01-15 09:22:30.01	-780	1156	-1505	33	-22	-34	-541	-734	193	637
	775	2019-01-15 09:22:30.02	-783	1189	-1498	31	-35	-28	-356	-605	249	480
	776	2019-01-15 09:22:30.03	-781	1170	-1504	20	-40	-32	-532	-730	198	631
	777	2019-01-15 09:22:30.04	-792	1161	-1478	21	-30	-35	-350	-575	225	462
	778	2019-01-15 09:22:30.05	-780	1173	-1482	29	-22	-40	-534	-721	187	627
	779	2019-01-15 09:22:30.06	-784	1168	-1496	31	-9	-49	-368	-600	232	484
	780	2019-01-15 09:22:30.07	-806	1162	-1506	35	-8	-54	-545	-755	210	650
	781	2019-01-15 09:22:30.08	-804	1159	-1512	28	-11	-43	-366	-638	272	502
	782	2019-01-15 09:22:30.09	-797	1145	-1500	19	-20	-31	-543	-737	194	640
	783	2019-01-15 09:22:30.10	-806	1150	-1487	18	-25	-21	-367	-544	177	455
	784	2019-01-15 09:22:30.11	-801	1162	-1493	23	-26	-14	-543	-667	124	605
	785	2019-01-15 09:22:30.12	-799	1170	-1504	20	-29	-19	-364	-523	159	443
	786	2019-01-15 09:22:30.13	-800	1177	-1501	9	-23	-21	-534	-715	181	624
	787	2019-01-15 09:22:30.14	-795	1162	-1494	-3	-13	-24	-356	-636	280	496
	788	2019-01-15 09:22:30.15	-804	1165	-1512	-9	-12	-28	-534	-752	218	643
	789	2019-01-15 09:22:30.16	-806	1164	-1507	-9	-24	-24	-367	-570	203	468
	790	2019-01-15 09:22:30.17	-795	1142	-1491	-6	-28	-14	-545	-688	143	616
	791	2019-01-15 09:22:30.18	-787	1136	-1497	6	-7	-9	-386	-566	180	476
	792	2019-01-15 09:22:30.19	-733	1121	-1539	19	25	-6	-554	-744	190	649
	793	2019-01-15 09:22:30.20	-822	1194	-1458	33	-13	-4	-375	-643	268	509
	794	2019-01-15 09:22:30.21	-795	1179	-1525	19	-13	4	-542	-720	178	631
	795	2019-01-15 09:22:30.22	-794	1157	-1512	2	3	-4	-384	-524	140	454
	796	2019-01-15 09:22:30.23	-804	1163	-1514	7	-3	2	-548	-610	62	579
	797	2019-01-15 09:22:30.24	-800	1173	-1516	-7	-5	-1	-384	-464	80	424
	798	2019-01-15 09:22:30.25	-795	1170	-1505	-19	-6	2	-542	-608	66	575
	799	2019-01-15 09:22:30.26	-794	1169	-1499	-22	-7	3	-384	-499	115	441
	800	2019-01-15 09:22:30.27	-792	1184	-1495	-26	-6	1	-539	-677	138	608
	801	2019-01-15 09:22:30.28	-793	1190	-1509	-16	-1	-7	-376	-593	217	484
	802	2019-01-15 09:22:30.29	-800	1204	-1516	-4	-6	-15	-535	-732	197	633
	803	2019-01-15 09:22:30.30	-786	1201	-1524	-2	-8	-25	-392	-611	219	501
	804	2019-01-15 09:22:30.31	-793	1189	-1521	-9	-3	-34	-535	-762	227	648
	805	2019-01-15 09:22:30.32	-789	1174	-1514	-14	6	-45	-373	-688	315	530
	806	2019-01-15 09:22:30.33	-799	1187	-1495	-15	2	-44	-510	-847	337	678
	807	2019-01-15 09:22:30.34	-794	1174	-1499	-20	4	-42	-363	-777	414	570
	808	2019-01-15 09:22:30.35	-801	1175	-1506	-18	13	-42	-519	-888	369	703
	809	2019-01-15 09:22:30.36	-802	1177	-1509	-10	14	-39	-392	-763	371	577
	810	2019-01-15 09:22:30.37	-797	1178	-1497	-9	20	-32	-541	-850	309	695
	811	2019-01-15 09:22:30.38	-789	1172	-1499	-7	23	-29	-412	-725	313	568
	812	2019-01-15 09:22:30.39	-805	1178	-1518	3	16	-27	-528	-854	326	691
	813	2019-01-15 09:22:30.40	-800	1177	-1513	6	6	-26	-385	-777	392	581
	814	2019-01-15 09:22:30.41	-799	1178	-1502	4	-1	-23	-514	-905	391	709
	815	2019-01-15 09:22:30.42	-784	1187	-1504	4	-5	-22	-388	-817	429	602
	816	2019-01-15 09:22:30.43	-786	1185	-1505	1	-5	-24	-521	-910	389	715
	817	2019-01-15 09:22:30.44	-792	1184	-1500	3	-7	-28	-405	-799	394	602
	818	2019-01-15 09:22:30.45	-803	1172	-1498	9	-4	-28	-527	-859	332	693
	819	2019-01-15 09:22:30.46	-802	1168	-1499	13	0	-28	-408	-738	330	573
	820	2019-01-15 09:22:30.47	-802	1163	-1505	11	-2	-27	-526	-781	255	653
	821	2019-01-15 09:22:30.48	-795	1162	-1497	12	-4	-22	-418	-656	238	537
	822	2019-01-15 09:22:30.49	-794	1153	-1503	9	-1	-18	-524	-612	88	568
	823	2019-01-15 09:22:30.50	-797	1155	-1507	5	-2	-12	-407	-466	59	436
	824	2019-01-15 09:22:30.51	-795	1155	-1507	5	-2	-8	-507	-456	-51	481
	825	2019-01-15 09:22:30.52	-799	1158	-1521	11	-9	-4	-409	-390	-19	399
	826	2019-01-15 09:22:30.53	-792	1163	-1510	12	-11	1	-510	-443	-67	476
	827	2019-01-15 09:22:30.54	-801	1159	-1508	13	-12	5	-409	-404	-5	406
	828	2019-01-15 09:22:30.55	-799	1167	-1507	14	-9	6	-486	-540	54	513
	829	2019-01-15 09:22:30.56	-807	1164	-1504	14	-8	7	-398	-531	133	464
	830	2019-01-15 09:22:30.57	-802	1168	-1504	14	-10	11	-500	-625	125	562
	831	2019-01-15 09:22:30.58	-796	1168	-1501	10	-5	9	-430	-581	151	505
	832	2019-01-15 09:22:30.59	-795	1164	-1499	8	1	6	-513	-673	160	593
	833	2019-01-15 09:22:30.60	-789	1173	-1514	5	-1	2	-441	-641	200	541
	834	2019-01-15 09:22:30.61	-800	1166	-1513	5	-1	0	-492	-722	230	607
	835	2019-01-15 09:22:30.62	-790	1153	-1507	9	-5	1	-418	-677	259	547
	836	2019-01-15 09:22:30.63	-812	1158	-1511	15	-8	3	-483	-745	262	614
	837	2019-01-15 09:22:30.64	-797	1163	-1503	19	-15	7	-427	-694	267	560
	838	2019-01-15 09:22:30.65	-797	1163	-1496	20	-16	8	-489	-784	295	636
	839	2019-01-15 09:22:30.66	-798	1163	-1514	23	-7	5	-436	-744	308	590
	840	2019-01-15 09:22:30.67	-831	1172	-1488	19	-3	-5	-488	-782	294	635
	841	2019-01-15 09:22:30.68	-812	1172	-1511	14	-4	-1	-442	-721	279	581
	842	2019-01-15 09:22:30.69	-813	1170	-1510	10	2	-7	-481	-748	267	614
	843	2019-01-15 09:22:30.70	-810	1163	-1524	13	-5	-6	-444	-696	252	570
	844	2019-01-15 09:22:30.71	-795	1168	-1515	8	-10	-6	-481	-783	302	632
	845	2019-01-15 09:22:30.72	-809	1169	-1513	3	-17	-5	-454	-761	307	607
	846	2019-01-15 09:22:30.73	-804	1161	-1504	1	-16	-3	-486	-830	344	658
	847	2019-01-15 09:22:30.74	-796	1152	-1500	2	-16	-6	-457	-703	246	580
	848	2019-01-15 09:22:30.75	-811	1155	-1508	10	-17	-5	-467	-616	149	541
	849	2019-01-15 09:22:30.76	-801	1157	-1512	13	-13	-1	-450	-388	-62	419
	850	2019-01-15 09:22:30.77	-819	1155	-1497	17	-12	0	-459	-302	-157	380
	851	2019-01-15 09:22:30.78	-797	1159	-1508	15	-14	2	-454	-115	-339	284
	852	2019-01-15 09:22:30.79	-801	1161	-1520	11	-15	1	-450	-119	-331	284
	853	2019-01-15 09:22:30.80	-801	1158	-1515	3	-19	2	-452	137	-589	157
	854	2019-01-15 09:22:30.81	-799	1149	-1508	-4	-12	0	-446	143	-589	151
	855	2019-01-15 09:22:30.82	-786	1149	-1501	-2	0	3	-456	302	-758	77
	856	2019-01-15 09:22:30.83	-811	1174	-1487	5	-18	5	-428	177	-605	125
	857	2019-01-15 09:22:30.84	-808	1165	-1491	7	-14	4	-445	294	-739	75
	858	2019-01-15 09:22:30.85	-806	1168	-1501	11	-5	-2	-435	184	-619	125
	859	2019-01-15 09:22:30.86	-802	1167	-1495	18	1	-7	-466	328	-794	69
	860	2019-01-15 09:22:30.87	-807	1174	-1497	14	5	-11	-456	237	-693	109
	861	2019-01-15 09:22:30.88	-812	1173	-1509	10	9	-15	-488	371	-859	58
	862	2019-01-15 09:22:30.89	-813	1179	-1519	3	6	-16	-433	213	-646	110
	863	2019-01-15 09:22:30.90	-804	1175	-1518	-6	4	-18	-464	329	-793	67
	864	2019-01-15 09:22:30.91	-810	1159	-1503	-6	7	-17	-422	176	-598	123
	865	2019-01-15 09:22:30.92	-795	1160	-1510	-2	7	-20	-468	329	-797	69
	866	2019-01-15 09:22:30.93	-800	1156	-1501	6	9	-19	-426	185	-611	120
	867	2019-01-15 09:22:30.94	-808	1149	-1504	11	5	-15	-485	330	-815	77
	868	2019-01-15 09:22:30.95	-809	1158	-1494	18	1	-16	-427	188	-615	119
	869	2019-01-15 09:22:30.96	-810	1165	-1511	15	1	-14	-495	338	-833	78
	870	2019-01-15 09:22:30.97	-811	1181	-1522	7	-4	-18	-423	174	-597	124
	871	2019-01-15 09:22:30.98	-810	1177	-1517	1	-14	-16	-489	312	-801	88
	872	2019-01-15 09:22:30.99	-808	1173	-1510	-3	-16	-14	-408	107	-515	150
	873	2019-01-15 09:22:31.00	-798	1178	-1503	-1	-21	-14	-480	265	-745	107
	874	2019-01-15 09:22:31.01	-805	1173	-1521	2	-19	-18	-402	147	-549	127
	875	2019-01-15 09:22:31.02	-787	1160	-1542	5	-12	-24	-495	331	-826	82
	876	2019-01-15 09:22:31.03	-838	1158	-1476	13	-23	-35	-416	148	-564	134
	877	2019-01-15 09:22:31.04	-809	1174	-1524	15	-9	-24	-500	310	-810	95
	878	2019-01-15 09:22:31.05	-804	1162	-1525	9	-7	-26	-411	132	-543	139
	879	2019-01-15 09:22:31.06	-804	1166	-1516	12	-4	-30	-503	313	-816	95
	880	2019-01-15 09:22:31.07	-816	1170	-1522	10	-9	-32	-399	177	-576	111
	881	2019-01-15 09:22:31.08	-807	1168	-1511	3	-12	-27	-506	421	-927	42
	882	2019-01-15 09:22:31.09	-799	1160	-1520	0	-14	-28	-404	594	-998	-95
	883	2019-01-15 09:22:31.10	-808	1171	-1518	0	-24	-30	-511	354	-865	78
	884	2019-01-15 09:22:31.11	-806	1157	-1505	1	-29	-26	-394	292	-686	51
	885	2019-01-15 09:22:31.12	-809	1153	-1496	3	-27	-25	-502	-266	-236	384
	886	2019-01-15 09:22:31.13	-824	1156	-1498	12	-21	-23	-393	-375	-18	384
	887	2019-01-15 09:22:31.14	-804	1161	-1499	16	-14	-26	-516	-586	70	551
	888	2019-01-15 09:22:31.15	-815	1162	-1502	21	-10	-26	-402	-478	76	440
	889	2019-01-15 09:22:31.16	-817	1169	-1508	19	-7	-29	-528	-604	76	566
	890	2019-01-15 09:22:31.17	-829	1165	-1515	17	-5	-34	-411	-507	96	459
	891	2019-01-15 09:22:31.18	-834	1152	-1503	19	-11	-33	-537	-645	108	591
	892	2019-01-15 09:22:31.19	-829	1148	-1508	24	-10	-32	-405	-576	171	490
	893	2019-01-15 09:22:31.20	-829	1141	-1508	23	-13	-30	-528	-697	169	612
	894	2019-01-15 09:22:31.21	-817	1136	-1509	23	-13	-27	-389	-611	222	500
	895	2019-01-15 09:22:31.22	-821	1149	-1502	26	-8	-29	-521	-712	191	616
	896	2019-01-15 09:22:31.23	-814	1154	-1500	22	-1	-28	-391	-598	207	494
	897	2019-01-15 09:22:31.24	-809	1149	-1501	20	6	-29	-534	-706	172	620
	898	2019-01-15 09:22:31.25	-813	1144	-1503	18	14	-32	-400	-611	211	505
	899	2019-01-15 09:22:31.26	-820	1137	-1513	15	20	-35	-540	-737	197	638
	900	2019-01-15 09:22:31.27	-813	1139	-1524	15	19	-36	-382	-702	320	542
	901	2019-01-15 09:22:31.28	-818	1140	-1524	13	12	-34	-522	-809	287	665
	902	2019-01-15 09:22:31.29	-820	1139	-1518	10	8	-31	-370	-705	335	537
	903	2019-01-15 09:22:31.30	-814	1137	-1516	7	6	-32	-528	-676	148	602
	904	2019-01-15 09:22:31.31	-820	1133	-1517	1	-1	-31	-363	-523	160	443
	905	2019-01-15 09:22:31.32	-821	1136	-1513	-2	-5	-29	-522	-75	-447	298
	906	2019-01-15 09:22:31.33	-820	1128	-1509	2	-5	-20	-377	187	-564	95
	907	2019-01-15 09:22:31.34	-823	1135	-1514	10	0	-15	-543	296	-839	123
	908	2019-01-15 09:22:31.35	-816	1143	-1515	10	2	-11	-378	164	-542	107
	909	2019-01-15 09:22:31.36	-823	1146	-1513	13	9	-14	-531	350	-881	90
	910	2019-01-15 09:22:31.37	-813	1148	-1517	12	10	-16	-356	278	-634	39
	911	2019-01-15 09:22:31.38	-821	1139	-1512	11	14	-19	-522	448	-970	37
	912	2019-01-15 09:22:31.39	-811	1138	-1521	6	15	-20	-350	278	-628	36
	913	2019-01-15 09:22:31.40	-808	1137	-1515	3	9	-20	-521	419	-940	51
	914	2019-01-15 09:22:31.41	-828	1141	-1513	-2	9	-20	-353	292	-645	30
	915	2019-01-15 09:22:31.42	-829	1141	-1528	-4	5	-23	-527	447	-974	40
	916	2019-01-15 09:22:31.43	-819	1142	-1514	-12	2	-21	-355	338	-693	8
	917	2019-01-15 09:22:31.44	-815	1140	-1525	-14	1	-21	-523	473	-996	25
	918	2019-01-15 09:22:31.45	-821	1146	-1519	-14	7	-23	-343	322	-665	10
	919	2019-01-15 09:22:31.46	-817	1138	-1510	-10	13	-20	-519	442	-961	38
	920	2019-01-15 09:22:31.47	-813	1142	-1515	-4	16	-20	-338	260	-598	39
	921	2019-01-15 09:22:31.48	-821	1146	-1520	5	14	-23	-513	420	-933	46
	922	2019-01-15 09:22:31.49	-820	1137	-1520	9	7	-19	-347	332	-679	7
	923	2019-01-15 09:22:31.50	-816	1140	-1509	12	-2	-14	-529	498	-1027	15
	924	2019-01-15 09:22:31.51	-821	1136	-1513	12	-3	-14	-357	393	-750	-18
	925	2019-01-15 09:22:31.52	-822	1147	-1510	16	-6	-14	-527	493	-1020	17
	926	2019-01-15 09:22:31.53	-815	1144	-1498	14	-3	-13	-340	308	-648	16
	927	2019-01-15 09:22:31.54	-824	1140	-1508	14	3	-11	-515	424	-939	45
	928	2019-01-15 09:22:31.55	-847	1138	-1513	13	3	-13	-339	292	-631	23
	929	2019-01-15 09:22:31.56	-829	1141	-1521	14	0	-10	-522	433	-955	44
	930	2019-01-15 09:22:31.57	-816	1133	-1520	9	3	-5	-351	300	-651	25
	931	2019-01-15 09:22:31.58	-823	1131	-1527	4	12	-5	-527	404	-931	61
	932	2019-01-15 09:22:31.59	-818	1135	-1540	2	15	-5	-344	234	-578	55
	933	2019-01-15 09:22:31.60	-816	1130	-1525	1	15	0	-513	346	-859	83
	934	2019-01-15 09:22:31.61	-819	1138	-1521	-2	14	7	-325	213	-538	56
	935	2019-01-15 09:22:31.62	-809	1144	-1513	1	16	9	-500	338	-838	81
	936	2019-01-15 09:22:31.63	-822	1149	-1514	6	15	10	-320	200	-520	60
	937	2019-01-15 09:22:31.64	-823	1163	-1520	8	14	2	-504	372	-876	66
	938	2019-01-15 09:22:31.65	-817	1170	-1524	9	8	-4	-346	339	-685	3
	939	2019-01-15 09:22:31.66	-809	1169	-1528	7	5	-12	-515	461	-976	27
	940	2019-01-15 09:22:31.67	-808	1172	-1516	4	5	-22	-332	313	-645	9
	941	2019-01-15 09:22:31.68	-807	1156	-1516	0	1	-32	-502	400	-902	51
	942	2019-01-15 09:22:31.69	-806	1144	-1509	3	0	-39	-328	302	-630	13
	943	2019-01-15 09:22:31.70	-809	1145	-1513	7	-1	-43	-509	408	-917	50
	944	2019-01-15 09:22:31.71	-817	1142	-1519	15	-2	-40	-338	323	-661	7
	945	2019-01-15 09:22:31.72	-821	1132	-1520	15	-2	-39	-512	455	-967	28
	946	2019-01-15 09:22:31.73	-830	1133	-1517	17	-7	-34	-336	417	-753	-40
	947	2019-01-15 09:22:31.74	-824	1124	-1503	18	-2	-26	-507	540	-1047	-16
	948	2019-01-15 09:22:31.75	-815	1117	-1515	21	5	-21	-330	498	-828	-84
	949	2019-01-15 09:22:31.76	-826	1116	-1518	30	6	-17	-492	521	-1013	-14
	950	2019-01-15 09:22:31.77	-829	1124	-1521	35	4	-12	-316	371	-687	-27
	951	2019-01-15 09:22:31.78	-824	1127	-1516	31	1	-2	-484	418	-902	33
	952	2019-01-15 09:22:31.79	-824	1129	-1521	26	0	1	-330	272	-602	29
	953	2019-01-15 09:22:31.80	-820	1141	-1516	22	-1	5	-499	127	-626	186
	954	2019-01-15 09:22:31.81	-805	1147	-1519	16	2	2	-348	-59	-289	203
	955	2019-01-15 09:22:31.82	-812	1144	-1516	5	7	-7	-500	-379	-121	439
	956	2019-01-15 09:22:31.83	-819	1130	-1520	5	10	-10	-344	-407	63	375
	957	2019-01-15 09:22:31.84	-822	1117	-1522	9	3	-7	-494	-434	-60	464
	958	2019-01-15 09:22:31.85	-819	1122	-1518	8	0	1	-347	-346	-1	346
	959	2019-01-15 09:22:31.86	-822	1119	-1520	6	-4	11	-496	-370	-126	433
	960	2019-01-15 09:22:31.87	-814	1135	-1520	6	-1	14	-348	-320	-28	334
	961	2019-01-15 09:22:31.88	-813	1147	-1527	8	-1	9	-489	-628	139	558
	962	2019-01-15 09:22:31.89	-818	1155	-1529	6	2	3	-345	-644	299	494
	963	2019-01-15 09:22:31.90	-820	1161	-1542	4	8	-9	-479	-829	350	654
	964	2019-01-15 09:22:31.91	-820	1165	-1535	1	10	-24	-336	-711	375	523
	965	2019-01-15 09:22:31.92	-828	1169	-1539	-1	11	-35	-475	-631	156	553
	966	2019-01-15 09:22:31.93	-829	1153	-1536	0	9	-41	-348	-218	-130	283
	967	2019-01-15 09:22:31.94	-820	1153	-1523	4	6	-45	-480	231	-711	124
	968	2019-01-15 09:22:31.95	-814	1149	-1515	2	10	-48	-348	405	-753	-28
	969	2019-01-15 09:22:31.96	-821	1131	-1520	1	15	-48	-493	584	-1077	-45
	970	2019-01-15 09:22:31.97	-829	1118	-1517	6	18	-43	-380	262	-642	59
	971	2019-01-15 09:22:31.98	-825	1122	-1518	17	21	-34	-525	-113	-412	319
	972	2019-01-15 09:22:31.99	-821	1139	-1527	22	21	-29	-405	-340	-65	372
	973	2019-01-15 09:22:32.00	-816	1136	-1527	24	28	-27	-531	-587	56	559
	974	2019-01-15 09:22:32.01	-813	1138	-1535	23	34	-28	-407	-546	139	476
	975	2019-01-15 09:22:32.02	-820	1130	-1539	24	37	-26	-542	-569	27	555
	976	2019-01-15 09:22:32.03	-810	1122	-1526	26	36	-26	-433	-461	28	447
	977	2019-01-15 09:22:32.04	-829	1128	-1529	32	34	-25	-551	-509	-42	530
	978	2019-01-15 09:22:32.05	-817	1128	-1532	37	27	-24	-437	-451	14	444
	979	2019-01-15 09:22:32.06	-818	1133	-1532	39	22	-22	-549	-482	-67	515
	980	2019-01-15 09:22:32.07	-824	1137	-1536	38	18	-24	-444	-385	-59	414
	981	2019-01-15 09:22:32.08	-828	1143	-1533	37	14	-24	-559	-280	-279	419
	982	2019-01-15 09:22:32.09	-817	1125	-1519	39	11	-24	-441	-254	-187	347
	983	2019-01-15 09:22:32.10	-827	1122	-1519	38	10	-27	-479	-340	-139	409
	984	2019-01-15 09:22:32.11	-817	1131	-1524	35	15	-32	-328	-411	83	369
	985	2019-01-15 09:22:32.12	-823	1125	-1537	34	23	-32	-291	-489	198	390
	986	2019-01-15 09:22:32.13	-820	1115	-1536	30	26	-32	-215	-502	287	358
	987	2019-01-15 09:22:32.14	-823	1115	-1538	27	35	-34	-276	-475	199	375
	988	2019-01-15 09:22:32.15	-825	1123	-1555	28	36	-38	-210	-438	228	324
	989	2019-01-15 09:22:32.16	-832	1133	-1560	24	30	-40	-182	-351	169	266
	990	2019-01-15 09:22:32.17	-827	1124	-1549	20	21	-36	-106	-330	224	218
	991	2019-01-15 09:22:32.18	-813	1115	-1547	20	18	-34	-66	-283	217	174
	992	2019-01-15 09:22:32.19	-818	1105	-1540	21	16	-28	19	-311	330	146
	993	2019-01-15 09:22:32.20	-814	1103	-1530	22	13	-28	83	-274	357	95
	994	2019-01-15 09:22:32.21	-814	1099	-1520	23	16	-19	109	-309	418	100
	995	2019-01-15 09:22:32.22	-823	1094	-1525	26	14	-10	135	-266	401	65
	996	2019-01-15 09:22:32.23	-824	1092	-1534	29	18	-6	270	-311	581	20
	997	2019-01-15 09:22:32.24	-826	1097	-1539	32	17	-3	355	-328	683	-13
	998	2019-01-15 09:22:32.25	-832	1101	-1533	33	15	2	275	-384	659	54
	999	2019-01-15 09:22:32.26	-832	1106	-1539	32	13	7	214	-392	606	89
	1000	2019-01-15 09:22:32.27	-818	1111	-1541	28	18	5	280	-432	712	76
	1001	2019-01-15 09:22:32.28	-827	1111	-1534	28	20	-1	318	-432	750	57
	1002	2019-01-15 09:22:32.29	-821	1116	-1529	29	22	-8	210	-467	677	128
	1003	2019-01-15 09:22:32.30	-816	1108	-1538	29	23	-8	123	-388	511	132
	1004	2019-01-15 09:22:32.31	-806	1100	-1537	27	29	-12	-24	-399	375	211
	1005	2019-01-15 09:22:32.32	-829	1095	-1549	28	28	-13	-61	-391	330	226
	1006	2019-01-15 09:22:32.33	-825	1103	-1540	27	18	-16	-65	-452	387	258
	1007	2019-01-15 09:22:32.34	-818	1104	-1547	20	16	-15	5	-418	423	206
	1008	2019-01-15 09:22:32.35	-801	1108	-1535	9	22	-20	82	-456	538	187
	1009	2019-01-15 09:22:32.36	-812	1105	-1534	6	23	-24	174	-408	582	117
	1010	2019-01-15 09:22:32.37	-808	1096	-1541	1	27	-29	121	-457	578	168
	1011	2019-01-15 09:22:32.38	-818	1101	-1550	-4	28	-31	108	-442	550	167
	1012	2019-01-15 09:22:32.39	-830	1094	-1546	-5	25	-28	9	-488	497	239
	1013	2019-01-15 09:22:32.40	-810	1086	-1566	-7	23	-21	6	-431	437	212
	1014	2019-01-15 09:22:32.41	-815	1089	-1560	-6	21	-19	54	-478	532	212
	1015	2019-01-15 09:22:32.42	-831	1095	-1560	-1	19	-15	160	-518	678	179
	1016	2019-01-15 09:22:32.43	-812	1099	-1560	-3	17	-10	58	-591	649	266
	1017	2019-01-15 09:22:32.44	-817	1107	-1544	-6	17	-9	29	-525	554	248
	1018	2019-01-15 09:22:32.45	-805	1102	-1544	-8	16	-12	-99	-536	437	317
	1019	2019-01-15 09:22:32.46	-797	1107	-1540	-10	12	-15	-87	-455	368	271
	1020	2019-01-15 09:22:32.47	-794	1100	-1539	-14	18	-16	-100	-516	416	308
	1021	2019-01-15 09:22:32.48	-808	1088	-1548	-15	22	-18	10	-546	556	268
	1022	2019-01-15 09:22:32.49	-809	1093	-1549	-14	23	-18	-23	-621	598	322
	1023	2019-01-15 09:22:32.50	-803	1096	-1546	-15	17	-17	43	-610	653	283
	1024	2019-01-15 09:22:32.51	-808	1102	-1556	-12	17	-16	-55	-642	587	348
	1025	2019-01-15 09:22:32.52	-811	1105	-1548	-9	16	-15	-9	-580	571	294
	1026	2019-01-15 09:22:32.53	-813	1104	-1551	-4	13	-15	-132	-599	467	365
	1027	2019-01-15 09:22:32.54	-803	1100	-1543	-3	13	-15	-116	-504	388	310
	1028	2019-01-15 09:22:32.55	-798	1098	-1545	-5	16	-18	-199	-549	350	374
	1029	2019-01-15 09:22:32.56	-812	1106	-1542	-8	16	-17	-139	-493	354	316
	1030	2019-01-15 09:22:32.57	-793	1114	-1562	-18	3	-15	-222	-552	330	387
	1031	2019-01-15 09:22:32.58	-791	1083	-1558	-25	10	-15	-133	-465	332	299
	1032	2019-01-15 09:22:32.59	-803	1083	-1552	-12	6	-15	-73	-556	483	314
	1033	2019-01-15 09:22:32.60	-797	1095	-1543	-4	-4	-10	44	-605	649	280
	1034	2019-01-15 09:22:32.61	-804	1106	-1545	-2	-5	-7	143	-701	844	279
	1035	2019-01-15 09:22:32.62	-811	1100	-1550	-7	-7	-9	202	-653	855	225
	1036	2019-01-15 09:22:32.63	-808	1105	-1538	-5	-11	-8	246	-683	929	218
	1037	2019-01-15 09:22:32.64	-805	1103	-1522	-10	-9	-9	265	-657	922	196
	1038	2019-01-15 09:22:32.65	-808	1090	-1535	-11	-10	-8	373	-710	1083	168
	1039	2019-01-15 09:22:32.66	-815	1088	-1543	-16	-15	-2	400	-613	1013	106
	1040	2019-01-15 09:22:32.67	-804	1093	-1547	-15	-18	5	562	-668	1230	53
	1041	2019-01-15 09:22:32.68	-805	1099	-1553	-18	-15	10	505	-637	1142	66
	1042	2019-01-15 09:22:32.69	-804	1110	-1558	-20	-5	9	562	-718	1280	78
	1043	2019-01-15 09:22:32.70	-818	1105	-1556	-17	1	11	455	-710	1165	127
	1044	2019-01-15 09:22:32.71	-805	1111	-1553	-13	-2	11	454	-782	1236	164
	1045	2019-01-15 09:22:32.72	-801	1122	-1555	-14	-3	9	391	-780	1171	194
	1046	2019-01-15 09:22:32.73	-804	1124	-1552	-17	-2	5	528	-836	1364	154
	1047	2019-01-15 09:22:32.74	-811	1127	-1557	-18	-4	1	489	-810	1299	160
	1048	2019-01-15 09:22:32.75	-813	1134	-1554	-19	-11	-2	546	-847	1393	150
	1049	2019-01-15 09:22:32.76	-814	1132	-1548	-21	-16	-4	484	-806	1290	161
	1050	2019-01-15 09:22:32.77	-808	1130	-1531	-19	-15	-3	564	-838	1402	137
	1051	2019-01-15 09:22:32.78	-809	1120	-1526	-11	-11	-10	455	-720	1175	132
	1052	2019-01-15 09:22:32.79	-812	1123	-1531	-4	-3	-11	532	-763	1295	115
	1053	2019-01-15 09:22:32.80	-813	1115	-1528	1	-2	-13	472	-768	1240	148
	1054	2019-01-15 09:22:32.81	-818	1119	-1543	6	-2	-11	548	-848	1396	150
	1055	2019-01-15 09:22:32.82	-820	1118	-1551	5	0	-13	470	-816	1286	173
	1056	2019-01-15 09:22:32.83	-816	1118	-1546	5	-2	-10	515	-857	1372	171
	1057	2019-01-15 09:22:32.84	-814	1114	-1546	1	-2	-11	412	-750	1162	169
	1058	2019-01-15 09:22:32.85	-811	1119	-1540	5	-1	-15	461	-789	1250	164
	1059	2019-01-15 09:22:32.86	-813	1117	-1546	1	2	-16	449	-722	1171	136
	1060	2019-01-15 09:22:32.87	-818	1116	-1546	-3	3	-14	613	-774	1387	80
	1061	2019-01-15 09:22:32.88	-816	1106	-1546	-4	1	-9	539	-641	1180	51
	1062	2019-01-15 09:22:32.89	-812	1111	-1543	-2	-6	-4	594	-683	1277	44
	1063	2019-01-15 09:22:32.90	-811	1110	-1533	-1	-11	3	486	-573	1059	43
	1064	2019-01-15 09:22:32.91	-808	1111	-1530	-1	-7	5	563	-655	1218	46
	1065	2019-01-15 09:22:32.92	-805	1111	-1539	2	-2	5	457	-528	985	35
	1066	2019-01-15 09:22:32.93	-812	1114	-1535	6	2	3	561	-627	1188	33
	1067	2019-01-15 09:22:32.94	-812	1114	-1557	10	2	3	490	-513	1003	11
	1068	2019-01-15 09:22:32.95	-828	1110	-1557	12	-6	4	623	-634	1257	5
	1069	2019-01-15 09:22:32.96	-811	1111	-1544	11	-10	6	530	-537	1067	3
	1070	2019-01-15 09:22:32.97	-817	1115	-1551	13	-6	6	622	-693	1315	35
	1071	2019-01-15 09:22:32.98	-817	1116	-1552	18	-4	1	523	-657	1180	67
	1072	2019-01-15 09:22:32.99	-815	1121	-1552	18	-5	0	600	-757	1357	78
	1073	2019-01-15 09:22:33.00	-820	1114	-1548	12	-2	-2	498	-632	1130	67
	1074	2019-01-15 09:22:33.01	-820	1101	-1548	7	0	-4	597	-735	1332	69
	1075	2019-01-15 09:22:33.02	-826	1105	-1551	9	-2	-7	513	-670	1183	78
	1076	2019-01-15 09:22:33.03	-823	1103	-1542	8	-4	-2	615	-788	1403	86
	1077	2019-01-15 09:22:33.04	-824	1114	-1543	4	-6	-1	517	-701	1218	92
	1078	2019-01-15 09:22:33.05	-820	1115	-1533	1	-2	0	604	-802	1406	99
	1079	2019-01-15 09:22:33.06	-831	1108	-1540	2	3	0	505	-713	1218	104
	1080	2019-01-15 09:22:33.07	-818	1112	-1539	3	3	-3	579	-838	1417	129
	1081	2019-01-15 09:22:33.08	-819	1124	-1538	3	8	-3	522	-774	1296	126
	1082	2019-01-15 09:22:33.09	-812	1121	-1536	-2	13	-10	611	-841	1452	115
	1083	2019-01-15 09:22:33.10	-813	1126	-1544	-6	13	-13	530	-688	1218	79
	1084	2019-01-15 09:22:33.11	-819	1122	-1550	-3	13	-16	625	-744	1369	59
	1085	2019-01-15 09:22:33.12	-822	1122	-1542	-5	12	-18	539	-621	1160	41
	1086	2019-01-15 09:22:33.13	-819	1121	-1541	-6	12	-24	611	-702	1313	45
	1087	2019-01-15 09:22:33.14	-816	1110	-1543	-9	8	-26	505	-558	1063	26
	1088	2019-01-15 09:22:33.15	-830	1116	-1537	-17	1	-22	586	-623	1209	18
	1089	2019-01-15 09:22:33.16	-811	1097	-1561	-25	-9	-17	512	-470	982	-21
	1090	2019-01-15 09:22:33.17	-821	1115	-1549	-36	-22	-12	601	-624	1225	11
	1091	2019-01-15 09:22:33.18	-810	1132	-1572	-49	-29	-13	551	-550	1101	0
	1092	2019-01-15 09:22:33.19	-814	1117	-1591	-71	-31	-18	611	-702	1313	45
	1093	2019-01-15 09:22:33.20	-816	1115	-1580	-86	-41	-19	520	-596	1116	38
	1094	2019-01-15 09:22:33.21	-815	1107	-1551	-88	-37	-15	595	-718	1313	61
	1095	2019-01-15 09:22:33.22	-813	1095	-1535	-75	-35	-14	559	-611	1170	26
	1096	2019-01-15 09:22:33.23	-822	1084	-1541	-50	-35	-12	621	-704	1325	41
	1097	2019-01-15 09:22:33.24	-828	1077	-1537	-20	-33	-8	562	-576	1138	7
	1098	2019-01-15 09:22:33.25	-834	1099	-1539	8	-29	-4	608	-667	1275	29
	1099	2019-01-15 09:22:33.26	-829	1109	-1533	15	-22	0	534	-538	1072	2
	1100	2019-01-15 09:22:33.27	-833	1098	-1527	12	-17	1	588	-557	1145	-15
	1101	2019-01-15 09:22:33.28	-830	1103	-1521	9	-18	0	582	-392	974	-95
	1102	2019-01-15 09:22:33.29	-837	1100	-1511	3	-18	5	621	-328	949	-146
	1103	2019-01-15 09:22:33.30	-841	1100	-1523	-8	-21	4	580	-27	607	-276
	1104	2019-01-15 09:22:33.31	-836	1096	-1524	-15	-19	3	570	482	88	-526
	1105	2019-01-15 09:22:33.32	-846	1089	-1516	-21	-15	5	513	734	-221	-623
	1106	2019-01-15 09:22:33.33	-838	1100	-1515	-25	-8	2	506	1010	-504	-758
	1107	2019-01-15 09:22:33.34	-829	1107	-1507	-25	3	-4	445	807	-362	-626
	1108	2019-01-15 09:22:33.35	-825	1106	-1511	-22	15	-13	506	860	-354	-683
	1109	2019-01-15 09:22:33.36	-834	1111	-1528	-24	22	-20	454	271	183	-362
	1110	2019-01-15 09:22:33.37	-835	1114	-1528	-28	24	-23	391	149	242	-270
	1111	2019-01-15 09:22:33.38	-824	1125	-1511	-35	25	-27	299	-317	616	9
	1112	2019-01-15 09:22:33.39	-819	1121	-1514	-41	36	-33	241	-165	406	-38
	1113	2019-01-15 09:22:33.40	-825	1115	-1524	-42	42	-40	184	-414	598	115
	1114	2019-01-15 09:22:33.41	-824	1126	-1553	-37	39	-50	234	-154	388	-40
	1115	2019-01-15 09:22:33.42	-827	1142	-1554	-44	36	-50	261	-375	636	57
	1116	2019-01-15 09:22:33.43	-807	1156	-1536	-54	13	-45	304	-156	460	-74
	1117	2019-01-15 09:22:33.44	-803	1127	-1559	-80	29	-51	319	-402	721	41
	1118	2019-01-15 09:22:33.45	-812	1108	-1541	-79	39	-49	314	-201	515	-56
	1119	2019-01-15 09:22:33.46	-815	1106	-1507	-54	29	-44	314	-432	746	59
	1120	2019-01-15 09:22:33.47	-812	1105	-1488	-46	30	-35	310	-216	526	-47
	1121	2019-01-15 09:22:33.48	-810	1105	-1509	-39	31	-29	335	-428	763	46
	1122	2019-01-15 09:22:33.49	-810	1099	-1520	-30	33	-21	359	-219	578	-70
	1123	2019-01-15 09:22:33.50	-800	1120	-1544	-28	38	-20	398	-432	830	17
	1124	2019-01-15 09:22:33.51	-813	1118	-1554	-30	39	-22	407	-229	636	-89
	1125	2019-01-15 09:22:33.52	-812	1118	-1550	-33	36	-17	420	-434	854	7
	1126	2019-01-15 09:22:33.53	-808	1126	-1537	-32	29	-13	386	-235	621	-75
	1127	2019-01-15 09:22:33.54	-811	1127	-1525	-36	22	-11	390	-420	810	15
	1128	2019-01-15 09:22:33.55	-795	1130	-1526	-40	26	-11	356	-222	578	-67
	1129	2019-01-15 09:22:33.56	-803	1108	-1523	-39	31	-18	382	-397	779	7
	1130	2019-01-15 09:22:33.57	-802	1111	-1543	-29	29	-17	374	-218	592	-78
	1131	2019-01-15 09:22:33.58	-805	1105	-1524	-30	27	-15	422	-388	810	-17
	1132	2019-01-15 09:22:33.59	-814	1109	-1549	-34	32	-14	422	-230	652	-96
	1133	2019-01-15 09:22:33.60	-821	1112	-1560	-31	28	-14	470	-405	875	-32
	1134	2019-01-15 09:22:33.61	-809	1121	-1559	-35	21	-14	414	-248	662	-83
	1135	2019-01-15 09:22:33.62	-812	1111	-1524	-42	25	-9	427	-404	831	-11
	1136	2019-01-15 09:22:33.63	-818	1113	-1519	-41	29	-9	354	-238	592	-58
	1137	2019-01-15 09:22:33.64	-806	1113	-1519	-36	28	-7	366	-384	750	9
	1138	2019-01-15 09:22:33.65	-805	1106	-1523	-31	24	-3	368	-226	594	-71
	1139	2019-01-15 09:22:33.66	-800	1102	-1523	-32	20	0	450	-369	819	-40
	1140	2019-01-15 09:22:33.67	-791	1114	-1537	-34	18	1	420	-233	653	-93
	1141	2019-01-15 09:22:33.68	-798	1118	-1538	-38	18	-2	452	-365	817	-43
	1142	2019-01-15 09:22:33.69	-802	1123	-1541	-47	18	-5	388	-239	627	-74
	1143	2019-01-15 09:22:33.70	-816	1120	-1534	-51	20	-3	451	-361	812	-45
	1144	2019-01-15 09:22:33.71	-826	1133	-1543	-54	17	-1	430	-246	676	-92
	1145	2019-01-15 09:22:33.72	-812	1141	-1531	-60	12	6	492	-354	846	-69
	1146	2019-01-15 09:22:33.73	-811	1139	-1506	-67	14	10	386	-249	635	-68
	1147	2019-01-15 09:22:33.74	-803	1144	-1507	-66	24	11	429	-339	768	-45
	1148	2019-01-15 09:22:33.75	-809	1153	-1526	-61	26	8	357	-227	584	-65
	1149	2019-01-15 09:22:33.76	-804	1168	-1525	-66	26	7	437	-316	753	-60
	1150	2019-01-15 09:22:33.77	-805	1165	-1519	-81	28	6	291	-240	531	-25
	1151	2019-01-15 09:22:33.78	-799	1168	-1510	-95	32	1	351	-331	682	-10
	1152	2019-01-15 09:22:33.79	-809	1168	-1509	-96	35	-6	257	-255	512	-1
	1153	2019-01-15 09:22:33.80	-795	1165	-1524	-91	29	-9	364	-314	678	-25
	1154	2019-01-15 09:22:33.81	-798	1176	-1521	-84	27	-13	271	-250	521	-10
	1155	2019-01-15 09:22:33.82	-788	1184	-1528	-79	30	-16	361	-316	677	-22
	1156	2019-01-15 09:22:33.83	-788	1197	-1529	-70	33	-26	253	-268	521	7
	1157	2019-01-15 09:22:33.84	-793	1212	-1547	-62	37	-43	370	-320	690	-25
	1158	2019-01-15 09:22:33.85	-800	1198	-1537	-58	38	-55	282	-284	566	1
	1159	2019-01-15 09:22:33.86	-816	1199	-1523	-50	23	-59	388	-316	704	-36
	1160	2019-01-15 09:22:33.87	-779	1189	-1553	-50	25	-62	263	-286	549	11
	1161	2019-01-15 09:22:33.88	-800	1159	-1540	-42	30	-70	376	-307	683	-34
	1162	2019-01-15 09:22:33.89	-803	1158	-1515	-1	7	-54	271	-282	553	5
	1163	2019-01-15 09:22:33.90	-782	1151	-1513	2	6	-47	398	-288	686	-55
	1164	2019-01-15 09:22:33.91	-792	1126	-1510	12	2	-42	206	-276	482	35
	1165	2019-01-15 09:22:33.92	-800	1125	-1511	29	-6	-33	322	-281	603	-20
	1166	2019-01-15 09:22:33.93	-811	1128	-1514	40	-8	-22	171	-284	455	56
	1167	2019-01-15 09:22:33.94	-815	1135	-1520	44	-10	-14	323	-280	603	-21
	1168	2019-01-15 09:22:33.95	-817	1154	-1528	42	-20	-9	204	-299	503	47
	1169	2019-01-15 09:22:33.96	-809	1160	-1531	38	-25	-12	370	-287	657	-41
	1170	2019-01-15 09:22:33.97	-812	1146	-1538	31	-26	-19	254	-304	558	25
	1171	2019-01-15 09:22:33.98	-810	1128	-1523	30	-29	-22	402	-276	678	-63
	1172	2019-01-15 09:22:33.99	-806	1120	-1511	36	-30	-24	264	-319	583	27
	1173	2019-01-15 09:22:34.00	-809	1133	-1515	40	-28	-22	389	-284	673	-52
	1174	2019-01-15 09:22:34.01	-809	1125	-1522	44	-22	-21	246	-328	574	41
	1175	2019-01-15 09:22:34.02	-828	1117	-1520	46	-15	-21	374	-271	645	-51
	1176	2019-01-15 09:22:34.03	-822	1121	-1528	43	-12	-18	184	-313	497	64
	1177	2019-01-15 09:22:34.04	-839	1117	-1539	36	-19	-14	303	-243	546	-30
	1178	2019-01-15 09:22:34.05	-834	1116	-1527	23	-25	-11	218	-316	534	49
	1179	2019-01-15 09:22:34.06	-824	1122	-1527	17	-23	-7	391	-249	640	-71
	1180	2019-01-15 09:22:34.07	-823	1122	-1533	7	-20	-3	284	-340	624	28
	1181	2019-01-15 09:22:34.08	-822	1118	-1510	-2	-20	0	422	-254	676	-84
	1182	2019-01-15 09:22:34.09	-819	1111	-1505	-4	-11	7	243	-334	577	45
	1183	2019-01-15 09:22:34.10	-832	1127	-1514	-3	-8	8	368	-240	608	-64
	1184	2019-01-15 09:22:34.11	-826	1131	-1530	-3	-4	6	196	-339	535	71
	1185	2019-01-15 09:22:34.12	-823	1134	-1525	-8	-2	7	344	-240	584	-52
	1186	2019-01-15 09:22:34.13	-819	1129	-1518	-10	2	8	226	-352	578	63
	1187	2019-01-15 09:22:34.14	-812	1134	-1529	-8	5	6	375	-246	621	-64
	1188	2019-01-15 09:22:34.15	-817	1135	-1522	-5	10	5	252	-367	619	57
	1189	2019-01-15 09:22:34.16	-816	1130	-1520	1	15	3	384	-243	627	-70
	1190	2019-01-15 09:22:34.17	-819	1141	-1516	4	16	5	71	-363	434	146
	1191	2019-01-15 09:22:34.18	-811	1142	-1518	10	18	3	187	-234	421	23
	1192	2019-01-15 09:22:34.19	-816	1147	-1514	15	20	1	-4	-363	359	183
	1193	2019-01-15 09:22:34.20	-813	1150	-1516	18	22	-4	214	-232	446	9
	1194	2019-01-15 09:22:34.21	-808	1149	-1523	16	25	-12	18	-390	408	186
	1195	2019-01-15 09:22:34.22	-829	1165	-1487	9	13	-17	236	-240	476	2
	1196	2019-01-15 09:22:34.23	-778	1173	-1549	-9	22	-15	15	-398	413	191
	1197	2019-01-15 09:22:34.24	-795	1119	-1532	-23	39	-30	229	-235	464	3
	1198	2019-01-15 09:22:34.25	-805	1112	-1537	-3	33	-27	29	-394	423	182
	1199	2019-01-15 09:22:34.26	-807	1143	-1514	3	29	-25	252	-227	479	-12
	1200	2019-01-15 09:22:34.27	-800	1144	-1532	-13	26	-18	39	-393	432	177
	1201	2019-01-15 09:22:34.28	-804	1124	-1538	-23	23	-14	252	-220	472	-16
	1202	2019-01-15 09:22:34.29	-807	1115	-1533	-17	18	-8	55	-397	452	171
	1203	2019-01-15 09:22:34.30	-797	1115	-1534	-2	10	-4	270	-215	485	-27
	1204	2019-01-15 09:22:34.31	-806	1132	-1526	5	7	4	97	-399	496	151
	1205	2019-01-15 09:22:34.32	-796	1139	-1525	2	-2	8	304	-211	515	-46
	1206	2019-01-15 09:22:34.33	-798	1138	-1520	-6	-7	10	114	-418	532	152
	1207	2019-01-15 09:22:34.34	-796	1143	-1524	-5	-7	9	323	-212	535	-55
	1208	2019-01-15 09:22:34.35	-798	1142	-1521	-4	-5	0	163	-393	556	115
	1209	2019-01-15 09:22:34.36	-791	1152	-1511	-6	-7	-5	363	-175	538	-94
	1210	2019-01-15 09:22:34.37	-806	1147	-1531	-5	-11	-8	182	-390	572	104
	1211	2019-01-15 09:22:34.38	-796	1150	-1535	-4	-22	-11	359	-190	549	-84
	1212	2019-01-15 09:22:34.39	-798	1152	-1528	2	-30	-9	164	-415	579	125
	1213	2019-01-15 09:22:34.40	-803	1170	-1528	12	-32	-13	342	-205	547	-68
	1214	2019-01-15 09:22:34.41	-811	1207	-1544	4	-31	-30	185	-418	603	116
	1215	2019-01-15 09:22:34.42	-819	1230	-1573	-19	-39	-53	312	-195	507	-58
	1216	2019-01-15 09:22:34.43	-816	1262	-1568	-59	-53	-87	66	-423	489	178
	1217	2019-01-15 09:22:34.44	-811	1279	-1562	-115	-64	-129	210	-205	415	-2
	1218	2019-01-15 09:22:34.45	-813	1277	-1553	-177	-70	-185	-59	-460	401	259
	1219	2019-01-15 09:22:34.46	-832	1269	-1515	-240	-71	-252	135	-243	378	54
	1220	2019-01-15 09:22:34.47	-891	1295	-1407	-277	-91	-321	-86	-499	413	292
	1221	2019-01-15 09:22:34.48	-871	1336	-1501	-323	-72	-402	124	-259	383	67
	1222	2019-01-15 09:22:34.49	-913	1316	-1594	-414	-61	-490	-125	-512	387	318
	1223	2019-01-15 09:22:34.50	-938	1302	-1619	-524	-111	-568	78	-276	354	99
	1224	2019-01-15 09:22:34.51	-944	1291	-1566	-650	-178	-627	-143	-522	379	332
	1225	2019-01-15 09:22:34.52	-928	1260	-1516	-802	-214	-677	88	-247	335	79
	1226	2019-01-15 09:22:34.53	-920	1240	-1408	-953	-232	-724	-54	-434	380	244
	1227	2019-01-15 09:22:34.54	-970	1213	-1337	-1067	-212	-768	144	-188	332	22
	1228	2019-01-15 09:22:34.55	-1023	1184	-1370	-1138	-169	-818	-102	-456	354	279
	1229	2019-01-15 09:22:34.56	-1063	1157	-1399	-1155	-131	-856	61	-255	316	97
	1230	2019-01-15 09:22:34.57	-1091	1127	-1371	-1138	-90	-876	-154	-546	392	350
	1231	2019-01-15 09:22:34.58	-1087	1078	-1239	-1082	-74	-853	60	-308	368	124
	1232	2019-01-15 09:22:34.59	-1051	1057	-1136	-962	-55	-797	-128	-562	434	345
	1233	2019-01-15 09:22:34.60	-1032	1116	-1119	-799	-9	-732	72	-285	357	106
	1234	2019-01-15 09:22:34.61	-1059	1197	-1120	-654	77	-708	-124	-529	405	326
	1235	2019-01-15 09:22:34.62	-1082	1264	-1163	-548	164	-699	100	-214	314	57
	1236	2019-01-15 09:22:34.63	-1103	1280	-1225	-485	235	-698	61	-446	507	192
	1237	2019-01-15 09:22:34.64	-1118	1243	-1241	-456	274	-696	850	-8	858	-421
	1238	2019-01-15 09:22:34.65	-1108	1198	-1209	-433	279	-685	996	-104	1100	-446
	1239	2019-01-15 09:22:34.66	-1093	1194	-1181	-413	263	-676	637	149	488	-393
	1240	2019-01-15 09:22:34.67	-1096	1193	-1171	-421	256	-650	361	-178	539	-91
	1241	2019-01-15 09:22:34.68	-1101	1211	-1211	-474	260	-620	-83	74	-157	4
	1242	2019-01-15 09:22:34.69	-1090	1216	-1233	-547	266	-603	-16	-171	155	93
	1243	2019-01-15 09:22:34.70	-1098	1209	-1237	-613	275	-606	1	157	-156	-79
	1244	2019-01-15 09:22:34.71	-1089	1189	-1270	-654	275	-610	84	-91	175	3
	1245	2019-01-15 09:22:34.72	-1091	1177	-1269	-688	257	-613	573	191	382	-382
	1246	2019-01-15 09:22:34.73	-1061	1194	-1245	-702	230	-597	206	-83	289	-61
	1247	2019-01-15 09:22:34.74	-1070	1223	-1226	-707	221	-573	319	188	131	-253
	1248	2019-01-15 09:22:34.75	-1072	1242	-1242	-714	247	-536	-49	-100	51	74
	1249	2019-01-15 09:22:34.76	-1038	1266	-1238	-723	290	-512	218	186	32	-202
	1250	2019-01-15 09:22:34.77	-1025	1321	-1243	-726	327	-504	-61	-96	35	78
	1251	2019-01-15 09:22:34.78	-1022	1355	-1239	-728	355	-515	225	196	29	-210
	1252	2019-01-15 09:22:34.79	-1057	1369	-1228	-739	367	-537	-85	-91	6	88
	1253	2019-01-15 09:22:34.80	-1045	1369	-1202	-712	323	-558	208	215	-7	-211
	1254	2019-01-15 09:22:34.81	-1049	1369	-1254	-682	279	-611	-85	-71	-14	78
	1255	2019-01-15 09:22:34.82	-1037	1383	-1268	-662	224	-663	229	236	-7	-232
	1256	2019-01-15 09:22:34.83	-1033	1367	-1272	-677	199	-714	-46	-38	-8	42
	1257	2019-01-15 09:22:34.84	-1019	1334	-1225	-713	205	-747	289	291	-2	-290
	1258	2019-01-15 09:22:34.85	-1013	1283	-1190	-737	222	-763	13	17	-4	-15
	1259	2019-01-15 09:22:34.86	-1004	1242	-1167	-744	257	-761	302	305	-3	-303
	1260	2019-01-15 09:22:34.87	-1034	1205	-1176	-732	274	-753	-12	-11	-1	11
	1261	2019-01-15 09:22:34.88	-1065	1175	-1145	-709	277	-729	276	284	-8	-280
	1262	2019-01-15 09:22:34.89	-1071	1189	-1184	-667	268	-689	-22	-19	-3	20
	1263	2019-01-15 09:22:34.90	-1103	1215	-1182	-635	243	-651	266	274	-8	-270
	1264	2019-01-15 09:22:34.91	-1111	1224	-1150	-620	264	-625	-54	-45	-9	49
	1265	2019-01-15 09:22:34.92	-1104	1227	-1129	-581	287	-616	243	245	-2	-244
	1266	2019-01-15 09:22:34.93	-1083	1253	-1126	-507	318	-630	-48	-40	-8	44
	1267	2019-01-15 09:22:34.94	-1093	1270	-1137	-436	351	-646	242	250	-8	-246
	1268	2019-01-15 09:22:34.95	-1112	1258	-1136	-403	389	-664	-63	-56	-7	59
	1269	2019-01-15 09:22:34.96	-1106	1240	-1150	-395	408	-668	339	343	-4	-341
	1270	2019-01-15 09:22:34.97	-1108	1198	-1144	-403	384	-659	112	114	-2	-113
	1271	2019-01-15 09:22:34.98	-1114	1199	-1154	-438	341	-632	583	582	1	-582
	1272	2019-01-15 09:22:34.99	-1104	1244	-1134	-495	283	-589	428	432	-4	-430
	1273	2019-01-15 09:22:35.00	-1080	1292	-1108	-560	240	-536	457	466	-9	-461
	1274	2019-01-15 09:22:35.01	-1051	1320	-1068	-622	230	-491	-76	-67	-9	71
	1275	2019-01-15 09:22:35.02	-1076	1319	-1060	-674	255	-452	112	118	-6	-115
	1276	2019-01-15 09:22:35.03	-1115	1299	-1110	-679	280	-418	-123	-115	-8	119
	1277	2019-01-15 09:22:35.04	-1172	1279	-1214	-623	268	-389	177	187	-10	-182
	1278	2019-01-15 09:22:35.05	-1228	1280	-1209	-549	215	-355	-96	-87	-9	91
	1279	2019-01-15 09:22:35.06	-1225	1308	-1227	-473	182	-315	181	187	-6	-184
	1280	2019-01-15 09:22:35.07	-1240	1321	-1218	-426	167	-278	-92	-83	-9	87
	1281	2019-01-15 09:22:35.08	-1232	1318	-1175	-409	178	-236	170	179	-9	-174
	1282	2019-01-15 09:22:35.09	-1199	1327	-1128	-388	183	-204	-91	-87	-4	89
	1283	2019-01-15 09:22:35.10	-1186	1324	-1098	-368	179	-183	187	196	-9	-191
	1284	2019-01-15 09:22:35.11	-1169	1336	-1071	-357	186	-187	-70	-64	-6	67
	1285	2019-01-15 09:22:35.12	-1139	1355	-1093	-343	203	-211	171	180	-9	-175
	1286	2019-01-15 09:22:35.13	-1145	1353	-1095	-330	219	-242	-94	-87	-7	90
	1287	2019-01-15 09:22:35.14	-1149	1355	-1142	-306	236	-261	147	156	-9	-151
	1288	2019-01-15 09:22:35.15	-1170	1344	-1172	-282	247	-266	-99	-95	-4	97
	1289	2019-01-15 09:22:35.16	-1217	1325	-1204	-260	249	-257	127	138	-11	-132
	1290	2019-01-15 09:22:35.17	-1204	1310	-1214	-236	218	-239	-108	-101	-7	104
	1291	2019-01-15 09:22:35.18	-1195	1302	-1186	-213	164	-229	182	187	-5	-184
	1292	2019-01-15 09:22:35.19	-1168	1298	-1154	-199	121	-227	-35	-27	-8	31
	1293	2019-01-15 09:22:35.20	-1159	1294	-1118	-198	100	-232	206	213	-7	-209
	1294	2019-01-15 09:22:35.21	-1144	1295	-1121	-191	104	-232	-43	-35	-8	39
	1295	2019-01-15 09:22:35.22	-1173	1294	-1126	-168	116	-225	203	212	-9	-207
	1296	2019-01-15 09:22:35.23	-1204	1330	-1216	-105	160	-189	-19	-13	-6	16
	1297	2019-01-15 09:22:35.24	-1214	1309	-1200	-80	162	-162	208	219	-11	-213
	1298	2019-01-15 09:22:35.25	-1190	1312	-1212	-52	163	-126	-28	-22	-6	25
	1299	2019-01-15 09:22:35.26	-1174	1324	-1233	-26	158	-91	233	239	-6	-236
	1300	2019-01-15 09:22:35.27	-1160	1316	-1244	-1	161	-62	8	13	-5	-10
	1301	2019-01-15 09:22:35.28	-1156	1293	-1256	24	170	-39	262	272	-10	-267
	1302	2019-01-15 09:22:35.29	-1175	1299	-1280	53	191	-22	44	49	-5	-46
	1303	2019-01-15 09:22:35.30	-1174	1292	-1292	107	191	8	271	282	-11	-276
	1304	2019-01-15 09:22:35.31	-1189	1288	-1338	157	196	37	56	61	-5	-58
	1305	2019-01-15 09:22:35.32	-1169	1276	-1265	207	171	81	257	263	-6	-260
	1306	2019-01-15 09:22:35.33	-1132	1289	-1248	258	161	127	30	36	-6	-33
	1307	2019-01-15 09:22:35.34	-1126	1293	-1242	292	185	171	232	242	-10	-237
	1308	2019-01-15 09:22:35.35	-1151	1296	-1264	316	220	209	48	52	-4	-50
	1309	2019-01-15 09:22:35.36	-1176	1276	-1266	329	234	216	234	244	-10	-239
	1310	2019-01-15 09:22:35.37	-1163	1247	-1278	327	244	211	45	51	-6	-48
	1311	2019-01-15 09:22:35.38	-1164	1207	-1264	310	245	205	190	198	-8	-194
	1312	2019-01-15 09:22:35.39	-1131	1190	-1219	288	240	213	14	21	-7	-17
	1313	2019-01-15 09:22:35.40	-1109	1189	-1189	274	243	224	175	182	-7	-178
	1314	2019-01-15 09:22:35.41	-1088	1199	-1188	256	261	218	23	27	-4	-25
	1315	2019-01-15 09:22:35.42	-1079	1219	-1220	226	282	190	158	168	-10	-163
	1316	2019-01-15 09:22:35.43	-1083	1228	-1259	192	285	137	12	15	-3	-13
	1317	2019-01-15 09:22:35.44	-1086	1199	-1290	166	274	87	135	142	-7	-138
	1318	2019-01-15 09:22:35.45	-1092	1172	-1281	146	245	51	8	14	-6	-11
	1319	2019-01-15 09:22:35.46	-1095	1177	-1260	130	211	38	157	164	-7	-160
	1320	2019-01-15 09:22:35.47	-1066	1185	-1231	127	187	36	65	70	-5	-67
	1321	2019-01-15 09:22:35.48	-1057	1189	-1205	126	172	41	152	161	-9	-156
	1322	2019-01-15 09:22:35.49	-1030	1176	-1214	126	166	41	35	36	-1	-35
	1323	2019-01-15 09:22:35.50	-1007	1156	-1214	137	155	40	126	134	-8	-130
	1324	2019-01-15 09:22:35.51	-1007	1150	-1205	165	139	53	40	46	-6	-43
	1325	2019-01-15 09:22:35.52	-1011	1174	-1209	206	132	86	136	141	-5	-138
	1326	2019-01-15 09:22:35.53	-1018	1215	-1260	245	137	144	66	71	-5	-68
	1327	2019-01-15 09:22:35.54	-1033	1271	-1291	280	142	210	129	139	-10	-134
	1328	2019-01-15 09:22:35.55	-986	1319	-1356	318	142	261	65	65	0	-65
	1329	2019-01-15 09:22:35.56	-1013	1323	-1341	309	163	278	110	119	-9	-114
	1330	2019-01-15 09:22:35.57	-974	1300	-1335	325	165	296	58	64	-6	-61
	1331	2019-01-15 09:22:35.58	-969	1246	-1353	385	133	304	112	115	-3	-113
	1332	2019-01-15 09:22:35.59	-955	1184	-1347	469	98	327	80	85	-5	-82
	1333	2019-01-15 09:22:35.60	-951	1152	-1341	559	68	376	110	119	-9	-114
	1334	2019-01-15 09:22:35.61	-966	1165	-1337	636	62	455	84	86	-2	-85
	1335	2019-01-15 09:22:35.62	-952	1211	-1317	686	85	552	112	121	-9	-116
	1336	2019-01-15 09:22:35.63	-937	1232	-1318	710	105	653	91	98	-7	-94
	1337	2019-01-15 09:22:35.64	-917	1199	-1329	703	131	737	87	94	-7	-90
	1338	2019-01-15 09:22:35.65	-941	1105	-1366	697	139	816	75	81	-6	-78
	1339	2019-01-15 09:22:35.66	-963	1019	-1390	729	109	919	60	69	-9	-64
	1340	2019-01-15 09:22:35.67	-990	939	-1384	830	29	1071	80	86	-6	-83
	1341	2019-01-15 09:22:35.68	-901	923	-1469	942	-23	1289	66	75	-9	-70
	1342	2019-01-15 09:22:35.69	-886	936	-1406	1034	-71	1535	104	109	-5	-106
	1343	2019-01-15 09:22:35.70	-835	1006	-1380	1099	-62	1790	586	594	-8	-590
	1344	2019-01-15 09:22:35.71	-781	1108	-1388	1148	-35	2003	653	657	-4	-655
	1345	2019-01-15 09:22:35.72	-751	1214	-1405	1189	-22	2136	765	763	2	-764
	1346	2019-01-15 09:22:35.73	-713	1290	-1470	1203	-10	2200	558	558	0	-558
	1347	2019-01-15 09:22:35.74	-639	1348	-1571	1174	31	2203	241	241	0	-241
	1348	2019-01-15 09:22:35.75	-633	1391	-1583	1134	67	2182	136	141	-5	-138
	1349	2019-01-15 09:22:35.76	-643	1449	-1553	1107	80	2157	161	168	-7	-164
	1350	2019-01-15 09:22:35.77	-598	1515	-1566	1110	65	2119	286	290	-4	-288
	1351	2019-01-15 09:22:35.78	-566	1553	-1592	1105	45	2027	594	600	-6	-597
	1352	2019-01-15 09:22:35.79	-572	1548	-1644	1051	33	1897	629	631	-2	-630
	1353	2019-01-15 09:22:35.80	-567	1526	-1608	966	-2	1741	496	501	-5	-498
	1354	2019-01-15 09:22:35.81	-581	1476	-1574	903	-54	1582	395	396	-1	-395
	1355	2019-01-15 09:22:35.82	-556	1420	-1560	860	-109	1432	504	503	1	-503
	1356	2019-01-15 09:22:35.83	-552	1379	-1568	824	-144	1296	537	540	-3	-538
	1357	2019-01-15 09:22:35.84	-539	1361	-1592	774	-154	1178	329	334	-5	-331
	1358	2019-01-15 09:22:35.85	-557	1335	-1554	723	-178	1074	316	318	-2	-317
	1359	2019-01-15 09:22:35.86	-559	1304	-1504	687	-207	980	261	258	3	-259
	1360	2019-01-15 09:22:35.87	-543	1282	-1514	655	-230	886	330	327	3	-328
	1361	2019-01-15 09:22:35.88	-514	1256	-1550	612	-250	787	212	169	43	-190
	1362	2019-01-15 09:22:35.89	-522	1237	-1545	558	-260	698	286	234	52	-260
	1363	2019-01-15 09:22:35.90	-521	1218	-1520	509	-271	606	115	82	33	-98
	1364	2019-01-15 09:22:35.91	-525	1177	-1527	478	-270	529	-460	98	-558	181
	1365	2019-01-15 09:22:35.92	-550	1160	-1538	471	-274	465	-775	-304	-471	539
	1366	2019-01-15 09:22:35.93	-538	1161	-1555	466	-271	414	-1008	-176	-832	592
	1367	2019-01-15 09:22:35.94	-526	1169	-1566	447	-278	360	-1118	-392	-726	755
	1368	2019-01-15 09:22:35.95	-522	1160	-1561	401	-269	305	-1019	-134	-885	576
	1369	2019-01-15 09:22:35.96	-540	1127	-1569	349	-266	253	-582	-291	-291	436
	1370	2019-01-15 09:22:35.97	-528	1102	-1588	301	-270	211	-677	-56	-621	366
	1371	2019-01-15 09:22:35.98	-544	1070	-1564	269	-265	174	-955	-297	-658	626
	1372	2019-01-15 09:22:35.99	-533	1061	-1572	250	-251	147	-1176	-127	-1049	651
	1373	2019-01-15 09:22:36.00	-553	1051	-1569	246	-246	123	-1182	-426	-756	804
	1374	2019-01-15 09:22:36.01	-545	1060	-1604	241	-243	101	-538	-219	-319	378
	1375	2019-01-15 09:22:36.02	-538	1071	-1607	217	-242	76	-222	-447	225	334
	1376	2019-01-15 09:22:36.03	-546	1055	-1591	182	-237	54	192	-198	390	3
	1377	2019-01-15 09:22:36.04	-568	1043	-1574	152	-231	37	-47	-460	413	253
	1378	2019-01-15 09:22:36.05	-572	1024	-1601	131	-225	28	78	-203	281	62
	1379	2019-01-15 09:22:36.06	-596	1029	-1613	120	-218	17	-166	-442	276	304
	1380	2019-01-15 09:22:36.07	-607	1037	-1630	102	-210	8	46	-191	237	72
	1381	2019-01-15 09:22:36.08	-610	1043	-1619	78	-205	3	-148	-445	297	296
	1382	2019-01-15 09:22:36.09	-625	1079	-1624	52	-216	-2	138	-162	300	12
	1383	2019-01-15 09:22:36.10	-604	1077	-1632	26	-218	-13	219	-360	579	70
	1384	2019-01-15 09:22:36.11	-606	1067	-1641	-1	-212	-28	350	-114	464	-118
	1385	2019-01-15 09:22:36.12	-604	1075	-1638	-14	-210	-40	-22	-399	377	210
	1386	2019-01-15 09:22:36.13	-619	1091	-1632	-16	-205	-57	55	-169	224	57
	1387	2019-01-15 09:22:36.14	-623	1117	-1661	-17	-213	-69	-128	-439	311	283
	1388	2019-01-15 09:22:36.15	-634	1106	-1667	-27	-212	-73	100	-156	256	28
	1389	2019-01-15 09:22:36.16	-618	1068	-1662	-34	-199	-70	-16	-387	371	201
	1390	2019-01-15 09:22:36.17	-635	1054	-1653	-30	-194	-63	204	-108	312	-48
	1391	2019-01-15 09:22:36.18	-630	1070	-1640	-24	-196	-54	186	-357	543	85
	1392	2019-01-15 09:22:36.19	-628	1102	-1628	-28	-205	-43	330	-96	426	-117
	1393	2019-01-15 09:22:36.20	-617	1107	-1626	-44	-196	-41	201	-364	565	81
	1394	2019-01-15 09:22:36.21	-604	1083	-1646	-61	-181	-48	245	-98	343	-73
	1395	2019-01-15 09:22:36.22	-636	1072	-1671	-77	-172	-60	-14	-359	345	186
	1396	2019-01-15 09:22:36.23	-676	1109	-1659	-81	-186	-53	73	-99	172	13
	1397	2019-01-15 09:22:36.24	-660	1097	-1674	-83	-197	-40	-85	-377	292	231
	1398	2019-01-15 09:22:36.25	-662	1083	-1642	-89	-199	-24	92	-106	198	7
	1399	2019-01-15 09:22:36.26	-666	1069	-1625	-88	-205	-7	37	-332	369	147
	1400	2019-01-15 09:22:36.27	-657	1074	-1631	-81	-203	2	143	-84	227	-29
	1401	2019-01-15 09:22:36.28	-664	1082	-1614	-78	-209	5	-60	-384	324	222
	1402	2019-01-15 09:22:36.29	-663	1120	-1595	-83	-203	1	168	-102	270	-33
	1403	2019-01-15 09:22:36.30	-667	1123	-1618	-92	-190	-7	329	-346	675	8
	1404	2019-01-15 09:22:36.31	-688	1104	-1631	-105	-190	-20	556	-57	613	-249
	1405	2019-01-15 09:22:36.32	-712	1088	-1638	-113	-198	-26	565	-301	866	-132
	1406	2019-01-15 09:22:36.33	-708	1078	-1643	-115	-205	-22	594	-28	622	-283
	1407	2019-01-15 09:22:36.34	-728	1093	-1607	-112	-229	-6	503	-292	795	-105
	1408	2019-01-15 09:22:36.35	-720	1117	-1587	-108	-233	9	501	-35	536	-233
	1409	2019-01-15 09:22:36.36	-698	1104	-1590	-103	-217	5	431	-309	740	-61
	1410	2019-01-15 09:22:36.37	-717	1103	-1590	-101	-210	1	435	-43	478	-196
	1411	2019-01-15 09:22:36.38	-727	1126	-1561	-103	-204	0	361	-296	657	-32
	1412	2019-01-15 09:22:36.39	-711	1140	-1565	-107	-184	-5	308	-38	346	-135
	1413	2019-01-15 09:22:36.40	-721	1139	-1575	-110	-174	-21	263	-311	574	24
	1414	2019-01-15 09:22:36.41	-744	1159	-1574	-114	-167	-37	144	-45	189	-49
	1415	2019-01-15 09:22:36.42	-739	1162	-1589	-123	-161	-46	83	-283	366	100
	1416	2019-01-15 09:22:36.43	-769	1162	-1593	-130	-158	-56	-102	-27	-75	64
	1417	2019-01-15 09:22:36.44	-762	1153	-1572	-130	-159	-56	-87	-293	206	190
	1418	2019-01-15 09:22:36.45	-761	1152	-1550	-127	-156	-53	-261	-45	-216	153
	1419	2019-01-15 09:22:36.46	-754	1145	-1561	-117	-145	-48	-186	-291	105	238
	1420	2019-01-15 09:22:36.47	-765	1151	-1564	-109	-132	-49	-372	-39	-333	205
	1421	2019-01-15 09:22:36.48	-762	1156	-1562	-103	-123	-49	-281	-286	5	283
	1422	2019-01-15 09:22:36.49	-770	1147	-1564	-102	-117	-43	-411	-40	-371	225
	1423	2019-01-15 09:22:36.50	-754	1149	-1560	-102	-105	-38	-279	-287	8	283
	1424	2019-01-15 09:22:36.51	-759	1146	-1552	-100	-95	-40	-310	-46	-264	178
	1425	2019-01-15 09:22:36.52	-780	1158	-1550	-98	-83	-44	-171	-276	105	223
	1426	2019-01-15 09:22:36.53	-778	1153	-1574	-94	-78	-43	-171	-49	-122	110
	1427	2019-01-15 09:22:36.54	-773	1143	-1582	-97	-74	-35	-39	-290	251	164
	1428	2019-01-15 09:22:36.55	-770	1147	-1548	-98	-72	-19	-17	-69	52	43
	1429	2019-01-15 09:22:36.56	-754	1151	-1514	-94	-72	-7	62	-299	361	118
	1430	2019-01-15 09:22:36.57	-750	1148	-1535	-82	-51	0	32	-62	94	15
	1431	2019-01-15 09:22:36.58	-750	1157	-1537	-78	-42	2	34	-262	296	114
	1432	2019-01-15 09:22:36.59	-740	1141	-1529	-76	-33	5	5	-50	55	22
	1433	2019-01-15 09:22:36.60	-746	1146	-1533	-72	-27	11	56	-267	323	105
	1434	2019-01-15 09:22:36.61	-734	1159	-1532	-68	-20	14	62	-72	134	5
	1435	2019-01-15 09:22:36.62	-741	1171	-1537	-63	-14	14	103	-280	383	88
	1436	2019-01-15 09:22:36.63	-747	1184	-1543	-57	-13	11	118	-61	179	-28
	1437	2019-01-15 09:22:36.64	-742	1185	-1563	-58	-16	10	132	-263	395	65
	1438	2019-01-15 09:22:36.65	-730	1173	-1556	-67	-16	6	143	-69	212	-37
	1439	2019-01-15 09:22:36.66	-727	1160	-1551	-78	-18	1	152	-261	413	54
	1440	2019-01-15 09:22:36.67	-721	1168	-1558	-92	-12	-3	154	-86	240	-34
	1441	2019-01-15 09:22:36.68	-737	1159	-1530	-102	-6	-14	167	-271	438	52
	1442	2019-01-15 09:22:36.69	-729	1167	-1529	-99	-15	-13	185	-88	273	-48
	1443	2019-01-15 09:22:36.70	-742	1162	-1528	-91	-19	-17	160	-260	420	50
	1444	2019-01-15 09:22:36.71	-747	1153	-1536	-81	-25	-15	152	-93	245	-29
	1445	2019-01-15 09:22:36.72	-742	1157	-1526	-76	-30	-9	100	-268	368	84
	1446	2019-01-15 09:22:36.73	-725	1156	-1534	-67	-29	-4	58	-102	160	22
	1447	2019-01-15 09:22:36.74	-735	1176	-1523	-62	-21	-2	56	-236	292	90
	1448	2019-01-15 09:22:36.75	-721	1179	-1534	-60	-10	-7	82	-98	180	8
	1449	2019-01-15 09:22:36.76	-728	1172	-1543	-66	4	-13	186	-251	437	32
	1450	2019-01-15 09:22:36.77	-736	1168	-1554	-73	7	-23	263	-116	379	-73
	1451	2019-01-15 09:22:36.78	-739	1181	-1554	-77	1	-23	289	-247	536	-21
	1452	2019-01-15 09:22:36.79	-737	1177	-1554	-85	-6	-21	332	-114	446	-109
	1453	2019-01-15 09:22:36.80	-741	1167	-1542	-93	-17	-19	294	-232	526	-31
	1454	2019-01-15 09:22:36.81	-743	1167	-1537	-89	-33	-13	283	-120	403	-81
	1455	2019-01-15 09:22:36.82	-736	1170	-1515	-75	-39	-5	165	-231	396	33
	1456	2019-01-15 09:22:36.83	-736	1173	-1513	-59	-35	-3	130	-127	257	-1
	1457	2019-01-15 09:22:36.84	-742	1179	-1508	-40	-31	-5	127	-232	359	52
	1458	2019-01-15 09:22:36.85	-745	1189	-1510	-28	-22	-10	187	-136	323	-25
	1459	2019-01-15 09:22:36.86	-741	1201	-1517	-28	-12	-13	136	-219	355	41
	1460	2019-01-15 09:22:36.87	-751	1201	-1524	-32	-5	-19	124	-112	236	-6
	1461	2019-01-15 09:22:36.88	-751	1195	-1532	-32	-4	-22	139	-184	323	22
	1462	2019-01-15 09:22:36.89	-743	1200	-1547	-34	-4	-26	213	-133	346	-40
	1463	2019-01-15 09:22:36.90	-700	1183	-1621	-46	23	-25	224	-224	448	0
	1464	2019-01-15 09:22:36.91	-800	1199	-1467	-42	5	-37	269	-149	418	-60
	1465	2019-01-15 09:22:36.92	-760	1214	-1550	-25	-1	-24	240	-188	428	-26
	1466	2019-01-15 09:22:36.93	-746	1199	-1540	-30	20	-26	288	-134	422	-77
	1467	2019-01-15 09:22:36.94	-756	1189	-1528	-22	15	-25	248	-191	439	-28
	1468	2019-01-15 09:22:36.95	-752	1182	-1536	-10	17	-22	245	-167	412	-39
	1469	2019-01-15 09:22:36.96	-748	1180	-1530	-8	18	-18	239	-210	449	-14
	1470	2019-01-15 09:22:36.97	-741	1170	-1526	-6	12	-15	301	-177	478	-62
	1471	2019-01-15 09:22:36.98	-743	1171	-1513	-7	14	-8	256	-191	447	-32
	1472	2019-01-15 09:22:36.99	-734	1169	-1516	-7	23	-4	304	-171	475	-66
	1473	2019-01-15 09:22:37.00	-731	1181	-1519	-12	28	-10	264	-180	444	-42
	1474	2019-01-15 09:22:37.01	-735	1185	-1524	-11	35	-12	290	-158	448	-66
	1475	2019-01-15 09:22:37.02	-743	1188	-1532	-13	40	-16	186	-156	342	-15
	1476	2019-01-15 09:22:37.03	-746	1187	-1538	-16	38	-16	215	-171	386	-22
	1477	2019-01-15 09:22:37.04	-737	1179	-1542	-14	25	-14	163	-169	332	3
	1478	2019-01-15 09:22:37.05	-741	1171	-1531	-9	13	-11	257	-206	463	-25
	1479	2019-01-15 09:22:37.06	-739	1177	-1526	-8	4	-6	146	-180	326	17
	1480	2019-01-15 09:22:37.07	-734	1185	-1521	-5	-6	-1	183	-211	394	14
	1481	2019-01-15 09:22:37.08	-738	1174	-1530	-3	-9	-4	61	-168	229	53
	1482	2019-01-15 09:22:37.09	-729	1186	-1523	-5	-8	-7	114	-182	296	34
	1483	2019-01-15 09:22:37.10	-735	1181	-1521	-9	-2	-10	-48	-136	88	92
	1484	2019-01-15 09:22:37.11	-732	1170	-1519	-14	-1	-12	12	-182	194	85
	1485	2019-01-15 09:22:37.12	-729	1161	-1523	-11	4	-16	-97	-131	34	114
	1486	2019-01-15 09:22:37.13	-736	1165	-1516	-7	12	-16	11	-192	203	90
	1487	2019-01-15 09:22:37.14	-738	1166	-1525	-6	15	-15	-146	-128	-18	137
	1488	2019-01-15 09:22:37.15	-741	1165	-1530	-2	14	-10	-92	-194	102	143
	1489	2019-01-15 09:22:37.16	-745	1170	-1527	-6	10	-5	-181	-122	-59	151
	1490	2019-01-15 09:22:37.17	-746	1172	-1532	-11	12	-1	-29	-183	154	106
	1491	2019-01-15 09:22:37.18	-744	1175	-1539	-18	11	-1	-254	-102	-152	178
	1492	2019-01-15 09:22:37.19	-738	1184	-1528	-24	8	3	-233	-192	-41	212
	1493	2019-01-15 09:22:37.20	-744	1194	-1529	-29	7	2	-412	-102	-310	257
	1494	2019-01-15 09:22:37.21	-739	1202	-1522	-40	13	0	-298	-223	-75	260
	1495	2019-01-15 09:22:37.22	-725	1197	-1515	-48	22	-8	-436	-116	-320	276
	1496	2019-01-15 09:22:37.23	-730	1182	-1519	-52	29	-14	-344	-195	-149	269
	1497	2019-01-15 09:22:37.24	-734	1179	-1524	-52	31	-16	-478	-68	-410	273
	1498	2019-01-15 09:22:37.25	-729	1166	-1524	-49	33	-14	-350	-204	-146	277
	1499	2019-01-15 09:22:37.26	-747	1162	-1522	-37	27	-9	-455	-103	-352	279
	1500	2019-01-15 09:22:37.27	-739	1167	-1527	-19	15	0	-297	-227	-70	262
	1501	2019-01-15 09:22:37.28	-726	1174	-1539	-7	9	10	-428	-88	-340	258
	1502	2019-01-15 09:22:37.29	-737	1176	-1528	-1	7	16	-295	-219	-76	257
	1503	2019-01-15 09:22:37.30	-735	1181	-1531	2	7	18	-463	-79	-384	271
	1504	2019-01-15 09:22:37.31	-736	1178	-1534	0	6	19	-340	-235	-105	287
	1505	2019-01-15 09:22:37.32	-732	1186	-1531	-5	0	14	-458	-84	-374	271
	1506	2019-01-15 09:22:37.33	-719	1185	-1523	-10	-1	9	-274	-226	-48	250
	1507	2019-01-15 09:22:37.34	-716	1190	-1522	-15	-2	1	-436	-64	-372	250
	1508	2019-01-15 09:22:37.35	-722	1188	-1529	-18	-1	-9	-303	-229	-74	266
	1509	2019-01-15 09:22:37.36	-722	1182	-1536	-25	0	-16	-481	-62	-419	271
	1510	2019-01-15 09:22:37.37	-727	1181	-1548	-21	4	-23	-322	-248	-74	285
	1511	2019-01-15 09:22:37.38	-723	1173	-1545	-17	1	-23	-455	-75	-380	265
	1512	2019-01-15 09:22:37.39	-726	1168	-1542	-12	-1	-22	-293	-239	-54	266
	1513	2019-01-15 09:22:37.40	-731	1168	-1537	-6	1	-18	-471	-46	-425	258
	1514	2019-01-15 09:22:37.41	-737	1179	-1537	-4	-8	-14	-313	-240	-73	276
	1515	2019-01-15 09:22:37.42	-734	1178	-1526	-5	-8	-7	-482	-47	-435	264
	1516	2019-01-15 09:22:37.43	-732	1181	-1526	-9	-7	-11	-330	-213	-117	271
	1517	2019-01-15 09:22:37.44	-738	1178	-1518	-14	-2	-17	-509	-15	-494	262
	1518	2019-01-15 09:22:37.45	-735	1177	-1527	-19	-5	-22	-336	-248	-88	292
	1519	2019-01-15 09:22:37.46	-737	1188	-1532	-26	-15	-22	-500	-62	-438	281
	1520	2019-01-15 09:22:37.47	-730	1189	-1528	-34	-23	-24	-314	-271	-43	292
	1521	2019-01-15 09:22:37.48	-726	1187	-1526	-35	-30	-22	-496	-55	-441	275
	1522	2019-01-15 09:22:37.49	-733	1181	-1509	-31	-29	-20	-328	-268	-60	298
	1523	2019-01-15 09:22:37.50	-735	1179	-1507	-18	-27	-22	-504	-46	-458	275
	1524	2019-01-15 09:22:37.51	-734	1172	-1510	-1	-28	-21	-329	-276	-53	302
	1525	2019-01-15 09:22:37.52	-741	1168	-1522	10	-28	-15	-495	-37	-458	266
	1526	2019-01-15 09:22:37.53	-734	1175	-1519	13	-31	-7	-318	-268	-50	293
	1527	2019-01-15 09:22:37.54	-743	1177	-1515	9	-30	-4	-507	-45	-462	276
	1528	2019-01-15 09:22:37.55	-757	1180	-1531	0	-23	-4	-338	-278	-60	308
	1529	2019-01-15 09:22:37.56	-751	1181	-1521	-7	-24	4	-506	-40	-466	273
	1530	2019-01-15 09:22:37.57	-754	1185	-1515	-18	-22	10	-300	-286	-14	293
	1531	2019-01-15 09:22:37.58	-751	1180	-1505	-24	-14	15	-482	-41	-441	261
	1532	2019-01-15 09:22:37.59	-746	1180	-1502	-24	-7	18	-306	-287	-19	296
	1533	2019-01-15 09:22:37.60	-736	1186	-1514	-20	0	19	-500	-39	-461	269
	1534	2019-01-15 09:22:37.61	-739	1197	-1516	-17	2	13	-323	-276	-47	299
	1535	2019-01-15 09:22:37.62	-743	1199	-1521	-13	-1	9	-505	-23	-482	264
	1536	2019-01-15 09:22:37.63	-736	1194	-1524	-12	-5	6	-306	-287	-19	296
	1537	2019-01-15 09:22:37.64	-740	1189	-1518	-14	-4	0	-490	-34	-456	262
	1538	2019-01-15 09:22:37.65	-745	1200	-1516	-11	3	-7	-303	-293	-10	298
	1539	2019-01-15 09:22:37.66	-745	1197	-1513	-7	3	-13	-493	-31	-462	262
	1540	2019-01-15 09:22:37.67	-743	1201	-1517	-6	2	-19	-318	-287	-31	302
	1541	2019-01-15 09:22:37.68	-741	1197	-1521	-9	2	-21	-496	-35	-461	265
	1542	2019-01-15 09:22:37.69	-744	1188	-1503	-12	3	-20	-286	-322	36	304
	1543	2019-01-15 09:22:37.70	-736	1189	-1513	-13	6	-16	-455	-53	-402	254
	1544	2019-01-15 09:22:37.71	-732	1195	-1519	-12	6	-15	-284	-296	12	290
	1545	2019-01-15 09:22:37.72	-750	1194	-1522	-10	5	-12	-483	-17	-466	250
	1546	2019-01-15 09:22:37.73	-750	1190	-1515	-15	6	-10	-310	-289	-21	299
	1547	2019-01-15 09:22:37.74	-738	1187	-1508	-17	9	-10	-494	-30	-464	262
	1548	2019-01-15 09:22:37.75	-741	1187	-1518	-17	2	-7	-311	-301	-10	306
	1549	2019-01-15 09:22:37.76	-737	1195	-1514	-23	2	-7	-496	-31	-465	263
	1550	2019-01-15 09:22:37.77	-741	1202	-1519	-26	5	-11	-322	-291	-31	306
	1551	2019-01-15 09:22:37.78	-732	1201	-1519	-30	6	-16	-504	-15	-489	259
	1552	2019-01-15 09:22:37.79	-728	1203	-1521	-29	12	-24	-328	-291	-37	309
	1553	2019-01-15 09:22:37.80	-741	1199	-1522	-28	16	-31	-482	-29	-453	255
	1554	2019-01-15 09:22:37.81	-740	1207	-1527	-22	16	-32	-295	-302	7	298
	1555	2019-01-15 09:22:37.82	-743	1200	-1526	-21	13	-37	-466	-28	-438	247
	1556	2019-01-15 09:22:37.83	-749	1199	-1516	-21	9	-36	-295	-292	-3	293
	1557	2019-01-15 09:22:37.84	-750	1184	-1512	-16	4	-32	-454	-28	-426	241
	1558	2019-01-15 09:22:37.85	-746	1177	-1514	-11	-6	-25	-285	-306	21	295
	1559	2019-01-15 09:22:37.86	-746	1180	-1512	-6	-15	-21	-435	-32	-403	233
	1560	2019-01-15 09:22:37.87	-732	1196	-1510	-10	-16	-19	-275	-309	34	292
	1561	2019-01-15 09:22:37.88	-733	1194	-1513	-19	-8	-20	-452	-42	-410	247
	1562	2019-01-15 09:22:37.89	-734	1190	-1503	-27	-5	-22	-301	-291	-10	296
	1563	2019-01-15 09:22:37.90	-747	1180	-1502	-34	1	-24	-489	-21	-468	255
	1564	2019-01-15 09:22:37.91	-750	1176	-1507	-34	0	-21	-336	-284	-52	310
	1565	2019-01-15 09:22:37.92	-749	1182	-1519	-31	-4	-11	-498	-26	-472	262
	1566	2019-01-15 09:22:37.93	-736	1188	-1513	-33	-4	-3	-336	-283	-53	309
	1567	2019-01-15 09:22:37.94	-739	1185	-1513	-33	1	0	-485	-34	-451	259
	1568	2019-01-15 09:22:37.95	-745	1194	-1519	-32	12	-2	-333	-301	-32	317
	1569	2019-01-15 09:22:37.96	-739	1192	-1524	-27	13	1	-445	-48	-397	246
	1570	2019-01-15 09:22:37.97	-738	1198	-1518	-23	8	4	-285	-299	14	292
	1571	2019-01-15 09:22:37.98	-736	1208	-1514	-22	7	7	-398	-56	-342	227
	1572	2019-01-15 09:22:37.99	-732	1202	-1521	-24	8	6	-262	-301	39	281
	1573	2019-01-15 09:22:38.00	-739	1194	-1512	-17	4	1	-418	-27	-391	222
	1574	2019-01-15 09:22:38.01	-737	1215	-1516	-11	-2	-2	-316	-239	-77	277
	1575	2019-01-15 09:22:38.02	-749	1216	-1517	-11	-10	-4	-482	2	-484	240
	1576	2019-01-15 09:22:38.03	-738	1216	-1512	-16	-17	-8	-361	-247	-114	304
	1577	2019-01-15 09:22:38.04	-737	1203	-1514	-20	-20	-14	-478	-31	-447	254
	1578	2019-01-15 09:22:38.05	-743	1197	-1506	-21	-19	-17	-339	-285	-54	312
	1579	2019-01-15 09:22:38.06	-738	1189	-1496	-24	-15	-15	-460	-61	-399	260
	1580	2019-01-15 09:22:38.07	-744	1190	-1504	-21	-12	-10	-342	-282	-60	312
	1581	2019-01-15 09:22:38.08	-751	1178	-1514	-17	-14	-7	-461	-59	-402	260
	1582	2019-01-15 09:22:38.09	-743	1189	-1511	-15	-11	-2	-339	-275	-64	307
	1583	2019-01-15 09:22:38.10	-747	1187	-1508	-10	-10	4	-460	-53	-407	256
	1584	2019-01-15 09:22:38.11	-737	1193	-1500	-6	-7	8	-354	-259	-95	306
	1585	2019-01-15 09:22:38.12	-753	1199	-1511	-3	-2	7	-464	-48	-416	256
	1586	2019-01-15 09:22:38.13	-743	1189	-1514	2	-4	7	-360	-259	-101	309
	1587	2019-01-15 09:22:38.14	-743	1202	-1510	4	-15	12	-443	-74	-369	258
	1588	2019-01-15 09:22:38.15	-741	1206	-1513	-3	-18	14	-335	-288	-47	311
	1589	2019-01-15 09:22:38.16	-739	1194	-1509	-12	-19	14	-448	-72	-376	260
	1590	2019-01-15 09:22:38.17	-729	1193	-1499	-13	-15	11	-372	-234	-138	303
	1591	2019-01-15 09:22:38.18	-749	1198	-1506	-14	-13	5	-453	-59	-394	256
	1592	2019-01-15 09:22:38.19	-748	1193	-1510	-12	-17	2	-362	-258	-104	310
	1593	2019-01-15 09:22:38.20	-751	1185	-1514	-9	-23	1	-444	-75	-369	259
	1594	2019-01-15 09:22:38.21	-747	1195	-1506	-5	-25	2	-380	-241	-139	310
	1595	2019-01-15 09:22:38.22	-743	1190	-1501	-5	-23	3	-451	-68	-383	259
	1596	2019-01-15 09:22:38.23	-746	1195	-1510	-7	-23	4	-380	-235	-145	307
	1597	2019-01-15 09:22:38.24	-743	1193	-1503	-14	-25	4	-441	-89	-352	265
	1598	2019-01-15 09:22:38.25	-751	1199	-1498	-20	-23	5	-373	-245	-128	309
	1599	2019-01-15 09:22:38.26	-750	1194	-1503	-21	-12	5	-422	-96	-326	259
	1600	2019-01-15 09:22:38.27	-750	1196	-1506	-19	-8	6	-360	-239	-121	299
	1601	2019-01-15 09:22:38.28	-748	1201	-1508	-15	-6	9	-402	-97	-305	249
	1602	2019-01-15 09:22:38.29	-748	1209	-1498	-15	-7	9	-361	-234	-127	297
	1603	2019-01-15 09:22:38.30	-742	1208	-1499	-14	-1	10	-379	-118	-261	248
	1604	2019-01-15 09:22:38.31	-739	1210	-1505	-16	3	5	-338	-246	-92	292
	1605	2019-01-15 09:22:38.32	-746	1204	-1508	-17	-1	0	-363	-109	-254	236
	1606	2019-01-15 09:22:38.33	-744	1203	-1511	-20	-5	-1	-339	-209	-130	274
	1607	2019-01-15 09:22:38.34	-747	1202	-1505	-23	-12	2	-356	-96	-260	226
	1608	2019-01-15 09:22:38.35	-748	1198	-1506	-24	-14	4	-358	-206	-152	282
	1609	2019-01-15 09:22:38.36	-750	1205	-1497	-24	-16	4	-379	-119	-260	249
	1610	2019-01-15 09:22:38.37	-755	1199	-1492	-23	-12	8	-372	-216	-156	294
	1611	2019-01-15 09:22:38.38	-750	1209	-1497	-19	-8	5	-366	-131	-235	248
	1612	2019-01-15 09:22:38.39	-743	1219	-1503	-18	-3	3	-354	-206	-148	280
	1613	2019-01-15 09:22:38.40	-740	1220	-1508	-21	1	-6	-345	-118	-227	231
	1614	2019-01-15 09:22:38.41	-742	1219	-1511	-26	3	-13	-354	-190	-164	272
	1615	2019-01-15 09:22:38.42	-742	1211	-1503	-28	0	-15	-334	-119	-215	226
	1616	2019-01-15 09:22:38.43	-730	1220	-1501	-22	-3	-19	-358	-184	-174	271
	1617	2019-01-15 09:22:38.44	-729	1224	-1507	-19	-2	-24	-341	-148	-193	244
	1618	2019-01-15 09:22:38.45	-749	1212	-1502	-17	-6	-27	-370	-197	-173	283
	1619	2019-01-15 09:22:38.46	-756	1206	-1493	-15	-15	-25	-335	-171	-164	253
	1620	2019-01-15 09:22:38.47	-748	1203	-1490	-10	-21	-20	-327	-209	-118	268
	1621	2019-01-15 09:22:38.48	-742	1202	-1489	-11	-22	-16	-238	-165	-73	201
	1622	2019-01-15 09:22:38.49	-748	1202	-1493	-10	-20	-14	-295	-182	-113	238
	1623	2019-01-15 09:22:38.50	-743	1204	-1488	-9	-14	-10	-272	-158	-114	215
	1624	2019-01-15 09:22:38.51	-742	1203	-1502	-16	-3	-12	-346	-172	-174	259
	1625	2019-01-15 09:22:38.52	-742	1203	-1510	-20	5	-14	-285	-166	-119	225
	1626	2019-01-15 09:22:38.53	-750	1209	-1516	-21	6	-15	-332	-167	-165	249
	1627	2019-01-15 09:22:38.54	-761	1214	-1509	-18	-5	-11	-254	-176	-78	215
	1628	2019-01-15 09:22:38.55	-756	1224	-1506	-16	-13	-3	-302	-170	-132	236
	1629	2019-01-15 09:22:38.56	-755	1225	-1505	-14	-18	0	-202	-173	-29	187
	1630	2019-01-15 09:22:38.57	-758	1222	-1504	-11	-21	1	-302	-155	-147	228
	1631	2019-01-15 09:22:38.58	-760	1223	-1495	-10	-24	2	-235	-188	-47	211
	1632	2019-01-15 09:22:38.59	-749	1223	-1491	-8	-22	-1	-332	-165	-167	248
	1633	2019-01-15 09:22:38.60	-744	1213	-1488	-10	-19	-2	-251	-202	-49	226
	1634	2019-01-15 09:22:38.61	-748	1217	-1487	-12	-11	-8	-352	-153	-199	252
	1635	2019-01-15 09:22:38.62	-756	1203	-1480	-14	-9	-9	-277	-204	-73	240
	1636	2019-01-15 09:22:38.63	-746	1199	-1488	-9	-5	-10	-365	-148	-217	256
	1637	2019-01-15 09:22:38.64	-753	1212	-1498	-5	-3	-8	-272	-174	-98	223
	1638	2019-01-15 09:22:38.65	-752	1211	-1500	0	-1	-6	-386	-111	-275	248
	1639	2019-01-15 09:22:38.66	-749	1216	-1502	6	-2	-8	-287	-197	-90	242
	1640	2019-01-15 09:22:38.67	-760	1218	-1506	9	-6	-7	-383	-137	-246	260
	1641	2019-01-15 09:22:38.68	-757	1213	-1497	9	-8	-10	-256	-222	-34	239
	1642	2019-01-15 09:22:38.69	-755	1215	-1502	8	-8	-13	-313	-137	-176	225
	1643	2019-01-15 09:22:38.70	-757	1215	-1496	-1	-8	-17	-162	-217	55	189
	1644	2019-01-15 09:22:38.71	-753	1210	-1499	-8	-8	-18	-295	-120	-175	207
	1645	2019-01-15 09:22:38.72	-761	1210	-1498	-13	-12	-22	-200	-227	27	213
	1646	2019-01-15 09:22:38.73	-755	1204	-1488	-16	-11	-21	-337	-130	-207	233
	1647	2019-01-15 09:22:38.74	-748	1203	-1480	-16	-9	-18	-203	-245	42	224
	1648	2019-01-15 09:22:38.75	-756	1196	-1485	-11	1	-16	-318	-125	-193	221
	1649	2019-01-15 09:22:38.76	-755	1198	-1487	-5	10	-19	-177	-243	66	210
	1650	2019-01-15 09:22:38.77	-754	1189	-1487	6	13	-20	-316	-108	-208	212
	1651	2019-01-15 09:22:38.78	-745	1199	-1507	13	9	-16	-192	-231	39	211
	1652	2019-01-15 09:22:38.79	-752	1209	-1502	11	7	-14	-334	-108	-226	221
	1653	2019-01-15 09:22:38.80	-757	1213	-1505	-1	2	-10	-182	-265	83	223
	1654	2019-01-15 09:22:38.81	-757	1209	-1501	-5	-6	-9	-310	-120	-190	215
	1655	2019-01-15 09:22:38.82	-761	1217	-1503	-13	-14	-10	-154	-249	95	201
	1656	2019-01-15 09:22:38.83	-753	1215	-1495	-19	-15	-12	-370	-86	-284	228
	1657	2019-01-15 09:22:38.84	-767	1217	-1495	-20	-10	-18	-264	-242	-22	253
	1658	2019-01-15 09:22:38.85	-754	1206	-1495	-20	-7	-22	-442	-87	-355	264
	1659	2019-01-15 09:22:38.86	-756	1204	-1499	-21	-1	-24	-292	-265	-27	278
	1660	2019-01-15 09:22:38.87	-766	1196	-1502	-16	2	-24	-448	-99	-349	273
	1661	2019-01-15 09:22:38.88	-750	1197	-1490	-12	5	-19	-281	-269	-12	275
	1662	2019-01-15 09:22:38.89	-752	1201	-1490	-7	5	-14	-427	-89	-338	258
	1663	2019-01-15 09:22:38.90	-751	1202	-1491	-1	7	-10	-262	-260	-2	261
	1664	2019-01-15 09:22:38.91	-750	1204	-1490	-1	10	-7	-441	-70	-371	255
	1665	2019-01-15 09:22:38.92	-749	1211	-1494	0	8	-7	-287	-271	-16	279
	1666	2019-01-15 09:22:38.93	-754	1211	-1501	-4	10	-9	-440	-82	-358	261
	1667	2019-01-15 09:22:38.94	-764	1215	-1503	-12	7	-11	-262	-285	23	273
	1668	2019-01-15 09:22:38.95	-755	1213	-1504	-18	6	-13	-433	-91	-342	262
	1669	2019-01-15 09:22:38.96	-752	1208	-1502	-22	-1	-16	-256	-300	44	278
	1670	2019-01-15 09:22:38.97	-754	1208	-1499	-22	-6	-16	-372	-91	-281	231
	1671	2019-01-15 09:22:38.98	-766	1210	-1494	-21	-13	-14	-164	-300	136	232
	1672	2019-01-15 09:22:38.99	-753	1203	-1488	-16	-19	-11	-316	-72	-244	194
	1673	2019-01-15 09:22:39.00	-748	1210	-1484	-14	-17	-10	-165	-271	106	218
	1674	2019-01-15 09:22:39.01	-760	1200	-1493	-14	-11	-7	-415	-47	-368	231
	1675	2019-01-15 09:22:39.02	-760	1198	-1484	-9	-5	-4	-283	-288	5	285
	1676	2019-01-15 09:22:39.03	-757	1203	-1475	-3	-2	-2	-456	-68	-388	262
	1677	2019-01-15 09:22:39.04	-758	1212	-1485	-3	6	-1	-257	-300	43	278
	1678	2019-01-15 09:22:39.05	-762	1214	-1495	-5	7	-5	-420	-66	-354	243
	1679	2019-01-15 09:22:39.06	-755	1218	-1494	-8	6	-10	-237	-292	55	264
	1680	2019-01-15 09:22:39.07	-757	1223	-1509	-13	8	-12	-412	-53	-359	232
	1681	2019-01-15 09:22:39.08	-749	1219	-1511	-19	7	-17	-231	-302	71	266
	1682	2019-01-15 09:22:39.09	-754	1213	-1512	-19	4	-18	-422	-58	-364	240
	1683	2019-01-15 09:22:39.10	-762	1212	-1510	-19	-3	-21	-256	-303	47	279
	1684	2019-01-15 09:22:39.11	-753	1211	-1497	-17	-9	-17	-449	-52	-397	250
	1685	2019-01-15 09:22:39.12	-755	1216	-1491	-19	-13	-11	-261	-295	34	278
	1686	2019-01-15 09:22:39.13	-766	1211	-1488	-17	-8	-9	-452	-48	-404	250
	1687	2019-01-15 09:22:39.14	-769	1212	-1485	-14	-6	-9	-247	-320	73	283
	1688	2019-01-15 09:22:39.15	-760	1213	-1480	-10	-7	-4	-409	-70	-339	239
	1689	2019-01-15 09:22:39.16	-756	1212	-1483	-5	3	0	-225	-321	96	273
	1690	2019-01-15 09:22:39.17	-758	1218	-1492	-1	6	-3	-408	-46	-362	227
	1691	2019-01-15 09:22:39.18	-754	1224	-1494	1	4	-2	-243	-295	52	269
	1692	2019-01-15 09:22:39.19	-755	1220	-1496	-2	-3	-1	-423	-32	-391	227
	1693	2019-01-15 09:22:39.20	-744	1210	-1494	-3	-6	0	-246	-294	48	270
	1694	2019-01-15 09:22:39.21	-764	1217	-1489	0	-11	-3	-421	-34	-387	227
	1695	2019-01-15 09:22:39.22	-753	1210	-1495	4	-13	-1	-247	-290	43	268
	1696	2019-01-15 09:22:39.23	-748	1209	-1496	5	-16	-6	-415	-27	-388	221
	1697	2019-01-15 09:22:39.24	-759	1207	-1497	3	-22	-3	-234	-301	67	267
	1698	2019-01-15 09:22:39.25	-759	1212	-1493	-1	-19	-1	-394	-36	-358	215
	1699	2019-01-15 09:22:39.26	-760	1205	-1492	-5	-16	-1	-224	-307	83	265
	1700	2019-01-15 09:22:39.27	-762	1204	-1495	-6	-16	0	-409	-38	-371	223
	1701	2019-01-15 09:22:39.28	-772	1211	-1487	-2	-18	6	-246	-306	60	276
	1702	2019-01-15 09:22:39.29	-778	1205	-1487	-3	-17	7	-384	-42	-342	213
	1703	2019-01-15 09:22:39.30	-752	1209	-1487	-2	-11	6	-193	-319	126	256
	1704	2019-01-15 09:22:39.31	-766	1205	-1487	-2	-6	1	-350	-53	-297	201
	1705	2019-01-15 09:22:39.32	-764	1214	-1488	-7	0	-6	-189	-332	143	260
	1706	2019-01-15 09:22:39.33	-766	1213	-1492	-9	0	-13	-309	-43	-266	176
	1707	2019-01-15 09:22:39.34	-759	1206	-1492	-11	-2	-17	-175	-286	111	230
	1708	2019-01-15 09:22:39.35	-771	1209	-1490	-10	-7	-15	-396	-16	-380	206
	1709	2019-01-15 09:22:39.36	-777	1207	-1494	-12	-11	-13	-261	-294	33	277
	1710	2019-01-15 09:22:39.37	-772	1214	-1487	-12	-15	-10	-384	-40	-344	212
	1711	2019-01-15 09:22:39.38	-771	1212	-1489	-13	-14	-3	-204	-313	109	258
	1712	2019-01-15 09:22:39.39	-769	1217	-1484	-13	-12	-3	-371	-34	-337	202
	1713	2019-01-15 09:22:39.40	-763	1215	-1493	-15	-8	0	-245	-290	45	267
	1714	2019-01-15 09:22:39.41	-759	1218	-1486	-18	-2	-4	-426	-32	-394	229
	1715	2019-01-15 09:22:39.42	-761	1222	-1494	-19	3	-6	-279	-303	24	291
	1716	2019-01-15 09:22:39.43	-770	1220	-1490	-18	4	-10	-427	-53	-374	240
	1717	2019-01-15 09:22:39.44	-761	1207	-1486	-14	5	-14	-267	-317	50	292
	1718	2019-01-15 09:22:39.45	-756	1217	-1488	-6	8	-19	-413	-49	-364	231
	1719	2019-01-15 09:22:39.46	-770	1216	-1499	-1	6	-21	-271	-299	28	285
	1720	2019-01-15 09:22:39.47	-767	1218	-1499	-5	1	-23	-384	-41	-343	212
	1721	2019-01-15 09:22:39.48	-758	1214	-1498	-10	-2	-20	-243	-296	53	269
	1722	2019-01-15 09:22:39.49	-762	1214	-1489	-12	0	-14	-389	-35	-354	212
	1723	2019-01-15 09:22:39.50	-752	1204	-1481	-18	3	-12	-274	-258	-16	266
	1724	2019-01-15 09:22:39.51	-746	1204	-1474	-16	8	-8	-442	-24	-418	233
	1725	2019-01-15 09:22:39.52	-757	1209	-1483	-15	7	-9	-314	-286	-28	300
	1726	2019-01-15 09:22:39.53	-765	1221	-1490	-14	5	-9	-445	-49	-396	247
	1727	2019-01-15 09:22:39.54	-762	1209	-1493	-12	0	-9	-317	-293	-24	305
	1728	2019-01-15 09:22:39.55	-764	1217	-1493	-9	-6	-9	-441	-55	-386	248
	1729	2019-01-15 09:22:39.56	-759	1216	-1494	-7	-11	-10	-316	-284	-32	300
	1730	2019-01-15 09:22:39.57	-756	1204	-1496	-9	-14	-13	-444	-56	-388	250
	1731	2019-01-15 09:22:39.58	-767	1204	-1484	-8	-21	-8	-324	-279	-45	301
	1732	2019-01-15 09:22:39.59	-765	1203	-1481	-6	-21	-3	-432	-42	-390	237
	1733	2019-01-15 09:22:39.60	-766	1197	-1488	-5	-26	3	-319	-260	-59	289
	1734	2019-01-15 09:22:39.61	-773	1209	-1478	-5	-29	8	-426	-38	-388	232
	1735	2019-01-15 09:22:39.62	-757	1206	-1481	-5	-20	13	-322	-259	-63	290
	1736	2019-01-15 09:22:39.63	-750	1216	-1488	-8	-10	10	-424	-65	-359	244
	1737	2019-01-15 09:22:39.64	-760	1216	-1499	-14	1	2	-316	-281	-35	298
	1738	2019-01-15 09:22:39.65	-759	1225	-1503	-19	4	-9	-432	-62	-370	247
	1739	2019-01-15 09:22:39.66	-765	1222	-1495	-22	-1	-13	-354	-242	-112	298
	1740	2019-01-15 09:22:39.67	-760	1222	-1488	-24	-10	-16	-432	-46	-386	239
	1741	2019-01-15 09:22:39.68	-766	1218	-1494	-26	-13	-17	-331	-254	-77	292
	1742	2019-01-15 09:22:39.69	-760	1220	-1483	-26	-18	-20	-410	-71	-339	240
	1743	2019-01-15 09:22:39.70	-759	1223	-1474	-23	-25	-22	-338	-246	-92	292
	1744	2019-01-15 09:22:39.71	-761	1227	-1488	-19	-23	-27	-423	-54	-369	238
	1745	2019-01-15 09:22:39.72	-772	1220	-1493	-19	-22	-32	-352	-226	-126	289
	1746	2019-01-15 09:22:39.73	-780	1210	-1484	-21	-19	-32	-412	-69	-343	240
	1747	2019-01-15 09:22:39.74	-767	1201	-1483	-14	-17	-28	-339	-247	-92	293
	1748	2019-01-15 09:22:39.75	-736	1199	-1522	-20	6	-26	-388	-75	-313	231
	1749	2019-01-15 09:22:39.76	-796	1209	-1463	-24	5	-26	-338	-228	-110	283
	1750	2019-01-15 09:22:39.77	-784	1223	-1476	-15	-16	-15	-386	-65	-321	225
	1751	2019-01-15 09:22:39.78	-769	1210	-1487	-19	-9	-9	-344	-214	-130	279
	1752	2019-01-15 09:22:39.79	-765	1201	-1473	-19	-14	-2	-366	-83	-283	224
	1753	2019-01-15 09:22:39.80	-763	1209	-1479	-14	-9	0	-318	-229	-89	273
	1754	2019-01-15 09:22:39.81	-756	1219	-1480	-12	-6	-4	-389	-67	-322	228
	1755	2019-01-15 09:22:39.82	-766	1224	-1484	-15	-4	-8	-386	-175	-211	280
	1756	2019-01-15 09:22:39.83	-781	1224	-1492	-21	-2	-9	-401	-57	-344	229
	1757	2019-01-15 09:22:39.84	-773	1213	-1492	-26	-7	-10	-364	-196	-168	280
	1758	2019-01-15 09:22:39.85	-767	1202	-1482	-27	-13	-4	-379	-93	-286	236
	1759	2019-01-15 09:22:39.86	-759	1197	-1485	-30	-11	1	-365	-200	-165	282
	1760	2019-01-15 09:22:39.87	-744	1208	-1510	-27	-4	1	-379	-103	-276	241
	1761	2019-01-15 09:22:39.88	-782	1210	-1451	-30	-4	-6	-368	-206	-162	287
	1762	2019-01-15 09:22:39.89	-771	1225	-1469	-23	-16	2	-379	-109	-270	244
	1763	2019-01-15 09:22:39.90	-768	1228	-1479	-30	-12	0	-385	-188	-197	286
	1764	2019-01-15 09:22:39.91	-778	1207	-1479	-36	-17	-1	-390	-94	-296	242
	1765	2019-01-15 09:22:39.92	-771	1218	-1471	-29	-20	-2	-398	-165	-233	281
	1766	2019-01-15 09:22:39.93	-769	1221	-1470	-30	-18	1	-384	-117	-267	250
	1767	2019-01-15 09:22:39.94	-776	1225	-1469	-34	-18	-4	-391	-185	-206	288
	1768	2019-01-15 09:22:39.95	-780	1224	-1469	-38	-19	-5	-363	-148	-215	255
	1769	2019-01-15 09:22:39.96	-776	1219	-1475	-42	-17	-4	-378	-205	-173	291
	1770	2019-01-15 09:22:39.97	-788	1223	-1473	-42	-19	-2	-363	-150	-213	256
	1771	2019-01-15 09:22:39.98	-784	1225	-1474	-40	-19	1	-405	-173	-232	289
	1772	2019-01-15 09:22:39.99	-781	1224	-1471	-37	-12	6	-368	-153	-215	260
	1773	2019-01-15 09:22:40.00	-787	1229	-1474	-28	-7	6	-408	-182	-226	295
	1774	2019-01-15 09:22:40.01	-778	1233	-1470	-20	-7	7	-379	-150	-229	264
	1775	2019-01-15 09:22:40.02	-772	1237	-1477	-18	-9	9	-415	-155	-260	285
	1776	2019-01-15 09:22:40.03	-774	1236	-1486	-18	-10	9	-342	-147	-195	244
	1777	2019-01-15 09:22:40.04	-763	1239	-1467	-25	-6	5	-391	-164	-227	277
	1778	2019-01-15 09:22:40.05	-780	1242	-1472	-26	-12	4	-328	-165	-163	246
	1779	2019-01-15 09:22:40.06	-771	1238	-1472	-25	-14	-1	-396	-160	-236	278
	1780	2019-01-15 09:22:40.07	-776	1245	-1470	-25	-12	-4	-325	-178	-147	251
	1781	2019-01-15 09:22:40.08	-780	1241	-1474	-22	-13	-9	-388	-161	-227	274
	1782	2019-01-15 09:22:40.09	-787	1244	-1472	-18	-18	-11	-299	-184	-115	241
	1783	2019-01-15 09:22:40.10	-781	1233	-1485	-16	-19	-12	-384	-156	-228	270
	1784	2019-01-15 09:22:40.11	-792	1217	-1460	-8	-13	-16	-306	-190	-116	248
	1785	2019-01-15 09:22:40.12	-787	1235	-1451	-4	-18	-8	-389	-153	-236	271
	1786	2019-01-15 09:22:40.13	-780	1230	-1467	-8	-17	-2	-297	-159	-138	228
	1787	2019-01-15 09:22:40.14	-779	1231	-1458	-17	-16	0	-422	-98	-324	260
	1788	2019-01-15 09:22:40.15	-769	1232	-1460	-18	-10	5	-346	-176	-170	261
	1789	2019-01-15 09:22:40.16	-785	1240	-1446	-13	-3	3	-442	-130	-312	286
	1790	2019-01-15 09:22:40.17	-783	1240	-1460	-9	-5	1	-339	-197	-142	268
	1791	2019-01-15 09:22:40.18	-791	1239	-1472	-11	-6	0	-434	-125	-309	279
	1792	2019-01-15 09:22:40.19	-780	1249	-1477	-10	-10	-3	-316	-191	-125	253
	1793	2019-01-15 09:22:40.20	-766	1245	-1468	-10	-7	-7	-423	-114	-309	268
	1794	2019-01-15 09:22:40.21	-770	1232	-1469	-10	2	-14	-296	-210	-86	253
	1795	2019-01-15 09:22:40.22	-777	1228	-1478	-9	4	-18	-416	-121	-295	268
	1796	2019-01-15 09:22:40.23	-776	1238	-1470	-8	-2	-19	-290	-229	-61	259
	1797	2019-01-15 09:22:40.24	-786	1233	-1479	-14	-6	-16	-391	-125	-266	258
	1798	2019-01-15 09:22:40.25	-787	1238	-1467	-21	-6	-15	-235	-232	-3	233
	1799	2019-01-15 09:22:40.26	-785	1233	-1452	-26	-9	-12	-344	-115	-229	229
	1800	2019-01-15 09:22:40.27	-771	1240	-1453	-17	-7	-12	-182	-234	52	208
	1801	2019-01-15 09:22:40.28	-774	1246	-1453	-6	-8	-16	-295	-119	-176	207
	1802	2019-01-15 09:22:40.29	-776	1241	-1460	-2	-5	-19	-153	-236	83	194
	1803	2019-01-15 09:22:40.30	-779	1254	-1473	-5	-2	-25	-326	-93	-233	209
	1804	2019-01-15 09:22:40.31	-777	1239	-1470	-8	1	-28	-194	-242	48	218
	1805	2019-01-15 09:22:40.32	-769	1234	-1469	-7	3	-31	-337	-114	-223	225
	1806	2019-01-15 09:22:40.33	-772	1234	-1473	-1	4	-34	-158	-253	95	205
	1807	2019-01-15 09:22:40.34	-793	1222	-1466	2	3	-31	-312	-99	-213	205
	1808	2019-01-15 09:22:40.35	-775	1217	-1470	9	-2	-25	-151	-255	104	203
	1809	2019-01-15 09:22:40.36	-785	1225	-1471	17	-8	-18	-348	-96	-252	222
	1810	2019-01-15 09:22:40.37	-780	1231	-1469	20	-8	-14	-207	-264	57	235
	1811	2019-01-15 09:22:40.38	-776	1244	-1478	19	-3	-14	-401	-102	-299	251
	1812	2019-01-15 09:22:40.39	-775	1237	-1471	12	1	-15	-254	-268	14	261
	1813	2019-01-15 09:22:40.40	-782	1225	-1467	7	4	-18	-420	-90	-330	255
	1814	2019-01-15 09:22:40.41	-770	1217	-1473	9	-1	-15	-236	-268	32	252
	1815	2019-01-15 09:22:40.42	-784	1224	-1468	12	-5	-11	-418	-86	-332	252
	1816	2019-01-15 09:22:40.43	-777	1227	-1459	16	-11	-6	-246	-297	51	271
	1817	2019-01-15 09:22:40.44	-777	1215	-1466	18	-16	1	-416	-107	-309	261
	1818	2019-01-15 09:22:40.45	-772	1218	-1460	20	-13	5	-233	-311	78	272
	1819	2019-01-15 09:22:40.46	-772	1215	-1466	21	-10	7	-397	-101	-296	249
	1820	2019-01-15 09:22:40.47	-775	1221	-1480	16	-6	9	-225	-289	64	257
	1821	2019-01-15 09:22:40.48	-772	1203	-1487	0	19	3	-407	-78	-329	242
	1822	2019-01-15 09:22:40.49	-770	1246	-1454	4	-3	13	-230	-285	55	257
	1823	2019-01-15 09:22:40.50	-749	1238	-1482	-1	-10	11	-414	-70	-344	242
	1824	2019-01-15 09:22:40.51	-783	1235	-1473	-12	0	-3	-240	-290	50	265
	1825	2019-01-15 09:22:40.52	-766	1228	-1474	-10	-8	-6	-402	-74	-328	238
	1826	2019-01-15 09:22:40.53	-779	1222	-1481	-10	-5	-11	-216	-309	93	262
	1827	2019-01-15 09:22:40.54	-783	1220	-1480	-6	-15	-11	-379	-84	-295	231
	1828	2019-01-15 09:22:40.55	-780	1212	-1463	-6	-16	-8	-191	-305	114	248
	1829	2019-01-15 09:22:40.56	-782	1225	-1471	-4	-16	-6	-336	-70	-266	203
	1830	2019-01-15 09:22:40.57	-781	1233	-1465	-5	-16	-6	-146	-309	163	227
	1831	2019-01-15 09:22:40.58	-778	1226	-1451	-7	-13	-4	-251	-71	-180	161
	1832	2019-01-15 09:22:40.59	-771	1235	-1451	-14	-8	-6	-65	-315	250	190
	1833	2019-01-15 09:22:40.60	-784	1228	-1469	-20	2	-13	-203	-77	-126	140
	1834	2019-01-15 09:22:40.61	-782	1237	-1471	-21	-1	-12	-43	-329	286	186
	1835	2019-01-15 09:22:40.62	-783	1232	-1471	-21	0	-11	-209	-72	-137	140
	1836	2019-01-15 09:22:40.63	-777	1236	-1471	-19	-3	-17	-72	-289	217	180
	1837	2019-01-15 09:22:40.64	-788	1246	-1477	-16	-9	-22	-274	-35	-239	154
	1838	2019-01-15 09:22:40.65	-779	1235	-1476	-11	-16	-25	-133	-298	165	215
	1839	2019-01-15 09:22:40.66	-778	1229	-1464	-10	-24	-20	-294	-51	-243	172
	1840	2019-01-15 09:22:40.67	-780	1223	-1453	-1	-27	-18	-129	-318	189	223
	1841	2019-01-15 09:22:40.68	-779	1227	-1456	6	-29	-17	-276	-60	-216	168
	1842	2019-01-15 09:22:40.69	-786	1229	-1461	6	-22	-17	-120	-302	182	211
	1843	2019-01-15 09:22:40.70	-791	1225	-1468	-2	-24	-14	-256	-36	-220	146
	1844	2019-01-15 09:22:40.71	-791	1216	-1462	-8	-23	-11	-91	-299	208	195
	1845	2019-01-15 09:22:40.72	-787	1217	-1457	-9	-18	-9	-279	-47	-232	163
	1846	2019-01-15 09:22:40.73	-786	1217	-1460	-8	-17	-6	-147	-327	180	237
	1847	2019-01-15 09:22:40.74	-786	1220	-1463	-11	-14	-2	-331	-48	-283	189
	1848	2019-01-15 09:22:40.75	-791	1210	-1464	-13	-15	-3	-188	-305	117	246
	1849	2019-01-15 09:22:40.76	-780	1222	-1470	-7	-10	-2	-373	-47	-326	210
	1850	2019-01-15 09:22:40.77	-778	1223	-1470	-7	-10	-3	-200	-343	143	271
	1851	2019-01-15 09:22:40.78	-802	1220	-1474	-7	-4	-6	-309	-81	-228	195
	1852	2019-01-15 09:22:40.79	-802	1215	-1484	-9	-7	-1	-124	-340	216	232
	1853	2019-01-15 09:22:40.80	-794	1225	-1476	-16	-10	2	-195	-52	-143	123
	1854	2019-01-15 09:22:40.81	-797	1236	-1469	-25	-12	3	-54	-303	249	178
	1855	2019-01-15 09:22:40.82	-785	1239	-1468	-32	-9	1	-284	-31	-253	157
	1856	2019-01-15 09:22:40.83	-785	1236	-1467	-35	-8	-6	-183	-315	132	249
	1857	2019-01-15 09:22:40.84	-800	1236	-1462	-37	-10	-6	-369	-57	-312	213
	1858	2019-01-15 09:22:40.85	-791	1235	-1461	-40	-13	-9	-209	-324	115	266
	1859	2019-01-15 09:22:40.86	-796	1234	-1452	-36	-11	-11	-348	-53	-295	200
	1860	2019-01-15 09:22:40.87	-781	1224	-1455	-28	-12	-10	-184	-312	128	248
	1861	2019-01-15 09:22:40.88	-788	1234	-1454	-19	-12	-10	-294	-40	-254	167
	1862	2019-01-15 09:22:40.89	-795	1226	-1456	-15	-11	-8	-153	-306	153	229
	1863	2019-01-15 09:22:40.90	-789	1225	-1455	-13	-9	-9	-308	-50	-258	179
	1864	2019-01-15 09:22:40.91	-789	1224	-1466	-14	-5	-9	-180	-316	136	248
	1865	2019-01-15 09:22:40.92	-793	1221	-1458	-14	-4	-8	-301	-61	-240	181
	1866	2019-01-15 09:22:40.93	-786	1216	-1457	-18	-3	-4	-149	-325	176	237
	1867	2019-01-15 09:22:40.94	-797	1224	-1462	-23	-3	-1	-212	-75	-137	143
	1868	2019-01-15 09:22:40.95	-801	1226	-1468	-33	-4	1	-57	-342	285	199
	1869	2019-01-15 09:22:40.96	-799	1227	-1453	-38	-9	6	-119	-71	-48	95
	1870	2019-01-15 09:22:40.97	-796	1235	-1446	-42	-16	12	-51	-304	253	177
	1871	2019-01-15 09:22:40.98	-793	1237	-1450	-40	-17	11	-221	-47	-174	134
	1872	2019-01-15 09:22:40.99	-787	1246	-1444	-37	-12	7	-148	-296	148	222
	1873	2019-01-15 09:22:41.00	-789	1249	-1453	-36	-3	1	-227	-53	-174	140
	1874	2019-01-15 09:22:41.01	-789	1251	-1458	-30	0	-10	-106	-300	194	203
	1875	2019-01-15 09:22:41.02	-796	1249	-1458	-24	-5	-16	-181	-61	-120	121
	1876	2019-01-15 09:22:41.03	-789	1252	-1457	-20	-6	-17	-84	-301	217	192
	1877	2019-01-15 09:22:41.04	-795	1259	-1456	-14	-4	-16	-120	-60	-60	90
	1878	2019-01-15 09:22:41.05	-794	1257	-1456	-15	0	-18	-31	-303	272	167
	1879	2019-01-15 09:22:41.06	-800	1262	-1471	-20	2	-23	-56	-82	26	69
	1880	2019-01-15 09:22:41.07	-796	1257	-1465	-24	0	-22	-2	-310	308	156
	1881	2019-01-15 09:22:41.08	-792	1243	-1455	-26	0	-22	-89	-83	-6	86
	1882	2019-01-15 09:22:41.09	-802	1248	-1455	-24	4	-23	-36	-299	263	167
	1883	2019-01-15 09:22:41.10	-800	1248	-1454	-14	3	-23	-74	-55	-19	64
	1884	2019-01-15 09:22:41.11	-801	1245	-1443	-9	3	-21	-19	-258	239	138
	1885	2019-01-15 09:22:41.12	-797	1253	-1442	-5	3	-20	-40	-64	24	52
	1886	2019-01-15 09:22:41.13	-794	1255	-1448	2	8	-23	-2	-286	284	144
	1887	2019-01-15 09:22:41.14	-788	1250	-1446	3	16	-25	-50	-99	49	74
	1888	2019-01-15 09:22:41.15	-800	1250	-1458	2	23	-32	-9	-283	274	146
	1889	2019-01-15 09:22:41.16	-800	1239	-1453	1	27	-35	-28	-81	53	54
	1890	2019-01-15 09:22:41.17	-784	1237	-1463	-1	28	-35	7	-266	273	129
	1891	2019-01-15 09:22:41.18	-791	1239	-1452	-2	30	-38	-11	-80	69	45
	1892	2019-01-15 09:22:41.19	-780	1236	-1466	0	27	-34	-17	-266	249	141
	1893	2019-01-15 09:22:41.20	-779	1240	-1464	1	25	-35	-87	-73	-14	80
	1894	2019-01-15 09:22:41.21	-779	1239	-1454	1	24	-35	-81	-245	164	163
	1895	2019-01-15 09:22:41.22	-785	1231	-1456	3	21	-36	-73	-92	19	82
	1896	2019-01-15 09:22:41.23	-771	1226	-1453	5	20	-32	-11	-275	264	143
	1897	2019-01-15 09:22:41.24	-792	1228	-1469	5	20	-31	49	-120	169	35
	1898	2019-01-15 09:22:41.25	-787	1226	-1476	2	14	-26	73	-270	343	98
	1899	2019-01-15 09:22:41.26	-787	1219	-1452	-1	8	-18	105	-127	232	11
	1900	2019-01-15 09:22:41.27	-788	1219	-1445	-1	8	-10	73	-282	355	104
	1901	2019-01-15 09:22:41.28	-786	1219	-1448	6	6	-6	44	-116	160	36
	1902	2019-01-15 09:22:41.29	-791	1227	-1454	7	0	-1	6	-239	245	116
	1903	2019-01-15 09:22:41.30	-785	1227	-1456	4	-2	-1	50	-108	158	29
	1904	2019-01-15 09:22:41.31	-778	1235	-1465	0	2	-1	43	-252	295	104
	1905	2019-01-15 09:22:41.32	-784	1240	-1472	-5	10	-6	69	-133	202	32
	1906	2019-01-15 09:22:41.33	-786	1234	-1470	-9	16	-12	53	-245	298	96
	1907	2019-01-15 09:22:41.34	-790	1225	-1471	-10	17	-12	101	-135	236	17
	1908	2019-01-15 09:22:41.35	-798	1224	-1469	-7	8	-8	68	-246	314	89
	1909	2019-01-15 09:22:41.36	-778	1229	-1465	-3	7	-4	117	-143	260	13
	1910	2019-01-15 09:22:41.37	-789	1233	-1457	0	8	-3	80	-241	321	80
	1911	2019-01-15 09:22:41.38	-787	1222	-1457	0	2	0	129	-139	268	5
	1912	2019-01-15 09:22:41.39	-780	1224	-1450	1	1	3	74	-219	293	72
	1913	2019-01-15 09:22:41.40	-793	1225	-1449	0	1	2	113	-137	250	12
	1914	2019-01-15 09:22:41.41	-777	1224	-1447	6	9	-2	34	-219	253	92
	1915	2019-01-15 09:22:41.42	-789	1222	-1454	4	14	-4	70	-166	236	48
	1916	2019-01-15 09:22:41.43	-794	1224	-1463	6	16	-6	25	-238	263	106
	1917	2019-01-15 09:22:41.44	-785	1224	-1460	9	15	-5	78	-144	222	33
	1918	2019-01-15 09:22:41.45	-793	1230	-1457	10	14	-5	-26	-182	156	104
	1919	2019-01-15 09:22:41.46	-783	1238	-1468	7	17	-7	16	-148	164	66
	1920	2019-01-15 09:22:41.47	-790	1231	-1467	4	16	-13	-36	-203	167	119
	1921	2019-01-15 09:22:41.48	-790	1233	-1463	-1	13	-14	48	-165	213	58
	1922	2019-01-15 09:22:41.49	-788	1238	-1459	-7	7	-9	10	-187	197	88
	1923	2019-01-15 09:22:41.50	-790	1231	-1455	-12	11	-12	93	-156	249	31
	1924	2019-01-15 09:22:41.51	-799	1234	-1456	-12	14	-15	6	-190	196	92
	1925	2019-01-15 09:22:41.52	-789	1239	-1458	-10	15	-16	85	-171	256	43
	1926	2019-01-15 09:22:41.53	-788	1247	-1454	-9	13	-18	-41	-188	147	114
	1927	2019-01-15 09:22:41.54	-798	1244	-1454	-6	11	-20	24	-191	215	83
	1928	2019-01-15 09:22:41.55	-786	1250	-1454	-8	11	-24	-63	-197	134	130
	1929	2019-01-15 09:22:41.56	-784	1248	-1457	-8	18	-29	41	-189	230	74
	1930	2019-01-15 09:22:41.57	-780	1252	-1459	-12	19	-35	-10	-179	169	94
	1931	2019-01-15 09:22:41.58	-802	1250	-1464	-16	14	-40	114	-216	330	51
	1932	2019-01-15 09:22:41.59	-801	1240	-1459	-22	9	-37	55	-200	255	72
	1933	2019-01-15 09:22:41.60	-796	1235	-1459	-23	3	-34	128	-178	306	25
	1934	2019-01-15 09:22:41.61	-791	1233	-1456	-18	1	-26	-48	-126	78	87
	1935	2019-01-15 09:22:41.62	-797	1228	-1459	-14	0	-21	18	-177	195	79
	1936	2019-01-15 09:22:41.63	-788	1243	-1460	-12	3	-17	-51	-150	99	100
	1937	2019-01-15 09:22:41.64	-786	1231	-1451	-7	6	-13	80	-207	287	63
	1938	2019-01-15 09:22:41.65	-802	1236	-1449	-1	13	-10	-68	-153	85	110
	1939	2019-01-15 09:22:41.66	-788	1236	-1450	4	15	-11	1	-219	220	109
	1940	2019-01-15 09:22:41.67	-802	1235	-1463	7	14	-14	-104	-162	58	133
	1941	2019-01-15 09:22:41.68	-791	1231	-1457	8	12	-12	36	-228	264	96
	1942	2019-01-15 09:22:41.69	-786	1237	-1456	6	8	-11	-80	-147	67	113
	1943	2019-01-15 09:22:41.70	-793	1242	-1459	-1	8	-13	29	-219	248	95
	1944	2019-01-15 09:22:41.71	-795	1250	-1467	-3	9	-18	-56	-127	71	91
	1945	2019-01-15 09:22:41.72	-796	1246	-1464	-7	11	-21	94	-232	326	69
	1946	2019-01-15 09:22:41.73	-789	1243	-1466	-15	14	-21	-5	-140	135	72
	1947	2019-01-15 09:22:41.74	-786	1243	-1466	-21	17	-24	108	-249	357	70
	1948	2019-01-15 09:22:41.75	-784	1233	-1452	-25	15	-22	-26	-145	119	85
	1949	2019-01-15 09:22:41.76	-794	1231	-1453	-19	16	-20	110	-260	370	75
	1950	2019-01-15 09:22:41.77	-790	1229	-1457	-5	13	-21	-10	-141	131	75
	1951	2019-01-15 09:22:41.78	-788	1235	-1464	10	10	-20	98	-234	332	68
	1952	2019-01-15 09:22:41.79	-788	1241	-1469	17	9	-19	-52	-95	43	73
	1953	2019-01-15 09:22:41.80	-784	1239	-1475	17	10	-19	44	-214	258	85
	1954	2019-01-15 09:22:41.81	-794	1235	-1464	12	4	-20	-105	-86	-19	95
	1955	2019-01-15 09:22:41.82	-786	1228	-1457	10	7	-19	22	-239	261	108
	1956	2019-01-15 09:22:41.83	-797	1227	-1455	9	7	-17	-72	-112	40	92
	1957	2019-01-15 09:22:41.84	-789	1223	-1451	7	5	-10	93	-269	362	88
	1958	2019-01-15 09:22:41.85	-784	1221	-1449	3	-1	-8	-21	-113	92	67
	1959	2019-01-15 09:22:41.86	-777	1221	-1450	0	-1	-4	114	-270	384	78
	1960	2019-01-15 09:22:41.87	-785	1224	-1457	-8	4	-2	-41	-103	62	72
	1961	2019-01-15 09:22:41.88	-787	1231	-1459	-11	14	-4	64	-258	322	97
	1962	2019-01-15 09:22:41.89	-779	1232	-1476	-10	11	-5	-73	-81	8	77
	1963	2019-01-15 09:22:41.90	-782	1235	-1477	-12	7	-6	74	-268	342	97
	1964	2019-01-15 09:22:41.91	-789	1243	-1476	-11	4	-7	-14	-105	91	59
	1965	2019-01-15 09:22:41.92	-797	1238	-1471	-9	2	-6	160	-313	473	76
	1966	2019-01-15 09:22:41.93	-789	1244	-1460	-6	0	-10	75	-120	195	22
	1967	2019-01-15 09:22:41.94	-794	1245	-1457	1	4	-18	170	-280	450	55
	1968	2019-01-15 09:22:41.95	-792	1240	-1452	2	9	-22	-39	-66	27	52
	1969	2019-01-15 09:22:41.96	-789	1232	-1455	1	13	-26	61	-289	350	114
	1970	2019-01-15 09:22:41.97	-800	1220	-1456	-1	14	-23	-5	-90	85	47
	1971	2019-01-15 09:22:41.98	-792	1215	-1458	1	14	-18	139	-289	428	75
	1972	2019-01-15 09:22:41.99	-793	1217	-1461	2	10	-11	-11	-69	58	40
	1973	2019-01-15 09:22:42.00	-783	1215	-1468	-1	5	-2	90	-277	367	93
	1974	2019-01-15 09:22:42.01	-781	1221	-1460	-2	2	4	-14	-68	54	41
	1975	2019-01-15 09:22:42.02	-775	1220	-1461	-1	4	4	128	-299	427	85
	1976	2019-01-15 09:22:42.03	-787	1229	-1464	2	2	3	12	-71	83	29
	1977	2019-01-15 09:22:42.04	-788	1225	-1467	-1	2	5	122	-298	420	88
	1978	2019-01-15 09:22:42.05	-787	1222	-1460	-2	3	2	21	-65	86	22
	1979	2019-01-15 09:22:42.06	-796	1216	-1459	2	2	1	140	-292	432	76
	1980	2019-01-15 09:22:42.07	-780	1226	-1455	4	-2	0	45	-72	117	13
	1981	2019-01-15 09:22:42.08	-781	1229	-1458	0	-3	3	175	-330	505	77
	1982	2019-01-15 09:22:42.09	-776	1229	-1450	-7	-4	2	48	-79	127	15
	1983	2019-01-15 09:22:42.10	-778	1226	-1453	-7	2	1	97	-269	366	86
	1984	2019-01-15 09:22:42.11	-798	1233	-1464	-6	3	-4	-108	-13	-95	60
	1985	2019-01-15 09:22:42.12	-788	1231	-1466	-7	-3	-7	10	-287	297	138
	1986	2019-01-15 09:22:42.13	-793	1229	-1471	-9	-6	-5	-48	-64	16	56
	1987	2019-01-15 09:22:42.14	-798	1229	-1471	-7	-10	-2	104	-315	419	105
	1988	2019-01-15 09:22:42.15	-789	1219	-1468	-8	-16	0	-24	-61	37	42
	1989	2019-01-15 09:22:42.16	-779	1225	-1459	-9	-11	1	84	-315	399	115
	1990	2019-01-15 09:22:42.17	-784	1226	-1459	-8	-8	-1	1	-57	58	28
	1991	2019-01-15 09:22:42.18	-782	1236	-1456	-11	-3	-4	120	-314	434	97
	1992	2019-01-15 09:22:42.19	-791	1236	-1461	-17	-2	-4	40	-51	91	5
	1993	2019-01-15 09:22:42.20	-788	1243	-1463	-19	-2	-5	130	-300	430	85
	1994	2019-01-15 09:22:42.21	-788	1242	-1464	-17	3	-3	24	-41	65	8
[truncated: 3,974 more rows]
