# Supplementary material for: Evaluating the stress-response of dental students to the dental school environment
Source: PeerJ. 2020 May 6;8:e8981. doi: 10.7717/peerj.8981 (PMC7210805; doi:10.7717/peerj.8981)
Supplement: Supplemental Information 1 [file peerj-08-8981-s001.zip › 9-0 -V.csv]

// Data mode : Full
// Data quality : High
// Acceleration sensor's range : 16g
// Gyroscope sensor's range : 2000dps
//
//ARTIFACT	NUM	DATE	ACC_X	ACC_Y	ACC_Z	GYRO_X	GYRO_Y	GYRO_Z	EOG_L	EOG_R	EOG_H	EOG_V
	1	2019-01-17 09:16:56.40	-982	1538	-1082	95	-48	-19	86	-277	363	95
	2	2019-01-17 09:16:56.41	-979	1539	-1082	102	-56	-22	-134	-434	300	284
	3	2019-01-17 09:16:56.42	-985	1538	-1079	107	-65	-29	56	-259	315	101
	4	2019-01-17 09:16:56.43	-977	1526	-1069	114	-72	-32	-125	-305	180	215
	5	2019-01-17 09:16:56.44	-980	1510	-1074	129	-80	-31	66	-92	158	13
	6	2019-01-17 09:16:56.45	-980	1501	-1068	142	-85	-31	-132	-191	59	161
	7	2019-01-17 09:16:56.46	-999	1486	-1066	152	-86	-23	-5	-74	69	39
	8	2019-01-17 09:16:56.47	-989	1481	-1071	156	-86	-12	-193	-220	27	206
	9	2019-01-17 09:16:56.48	-989	1482	-1076	157	-86	-5	-33	-32	-1	32
	10	2019-01-17 09:16:56.49	-983	1471	-1072	153	-85	3	-152	-61	-91	106
	11	2019-01-17 09:16:56.50	-991	1473	-1074	147	-88	12	45	196	-151	-120
	12	2019-01-17 09:16:56.51	-991	1465	-1073	141	-90	14	-70	148	-218	-39
	13	2019-01-17 09:16:56.52	-965	1470	-1055	143	-91	13	81	324	-243	-202
	14	2019-01-17 09:16:56.53	-978	1460	-1064	150	-88	11	-56	153	-209	-48
	15	2019-01-17 09:16:56.54	-990	1458	-1074	167	-76	10	48	210	-162	-129
	16	2019-01-17 09:16:56.55	-993	1462	-1074	185	-70	11	-112	-3	-109	57
	17	2019-01-17 09:16:56.56	-991	1464	-1084	200	-63	12	-19	94	-113	-37
	18	2019-01-17 09:16:56.57	-992	1467	-1080	206	-58	15	-124	-7	-117	65
	19	2019-01-17 09:16:56.58	-993	1471	-1081	204	-64	20	31	198	-167	-114
	20	2019-01-17 09:16:56.59	-988	1464	-1083	199	-65	16	-23	176	-199	-76
	21	2019-01-17 09:16:56.60	-985	1458	-1091	194	-63	13	46	283	-237	-164
	22	2019-01-17 09:16:56.61	-991	1454	-1092	193	-54	10	-132	26	-158	53
	23	2019-01-17 09:16:56.62	-994	1446	-1099	199	-47	6	-54	74	-128	-10
	24	2019-01-17 09:16:56.63	-982	1441	-1098	201	-37	5	-62	68	-130	-3
	25	2019-01-17 09:16:56.64	-985	1433	-1116	207	-39	9	91	342	-251	-216
	26	2019-01-17 09:16:56.65	-990	1427	-1113	212	-36	9	62	337	-275	-199
	27	2019-01-17 09:16:56.66	-988	1419	-1106	213	-34	6	123	433	-310	-278
	28	2019-01-17 09:16:56.67	-987	1420	-1111	217	-28	5	46	272	-226	-159
	29	2019-01-17 09:16:56.68	-992	1413	-1110	220	-20	7	89	332	-243	-210
	30	2019-01-17 09:16:56.69	-993	1417	-1124	223	-10	8	36	229	-193	-132
	31	2019-01-17 09:16:56.70	-979	1417	-1127	220	-5	7	86	329	-243	-207
	32	2019-01-17 09:16:56.71	-993	1417	-1129	213	-1	6	69	269	-200	-169
	33	2019-01-17 09:16:56.72	-986	1409	-1133	209	2	8	80	381	-301	-230
	34	2019-01-17 09:16:56.73	-981	1404	-1136	209	5	11	46	290	-244	-168
	35	2019-01-17 09:16:56.74	-968	1405	-1137	213	12	15	50	320	-270	-185
	36	2019-01-17 09:16:56.75	-972	1387	-1153	213	18	17	14	154	-140	-84
	37	2019-01-17 09:16:56.76	-978	1381	-1160	215	23	15	0	174	-174	-87
	38	2019-01-17 09:16:56.77	-958	1366	-1154	213	21	15	2	104	-102	-53
	39	2019-01-17 09:16:56.78	-973	1368	-1151	208	16	15	-18	170	-188	-76
	40	2019-01-17 09:16:56.79	-970	1355	-1157	197	16	13	0	102	-102	-51
	41	2019-01-17 09:16:56.80	-963	1346	-1165	186	16	14	-18	167	-185	-74
	42	2019-01-17 09:16:56.81	-968	1343	-1177	177	14	18	21	98	-77	-59
	43	2019-01-17 09:16:56.82	-963	1341	-1185	169	12	23	-14	134	-148	-60
	44	2019-01-17 09:16:56.83	-955	1355	-1177	160	10	25	37	79	-42	-58
	45	2019-01-17 09:16:56.84	-958	1363	-1171	145	14	23	-11	145	-156	-67
	46	2019-01-17 09:16:56.85	-954	1376	-1169	123	17	17	47	110	-63	-78
	47	2019-01-17 09:16:56.86	-951	1367	-1168	99	20	6	-23	148	-171	-62
	48	2019-01-17 09:16:56.87	-960	1359	-1188	84	17	-4	35	79	-44	-57
	49	2019-01-17 09:16:56.88	-952	1352	-1195	74	14	-9	-57	89	-146	-16
	50	2019-01-17 09:16:56.89	-977	1353	-1209	71	9	-15	3	-2	5	0
	51	2019-01-17 09:16:56.90	-961	1356	-1195	75	0	-15	-166	-90	-76	128
	52	2019-01-17 09:16:56.91	-961	1366	-1191	79	-7	-16	-121	-236	115	178
	53	2019-01-17 09:16:56.92	-949	1366	-1190	74	-12	-15	-194	-240	46	217
	54	2019-01-17 09:16:56.93	-959	1366	-1197	66	-19	-16	-57	-238	181	147
	55	2019-01-17 09:16:56.94	-952	1362	-1204	55	-23	-16	-128	-155	27	141
	56	2019-01-17 09:16:56.95	-956	1358	-1208	45	-30	-16	19	-117	136	49
	57	2019-01-17 09:16:56.96	-949	1359	-1197	28	-37	-15	-76	-44	-32	60
	58	2019-01-17 09:16:56.97	-944	1363	-1197	9	-41	-11	49	-41	90	-4
	59	2019-01-17 09:16:56.98	-950	1360	-1200	-6	-42	-8	-103	-25	-78	64
	60	2019-01-17 09:16:56.99	-966	1362	-1200	-15	-45	-7	36	-63	99	13
	61	2019-01-17 09:16:57.00	-975	1365	-1200	-16	-45	-8	-88	-73	-15	80
	62	2019-01-17 09:16:57.01	-978	1370	-1201	-13	-46	-5	81	-114	195	16
	63	2019-01-17 09:16:57.02	-971	1379	-1196	-14	-51	-3	-75	-114	39	94
	64	2019-01-17 09:16:57.03	-967	1383	-1189	-23	-55	0	86	-86	172	0
	65	2019-01-17 09:16:57.04	-968	1389	-1176	-36	-58	-5	-87	-37	-50	62
	66	2019-01-17 09:16:57.05	-971	1392	-1178	-46	-64	-11	26	-59	85	16
	67	2019-01-17 09:16:57.06	-976	1386	-1176	-56	-68	-16	-192	-129	-63	160
	68	2019-01-17 09:16:57.07	-964	1383	-1184	-57	-67	-21	28	-128	156	50
	69	2019-01-17 09:16:57.08	-989	1381	-1180	-59	-62	-24	-68	-56	-12	62
	70	2019-01-17 09:16:57.09	-983	1386	-1183	-59	-63	-23	190	54	136	-122
	71	2019-01-17 09:16:57.10	-992	1377	-1184	-58	-63	-20	13	120	-107	-66
	72	2019-01-17 09:16:57.11	-990	1376	-1169	-58	-70	-15	209	181	28	-195
	73	2019-01-17 09:16:57.12	-976	1377	-1162	-56	-72	-13	-21	184	-205	-81
	74	2019-01-17 09:16:57.13	-987	1385	-1165	-55	-74	-8	178	214	-36	-196
	75	2019-01-17 09:16:57.14	-988	1391	-1173	-57	-74	-6	-52	193	-245	-70
	76	2019-01-17 09:16:57.15	-988	1388	-1167	-55	-76	-4	146	187	-41	-166
	77	2019-01-17 09:16:57.16	-1000	1389	-1160	-56	-75	-3	-106	96	-202	5
	78	2019-01-17 09:16:57.17	-997	1388	-1166	-55	-77	-2	108	50	58	-79
	79	2019-01-17 09:16:57.18	-1010	1389	-1161	-49	-79	-1	-129	-9	-120	69
	80	2019-01-17 09:16:57.19	-1005	1399	-1150	-47	-83	0	106	3	103	-54
	81	2019-01-17 09:16:57.20	-1014	1414	-1151	-49	-81	-1	-131	-20	-111	75
	82	2019-01-17 09:16:57.21	-1009	1414	-1147	-55	-77	-3	115	22	93	-68
	83	2019-01-17 09:16:57.22	-1008	1407	-1150	-58	-72	-6	-141	4	-145	68
	84	2019-01-17 09:16:57.23	-1016	1410	-1149	-57	-69	-10	105	55	50	-80
	85	2019-01-17 09:16:57.24	-1012	1409	-1141	-53	-67	-13	-156	33	-189	61
	86	2019-01-17 09:16:57.25	-1017	1413	-1151	-53	-63	-15	104	67	37	-85
	87	2019-01-17 09:16:57.26	-1027	1410	-1158	-48	-63	-16	-158	22	-180	68
	88	2019-01-17 09:16:57.27	-1028	1416	-1149	-45	-69	-19	106	52	54	-79
	89	2019-01-17 09:16:57.28	-1015	1410	-1136	-44	-70	-23	-167	16	-183	75
	90	2019-01-17 09:16:57.29	-1016	1406	-1133	-45	-70	-21	97	64	33	-80
	91	2019-01-17 09:16:57.30	-1015	1402	-1134	-40	-65	-16	-180	25	-205	77
	92	2019-01-17 09:16:57.31	-1022	1396	-1131	-37	-61	-8	98	67	31	-82
	93	2019-01-17 09:16:57.32	-1023	1389	-1136	-27	-54	-1	-194	6	-200	94
	94	2019-01-17 09:16:57.33	-1012	1391	-1141	-19	-55	7	88	37	51	-62
	95	2019-01-17 09:16:57.34	-1007	1396	-1142	-10	-58	14	-202	-24	-178	113
	96	2019-01-17 09:16:57.35	-1006	1404	-1149	-8	-58	20	88	34	54	-61
	97	2019-01-17 09:16:57.36	-1012	1398	-1146	-8	-63	24	-205	-35	-170	120
	98	2019-01-17 09:16:57.37	-1011	1407	-1143	-7	-69	23	86	-9	95	-38
	99	2019-01-17 09:16:57.38	-999	1402	-1149	-8	-70	21	-202	-83	-119	142
	100	2019-01-17 09:16:57.39	-1015	1400	-1150	-9	-70	19	84	-39	123	-22
	101	2019-01-17 09:16:57.40	-1014	1398	-1148	-5	-76	19	-220	-113	-107	166
	102	2019-01-17 09:16:57.41	-1008	1399	-1144	-5	-81	18	78	-71	149	-3
	103	2019-01-17 09:16:57.42	-1014	1401	-1132	-5	-84	18	-211	-136	-75	173
	104	2019-01-17 09:16:57.43	-1014	1400	-1130	-5	-82	16	107	-64	171	-21
	105	2019-01-17 09:16:57.44	-1004	1399	-1132	-9	-78	15	-189	-96	-93	142
	106	2019-01-17 09:16:57.45	-998	1405	-1140	-18	-73	13	122	-7	129	-57
	107	2019-01-17 09:16:57.46	-1004	1395	-1135	-20	-73	14	-182	-61	-121	121
	108	2019-01-17 09:16:57.47	-1017	1403	-1136	-26	-74	16	125	-2	127	-61
	109	2019-01-17 09:16:57.48	-1020	1409	-1137	-29	-76	20	-176	-79	-97	127
	110	2019-01-17 09:16:57.49	-1026	1409	-1140	-34	-84	15	135	-39	174	-48
	111	2019-01-17 09:16:57.50	-1014	1402	-1136	-34	-92	14	-180	-126	-54	153
	112	2019-01-17 09:16:57.51	-1013	1409	-1116	-37	-94	13	126	-62	188	-32
	113	2019-01-17 09:16:57.52	-1002	1406	-1115	-42	-94	14	-189	-107	-82	148
	114	2019-01-17 09:16:57.53	-1009	1401	-1108	-47	-94	15	124	-5	129	-59
	115	2019-01-17 09:16:57.54	-1015	1409	-1118	-46	-92	17	-183	-60	-123	121
	116	2019-01-17 09:16:57.55	-1031	1413	-1120	-42	-88	13	130	6	124	-68
	117	2019-01-17 09:16:57.56	-1030	1416	-1121	-41	-86	13	-178	-74	-104	126
	118	2019-01-17 09:16:57.57	-1030	1421	-1121	-37	-82	9	145	-4	149	-70
	119	2019-01-17 09:16:57.58	-1038	1429	-1111	-38	-78	7	-160	-79	-81	119
	120	2019-01-17 09:16:57.59	-1029	1425	-1108	-44	-72	3	140	-4	144	-68
	121	2019-01-17 09:16:57.60	-1025	1431	-1107	-48	-65	-2	-178	-72	-106	125
	122	2019-01-17 09:16:57.61	-1043	1425	-1104	-53	-65	-9	132	10	122	-71
	123	2019-01-17 09:16:57.62	-1032	1422	-1097	-57	-59	-10	-172	-62	-110	117
	124	2019-01-17 09:16:57.63	-1037	1424	-1098	-60	-60	-14	146	26	120	-86
	125	2019-01-17 09:16:57.64	-1053	1425	-1108	-56	-61	-14	-168	-43	-125	105
	126	2019-01-17 09:16:57.65	-1053	1429	-1111	-51	-62	-19	132	13	119	-72
	127	2019-01-17 09:16:57.66	-1049	1430	-1105	-45	-57	-28	-176	-62	-114	119
	128	2019-01-17 09:16:57.67	-1048	1432	-1095	-44	-52	-34	143	36	107	-89
	129	2019-01-17 09:16:57.68	-1052	1423	-1080	-47	-48	-40	-156	-3	-153	79
	130	2019-01-17 09:16:57.69	-1039	1426	-1089	-52	-40	-41	144	80	64	-112
	131	2019-01-17 09:16:57.70	-1042	1418	-1099	-51	-38	-42	-166	1	-167	82
	132	2019-01-17 09:16:57.71	-1060	1419	-1098	-50	-34	-46	132	46	86	-89
	133	2019-01-17 09:16:57.72	-1063	1416	-1102	-45	-32	-48	-159	-31	-128	95
	134	2019-01-17 09:16:57.73	-1065	1424	-1096	-41	-33	-51	142	25	117	-83
	135	2019-01-17 09:16:57.74	-1064	1419	-1096	-37	-34	-50	-162	-62	-100	112
	136	2019-01-17 09:16:57.75	-1067	1417	-1086	-37	-34	-48	99	-25	124	-37
	137	2019-01-17 09:16:57.76	-1055	1417	-1078	-35	-31	-45	-193	-103	-90	148
	138	2019-01-17 09:16:57.77	-1054	1408	-1078	-35	-23	-40	90	-37	127	-26
	139	2019-01-17 09:16:57.78	-1066	1409	-1079	-35	-13	-32	-187	-102	-85	144
	140	2019-01-17 09:16:57.79	-1068	1406	-1089	-34	-3	-21	101	-29	130	-36
	141	2019-01-17 09:16:57.80	-1075	1399	-1093	-36	-2	-14	-170	-76	-94	123
	142	2019-01-17 09:16:57.81	-1065	1410	-1085	-39	-4	-11	110	3	107	-56
	143	2019-01-17 09:16:57.82	-1061	1405	-1078	-44	-3	-5	-170	-78	-92	124
	144	2019-01-17 09:16:57.83	-1054	1410	-1086	-48	1	-1	93	-28	121	-32
	145	2019-01-17 09:16:57.84	-1060	1418	-1088	-51	10	0	-173	-95	-78	134
	146	2019-01-17 09:16:57.85	-1061	1420	-1078	-46	14	-2	94	-16	110	-39
	147	2019-01-17 09:16:57.86	-1061	1431	-1092	-44	8	-3	-154	-56	-98	105
	148	2019-01-17 09:16:57.87	-1059	1438	-1086	-43	7	-5	118	25	93	-71
	149	2019-01-17 09:16:57.88	-1057	1443	-1078	-42	10	-10	-141	-44	-97	92
	150	2019-01-17 09:16:57.89	-1054	1441	-1084	-40	14	-18	99	6	93	-52
	151	2019-01-17 09:16:57.90	-1053	1435	-1080	-38	16	-21	-148	-59	-89	103
	152	2019-01-17 09:16:57.91	-1050	1438	-1072	-37	18	-25	112	24	88	-68
	153	2019-01-17 09:16:57.92	-1057	1428	-1069	-40	20	-25	-123	-13	-110	68
	154	2019-01-17 09:16:57.93	-1053	1429	-1063	-45	25	-23	116	71	45	-93
	155	2019-01-17 09:16:57.94	-1048	1426	-1071	-47	28	-19	-122	15	-137	53
	156	2019-01-17 09:16:57.95	-1050	1431	-1079	-46	29	-16	102	87	15	-94
	157	2019-01-17 09:16:57.96	-1042	1425	-1093	-39	30	-13	-128	30	-158	49
	158	2019-01-17 09:16:57.97	-1043	1427	-1088	-32	30	-14	92	99	-7	-95
	159	2019-01-17 09:16:57.98	-1039	1435	-1090	-27	27	-11	-130	32	-162	49
	160	2019-01-17 09:16:57.99	-1042	1433	-1085	-24	25	-7	80	87	-7	-83
	161	2019-01-17 09:16:58.00	-1041	1427	-1082	-20	26	-5	-124	18	-142	53
	162	2019-01-17 09:16:58.01	-1032	1439	-1084	-15	27	-4	88	73	15	-80
	163	2019-01-17 09:16:58.02	-1032	1441	-1084	-17	29	-5	-103	4	-107	49
	164	2019-01-17 09:16:58.03	-1033	1436	-1085	-20	31	-6	103	70	33	-86
	165	2019-01-17 09:16:58.04	-1033	1428	-1087	-22	28	-6	-88	5	-93	41
	166	2019-01-17 09:16:58.05	-1033	1426	-1085	-19	23	-8	85	51	34	-68
	167	2019-01-17 09:16:58.06	-1029	1425	-1092	-15	18	-7	-107	-37	-70	72
	168	2019-01-17 09:16:58.07	-1039	1420	-1092	-10	15	-6	62	10	52	-36
	169	2019-01-17 09:16:58.08	-1033	1425	-1083	-8	12	-4	-100	-37	-63	68
	170	2019-01-17 09:16:58.09	-1037	1432	-1077	-6	8	-6	83	47	36	-65
	171	2019-01-17 09:16:58.10	-1037	1428	-1082	-10	9	-5	-72	7	-79	32
	172	2019-01-17 09:16:58.11	-1033	1425	-1081	-10	8	-6	90	73	17	-81
	173	2019-01-17 09:16:58.12	-1044	1431	-1083	-12	7	-8	-65	15	-80	25
	174	2019-01-17 09:16:58.13	-1037	1434	-1100	-11	11	-9	73	68	5	-70
	175	2019-01-17 09:16:58.14	-1037	1423	-1088	-11	9	-8	-72	8	-80	32
	176	2019-01-17 09:16:58.15	-1037	1428	-1079	-11	2	-11	54	66	-12	-60
	177	2019-01-17 09:16:58.16	-1033	1433	-1071	-14	4	-8	-90	0	-90	45
	178	2019-01-17 09:16:58.17	-1039	1422	-1073	-14	8	-8	42	59	-17	-50
	179	2019-01-17 09:16:58.18	-1035	1430	-1088	-11	17	-10	-71	-2	-69	36
	180	2019-01-17 09:16:58.19	-1042	1426	-1090	-13	18	-11	46	50	-4	-48
	181	2019-01-17 09:16:58.20	-1038	1436	-1090	-16	16	-13	-59	-16	-43	37
	182	2019-01-17 09:16:58.21	-1032	1436	-1083	-18	10	-17	43	38	5	-40
	183	2019-01-17 09:16:58.22	-1032	1442	-1087	-23	11	-16	-47	0	-47	23
	184	2019-01-17 09:16:58.23	-1033	1442	-1088	-28	14	-18	46	76	-30	-61
	185	2019-01-17 09:16:58.24	-1037	1443	-1095	-27	18	-20	-40	38	-78	1
	186	2019-01-17 09:16:58.25	-1043	1439	-1094	-24	19	-21	27	77	-50	-52
	187	2019-01-17 09:16:58.26	-1047	1437	-1097	-21	17	-19	-46	9	-55	18
	188	2019-01-17 09:16:58.27	-1036	1440	-1079	-18	14	-19	19	49	-30	-34
	189	2019-01-17 09:16:58.28	-1033	1439	-1081	-19	14	-15	-35	7	-42	14
	190	2019-01-17 09:16:58.29	-1026	1440	-1074	-18	17	-13	21	66	-45	-43
	191	2019-01-17 09:16:58.30	-1031	1437	-1078	-17	18	-9	-32	27	-59	2
	192	2019-01-17 09:16:58.31	-1038	1427	-1085	-15	16	-7	10	85	-75	-47
	193	2019-01-17 09:16:58.32	-1023	1427	-1088	-10	16	-3	-22	38	-60	-8
	194	2019-01-17 09:16:58.33	-1037	1420	-1084	-7	8	-1	-7	71	-78	-32
	195	2019-01-17 09:16:58.34	-1026	1431	-1088	-2	5	3	-32	18	-50	7
	196	2019-01-17 09:16:58.35	-1025	1433	-1082	1	0	4	-16	70	-86	-27
	197	2019-01-17 09:16:58.36	-1025	1435	-1074	2	-4	3	-22	42	-64	-10
	198	2019-01-17 09:16:58.37	-1024	1445	-1087	4	-2	-1	-17	91	-108	-37
	199	2019-01-17 09:16:58.38	-1014	1444	-1080	-2	-3	-7	-14	39	-53	-12
	200	2019-01-17 09:16:58.39	-1026	1441	-1087	-7	-4	-16	-23	49	-72	-13
	201	2019-01-17 09:16:58.40	-1026	1435	-1085	-13	-9	-21	-6	-21	15	13
	202	2019-01-17 09:16:58.41	-1022	1434	-1082	-19	-11	-27	-18	15	-33	1
	203	2019-01-17 09:16:58.42	-1031	1428	-1087	-21	-17	-33	13	-4	17	-4
	204	2019-01-17 09:16:58.43	-1041	1418	-1089	-24	-20	-29	-27	53	-80	-13
	205	2019-01-17 09:16:58.44	-1035	1408	-1086	-23	-28	-24	14	32	-18	-23
	206	2019-01-17 09:16:58.45	-1028	1414	-1075	-23	-35	-15	-27	83	-110	-28
	207	2019-01-17 09:16:58.46	-1032	1422	-1069	-27	-39	-8	20	59	-39	-39
	208	2019-01-17 09:16:58.47	-1022	1418	-1068	-34	-32	-3	-36	101	-137	-32
	209	2019-01-17 09:16:58.48	-1034	1417	-1085	-34	-35	5	26	54	-28	-40
	210	2019-01-17 09:16:58.49	-1039	1417	-1078	-28	-37	8	-47	80	-127	-16
	211	2019-01-17 09:16:58.50	-1033	1428	-1080	-24	-37	12	25	34	-9	-29
	212	2019-01-17 09:16:58.51	-1043	1435	-1085	-21	-35	12	-56	58	-114	-1
	213	2019-01-17 09:16:58.52	-1039	1437	-1092	-21	-39	16	39	31	8	-35
	214	2019-01-17 09:16:58.53	-1047	1436	-1086	-23	-42	15	-36	76	-112	-20
	215	2019-01-17 09:16:58.54	-1048	1434	-1080	-25	-46	14	70	30	40	-50
	216	2019-01-17 09:16:58.55	-1049	1427	-1068	-31	-55	14	-47	30	-77	8
	217	2019-01-17 09:16:58.56	-1057	1423	-1065	-33	-59	17	46	-19	65	-13
	218	2019-01-17 09:16:58.57	-1048	1428	-1057	-30	-57	18	-93	-10	-83	51
	219	2019-01-17 09:16:58.58	-1046	1436	-1062	-26	-50	19	39	-19	58	-10
	220	2019-01-17 09:16:58.59	-1040	1438	-1064	-22	-42	19	-71	26	-97	22
	221	2019-01-17 09:16:58.60	-1042	1440	-1066	-25	-38	17	67	4	63	-35
	222	2019-01-17 09:16:58.61	-1038	1436	-1063	-31	-36	15	-67	14	-81	26
	223	2019-01-17 09:16:58.62	-1046	1441	-1057	-35	-36	10	72	-30	102	-21
	224	2019-01-17 09:16:58.63	-1045	1439	-1054	-36	-36	9	-88	5	-93	41
	225	2019-01-17 09:16:58.64	-1047	1448	-1059	-36	-35	6	49	-9	58	-20
	226	2019-01-17 09:16:58.65	-1047	1441	-1064	-38	-36	1	-109	10	-119	49
	227	2019-01-17 09:16:58.66	-1048	1450	-1058	-34	-38	-4	57	-30	87	-13
	228	2019-01-17 09:16:58.67	-1049	1458	-1062	-31	-38	-10	-110	-29	-81	69
	229	2019-01-17 09:16:58.68	-1044	1451	-1051	-33	-34	-18	67	-70	137	1
	230	2019-01-17 09:16:58.69	-1058	1442	-1061	-31	-33	-27	-110	-44	-66	77
	231	2019-01-17 09:16:58.70	-1048	1440	-1052	-33	-28	-30	71	-64	135	-3
	232	2019-01-17 09:16:58.71	-1051	1440	-1043	-35	-25	-33	-113	-33	-80	73
	233	2019-01-17 09:16:58.72	-1048	1435	-1038	-39	-19	-28	89	-25	114	-32
	234	2019-01-17 09:16:58.73	-1053	1444	-1052	-44	-18	-24	-86	29	-115	28
	235	2019-01-17 09:16:58.74	-1064	1434	-1066	-48	-24	-18	110	7	103	-58
	236	2019-01-17 09:16:58.75	-1056	1434	-1057	-47	-29	-13	-124	0	-124	62
	237	2019-01-17 09:16:58.76	-1056	1435	-1058	-42	-27	-5	60	-50	110	-5
	238	2019-01-17 09:16:58.77	-1071	1438	-1055	-34	-23	-1	-144	-35	-109	89
	239	2019-01-17 09:16:58.78	-1066	1445	-1053	-31	-22	1	86	-37	123	-24
	240	2019-01-17 09:16:58.79	-1065	1444	-1053	-31	-21	6	-120	-2	-118	61
	241	2019-01-17 09:16:58.80	-1061	1450	-1046	-34	-20	6	105	-33	138	-36
	242	2019-01-17 09:16:58.81	-1064	1447	-1035	-41	-20	3	-140	-53	-87	96
	243	2019-01-17 09:16:58.82	-1048	1454	-1036	-43	-21	0	72	-103	175	15
	244	2019-01-17 09:16:58.83	-1056	1445	-1046	-40	-15	-3	-166	-97	-69	131
	245	2019-01-17 09:16:58.84	-1062	1454	-1045	-40	-13	-8	78	-114	192	18
	246	2019-01-17 09:16:58.85	-1065	1463	-1037	-41	-10	-9	-150	-90	-60	120
	247	2019-01-17 09:16:58.86	-1069	1459	-1042	-48	-10	-17	113	-92	205	-10
	248	2019-01-17 09:16:58.87	-1062	1459	-1038	-52	-10	-24	-133	-68	-65	100
	249	2019-01-17 09:16:58.88	-1055	1451	-1029	-52	-9	-28	106	-100	206	-3
	250	2019-01-17 09:16:58.89	-1056	1455	-1030	-50	-4	-32	-160	-102	-58	131
	251	2019-01-17 09:16:58.90	-1058	1460	-1042	-49	6	-30	98	-110	208	6
	252	2019-01-17 09:16:58.91	-1068	1452	-1046	-46	7	-27	-151	-65	-86	108
	253	2019-01-17 09:16:58.92	-1059	1447	-1037	-45	5	-22	130	-32	162	-49
	254	2019-01-17 09:16:58.93	-1060	1452	-1038	-45	2	-16	-132	7	-139	62
	255	2019-01-17 09:16:58.94	-1067	1442	-1031	-45	0	-11	135	-1	136	-67
	256	2019-01-17 09:16:58.95	-1058	1436	-1034	-41	2	-4	-138	7	-145	65
	257	2019-01-17 09:16:58.96	-1058	1440	-1032	-36	3	3	130	-12	142	-59
	258	2019-01-17 09:16:58.97	-1059	1451	-1039	-31	5	4	-144	-2	-142	73
	259	2019-01-17 09:16:58.98	-1048	1451	-1038	-31	1	6	133	-17	150	-58
	260	2019-01-17 09:16:58.99	-1055	1459	-1033	-29	0	3	-145	9	-154	68
	261	2019-01-17 09:16:59.00	-1056	1452	-1040	-32	-2	-2	123	-22	145	-50
	262	2019-01-17 09:16:59.01	-1058	1458	-1033	-32	-2	-7	-167	-44	-123	105
	263	2019-01-17 09:16:59.02	-1058	1460	-1029	-34	-3	-13	107	-91	198	-8
	264	2019-01-17 09:16:59.03	-1060	1463	-1034	-34	1	-18	-189	-103	-86	146
	265	2019-01-17 09:16:59.04	-1057	1468	-1027	-36	5	-23	106	-124	230	9
	266	2019-01-17 09:16:59.05	-1066	1457	-1031	-37	10	-24	-175	-109	-66	142
	267	2019-01-17 09:16:59.06	-1068	1452	-1036	-32	11	-26	122	-103	225	-9
	268	2019-01-17 09:16:59.07	-1073	1449	-1045	-23	11	-22	-186	-80	-106	133
	269	2019-01-17 09:16:59.08	-1064	1460	-1031	-13	10	-18	108	-66	174	-21
	270	2019-01-17 09:16:59.09	-1058	1448	-1031	-5	11	-18	-193	-55	-138	124
	271	2019-01-17 09:16:59.10	-1061	1457	-1027	-6	16	-17	108	-54	162	-27
	272	2019-01-17 09:16:59.11	-1069	1461	-1021	-11	18	-16	-186	-43	-143	114
	273	2019-01-17 09:16:59.12	-1066	1460	-1031	-14	16	-17	122	-43	165	-39
	274	2019-01-17 09:16:59.13	-1056	1449	-1033	-17	18	-18	-184	-46	-138	115
	275	2019-01-17 09:16:59.14	-1052	1448	-1031	-17	17	-15	100	-62	162	-19
	276	2019-01-17 09:16:59.15	-1049	1440	-1036	-18	20	-11	-208	-69	-139	138
	277	2019-01-17 09:16:59.16	-1057	1444	-1045	-15	21	-6	113	-63	176	-25
	278	2019-01-17 09:16:59.17	-1054	1449	-1040	-13	20	0	-172	-46	-126	109
	279	2019-01-17 09:16:59.18	-1051	1456	-1040	-14	18	1	145	-15	160	-65
	280	2019-01-17 09:16:59.19	-1047	1465	-1039	-17	13	1	-159	13	-172	73
	281	2019-01-17 09:16:59.20	-1043	1454	-1030	-22	13	-2	137	31	106	-84
	282	2019-01-17 09:16:59.21	-1035	1465	-1025	-24	15	-2	-171	17	-188	77
	283	2019-01-17 09:16:59.22	-1033	1466	-1024	-24	21	-4	145	13	132	-79
	284	2019-01-17 09:16:59.23	-1032	1463	-1022	-25	29	-5	-155	4	-159	75
	285	2019-01-17 09:16:59.24	-1040	1462	-1033	-26	34	-6	157	17	140	-87
	286	2019-01-17 09:16:59.25	-1044	1462	-1043	-25	27	-2	-136	17	-153	59
	287	2019-01-17 09:16:59.26	-1047	1464	-1046	-24	17	-3	175	27	148	-101
	288	2019-01-17 09:16:59.27	-1041	1463	-1046	-24	5	-2	-134	12	-146	61
	289	2019-01-17 09:16:59.28	-1048	1471	-1035	-21	2	-5	157	5	152	-81
	290	2019-01-17 09:16:59.29	-1039	1466	-1044	-18	0	-8	-164	-16	-148	90
	291	2019-01-17 09:16:59.30	-1044	1472	-1038	-17	-3	-10	125	-20	145	-52
	292	2019-01-17 09:16:59.31	-1052	1476	-1028	-16	-1	-17	-169	-30	-139	99
	293	2019-01-17 09:16:59.32	-1052	1470	-1031	-15	-6	-22	151	-17	168	-67
	294	2019-01-17 09:16:59.33	-1053	1470	-1030	-17	-2	-23	-135	-24	-111	79
	295	2019-01-17 09:16:59.34	-1049	1465	-1017	-21	-1	-28	151	-21	172	-65
	296	2019-01-17 09:16:59.35	-1050	1461	-1010	-24	3	-31	-162	-37	-125	99
	297	2019-01-17 09:16:59.36	-1044	1454	-1015	-24	9	-32	121	-32	153	-44
	298	2019-01-17 09:16:59.37	-1055	1453	-1020	-23	14	-30	-185	-44	-141	114
	299	2019-01-17 09:16:59.38	-1052	1455	-1031	-18	18	-26	109	-23	132	-43
	300	2019-01-17 09:16:59.39	-1054	1443	-1035	-15	17	-23	-175	-26	-149	100
	301	2019-01-17 09:16:59.40	-1065	1453	-1029	-13	9	-19	123	2	121	-62
	302	2019-01-17 09:16:59.41	-1056	1452	-1030	-12	4	-16	-160	-4	-156	82
	303	2019-01-17 09:16:59.42	-1058	1455	-1037	-11	-1	-14	121	0	121	-60
	304	2019-01-17 09:16:59.43	-1053	1457	-1024	-12	0	-10	-160	-28	-132	94
	305	2019-01-17 09:16:59.44	-1063	1461	-1029	-15	6	-11	116	-26	142	-45
	306	2019-01-17 09:16:59.45	-1063	1457	-1032	-21	8	-10	-157	-27	-130	92
	307	2019-01-17 09:16:59.46	-1070	1458	-1021	-25	6	-7	116	-12	128	-52
	308	2019-01-17 09:16:59.47	-1049	1458	-1011	-26	7	-10	-151	-34	-117	92
	309	2019-01-17 09:16:59.48	-1060	1458	-1012	-31	14	-13	108	-53	161	-27
	310	2019-01-17 09:16:59.49	-1056	1453	-1015	-35	23	-14	-160	-88	-72	124
	311	2019-01-17 09:16:59.50	-1053	1456	-1021	-29	24	-13	98	-96	194	-1
	312	2019-01-17 09:16:59.51	-1063	1456	-1025	-23	24	-14	-153	-101	-52	127
	313	2019-01-17 09:16:59.52	-1056	1464	-1027	-16	22	-14	108	-88	196	-10
	314	2019-01-17 09:16:59.53	-1061	1468	-1034	-18	23	-14	-135	-92	-43	113
	315	2019-01-17 09:16:59.54	-1069	1467	-1026	-20	24	-13	120	-55	175	-32
	316	2019-01-17 09:16:59.55	-1051	1468	-1029	-23	28	-12	-113	-45	-68	79
	317	2019-01-17 09:16:59.56	-1052	1472	-1037	-23	28	-16	120	-18	138	-51
	318	2019-01-17 09:16:59.57	-1065	1470	-1036	-21	29	-19	-118	-33	-85	75
	319	2019-01-17 09:16:59.58	-1060	1468	-1041	-21	26	-19	108	-40	148	-34
	320	2019-01-17 09:16:59.59	-1052	1464	-1038	-22	19	-19	-119	-54	-65	86
	321	2019-01-17 09:16:59.60	-1057	1464	-1036	-21	16	-20	92	-25	117	-33
	322	2019-01-17 09:16:59.61	-1063	1458	-1027	-20	13	-20	-132	-34	-98	83
	323	2019-01-17 09:16:59.62	-1048	1455	-1012	-17	14	-21	78	-49	127	-14
	324	2019-01-17 09:16:59.63	-1052	1462	-1018	-12	24	-19	-136	-88	-48	112
	325	2019-01-17 09:16:59.64	-1058	1463	-1026	-12	31	-17	65	-61	126	-2
	326	2019-01-17 09:16:59.65	-1059	1465	-1026	-8	31	-13	-117	-48	-69	82
	327	2019-01-17 09:16:59.66	-1053	1460	-1029	-5	29	-12	92	-16	108	-38
	328	2019-01-17 09:16:59.67	-1056	1457	-1026	-3	26	-13	-105	-26	-79	65
	329	2019-01-17 09:16:59.68	-1055	1462	-1022	0	25	-13	65	-14	79	-25
	330	2019-01-17 09:16:59.69	-1055	1457	-1026	4	30	-11	-119	-43	-76	81
	331	2019-01-17 09:16:59.70	-1050	1457	-1026	6	29	-11	68	-33	101	-17
	332	2019-01-17 09:16:59.71	-1056	1459	-1026	4	25	-8	-95	-47	-48	71
	333	2019-01-17 09:16:59.72	-1049	1457	-1030	-4	25	-10	70	-5	75	-32
	334	2019-01-17 09:16:59.73	-1050	1451	-1025	-7	24	-7	-96	-9	-87	52
	335	2019-01-17 09:16:59.74	-1042	1443	-1032	-8	24	-1	54	4	50	-29
	336	2019-01-17 09:16:59.75	-1044	1446	-1033	-6	24	1	-92	-21	-71	56
	337	2019-01-17 09:16:59.76	-1042	1444	-1030	-5	22	7	68	14	54	-41
	338	2019-01-17 09:16:59.77	-1045	1462	-1030	-4	22	9	-54	18	-72	18
	339	2019-01-17 09:16:59.78	-1044	1460	-1031	-6	22	11	72	28	44	-50
	340	2019-01-17 09:16:59.79	-1037	1464	-1028	-12	20	9	-75	-55	-20	65
	341	2019-01-17 09:16:59.80	-1043	1468	-1039	-15	20	2	3	-161	164	79
	342	2019-01-17 09:16:59.81	-1048	1471	-1038	-18	17	-4	-138	-287	149	212
	343	2019-01-17 09:16:59.82	-1040	1476	-1033	-17	13	-11	-17	-324	307	170
	344	2019-01-17 09:16:59.83	-1032	1481	-1032	-16	16	-18	-103	-313	210	208
	345	2019-01-17 09:16:59.84	-1040	1486	-1030	-19	21	-23	4	-236	240	116
	346	2019-01-17 09:16:59.85	-1038	1478	-1036	-18	26	-30	-81	-165	84	123
	347	2019-01-17 09:16:59.86	-1039	1471	-1037	-24	26	-33	20	-67	87	23
	348	2019-01-17 09:16:59.87	-1045	1470	-1035	-26	29	-31	-48	-28	-20	38
	349	2019-01-17 09:16:59.88	-1046	1464	-1039	-25	23	-27	37	30	7	-33
	350	2019-01-17 09:16:59.89	-1044	1461	-1034	-24	19	-22	-42	27	-69	7
	351	2019-01-17 09:16:59.90	-1033	1460	-1021	-19	16	-16	24	68	-44	-46
	352	2019-01-17 09:16:59.91	-1045	1463	-1019	-12	15	-13	-36	67	-103	-15
	353	2019-01-17 09:16:59.92	-1040	1460	-1024	-4	18	-13	31	107	-76	-69
	354	2019-01-17 09:16:59.93	-1041	1463	-1028	3	22	-11	-10	91	-101	-40
	355	2019-01-17 09:16:59.94	-1037	1469	-1029	8	22	-10	44	125	-81	-84
	356	2019-01-17 09:16:59.95	-1044	1475	-1038	9	18	-10	3	127	-124	-65
	357	2019-01-17 09:16:59.96	-1052	1473	-1039	3	12	-15	32	171	-139	-101
	358	2019-01-17 09:16:59.97	-1041	1473	-1036	-5	8	-13	-14	142	-156	-64
	359	2019-01-17 09:16:59.98	-1035	1461	-1034	-10	5	-16	-1	149	-150	-74
	360	2019-01-17 09:16:59.99	-1032	1466	-1020	-12	3	-14	-14	116	-130	-51
	361	2019-01-17 09:17:00.00	-1034	1462	-1029	-14	6	-14	8	147	-139	-77
	362	2019-01-17 09:17:00.01	-1039	1465	-1031	-16	8	-15	-1	117	-118	-58
	363	2019-01-17 09:17:00.02	-1047	1456	-1031	-11	7	-12	-7	131	-138	-62
	364	2019-01-17 09:17:00.03	-1037	1466	-1019	-9	5	-12	7	84	-77	-45
	365	2019-01-17 09:17:00.04	-1044	1472	-1020	-7	9	-12	-3	100	-103	-48
	366	2019-01-17 09:17:00.05	-1035	1473	-1030	-9	16	-18	7	58	-51	-32
	367	2019-01-17 09:17:00.06	-1041	1468	-1028	-13	12	-20	-23	60	-83	-18
	368	2019-01-17 09:17:00.07	-1039	1464	-1036	-19	8	-24	3	0	3	-1
	369	2019-01-17 09:17:00.08	-1036	1458	-1039	-22	2	-25	-44	-4	-40	24
	370	2019-01-17 09:17:00.09	-1048	1455	-1042	-23	-3	-26	-1	-62	61	31
	371	2019-01-17 09:17:00.10	-1050	1458	-1040	-20	-7	-27	-36	-51	15	43
	372	2019-01-17 09:17:00.11	-1051	1454	-1026	-18	-12	-26	23	-82	105	29
	373	2019-01-17 09:17:00.12	-1047	1454	-1023	-18	-14	-26	-46	-47	1	46
	374	2019-01-17 09:17:00.13	-1056	1448	-1027	-24	-14	-22	6	-85	91	39
	375	2019-01-17 09:17:00.14	-1059	1443	-1008	-24	-14	-15	-72	-73	1	72
	376	2019-01-17 09:17:00.15	-1060	1449	-1011	-26	3	-6	1	-126	127	62
	377	2019-01-17 09:17:00.16	-1057	1447	-1016	-27	12	0	-71	-105	34	88
	378	2019-01-17 09:17:00.17	-1053	1462	-1023	-22	13	4	25	-136	161	55
	379	2019-01-17 09:17:00.18	-1060	1474	-1032	-22	15	3	-58	-105	47	81
	380	2019-01-17 09:17:00.19	-1049	1471	-1037	-25	15	0	27	-176	203	74
	381	2019-01-17 09:17:00.20	-1047	1469	-1034	-26	10	-9	-99	-215	116	157
	382	2019-01-17 09:17:00.21	-1052	1475	-1041	-31	6	-16	-19	-327	308	173
	383	2019-01-17 09:17:00.22	-1052	1465	-1043	-31	4	-22	-131	-328	197	229
	384	2019-01-17 09:17:00.23	-1053	1467	-1040	-29	-1	-27	-3	-358	355	180
	385	2019-01-17 09:17:00.24	-1054	1454	-1035	-27	-6	-29	-126	-308	182	217
	386	2019-01-17 09:17:00.25	-1053	1462	-1020	-25	-10	-26	17	-286	303	134
	387	2019-01-17 09:17:00.26	-1059	1462	-1018	-29	-7	-21	-111	-206	95	158
	388	2019-01-17 09:17:00.27	-1066	1461	-1017	-32	-7	-18	34	-188	222	77
	389	2019-01-17 09:17:00.28	-1056	1460	-1015	-37	-5	-13	-104	-121	17	112
	390	2019-01-17 09:17:00.29	-1055	1453	-1016	-38	-5	-9	36	-154	190	59
	391	2019-01-17 09:17:00.30	-1044	1447	-1017	-37	-4	-6	-130	-133	3	131
	392	2019-01-17 09:17:00.31	-1044	1459	-1015	-32	2	-2	33	-173	206	70
	393	2019-01-17 09:17:00.32	-1045	1465	-1012	-26	4	1	-120	-131	11	125
	394	2019-01-17 09:17:00.33	-1052	1465	-1018	-22	7	0	60	-133	193	36
	395	2019-01-17 09:17:00.34	-1055	1469	-1035	-18	8	-2	-109	-63	-46	86
	396	2019-01-17 09:17:00.35	-1059	1467	-1038	-14	6	-3	75	-76	151	0
	397	2019-01-17 09:17:00.36	-1062	1471	-1038	-10	2	-7	-114	-26	-88	70
	398	2019-01-17 09:17:00.37	-1057	1470	-1031	-11	-3	-10	68	-75	143	3
	399	2019-01-17 09:17:00.38	-1053	1468	-1031	-14	-7	-16	-125	-45	-80	85
	400	2019-01-17 09:17:00.39	-1059	1458	-1028	-18	-12	-19	76	-103	179	13
	401	2019-01-17 09:17:00.40	-1065	1445	-1025	-18	-11	-19	-130	-68	-62	99
	402	2019-01-17 09:17:00.41	-1048	1442	-1026	-18	-15	-18	80	-96	176	8
	403	2019-01-17 09:17:00.42	-1048	1440	-1014	-17	-7	-14	-127	-46	-81	86
	404	2019-01-17 09:17:00.43	-1053	1446	-1005	-19	-1	-9	88	-65	153	-11
	405	2019-01-17 09:17:00.44	-1051	1453	-1005	-26	7	-4	-121	3	-124	59
	406	2019-01-17 09:17:00.45	-1052	1458	-1021	-32	17	1	112	-7	119	-52
	407	2019-01-17 09:17:00.46	-1064	1451	-1025	-37	21	2	-104	56	-160	24
	408	2019-01-17 09:17:00.47	-1061	1457	-1033	-38	20	6	142	39	103	-90
	409	2019-01-17 09:17:00.48	-1062	1466	-1041	-36	13	7	-88	95	-183	-3
	410	2019-01-17 09:17:00.49	-1061	1472	-1030	-33	4	7	144	32	112	-88
	411	2019-01-17 09:17:00.50	-1060	1487	-1021	-35	0	5	-105	43	-148	31
	412	2019-01-17 09:17:00.51	-1047	1493	-1007	-34	2	0	118	-51	169	-33
	413	2019-01-17 09:17:00.52	-1049	1488	-1001	-37	9	-8	-152	-54	-98	103
	414	2019-01-17 09:17:00.53	-1047	1483	-1011	-35	16	-12	92	-120	212	14
	415	2019-01-17 09:17:00.54	-1057	1475	-1016	-33	20	-14	-156	-59	-97	107
	416	2019-01-17 09:17:00.55	-1051	1480	-1023	-26	20	-13	108	-68	176	-20
	417	2019-01-17 09:17:00.56	-1062	1482	-1017	-23	17	-11	-146	2	-148	72
	418	2019-01-17 09:17:00.57	-1051	1481	-1007	-19	17	-12	113	-48	161	-32
	419	2019-01-17 09:17:00.58	-1054	1479	-999	-21	19	-9	-154	-20	-134	87
	420	2019-01-17 09:17:00.59	-1046	1487	-1005	-20	26	-11	131	-58	189	-36
	421	2019-01-17 09:17:00.60	-1044	1484	-1010	-23	29	-11	-137	-25	-112	81
	422	2019-01-17 09:17:00.61	-1046	1481	-1018	-23	29	-10	138	-63	201	-37
	423	2019-01-17 09:17:00.62	-1049	1481	-1010	-20	24	-10	-149	-32	-117	90
	424	2019-01-17 09:17:00.63	-1049	1481	-1013	-21	23	-9	117	-85	202	-16
	425	2019-01-17 09:17:00.64	-1044	1484	-1013	-17	24	-8	-170	-54	-116	112
	426	2019-01-17 09:17:00.65	-1029	1486	-1004	-14	24	-12	101	-100	201	0
	427	2019-01-17 09:17:00.66	-1034	1490	-1004	-12	27	-14	-170	-46	-124	108
	428	2019-01-17 09:17:00.67	-1046	1488	-1010	-10	26	-17	129	-83	212	-23
	429	2019-01-17 09:17:00.68	-1039	1481	-1021	-12	21	-17	-148	-39	-109	93
	430	2019-01-17 09:17:00.69	-1045	1477	-1027	-10	14	-18	121	-107	228	-7
	431	2019-01-17 09:17:00.70	-1045	1475	-1021	-7	4	-14	-181	-76	-105	128
	432	2019-01-17 09:17:00.71	-1046	1477	-1010	-1	-2	-12	116	-119	235	1
	433	2019-01-17 09:17:00.72	-1047	1481	-1003	2	2	-8	-170	-59	-111	114
	434	2019-01-17 09:17:00.73	-1047	1477	-1002	-1	1	-4	129	-57	186	-36
	435	2019-01-17 09:17:00.74	-1051	1472	-1005	-2	3	0	-165	32	-197	66
	436	2019-01-17 09:17:00.75	-1045	1480	-1004	-6	4	4	135	19	116	-77
	437	2019-01-17 09:17:00.76	-1044	1478	-997	-5	8	6	-161	69	-230	46
	438	2019-01-17 09:17:00.77	-1044	1475	-1006	-3	10	6	142	25	117	-83
	439	2019-01-17 09:17:00.78	-1046	1484	-1018	-2	7	3	-155	71	-226	42
	440	2019-01-17 09:17:00.79	-1042	1484	-1016	0	2	1	136	15	121	-75
	441	2019-01-17 09:17:00.80	-1045	1486	-1017	1	-4	-2	-165	49	-214	58
	442	2019-01-17 09:17:00.81	-1044	1485	-1016	2	-7	-3	143	-13	156	-65
	443	2019-01-17 09:17:00.82	-1033	1490	-1011	-1	-6	-5	-156	29	-185	63
	444	2019-01-17 09:17:00.83	-1026	1483	-1017	-3	1	-5	140	-9	149	-65
	445	2019-01-17 09:17:00.84	-1035	1487	-1019	-3	5	-9	-167	52	-219	57
	446	2019-01-17 09:17:00.85	-1046	1485	-1019	-5	7	-10	139	17	122	-78
	447	2019-01-17 09:17:00.86	-1043	1486	-1015	-5	7	-11	-153	60	-213	46
	448	2019-01-17 09:17:00.87	-1045	1483	-1019	-5	4	-13	152	25	127	-88
	449	2019-01-17 09:17:00.88	-1047	1480	-1023	-2	-2	-13	-142	87	-229	27
	450	2019-01-17 09:17:00.89	-1043	1490	-1019	0	-8	-17	158	36	122	-97
	451	2019-01-17 09:17:00.90	-1047	1489	-1017	4	-9	-22	-152	64	-216	44
	452	2019-01-17 09:17:00.91	-1050	1487	-1015	5	-8	-27	157	17	140	-87
	453	2019-01-17 09:17:00.92	-1043	1479	-1012	6	-5	-27	-130	81	-211	24
	454	2019-01-17 09:17:00.93	-1050	1468	-1018	11	-6	-28	174	54	120	-114
	455	2019-01-17 09:17:00.94	-1047	1456	-1009	12	-7	-24	-123	117	-240	3
	456	2019-01-17 09:17:00.95	-1036	1460	-1016	13	-6	-18	181	97	84	-139
	457	2019-01-17 09:17:00.96	-1040	1457	-1021	13	-2	-11	-113	146	-259	-16
	458	2019-01-17 09:17:00.97	-1040	1454	-1023	14	-4	-3	191	117	74	-154
	459	2019-01-17 09:17:00.98	-1043	1463	-1011	12	-3	-1	-104	160	-264	-28
	460	2019-01-17 09:17:00.99	-1036	1467	-1024	13	-5	0	180	115	65	-147
	461	2019-01-17 09:17:01.00	-1050	1466	-1022	12	-5	-1	-99	169	-268	-35
	462	2019-01-17 09:17:01.01	-1051	1472	-1021	9	-13	-2	186	117	69	-151
	463	2019-01-17 09:17:01.02	-1042	1459	-1019	6	-17	-8	-113	138	-251	-12
	464	2019-01-17 09:17:01.03	-1052	1453	-1028	2	-20	-7	152	44	108	-98
	465	2019-01-17 09:17:01.04	-1051	1454	-1022	0	-25	-4	-138	71	-209	33
	466	2019-01-17 09:17:01.05	-1061	1452	-1025	1	-25	1	141	34	107	-87
	467	2019-01-17 09:17:01.06	-1061	1452	-1013	1	-29	6	-128	96	-224	16
	468	2019-01-17 09:17:01.07	-1051	1458	-1016	-4	-25	11	171	87	84	-129
	469	2019-01-17 09:17:01.08	-1058	1458	-1012	-6	-22	17	-102	143	-245	-20
	470	2019-01-17 09:17:01.09	-1056	1465	-1011	-3	-15	15	170	116	54	-143
	471	2019-01-17 09:17:01.10	-1064	1470	-1009	1	-9	13	-99	154	-253	-27
	472	2019-01-17 09:17:01.11	-1051	1480	-1012	0	-7	10	167	92	75	-129
	473	2019-01-17 09:17:01.12	-1053	1484	-1016	-2	-7	5	-111	88	-199	11
	474	2019-01-17 09:17:01.13	-1056	1483	-1014	-8	-6	3	109	-26	135	-41
	475	2019-01-17 09:17:01.14	-1055	1474	-1026	-10	-9	1	-170	-46	-124	108
	476	2019-01-17 09:17:01.15	-1059	1468	-1025	-10	-10	-3	82	-110	192	14
	477	2019-01-17 09:17:01.16	-1065	1465	-1018	-8	-12	-3	-152	-58	-94	105
	478	2019-01-17 09:17:01.17	-1058	1467	-1006	-6	-9	1	110	-57	167	-26
	479	2019-01-17 09:17:01.18	-1060	1467	-1008	-6	-5	4	-119	14	-133	52
	480	2019-01-17 09:17:01.19	-1053	1465	-1006	-7	0	7	128	-4	132	-62
	481	2019-01-17 09:17:01.20	-1053	1473	-1003	-8	1	11	-105	50	-155	27
	482	2019-01-17 09:17:01.21	-1065	1466	-1009	-11	4	14	137	27	110	-82
	483	2019-01-17 09:17:01.22	-1047	1478	-1001	-8	6	15	-80	65	-145	7
	484	2019-01-17 09:17:01.23	-1049	1485	-1004	-8	7	13	143	19	124	-81
	485	2019-01-17 09:17:01.24	-1046	1485	-1011	-10	10	8	-110	20	-130	45
	486	2019-01-17 09:17:01.25	-1057	1490	-1009	-7	10	-1	70	-64	134	-3
	487	2019-01-17 09:17:01.26	-1049	1490	-1009	-7	12	-10	-146	-81	-65	113
	488	2019-01-17 09:17:01.27	-1053	1484	-1006	-5	12	-19	75	-130	205	27
	489	2019-01-17 09:17:01.28	-1047	1476	-1013	-10	12	-24	-114	-72	-42	93
	490	2019-01-17 09:17:01.29	-1039	1469	-1004	-11	16	-22	92	-61	153	-15
	491	2019-01-17 09:17:01.30	-1034	1466	-1008	-15	19	-20	-93	8	-101	42
	492	2019-01-17 09:17:01.31	-1046	1458	-1013	-19	19	-14	100	14	86	-57
	493	2019-01-17 09:17:01.32	-1038	1455	-1017	-19	20	-6	-88	43	-131	22
	494	2019-01-17 09:17:01.33	-1047	1464	-1022	-17	18	0	92	28	64	-60
	495	2019-01-17 09:17:01.34	-1041	1475	-1014	-14	13	3	-90	62	-152	14
	496	2019-01-17 09:17:01.35	-1031	1481	-1006	-14	12	4	90	53	37	-71
	497	2019-01-17 09:17:01.36	-1040	1487	-1018	-15	10	2	-65	91	-156	-13
	498	2019-01-17 09:17:01.37	-1044	1482	-1012	-14	7	-1	91	84	7	-87
	499	2019-01-17 09:17:01.38	-1038	1489	-1021	-17	3	-6	-76	104	-180	-14
	500	2019-01-17 09:17:01.39	-1042	1478	-1022	-19	-3	-11	80	86	-6	-83
	501	2019-01-17 09:17:01.40	-1036	1471	-1008	-19	-8	-10	-68	92	-160	-12
	502	2019-01-17 09:17:01.41	-1038	1481	-1013	-21	-13	-11	71	52	19	-61
	503	2019-01-17 09:17:01.42	-1049	1472	-1009	-20	-13	-13	-74	56	-130	9
	504	2019-01-17 09:17:01.43	-1046	1466	-1002	-11	-14	-12	61	47	14	-54
	505	2019-01-17 09:17:01.44	-1050	1470	-1012	-8	-13	-10	-62	59	-121	1
	506	2019-01-17 09:17:01.45	-1057	1479	-1001	-7	-10	-7	70	68	2	-69
	507	2019-01-17 09:17:01.46	-1053	1485	-1003	-10	-3	-7	-54	95	-149	-20
	508	2019-01-17 09:17:01.47	-1052	1484	-1006	-20	2	-6	34	75	-41	-54
	509	2019-01-17 09:17:01.48	-1047	1481	-1002	-35	17	-2	-67	68	-135	0
	510	2019-01-17 09:17:01.49	-1048	1487	-1010	-36	24	-4	52	36	16	-44
	511	2019-01-17 09:17:01.50	-1041	1493	-1013	-34	18	0	-34	17	-51	8
	512	2019-01-17 09:17:01.51	-1046	1498	-1015	-28	14	-3	58	-3	61	-27
	513	2019-01-17 09:17:01.52	-1040	1505	-1008	-24	10	-9	-48	-36	-12	42
	514	2019-01-17 09:17:01.53	-1037	1511	-1011	-17	9	-16	11	-105	116	47
	515	2019-01-17 09:17:01.54	-1037	1513	-1011	-13	9	-26	-74	-176	102	125
	516	2019-01-17 09:17:01.55	-1047	1498	-1010	-11	8	-32	-16	-228	212	122
	517	2019-01-17 09:17:01.56	-1037	1485	-999	-6	10	-40	-84	-231	147	157
	518	2019-01-17 09:17:01.57	-1041	1478	-1008	-1	14	-43	-36	-218	182	127
	519	2019-01-17 09:17:01.58	-1038	1473	-1009	1	15	-40	-79	-183	104	131
	520	2019-01-17 09:17:01.59	-1035	1478	-1012	1	16	-36	-19	-140	121	79
	521	2019-01-17 09:17:01.60	-1038	1476	-1011	-3	13	-30	-47	-104	57	75
	522	2019-01-17 09:17:01.61	-1039	1465	-1017	-8	10	-24	-31	-82	51	56
	523	2019-01-17 09:17:01.62	-1042	1466	-1015	-8	2	-19	-75	-101	26	88
	524	2019-01-17 09:17:01.63	-1041	1467	-1015	-3	-1	-13	-58	-112	54	85
	525	2019-01-17 09:17:01.64	-1049	1466	-1017	-1	-2	-9	-68	-128	60	98
	526	2019-01-17 09:17:01.65	-1051	1470	-1009	5	-8	-8	-41	-106	65	73
	527	2019-01-17 09:17:01.66	-1044	1468	-1004	7	-10	-6	-34	-99	65	66
	528	2019-01-17 09:17:01.67	-1048	1466	-1016	9	-9	-8	-38	-94	56	66
	529	2019-01-17 09:17:01.68	-1048	1459	-1005	9	-9	-9	-30	-138	108	84
	530	2019-01-17 09:17:01.69	-1048	1452	-1004	10	-11	-6	-34	-148	114	91
	531	2019-01-17 09:17:01.70	-1049	1453	-1003	6	-9	-4	-7	-149	142	78
	532	2019-01-17 09:17:01.71	-1059	1449	-1009	2	-4	4	-27	-94	67	60
	533	2019-01-17 09:17:01.72	-1055	1452	-1008	1	-1	8	24	-59	83	17
	534	2019-01-17 09:17:01.73	-1060	1462	-1011	-2	-2	12	9	1	8	-5
	535	2019-01-17 09:17:01.74	-1055	1478	-1017	-6	-2	18	61	25	36	-43
	536	2019-01-17 09:17:01.75	-1057	1485	-1011	-12	-4	18	-1	76	-77	-37
	537	2019-01-17 09:17:01.76	-1058	1485	-1016	-19	-7	14	34	19	15	-26
	538	2019-01-17 09:17:01.77	-1058	1484	-1016	-25	-11	7	-46	-33	-13	39
	539	2019-01-17 09:17:01.78	-1060	1478	-1018	-25	-11	1	-11	-146	135	78
	540	2019-01-17 09:17:01.79	-1066	1475	-1020	-20	-11	-5	-93	-161	68	127
	541	2019-01-17 09:17:01.80	-1059	1476	-1008	-16	-11	-9	-4	-167	163	85
	542	2019-01-17 09:17:01.81	-1056	1480	-999	-13	-8	-14	-56	-87	31	71
	543	2019-01-17 09:17:01.82	-1059	1485	-994	-11	-2	-15	56	-62	118	3
	544	2019-01-17 09:17:01.83	-1055	1489	-995	-13	9	-19	-40	-26	-14	33
	545	2019-01-17 09:17:01.84	-1062	1494	-992	-16	15	-21	52	-41	93	-5
	546	2019-01-17 09:17:01.85	-1068	1482	-1009	-16	21	-22	-53	16	-69	18
	547	2019-01-17 09:17:01.86	-1071	1479	-996	-16	23	-22	67	28	39	-47
	548	2019-01-17 09:17:01.87	-1055	1481	-1000	-16	30	-21	-34	83	-117	-24
	549	2019-01-17 09:17:01.88	-1052	1472	-996	-17	35	-17	82	68	14	-75
	550	2019-01-17 09:17:01.89	-1042	1470	-1001	-14	39	-12	-58	115	-173	-28
	551	2019-01-17 09:17:01.90	-1046	1475	-1001	-11	42	-3	64	86	-22	-75
	552	2019-01-17 09:17:01.91	-1042	1481	-1008	-7	47	0	-72	123	-195	-25
	553	2019-01-17 09:17:01.92	-1052	1477	-1013	-5	45	1	83	118	-35	-100
	554	2019-01-17 09:17:01.93	-1041	1479	-1007	-2	39	-1	-59	176	-235	-58
	555	2019-01-17 09:17:01.94	-1033	1481	-1003	-1	37	-2	92	136	-44	-114
	556	2019-01-17 09:17:01.95	-1029	1490	-998	-1	41	-6	-60	187	-247	-63
	557	2019-01-17 09:17:01.96	-1037	1486	-1013	-5	38	-12	110	161	-51	-135
	558	2019-01-17 09:17:01.97	-1027	1486	-1009	-8	32	-17	-44	214	-258	-85
	559	2019-01-17 09:17:01.98	-1031	1477	-1010	-14	31	-20	131	170	-39	-150
	560	2019-01-17 09:17:01.99	-1029	1477	-1005	-19	28	-18	-50	214	-264	-82
	561	2019-01-17 09:17:02.00	-1027	1472	-1021	-19	26	-13	122	171	-49	-146
	562	2019-01-17 09:17:02.01	-1029	1481	-1016	-19	21	-11	-55	212	-267	-78
	563	2019-01-17 09:17:02.02	-1025	1481	-1007	-16	17	-9	134	157	-23	-145
	564	2019-01-17 09:17:02.03	-1031	1473	-1011	-12	21	-4	-57	202	-259	-72
	565	2019-01-17 09:17:02.04	-1041	1480	-1006	-7	17	-3	144	160	-16	-152
	566	2019-01-17 09:17:02.05	-1024	1486	-1004	-5	19	0	-58	214	-272	-78
	567	2019-01-17 09:17:02.06	-1032	1479	-1012	-3	16	-1	134	162	-28	-148
	568	2019-01-17 09:17:02.07	-1036	1482	-1011	-4	11	1	-88	195	-283	-53
	569	2019-01-17 09:17:02.08	-1033	1486	-1009	-4	6	1	122	123	-1	-122
	570	2019-01-17 09:17:02.09	-1033	1480	-1014	-7	4	-1	-87	167	-254	-40
	571	2019-01-17 09:17:02.10	-1025	1478	-1011	-12	4	2	142	126	16	-134
	572	2019-01-17 09:17:02.11	-1023	1486	-1006	-17	8	0	-82	192	-274	-55
	573	2019-01-17 09:17:02.12	-1034	1489	-1009	-22	11	0	144	134	10	-139
	574	2019-01-17 09:17:02.13	-1028	1484	-1007	-24	13	0	-92	174	-266	-41
	575	2019-01-17 09:17:02.14	-1035	1489	-1022	-21	12	-2	144	113	31	-128
	576	2019-01-17 09:17:02.15	-1034	1494	-1026	-14	9	-1	-94	164	-258	-35
	577	2019-01-17 09:17:02.16	-1037	1496	-1025	-8	1	-3	152	105	47	-128
	578	2019-01-17 09:17:02.17	-1033	1509	-1013	-4	-5	-7	-89	169	-258	-40
	579	2019-01-17 09:17:02.18	-1040	1502	-1006	-3	-7	-11	164	126	38	-145
	580	2019-01-17 09:17:02.19	-1028	1503	-1002	-4	-10	-16	-95	196	-291	-50
	581	2019-01-17 09:17:02.20	-1031	1492	-1004	-6	-10	-18	153	133	20	-143
	582	2019-01-17 09:17:02.21	-1038	1487	-1010	-5	-10	-19	-118	176	-294	-29
	583	2019-01-17 09:17:02.22	-1035	1475	-1010	-1	-7	-17	133	98	35	-115
	584	2019-01-17 09:17:02.23	-1040	1468	-1009	6	-6	-12	-122	154	-276	-16
	585	2019-01-17 09:17:02.24	-1044	1467	-1004	12	-7	-6	146	87	59	-116
	586	2019-01-17 09:17:02.25	-1051	1476	-1004	17	-2	-1	-115	152	-267	-18
	587	2019-01-17 09:17:02.26	-1040	1479	-1000	17	2	3	179	105	74	-142
	588	2019-01-17 09:17:02.27	-1046	1489	-1007	10	1	3	-83	194	-277	-55
	589	2019-01-17 09:17:02.28	-1035	1492	-1009	3	0	0	174	149	25	-161
	590	2019-01-17 09:17:02.29	-1044	1478	-1015	-2	-1	-2	-133	212	-345	-39
	591	2019-01-17 09:17:02.30	-1034	1474	-1024	-5	-9	-7	149	156	-7	-152
	592	2019-01-17 09:17:02.31	-1042	1469	-1013	-6	-15	-9	-134	211	-345	-38
	593	2019-01-17 09:17:02.32	-1043	1462	-1014	-6	-17	-8	151	116	35	-133
	594	2019-01-17 09:17:02.33	-1037	1465	-1004	-5	-19	-7	-125	170	-295	-22
	595	2019-01-17 09:17:02.34	-1045	1464	-1001	-2	-13	-5	173	110	63	-141
	596	2019-01-17 09:17:02.35	-1040	1474	-991	-8	-7	-3	-122	189	-311	-33
	597	2019-01-17 09:17:02.36	-1042	1479	-992	-11	2	0	173	129	44	-151
	598	2019-01-17 09:17:02.37	-1035	1483	-1005	-13	6	2	-101	200	-301	-49
	599	2019-01-17 09:17:02.38	-1046	1487	-1012	-14	0	1	203	143	60	-173
	600	2019-01-17 09:17:02.39	-1037	1494	-1016	-16	-6	1	-111	215	-326	-52
	601	2019-01-17 09:17:02.40	-1042	1493	-1013	-17	-12	-5	160	97	63	-128
	602	2019-01-17 09:17:02.41	-1048	1486	-1010	-14	-13	-7	-142	125	-267	8
	603	2019-01-17 09:17:02.42	-1038	1492	-1005	-16	-10	-11	149	-2	151	-73
	604	2019-01-17 09:17:02.43	-1041	1488	-1009	-17	-14	-11	-158	24	-182	67
	605	2019-01-17 09:17:02.44	-1044	1486	-1004	-19	-9	-13	122	-111	233	-5
	606	2019-01-17 09:17:02.45	-1039	1481	-991	-20	-8	-13	-185	-80	-105	132
	607	2019-01-17 09:17:02.46	-1045	1486	-998	-21	-3	-12	94	-146	240	26
	608	2019-01-17 09:17:02.47	-1042	1482	-1002	-19	2	-9	-203	-26	-177	114
	609	2019-01-17 09:17:02.48	-1042	1480	-1006	-16	5	-7	112	-58	170	-27
	610	2019-01-17 09:17:02.49	-1042	1490	-1009	-14	4	-8	-165	27	-192	69
	611	2019-01-17 09:17:02.50	-1049	1492	-1000	-11	5	-12	139	-54	193	-42
	612	2019-01-17 09:17:02.51	-1046	1488	-1000	-9	7	-11	-169	5	-174	82
	613	2019-01-17 09:17:02.52	-1042	1486	-1003	-9	6	-13	121	-84	205	-18
	614	2019-01-17 09:17:02.53	-1047	1491	-1000	-11	9	-16	-173	-11	-162	92
	615	2019-01-17 09:17:02.54	-1034	1479	-1006	-10	10	-16	127	-84	211	-21
	616	2019-01-17 09:17:02.55	-1045	1488	-1007	-11	10	-14	-162	-16	-146	89
	617	2019-01-17 09:17:02.56	-1040	1481	-1007	-13	8	-11	142	-84	226	-29
	618	2019-01-17 09:17:02.57	-1047	1484	-1003	-11	10	-9	-151	0	-151	75
	619	2019-01-17 09:17:02.58	-1043	1489	-1004	-11	12	-5	138	-61	199	-38
	620	2019-01-17 09:17:02.59	-1046	1488	-1005	-12	12	-5	-166	7	-173	79
	621	2019-01-17 09:17:02.60	-1052	1493	-1006	-9	8	-8	103	-119	222	8
	622	2019-01-17 09:17:02.61	-1034	1496	-1009	-8	9	-11	-202	-125	-77	163
	623	2019-01-17 09:17:02.62	-1048	1494	-1011	-3	12	-15	76	-242	318	83
	624	2019-01-17 09:17:02.63	-1037	1491	-1008	1	11	-19	-204	-177	-27	190
	625	2019-01-17 09:17:02.64	-1037	1486	-995	3	14	-25	78	-237	315	79
	626	2019-01-17 09:17:02.65	-1048	1490	-988	-1	18	-24	-212	-220	8	216
	627	2019-01-17 09:17:02.66	-1042	1487	-992	-8	15	-24	34	-427	461	196
	628	2019-01-17 09:17:02.67	-1035	1477	-1001	-15	12	-20	-270	-511	241	390
	629	2019-01-17 09:17:02.68	-1029	1464	-1016	-21	4	-12	-33	-607	574	320
	630	2019-01-17 09:17:02.69	-1044	1460	-1012	-13	-1	-2	-272	-427	155	349
	631	2019-01-17 09:17:02.70	-1044	1463	-1012	1	-2	4	51	-321	372	135
	632	2019-01-17 09:17:02.71	-1047	1484	-1011	11	3	8	-145	-69	-76	107
	633	2019-01-17 09:17:02.72	-1049	1487	-1011	16	0	9	153	-9	162	-72
	634	2019-01-17 09:17:02.73	-1049	1490	-1006	22	-3	5	-114	129	-243	-7
	635	2019-01-17 09:17:02.74	-1048	1494	-1009	24	-6	-3	137	43	94	-90
	636	2019-01-17 09:17:02.75	-1044	1494	-1004	18	-4	-11	-120	102	-222	9
	637	2019-01-17 09:17:02.76	-1045	1490	-999	13	4	-22	155	25	130	-90
	638	2019-01-17 09:17:02.77	-1053	1480	-1001	1	7	-27	-92	132	-224	-20
	639	2019-01-17 09:17:02.78	-1052	1471	-996	-6	10	-30	159	78	81	-118
	640	2019-01-17 09:17:02.79	-1051	1464	-1009	-9	13	-30	-100	154	-254	-27
	641	2019-01-17 09:17:02.80	-1057	1460	-1009	-6	16	-25	158	93	65	-125
	642	2019-01-17 09:17:02.81	-1063	1475	-1010	5	15	-21	-67	174	-241	-53
	643	2019-01-17 09:17:02.82	-1055	1475	-1014	6	16	-21	188	129	59	-158
	644	2019-01-17 09:17:02.83	-1039	1484	-1011	4	17	-23	-63	213	-276	-75
	645	2019-01-17 09:17:02.84	-1046	1486	-1009	-1	20	-28	156	163	-7	-159
	646	2019-01-17 09:17:02.85	-1055	1478	-1003	-5	24	-32	-77	226	-303	-74
	647	2019-01-17 09:17:02.86	-1043	1476	-1001	-10	27	-30	155	151	4	-153
	648	2019-01-17 09:17:02.87	-1035	1472	-1004	-12	32	-28	-78	200	-278	-61
	649	2019-01-17 09:17:02.88	-1029	1469	-1007	-11	35	-25	135	147	-12	-141
	650	2019-01-17 09:17:02.89	-1033	1465	-1011	-8	34	-21	-80	208	-288	-64
	651	2019-01-17 09:17:02.90	-1035	1472	-1018	-8	33	-18	148	149	-1	-148
	652	2019-01-17 09:17:02.91	-1043	1460	-1023	-7	24	-13	-47	207	-254	-80
	653	2019-01-17 09:17:02.92	-1048	1466	-1027	-4	14	-5	157	162	-5	-159
	654	2019-01-17 09:17:02.93	-1044	1470	-1017	-1	5	-1	-62	209	-271	-73
	655	2019-01-17 09:17:02.94	-1051	1480	-1013	-1	2	1	130	141	-11	-135
	656	2019-01-17 09:17:02.95	-1047	1473	-1005	-4	3	-1	-68	170	-238	-51
	657	2019-01-17 09:17:02.96	-1046	1473	-1015	-6	4	2	105	128	-23	-116
	658	2019-01-17 09:17:02.97	-1049	1467	-1020	-6	4	6	-85	175	-260	-45
	659	2019-01-17 09:17:02.98	-1041	1465	-1009	-6	3	10	104	112	-8	-108
	660	2019-01-17 09:17:02.99	-1040	1460	-1011	-4	1	14	-70	136	-206	-33
	661	2019-01-17 09:17:03.00	-1048	1478	-1001	-7	1	17	97	82	15	-89
	662	2019-01-17 09:17:03.01	-1038	1491	-996	-9	10	19	-72	114	-186	-21
	663	2019-01-17 09:17:03.02	-1038	1500	-1005	-8	16	15	83	69	14	-76
	664	2019-01-17 09:17:03.03	-1044	1498	-1014	-7	15	7	-77	105	-182	-14
	665	2019-01-17 09:17:03.04	-1039	1495	-1012	-7	13	-1	64	80	-16	-72
	666	2019-01-17 09:17:03.05	-1046	1491	-1022	-3	8	-7	-84	124	-208	-20
	667	2019-01-17 09:17:03.06	-1042	1497	-1012	2	10	-11	60	77	-17	-68
	668	2019-01-17 09:17:03.07	-1045	1495	-1012	0	10	-16	-58	113	-171	-27
	669	2019-01-17 09:17:03.08	-1036	1493	-1004	-4	14	-20	78	106	-28	-92
	670	2019-01-17 09:17:03.09	-1033	1479	-1000	-8	17	-16	-50	165	-215	-57
	671	2019-01-17 09:17:03.10	-1033	1489	-997	-11	23	-12	78	156	-78	-117
	672	2019-01-17 09:17:03.11	-1032	1482	-1005	-17	31	-9	-35	174	-209	-69
	673	2019-01-17 09:17:03.12	-1030	1482	-1010	-16	35	-4	77	136	-59	-106
	674	2019-01-17 09:17:03.13	-1038	1490	-1011	-16	29	0	-27	150	-177	-61
	675	2019-01-17 09:17:03.14	-1040	1488	-1014	-13	27	2	75	114	-39	-94
	676	2019-01-17 09:17:03.15	-1018	1495	-1009	-10	26	2	-7	143	-150	-68
	677	2019-01-17 09:17:03.16	-1020	1505	-1012	-11	20	-4	84	125	-41	-104
	678	2019-01-17 09:17:03.17	-1023	1495	-1014	-9	21	-10	-2	159	-161	-78
	679	2019-01-17 09:17:03.18	-1029	1492	-1019	-5	21	-13	61	138	-77	-99
	680	2019-01-17 09:17:03.19	-1023	1496	-1019	-1	18	-18	-14	142	-156	-64
	681	2019-01-17 09:17:03.20	-1029	1489	-1021	-3	15	-20	59	128	-69	-93
	682	2019-01-17 09:17:03.21	-1030	1483	-1016	-4	6	-23	-1	135	-136	-67
	683	2019-01-17 09:17:03.22	-1026	1486	-1014	-5	2	-23	67	123	-56	-95
	684	2019-01-17 09:17:03.23	-1029	1480	-1011	-7	-1	-24	27	154	-127	-90
	685	2019-01-17 09:17:03.24	-1030	1470	-1007	-9	-5	-22	64	159	-95	-111
	686	2019-01-17 09:17:03.25	-1031	1480	-1010	-9	-2	-21	8	159	-151	-83
	687	2019-01-17 09:17:03.26	-1028	1473	-1010	-11	-1	-17	36	150	-114	-93
	688	2019-01-17 09:17:03.27	-1024	1479	-1013	-11	2	-10	10	162	-152	-86
	689	2019-01-17 09:17:03.28	-1046	1482	-1019	-14	3	-8	21	166	-145	-93
	690	2019-01-17 09:17:03.29	-1037	1481	-1022	-14	0	1	-5	162	-167	-78
	691	2019-01-17 09:17:03.30	-1037	1487	-1024	-13	-6	3	7	147	-140	-77
	692	2019-01-17 09:17:03.31	-1037	1493	-1008	-15	-9	5	19	140	-121	-79
	693	2019-01-17 09:17:03.32	-1038	1487	-1023	-14	-14	5	27	156	-129	-91
	694	2019-01-17 09:17:03.33	-1041	1489	-1013	-14	-21	6	36	151	-115	-93
	695	2019-01-17 09:17:03.34	-1040	1498	-982	-13	-19	5	6	139	-133	-72
	696	2019-01-17 09:17:03.35	-1032	1503	-992	-12	-12	-1	10	119	-109	-64
	697	2019-01-17 09:17:03.36	-1040	1501	-995	-12	-10	-4	-9	130	-139	-60
	698	2019-01-17 09:17:03.37	-1034	1492	-999	-10	-5	-10	33	119	-86	-76
	699	2019-01-17 09:17:03.38	-1028	1498	-1000	-8	-3	-17	-1	121	-122	-60
	700	2019-01-17 09:17:03.39	-1036	1494	-1010	-6	-2	-21	35	92	-57	-63
	701	2019-01-17 09:17:03.40	-1037	1490	-1017	-4	0	-23	-27	85	-112	-29
	702	2019-01-17 09:17:03.41	-1032	1485	-1017	-6	-1	-25	20	49	-29	-34
	703	2019-01-17 09:17:03.42	-1041	1486	-1012	-8	-3	-23	-39	46	-85	-3
	704	2019-01-17 09:17:03.43	-1032	1487	-1009	-8	-1	-22	26	17	9	-21
	705	2019-01-17 09:17:03.44	-1047	1483	-1015	-8	-1	-22	-50	25	-75	12
	706	2019-01-17 09:17:03.45	-1051	1485	-1008	-5	0	-20	27	3	24	-15
	707	2019-01-17 09:17:03.46	-1050	1475	-1010	-6	-2	-21	-45	42	-87	1
	708	2019-01-17 09:17:03.47	-1045	1479	-1004	-3	-1	-18	55	20	35	-37
	709	2019-01-17 09:17:03.48	-1037	1490	-1004	-4	-2	-17	-35	48	-83	-6
	710	2019-01-17 09:17:03.49	-1040	1493	-997	-1	1	-16	58	15	43	-36
	711	2019-01-17 09:17:03.50	-1056	1484	-1008	1	8	-15	-59	20	-79	19
	712	2019-01-17 09:17:03.51	-1055	1480	-1005	3	4	-15	27	-88	115	30
	713	2019-01-17 09:17:03.52	-1048	1476	-1007	9	-1	-15	-121	-177	56	149
	714	2019-01-17 09:17:03.53	-1048	1483	-1009	16	-4	-22	-33	-332	299	182
	715	2019-01-17 09:17:03.54	-1051	1477	-1011	16	-5	-26	-180	-390	210	285
	716	2019-01-17 09:17:03.55	-1048	1472	-1011	15	-2	-30	-58	-437	379	247
	717	2019-01-17 09:17:03.56	-1052	1461	-1003	13	-3	-29	-176	-346	170	261
	718	2019-01-17 09:17:03.57	-1057	1466	-1000	10	1	-27	-12	-302	290	157
	719	2019-01-17 09:17:03.58	-1048	1467	-997	2	10	-22	-140	-196	56	168
	720	2019-01-17 09:17:03.59	-1052	1473	-1015	-5	15	-19	28	-190	218	81
	721	2019-01-17 09:17:03.60	-1053	1467	-1008	-9	18	-18	-100	-107	7	103
	722	2019-01-17 09:17:03.61	-1060	1461	-1017	-9	17	-17	63	-149	212	43
	723	2019-01-17 09:17:03.62	-1053	1472	-1018	-11	11	-14	-110	-113	3	111
	724	2019-01-17 09:17:03.63	-1050	1473	-1000	-10	7	-18	39	-190	229	75
	725	2019-01-17 09:17:03.64	-1050	1473	-1003	-10	11	-21	-149	-148	-1	148
	726	2019-01-17 09:17:03.65	-1046	1476	-1005	-13	12	-21	25	-177	202	76
	727	2019-01-17 09:17:03.66	-1051	1479	-1012	-18	14	-19	-137	-80	-57	108
	728	2019-01-17 09:17:03.67	-1050	1462	-1012	-17	13	-16	75	-91	166	8
	729	2019-01-17 09:17:03.68	-1057	1474	-1018	-19	10	-11	-90	7	-97	41
	730	2019-01-17 09:17:03.69	-1062	1471	-1023	-21	7	-7	114	-31	145	-41
	731	2019-01-17 09:17:03.70	-1039	1478	-1011	-23	5	-4	-84	47	-131	18
	732	2019-01-17 09:17:03.71	-1047	1487	-1017	-19	2	-7	102	-43	145	-29
	733	2019-01-17 09:17:03.72	-1044	1486	-1008	-18	1	-10	-118	-14	-104	66
	734	2019-01-17 09:17:03.73	-1048	1488	-1008	-16	4	-17	84	-107	191	11
	735	2019-01-17 09:17:03.74	-1036	1485	-1013	-11	9	-20	-134	-37	-97	85
	736	2019-01-17 09:17:03.75	-1045	1477	-1010	-7	15	-19	84	-81	165	-1
	737	2019-01-17 09:17:03.76	-1043	1484	-1008	-5	15	-16	-132	19	-151	56
	738	2019-01-17 09:17:03.77	-1049	1480	-1001	-4	16	-10	105	-16	121	-44
	739	2019-01-17 09:17:03.78	-1055	1475	-1010	-6	19	-8	-103	93	-196	5
	740	2019-01-17 09:17:03.79	-1060	1475	-1012	-8	17	-4	142	50	92	-96
	741	2019-01-17 09:17:03.80	-1054	1476	-1010	-6	13	-1	-90	142	-232	-26
	742	2019-01-17 09:17:03.81	-1041	1476	-1006	-9	16	-1	144	47	97	-95
	743	2019-01-17 09:17:03.82	-1048	1479	-1003	-10	18	-2	-111	116	-227	-2
	744	2019-01-17 09:17:03.83	-1039	1476	-1008	-13	23	-2	129	25	104	-77
	745	2019-01-17 09:17:03.84	-1037	1476	-1011	-13	24	-1	-111	116	-227	-2
	746	2019-01-17 09:17:03.85	-1039	1478	-1006	-8	24	-1	149	52	97	-100
	747	2019-01-17 09:17:03.86	-1043	1479	-1014	-5	24	-3	-88	154	-242	-33
	748	2019-01-17 09:17:03.87	-1035	1488	-1008	-7	20	-6	172	60	112	-116
	749	2019-01-17 09:17:03.88	-1035	1503	-997	-11	21	-12	-102	115	-217	-6
	750	2019-01-17 09:17:03.89	-1044	1495	-1006	-19	22	-22	122	-72	194	-25
	751	2019-01-17 09:17:03.90	-1038	1486	-1010	-26	29	-23	-157	-17	-140	87
	752	2019-01-17 09:17:03.91	-1036	1474	-1010	-24	32	-27	101	-96	197	-2
	753	2019-01-17 09:17:03.92	-1041	1477	-1015	-22	30	-22	-153	48	-201	52
	754	2019-01-17 09:17:03.93	-1042	1474	-1012	-19	31	-17	137	11	126	-74
	755	2019-01-17 09:17:03.94	-1043	1479	-1009	-14	30	-14	-120	156	-276	-18
	756	2019-01-17 09:17:03.95	-1037	1491	-1009	-11	30	-17	163	80	83	-121
	757	2019-01-17 09:17:03.96	-1036	1492	-1008	-16	31	-17	-122	166	-288	-22
	758	2019-01-17 09:17:03.97	-1030	1482	-1014	-16	27	-18	121	-66	187	-27
	759	2019-01-17 09:17:03.98	-1035	1479	-1018	-18	22	-17	-197	-105	-92	151
	760	2019-01-17 09:17:03.99	-1028	1467	-1007	-18	16	-16	25	-319	344	147
	761	2019-01-17 09:17:04.00	-1023	1457	-1025	-22	13	-13	-253	-227	-26	240
	762	2019-01-17 09:17:04.01	-1040	1458	-1019	-12	5	-7	80	-255	335	87
	763	2019-01-17 09:17:04.02	-1039	1462	-1009	-1	3	1	-144	-31	-113	87
	764	2019-01-17 09:17:04.03	-1047	1473	-1016	0	5	3	185	-18	203	-83
	765	2019-01-17 09:17:04.04	-1043	1490	-1017	-6	4	8	-84	178	-262	-47
	766	2019-01-17 09:17:04.05	-1040	1496	-1011	-10	1	8	199	92	107	-145
	767	2019-01-17 09:17:04.06	-1039	1493	-1010	-18	3	0	-113	190	-303	-38
	768	2019-01-17 09:17:04.07	-1034	1492	-1014	-23	6	-6	153	35	118	-94
	769	2019-01-17 09:17:04.08	-1046	1488	-1019	-22	7	-10	-150	164	-314	-7
	770	2019-01-17 09:17:04.09	-1045	1485	-1010	-18	6	-14	150	76	74	-113
	771	2019-01-17 09:17:04.10	-1049	1484	-1009	-11	2	-16	-118	234	-352	-58
	772	2019-01-17 09:17:04.11	-1058	1476	-1001	-5	-5	-17	192	141	51	-166
	773	2019-01-17 09:17:04.12	-1060	1494	-996	-4	-4	-16	-102	270	-372	-84
	774	2019-01-17 09:17:04.13	-1048	1488	-992	-3	0	-13	182	160	22	-171
	775	2019-01-17 09:17:04.14	-1047	1477	-1003	-5	16	-12	-130	276	-406	-73
	776	2019-01-17 09:17:04.15	-1049	1478	-1008	0	20	-9	166	159	7	-162
	777	2019-01-17 09:17:04.16	-1048	1477	-1014	7	23	-7	-114	276	-390	-81
	778	2019-01-17 09:17:04.17	-1048	1479	-1012	10	19	-9	192	155	37	-173
	779	2019-01-17 09:17:04.18	-1034	1480	-1007	9	19	-10	-106	266	-372	-80
	780	2019-01-17 09:17:04.19	-1045	1482	-1016	5	19	-8	190	160	30	-175
	781	2019-01-17 09:17:04.20	-1041	1479	-1007	3	17	-9	-100	282	-382	-91
	782	2019-01-17 09:17:04.21	-1046	1479	-1007	-3	19	-10	207	158	49	-182
	783	2019-01-17 09:17:04.22	-1042	1483	-1013	-11	17	-11	-86	244	-330	-79
	784	2019-01-17 09:17:04.23	-1032	1476	-1007	-15	16	-8	188	106	82	-147
	785	2019-01-17 09:17:04.24	-1035	1473	-1008	-17	15	-7	-126	196	-322	-35
	786	2019-01-17 09:17:04.25	-1036	1482	-1012	-16	20	-5	154	72	82	-113
	787	2019-01-17 09:17:04.26	-1029	1483	-1013	-16	20	-6	-123	176	-299	-26
	788	2019-01-17 09:17:04.27	-1033	1487	-1006	-18	23	-1	176	66	110	-121
	789	2019-01-17 09:17:04.28	-1029	1490	-1001	-18	21	4	-112	181	-293	-34
	790	2019-01-17 09:17:04.29	-1022	1488	-1009	-18	22	6	166	83	83	-124
	791	2019-01-17 09:17:04.30	-1029	1502	-1018	-13	21	5	-123	189	-312	-33
	792	2019-01-17 09:17:04.31	-1031	1496	-1021	-8	16	0	167	73	94	-120
	793	2019-01-17 09:17:04.32	-1032	1502	-1023	-3	12	-2	-114	170	-284	-28
	794	2019-01-17 09:17:04.33	-1026	1507	-1025	-2	8	-10	169	80	89	-124
	795	2019-01-17 09:17:04.34	-1019	1495	-1014	1	2	-14	-119	182	-301	-31
	796	2019-01-17 09:17:04.35	-1034	1492	-1019	2	-1	-16	143	70	73	-106
	797	2019-01-17 09:17:04.36	-1033	1484	-1013	7	0	-16	-132	162	-294	-15
	798	2019-01-17 09:17:04.37	-1037	1473	-1006	13	-3	-14	139	48	91	-93
	799	2019-01-17 09:17:04.38	-1027	1475	-1000	14	2	-11	-118	165	-283	-23
	800	2019-01-17 09:17:04.39	-1027	1476	-1010	16	9	-4	146	71	75	-108
	801	2019-01-17 09:17:04.40	-1024	1491	-1002	18	14	0	-115	169	-284	-27
	802	2019-01-17 09:17:04.41	-1027	1483	-1019	16	18	2	149	66	83	-107
	803	2019-01-17 09:17:04.42	-1020	1483	-1017	9	18	2	-105	163	-268	-29
	804	2019-01-17 09:17:04.43	-1025	1476	-1018	6	18	4	144	69	75	-106
	805	2019-01-17 09:17:04.44	-1021	1482	-1030	5	10	4	-116	170	-286	-27
	806	2019-01-17 09:17:04.45	-1023	1472	-1024	5	1	1	133	76	57	-104
	807	2019-01-17 09:17:04.46	-1021	1485	-1019	7	-6	-2	-101	179	-280	-39
	808	2019-01-17 09:17:04.47	-1023	1494	-1010	2	-6	-6	145	92	53	-118
	809	2019-01-17 09:17:04.48	-1016	1494	-1016	-1	-1	-10	-88	180	-268	-46
	810	2019-01-17 09:17:04.49	-1028	1490	-1010	-7	2	-14	141	81	60	-111
	811	2019-01-17 09:17:04.50	-1027	1487	-1022	-9	2	-17	-103	173	-276	-35
	812	2019-01-17 09:17:04.51	-1029	1486	-1014	-6	0	-14	133	85	48	-109
	813	2019-01-17 09:17:04.52	-1028	1487	-1014	-2	0	-13	-83	183	-266	-50
	814	2019-01-17 09:17:04.53	-1026	1485	-1007	0	-1	-12	128	98	30	-113
	815	2019-01-17 09:17:04.54	-1029	1485	-1014	3	2	-8	-104	180	-284	-38
	816	2019-01-17 09:17:04.55	-1026	1482	-1025	7	3	-13	115	77	38	-96
	817	2019-01-17 09:17:04.56	-1025	1480	-1017	9	2	-16	-86	149	-235	-31
	818	2019-01-17 09:17:04.57	-1025	1471	-1032	9	5	-13	110	56	54	-83
	819	2019-01-17 09:17:04.58	-1032	1465	-1030	11	2	-6	-104	123	-227	-9
	820	2019-01-17 09:17:04.59	-1023	1473	-1020	13	-3	2	96	37	59	-66
	821	2019-01-17 09:17:04.60	-1025	1474	-1009	12	-9	7	-100	126	-226	-13
	822	2019-01-17 09:17:04.61	-1028	1475	-1011	5	-16	9	89	65	24	-77
	823	2019-01-17 09:17:04.62	-1026	1483	-1014	0	-20	10	-109	151	-260	-21
	824	2019-01-17 09:17:04.63	-1030	1478	-1025	1	-25	8	58	60	-2	-59
	825	2019-01-17 09:17:04.64	-1031	1484	-1030	2	-22	0	-113	115	-228	-1
	826	2019-01-17 09:17:04.65	-1029	1486	-1030	3	-28	-8	73	38	35	-55
	827	2019-01-17 09:17:04.66	-1025	1483	-1014	2	-28	-13	-78	135	-213	-28
	828	2019-01-17 09:17:04.67	-1027	1485	-1012	-4	-28	-17	98	87	11	-92
	829	2019-01-17 09:17:04.68	-1030	1484	-1013	-14	-26	-15	-64	173	-237	-54
	830	2019-01-17 09:17:04.69	-1033	1479	-1002	-19	-24	-14	72	103	-31	-87
	831	2019-01-17 09:17:04.70	-1039	1479	-1005	-24	-22	-11	-79	155	-234	-38
	832	2019-01-17 09:17:04.71	-1043	1479	-1006	-26	-25	-8	62	85	-23	-73
	833	2019-01-17 09:17:04.72	-1035	1477	-1010	-25	-28	-1	-74	161	-235	-43
	834	2019-01-17 09:17:04.73	-1047	1480	-1013	-22	-31	6	52	94	-42	-73
	835	2019-01-17 09:17:04.74	-1045	1480	-1011	-19	-31	11	-66	158	-224	-46
	836	2019-01-17 09:17:04.75	-1046	1490	-1015	-15	-33	9	50	101	-51	-75
	837	2019-01-17 09:17:04.76	-1045	1490	-1012	-10	-38	7	-71	168	-239	-48
	838	2019-01-17 09:17:04.77	-1033	1483	-999	-6	-39	4	38	122	-84	-80
	839	2019-01-17 09:17:04.78	-1035	1486	-995	-6	-37	2	-75	163	-238	-44
	840	2019-01-17 09:17:04.79	-1035	1488	-984	-8	-31	-1	16	67	-51	-41
	841	2019-01-17 09:17:04.80	-1043	1486	-989	-6	-25	-5	-106	33	-139	36
	842	2019-01-17 09:17:04.81	-1041	1479	-994	-4	-18	-6	-49	-94	45	71
	843	2019-01-17 09:17:04.82	-1041	1474	-998	-4	-17	-8	-126	-79	-47	102
	844	2019-01-17 09:17:04.83	-1062	1477	-1019	-4	-14	-6	-14	-111	97	62
	845	2019-01-17 09:17:04.84	-1054	1487	-1016	-5	-19	-6	-46	-35	-11	40
	846	2019-01-17 09:17:04.85	-1045	1491	-1009	-10	-23	-5	10	-69	79	29
	847	2019-01-17 09:17:04.86	-1051	1476	-1013	-14	-27	-5	-76	-45	-31	60
	848	2019-01-17 09:17:04.87	-1049	1482	-1009	-17	-29	-3	-33	-82	49	57
	849	2019-01-17 09:17:04.88	-1049	1473	-998	-16	-31	-1	-70	-33	-37	51
	850	2019-01-17 09:17:04.89	-1044	1481	-991	-18	-33	0	-15	-57	42	36
	851	2019-01-17 09:17:04.90	-1049	1475	-999	-18	-27	4	-42	4	-46	19
	852	2019-01-17 09:17:04.91	-1058	1477	-993	-16	-21	8	-8	3	-11	2
	853	2019-01-17 09:17:04.92	-1051	1483	-989	-14	-17	5	-20	54	-74	-17
	854	2019-01-17 09:17:04.93	-1041	1481	-997	-9	-17	1	13	38	-25	-25
	855	2019-01-17 09:17:04.94	-1046	1496	-1004	-13	-17	-4	-6	31	-37	-12
	856	2019-01-17 09:17:04.95	-1050	1487	-1004	-16	-24	-7	-21	-57	36	39
	857	2019-01-17 09:17:04.96	-1058	1488	-1005	-19	-24	-12	-45	-94	49	69
	858	2019-01-17 09:17:04.97	-1049	1488	-998	-19	-23	-15	-47	-108	61	77
	859	2019-01-17 09:17:04.98	-1062	1488	-994	-20	-23	-15	-15	-43	28	29
	860	2019-01-17 09:17:04.99	-1049	1481	-994	-22	-18	-11	-15	-1	-14	8
	861	2019-01-17 09:17:05.00	-1047	1474	-992	-23	-16	-3	12	50	-38	-31
	862	2019-01-17 09:17:05.01	-1044	1481	-990	-23	-15	10	-15	60	-75	-22
	863	2019-01-17 09:17:05.02	-1034	1486	-1003	-25	-9	18	19	73	-54	-46
	864	2019-01-17 09:17:05.03	-1039	1485	-1005	-27	-10	23	7	97	-90	-52
	865	2019-01-17 09:17:05.04	-1032	1494	-1001	-24	-13	27	64	122	-58	-93
	866	2019-01-17 09:17:05.05	-1039	1493	-1002	-21	-19	26	7	143	-136	-75
	867	2019-01-17 09:17:05.06	-1035	1500	-1013	-19	-25	24	44	123	-79	-83
	868	2019-01-17 09:17:05.07	-1031	1505	-1007	-13	-32	19	-29	82	-111	-26
	869	2019-01-17 09:17:05.08	-1041	1503	-992	-11	-37	9	5	-29	34	12
	870	2019-01-17 09:17:05.09	-1027	1496	-987	-9	-35	2	-92	-87	-5	89
	871	2019-01-17 09:17:05.10	-1033	1493	-991	-8	-34	-5	-32	-108	76	70
	872	2019-01-17 09:17:05.11	-1039	1489	-989	-6	-32	-5	-93	-56	-37	74
	873	2019-01-17 09:17:05.12	-1042	1486	-997	-6	-35	-1	10	-47	57	18
	874	2019-01-17 09:17:05.13	-1039	1491	-992	-6	-39	-2	-70	-15	-55	42
	875	2019-01-17 09:17:05.14	-1031	1488	-995	-8	-36	-2	27	-49	76	11
	876	2019-01-17 09:17:05.15	-1030	1492	-987	-11	-39	1	-73	-8	-65	40
	877	2019-01-17 09:17:05.16	-1039	1480	-986	-16	-39	2	17	-39	56	11
	878	2019-01-17 09:17:05.17	-1037	1477	-985	-20	-40	6	-98	-6	-92	52
	879	2019-01-17 09:17:05.18	-1036	1479	-1002	-18	-44	9	33	-39	72	3
	880	2019-01-17 09:17:05.19	-1042	1487	-1003	-17	-46	11	-68	9	-77	29
	881	2019-01-17 09:17:05.20	-1042	1490	-984	-14	-45	15	67	-17	84	-25
	882	2019-01-17 09:17:05.21	-1036	1491	-988	-11	-42	15	-62	51	-113	5
	883	2019-01-17 09:17:05.22	-1034	1502	-984	-14	-37	13	70	-19	89	-25
	884	2019-01-17 09:17:05.23	-1036	1499	-974	-17	-35	7	-94	-69	-25	81
	885	2019-01-17 09:17:05.24	-1043	1501	-997	-21	-30	2	10	-231	241	110
	886	2019-01-17 09:17:05.25	-1043	1494	-999	-21	-29	-1	-148	-224	76	186
	887	2019-01-17 09:17:05.26	-1051	1489	-990	-21	-32	4	23	-269	292	123
	888	2019-01-17 09:17:05.27	-1042	1492	-995	-21	-32	5	-118	-163	45	140
	889	2019-01-17 09:17:05.28	-1035	1495	-984	-25	-30	9	51	-152	203	50
	890	2019-01-17 09:17:05.29	-1031	1504	-989	-29	-28	13	-105	-32	-73	68
	891	2019-01-17 09:17:05.30	-1036	1504	-990	-30	-28	19	89	-51	140	-19
	892	2019-01-17 09:17:05.31	-1046	1506	-988	-25	-27	22	-76	69	-145	3
	893	2019-01-17 09:17:05.32	-1039	1508	-995	-20	-28	19	106	-17	123	-44
	894	2019-01-17 09:17:05.33	-1047	1508	-1000	-16	-32	18	-98	8	-106	45
	895	2019-01-17 09:17:05.34	-1038	1506	-989	-15	-38	17	71	-141	212	35
	896	2019-01-17 09:17:05.35	-1044	1512	-981	-9	-41	13	-136	-86	-50	111
	897	2019-01-17 09:17:05.36	-1044	1506	-980	-8	-41	9	56	-154	210	49
	898	2019-01-17 09:17:05.37	-1048	1502	-981	-6	-37	6	-132	-12	-120	72
	899	2019-01-17 09:17:05.38	-1055	1501	-969	-3	-33	6	101	-40	141	-30
	900	2019-01-17 09:17:05.39	-1039	1505	-962	-1	-27	7	-96	103	-199	-3
	901	2019-01-17 09:17:05.40	-1043	1502	-960	-3	-16	7	104	-18	122	-43
	902	2019-01-17 09:17:05.41	-1037	1504	-965	-4	-12	6	-132	27	-159	52
	903	2019-01-17 09:17:05.42	-1038	1508	-982	-4	-12	3	81	-140	221	29
	904	2019-01-17 09:17:05.43	-1042	1510	-986	-2	-17	-3	-137	-59	-78	98
	905	2019-01-17 09:17:05.44	-1044	1503	-991	-5	-22	-12	97	-160	257	31
	906	2019-01-17 09:17:05.45	-1053	1503	-984	-5	-28	-21	-113	-23	-90	68
	907	2019-01-17 09:17:05.46	-1047	1507	-973	-8	-31	-25	134	-119	253	-7
	908	2019-01-17 09:17:05.47	-1051	1481	-972	-21	-28	-22	-115	-7	-108	61
	909	2019-01-17 09:17:05.48	-1055	1489	-960	-24	-24	-17	108	-147	255	19
	910	2019-01-17 09:17:05.49	-1053	1488	-959	-26	-23	-11	-153	-68	-85	110
	911	2019-01-17 09:17:05.50	-1051	1491	-958	-24	-19	-9	84	-191	275	53
	912	2019-01-17 09:17:05.51	-1050	1496	-966	-22	-18	-6	-150	-2	-148	76
	913	2019-01-17 09:17:05.52	-1058	1495	-975	-19	-18	-9	144	-29	173	-57
	914	2019-01-17 09:17:05.53	-1052	1497	-969	-18	-17	-13	-80	166	-246	-43
	915	2019-01-17 09:17:05.54	-1049	1500	-981	-19	-20	-13	213	100	113	-156
	916	2019-01-17 09:17:05.55	-1052	1499	-975	-23	-20	-12	-37	265	-302	-114
	917	2019-01-17 09:17:05.56	-1058	1505	-968	-28	-23	-14	226	134	92	-180
	918	2019-01-17 09:17:05.57	-1057	1491	-967	-33	-24	-12	-53	262	-315	-104
	919	2019-01-17 09:17:05.58	-1055	1499	-968	-34	-25	-11	213	107	106	-160
	920	2019-01-17 09:17:05.59	-1058	1499	-965	-32	-24	-5	-62	242	-304	-90
	921	2019-01-17 09:17:05.60	-1062	1498	-964	-29	-21	-2	192	117	75	-154
	922	2019-01-17 09:17:05.61	-1064	1506	-956	-26	-17	2	-87	280	-367	-96
	923	2019-01-17 09:17:05.62	-1072	1511	-966	-24	-16	3	208	167	41	-187
	924	2019-01-17 09:17:05.63	-1056	1510	-963	-21	-20	4	-56	316	-372	-130
	925	2019-01-17 09:17:05.64	-1058	1512	-963	-21	-19	1	227	163	64	-195
	926	2019-01-17 09:17:05.65	-1051	1515	-964	-20	-19	0	-69	264	-333	-97
	927	2019-01-17 09:17:05.66	-1054	1514	-963	-20	-16	-4	201	65	136	-133
	928	2019-01-17 09:17:05.67	-1068	1511	-962	-19	-12	-9	-107	154	-261	-23
	929	2019-01-17 09:17:05.68	-1056	1512	-963	-19	-9	-16	162	-18	180	-72
	930	2019-01-17 09:17:05.69	-1061	1509	-957	-23	-7	-19	-126	119	-245	3
	931	2019-01-17 09:17:05.70	-1060	1505	-959	-25	-3	-25	157	-41	198	-58
	932	2019-01-17 09:17:05.71	-1055	1492	-947	-24	-5	-23	-151	50	-201	50
	933	2019-01-17 09:17:05.72	-1068	1501	-952	-22	-1	-21	122	-132	254	5
	934	2019-01-17 09:17:05.73	-1064	1493	-973	-20	2	-16	-162	18	-180	72
	935	2019-01-17 09:17:05.74	-1062	1493	-973	-14	2	-5	146	-46	192	-50
	936	2019-01-17 09:17:05.75	-1064	1492	-977	-11	0	1	-131	164	-295	-16
	937	2019-01-17 09:17:05.76	-1063	1510	-969	-9	-1	2	172	79	93	-125
	938	2019-01-17 09:17:05.77	-1057	1513	-962	-10	-5	3	-108	256	-364	-74
	939	2019-01-17 09:17:05.78	-1064	1512	-960	-14	-5	-2	189	105	84	-147
	940	2019-01-17 09:17:05.79	-1055	1510	-961	-20	-4	-8	-130	155	-285	-12
	941	2019-01-17 09:17:05.80	-1069	1503	-973	-24	-6	-12	119	-136	255	8
	942	2019-01-17 09:17:05.81	-1053	1503	-955	-26	-8	-15	-168	-11	-157	89
	943	2019-01-17 09:17:05.82	-1053	1499	-944	-26	-3	-19	152	-92	244	-30
	944	2019-01-17 09:17:05.83	-1069	1504	-942	-28	1	-18	-113	131	-244	-9
	945	2019-01-17 09:17:05.84	-1063	1508	-944	-26	7	-21	193	-4	197	-94
	946	2019-01-17 09:17:05.85	-1061	1505	-946	-21	12	-23	-101	164	-265	-31
	947	2019-01-17 09:17:05.86	-1061	1506	-954	-16	15	-22	193	33	160	-113
	948	2019-01-17 09:17:05.87	-1068	1509	-961	-11	15	-23	-83	220	-303	-68
	949	2019-01-17 09:17:05.88	-1059	1511	-953	-10	17	-22	219	115	104	-167
	950	2019-01-17 09:17:05.89	-1059	1510	-949	-14	17	-22	-50	312	-362	-131
	951	2019-01-17 09:17:05.90	-1058	1516	-940	-18	29	-19	242	168	74	-205
	952	2019-01-17 09:17:05.91	-1048	1516	-955	-21	39	-18	-49	334	-383	-142
	953	2019-01-17 09:17:05.92	-1045	1516	-960	-26	41	-17	220	199	21	-209
	954	2019-01-17 09:17:05.93	-1056	1509	-976	-28	35	-17	-65	333	-398	-134
	955	2019-01-17 09:17:05.94	-1059	1502	-974	-25	24	-12	182	74	108	-128
	956	2019-01-17 09:17:05.95	-1047	1506	-961	-22	14	-13	-124	167	-291	-21
	957	2019-01-17 09:17:05.96	-1058	1503	-965	-19	13	-16	148	8	140	-78
	958	2019-01-17 09:17:05.97	-1054	1507	-956	-14	18	-21	-96	198	-294	-51
	959	2019-01-17 09:17:05.98	-1062	1504	-956	-9	17	-22	217	92	125	-154
	960	2019-01-17 09:17:05.99	-1062	1499	-958	-1	15	-23	-31	295	-326	-132
	961	2019-01-17 09:17:06.00	-1060	1511	-954	0	18	-19	245	170	75	-207
	962	2019-01-17 09:17:06.01	-1063	1505	-958	4	20	-16	-34	328	-362	-147
	963	2019-01-17 09:17:06.02	-1073	1513	-957	5	20	-15	217	217	0	-217
	964	2019-01-17 09:17:06.03	-1074	1521	-959	8	23	-17	-66	371	-437	-152
	965	2019-01-17 09:17:06.04	-1062	1511	-955	8	26	-21	178	142	36	-160
	966	2019-01-17 09:17:06.05	-1058	1513	-960	7	32	-25	-73	252	-325	-89
	967	2019-01-17 09:17:06.06	-1063	1506	-960	6	36	-28	188	103	85	-145
	968	2019-01-17 09:17:06.07	-1063	1510	-966	2	38	-27	-67	272	-339	-102
	969	2019-01-17 09:17:06.08	-1058	1504	-959	-3	37	-26	166	100	66	-133
	970	2019-01-17 09:17:06.09	-1056	1492	-971	-3	32	-25	-83	204	-287	-60
	971	2019-01-17 09:17:06.10	-1057	1493	-963	-1	32	-20	161	29	132	-95
	972	2019-01-17 09:17:06.11	-1060	1488	-959	10	32	-16	-74	204	-278	-65
	973	2019-01-17 09:17:06.12	-1056	1494	-959	17	33	-10	166	115	51	-140
	974	2019-01-17 09:17:06.13	-1055	1496	-957	19	37	-6	-58	311	-369	-126
	975	2019-01-17 09:17:06.14	-1053	1497	-961	17	37	-2	204	225	-21	-214
	976	2019-01-17 09:17:06.15	-1056	1508	-958	14	37	-2	15	405	-390	-210
	977	2019-01-17 09:17:06.16	-1054	1501	-966	8	40	-5	220	234	-14	-227
	978	2019-01-17 09:17:06.17	-1052	1497	-973	4	37	-8	-21	328	-349	-153
	979	2019-01-17 09:17:06.18	-1056	1510	-970	7	38	-10	180	162	18	-171
	980	2019-01-17 09:17:06.19	-1057	1509	-972	10	36	-11	-38	308	-346	-135
	981	2019-01-17 09:17:06.20	-1053	1516	-975	11	37	-17	164	192	-28	-178
	982	2019-01-17 09:17:06.21	-1053	1515	-968	14	39	-17	-24	368	-392	-172
	983	2019-01-17 09:17:06.22	-1054	1506	-978	12	39	-19	196	265	-69	-230
	984	2019-01-17 09:17:06.23	-1048	1495	-978	10	35	-23	13	409	-396	-211
	985	2019-01-17 09:17:06.24	-1054	1494	-972	6	33	-16	208	257	-49	-232
	986	2019-01-17 09:17:06.25	-1060	1492	-970	5	30	-11	24	376	-352	-200
	987	2019-01-17 09:17:06.26	-1050	1487	-976	2	29	-3	206	250	-44	-228
	988	2019-01-17 09:17:06.27	-1053	1493	-969	2	29	6	18	379	-361	-198
	989	2019-01-17 09:17:06.28	-1047	1496	-971	1	28	12	186	262	-76	-224
	990	2019-01-17 09:17:06.29	-1051	1502	-967	4	28	14	23	376	-353	-199
	991	2019-01-17 09:17:06.30	-1045	1513	-968	9	29	11	204	263	-59	-233
	992	2019-01-17 09:17:06.31	-1037	1516	-971	8	34	6	46	385	-339	-215
	993	2019-01-17 09:17:06.32	-1049	1513	-980	8	33	-1	206	290	-84	-248
	994	2019-01-17 09:17:06.33	-1050	1506	-977	9	28	-7	42	401	-359	-221
	995	2019-01-17 09:17:06.34	-1046	1497	-985	11	27	-11	176	272	-96	-224
	996	2019-01-17 09:17:06.35	-1041	1499	-978	12	28	-14	28	351	-323	-189
	997	2019-01-17 09:17:06.36	-1036	1497	-974	16	31	-17	166	235	-69	-200
	998	2019-01-17 09:17:06.37	-1039	1509	-970	14	34	-19	42	335	-293	-188
	999	2019-01-17 09:17:06.38	-1044	1501	-979	9	40	-21	168	226	-58	-197
	1000	2019-01-17 09:17:06.39	-1050	1503	-992	4	40	-20	37	312	-275	-174
	1001	2019-01-17 09:17:06.40	-1049	1494	-986	5	36	-20	154	205	-51	-179
	1002	2019-01-17 09:17:06.41	-1052	1491	-979	6	35	-12	46	300	-254	-173
	1003	2019-01-17 09:17:06.42	-1038	1499	-983	7	29	-8	164	226	-62	-195
	1004	2019-01-17 09:17:06.43	-1032	1502	-983	4	27	-3	53	319	-266	-186
	1005	2019-01-17 09:17:06.44	-1044	1503	-983	4	25	0	122	221	-99	-171
	1006	2019-01-17 09:17:06.45	-1034	1504	-972	1	28	3	11	280	-269	-145
	1007	2019-01-17 09:17:06.46	-1031	1506	-980	0	32	3	114	218	-104	-166
	1008	2019-01-17 09:17:06.47	-1029	1501	-979	-3	29	3	63	325	-262	-194
	1009	2019-01-17 09:17:06.48	-1032	1485	-982	-2	23	5	152	265	-113	-208
	1010	2019-01-17 09:17:06.49	-1040	1493	-991	5	19	8	79	319	-240	-199
	1011	2019-01-17 09:17:06.50	-1033	1501	-985	13	18	9	116	219	-103	-167
	1012	2019-01-17 09:17:06.51	-1029	1510	-987	14	16	5	47	265	-218	-156
	1013	2019-01-17 09:17:06.52	-1021	1517	-976	11	17	1	114	220	-106	-167
	1014	2019-01-17 09:17:06.53	-1024	1525	-976	0	19	-5	80	307	-227	-193
	1015	2019-01-17 09:17:06.54	-1029	1509	-980	-7	19	-8	120	265	-145	-192
	1016	2019-01-17 09:17:06.55	-1034	1509	-992	-9	18	-9	85	299	-214	-192
	1017	2019-01-17 09:17:06.56	-1026	1509	-998	-8	13	-9	99	206	-107	-152
	1018	2019-01-17 09:17:06.57	-1027	1506	-1001	-3	3	-9	45	221	-176	-133
	1019	2019-01-17 09:17:06.58	-1031	1508	-990	2	-3	-11	52	161	-109	-106
	1020	2019-01-17 09:17:06.59	-1038	1517	-987	6	0	-12	48	199	-151	-123
	1021	2019-01-17 09:17:06.60	-1029	1519	-984	13	2	-21	71	186	-115	-128
	1022	2019-01-17 09:17:06.61	-1039	1506	-982	10	7	-25	73	239	-166	-156
	1023	2019-01-17 09:17:06.62	-1037	1501	-984	8	8	-27	76	205	-129	-140
	1024	2019-01-17 09:17:06.63	-1041	1482	-991	7	6	-26	81	210	-129	-145
	1025	2019-01-17 09:17:06.64	-1035	1481	-989	8	3	-17	44	164	-120	-104
	1026	2019-01-17 09:17:06.65	-1039	1471	-992	12	-4	-10	44	176	-132	-110
	1027	2019-01-17 09:17:06.66	-1045	1474	-983	17	-9	-4	13	159	-146	-86
	1028	2019-01-17 09:17:06.67	-1050	1487	-973	20	-8	2	65	167	-102	-116
	1029	2019-01-17 09:17:06.68	-1043	1489	-977	16	-7	2	61	170	-109	-115
	1030	2019-01-17 09:17:06.69	-1049	1494	-972	13	-4	4	109	189	-80	-149
	1031	2019-01-17 09:17:06.70	-1045	1494	-980	4	2	2	41	185	-144	-113
	1032	2019-01-17 09:17:06.71	-1041	1493	-977	-1	5	-1	74	171	-97	-122
	1033	2019-01-17 09:17:06.72	-1044	1490	-987	-4	9	-1	2	145	-143	-73
	1034	2019-01-17 09:17:06.73	-1046	1493	-995	-3	6	-2	75	102	-27	-88
	1035	2019-01-17 09:17:06.74	-1047	1495	-990	-2	1	-3	3	64	-61	-33
	1036	2019-01-17 09:17:06.75	-1055	1500	-995	-2	-2	-4	49	-26	75	-11
	1037	2019-01-17 09:17:06.76	-1038	1507	-984	-5	-5	-11	-71	-67	-4	69
	1038	2019-01-17 09:17:06.77	-1042	1500	-984	-9	-1	-15	14	-77	91	31
	1039	2019-01-17 09:17:06.78	-1048	1504	-981	-12	4	-17	-26	-2	-24	14
	1040	2019-01-17 09:17:06.79	-1045	1503	-983	-12	12	-21	112	32	80	-72
	1041	2019-01-17 09:17:06.80	-1052	1502	-987	-13	14	-20	26	102	-76	-64
	1042	2019-01-17 09:17:06.81	-1044	1503	-996	-12	11	-19	128	84	44	-106
	1043	2019-01-17 09:17:06.82	-1043	1519	-998	-10	10	-23	13	145	-132	-79
	1044	2019-01-17 09:17:06.83	-1045	1515	-991	-9	4	-26	132	127	5	-129
	1045	2019-01-17 09:17:06.84	-1051	1503	-993	-8	-2	-28	9	206	-197	-107
	1046	2019-01-17 09:17:06.85	-1048	1490	-988	-4	-9	-26	101	76	25	-88
	1047	2019-01-17 09:17:06.86	-1050	1485	-978	3	-11	-21	-46	81	-127	-17
	1048	2019-01-17 09:17:06.87	-1062	1491	-982	7	-9	-17	93	44	49	-68
	1049	2019-01-17 09:17:06.88	-1043	1487	-976	10	-6	-12	-38	152	-190	-57
	1050	2019-01-17 09:17:06.89	-1054	1495	-970	12	-3	-7	121	126	-5	-123
	1051	2019-01-17 09:17:06.90	-1050	1490	-975	8	4	-7	-5	241	-246	-118
	1052	2019-01-17 09:17:06.91	-1049	1491	-979	9	10	-6	152	178	-26	-165
	1053	2019-01-17 09:17:06.92	-1054	1484	-987	11	13	-6	-13	256	-269	-121
	1054	2019-01-17 09:17:06.93	-1046	1490	-986	13	17	-10	147	157	-10	-152
	1055	2019-01-17 09:17:06.94	-1047	1493	-982	11	21	-12	-2	253	-255	-125
	1056	2019-01-17 09:17:06.95	-1037	1492	-989	7	22	-14	167	147	20	-157
	1057	2019-01-17 09:17:06.96	-1038	1482	-994	4	17	-12	-16	236	-252	-110
	1058	2019-01-17 09:17:06.97	-1048	1482	-1000	2	12	-11	161	128	33	-144
	1059	2019-01-17 09:17:06.98	-1053	1481	-998	1	9	-9	-11	247	-258	-118
	1060	2019-01-17 09:17:06.99	-1044	1477	-989	1	8	-9	175	149	26	-162
	1061	2019-01-17 09:17:07.00	-1043	1484	-992	1	9	-8	-24	253	-277	-114
	1062	2019-01-17 09:17:07.01	-1044	1488	-990	-2	13	-6	160	131	29	-145
	1063	2019-01-17 09:17:07.02	-1051	1492	-988	-4	17	-5	-41	250	-291	-104
	1064	2019-01-17 09:17:07.03	-1040	1496	-989	-7	18	-7	167	148	19	-157
	1065	2019-01-17 09:17:07.04	-1040	1496	-999	-8	16	-9	-26	293	-319	-133
	1066	2019-01-17 09:17:07.05	-1037	1505	-997	-10	18	-15	188	179	9	-183
	1067	2019-01-17 09:17:07.06	-1028	1499	-992	-14	15	-22	-16	341	-357	-162
	1068	2019-01-17 09:17:07.07	-1035	1497	-1006	-16	11	-25	183	161	22	-172
	1069	2019-01-17 09:17:07.08	-1046	1482	-1006	-17	5	-23	-58	244	-302	-93
	1070	2019-01-17 09:17:07.09	-1040	1486	-983	-14	1	-21	152	65	87	-108
	1071	2019-01-17 09:17:07.10	-1029	1480	-980	-13	2	-16	-72	210	-282	-69
	1072	2019-01-17 09:17:07.11	-1032	1483	-987	-8	3	-8	169	82	87	-125
	1073	2019-01-17 09:17:07.12	-1044	1485	-984	-4	6	0	-41	261	-302	-110
	1074	2019-01-17 09:17:07.13	-1035	1488	-1001	2	6	8	203	119	84	-161
	1075	2019-01-17 09:17:07.14	-1044	1493	-1002	4	-2	10	-30	285	-315	-127
	1076	2019-01-17 09:17:07.15	-1039	1499	-996	3	-5	11	206	122	84	-164
	1077	2019-01-17 09:17:07.16	-1037	1520	-989	0	-4	7	-8	335	-343	-163
	1078	2019-01-17 09:17:07.17	-1045	1521	-986	-8	0	-2	229	157	72	-193
	1079	2019-01-17 09:17:07.18	-1043	1513	-988	-11	4	-12	-40	297	-337	-128
	1080	2019-01-17 09:17:07.19	-1036	1508	-989	-11	6	-18	157	15	142	-86
	1081	2019-01-17 09:17:07.20	-1050	1492	-999	-8	4	-23	-115	142	-257	-13
	1082	2019-01-17 09:17:07.21	-1043	1484	-989	-4	-5	-24	116	-37	153	-39
	1083	2019-01-17 09:17:07.22	-1050	1484	-983	2	-6	-17	-133	178	-311	-22
	1084	2019-01-17 09:17:07.23	-1043	1492	-985	5	-2	-11	140	13	127	-76
	1085	2019-01-17 09:17:07.24	-1040	1500	-974	1	-5	-9	-83	234	-317	-75
	1086	2019-01-17 09:17:07.25	-1039	1497	-972	-3	2	-9	182	67	115	-124
	1087	2019-01-17 09:17:07.26	-1051	1492	-987	-7	2	-8	-86	289	-375	-101
	1088	2019-01-17 09:17:07.27	-1041	1486	-988	-6	2	-4	176	87	89	-131
	1089	2019-01-17 09:17:07.28	-1042	1488	-990	-1	2	-3	-84	282	-366	-99
	1090	2019-01-17 09:17:07.29	-1034	1491	-990	2	1	-1	198	90	108	-144
	1091	2019-01-17 09:17:07.30	-1048	1495	-977	5	-3	0	-62	329	-391	-133
	1092	2019-01-17 09:17:07.31	-1043	1486	-991	2	-4	0	193	127	66	-160
	1093	2019-01-17 09:17:07.32	-1052	1486	-989	2	-4	-1	-91	330	-421	-119
	1094	2019-01-17 09:17:07.33	-1052	1493	-1004	7	-6	-3	186	52	134	-119
	1095	2019-01-17 09:17:07.34	-1041	1486	-991	7	-11	-5	-75	222	-297	-73
	1096	2019-01-17 09:17:07.35	-1051	1474	-983	6	-11	-5	166	-36	202	-65
	1097	2019-01-17 09:17:07.36	-1045	1476	-981	7	-7	-3	-132	176	-308	-22
	1098	2019-01-17 09:17:07.37	-1054	1481	-981	10	1	0	136	-17	153	-59
	1099	2019-01-17 09:17:07.38	-1044	1479	-985	10	10	2	-122	228	-350	-53
	1100	2019-01-17 09:17:07.39	-1042	1485	-984	7	16	4	164	39	125	-101
	1101	2019-01-17 09:17:07.40	-1048	1478	-996	2	16	4	-98	299	-397	-100
	1102	2019-01-17 09:17:07.41	-1049	1475	-995	-3	13	10	200	94	106	-147
	1103	2019-01-17 09:17:07.42	-1046	1483	-999	-4	9	12	-55	328	-383	-136
	1104	2019-01-17 09:17:07.43	-1047	1489	-990	-10	9	12	233	94	139	-163
	1105	2019-01-17 09:17:07.44	-1045	1499	-983	-17	8	7	-35	344	-379	-154
	1106	2019-01-17 09:17:07.45	-1039	1505	-983	-21	10	4	231	102	129	-166
	1107	2019-01-17 09:17:07.46	-1045	1501	-994	-30	12	-4	-65	313	-378	-124
	1108	2019-01-17 09:17:07.47	-1051	1494	-1002	-33	11	-5	178	8	170	-93
	1109	2019-01-17 09:17:07.48	-1043	1500	-994	-32	5	-8	-99	222	-321	-61
	1110	2019-01-17 09:17:07.49	-1045	1502	-1000	-27	4	-10	192	-19	211	-86
	1111	2019-01-17 09:17:07.50	-1047	1511	-981	-28	4	-10	-52	244	-296	-96
	1112	2019-01-17 09:17:07.51	-1049	1509	-972	-24	8	-13	230	29	201	-129
	1113	2019-01-17 09:17:07.52	-1045	1503	-983	-23	15	-15	-50	290	-340	-120
	1114	2019-01-17 09:17:07.53	-1037	1507	-980	-19	21	-15	217	60	157	-138
	1115	2019-01-17 09:17:07.54	-1047	1498	-988	-14	26	-13	-70	285	-355	-107
	1116	2019-01-17 09:17:07.55	-1040	1495	-994	-9	28	-12	200	40	160	-120
	1117	2019-01-17 09:17:07.56	-1038	1494	-998	-5	26	-7	-76	261	-337	-92
	1118	2019-01-17 09:17:07.57	-1028	1494	-985	-4	24	-4	195	29	166	-112
	1119	2019-01-17 09:17:07.58	-1034	1497	-981	-6	26	-2	-75	276	-351	-100
	1120	2019-01-17 09:17:07.59	-1022	1486	-992	-6	28	1	184	55	129	-119
	1121	2019-01-17 09:17:07.60	-1029	1494	-1001	-3	25	6	-64	314	-378	-125
	1122	2019-01-17 09:17:07.61	-1028	1488	-1006	0	18	6	188	80	108	-134
	1123	2019-01-17 09:17:07.62	-1054	1497	-1003	2	12	11	-61	335	-396	-137
	1124	2019-01-17 09:17:07.63	-1028	1497	-994	2	5	10	224	107	117	-165
	1125	2019-01-17 09:17:07.64	-1027	1500	-980	1	4	6	6	366	-360	-186
	1126	2019-01-17 09:17:07.65	-1029	1498	-974	-2	6	5	243	102	141	-172
	1127	2019-01-17 09:17:07.66	-1021	1503	-971	-6	16	4	-39	333	-372	-147
	1128	2019-01-17 09:17:07.67	-1028	1494	-987	-11	20	5	195	78	117	-136
	1129	2019-01-17 09:17:07.68	-1035	1495	-986	-15	21	7	-49	314	-363	-132
	1130	2019-01-17 09:17:07.69	-1024	1500	-984	-13	19	7	200	75	125	-137
	1131	2019-01-17 09:17:07.70	-1031	1517	-987	-13	17	4	-27	313	-340	-143
	1132	2019-01-17 09:17:07.71	-1024	1527	-985	-13	19	-1	179	26	153	-102
	1133	2019-01-17 09:17:07.72	-1026	1526	-988	-19	20	-8	-92	206	-298	-57
	1134	2019-01-17 09:17:07.73	-1027	1526	-1003	-18	19	-11	93	-74	167	-9
	1135	2019-01-17 09:17:07.74	-1029	1520	-992	-16	14	-17	-148	159	-307	-5
	1136	2019-01-17 09:17:07.75	-1028	1509	-986	-7	12	-17	67	-56	123	-5
	1137	2019-01-17 09:17:07.76	-1017	1498	-998	-1	14	-9	-127	195	-322	-34
	1138	2019-01-17 09:17:07.77	-1029	1500	-991	5	11	-2	111	-4	115	-53
	1139	2019-01-17 09:17:07.78	-1029	1506	-992	14	9	5	-81	248	-329	-83
	1140	2019-01-17 09:17:07.79	-1027	1510	-987	19	6	7	155	34	121	-94
	1141	2019-01-17 09:17:07.80	-1041	1520	-982	22	9	6	-18	275	-293	-128
	1142	2019-01-17 09:17:07.81	-1022	1521	-978	19	14	4	208	84	124	-146
	1143	2019-01-17 09:17:07.82	-1016	1515	-997	15	16	4	9	300	-291	-154
	1144	2019-01-17 09:17:07.83	-1026	1508	-1008	9	10	4	150	-55	205	-47
	1145	2019-01-17 09:17:07.84	-1037	1496	-1002	7	6	5	-98	43	-141	27
	1146	2019-01-17 09:17:07.85	-1032	1502	-998	13	2	5	60	-200	260	70
	1147	2019-01-17 09:17:07.86	-1028	1515	-995	19	-1	5	-105	31	-136	37
	1148	2019-01-17 09:17:07.87	-1036	1512	-992	25	-2	4	60	-188	248	64
	1149	2019-01-17 09:17:07.88	-1045	1522	-991	26	-5	1	-142	-27	-115	84
	1150	2019-01-17 09:17:07.89	-1034	1523	-990	30	-4	-3	2	-222	224	110
	1151	2019-01-17 09:17:07.90	-1032	1507	-980	35	1	-6	-133	71	-204	31
	1152	2019-01-17 09:17:07.91	-1040	1495	-988	40	12	-5	69	-26	95	-21
	1153	2019-01-17 09:17:07.92	-1040	1497	-993	49	20	-5	-35	238	-273	-101
	1154	2019-01-17 09:17:07.93	-1047	1496	-989	56	26	-5	156	79	77	-117
	1155	2019-01-17 09:17:07.94	-1047	1497	-991	59	31	-6	98	244	-146	-171
	1156	2019-01-17 09:17:07.95	-1035	1506	-990	57	32	-13	241	10	231	-125
	1157	2019-01-17 09:17:07.96	-1034	1503	-988	51	35	-21	68	236	-168	-152
	1158	2019-01-17 09:17:07.97	-1035	1494	-994	45	37	-23	156	62	94	-109
	1159	2019-01-17 09:17:07.98	-1045	1489	-989	41	42	-27	14	266	-252	-140
	1160	2019-01-17 09:17:07.99	-1045	1484	-999	40	43	-23	121	67	54	-94
	1161	2019-01-17 09:17:08.00	-1050	1477	-1001	41	41	-21	-12	250	-262	-119
	1162	2019-01-17 09:17:08.01	-1050	1469	-1017	43	39	-14	125	96	29	-110
	1163	2019-01-17 09:17:08.02	-1048	1472	-1018	47	34	-3	48	294	-246	-171
	1164	2019-01-17 09:17:08.03	-1045	1476	-1006	54	30	2	180	162	18	-171
	1165	2019-01-17 09:17:08.04	-1038	1484	-996	54	32	3	110	361	-251	-235
	1166	2019-01-17 09:17:08.05	-1028	1484	-1005	52	36	5	229	217	12	-223
	1167	2019-01-17 09:17:08.06	-1043	1482	-1015	50	40	9	159	364	-205	-261
	1168	2019-01-17 09:17:08.07	-1036	1485	-1005	50	44	8	251	221	30	-236
	1169	2019-01-17 09:17:08.08	-1033	1490	-1012	52	46	6	157	363	-206	-260
	1170	2019-01-17 09:17:08.09	-1039	1496	-1035	54	49	7	214	208	6	-211
	1171	2019-01-17 09:17:08.10	-1044	1499	-1034	61	47	8	100	271	-171	-185
	1172	2019-01-17 09:17:08.11	-1047	1499	-1037	65	45	4	99	28	71	-63
	1173	2019-01-17 09:17:08.12	-1040	1506	-1034	70	45	-4	-2	117	-119	-57
	1174	2019-01-17 09:17:08.13	-1049	1493	-1031	71	48	-16	82	38	44	-60
	1175	2019-01-17 09:17:08.14	-1042	1476	-1028	69	50	-16	81	238	-157	-159
	1176	2019-01-17 09:17:08.15	-1042	1476	-1026	72	58	-9	149	158	-9	-153
	1177	2019-01-17 09:17:08.16	-1053	1475	-1034	78	65	3	113	302	-189	-207
	1178	2019-01-17 09:17:08.17	-1042	1480	-1042	83	73	19	187	247	-60	-217
	1179	2019-01-17 09:17:08.18	-1048	1495	-1040	87	77	30	221	402	-181	-311
	1180	2019-01-17 09:17:08.19	-1042	1502	-1035	90	81	35	294	353	-59	-323
	1181	2019-01-17 09:17:08.20	-1051	1523	-1040	89	87	38	301	464	-163	-382
	1182	2019-01-17 09:17:08.21	-1047	1522	-1049	91	88	31	322	387	-65	-354
	1183	2019-01-17 09:17:08.22	-1042	1526	-1050	100	87	22	265	401	-136	-333
	1184	2019-01-17 09:17:08.23	-1033	1527	-1043	111	87	10	249	274	-25	-261
	1185	2019-01-17 09:17:08.24	-1042	1529	-1051	119	95	-1	294	380	-86	-337
	1186	2019-01-17 09:17:08.25	-1040	1527	-1054	128	104	-13	377	417	-40	-397
	1187	2019-01-17 09:17:08.26	-1033	1516	-1053	137	109	-21	492	605	-113	-548
	1188	2019-01-17 09:17:08.27	-1030	1497	-1049	149	117	-25	554	681	-127	-617
	1189	2019-01-17 09:17:08.28	-1031	1491	-1053	157	128	-23	649	745	-96	-697
	1190	2019-01-17 09:17:08.29	-1029	1486	-1061	166	142	-21	684	757	-73	-720
	1191	2019-01-17 09:17:08.30	-1016	1489	-1070	174	154	-17	770	784	-14	-777
	1192	2019-01-17 09:17:08.31	-1007	1469	-1078	180	164	-14	744	765	-21	-754
	1193	2019-01-17 09:17:08.32	-1013	1459	-1088	186	169	-12	775	712	63	-743
	1194	2019-01-17 09:17:08.33	-1013	1448	-1111	195	169	-5	692	665	27	-678
	1195	2019-01-17 09:17:08.34	-1009	1446	-1107	205	162	3	724	600	124	-662
	1196	2019-01-17 09:17:08.35	-1014	1441	-1099	213	159	14	680	563	117	-621
	1197	2019-01-17 09:17:08.36	-1010	1428	-1110	220	153	22	719	490	229	-604
	1198	2019-01-17 09:17:08.37	-1006	1411	-1105	227	154	32	621	479	142	-550
	1199	2019-01-17 09:17:08.38	-995	1401	-1090	239	155	44	635	382	253	-508
	1200	2019-01-17 09:17:08.39	-997	1406	-1113	248	156	52	554	423	131	-488
	1201	2019-01-17 09:17:08.40	-982	1416	-1095	247	155	58	642	337	305	-489
	1202	2019-01-17 09:17:08.41	-993	1404	-1101	242	155	58	555	308	247	-431
	1203	2019-01-17 09:17:08.42	-986	1411	-1120	226	155	61	600	215	385	-407
	1204	2019-01-17 09:17:08.43	-986	1418	-1132	213	151	63	478	235	243	-356
	1205	2019-01-17 09:17:08.44	-967	1419	-1127	204	150	58	577	204	373	-390
	1206	2019-01-17 09:17:08.45	-967	1432	-1139	200	158	55	513	292	221	-402
	1207	2019-01-17 09:17:08.46	-962	1447	-1145	189	168	47	588	183	405	-385
	1208	2019-01-17 09:17:08.47	-958	1451	-1161	178	176	42	553	299	254	-426
	1209	2019-01-17 09:17:08.48	-960	1441	-1163	169	178	31	736	266	470	-501
	1210	2019-01-17 09:17:08.49	-953	1429	-1168	162	171	25	640	379	261	-509
	1211	2019-01-17 09:17:08.50	-971	1422	-1165	154	161	20	715	289	426	-502
	1212	2019-01-17 09:17:08.51	-968	1405	-1165	151	142	22	595	422	173	-508
	1213	2019-01-17 09:17:08.52	-970	1400	-1183	152	127	29	702	315	387	-508
	1214	2019-01-17 09:17:08.53	-976	1404	-1172	150	112	34	597	422	175	-509
	1215	2019-01-17 09:17:08.54	-952	1408	-1167	145	104	41	732	272	460	-502
	1216	2019-01-17 09:17:08.55	-946	1409	-1163	141	109	44	727	416	311	-571
	1217	2019-01-17 09:17:08.56	-944	1411	-1166	133	120	46	994	356	638	-675
	1218	2019-01-17 09:17:08.57	-954	1413	-1161	128	128	49	1081	617	464	-849
	1219	2019-01-17 09:17:08.58	-939	1416	-1161	124	138	52	1314	508	806	-911
	1220	2019-01-17 09:17:08.59	-944	1414	-1165	122	147	53	1272	703	569	-987
	1221	2019-01-17 09:17:08.60	-946	1425	-1160	120	152	53	1364	463	901	-913
	1222	2019-01-17 09:17:08.61	-943	1439	-1165	118	151	51	1186	603	583	-894
	1223	2019-01-17 09:17:08.62	-946	1439	-1181	117	151	49	1249	397	852	-823
	1224	2019-01-17 09:17:08.63	-940	1434	-1176	113	153	51	1199	614	585	-906
	1225	2019-01-17 09:17:08.64	-943	1428	-1183	115	157	50	1332	425	907	-878
	1226	2019-01-17 09:17:08.65	-941	1432	-1182	118	164	51	1301	665	636	-983
	1227	2019-01-17 09:17:08.66	-941	1425	-1179	120	166	46	1361	428	933	-894
	1228	2019-01-17 09:17:08.67	-935	1408	-1194	122	167	44	1281	645	636	-963
	1229	2019-01-17 09:17:08.68	-919	1402	-1187	123	171	40	1324	350	974	-837
	1230	2019-01-17 09:17:08.69	-916	1394	-1186	121	168	38	1221	550	671	-885
	1231	2019-01-17 09:17:08.70	-897	1390	-1203	116	172	41	1201	291	910	-746
	1232	2019-01-17 09:17:08.71	-893	1373	-1208	111	177	43	1093	526	567	-809
	1233	2019-01-17 09:17:08.72	-899	1369	-1199	109	188	52	1154	280	874	-717
	1234	2019-01-17 09:17:08.73	-894	1385	-1214	114	204	68	1207	567	640	-887
	1235	2019-01-17 09:17:08.74	-904	1396	-1224	117	216	83	1232	284	948	-758
	1236	2019-01-17 09:17:08.75	-901	1395	-1245	114	222	95	1164	509	655	-836
	1237	2019-01-17 09:17:08.76	-896	1406	-1237	116	212	100	1080	184	896	-632
	1238	2019-01-17 09:17:08.77	-886	1402	-1240	117	200	102	955	395	560	-675
	1239	2019-01-17 09:17:08.78	-888	1401	-1254	112	189	104	905	110	795	-507
	1240	2019-01-17 09:17:08.79	-885	1386	-1258	110	179	106	827	376	451	-601
	1241	2019-01-17 09:17:08.80	-878	1372	-1259	110	177	107	768	66	702	-417
	1242	2019-01-17 09:17:08.81	-864	1371	-1264	118	181	115	692	283	409	-487
	1243	2019-01-17 09:17:08.82	-856	1391	-1270	119	187	123	646	-34	680	-306
	1244	2019-01-17 09:17:08.83	-854	1398	-1261	122	196	132	595	232	363	-413
	1245	2019-01-17 09:17:08.84	-840	1405	-1260	121	198	141	537	-78	615	-229
	1246	2019-01-17 09:17:08.85	-833	1434	-1278	121	202	143	473	153	320	-313
	1247	2019-01-17 09:17:08.86	-818	1448	-1294	114	203	140	444	-167	611	-138
	1248	2019-01-17 09:17:08.87	-814	1454	-1293	106	202	125	405	126	279	-265
	1249	2019-01-17 09:17:08.88	-809	1427	-1310	105	196	113	382	-99	481	-141
	1250	2019-01-17 09:17:08.89	-786	1412	-1305	110	191	100	325	256	69	-290
	1251	2019-01-17 09:17:08.90	-777	1393	-1313	125	189	86	298	-34	332	-132
	1252	2019-01-17 09:17:08.91	-764	1376	-1314	142	192	78	267	241	26	-254
	1253	2019-01-17 09:17:08.92	-751	1368	-1326	157	196	73	255	-115	370	-70
	1254	2019-01-17 09:17:08.93	-740	1372	-1334	165	196	73	227	133	94	-180
	1255	2019-01-17 09:17:08.94	-743	1376	-1331	164	193	78	231	-185	416	-23
	1256	2019-01-17 09:17:08.95	-743	1368	-1333	158	184	86	209	132	77	-170
	1257	2019-01-17 09:17:08.96	-749	1364	-1335	157	175	93	197	-154	351	-21
	1258	2019-01-17 09:17:08.97	-731	1350	-1341	157	164	102	163	178	-15	-170
	1259	2019-01-17 09:17:08.98	-748	1349	-1347	164	153	109	143	-117	260	-13
	1260	2019-01-17 09:17:08.99	-744	1346	-1331	175	147	112	104	199	-95	-151
	1261	2019-01-17 09:17:09.00	-744	1357	-1341	183	140	109	117	-140	257	11
	1262	2019-01-17 09:17:09.01	-734	1360	-1343	181	125	103	117	153	-36	-135
	1263	2019-01-17 09:17:09.02	-736	1359	-1343	171	107	94	131	-164	295	16
	1264	2019-01-17 09:17:09.03	-739	1351	-1356	155	90	91	118	178	-60	-148
	1265	2019-01-17 09:17:09.04	-745	1342	-1364	140	77	89	117	-147	264	15
	1266	2019-01-17 09:17:09.05	-740	1345	-1370	128	67	89	86	164	-78	-125
	1267	2019-01-17 09:17:09.06	-737	1359	-1367	118	57	87	83	-174	257	45
	1268	2019-01-17 09:17:09.07	-720	1368	-1364	103	53	92	66	129	-63	-97
	1269	2019-01-17 09:17:09.08	-731	1362	-1368	87	58	97	59	-198	257	69
	1270	2019-01-17 09:17:09.09	-711	1371	-1362	72	67	106	33	148	-115	-90
	1271	2019-01-17 09:17:09.10	-724	1383	-1356	64	76	114	34	-164	198	65
	1272	2019-01-17 09:17:09.11	-717	1399	-1346	65	88	120	28	171	-143	-99
	1273	2019-01-17 09:17:09.12	-714	1387	-1348	70	91	119	47	-135	182	44
	1274	2019-01-17 09:17:09.13	-717	1391	-1360	82	92	118	45	228	-183	-136
	1275	2019-01-17 09:17:09.14	-714	1384	-1385	99	88	111	61	-92	153	15
	1276	2019-01-17 09:17:09.15	-709	1386	-1388	116	76	98	49	257	-208	-153
	1277	2019-01-17 09:17:09.16	-717	1383	-1385	142	64	81	48	-87	135	19
	1278	2019-01-17 09:17:09.17	-702	1374	-1373	163	56	57	25	258	-233	-141
	1279	2019-01-17 09:17:09.18	-692	1366	-1354	181	58	34	12	-98	110	43
	1280	2019-01-17 09:17:09.19	-696	1354	-1366	191	71	12	-19	219	-238	-100
	1281	2019-01-17 09:17:09.20	-696	1332	-1384	191	83	-3	-15	-146	131	80
	1282	2019-01-17 09:17:09.21	-694	1320	-1389	185	86	-9	-5	195	-200	-95
	1283	2019-01-17 09:17:09.22	-691	1316	-1400	174	89	-10	24	-145	169	60
	1284	2019-01-17 09:17:09.23	-698	1312	-1414	164	90	-8	20	180	-160	-100
	1285	2019-01-17 09:17:09.24	-688	1302	-1409	150	92	-5	27	-142	169	57
	1286	2019-01-17 09:17:09.25	-704	1284	-1407	140	88	-2	9	207	-198	-108
	1287	2019-01-17 09:17:09.26	-705	1290	-1429	134	82	2	-3	-132	129	67
	1288	2019-01-17 09:17:09.27	-705	1290	-1425	132	70	3	-11	203	-214	-96
	1289	2019-01-17 09:17:09.28	-701	1293	-1421	127	62	0	-1	-125	124	63
	1290	2019-01-17 09:17:09.29	-707	1292	-1403	127	61	-13	-16	214	-230	-99
	1291	2019-01-17 09:17:09.30	-698	1304	-1401	119	70	-24	1	-128	129	63
	1292	2019-01-17 09:17:09.31	-677	1316	-1385	110	82	-40	13	180	-167	-96
	1293	2019-01-17 09:17:09.32	-661	1312	-1362	99	95	-56	26	-136	162	55
	1294	2019-01-17 09:17:09.33	-666	1313	-1384	89	113	-72	10	196	-186	-103
	1295	2019-01-17 09:17:09.34	-653	1303	-1387	77	124	-88	23	-119	142	48
	1296	2019-01-17 09:17:09.35	-650	1294	-1424	68	127	-101	17	187	-170	-102
	1297	2019-01-17 09:17:09.36	-656	1292	-1434	59	115	-104	39	-129	168	45
	1298	2019-01-17 09:17:09.37	-639	1282	-1434	52	103	-106	37	206	-169	-121
	1299	2019-01-17 09:17:09.38	-649	1284	-1445	48	92	-106	47	-96	143	24
	1300	2019-01-17 09:17:09.39	-653	1288	-1467	41	77	-104	17	201	-184	-109
	1301	2019-01-17 09:17:09.40	-659	1287	-1466	42	55	-106	11	-122	133	55
	1302	2019-01-17 09:17:09.41	-665	1278	-1456	42	29	-110	-13	171	-184	-79
	1303	2019-01-17 09:17:09.42	-672	1269	-1446	37	7	-111	-5	-126	121	65
	1304	2019-01-17 09:17:09.43	-693	1275	-1483	24	-6	-108	-11	152	-163	-70
	1305	2019-01-17 09:17:09.44	-685	1283	-1471	5	-27	-105	-8	-167	159	87
	1306	2019-01-17 09:17:09.45	-695	1272	-1447	-17	-42	-104	-30	117	-147	-43
	1307	2019-01-17 09:17:09.46	-713	1246	-1420	-48	-52	-97	-22	-154	132	88
	1308	2019-01-17 09:17:09.47	-721	1241	-1416	-46	-47	-91	-19	83	-102	-32
	1309	2019-01-17 09:17:09.48	-724	1255	-1420	-42	-34	-87	6	-202	208	98
	1310	2019-01-17 09:17:09.49	-729	1275	-1416	-49	-28	-83	-7	90	-97	-41
	1311	2019-01-17 09:17:09.50	-728	1271	-1387	-57	-21	-87	-6	-165	159	85
	1312	2019-01-17 09:17:09.51	-728	1269	-1398	-67	-10	-93	-14	111	-125	-48
	1313	2019-01-17 09:17:09.52	-713	1266	-1402	-76	7	-106	-9	-140	131	74
	1314	2019-01-17 09:17:09.53	-717	1260	-1410	-79	27	-111	-16	140	-156	-62
	1315	2019-01-17 09:17:09.54	-724	1261	-1426	-79	46	-115	0	-94	94	47
	1316	2019-01-17 09:17:09.55	-726	1258	-1437	-82	52	-117	-4	179	-183	-87
	1317	2019-01-17 09:17:09.56	-720	1251	-1439	-92	46	-117	3	-66	69	31
	1318	2019-01-17 09:17:09.57	-715	1258	-1440	-105	36	-114	8	147	-139	-77
	1319	2019-01-17 09:17:09.58	-699	1254	-1433	-123	25	-108	34	-117	151	41
	1320	2019-01-17 09:17:09.59	-688	1260	-1416	-138	17	-99	24	101	-77	-62
	1321	2019-01-17 09:17:09.60	-687	1261	-1401	-148	17	-90	28	-111	139	41
	1322	2019-01-17 09:17:09.61	-685	1265	-1396	-154	24	-77	23	116	-93	-69
	1323	2019-01-17 09:17:09.62	-682	1282	-1417	-159	26	-65	32	-104	136	36
	1324	2019-01-17 09:17:09.63	-687	1290	-1417	-163	22	-52	26	74	-48	-50
	1325	2019-01-17 09:17:09.64	-697	1286	-1436	-167	8	-45	36	-173	209	68
	1326	2019-01-17 09:17:09.65	-700	1287	-1428	-174	-11	-40	43	26	17	-34
	1327	2019-01-17 09:17:09.66	-700	1290	-1438	-174	-34	-34	51	-135	186	42
	1328	2019-01-17 09:17:09.67	-673	1279	-1421	-168	-53	-36	16	98	-82	-57
	1329	2019-01-17 09:17:09.68	-724	1260	-1401	-154	-59	-34	4	-12	16	4
	1330	2019-01-17 09:17:09.69	-715	1337	-1396	-141	-31	-28	-14	182	-196	-84
	1331	2019-01-17 09:17:09.70	-731	1324	-1467	-132	-41	-36	-23	-38	15	30
	1332	2019-01-17 09:17:09.71	-726	1299	-1441	-140	-88	-37	-31	77	-108	-23
	1333	2019-01-17 09:17:09.72	-725	1308	-1414	-151	-118	-38	-9	-110	101	59
	1334	2019-01-17 09:17:09.73	-742	1323	-1415	-167	-119	-46	-7	71	-78	-32
	1335	2019-01-17 09:17:09.74	-747	1340	-1414	-180	-112	-46	-10	-78	68	44
	1336	2019-01-17 09:17:09.75	-758	1342	-1382	-185	-102	-39	-15	61	-76	-23
	1337	2019-01-17 09:17:09.76	-758	1335	-1368	-187	-91	-25	-26	-98	72	62
	1338	2019-01-17 09:17:09.77	-772	1339	-1358	-186	-85	-14	-32	27	-59	2
	1339	2019-01-17 09:17:09.78	-761	1345	-1341	-180	-73	-4	-4	-93	89	48
	1340	2019-01-17 09:17:09.79	-773	1338	-1350	-168	-59	3	5	70	-65	-37
	1341	2019-01-17 09:17:09.80	-767	1350	-1360	-156	-48	12	4	-43	47	19
	1342	2019-01-17 09:17:09.81	-788	1361	-1381	-140	-46	24	-14	54	-68	-20
	1343	2019-01-17 09:17:09.82	-764	1373	-1378	-137	-53	32	-30	-83	53	56
	1344	2019-01-17 09:17:09.83	-777	1389	-1371	-141	-61	31	-33	16	-49	8
	1345	2019-01-17 09:17:09.84	-758	1400	-1351	-152	-64	25	-13	-77	64	45
	1346	2019-01-17 09:17:09.85	-766	1388	-1351	-162	-67	16	6	28	-22	-17
	1347	2019-01-17 09:17:09.86	-761	1401	-1346	-169	-67	9	4	-24	28	10
	1348	2019-01-17 09:17:09.87	-759	1393	-1350	-169	-65	4	-19	70	-89	-25
	1349	2019-01-17 09:17:09.88	-759	1390	-1352	-167	-66	7	-37	-27	-10	32
	1350	2019-01-17 09:17:09.89	-770	1405	-1352	-163	-72	8	-41	14	-55	13
	1351	2019-01-17 09:17:09.90	-765	1404	-1344	-163	-78	9	-33	-51	18	42
	1352	2019-01-17 09:17:09.91	-775	1414	-1343	-161	-83	13	-12	8	-20	2
	1353	2019-01-17 09:17:09.92	-770	1410	-1332	-165	-90	16	-2	-45	43	23
	1354	2019-01-17 09:17:09.93	-784	1429	-1327	-167	-96	22	-18	-6	-12	12
	1355	2019-01-17 09:17:09.94	-783	1425	-1327	-169	-101	26	-39	-40	1	39
	1356	2019-01-17 09:17:09.95	-790	1426	-1327	-163	-113	28	-38	6	-44	16
	1357	2019-01-17 09:17:09.96	-790	1417	-1313	-152	-121	24	-28	-2	-26	15
	1358	2019-01-17 09:17:09.97	-781	1426	-1312	-140	-121	24	-12	11	-23	0
	1359	2019-01-17 09:17:09.98	-789	1417	-1303	-127	-113	29	0	24	-24	-12
	1360	2019-01-17 09:17:09.99	-796	1406	-1303	-112	-102	38	11	52	-41	-31
	1361	2019-01-17 09:17:10.00	-805	1399	-1294	-91	-90	49	8	59	-51	-33
	1362	2019-01-17 09:17:10.01	-790	1412	-1291	-68	-74	58	8	44	-36	-26
	1363	2019-01-17 09:17:10.02	-795	1432	-1297	-48	-59	58	0	53	-53	-26
	1364	2019-01-17 09:17:10.03	-785	1425	-1302	-35	-56	50	-5	33	-38	-14
	1365	2019-01-17 09:17:10.04	-790	1419	-1277	-18	-56	43	-2	73	-75	-35
	1366	2019-01-17 09:17:10.05	-776	1430	-1289	-4	-42	30	0	47	-47	-23
	1367	2019-01-17 09:17:10.06	-781	1430	-1306	0	-32	19	-11	92	-103	-40
	1368	2019-01-17 09:17:10.07	-784	1428	-1284	-2	-32	4	23	40	-17	-31
	1369	2019-01-17 09:17:10.08	-777	1395	-1303	-5	-37	-7	52	117	-65	-84
	1370	2019-01-17 09:17:10.09	-787	1386	-1306	-10	-53	-5	56	62	-6	-59
	1371	2019-01-17 09:17:10.10	-774	1375	-1310	-15	-61	0	7	115	-108	-61
	1372	2019-01-17 09:17:10.11	-777	1382	-1313	-24	-68	17	-30	-3	-27	16
	1373	2019-01-17 09:17:10.12	-771	1373	-1274	-29	-67	37	-26	72	-98	-23
	1374	2019-01-17 09:17:10.13	-775	1370	-1294	-26	-60	62	-20	11	-31	4
	1375	2019-01-17 09:17:10.14	-767	1391	-1298	-26	-60	86	-36	96	-132	-30
	1376	2019-01-17 09:17:10.15	-769	1407	-1287	-30	-59	106	-33	-41	8	37
	1377	2019-01-17 09:17:10.16	-766	1394	-1291	-46	-66	134	-36	43	-79	-3
	1378	2019-01-17 09:17:10.17	-767	1405	-1294	-60	-71	169	-45	-64	19	54
	1379	2019-01-17 09:17:10.18	-770	1423	-1289	-71	-88	204	-59	71	-130	-6
	1380	2019-01-17 09:17:10.19	-758	1435	-1265	-73	-99	232	-48	-26	-22	37
	1381	2019-01-17 09:17:10.20	-749	1480	-1238	-68	-97	252	-41	124	-165	-41
	1382	2019-01-17 09:17:10.21	-735	1518	-1226	-60	-83	255	-31	-46	15	38
	1383	2019-01-17 09:17:10.22	-735	1553	-1242	-60	-53	250	-32	20	-52	6
	1384	2019-01-17 09:17:10.23	-734	1567	-1244	-53	-35	241	-19	-144	125	81
	1385	2019-01-17 09:17:10.24	-730	1561	-1250	-39	-21	227	-33	34	-67	0
	1386	2019-01-17 09:17:10.25	-735	1559	-1259	-20	-17	210	-39	-71	32	55
	1387	2019-01-17 09:17:10.26	-740	1552	-1272	1	-19	192	-25	125	-150	-50
	1388	2019-01-17 09:17:10.27	-748	1537	-1275	26	-25	174	8	-32	40	12
	1389	2019-01-17 09:17:10.28	-750	1548	-1289	53	-31	165	2	126	-124	-64
	1390	2019-01-17 09:17:10.29	-754	1544	-1288	73	-43	146	6	-86	92	40
	1391	2019-01-17 09:17:10.30	-743	1522	-1257	82	-57	131	-10	93	-103	-41
	1392	2019-01-17 09:17:10.31	-732	1505	-1227	88	-69	121	-4	-68	64	36
	1393	2019-01-17 09:17:10.32	-729	1501	-1221	90	-65	117	-11	149	-160	-69
	1394	2019-01-17 09:17:10.33	-719	1503	-1224	93	-44	113	-5	-51	46	28
	1395	2019-01-17 09:17:10.34	-720	1491	-1245	98	-21	108	-23	144	-167	-60
	1396	2019-01-17 09:17:10.35	-745	1485	-1267	99	-14	104	-16	-77	61	46
	1397	2019-01-17 09:17:10.36	-743	1489	-1254	102	-26	100	-24	130	-154	-53
	1398	2019-01-17 09:17:10.37	-745	1487	-1240	106	-36	93	-8	-104	96	56
	1399	2019-01-17 09:17:10.38	-742	1498	-1237	97	-41	87	-20	98	-118	-39
	1400	2019-01-17 09:17:10.39	-747	1504	-1232	91	-39	79	-13	-145	132	79
	1401	2019-01-17 09:17:10.40	-742	1504	-1244	84	-35	72	-23	92	-115	-34
	1402	2019-01-17 09:17:10.41	-746	1505	-1250	83	-36	65	-2	-139	137	70
	1403	2019-01-17 09:17:10.42	-739	1498	-1254	86	-39	59	-3	122	-125	-59
	1404	2019-01-17 09:17:10.43	-744	1483	-1252	92	-42	54	12	-118	130	53
	1405	2019-01-17 09:17:10.44	-744	1485	-1277	102	-38	57	-5	130	-135	-62
	1406	2019-01-17 09:17:10.45	-739	1489	-1301	115	-43	56	9	-129	138	60
	1407	2019-01-17 09:17:10.46	-748	1474	-1317	128	-55	50	-14	125	-139	-55
	1408	2019-01-17 09:17:10.47	-753	1465	-1335	141	-68	39	0	-122	122	61
	1409	2019-01-17 09:17:10.48	-764	1449	-1321	147	-73	27	-14	167	-181	-76
	1410	2019-01-17 09:17:10.49	-768	1450	-1335	151	-75	22	9	-103	112	47
	1411	2019-01-17 09:17:10.50	-749	1453	-1319	149	-84	12	26	138	-112	-82
	1412	2019-01-17 09:17:10.51	-735	1437	-1301	143	-83	-4	48	-173	221	62
	1413	2019-01-17 09:17:10.52	-737	1418	-1315	133	-69	-22	34	137	-103	-85
	1414	2019-01-17 09:17:10.53	-742	1419	-1329	129	-50	-31	21	-117	138	48
	1415	2019-01-17 09:17:10.54	-744	1418	-1323	130	-30	-36	-16	163	-179	-73
	1416	2019-01-17 09:17:10.55	-736	1419	-1311	135	-9	-41	-22	-162	140	92
	1417	2019-01-17 09:17:10.56	-750	1413	-1308	133	1	-37	-36	88	-124	-26
	1418	2019-01-17 09:17:10.57	-754	1399	-1333	126	5	-32	-29	-218	189	123
	1419	2019-01-17 09:17:10.58	-753	1395	-1340	118	-2	-30	-36	75	-111	-19
	1420	2019-01-17 09:17:10.59	-741	1398	-1325	118	-9	-28	-20	-206	186	113
	1421	2019-01-17 09:17:10.60	-738	1393	-1308	118	-5	-30	-38	111	-149	-36
	1422	2019-01-17 09:17:10.61	-716	1403	-1314	119	8	-29	-53	-205	152	129
	1423	2019-01-17 09:17:10.62	-725	1412	-1318	115	14	-24	-87	49	-136	19
	1424	2019-01-17 09:17:10.63	-740	1403	-1337	109	13	-21	-81	-275	194	178
	1425	2019-01-17 09:17:10.64	-754	1390	-1347	100	-2	-17	-80	46	-126	17
	1426	2019-01-17 09:17:10.65	-770	1373	-1360	99	-31	-13	-61	-196	135	128
	1427	2019-01-17 09:17:10.66	-763	1354	-1369	102	-74	-5	-76	179	-255	-51
	1428	2019-01-17 09:17:10.67	-753	1352	-1350	105	-112	-6	-52	-121	69	86
	1429	2019-01-17 09:17:10.68	-748	1357	-1331	102	-129	-4	-43	189	-232	-73
	1430	2019-01-17 09:17:10.69	-746	1356	-1334	89	-137	-2	-13	-158	145	85
	1431	2019-01-17 09:17:10.70	-761	1356	-1324	77	-142	4	-27	157	-184	-65
	1432	2019-01-17 09:17:10.71	-779	1353	-1312	71	-145	12	-17	-156	139	86
	1433	2019-01-17 09:17:10.72	-793	1350	-1322	71	-143	15	-15	195	-210	-90
	1434	2019-01-17 09:17:10.73	-810	1347	-1316	75	-143	21	4	-129	133	62
	1435	2019-01-17 09:17:10.74	-821	1334	-1312	84	-138	26	-21	199	-220	-89
	1436	2019-01-17 09:17:10.75	-839	1328	-1311	99	-128	32	-31	-138	107	84
	1437	2019-01-17 09:17:10.76	-838	1326	-1316	110	-114	34	-59	177	-236	-59
	1438	2019-01-17 09:17:10.77	-841	1344	-1301	112	-92	25	-44	-172	128	108
	1439	2019-01-17 09:17:10.78	-843	1351	-1307	99	-67	12	-44	155	-199	-55
	1440	2019-01-17 09:17:10.79	-851	1324	-1331	55	-29	-15	-20	-169	149	94
	1441	2019-01-17 09:17:10.80	-859	1313	-1331	41	-15	-25	-5	179	-184	-87
	1442	2019-01-17 09:17:10.81	-856	1304	-1343	39	9	-36	25	-135	160	55
	1443	2019-01-17 09:17:10.82	-850	1303	-1330	40	38	-44	21	211	-190	-116
	1444	2019-01-17 09:17:10.83	-844	1294	-1329	49	75	-52	38	-111	149	36
	1445	2019-01-17 09:17:10.84	-833	1290	-1355	55	118	-61	30	231	-201	-130
	1446	2019-01-17 09:17:10.85	-832	1268	-1366	67	151	-68	21	-106	127	42
	1447	2019-01-17 09:17:10.86	-809	1272	-1378	75	178	-77	-9	238	-247	-114
	1448	2019-01-17 09:17:10.87	-786	1272	-1362	73	200	-89	-10	-109	99	59
	1449	2019-01-17 09:17:10.88	-772	1275	-1359	58	223	-100	-22	223	-245	-100
	1450	2019-01-17 09:17:10.89	-744	1281	-1368	37	247	-107	-21	-108	87	64
	1451	2019-01-17 09:17:10.90	-730	1294	-1368	13	260	-116	-52	216	-268	-82
	1452	2019-01-17 09:17:10.91	-718	1297	-1363	-7	273	-126	-37	-122	85	79
	1453	2019-01-17 09:17:10.92	-691	1314	-1370	-30	283	-141	-47	204	-251	-78
	1454	2019-01-17 09:17:10.93	-671	1316	-1370	-50	287	-148	-34	-116	82	75
	1455	2019-01-17 09:17:10.94	-661	1313	-1376	-65	286	-154	-44	219	-263	-87
	1456	2019-01-17 09:17:10.95	-655	1317	-1384	-78	281	-153	-19	-122	103	70
	1457	2019-01-17 09:17:10.96	-652	1319	-1389	-92	267	-144	-20	187	-207	-83
	1458	2019-01-17 09:17:10.97	-649	1312	-1407	-105	248	-129	-15	-160	145	87
	1459	2019-01-17 09:17:10.98	-638	1318	-1414	-109	217	-102	-39	136	-175	-48
	1460	2019-01-17 09:17:10.99	-646	1336	-1390	-110	188	-72	-35	-179	144	107
	1461	2019-01-17 09:17:11.00	-655	1356	-1380	-108	175	-37	-54	167	-221	-56
	1462	2019-01-17 09:17:11.01	-668	1357	-1405	-97	158	-6	-39	-127	88	83
	1463	2019-01-17 09:17:11.02	-668	1372	-1406	-84	135	19	-38	193	-231	-77
	1464	2019-01-17 09:17:11.03	-672	1387	-1396	-63	109	35	-24	-129	105	76
	1465	2019-01-17 09:17:11.04	-675	1391	-1385	-45	85	39	-23	174	-197	-75
	1466	2019-01-17 09:17:11.05	-663	1396	-1372	-33	64	40	-15	-130	115	72
	1467	2019-01-17 09:17:11.06	-662	1395	-1365	-23	50	42	-21	192	-213	-85
	1468	2019-01-17 09:17:11.07	-654	1375	-1369	-14	41	46	-8	-103	95	55
	1469	2019-01-17 09:17:11.08	-649	1373	-1371	0	38	54	-20	207	-227	-93
	1470	2019-01-17 09:17:11.09	-652	1358	-1361	14	40	60	-8	-84	76	46
	1471	2019-01-17 09:17:11.10	-646	1342	-1366	35	47	70	-30	211	-241	-90
	1472	2019-01-17 09:17:11.11	-646	1345	-1361	51	57	79	-37	-101	64	69
	1473	2019-01-17 09:17:11.12	-639	1365	-1356	56	70	88	-64	178	-242	-57
	1474	2019-01-17 09:17:11.13	-617	1371	-1370	51	78	86	-54	-100	46	77
	1475	2019-01-17 09:17:11.14	-624	1392	-1391	38	82	76	-35	198	-233	-81
	1476	2019-01-17 09:17:11.15	-631	1397	-1387	26	78	60	-1	-78	77	39
	1477	2019-01-17 09:17:11.16	-628	1391	-1381	15	77	35	-9	202	-211	-96
	1478	2019-01-17 09:17:11.17	-626	1391	-1404	10	72	14	-21	-70	49	45
	1479	2019-01-17 09:17:11.18	-626	1389	-1403	3	60	-5	-41	195	-236	-77
	1480	2019-01-17 09:17:11.19	-633	1373	-1406	1	47	-21	-24	-71	47	47
	1481	2019-01-17 09:17:11.20	-629	1369	-1419	3	35	-32	-32	196	-228	-82
	1482	2019-01-17 09:17:11.21	-620	1370	-1418	1	25	-39	-27	-61	34	44
	1483	2019-01-17 09:17:11.22	-616	1364	-1415	4	18	-47	-25	193	-218	-84
	1484	2019-01-17 09:17:11.23	-634	1351	-1403	5	13	-53	-13	-76	63	44
	1485	2019-01-17 09:17:11.24	-640	1328	-1413	13	6	-58	-21	179	-200	-79
	1486	2019-01-17 09:17:11.25	-646	1336	-1417	26	0	-60	-16	-51	35	33
	1487	2019-01-17 09:17:11.26	-652	1335	-1424	41	-1	-65	-20	196	-216	-88
	1488	2019-01-17 09:17:11.27	-656	1331	-1431	47	-3	-68	7	-32	39	12
	1489	2019-01-17 09:17:11.28	-668	1325	-1432	50	-3	-68	2	172	-170	-87
	1490	2019-01-17 09:17:11.29	-694	1310	-1420	48	-9	-66	-2	-79	77	40
	1491	2019-01-17 09:17:11.30	-689	1300	-1427	42	-20	-60	-11	121	-132	-55
	1492	2019-01-17 09:17:11.31	-698	1293	-1406	32	-33	-51	-14	-101	87	57
	1493	2019-01-17 09:17:11.32	-696	1286	-1398	23	-40	-36	-26	111	-137	-42
	1494	2019-01-17 09:17:11.33	-696	1293	-1398	13	-46	-22	-18	-97	79	57
	1495	2019-01-17 09:17:11.34	-704	1324	-1381	7	-44	-12	-6	76	-82	-35
	1496	2019-01-17 09:17:11.35	-706	1341	-1372	4	-41	-4	1	-120	121	59
	1497	2019-01-17 09:17:11.36	-709	1354	-1375	1	-37	-2	-7	69	-76	-31
	1498	2019-01-17 09:17:11.37	-715	1366	-1389	-7	-31	-8	3	-90	93	43
	1499	2019-01-17 09:17:11.38	-701	1371	-1379	-16	-31	-18	-7	85	-92	-39
	1500	2019-01-17 09:17:11.39	-711	1365	-1353	-26	-30	-31	-22	-69	47	45
	1501	2019-01-17 09:17:11.40	-689	1381	-1332	-33	-30	-45	-39	103	-142	-32
	1502	2019-01-17 09:17:11.41	-682	1387	-1339	-50	-23	-65	-34	-67	33	50
	1503	2019-01-17 09:17:11.42	-666	1384	-1340	-71	-5	-87	-31	34	-65	-1
	1504	2019-01-17 09:17:11.43	-652	1362	-1366	-93	14	-98	-25	-114	89	69
	1505	2019-01-17 09:17:11.44	-638	1348	-1378	-104	33	-100	-21	42	-63	-10
	1506	2019-01-17 09:17:11.45	-633	1348	-1375	-98	50	-92	-4	-79	75	41
	1507	2019-01-17 09:17:11.46	-646	1356	-1384	-84	63	-80	10	48	-38	-29
	1508	2019-01-17 09:17:11.47	-646	1360	-1395	-70	68	-71	15	-90	105	37
	1509	2019-01-17 09:17:11.48	-646	1362	-1421	-58	63	-66	2	2	0	-2
	1510	2019-01-17 09:17:11.49	-662	1353	-1430	-54	45	-67	-2	-99	97	50
	1511	2019-01-17 09:17:11.50	-673	1335	-1438	-41	17	-63	1	52	-51	-26
	1512	2019-01-17 09:17:11.51	-675	1326	-1425	-31	-15	-60	4	8	-4	-6
	1513	2019-01-17 09:17:11.52	-674	1324	-1408	-18	-39	-55	4	115	-111	-59
	1514	2019-01-17 09:17:11.53	-686	1316	-1400	-15	-53	-47	14	48	-34	-31
	1515	2019-01-17 09:17:11.54	-688	1311	-1406	-17	-62	-37	18	131	-113	-74
	1516	2019-01-17 09:17:11.55	-690	1309	-1388	-18	-70	-24	7	37	-30	-22
	1517	2019-01-17 09:17:11.56	-696	1316	-1379	-16	-77	-16	-11	72	-83	-30
	1518	2019-01-17 09:17:11.57	-696	1320	-1373	-17	-81	-16	-9	-1	-8	5
	1519	2019-01-17 09:17:11.58	-692	1333	-1363	-21	-77	-25	4	37	-33	-20
	1520	2019-01-17 09:17:11.59	-684	1343	-1365	-23	-75	-38	8	-11	19	1
	1521	2019-01-17 09:17:11.60	-688	1340	-1377	-36	-72	-52	-7	32	-39	-12
	1522	2019-01-17 09:17:11.61	-699	1341	-1364	-56	-68	-64	-25	20	-45	2
	1523	2019-01-17 09:17:11.62	-701	1337	-1363	-76	-64	-68	-35	53	-88	-9
	1524	2019-01-17 09:17:11.63	-719	1345	-1364	-89	-59	-73	-21	37	-58	-8
	1525	2019-01-17 09:17:11.64	-707	1338	-1360	-97	-64	-73	-14	42	-56	-14
	1526	2019-01-17 09:17:11.65	-712	1338	-1364	-96	-67	-68	-6	38	-44	-16
	1527	2019-01-17 09:17:11.66	-723	1342	-1367	-94	-70	-66	-6	38	-44	-16
	1528	2019-01-17 09:17:11.67	-725	1342	-1364	-86	-74	-65	-20	32	-52	-6
	1529	2019-01-17 09:17:11.68	-739	1342	-1361	-81	-80	-67	-26	-7	-19	16
	1530	2019-01-17 09:17:11.69	-730	1351	-1360	-78	-90	-70	-28	-2	-26	15
	1531	2019-01-17 09:17:11.70	-727	1354	-1354	-82	-103	-74	-18	-27	9	22
	1532	2019-01-17 09:17:11.71	-726	1351	-1345	-94	-115	-75	-29	12	-41	8
	1533	2019-01-17 09:17:11.72	-719	1338	-1335	-108	-120	-75	-44	23	-67	10
	1534	2019-01-17 09:17:11.73	-724	1325	-1311	-117	-118	-71	-25	131	-156	-53
	1535	2019-01-17 09:17:11.74	-725	1317	-1317	-111	-115	-67	-14	74	-88	-30
	1536	2019-01-17 09:17:11.75	-733	1314	-1337	-104	-110	-57	-18	121	-139	-51
	1537	2019-01-17 09:17:11.76	-742	1310	-1344	-92	-109	-45	-22	38	-60	-8
	1538	2019-01-17 09:17:11.77	-755	1314	-1340	-81	-115	-30	-34	95	-129	-30
	1539	2019-01-17 09:17:11.78	-775	1332	-1344	-68	-125	-13	-40	-17	-23	28
	1540	2019-01-17 09:17:11.79	-785	1358	-1353	-60	-135	-1	-32	77	-109	-22
	1541	2019-01-17 09:17:11.80	-804	1363	-1346	-55	-146	-1	-19	-3	-16	11
	1542	2019-01-17 09:17:11.81	-812	1364	-1347	-50	-154	-2	-4	158	-162	-77
	1543	2019-01-17 09:17:11.82	-818	1372	-1333	-50	-166	0	8	71	-63	-39
	1544	2019-01-17 09:17:11.83	-813	1377	-1309	-54	-171	-4	10	165	-155	-87
	1545	2019-01-17 09:17:11.84	-807	1379	-1283	-60	-170	-7	8	32	-24	-20
	1546	2019-01-17 09:17:11.85	-814	1392	-1270	-67	-156	-15	-11	146	-157	-67
	1547	2019-01-17 09:17:11.86	-815	1402	-1264	-69	-135	-27	-12	-12	0	12
	1548	2019-01-17 09:17:11.87	-822	1407	-1269	-68	-112	-39	-5	140	-145	-67
	1549	2019-01-17 09:17:11.88	-823	1401	-1283	-66	-92	-52	1	0	1	0
	1550	2019-01-17 09:17:11.89	-844	1399	-1292	-64	-79	-54	0	107	-107	-53
	1551	2019-01-17 09:17:11.90	-840	1405	-1309	-65	-79	-52	-5	-88	83	46
	1552	2019-01-17 09:17:11.91	-846	1397	-1309	-78	-82	-50	-15	79	-94	-32
	1553	2019-01-17 09:17:11.92	-843	1423	-1312	-85	-80	-49	-4	-77	73	40
	1554	2019-01-17 09:17:11.93	-835	1426	-1296	-96	-76	-46	-8	112	-120	-52
	1555	2019-01-17 09:17:11.94	-824	1430	-1289	-90	-65	-45	-5	-52	47	28
	1556	2019-01-17 09:17:11.95	-827	1440	-1286	-77	-57	-46	-3	128	-131	-62
	1557	2019-01-17 09:17:11.96	-833	1443	-1300	-59	-49	-56	-3	-78	75	40
	1558	2019-01-17 09:17:11.97	-839	1452	-1291	-46	-50	-65	-18	107	-125	-44
	1559	2019-01-17 09:17:11.98	-843	1442	-1313	-39	-54	-77	-35	-89	54	62
	1560	2019-01-17 09:17:11.99	-836	1441	-1310	-47	-71	-86	-42	113	-155	-35
	1561	2019-01-17 09:17:12.00	-841	1426	-1300	-58	-87	-94	-9	-84	75	46
	1562	2019-01-17 09:17:12.01	-852	1419	-1307	-73	-102	-92	13	104	-91	-58
	1563	2019-01-17 09:17:12.02	-856	1415	-1299	-82	-110	-85	18	-131	149	56
	1564	2019-01-17 09:17:12.03	-843	1404	-1287	-87	-113	-77	1	84	-83	-42
	1565	2019-01-17 09:17:12.04	-842	1396	-1267	-80	-112	-66	-16	-112	96	64
	1566	2019-01-17 09:17:12.05	-837	1405	-1269	-76	-110	-55	-40	116	-156	-38
	1567	2019-01-17 09:17:12.06	-839	1422	-1257	-81	-111	-49	-36	-135	99	85
	1568	2019-01-17 09:17:12.07	-851	1430	-1262	-95	-114	-47	-42	64	-106	-11
	1569	2019-01-17 09:17:12.08	-850	1442	-1251	-114	-120	-54	-41	-189	148	115
	1570	2019-01-17 09:17:12.09	-847	1443	-1241	-135	-121	-64	-26	50	-76	-12
	1571	2019-01-17 09:17:12.10	-862	1436	-1236	-154	-116	-70	5	-242	247	118
	1572	2019-01-17 09:17:12.11	-875	1427	-1245	-157	-107	-67	-10	-19	9	14
	1573	2019-01-17 09:17:12.12	-885	1437	-1252	-135	-93	-45	-37	-261	224	149
	1574	2019-01-17 09:17:12.13	-895	1453	-1263	-128	-90	-39	-60	4	-64	28
	1575	2019-01-17 09:17:12.14	-878	1450	-1246	-125	-90	-31	-43	-228	185	135
	1576	2019-01-17 09:17:12.15	-871	1449	-1233	-131	-98	-34	-35	-4	-31	19
	1577	2019-01-17 09:17:12.16	-875	1448	-1214	-140	-96	-37	-18	-288	270	153
	1578	2019-01-17 09:17:12.17	-874	1441	-1204	-137	-92	-40	-18	-11	-7	14
	1579	2019-01-17 09:17:12.18	-877	1435	-1222	-128	-87	-46	-10	-233	223	121
	1580	2019-01-17 09:17:12.19	-885	1441	-1226	-119	-80	-49	-19	62	-81	-21
	1581	2019-01-17 09:17:12.20	-892	1435	-1239	-113	-77	-46	-12	-223	211	117
	1582	2019-01-17 09:17:12.21	-906	1431	-1250	-112	-79	-39	-32	39	-71	-3
	1583	2019-01-17 09:17:12.22	-907	1437	-1241	-119	-87	-33	-47	-230	183	138
	1584	2019-01-17 09:17:12.23	-899	1428	-1222	-124	-93	-31	-48	84	-132	-18
	1585	2019-01-17 09:17:12.24	-899	1436	-1211	-128	-88	-24	-28	-189	161	108
	1586	2019-01-17 09:17:12.25	-897	1428	-1202	-132	-73	-20	-25	102	-127	-38
	1587	2019-01-17 09:17:12.26	-903	1439	-1214	-122	-59	-14	-14	-202	188	108
	1588	2019-01-17 09:17:12.27	-913	1458	-1215	-108	-45	-11	-27	106	-133	-39
	1589	2019-01-17 09:17:12.28	-916	1466	-1222	-98	-37	-6	-27	-193	166	110
	1590	2019-01-17 09:17:12.29	-903	1469	-1208	-92	-29	-1	-40	118	-158	-39
	1591	2019-01-17 09:17:12.30	-896	1474	-1201	-91	-19	-4	-35	-189	154	112
	1592	2019-01-17 09:17:12.31	-884	1464	-1210	-91	-8	-9	-46	125	-171	-39
	1593	2019-01-17 09:17:12.32	-887	1460	-1216	-88	-1	-15	-45	-178	133	111
	1594	2019-01-17 09:17:12.33	-882	1448	-1226	-84	5	-18	-42	142	-184	-50
	1595	2019-01-17 09:17:12.34	-877	1436	-1214	-78	5	-15	-32	-173	141	102
	1596	2019-01-17 09:17:12.35	-874	1434	-1219	-71	-4	-14	-28	168	-196	-70
	1597	2019-01-17 09:17:12.36	-872	1433	-1221	-60	-10	-15	-20	-117	97	68
	1598	2019-01-17 09:17:12.37	-874	1436	-1222	-54	-14	-16	-27	226	-253	-99
	1599	2019-01-17 09:17:12.38	-872	1437	-1214	-54	-20	-17	-22	-124	102	73
	1600	2019-01-17 09:17:12.39	-878	1439	-1210	-62	-18	-15	-23	170	-193	-73
	1601	2019-01-17 09:17:12.40	-874	1443	-1212	-74	-19	-16	-15	-185	170	100
	1602	2019-01-17 09:17:12.41	-870	1441	-1218	-86	-19	-16	-25	103	-128	-39
	1603	2019-01-17 09:17:12.42	-864	1447	-1203	-97	-19	-16	-36	-248	212	142
	1604	2019-01-17 09:17:12.43	-874	1440	-1208	-103	-16	-18	-48	56	-104	-4
	1605	2019-01-17 09:17:12.44	-875	1451	-1212	-102	-18	-18	-49	-254	205	151
	1606	2019-01-17 09:17:12.45	-873	1455	-1202	-98	-19	-25	-80	85	-165	-2
	1607	2019-01-17 09:17:12.46	-871	1455	-1195	-91	-19	-30	-70	-215	145	142
	1608	2019-01-17 09:17:12.47	-876	1457	-1197	-86	-16	-36	-64	134	-198	-35
	1609	2019-01-17 09:17:12.48	-889	1466	-1207	-83	-11	-36	-38	-187	149	112
	1610	2019-01-17 09:17:12.49	-870	1453	-1214	-84	-9	-34	-41	136	-177	-47
	1611	2019-01-17 09:17:12.50	-884	1456	-1228	-84	-14	-30	-40	-184	144	112
	1612	2019-01-17 09:17:12.51	-875	1450	-1219	-84	-22	-18	-52	149	-201	-48
	1613	2019-01-17 09:17:12.52	-869	1450	-1213	-80	-29	-4	-44	-181	137	112
	1614	2019-01-17 09:17:12.53	-869	1454	-1193	-76	-33	10	-60	142	-202	-41
	1615	2019-01-17 09:17:12.54	-854	1473	-1188	-70	-34	19	-71	-188	117	129
	1616	2019-01-17 09:17:12.55	-854	1468	-1178	-63	-29	22	-70	156	-226	-43
	1617	2019-01-17 09:17:12.56	-859	1468	-1158	-49	-27	25	-40	-139	99	89
	1618	2019-01-17 09:17:12.57	-856	1473	-1179	-30	-21	23	-29	256	-285	-113
	1619	2019-01-17 09:17:12.58	-864	1479	-1197	-17	-11	18	-22	-32	10	27
	1620	2019-01-17 09:17:12.59	-865	1500	-1205	-11	-10	13	-41	300	-341	-129
	1621	2019-01-17 09:17:12.60	-868	1505	-1199	-8	-17	6	-34	-70	36	52
	1622	2019-01-17 09:17:12.61	-864	1488	-1177	-11	-27	-7	-21	229	-250	-104
	1623	2019-01-17 09:17:12.62	-872	1484	-1184	-13	-35	-18	-18	-109	91	63
	1624	2019-01-17 09:17:12.63	-863	1477	-1194	-17	-40	-23	-29	208	-237	-89
	1625	2019-01-17 09:17:12.64	-855	1464	-1166	-19	-41	-24	-16	-123	107	69
	1626	2019-01-17 09:17:12.65	-850	1445	-1143	-20	-38	-26	-3	199	-202	-98
	1627	2019-01-17 09:17:12.66	-849	1444	-1149	-12	-31	-22	16	-110	126	47
	1628	2019-01-17 09:17:12.67	-860	1455	-1160	-4	-19	-20	13	213	-200	-113
	1629	2019-01-17 09:17:12.68	-849	1464	-1162	-4	-9	-20	19	-116	135	48
	1630	2019-01-17 09:17:12.69	-843	1466	-1167	-6	-11	-23	-9	188	-197	-89
	1631	2019-01-17 09:17:12.70	-838	1480	-1157	-14	-12	-32	-29	-123	94	76
	1632	2019-01-17 09:17:12.71	-835	1484	-1171	-24	-17	-41	-36	191	-227	-77
	1633	2019-01-17 09:17:12.72	-850	1475	-1185	-32	-19	-49	-19	-116	97	67
	1634	2019-01-17 09:17:12.73	-863	1475	-1196	-36	-29	-57	-15	166	-181	-75
	1635	2019-01-17 09:17:12.74	-861	1472	-1199	-40	-43	-56	-15	-160	145	87
	1636	2019-01-17 09:17:12.75	-874	1464	-1201	-42	-60	-51	-40	125	-165	-42
	1637	2019-01-17 09:17:12.76	-876	1467	-1186	-41	-74	-43	-36	-155	119	95
	1638	2019-01-17 09:17:12.77	-875	1469	-1176	-31	-79	-34	-23	146	-169	-61
	1639	2019-01-17 09:17:12.78	-882	1472	-1175	-22	-77	-22	-25	-135	110	80
	1640	2019-01-17 09:17:12.79	-893	1480	-1171	-7	-74	-12	-54	144	-198	-45
	1641	2019-01-17 09:17:12.80	-878	1481	-1165	0	-73	-3	-70	-141	71	105
	1642	2019-01-17 09:17:12.81	-882	1476	-1162	3	-70	3	-78	142	-220	-32
	1643	2019-01-17 09:17:12.82	-881	1479	-1152	0	-73	3	-60	-112	52	86
	1644	2019-01-17 09:17:12.83	-873	1466	-1145	2	-68	2	-41	165	-206	-62
	1645	2019-01-17 09:17:12.84	-883	1477	-1161	4	-56	-8	-23	-117	94	70
	1646	2019-01-17 09:17:12.85	-882	1486	-1165	7	-55	-16	-25	124	-149	-49
	1647	2019-01-17 09:17:12.86	-883	1484	-1161	10	-54	-25	-48	-138	90	93
	1648	2019-01-17 09:17:12.87	-891	1482	-1172	6	-53	-37	-56	119	-175	-31
	1649	2019-01-17 09:17:12.88	-899	1460	-1171	1	-54	-45	-40	-116	76	78
	1650	2019-01-17 09:17:12.89	-914	1450	-1176	-3	-55	-50	-36	134	-170	-49
	1651	2019-01-17 09:17:12.90	-916	1441	-1175	-3	-56	-51	-32	-120	88	76
	1652	2019-01-17 09:17:12.91	-913	1434	-1182	-8	-56	-48	-21	114	-135	-46
	1653	2019-01-17 09:17:12.92	-908	1434	-1171	-13	-60	-42	-11	-117	106	64
	1654	2019-01-17 09:17:12.93	-914	1423	-1161	-20	-60	-39	-16	97	-113	-40
	1655	2019-01-17 09:17:12.94	-904	1424	-1153	-23	-59	-39	-26	-132	106	79
	1656	2019-01-17 09:17:12.95	-895	1429	-1138	-24	-51	-44	-41	94	-135	-26
	1657	2019-01-17 09:17:12.96	-895	1432	-1151	-23	-43	-50	-51	-100	49	75
	1658	2019-01-17 09:17:12.97	-894	1426	-1156	-21	-36	-55	-48	121	-169	-36
	1659	2019-01-17 09:17:12.98	-886	1434	-1155	-17	-31	-56	-24	-54	30	39
	1660	2019-01-17 09:17:12.99	-896	1428	-1165	-13	-31	-58	-19	146	-165	-63
	1661	2019-01-17 09:17:13.00	-901	1426	-1163	-14	-36	-56	-42	-63	21	52
	1662	2019-01-17 09:17:13.01	-892	1429	-1163	-14	-38	-55	-56	96	-152	-20
	1663	2019-01-17 09:17:13.02	-891	1430	-1167	-22	-41	-52	-38	-103	65	70
	1664	2019-01-17 09:17:13.03	-899	1428	-1156	-28	-41	-46	-29	73	-102	-22
	1665	2019-01-17 09:17:13.04	-907	1426	-1172	-22	-41	-39	-15	-85	70	50
	1666	2019-01-17 09:17:13.05	-903	1430	-1176	-23	-44	-33	-12	90	-102	-39
	1667	2019-01-17 09:17:13.06	-915	1430	-1194	-19	-46	-24	-14	-39	25	26
	1668	2019-01-17 09:17:13.07	-922	1418	-1186	-19	-62	-14	-21	116	-137	-47
	1669	2019-01-17 09:17:13.08	-917	1412	-1173	-16	-72	-7	-17	-29	12	23
	1670	2019-01-17 09:17:13.09	-915	1411	-1158	-13	-80	-5	-20	100	-120	-40
	1671	2019-01-17 09:17:13.10	-920	1424	-1160	-10	-79	-2	-7	-41	34	24
	1672	2019-01-17 09:17:13.11	-920	1427	-1152	-8	-73	3	-7	83	-90	-38
	1673	2019-01-17 09:17:13.12	-923	1442	-1153	-6	-67	3	-32	-42	10	37
	1674	2019-01-17 09:17:13.13	-932	1444	-1153	-7	-62	4	-52	64	-116	-6
	1675	2019-01-17 09:17:13.14	-921	1450	-1162	-16	-60	1	-59	-48	-11	53
	1676	2019-01-17 09:17:13.15	-932	1451	-1165	-26	-57	-3	-70	48	-118	11
	1677	2019-01-17 09:17:13.16	-946	1448	-1174	-29	-58	-5	-69	-58	-11	63
	1678	2019-01-17 09:17:13.17	-935	1446	-1170	-34	-60	-5	-57	34	-91	11
	1679	2019-01-17 09:17:13.18	-942	1450	-1158	-33	-67	-4	-34	-38	4	36
	1680	2019-01-17 09:17:13.19	-936	1445	-1144	-36	-69	-5	-32	42	-74	-5
	1681	2019-01-17 09:17:13.20	-938	1431	-1144	-38	-66	-9	-41	-13	-28	27
	1682	2019-01-17 09:17:13.21	-936	1430	-1142	-36	-66	-8	-42	63	-105	-10
	1683	2019-01-17 09:17:13.22	-939	1435	-1137	-28	-62	-6	-40	2	-42	19
	1684	2019-01-17 09:17:13.23	-940	1433	-1140	-24	-59	-2	-15	52	-67	-18
	1685	2019-01-17 09:17:13.24	-939	1439	-1149	-23	-54	-1	14	11	3	-12
	1686	2019-01-17 09:17:13.25	-945	1447	-1155	-21	-53	-5	0	45	-45	-22
	1687	2019-01-17 09:17:13.26	-940	1446	-1146	-22	-53	-10	-20	-2	-18	11
	1688	2019-01-17 09:17:13.27	-946	1446	-1140	-26	-45	-16	-31	8	-39	11
	1689	2019-01-17 09:17:13.28	-944	1449	-1141	-33	-41	-19	-33	-29	-4	31
	1690	2019-01-17 09:17:13.29	-949	1453	-1144	-39	-35	-20	-51	-24	-27	37
	1691	2019-01-17 09:17:13.30	-947	1465	-1127	-45	-32	-20	-47	-24	-23	35
	1692	2019-01-17 09:17:13.31	-956	1466	-1126	-47	-25	-24	-45	-20	-25	32
	1693	2019-01-17 09:17:13.32	-956	1461	-1134	-44	-24	-25	-50	8	-58	21
	1694	2019-01-17 09:17:13.33	-959	1460	-1141	-37	-23	-27	-57	12	-69	22
	1695	2019-01-17 09:17:13.34	-955	1466	-1144	-29	-26	-28	-33	41	-74	-4
	1696	2019-01-17 09:17:13.35	-960	1459	-1140	-22	-28	-27	-16	8	-24	4
	1697	2019-01-17 09:17:13.36	-955	1458	-1131	-17	-28	-29	-26	37	-63	-5
	1698	2019-01-17 09:17:13.37	-957	1458	-1131	-16	-24	-25	-29	-8	-21	18
	1699	2019-01-17 09:17:13.38	-965	1455	-1128	-21	-24	-22	-35	41	-76	-3
	1700	2019-01-17 09:17:13.39	-965	1446	-1128	-25	-23	-16	-39	-13	-26	26
	1701	2019-01-17 09:17:13.40	-949	1445	-1129	-27	-25	-12	-38	44	-82	-3
	1702	2019-01-17 09:17:13.41	-952	1455	-1125	-27	-24	-4	-34	-19	-15	26
	1703	2019-01-17 09:17:13.42	-955	1468	-1112	-26	-19	-3	-45	53	-98	-4
	1704	2019-01-17 09:17:13.43	-951	1475	-1123	-28	-9	-3	-54	-34	-20	44
	1705	2019-01-17 09:17:13.44	-947	1472	-1132	-30	-6	-5	-56	45	-101	5
	1706	2019-01-17 09:17:13.45	-941	1455	-1134	-33	-10	-10	-37	-45	8	41
	1707	2019-01-17 09:17:13.46	-941	1450	-1136	-31	-17	-12	-26	44	-70	-9
	1708	2019-01-17 09:17:13.47	-942	1459	-1131	-30	-21	-9	-35	-59	24	47
	1709	2019-01-17 09:17:13.48	-946	1466	-1117	-30	-23	-9	-50	57	-107	-3
	1710	2019-01-17 09:17:13.49	-940	1468	-1122	-32	-20	-7	-34	-42	8	38
	1711	2019-01-17 09:17:13.50	-934	1471	-1123	-35	-16	-8	4	87	-83	-45
	1712	2019-01-17 09:17:13.51	-949	1468	-1123	-35	-17	-12	14	-37	51	11
	1713	2019-01-17 09:17:13.52	-950	1461	-1123	-28	-20	-16	-4	102	-106	-49
	1714	2019-01-17 09:17:13.53	-953	1460	-1128	-22	-25	-17	-14	-17	3	15
	1715	2019-01-17 09:17:13.54	-953	1460	-1127	-15	-26	-16	-26	146	-172	-60
	1716	2019-01-17 09:17:13.55	-957	1454	-1124	-10	-30	-17	-32	-19	-13	25
	1717	2019-01-17 09:17:13.56	-953	1460	-1127	-7	-27	-20	-30	110	-140	-40
	1718	2019-01-17 09:17:13.57	-962	1459	-1110	-6	-26	-18	-24	-68	44	46
	1719	2019-01-17 09:17:13.58	-960	1449	-1100	-7	-26	-20	-38	90	-128	-26
	1720	2019-01-17 09:17:13.59	-956	1448	-1109	-6	-23	-19	-44	-74	30	59
	1721	2019-01-17 09:17:13.60	-961	1454	-1114	-15	-20	-20	-44	112	-156	-34
	1722	2019-01-17 09:17:13.61	-959	1449	-1115	-20	-20	-17	-35	-74	39	54
	1723	2019-01-17 09:17:13.62	-964	1462	-1119	-25	-20	-14	-26	101	-127	-37
	1724	2019-01-17 09:17:13.63	-968	1462	-1116	-39	-20	-12	-13	-104	91	58
	1725	2019-01-17 09:17:13.64	-951	1458	-1108	-47	-17	-11	-10	73	-83	-31
	1726	2019-01-17 09:17:13.65	-948	1458	-1105	-54	-17	-10	19	-116	135	48
	1727	2019-01-17 09:17:13.66	-954	1473	-1108	-56	-11	-11	25	103	-78	-64
	1728	2019-01-17 09:17:13.67	-946	1471	-1106	-57	-4	-13	20	-96	116	38
	1729	2019-01-17 09:17:13.68	-951	1464	-1117	-56	-4	-17	-16	101	-117	-42
	1730	2019-01-17 09:17:13.69	-951	1464	-1118	-53	-8	-22	-6	-122	116	64
	1731	2019-01-17 09:17:13.70	-952	1460	-1127	-49	-14	-25	-2	84	-86	-41
	1732	2019-01-17 09:17:13.71	-955	1459	-1112	-49	-17	-26	1	-134	135	66
	1733	2019-01-17 09:17:13.72	-953	1451	-1113	-46	-15	-22	-16	107	-123	-45
	1734	2019-01-17 09:17:13.73	-960	1466	-1104	-41	-13	-17	-12	-110	98	61
	1735	2019-01-17 09:17:13.74	-959	1465	-1114	-39	-12	-12	-35	128	-163	-46
	1736	2019-01-17 09:17:13.75	-958	1467	-1113	-40	-10	-10	-63	-133	70	98
	1737	2019-01-17 09:17:13.76	-952	1463	-1115	-45	-16	-6	-81	89	-170	-4
	1738	2019-01-17 09:17:13.77	-963	1460	-1111	-53	-18	-4	-80	-169	89	124
	1739	2019-01-17 09:17:13.78	-958	1460	-1120	-58	-22	-3	-74	102	-176	-14
	1740	2019-01-17 09:17:13.79	-955	1452	-1102	-54	-20	0	-60	-134	74	97
	1741	2019-01-17 09:17:13.80	-953	1457	-1106	-44	-22	4	-58	145	-203	-43
	1742	2019-01-17 09:17:13.81	-956	1462	-1099	-37	-19	7	-41	-117	76	79
	1743	2019-01-17 09:17:13.82	-954	1475	-1096	-34	-14	11	-38	151	-189	-56
	1744	2019-01-17 09:17:13.83	-959	1479	-1094	-34	-10	13	-32	-122	90	77
	1745	2019-01-17 09:17:13.84	-960	1491	-1089	-38	-6	12	-37	148	-185	-55
	1746	2019-01-17 09:17:13.85	-950	1491	-1102	-45	-1	10	-30	-145	115	87
	1747	2019-01-17 09:17:13.86	-955	1489	-1104	-54	-1	7	-34	132	-166	-49
	1748	2019-01-17 09:17:13.87	-953	1482	-1105	-60	-4	6	-30	-148	118	89
	1749	2019-01-17 09:17:13.88	-942	1470	-1096	-63	-11	6	-37	144	-181	-53
	1750	2019-01-17 09:17:13.89	-940	1475	-1084	-58	-10	6	-28	-143	115	85
	1751	2019-01-17 09:17:13.90	-945	1477	-1084	-49	-9	6	-36	161	-197	-62
	1752	2019-01-17 09:17:13.91	-932	1484	-1085	-40	-1	4	-36	-137	101	86
	1753	2019-01-17 09:17:13.92	-942	1491	-1088	-38	1	-2	-30	172	-202	-71
	1754	2019-01-17 09:17:13.93	-939	1495	-1091	-35	0	-11	-10	-126	116	68
	1755	2019-01-17 09:17:13.94	-942	1497	-1098	-34	-2	-24	-15	161	-176	-73
	1756	2019-01-17 09:17:13.95	-941	1493	-1100	-37	-4	-29	-11	-163	152	87
	1757	2019-01-17 09:17:13.96	-949	1482	-1097	-36	-7	-36	-24	153	-177	-64
	1758	2019-01-17 09:17:13.97	-952	1484	-1096	-34	-8	-35	-21	-144	123	82
	1759	2019-01-17 09:17:13.98	-940	1472	-1103	-31	-12	-36	-17	168	-185	-75
	1760	2019-01-17 09:17:13.99	-945	1472	-1102	-31	-12	-33	6	-159	165	76
	1761	2019-01-17 09:17:14.00	-946	1475	-1104	-32	-16	-26	11	152	-141	-81
	1762	2019-01-17 09:17:14.01	-951	1467	-1096	-32	-20	-20	24	-146	170	61
	1763	2019-01-17 09:17:14.02	-952	1454	-1080	-32	-24	-10	5	204	-199	-104
	1764	2019-01-17 09:17:14.03	-954	1470	-1081	-28	-28	-3	-11	-120	109	65
	1765	2019-01-17 09:17:14.04	-955	1471	-1072	-23	-29	4	-35	194	-229	-79
	1766	2019-01-17 09:17:14.05	-959	1478	-1082	-21	-24	5	-42	-151	109	96
	1767	2019-01-17 09:17:14.06	-971	1479	-1088	-19	-22	5	-39	159	-198	-60
	1768	2019-01-17 09:17:14.07	-966	1477	-1080	-23	-28	3	-22	-173	151	97
	1769	2019-01-17 09:17:14.08	-964	1478	-1075	-31	-27	4	-20	151	-171	-65
	1770	2019-01-17 09:17:14.09	-962	1487	-1070	-39	-22	7	-35	-185	150	110
	1771	2019-01-17 09:17:14.10	-960	1484	-1074	-48	-20	8	-52	146	-198	-47
	1772	2019-01-17 09:17:14.11	-964	1486	-1078	-57	-14	7	-45	-189	144	117
	1773	2019-01-17 09:17:14.12	-971	1491	-1082	-62	-10	4	-37	144	-181	-53
	1774	2019-01-17 09:17:14.13	-964	1498	-1071	-62	-14	1	-29	-174	145	101
	1775	2019-01-17 09:17:14.14	-965	1505	-1080	-61	-13	-5	-40	163	-203	-61
	1776	2019-01-17 09:17:14.15	-954	1502	-1089	-62	-18	-12	-39	-173	134	106
	1777	2019-01-17 09:17:14.16	-959	1509	-1081	-61	-22	-16	-52	160	-212	-54
	1778	2019-01-17 09:17:14.17	-960	1509	-1077	-63	-24	-20	-41	-170	129	105
	1779	2019-01-17 09:17:14.18	-956	1502	-1064	-66	-25	-22	-28	176	-204	-74
	1780	2019-01-17 09:17:14.19	-955	1492	-1055	-62	-24	-21	-16	-134	118	75
	1781	2019-01-17 09:17:14.20	-954	1489	-1062	-54	-19	-21	-20	209	-229	-94
	1782	2019-01-17 09:17:14.21	-960	1483	-1068	-42	-15	-19	-15	-132	117	73
	1783	2019-01-17 09:17:14.22	-954	1494	-1065	-28	-11	-14	-18	190	-208	-86
	1784	2019-01-17 09:17:14.23	-961	1495	-1073	-20	-10	-13	-4	-150	146	77
	1785	2019-01-17 09:17:14.24	-964	1495	-1076	-21	-15	-11	-18	164	-182	-73
	1786	2019-01-17 09:17:14.25	-952	1496	-1073	-20	-20	-10	-26	-175	149	100
	1787	2019-01-17 09:17:14.26	-961	1497	-1078	-23	-27	-9	-27	136	-163	-54
	1788	2019-01-17 09:17:14.27	-969	1499	-1072	-29	-26	-9	-34	-180	146	107
	1789	2019-01-17 09:17:14.28	-958	1495	-1078	-27	-25	-10	-54	152	-206	-49
	1790	2019-01-17 09:17:14.29	-958	1502	-1072	-23	-27	-10	-41	-170	129	105
	1791	2019-01-17 09:17:14.30	-963	1493	-1068	-18	-24	-12	-34	145	-179	-55
	1792	2019-01-17 09:17:14.31	-978	1493	-1059	-13	-25	-14	-32	-156	124	94
	1793	2019-01-17 09:17:14.32	-964	1494	-1061	-10	-24	-12	-30	177	-207	-73
	1794	2019-01-17 09:17:14.33	-963	1495	-1060	-15	-18	-14	-3	-140	137	71
	1795	2019-01-17 09:17:14.34	-967	1491	-1059	-17	-11	-12	10	172	-162	-91
	1796	2019-01-17 09:17:14.35	-972	1479	-1071	-17	-9	-7	12	-142	154	65
	1797	2019-01-17 09:17:14.36	-967	1482	-1072	-20	-13	-1	-6	157	-163	-75
	1798	2019-01-17 09:17:14.37	-972	1485	-1073	-22	-13	9	-6	-142	136	74
	1799	2019-01-17 09:17:14.38	-967	1492	-1063	-27	-16	12	-9	169	-178	-80
	1800	2019-01-17 09:17:14.39	-967	1501	-1067	-26	-15	12	-16	-133	117	74
	1801	2019-01-17 09:17:14.40	-972	1503	-1071	-26	-15	9	-26	168	-194	-71
	1802	2019-01-17 09:17:14.41	-967	1498	-1064	-27	-15	2	-12	-139	127	75
	1803	2019-01-17 09:17:14.42	-978	1503	-1061	-28	-14	-1	-14	146	-160	-66
	1804	2019-01-17 09:17:14.43	-986	1494	-1054	-24	-13	-1	-10	-147	137	78
	1805	2019-01-17 09:17:14.44	-982	1499	-1059	-27	-10	-1	-8	144	-152	-68
	1806	2019-01-17 09:17:14.45	-975	1495	-1064	-27	-9	-2	-4	-124	120	64
	1807	2019-01-17 09:17:14.46	-977	1500	-1053	-25	-11	0	-6	173	-179	-83
	1808	2019-01-17 09:17:14.47	-976	1497	-1052	-23	-8	-1	0	-114	114	57
	1809	2019-01-17 09:17:14.48	-969	1503	-1055	-18	0	-6	-7	144	-151	-68
	1810	2019-01-17 09:17:14.49	-967	1501	-1052	-14	5	-9	-2	-115	113	58
	1811	2019-01-17 09:17:14.50	-957	1494	-1050	-8	9	-9	-37	153	-190	-58
	1812	2019-01-17 09:17:14.51	-964	1506	-1056	-4	13	-10	-53	-106	53	79
	1813	2019-01-17 09:17:14.52	-952	1498	-1061	-2	16	-10	-56	149	-205	-46
	1814	2019-01-17 09:17:14.53	-957	1502	-1063	-4	21	-11	-23	-112	89	67
	1815	2019-01-17 09:17:14.54	-966	1497	-1070	-4	21	-16	-16	131	-147	-57
	1816	2019-01-17 09:17:14.55	-960	1492	-1076	-6	20	-16	-23	-104	81	63
	1817	2019-01-17 09:17:14.56	-963	1483	-1075	-4	11	-16	-56	122	-178	-33
	1818	2019-01-17 09:17:14.57	-957	1476	-1070	0	5	-16	-58	-125	67	91
	1819	2019-01-17 09:17:14.58	-964	1477	-1065	-2	0	-18	-47	107	-154	-30
	1820	2019-01-17 09:17:14.59	-951	1485	-1055	-1	-1	-18	-35	-110	75	72
	1821	2019-01-17 09:17:14.60	-947	1488	-1063	-4	0	-19	-32	120	-152	-44
	1822	2019-01-17 09:17:14.61	-959	1491	-1059	-9	5	-16	-30	-95	65	62
	1823	2019-01-17 09:17:14.62	-960	1472	-1058	-10	7	-16	-34	113	-147	-39
	1824	2019-01-17 09:17:14.63	-971	1480	-1066	-13	4	-12	-40	-94	54	67
	1825	2019-01-17 09:17:14.64	-961	1483	-1066	-12	-3	-11	-57	95	-152	-19
	1826	2019-01-17 09:17:14.65	-963	1480	-1069	-11	-2	-8	-65	-118	53	91
	1827	2019-01-17 09:17:14.66	-969	1476	-1066	-9	-5	-5	-64	65	-129	0
	1828	2019-01-17 09:17:14.67	-964	1491	-1059	-15	-4	-3	-53	-114	61	83
	1829	2019-01-17 09:17:14.68	-963	1491	-1055	-23	-6	0	-48	66	-114	-9
	1830	2019-01-17 09:17:14.69	-960	1498	-1063	-36	-2	1	-32	-109	77	70
	1831	2019-01-17 09:17:14.70	-960	1497	-1067	-47	-3	-1	-24	67	-91	-21
	1832	2019-01-17 09:17:14.71	-968	1483	-1061	-53	-3	-2	-22	-93	71	57
	1833	2019-01-17 09:17:14.72	-971	1484	-1062	-51	-3	4	-31	66	-97	-17
	1834	2019-01-17 09:17:14.73	-966	1489	-1060	-43	-1	9	-42	-78	36	60
	1835	2019-01-17 09:17:14.74	-968	1498	-1053	-35	0	13	-54	77	-131	-11
	1836	2019-01-17 09:17:14.75	-953	1496	-1057	-32	3	14	-43	-59	16	51
	1837	2019-01-17 09:17:14.76	-962	1507	-1052	-28	-2	16	-14	85	-99	-35
	1838	2019-01-17 09:17:14.77	-962	1506	-1050	-29	-3	14	5	-39	44	17
	1839	2019-01-17 09:17:14.78	-963	1505	-1045	-29	-6	8	2	90	-88	-46
	1840	2019-01-17 09:17:14.79	-972	1510	-1049	-23	-3	-2	-3	-36	33	19
	1841	2019-01-17 09:17:14.80	-970	1510	-1045	-24	1	-6	-13	59	-72	-23
	1842	2019-01-17 09:17:14.81	-970	1506	-1035	-23	2	-10	-18	-59	41	38
	1843	2019-01-17 09:17:14.82	-970	1507	-1038	-24	3	-7	-23	38	-61	-7
	1844	2019-01-17 09:17:14.83	-961	1499	-1051	-26	6	-7	-22	-67	45	44
	1845	2019-01-17 09:17:14.84	-970	1512	-1049	-29	5	-7	-15	24	-39	-4
	1846	2019-01-17 09:17:14.85	-974	1517	-1050	-29	6	-5	-14	-49	35	31
	1847	2019-01-17 09:17:14.86	-966	1514	-1049	-31	5	-7	-21	39	-60	-9
	1848	2019-01-17 09:17:14.87	-974	1513	-1047	-30	4	-8	-34	-26	-8	30
	1849	2019-01-17 09:17:14.88	-976	1513	-1058	-27	-1	-10	-40	47	-87	-3
	1850	2019-01-17 09:17:14.89	-965	1507	-1046	-21	-6	-11	-38	-19	-19	28
	1851	2019-01-17 09:17:14.90	-962	1502	-1043	-18	-7	-12	-34	30	-64	2
	1852	2019-01-17 09:17:14.91	-967	1503	-1037	-17	-5	-11	-42	-19	-23	30
	1853	2019-01-17 09:17:14.92	-957	1505	-1039	-21	3	-13	-23	27	-50	-2
	1854	2019-01-17 09:17:14.93	-973	1503	-1046	-16	6	-9	-3	-10	7	6
	1855	2019-01-17 09:17:14.94	-969	1502	-1043	-14	9	-7	0	20	-20	-10
	1856	2019-01-17 09:17:14.95	-965	1503	-1050	-11	5	-6	-5	-8	3	6
	1857	2019-01-17 09:17:14.96	-968	1496	-1053	-10	2	-2	-6	10	-16	-2
	1858	2019-01-17 09:17:14.97	-973	1502	-1042	-11	-3	-3	-22	2	-24	10
	1859	2019-01-17 09:17:14.98	-970	1496	-1044	-11	-8	-5	-32	7	-39	12
	1860	2019-01-17 09:17:14.99	-966	1508	-1041	-15	-6	-7	-41	22	-63	9
	1861	2019-01-17 09:17:15.00	-957	1509	-1039	-22	-2	-8	-49	4	-53	22
	1862	2019-01-17 09:17:15.01	-963	1500	-1047	-28	2	-5	-43	9	-52	17
	1863	2019-01-17 09:17:15.02	-964	1504	-1043	-29	6	-4	-29	-19	-10	24
	1864	2019-01-17 09:17:15.03	-966	1513	-1037	-29	8	-2	-18	21	-39	-1
	1865	2019-01-17 09:17:15.04	-969	1515	-1038	-28	11	-5	-15	-8	-7	11
	1866	2019-01-17 09:17:15.05	-963	1516	-1042	-27	13	-9	-11	37	-48	-13
	1867	2019-01-17 09:17:15.06	-955	1507	-1043	-25	17	-11	-12	-8	-4	10
	1868	2019-01-17 09:17:15.07	-960	1510	-1040	-22	16	-11	-8	45	-53	-18
	1869	2019-01-17 09:17:15.08	-960	1511	-1046	-21	15	-12	4	-19	23	7
	1870	2019-01-17 09:17:15.09	-960	1501	-1047	-23	15	-11	-4	46	-50	-21
	1871	2019-01-17 09:17:15.10	-955	1494	-1047	-27	11	-10	-24	-34	10	29
	1872	2019-01-17 09:17:15.11	-947	1498	-1044	-29	12	-5	-45	46	-91	0
	1873	2019-01-17 09:17:15.12	-947	1509	-1041	-32	11	0	-30	-36	6	33
	1874	2019-01-17 09:17:15.13	-952	1517	-1041	-32	8	4	-1	49	-50	-24
	1875	2019-01-17 09:17:15.14	-947	1512	-1052	-33	6	2	30	-57	87	13
	1876	2019-01-17 09:17:15.15	-956	1512	-1053	-32	2	2	26	58	-32	-42
	1877	2019-01-17 09:17:15.16	-955	1509	-1042	-28	0	0	8	-36	44	14
	1878	2019-01-17 09:17:15.17	-950	1515	-1039	-24	0	1	-10	36	-46	-13
	1879	2019-01-17 09:17:15.18	-940	1518	-1038	-24	3	0	-33	-59	26	46
	1880	2019-01-17 09:17:15.19	-954	1524	-1042	-27	2	-3	-60	120	-180	-30
	1881	2019-01-17 09:17:15.20	-953	1518	-1051	-25	-1	-3	-58	24	-82	17
	1882	2019-01-17 09:17:15.21	-951	1512	-1032	-23	-5	-4	-51	157	-208	-53
	1883	2019-01-17 09:17:15.22	-957	1516	-1037	-21	-6	-2	-47	21	-68	13
	1884	2019-01-17 09:17:15.23	-954	1515	-1045	-23	-10	1	-56	173	-229	-58
	1885	2019-01-17 09:17:15.24	-956	1512	-1036	-20	-15	0	-63	-15	-48	39
	1886	2019-01-17 09:17:15.25	-953	1512	-1038	-18	-18	-1	-68	79	-147	-5
	1887	2019-01-17 09:17:15.26	-967	1513	-1036	-15	-20	-3	-64	-94	30	79
	1888	2019-01-17 09:17:15.27	-954	1520	-1044	-14	-19	-6	-70	112	-182	-21
	1889	2019-01-17 09:17:15.28	-959	1527	-1032	-14	-16	-8	-68	-29	-39	48
	1890	2019-01-17 09:17:15.29	-967	1519	-1037	-18	-12	-10	-62	165	-227	-51
	1891	2019-01-17 09:17:15.30	-963	1524	-1033	-20	-15	-14	-57	-18	-39	37
	1892	2019-01-17 09:17:15.31	-969	1512	-1039	-21	-15	-13	-35	180	-215	-72
	1893	2019-01-17 09:17:15.32	-966	1517	-1038	-20	-16	-15	-17	-28	11	22
	1894	2019-01-17 09:17:15.33	-964	1517	-1037	-14	-16	-14	-8	188	-196	-90
	1895	2019-01-17 09:17:15.34	-954	1517	-1036	-13	-13	-9	-8	-18	10	13
	1896	2019-01-17 09:17:15.35	-976	1518	-1030	-12	-14	-6	-20	177	-197	-78
	1897	2019-01-17 09:17:15.36	-972	1519	-1034	-7	-13	-4	-21	-53	32	37
	1898	2019-01-17 09:17:15.37	-967	1521	-1032	-5	-15	-2	-13	180	-193	-83
	1899	2019-01-17 09:17:15.38	-971	1516	-1030	0	-18	-4	2	-30	32	14
	1900	2019-01-17 09:17:15.39	-973	1514	-1023	4	-14	-2	-5	211	-216	-103
	1901	2019-01-17 09:17:15.40	-966	1511	-1024	10	-12	0	-2	-39	37	20
	1902	2019-01-17 09:17:15.41	-960	1506	-1025	12	-8	4	-13	188	-201	-87
	1903	2019-01-17 09:17:15.42	-975	1505	-1030	12	-9	6	-12	-45	33	28
	1904	2019-01-17 09:17:15.43	-975	1505	-1036	14	-8	11	-27	215	-242	-94
	1905	2019-01-17 09:17:15.44	-971	1495	-1032	13	-16	15	-42	-42	0	42
	1906	2019-01-17 09:17:15.45	-974	1503	-1029	12	-23	15	-39	195	-234	-78
	1907	2019-01-17 09:17:15.46	-972	1513	-1028	9	-22	15	-4	-75	71	39
	1908	2019-01-17 09:17:15.47	-968	1505	-1020	4	-18	16	1	201	-200	-101
	1909	2019-01-17 09:17:15.48	-971	1506	-1031	1	-16	22	-9	-42	33	25
	1910	2019-01-17 09:17:15.49	-977	1512	-1031	1	-17	21	-15	235	-250	-110
	1911	2019-01-17 09:17:15.50	-970	1523	-1030	-3	-17	17	-9	-55	46	32
	1912	2019-01-17 09:17:15.51	-973	1516	-1028	-3	-17	12	-17	211	-228	-97
	1913	2019-01-17 09:17:15.52	-970	1529	-1036	-7	-14	7	-35	-84	49	59
	1914	2019-01-17 09:17:15.53	-967	1523	-1032	-8	-11	-1	-56	179	-235	-61
	1915	2019-01-17 09:17:15.54	-968	1532	-1031	-10	-8	-5	-61	-117	56	89
	1916	2019-01-17 09:17:15.55	-972	1536	-1038	-12	-5	-8	-68	159	-227	-45
	1917	2019-01-17 09:17:15.56	-972	1535	-1031	-14	-9	-10	-64	-146	82	105
	1918	2019-01-17 09:17:15.57	-974	1542	-1030	-14	-12	-10	-56	144	-200	-44
	1919	2019-01-17 09:17:15.58	-971	1542	-1040	-11	-8	-9	-38	-127	89	82
	1920	2019-01-17 09:17:15.59	-984	1538	-1030	-2	-8	-10	-33	191	-224	-79
	1921	2019-01-17 09:17:15.60	-975	1540	-1028	9	-3	-9	-15	-108	93	61
	1922	2019-01-17 09:17:15.61	-971	1547	-1024	19	6	-10	-20	193	-213	-86
	1923	2019-01-17 09:17:15.62	-985	1551	-1015	28	13	-10	-9	-130	121	69
	1924	2019-01-17 09:17:15.63	-980	1566	-1036	33	20	-9	-18	149	-167	-65
	1925	2019-01-17 09:17:15.64	-990	1597	-1059	33	14	-9	-10	-195	185	102
	1926	2019-01-17 09:17:15.65	-983	1625	-1046	31	10	-10	-27	89	-116	-31
	1927	2019-01-17 09:17:15.66	-994	1627	-1058	40	6	-16	-17	-193	176	105
	1928	2019-01-17 09:17:15.67	-1002	1615	-1051	55	0	-15	-6	173	-179	-83
	1929	2019-01-17 09:17:15.68	-994	1600	-1034	84	-2	-11	-4	-103	99	53
	1930	2019-01-17 09:17:15.69	-988	1581	-1032	123	4	0	-18	255	-273	-118
	1931	2019-01-17 09:17:15.70	-986	1567	-1022	161	15	11	-20	-60	40	40
	1932	2019-01-17 09:17:15.71	-979	1565	-1015	195	29	24	-48	264	-312	-108
	1933	2019-01-17 09:17:15.72	-970	1566	-1018	216	47	34	-50	-50	0	50
	1934	2019-01-17 09:17:15.73	-957	1561	-1030	229	56	43	-67	282	-349	-107
	1935	2019-01-17 09:17:15.74	-967	1559	-1047	234	60	46	-53	-68	15	60
	1936	2019-01-17 09:17:15.75	-965	1562	-1049	240	54	45	-59	255	-314	-98
	1937	2019-01-17 09:17:15.76	-968	1561	-1059	245	46	42	-36	-50	14	43
	1938	2019-01-17 09:17:15.77	-948	1553	-1058	249	34	38	-36	307	-343	-135
	1939	2019-01-17 09:17:15.78	-950	1537	-1066	254	28	35	-27	-22	-5	24
	1940	2019-01-17 09:17:15.79	-949	1524	-1070	263	20	40	-28	331	-359	-151
	1941	2019-01-17 09:17:15.80	-928	1510	-1050	275	19	39	-20	-19	-1	19
	1942	2019-01-17 09:17:15.81	-917	1507	-1058	289	22	33	-30	286	-316	-128
	1943	2019-01-17 09:17:15.82	-907	1495	-1063	293	25	23	-40	-68	28	54
	1944	2019-01-17 09:17:15.83	-913	1473	-1074	292	27	14	-63	270	-333	-103
	1945	2019-01-17 09:17:15.84	-921	1446	-1102	287	22	9	-57	-71	14	64
	1946	2019-01-17 09:17:15.85	-916	1428	-1105	280	7	17	-61	266	-327	-102
	1947	2019-01-17 09:17:15.86	-916	1417	-1107	276	-8	29	-54	-65	11	59
	1948	2019-01-17 09:17:15.87	-914	1416	-1108	271	-22	37	-43	287	-330	-122
	1949	2019-01-17 09:17:15.88	-908	1421	-1115	263	-26	39	-3	-68	65	35
	1950	2019-01-17 09:17:15.89	-917	1436	-1121	255	-25	37	2	237	-235	-119
	1951	2019-01-17 09:17:15.90	-914	1434	-1127	249	-26	32	-3	-96	93	49
	1952	2019-01-17 09:17:15.91	-924	1426	-1134	237	-30	28	-31	249	-280	-109
	1953	2019-01-17 09:17:15.92	-928	1418	-1146	227	-39	27	-50	-113	63	81
	1954	2019-01-17 09:17:15.93	-923	1416	-1144	215	-50	27	-57	192	-249	-67
	1955	2019-01-17 09:17:15.94	-925	1415	-1153	204	-65	27	-33	-132	99	82
	1956	2019-01-17 09:17:15.95	-916	1415	-1155	192	-73	27	-28	205	-233	-88
	1957	2019-01-17 09:17:15.96	-919	1419	-1150	183	-79	27	-18	-110	92	64
	1958	2019-01-17 09:17:15.97	-924	1413	-1156	175	-81	21	-30	220	-250	-95
	1959	2019-01-17 09:17:15.98	-926	1410	-1154	174	-77	15	-24	-94	70	59
	1960	2019-01-17 09:17:15.99	-924	1391	-1153	175	-78	8	-9	265	-274	-128
	1961	2019-01-17 09:17:16.00	-939	1393	-1154	180	-76	2	20	-47	67	13
	1962	2019-01-17 09:17:16.01	-944	1384	-1163	184	-77	0	5	259	-254	-132
	1963	2019-01-17 09:17:16.02	-940	1377	-1160	183	-78	1	-19	-83	64	51
	1964	2019-01-17 09:17:16.03	-940	1384	-1169	178	-82	7	-38	237	-275	-99
	1965	2019-01-17 09:17:16.04	-950	1383	-1163	167	-82	13	-10	-79	69	44
	1966	2019-01-17 09:17:16.05	-943	1383	-1161	152	-83	20	4	234	-230	-119
	1967	2019-01-17 09:17:16.06	-947	1376	-1160	142	-80	23	22	-59	81	18
	1968	2019-01-17 09:17:16.07	-952	1381	-1171	132	-74	29	8	240	-232	-124
	1969	2019-01-17 09:17:16.08	-947	1379	-1168	124	-73	30	-12	-82	70	47
	1970	2019-01-17 09:17:16.09	-951	1382	-1159	117	-70	28	-24	235	-259	-105
	1971	2019-01-17 09:17:16.10	-964	1386	-1166	112	-67	26	-10	-64	54	37
	1972	2019-01-17 09:17:16.11	-960	1390	-1169	97	-68	10	6	203	-197	-104
	1973	2019-01-17 09:17:16.12	-952	1389	-1170	89	-65	3	4	-112	116	54
	1974	2019-01-17 09:17:16.13	-963	1388	-1176	79	-63	-2	-15	185	-200	-85
	1975	2019-01-17 09:17:16.14	-960	1382	-1179	71	-58	-2	-20	-105	85	62
	1976	2019-01-17 09:17:16.15	-960	1377	-1178	64	-59	-3	-18	185	-203	-83
	1977	2019-01-17 09:17:16.16	-955	1382	-1166	54	-60	-5	-19	-88	69	53
	1978	2019-01-17 09:17:16.17	-957	1386	-1157	47	-56	-8	-29	193	-222	-82
	1979	2019-01-17 09:17:16.18	-954	1391	-1161	37	-51	-11	-14	-78	64	46
	1980	2019-01-17 09:17:16.19	-953	1374	-1164	25	-43	-14	-3	193	-196	-95
	1981	2019-01-17 09:17:16.20	-959	1370	-1157	14	-39	-15	-2	-79	77	40
	1982	2019-01-17 09:17:16.21	-968	1372	-1168	7	-35	-15	-12	174	-186	-81
	1983	2019-01-17 09:17:16.22	-965	1376	-1170	-1	-37	-12	-7	-74	67	40
	1984	2019-01-17 09:17:16.23	-967	1386	-1168	-8	-39	-11	-12	175	-187	-81
	1985	2019-01-17 09:17:16.24	-967	1395	-1171	-19	-40	-13	-26	-96	70	61
	1986	2019-01-17 09:17:16.25	-972	1404	-1161	-29	-36	-18	-27	128	-155	-50
	1987	2019-01-17 09:17:16.26	-974	1402	-1164	-39	-32	-22	-5	-99	94	52
	1988	2019-01-17 09:17:16.27	-982	1394	-1168	-47	-31	-27	-2	145	-147	-71
	1989	2019-01-17 09:17:16.28	-987	1399	-1166	-52	-34	-28	-18	-77	59	47
	1990	2019-01-17 09:17:16.29	-976	1395	-1155	-57	-39	-26	-37	130	-167	-46
	1991	2019-01-17 09:17:16.30	-974	1401	-1148	-65	-36	-24	-39	-91	52	65
	1992	2019-01-17 09:17:16.31	-987	1396	-1151	-66	-30	-21	-41	116	-157	-37
	1993	2019-01-17 09:17:16.32	-992	1396	-1154	-69	-25	-18	-49	-80	31	64
	1994	2019-01-17 09:17:16.33	-973	1395	-1166	-67	-22	-17	-70	135	-205	-32
[truncated: 3,930 more rows]
