# Supplementary material for: Evaluating the stress-response of dental students to the dental school environment
Source: PeerJ. 2020 May 6;8:e8981. doi: 10.7717/peerj.8981 (PMC7210805; doi:10.7717/peerj.8981)
Supplement: Supplemental Information 1 [file peerj-08-8981-s001.zip › 9-0-IV.csv]

// Data mode : Full
// Data quality : High
// Acceleration sensor's range : 16g
// Gyroscope sensor's range : 2000dps
//
//ARTIFACT	NUM	DATE	ACC_X	ACC_Y	ACC_Z	GYRO_X	GYRO_Y	GYRO_Z	EOG_L	EOG_R	EOG_H	EOG_V
	1	2019-01-22 13:26:19.77	-190	1585	-1271	5	-16	-4	-104	-17	-87	60
	2	2019-01-22 13:26:19.78	-197	1586	-1270	5	-18	-4	-98	-8	-90	53
	3	2019-01-22 13:26:19.79	-186	1590	-1273	2	-15	-4	-102	-12	-90	57
	4	2019-01-22 13:26:19.80	-200	1595	-1266	-2	-15	-6	-99	-5	-94	52
	5	2019-01-22 13:26:19.81	-197	1599	-1274	-4	-13	-10	-114	-19	-95	66
	6	2019-01-22 13:26:19.82	-202	1594	-1269	-6	-11	-15	-106	-7	-99	56
	7	2019-01-22 13:26:19.83	-209	1589	-1288	-7	-12	-16	-112	-19	-93	65
	8	2019-01-22 13:26:19.84	-196	1587	-1277	-7	-17	-15	-100	-7	-93	53
	9	2019-01-22 13:26:19.85	-204	1582	-1273	-9	-19	-10	-104	-12	-92	58
	10	2019-01-22 13:26:19.86	-199	1571	-1272	-6	-18	-5	-104	-5	-99	54
	11	2019-01-22 13:26:19.87	-195	1575	-1264	-4	-19	-2	-115	-18	-97	66
	12	2019-01-22 13:26:19.88	-199	1581	-1262	-4	-17	2	-112	-12	-100	62
	13	2019-01-22 13:26:19.89	-200	1584	-1270	-7	-15	1	-114	-16	-98	65
	14	2019-01-22 13:26:19.90	-204	1592	-1272	-10	-14	4	-111	-11	-100	61
	15	2019-01-22 13:26:19.91	-206	1597	-1271	-18	-16	1	-120	-19	-101	69
	16	2019-01-22 13:26:19.92	-204	1603	-1272	-23	-16	1	-110	-15	-95	62
	17	2019-01-22 13:26:19.93	-204	1611	-1265	-25	-16	-3	-111	-16	-95	63
	18	2019-01-22 13:26:19.94	-206	1613	-1268	-27	-16	-4	-110	-16	-94	63
	19	2019-01-22 13:26:19.95	-208	1603	-1269	-26	-19	-6	-103	-13	-90	58
	20	2019-01-22 13:26:19.96	-200	1598	-1274	-20	-19	-5	-98	-14	-84	56
	21	2019-01-22 13:26:19.97	-194	1600	-1254	-17	-18	-7	-100	-12	-88	56
	22	2019-01-22 13:26:19.98	-198	1600	-1267	-13	-12	-5	-101	-17	-84	59
	23	2019-01-22 13:26:19.99	-203	1599	-1263	-11	-9	-2	-100	-11	-89	55
	24	2019-01-22 13:26:20.00	-201	1601	-1266	-9	-8	3	-98	-18	-80	58
	25	2019-01-22 13:26:20.01	-200	1603	-1264	-6	-7	6	-84	-16	-68	50
	26	2019-01-22 13:26:20.02	-198	1600	-1264	-3	-9	13	-76	-16	-60	46
	27	2019-01-22 13:26:20.03	-202	1603	-1265	-2	-11	18	-65	-4	-61	34
	28	2019-01-22 13:26:20.04	-194	1604	-1257	-1	-12	22	-71	-13	-58	42
	29	2019-01-22 13:26:20.05	-202	1611	-1257	1	-10	18	-66	-3	-63	34
	30	2019-01-22 13:26:20.06	-196	1616	-1264	4	-5	17	-74	-6	-68	40
	31	2019-01-22 13:26:20.07	-204	1611	-1265	3	-2	13	-74	4	-78	35
	32	2019-01-22 13:26:20.08	-187	1605	-1269	8	1	10	-86	-5	-81	45
	33	2019-01-22 13:26:20.09	-201	1606	-1269	13	3	7	-75	5	-80	35
	34	2019-01-22 13:26:20.10	-187	1607	-1270	16	1	3	-82	-8	-74	45
	35	2019-01-22 13:26:20.11	-196	1595	-1275	16	-1	-1	-77	-1	-76	39
	36	2019-01-22 13:26:20.12	-197	1586	-1271	19	-2	-5	-89	-16	-73	52
	37	2019-01-22 13:26:20.13	-188	1590	-1270	16	-3	-6	-70	2	-72	34
	38	2019-01-22 13:26:20.14	-181	1586	-1272	13	-5	-6	-83	-16	-67	49
	39	2019-01-22 13:26:20.15	-177	1583	-1269	7	-4	-5	-76	-16	-60	46
	40	2019-01-22 13:26:20.16	-187	1591	-1264	4	-4	-6	-90	-34	-56	62
	41	2019-01-22 13:26:20.17	-179	1593	-1267	-3	-2	-6	-70	-9	-61	39
	42	2019-01-22 13:26:20.18	-190	1588	-1272	-11	-2	-7	-77	-21	-56	49
	43	2019-01-22 13:26:20.19	-195	1594	-1278	-14	-7	-5	-58	3	-61	27
	44	2019-01-22 13:26:20.20	-185	1589	-1284	-13	-12	-5	-71	-7	-64	39
	45	2019-01-22 13:26:20.21	-192	1595	-1270	-11	-14	-5	-60	13	-73	23
	46	2019-01-22 13:26:20.22	-182	1593	-1266	-10	-15	-6	-80	-9	-71	44
	47	2019-01-22 13:26:20.23	-191	1600	-1268	-5	-14	-5	-51	20	-71	15
	48	2019-01-22 13:26:20.24	-192	1609	-1272	-6	-12	-8	-69	-2	-67	35
	49	2019-01-22 13:26:20.25	-186	1602	-1277	-8	-13	-10	-48	20	-68	14
	50	2019-01-22 13:26:20.26	-194	1595	-1276	-5	-12	-10	-75	-5	-70	40
	51	2019-01-22 13:26:20.27	-190	1596	-1271	-5	-16	-7	-58	22	-80	18
	52	2019-01-22 13:26:20.28	-200	1600	-1268	-6	-14	-6	-82	-6	-76	44
	53	2019-01-22 13:26:20.29	-194	1594	-1278	-8	-14	-6	-68	5	-73	31
	54	2019-01-22 13:26:20.30	-193	1593	-1274	-6	-13	-6	-79	-17	-62	48
	55	2019-01-22 13:26:20.31	-194	1606	-1258	-4	-14	-2	-59	10	-69	24
	56	2019-01-22 13:26:20.32	-197	1605	-1265	-3	-10	-3	-83	-17	-66	50
	57	2019-01-22 13:26:20.33	-198	1605	-1267	0	-5	-1	-72	-9	-63	40
	58	2019-01-22 13:26:20.34	-198	1608	-1269	2	-6	-5	-104	-42	-62	73
	59	2019-01-22 13:26:20.35	-195	1608	-1271	8	-8	-6	-87	-11	-76	49
	60	2019-01-22 13:26:20.36	-199	1611	-1265	6	-10	-9	-106	-29	-77	67
	61	2019-01-22 13:26:20.37	-197	1616	-1265	10	-10	-12	-87	-5	-82	46
	62	2019-01-22 13:26:20.38	-206	1618	-1263	9	-11	-16	-109	-35	-74	72
	63	2019-01-22 13:26:20.39	-201	1613	-1254	3	-10	-18	-94	-12	-82	53
	64	2019-01-22 13:26:20.40	-197	1613	-1260	5	-3	-21	-125	-49	-76	87
	65	2019-01-22 13:26:20.41	-193	1609	-1252	5	-4	-21	-122	-36	-86	79
	66	2019-01-22 13:26:20.42	-209	1600	-1263	5	2	-17	-166	-84	-82	125
	67	2019-01-22 13:26:20.43	-206	1597	-1265	12	-1	-15	-160	-64	-96	112
	68	2019-01-22 13:26:20.44	-198	1586	-1274	22	-1	-9	-167	-74	-93	120
	69	2019-01-22 13:26:20.45	-200	1586	-1276	30	-3	-2	-140	-35	-105	87
	70	2019-01-22 13:26:20.46	-199	1589	-1268	41	-3	3	-192	-91	-101	141
	71	2019-01-22 13:26:20.47	-195	1586	-1274	53	-1	6	-202	-101	-101	151
	72	2019-01-22 13:26:20.48	-191	1594	-1276	54	3	2	-231	-143	-88	187
	73	2019-01-22 13:26:20.49	-182	1579	-1278	56	6	-5	-194	-103	-91	148
	74	2019-01-22 13:26:20.50	-181	1578	-1280	59	12	-11	-202	-112	-90	157
	75	2019-01-22 13:26:20.51	-175	1569	-1285	55	18	-19	-172	-75	-97	123
	76	2019-01-22 13:26:20.52	-173	1561	-1283	51	19	-26	-190	-100	-90	145
	77	2019-01-22 13:26:20.53	-180	1545	-1305	43	13	-27	-147	-62	-85	104
	78	2019-01-22 13:26:20.54	-175	1540	-1293	32	4	-26	-155	-82	-73	118
	79	2019-01-22 13:26:20.55	-182	1548	-1300	20	-3	-25	-116	-41	-75	78
	80	2019-01-22 13:26:20.56	-187	1536	-1289	7	-13	-19	-128	-59	-69	93
	81	2019-01-22 13:26:20.57	-186	1548	-1287	-3	-18	-13	-79	-12	-67	45
	82	2019-01-22 13:26:20.58	-188	1560	-1281	-11	-15	-9	-121	-58	-63	89
	83	2019-01-22 13:26:20.59	-205	1560	-1283	-19	-12	-4	-133	-56	-77	94
	84	2019-01-22 13:26:20.60	-196	1570	-1286	-22	-8	1	-183	-110	-73	146
	85	2019-01-22 13:26:20.61	-194	1569	-1284	-22	-9	6	-157	-73	-84	115
	86	2019-01-22 13:26:20.62	-194	1585	-1279	-22	-6	7	-170	-90	-80	130
	87	2019-01-22 13:26:20.63	-200	1585	-1277	-21	-1	7	-144	-54	-90	99
	88	2019-01-22 13:26:20.64	-195	1591	-1287	-17	-3	11	-170	-84	-86	127
	89	2019-01-22 13:26:20.65	-198	1602	-1282	-18	-4	10	-143	-49	-94	96
	90	2019-01-22 13:26:20.66	-199	1608	-1283	-17	-5	8	-161	-73	-88	117
	91	2019-01-22 13:26:20.67	-191	1608	-1284	-15	-4	4	-131	-42	-89	86
	92	2019-01-22 13:26:20.68	-192	1604	-1282	-14	-2	-3	-146	-58	-88	102
	93	2019-01-22 13:26:20.69	-187	1599	-1280	-11	-1	-10	-107	-13	-94	60
	94	2019-01-22 13:26:20.70	-188	1596	-1280	-11	2	-15	-133	-45	-88	89
	95	2019-01-22 13:26:20.71	-184	1580	-1277	-11	5	-20	-110	-20	-90	65
	96	2019-01-22 13:26:20.72	-185	1582	-1282	-12	4	-24	-148	-67	-81	107
	97	2019-01-22 13:26:20.73	-190	1581	-1277	-13	8	-19	-109	-23	-86	66
	98	2019-01-22 13:26:20.74	-190	1585	-1278	-15	13	-18	-134	-54	-80	94
	99	2019-01-22 13:26:20.75	-203	1582	-1286	-16	9	-15	-100	-18	-82	59
	100	2019-01-22 13:26:20.76	-188	1580	-1285	-18	5	-12	-124	-54	-70	89
	101	2019-01-22 13:26:20.77	-195	1590	-1281	-19	2	-11	-90	-15	-75	52
	102	2019-01-22 13:26:20.78	-189	1591	-1279	-21	0	-9	-118	-51	-67	84
	103	2019-01-22 13:26:20.79	-196	1589	-1282	-22	1	-11	-95	-18	-77	56
	104	2019-01-22 13:26:20.80	-182	1589	-1286	-21	-1	-12	-130	-54	-76	92
	105	2019-01-22 13:26:20.81	-188	1587	-1270	-16	-2	-14	-105	-22	-83	63
	106	2019-01-22 13:26:20.82	-189	1587	-1270	-11	-5	-17	-119	-41	-78	80
	107	2019-01-22 13:26:20.83	-197	1583	-1266	-8	-1	-17	-70	10	-80	30
	108	2019-01-22 13:26:20.84	-193	1586	-1272	-12	-2	-20	-103	-35	-68	69
	109	2019-01-22 13:26:20.85	-200	1594	-1278	-13	1	-23	-85	-14	-71	49
	110	2019-01-22 13:26:20.86	-191	1598	-1267	-18	-1	-22	-118	-48	-70	83
	111	2019-01-22 13:26:20.87	-205	1595	-1269	-24	-2	-24	-84	-2	-82	43
	112	2019-01-22 13:26:20.88	-194	1597	-1280	-28	-4	-22	-113	-37	-76	75
	113	2019-01-22 13:26:20.89	-193	1592	-1280	-30	-4	-18	-79	1	-80	39
	114	2019-01-22 13:26:20.90	-203	1596	-1284	-30	-9	-17	-109	-42	-67	75
	115	2019-01-22 13:26:20.91	-197	1597	-1274	-26	-11	-14	-93	-16	-77	54
	116	2019-01-22 13:26:20.92	-187	1599	-1266	-19	-9	-13	-133	-54	-79	93
	117	2019-01-22 13:26:20.93	-195	1595	-1273	-17	-7	-10	-103	-19	-84	61
	118	2019-01-22 13:26:20.94	-200	1595	-1277	-16	-6	-9	-119	-44	-75	81
	119	2019-01-22 13:26:20.95	-202	1596	-1286	-15	-10	-10	-88	-14	-74	51
	120	2019-01-22 13:26:20.96	-197	1590	-1271	-15	-10	-11	-120	-55	-65	87
	121	2019-01-22 13:26:20.97	-192	1594	-1263	-12	-11	-9	-90	-23	-67	56
	122	2019-01-22 13:26:20.98	-204	1590	-1268	-12	-5	-8	-114	-43	-71	78
	123	2019-01-22 13:26:20.99	-197	1595	-1275	-15	-1	-9	-87	-13	-74	50
	124	2019-01-22 13:26:21.00	-188	1588	-1274	-11	-4	-9	-120	-54	-66	87
	125	2019-01-22 13:26:21.01	-199	1592	-1273	-9	-2	-10	-77	-10	-67	43
	126	2019-01-22 13:26:21.02	-193	1599	-1265	-11	1	-12	-96	-31	-65	63
	127	2019-01-22 13:26:21.03	-202	1598	-1270	-14	2	-11	-81	-10	-71	45
	128	2019-01-22 13:26:21.04	-191	1597	-1281	-13	0	-12	-121	-60	-61	90
	129	2019-01-22 13:26:21.05	-199	1597	-1279	-13	-2	-12	-93	-28	-65	60
	130	2019-01-22 13:26:21.06	-206	1599	-1278	-11	-7	-9	-121	-52	-69	86
	131	2019-01-22 13:26:21.07	-199	1592	-1277	-11	-9	-7	-82	-3	-79	42
	132	2019-01-22 13:26:21.08	-205	1596	-1266	-12	-5	-3	-114	-45	-69	79
	133	2019-01-22 13:26:21.09	-197	1594	-1261	-10	-2	-3	-88	-17	-71	52
	134	2019-01-22 13:26:21.10	-190	1594	-1265	-9	2	-2	-120	-58	-62	89
	135	2019-01-22 13:26:21.11	-193	1592	-1265	-4	3	0	-99	-29	-70	64
	136	2019-01-22 13:26:21.12	-193	1597	-1274	0	2	2	-119	-55	-64	87
	137	2019-01-22 13:26:21.13	-195	1600	-1271	2	4	4	-92	-22	-70	57
	138	2019-01-22 13:26:21.14	-196	1594	-1266	6	6	4	-118	-59	-59	88
	139	2019-01-22 13:26:21.15	-188	1610	-1276	13	6	2	-83	-21	-62	52
	140	2019-01-22 13:26:21.16	-183	1603	-1275	14	5	-3	-101	-40	-61	70
	141	2019-01-22 13:26:21.17	-190	1597	-1276	11	5	-6	-76	-6	-70	41
	142	2019-01-22 13:26:21.18	-186	1602	-1280	10	1	-11	-98	-33	-65	65
	143	2019-01-22 13:26:21.19	-191	1599	-1273	9	-1	-17	-76	-12	-64	44
	144	2019-01-22 13:26:21.20	-186	1589	-1267	4	0	-19	-97	-37	-60	67
	145	2019-01-22 13:26:21.21	-184	1590	-1260	-2	3	-24	-74	-5	-69	39
	146	2019-01-22 13:26:21.22	-185	1582	-1261	-3	4	-26	-97	-28	-69	62
	147	2019-01-22 13:26:21.23	-186	1580	-1272	-6	8	-23	-78	-3	-75	40
	148	2019-01-22 13:26:21.24	-199	1580	-1281	-9	9	-20	-104	-33	-71	68
	149	2019-01-22 13:26:21.25	-197	1578	-1287	-11	8	-14	-70	5	-75	32
	150	2019-01-22 13:26:21.26	-187	1575	-1276	-8	2	-8	-69	0	-69	34
	151	2019-01-22 13:26:21.27	-195	1580	-1267	-4	1	-2	-62	5	-67	28
	152	2019-01-22 13:26:21.28	-200	1583	-1263	0	5	3	-136	-73	-63	104
	153	2019-01-22 13:26:21.29	-187	1596	-1275	1	8	4	-187	-123	-64	155
	154	2019-01-22 13:26:21.30	-190	1603	-1270	1	9	1	-277	-214	-63	245
	155	2019-01-22 13:26:21.31	-200	1616	-1272	2	12	-2	-379	-315	-64	347
	156	2019-01-22 13:26:21.32	-187	1620	-1281	1	15	-10	-579	-520	-59	549
	157	2019-01-22 13:26:21.33	-185	1603	-1293	-2	14	-13	-770	-716	-54	743
	158	2019-01-22 13:26:21.34	-184	1611	-1288	3	9	-19	-1056	-1008	-48	1032
	159	2019-01-22 13:26:21.35	-189	1602	-1278	5	9	-20	-1384	-1340	-44	1362
	160	2019-01-22 13:26:21.36	-186	1587	-1268	13	14	-21	-1682	-1656	-26	1669
	161	2019-01-22 13:26:21.37	-188	1569	-1284	22	20	-21	-1869	-1859	-10	1864
	162	2019-01-22 13:26:21.38	-195	1553	-1293	31	20	-18	-1936	-1932	-4	1934
	163	2019-01-22 13:26:21.39	-189	1553	-1291	38	16	-12	-1907	-1890	-17	1898
	164	2019-01-22 13:26:21.40	-172	1559	-1288	35	13	-4	-1840	-1809	-31	1824
	165	2019-01-22 13:26:21.41	-177	1567	-1288	26	12	2	-1726	-1674	-52	1700
	166	2019-01-22 13:26:21.42	-177	1573	-1276	14	10	6	-1613	-1547	-66	1580
	167	2019-01-22 13:26:21.43	-168	1579	-1274	-3	11	5	-1448	-1370	-78	1409
	168	2019-01-22 13:26:21.44	-180	1590	-1280	-11	14	1	-1329	-1249	-80	1289
	169	2019-01-22 13:26:21.45	-181	1581	-1296	-16	14	-2	-1201	-1119	-82	1160
	170	2019-01-22 13:26:21.46	-170	1581	-1291	-19	8	-5	-1084	-998	-86	1041
	171	2019-01-22 13:26:21.47	-178	1582	-1294	-14	2	-9	-889	-797	-92	843
	172	2019-01-22 13:26:21.48	-181	1580	-1285	-9	0	-11	-633	-533	-100	583
	173	2019-01-22 13:26:21.49	-171	1585	-1273	-4	0	-15	-330	-234	-96	282
	174	2019-01-22 13:26:21.50	-172	1585	-1283	-1	3	-18	-141	-55	-86	98
	175	2019-01-22 13:26:21.51	-169	1579	-1285	-2	0	-20	-62	11	-73	25
	176	2019-01-22 13:26:21.52	-184	1585	-1288	-5	-4	-22	-142	-72	-70	107
	177	2019-01-22 13:26:21.53	-178	1587	-1282	-10	-6	-23	-175	-103	-72	139
	178	2019-01-22 13:26:21.54	-175	1580	-1273	-18	-5	-23	-143	-71	-72	107
	179	2019-01-22 13:26:21.55	-190	1581	-1283	-24	-8	-25	16	89	-73	-52
	180	2019-01-22 13:26:21.56	-188	1577	-1283	-27	-9	-21	198	272	-74	-235
	181	2019-01-22 13:26:21.57	-190	1573	-1284	-29	-10	-17	359	433	-74	-396
	182	2019-01-22 13:26:21.58	-190	1575	-1267	-25	-8	-12	385	452	-67	-418
	183	2019-01-22 13:26:21.59	-198	1572	-1266	-16	-7	-5	378	450	-72	-414
	184	2019-01-22 13:26:21.60	-189	1576	-1275	-10	-5	-3	329	404	-75	-366
	185	2019-01-22 13:26:21.61	-196	1585	-1277	-11	-3	3	274	350	-76	-312
	186	2019-01-22 13:26:21.62	-189	1588	-1274	-12	1	4	166	241	-75	-203
	187	2019-01-22 13:26:21.63	-190	1593	-1274	-13	0	0	48	119	-71	-83
	188	2019-01-22 13:26:21.64	-184	1604	-1272	-13	4	-3	-24	43	-67	-9
	189	2019-01-22 13:26:21.65	-184	1606	-1284	-21	6	-9	-32	36	-68	-2
	190	2019-01-22 13:26:21.66	-179	1605	-1279	-22	5	-15	-87	-13	-74	50
	191	2019-01-22 13:26:21.67	-188	1608	-1271	-23	1	-19	-104	-29	-75	66
	192	2019-01-22 13:26:21.68	-178	1615	-1264	-22	2	-26	-101	-29	-72	65
	193	2019-01-22 13:26:21.69	-186	1599	-1272	-23	6	-31	-63	10	-73	26
	194	2019-01-22 13:26:21.70	-174	1605	-1279	-24	7	-34	-67	-6	-61	36
	195	2019-01-22 13:26:21.71	-182	1594	-1287	-21	1	-33	-139	-91	-48	115
	196	2019-01-22 13:26:21.72	-191	1592	-1288	-17	-11	-28	-265	-211	-54	238
	197	2019-01-22 13:26:21.73	-192	1594	-1281	-17	-17	-24	-350	-286	-64	318
	198	2019-01-22 13:26:21.74	-195	1597	-1266	-19	-20	-18	-344	-271	-73	307
	199	2019-01-22 13:26:21.75	-182	1603	-1262	-22	-20	-12	-253	-180	-73	216
	200	2019-01-22 13:26:21.76	-191	1602	-1260	-24	-14	-11	-152	-78	-74	115
	201	2019-01-22 13:26:21.77	-196	1596	-1263	-23	-11	-3	-104	-30	-74	67
	202	2019-01-22 13:26:21.78	-198	1601	-1265	-20	-8	5	-50	22	-72	14
	203	2019-01-22 13:26:21.79	-186	1608	-1262	-13	-11	7	12	91	-79	-51
	204	2019-01-22 13:26:21.80	-194	1616	-1262	-7	-12	8	86	163	-77	-124
	205	2019-01-22 13:26:21.81	-190	1619	-1276	-5	-10	7	78	141	-63	-109
	206	2019-01-22 13:26:21.82	-203	1620	-1271	1	-11	1	-11	51	-62	-20
	207	2019-01-22 13:26:21.83	-198	1609	-1272	6	-14	-1	-109	-56	-53	82
	208	2019-01-22 13:26:21.84	-191	1617	-1267	13	-14	-8	-107	-52	-55	79
	209	2019-01-22 13:26:21.85	-193	1611	-1267	19	-11	-13	-122	-63	-59	92
	210	2019-01-22 13:26:21.86	-189	1598	-1258	22	-8	-16	-176	-118	-58	147
	211	2019-01-22 13:26:21.87	-188	1603	-1265	22	-1	-15	-243	-182	-61	212
	212	2019-01-22 13:26:21.88	-190	1589	-1263	18	2	-12	-240	-171	-69	205
	213	2019-01-22 13:26:21.89	-199	1583	-1282	19	5	-8	-168	-97	-71	132
	214	2019-01-22 13:26:21.90	-190	1585	-1290	17	2	-3	-37	32	-69	2
	215	2019-01-22 13:26:21.91	-191	1575	-1295	16	-2	4	56	128	-72	-92
	216	2019-01-22 13:26:21.92	-180	1566	-1299	20	-10	9	174	245	-71	-209
	217	2019-01-22 13:26:21.93	-178	1568	-1284	27	-14	12	264	332	-68	-298
	218	2019-01-22 13:26:21.94	-171	1575	-1286	34	-16	11	363	448	-85	-405
	219	2019-01-22 13:26:21.95	-180	1576	-1279	32	-12	6	392	473	-81	-432
	220	2019-01-22 13:26:21.96	-186	1581	-1284	28	-7	3	453	529	-76	-491
	221	2019-01-22 13:26:21.97	-176	1590	-1290	24	-3	0	400	467	-67	-433
	222	2019-01-22 13:26:21.98	-180	1578	-1296	15	-7	-8	330	401	-71	-365
	223	2019-01-22 13:26:21.99	-193	1570	-1292	7	-12	-9	241	313	-72	-277
	224	2019-01-22 13:26:22.00	-189	1565	-1297	6	-19	-7	250	330	-80	-290
	225	2019-01-22 13:26:22.01	-195	1573	-1279	1	-23	-4	202	281	-79	-241
	226	2019-01-22 13:26:22.02	-193	1576	-1275	-2	-23	0	146	234	-88	-190
	227	2019-01-22 13:26:22.03	-187	1582	-1270	-9	-20	1	12	98	-86	-55
	228	2019-01-22 13:26:22.04	-193	1598	-1267	-10	-7	1	-23	75	-98	-26
	229	2019-01-22 13:26:22.05	-188	1599	-1275	-5	2	-5	-35	58	-93	-11
	230	2019-01-22 13:26:22.06	-184	1595	-1284	-5	7	-9	-42	50	-92	-4
	231	2019-01-22 13:26:22.07	-189	1589	-1297	-2	6	-11	-119	-32	-87	75
	232	2019-01-22 13:26:22.08	-186	1581	-1298	4	3	-11	-108	-16	-92	62
	233	2019-01-22 13:26:22.09	-191	1576	-1292	12	-1	-15	-176	-95	-81	135
	234	2019-01-22 13:26:22.10	-195	1574	-1282	11	-2	-17	-198	-117	-81	157
	235	2019-01-22 13:26:22.11	-188	1577	-1275	11	1	-16	-237	-160	-77	198
	236	2019-01-22 13:26:22.12	-191	1582	-1276	10	4	-18	-172	-88	-84	130
	237	2019-01-22 13:26:22.13	-185	1581	-1277	3	9	-18	-130	-47	-83	88
	238	2019-01-22 13:26:22.14	-188	1581	-1279	-5	15	-20	-30	59	-89	-14
	239	2019-01-22 13:26:22.15	-186	1595	-1277	-9	16	-22	6	93	-87	-49
	240	2019-01-22 13:26:22.16	-189	1577	-1294	-13	17	-20	81	169	-88	-125
	241	2019-01-22 13:26:22.17	-191	1558	-1299	-12	13	-17	107	183	-76	-145
	242	2019-01-22 13:26:22.18	-181	1567	-1285	-7	6	-13	193	270	-77	-231
	243	2019-01-22 13:26:22.19	-179	1570	-1275	-6	2	-13	206	275	-69	-240
	244	2019-01-22 13:26:22.20	-179	1581	-1272	-7	-1	-14	261	328	-67	-294
	245	2019-01-22 13:26:22.21	-188	1591	-1272	-15	6	-18	232	300	-68	-266
	246	2019-01-22 13:26:22.22	-184	1590	-1273	-21	9	-22	260	339	-79	-299
	247	2019-01-22 13:26:22.23	-182	1584	-1288	-24	10	-28	232	307	-75	-269
	248	2019-01-22 13:26:22.24	-183	1584	-1294	-24	6	-24	276	360	-84	-318
	249	2019-01-22 13:26:22.25	-186	1585	-1287	-22	0	-22	236	318	-82	-277
	250	2019-01-22 13:26:22.26	-193	1587	-1271	-16	-7	-17	261	349	-88	-305
	251	2019-01-22 13:26:22.27	-185	1598	-1279	-14	-8	-15	219	305	-86	-262
	252	2019-01-22 13:26:22.28	-191	1596	-1283	-21	-7	-14	240	329	-89	-284
	253	2019-01-22 13:26:22.29	-199	1590	-1289	-22	-14	-12	184	259	-75	-221
	254	2019-01-22 13:26:22.30	-191	1593	-1274	-20	-19	-14	215	295	-80	-255
	255	2019-01-22 13:26:22.31	-201	1591	-1271	-17	-23	-15	192	267	-75	-229
	256	2019-01-22 13:26:22.32	-199	1591	-1261	-17	-18	-16	243	326	-83	-284
	257	2019-01-22 13:26:22.33	-208	1584	-1265	-18	-13	-17	205	283	-78	-244
	258	2019-01-22 13:26:22.34	-193	1602	-1261	-19	-5	-23	221	296	-75	-258
	259	2019-01-22 13:26:22.35	-194	1600	-1257	-19	1	-24	176	235	-59	-205
	260	2019-01-22 13:26:22.36	-195	1608	-1251	-21	8	-25	220	280	-60	-250
	261	2019-01-22 13:26:22.37	-198	1604	-1279	-24	17	-22	172	230	-58	-201
	262	2019-01-22 13:26:22.38	-203	1587	-1294	-24	14	-18	193	259	-66	-226
	263	2019-01-22 13:26:22.39	-195	1598	-1298	-19	5	-15	127	186	-59	-156
	264	2019-01-22 13:26:22.40	-195	1594	-1288	-14	-2	-12	166	230	-64	-198
	265	2019-01-22 13:26:22.41	-200	1588	-1281	-13	-5	-11	136	201	-65	-168
	266	2019-01-22 13:26:22.42	-200	1584	-1278	-14	-7	-13	156	230	-74	-193
	267	2019-01-22 13:26:22.43	-188	1584	-1268	-9	-7	-15	101	161	-60	-131
	268	2019-01-22 13:26:22.44	-189	1594	-1269	-7	2	-20	139	197	-58	-168
	269	2019-01-22 13:26:22.45	-188	1587	-1268	-9	12	-24	82	135	-53	-108
	270	2019-01-22 13:26:22.46	-186	1589	-1276	-11	20	-28	106	169	-63	-137
	271	2019-01-22 13:26:22.47	-177	1587	-1272	-11	26	-29	64	128	-64	-96
	272	2019-01-22 13:26:22.48	-181	1587	-1288	-15	29	-31	100	168	-68	-134
	273	2019-01-22 13:26:22.49	-179	1573	-1292	-18	27	-29	56	112	-56	-84
	274	2019-01-22 13:26:22.50	-173	1569	-1293	-16	18	-28	90	146	-56	-118
	275	2019-01-22 13:26:22.51	-179	1570	-1289	-12	10	-24	46	100	-54	-73
	276	2019-01-22 13:26:22.52	-172	1571	-1276	-12	2	-21	85	148	-63	-116
	277	2019-01-22 13:26:22.53	-183	1572	-1276	-11	-2	-18	24	88	-64	-56
	278	2019-01-22 13:26:22.54	-175	1586	-1275	-18	-3	-17	18	91	-73	-54
	279	2019-01-22 13:26:22.55	-175	1593	-1271	-23	0	-19	-70	0	-70	35
	280	2019-01-22 13:26:22.56	-190	1597	-1273	-30	4	-19	-53	27	-80	13
	281	2019-01-22 13:26:22.57	-181	1588	-1290	-37	4	-14	-84	-12	-72	48
	282	2019-01-22 13:26:22.58	-184	1579	-1298	-33	-1	-9	-33	43	-76	-5
	283	2019-01-22 13:26:22.59	-186	1583	-1292	-30	-9	-3	-103	-23	-80	63
	284	2019-01-22 13:26:22.60	-187	1591	-1282	-25	-17	1	-77	7	-84	35
	285	2019-01-22 13:26:22.61	-194	1598	-1276	-22	-21	0	-127	-57	-70	92
	286	2019-01-22 13:26:22.62	-193	1604	-1266	-20	-24	-2	-118	-46	-72	82
	287	2019-01-22 13:26:22.63	-190	1604	-1265	-25	-23	-8	-213	-156	-57	184
	288	2019-01-22 13:26:22.64	-198	1609	-1266	-29	-21	-12	-228	-165	-63	196
	289	2019-01-22 13:26:22.65	-194	1598	-1252	-29	-19	-17	-308	-252	-56	280
	290	2019-01-22 13:26:22.66	-192	1605	-1266	-26	-18	-19	-268	-210	-58	239
	291	2019-01-22 13:26:22.67	-206	1597	-1255	-26	-13	-20	-290	-224	-66	257
	292	2019-01-22 13:26:22.68	-193	1600	-1256	-24	-9	-19	-222	-146	-76	184
	293	2019-01-22 13:26:22.69	-190	1605	-1258	-21	-3	-18	-201	-124	-77	162
	294	2019-01-22 13:26:22.70	-196	1604	-1262	-22	3	-17	-110	-30	-80	70
	295	2019-01-22 13:26:22.71	-201	1592	-1275	-18	7	-10	-129	-60	-69	94
	296	2019-01-22 13:26:22.72	-199	1606	-1278	-11	3	-8	-73	2	-75	35
	297	2019-01-22 13:26:22.73	-197	1598	-1278	-7	-2	-4	-129	-51	-78	90
	298	2019-01-22 13:26:22.74	-186	1602	-1272	-1	-4	-2	-106	-17	-89	61
	299	2019-01-22 13:26:22.75	-182	1616	-1264	5	-4	-2	-143	-58	-85	100
	300	2019-01-22 13:26:22.76	-186	1610	-1265	9	-1	-6	-66	22	-88	22
	301	2019-01-22 13:26:22.77	-184	1610	-1259	9	1	-9	-65	16	-81	24
	302	2019-01-22 13:26:22.78	-189	1607	-1263	7	1	-13	-3	85	-88	-41
	303	2019-01-22 13:26:22.79	-197	1599	-1268	10	1	-16	-30	51	-81	-10
	304	2019-01-22 13:26:22.80	-196	1596	-1271	10	0	-21	20	101	-81	-60
	305	2019-01-22 13:26:22.81	-187	1601	-1269	10	-4	-22	-16	68	-84	-26
	306	2019-01-22 13:26:22.82	-197	1598	-1272	8	-3	-25	22	109	-87	-65
	307	2019-01-22 13:26:22.83	-193	1586	-1269	7	-6	-27	-26	61	-87	-17
	308	2019-01-22 13:26:22.84	-194	1594	-1272	6	-5	-23	14	98	-84	-56
	309	2019-01-22 13:26:22.85	-190	1584	-1274	2	-7	-22	-13	54	-67	-20
	310	2019-01-22 13:26:22.86	-192	1589	-1268	-4	-6	-17	25	93	-68	-59
	311	2019-01-22 13:26:22.87	-194	1589	-1268	-7	-7	-13	-19	46	-65	-13
	312	2019-01-22 13:26:22.88	-198	1584	-1272	-9	-6	-9	12	88	-76	-50
	313	2019-01-22 13:26:22.89	-185	1588	-1268	-9	-9	-5	-42	30	-72	6
	314	2019-01-22 13:26:22.90	-184	1587	-1263	-7	-12	-4	-22	53	-75	-15
	315	2019-01-22 13:26:22.91	-186	1600	-1268	-10	-11	-6	-62	15	-77	23
	316	2019-01-22 13:26:22.92	-190	1610	-1271	-10	-12	-7	-22	52	-74	-15
	317	2019-01-22 13:26:22.93	-185	1606	-1278	-12	-12	-12	-59	1	-60	29
	318	2019-01-22 13:26:22.94	-192	1600	-1280	-12	-14	-15	-38	34	-72	2
	319	2019-01-22 13:26:22.95	-179	1602	-1270	-12	-16	-20	-75	-16	-59	45
	320	2019-01-22 13:26:22.96	-192	1605	-1278	-12	-18	-20	-27	34	-61	-3
	321	2019-01-22 13:26:22.97	-206	1598	-1282	-17	-22	-20	-43	20	-63	11
	322	2019-01-22 13:26:22.98	-192	1595	-1284	-18	-24	-18	2	70	-68	-36
	323	2019-01-22 13:26:22.99	-186	1589	-1276	-14	-29	-19	-24	42	-66	-9
	324	2019-01-22 13:26:23.00	-197	1586	-1264	-13	-31	-17	-4	60	-64	-28
	325	2019-01-22 13:26:23.01	-195	1589	-1266	-10	-27	-17	-57	4	-61	26
	326	2019-01-22 13:26:23.02	-206	1580	-1265	-9	-24	-13	-45	22	-67	11
	327	2019-01-22 13:26:23.03	-206	1579	-1286	-1	-22	-6	-90	-24	-66	57
	328	2019-01-22 13:26:23.04	-204	1580	-1285	4	-26	0	-50	17	-67	16
	329	2019-01-22 13:26:23.05	-212	1579	-1273	7	-28	4	-58	-5	-53	31
	330	2019-01-22 13:26:23.06	-203	1594	-1276	5	-26	10	-17	35	-52	-9
	331	2019-01-22 13:26:23.07	-202	1598	-1280	0	-22	13	-62	-5	-57	33
	332	2019-01-22 13:26:23.08	-201	1603	-1268	-4	-22	11	-44	21	-65	11
	333	2019-01-22 13:26:23.09	-210	1598	-1272	-4	-19	7	-62	-1	-61	31
	334	2019-01-22 13:26:23.10	-209	1593	-1279	-3	-20	3	-40	31	-71	4
	335	2019-01-22 13:26:23.11	-212	1596	-1272	-2	-22	-3	-69	-1	-68	35
	336	2019-01-22 13:26:23.12	-208	1591	-1265	1	-21	-7	-28	43	-71	-7
	337	2019-01-22 13:26:23.13	-211	1584	-1264	-1	-18	-9	-34	27	-61	3
	338	2019-01-22 13:26:23.14	-210	1585	-1257	-4	-13	-11	-14	46	-60	-16
	339	2019-01-22 13:26:23.15	-215	1584	-1264	-5	-7	-9	-47	8	-55	19
	340	2019-01-22 13:26:23.16	-208	1579	-1263	-8	-5	-8	-39	19	-58	10
	341	2019-01-22 13:26:23.17	-217	1585	-1269	-5	-3	-3	-59	-3	-56	31
	342	2019-01-22 13:26:23.18	-210	1594	-1271	-6	3	1	-50	10	-60	20
	343	2019-01-22 13:26:23.19	-197	1592	-1270	-4	4	2	-78	-27	-51	52
	344	2019-01-22 13:26:23.20	-203	1603	-1264	0	8	2	-59	-3	-56	31
	345	2019-01-22 13:26:23.21	-203	1597	-1281	4	9	0	-78	-24	-54	51
	346	2019-01-22 13:26:23.22	-203	1588	-1285	10	7	-4	-60	3	-63	28
	347	2019-01-22 13:26:23.23	-207	1586	-1282	13	3	-4	-77	-8	-69	42
	348	2019-01-22 13:26:23.24	-208	1591	-1267	12	-3	-10	-41	35	-76	3
	349	2019-01-22 13:26:23.25	-201	1586	-1262	10	2	-12	-50	20	-70	15
	350	2019-01-22 13:26:23.26	-207	1576	-1264	6	7	-12	-41	22	-63	9
	351	2019-01-22 13:26:23.27	-199	1584	-1272	1	10	-12	-58	0	-58	29
	352	2019-01-22 13:26:23.28	-206	1580	-1271	-6	13	-14	-42	26	-68	8
	353	2019-01-22 13:26:23.29	-202	1577	-1280	-12	19	-13	-54	15	-69	19
	354	2019-01-22 13:26:23.30	-204	1579	-1276	-12	15	-12	-29	39	-68	-5
	355	2019-01-22 13:26:23.31	-197	1580	-1274	-12	16	-9	-40	28	-68	6
	356	2019-01-22 13:26:23.32	-189	1589	-1268	-17	16	-9	-39	29	-68	5
	357	2019-01-22 13:26:23.33	-191	1583	-1277	-17	14	-7	-74	-4	-70	39
	358	2019-01-22 13:26:23.34	-197	1593	-1267	-20	10	-7	-70	-2	-68	36
	359	2019-01-22 13:26:23.35	-194	1601	-1268	-31	12	-7	-74	-2	-72	38
	360	2019-01-22 13:26:23.36	-193	1599	-1263	-33	11	-7	-65	14	-79	25
	361	2019-01-22 13:26:23.37	-197	1603	-1268	-34	9	-6	-69	7	-76	31
	362	2019-01-22 13:26:23.38	-198	1608	-1271	-32	11	-6	-55	21	-76	17
	363	2019-01-22 13:26:23.39	-189	1606	-1276	-31	10	-5	-60	17	-77	21
	364	2019-01-22 13:26:23.40	-185	1606	-1277	-25	6	-3	-49	27	-76	11
	365	2019-01-22 13:26:23.41	-194	1604	-1261	-20	4	1	-70	2	-72	34
	366	2019-01-22 13:26:23.42	-193	1610	-1260	-8	7	1	-72	-3	-69	37
	367	2019-01-22 13:26:23.43	-182	1613	-1262	-3	9	3	-73	-2	-71	37
	368	2019-01-22 13:26:23.44	-192	1610	-1270	1	9	4	-58	12	-70	23
	369	2019-01-22 13:26:23.45	-193	1604	-1276	3	9	6	-63	5	-68	29
	370	2019-01-22 13:26:23.46	-193	1609	-1270	4	7	6	-73	-5	-68	39
	371	2019-01-22 13:26:23.47	-187	1610	-1266	5	7	4	-70	-3	-67	36
	372	2019-01-22 13:26:23.48	-193	1608	-1267	8	11	3	-58	11	-69	23
	373	2019-01-22 13:26:23.49	-191	1607	-1261	7	16	-1	-57	9	-66	24
	374	2019-01-22 13:26:23.50	-197	1606	-1269	9	17	-4	-64	6	-70	29
	375	2019-01-22 13:26:23.51	-185	1603	-1264	8	15	-9	-85	0	-85	42
	376	2019-01-22 13:26:23.52	-182	1596	-1273	8	14	-15	-97	-18	-79	57
	377	2019-01-22 13:26:23.53	-183	1587	-1266	8	12	-15	-90	-13	-77	51
	378	2019-01-22 13:26:23.54	-184	1592	-1270	7	13	-17	-63	-1	-62	32
	379	2019-01-22 13:26:23.55	-194	1598	-1262	2	14	-17	-54	10	-64	22
	380	2019-01-22 13:26:23.56	-185	1595	-1256	-1	16	-14	-61	4	-65	28
	381	2019-01-22 13:26:23.57	-190	1595	-1266	-1	16	-10	-53	18	-71	17
	382	2019-01-22 13:26:23.58	-193	1589	-1266	-3	18	-5	-65	13	-78	26
	383	2019-01-22 13:26:23.59	-189	1588	-1271	1	18	-5	-65	7	-72	29
	384	2019-01-22 13:26:23.60	-179	1590	-1272	4	21	-3	-84	-22	-62	53
	385	2019-01-22 13:26:23.61	-188	1593	-1283	7	20	-1	-84	-25	-59	54
	386	2019-01-22 13:26:23.62	-190	1600	-1284	9	17	-6	-137	-86	-51	111
	387	2019-01-22 13:26:23.63	-192	1589	-1285	10	11	-8	-211	-159	-52	185
	388	2019-01-22 13:26:23.64	-187	1589	-1272	4	12	-12	-293	-237	-56	265
	389	2019-01-22 13:26:23.65	-190	1593	-1258	2	15	-12	-304	-238	-66	271
	390	2019-01-22 13:26:23.66	-184	1604	-1256	-4	21	-7	-301	-237	-64	269
	391	2019-01-22 13:26:23.67	-189	1599	-1260	-11	32	-10	-274	-205	-69	239
	392	2019-01-22 13:26:23.68	-185	1592	-1275	-13	41	-10	-279	-217	-62	248
	393	2019-01-22 13:26:23.69	-178	1586	-1275	-9	38	-10	-269	-207	-62	238
	394	2019-01-22 13:26:23.70	-170	1591	-1274	-5	38	-12	-286	-229	-57	257
	395	2019-01-22 13:26:23.71	-159	1590	-1281	0	36	-14	-265	-207	-58	236
	396	2019-01-22 13:26:23.72	-166	1595	-1283	-2	34	-19	-260	-195	-65	227
	397	2019-01-22 13:26:23.73	-169	1597	-1286	-6	29	-21	-212	-136	-76	174
	398	2019-01-22 13:26:23.74	-171	1595	-1277	-10	24	-25	-189	-107	-82	148
	399	2019-01-22 13:26:23.75	-162	1595	-1273	-16	22	-30	-149	-69	-80	109
	400	2019-01-22 13:26:23.76	-173	1601	-1274	-22	22	-28	-154	-88	-66	121
	401	2019-01-22 13:26:23.77	-166	1597	-1282	-24	18	-29	-118	-56	-62	87
	402	2019-01-22 13:26:23.78	-165	1589	-1279	-27	11	-23	-116	-62	-54	89
	403	2019-01-22 13:26:23.79	-169	1586	-1286	-29	1	-20	-82	-25	-57	53
	404	2019-01-22 13:26:23.80	-173	1587	-1280	-27	-7	-14	-88	-42	-46	65
	405	2019-01-22 13:26:23.81	-176	1595	-1276	-27	-10	-11	-66	-20	-46	43
	406	2019-01-22 13:26:23.82	-172	1594	-1262	-28	-9	-9	-88	-42	-46	65
	407	2019-01-22 13:26:23.83	-172	1594	-1251	-24	-4	-4	-68	-20	-48	44
	408	2019-01-22 13:26:23.84	-169	1604	-1259	-17	2	-3	-106	-57	-49	81
	409	2019-01-22 13:26:23.85	-171	1595	-1275	-7	5	0	-83	-29	-54	56
	410	2019-01-22 13:26:23.86	-167	1603	-1271	-1	4	1	-93	-36	-57	64
	411	2019-01-22 13:26:23.87	-174	1605	-1271	0	-1	0	-66	-3	-63	34
	412	2019-01-22 13:26:23.88	-167	1609	-1283	1	-2	-1	-82	-24	-58	53
	413	2019-01-22 13:26:23.89	-167	1612	-1272	2	-4	-4	-52	7	-59	22
	414	2019-01-22 13:26:23.90	-177	1620	-1270	-3	-9	-9	-62	-11	-51	36
	415	2019-01-22 13:26:23.91	-175	1618	-1272	-6	-10	-13	-28	30	-58	-1
	416	2019-01-22 13:26:23.92	-172	1612	-1269	-7	-6	-18	-45	13	-58	16
	417	2019-01-22 13:26:23.93	-173	1605	-1264	-5	-5	-22	-24	46	-70	-11
	418	2019-01-22 13:26:23.94	-171	1601	-1267	1	-4	-24	-65	6	-71	29
	419	2019-01-22 13:26:23.95	-176	1587	-1272	7	-5	-23	-58	19	-77	19
	420	2019-01-22 13:26:23.96	-176	1582	-1286	15	-10	-13	-124	-59	-65	91
	421	2019-01-22 13:26:23.97	-176	1575	-1278	15	-15	-7	-112	-47	-65	79
	422	2019-01-22 13:26:23.98	-182	1580	-1285	19	-19	1	-145	-74	-71	109
	423	2019-01-22 13:26:23.99	-181	1586	-1262	15	-22	5	-110	-32	-78	71
	424	2019-01-22 13:26:24.00	-168	1599	-1268	9	-23	5	-139	-65	-74	102
	425	2019-01-22 13:26:24.01	-177	1608	-1270	-1	-22	0	-129	-47	-82	88
	426	2019-01-22 13:26:24.02	-186	1613	-1274	-11	-22	-7	-173	-101	-72	137
	427	2019-01-22 13:26:24.03	-192	1606	-1280	-16	-27	-14	-153	-72	-81	112
	428	2019-01-22 13:26:24.04	-182	1591	-1275	-15	-32	-19	-200	-122	-78	161
	429	2019-01-22 13:26:24.05	-196	1581	-1275	-15	-33	-21	-202	-121	-81	161
	430	2019-01-22 13:26:24.06	-203	1574	-1271	-9	-32	-16	-307	-239	-68	273
	431	2019-01-22 13:26:24.07	-190	1566	-1263	-4	-30	-10	-332	-261	-71	296
	432	2019-01-22 13:26:24.08	-194	1575	-1258	1	-24	-1	-362	-299	-63	330
	433	2019-01-22 13:26:24.09	-215	1585	-1244	-3	-14	7	-297	-231	-66	264
	434	2019-01-22 13:26:24.10	-197	1590	-1256	-6	-3	11	-324	-262	-62	293
	435	2019-01-22 13:26:24.11	-191	1604	-1263	-5	3	14	-298	-232	-66	265
	436	2019-01-22 13:26:24.12	-190	1623	-1266	-4	2	10	-321	-260	-61	290
	437	2019-01-22 13:26:24.13	-184	1629	-1263	-7	6	-1	-297	-236	-61	266
	438	2019-01-22 13:26:24.14	-181	1624	-1267	-10	6	-16	-344	-291	-53	317
	439	2019-01-22 13:26:24.15	-185	1626	-1270	-8	6	-32	-295	-240	-55	267
	440	2019-01-22 13:26:24.16	-178	1623	-1276	-6	5	-43	-304	-251	-53	277
	441	2019-01-22 13:26:24.17	-188	1605	-1278	-4	3	-51	-243	-176	-67	209
	442	2019-01-22 13:26:24.18	-192	1583	-1289	-2	-3	-48	-250	-187	-63	218
	443	2019-01-22 13:26:24.19	-184	1578	-1278	2	-11	-43	-215	-141	-74	178
	444	2019-01-22 13:26:24.20	-189	1572	-1271	1	-14	-33	-249	-183	-66	216
	445	2019-01-22 13:26:24.21	-191	1576	-1267	0	-12	-22	-211	-135	-76	173
	446	2019-01-22 13:26:24.22	-193	1579	-1259	-4	-5	-11	-238	-166	-72	202
	447	2019-01-22 13:26:24.23	-193	1584	-1263	-8	-1	-2	-183	-87	-96	135
	448	2019-01-22 13:26:24.24	-188	1589	-1278	-10	-2	4	-206	-97	-109	151
	449	2019-01-22 13:26:24.25	-188	1604	-1266	-6	-1	5	-159	-27	-132	93
	450	2019-01-22 13:26:24.26	-183	1611	-1277	-1	1	2	-191	-46	-145	118
	451	2019-01-22 13:26:24.27	-186	1598	-1284	1	-1	-2	-136	30	-166	53
	452	2019-01-22 13:26:24.28	-185	1591	-1283	6	-7	-6	-140	31	-171	54
	453	2019-01-22 13:26:24.29	-193	1593	-1286	13	-17	-7	-69	117	-186	-24
	454	2019-01-22 13:26:24.30	-187	1576	-1281	17	-24	-8	-63	115	-178	-26
	455	2019-01-22 13:26:24.31	-200	1583	-1273	12	-26	-8	0	181	-181	-90
	456	2019-01-22 13:26:24.32	-194	1585	-1259	8	-26	-6	-17	148	-165	-65
	457	2019-01-22 13:26:24.33	-200	1589	-1244	1	-15	-2	26	199	-173	-112
	458	2019-01-22 13:26:24.34	-201	1596	-1259	-10	-7	-1	-15	136	-151	-60
	459	2019-01-22 13:26:24.35	-197	1593	-1270	-12	3	-1	13	168	-155	-90
	460	2019-01-22 13:26:24.36	-195	1589	-1280	-14	6	1	-26	118	-144	-46
	461	2019-01-22 13:26:24.37	-195	1582	-1274	-9	1	1	13	149	-136	-81
	462	2019-01-22 13:26:24.38	-186	1589	-1275	-1	0	2	-21	101	-122	-40
	463	2019-01-22 13:26:24.39	-198	1590	-1280	1	-2	0	20	141	-121	-80
	464	2019-01-22 13:26:24.40	-187	1595	-1277	0	-4	-3	-24	97	-121	-36
	465	2019-01-22 13:26:24.41	-193	1590	-1278	0	-5	-4	-7	123	-130	-58
	466	2019-01-22 13:26:24.42	-192	1593	-1269	-6	-6	-5	-42	78	-120	-18
	467	2019-01-22 13:26:24.43	-192	1603	-1271	-9	-1	-7	-2	114	-116	-56
	468	2019-01-22 13:26:24.44	-187	1595	-1265	-14	6	-11	-47	40	-87	3
	469	2019-01-22 13:26:24.45	-196	1594	-1268	-16	7	-10	-22	57	-79	-17
	470	2019-01-22 13:26:24.46	-193	1588	-1276	-15	7	-9	-61	6	-67	27
	471	2019-01-22 13:26:24.47	-193	1586	-1281	-15	6	-6	-17	55	-72	-19
	472	2019-01-22 13:26:24.48	-191	1591	-1272	-13	-1	-6	-39	20	-59	9
	473	2019-01-22 13:26:24.49	-194	1596	-1272	-14	-1	-3	25	86	-61	-55
	474	2019-01-22 13:26:24.50	-193	1596	-1267	-18	-1	-3	-10	47	-57	-18
	475	2019-01-22 13:26:24.51	-188	1596	-1263	-19	2	-3	14	79	-65	-46
	476	2019-01-22 13:26:24.52	-198	1603	-1255	-20	5	-3	-36	25	-61	5
	477	2019-01-22 13:26:24.53	-178	1609	-1260	-20	13	-6	16	81	-65	-48
	478	2019-01-22 13:26:24.54	-189	1612	-1254	-18	17	-13	-5	58	-63	-26
	479	2019-01-22 13:26:24.55	-188	1613	-1264	-15	20	-14	19	76	-57	-47
	480	2019-01-22 13:26:24.56	-184	1598	-1273	-13	19	-18	-30	18	-48	6
	481	2019-01-22 13:26:24.57	-177	1599	-1281	-8	18	-19	-5	44	-49	-19
	482	2019-01-22 13:26:24.58	-178	1597	-1272	-6	13	-19	-32	13	-45	9
	483	2019-01-22 13:26:24.59	-177	1596	-1266	-6	12	-17	5	54	-49	-29
	484	2019-01-22 13:26:24.60	-180	1602	-1270	-5	13	-17	-41	0	-41	20
	485	2019-01-22 13:26:24.61	-171	1602	-1261	-5	17	-16	-11	37	-48	-13
	486	2019-01-22 13:26:24.62	-172	1601	-1263	-7	18	-15	-46	-10	-36	28
	487	2019-01-22 13:26:24.63	-176	1601	-1265	-6	22	-15	-32	13	-45	9
	488	2019-01-22 13:26:24.64	-172	1587	-1290	-2	19	-13	-76	-29	-47	52
	489	2019-01-22 13:26:24.65	-173	1593	-1267	4	8	-13	-40	19	-59	10
	490	2019-01-22 13:26:24.66	-170	1594	-1269	4	7	-8	-73	-14	-59	43
	491	2019-01-22 13:26:24.67	-182	1598	-1256	2	8	-9	-41	14	-55	13
	492	2019-01-22 13:26:24.68	-181	1604	-1264	-3	14	-11	-80	-34	-46	57
	493	2019-01-22 13:26:24.69	-177	1600	-1278	-10	15	-9	-59	-9	-50	34
	494	2019-01-22 13:26:24.70	-185	1591	-1279	-6	13	-8	-103	-61	-42	82
	495	2019-01-22 13:26:24.71	-174	1591	-1277	-4	8	-3	-64	-24	-40	44
	496	2019-01-22 13:26:24.72	-171	1594	-1267	-6	5	-3	-78	-38	-40	58
	497	2019-01-22 13:26:24.73	-169	1597	-1268	-4	4	-5	-48	-3	-45	25
	498	2019-01-22 13:26:24.74	-177	1599	-1268	-5	6	-4	-81	-31	-50	56
	499	2019-01-22 13:26:24.75	-171	1606	-1262	-10	10	-8	-52	-10	-42	31
	500	2019-01-22 13:26:24.76	-172	1609	-1264	-13	13	-10	-78	-41	-37	59
	501	2019-01-22 13:26:24.77	-163	1608	-1267	-14	15	-12	-46	-11	-35	28
	502	2019-01-22 13:26:24.78	-169	1608	-1269	-14	13	-17	-84	-55	-29	69
	503	2019-01-22 13:26:24.79	-161	1615	-1265	-12	13	-19	-65	-34	-31	49
	504	2019-01-22 13:26:24.80	-168	1607	-1273	-12	10	-21	-96	-71	-25	83
	505	2019-01-22 13:26:24.81	-175	1600	-1274	-9	4	-23	-69	-31	-38	50
	506	2019-01-22 13:26:24.82	-175	1606	-1278	-11	-4	-23	-86	-52	-34	69
	507	2019-01-22 13:26:24.83	-185	1593	-1279	-9	-10	-21	-59	-15	-44	37
	508	2019-01-22 13:26:24.84	-178	1589	-1275	-4	-17	-18	-96	-59	-37	77
	509	2019-01-22 13:26:24.85	-176	1587	-1273	-1	-19	-16	-78	-39	-39	58
	510	2019-01-22 13:26:24.86	-186	1590	-1271	3	-16	-15	-96	-58	-38	77
	511	2019-01-22 13:26:24.87	-177	1591	-1258	4	-10	-14	-58	-16	-42	37
	512	2019-01-22 13:26:24.88	-178	1596	-1263	5	-6	-14	-76	-26	-50	51
	513	2019-01-22 13:26:24.89	-175	1609	-1262	-1	4	-16	-58	-4	-54	31
	514	2019-01-22 13:26:24.90	-183	1601	-1279	-8	6	-20	-84	-39	-45	61
	515	2019-01-22 13:26:24.91	-182	1592	-1277	-8	0	-21	-72	-31	-41	51
	516	2019-01-22 13:26:24.92	-183	1584	-1281	-8	-6	-19	-96	-56	-40	76
	517	2019-01-22 13:26:24.93	-191	1585	-1277	-5	-11	-16	-74	-32	-42	53
	518	2019-01-22 13:26:24.94	-187	1583	-1269	-1	-13	-13	-78	-34	-44	56
	519	2019-01-22 13:26:24.95	-179	1582	-1268	-1	-12	-12	-62	-15	-47	38
	520	2019-01-22 13:26:24.96	-189	1592	-1262	0	-10	-12	-88	-51	-37	69
	521	2019-01-22 13:26:24.97	-181	1598	-1265	-1	-5	-10	-79	-39	-40	59
	522	2019-01-22 13:26:24.98	-168	1595	-1271	-5	0	-8	-92	-57	-35	74
	523	2019-01-22 13:26:24.99	-181	1586	-1274	-5	1	-5	-70	-29	-41	49
	524	2019-01-22 13:26:25.00	-175	1594	-1274	-2	-1	-3	-78	-37	-41	57
	525	2019-01-22 13:26:25.01	-176	1596	-1267	-1	-1	-4	-69	-21	-48	45
	526	2019-01-22 13:26:25.02	-181	1596	-1275	-1	1	-4	-87	-40	-47	63
	527	2019-01-22 13:26:25.03	-175	1600	-1271	-2	-2	-7	-75	-23	-52	49
	528	2019-01-22 13:26:25.04	-177	1607	-1275	1	-2	-9	-88	-45	-43	66
	529	2019-01-22 13:26:25.05	-181	1592	-1288	-3	-5	-14	-88	-41	-47	64
	530	2019-01-22 13:26:25.06	-181	1596	-1282	0	-11	-19	-96	-51	-45	73
	531	2019-01-22 13:26:25.07	-175	1592	-1267	0	-14	-22	-61	-14	-47	37
	532	2019-01-22 13:26:25.08	-186	1591	-1275	-5	-10	-24	-63	-24	-39	43
	533	2019-01-22 13:26:25.09	-186	1595	-1271	-13	-8	-24	-69	-34	-35	51
	534	2019-01-22 13:26:25.10	-181	1591	-1267	-17	-5	-22	-120	-92	-28	106
	535	2019-01-22 13:26:25.11	-192	1588	-1270	-18	-7	-19	-150	-123	-27	136
	536	2019-01-22 13:26:25.12	-179	1592	-1262	-13	-7	-17	-162	-129	-33	145
	537	2019-01-22 13:26:25.13	-173	1592	-1261	-7	-7	-15	-144	-108	-36	126
	538	2019-01-22 13:26:25.14	-174	1593	-1279	-7	-6	-14	-142	-104	-38	123
	539	2019-01-22 13:26:25.15	-179	1579	-1285	-2	-6	-9	-127	-88	-39	107
	540	2019-01-22 13:26:25.16	-174	1580	-1273	0	-9	-6	-113	-75	-38	94
	541	2019-01-22 13:26:25.17	-189	1585	-1268	0	-10	-6	-95	-59	-36	77
	542	2019-01-22 13:26:25.18	-177	1586	-1269	-5	-8	-5	-87	-58	-29	72
	543	2019-01-22 13:26:25.19	-175	1593	-1270	-6	-7	-6	-93	-65	-28	79
	544	2019-01-22 13:26:25.20	-175	1599	-1271	-9	-11	-9	-93	-62	-31	77
	545	2019-01-22 13:26:25.21	-180	1600	-1279	-13	-12	-8	-82	-50	-32	66
	546	2019-01-22 13:26:25.22	-183	1608	-1269	-15	-14	-10	-77	-45	-32	61
	547	2019-01-22 13:26:25.23	-180	1611	-1270	-17	-14	-11	-72	-39	-33	55
	548	2019-01-22 13:26:25.24	-184	1609	-1271	-16	-14	-16	-70	-45	-25	57
	549	2019-01-22 13:26:25.25	-174	1592	-1269	-13	-16	-19	-87	-52	-35	69
	550	2019-01-22 13:26:25.26	-186	1591	-1272	-14	-17	-17	-90	-51	-39	70
	551	2019-01-22 13:26:25.27	-191	1590	-1262	-12	-18	-15	-84	-40	-44	62
	552	2019-01-22 13:26:25.28	-191	1593	-1269	-12	-18	-16	-90	-43	-47	66
	553	2019-01-22 13:26:25.29	-194	1599	-1269	-21	-17	-14	-100	-53	-47	76
	554	2019-01-22 13:26:25.30	-191	1599	-1265	-23	-16	-13	-101	-57	-44	79
	555	2019-01-22 13:26:25.31	-191	1606	-1260	-20	-17	-12	-98	-55	-43	76
	556	2019-01-22 13:26:25.32	-186	1604	-1255	-15	-13	-11	-83	-43	-40	63
	557	2019-01-22 13:26:25.33	-198	1602	-1262	-10	-10	-12	-68	-29	-39	48
	558	2019-01-22 13:26:25.34	-195	1598	-1268	-3	-9	-11	-58	-16	-42	37
	559	2019-01-22 13:26:25.35	-199	1597	-1260	3	-6	-11	-55	-19	-36	37
	560	2019-01-22 13:26:25.36	-188	1599	-1252	3	-1	-12	-49	-21	-28	35
	561	2019-01-22 13:26:25.37	-194	1600	-1260	-1	2	-14	-57	-37	-20	47
	562	2019-01-22 13:26:25.38	-185	1600	-1266	-1	6	-14	-59	-30	-29	44
	563	2019-01-22 13:26:25.39	-183	1602	-1271	-8	7	-15	-73	-41	-32	57
	564	2019-01-22 13:26:25.40	-185	1605	-1270	-13	7	-18	-77	-33	-44	55
	565	2019-01-22 13:26:25.41	-191	1590	-1284	-14	3	-16	-85	-43	-42	64
	566	2019-01-22 13:26:25.42	-186	1596	-1265	-10	-4	-15	-63	-10	-53	36
	567	2019-01-22 13:26:25.43	-178	1594	-1271	-6	-5	-11	-76	-24	-52	50
	568	2019-01-22 13:26:25.44	-191	1584	-1264	-6	-6	-11	-70	-13	-57	41
	569	2019-01-22 13:26:25.45	-182	1591	-1263	-6	-3	-10	-80	-26	-54	53
	570	2019-01-22 13:26:25.46	-180	1586	-1264	-8	-2	-10	-74	-9	-65	41
	571	2019-01-22 13:26:25.47	-187	1597	-1268	-8	-3	-9	-85	-26	-59	55
	572	2019-01-22 13:26:25.48	-176	1598	-1266	-11	-1	-9	-60	-4	-56	32
	573	2019-01-22 13:26:25.49	-186	1598	-1270	-11	3	-8	-72	-17	-55	44
	574	2019-01-22 13:26:25.50	-192	1598	-1279	-9	5	-5	-64	-5	-59	34
	575	2019-01-22 13:26:25.51	-192	1604	-1275	-7	-3	-4	-79	-25	-54	52
	576	2019-01-22 13:26:25.52	-189	1605	-1270	-4	-4	-2	-62	-10	-52	36
	577	2019-01-22 13:26:25.53	-191	1598	-1271	-4	-6	-1	-80	-28	-52	54
	578	2019-01-22 13:26:25.54	-185	1605	-1262	-3	-8	-1	-60	-2	-58	31
	579	2019-01-22 13:26:25.55	-192	1607	-1278	-1	-7	-4	-74	-19	-55	46
	580	2019-01-22 13:26:25.56	-187	1608	-1265	-2	-8	-8	-70	-16	-54	43
	581	2019-01-22 13:26:25.57	-189	1605	-1264	-1	-3	-11	-84	-34	-50	59
	582	2019-01-22 13:26:25.58	-181	1599	-1255	0	2	-11	-60	-6	-54	33
	583	2019-01-22 13:26:25.59	-184	1607	-1257	3	9	-11	-63	-14	-49	38
	584	2019-01-22 13:26:25.60	-197	1583	-1270	1	10	-9	-42	2	-44	20
	585	2019-01-22 13:26:25.61	-187	1587	-1269	4	6	-6	-69	-26	-43	47
	586	2019-01-22 13:26:25.62	-183	1588	-1267	7	6	0	-57	-14	-43	35
	587	2019-01-22 13:26:25.63	-182	1595	-1270	5	3	2	-84	-42	-42	63
	588	2019-01-22 13:26:25.64	-176	1592	-1270	7	5	1	-63	-12	-51	37
	589	2019-01-22 13:26:25.65	-190	1600	-1269	7	1	-4	-64	-13	-51	38
	590	2019-01-22 13:26:25.66	-182	1598	-1268	2	0	-7	-33	21	-54	6
	591	2019-01-22 13:26:25.67	-180	1595	-1261	-4	-2	-12	-53	-3	-50	28
	592	2019-01-22 13:26:25.68	-185	1603	-1254	-11	1	-19	-36	23	-59	6
	593	2019-01-22 13:26:25.69	-176	1604	-1254	-18	8	-23	-73	-17	-56	45
	594	2019-01-22 13:26:25.70	-191	1599	-1256	-23	14	-27	-68	-7	-61	37
	595	2019-01-22 13:26:25.71	-176	1596	-1253	-23	16	-27	-94	-35	-59	64
	596	2019-01-22 13:26:25.72	-180	1589	-1261	-26	17	-27	-68	1	-69	33
	597	2019-01-22 13:26:25.73	-179	1586	-1273	-20	16	-24	-87	-25	-62	56
	598	2019-01-22 13:26:25.74	-176	1585	-1276	-16	13	-20	-69	3	-72	33
	599	2019-01-22 13:26:25.75	-170	1592	-1265	-13	13	-15	-95	-33	-62	64
	600	2019-01-22 13:26:25.76	-171	1602	-1275	-12	9	-14	-72	1	-73	35
	601	2019-01-22 13:26:25.77	-173	1614	-1283	-11	9	-16	-95	-24	-71	59
	602	2019-01-22 13:26:25.78	-176	1612	-1277	-11	5	-22	-62	11	-73	25
	603	2019-01-22 13:26:25.79	-176	1607	-1271	-11	4	-26	-92	-33	-59	62
	604	2019-01-22 13:26:25.80	-177	1597	-1280	-10	4	-27	-70	-11	-59	40
	605	2019-01-22 13:26:25.81	-171	1594	-1284	-10	2	-27	-97	-44	-53	70
	606	2019-01-22 13:26:25.82	-182	1591	-1285	-8	-3	-23	-71	-5	-66	38
	607	2019-01-22 13:26:25.83	-175	1580	-1264	-5	-4	-17	-98	-32	-66	65
	608	2019-01-22 13:26:25.84	-185	1587	-1264	1	-3	-8	-65	2	-67	31
	609	2019-01-22 13:26:25.85	-179	1582	-1268	0	-4	-2	-97	-47	-50	72
	610	2019-01-22 13:26:25.86	-180	1584	-1276	0	-5	4	-69	-15	-54	42
	611	2019-01-22 13:26:25.87	-173	1596	-1283	1	-13	8	-103	-40	-63	71
	612	2019-01-22 13:26:25.88	-178	1598	-1276	-2	-17	6	-56	18	-74	19
	613	2019-01-22 13:26:25.89	-180	1600	-1257	-9	-20	3	-76	-16	-60	46
	614	2019-01-22 13:26:25.90	-177	1600	-1260	-15	-17	3	-44	13	-57	15
	615	2019-01-22 13:26:25.91	-185	1618	-1258	-21	-18	-1	-85	-28	-57	56
	616	2019-01-22 13:26:25.92	-186	1621	-1262	-24	-14	-6	-65	-8	-57	36
	617	2019-01-22 13:26:25.93	-185	1617	-1266	-27	-14	-10	-91	-37	-54	64
	618	2019-01-22 13:26:25.94	-190	1616	-1252	-24	-13	-13	-43	9	-52	17
	619	2019-01-22 13:26:25.95	-184	1611	-1255	-17	-11	-16	-76	-21	-55	48
	620	2019-01-22 13:26:25.96	-187	1601	-1259	-7	-7	-16	-55	11	-66	22
	621	2019-01-22 13:26:25.97	-184	1603	-1265	3	-4	-13	-103	-41	-62	72
	622	2019-01-22 13:26:25.98	-192	1611	-1260	9	-4	-10	-64	-3	-61	33
	623	2019-01-22 13:26:25.99	-188	1597	-1260	6	-3	-5	-89	-29	-60	59
	624	2019-01-22 13:26:26.00	-190	1598	-1262	11	-4	-5	-50	20	-70	15
	625	2019-01-22 13:26:26.01	-189	1599	-1265	10	-3	-3	-86	-20	-66	53
	626	2019-01-22 13:26:26.02	-183	1601	-1277	12	-3	-1	-62	8	-70	27
	627	2019-01-22 13:26:26.03	-183	1592	-1281	12	-8	-2	-98	-38	-60	68
	628	2019-01-22 13:26:26.04	-184	1586	-1274	15	-10	-4	-61	-4	-57	32
	629	2019-01-22 13:26:26.05	-179	1585	-1260	14	-10	-4	-86	-38	-48	62
	630	2019-01-22 13:26:26.06	-184	1588	-1262	14	-10	-4	-50	5	-55	22
	631	2019-01-22 13:26:26.07	-180	1594	-1266	9	-10	-7	-76	-23	-53	49
	632	2019-01-22 13:26:26.08	-181	1592	-1252	0	-6	-8	-58	-1	-57	29
	633	2019-01-22 13:26:26.09	-186	1582	-1269	-5	-7	-8	-95	-45	-50	70
	634	2019-01-22 13:26:26.10	-186	1599	-1270	-13	-11	-5	-63	-4	-59	33
	635	2019-01-22 13:26:26.11	-191	1597	-1277	-18	-8	-6	-97	-36	-61	66
	636	2019-01-22 13:26:26.12	-186	1596	-1264	-21	-12	-6	-63	1	-64	31
	637	2019-01-22 13:26:26.13	-193	1596	-1263	-16	-11	-6	-92	-36	-56	64
	638	2019-01-22 13:26:26.14	-186	1600	-1259	-12	-10	-8	-48	8	-56	20
	639	2019-01-22 13:26:26.15	-190	1604	-1266	-9	-6	-10	-73	-20	-53	46
	640	2019-01-22 13:26:26.16	-191	1605	-1263	-6	-6	-15	-39	25	-64	7
	641	2019-01-22 13:26:26.17	-186	1608	-1276	-10	-5	-18	-68	-8	-60	38
	642	2019-01-22 13:26:26.18	-194	1600	-1275	-16	-7	-18	-39	20	-59	9
	643	2019-01-22 13:26:26.19	-192	1605	-1269	-17	-12	-20	-78	-25	-53	51
	644	2019-01-22 13:26:26.20	-191	1604	-1260	-18	-13	-23	-43	13	-56	15
	645	2019-01-22 13:26:26.21	-206	1607	-1266	-21	-13	-22	-72	-20	-52	46
	646	2019-01-22 13:26:26.22	-202	1621	-1261	-22	-12	-23	-44	7	-51	18
	647	2019-01-22 13:26:26.23	-194	1617	-1268	-24	-12	-24	-95	-41	-54	68
	648	2019-01-22 13:26:26.24	-194	1610	-1270	-20	-14	-27	-71	-9	-62	40
	649	2019-01-22 13:26:26.25	-198	1616	-1266	-14	-9	-30	-94	-37	-57	65
	650	2019-01-22 13:26:26.26	-192	1602	-1251	-8	-4	-33	-54	0	-54	27
	651	2019-01-22 13:26:26.27	-212	1594	-1256	-1	2	-28	-84	-32	-52	58
	652	2019-01-22 13:26:26.28	-203	1598	-1258	4	7	-22	-58	2	-60	28
	653	2019-01-22 13:26:26.29	-205	1593	-1257	7	10	-16	-96	-35	-61	65
	654	2019-01-22 13:26:26.30	-195	1583	-1282	13	14	-6	-66	2	-68	32
	655	2019-01-22 13:26:26.31	-201	1572	-1281	15	12	0	-99	-33	-66	66
	656	2019-01-22 13:26:26.32	-193	1583	-1278	22	10	10	-62	4	-66	29
	657	2019-01-22 13:26:26.33	-185	1591	-1269	23	11	13	-82	-24	-58	53
	658	2019-01-22 13:26:26.34	-188	1597	-1270	18	12	10	-48	7	-55	20
	659	2019-01-22 13:26:26.35	-191	1599	-1258	11	15	7	-83	-31	-52	57
	660	2019-01-22 13:26:26.36	-197	1607	-1261	5	19	3	-67	-6	-61	36
	661	2019-01-22 13:26:26.37	-198	1598	-1263	-1	20	-2	-108	-52	-56	80
	662	2019-01-22 13:26:26.38	-189	1595	-1268	-2	18	-7	-94	-37	-57	65
	663	2019-01-22 13:26:26.39	-187	1589	-1266	-2	16	-9	-110	-53	-57	81
	664	2019-01-22 13:26:26.40	-183	1590	-1259	0	18	-8	-70	-12	-58	41
	665	2019-01-22 13:26:26.41	-178	1602	-1262	0	21	-10	-93	-37	-56	65
	666	2019-01-22 13:26:26.42	-180	1596	-1279	-3	23	-12	-78	-16	-62	47
	667	2019-01-22 13:26:26.43	-184	1590	-1287	-3	22	-12	-115	-51	-64	83
	668	2019-01-22 13:26:26.44	-172	1591	-1286	-4	14	-10	-85	-17	-68	51
	669	2019-01-22 13:26:26.45	-171	1591	-1265	-4	8	-13	-101	-40	-61	70
	670	2019-01-22 13:26:26.46	-170	1596	-1258	-4	7	-16	-60	5	-65	27
	671	2019-01-22 13:26:26.47	-173	1601	-1269	-10	7	-19	-82	-20	-62	51
	672	2019-01-22 13:26:26.48	-173	1596	-1280	-16	6	-19	-62	2	-64	30
	673	2019-01-22 13:26:26.49	-176	1589	-1273	-21	1	-17	-105	-40	-65	72
	674	2019-01-22 13:26:26.50	-174	1592	-1261	-23	2	-17	-75	0	-75	37
	675	2019-01-22 13:26:26.51	-172	1589	-1254	-23	5	-13	-82	-12	-70	47
	676	2019-01-22 13:26:26.52	-172	1587	-1265	-21	10	-9	-48	16	-64	16
	677	2019-01-22 13:26:26.53	-176	1588	-1272	-19	7	-2	-80	-29	-51	54
	678	2019-01-22 13:26:26.54	-176	1597	-1276	-13	5	0	-63	-4	-59	33
	679	2019-01-22 13:26:26.55	-173	1599	-1272	-13	-1	2	-88	-27	-61	57
	680	2019-01-22 13:26:26.56	-170	1604	-1268	-11	-6	-2	-52	13	-65	19
	681	2019-01-22 13:26:26.57	-165	1613	-1270	-13	-5	-7	-70	-9	-61	39
	682	2019-01-22 13:26:26.58	-166	1617	-1275	-18	-10	-7	-51	12	-63	19
	683	2019-01-22 13:26:26.59	-179	1622	-1268	-21	-11	-11	-86	-25	-61	55
	684	2019-01-22 13:26:26.60	-167	1606	-1270	-23	-13	-15	-62	6	-68	28
	685	2019-01-22 13:26:26.61	-179	1610	-1271	-21	-15	-14	-77	-13	-64	45
	686	2019-01-22 13:26:26.62	-175	1609	-1265	-18	-19	-13	-50	16	-66	17
	687	2019-01-22 13:26:26.63	-186	1595	-1259	-16	-20	-6	-66	-10	-56	38
	688	2019-01-22 13:26:26.64	-193	1596	-1266	-10	-22	-1	-49	8	-57	20
	689	2019-01-22 13:26:26.65	-189	1596	-1266	-4	-23	7	-69	-22	-47	45
	690	2019-01-22 13:26:26.66	-188	1604	-1257	0	-25	11	-44	11	-55	16
	691	2019-01-22 13:26:26.67	-191	1604	-1247	5	-16	14	-62	-12	-50	37
	692	2019-01-22 13:26:26.68	-199	1608	-1254	8	-12	13	-48	9	-57	19
	693	2019-01-22 13:26:26.69	-184	1604	-1257	13	-8	8	-80	-31	-49	55
	694	2019-01-22 13:26:26.70	-190	1609	-1259	11	-5	6	-81	-26	-55	53
	695	2019-01-22 13:26:26.71	-185	1612	-1258	12	-5	-1	-94	-39	-55	66
	696	2019-01-22 13:26:26.72	-188	1606	-1269	10	-2	-4	-80	-15	-65	47
	697	2019-01-22 13:26:26.73	-183	1600	-1260	6	-1	-6	-94	-35	-59	64
	698	2019-01-22 13:26:26.74	-180	1608	-1260	7	0	-6	-75	-16	-59	45
	699	2019-01-22 13:26:26.75	-178	1604	-1262	5	1	-7	-84	-26	-58	55
	700	2019-01-22 13:26:26.76	-179	1594	-1260	1	2	-9	-64	-3	-61	33
	701	2019-01-22 13:26:26.77	-180	1601	-1269	4	2	-12	-86	-29	-57	57
	702	2019-01-22 13:26:26.78	-182	1594	-1275	-1	0	-11	-94	-34	-60	64
	703	2019-01-22 13:26:26.79	-182	1581	-1272	-2	-3	-7	-123	-68	-55	95
	704	2019-01-22 13:26:26.80	-185	1589	-1277	0	-6	-4	-91	-30	-61	60
	705	2019-01-22 13:26:26.81	-182	1592	-1257	-1	-7	-5	-86	-28	-58	57
	706	2019-01-22 13:26:26.82	-181	1595	-1257	1	-2	-2	-77	-12	-65	44
	707	2019-01-22 13:26:26.83	-182	1600	-1265	1	4	3	-89	-25	-64	57
	708	2019-01-22 13:26:26.84	-178	1602	-1274	6	4	0	-93	-21	-72	57
	709	2019-01-22 13:26:26.85	-179	1602	-1273	6	5	1	-107	-36	-71	71
	710	2019-01-22 13:26:26.86	-183	1604	-1278	6	4	-2	-89	-19	-70	54
	711	2019-01-22 13:26:26.87	-167	1604	-1275	11	1	-4	-83	-18	-65	50
	712	2019-01-22 13:26:26.88	-175	1607	-1272	14	6	-6	-64	-10	-54	37
	713	2019-01-22 13:26:26.89	-176	1596	-1277	20	11	-8	-72	-23	-49	47
	714	2019-01-22 13:26:26.90	-186	1581	-1285	27	11	-5	-65	-13	-52	39
	715	2019-01-22 13:26:26.91	-186	1577	-1286	30	1	-5	-59	-2	-57	30
	716	2019-01-22 13:26:26.92	-191	1579	-1283	34	-3	-2	-34	17	-51	8
	717	2019-01-22 13:26:26.93	-188	1588	-1259	33	-4	0	-18	26	-44	-4
	718	2019-01-22 13:26:26.94	-193	1583	-1263	29	1	2	-12	33	-45	-10
	719	2019-01-22 13:26:26.95	-181	1585	-1267	19	5	0	-23	28	-51	-2
	720	2019-01-22 13:26:26.96	-186	1597	-1275	13	8	-2	-24	24	-48	0
	721	2019-01-22 13:26:26.97	-191	1598	-1274	4	11	-8	-40	10	-50	15
	722	2019-01-22 13:26:26.98	-185	1597	-1268	-4	13	-17	-50	-2	-48	26
	723	2019-01-22 13:26:26.99	-178	1595	-1268	-6	15	-24	-61	-18	-43	39
	724	2019-01-22 13:26:27.00	-173	1588	-1270	-6	18	-29	-57	-19	-38	38
	725	2019-01-22 13:26:27.01	-172	1585	-1265	-6	22	-38	-66	-30	-36	48
	726	2019-01-22 13:26:27.02	-176	1574	-1270	-6	22	-38	-79	-41	-38	60
	727	2019-01-22 13:26:27.03	-180	1576	-1264	-9	21	-37	-92	-45	-47	68
	728	2019-01-22 13:26:27.04	-172	1585	-1274	-16	23	-32	-94	-40	-54	67
	729	2019-01-22 13:26:27.05	-169	1587	-1277	-20	24	-28	-93	-38	-55	65
	730	2019-01-22 13:26:27.06	-178	1586	-1267	-23	25	-24	-85	-32	-53	58
	731	2019-01-22 13:26:27.07	-171	1590	-1276	-28	26	-18	-71	-27	-44	49
	732	2019-01-22 13:26:27.08	-178	1589	-1284	-30	25	-15	-67	-22	-45	44
	733	2019-01-22 13:26:27.09	-171	1587	-1285	-24	19	-14	-55	-8	-47	31
	734	2019-01-22 13:26:27.10	-164	1588	-1280	-17	13	-12	-58	-4	-54	31
	735	2019-01-22 13:26:27.11	-161	1602	-1286	-14	9	-10	-55	-1	-54	28
	736	2019-01-22 13:26:27.12	-165	1602	-1284	-16	6	-9	-64	-6	-58	35
	737	2019-01-22 13:26:27.13	-165	1602	-1285	-18	1	-10	-59	-1	-58	30
	738	2019-01-22 13:26:27.14	-164	1604	-1269	-20	0	-9	-66	-12	-54	39
	739	2019-01-22 13:26:27.15	-169	1607	-1284	-25	-5	-7	-53	-1	-52	27
	740	2019-01-22 13:26:27.16	-171	1597	-1291	-26	-7	-6	-58	-7	-51	32
	741	2019-01-22 13:26:27.17	-170	1590	-1283	-18	-17	-7	-43	10	-53	16
	742	2019-01-22 13:26:27.18	-163	1593	-1267	-8	-23	-7	-63	-7	-56	35
	743	2019-01-22 13:26:27.19	-167	1595	-1249	-4	-21	-9	-46	13	-59	16
	744	2019-01-22 13:26:27.20	-178	1600	-1263	-5	-13	-11	-53	-6	-47	29
	745	2019-01-22 13:26:27.21	-175	1598	-1260	-5	-8	-12	-41	9	-50	16
	746	2019-01-22 13:26:27.22	-185	1599	-1274	-9	-6	-12	-52	-9	-43	30
	747	2019-01-22 13:26:27.23	-178	1592	-1266	-11	-10	-8	-49	4	-53	22
	748	2019-01-22 13:26:27.24	-183	1594	-1270	-10	-12	-7	-65	-12	-53	38
	749	2019-01-22 13:26:27.25	-183	1589	-1269	-9	-12	-4	-57	4	-61	26
	750	2019-01-22 13:26:27.26	-178	1602	-1261	-8	-11	-1	-55	-1	-54	28
	751	2019-01-22 13:26:27.27	-175	1607	-1266	-8	-9	-2	-39	13	-52	13
	752	2019-01-22 13:26:27.28	-185	1610	-1274	-9	-7	-5	-66	-21	-45	43
	753	2019-01-22 13:26:27.29	-176	1612	-1265	-12	-5	-9	-78	-19	-59	48
	754	2019-01-22 13:26:27.30	-175	1620	-1260	-14	-3	-13	-93	-44	-49	68
	755	2019-01-22 13:26:27.31	-183	1627	-1267	-12	2	-19	-72	-18	-54	45
	756	2019-01-22 13:26:27.32	-170	1619	-1272	-10	3	-23	-82	-28	-54	55
	757	2019-01-22 13:26:27.33	-184	1607	-1275	-5	-3	-23	-70	-9	-61	39
	758	2019-01-22 13:26:27.34	-183	1602	-1272	2	-6	-20	-86	-28	-58	57
	759	2019-01-22 13:26:27.35	-178	1598	-1266	11	-10	-19	-76	-14	-62	45
	760	2019-01-22 13:26:27.36	-188	1592	-1265	16	-8	-16	-108	-49	-59	78
	761	2019-01-22 13:26:27.37	-179	1598	-1269	16	-7	-15	-107	-49	-58	78
	762	2019-01-22 13:26:27.38	-182	1597	-1275	13	-6	-14	-127	-75	-52	101
	763	2019-01-22 13:26:27.39	-186	1604	-1266	9	-4	-14	-90	-35	-55	62
	764	2019-01-22 13:26:27.40	-189	1597	-1270	4	-5	-15	-85	-31	-54	58
	765	2019-01-22 13:26:27.41	-183	1602	-1264	1	-3	-19	-56	2	-58	27
	766	2019-01-22 13:26:27.42	-189	1592	-1265	-5	-1	-20	-61	-1	-60	31
	767	2019-01-22 13:26:27.43	-181	1587	-1254	-7	1	-24	-12	51	-63	-19
	768	2019-01-22 13:26:27.44	-174	1587	-1264	-6	3	-22	-20	42	-62	-11
	769	2019-01-22 13:26:27.45	-182	1584	-1274	-5	0	-21	-2	69	-71	-33
	770	2019-01-22 13:26:27.46	-190	1578	-1260	-8	-3	-20	-38	28	-66	5
	771	2019-01-22 13:26:27.47	-185	1585	-1274	-9	-3	-18	-26	44	-70	-9
	772	2019-01-22 13:26:27.48	-189	1592	-1253	-9	1	-16	-55	6	-61	24
	773	2019-01-22 13:26:27.49	-187	1580	-1267	-10	6	-12	-28	41	-69	-6
	774	2019-01-22 13:26:27.50	-183	1588	-1282	-14	9	-11	-52	14	-66	19
	775	2019-01-22 13:26:27.51	-170	1583	-1288	-10	11	-7	-37	40	-77	-1
	776	2019-01-22 13:26:27.52	-189	1585	-1283	-7	8	-5	-48	28	-76	10
	777	2019-01-22 13:26:27.53	-175	1587	-1281	-7	8	-4	-8	72	-80	-32
	778	2019-01-22 13:26:27.54	-186	1587	-1276	-8	1	-2	-25	49	-74	-12
	779	2019-01-22 13:26:27.55	-177	1593	-1265	-9	-3	1	8	88	-80	-48
	780	2019-01-22 13:26:27.56	-173	1601	-1276	-11	-4	-2	-27	50	-77	-11
	781	2019-01-22 13:26:27.57	-167	1606	-1271	-14	-2	-5	-43	38	-81	2
	782	2019-01-22 13:26:27.58	-177	1607	-1267	-17	-1	-8	-98	-27	-71	62
	783	2019-01-22 13:26:27.59	-170	1611	-1276	-20	-1	-10	-101	-26	-75	63
	784	2019-01-22 13:26:27.60	-177	1612	-1268	-21	-3	-15	-117	-51	-66	84
	785	2019-01-22 13:26:27.61	-184	1604	-1276	-20	-1	-14	-90	-16	-74	53
	786	2019-01-22 13:26:27.62	-178	1597	-1281	-17	-2	-12	-98	-20	-78	59
	787	2019-01-22 13:26:27.63	-183	1592	-1282	-9	-7	-6	-48	34	-82	7
	788	2019-01-22 13:26:27.64	-181	1600	-1263	0	-9	-3	-46	31	-77	7
	789	2019-01-22 13:26:27.65	-180	1594	-1269	4	-8	2	6	74	-68	-40
	790	2019-01-22 13:26:27.66	-183	1603	-1269	5	-5	4	-16	41	-57	-12
	791	2019-01-22 13:26:27.67	-177	1606	-1265	5	-2	3	13	71	-58	-42
	792	2019-01-22 13:26:27.68	-180	1607	-1265	3	1	3	-16	45	-61	-14
	793	2019-01-22 13:26:27.69	-188	1608	-1270	3	6	0	22	96	-74	-59
	794	2019-01-22 13:26:27.70	-172	1609	-1264	3	10	-7	-2	61	-63	-29
	795	2019-01-22 13:26:27.71	-179	1609	-1268	3	11	-12	22	94	-72	-58
	796	2019-01-22 13:26:27.72	-172	1604	-1263	2	11	-16	-1	61	-62	-30
	797	2019-01-22 13:26:27.73	-169	1592	-1277	3	10	-20	40	106	-66	-73
	798	2019-01-22 13:26:27.74	-172	1584	-1280	3	10	-22	26	78	-52	-52
	799	2019-01-22 13:26:27.75	-168	1582	-1278	9	4	-22	48	108	-60	-78
	800	2019-01-22 13:26:27.76	-182	1573	-1273	12	3	-20	24	81	-57	-52
	801	2019-01-22 13:26:27.77	-179	1579	-1278	12	2	-16	68	132	-64	-100
	802	2019-01-22 13:26:27.78	-173	1586	-1266	7	3	-12	48	109	-61	-78
	803	2019-01-22 13:26:27.79	-164	1590	-1272	1	5	-11	84	149	-65	-116
	804	2019-01-22 13:26:27.80	-169	1590	-1275	-2	4	-11	57	113	-56	-85
	805	2019-01-22 13:26:27.81	-170	1596	-1275	-6	2	-11	88	140	-52	-114
	806	2019-01-22 13:26:27.82	-172	1595	-1270	-7	0	-9	53	107	-54	-80
	807	2019-01-22 13:26:27.83	-171	1591	-1276	-10	-2	-9	88	148	-60	-118
	808	2019-01-22 13:26:27.84	-174	1594	-1285	-9	-10	-7	60	112	-52	-86
	809	2019-01-22 13:26:27.85	-181	1590	-1268	-11	-13	-6	92	145	-53	-118
	810	2019-01-22 13:26:27.86	-177	1602	-1266	-12	-11	-7	71	116	-45	-93
	811	2019-01-22 13:26:27.87	-177	1607	-1256	-12	-12	-7	109	159	-50	-134
	812	2019-01-22 13:26:27.88	-168	1609	-1266	-10	-9	-9	79	119	-40	-99
	813	2019-01-22 13:26:27.89	-172	1607	-1268	-9	-2	-12	99	147	-48	-123
	814	2019-01-22 13:26:27.90	-178	1606	-1280	-7	-1	-13	68	99	-31	-83
	815	2019-01-22 13:26:27.91	-170	1592	-1279	-1	-1	-13	83	126	-43	-104
	816	2019-01-22 13:26:27.92	-173	1585	-1277	6	-4	-9	48	89	-41	-68
	817	2019-01-22 13:26:27.93	-170	1581	-1278	11	-4	-7	74	130	-56	-102
	818	2019-01-22 13:26:27.94	-168	1587	-1270	11	-3	-6	39	88	-49	-63
	819	2019-01-22 13:26:27.95	-160	1595	-1261	5	-2	-6	55	102	-47	-78
	820	2019-01-22 13:26:27.96	-159	1595	-1266	-4	1	-8	8	59	-51	-33
	821	2019-01-22 13:26:27.97	-161	1601	-1273	-11	2	-13	21	73	-52	-47
	822	2019-01-22 13:26:27.98	-166	1593	-1286	-13	-3	-14	-21	26	-47	-2
	823	2019-01-22 13:26:27.99	-174	1586	-1284	-16	-11	-16	19	63	-44	-41
	824	2019-01-22 13:26:28.00	-167	1599	-1281	-19	-20	-17	-26	13	-39	6
	825	2019-01-22 13:26:28.01	-182	1600	-1270	-19	-24	-18	-5	40	-45	-17
	826	2019-01-22 13:26:28.02	-178	1600	-1264	-21	-25	-20	-41	-1	-40	21
	827	2019-01-22 13:26:28.03	-181	1603	-1254	-24	-29	-19	-5	51	-56	-23
	828	2019-01-22 13:26:28.04	-194	1603	-1263	-23	-27	-19	-34	13	-47	10
	829	2019-01-22 13:26:28.05	-187	1607	-1261	-26	-22	-18	-14	45	-59	-15
	830	2019-01-22 13:26:28.06	-190	1602	-1257	-24	-19	-17	-37	11	-48	13
	831	2019-01-22 13:26:28.07	-194	1602	-1265	-20	-14	-16	-21	31	-52	-5
	832	2019-01-22 13:26:28.08	-196	1605	-1267	-14	-15	-16	-47	-8	-39	27
	833	2019-01-22 13:26:28.09	-183	1609	-1270	-9	-9	-17	-16	33	-49	-8
	834	2019-01-22 13:26:28.10	-197	1610	-1261	-8	-8	-19	-38	7	-45	15
	835	2019-01-22 13:26:28.11	-189	1610	-1255	-4	-4	-18	-18	34	-52	-8
	836	2019-01-22 13:26:28.12	-185	1605	-1254	-5	0	-21	-38	3	-41	17
	837	2019-01-22 13:26:28.13	-187	1600	-1275	-2	6	-23	-5	33	-38	-14
	838	2019-01-22 13:26:28.14	-187	1589	-1277	0	5	-17	-33	2	-35	15
	839	2019-01-22 13:26:28.15	-177	1586	-1269	2	5	-16	-7	32	-39	-12
	840	2019-01-22 13:26:28.16	-172	1590	-1268	4	5	-13	-37	1	-38	18
	841	2019-01-22 13:26:28.17	-185	1594	-1260	5	8	-10	-11	27	-38	-8
	842	2019-01-22 13:26:28.18	-188	1599	-1268	4	8	-9	-29	8	-37	10
	843	2019-01-22 13:26:28.19	-181	1606	-1271	0	10	-10	-5	35	-40	-15
	844	2019-01-22 13:26:28.20	-190	1610	-1272	0	11	-7	-39	-10	-29	24
	845	2019-01-22 13:26:28.21	-181	1598	-1281	3	10	-10	-28	3	-31	12
	846	2019-01-22 13:26:28.22	-184	1594	-1273	6	4	-6	-52	-31	-21	41
	847	2019-01-22 13:26:28.23	-178	1598	-1273	11	2	-5	-23	3	-26	10
	848	2019-01-22 13:26:28.24	-186	1592	-1275	13	3	-4	-31	-22	-9	26
	849	2019-01-22 13:26:28.25	-194	1597	-1274	13	2	-5	-8	2	-10	3
	850	2019-01-22 13:26:28.26	-191	1596	-1280	9	4	-8	-29	-23	-6	26
	851	2019-01-22 13:26:28.27	-191	1598	-1274	9	5	-12	-16	2	-18	7
	852	2019-01-22 13:26:28.28	-187	1595	-1270	5	8	-17	-49	-35	-14	42
	853	2019-01-22 13:26:28.29	-190	1597	-1262	0	11	-20	-44	-28	-16	36
	854	2019-01-22 13:26:28.30	-184	1599	-1269	-1	13	-23	-80	-62	-18	71
	855	2019-01-22 13:26:28.31	-187	1598	-1260	-6	19	-26	-60	-36	-24	48
	856	2019-01-22 13:26:28.32	-184	1593	-1265	-12	21	-24	-85	-56	-29	70
	857	2019-01-22 13:26:28.33	-183	1590	-1264	-13	25	-25	-71	-36	-35	53
	858	2019-01-22 13:26:28.34	-182	1595	-1258	-13	25	-23	-86	-58	-28	72
	859	2019-01-22 13:26:28.35	-180	1592	-1265	-13	32	-21	-65	-28	-37	46
	860	2019-01-22 13:26:28.36	-187	1593	-1271	-13	36	-15	-90	-52	-38	71
	861	2019-01-22 13:26:28.37	-176	1592	-1272	-5	30	-14	-70	-28	-42	49
	862	2019-01-22 13:26:28.38	-173	1593	-1266	4	30	-10	-66	-32	-34	49
	863	2019-01-22 13:26:28.39	-187	1592	-1274	11	30	-8	-34	5	-39	14
	864	2019-01-22 13:26:28.40	-173	1588	-1275	17	31	-10	-48	-19	-29	33
	865	2019-01-22 13:26:28.41	-168	1591	-1276	18	30	-13	-65	-37	-28	51
	866	2019-01-22 13:26:28.42	-166	1593	-1273	14	30	-14	-96	-62	-34	79
	867	2019-01-22 13:26:28.43	-169	1599	-1276	2	32	-18	-81	-49	-32	65
	868	2019-01-22 13:26:28.44	-165	1600	-1280	-9	30	-21	-96	-57	-39	76
	869	2019-01-22 13:26:28.45	-170	1591	-1288	-19	29	-23	-100	-54	-46	77
	870	2019-01-22 13:26:28.46	-171	1580	-1295	-24	20	-23	-140	-89	-51	114
	871	2019-01-22 13:26:28.47	-162	1574	-1293	-22	15	-19	-112	-56	-56	84
	872	2019-01-22 13:26:28.48	-169	1564	-1294	-16	9	-15	-90	-45	-45	67
	873	2019-01-22 13:26:28.49	-163	1565	-1272	-8	1	-11	-53	0	-53	26
	874	2019-01-22 13:26:28.50	-174	1569	-1266	-3	2	-7	-67	-18	-49	42
	875	2019-01-22 13:26:28.51	-166	1576	-1272	-6	7	-4	-64	-20	-44	42
	876	2019-01-22 13:26:28.52	-167	1572	-1281	-15	10	-1	-86	-41	-45	63
	877	2019-01-22 13:26:28.53	-173	1582	-1282	-23	4	0	-96	-38	-58	67
	878	2019-01-22 13:26:28.54	-167	1581	-1267	-28	1	4	-126	-61	-65	93
	879	2019-01-22 13:26:28.55	-172	1590	-1264	-30	-4	3	-126	-43	-83	84
	880	2019-01-22 13:26:28.56	-174	1596	-1275	-31	-2	3	-139	-49	-90	94
	881	2019-01-22 13:26:28.57	-172	1605	-1273	-33	-4	-1	-126	-29	-97	77
	882	2019-01-22 13:26:28.58	-163	1611	-1280	-35	-5	-9	-132	-33	-99	82
	883	2019-01-22 13:26:28.59	-159	1618	-1261	-43	0	-22	-134	-36	-98	85
	884	2019-01-22 13:26:28.60	-166	1607	-1266	-42	6	-23	-165	-71	-94	118
	885	2019-01-22 13:26:28.61	-169	1604	-1274	-44	6	-24	-185	-92	-93	138
	886	2019-01-22 13:26:28.62	-171	1601	-1271	-38	3	-20	-217	-123	-94	170
	887	2019-01-22 13:26:28.63	-168	1600	-1277	-30	-6	-17	-227	-130	-97	178
	888	2019-01-22 13:26:28.64	-167	1605	-1268	-28	-10	-12	-226	-128	-98	177
	889	2019-01-22 13:26:28.65	-177	1610	-1267	-27	-13	-6	-210	-110	-100	160
	890	2019-01-22 13:26:28.66	-177	1615	-1248	-27	-12	-3	-210	-110	-100	160
	891	2019-01-22 13:26:28.67	-171	1623	-1248	-26	-8	-2	-192	-97	-95	144
	892	2019-01-22 13:26:28.68	-165	1623	-1246	-23	0	-8	-183	-93	-90	138
	893	2019-01-22 13:26:28.69	-171	1623	-1261	-17	6	-9	-179	-86	-93	132
	894	2019-01-22 13:26:28.70	-169	1608	-1264	-5	5	-11	-183	-93	-90	138
	895	2019-01-22 13:26:28.71	-180	1613	-1277	7	1	-12	-174	-87	-87	130
	896	2019-01-22 13:26:28.72	-177	1606	-1269	16	-4	-10	-166	-82	-84	124
	897	2019-01-22 13:26:28.73	-180	1606	-1266	17	-9	-11	-156	-67	-89	111
	898	2019-01-22 13:26:28.74	-178	1608	-1267	14	-8	-11	-145	-50	-95	97
	899	2019-01-22 13:26:28.75	-172	1606	-1266	6	-8	-10	-144	-47	-97	95
	900	2019-01-22 13:26:28.76	-170	1600	-1261	-5	-6	-13	-147	-52	-95	99
	901	2019-01-22 13:26:28.77	-171	1599	-1264	-9	-5	-12	-152	-58	-94	105
	902	2019-01-22 13:26:28.78	-172	1593	-1255	-9	-5	-10	-158	-68	-90	113
	903	2019-01-22 13:26:28.79	-179	1588	-1268	-5	-2	-11	-162	-73	-89	117
	904	2019-01-22 13:26:28.80	-172	1576	-1278	-1	-7	-8	-155	-62	-93	108
	905	2019-01-22 13:26:28.81	-183	1587	-1275	6	-12	-2	-142	-53	-89	97
	906	2019-01-22 13:26:28.82	-178	1583	-1262	7	-14	3	-148	-61	-87	104
	907	2019-01-22 13:26:28.83	-171	1589	-1244	5	-10	4	-151	-68	-83	109
	908	2019-01-22 13:26:28.84	-179	1601	-1244	0	-6	5	-144	-69	-75	106
	909	2019-01-22 13:26:28.85	-189	1605	-1250	-3	2	2	-139	-66	-73	102
	910	2019-01-22 13:26:28.86	-177	1608	-1272	-12	5	1	-131	-63	-68	97
	911	2019-01-22 13:26:28.87	-169	1611	-1269	-15	5	-2	-133	-65	-68	99
	912	2019-01-22 13:26:28.88	-167	1611	-1277	-16	4	-6	-135	-63	-72	99
	913	2019-01-22 13:26:28.89	-168	1604	-1274	-14	0	-7	-134	-64	-70	99
	914	2019-01-22 13:26:28.90	-176	1601	-1268	-8	-3	-4	-114	-49	-65	81
	915	2019-01-22 13:26:28.91	-171	1606	-1263	-4	-4	-8	-108	-49	-59	78
	916	2019-01-22 13:26:28.92	-172	1596	-1266	-3	-2	-10	-104	-43	-61	73
	917	2019-01-22 13:26:28.93	-165	1606	-1266	-1	-3	-11	-108	-51	-57	79
	918	2019-01-22 13:26:28.94	-170	1614	-1270	-3	2	-14	-103	-45	-58	74
	919	2019-01-22 13:26:28.95	-170	1607	-1272	-8	4	-16	-113	-64	-49	88
	920	2019-01-22 13:26:28.96	-175	1605	-1267	-10	0	-16	-101	-53	-48	77
	921	2019-01-22 13:26:28.97	-177	1605	-1270	-10	0	-15	-108	-57	-51	82
	922	2019-01-22 13:26:28.98	-167	1592	-1268	-10	0	-12	-92	-33	-59	62
	923	2019-01-22 13:26:28.99	-174	1590	-1270	-4	-2	-9	-104	-43	-61	73
	924	2019-01-22 13:26:29.00	-171	1592	-1266	-1	-2	-6	-89	-29	-60	59
	925	2019-01-22 13:26:29.01	-177	1591	-1270	-2	-4	-3	-95	-44	-51	69
	926	2019-01-22 13:26:29.02	-169	1599	-1267	-5	1	-4	-85	-34	-51	59
	927	2019-01-22 13:26:29.03	-169	1589	-1267	-7	-1	-4	-91	-43	-48	67
	928	2019-01-22 13:26:29.04	-168	1600	-1261	-12	-2	-6	-74	-21	-53	47
	929	2019-01-22 13:26:29.05	-168	1603	-1267	-15	0	-9	-88	-43	-45	65
	930	2019-01-22 13:26:29.06	-170	1603	-1259	-17	-4	-12	-79	-32	-47	55
	931	2019-01-22 13:26:29.07	-164	1606	-1263	-20	-2	-12	-94	-47	-47	70
	932	2019-01-22 13:26:29.08	-154	1613	-1265	-24	-5	-16	-85	-24	-61	54
	933	2019-01-22 13:26:29.09	-161	1596	-1281	-25	-6	-17	-104	-44	-60	74
	934	2019-01-22 13:26:29.10	-164	1592	-1280	-22	-13	-15	-88	-24	-64	56
	935	2019-01-22 13:26:29.11	-164	1585	-1272	-13	-18	-13	-100	-39	-61	69
	936	2019-01-22 13:26:29.12	-165	1590	-1265	-10	-21	-14	-75	-19	-56	47
	937	2019-01-22 13:26:29.13	-168	1591	-1253	-7	-21	-11	-84	-40	-44	62
	938	2019-01-22 13:26:29.14	-177	1599	-1257	-10	-19	-9	-64	-18	-46	41
	939	2019-01-22 13:26:29.15	-171	1598	-1262	-16	-16	-6	-76	-32	-44	54
	940	2019-01-22 13:26:29.16	-172	1600	-1263	-17	-14	-6	-64	-17	-47	40
	941	2019-01-22 13:26:29.17	-173	1610	-1256	-18	-15	-7	-94	-54	-40	74
	942	2019-01-22 13:26:29.18	-172	1609	-1257	-14	-12	-10	-74	-33	-41	53
	943	2019-01-22 13:26:29.19	-174	1605	-1268	-12	-9	-10	-86	-55	-31	70
	944	2019-01-22 13:26:29.20	-171	1604	-1281	-10	-11	-14	-67	-37	-30	52
	945	2019-01-22 13:26:29.21	-169	1609	-1276	-5	-20	-15	-88	-63	-25	75
	946	2019-01-22 13:26:29.22	-176	1606	-1274	-2	-25	-16	-54	-24	-30	39
	947	2019-01-22 13:26:29.23	-174	1603	-1260	-3	-26	-17	-71	-39	-32	55
	948	2019-01-22 13:26:29.24	-176	1599	-1249	-6	-27	-16	-46	-7	-39	26
	949	2019-01-22 13:26:29.25	-187	1595	-1261	-8	-25	-12	-62	-39	-23	50
	950	2019-01-22 13:26:29.26	-183	1597	-1261	-13	-21	-10	-38	-15	-23	26
	951	2019-01-22 13:26:29.27	-186	1593	-1258	-17	-22	-5	-51	-37	-14	44
	952	2019-01-22 13:26:29.28	-188	1598	-1261	-20	-21	2	-27	-9	-18	18
	953	2019-01-22 13:26:29.29	-174	1612	-1259	-19	-23	4	-39	-24	-15	31
	954	2019-01-22 13:26:29.30	-180	1615	-1255	-18	-19	2	-23	0	-23	11
	955	2019-01-22 13:26:29.31	-180	1618	-1263	-16	-19	-2	-60	-39	-21	49
	956	2019-01-22 13:26:29.32	-180	1622	-1255	-13	-19	-7	-37	-6	-31	21
	957	2019-01-22 13:26:29.33	-173	1624	-1258	-9	-19	-14	-53	-30	-23	41
	958	2019-01-22 13:26:29.34	-176	1612	-1255	-9	-20	-20	-25	1	-26	12
	959	2019-01-22 13:26:29.35	-195	1614	-1262	-2	-19	-20	-46	-24	-22	35
	960	2019-01-22 13:26:29.36	-179	1603	-1262	-2	-22	-18	-22	7	-29	7
	961	2019-01-22 13:26:29.37	-187	1601	-1257	-6	-20	-15	-42	-23	-19	32
	962	2019-01-22 13:26:29.38	-183	1603	-1247	-4	-17	-9	-18	6	-24	6
	963	2019-01-22 13:26:29.39	-184	1596	-1256	-1	-17	-6	-45	-23	-22	34
	964	2019-01-22 13:26:29.40	-182	1590	-1263	3	-15	-3	-23	2	-25	10
	965	2019-01-22 13:26:29.41	-184	1591	-1270	10	-17	-2	-46	-32	-14	39
	966	2019-01-22 13:26:29.42	-179	1592	-1261	14	-20	1	-12	5	-17	3
	967	2019-01-22 13:26:29.43	-190	1600	-1262	9	-19	0	-32	-14	-18	23
	968	2019-01-22 13:26:29.44	-185	1593	-1272	4	-19	2	-14	10	-24	2
	969	2019-01-22 13:26:29.45	-190	1600	-1269	-4	-24	-1	-37	-22	-15	29
	970	2019-01-22 13:26:29.46	-197	1607	-1259	-11	-21	1	-7	12	-19	-2
	971	2019-01-22 13:26:29.47	-192	1603	-1253	-18	-19	-1	-36	-15	-21	25
	972	2019-01-22 13:26:29.48	-189	1608	-1243	-14	-17	-1	-19	14	-33	2
	973	2019-01-22 13:26:29.49	-188	1607	-1248	-11	-12	-4	-41	-16	-25	28
	974	2019-01-22 13:26:29.50	-190	1611	-1263	-6	-9	-9	-13	6	-19	3
	975	2019-01-22 13:26:29.51	-191	1605	-1270	2	-12	-10	-38	-31	-7	34
	976	2019-01-22 13:26:29.52	-183	1602	-1264	6	-9	-14	-14	1	-15	6
	977	2019-01-22 13:26:29.53	-187	1608	-1265	4	-8	-18	-32	-25	-7	28
	978	2019-01-22 13:26:29.54	-197	1603	-1264	-1	-6	-21	4	16	-12	-10
	979	2019-01-22 13:26:29.55	-191	1601	-1259	-9	-4	-21	-9	-11	2	10
	980	2019-01-22 13:26:29.56	-189	1601	-1253	-19	-2	-18	23	20	3	-21
	981	2019-01-22 13:26:29.57	-188	1599	-1249	-24	2	-15	-4	-13	9	8
	982	2019-01-22 13:26:29.58	-175	1597	-1262	-27	3	-11	20	17	3	-18
	983	2019-01-22 13:26:29.59	-179	1589	-1260	-24	3	-7	-10	-17	7	13
	984	2019-01-22 13:26:29.60	-177	1585	-1263	-14	5	-2	10	9	1	-9
	985	2019-01-22 13:26:29.61	-178	1578	-1263	-5	5	2	-9	-12	3	10
	986	2019-01-22 13:26:29.62	-177	1581	-1275	3	-1	7	10	25	-15	-17
	987	2019-01-22 13:26:29.63	-184	1588	-1272	7	-3	10	-19	-2	-17	10
	988	2019-01-22 13:26:29.64	-182	1592	-1263	3	-6	11	3	26	-23	-14
	989	2019-01-22 13:26:29.65	-192	1601	-1256	-3	-3	12	-18	-3	-15	10
	990	2019-01-22 13:26:29.66	-193	1607	-1248	-12	-4	12	10	19	-9	-14
	991	2019-01-22 13:26:29.67	-188	1600	-1257	-20	-3	6	-14	-16	2	15
	992	2019-01-22 13:26:29.68	-174	1607	-1262	-23	-1	2	11	11	0	-11
	993	2019-01-22 13:26:29.69	-181	1617	-1246	-28	1	-4	-22	-22	0	22
	994	2019-01-22 13:26:29.70	-182	1610	-1250	-33	6	-12	-2	11	-13	-4
	995	2019-01-22 13:26:29.71	-187	1612	-1249	-35	9	-15	-14	-7	-7	10
	996	2019-01-22 13:26:29.72	-175	1613	-1250	-34	11	-20	10	16	-6	-13
	997	2019-01-22 13:26:29.73	-183	1616	-1253	-34	15	-23	-12	-13	1	12
	998	2019-01-22 13:26:29.74	-178	1612	-1256	-33	18	-22	10	16	-6	-13
	999	2019-01-22 13:26:29.75	-183	1611	-1259	-26	19	-23	-14	-14	0	14
	1000	2019-01-22 13:26:29.76	-178	1611	-1260	-22	16	-21	3	14	-11	-8
	1001	2019-01-22 13:26:29.77	-172	1619	-1251	-17	13	-21	-25	-12	-13	18
	1002	2019-01-22 13:26:29.78	-172	1619	-1241	-16	15	-19	-5	15	-20	-5
	1003	2019-01-22 13:26:29.79	-177	1622	-1249	-16	17	-22	-27	-16	-11	21
	1004	2019-01-22 13:26:29.80	-170	1628	-1251	-16	19	-22	-6	10	-16	-2
	1005	2019-01-22 13:26:29.81	-180	1624	-1255	-18	17	-24	-25	-18	-7	21
	1006	2019-01-22 13:26:29.82	-173	1621	-1264	-12	12	-25	8	23	-15	-15
	1007	2019-01-22 13:26:29.83	-171	1620	-1252	-4	6	-24	-10	5	-15	2
	1008	2019-01-22 13:26:29.84	-171	1620	-1256	1	2	-27	13	33	-20	-23
	1009	2019-01-22 13:26:29.85	-177	1612	-1259	2	3	-25	-7	7	-14	0
	1010	2019-01-22 13:26:29.86	-187	1589	-1260	5	-1	-23	7	32	-25	-19
	1011	2019-01-22 13:26:29.87	-173	1596	-1254	9	-5	-15	-22	2	-24	10
	1012	2019-01-22 13:26:29.88	-176	1600	-1251	7	-3	-11	3	28	-25	-15
	1013	2019-01-22 13:26:29.89	-184	1601	-1249	4	1	-4	-22	-10	-12	16
	1014	2019-01-22 13:26:29.90	-185	1597	-1260	-4	4	6	-5	9	-14	-2
	1015	2019-01-22 13:26:29.91	-169	1605	-1261	-7	1	9	-24	-22	-2	23
	1016	2019-01-22 13:26:29.92	-174	1602	-1258	-11	1	10	-2	1	-3	0
	1017	2019-01-22 13:26:29.93	-165	1610	-1263	-10	-4	9	-27	-28	1	27
	1018	2019-01-22 13:26:29.94	-174	1623	-1260	-7	-10	5	-12	-9	-3	10
	1019	2019-01-22 13:26:29.95	-168	1626	-1248	-6	-8	-2	-26	-24	-2	25
	1020	2019-01-22 13:26:29.96	-175	1627	-1244	-7	-7	-10	-11	4	-15	3
	1021	2019-01-22 13:26:29.97	-172	1624	-1251	-8	-9	-17	-35	-26	-9	30
	1022	2019-01-22 13:26:29.98	-183	1618	-1251	-7	-3	-24	-10	2	-12	4
	1023	2019-01-22 13:26:29.99	-186	1612	-1258	-5	0	-28	-19	-15	-4	17
	1024	2019-01-22 13:26:30.00	-174	1613	-1253	-3	1	-27	3	11	-8	-7
	1025	2019-01-22 13:26:30.01	-187	1597	-1259	-2	2	-26	-12	-6	-6	9
	1026	2019-01-22 13:26:30.02	-183	1594	-1261	-2	1	-23	6	21	-15	-13
	1027	2019-01-22 13:26:30.03	-184	1600	-1255	0	-3	-21	-16	-5	-11	10
	1028	2019-01-22 13:26:30.04	-178	1596	-1256	-1	-1	-15	16	30	-14	-23
	1029	2019-01-22 13:26:30.05	-171	1607	-1254	4	2	-13	-4	-20	16	12
	1030	2019-01-22 13:26:30.06	-180	1617	-1251	1	3	-13	3	-42	45	19
	1031	2019-01-22 13:26:30.07	-174	1616	-1245	-1	6	-18	-22	-79	57	50
	1032	2019-01-22 13:26:30.08	-175	1616	-1261	-1	10	-21	-18	-36	18	27
	1033	2019-01-22 13:26:30.09	-174	1606	-1275	-1	4	-21	-32	-13	-19	22
	1034	2019-01-22 13:26:30.10	-180	1601	-1262	3	-2	-20	-12	48	-60	-18
	1035	2019-01-22 13:26:30.11	-174	1585	-1266	3	-7	-17	-26	53	-79	-13
	1036	2019-01-22 13:26:30.12	-179	1599	-1253	4	-8	-13	-9	88	-97	-39
	1037	2019-01-22 13:26:30.13	-173	1590	-1259	6	-4	-11	-31	91	-122	-30
	1038	2019-01-22 13:26:30.14	-176	1595	-1251	3	-2	-7	-8	155	-163	-73
	1039	2019-01-22 13:26:30.15	-186	1592	-1258	1	-1	-6	-29	161	-190	-66
	1040	2019-01-22 13:26:30.16	-183	1591	-1255	-1	-4	-1	-25	188	-213	-81
	1041	2019-01-22 13:26:30.17	-176	1600	-1258	-5	-6	2	-40	176	-216	-68
	1042	2019-01-22 13:26:30.18	-188	1606	-1262	-5	-5	1	-28	183	-211	-77
	1043	2019-01-22 13:26:30.19	-188	1611	-1263	-8	-6	-1	-36	150	-186	-57
	1044	2019-01-22 13:26:30.20	-178	1609	-1252	-8	-7	-5	-27	153	-180	-63
	1045	2019-01-22 13:26:30.21	-193	1617	-1259	-14	-3	-7	-42	137	-179	-47
	1046	2019-01-22 13:26:30.22	-186	1611	-1262	-14	-1	-11	-31	154	-185	-61
	1047	2019-01-22 13:26:30.23	-188	1609	-1254	-12	-4	-13	-34	142	-176	-54
	1048	2019-01-22 13:26:30.24	-187	1613	-1251	-14	-4	-14	-6	158	-164	-76
	1049	2019-01-22 13:26:30.25	-189	1618	-1249	-14	-1	-18	-8	133	-141	-62
	1050	2019-01-22 13:26:30.26	-178	1622	-1241	-15	5	-17	-7	119	-126	-56
	1051	2019-01-22 13:26:30.27	-189	1626	-1245	-16	12	-20	-18	88	-106	-35
	1052	2019-01-22 13:26:30.28	-181	1621	-1246	-13	20	-25	-7	90	-97	-41
	1053	2019-01-22 13:26:30.29	-182	1619	-1250	-7	23	-27	-24	59	-83	-17
	1054	2019-01-22 13:26:30.30	-180	1616	-1250	-2	28	-28	-27	49	-76	-11
	1055	2019-01-22 13:26:30.31	-172	1620	-1255	3	27	-29	-41	23	-64	9
	1056	2019-01-22 13:26:30.32	-168	1607	-1257	9	24	-28	-33	26	-59	3
	1057	2019-01-22 13:26:30.33	-175	1603	-1267	16	17	-24	-34	11	-45	11
	1058	2019-01-22 13:26:30.34	-161	1592	-1262	21	12	-21	-20	12	-32	4
	1059	2019-01-22 13:26:30.35	-164	1602	-1256	22	7	-19	-18	-10	-8	14
	1060	2019-01-22 13:26:30.36	-161	1603	-1262	17	6	-17	-5	-22	17	13
	1061	2019-01-22 13:26:30.37	-161	1600	-1267	6	6	-15	-4	-55	51	29
	1062	2019-01-22 13:26:30.38	-157	1594	-1259	3	2	-14	0	-75	75	37
	1063	2019-01-22 13:26:30.39	-168	1588	-1268	2	1	-11	-1	-92	91	46
	1064	2019-01-22 13:26:30.40	-180	1582	-1275	3	-9	-9	11	-80	91	34
	1065	2019-01-22 13:26:30.41	-168	1580	-1271	9	-17	-3	7	-86	93	39
	1066	2019-01-22 13:26:30.42	-176	1592	-1267	10	-21	6	3	-95	98	46
	1067	2019-01-22 13:26:30.43	-169	1592	-1247	7	-21	7	-8	-107	99	57
	1068	2019-01-22 13:26:30.44	-175	1611	-1250	1	-20	9	-8	-100	92	54
	1069	2019-01-22 13:26:30.45	-173	1622	-1259	-13	-17	7	-1	-93	92	47
	1070	2019-01-22 13:26:30.46	-177	1618	-1261	-17	-17	2	4	-91	95	43
	1071	2019-01-22 13:26:30.47	-173	1617	-1257	-19	-16	-4	7	-85	92	39
	1072	2019-01-22 13:26:30.48	-171	1608	-1261	-16	-19	-6	7	-81	88	37
	1073	2019-01-22 13:26:30.49	-180	1598	-1266	-8	-23	-8	-6	-87	81	46
	1074	2019-01-22 13:26:30.50	-182	1595	-1271	-3	-26	-6	-7	-81	74	44
	1075	2019-01-22 13:26:30.51	-191	1599	-1271	3	-28	-5	-13	-79	66	46
	1076	2019-01-22 13:26:30.52	-184	1594	-1253	10	-27	-4	-16	-67	51	41
	1077	2019-01-22 13:26:30.53	-190	1598	-1261	9	-22	-1	-12	-53	41	32
	1078	2019-01-22 13:26:30.54	-185	1608	-1252	4	-22	0	-20	-61	41	40
	1079	2019-01-22 13:26:30.55	-180	1612	-1251	-4	-13	0	-28	-68	40	48
	1080	2019-01-22 13:26:30.56	-184	1609	-1256	-10	-10	-2	-49	-86	37	67
	1081	2019-01-22 13:26:30.57	-181	1614	-1251	-11	-10	-5	-40	-83	43	61
	1082	2019-01-22 13:26:30.58	-185	1617	-1263	-12	-11	-10	-22	-76	54	49
	1083	2019-01-22 13:26:30.59	-182	1609	-1264	-9	-11	-15	-10	-69	59	39
	1084	2019-01-22 13:26:30.60	-178	1605	-1255	-8	-14	-18	-24	-78	54	51
	1085	2019-01-22 13:26:30.61	-181	1606	-1252	-6	-13	-19	-22	-71	49	46
	1086	2019-01-22 13:26:30.62	-195	1609	-1255	-8	-12	-18	-19	-71	52	45
	1087	2019-01-22 13:26:30.63	-188	1600	-1246	-12	-10	-16	-6	-53	47	29
	1088	2019-01-22 13:26:30.64	-192	1611	-1250	-11	-6	-15	-16	-54	38	35
	1089	2019-01-22 13:26:30.65	-191	1606	-1245	-15	-3	-10	-16	-52	36	34
	1090	2019-01-22 13:26:30.66	-186	1606	-1257	-14	-1	-6	-36	-76	40	56
	1091	2019-01-22 13:26:30.67	-188	1606	-1256	-8	1	-6	-32	-71	39	51
	1092	2019-01-22 13:26:30.68	-190	1603	-1264	-1	-1	-4	-33	-73	40	53
	1093	2019-01-22 13:26:30.69	-181	1606	-1268	3	-4	-6	-15	-50	35	32
	1094	2019-01-22 13:26:30.70	-183	1608	-1259	8	-5	-8	-21	-55	34	38
	1095	2019-01-22 13:26:30.71	-181	1604	-1260	7	-4	-13	-16	-46	30	31
	1096	2019-01-22 13:26:30.72	-183	1613	-1260	9	-6	-13	-25	-50	25	37
	1097	2019-01-22 13:26:30.73	-177	1608	-1251	3	-1	-14	-4	-34	30	19
	1098	2019-01-22 13:26:30.74	-184	1606	-1256	-3	-1	-13	-9	-52	43	30
	1099	2019-01-22 13:26:30.75	-187	1606	-1268	-10	0	-14	-5	-51	46	28
	1100	2019-01-22 13:26:30.76	-186	1606	-1253	-13	0	-14	-19	-66	47	42
	1101	2019-01-22 13:26:30.77	-179	1611	-1262	-15	-1	-14	-4	-42	38	23
	1102	2019-01-22 13:26:30.78	-186	1604	-1267	-14	0	-12	-10	-41	31	25
	1103	2019-01-22 13:26:30.79	-170	1598	-1266	-9	-6	-12	5	-20	25	7
	1104	2019-01-22 13:26:30.80	-185	1598	-1263	-3	-11	-10	-12	-34	22	23
	1105	2019-01-22 13:26:30.81	-190	1599	-1262	-1	-10	-6	2	-15	17	6
	1106	2019-01-22 13:26:30.82	-188	1602	-1252	-1	-10	-6	-3	-29	26	16
	1107	2019-01-22 13:26:30.83	-185	1602	-1257	-2	-8	-2	12	-10	22	-1
	1108	2019-01-22 13:26:30.84	-198	1597	-1256	-5	-3	-1	-7	-18	11	12
	1109	2019-01-22 13:26:30.85	-189	1604	-1255	-7	-3	2	4	12	-8	-8
	1110	2019-01-22 13:26:30.86	-192	1618	-1256	-9	-2	5	-5	0	-5	2
	1111	2019-01-22 13:26:30.87	-189	1613	-1257	-6	-1	4	-6	-8	2	7
	1112	2019-01-22 13:26:30.88	-181	1609	-1259	-4	-2	5	-20	-29	9	24
	1113	2019-01-22 13:26:30.89	-185	1607	-1262	2	-7	6	6	-5	11	0
	1114	2019-01-22 13:26:30.90	-183	1611	-1263	4	-4	2	0	2	-2	-1
	1115	2019-01-22 13:26:30.91	-181	1605	-1253	6	-3	-1	19	31	-12	-25
	1116	2019-01-22 13:26:30.92	-183	1611	-1257	5	1	-6	-11	-2	-9	6
	1117	2019-01-22 13:26:30.93	-186	1614	-1248	0	3	-8	0	13	-13	-6
	1118	2019-01-22 13:26:30.94	-185	1609	-1253	-5	5	-12	-20	-15	-5	17
	1119	2019-01-22 13:26:30.95	-191	1605	-1248	-8	7	-13	4	9	-5	-6
	1120	2019-01-22 13:26:30.96	-181	1604	-1259	-7	10	-15	-17	-17	0	17
	1121	2019-01-22 13:26:30.97	-189	1597	-1260	-6	13	-13	-8	-8	0	8
	1122	2019-01-22 13:26:30.98	-188	1588	-1266	2	9	-8	-30	-37	7	33
	1123	2019-01-22 13:26:30.99	-180	1593	-1255	6	10	-2	-18	-16	-2	17
	1124	2019-01-22 13:26:31.00	-176	1603	-1253	12	13	-1	-37	-31	-6	34
	1125	2019-01-22 13:26:31.01	-174	1599	-1246	13	18	0	-22	4	-26	9
	1126	2019-01-22 13:26:31.02	-179	1609	-1251	11	27	-3	-44	-15	-29	29
	1127	2019-01-22 13:26:31.03	-170	1604	-1263	5	28	-6	-26	4	-30	11
	1128	2019-01-22 13:26:31.04	-177	1601	-1264	2	26	-9	-41	-22	-19	31
	1129	2019-01-22 13:26:31.05	-176	1595	-1270	-5	20	-11	-29	-3	-26	16
	1130	2019-01-22 13:26:31.06	-179	1599	-1267	-10	16	-14	-48	-19	-29	33
	1131	2019-01-22 13:26:31.07	-162	1600	-1264	-15	9	-14	-9	20	-29	-5
	1132	2019-01-22 13:26:31.08	-169	1599	-1259	-18	6	-13	-20	-8	-12	14
	1133	2019-01-22 13:26:31.09	-171	1604	-1258	-21	4	-11	-8	4	-12	2
	1134	2019-01-22 13:26:31.10	-179	1613	-1252	-24	8	-11	-28	-22	-6	25
	1135	2019-01-22 13:26:31.11	-165	1612	-1258	-23	10	-12	-4	6	-10	-1
	1136	2019-01-22 13:26:31.12	-171	1604	-1266	-22	14	-10	-34	-32	-2	33
	1137	2019-01-22 13:26:31.13	-173	1600	-1263	-14	13	-7	-25	-9	-16	17
	1138	2019-01-22 13:26:31.14	-170	1593	-1262	-5	8	-3	-47	-24	-23	35
	1139	2019-01-22 13:26:31.15	-171	1598	-1254	2	4	-1	-13	18	-31	-2
	1140	2019-01-22 13:26:31.16	-163	1607	-1248	5	5	-1	-16	8	-24	4
	1141	2019-01-22 13:26:31.17	-176	1614	-1256	1	8	-2	11	42	-31	-26
	1142	2019-01-22 13:26:31.18	-165	1615	-1268	-3	13	-6	-24	-3	-21	13
	1143	2019-01-22 13:26:31.19	-170	1619	-1262	-6	13	-11	-28	-8	-20	18
	1144	2019-01-22 13:26:31.20	-163	1607	-1271	-9	14	-15	-89	-75	-14	82
	1145	2019-01-22 13:26:31.21	-160	1614	-1270	-8	13	-14	-90	-70	-20	80
	1146	2019-01-22 13:26:31.22	-175	1600	-1268	-3	3	-11	-107	-93	-14	100
	1147	2019-01-22 13:26:31.23	-164	1609	-1261	-1	1	-7	-79	-50	-29	64
	1148	2019-01-22 13:26:31.24	-160	1609	-1263	-1	-6	-6	-103	-72	-31	87
	1149	2019-01-22 13:26:31.25	-160	1622	-1259	-4	-7	-2	-83	-38	-45	60
	1150	2019-01-22 13:26:31.26	-165	1624	-1257	-7	-4	-3	-90	-54	-36	72
	1151	2019-01-22 13:26:31.27	-167	1625	-1251	-7	-4	-4	-48	-12	-36	30
	1152	2019-01-22 13:26:31.28	-165	1616	-1252	-4	-5	-6	-70	-49	-21	59
	1153	2019-01-22 13:26:31.29	-168	1620	-1260	3	-4	-9	-55	-27	-28	41
	1154	2019-01-22 13:26:31.30	-173	1624	-1256	8	-3	-12	-78	-59	-19	68
	1155	2019-01-22 13:26:31.31	-159	1616	-1259	11	-4	-19	-51	-18	-33	34
	1156	2019-01-22 13:26:31.32	-171	1608	-1270	12	-4	-19	-66	-35	-31	50
	1157	2019-01-22 13:26:31.33	-166	1595	-1266	12	-9	-19	-33	6	-39	13
	1158	2019-01-22 13:26:31.34	-172	1597	-1262	12	-11	-16	-49	-21	-28	35
	1159	2019-01-22 13:26:31.35	-164	1596	-1257	16	-14	-12	-25	8	-33	8
	1160	2019-01-22 13:26:31.36	-164	1586	-1258	15	-8	-11	-53	-30	-23	41
	1161	2019-01-22 13:26:31.37	-170	1590	-1260	14	-8	-13	-30	-2	-28	16
	1162	2019-01-22 13:26:31.38	-167	1586	-1264	10	-6	-13	-47	-25	-22	36
	1163	2019-01-22 13:26:31.39	-168	1584	-1253	5	-7	-13	-12	15	-27	-1
	1164	2019-01-22 13:26:31.40	-177	1590	-1263	-2	-8	-9	-34	-12	-22	23
	1165	2019-01-22 13:26:31.41	-175	1589	-1267	-10	-9	-8	-27	12	-39	7
	1166	2019-01-22 13:26:31.42	-169	1589	-1262	-18	-13	-7	-61	-27	-34	44
	1167	2019-01-22 13:26:31.43	-177	1586	-1263	-23	-16	-4	-30	2	-32	14
	1168	2019-01-22 13:26:31.44	-175	1591	-1260	-22	-20	-1	-41	-28	-13	34
	1169	2019-01-22 13:26:31.45	-170	1597	-1255	-22	-20	-1	-22	-6	-16	14
	1170	2019-01-22 13:26:31.46	-180	1597	-1257	-25	-20	-1	-54	-40	-14	47
	1171	2019-01-22 13:26:31.47	-183	1602	-1261	-25	-23	-3	-35	-4	-31	19
	1172	2019-01-22 13:26:31.48	-183	1617	-1247	-28	-20	-6	-50	-29	-21	39
	1173	2019-01-22 13:26:31.49	-193	1611	-1250	-33	-14	-9	-19	3	-22	8
	1174	2019-01-22 13:26:31.50	-180	1616	-1263	-32	-9	-11	-34	-13	-21	23
	1175	2019-01-22 13:26:31.51	-182	1622	-1258	-30	-2	-14	-19	21	-40	-1
	1176	2019-01-22 13:26:31.52	-182	1618	-1255	-25	0	-17	-42	-10	-32	26
	1177	2019-01-22 13:26:31.53	-179	1621	-1259	-22	0	-19	-10	27	-37	-8
	1178	2019-01-22 13:26:31.54	-174	1617	-1259	-19	0	-21	-14	10	-24	2
	1179	2019-01-22 13:26:31.55	-185	1621	-1261	-16	1	-18	9	41	-32	-25
	1180	2019-01-22 13:26:31.56	-164	1619	-1256	-14	0	-17	-23	6	-29	8
	1181	2019-01-22 13:26:31.57	-181	1613	-1258	-12	-1	-15	-2	36	-38	-17
	1182	2019-01-22 13:26:31.58	-173	1609	-1255	-10	-3	-16	-16	15	-31	0
	1183	2019-01-22 13:26:31.59	-172	1609	-1255	-8	-5	-19	-2	31	-33	-14
	1184	2019-01-22 13:26:31.60	-174	1609	-1255	-6	-4	-21	-32	-13	-19	22
	1185	2019-01-22 13:26:31.61	-175	1601	-1250	-5	-5	-23	-24	-3	-21	13
	1186	2019-01-22 13:26:31.62	-170	1604	-1258	-2	-3	-27	-55	-35	-20	45
	1187	2019-01-22 13:26:31.63	-182	1615	-1259	-3	-1	-27	-48	-18	-30	33
	1188	2019-01-22 13:26:31.64	-188	1602	-1260	-5	1	-27	-71	-50	-21	60
	1189	2019-01-22 13:26:31.65	-178	1602	-1257	-4	3	-25	-44	-17	-27	30
	1190	2019-01-22 13:26:31.66	-180	1598	-1256	-5	1	-19	-55	-41	-14	48
	1191	2019-01-22 13:26:31.67	-182	1593	-1262	2	3	-10	-33	-14	-19	23
	1192	2019-01-22 13:26:31.68	-182	1584	-1259	2	-1	-3	-47	-30	-17	38
	1193	2019-01-22 13:26:31.69	-168	1595	-1260	5	-2	4	-27	-3	-24	15
	1194	2019-01-22 13:26:31.70	-178	1599	-1258	6	-4	9	-52	-29	-23	40
	1195	2019-01-22 13:26:31.71	-176	1617	-1261	2	-3	8	-33	-10	-23	21
	1196	2019-01-22 13:26:31.72	-177	1617	-1262	3	-5	2	-43	-37	-6	40
	1197	2019-01-22 13:26:31.73	-171	1628	-1267	-2	-9	-2	-22	-11	-11	16
	1198	2019-01-22 13:26:31.74	-174	1623	-1274	-6	-13	-9	-48	-43	-5	45
	1199	2019-01-22 13:26:31.75	-168	1612	-1258	-3	-17	-13	-36	-28	-8	32
	1200	2019-01-22 13:26:31.76	-182	1602	-1269	2	-18	-15	-46	-39	-7	42
	1201	2019-01-22 13:26:31.77	-178	1602	-1276	4	-18	-13	-34	-10	-24	22
	1202	2019-01-22 13:26:31.78	-188	1595	-1273	9	-23	-10	-56	-34	-22	45
	1203	2019-01-22 13:26:31.79	-191	1584	-1254	16	-22	-8	-43	-24	-19	33
	1204	2019-01-22 13:26:31.80	-186	1589	-1251	16	-18	-3	-45	-49	4	47
	1205	2019-01-22 13:26:31.81	-180	1588	-1254	19	-11	-2	-18	-26	8	22
	1206	2019-01-22 13:26:31.82	-178	1585	-1266	16	-8	1	-36	-51	15	43
	1207	2019-01-22 13:26:31.83	-194	1597	-1268	16	-9	7	-31	-31	0	31
	1208	2019-01-22 13:26:31.84	-194	1599	-1267	15	-10	11	-41	-36	-5	38
	1209	2019-01-22 13:26:31.85	-189	1598	-1258	12	-10	13	-20	-9	-11	14
	1210	2019-01-22 13:26:31.86	-178	1615	-1255	11	-6	12	-21	-23	2	22
	1211	2019-01-22 13:26:31.87	-178	1616	-1260	7	1	3	-10	-7	-3	8
	1212	2019-01-22 13:26:31.88	-173	1612	-1269	2	3	-6	-30	-26	-4	28
	1213	2019-01-22 13:26:31.89	-175	1608	-1272	5	-1	-15	-25	-14	-11	19
	1214	2019-01-22 13:26:31.90	-174	1604	-1270	5	-8	-20	-35	-35	0	35
	1215	2019-01-22 13:26:31.91	-172	1602	-1260	3	-10	-24	-15	-18	3	16
	1216	2019-01-22 13:26:31.92	-191	1599	-1246	-6	-15	-27	-24	-36	12	30
	1217	2019-01-22 13:26:31.93	-177	1603	-1251	-12	-13	-26	-17	-19	2	18
	1218	2019-01-22 13:26:31.94	-189	1593	-1258	-18	-11	-23	-35	-31	-4	33
	1219	2019-01-22 13:26:31.95	-179	1601	-1236	-21	-10	-18	-40	-28	-12	34
	1220	2019-01-22 13:26:31.96	-180	1612	-1243	-27	-4	-12	-57	-51	-6	54
	1221	2019-01-22 13:26:31.97	-168	1610	-1247	-26	5	-13	-37	-34	-3	35
	1222	2019-01-22 13:26:31.98	-184	1608	-1255	-19	8	-9	-34	-42	8	38
	1223	2019-01-22 13:26:31.99	-181	1609	-1259	-10	5	-9	-23	-31	8	27
	1224	2019-01-22 13:26:32.00	-170	1606	-1263	2	5	-11	-28	-51	23	39
	1225	2019-01-22 13:26:32.01	-177	1610	-1274	5	4	-11	-30	-45	15	37
	1226	2019-01-22 13:26:32.02	-183	1609	-1268	9	2	-13	-45	-53	8	49
	1227	2019-01-22 13:26:32.03	-182	1606	-1259	9	0	-15	-40	-34	-6	37
	1228	2019-01-22 13:26:32.04	-189	1606	-1255	3	1	-16	-37	-39	2	38
	1229	2019-01-22 13:26:32.05	-189	1599	-1261	-4	2	-18	-27	-29	2	28
	1230	2019-01-22 13:26:32.06	-181	1591	-1272	-5	1	-15	-29	-28	-1	28
	1231	2019-01-22 13:26:32.07	-183	1593	-1269	-5	-4	-11	-26	-5	-21	15
	1232	2019-01-22 13:26:32.08	-194	1588	-1271	0	-8	-5	-36	-5	-31	20
	1233	2019-01-22 13:26:32.09	-195	1587	-1259	1	-13	1	-25	16	-41	4
	1234	2019-01-22 13:26:32.10	-183	1597	-1248	2	-8	3	-19	16	-35	1
	1235	2019-01-22 13:26:32.11	-189	1609	-1244	-4	-2	3	-20	16	-36	2
	1236	2019-01-22 13:26:32.12	-189	1614	-1245	-12	4	0	-28	-3	-25	15
	1237	2019-01-22 13:26:32.13	-197	1622	-1252	-14	7	-3	-37	-15	-22	26
	1238	2019-01-22 13:26:32.14	-196	1619	-1254	-20	6	-6	-44	-25	-19	34
	1239	2019-01-22 13:26:32.15	-186	1627	-1254	-19	9	-9	-31	-9	-22	20
	1240	2019-01-22 13:26:32.16	-201	1635	-1242	-15	9	-13	-24	-7	-17	15
	1241	2019-01-22 13:26:32.17	-182	1630	-1244	-14	8	-17	-24	-11	-13	17
	1242	2019-01-22 13:26:32.18	-180	1643	-1236	-11	11	-23	-29	-21	-8	25
	1243	2019-01-22 13:26:32.19	-181	1642	-1242	-11	22	-29	-25	-20	-5	22
	1244	2019-01-22 13:26:32.20	-186	1639	-1250	-10	28	-40	-30	-23	-7	26
	1245	2019-01-22 13:26:32.21	-178	1632	-1261	-6	33	-45	-34	-19	-15	26
	1246	2019-01-22 13:26:32.22	-162	1632	-1262	2	33	-51	-37	-20	-17	28
	1247	2019-01-22 13:26:32.23	-174	1618	-1265	5	35	-54	-44	-26	-18	35
	1248	2019-01-22 13:26:32.24	-177	1596	-1279	6	35	-50	-42	-25	-17	33
	1249	2019-01-22 13:26:32.25	-160	1583	-1273	12	32	-49	-44	-21	-23	32
	1250	2019-01-22 13:26:32.26	-172	1565	-1293	17	31	-43	-45	-14	-31	29
	1251	2019-01-22 13:26:32.27	-173	1537	-1309	14	25	-28	-43	-5	-38	24
	1252	2019-01-22 13:26:32.28	-176	1534	-1317	26	10	-12	-32	9	-41	11
	1253	2019-01-22 13:26:32.29	-174	1537	-1316	29	-8	3	-28	15	-43	6
	1254	2019-01-22 13:26:32.30	-179	1535	-1292	19	-26	18	-26	21	-47	2
	1255	2019-01-22 13:26:32.31	-170	1539	-1275	13	-31	25	-22	38	-60	-8
	1256	2019-01-22 13:26:32.32	-169	1545	-1260	-2	-26	27	-13	59	-72	-23
	1257	2019-01-22 13:26:32.33	-182	1556	-1270	-15	-13	24	-19	51	-70	-16
	1258	2019-01-22 13:26:32.34	-177	1550	-1270	-24	-10	20	8	74	-66	-41
	1259	2019-01-22 13:26:32.35	-182	1566	-1279	-30	-11	17	55	106	-51	-80
	1260	2019-01-22 13:26:32.36	-191	1554	-1270	-44	-17	25	97	134	-37	-115
	1261	2019-01-22 13:26:32.37	-185	1576	-1279	-65	-21	24	-42	-9	-33	25
	1262	2019-01-22 13:26:32.38	-182	1575	-1279	-85	-26	27	-591	-554	-37	572
	1263	2019-01-22 13:26:32.39	-178	1592	-1266	-82	-39	36	-1258	-1233	-25	1245
	1264	2019-01-22 13:26:32.40	-187	1610	-1246	-71	-43	37	-1724	-1714	-10	1719
	1265	2019-01-22 13:26:32.41	-185	1620	-1236	-60	-38	34	-1945	-1942	-3	1943
	1266	2019-01-22 13:26:32.42	-185	1636	-1229	-44	-28	29	-2001	-1995	-6	1998
	1267	2019-01-22 13:26:32.43	-187	1646	-1216	-28	-13	20	-1981	-1967	-14	1974
	1268	2019-01-22 13:26:32.44	-186	1656	-1212	-22	3	11	-1900	-1869	-31	1884
	1269	2019-01-22 13:26:32.45	-193	1666	-1235	-27	18	1	-1782	-1731	-51	1756
	1270	2019-01-22 13:26:32.46	-182	1661	-1238	-27	26	-8	-1586	-1521	-65	1553
	1271	2019-01-22 13:26:32.47	-185	1641	-1253	-18	27	-13	-1342	-1270	-72	1306
	1272	2019-01-22 13:26:32.48	-180	1640	-1242	-10	22	-16	-1078	-997	-81	1037
	1273	2019-01-22 13:26:32.49	-170	1644	-1245	-7	21	-16	-841	-759	-82	800
	1274	2019-01-22 13:26:32.50	-181	1655	-1241	-3	26	-21	-624	-538	-86	581
	1275	2019-01-22 13:26:32.51	-173	1652	-1255	-5	33	-27	-453	-376	-77	414
	1276	2019-01-22 13:26:32.52	-157	1637	-1255	1	34	-38	-304	-234	-70	269
	1277	2019-01-22 13:26:32.53	-154	1624	-1254	6	42	-52	-193	-132	-61	162
	1278	2019-01-22 13:26:32.54	-161	1617	-1244	5	46	-57	-69	-6	-63	37
	1279	2019-01-22 13:26:32.55	-154	1606	-1242	5	44	-54	19	77	-58	-48
	1280	2019-01-22 13:26:32.56	-149	1600	-1248	2	48	-51	103	162	-59	-132
	1281	2019-01-22 13:26:32.57	-161	1601	-1263	0	49	-42	122	183	-61	-152
	1282	2019-01-22 13:26:32.58	-156	1593	-1269	-3	43	-37	166	229	-63	-197
	1283	2019-01-22 13:26:32.59	-159	1598	-1270	-3	34	-30	171	228	-57	-199
	1284	2019-01-22 13:26:32.60	-164	1600	-1256	-5	22	-27	208	267	-59	-237
	1285	2019-01-22 13:26:32.61	-168	1610	-1253	-8	16	-25	209	268	-59	-238
	1286	2019-01-22 13:26:32.62	-160	1605	-1248	-10	15	-25	253	320	-67	-286
	1287	2019-01-22 13:26:32.63	-159	1607	-1254	-11	13	-28	251	311	-60	-281
	1288	2019-01-22 13:26:32.64	-158	1611	-1255	-8	13	-30	284	340	-56	-312
	1289	2019-01-22 13:26:32.65	-162	1610	-1254	-5	9	-33	275	319	-44	-297
	1290	2019-01-22 13:26:32.66	-160	1606	-1252	-11	8	-34	303	342	-39	-322
	1291	2019-01-22 13:26:32.67	-169	1597	-1254	-16	9	-29	279	302	-23	-290
	1292	2019-01-22 13:26:32.68	-173	1593	-1252	-14	6	-23	295	317	-22	-306
	1293	2019-01-22 13:26:32.69	-174	1585	-1260	-14	0	-13	272	295	-23	-283
	1294	2019-01-22 13:26:32.70	-168	1584	-1262	-14	-7	-4	302	333	-31	-317
	1295	2019-01-22 13:26:32.71	-172	1597	-1254	-17	-12	7	286	302	-16	-294
	1296	2019-01-22 13:26:32.72	-165	1615	-1250	-20	-17	10	306	313	-7	-309
	1297	2019-01-22 13:26:32.73	-170	1615	-1252	-26	-17	10	273	272	1	-272
	1298	2019-01-22 13:26:32.74	-166	1621	-1263	-32	-18	5	275	282	-7	-278
	1299	2019-01-22 13:26:32.75	-177	1630	-1252	-37	-17	1	232	237	-5	-234
	1300	2019-01-22 13:26:32.76	-173	1629	-1259	-33	-14	-6	250	262	-12	-256
	1301	2019-01-22 13:26:32.77	-175	1621	-1248	-33	-14	-12	224	233	-9	-228
	1302	2019-01-22 13:26:32.78	-171	1620	-1240	-24	-10	-15	251	266	-15	-258
	1303	2019-01-22 13:26:32.79	-173	1617	-1247	-18	-4	-18	221	225	-4	-223
	1304	2019-01-22 13:26:32.80	-171	1616	-1254	-14	1	-16	232	240	-8	-236
	1305	2019-01-22 13:26:32.81	-173	1612	-1260	-8	4	-13	201	201	0	-201
	1306	2019-01-22 13:26:32.82	-170	1607	-1257	-4	4	-12	228	227	1	-227
	1307	2019-01-22 13:26:32.83	-162	1608	-1254	-3	5	-5	216	205	11	-210
	1308	2019-01-22 13:26:32.84	-166	1611	-1254	-5	5	-1	247	235	12	-241
	1309	2019-01-22 13:26:32.85	-168	1612	-1251	-6	5	-1	202	184	18	-193
	1310	2019-01-22 13:26:32.86	-164	1620	-1253	-3	5	1	212	205	7	-208
	1311	2019-01-22 13:26:32.87	-170	1617	-1255	-2	5	-6	179	170	9	-174
	1312	2019-01-22 13:26:32.88	-168	1625	-1265	1	3	-14	200	198	2	-199
	1313	2019-01-22 13:26:32.89	-164	1619	-1254	2	-4	-21	162	158	4	-160
	1314	2019-01-22 13:26:32.90	-169	1611	-1252	1	-5	-24	174	179	-5	-176
	1315	2019-01-22 13:26:32.91	-169	1613	-1257	-2	-7	-29	125	128	-3	-126
	1316	2019-01-22 13:26:32.92	-170	1598	-1258	-5	-12	-29	156	157	-1	-156
	1317	2019-01-22 13:26:32.93	-174	1593	-1251	-8	-11	-26	132	130	2	-131
	1318	2019-01-22 13:26:32.94	-168	1589	-1240	-12	-8	-21	156	159	-3	-157
	1319	2019-01-22 13:26:32.95	-169	1591	-1241	-14	-5	-13	110	109	1	-109
	1320	2019-01-22 13:26:32.96	-178	1595	-1245	-18	-1	-8	123	134	-11	-128
	1321	2019-01-22 13:26:32.97	-174	1608	-1250	-17	1	0	96	104	-8	-100
	1322	2019-01-22 13:26:32.98	-171	1607	-1248	-16	-1	1	132	149	-17	-140
	1323	2019-01-22 13:26:32.99	-170	1621	-1256	-16	-1	2	113	122	-9	-117
	1324	2019-01-22 13:26:33.00	-169	1620	-1251	-11	-1	-1	139	152	-13	-145
	1325	2019-01-22 13:26:33.01	-166	1618	-1257	-11	-6	-5	102	110	-8	-106
	1326	2019-01-22 13:26:33.02	-170	1617	-1255	-10	-7	-8	118	139	-21	-128
	1327	2019-01-22 13:26:33.03	-173	1616	-1252	-11	-11	-12	76	99	-23	-87
	1328	2019-01-22 13:26:33.04	-179	1611	-1252	-14	-12	-15	98	129	-31	-113
	1329	2019-01-22 13:26:33.05	-167	1609	-1249	-15	-12	-18	73	89	-16	-81
	1330	2019-01-22 13:26:33.06	-166	1604	-1252	-18	-8	-18	106	121	-15	-113
	1331	2019-01-22 13:26:33.07	-171	1603	-1245	-16	-6	-17	79	89	-10	-84
	1332	2019-01-22 13:26:33.08	-172	1605	-1240	-15	-3	-14	113	133	-20	-123
	1333	2019-01-22 13:26:33.09	-168	1613	-1249	-12	1	-10	86	97	-11	-91
	1334	2019-01-22 13:26:33.10	-167	1614	-1255	-11	3	-8	104	117	-13	-110
	1335	2019-01-22 13:26:33.11	-172	1607	-1261	-11	-3	-8	74	73	1	-73
	1336	2019-01-22 13:26:33.12	-173	1610	-1252	-11	-5	-5	104	109	-5	-106
	1337	2019-01-22 13:26:33.13	-169	1620	-1250	-10	-9	-7	66	70	-4	-68
	1338	2019-01-22 13:26:33.14	-163	1625	-1252	-13	-9	-10	85	104	-19	-94
	1339	2019-01-22 13:26:33.15	-159	1624	-1253	-21	-11	-13	54	75	-21	-64
	1340	2019-01-22 13:26:33.16	-170	1618	-1258	-23	-13	-14	68	98	-30	-83
	1341	2019-01-22 13:26:33.17	-176	1614	-1252	-22	-18	-12	29	46	-17	-37
	1342	2019-01-22 13:26:33.18	-169	1617	-1252	-21	-19	-10	65	87	-22	-76
	1343	2019-01-22 13:26:33.19	-164	1612	-1257	-19	-22	-7	47	63	-16	-55
	1344	2019-01-22 13:26:33.20	-172	1608	-1253	-16	-28	-1	70	91	-21	-80
	1345	2019-01-22 13:26:33.21	-175	1608	-1252	-9	-32	2	36	50	-14	-43
	1346	2019-01-22 13:26:33.22	-171	1608	-1247	-3	-33	1	67	86	-19	-76
	1347	2019-01-22 13:26:33.23	-178	1610	-1240	3	-32	2	40	49	-9	-44
	1348	2019-01-22 13:26:33.24	-186	1614	-1238	-4	-27	-1	59	75	-16	-67
	1349	2019-01-22 13:26:33.25	-190	1616	-1253	-11	-22	-2	34	44	-10	-39
	1350	2019-01-22 13:26:33.26	-182	1613	-1252	-12	-20	-3	61	82	-21	-71
	1351	2019-01-22 13:26:33.27	-179	1600	-1249	-12	-20	-4	30	45	-15	-37
	1352	2019-01-22 13:26:33.28	-178	1604	-1238	-13	-14	-2	50	73	-23	-61
	1353	2019-01-22 13:26:33.29	-177	1606	-1243	-15	-15	-1	17	36	-19	-26
	1354	2019-01-22 13:26:33.30	-183	1612	-1253	-12	-13	1	36	64	-28	-50
	1355	2019-01-22 13:26:33.31	-176	1617	-1252	-15	-13	2	25	44	-19	-34
	1356	2019-01-22 13:26:33.32	-187	1614	-1249	-16	-17	0	56	83	-27	-69
	1357	2019-01-22 13:26:33.33	-185	1611	-1248	-18	-20	-3	32	49	-17	-40
	1358	2019-01-22 13:26:33.34	-171	1621	-1238	-23	-16	-4	42	70	-28	-56
	1359	2019-01-22 13:26:33.35	-182	1628	-1236	-27	-13	-8	11	27	-16	-19
	1360	2019-01-22 13:26:33.36	-191	1637	-1228	-34	-8	-11	22	39	-17	-30
	1361	2019-01-22 13:26:33.37	-193	1642	-1228	-38	-4	-18	-5	4	-9	0
	1362	2019-01-22 13:26:33.38	-183	1638	-1239	-35	-1	-20	7	16	-9	-11
	1363	2019-01-22 13:26:33.39	-193	1641	-1239	-31	1	-24	-14	-8	-6	11
	1364	2019-01-22 13:26:33.40	-195	1635	-1239	-25	2	-25	17	38	-21	-27
	1365	2019-01-22 13:26:33.41	-191	1625	-1243	-16	2	-23	-7	12	-19	-2
	1366	2019-01-22 13:26:33.42	-186	1625	-1245	-5	0	-18	15	47	-32	-31
	1367	2019-01-22 13:26:33.43	-196	1620	-1226	1	2	-11	-5	23	-28	-9
	1368	2019-01-22 13:26:33.44	-202	1626	-1229	5	9	-3	29	62	-33	-45
	1369	2019-01-22 13:26:33.45	-193	1630	-1226	13	14	2	10	28	-18	-19
	1370	2019-01-22 13:26:33.46	-182	1642	-1222	17	22	7	29	48	-19	-38
	1371	2019-01-22 13:26:33.47	-175	1645	-1231	22	27	2	2	17	-15	-9
	1372	2019-01-22 13:26:33.48	-173	1642	-1233	26	33	-5	10	32	-22	-21
	1373	2019-01-22 13:26:33.49	-169	1642	-1257	29	30	-13	-24	-8	-16	16
	1374	2019-01-22 13:26:33.50	-175	1638	-1245	27	26	-24	-1	26	-27	-12
	1375	2019-01-22 13:26:33.51	-168	1631	-1249	28	24	-32	-6	29	-35	-11
	1376	2019-01-22 13:26:33.52	-176	1617	-1239	23	23	-37	20	69	-49	-44
	1377	2019-01-22 13:26:33.53	-186	1600	-1244	20	23	-37	4	44	-40	-24
	1378	2019-01-22 13:26:33.54	-167	1592	-1244	16	20	-30	21	54	-33	-37
	1379	2019-01-22 13:26:33.55	-171	1585	-1247	11	20	-20	-5	19	-24	-7
	1380	2019-01-22 13:26:33.56	-181	1589	-1242	12	15	-11	8	40	-32	-24
	1381	2019-01-22 13:26:33.57	-181	1584	-1247	13	13	0	-7	19	-26	-6
	1382	2019-01-22 13:26:33.58	-168	1591	-1243	17	14	7	2	34	-32	-18
	1383	2019-01-22 13:26:33.59	-166	1611	-1247	19	17	7	-23	9	-32	7
	1384	2019-01-22 13:26:33.60	-163	1622	-1259	20	16	4	-14	17	-31	-1
	1385	2019-01-22 13:26:33.61	-171	1618	-1265	18	16	3	-20	-12	-8	16
	1386	2019-01-22 13:26:33.62	-173	1613	-1273	11	7	-2	3	16	-13	-9
	1387	2019-01-22 13:26:33.63	-170	1614	-1264	8	-3	-5	-20	-1	-19	10
	1388	2019-01-22 13:26:33.64	-175	1604	-1263	4	-6	-4	-19	16	-35	1
	1389	2019-01-22 13:26:33.65	-178	1599	-1246	0	-12	-6	-36	-1	-35	18
	1390	2019-01-22 13:26:33.66	-175	1602	-1242	0	-8	-2	-16	22	-38	-3
	1391	2019-01-22 13:26:33.67	-181	1605	-1234	-1	-1	1	-12	16	-28	-2
	1392	2019-01-22 13:26:33.68	-176	1609	-1231	0	12	4	17	51	-34	-34
	1393	2019-01-22 13:26:33.69	-174	1620	-1238	-1	22	2	5	39	-34	-22
	1394	2019-01-22 13:26:33.70	-170	1628	-1242	-3	27	0	19	56	-37	-37
	1395	2019-01-22 13:26:33.71	-163	1631	-1256	-1	29	-6	4	37	-33	-20
	1396	2019-01-22 13:26:33.72	-161	1632	-1265	2	30	-13	4	51	-47	-27
	1397	2019-01-22 13:26:33.73	-156	1628	-1267	4	24	-22	-21	26	-47	-2
	1398	2019-01-22 13:26:33.74	-167	1618	-1252	7	18	-29	-4	41	-45	-18
	1399	2019-01-22 13:26:33.75	-161	1616	-1250	8	15	-34	-9	27	-36	-9
	1400	2019-01-22 13:26:33.76	-162	1609	-1239	6	14	-35	19	60	-41	-39
	1401	2019-01-22 13:26:33.77	-164	1602	-1238	1	17	-35	18	53	-35	-35
	1402	2019-01-22 13:26:33.78	-163	1605	-1243	-2	21	-30	27	66	-39	-46
	1403	2019-01-22 13:26:33.79	-151	1598	-1254	-5	26	-24	1	40	-39	-20
	1404	2019-01-22 13:26:33.80	-157	1598	-1258	-2	26	-15	-8	40	-48	-16
	1405	2019-01-22 13:26:33.81	-161	1597	-1273	-1	19	-8	-25	15	-40	5
	1406	2019-01-22 13:26:33.82	-154	1604	-1262	3	12	-3	-7	28	-35	-10
	1407	2019-01-22 13:26:33.83	-144	1606	-1262	7	4	-3	2	30	-28	-16
	1408	2019-01-22 13:26:33.84	-155	1622	-1269	4	-7	-6	7	42	-35	-24
	1409	2019-01-22 13:26:33.85	-173	1617	-1266	3	-13	-10	-14	19	-33	-2
	1410	2019-01-22 13:26:33.86	-151	1612	-1252	-1	-14	-15	-20	17	-37	1
	1411	2019-01-22 13:26:33.87	-161	1614	-1244	-6	-16	-14	-20	9	-29	5
	1412	2019-01-22 13:26:33.88	-173	1621	-1242	-11	-13	-15	-2	24	-26	-11
	1413	2019-01-22 13:26:33.89	-169	1605	-1255	-12	-10	-12	1	24	-23	-12
	1414	2019-01-22 13:26:33.90	-169	1601	-1260	-9	-14	-7	-9	19	-28	-5
	1415	2019-01-22 13:26:33.91	-176	1595	-1263	0	-18	-2	-16	12	-28	2
	1416	2019-01-22 13:26:33.92	-173	1597	-1256	9	-19	1	6	30	-24	-18
	1417	2019-01-22 13:26:33.93	-170	1602	-1249	13	-20	7	20	46	-26	-33
	1418	2019-01-22 13:26:33.94	-181	1614	-1247	15	-20	3	16	55	-39	-35
	1419	2019-01-22 13:26:33.95	-172	1618	-1256	10	-17	-3	9	44	-35	-26
	1420	2019-01-22 13:26:33.96	-171	1616	-1257	6	-15	-5	6	41	-35	-23
	1421	2019-01-22 13:26:33.97	-169	1618	-1252	4	-14	-10	3	42	-39	-22
	1422	2019-01-22 13:26:33.98	-172	1626	-1249	-4	-7	-18	-4	52	-56	-24
	1423	2019-01-22 13:26:33.99	-173	1624	-1254	-7	-2	-24	-5	59	-64	-27
	1424	2019-01-22 13:26:34.00	-178	1619	-1266	-7	1	-23	-17	44	-61	-13
	1425	2019-01-22 13:26:34.01	-171	1618	-1263	-7	0	-25	-21	29	-50	-4
	1426	2019-01-22 13:26:34.02	-178	1619	-1266	-4	-5	-20	-27	13	-40	7
	1427	2019-01-22 13:26:34.03	-181	1622	-1268	5	-11	-17	-21	14	-35	3
	1428	2019-01-22 13:26:34.04	-178	1609	-1257	10	-16	-13	-22	12	-34	5
	1429	2019-01-22 13:26:34.05	-175	1620	-1247	15	-16	-9	-8	34	-42	-13
	1430	2019-01-22 13:26:34.06	-182	1618	-1248	23	-14	-8	4	44	-40	-24
	1431	2019-01-22 13:26:34.07	-176	1614	-1252	26	-8	-4	18	44	-26	-31
	1432	2019-01-22 13:26:34.08	-180	1609	-1247	25	-1	-4	14	38	-24	-26
	1433	2019-01-22 13:26:34.09	-181	1608	-1247	27	2	-7	15	45	-30	-30
	1434	2019-01-22 13:26:34.10	-191	1609	-1250	31	10	-10	-4	26	-30	-11
	1435	2019-01-22 13:26:34.11	-178	1614	-1254	34	11	-11	6	39	-33	-22
	1436	2019-01-22 13:26:34.12	-173	1605	-1263	37	11	-12	7	47	-40	-27
	1437	2019-01-22 13:26:34.13	-174	1608	-1260	41	11	-14	17	58	-41	-37
	1438	2019-01-22 13:26:34.14	-184	1611	-1253	39	17	-18	-3	37	-40	-17
	1439	2019-01-22 13:26:34.15	-171	1606	-1261	34	19	-24	4	35	-31	-19
	1440	2019-01-22 13:26:34.16	-180	1586	-1265	31	20	-25	-19	13	-32	3
	1441	2019-01-22 13:26:34.17	-181	1586	-1270	31	21	-21	-11	31	-42	-10
	1442	2019-01-22 13:26:34.18	-185	1569	-1261	34	22	-18	-29	13	-42	8
	1443	2019-01-22 13:26:34.19	-193	1569	-1266	37	21	-13	-21	18	-39	1
	1444	2019-01-22 13:26:34.20	-181	1572	-1269	34	22	-9	-31	3	-34	14
	1445	2019-01-22 13:26:34.21	-187	1567	-1274	29	22	-8	-3	33	-36	-15
	1446	2019-01-22 13:26:34.22	-184	1558	-1272	23	20	-3	-15	24	-39	-4
	1447	2019-01-22 13:26:34.23	-187	1560	-1261	19	20	3	-2	46	-48	-22
	1448	2019-01-22 13:26:34.24	-177	1563	-1257	8	23	5	-2	41	-43	-19
	1449	2019-01-22 13:26:34.25	-181	1561	-1262	-2	32	7	22	60	-38	-41
	1450	2019-01-22 13:26:34.26	-173	1577	-1275	-10	36	7	9	40	-31	-24
	1451	2019-01-22 13:26:34.27	-177	1573	-1267	-17	39	6	7	36	-29	-21
	1452	2019-01-22 13:26:34.28	-178	1584	-1274	-21	36	3	-6	12	-18	-3
	1453	2019-01-22 13:26:34.29	-181	1596	-1265	-21	40	-2	8	26	-18	-17
	1454	2019-01-22 13:26:34.30	-175	1602	-1265	-26	41	-9	-16	2	-18	7
	1455	2019-01-22 13:26:34.31	-171	1606	-1260	-35	44	-17	0	19	-19	-9
	1456	2019-01-22 13:26:34.32	-165	1606	-1248	-37	47	-23	-12	3	-15	4
	1457	2019-01-22 13:26:34.33	-165	1614	-1251	-48	50	-28	3	19	-16	-11
	1458	2019-01-22 13:26:34.34	-162	1614	-1260	-55	52	-32	-18	-5	-13	11
	1459	2019-01-22 13:26:34.35	-157	1609	-1270	-58	56	-35	-7	11	-18	-2
	1460	2019-01-22 13:26:34.36	-155	1599	-1264	-59	54	-35	-31	-6	-25	18
	1461	2019-01-22 13:26:34.37	-150	1599	-1265	-58	53	-32	-14	27	-41	-6
	1462	2019-01-22 13:26:34.38	-136	1603	-1267	-60	48	-30	-26	11	-37	7
	1463	2019-01-22 13:26:34.39	-146	1605	-1272	-56	46	-26	-12	24	-36	-6
	1464	2019-01-22 13:26:34.40	-139	1610	-1266	-52	44	-21	-43	-5	-38	24
	1465	2019-01-22 13:26:34.41	-138	1613	-1268	-48	40	-22	-32	25	-57	3
	1466	2019-01-22 13:26:34.42	-140	1610	-1268	-41	34	-21	-44	7	-51	18
	1467	2019-01-22 13:26:34.43	-127	1608	-1269	-34	29	-16	-14	29	-43	-7
	1468	2019-01-22 13:26:34.44	-144	1612	-1270	-31	24	-17	-22	3	-25	9
	1469	2019-01-22 13:26:34.45	-133	1612	-1263	-31	19	-14	6	31	-25	-18
	1470	2019-01-22 13:26:34.46	-135	1619	-1266	-34	10	-14	-13	15	-28	-1
	1471	2019-01-22 13:26:34.47	-145	1619	-1263	-35	5	-13	11	47	-36	-29
	1472	2019-01-22 13:26:34.48	-137	1621	-1262	-38	1	-15	-4	25	-29	-10
	1473	2019-01-22 13:26:34.49	-138	1613	-1259	-35	1	-14	18	52	-34	-35
	1474	2019-01-22 13:26:34.50	-143	1611	-1262	-34	0	-15	-6	29	-35	-11
	1475	2019-01-22 13:26:34.51	-148	1611	-1258	-27	-6	-14	6	52	-46	-29
	1476	2019-01-22 13:26:34.52	-157	1604	-1257	-23	-9	-12	-14	31	-45	-8
	1477	2019-01-22 13:26:34.53	-150	1607	-1252	-22	-11	-12	4	58	-54	-31
	1478	2019-01-22 13:26:34.54	-149	1608	-1245	-26	-9	-8	-25	20	-45	2
	1479	2019-01-22 13:26:34.55	-154	1614	-1242	-29	-9	-6	-12	36	-48	-12
	1480	2019-01-22 13:26:34.56	-166	1613	-1250	-39	-8	-1	-21	12	-33	4
	1481	2019-01-22 13:26:34.57	-164	1616	-1260	-44	-9	5	-2	36	-38	-17
	1482	2019-01-22 13:26:34.58	-155	1615	-1268	-41	-18	7	-23	10	-33	6
	1483	2019-01-22 13:26:34.59	-148	1628	-1241	-32	-21	8	-1	37	-38	-18
	1484	2019-01-22 13:26:34.60	-159	1629	-1246	-27	-19	6	-6	24	-30	-9
	1485	2019-01-22 13:26:34.61	-156	1635	-1247	-24	-14	2	11	48	-37	-29
	1486	2019-01-22 13:26:34.62	-159	1628	-1259	-21	-14	-3	-22	17	-39	2
	1487	2019-01-22 13:26:34.63	-160	1629	-1253	-16	-14	-8	-7	41	-48	-17
	1488	2019-01-22 13:26:34.64	-166	1634	-1257	-19	-15	-12	-33	7	-40	13
	1489	2019-01-22 13:26:34.65	-150	1624	-1251	-20	-15	-17	4	46	-42	-25
	1490	2019-01-22 13:26:34.66	-154	1620	-1250	-20	-15	-17	-19	9	-28	5
	1491	2019-01-22 13:26:34.67	-161	1619	-1246	-19	-17	-17	-2	21	-23	-9
	1492	2019-01-22 13:26:34.68	-161	1617	-1251	-19	-19	-15	-19	-6	-13	12
	1493	2019-01-22 13:26:34.69	-161	1618	-1245	-20	-22	-8	17	44	-27	-30
	1494	2019-01-22 13:26:34.70	-163	1619	-1243	-18	-23	-3	-3	23	-26	-10
	1495	2019-01-22 13:26:34.71	-167	1615	-1244	-12	-22	6	19	47	-28	-33
	1496	2019-01-22 13:26:34.72	-163	1614	-1237	-7	-22	9	-6	8	-14	-1
	1497	2019-01-22 13:26:34.73	-157	1618	-1234	-7	-18	10	10	26	-16	-18
	1498	2019-01-22 13:26:34.74	-158	1629	-1237	-5	-13	9	-26	-13	-13	19
	1499	2019-01-22 13:26:34.75	-166	1626	-1238	-4	-16	3	-12	16	-28	-2
	1500	2019-01-22 13:26:34.76	-151	1633	-1238	-8	-16	-2	-32	-7	-25	19
	1501	2019-01-22 13:26:34.77	-162	1633	-1244	-9	-16	-9	2	27	-25	-14
	1502	2019-01-22 13:26:34.78	-152	1630	-1250	-10	-21	-15	-24	-16	-8	20
	1503	2019-01-22 13:26:34.79	-158	1619	-1245	-12	-25	-20	-8	6	-14	1
	1504	2019-01-22 13:26:34.80	-166	1616	-1244	-9	-25	-22	-40	-34	-6	37
	1505	2019-01-22 13:26:34.81	-159	1620	-1247	-11	-22	-22	-16	-7	-9	11
	1506	2019-01-22 13:26:34.82	-169	1608	-1246	-10	-21	-18	-35	-35	0	35
	1507	2019-01-22 13:26:34.83	-168	1603	-1243	-10	-19	-13	-10	-8	-2	9
	1508	2019-01-22 13:26:34.84	-174	1599	-1233	-9	-19	-6	-36	-38	2	37
	1509	2019-01-22 13:26:34.85	-176	1593	-1233	-6	-17	-1	-12	8	-20	2
	1510	2019-01-22 13:26:34.86	-167	1606	-1249	-7	-15	4	-39	-17	-22	28
	1511	2019-01-22 13:26:34.87	-151	1617	-1236	-9	-15	6	-16	20	-36	-2
	1512	2019-01-22 13:26:34.88	-159	1622	-1251	-8	-14	4	-38	-3	-35	20
	1513	2019-01-22 13:26:34.89	-158	1629	-1246	-9	-14	-3	-8	31	-39	-11
	1514	2019-01-22 13:26:34.90	-149	1633	-1248	-7	-11	-8	-30	-1	-29	15
	1515	2019-01-22 13:26:34.91	-165	1624	-1260	-9	-9	-14	-17	24	-41	-3
	1516	2019-01-22 13:26:34.92	-159	1630	-1252	-10	-11	-16	-44	-6	-38	25
	1517	2019-01-22 13:26:34.93	-167	1627	-1250	-13	-15	-18	-15	26	-41	-5
	1518	2019-01-22 13:26:34.94	-168	1623	-1251	-13	-17	-18	-42	-9	-33	25
	1519	2019-01-22 13:26:34.95	-172	1615	-1252	-12	-22	-15	-14	26	-40	-6
	1520	2019-01-22 13:26:34.96	-169	1614	-1244	-6	-22	-10	-42	-4	-38	23
	1521	2019-01-22 13:26:34.97	-162	1609	-1245	-1	-21	-5	-12	34	-46	-11
	1522	2019-01-22 13:26:34.98	-163	1612	-1243	0	-20	1	-34	-1	-33	17
	1523	2019-01-22 13:26:34.99	-167	1608	-1250	-3	-19	6	-9	30	-39	-10
	1524	2019-01-22 13:26:35.00	-170	1606	-1252	-2	-19	10	-26	-5	-21	15
	1525	2019-01-22 13:26:35.01	-166	1614	-1246	-3	-23	17	12	34	-22	-23
	1526	2019-01-22 13:26:35.02	-182	1615	-1245	-5	-21	19	0	17	-17	-8
	1527	2019-01-22 13:26:35.03	-179	1619	-1249	-5	-23	18	28	62	-34	-45
	1528	2019-01-22 13:26:35.04	-172	1623	-1241	0	-23	15	-1	30	-31	-14
	1529	2019-01-22 13:26:35.05	-178	1622	-1238	3	-22	15	6	42	-36	-24
	1530	2019-01-22 13:26:35.06	-173	1626	-1242	-1	-17	9	-19	13	-32	3
	1531	2019-01-22 13:26:35.07	-178	1619	-1236	-2	-13	2	13	54	-41	-33
	1532	2019-01-22 13:26:35.08	-167	1621	-1236	0	-7	-6	-2	34	-36	-16
	1533	2019-01-22 13:26:35.09	-178	1603	-1233	-2	2	-8	14	58	-44	-36
	1534	2019-01-22 13:26:35.10	-164	1604	-1240	-2	7	-11	-17	25	-42	-4
	1535	2019-01-22 13:26:35.11	-164	1613	-1238	0	12	-15	-4	42	-46	-19
	1536	2019-01-22 13:26:35.12	-168	1602	-1250	-1	17	-14	-22	10	-32	6
	1537	2019-01-22 13:26:35.13	-169	1603	-1251	-1	16	-11	2	39	-37	-20
	1538	2019-01-22 13:26:35.14	-157	1599	-1253	1	10	-9	-11	19	-30	-4
	1539	2019-01-22 13:26:35.15	-164	1601	-1250	-7	6	-5	11	56	-45	-33
	1540	2019-01-22 13:26:35.16	-155	1612	-1244	-12	6	-3	-10	29	-39	-9
	1541	2019-01-22 13:26:35.17	-161	1619	-1238	-20	7	-5	5	47	-42	-26
	1542	2019-01-22 13:26:35.18	-162	1621	-1242	-28	5	-6	-9	23	-32	-7
	1543	2019-01-22 13:26:35.19	-163	1623	-1241	-31	3	-10	11	52	-41	-31
	1544	2019-01-22 13:26:35.20	-161	1624	-1238	-32	1	-13	-13	22	-35	-4
	1545	2019-01-22 13:26:35.21	-164	1627	-1242	-33	3	-16	2	44	-42	-23
	1546	2019-01-22 13:26:35.22	-158	1628	-1252	-27	2	-18	-3	34	-37	-15
	1547	2019-01-22 13:26:35.23	-167	1626	-1246	-23	3	-19	21	66	-45	-43
	1548	2019-01-22 13:26:35.24	-160	1627	-1244	-22	1	-18	11	48	-37	-29
	1549	2019-01-22 13:26:35.25	-159	1623	-1232	-17	0	-17	37	77	-40	-57
	1550	2019-01-22 13:26:35.26	-163	1638	-1224	-15	2	-14	30	61	-31	-45
	1551	2019-01-22 13:26:35.27	-155	1632	-1230	-16	8	-14	41	83	-42	-62
	1552	2019-01-22 13:26:35.28	-155	1631	-1243	-14	9	-13	21	64	-43	-42
	1553	2019-01-22 13:26:35.29	-161	1625	-1250	-9	8	-12	25	78	-53	-51
	1554	2019-01-22 13:26:35.30	-163	1625	-1250	-6	6	-12	4	44	-40	-24
	1555	2019-01-22 13:26:35.31	-161	1627	-1243	-4	2	-9	20	59	-39	-39
	1556	2019-01-22 13:26:35.32	-161	1631	-1244	-1	4	-13	11	46	-35	-28
	1557	2019-01-22 13:26:35.33	-152	1630	-1241	-2	2	-11	25	75	-50	-50
	1558	2019-01-22 13:26:35.34	-159	1631	-1235	-5	5	-12	17	59	-42	-38
	1559	2019-01-22 13:26:35.35	-154	1621	-1245	-3	2	-11	29	65	-36	-47
	1560	2019-01-22 13:26:35.36	-165	1628	-1240	0	-3	-8	6	26	-20	-16
	1561	2019-01-22 13:26:35.37	-157	1620	-1240	3	-7	-5	-18	7	-25	5
	1562	2019-01-22 13:26:35.38	-158	1625	-1236	5	-7	-1	-34	-10	-24	22
	1563	2019-01-22 13:26:35.39	-164	1639	-1230	7	-9	-1	-18	8	-26	5
	1564	2019-01-22 13:26:35.40	-157	1641	-1232	4	0	-3	-21	-5	-16	13
	1565	2019-01-22 13:26:35.41	-160	1644	-1234	2	2	-4	-20	-3	-17	11
	1566	2019-01-22 13:26:35.42	-152	1652	-1238	0	8	-9	-32	-22	-10	27
	1567	2019-01-22 13:26:35.43	-152	1643	-1244	-1	12	-18	-26	-11	-15	18
	1568	2019-01-22 13:26:35.44	-149	1637	-1257	1	14	-23	-37	-30	-7	33
	1569	2019-01-22 13:26:35.45	-144	1623	-1258	9	8	-26	-16	-10	-6	13
	1570	2019-01-22 13:26:35.46	-150	1606	-1263	16	5	-27	-26	-22	-4	24
	1571	2019-01-22 13:26:35.47	-144	1591	-1267	22	1	-25	-27	-15	-12	21
	1572	2019-01-22 13:26:35.48	-153	1585	-1254	28	-7	-17	-41	-34	-7	37
	1573	2019-01-22 13:26:35.49	-149	1587	-1241	29	-11	-9	-23	-22	-1	22
	1574	2019-01-22 13:26:35.50	-155	1585	-1245	26	-10	-3	-28	-40	12	34
	1575	2019-01-22 13:26:35.51	-148	1585	-1244	20	-9	3	-25	-41	16	33
	1576	2019-01-22 13:26:35.52	-156	1586	-1258	17	-13	10	-31	-57	26	44
	1577	2019-01-22 13:26:35.53	-151	1597	-1258	9	-17	11	-20	-46	26	33
	1578	2019-01-22 13:26:35.54	-154	1599	-1258	5	-22	12	-32	-50	18	41
	1579	2019-01-22 13:26:35.55	-159	1608	-1252	-2	-28	8	-43	-45	2	44
	1580	2019-01-22 13:26:35.56	-154	1617	-1245	-10	-28	3	-61	-60	-1	60
	1581	2019-01-22 13:26:35.57	-160	1610	-1238	-14	-26	-4	-62	-50	-12	56
	1582	2019-01-22 13:26:35.58	-166	1613	-1239	-18	-23	-9	-72	-49	-23	60
	1583	2019-01-22 13:26:35.59	-166	1621	-1232	-22	-18	-18	-72	-36	-36	54
	1584	2019-01-22 13:26:35.60	-166	1616	-1233	-24	-16	-26	-73	-44	-29	58
	1585	2019-01-22 13:26:35.61	-161	1619	-1241	-27	-12	-30	-69	-39	-30	54
	1586	2019-01-22 13:26:35.62	-160	1621	-1238	-28	-11	-31	-70	-37	-33	53
	1587	2019-01-22 13:26:35.63	-171	1616	-1238	-35	-10	-31	-63	-29	-34	46
	1588	2019-01-22 13:26:35.64	-167	1619	-1240	-41	-8	-30	-60	-30	-30	45
	1589	2019-01-22 13:26:35.65	-167	1619	-1241	-42	-7	-25	-63	-24	-39	43
	1590	2019-01-22 13:26:35.66	-158	1618	-1237	-41	-5	-23	-71	-31	-40	51
	1591	2019-01-22 13:26:35.67	-160	1627	-1248	-32	-5	-18	-73	-34	-39	53
	1592	2019-01-22 13:26:35.68	-169	1625	-1243	-20	1	-17	-64	-36	-28	50
	1593	2019-01-22 13:26:35.69	-160	1634	-1242	-14	1	-16	-57	-29	-28	43
	1594	2019-01-22 13:26:35.70	-162	1622	-1250	-6	4	-15	-54	-19	-35	36
	1595	2019-01-22 13:26:35.71	-165	1626	-1247	1	-2	-11	-57	-16	-41	36
	1596	2019-01-22 13:26:35.72	-161	1629	-1241	-1	-3	-10	-51	-11	-40	31
	1597	2019-01-22 13:26:35.73	-172	1630	-1245	-1	-8	-8	-54	-14	-40	34
	1598	2019-01-22 13:26:35.74	-151	1630	-1251	-3	-11	-11	-64	-25	-39	44
	1599	2019-01-22 13:26:35.75	-164	1628	-1249	-6	-17	-13	-63	-29	-34	46
	1600	2019-01-22 13:26:35.76	-158	1634	-1246	-9	-18	-18	-56	-34	-22	45
	1601	2019-01-22 13:26:35.77	-161	1635	-1240	-9	-21	-23	-53	-35	-18	44
	1602	2019-01-22 13:26:35.78	-156	1631	-1238	-9	-18	-27	-57	-41	-16	49
	1603	2019-01-22 13:26:35.79	-167	1626	-1232	-7	-18	-29	-48	-26	-22	37
	1604	2019-01-22 13:26:35.80	-168	1620	-1230	-4	-14	-24	-43	-23	-20	33
	1605	2019-01-22 13:26:35.81	-176	1615	-1231	1	-14	-20	-56	-40	-16	48
	1606	2019-01-22 13:26:35.82	-167	1611	-1239	7	-16	-14	-48	-43	-5	45
	1607	2019-01-22 13:26:35.83	-166	1604	-1237	11	-19	-8	-42	-48	6	45
	1608	2019-01-22 13:26:35.84	-158	1610	-1242	12	-16	-3	-32	-42	10	37
	1609	2019-01-22 13:26:35.85	-163	1617	-1246	7	-19	-6	-36	-48	12	42
	1610	2019-01-22 13:26:35.86	-166	1623	-1247	-2	-18	-7	-24	-44	20	34
	1611	2019-01-22 13:26:35.87	-178	1626	-1240	-9	-22	-12	-22	-45	23	33
	1612	2019-01-22 13:26:35.88	-170	1633	-1235	-14	-21	-14	-9	-22	13	15
	1613	2019-01-22 13:26:35.89	-179	1631	-1231	-16	-18	-16	-17	-22	5	19
	1614	2019-01-22 13:26:35.90	-174	1620	-1228	-19	-17	-17	-24	-25	1	24
	1615	2019-01-22 13:26:35.91	-185	1621	-1240	-14	-17	-15	-46	-43	-3	44
	1616	2019-01-22 13:26:35.92	-178	1623	-1255	-11	-20	-10	-38	-26	-12	32
	1617	2019-01-22 13:26:35.93	-176	1609	-1246	-2	-20	-7	-44	-26	-18	35
	1618	2019-01-22 13:26:35.94	-177	1598	-1245	5	-22	0	-44	-12	-32	28
	1619	2019-01-22 13:26:35.95	-178	1609	-1244	12	-22	6	-68	-19	-49	43
	1620	2019-01-22 13:26:35.96	-182	1618	-1237	15	-21	7	-65	2	-67	31
	1621	2019-01-22 13:26:35.97	-177	1628	-1237	14	-16	7	-82	-7	-75	44
	1622	2019-01-22 13:26:35.98	-169	1632	-1244	8	-11	4	-69	11	-80	29
	1623	2019-01-22 13:26:35.99	-181	1630	-1238	4	-8	-2	-74	13	-87	30
	1624	2019-01-22 13:26:36.00	-182	1629	-1242	3	-9	-6	-59	41	-100	9
	1625	2019-01-22 13:26:36.01	-177	1628	-1236	0	-6	-10	-74	25	-99	24
	1626	2019-01-22 13:26:36.02	-180	1617	-1249	3	-2	-10	-71	31	-102	20
	1627	2019-01-22 13:26:36.03	-186	1614	-1248	10	-4	-11	-112	-20	-92	66
	1628	2019-01-22 13:26:36.04	-183	1616	-1245	12	-5	-9	-188	-108	-80	148
	1629	2019-01-22 13:26:36.05	-177	1611	-1240	13	-4	-10	-348	-272	-76	310
	1630	2019-01-22 13:26:36.06	-173	1619	-1242	12	2	-9	-514	-435	-79	474
	1631	2019-01-22 13:26:36.07	-171	1617	-1240	11	3	-10	-652	-576	-76	614
	1632	2019-01-22 13:26:36.08	-170	1616	-1238	7	6	-10	-710	-623	-87	666
	1633	2019-01-22 13:26:36.09	-175	1619	-1243	4	10	-11	-713	-619	-94	666
	1634	2019-01-22 13:26:36.10	-175	1616	-1237	1	12	-14	-646	-546	-100	596
	1635	2019-01-22 13:26:36.11	-169	1626	-1244	3	8	-18	-597	-496	-101	546
	1636	2019-01-22 13:26:36.12	-173	1615	-1251	0	10	-21	-539	-436	-103	487
	1637	2019-01-22 13:26:36.13	-169	1609	-1249	1	8	-20	-505	-403	-102	454
	1638	2019-01-22 13:26:36.14	-171	1599	-1246	6	4	-16	-451	-339	-112	395
	1639	2019-01-22 13:26:36.15	-178	1599	-1248	5	4	-13	-429	-308	-121	368
	1640	2019-01-22 13:26:36.16	-178	1597	-1252	8	3	-5	-374	-235	-139	304
	1641	2019-01-22 13:26:36.17	-180	1599	-1244	10	-2	-1	-352	-210	-142	281
	1642	2019-01-22 13:26:36.18	-175	1607	-1240	6	2	1	-299	-154	-145	226
	1643	2019-01-22 13:26:36.19	-172	1616	-1235	3	7	-1	-269	-136	-133	202
	1644	2019-01-22 13:26:36.20	-169	1621	-1244	-2	9	-5	-212	-68	-144	140
	1645	2019-01-22 13:26:36.21	-166	1629	-1244	-7	12	-11	-196	-58	-138	127
	1646	2019-01-22 13:26:36.22	-166	1629	-1255	-10	8	-15	-145	-8	-137	76
	1647	2019-01-22 13:26:36.23	-161	1629	-1246	-18	10	-22	-119	3	-122	58
	1648	2019-01-22 13:26:36.24	-170	1619	-1254	-18	10	-27	-77	46	-123	15
	1649	2019-01-22 13:26:36.25	-173	1603	-1250	-13	5	-27	-78	46	-124	16
	1650	2019-01-22 13:26:36.26	-178	1603	-1243	-5	4	-20	-42	88	-130	-23
	1651	2019-01-22 13:26:36.27	-176	1596	-1241	2	4	-13	-51	73	-124	-11
	1652	2019-01-22 13:26:36.28	-187	1605	-1243	7	8	-4	-21	101	-122	-40
	1653	2019-01-22 13:26:36.29	-181	1613	-1239	7	6	3	-21	93	-114	-36
	1654	2019-01-22 13:26:36.30	-177	1627	-1239	4	9	6	1	124	-123	-62
	1655	2019-01-22 13:26:36.31	-177	1636	-1243	-3	14	6	-11	107	-118	-48
	1656	2019-01-22 13:26:36.32	-171	1647	-1254	-7	16	2	22	142	-120	-82
	1657	2019-01-22 13:26:36.33	-159	1649	-1250	-5	15	-3	16	124	-108	-70
	1658	2019-01-22 13:26:36.34	-162	1642	-1251	-2	16	-14	37	163	-126	-100
	1659	2019-01-22 13:26:36.35	-165	1633	-1248	1	13	-19	19	152	-133	-85
	1660	2019-01-22 13:26:36.36	-168	1623	-1245	6	11	-19	39	179	-140	-109
	1661	2019-01-22 13:26:36.37	-175	1612	-1248	16	10	-16	25	163	-138	-94
	1662	2019-01-22 13:26:36.38	-179	1605	-1239	22	8	-14	50	199	-149	-124
	1663	2019-01-22 13:26:36.39	-172	1612	-1240	24	11	-10	43	185	-142	-114
	1664	2019-01-22 13:26:36.40	-179	1614	-1233	24	13	-7	67	211	-144	-139
	1665	2019-01-22 13:26:36.41	-172	1611	-1229	22	20	-3	49	192	-143	-120
	1666	2019-01-22 13:26:36.42	-171	1614	-1234	20	29	-1	51	203	-152	-127
	1667	2019-01-22 13:26:36.43	-174	1623	-1242	14	31	-3	20	156	-136	-88
	1668	2019-01-22 13:26:36.44	-158	1620	-1251	11	34	-8	41	174	-133	-107
	1669	2019-01-22 13:26:36.45	-146	1625	-1254	10	34	-13	39	159	-120	-99
	1670	2019-01-22 13:26:36.46	-147	1623	-1260	18	33	-32	60	187	-127	-123
	1671	2019-01-22 13:26:36.47	-137	1617	-1259	22	31	-37	32	155	-123	-93
	1672	2019-01-22 13:26:36.48	-142	1602	-1264	23	25	-39	44	175	-131	-109
	1673	2019-01-22 13:26:36.49	-140	1594	-1263	21	21	-42	34	161	-127	-97
	1674	2019-01-22 13:26:36.50	-151	1588	-1255	18	15	-37	60	204	-144	-132
	1675	2019-01-22 13:26:36.51	-141	1584	-1261	15	11	-32	40	183	-143	-111
	1676	2019-01-22 13:26:36.52	-146	1589	-1267	9	10	-31	62	211	-149	-136
	1677	2019-01-22 13:26:36.53	-161	1585	-1266	5	4	-24	40	176	-136	-108
	1678	2019-01-22 13:26:36.54	-149	1577	-1274	1	-1	-20	51	188	-137	-119
	1679	2019-01-22 13:26:36.55	-163	1582	-1265	-3	-9	-17	38	162	-124	-100
	1680	2019-01-22 13:26:36.56	-154	1585	-1256	-7	-12	-11	62	196	-134	-129
	1681	2019-01-22 13:26:36.57	-155	1593	-1247	-10	-10	-6	60	191	-131	-125
	1682	2019-01-22 13:26:36.58	-157	1602	-1250	-16	-11	-1	66	199	-133	-132
	1683	2019-01-22 13:26:36.59	-156	1606	-1253	-19	-12	1	33	155	-122	-94
	1684	2019-01-22 13:26:36.60	-169	1602	-1257	-22	-11	1	44	171	-127	-107
	1685	2019-01-22 13:26:36.61	-162	1610	-1247	-22	-10	1	36	168	-132	-102
	1686	2019-01-22 13:26:36.62	-171	1620	-1241	-19	-8	2	61	205	-144	-133
	1687	2019-01-22 13:26:36.63	-172	1627	-1246	-21	-7	-4	45	177	-132	-111
	1688	2019-01-22 13:26:36.64	-162	1628	-1258	-23	-2	-11	61	186	-125	-123
	1689	2019-01-22 13:26:36.65	-160	1631	-1248	-21	-3	-20	47	153	-106	-100
	1690	2019-01-22 13:26:36.66	-150	1631	-1246	-21	1	-26	51	172	-121	-111
	1691	2019-01-22 13:26:36.67	-162	1627	-1242	-19	8	-33	38	161	-123	-99
	1692	2019-01-22 13:26:36.68	-146	1612	-1247	-18	15	-33	59	190	-131	-124
	1693	2019-01-22 13:26:36.69	-156	1608	-1247	-12	17	-29	26	144	-118	-85
	1694	2019-01-22 13:26:36.70	-155	1604	-1258	-9	17	-22	30	154	-124	-92
	1695	2019-01-22 13:26:36.71	-146	1601	-1263	-3	11	-14	5	120	-115	-62
	1696	2019-01-22 13:26:36.72	-157	1606	-1266	0	5	-8	17	136	-119	-76
	1697	2019-01-22 13:26:36.73	-149	1605	-1266	0	-2	-2	4	114	-110	-59
	1698	2019-01-22 13:26:36.74	-153	1608	-1265	-1	-9	2	23	145	-122	-84
	1699	2019-01-22 13:26:36.75	-154	1617	-1257	-3	-16	0	-2	118	-120	-58
	1700	2019-01-22 13:26:36.76	-157	1631	-1259	-6	-18	-4	11	135	-124	-73
	1701	2019-01-22 13:26:36.77	-157	1629	-1248	-12	-18	-9	2	102	-100	-52
	1702	2019-01-22 13:26:36.78	-160	1630	-1251	-13	-18	-14	24	119	-95	-71
	1703	2019-01-22 13:26:36.79	-162	1632	-1245	-9	-18	-16	-5	86	-91	-40
	1704	2019-01-22 13:26:36.80	-175	1624	-1236	-8	-20	-19	1	100	-99	-50
	1705	2019-01-22 13:26:36.81	-169	1615	-1249	-6	-17	-18	-7	73	-80	-33
	1706	2019-01-22 13:26:36.82	-173	1610	-1245	2	-14	-18	22	96	-74	-59
	1707	2019-01-22 13:26:36.83	-171	1610	-1245	10	-13	-17	3	77	-74	-40
	1708	2019-01-22 13:26:36.84	-174	1608	-1245	10	-9	-16	4	99	-95	-51
	1709	2019-01-22 13:26:36.85	-166	1612	-1243	9	-9	-15	-8	75	-83	-33
	1710	2019-01-22 13:26:36.86	-170	1600	-1241	6	-8	-15	21	98	-77	-59
	1711	2019-01-22 13:26:36.87	-168	1604	-1252	2	-6	-13	7	73	-66	-40
	1712	2019-01-22 13:26:36.88	-168	1604	-1257	-5	-8	-11	6	84	-78	-45
	1713	2019-01-22 13:26:36.89	-174	1606	-1260	-4	-12	-9	-26	50	-76	-12
	1714	2019-01-22 13:26:36.90	-179	1599	-1255	-5	-14	-4	-12	73	-85	-30
	1715	2019-01-22 13:26:36.91	-173	1604	-1256	-1	-19	4	-19	60	-79	-20
	1716	2019-01-22 13:26:36.92	-173	1600	-1249	7	-18	6	-2	86	-88	-42
	1717	2019-01-22 13:26:36.93	-172	1604	-1247	7	-15	7	-22	60	-82	-19
	1718	2019-01-22 13:26:36.94	-182	1602	-1255	6	-12	7	-34	62	-96	-14
	1719	2019-01-22 13:26:36.95	-173	1611	-1253	7	-11	5	-59	37	-96	11
	1720	2019-01-22 13:26:36.96	-185	1616	-1246	4	-10	1	-34	61	-95	-13
	1721	2019-01-22 13:26:36.97	-183	1613	-1252	-2	-9	-1	-32	42	-74	-5
	1722	2019-01-22 13:26:36.98	-181	1615	-1252	-7	-6	-6	-4	77	-81	-36
	1723	2019-01-22 13:26:36.99	-177	1620	-1249	-12	-3	-9	-28	55	-83	-13
	1724	2019-01-22 13:26:37.00	-172	1612	-1250	-16	-1	-16	-14	83	-97	-34
	1725	2019-01-22 13:26:37.01	-175	1612	-1249	-17	3	-21	-22	67	-89	-22
	1726	2019-01-22 13:26:37.02	-175	1611	-1252	-17	6	-23	-10	89	-99	-39
	1727	2019-01-22 13:26:37.03	-172	1602	-1250	-17	10	-23	-26	63	-89	-18
	1728	2019-01-22 13:26:37.04	-176	1611	-1247	-15	10	-24	-24	81	-105	-28
	1729	2019-01-22 13:26:37.05	-175	1603	-1252	-13	10	-23	-40	58	-98	-9
	1730	2019-01-22 13:26:37.06	-177	1608	-1248	-13	11	-18	-25	68	-93	-21
	1731	2019-01-22 13:26:37.07	-170	1607	-1254	-12	11	-14	-33	54	-87	-10
	1732	2019-01-22 13:26:37.08	-173	1616	-1248	-10	11	-11	-24	84	-108	-30
	1733	2019-01-22 13:26:37.09	-166	1621	-1262	-10	12	-10	-38	84	-122	-23
	1734	2019-01-22 13:26:37.10	-160	1623	-1253	-14	11	-11	-38	106	-144	-34
	1735	2019-01-22 13:26:37.11	-162	1620	-1255	-13	12	-16	-47	91	-138	-22
	1736	2019-01-22 13:26:37.12	-162	1619	-1258	-12	8	-18	-43	102	-145	-29
	1737	2019-01-22 13:26:37.13	-170	1629	-1256	-8	10	-24	-44	90	-134	-23
	1738	2019-01-22 13:26:37.14	-174	1616	-1259	-4	7	-26	-27	107	-134	-40
	1739	2019-01-22 13:26:37.15	-164	1610	-1258	-2	4	-27	-36	90	-126	-27
	1740	2019-01-22 13:26:37.16	-176	1605	-1254	0	0	-23	-31	105	-136	-37
	1741	2019-01-22 13:26:37.17	-179	1610	-1248	-1	-2	-20	-38	93	-131	-27
	1742	2019-01-22 13:26:37.18	-174	1611	-1248	-3	2	-14	-35	96	-131	-30
	1743	2019-01-22 13:26:37.19	-177	1604	-1242	-6	3	-11	-44	83	-127	-19
	1744	2019-01-22 13:26:37.20	-177	1617	-1245	-4	8	-7	-35	99	-134	-32
	1745	2019-01-22 13:26:37.21	-171	1622	-1241	-3	8	-4	-40	86	-126	-23
	1746	2019-01-22 13:26:37.22	-164	1616	-1231	-4	12	-6	-37	81	-118	-22
	1747	2019-01-22 13:26:37.23	-166	1618	-1246	2	13	-6	-54	52	-106	1
	1748	2019-01-22 13:26:37.24	-164	1619	-1260	4	13	-10	-60	49	-109	5
	1749	2019-01-22 13:26:37.25	-173	1612	-1262	9	6	-7	-64	31	-95	16
	1750	2019-01-22 13:26:37.26	-171	1613	-1247	12	2	-9	-50	38	-88	6
	1751	2019-01-22 13:26:37.27	-172	1613	-1236	12	4	-7	-51	27	-78	12
	1752	2019-01-22 13:26:37.28	-161	1619	-1246	9	11	-7	-54	30	-84	12
	1753	2019-01-22 13:26:37.29	-176	1625	-1246	4	14	-8	-56	25	-81	15
	1754	2019-01-22 13:26:37.30	-175	1633	-1247	0	18	-11	-44	37	-81	3
	1755	2019-01-22 13:26:37.31	-166	1634	-1243	-4	24	-17	-54	22	-76	16
	1756	2019-01-22 13:26:37.32	-155	1620	-1246	-3	30	-18	-53	18	-71	17
	1757	2019-01-22 13:26:37.33	-160	1617	-1259	5	31	-19	-52	6	-58	23
	1758	2019-01-22 13:26:37.34	-154	1621	-1260	10	27	-19	-43	21	-64	11
	1759	2019-01-22 13:26:37.35	-153	1612	-1270	16	21	-18	-44	27	-71	8
	1760	2019-01-22 13:26:37.36	-161	1611	-1272	21	15	-13	-38	40	-78	-1
	1761	2019-01-22 13:26:37.37	-158	1600	-1258	22	9	-9	-30	38	-68	-4
	1762	2019-01-22 13:26:37.38	-158	1597	-1256	21	8	-3	-18	47	-65	-14
	1763	2019-01-22 13:26:37.39	-154	1596	-1257	24	14	1	-2	53	-55	-25
	1764	2019-01-22 13:26:37.40	-155	1601	-1261	24	16	2	-6	44	-50	-19
	1765	2019-01-22 13:26:37.41	-153	1602	-1266	23	18	2	-13	29	-42	-8
	1766	2019-01-22 13:26:37.42	-146	1593	-1276	22	19	2	-42	6	-48	18
	1767	2019-01-22 13:26:37.43	-152	1589	-1280	27	11	-3	-47	3	-50	22
	1768	2019-01-22 13:26:37.44	-139	1587	-1273	30	7	-8	-50	-4	-46	27
	1769	2019-01-22 13:26:37.45	-150	1581	-1274	28	1	-10	-68	-27	-41	47
	1770	2019-01-22 13:26:37.46	-166	1573	-1274	18	-6	-9	-65	-24	-41	44
	1771	2019-01-22 13:26:37.47	-163	1580	-1272	14	-11	-10	-50	-8	-42	29
	1772	2019-01-22 13:26:37.48	-163	1579	-1265	5	-13	-10	-37	1	-38	18
	1773	2019-01-22 13:26:37.49	-160	1578	-1260	-5	-13	-8	-37	-4	-33	20
	1774	2019-01-22 13:26:37.50	-160	1581	-1254	-12	-6	-6	-55	-19	-36	37
	1775	2019-01-22 13:26:37.51	-164	1582	-1253	-11	-4	-7	-70	-35	-35	52
	1776	2019-01-22 13:26:37.52	-159	1580	-1266	-17	-3	-5	-76	-41	-35	58
	1777	2019-01-22 13:26:37.53	-156	1597	-1264	-23	-1	-4	-70	-43	-27	56
	1778	2019-01-22 13:26:37.54	-157	1600	-1259	-31	0	-4	-62	-48	-14	55
	1779	2019-01-22 13:26:37.55	-151	1613	-1256	-41	-1	-8	-48	-44	-4	46
	1780	2019-01-22 13:26:37.56	-158	1614	-1252	-46	-2	-14	-46	-38	-8	42
	1781	2019-01-22 13:26:37.57	-158	1611	-1251	-50	2	-18	-39	-30	-9	34
	1782	2019-01-22 13:26:37.58	-154	1612	-1257	-50	0	-23	-42	-27	-15	34
	1783	2019-01-22 13:26:37.59	-148	1611	-1259	-47	-3	-27	-37	-19	-18	28
	1784	2019-01-22 13:26:37.60	-157	1605	-1266	-46	-8	-24	-34	-14	-20	24
	1785	2019-01-22 13:26:37.61	-170	1611	-1263	-43	-12	-26	-27	-10	-17	18
	1786	2019-01-22 13:26:37.62	-162	1608	-1249	-41	-13	-22	-40	-28	-12	34
	1787	2019-01-22 13:26:37.63	-172	1608	-1247	-38	-11	-18	-41	-28	-13	34
	1788	2019-01-22 13:26:37.64	-172	1599	-1260	-35	-8	-9	-53	-37	-16	45
	1789	2019-01-22 13:26:37.65	-175	1603	-1252	-29	-9	0	-46	-28	-18	37
	1790	2019-01-22 13:26:37.66	-163	1612	-1252	-24	-10	6	-51	-21	-30	36
	1791	2019-01-22 13:26:37.67	-162	1616	-1239	-23	-5	10	-46	-9	-37	27
	1792	2019-01-22 13:26:37.68	-161	1628	-1247	-22	-6	9	-66	-31	-35	48
	1793	2019-01-22 13:26:37.69	-162	1635	-1247	-19	-5	8	-72	-40	-32	56
	1794	2019-01-22 13:26:37.70	-157	1628	-1257	-19	-4	1	-74	-52	-22	63
	1795	2019-01-22 13:26:37.71	-159	1630	-1252	-15	-11	-5	-66	-44	-22	55
	1796	2019-01-22 13:26:37.72	-163	1629	-1256	-14	-11	-13	-79	-56	-23	67
	1797	2019-01-22 13:26:37.73	-166	1631	-1242	-15	-18	-20	-60	-34	-26	47
	1798	2019-01-22 13:26:37.74	-163	1626	-1236	-14	-13	-24	-60	-34	-26	47
	1799	2019-01-22 13:26:37.75	-165	1620	-1226	-13	-11	-27	-57	-24	-33	40
	1800	2019-01-22 13:26:37.76	-163	1621	-1234	-13	-6	-25	-75	-39	-36	57
	1801	2019-01-22 13:26:37.77	-161	1615	-1235	-13	-3	-24	-69	-30	-39	49
	1802	2019-01-22 13:26:37.78	-157	1610	-1246	-11	1	-20	-72	-42	-30	57
	1803	2019-01-22 13:26:37.79	-156	1611	-1249	-14	-4	-18	-52	-34	-18	43
	1804	2019-01-22 13:26:37.80	-165	1619	-1251	-15	-7	-16	-42	-35	-7	38
	1805	2019-01-22 13:26:37.81	-165	1618	-1250	-21	-10	-17	-34	-24	-10	29
	1806	2019-01-22 13:26:37.82	-163	1626	-1252	-22	-13	-17	-61	-45	-16	53
	1807	2019-01-22 13:26:37.83	-166	1633	-1247	-20	-16	-15	-68	-45	-23	56
	1808	2019-01-22 13:26:37.84	-157	1631	-1245	-17	-20	-18	-75	-46	-29	60
	1809	2019-01-22 13:26:37.85	-163	1620	-1244	-11	-16	-16	-61	-23	-38	42
	1810	2019-01-22 13:26:37.86	-171	1613	-1259	-6	-18	-11	-65	-29	-36	47
	1811	2019-01-22 13:26:37.87	-161	1610	-1260	2	-22	-5	-42	-13	-29	27
	1812	2019-01-22 13:26:37.88	-171	1597	-1253	11	-27	1	-49	-25	-24	37
	1813	2019-01-22 13:26:37.89	-178	1597	-1245	15	-29	9	-51	-16	-35	33
	1814	2019-01-22 13:26:37.90	-180	1598	-1241	15	-25	14	-62	-20	-42	41
	1815	2019-01-22 13:26:37.91	-172	1615	-1253	9	-20	18	-52	-5	-47	28
	1816	2019-01-22 13:26:37.92	-175	1615	-1253	6	-19	16	-51	-16	-35	33
	1817	2019-01-22 13:26:37.93	-170	1617	-1253	5	-15	13	-30	6	-36	12
	1818	2019-01-22 13:26:37.94	-167	1621	-1241	3	-12	10	-48	-12	-36	30
	1819	2019-01-22 13:26:37.95	-174	1619	-1243	2	-8	6	-48	-4	-44	26
	1820	2019-01-22 13:26:37.96	-176	1619	-1246	2	-5	-1	-62	-22	-40	42
	1821	2019-01-22 13:26:37.97	-172	1619	-1252	3	-4	-3	-48	-3	-45	25
	1822	2019-01-22 13:26:37.98	-167	1614	-1255	3	-5	-8	-74	-45	-29	59
	1823	2019-01-22 13:26:37.99	-179	1608	-1256	3	-10	-8	-77	-45	-32	61
	1824	2019-01-22 13:26:38.00	-173	1614	-1258	3	-9	-9	-96	-66	-30	81
	1825	2019-01-22 13:26:38.01	-174	1608	-1243	5	-10	-5	-73	-41	-32	57
	1826	2019-01-22 13:26:38.02	-176	1621	-1233	5	-4	-4	-74	-56	-18	65
	1827	2019-01-22 13:26:38.03	-175	1622	-1233	2	5	-5	-57	-41	-16	49
	1828	2019-01-22 13:26:38.04	-170	1616	-1246	0	9	-5	-72	-61	-11	66
	1829	2019-01-22 13:26:38.05	-162	1612	-1256	2	9	-6	-60	-44	-16	52
	1830	2019-01-22 13:26:38.06	-167	1611	-1253	4	8	-6	-73	-65	-8	69
	1831	2019-01-22 13:26:38.07	-168	1609	-1254	9	6	-3	-51	-41	-10	46
	1832	2019-01-22 13:26:38.08	-167	1612	-1252	9	3	-6	-73	-67	-6	70
	1833	2019-01-22 13:26:38.09	-168	1617	-1251	13	1	-7	-69	-56	-13	62
	1834	2019-01-22 13:26:38.10	-172	1612	-1250	15	4	-13	-87	-82	-5	84
	1835	2019-01-22 13:26:38.11	-162	1609	-1241	15	5	-14	-70	-55	-15	62
	1836	2019-01-22 13:26:38.12	-165	1603	-1246	14	9	-12	-85	-68	-17	76
	1837	2019-01-22 13:26:38.13	-170	1595	-1252	10	13	-10	-63	-45	-18	54
	1838	2019-01-22 13:26:38.14	-173	1591	-1252	10	9	-7	-68	-72	4	70
	1839	2019-01-22 13:26:38.15	-167	1594	-1256	12	5	-2	-47	-50	3	48
	1840	2019-01-22 13:26:38.16	-165	1604	-1247	10	4	-3	-65	-80	15	72
	1841	2019-01-22 13:26:38.17	-163	1605	-1250	4	7	-2	-56	-61	5	58
	1842	2019-01-22 13:26:38.18	-158	1612	-1244	2	7	-6	-78	-80	2	79
	1843	2019-01-22 13:26:38.19	-164	1618	-1240	-3	11	-9	-60	-51	-9	55
	1844	2019-01-22 13:26:38.20	-170	1620	-1246	-13	17	-11	-72	-62	-10	67
	1845	2019-01-22 13:26:38.21	-163	1616	-1251	-21	20	-15	-39	-17	-22	28
	1846	2019-01-22 13:26:38.22	-167	1611	-1250	-23	23	-16	-60	-48	-12	54
	1847	2019-01-22 13:26:38.23	-159	1598	-1260	-24	24	-11	-64	-46	-18	55
	1848	2019-01-22 13:26:38.24	-159	1599	-1256	-15	18	-8	-93	-85	-8	89
	1849	2019-01-22 13:26:38.25	-154	1606	-1246	-7	18	-4	-63	-44	-19	53
	1850	2019-01-22 13:26:38.26	-148	1620	-1252	-2	22	-3	-69	-56	-13	62
	1851	2019-01-22 13:26:38.27	-158	1624	-1250	-1	25	-4	-53	-25	-28	39
	1852	2019-01-22 13:26:38.28	-154	1627	-1252	-1	25	-5	-76	-42	-34	59
	1853	2019-01-22 13:26:38.29	-156	1634	-1256	-7	22	-6	-67	-21	-46	44
	1854	2019-01-22 13:26:38.30	-156	1638	-1248	-9	23	-8	-69	-37	-32	53
	1855	2019-01-22 13:26:38.31	-152	1634	-1253	-8	24	-10	-42	-9	-33	25
	1856	2019-01-22 13:26:38.32	-151	1625	-1252	-7	21	-11	-55	-28	-27	41
	1857	2019-01-22 13:26:38.33	-152	1622	-1262	2	22	-13	-38	-3	-35	20
	1858	2019-01-22 13:26:38.34	-150	1610	-1260	9	18	-10	-59	-27	-32	43
	1859	2019-01-22 13:26:38.35	-139	1609	-1253	16	15	-6	-48	-5	-43	26
	1860	2019-01-22 13:26:38.36	-138	1614	-1252	21	12	-5	-74	-29	-45	51
	1861	2019-01-22 13:26:38.37	-146	1619	-1244	19	14	-6	-67	-2	-65	34
	1862	2019-01-22 13:26:38.38	-140	1625	-1261	15	16	-6	-69	-12	-57	40
	1863	2019-01-22 13:26:38.39	-141	1628	-1249	11	17	-11	-30	26	-56	2
	1864	2019-01-22 13:26:38.40	-134	1631	-1253	6	17	-16	-46	-3	-43	24
	1865	2019-01-22 13:26:38.41	-134	1625	-1260	4	17	-22	-46	-6	-40	26
	1866	2019-01-22 13:26:38.42	-138	1614	-1261	6	15	-25	-70	-46	-24	58
	1867	2019-01-22 13:26:38.43	-138	1600	-1261	12	15	-30	-56	-20	-36	38
	1868	2019-01-22 13:26:38.44	-145	1595	-1269	16	12	-31	-72	-30	-42	51
	1869	2019-01-22 13:26:38.45	-139	1580	-1267	20	6	-29	-50	2	-52	24
	1870	2019-01-22 13:26:38.46	-148	1579	-1267	21	0	-22	-61	-20	-41	40
	1871	2019-01-22 13:26:38.47	-142	1577	-1260	18	-2	-18	-38	2	-40	18
	1872	2019-01-22 13:26:38.48	-144	1582	-1265	12	-3	-11	-54	-24	-30	39
	1873	2019-01-22 13:26:38.49	-155	1583	-1272	4	-8	-7	-45	-3	-42	24
	1874	2019-01-22 13:26:38.50	-154	1581	-1268	-9	-13	1	-59	-29	-30	44
	1875	2019-01-22 13:26:38.51	-141	1599	-1267	-19	-18	1	-45	-16	-29	30
	1876	2019-01-22 13:26:38.52	-151	1602	-1254	-23	-20	-3	-58	-39	-19	48
	1877	2019-01-22 13:26:38.53	-161	1610	-1249	-24	-17	-7	-52	-21	-31	36
	1878	2019-01-22 13:26:38.54	-149	1618	-1248	-26	-16	-13	-69	-45	-24	57
	1879	2019-01-22 13:26:38.55	-154	1610	-1243	-25	-6	-18	-63	-30	-33	46
	1880	2019-01-22 13:26:38.56	-158	1609	-1257	-23	-4	-21	-82	-48	-34	65
	1881	2019-01-22 13:26:38.57	-153	1609	-1264	-18	-4	-22	-62	-13	-49	37
	1882	2019-01-22 13:26:38.58	-155	1611	-1253	-18	-4	-21	-68	-23	-45	45
	1883	2019-01-22 13:26:38.59	-155	1614	-1261	-16	-4	-19	-49	3	-52	23
	1884	2019-01-22 13:26:38.60	-155	1607	-1255	-18	-3	-18	-61	-23	-38	42
	1885	2019-01-22 13:26:38.61	-157	1618	-1260	-19	-4	-14	-52	-13	-39	32
	1886	2019-01-22 13:26:38.62	-154	1617	-1258	-20	-3	-17	-76	-44	-32	60
	1887	2019-01-22 13:26:38.63	-153	1609	-1258	-21	-7	-16	-73	-36	-37	54
	1888	2019-01-22 13:26:38.64	-150	1615	-1257	-20	-9	-19	-90	-51	-39	70
	1889	2019-01-22 13:26:38.65	-150	1626	-1249	-22	-10	-18	-86	-42	-44	64
	1890	2019-01-22 13:26:38.66	-157	1617	-1247	-22	-10	-18	-97	-64	-33	80
	1891	2019-01-22 13:26:38.67	-155	1619	-1249	-19	-7	-19	-78	-41	-37	59
	1892	2019-01-22 13:26:38.68	-153	1628	-1254	-17	-7	-17	-82	-61	-21	71
	1893	2019-01-22 13:26:38.69	-155	1622	-1259	-12	-9	-18	-71	-46	-25	58
	1894	2019-01-22 13:26:38.70	-157	1620	-1271	-6	-12	-17	-83	-58	-25	70
	1895	2019-01-22 13:26:38.71	-151	1618	-1269	-1	-16	-17	-77	-36	-41	56
	1896	2019-01-22 13:26:38.72	-164	1612	-1257	4	-23	-16	-85	-50	-35	67
	1897	2019-01-22 13:26:38.73	-162	1621	-1249	4	-30	-15	-56	-24	-32	40
	1898	2019-01-22 13:26:38.74	-165	1613	-1248	1	-28	-16	-53	-42	-11	47
	1899	2019-01-22 13:26:38.75	-177	1612	-1243	0	-25	-19	-39	-25	-14	32
	1900	2019-01-22 13:26:38.76	-174	1610	-1239	-2	-19	-15	-55	-42	-13	48
	1901	2019-01-22 13:26:38.77	-163	1610	-1241	-6	-10	-16	-60	-36	-24	48
	1902	2019-01-22 13:26:38.78	-174	1609	-1251	-7	-6	-17	-74	-66	-8	70
	1903	2019-01-22 13:26:38.79	-177	1618	-1257	-11	-11	-16	-48	-48	0	48
	1904	2019-01-22 13:26:38.80	-176	1611	-1249	-12	-10	-16	-47	-59	12	53
	1905	2019-01-22 13:26:38.81	-162	1608	-1257	-12	-11	-13	-41	-46	5	43
	1906	2019-01-22 13:26:38.82	-168	1602	-1252	-3	-14	-10	-54	-58	4	56
	1907	2019-01-22 13:26:38.83	-173	1607	-1251	4	-15	-6	-41	-30	-11	35
	1908	2019-01-22 13:26:38.84	-173	1600	-1250	7	-16	-5	-50	-39	-11	44
	1909	2019-01-22 13:26:38.85	-166	1606	-1253	6	-10	-5	-45	-25	-20	35
	1910	2019-01-22 13:26:38.86	-172	1594	-1254	4	-6	-3	-54	-49	-5	51
	1911	2019-01-22 13:26:38.87	-167	1603	-1252	1	-2	-5	-59	-49	-10	54
	1912	2019-01-22 13:26:38.88	-164	1603	-1256	-2	0	-6	-75	-68	-7	71
	1913	2019-01-22 13:26:38.89	-165	1604	-1264	-6	0	-6	-69	-57	-12	63
	1914	2019-01-22 13:26:38.90	-173	1600	-1266	-8	2	-6	-78	-71	-7	74
	1915	2019-01-22 13:26:38.91	-162	1601	-1263	-9	-2	-4	-58	-48	-10	53
	1916	2019-01-22 13:26:38.92	-163	1595	-1259	-5	-5	-2	-50	-44	-6	47
	1917	2019-01-22 13:26:38.93	-170	1601	-1262	-3	-2	1	-38	-20	-18	29
	1918	2019-01-22 13:26:38.94	-160	1611	-1252	-2	-4	-1	-40	-23	-17	31
	1919	2019-01-22 13:26:38.95	-163	1618	-1253	-7	-4	-4	-26	-8	-18	17
	1920	2019-01-22 13:26:38.96	-148	1621	-1257	-9	2	-8	-40	-26	-14	33
	1921	2019-01-22 13:26:38.97	-163	1620	-1262	-11	0	-15	-43	-18	-25	30
	1922	2019-01-22 13:26:38.98	-162	1624	-1256	-10	2	-21	-44	-24	-20	34
	1923	2019-01-22 13:26:38.99	-164	1618	-1260	-9	-1	-23	-48	-26	-22	37
	1924	2019-01-22 13:26:39.00	-168	1608	-1255	-8	-3	-25	-63	-52	-11	57
	1925	2019-01-22 13:26:39.01	-176	1604	-1259	-3	-7	-23	-48	-41	-7	44
	1926	2019-01-22 13:26:39.02	-171	1597	-1253	-2	-8	-20	-38	-37	-1	37
	1927	2019-01-22 13:26:39.03	-169	1597	-1247	-1	-9	-17	-31	-24	-7	27
	1928	2019-01-22 13:26:39.04	-169	1595	-1238	-3	-8	-17	-49	-51	2	50
	1929	2019-01-22 13:26:39.05	-169	1601	-1244	-11	1	-14	-55	-51	-4	53
	1930	2019-01-22 13:26:39.06	-165	1601	-1247	-15	6	-12	-59	-58	-1	58
	1931	2019-01-22 13:26:39.07	-169	1607	-1249	-20	10	-14	-57	-48	-9	52
	1932	2019-01-22 13:26:39.08	-164	1608	-1257	-20	13	-13	-67	-58	-9	62
	1933	2019-01-22 13:26:39.09	-159	1604	-1263	-9	7	-12	-76	-58	-18	67
	1934	2019-01-22 13:26:39.10	-158	1600	-1258	-8	-1	-12	-73	-52	-21	62
	1935	2019-01-22 13:26:39.11	-157	1603	-1250	-14	3	-14	-62	-35	-27	48
	1936	2019-01-22 13:26:39.12	-155	1619	-1252	-20	3	-11	-56	-29	-27	42
	1937	2019-01-22 13:26:39.13	-165	1612	-1250	-26	5	-13	-56	-26	-30	41
	1938	2019-01-22 13:26:39.14	-156	1602	-1251	-26	6	-8	-57	-33	-24	45
	1939	2019-01-22 13:26:39.15	-154	1602	-1251	-22	3	-6	-56	-28	-28	42
	1940	2019-01-22 13:26:39.16	-164	1599	-1251	-15	0	-2	-52	-28	-24	40
	1941	2019-01-22 13:26:39.17	-164	1609	-1259	-7	-2	0	-44	-15	-29	29
	1942	2019-01-22 13:26:39.18	-162	1609	-1260	-4	-3	1	-42	-16	-26	29
	1943	2019-01-22 13:26:39.19	-146	1613	-1254	-5	-8	1	-50	-25	-25	37
	1944	2019-01-22 13:26:39.20	-151	1622	-1250	-11	-9	-4	-54	-27	-27	40
	1945	2019-01-22 13:26:39.21	-159	1627	-1250	-18	-7	-6	-50	-10	-40	30
	1946	2019-01-22 13:26:39.22	-156	1632	-1246	-25	-2	-9	-43	-6	-37	24
	1947	2019-01-22 13:26:39.23	-161	1639	-1245	-27	-2	-17	-35	-6	-29	20
	1948	2019-01-22 13:26:39.24	-153	1638	-1248	-33	1	-23	-40	-17	-23	28
	1949	2019-01-22 13:26:39.25	-155	1624	-1248	-29	-3	-26	-56	-24	-32	40
	1950	2019-01-22 13:26:39.26	-164	1618	-1249	-24	-9	-26	-64	-30	-34	47
	1951	2019-01-22 13:26:39.27	-166	1610	-1246	-14	-11	-20	-76	-40	-36	58
	1952	2019-01-22 13:26:39.28	-169	1614	-1241	-8	-12	-15	-77	-37	-40	57
	1953	2019-01-22 13:26:39.29	-165	1617	-1240	-7	-9	-5	-67	-29	-38	48
	1954	2019-01-22 13:26:39.30	-166	1623	-1235	-6	-5	2	-57	-30	-27	43
	1955	2019-01-22 13:26:39.31	-173	1630	-1244	-7	-3	2	-66	-39	-27	52
	1956	2019-01-22 13:26:39.32	-170	1635	-1255	-5	-1	3	-68	-35	-33	51
	1957	2019-01-22 13:26:39.33	-156	1633	-1252	1	-3	2	-71	-32	-39	51
	1958	2019-01-22 13:26:39.34	-159	1626	-1260	7	-7	-4	-62	-23	-39	42
	1959	2019-01-22 13:26:39.35	-169	1624	-1251	14	-9	-10	-66	-30	-36	48
	1960	2019-01-22 13:26:39.36	-161	1614	-1248	17	-11	-14	-54	-22	-32	38
	1961	2019-01-22 13:26:39.37	-164	1612	-1242	16	-10	-19	-47	-13	-34	30
	1962	2019-01-22 13:26:39.38	-175	1599	-1238	11	-8	-18	-40	-7	-33	23
	1963	2019-01-22 13:26:39.39	-171	1601	-1240	2	-4	-17	-49	-20	-29	34
	1964	2019-01-22 13:26:39.40	-178	1591	-1233	-4	0	-13	-41	-14	-27	27
	1965	2019-01-22 13:26:39.41	-173	1596	-1241	-9	6	-9	-45	-13	-32	29
	1966	2019-01-22 13:26:39.42	-173	1601	-1253	-13	6	-1	-50	-17	-33	33
	1967	2019-01-22 13:26:39.43	-169	1600	-1249	-15	10	2	-68	-38	-30	53
	1968	2019-01-22 13:26:39.44	-170	1599	-1256	-13	7	3	-52	-28	-24	40
	1969	2019-01-22 13:26:39.45	-165	1609	-1250	-7	4	4	-39	-27	-12	33
	1970	2019-01-22 13:26:39.46	-168	1615	-1247	-4	8	2	-20	-15	-5	17
	1971	2019-01-22 13:26:39.47	-158	1611	-1239	-2	9	-3	-29	-21	-8	25
	1972	2019-01-22 13:26:39.48	-153	1630	-1247	-8	14	-10	-50	-19	-31	34
	1973	2019-01-22 13:26:39.49	-154	1616	-1256	-12	15	-17	-74	-35	-39	54
	1974	2019-01-22 13:26:39.50	-153	1624	-1267	-18	11	-22	-59	-22	-37	40
	1975	2019-01-22 13:26:39.51	-152	1627	-1246	-21	9	-23	-53	-24	-29	38
	1976	2019-01-22 13:26:39.52	-157	1626	-1260	-24	9	-27	-40	-9	-31	24
	1977	2019-01-22 13:26:39.53	-168	1613	-1260	-23	0	-25	-42	-21	-21	31
	1978	2019-01-22 13:26:39.54	-163	1616	-1255	-16	-9	-25	-18	2	-20	8
	1979	2019-01-22 13:26:39.55	-165	1614	-1248	-14	-6	-20	-24	-5	-19	14
	1980	2019-01-22 13:26:39.56	-159	1620	-1240	-13	-4	-14	-23	4	-27	9
	1981	2019-01-22 13:26:39.57	-172	1618	-1233	-11	5	-9	-41	-12	-29	26
	1982	2019-01-22 13:26:39.58	-166	1617	-1247	-8	7	-5	-50	-15	-35	32
	1983	2019-01-22 13:26:39.59	-167	1617	-1256	-6	8	1	-66	-32	-34	49
	1984	2019-01-22 13:26:39.60	-162	1622	-1248	0	5	2	-35	-4	-31	19
	1985	2019-01-22 13:26:39.61	-160	1624	-1252	5	5	5	-30	-13	-17	21
	1986	2019-01-22 13:26:39.62	-167	1629	-1255	10	1	4	-28	-5	-23	16
	1987	2019-01-22 13:26:39.63	-161	1626	-1245	11	2	0	-40	-22	-18	31
	1988	2019-01-22 13:26:39.64	-157	1630	-1241	13	7	-5	-37	-15	-22	26
	1989	2019-01-22 13:26:39.65	-165	1622	-1257	11	5	-9	-52	-27	-25	39
	1990	2019-01-22 13:26:39.66	-158	1615	-1257	11	3	-13	-37	-2	-35	19
	1991	2019-01-22 13:26:39.67	-161	1602	-1256	15	-1	-15	-38	0	-38	19
	1992	2019-01-22 13:26:39.68	-159	1606	-1248	14	-2	-15	-21	28	-49	-3
	1993	2019-01-22 13:26:39.69	-160	1607	-1247	11	3	-15	-33	5	-38	14
	1994	2019-01-22 13:26:39.70	-151	1599	-1240	6	8	-13	-35	-5	-30	20
[truncated: 3,638 more rows]
