# Supplementary material for: Evaluating the stress-response of dental students to the dental school environment
Source: PeerJ. 2020 May 6;8:e8981. doi: 10.7717/peerj.8981 (PMC7210805; doi:10.7717/peerj.8981)
Supplement: Supplemental Information 1 [file peerj-08-8981-s001.zip › 9-1- IV.csv]

// Data mode : Full
// Data quality : High
// Acceleration sensor's range : 16g
// Gyroscope sensor's range : 2000dps
//
//ARTIFACT	NUM	DATE	ACC_X	ACC_Y	ACC_Z	GYRO_X	GYRO_Y	GYRO_Z	EOG_L	EOG_R	EOG_H	EOG_V
	1	2019-01-15 15:04:55.83	-567	1472	-1393	-187	207	115	-1079	-1255	176	1167
	2	2019-01-15 15:04:55.84	-561	1454	-1431	-130	218	97	-903	-1024	121	963
	3	2019-01-15 15:04:55.85	-568	1440	-1424	-83	243	69	-313	-406	93	359
	4	2019-01-15 15:04:55.86	-566	1443	-1453	-32	246	39	673	610	63	-641
	5	2019-01-15 15:04:55.87	-561	1437	-1468	23	227	22	1501	1462	39	-1481
	6	2019-01-15 15:04:55.88	-563	1442	-1470	45	213	8	1696	1746	-50	-1721
	7	2019-01-15 15:04:55.89	-562	1427	-1464	40	207	-21	1480	1366	114	-1423
	8	2019-01-15 15:04:55.90	-559	1384	-1472	29	199	-30	1161	1025	136	-1093
	9	2019-01-15 15:04:55.91	-557	1371	-1467	26	177	-41	1112	1072	40	-1092
	10	2019-01-15 15:04:55.92	-557	1361	-1478	21	172	-49	1291	1298	-7	-1294
	11	2019-01-15 15:04:55.93	-561	1345	-1496	8	162	-59	1532	1553	-21	-1542
	12	2019-01-15 15:04:55.94	-558	1329	-1504	-6	156	-55	1741	2047	-306	-1894
	13	2019-01-15 15:04:55.95	-553	1346	-1541	-15	145	-54	1755	2047	-292	-1901
	14	2019-01-15 15:04:55.96	-563	1377	-1535	-35	110	-61	1774	2047	-273	-1910
	15	2019-01-15 15:04:55.97	-569	1392	-1529	-54	92	-60	1768	2047	-279	-1907
	16	2019-01-15 15:04:55.98	-581	1396	-1515	-63	73	-79	1742	2047	-305	-1894
	17	2019-01-15 15:04:55.99	-583	1383	-1500	-59	59	-81	1664	2029	-365	-1846
	18	2019-01-15 15:04:56.00	-594	1407	-1480	-43	41	-89	1534	2047	-513	-1790
	19	2019-01-15 15:04:56.01	-596	1439	-1473	-21	30	-114	1547	2047	-500	-1797
	20	2019-01-15 15:04:56.02	-606	1438	-1461	-10	34	-146	1531	2035	-504	-1783
	21	2019-01-15 15:04:56.03	-623	1459	-1453	-6	47	-180	1355	2047	-692	-1701
	22	2019-01-15 15:04:56.04	-628	1537	-1420	-2	56	-225	1173	2046	-873	-1609
	23	2019-01-15 15:04:56.05	-631	1715	-1329	15	69	-332	1082	-372	1454	-355
	24	2019-01-15 15:04:56.06	-608	2062	-1277	68	118	-567	1054	18	1036	-536
	25	2019-01-15 15:04:56.07	-646	2423	-1240	110	215	-948	932	869	63	-900
	26	2019-01-15 15:04:56.08	-698	2696	-1233	109	362	-1469	713	942	-229	-827
	27	2019-01-15 15:04:56.09	-708	2801	-1186	91	536	-2086	598	561	37	-579
	28	2019-01-15 15:04:56.10	-736	2815	-1064	111	697	-2746	573	244	329	-408
	29	2019-01-15 15:04:56.11	-743	2769	-1005	170	862	-3424	749	238	511	-493
	30	2019-01-15 15:04:56.12	-720	2176	-1213	98	1319	-4709	1252	721	531	-986
	31	2019-01-15 15:04:56.13	-640	1824	-1369	56	1506	-5204	1702	1345	357	-1523
	32	2019-01-15 15:04:56.14	-551	1465	-1477	102	1541	-5548	1698	1659	39	-1678
	33	2019-01-15 15:04:56.15	-479	1216	-1513	191	1473	-5777	1642	1476	166	-1559
	34	2019-01-15 15:04:56.16	-439	1015	-1558	216	1400	-5898	1181	902	279	-1041
	35	2019-01-15 15:04:56.17	-438	769	-1640	142	1364	-5925	373	161	212	-267
	36	2019-01-15 15:04:56.18	-409	507	-1689	44	1316	-5834	-569	-709	140	639
	37	2019-01-15 15:04:56.19	-417	370	-1662	19	1208	-5664	-1336	-1415	79	1375
	38	2019-01-15 15:04:56.20	-423	318	-1609	49	1058	-5445	-1768	-1812	44	1790
	39	2019-01-15 15:04:56.21	-467	226	-1622	39	978	-5182	-1952	-1975	23	1963
	40	2019-01-15 15:04:56.22	-539	98	-1648	-43	981	-4881	-1995	-2007	12	2001
	41	2019-01-15 15:04:56.23	-618	-42	-1734	-122	993	-4527	-1982	-1986	4	1984
	42	2019-01-15 15:04:56.24	-686	-168	-1725	-149	943	-4114	-1963	-1965	2	1964
	43	2019-01-15 15:04:56.25	-768	-246	-1665	-117	864	-3650	-1955	-1957	2	1956
	44	2019-01-15 15:04:56.26	-871	-281	-1637	-65	803	-3158	-1945	-1938	-7	1941
	45	2019-01-15 15:04:56.27	-906	-280	-1638	-45	803	-2692	-1791	-1721	-70	1756
	46	2019-01-15 15:04:56.28	-928	-252	-1593	-39	840	-2248	-1478	-1346	-132	1412
	47	2019-01-15 15:04:56.29	-945	-165	-1637	-36	882	-1833	-1250	-1059	-191	1154
	48	2019-01-15 15:04:56.30	-939	-34	-1687	-29	888	-1477	-1143	-881	-262	1012
	49	2019-01-15 15:04:56.31	-944	92	-1718	1	870	-1183	-813	-458	-355	635
	50	2019-01-15 15:04:56.32	-943	225	-1774	19	834	-964	78	575	-497	-326
	51	2019-01-15 15:04:56.33	-939	345	-1756	15	786	-803	1243	1708	-465	-1475
	52	2019-01-15 15:04:56.34	-949	443	-1803	20	710	-701	1764	2047	-283	-1905
	53	2019-01-15 15:04:56.35	-916	480	-1800	17	639	-636	1780	2047	-267	-1913
	54	2019-01-15 15:04:56.36	-916	461	-1787	22	590	-604	1787	2047	-260	-1917
	55	2019-01-15 15:04:56.37	-924	456	-1766	55	553	-593	1788	2047	-259	-1917
	56	2019-01-15 15:04:56.38	-919	436	-1835	85	541	-609	1784	2047	-263	-1915
	57	2019-01-15 15:04:56.39	-910	337	-1809	94	521	-623	1729	2047	-318	-1888
	58	2019-01-15 15:04:56.40	-920	248	-1864	112	502	-625	1228	2031	-803	-1629
	59	2019-01-15 15:04:56.41	-925	187	-1897	116	451	-612	542	-726	1268	92
	60	2019-01-15 15:04:56.42	-917	88	-1901	113	389	-583	53	-1095	1148	521
	61	2019-01-15 15:04:56.43	-897	40	-1908	106	329	-535	-596	-960	364	778
	62	2019-01-15 15:04:56.44	-898	-4	-1921	77	273	-477	-1211	-1132	-79	1171
	63	2019-01-15 15:04:56.45	-914	-44	-1945	39	242	-402	-1644	-1477	-167	1560
	64	2019-01-15 15:04:56.46	-910	-123	-1965	17	212	-316	-1746	-1616	-130	1681
	65	2019-01-15 15:04:56.47	-913	-182	-1981	26	180	-209	-1579	-1511	-68	1545
	66	2019-01-15 15:04:56.48	-900	-216	-1984	57	147	-76	-1394	-1376	-18	1385
	67	2019-01-15 15:04:56.49	-869	-205	-1959	94	123	81	-1200	-1222	22	1211
	68	2019-01-15 15:04:56.50	-841	-178	-1930	102	115	260	-1125	-1198	73	1161
	69	2019-01-15 15:04:56.51	-809	-179	-1931	61	110	448	-1287	-1397	110	1342
	70	2019-01-15 15:04:56.52	-769	-213	-1961	0	97	652	-1525	-1632	107	1578
	71	2019-01-15 15:04:56.53	-724	-279	-1974	-43	86	869	-1758	-1819	61	1788
	72	2019-01-15 15:04:56.54	-674	-372	-1951	-91	50	1125	-1900	-1929	29	1914
	73	2019-01-15 15:04:56.55	-654	-487	-2022	-157	-8	1430	-1961	-1972	11	1966
	74	2019-01-15 15:04:56.56	-633	-628	-2091	-220	-96	1777	-1971	-1976	5	1973
	75	2019-01-15 15:04:56.57	-595	-750	-2083	-243	-209	2172	-1963	-1966	3	1964
	76	2019-01-15 15:04:56.58	-559	-797	-2130	-225	-370	2588	-1953	-1958	5	1955
	77	2019-01-15 15:04:56.59	-497	-745	-2047	-159	-562	3012	-1946	-1953	7	1949
	78	2019-01-15 15:04:56.60	-463	-565	-1980	-44	-731	3412	-1888	-1897	9	1892
	79	2019-01-15 15:04:56.61	-428	-356	-1888	19	-861	3742	-1620	-1648	28	1634
	80	2019-01-15 15:04:56.62	-423	-154	-1821	49	-945	4015	-1147	-1219	72	1183
	81	2019-01-15 15:04:56.63	-396	56	-1751	78	-1001	4219	-612	-749	137	680
	82	2019-01-15 15:04:56.64	-383	314	-1655	121	-1015	4339	-108	-333	225	220
	83	2019-01-15 15:04:56.65	-406	587	-1611	138	-969	4377	298	-33	331	-132
	84	2019-01-15 15:04:56.66	-451	767	-1602	97	-869	4341	490	109	381	-299
	85	2019-01-15 15:04:56.67	-514	813	-1683	25	-740	4255	530	99	431	-314
	86	2019-01-15 15:04:56.68	-533	843	-1755	3	-667	4168	495	0	495	-247
	87	2019-01-15 15:04:56.69	-549	981	-1794	75	-685	4050	426	-131	557	-147
	88	2019-01-15 15:04:56.70	-551	1158	-1775	157	-733	3896	326	-255	581	-35
	89	2019-01-15 15:04:56.71	-558	1261	-1713	195	-758	3712	295	-287	582	-4
	90	2019-01-15 15:04:56.72	-581	1357	-1634	197	-743	3507	519	-49	568	-235
	91	2019-01-15 15:04:56.73	-593	1480	-1578	209	-724	3273	914	405	509	-659
	92	2019-01-15 15:04:56.74	-628	1485	-1552	205	-665	3027	1077	621	456	-849
	93	2019-01-15 15:04:56.75	-643	1409	-1608	196	-571	2772	998	543	455	-770
	94	2019-01-15 15:04:56.76	-641	1334	-1716	214	-500	2558	1328	849	479	-1088
	95	2019-01-15 15:04:56.77	-618	1248	-1791	262	-504	2385	1754	1605	149	-1679
	96	2019-01-15 15:04:56.78	-577	1186	-1838	319	-553	2242	1775	2047	-272	-1911
	97	2019-01-15 15:04:56.79	-578	1163	-1866	357	-599	2116	1788	2047	-259	-1917
	98	2019-01-15 15:04:56.80	-581	1134	-1850	354	-650	2001	1794	2047	-253	-1920
	99	2019-01-15 15:04:56.81	-582	1102	-1782	329	-701	1904	1796	2047	-251	-1921
	100	2019-01-15 15:04:56.82	-594	1117	-1711	308	-729	1813	1798	2047	-249	-1922
	101	2019-01-15 15:04:56.83	-616	1146	-1634	288	-722	1700	1798	2047	-249	-1922
	102	2019-01-15 15:04:56.84	-627	1149	-1557	254	-683	1571	1782	2047	-265	-1914
	103	2019-01-15 15:04:56.85	-643	1124	-1518	208	-595	1435	1679	2047	-368	-1863
	104	2019-01-15 15:04:56.86	-660	1102	-1549	163	-502	1300	1349	-390	1739	-479
	105	2019-01-15 15:04:56.87	-675	1090	-1591	116	-424	1180	848	-815	1663	-16
	106	2019-01-15 15:04:56.88	-676	1093	-1626	76	-365	1075	718	-93	811	-312
	107	2019-01-15 15:04:56.89	-674	1111	-1616	42	-327	969	980	747	233	-863
	108	2019-01-15 15:04:56.90	-699	1098	-1620	-10	-280	854	1328	1147	181	-1237
	109	2019-01-15 15:04:56.91	-683	1074	-1586	-65	-244	752	1430	1133	297	-1281
	110	2019-01-15 15:04:56.92	-650	1028	-1583	-99	-203	671	1216	932	284	-1074
	111	2019-01-15 15:04:56.93	-646	995	-1586	-119	-167	600	895	711	184	-803
	112	2019-01-15 15:04:56.94	-629	1001	-1570	-131	-116	533	704	564	140	-634
	113	2019-01-15 15:04:56.95	-606	976	-1609	-150	-59	464	667	465	202	-566
	114	2019-01-15 15:04:56.96	-575	958	-1596	-162	-23	403	348	103	245	-225
	115	2019-01-15 15:04:56.97	-569	931	-1575	-166	21	351	-11	-227	216	119
	116	2019-01-15 15:04:56.98	-551	890	-1573	-177	68	310	-309	-429	120	369
	117	2019-01-15 15:04:56.99	-522	864	-1662	-187	107	281	-407	-468	61	437
	118	2019-01-15 15:04:57.00	-484	884	-1702	-190	132	269	-286	-342	56	314
	119	2019-01-15 15:04:57.01	-476	918	-1674	-176	174	252	-90	-163	73	126
	120	2019-01-15 15:04:57.02	-480	947	-1773	-191	201	235	-120	-196	76	158
	121	2019-01-15 15:04:57.03	-494	944	-1764	-231	195	227	-248	-298	50	273
	122	2019-01-15 15:04:57.04	-520	908	-1703	-266	208	251	-264	-265	1	264
	123	2019-01-15 15:04:57.05	-547	880	-1706	-301	219	310	-230	-207	-23	218
	124	2019-01-15 15:04:57.06	-552	924	-1735	-330	208	396	-238	-240	2	239
	125	2019-01-15 15:04:57.07	-538	1004	-1696	-332	176	467	-291	-338	47	314
	126	2019-01-15 15:04:57.08	-522	1089	-1647	-309	159	513	-323	-386	63	354
	127	2019-01-15 15:04:57.09	-497	1168	-1610	-283	157	534	-296	-374	78	335
	128	2019-01-15 15:04:57.10	-492	1232	-1586	-262	164	519	-254	-342	88	298
	129	2019-01-15 15:04:57.11	-470	1269	-1582	-248	185	484	-132	-229	97	180
	130	2019-01-15 15:04:57.12	-463	1259	-1584	-253	213	433	-6	-88	82	47
	131	2019-01-15 15:04:57.13	-453	1256	-1605	-253	239	378	80	41	39	-60
	132	2019-01-15 15:04:57.14	-436	1311	-1617	-257	270	317	86	116	-30	-101
	133	2019-01-15 15:04:57.15	-441	1348	-1611	-258	281	241	169	234	-65	-201
	134	2019-01-15 15:04:57.16	-421	1311	-1588	-253	298	178	322	400	-78	-361
	135	2019-01-15 15:04:57.17	-403	1297	-1607	-237	319	125	357	421	-64	-389
	136	2019-01-15 15:04:57.18	-393	1295	-1630	-216	325	89	218	279	-61	-248
	137	2019-01-15 15:04:57.19	-371	1249	-1618	-200	321	57	34	112	-78	-73
	138	2019-01-15 15:04:57.20	-359	1196	-1599	-183	320	39	-68	60	-128	4
	139	2019-01-15 15:04:57.21	-333	1206	-1611	-175	325	36	294	442	-148	-368
	140	2019-01-15 15:04:57.22	-324	1240	-1626	-185	308	23	636	775	-139	-705
	141	2019-01-15 15:04:57.23	-311	1253	-1627	-214	302	12	682	782	-100	-732
	142	2019-01-15 15:04:57.24	-305	1272	-1637	-234	291	-6	533	602	-69	-567
	143	2019-01-15 15:04:57.25	-302	1251	-1655	-237	286	-22	381	430	-49	-405
	144	2019-01-15 15:04:57.26	-298	1254	-1666	-218	269	-35	284	342	-58	-313
	145	2019-01-15 15:04:57.27	-312	1251	-1687	-185	248	-47	185	261	-76	-223
	146	2019-01-15 15:04:57.28	-312	1225	-1715	-160	211	-59	97	199	-102	-148
	147	2019-01-15 15:04:57.29	-328	1227	-1718	-154	166	-66	57	173	-116	-115
	148	2019-01-15 15:04:57.30	-328	1194	-1696	-162	130	-55	17	149	-132	-83
	149	2019-01-15 15:04:57.31	-347	1204	-1690	-154	99	-42	653	780	-127	-716
	150	2019-01-15 15:04:57.32	-342	1234	-1665	-141	64	-35	1739	2047	-308	-1893
	151	2019-01-15 15:04:57.33	-337	1242	-1649	-129	47	-32	1790	2047	-257	-1918
	152	2019-01-15 15:04:57.34	-342	1242	-1628	-94	41	-24	1804	2047	-243	-1925
	153	2019-01-15 15:04:57.35	-351	1278	-1654	-65	50	-20	1789	2047	-258	-1918
	154	2019-01-15 15:04:57.36	-364	1278	-1688	-84	5	-21	1775	2047	-272	-1911
	155	2019-01-15 15:04:57.37	-364	1271	-1656	-80	-20	-19	1694	2037	-343	-1865
	156	2019-01-15 15:04:57.38	-375	1271	-1658	-54	-33	-29	1399	2047	-648	-1723
	157	2019-01-15 15:04:57.39	-384	1240	-1627	-35	-61	-40	975	2047	-1072	-1511
	158	2019-01-15 15:04:57.40	-386	1229	-1610	-13	-73	-47	699	-596	1295	-51
	159	2019-01-15 15:04:57.41	-430	1201	-1646	-25	-78	-56	560	-592	1152	16
	160	2019-01-15 15:04:57.42	-439	1192	-1634	-21	-89	-56	454	27	427	-240
	161	2019-01-15 15:04:57.43	-450	1175	-1626	-10	-87	-49	389	259	130	-324
	162	2019-01-15 15:04:57.44	-453	1164	-1635	-8	-109	-40	357	68	289	-212
	163	2019-01-15 15:04:57.45	-451	1175	-1613	-4	-119	-35	309	-169	478	-70
	164	2019-01-15 15:04:57.46	-450	1180	-1606	-4	-116	-23	234	-310	544	38
	165	2019-01-15 15:04:57.47	-444	1182	-1578	-12	-113	-16	140	-425	565	142
	166	2019-01-15 15:04:57.48	-454	1191	-1575	-12	-97	-24	48	-522	570	237
	167	2019-01-15 15:04:57.49	-444	1197	-1562	-8	-79	-33	-27	-593	566	310
	168	2019-01-15 15:04:57.50	-462	1187	-1582	-1	-61	-48	-94	-646	552	370
	169	2019-01-15 15:04:57.51	-455	1194	-1599	5	-36	-56	-149	-664	515	406
	170	2019-01-15 15:04:57.52	-471	1177	-1621	-5	-20	-60	-204	-673	469	438
	171	2019-01-15 15:04:57.53	-466	1168	-1613	-23	-15	-59	-254	-692	438	473
	172	2019-01-15 15:04:57.54	-465	1164	-1600	-27	0	-43	-293	-706	413	499
	173	2019-01-15 15:04:57.55	-451	1194	-1623	-24	6	-45	-331	-709	378	520
	174	2019-01-15 15:04:57.56	-440	1209	-1607	-20	2	-53	-361	-690	329	525
	175	2019-01-15 15:04:57.57	-443	1211	-1617	-24	25	-53	-383	-660	277	521
	176	2019-01-15 15:04:57.58	-444	1201	-1598	-22	25	-59	-391	-633	242	512
	177	2019-01-15 15:04:57.59	-437	1206	-1598	-17	26	-65	-407	-637	230	522
	178	2019-01-15 15:04:57.60	-427	1200	-1585	-14	28	-66	-445	-670	225	557
	179	2019-01-15 15:04:57.61	-429	1182	-1595	-15	30	-64	-512	-716	204	614
	180	2019-01-15 15:04:57.62	-426	1189	-1617	-13	31	-55	-592	-752	160	672
	181	2019-01-15 15:04:57.63	-424	1177	-1624	-20	29	-36	-672	-792	120	732
	182	2019-01-15 15:04:57.64	-435	1166	-1631	-33	20	-11	-733	-826	93	779
	183	2019-01-15 15:04:57.65	-422	1209	-1642	-36	4	10	-764	-823	59	793
	184	2019-01-15 15:04:57.66	-427	1236	-1632	-43	-2	27	-791	-809	18	800
	185	2019-01-15 15:04:57.67	-422	1238	-1625	-52	-6	27	-824	-814	-10	819
	186	2019-01-15 15:04:57.68	-420	1238	-1619	-65	0	20	-835	-805	-30	820
	187	2019-01-15 15:04:57.69	-424	1233	-1614	-67	4	18	-833	-800	-33	816
	188	2019-01-15 15:04:57.70	-425	1217	-1595	-58	6	12	-821	-777	-44	799
	189	2019-01-15 15:04:57.71	-428	1216	-1590	-50	17	15	-802	-735	-67	768
	190	2019-01-15 15:04:57.72	-423	1238	-1593	-43	19	6	-778	-694	-84	736
	191	2019-01-15 15:04:57.73	-427	1240	-1586	-40	12	0	-761	-685	-76	723
	192	2019-01-15 15:04:57.74	-412	1267	-1590	-46	18	-7	-751	-700	-51	725
	193	2019-01-15 15:04:57.75	-409	1266	-1611	-59	25	-23	-754	-733	-21	743
	194	2019-01-15 15:04:57.76	-422	1268	-1613	-66	20	-32	-769	-765	-4	767
	195	2019-01-15 15:04:57.77	-417	1254	-1619	-67	11	-44	-754	-745	-9	749
	196	2019-01-15 15:04:57.78	-413	1243	-1588	-74	6	-49	-724	-702	-22	713
	197	2019-01-15 15:04:57.79	-420	1211	-1588	-70	12	-48	-681	-640	-41	660
	198	2019-01-15 15:04:57.80	-422	1199	-1597	-64	11	-40	-647	-582	-65	614
	199	2019-01-15 15:04:57.81	-427	1180	-1592	-55	14	-21	-618	-538	-80	578
	200	2019-01-15 15:04:57.82	-421	1195	-1618	-43	15	-5	-553	-476	-77	514
	201	2019-01-15 15:04:57.83	-418	1228	-1601	-33	10	12	-436	-372	-64	404
	202	2019-01-15 15:04:57.84	-404	1271	-1591	-25	9	5	-320	-262	-58	291
	203	2019-01-15 15:04:57.85	-400	1296	-1589	-36	26	-3	-231	-175	-56	203
	204	2019-01-15 15:04:57.86	-409	1293	-1592	-47	25	-34	-197	-135	-62	166
	205	2019-01-15 15:04:57.87	-414	1268	-1592	-48	23	-55	-218	-147	-71	182
	206	2019-01-15 15:04:57.88	-418	1250	-1596	-38	16	-76	-242	-166	-76	204
	207	2019-01-15 15:04:57.89	-428	1211	-1608	-44	17	-71	-244	-164	-80	204
	208	2019-01-15 15:04:57.90	-424	1190	-1613	-44	15	-63	-202	-128	-74	165
	209	2019-01-15 15:04:57.91	-417	1204	-1608	-43	10	-42	-195	-116	-79	155
	210	2019-01-15 15:04:57.92	-413	1214	-1608	-37	-1	-32	-244	-157	-87	200
	211	2019-01-15 15:04:57.93	-410	1264	-1610	-38	-2	-28	-293	-203	-90	248
	212	2019-01-15 15:04:57.94	-404	1282	-1606	-47	-20	-43	-283	-207	-76	245
	213	2019-01-15 15:04:57.95	-409	1266	-1602	-52	-25	-44	-248	-177	-71	212
	214	2019-01-15 15:04:57.96	-415	1272	-1611	-51	-30	-54	-217	-144	-73	180
	215	2019-01-15 15:04:57.97	-418	1251	-1601	-47	-36	-64	-181	-119	-62	150
	216	2019-01-15 15:04:57.98	-423	1221	-1585	-39	-36	-63	-146	-83	-63	114
	217	2019-01-15 15:04:57.99	-438	1208	-1584	-30	-32	-55	-136	-64	-72	100
	218	2019-01-15 15:04:58.00	-434	1194	-1590	-21	-27	-45	-132	-62	-70	97
	219	2019-01-15 15:04:58.01	-429	1214	-1608	-16	-17	-32	-131	-76	-55	103
	220	2019-01-15 15:04:58.02	-420	1217	-1602	-11	-27	-28	-137	-104	-33	120
	221	2019-01-15 15:04:58.03	-431	1234	-1614	-11	-23	-24	-150	-128	-22	139
	222	2019-01-15 15:04:58.04	-421	1261	-1621	-12	-35	-30	-150	-137	-13	143
	223	2019-01-15 15:04:58.05	-422	1236	-1588	-11	-48	-41	-150	-135	-15	142
	224	2019-01-15 15:04:58.06	-434	1230	-1591	2	-47	-47	-166	-142	-24	154
	225	2019-01-15 15:04:58.07	-441	1229	-1598	14	-41	-47	-184	-148	-36	166
	226	2019-01-15 15:04:58.08	-447	1193	-1583	24	-41	-46	-175	-123	-52	149
	227	2019-01-15 15:04:58.09	-450	1207	-1591	27	-30	-34	-160	-102	-58	131
	228	2019-01-15 15:04:58.10	-449	1200	-1600	23	-20	-26	-147	-97	-50	122
	229	2019-01-15 15:04:58.11	-447	1201	-1591	23	-15	-19	-161	-129	-32	145
	230	2019-01-15 15:04:58.12	-451	1204	-1600	23	-10	-11	-189	-171	-18	180
	231	2019-01-15 15:04:58.13	-436	1204	-1594	15	-14	-12	-218	-198	-20	208
	232	2019-01-15 15:04:58.14	-441	1206	-1589	9	-21	-14	-227	-203	-24	215
	233	2019-01-15 15:04:58.15	-436	1218	-1595	5	-17	-16	-218	-194	-24	206
	234	2019-01-15 15:04:58.16	-434	1229	-1585	1	-23	-24	-192	-172	-20	182
	235	2019-01-15 15:04:58.17	-429	1242	-1593	-9	-25	-42	-182	-168	-14	175
	236	2019-01-15 15:04:58.18	-441	1238	-1590	-16	-18	-58	-175	-162	-13	168
	237	2019-01-15 15:04:58.19	-449	1213	-1590	-11	-17	-70	-181	-160	-21	170
	238	2019-01-15 15:04:58.20	-459	1209	-1602	-2	-19	-74	-199	-155	-44	177
	239	2019-01-15 15:04:58.21	-456	1210	-1605	-2	-13	-70	-230	-165	-65	197
	240	2019-01-15 15:04:58.22	-464	1197	-1600	-6	-14	-66	-253	-174	-79	213
	241	2019-01-15 15:04:58.23	-457	1179	-1584	-10	-19	-59	-237	-159	-78	198
	242	2019-01-15 15:04:58.24	-460	1196	-1596	-19	-9	-43	-211	-140	-71	175
	243	2019-01-15 15:04:58.25	-455	1211	-1597	-25	-15	-39	-190	-123	-67	156
	244	2019-01-15 15:04:58.26	-458	1227	-1600	-30	-17	-40	-190	-124	-66	157
	245	2019-01-15 15:04:58.27	-438	1230	-1597	-36	-26	-48	-185	-130	-55	157
	246	2019-01-15 15:04:58.28	-450	1220	-1581	-30	-21	-57	-178	-118	-60	148
	247	2019-01-15 15:04:58.29	-454	1203	-1582	-15	-22	-63	-178	-109	-69	143
	248	2019-01-15 15:04:58.30	-460	1197	-1580	-4	-11	-56	-184	-110	-74	147
	249	2019-01-15 15:04:58.31	-459	1190	-1577	5	-5	-39	-190	-118	-72	154
	250	2019-01-15 15:04:58.32	-452	1197	-1594	8	7	-26	-195	-136	-59	165
	251	2019-01-15 15:04:58.33	-453	1208	-1591	9	9	-21	-200	-149	-51	174
	252	2019-01-15 15:04:58.34	-455	1240	-1607	9	6	-19	-193	-142	-51	167
	253	2019-01-15 15:04:58.35	-450	1237	-1599	3	-1	-23	-192	-124	-68	158
	254	2019-01-15 15:04:58.36	-445	1220	-1594	4	-2	-28	-207	-129	-78	168
	255	2019-01-15 15:04:58.37	-454	1242	-1596	8	4	-30	-210	-126	-84	168
	256	2019-01-15 15:04:58.38	-448	1214	-1583	11	-7	-41	-204	-101	-103	152
	257	2019-01-15 15:04:58.39	-455	1227	-1580	23	-3	-47	-201	-84	-117	142
	258	2019-01-15 15:04:58.40	-454	1227	-1594	30	11	-49	-200	-82	-118	141
	259	2019-01-15 15:04:58.41	-460	1206	-1598	37	6	-60	-191	-82	-109	136
	260	2019-01-15 15:04:58.42	-468	1183	-1601	41	15	-51	-192	-93	-99	142
	261	2019-01-15 15:04:58.43	-469	1175	-1585	48	15	-40	-190	-96	-94	143
	262	2019-01-15 15:04:58.44	-461	1186	-1576	54	19	-24	-187	-86	-101	136
	263	2019-01-15 15:04:58.45	-456	1194	-1560	53	23	-12	-190	-95	-95	142
	264	2019-01-15 15:04:58.46	-452	1204	-1576	47	33	-2	-198	-108	-90	153
	265	2019-01-15 15:04:58.47	-457	1196	-1587	40	40	-3	-213	-122	-91	167
	266	2019-01-15 15:04:58.48	-462	1195	-1587	42	52	3	-219	-124	-95	171
	267	2019-01-15 15:04:58.49	-454	1206	-1607	43	54	2	-220	-129	-91	174
	268	2019-01-15 15:04:58.50	-445	1213	-1609	42	57	-1	-211	-122	-89	166
	269	2019-01-15 15:04:58.51	-460	1211	-1602	34	50	-10	-196	-110	-86	153
	270	2019-01-15 15:04:58.52	-451	1203	-1596	26	54	-10	-170	-89	-81	129
	271	2019-01-15 15:04:58.53	-447	1209	-1596	24	47	-10	-128	-49	-79	88
	272	2019-01-15 15:04:58.54	-452	1205	-1603	16	58	-1	-89	-10	-79	49
	273	2019-01-15 15:04:58.55	-452	1199	-1600	13	49	-3	-96	-8	-88	52
	274	2019-01-15 15:04:58.56	-451	1206	-1610	11	48	-2	-148	-49	-99	98
	275	2019-01-15 15:04:58.57	-439	1212	-1612	12	47	0	-199	-93	-106	146
	276	2019-01-15 15:04:58.58	-432	1227	-1615	15	44	-3	-215	-117	-98	166
	277	2019-01-15 15:04:58.59	-436	1242	-1618	16	35	-19	-180	-96	-84	138
	278	2019-01-15 15:04:58.60	-438	1233	-1611	10	31	-35	-149	-71	-78	110
	279	2019-01-15 15:04:58.61	-431	1222	-1609	-2	29	-44	-124	-38	-86	81
	280	2019-01-15 15:04:58.62	-436	1221	-1607	-10	23	-53	-97	-24	-73	60
	281	2019-01-15 15:04:58.63	-432	1217	-1612	-14	25	-52	-83	-26	-57	54
	282	2019-01-15 15:04:58.64	-448	1197	-1592	-19	20	-63	-66	-9	-57	37
	283	2019-01-15 15:04:58.65	-445	1183	-1609	-16	25	-60	-61	8	-69	26
	284	2019-01-15 15:04:58.66	-443	1161	-1607	-7	25	-48	-57	11	-68	23
	285	2019-01-15 15:04:58.67	-440	1173	-1608	2	26	-38	-58	21	-79	18
	286	2019-01-15 15:04:58.68	-442	1172	-1594	6	21	-30	-64	21	-85	21
	287	2019-01-15 15:04:58.69	-437	1207	-1601	8	23	-33	-59	20	-79	19
	288	2019-01-15 15:04:58.70	-436	1213	-1609	-2	23	-35	-42	22	-64	10
	289	2019-01-15 15:04:58.71	-445	1213	-1608	-18	25	-44	-23	46	-69	-11
	290	2019-01-15 15:04:58.72	-444	1191	-1610	-27	20	-51	-6	76	-82	-35
	291	2019-01-15 15:04:58.73	-446	1194	-1608	-32	24	-52	-1	86	-87	-42
	292	2019-01-15 15:04:58.74	-446	1202	-1608	-31	24	-52	-4	71	-75	-33
	293	2019-01-15 15:04:58.75	-445	1196	-1607	-36	19	-49	-6	51	-57	-22
	294	2019-01-15 15:04:58.76	-447	1193	-1615	-38	20	-42	1	49	-48	-25
	295	2019-01-15 15:04:58.77	-448	1201	-1617	-38	20	-30	4	56	-52	-30
	296	2019-01-15 15:04:58.78	-448	1194	-1620	-36	17	-18	12	76	-64	-44
	297	2019-01-15 15:04:58.79	-442	1193	-1624	-35	14	-4	11	87	-76	-49
	298	2019-01-15 15:04:58.80	-437	1217	-1611	-26	5	-4	14	78	-64	-46
	299	2019-01-15 15:04:58.81	-433	1231	-1608	-20	3	-5	27	75	-48	-51
	300	2019-01-15 15:04:58.82	-436	1233	-1598	-18	1	-19	32	68	-36	-50
	301	2019-01-15 15:04:58.83	-433	1228	-1597	-18	5	-28	30	66	-36	-48
	302	2019-01-15 15:04:58.84	-447	1203	-1589	-11	10	-37	24	68	-44	-46
	303	2019-01-15 15:04:58.85	-445	1206	-1597	-4	4	-38	17	67	-50	-42
	304	2019-01-15 15:04:58.86	-458	1193	-1595	-1	15	-25	36	95	-59	-65
	305	2019-01-15 15:04:58.87	-447	1197	-1611	-1	19	-16	52	124	-72	-88
	306	2019-01-15 15:04:58.88	-447	1200	-1614	-4	20	-7	47	128	-81	-87
	307	2019-01-15 15:04:58.89	-434	1197	-1605	-9	24	-2	16	105	-89	-60
	308	2019-01-15 15:04:58.90	-440	1203	-1611	-9	28	6	-7	63	-70	-28
	309	2019-01-15 15:04:58.91	-438	1205	-1610	-6	24	7	-2	54	-56	-26
	310	2019-01-15 15:04:58.92	-425	1198	-1586	-2	27	10	16	79	-63	-47
	311	2019-01-15 15:04:58.93	-417	1218	-1596	14	24	8	28	111	-83	-69
	312	2019-01-15 15:04:58.94	-433	1197	-1577	23	21	5	45	139	-94	-92
	313	2019-01-15 15:04:58.95	-423	1210	-1602	26	37	5	58	146	-88	-102
	314	2019-01-15 15:04:58.96	-431	1207	-1610	32	38	10	81	152	-71	-116
	315	2019-01-15 15:04:58.97	-448	1194	-1616	29	32	10	99	167	-68	-133
	316	2019-01-15 15:04:58.98	-432	1221	-1624	31	28	8	115	189	-74	-152
	317	2019-01-15 15:04:58.99	-433	1210	-1609	31	21	7	101	182	-81	-141
	318	2019-01-15 15:04:59.00	-421	1201	-1621	20	19	5	98	186	-88	-142
	319	2019-01-15 15:04:59.01	-424	1207	-1623	9	14	7	111	174	-63	-142
	320	2019-01-15 15:04:59.02	-424	1201	-1632	14	3	2	121	170	-49	-145
	321	2019-01-15 15:04:59.03	-424	1199	-1632	14	6	1	123	167	-44	-145
	322	2019-01-15 15:04:59.04	-436	1194	-1604	13	-3	-2	102	164	-62	-133
	323	2019-01-15 15:04:59.05	-425	1185	-1569	20	-4	-8	87	154	-67	-120
	324	2019-01-15 15:04:59.06	-425	1204	-1574	26	1	-13	87	139	-52	-113
	325	2019-01-15 15:04:59.07	-432	1185	-1591	26	23	-5	91	142	-51	-116
	326	2019-01-15 15:04:59.08	-440	1199	-1597	32	40	-10	90	168	-78	-129
	327	2019-01-15 15:04:59.09	-433	1198	-1608	36	44	-7	68	170	-102	-119
	328	2019-01-15 15:04:59.10	-427	1202	-1613	36	48	-4	40	148	-108	-94
	329	2019-01-15 15:04:59.11	-431	1217	-1625	31	38	-3	36	132	-96	-84
	330	2019-01-15 15:04:59.12	-431	1198	-1626	26	28	-8	64	136	-72	-100
	331	2019-01-15 15:04:59.13	-429	1199	-1628	19	23	-1	82	142	-60	-112
	332	2019-01-15 15:04:59.14	-423	1209	-1636	14	21	1	80	144	-64	-112
	333	2019-01-15 15:04:59.15	-426	1203	-1620	8	14	-1	74	151	-77	-112
	334	2019-01-15 15:04:59.16	-421	1201	-1615	5	10	-5	71	162	-91	-116
	335	2019-01-15 15:04:59.17	-426	1203	-1617	-2	10	-9	74	170	-96	-122
	336	2019-01-15 15:04:59.18	-426	1191	-1605	-13	10	-4	66	159	-93	-112
	337	2019-01-15 15:04:59.19	-440	1193	-1598	-12	12	-7	71	154	-83	-112
	338	2019-01-15 15:04:59.20	-428	1190	-1606	-3	23	-1	77	154	-77	-115
	339	2019-01-15 15:04:59.21	-431	1197	-1619	5	18	-8	82	156	-74	-119
	340	2019-01-15 15:04:59.22	-426	1197	-1614	7	22	-7	87	164	-77	-125
	341	2019-01-15 15:04:59.23	-429	1203	-1620	17	21	-10	91	176	-85	-133
	342	2019-01-15 15:04:59.24	-430	1203	-1619	20	17	-17	100	178	-78	-139
	343	2019-01-15 15:04:59.25	-426	1198	-1613	15	24	-18	118	185	-67	-151
	344	2019-01-15 15:04:59.26	-433	1184	-1626	7	19	-21	128	198	-70	-163
	345	2019-01-15 15:04:59.27	-431	1179	-1621	-3	13	-19	140	204	-64	-172
	346	2019-01-15 15:04:59.28	-427	1178	-1605	-10	8	-20	157	205	-48	-181
	347	2019-01-15 15:04:59.29	-419	1174	-1605	-16	11	-17	165	193	-28	-179
	348	2019-01-15 15:04:59.30	-419	1181	-1598	-22	22	-16	171	204	-33	-187
	349	2019-01-15 15:04:59.31	-416	1199	-1608	-21	22	-18	165	204	-39	-184
	350	2019-01-15 15:04:59.32	-402	1202	-1608	-20	23	-24	148	181	-33	-164
	351	2019-01-15 15:04:59.33	-406	1203	-1617	-10	25	-35	133	164	-31	-148
	352	2019-01-15 15:04:59.34	-407	1194	-1624	2	28	-36	135	156	-21	-145
	353	2019-01-15 15:04:59.35	-422	1190	-1636	7	27	-31	144	154	-10	-149
	354	2019-01-15 15:04:59.36	-417	1175	-1640	6	16	-31	128	139	-11	-133
	355	2019-01-15 15:04:59.37	-420	1179	-1625	1	18	-23	122	141	-19	-131
	356	2019-01-15 15:04:59.38	-418	1183	-1626	-7	18	-16	133	152	-19	-142
	357	2019-01-15 15:04:59.39	-418	1180	-1619	-14	9	-13	131	157	-26	-144
	358	2019-01-15 15:04:59.40	-419	1180	-1612	-17	17	-3	119	160	-41	-139
	359	2019-01-15 15:04:59.41	-407	1195	-1614	-16	19	-4	118	170	-52	-144
	360	2019-01-15 15:04:59.42	-403	1207	-1621	-12	26	-3	114	153	-39	-133
	361	2019-01-15 15:04:59.43	-400	1209	-1620	0	26	-2	115	149	-34	-132
	362	2019-01-15 15:04:59.44	-411	1219	-1625	10	24	-5	111	143	-32	-127
	363	2019-01-15 15:04:59.45	-411	1216	-1635	18	21	1	100	135	-35	-117
	364	2019-01-15 15:04:59.46	-410	1206	-1643	23	13	-7	99	121	-22	-110
	365	2019-01-15 15:04:59.47	-405	1187	-1644	22	2	-1	102	112	-10	-107
	366	2019-01-15 15:04:59.48	-401	1194	-1642	23	2	1	107	110	-3	-108
	367	2019-01-15 15:04:59.49	-406	1189	-1631	23	-10	1	106	108	-2	-107
	368	2019-01-15 15:04:59.50	-396	1193	-1620	20	-9	-5	120	114	6	-117
	369	2019-01-15 15:04:59.51	-400	1181	-1608	21	0	-9	139	127	12	-133
	370	2019-01-15 15:04:59.52	-413	1179	-1608	21	9	-12	144	133	11	-138
	371	2019-01-15 15:04:59.53	-406	1176	-1615	24	20	-14	132	113	19	-122
	372	2019-01-15 15:04:59.54	-404	1156	-1613	29	17	-14	100	87	13	-93
	373	2019-01-15 15:04:59.55	-399	1162	-1617	33	10	-13	73	74	-1	-73
	374	2019-01-15 15:04:59.56	-404	1159	-1629	28	6	-10	68	71	-3	-69
	375	2019-01-15 15:04:59.57	-410	1158	-1630	20	7	-1	73	71	2	-72
	376	2019-01-15 15:04:59.58	-401	1171	-1638	16	1	4	65	69	-4	-67
	377	2019-01-15 15:04:59.59	-399	1174	-1631	4	-8	4	66	81	-15	-73
	378	2019-01-15 15:04:59.60	-401	1185	-1621	-5	-8	6	69	93	-24	-81
	379	2019-01-15 15:04:59.61	-397	1200	-1614	-14	-10	-1	84	104	-20	-94
	380	2019-01-15 15:04:59.62	-401	1191	-1602	-23	-15	-5	102	109	-7	-105
	381	2019-01-15 15:04:59.63	-395	1189	-1623	-18	-10	-10	93	106	-13	-99
	382	2019-01-15 15:04:59.64	-410	1180	-1640	-17	-13	-19	81	90	-9	-85
	383	2019-01-15 15:04:59.65	-406	1166	-1619	-12	-19	-15	78	96	-18	-87
	384	2019-01-15 15:04:59.66	-400	1173	-1627	-8	-5	-9	79	106	-27	-92
	385	2019-01-15 15:04:59.67	-407	1170	-1614	-11	-12	-15	76	112	-36	-94
	386	2019-01-15 15:04:59.68	-398	1174	-1620	-13	-8	-7	71	109	-38	-90
	387	2019-01-15 15:04:59.69	-400	1176	-1623	-12	-13	-3	64	93	-29	-78
	388	2019-01-15 15:04:59.70	-410	1171	-1629	-10	-18	3	70	82	-12	-76
	389	2019-01-15 15:04:59.71	-407	1185	-1623	-12	-24	6	94	101	-7	-97
	390	2019-01-15 15:04:59.72	-409	1181	-1631	-15	-28	10	102	123	-21	-112
	391	2019-01-15 15:04:59.73	-415	1197	-1625	-24	-28	21	87	130	-43	-108
	392	2019-01-15 15:04:59.74	-407	1209	-1634	-32	-31	19	66	126	-60	-96
	393	2019-01-15 15:04:59.75	-401	1228	-1631	-43	-33	13	53	119	-66	-86
	394	2019-01-15 15:04:59.76	-410	1244	-1644	-54	-37	0	53	121	-68	-87
	395	2019-01-15 15:04:59.77	-412	1236	-1627	-57	-42	-15	59	136	-77	-97
	396	2019-01-15 15:04:59.78	-416	1229	-1625	-48	-51	-32	60	150	-90	-105
	397	2019-01-15 15:04:59.79	-412	1227	-1617	-32	-55	-55	42	142	-100	-92
	398	2019-01-15 15:04:59.80	-424	1213	-1600	-15	-55	-64	41	130	-89	-85
	399	2019-01-15 15:04:59.81	-435	1209	-1604	-2	-54	-67	36	116	-80	-76
	400	2019-01-15 15:04:59.82	-445	1187	-1608	3	-42	-62	33	119	-86	-76
	401	2019-01-15 15:04:59.83	-445	1179	-1613	3	-36	-54	31	113	-82	-72
	402	2019-01-15 15:04:59.84	-431	1185	-1606	4	-28	-41	24	112	-88	-68
	403	2019-01-15 15:04:59.85	-440	1176	-1606	3	-17	-25	32	109	-77	-70
	404	2019-01-15 15:04:59.86	-438	1171	-1606	4	-5	-10	20	88	-68	-54
	405	2019-01-15 15:04:59.87	-425	1178	-1620	2	6	3	12	73	-61	-42
	406	2019-01-15 15:04:59.88	-426	1188	-1623	7	-2	8	0	48	-48	-24
	407	2019-01-15 15:04:59.89	-424	1200	-1630	10	0	10	7	47	-40	-27
	408	2019-01-15 15:04:59.90	-418	1197	-1620	12	-6	-1	0	55	-55	-27
	409	2019-01-15 15:04:59.91	-419	1199	-1620	16	-2	-1	5	65	-60	-35
	410	2019-01-15 15:04:59.92	-422	1191	-1617	22	-11	-14	11	71	-60	-41
	411	2019-01-15 15:04:59.93	-426	1177	-1621	20	-11	-25	1	55	-54	-28
	412	2019-01-15 15:04:59.94	-433	1175	-1619	15	-3	-26	-12	27	-39	-7
	413	2019-01-15 15:04:59.95	-436	1167	-1622	11	-4	-19	-7	16	-23	-4
	414	2019-01-15 15:04:59.96	-437	1173	-1618	0	4	-8	0	22	-22	-11
	415	2019-01-15 15:04:59.97	-437	1176	-1617	-10	1	-2	14	44	-30	-29
	416	2019-01-15 15:04:59.98	-435	1173	-1615	-19	10	4	28	63	-35	-45
	417	2019-01-15 15:04:59.99	-435	1182	-1614	-20	7	1	44	81	-37	-62
	418	2019-01-15 15:05:00.00	-418	1188	-1619	-26	16	12	55	84	-29	-69
	419	2019-01-15 15:05:00.01	-428	1204	-1616	-24	12	5	41	84	-43	-62
	420	2019-01-15 15:05:00.02	-421	1200	-1612	-24	15	2	23	87	-64	-55
	421	2019-01-15 15:05:00.03	-435	1204	-1620	-29	15	-13	20	84	-64	-52
	422	2019-01-15 15:05:00.04	-421	1211	-1613	-28	14	-23	12	68	-56	-40
	423	2019-01-15 15:05:00.05	-424	1200	-1613	-24	16	-30	3	60	-57	-31
	424	2019-01-15 15:05:00.06	-424	1204	-1621	-28	25	-32	2	68	-66	-35
	425	2019-01-15 15:05:00.07	-432	1200	-1622	-30	27	-33	-4	64	-68	-30
	426	2019-01-15 15:05:00.08	-424	1188	-1621	-36	32	-34	-2	77	-79	-37
	427	2019-01-15 15:05:00.09	-426	1196	-1610	-35	31	-28	-10	89	-99	-39
	428	2019-01-15 15:05:00.10	-427	1195	-1611	-38	33	-26	-24	76	-100	-26
	429	2019-01-15 15:05:00.11	-426	1189	-1606	-36	31	-27	-26	65	-91	-19
	430	2019-01-15 15:05:00.12	-412	1197	-1610	-32	29	-23	-25	67	-92	-21
	431	2019-01-15 15:05:00.13	-430	1192	-1605	-32	32	-22	-43	45	-88	-1
	432	2019-01-15 15:05:00.14	-418	1196	-1608	-27	39	-22	-52	23	-75	14
	433	2019-01-15 15:05:00.15	-413	1195	-1626	-20	44	-22	-51	27	-78	12
	434	2019-01-15 15:05:00.16	-415	1199	-1622	-16	39	-19	-45	30	-75	7
	435	2019-01-15 15:05:00.17	-413	1213	-1618	-16	39	-16	-27	53	-80	-13
	436	2019-01-15 15:05:00.18	-415	1221	-1612	-20	42	-23	-9	78	-87	-34
	437	2019-01-15 15:05:00.19	-422	1216	-1632	-26	42	-22	10	90	-80	-50
	438	2019-01-15 15:05:00.20	-411	1207	-1630	-25	36	-23	28	109	-81	-68
	439	2019-01-15 15:05:00.21	-416	1187	-1619	-22	35	-19	44	124	-80	-84
	440	2019-01-15 15:05:00.22	-409	1190	-1632	-17	36	-7	39	114	-75	-76
	441	2019-01-15 15:05:00.23	-412	1199	-1622	-25	32	6	39	110	-71	-74
	442	2019-01-15 15:05:00.24	-414	1205	-1592	-26	39	13	28	106	-78	-67
	443	2019-01-15 15:05:00.25	-397	1207	-1622	-29	43	22	10	78	-68	-44
	444	2019-01-15 15:05:00.26	-411	1214	-1638	-43	42	26	11	67	-56	-39
	445	2019-01-15 15:05:00.27	-418	1231	-1632	-39	30	14	5	57	-52	-31
	446	2019-01-15 15:05:00.28	-402	1240	-1625	-20	29	8	0	37	-37	-18
	447	2019-01-15 15:05:00.29	-413	1228	-1590	-11	27	-7	-16	5	-21	5
	448	2019-01-15 15:05:00.30	-417	1214	-1589	-7	35	-15	3	-16	19	6
	449	2019-01-15 15:05:00.31	-402	1209	-1595	2	52	-16	18	-38	56	10
	450	2019-01-15 15:05:00.32	-411	1230	-1607	13	55	-28	-21	-73	52	47
	451	2019-01-15 15:05:00.33	-416	1199	-1620	3	56	-23	-96	-136	40	116
	452	2019-01-15 15:05:00.34	-386	1186	-1612	5	52	-25	-160	-204	44	182
	453	2019-01-15 15:05:00.35	-393	1210	-1577	22	60	-28	-164	-240	76	202
	454	2019-01-15 15:05:00.36	-405	1182	-1632	35	62	-28	-138	-212	74	175
	455	2019-01-15 15:05:00.37	-395	1183	-1631	31	57	-20	-91	-130	39	110
	456	2019-01-15 15:05:00.38	-386	1197	-1638	27	53	-20	-75	-56	-19	65
	457	2019-01-15 15:05:00.39	-394	1200	-1616	14	46	-20	-81	-2	-79	41
	458	2019-01-15 15:05:00.40	-393	1191	-1622	-3	55	-17	-79	70	-149	4
	459	2019-01-15 15:05:00.41	-386	1190	-1623	-15	55	-21	-58	182	-240	-62
	460	2019-01-15 15:05:00.42	-398	1186	-1633	-7	46	-24	-24	277	-301	-126
	461	2019-01-15 15:05:00.43	-384	1179	-1609	3	50	-24	10	317	-307	-163
	462	2019-01-15 15:05:00.44	-390	1148	-1639	0	45	-14	28	315	-287	-171
	463	2019-01-15 15:05:00.45	-382	1159	-1611	13	34	-7	27	291	-264	-159
	464	2019-01-15 15:05:00.46	-407	1153	-1630	37	38	5	13	243	-230	-128
	465	2019-01-15 15:05:00.47	-389	1150	-1629	33	30	18	6	206	-200	-106
	466	2019-01-15 15:05:00.48	-403	1206	-1618	20	20	21	14	196	-182	-105
	467	2019-01-15 15:05:00.49	-385	1189	-1624	-1	24	20	36	194	-158	-115
	468	2019-01-15 15:05:00.50	-394	1195	-1600	-16	23	15	61	183	-122	-122
	469	2019-01-15 15:05:00.51	-397	1196	-1635	-35	23	12	85	164	-79	-124
	470	2019-01-15 15:05:00.52	-381	1203	-1617	-37	12	5	108	79	29	-93
	471	2019-01-15 15:05:00.53	-397	1186	-1623	-25	26	-6	118	-75	193	-21
	472	2019-01-15 15:05:00.54	-392	1177	-1619	-17	29	-5	112	-185	297	36
	473	2019-01-15 15:05:00.55	-385	1186	-1623	-9	26	-8	125	-196	321	35
	474	2019-01-15 15:05:00.56	-400	1182	-1632	-1	30	-5	148	-171	319	11
	475	2019-01-15 15:05:00.57	-398	1197	-1611	0	35	6	147	-165	312	9
	476	2019-01-15 15:05:00.58	-393	1171	-1577	14	38	10	134	-158	292	12
	477	2019-01-15 15:05:00.59	-379	1165	-1583	29	57	18	126	-142	268	8
	478	2019-01-15 15:05:00.60	-375	1171	-1615	21	68	31	119	-113	232	-3
	479	2019-01-15 15:05:00.61	-374	1214	-1646	0	63	35	111	-86	197	-12
	480	2019-01-15 15:05:00.62	-369	1215	-1643	-22	63	27	102	-62	164	-20
	481	2019-01-15 15:05:00.63	-364	1205	-1620	-23	57	14	110	-45	155	-32
	482	2019-01-15 15:05:00.64	-365	1181	-1652	-17	60	6	116	-13	129	-51
	483	2019-01-15 15:05:00.65	-382	1248	-1641	-31	41	3	114	26	88	-70
	484	2019-01-15 15:05:00.66	-370	1213	-1651	-65	22	-2	100	64	36	-82
	485	2019-01-15 15:05:00.67	-373	1217	-1631	-71	17	-1	103	80	23	-91
	486	2019-01-15 15:05:00.68	-368	1201	-1590	-59	13	-14	97	65	32	-81
	487	2019-01-15 15:05:00.69	-362	1173	-1586	-30	26	-23	81	66	15	-73
	488	2019-01-15 15:05:00.70	-357	1207	-1618	-4	41	-24	59	58	1	-58
	489	2019-01-15 15:05:00.71	-359	1198	-1636	2	43	-28	39	45	-6	-42
	490	2019-01-15 15:05:00.72	-361	1212	-1653	3	32	-30	21	38	-17	-29
	491	2019-01-15 15:05:00.73	-360	1205	-1629	-14	26	-32	15	29	-14	-22
	492	2019-01-15 15:05:00.74	-351	1200	-1636	-28	30	-32	4	14	-10	-9
	493	2019-01-15 15:05:00.75	-362	1198	-1601	-33	16	-35	3	19	-16	-11
	494	2019-01-15 15:05:00.76	-363	1180	-1611	-35	21	-25	4	20	-16	-12
	495	2019-01-15 15:05:00.77	-375	1172	-1604	-24	24	-20	-8	15	-23	-3
	496	2019-01-15 15:05:00.78	-359	1197	-1594	-14	22	-15	-38	-1	-37	19
	497	2019-01-15 15:05:00.79	-356	1186	-1631	-2	25	-18	-45	-3	-42	24
	498	2019-01-15 15:05:00.80	-355	1215	-1621	-3	37	-16	-49	15	-64	17
	499	2019-01-15 15:05:00.81	-364	1198	-1654	-13	27	-29	-60	34	-94	13
	500	2019-01-15 15:05:00.82	-363	1199	-1648	-14	17	-26	-81	23	-104	29
	501	2019-01-15 15:05:00.83	-359	1189	-1622	-8	5	-34	-82	20	-102	31
	502	2019-01-15 15:05:00.84	-356	1199	-1608	-11	7	-27	-75	34	-109	20
	503	2019-01-15 15:05:00.85	-361	1202	-1590	-16	13	-32	-72	49	-121	11
	504	2019-01-15 15:05:00.86	-356	1206	-1631	-39	16	-28	-79	53	-132	13
	505	2019-01-15 15:05:00.87	-348	1177	-1620	-62	10	-27	-96	31	-127	32
	506	2019-01-15 15:05:00.88	-357	1188	-1612	-62	15	-13	-114	10	-124	52
	507	2019-01-15 15:05:00.89	-349	1194	-1622	-49	16	-12	-121	19	-140	51
	508	2019-01-15 15:05:00.90	-344	1198	-1610	-48	13	-3	-121	49	-170	36
	509	2019-01-15 15:05:00.91	-353	1218	-1638	-53	14	7	-139	76	-215	31
	510	2019-01-15 15:05:00.92	-357	1230	-1620	-60	1	2	-154	116	-270	19
	511	2019-01-15 15:05:00.93	-359	1235	-1640	-61	-1	6	-142	137	-279	2
	512	2019-01-15 15:05:00.94	-356	1247	-1628	-57	-11	-7	-143	109	-252	17
	513	2019-01-15 15:05:00.95	-361	1228	-1629	-49	-13	-15	-146	69	-215	38
	514	2019-01-15 15:05:00.96	-361	1252	-1637	-38	-23	-26	-150	38	-188	56
	515	2019-01-15 15:05:00.97	-376	1249	-1627	-35	-27	-32	-149	30	-179	59
	516	2019-01-15 15:05:00.98	-362	1240	-1603	-27	-30	-35	-144	59	-203	42
	517	2019-01-15 15:05:00.99	-365	1216	-1562	-20	-14	-42	-122	102	-224	10
	518	2019-01-15 15:05:01.00	-380	1194	-1625	-33	-9	-36	-116	128	-244	-6
	519	2019-01-15 15:05:01.01	-378	1217	-1573	-28	-13	-30	-132	111	-243	10
	520	2019-01-15 15:05:01.02	-385	1186	-1600	-1	10	-29	-159	79	-238	40
	521	2019-01-15 15:05:01.03	-386	1160	-1574	11	25	-24	-165	74	-239	45
	522	2019-01-15 15:05:01.04	-365	1227	-1629	25	43	-24	-142	78	-220	32
	523	2019-01-15 15:05:01.05	-368	1234	-1623	1	27	-22	-103	98	-201	2
	524	2019-01-15 15:05:01.06	-366	1205	-1617	-18	23	-23	-52	131	-183	-39
	525	2019-01-15 15:05:01.07	-368	1193	-1611	-32	20	-19	-40	139	-179	-49
	526	2019-01-15 15:05:01.08	-364	1204	-1615	-34	22	-21	-25	119	-144	-47
	527	2019-01-15 15:05:01.09	-356	1218	-1604	-20	22	-18	-15	70	-85	-27
	528	2019-01-15 15:05:01.10	-355	1201	-1618	-12	22	-22	16	61	-45	-38
	529	2019-01-15 15:05:01.11	-363	1200	-1648	-16	15	-22	37	84	-47	-60
	530	2019-01-15 15:05:01.12	-363	1220	-1599	-15	3	-22	48	112	-64	-80
	531	2019-01-15 15:05:01.13	-362	1226	-1622	-11	10	-26	52	113	-61	-82
	532	2019-01-15 15:05:01.14	-362	1227	-1619	-23	-1	-31	60	77	-17	-68
	533	2019-01-15 15:05:01.15	-367	1232	-1607	-30	-6	-41	78	32	46	-55
	534	2019-01-15 15:05:01.16	-369	1231	-1610	-28	-9	-46	80	-4	84	-38
	535	2019-01-15 15:05:01.17	-366	1229	-1604	-30	-12	-56	66	-12	78	-27
	536	2019-01-15 15:05:01.18	-370	1239	-1610	-37	-6	-59	42	-12	54	-15
	537	2019-01-15 15:05:01.19	-383	1229	-1608	-46	-7	-60	6	-32	38	13
	538	2019-01-15 15:05:01.20	-380	1222	-1607	-59	-5	-54	-24	-38	14	31
	539	2019-01-15 15:05:01.21	-384	1226	-1616	-64	-2	-50	-39	-24	-15	31
	540	2019-01-15 15:05:01.22	-388	1235	-1614	-62	-2	-45	-56	-9	-47	32
	541	2019-01-15 15:05:01.23	-384	1225	-1599	-56	-2	-41	-80	-7	-73	43
	542	2019-01-15 15:05:01.24	-373	1236	-1599	-37	4	-39	-91	17	-108	37
	543	2019-01-15 15:05:01.25	-376	1219	-1598	-21	9	-40	-101	64	-165	18
	544	2019-01-15 15:05:01.26	-384	1241	-1617	-15	14	-32	-115	104	-219	5
	545	2019-01-15 15:05:01.27	-384	1255	-1621	-5	14	-38	-136	129	-265	3
	546	2019-01-15 15:05:01.28	-387	1247	-1607	-1	10	-44	-157	124	-281	16
	547	2019-01-15 15:05:01.29	-389	1232	-1601	3	14	-45	-179	104	-283	37
	548	2019-01-15 15:05:01.30	-395	1222	-1594	9	24	-54	-200	89	-289	55
	549	2019-01-15 15:05:01.31	-381	1208	-1594	13	26	-51	-217	83	-300	67
	550	2019-01-15 15:05:01.32	-385	1205	-1596	10	33	-44	-217	85	-302	66
	551	2019-01-15 15:05:01.33	-378	1186	-1610	1	49	-27	-206	93	-299	56
	552	2019-01-15 15:05:01.34	-368	1187	-1613	6	44	-21	-192	98	-290	47
	553	2019-01-15 15:05:01.35	-363	1184	-1621	10	44	-14	-192	85	-277	53
	554	2019-01-15 15:05:01.36	-373	1192	-1622	9	40	-18	-208	53	-261	77
	555	2019-01-15 15:05:01.37	-370	1204	-1610	9	39	-12	-236	18	-254	109
	556	2019-01-15 15:05:01.38	-374	1217	-1634	7	27	-16	-254	1	-255	126
	557	2019-01-15 15:05:01.39	-357	1218	-1625	2	20	-20	-264	-11	-253	137
	558	2019-01-15 15:05:01.40	-366	1206	-1637	0	15	-23	-250	-12	-238	131
	559	2019-01-15 15:05:01.41	-367	1218	-1629	0	8	-33	-230	-13	-217	121
	560	2019-01-15 15:05:01.42	-367	1205	-1606	7	3	-38	-230	-12	-218	121
	561	2019-01-15 15:05:01.43	-365	1197	-1599	4	7	-35	-233	-28	-205	130
	562	2019-01-15 15:05:01.44	-365	1193	-1596	-8	18	-33	-237	-36	-201	136
	563	2019-01-15 15:05:01.45	-363	1181	-1598	-11	23	-34	-234	-34	-200	134
	564	2019-01-15 15:05:01.46	-357	1183	-1595	-11	32	-22	-249	-58	-191	153
	565	2019-01-15 15:05:01.47	-350	1189	-1611	-9	43	-18	-258	-73	-185	165
	566	2019-01-15 15:05:01.48	-363	1200	-1618	-6	44	-11	-246	-71	-175	158
	567	2019-01-15 15:05:01.49	-345	1195	-1614	-5	33	-14	-223	-57	-166	140
	568	2019-01-15 15:05:01.50	-351	1205	-1619	-13	32	-2	-206	-55	-151	130
	569	2019-01-15 15:05:01.51	-355	1218	-1634	-15	26	-2	-182	-30	-152	106
	570	2019-01-15 15:05:01.52	-357	1218	-1621	-21	10	-6	-169	-29	-140	99
	571	2019-01-15 15:05:01.53	-360	1205	-1628	-29	15	4	-158	-40	-118	99
	572	2019-01-15 15:05:01.54	-362	1207	-1625	-31	9	11	-152	-33	-119	92
	573	2019-01-15 15:05:01.55	-374	1213	-1618	-30	0	16	-152	-21	-131	86
	574	2019-01-15 15:05:01.56	-358	1214	-1607	-31	-7	22	-149	-19	-130	84
	575	2019-01-15 15:05:01.57	-362	1225	-1609	-28	-8	24	-136	-21	-115	78
	576	2019-01-15 15:05:01.58	-360	1237	-1605	-23	-12	22	-126	-28	-98	77
	577	2019-01-15 15:05:01.59	-359	1222	-1599	-22	-12	21	-114	-23	-91	68
	578	2019-01-15 15:05:01.60	-357	1211	-1599	-21	1	21	-103	-2	-101	52
	579	2019-01-15 15:05:01.61	-356	1219	-1599	-17	8	24	-104	18	-122	43
	580	2019-01-15 15:05:01.62	-359	1224	-1606	-12	13	23	-95	27	-122	34
	581	2019-01-15 15:05:01.63	-353	1226	-1604	-9	24	23	-52	54	-106	-1
	582	2019-01-15 15:05:01.64	-349	1203	-1604	-6	21	28	-2	109	-111	-53
	583	2019-01-15 15:05:01.65	-357	1210	-1607	-4	21	28	35	149	-114	-92
	584	2019-01-15 15:05:01.66	-348	1213	-1618	-6	20	30	60	155	-95	-107
	585	2019-01-15 15:05:01.67	-354	1217	-1604	-11	14	36	76	151	-75	-113
	586	2019-01-15 15:05:01.68	-335	1223	-1608	-17	16	38	80	144	-64	-112
	587	2019-01-15 15:05:01.69	-343	1227	-1613	-25	9	33	70	130	-60	-100
	588	2019-01-15 15:05:01.70	-334	1238	-1613	-28	4	29	57	116	-59	-86
	589	2019-01-15 15:05:01.71	-334	1242	-1612	-30	2	23	55	117	-62	-86
	590	2019-01-15 15:05:01.72	-333	1236	-1599	-24	-4	14	50	113	-63	-81
	591	2019-01-15 15:05:01.73	-335	1236	-1616	-16	-6	11	41	104	-63	-72
	592	2019-01-15 15:05:01.74	-337	1246	-1623	-10	-15	5	37	109	-72	-73
	593	2019-01-15 15:05:01.75	-336	1246	-1618	-8	-17	4	34	120	-86	-77
	594	2019-01-15 15:05:01.76	-334	1248	-1623	-7	-26	0	22	106	-84	-64
	595	2019-01-15 15:05:01.77	-343	1255	-1627	-10	-30	-7	17	94	-77	-55
	596	2019-01-15 15:05:01.78	-348	1243	-1616	-14	-42	-15	26	96	-70	-61
	597	2019-01-15 15:05:01.79	-360	1239	-1606	-16	-46	-21	38	93	-55	-65
	598	2019-01-15 15:05:01.80	-358	1227	-1587	-18	-43	-18	42	78	-36	-60
	599	2019-01-15 15:05:01.81	-360	1239	-1596	-10	-39	-17	45	74	-29	-59
	600	2019-01-15 15:05:01.82	-353	1234	-1594	-5	-23	-14	56	81	-25	-68
	601	2019-01-15 15:05:01.83	-356	1230	-1594	1	-19	-16	48	83	-35	-65
	602	2019-01-15 15:05:01.84	-364	1241	-1608	5	-8	-15	41	72	-31	-56
	603	2019-01-15 15:05:01.85	-363	1237	-1618	7	-11	-16	30	60	-30	-45
	604	2019-01-15 15:05:01.86	-352	1229	-1601	8	-8	-12	89	120	-31	-104
	605	2019-01-15 15:05:01.87	-367	1228	-1604	13	-8	-12	231	269	-38	-250
	606	2019-01-15 15:05:01.88	-354	1231	-1607	12	-1	-4	296	324	-28	-310
	607	2019-01-15 15:05:01.89	-350	1227	-1601	12	-12	-12	240	253	-13	-246
	608	2019-01-15 15:05:01.90	-355	1236	-1611	12	-11	-8	144	156	-12	-150
	609	2019-01-15 15:05:01.91	-356	1240	-1609	8	-10	-14	70	90	-20	-80
	610	2019-01-15 15:05:01.92	-362	1242	-1609	10	-19	-23	48	76	-28	-62
	611	2019-01-15 15:05:01.93	-366	1223	-1613	11	-9	-25	50	81	-31	-65
	612	2019-01-15 15:05:01.94	-369	1210	-1598	12	-5	-22	57	88	-31	-72
	613	2019-01-15 15:05:01.95	-370	1206	-1588	18	-5	-24	58	82	-24	-70
	614	2019-01-15 15:05:01.96	-368	1202	-1606	15	2	-20	55	65	-10	-60
	615	2019-01-15 15:05:01.97	-372	1198	-1606	7	2	-11	42	41	1	-41
	616	2019-01-15 15:05:01.98	-363	1199	-1614	5	5	-8	16	11	5	-13
	617	2019-01-15 15:05:01.99	-351	1197	-1610	3	2	-5	2	2	0	-2
	618	2019-01-15 15:05:02.00	-357	1227	-1601	0	-1	-3	-1	7	-8	-3
	619	2019-01-15 15:05:02.01	-352	1235	-1600	-7	-2	-11	10	9	1	-9
	620	2019-01-15 15:05:02.02	-355	1241	-1606	-25	4	-16	26	12	14	-19
	621	2019-01-15 15:05:02.03	-349	1220	-1601	-34	5	-21	27	14	13	-20
	622	2019-01-15 15:05:02.04	-358	1222	-1609	-35	12	-21	11	13	-2	-12
	623	2019-01-15 15:05:02.05	-363	1215	-1617	-38	12	-19	-20	-9	-11	14
	624	2019-01-15 15:05:02.06	-359	1199	-1612	-34	14	-13	-52	-41	-11	46
	625	2019-01-15 15:05:02.07	-352	1213	-1619	-28	9	-3	-69	-47	-22	58
	626	2019-01-15 15:05:02.08	-348	1213	-1615	-29	0	1	-76	-40	-36	58
	627	2019-01-15 15:05:02.09	-335	1243	-1613	-31	-5	1	-56	-45	-11	50
	628	2019-01-15 15:05:02.10	-326	1255	-1621	-30	-4	1	-46	-51	5	48
	629	2019-01-15 15:05:02.11	-344	1260	-1620	-33	-17	-5	-54	-55	1	54
	630	2019-01-15 15:05:02.12	-356	1263	-1623	-27	-24	-11	-62	-51	-11	56
	631	2019-01-15 15:05:02.13	-352	1266	-1625	-23	-36	-27	-70	-59	-11	64
	632	2019-01-15 15:05:02.14	-359	1255	-1620	-17	-39	-31	-76	-80	4	78
	633	2019-01-15 15:05:02.15	-364	1230	-1598	-12	-44	-31	-85	-80	-5	82
	634	2019-01-15 15:05:02.16	-362	1221	-1589	-1	-41	-33	-77	-66	-11	71
	635	2019-01-15 15:05:02.17	-370	1219	-1594	13	-34	-27	-69	-61	-8	65
	636	2019-01-15 15:05:02.18	-365	1220	-1595	15	-28	-23	-78	-62	-16	70
	637	2019-01-15 15:05:02.19	-369	1215	-1596	14	-23	-21	-85	-63	-22	74
	638	2019-01-15 15:05:02.20	-364	1208	-1616	13	-17	-23	-91	-76	-15	83
	639	2019-01-15 15:05:02.21	-358	1202	-1622	13	-12	-10	-101	-94	-7	97
	640	2019-01-15 15:05:02.22	-377	1206	-1605	13	-26	-8	-111	-102	-9	106
	641	2019-01-15 15:05:02.23	-379	1202	-1617	12	-21	-5	-96	-95	-1	95
	642	2019-01-15 15:05:02.24	-377	1207	-1597	3	-22	0	-88	-95	7	91
	643	2019-01-15 15:05:02.25	-375	1196	-1592	0	-31	2	-84	-105	21	94
	644	2019-01-15 15:05:02.26	-375	1210	-1585	-5	-22	5	-100	-116	16	108
	645	2019-01-15 15:05:02.27	-376	1207	-1593	-9	-11	8	-97	-118	21	107
	646	2019-01-15 15:05:02.28	-375	1218	-1599	-16	-9	-2	-107	-127	20	117
	647	2019-01-15 15:05:02.29	-378	1215	-1597	-25	-8	-8	-101	-108	7	104
	648	2019-01-15 15:05:02.30	-381	1227	-1605	-31	3	-9	-102	-96	-6	99
	649	2019-01-15 15:05:02.31	-386	1237	-1606	-34	-1	-20	-94	-92	-2	93
	650	2019-01-15 15:05:02.32	-378	1240	-1606	-39	4	-16	-75	-92	17	83
	651	2019-01-15 15:05:02.33	-386	1239	-1599	-38	0	-25	-58	-76	18	67
	652	2019-01-15 15:05:02.34	-372	1238	-1597	-36	1	-25	-57	-62	5	59
	653	2019-01-15 15:05:02.35	-374	1241	-1597	-28	6	-28	-72	-60	-12	66
	654	2019-01-15 15:05:02.36	-376	1239	-1597	-24	13	-36	-84	-71	-13	77
	655	2019-01-15 15:05:02.37	-368	1229	-1597	-19	18	-31	-94	-91	-3	92
	656	2019-01-15 15:05:02.38	-386	1229	-1604	-19	24	-29	-102	-107	5	104
	657	2019-01-15 15:05:02.39	-377	1221	-1604	-14	19	-24	-99	-103	4	101
	658	2019-01-15 15:05:02.40	-372	1222	-1606	-15	22	-20	-88	-89	1	88
	659	2019-01-15 15:05:02.41	-379	1223	-1597	-16	21	-9	-89	-89	0	89
	660	2019-01-15 15:05:02.42	-365	1240	-1599	-14	27	-7	-93	-98	5	95
	661	2019-01-15 15:05:02.43	-363	1235	-1602	-14	29	-5	-98	-99	1	98
	662	2019-01-15 15:05:02.44	-359	1231	-1600	-9	34	-4	-109	-110	1	109
	663	2019-01-15 15:05:02.45	-355	1237	-1592	-4	36	-4	-114	-122	8	118
	664	2019-01-15 15:05:02.46	-358	1229	-1602	3	35	-5	-114	-130	16	122
	665	2019-01-15 15:05:02.47	-359	1230	-1614	8	32	-5	-103	-115	12	109
	666	2019-01-15 15:05:02.48	-354	1221	-1609	8	28	-7	-84	-100	16	92
	667	2019-01-15 15:05:02.49	-355	1225	-1611	9	26	-8	-83	-95	12	89
	668	2019-01-15 15:05:02.50	-350	1224	-1606	7	15	-5	-82	-98	16	90
	669	2019-01-15 15:05:02.51	-350	1223	-1619	7	11	-7	-78	-90	12	84
	670	2019-01-15 15:05:02.52	-350	1206	-1610	10	3	-6	-65	-73	8	69
	671	2019-01-15 15:05:02.53	-358	1212	-1597	14	-1	-4	-68	-72	4	70
	672	2019-01-15 15:05:02.54	-356	1214	-1601	11	-1	3	-70	-80	10	75
	673	2019-01-15 15:05:02.55	-349	1220	-1587	3	2	8	-59	-78	19	68
	674	2019-01-15 15:05:02.56	-352	1215	-1598	-3	10	13	-47	-70	23	58
	675	2019-01-15 15:05:02.57	-357	1213	-1612	-2	6	14	-44	-69	25	56
	676	2019-01-15 15:05:02.58	-348	1227	-1603	-2	8	20	-39	-69	30	54
	677	2019-01-15 15:05:02.59	-357	1241	-1599	-2	7	15	-35	-57	22	46
	678	2019-01-15 15:05:02.60	-350	1231	-1603	-8	10	13	-34	-42	8	38
	679	2019-01-15 15:05:02.61	-346	1255	-1614	-17	11	2	-36	-36	0	36
	680	2019-01-15 15:05:02.62	-351	1241	-1615	-21	15	-4	-48	-37	-11	42
	681	2019-01-15 15:05:02.63	-357	1236	-1612	-19	12	-9	-55	-36	-19	45
	682	2019-01-15 15:05:02.64	-354	1230	-1611	-5	-8	-21	-45	-24	-21	34
	683	2019-01-15 15:05:02.65	-352	1233	-1611	4	-9	-20	-35	-13	-22	24
	684	2019-01-15 15:05:02.66	-358	1225	-1610	-1	-16	-22	-14	-5	-9	9
	685	2019-01-15 15:05:02.67	-347	1230	-1600	-4	-16	-13	-7	-2	-5	4
	686	2019-01-15 15:05:02.68	-358	1217	-1592	-6	-15	-12	-1	-12	11	6
	687	2019-01-15 15:05:02.69	-358	1223	-1591	-6	-5	-3	-15	-24	9	19
	688	2019-01-15 15:05:02.70	-347	1230	-1603	-7	-6	2	-23	-34	11	28
	689	2019-01-15 15:05:02.71	-348	1237	-1601	-6	0	9	-32	-34	2	33
	690	2019-01-15 15:05:02.72	-349	1239	-1604	-5	4	12	-34	-12	-22	23
	691	2019-01-15 15:05:02.73	-347	1236	-1606	0	3	12	-30	-9	-21	19
	692	2019-01-15 15:05:02.74	-354	1239	-1615	7	1	13	-27	-13	-14	20
	693	2019-01-15 15:05:02.75	-350	1237	-1619	12	-5	7	-41	-24	-17	32
	694	2019-01-15 15:05:02.76	-349	1238	-1606	12	-12	2	-44	-23	-21	33
	695	2019-01-15 15:05:02.77	-353	1222	-1586	17	-11	-1	-53	-35	-18	44
	696	2019-01-15 15:05:02.78	-349	1216	-1605	24	-9	0	-70	-58	-12	64
	697	2019-01-15 15:05:02.79	-346	1202	-1603	20	-9	8	-78	-69	-9	73
	698	2019-01-15 15:05:02.80	-359	1209	-1606	21	-3	11	-79	-71	-8	75
	699	2019-01-15 15:05:02.81	-356	1203	-1617	15	0	14	-86	-74	-12	80
	700	2019-01-15 15:05:02.82	-346	1211	-1602	12	4	23	-92	-86	-6	89
	701	2019-01-15 15:05:02.83	-355	1212	-1615	13	5	16	-98	-101	3	99
	702	2019-01-15 15:05:02.84	-345	1221	-1604	6	4	16	-110	-111	1	110
	703	2019-01-15 15:05:02.85	-351	1232	-1615	-1	5	12	-129	-123	-6	126
	704	2019-01-15 15:05:02.86	-350	1229	-1615	-7	-1	5	-136	-130	-6	133
	705	2019-01-15 15:05:02.87	-346	1226	-1603	-7	-18	-10	-123	-129	6	126
	706	2019-01-15 15:05:02.88	-349	1218	-1600	-6	-18	-20	-109	-111	2	110
	707	2019-01-15 15:05:02.89	-359	1208	-1598	-8	-17	-16	-104	-99	-5	101
	708	2019-01-15 15:05:02.90	-351	1211	-1600	-12	-12	-13	-91	-84	-7	87
	709	2019-01-15 15:05:02.91	-360	1214	-1604	-20	-5	-8	-76	-72	-4	74
	710	2019-01-15 15:05:02.92	-353	1208	-1606	-22	-3	1	-88	-95	7	91
	711	2019-01-15 15:05:02.93	-348	1216	-1614	-22	3	7	-115	-122	7	118
	712	2019-01-15 15:05:02.94	-350	1223	-1607	-23	4	18	-134	-132	-2	133
	713	2019-01-15 15:05:02.95	-355	1231	-1614	-20	6	22	-134	-132	-2	133
	714	2019-01-15 15:05:02.96	-347	1232	-1604	-18	7	26	-114	-117	3	115
	715	2019-01-15 15:05:02.97	-345	1245	-1606	-12	5	24	-104	-100	-4	102
	716	2019-01-15 15:05:02.98	-344	1267	-1605	-4	3	20	-104	-96	-8	100
	717	2019-01-15 15:05:02.99	-347	1262	-1617	3	3	6	-110	-99	-11	104
	718	2019-01-15 15:05:03.00	-339	1253	-1616	8	-1	-8	-124	-108	-16	116
	719	2019-01-15 15:05:03.01	-343	1238	-1615	10	6	-10	-118	-99	-19	108
	720	2019-01-15 15:05:03.02	-352	1237	-1621	19	6	-15	-74	-52	-22	63
	721	2019-01-15 15:05:03.03	-347	1225	-1609	27	-1	-15	-38	-13	-25	25
	722	2019-01-15 15:05:03.04	-347	1219	-1604	33	1	-21	-28	-1	-27	14
	723	2019-01-15 15:05:03.05	-337	1221	-1595	32	6	-16	-22	0	-22	11
	724	2019-01-15 15:05:03.06	-351	1215	-1594	25	9	-14	-4	14	-18	-5
	725	2019-01-15 15:05:03.07	-353	1205	-1622	16	6	-17	13	29	-16	-21
	726	2019-01-15 15:05:03.08	-343	1210	-1620	4	0	-15	7	35	-28	-21
	727	2019-01-15 15:05:03.09	-347	1203	-1616	-5	-8	-7	22	46	-24	-34
	728	2019-01-15 15:05:03.10	-349	1216	-1608	-11	-19	-8	12	42	-30	-27
	729	2019-01-15 15:05:03.11	-352	1220	-1599	-22	-11	0	-18	19	-37	0
	730	2019-01-15 15:05:03.12	-343	1209	-1585	-21	-15	-4	-46	-7	-39	26
	731	2019-01-15 15:05:03.13	-345	1209	-1608	-13	-6	-8	-39	11	-50	14
	732	2019-01-15 15:05:03.14	-346	1214	-1600	-7	-6	-6	-33	28	-61	2
	733	2019-01-15 15:05:03.15	-349	1225	-1589	0	4	-6	-30	37	-67	-3
	734	2019-01-15 15:05:03.16	-358	1227	-1593	1	4	-16	-14	46	-60	-16
	735	2019-01-15 15:05:03.17	-349	1231	-1601	-6	9	-25	6	61	-55	-33
	736	2019-01-15 15:05:03.18	-354	1228	-1607	-12	17	-24	12	59	-47	-35
	737	2019-01-15 15:05:03.19	-342	1215	-1607	-16	21	-25	-3	48	-51	-22
	738	2019-01-15 15:05:03.20	-353	1207	-1606	-17	23	-23	-23	34	-57	-5
	739	2019-01-15 15:05:03.21	-349	1217	-1607	-17	21	-21	-32	13	-45	9
	740	2019-01-15 15:05:03.22	-348	1227	-1605	-21	19	-14	-38	-1	-37	19
	741	2019-01-15 15:05:03.23	-332	1231	-1613	-27	14	-9	-20	3	-23	8
	742	2019-01-15 15:05:03.24	-351	1247	-1611	-31	24	-9	-9	17	-26	-4
	743	2019-01-15 15:05:03.25	-339	1249	-1613	-30	15	-15	-12	13	-25	0
	744	2019-01-15 15:05:03.26	-341	1257	-1614	-31	15	-19	-12	11	-23	0
	745	2019-01-15 15:05:03.27	-326	1259	-1606	-36	12	-23	-25	1	-26	12
	746	2019-01-15 15:05:03.28	-329	1258	-1611	-36	4	-30	-29	-6	-23	17
	747	2019-01-15 15:05:03.29	-335	1259	-1618	-26	-7	-40	-21	-4	-17	12
	748	2019-01-15 15:05:03.30	-342	1241	-1613	-16	-10	-49	-19	-7	-12	13
	749	2019-01-15 15:05:03.31	-343	1226	-1607	-9	-7	-48	-26	-16	-10	21
	750	2019-01-15 15:05:03.32	-349	1219	-1604	2	-14	-47	-27	0	-27	13
	751	2019-01-15 15:05:03.33	-345	1223	-1599	10	-10	-38	-32	12	-44	10
	752	2019-01-15 15:05:03.34	-352	1224	-1603	12	-6	-32	-51	4	-55	23
	753	2019-01-15 15:05:03.35	-353	1218	-1604	15	-4	-26	-52	-11	-41	31
	754	2019-01-15 15:05:03.36	-359	1222	-1614	12	5	-23	-38	-9	-29	23
	755	2019-01-15 15:05:03.37	-342	1214	-1605	7	1	-19	-22	1	-23	10
	756	2019-01-15 15:05:03.38	-356	1215	-1609	2	-1	-23	0	17	-17	-8
	757	2019-01-15 15:05:03.39	-340	1212	-1600	-4	0	-20	11	24	-13	-17
	758	2019-01-15 15:05:03.40	-350	1213	-1592	-5	1	-23	-2	25	-27	-11
	759	2019-01-15 15:05:03.41	-342	1218	-1591	-5	10	-26	-18	24	-42	-3
	760	2019-01-15 15:05:03.42	-358	1206	-1611	-8	10	-26	-28	21	-49	3
	761	2019-01-15 15:05:03.43	-348	1207	-1615	-12	9	-21	-42	2	-44	20
	762	2019-01-15 15:05:03.44	-356	1218	-1619	-14	-1	-16	-65	-26	-39	45
	763	2019-01-15 15:05:03.45	-354	1222	-1618	-18	-1	-19	-87	-49	-38	68
	764	2019-01-15 15:05:03.46	-357	1233	-1599	-20	-4	-17	-89	-53	-36	71
	765	2019-01-15 15:05:03.47	-351	1235	-1604	-22	0	-15	-98	-65	-33	81
	766	2019-01-15 15:05:03.48	-363	1239	-1609	-22	-7	-22	-99	-64	-35	81
	767	2019-01-15 15:05:03.49	-360	1241	-1618	-19	-8	-19	-122	-83	-39	102
	768	2019-01-15 15:05:03.50	-357	1241	-1607	-17	-9	-25	-141	-91	-50	116
	769	2019-01-15 15:05:03.51	-361	1242	-1608	-12	-16	-30	-154	-104	-50	129
	770	2019-01-15 15:05:03.52	-368	1242	-1608	-10	-10	-31	-151	-111	-40	131
	771	2019-01-15 15:05:03.53	-366	1230	-1602	-7	-10	-31	-157	-132	-25	144
	772	2019-01-15 15:05:03.54	-364	1227	-1596	-4	-4	-30	-165	-135	-30	150
	773	2019-01-15 15:05:03.55	-355	1231	-1603	1	-2	-24	-172	-129	-43	150
	774	2019-01-15 15:05:03.56	-360	1227	-1600	0	8	-19	-167	-122	-45	144
	775	2019-01-15 15:05:03.57	-362	1229	-1600	1	14	-17	-167	-132	-35	149
	776	2019-01-15 15:05:03.58	-350	1225	-1608	1	15	-19	-171	-129	-42	150
	777	2019-01-15 15:05:03.59	-347	1220	-1603	5	22	-18	-173	-123	-50	148
	778	2019-01-15 15:05:03.60	-357	1232	-1603	8	26	-17	-171	-120	-51	145
	779	2019-01-15 15:05:03.61	-348	1228	-1601	7	30	-20	-163	-128	-35	145
	780	2019-01-15 15:05:03.62	-342	1221	-1615	9	25	-25	-168	-140	-28	154
	781	2019-01-15 15:05:03.63	-352	1225	-1619	7	31	-18	-169	-145	-24	157
	782	2019-01-15 15:05:03.64	-353	1224	-1626	10	19	-18	-169	-139	-30	154
	783	2019-01-15 15:05:03.65	-341	1215	-1614	11	9	-16	-162	-139	-23	150
	784	2019-01-15 15:05:03.66	-342	1216	-1594	12	8	-8	-159	-138	-21	148
	785	2019-01-15 15:05:03.67	-335	1224	-1606	12	9	-7	-158	-127	-31	142
	786	2019-01-15 15:05:03.68	-332	1222	-1607	9	10	-6	-157	-118	-39	137
	787	2019-01-15 15:05:03.69	-340	1197	-1619	13	8	-7	-165	-130	-35	147
	788	2019-01-15 15:05:03.70	-339	1209	-1616	17	7	-7	-172	-138	-34	155
	789	2019-01-15 15:05:03.71	-336	1215	-1619	15	9	-9	-171	-132	-39	151
	790	2019-01-15 15:05:03.72	-337	1207	-1611	4	5	-11	-167	-114	-53	140
	791	2019-01-15 15:05:03.73	-337	1200	-1616	-3	10	-9	-164	-104	-60	134
	792	2019-01-15 15:05:03.74	-339	1200	-1612	-7	11	-6	-173	-116	-57	144
	793	2019-01-15 15:05:03.75	-340	1215	-1622	-11	-2	-5	-176	-123	-53	149
	794	2019-01-15 15:05:03.76	-345	1210	-1614	-16	-7	-4	-166	-113	-53	139
	795	2019-01-15 15:05:03.77	-349	1215	-1620	-21	-12	4	-129	-95	-34	112
	796	2019-01-15 15:05:03.78	-348	1216	-1618	-27	-19	2	-96	-73	-23	84
	797	2019-01-15 15:05:03.79	-352	1227	-1603	-34	-16	10	-92	-74	-18	83
	798	2019-01-15 15:05:03.80	-357	1231	-1596	-36	-20	10	-106	-86	-20	96
	799	2019-01-15 15:05:03.81	-354	1231	-1590	-38	-13	9	-117	-92	-25	104
	800	2019-01-15 15:05:03.82	-351	1233	-1589	-31	-8	12	-114	-97	-17	105
	801	2019-01-15 15:05:03.83	-354	1231	-1593	-23	2	13	-111	-106	-5	108
	802	2019-01-15 15:05:03.84	-359	1235	-1603	-14	3	8	-118	-106	-12	112
	803	2019-01-15 15:05:03.85	-346	1234	-1606	-12	7	8	-120	-97	-23	108
	804	2019-01-15 15:05:03.86	-348	1234	-1601	-12	13	13	-132	-96	-36	114
	805	2019-01-15 15:05:03.87	-348	1236	-1608	-11	16	18	-133	-102	-31	117
	806	2019-01-15 15:05:03.88	-344	1236	-1606	-13	14	19	-148	-125	-23	136
	807	2019-01-15 15:05:03.89	-333	1245	-1614	-14	15	17	-175	-156	-19	165
	808	2019-01-15 15:05:03.90	-338	1241	-1602	-18	12	14	-207	-178	-29	192
	809	2019-01-15 15:05:03.91	-331	1249	-1595	-11	9	12	-203	-173	-30	188
	810	2019-01-15 15:05:03.92	-326	1253	-1608	-4	7	4	-199	-168	-31	183
	811	2019-01-15 15:05:03.93	-327	1255	-1622	-4	-2	-5	-187	-144	-43	165
	812	2019-01-15 15:05:03.94	-339	1250	-1618	-3	-9	-16	-173	-131	-42	152
	813	2019-01-15 15:05:03.95	-333	1251	-1600	0	-23	-28	-168	-127	-41	147
	814	2019-01-15 15:05:03.96	-340	1234	-1592	3	-19	-35	-166	-135	-31	150
	815	2019-01-15 15:05:03.97	-342	1221	-1592	4	-17	-38	-162	-137	-25	149
	816	2019-01-15 15:05:03.98	-344	1212	-1602	7	-11	-33	-150	-131	-19	140
	817	2019-01-15 15:05:03.99	-350	1196	-1607	5	-3	-19	-135	-114	-21	124
	818	2019-01-15 15:05:04.00	-351	1211	-1590	5	-2	-8	-120	-91	-29	105
	819	2019-01-15 15:05:04.01	-344	1221	-1613	7	-5	2	-110	-79	-31	94
	820	2019-01-15 15:05:04.02	-351	1232	-1617	6	-7	7	-108	-77	-31	92
	821	2019-01-15 15:05:04.03	-342	1249	-1625	3	-7	9	-110	-72	-38	91
	822	2019-01-15 15:05:04.04	-357	1258	-1620	-1	-17	2	-102	-59	-43	80
	823	2019-01-15 15:05:04.05	-348	1258	-1603	-4	-17	-1	-91	-53	-38	72
	824	2019-01-15 15:05:04.06	-349	1247	-1598	-1	-12	-4	-75	-53	-22	64
	825	2019-01-15 15:05:04.07	-352	1236	-1598	4	-13	-6	-58	-46	-12	52
	826	2019-01-15 15:05:04.08	-362	1222	-1600	7	-8	-8	-50	-35	-15	42
	827	2019-01-15 15:05:04.09	-361	1218	-1598	16	-5	-4	-52	-22	-30	37
	828	2019-01-15 15:05:04.10	-351	1223	-1598	21	1	5	-45	-8	-37	26
	829	2019-01-15 15:05:04.11	-355	1229	-1598	20	11	12	-29	0	-29	14
	830	2019-01-15 15:05:04.12	-347	1230	-1613	23	14	12	-12	7	-19	2
	831	2019-01-15 15:05:04.13	-350	1246	-1608	17	18	7	4	17	-13	-10
	832	2019-01-15 15:05:04.14	-347	1254	-1615	19	12	-4	17	29	-12	-23
	833	2019-01-15 15:05:04.15	-338	1248	-1602	22	7	-16	20	38	-18	-29
	834	2019-01-15 15:05:04.16	-333	1238	-1602	16	14	-25	22	39	-17	-30
	835	2019-01-15 15:05:04.17	-346	1238	-1607	14	10	-34	14	37	-23	-25
	836	2019-01-15 15:05:04.18	-338	1231	-1606	14	13	-42	12	41	-29	-26
	837	2019-01-15 15:05:04.19	-338	1222	-1606	9	18	-42	4	33	-29	-18
	838	2019-01-15 15:05:04.20	-342	1207	-1614	5	13	-48	8	29	-21	-18
	839	2019-01-15 15:05:04.21	-339	1199	-1615	2	17	-44	15	38	-23	-26
	840	2019-01-15 15:05:04.22	-333	1195	-1622	4	9	-42	28	51	-23	-39
	841	2019-01-15 15:05:04.23	-333	1204	-1608	10	-2	-40	40	53	-13	-46
	842	2019-01-15 15:05:04.24	-341	1197	-1613	5	6	-32	38	44	-6	-41
	843	2019-01-15 15:05:04.25	-327	1193	-1612	2	4	-25	31	24	7	-27
	844	2019-01-15 15:05:04.26	-341	1185	-1625	6	3	-18	21	7	14	-14
	845	2019-01-15 15:05:04.27	-332	1177	-1622	8	-3	-13	10	0	10	-5
	846	2019-01-15 15:05:04.28	-344	1193	-1610	6	-13	-5	19	13	6	-16
	847	2019-01-15 15:05:04.29	-340	1204	-1604	0	-10	2	25	19	6	-22
	848	2019-01-15 15:05:04.30	-342	1213	-1602	-17	-3	-1	24	14	10	-19
	849	2019-01-15 15:05:04.31	-340	1209	-1616	-30	-8	-7	13	-8	21	-2
	850	2019-01-15 15:05:04.32	-341	1207	-1625	-35	-1	-5	27	11	16	-19
	851	2019-01-15 15:05:04.33	-335	1209	-1629	-35	-11	-10	30	29	1	-29
	852	2019-01-15 15:05:04.34	-345	1209	-1616	-34	-23	-12	30	42	-12	-36
	853	2019-01-15 15:05:04.35	-344	1214	-1620	-30	-24	-6	35	48	-13	-41
	854	2019-01-15 15:05:04.36	-347	1232	-1604	-26	-30	-8	49	69	-20	-59
	855	2019-01-15 15:05:04.37	-349	1234	-1605	-28	-32	-12	54	72	-18	-63
	856	2019-01-15 15:05:04.38	-353	1227	-1601	-29	-18	-11	52	62	-10	-57
	857	2019-01-15 15:05:04.39	-359	1228	-1611	-26	-19	-14	60	58	2	-59
	858	2019-01-15 15:05:04.40	-347	1237	-1618	-25	-14	-10	104	99	5	-101
	859	2019-01-15 15:05:04.41	-362	1235	-1611	-28	-20	-19	199	199	0	-199
	860	2019-01-15 15:05:04.42	-348	1237	-1614	-29	-11	-19	260	259	1	-259
	861	2019-01-15 15:05:04.43	-357	1236	-1604	-26	-6	-19	265	253	12	-259
	862	2019-01-15 15:05:04.44	-359	1235	-1608	-22	-5	-23	238	223	15	-230
	863	2019-01-15 15:05:04.45	-352	1213	-1610	-14	-5	-24	198	192	6	-195
	864	2019-01-15 15:05:04.46	-357	1229	-1612	-7	-7	-20	172	164	8	-168
	865	2019-01-15 15:05:04.47	-353	1223	-1605	-2	-5	-19	144	141	3	-142
	866	2019-01-15 15:05:04.48	-343	1226	-1595	2	-1	-20	109	123	-14	-116
	867	2019-01-15 15:05:04.49	-346	1227	-1593	0	2	-24	82	105	-23	-93
	868	2019-01-15 15:05:04.50	-355	1217	-1612	-7	6	-30	66	92	-26	-79
	869	2019-01-15 15:05:04.51	-349	1213	-1608	-11	7	-29	48	78	-30	-63
	870	2019-01-15 15:05:04.52	-351	1215	-1606	-11	4	-25	34	64	-30	-49
	871	2019-01-15 15:05:04.53	-351	1208	-1609	-9	-1	-21	14	48	-34	-31
	872	2019-01-15 15:05:04.54	-347	1215	-1599	-7	-1	-18	-7	45	-52	-19
	873	2019-01-15 15:05:04.55	-357	1231	-1603	-4	0	-17	-27	49	-76	-11
	874	2019-01-15 15:05:04.56	-347	1229	-1594	-9	4	-20	-36	48	-84	-6
	875	2019-01-15 15:05:04.57	-352	1231	-1609	-12	3	-19	-38	39	-77	0
	876	2019-01-15 15:05:04.58	-342	1210	-1607	-15	5	-21	-48	16	-64	16
	877	2019-01-15 15:05:04.59	-346	1207	-1611	-14	5	-17	-57	4	-61	26
	878	2019-01-15 15:05:04.60	-347	1205	-1619	-16	0	-10	-62	2	-64	30
	879	2019-01-15 15:05:04.61	-348	1225	-1613	-21	-10	-5	-73	-2	-71	37
	880	2019-01-15 15:05:04.62	-349	1232	-1612	-24	-14	-2	-90	-15	-75	52
	881	2019-01-15 15:05:04.63	-362	1235	-1605	-28	-13	-1	-102	-18	-84	60
	882	2019-01-15 15:05:04.64	-352	1233	-1590	-34	-14	0	-108	-24	-84	66
	883	2019-01-15 15:05:04.65	-355	1234	-1598	-27	-9	0	-105	-31	-74	68
	884	2019-01-15 15:05:04.66	-358	1237	-1594	-24	-4	3	-105	-42	-63	73
	885	2019-01-15 15:05:04.67	-363	1240	-1600	-14	-1	3	-112	-54	-58	83
	886	2019-01-15 15:05:04.68	-368	1239	-1591	-10	5	6	-105	-50	-55	77
	887	2019-01-15 15:05:04.69	-361	1251	-1600	-6	6	5	-78	-34	-44	56
	888	2019-01-15 15:05:04.70	-347	1253	-1604	-4	7	2	-76	-32	-44	54
	889	2019-01-15 15:05:04.71	-351	1256	-1608	-5	10	-5	-86	-27	-59	56
	890	2019-01-15 15:05:04.72	-357	1248	-1599	-2	9	-11	-111	-46	-65	78
	891	2019-01-15 15:05:04.73	-345	1262	-1611	2	8	-17	-107	-41	-66	74
	892	2019-01-15 15:05:04.74	-354	1252	-1616	3	6	-23	-90	-27	-63	58
	893	2019-01-15 15:05:04.75	-351	1249	-1601	2	5	-29	-88	-15	-73	51
	894	2019-01-15 15:05:04.76	-343	1240	-1599	-2	6	-30	-94	-15	-79	54
	895	2019-01-15 15:05:04.77	-346	1229	-1602	-2	7	-30	-108	-26	-82	67
	896	2019-01-15 15:05:04.78	-349	1223	-1604	4	10	-28	-114	-33	-81	73
	897	2019-01-15 15:05:04.79	-354	1215	-1596	9	11	-20	-109	-29	-80	69
	898	2019-01-15 15:05:04.80	-353	1223	-1591	13	10	-12	-105	-28	-77	66
	899	2019-01-15 15:05:04.81	-357	1225	-1607	13	14	-5	-96	-30	-66	63
	900	2019-01-15 15:05:04.82	-356	1225	-1614	7	9	1	-95	-34	-61	64
	901	2019-01-15 15:05:04.83	-352	1223	-1611	14	7	4	-102	-38	-64	70
	902	2019-01-15 15:05:04.84	-350	1220	-1617	25	4	6	-101	-29	-72	65
	903	2019-01-15 15:05:04.85	-350	1222	-1582	28	-1	11	-93	-16	-77	54
	904	2019-01-15 15:05:04.86	-348	1233	-1585	32	4	11	-88	-15	-73	51
	905	2019-01-15 15:05:04.87	-341	1233	-1583	24	16	7	-84	-16	-68	50
	906	2019-01-15 15:05:04.88	-342	1234	-1603	14	27	4	-83	-12	-71	47
	907	2019-01-15 15:05:04.89	-340	1227	-1615	7	31	-1	-84	-4	-80	44
	908	2019-01-15 15:05:04.90	-345	1225	-1615	3	29	1	-85	-3	-82	44
	909	2019-01-15 15:05:04.91	-341	1219	-1623	2	26	0	-84	-5	-79	44
	910	2019-01-15 15:05:04.92	-339	1228	-1616	-1	20	-1	-71	-5	-66	38
	911	2019-01-15 15:05:04.93	-333	1218	-1615	-2	16	-1	-63	-6	-57	34
	912	2019-01-15 15:05:04.94	-329	1227	-1604	1	10	1	-65	1	-66	32
	913	2019-01-15 15:05:04.95	-335	1218	-1614	0	13	-4	-66	11	-77	27
	914	2019-01-15 15:05:04.96	-331	1223	-1619	4	13	-6	-53	18	-71	17
	915	2019-01-15 15:05:04.97	-324	1222	-1621	6	9	-7	-39	20	-59	9
	916	2019-01-15 15:05:04.98	-343	1217	-1614	6	7	-7	-38	13	-51	12
	917	2019-01-15 15:05:04.99	-338	1217	-1628	11	2	-5	-36	8	-44	14
	918	2019-01-15 15:05:05.00	-339	1207	-1612	10	-1	-1	-34	7	-41	13
	919	2019-01-15 15:05:05.01	-343	1202	-1607	13	-6	5	-37	6	-43	15
	920	2019-01-15 15:05:05.02	-351	1217	-1613	11	-8	12	-24	22	-46	1
	921	2019-01-15 15:05:05.03	-347	1202	-1599	4	-7	19	130	176	-46	-153
	922	2019-01-15 15:05:05.04	-344	1213	-1592	-2	-4	23	276	309	-33	-292
	923	2019-01-15 15:05:05.05	-345	1220	-1598	-6	2	24	293	276	17	-284
	924	2019-01-15 15:05:05.06	-335	1223	-1603	-7	6	20	213	129	84	-171
	925	2019-01-15 15:05:05.07	-344	1218	-1603	-4	12	15	115	-12	127	-51
	926	2019-01-15 15:05:05.08	-332	1226	-1624	0	12	6	56	-86	142	15
	927	2019-01-15 15:05:05.09	-343	1230	-1618	2	5	-1	42	-114	156	36
	928	2019-01-15 15:05:05.10	-349	1222	-1617	0	5	-12	38	-125	163	43
	929	2019-01-15 15:05:05.11	-338	1222	-1599	-3	2	-20	8	-146	154	69
	930	2019-01-15 15:05:05.12	-331	1212	-1596	-1	5	-23	-11	-152	141	81
	931	2019-01-15 15:05:05.13	-347	1204	-1605	-3	11	-23	-35	-155	120	95
	932	2019-01-15 15:05:05.14	-330	1208	-1602	-9	15	-20	-49	-143	94	96
	933	2019-01-15 15:05:05.15	-340	1206	-1614	-7	18	-16	-74	-160	86	117
	934	2019-01-15 15:05:05.16	-323	1218	-1619	-10	13	-9	-101	-178	77	139
	935	2019-01-15 15:05:05.17	-317	1226	-1612	-12	10	-8	-100	-176	76	138
	936	2019-01-15 15:05:05.18	-329	1235	-1620	-19	7	-10	-87	-164	77	125
	937	2019-01-15 15:05:05.19	-320	1242	-1622	-25	5	-16	-66	-143	77	104
	938	2019-01-15 15:05:05.20	-334	1252	-1626	-26	-2	-23	-57	-128	71	92
	939	2019-01-15 15:05:05.21	-325	1252	-1625	-27	-7	-34	-60	-117	57	88
	940	2019-01-15 15:05:05.22	-327	1236	-1606	-22	-13	-41	-78	-125	47	101
	941	2019-01-15 15:05:05.23	-339	1228	-1608	-19	-12	-42	-90	-123	33	106
	942	2019-01-15 15:05:05.24	-332	1217	-1598	-14	-9	-40	-97	-116	19	106
	943	2019-01-15 15:05:05.25	-346	1205	-1604	-9	-1	-30	-99	-119	20	109
	944	2019-01-15 15:05:05.26	-351	1209	-1624	0	-4	-7	-100	-129	29	114
	945	2019-01-15 15:05:05.27	-336	1223	-1621	1	-8	4	-103	-134	31	118
	946	2019-01-15 15:05:05.28	-344	1237	-1623	4	-8	9	-102	-127	25	114
	947	2019-01-15 15:05:05.29	-339	1246	-1622	1	-8	6	-96	-128	32	112
	948	2019-01-15 15:05:05.30	-335	1244	-1617	-4	-7	3	-88	-140	52	114
	949	2019-01-15 15:05:05.31	-350	1247	-1607	-1	-6	-6	-85	-142	57	113
	950	2019-01-15 15:05:05.32	-338	1250	-1596	4	0	-17	-80	-137	57	108
	951	2019-01-15 15:05:05.33	-340	1235	-1601	10	9	-22	-76	-130	54	103
	952	2019-01-15 15:05:05.34	-349	1218	-1601	14	15	-22	-82	-137	55	109
	953	2019-01-15 15:05:05.35	-351	1209	-1604	23	18	-20	-91	-150	59	120
	954	2019-01-15 15:05:05.36	-343	1198	-1610	26	15	-14	-96	-149	53	122
	955	2019-01-15 15:05:05.37	-348	1199	-1603	23	13	-4	-93	-137	44	115
	956	2019-01-15 15:05:05.38	-345	1209	-1606	11	16	1	-92	-135	43	113
	957	2019-01-15 15:05:05.39	-346	1213	-1619	1	18	1	-94	-135	41	114
	958	2019-01-15 15:05:05.40	-329	1221	-1620	-5	16	3	-86	-129	43	107
	959	2019-01-15 15:05:05.41	-332	1229	-1627	-14	12	-1	-83	-124	41	103
	960	2019-01-15 15:05:05.42	-334	1229	-1609	-17	7	-8	-83	-115	32	99
	961	2019-01-15 15:05:05.43	-333	1221	-1622	-12	6	-15	-87	-118	31	102
	962	2019-01-15 15:05:05.44	-327	1230	-1612	-10	6	-18	-106	-142	36	124
	963	2019-01-15 15:05:05.45	-336	1208	-1615	-3	7	-22	-125	-158	33	141
	964	2019-01-15 15:05:05.46	-340	1200	-1619	6	8	-20	-122	-158	36	140
	965	2019-01-15 15:05:05.47	-327	1217	-1602	10	9	-17	-109	-152	43	130
	966	2019-01-15 15:05:05.48	-328	1217	-1590	9	15	-13	-104	-150	46	127
	967	2019-01-15 15:05:05.49	-329	1219	-1588	0	25	-14	-113	-152	39	132
	968	2019-01-15 15:05:05.50	-324	1219	-1621	-9	33	-16	-115	-175	60	145
	969	2019-01-15 15:05:05.51	-328	1213	-1634	-15	28	-13	-111	-224	113	167
	970	2019-01-15 15:05:05.52	-326	1219	-1635	-20	19	-12	-137	-288	151	212
	971	2019-01-15 15:05:05.53	-325	1222	-1640	-33	8	-10	-144	-318	174	231
	972	2019-01-15 15:05:05.54	-315	1229	-1612	-46	-1	-11	-148	-324	176	236
	973	2019-01-15 15:05:05.55	-322	1228	-1609	-42	-2	-12	-140	-292	152	216
	974	2019-01-15 15:05:05.56	-318	1233	-1610	-22	3	-13	-139	-257	118	198
	975	2019-01-15 15:05:05.57	-328	1231	-1614	-3	2	-15	-144	-241	97	192
	976	2019-01-15 15:05:05.58	-331	1226	-1613	6	2	-20	-171	-253	82	212
	977	2019-01-15 15:05:05.59	-326	1226	-1612	21	2	-20	-203	-273	70	238
	978	2019-01-15 15:05:05.60	-319	1236	-1609	28	-3	-22	-199	-263	64	231
	979	2019-01-15 15:05:05.61	-333	1235	-1621	21	-4	-26	-139	-201	62	170
	980	2019-01-15 15:05:05.62	-335	1227	-1615	6	-7	-28	-109	-158	49	133
	981	2019-01-15 15:05:05.63	-320	1227	-1623	-3	-7	-27	-118	-159	41	138
	982	2019-01-15 15:05:05.64	-334	1218	-1613	-8	-15	-24	-152	-191	39	171
	983	2019-01-15 15:05:05.65	-333	1203	-1617	-11	-18	-14	-173	-204	31	188
	984	2019-01-15 15:05:05.66	-343	1206	-1615	-12	-16	-6	-171	-190	19	180
	985	2019-01-15 15:05:05.67	-343	1206	-1611	-13	-12	2	-168	-178	10	173
	986	2019-01-15 15:05:05.68	-334	1209	-1613	-10	-11	8	-161	-173	12	167
	987	2019-01-15 15:05:05.69	-334	1206	-1617	-6	-10	14	-161	-181	20	171
	988	2019-01-15 15:05:05.70	-339	1211	-1622	-2	-14	19	-151	-177	26	164
	989	2019-01-15 15:05:05.71	-327	1226	-1607	-3	-20	22	-146	-178	32	162
	990	2019-01-15 15:05:05.72	-352	1231	-1617	-7	-21	22	-178	-210	32	194
	991	2019-01-15 15:05:05.73	-340	1212	-1608	-15	-22	21	-215	-241	26	228
	992	2019-01-15 15:05:05.74	-344	1214	-1601	-23	-19	24	-242	-253	11	247
	993	2019-01-15 15:05:05.75	-340	1217	-1608	-25	-14	24	-228	-236	8	232
	994	2019-01-15 15:05:05.76	-336	1217	-1607	-24	-11	24	-204	-212	8	208
	995	2019-01-15 15:05:05.77	-336	1224	-1611	-17	-7	23	-201	-202	1	201
	996	2019-01-15 15:05:05.78	-343	1236	-1616	-14	-4	19	-227	-220	-7	223
	997	2019-01-15 15:05:05.79	-349	1244	-1616	-9	-7	9	-248	-238	-10	243
	998	2019-01-15 15:05:05.80	-334	1248	-1609	-5	-6	1	-239	-234	-5	236
	999	2019-01-15 15:05:05.81	-347	1253	-1604	-7	-6	-9	-223	-220	-3	221
	1000	2019-01-15 15:05:05.82	-341	1244	-1594	-8	-2	-18	-215	-201	-14	208
	1001	2019-01-15 15:05:05.83	-351	1244	-1593	-7	7	-22	-200	-177	-23	188
	1002	2019-01-15 15:05:05.84	-343	1233	-1599	-10	9	-29	-175	-154	-21	164
	1003	2019-01-15 15:05:05.85	-326	1237	-1599	-11	15	-30	-148	-132	-16	140
	1004	2019-01-15 15:05:05.86	-327	1243	-1609	-12	18	-33	-135	-121	-14	128
	1005	2019-01-15 15:05:05.87	-329	1250	-1613	-13	16	-38	-137	-124	-13	130
	1006	2019-01-15 15:05:05.88	-323	1262	-1626	-12	15	-44	-145	-129	-16	137
	1007	2019-01-15 15:05:05.89	-312	1250	-1621	-13	10	-49	-144	-124	-20	134
	1008	2019-01-15 15:05:05.90	-319	1240	-1620	-9	9	-54	-175	-142	-33	158
	1009	2019-01-15 15:05:05.91	-326	1224	-1614	0	8	-55	-212	-174	-38	193
	1010	2019-01-15 15:05:05.92	-323	1225	-1610	10	8	-52	-206	-171	-35	188
	1011	2019-01-15 15:05:05.93	-330	1211	-1605	19	8	-44	-189	-157	-32	173
	1012	2019-01-15 15:05:05.94	-316	1209	-1606	21	11	-39	-157	-134	-23	145
	1013	2019-01-15 15:05:05.95	-324	1214	-1616	22	10	-31	-147	-141	-6	144
	1014	2019-01-15 15:05:05.96	-318	1203	-1600	23	8	-24	-130	-123	-7	126
	1015	2019-01-15 15:05:05.97	-326	1210	-1608	18	8	-15	-115	-98	-17	106
	1016	2019-01-15 15:05:05.98	-325	1213	-1615	12	7	-8	-111	-81	-30	96
	1017	2019-01-15 15:05:05.99	-323	1205	-1632	8	8	-1	-122	-85	-37	103
	1018	2019-01-15 15:05:06.00	-330	1203	-1630	2	2	4	-135	-97	-38	116
	1019	2019-01-15 15:05:06.01	-329	1223	-1621	5	-3	6	-142	-108	-34	125
	1020	2019-01-15 15:05:06.02	-338	1234	-1601	7	-9	5	-128	-96	-32	112
	1021	2019-01-15 15:05:06.03	-330	1233	-1613	6	-8	-1	-118	-89	-29	103
	1022	2019-01-15 15:05:06.04	-327	1225	-1608	3	-9	-7	-114	-88	-26	101
	1023	2019-01-15 15:05:06.05	-338	1223	-1622	11	-7	-11	-108	-83	-25	95
	1024	2019-01-15 15:05:06.06	-331	1208	-1606	11	-8	-11	-99	-69	-30	84
	1025	2019-01-15 15:05:06.07	-340	1207	-1604	16	-4	-7	-85	-44	-41	64
	1026	2019-01-15 15:05:06.08	-331	1205	-1603	10	6	-4	-72	-22	-50	47
	1027	2019-01-15 15:05:06.09	-324	1212	-1625	0	14	-3	-61	-7	-54	34
	1028	2019-01-15 15:05:06.10	-325	1213	-1637	-5	13	-3	-51	-6	-45	28
	1029	2019-01-15 15:05:06.11	-327	1222	-1635	0	4	-4	-41	-7	-34	24
	1030	2019-01-15 15:05:06.12	-319	1227	-1623	-2	-5	-10	-31	2	-33	14
	1031	2019-01-15 15:05:06.13	-330	1222	-1620	-1	-6	-15	-32	9	-41	11
	1032	2019-01-15 15:05:06.14	-333	1220	-1625	3	-6	-18	-45	0	-45	22
	1033	2019-01-15 15:05:06.15	-341	1226	-1613	3	-8	-17	-41	-7	-34	24
	1034	2019-01-15 15:05:06.16	-331	1217	-1617	0	-8	-20	-25	9	-34	8
	1035	2019-01-15 15:05:06.17	-337	1212	-1600	-4	-3	-19	-3	34	-37	-15
	1036	2019-01-15 15:05:06.18	-334	1211	-1605	-2	-5	-19	17	46	-29	-31
	1037	2019-01-15 15:05:06.19	-343	1217	-1615	-7	-2	-16	34	50	-16	-42
	1038	2019-01-15 15:05:06.20	-331	1218	-1612	-10	-7	-13	48	55	-7	-51
	1039	2019-01-15 15:05:06.21	-335	1210	-1614	-6	-6	-12	39	51	-12	-45
	1040	2019-01-15 15:05:06.22	-335	1210	-1615	-5	-9	-9	13	39	-26	-26
	1041	2019-01-15 15:05:06.23	-330	1206	-1626	-4	-5	-6	11	41	-30	-26
	1042	2019-01-15 15:05:06.24	-333	1208	-1622	-2	-5	-2	32	48	-16	-40
	1043	2019-01-15 15:05:06.25	-336	1206	-1614	4	-2	2	49	50	-1	-49
	1044	2019-01-15 15:05:06.26	-333	1216	-1604	5	-1	2	62	61	1	-61
	1045	2019-01-15 15:05:06.27	-333	1230	-1623	1	-3	3	78	85	-7	-81
	1046	2019-01-15 15:05:06.28	-338	1231	-1619	-2	-5	-3	79	90	-11	-84
	1047	2019-01-15 15:05:06.29	-342	1229	-1628	-7	-6	-8	65	79	-14	-72
	1048	2019-01-15 15:05:06.30	-342	1225	-1625	-10	-13	-13	45	59	-14	-52
	1049	2019-01-15 15:05:06.31	-348	1223	-1608	-8	-18	-14	43	50	-7	-46
	1050	2019-01-15 15:05:06.32	-349	1201	-1600	-7	-14	-15	56	62	-6	-59
	1051	2019-01-15 15:05:06.33	-348	1204	-1600	-4	-7	-9	80	102	-22	-91
	1052	2019-01-15 15:05:06.34	-343	1209	-1596	1	0	-5	81	115	-34	-98
	1053	2019-01-15 15:05:06.35	-340	1214	-1607	1	7	-5	86	120	-34	-103
	1054	2019-01-15 15:05:06.36	-336	1222	-1618	0	8	-6	80	106	-26	-93
	1055	2019-01-15 15:05:06.37	-338	1228	-1618	-2	7	-9	95	114	-19	-104
	1056	2019-01-15 15:05:06.38	-333	1231	-1625	-6	6	-13	91	110	-19	-100
	1057	2019-01-15 15:05:06.39	-327	1225	-1614	-11	5	-19	70	90	-20	-80
	1058	2019-01-15 15:05:06.40	-344	1225	-1620	-14	7	-22	73	87	-14	-80
	1059	2019-01-15 15:05:06.41	-337	1222	-1616	-13	6	-25	76	83	-7	-79
	1060	2019-01-15 15:05:06.42	-327	1212	-1615	-16	4	-24	79	74	5	-76
	1061	2019-01-15 15:05:06.43	-332	1216	-1605	-17	6	-24	86	74	12	-80
	1062	2019-01-15 15:05:06.44	-337	1211	-1612	-14	7	-22	91	81	10	-86
	1063	2019-01-15 15:05:06.45	-333	1211	-1615	-12	9	-17	96	97	-1	-96
	1064	2019-01-15 15:05:06.46	-332	1219	-1607	-9	8	-13	91	99	-8	-95
	1065	2019-01-15 15:05:06.47	-330	1219	-1612	-8	11	-10	80	83	-3	-81
	1066	2019-01-15 15:05:06.48	-336	1224	-1617	-9	12	-4	64	61	3	-62
	1067	2019-01-15 15:05:06.49	-326	1222	-1623	-6	10	-7	52	43	9	-47
	1068	2019-01-15 15:05:06.50	-334	1228	-1628	-6	10	-7	37	21	16	-29
	1069	2019-01-15 15:05:06.51	-325	1237	-1625	-5	8	-11	9	3	6	-6
	1070	2019-01-15 15:05:06.52	-331	1236	-1622	-8	5	-15	-1	7	-8	-3
	1071	2019-01-15 15:05:06.53	-324	1226	-1628	-4	1	-17	-5	6	-11	0
	1072	2019-01-15 15:05:06.54	-327	1217	-1620	-4	0	-19	0	6	-6	-3
	1073	2019-01-15 15:05:06.55	-333	1224	-1614	-3	-1	-18	20	16	4	-18
	1074	2019-01-15 15:05:06.56	-322	1204	-1610	4	-1	-14	43	29	14	-36
	1075	2019-01-15 15:05:06.57	-326	1209	-1611	6	5	-7	63	41	22	-52
	1076	2019-01-15 15:05:06.58	-330	1214	-1608	6	9	-5	62	39	23	-50
	1077	2019-01-15 15:05:06.59	-325	1224	-1615	2	7	-4	52	21	31	-36
	1078	2019-01-15 15:05:06.60	-334	1226	-1617	-3	6	-5	47	9	38	-28
	1079	2019-01-15 15:05:06.61	-324	1225	-1621	-2	2	-6	48	16	32	-32
	1080	2019-01-15 15:05:06.62	-336	1230	-1623	0	2	-10	44	23	21	-33
	1081	2019-01-15 15:05:06.63	-322	1237	-1605	-3	-2	-13	32	10	22	-21
	1082	2019-01-15 15:05:06.64	-337	1222	-1618	-7	1	-19	14	-8	22	-3
	1083	2019-01-15 15:05:06.65	-319	1225	-1624	-7	2	-21	-1	-17	16	9
	1084	2019-01-15 15:05:06.66	-327	1216	-1623	1	0	-23	-5	-16	11	10
	1085	2019-01-15 15:05:06.67	-331	1216	-1628	7	-4	-20	-32	-44	12	38
	1086	2019-01-15 15:05:06.68	-344	1220	-1605	12	-4	-14	-76	-93	17	84
	1087	2019-01-15 15:05:06.69	-322	1224	-1607	9	3	-12	-126	-161	35	143
	1088	2019-01-15 15:05:06.70	-320	1208	-1603	6	13	-9	-198	-245	47	221
	1089	2019-01-15 15:05:06.71	-323	1192	-1621	4	24	-2	-192	-237	45	214
	1090	2019-01-15 15:05:06.72	-317	1191	-1622	0	25	6	-95	-133	38	114
	1091	2019-01-15 15:05:06.73	-322	1189	-1624	-4	25	13	-3	-23	20	13
	1092	2019-01-15 15:05:06.74	-325	1204	-1628	-8	20	20	109	104	5	-106
	1093	2019-01-15 15:05:06.75	-319	1223	-1635	-10	12	24	250	248	2	-249
	1094	2019-01-15 15:05:06.76	-317	1233	-1629	-13	3	18	350	347	3	-348
	1095	2019-01-15 15:05:06.77	-328	1229	-1610	-13	-4	13	359	349	10	-354
	1096	2019-01-15 15:05:06.78	-318	1228	-1609	-10	-1	8	341	322	19	-331
	1097	2019-01-15 15:05:06.79	-327	1226	-1604	-6	-5	8	303	278	25	-290
	1098	2019-01-15 15:05:06.80	-330	1226	-1619	-2	-3	9	252	235	17	-243
	1099	2019-01-15 15:05:06.81	-338	1231	-1613	-1	-5	9	220	220	0	-220
	1100	2019-01-15 15:05:06.82	-329	1228	-1614	-4	-2	6	208	225	-17	-216
	1101	2019-01-15 15:05:06.83	-332	1238	-1612	-6	-1	5	210	230	-20	-220
	1102	2019-01-15 15:05:06.84	-323	1243	-1627	-3	3	1	281	296	-15	-288
	1103	2019-01-15 15:05:06.85	-322	1239	-1631	-4	2	-6	324	335	-11	-329
	1104	2019-01-15 15:05:06.86	-323	1236	-1629	2	-3	-14	326	348	-22	-337
	1105	2019-01-15 15:05:06.87	-324	1242	-1627	8	-9	-21	327	357	-30	-342
	1106	2019-01-15 15:05:06.88	-326	1231	-1615	13	-9	-29	340	364	-24	-352
	1107	2019-01-15 15:05:06.89	-337	1217	-1603	15	-9	-37	342	360	-18	-351
	1108	2019-01-15 15:05:06.90	-342	1207	-1594	17	-1	-38	335	347	-12	-341
	1109	2019-01-15 15:05:06.91	-334	1191	-1594	18	11	-33	309	326	-17	-317
	1110	2019-01-15 15:05:06.92	-328	1182	-1615	15	19	-24	292	308	-16	-300
	1111	2019-01-15 15:05:06.93	-336	1189	-1611	12	20	-15	276	275	1	-275
	1112	2019-01-15 15:05:06.94	-326	1193	-1622	3	26	-5	254	240	14	-247
	1113	2019-01-15 15:05:06.95	-322	1199	-1619	-5	26	-3	242	215	27	-228
	1114	2019-01-15 15:05:06.96	-325	1226	-1626	-5	22	-1	234	201	33	-217
	1115	2019-01-15 15:05:06.97	-310	1233	-1632	-10	9	-7	203	183	20	-193
	1116	2019-01-15 15:05:06.98	-315	1237	-1635	-12	3	-18	176	171	5	-173
	1117	2019-01-15 15:05:06.99	-319	1225	-1627	-13	-6	-30	168	168	0	-168
	1118	2019-01-15 15:05:07.00	-314	1212	-1614	-13	-9	-35	171	177	-6	-174
	1119	2019-01-15 15:05:07.01	-322	1200	-1610	-9	-7	-35	169	181	-12	-175
	1120	2019-01-15 15:05:07.02	-323	1194	-1608	-7	-2	-29	164	172	-8	-168
	1121	2019-01-15 15:05:07.03	-329	1191	-1609	-5	3	-21	160	153	7	-156
	1122	2019-01-15 15:05:07.04	-332	1199	-1620	1	8	-9	156	146	10	-151
	1123	2019-01-15 15:05:07.05	-324	1201	-1624	2	9	1	144	136	8	-140
	1124	2019-01-15 15:05:07.06	-321	1208	-1633	0	10	10	139	131	8	-135
	1125	2019-01-15 15:05:07.07	-326	1219	-1637	0	6	14	137	128	9	-132
	1126	2019-01-15 15:05:07.08	-323	1234	-1635	-1	0	12	120	112	8	-116
	1127	2019-01-15 15:05:07.09	-308	1243	-1632	-5	-10	5	106	102	4	-104
	1128	2019-01-15 15:05:07.10	-317	1235	-1633	-5	-13	-4	98	98	0	-98
	1129	2019-01-15 15:05:07.11	-319	1233	-1634	-4	-15	-17	87	87	0	-87
	1130	2019-01-15 15:05:07.12	-327	1219	-1620	-7	-19	-23	90	88	2	-89
	1131	2019-01-15 15:05:07.13	-328	1195	-1616	-5	-19	-25	96	96	0	-96
	1132	2019-01-15 15:05:07.14	-331	1188	-1605	-3	-11	-21	86	92	-6	-89
	1133	2019-01-15 15:05:07.15	-336	1176	-1606	3	-3	-13	66	72	-6	-69
	1134	2019-01-15 15:05:07.16	-327	1177	-1609	4	6	-4	48	42	6	-45
	1135	2019-01-15 15:05:07.17	-335	1187	-1619	2	9	6	55	47	8	-51
	1136	2019-01-15 15:05:07.18	-339	1212	-1628	-2	6	12	66	53	13	-59
	1137	2019-01-15 15:05:07.19	-320	1234	-1621	-7	4	13	76	68	8	-72
	1138	2019-01-15 15:05:07.20	-326	1230	-1612	-13	3	7	90	85	5	-87
	1139	2019-01-15 15:05:07.21	-327	1230	-1612	-14	4	0	93	97	-4	-95
	1140	2019-01-15 15:05:07.22	-319	1235	-1617	-14	6	-2	106	107	-1	-106
	1141	2019-01-15 15:05:07.23	-323	1233	-1621	-18	5	-10	110	106	4	-108
	1142	2019-01-15 15:05:07.24	-310	1221	-1620	-15	8	-16	123	112	11	-117
	1143	2019-01-15 15:05:07.25	-311	1224	-1617	-13	11	-22	132	115	17	-123
	1144	2019-01-15 15:05:07.26	-308	1214	-1626	-6	9	-23	129	110	19	-119
	1145	2019-01-15 15:05:07.27	-321	1227	-1636	-4	3	-28	111	95	16	-103
	1146	2019-01-15 15:05:07.28	-311	1219	-1624	-3	-4	-28	96	88	8	-92
	1147	2019-01-15 15:05:07.29	-323	1225	-1632	-8	-7	-30	85	93	-8	-89
	1148	2019-01-15 15:05:07.30	-316	1208	-1630	-16	-8	-24	75	87	-12	-81
	1149	2019-01-15 15:05:07.31	-329	1191	-1624	-11	-13	-16	70	73	-3	-71
	1150	2019-01-15 15:05:07.32	-330	1193	-1627	-6	-19	-8	74	69	5	-71
	1151	2019-01-15 15:05:07.33	-331	1203	-1596	2	-19	0	80	75	5	-77
	1152	2019-01-15 15:05:07.34	-338	1223	-1605	6	-15	3	72	76	-4	-74
	1153	2019-01-15 15:05:07.35	-323	1227	-1592	2	-8	-3	54	71	-17	-62
	1154	2019-01-15 15:05:07.36	-330	1232	-1601	1	2	-7	35	66	-31	-50
	1155	2019-01-15 15:05:07.37	-326	1225	-1619	2	11	-15	18	57	-39	-37
	1156	2019-01-15 15:05:07.38	-324	1228	-1622	-2	15	-16	15	55	-40	-35
	1157	2019-01-15 15:05:07.39	-323	1226	-1629	-4	14	-21	1	37	-36	-19
	1158	2019-01-15 15:05:07.40	-323	1225	-1630	-6	10	-21	-26	12	-38	7
	1159	2019-01-15 15:05:07.41	-319	1227	-1626	-6	8	-21	-43	4	-47	19
	1160	2019-01-15 15:05:07.42	-325	1230	-1627	-11	0	-22	-43	14	-57	14
	1161	2019-01-15 15:05:07.43	-335	1219	-1626	-13	-4	-22	-39	8	-47	15
	1162	2019-01-15 15:05:07.44	-340	1239	-1624	-9	-5	-18	-42	-18	-24	30
	1163	2019-01-15 15:05:07.45	-331	1236	-1617	-10	-10	-18	-45	-33	-12	39
	1164	2019-01-15 15:05:07.46	-328	1231	-1617	-8	-10	-16	-31	-22	-9	26
	1165	2019-01-15 15:05:07.47	-331	1229	-1622	-10	-8	-17	-16	-7	-9	11
	1166	2019-01-15 15:05:07.48	-335	1224	-1609	-9	-4	-14	-6	5	-11	0
	1167	2019-01-15 15:05:07.49	-316	1216	-1614	-4	-1	-9	-13	0	-13	6
	1168	2019-01-15 15:05:07.50	-325	1206	-1608	2	4	-4	-20	5	-25	7
	1169	2019-01-15 15:05:07.51	-341	1195	-1617	15	7	3	-18	16	-34	1
	1170	2019-01-15 15:05:07.52	-335	1193	-1618	31	7	11	-6	30	-36	-12
	1171	2019-01-15 15:05:07.53	-332	1181	-1614	35	12	20	4	40	-36	-22
	1172	2019-01-15 15:05:07.54	-330	1200	-1615	36	17	22	12	44	-32	-28
	1173	2019-01-15 15:05:07.55	-324	1201	-1609	34	13	23	15	36	-21	-25
	1174	2019-01-15 15:05:07.56	-315	1207	-1618	28	17	17	12	36	-24	-24
	1175	2019-01-15 15:05:07.57	-322	1202	-1624	14	19	9	0	28	-28	-14
	1176	2019-01-15 15:05:07.58	-323	1203	-1606	6	20	6	4	28	-24	-16
	1177	2019-01-15 15:05:07.59	-314	1197	-1610	-1	25	-1	22	21	1	-21
	1178	2019-01-15 15:05:07.60	-309	1190	-1610	-8	27	-3	32	20	12	-26
	1179	2019-01-15 15:05:07.61	-314	1193	-1605	-10	31	-5	36	21	15	-28
	1180	2019-01-15 15:05:07.62	-307	1201	-1610	-14	32	-5	21	12	9	-16
	1181	2019-01-15 15:05:07.63	-313	1207	-1623	-16	35	-8	-1	12	-13	-5
	1182	2019-01-15 15:05:07.64	-307	1228	-1632	-21	32	-11	-18	14	-32	2
	1183	2019-01-15 15:05:07.65	-306	1234	-1635	-25	26	-18	-12	18	-30	-3
	1184	2019-01-15 15:05:07.66	-298	1234	-1639	-34	19	-25	2	15	-13	-8
	1185	2019-01-15 15:05:07.67	-306	1243	-1636	-34	11	-34	11	10	1	-10
	1186	2019-01-15 15:05:07.68	-302	1232	-1643	-33	8	-42	9	5	4	-7
	1187	2019-01-15 15:05:07.69	-304	1227	-1640	-33	1	-44	-4	-7	3	5
	1188	2019-01-15 15:05:07.70	-306	1218	-1634	-25	-3	-44	-26	-28	2	27
	1189	2019-01-15 15:05:07.71	-302	1226	-1637	-16	-6	-41	-33	-44	11	38
	1190	2019-01-15 15:05:07.72	-305	1207	-1620	-10	-7	-38	-20	-41	21	30
	1191	2019-01-15 15:05:07.73	-313	1205	-1614	-2	-3	-31	-2	-20	18	11
	1192	2019-01-15 15:05:07.74	-310	1210	-1613	2	1	-22	7	9	-2	-8
	1193	2019-01-15 15:05:07.75	-313	1201	-1622	3	6	-11	2	12	-10	-7
	1194	2019-01-15 15:05:07.76	-310	1197	-1623	3	11	0	-8	-1	-7	4
	1195	2019-01-15 15:05:07.77	-321	1204	-1627	6	9	11	-12	-10	-2	11
	1196	2019-01-15 15:05:07.78	-309	1213	-1619	4	4	17	-17	-16	-1	16
	1197	2019-01-15 15:05:07.79	-308	1223	-1617	1	-3	15	-18	-15	-3	16
	1198	2019-01-15 15:05:07.80	-306	1230	-1624	-1	-4	14	-16	-18	2	17
	1199	2019-01-15 15:05:07.81	-306	1237	-1627	-1	-7	6	-22	-30	8	26
	1200	2019-01-15 15:05:07.82	-311	1237	-1625	0	-11	-4	-20	-29	9	24
	1201	2019-01-15 15:05:07.83	-320	1233	-1619	-3	-12	-11	-16	-17	1	16
	1202	2019-01-15 15:05:07.84	-315	1212	-1612	-6	-10	-14	-22	-16	-6	19
	1203	2019-01-15 15:05:07.85	-316	1208	-1605	-6	-7	-12	-17	-16	-1	16
	1204	2019-01-15 15:05:07.86	-315	1199	-1609	-3	-2	-9	-12	-9	-3	10
	1205	2019-01-15 15:05:07.87	-309	1207	-1608	-5	2	-3	-21	-15	-6	18
	1206	2019-01-15 15:05:07.88	-316	1227	-1616	-7	2	5	-39	-39	0	39
	1207	2019-01-15 15:05:07.89	-310	1229	-1629	-13	0	7	-36	-50	14	43
	1208	2019-01-15 15:05:07.90	-307	1230	-1634	-18	-3	4	-14	-30	16	22
	1209	2019-01-15 15:05:07.91	-307	1227	-1631	-13	-8	-2	-9	-13	4	11
	1210	2019-01-15 15:05:07.92	-307	1232	-1635	-5	-15	-9	-14	-3	-11	8
	1211	2019-01-15 15:05:07.93	-315	1235	-1613	3	-19	-11	-13	8	-21	2
	1212	2019-01-15 15:05:07.94	-296	1227	-1618	4	-16	-16	-29	0	-29	14
	1213	2019-01-15 15:05:07.95	-311	1228	-1623	11	-15	-18	-75	-44	-31	59
	1214	2019-01-15 15:05:07.96	-316	1205	-1628	22	-13	-16	-134	-99	-35	116
	1215	2019-01-15 15:05:07.97	-323	1182	-1620	26	-12	-10	-132	-89	-43	110
	1216	2019-01-15 15:05:07.98	-316	1188	-1605	30	-10	2	-142	-106	-36	124
	1217	2019-01-15 15:05:07.99	-323	1182	-1604	25	-4	15	-202	-168	-34	185
	1218	2019-01-15 15:05:08.00	-320	1201	-1612	17	4	23	-282	-250	-32	266
	1219	2019-01-15 15:05:08.01	-315	1208	-1617	7	11	29	-373	-341	-32	357
	1220	2019-01-15 15:05:08.02	-309	1211	-1633	2	12	29	-394	-371	-23	382
	1221	2019-01-15 15:05:08.03	-311	1223	-1648	-1	3	25	-243	-215	-28	229
	1222	2019-01-15 15:05:08.04	-308	1242	-1648	1	-9	16	-59	-29	-30	44
	1223	2019-01-15 15:05:08.05	-313	1247	-1634	2	-23	4	46	63	-17	-54
	1224	2019-01-15 15:05:08.06	-322	1247	-1617	1	-28	-12	49	46	3	-47
	1225	2019-01-15 15:05:08.07	-315	1236	-1595	-4	-23	-25	20	12	8	-16
	1226	2019-01-15 15:05:08.08	-316	1237	-1598	-2	-16	-35	8	2	6	-5
	1227	2019-01-15 15:05:08.09	-327	1225	-1610	-5	-6	-40	17	13	4	-15
	1228	2019-01-15 15:05:08.10	-330	1206	-1614	-8	0	-39	16	8	8	-12
	1229	2019-01-15 15:05:08.11	-320	1188	-1620	-7	6	-31	-4	-10	6	7
	1230	2019-01-15 15:05:08.12	-314	1193	-1628	0	11	-22	-27	-25	-2	26
	1231	2019-01-15 15:05:08.13	-311	1196	-1635	5	13	-10	-14	-5	-9	9
	1232	2019-01-15 15:05:08.14	-312	1209	-1633	8	10	-3	-7	2	-9	2
	1233	2019-01-15 15:05:08.15	-312	1216	-1638	9	4	0	-14	-1	-13	7
	1234	2019-01-15 15:05:08.16	-308	1218	-1638	12	-4	-1	-12	-2	-10	7
	1235	2019-01-15 15:05:08.17	-306	1223	-1638	12	-10	-7	1	0	1	0
	1236	2019-01-15 15:05:08.18	-305	1217	-1631	11	-17	-11	19	10	9	-14
	1237	2019-01-15 15:05:08.19	-308	1209	-1630	14	-21	-18	40	22	18	-31
	1238	2019-01-15 15:05:08.20	-312	1190	-1611	18	-23	-18	57	33	24	-45
	1239	2019-01-15 15:05:08.21	-330	1172	-1625	19	-19	-14	67	50	17	-58
	1240	2019-01-15 15:05:08.22	-326	1165	-1629	18	-18	-6	61	59	2	-60
	1241	2019-01-15 15:05:08.23	-326	1179	-1619	17	-20	7	52	56	-4	-54
	1242	2019-01-15 15:05:08.24	-333	1183	-1612	7	-15	12	62	66	-4	-64
	1243	2019-01-15 15:05:08.25	-329	1197	-1599	-2	-11	15	70	75	-5	-72
	1244	2019-01-15 15:05:08.26	-339	1209	-1607	-11	-1	15	48	60	-12	-54
	1245	2019-01-15 15:05:08.27	-324	1211	-1618	-22	6	12	38	55	-17	-46
	1246	2019-01-15 15:05:08.28	-324	1205	-1628	-23	8	10	49	57	-8	-53
	1247	2019-01-15 15:05:08.29	-334	1209	-1640	-20	10	6	52	42	10	-47
	1248	2019-01-15 15:05:08.30	-330	1211	-1633	-19	5	7	62	40	22	-51
	1249	2019-01-15 15:05:08.31	-331	1223	-1635	-15	4	0	77	58	19	-67
	1250	2019-01-15 15:05:08.32	-317	1214	-1625	-13	1	-1	80	82	-2	-81
	1251	2019-01-15 15:05:08.33	-328	1225	-1618	-18	2	-4	74	95	-21	-84
	1252	2019-01-15 15:05:08.34	-316	1220	-1610	-20	3	-11	70	96	-26	-83
	1253	2019-01-15 15:05:08.35	-320	1212	-1609	-22	11	-10	81	102	-21	-91
	1254	2019-01-15 15:05:08.36	-318	1223	-1611	-28	19	-13	114	122	-8	-118
	1255	2019-01-15 15:05:08.37	-314	1214	-1619	-29	29	-12	138	133	5	-135
	1256	2019-01-15 15:05:08.38	-316	1223	-1626	-25	33	-13	144	132	12	-138
	1257	2019-01-15 15:05:08.39	-313	1223	-1633	-21	35	-12	138	120	18	-129
	1258	2019-01-15 15:05:08.40	-310	1227	-1633	-12	33	-14	126	110	16	-118
	1259	2019-01-15 15:05:08.41	-306	1245	-1632	-4	28	-19	103	89	14	-96
	1260	2019-01-15 15:05:08.42	-313	1251	-1628	5	21	-23	79	70	9	-74
	1261	2019-01-15 15:05:08.43	-294	1251	-1623	8	20	-34	75	76	-1	-75
	1262	2019-01-15 15:05:08.44	-301	1245	-1630	11	22	-43	76	94	-18	-85
	1263	2019-01-15 15:05:08.45	-308	1231	-1629	11	22	-50	60	85	-25	-72
	1264	2019-01-15 15:05:08.46	-307	1205	-1620	14	24	-51	36	56	-20	-46
	1265	2019-01-15 15:05:08.47	-293	1198	-1617	20	27	-51	19	35	-16	-27
	1266	2019-01-15 15:05:08.48	-310	1186	-1625	26	28	-44	17	44	-27	-30
	1267	2019-01-15 15:05:08.49	-309	1170	-1617	29	27	-33	3	31	-28	-17
	1268	2019-01-15 15:05:08.50	-301	1180	-1622	29	25	-21	-6	12	-18	-3
	1269	2019-01-15 15:05:08.51	-313	1199	-1626	22	23	-14	-32	-15	-17	23
	1270	2019-01-15 15:05:08.52	-304	1208	-1627	8	21	-6	-61	-35	-26	48
	1271	2019-01-15 15:05:08.53	-303	1214	-1638	-1	17	-8	-83	-45	-38	64
	1272	2019-01-15 15:05:08.54	-314	1221	-1651	-7	9	-8	-98	-52	-46	75
	1273	2019-01-15 15:05:08.55	-298	1230	-1645	-8	-2	-14	-103	-63	-40	83
	1274	2019-01-15 15:05:08.56	-308	1226	-1622	-11	-9	-17	-104	-78	-26	91
	1275	2019-01-15 15:05:08.57	-314	1213	-1618	-8	-9	-18	-128	-114	-14	121
	1276	2019-01-15 15:05:08.58	-303	1194	-1635	-5	-10	-17	-98	-88	-10	93
	1277	2019-01-15 15:05:08.59	-309	1196	-1615	-3	-8	-12	-31	-26	-5	28
	1278	2019-01-15 15:05:08.60	-322	1176	-1619	7	0	-6	7	6	1	-6
	1279	2019-01-15 15:05:08.61	-316	1182	-1620	10	2	6	16	16	0	-16
	1280	2019-01-15 15:05:08.62	-304	1187	-1611	13	10	13	22	20	2	-21
	1281	2019-01-15 15:05:08.63	-311	1200	-1614	12	19	19	22	27	-5	-24
	1282	2019-01-15 15:05:08.64	-303	1199	-1629	4	25	19	27	49	-22	-38
	1283	2019-01-15 15:05:08.65	-296	1221	-1643	0	24	15	35	61	-26	-48
	1284	2019-01-15 15:05:08.66	-293	1230	-1650	-2	15	4	48	61	-13	-54
	1285	2019-01-15 15:05:08.67	-292	1224	-1646	-5	4	-6	84	87	-3	-85
	1286	2019-01-15 15:05:08.68	-291	1227	-1651	-5	-5	-16	116	118	-2	-117
	1287	2019-01-15 15:05:08.69	-296	1222	-1647	-6	-15	-27	111	115	-4	-113
	1288	2019-01-15 15:05:08.70	-310	1225	-1631	-6	-23	-33	101	106	-5	-103
	1289	2019-01-15 15:05:08.71	-310	1205	-1613	-4	-26	-37	100	96	4	-98
	1290	2019-01-15 15:05:08.72	-307	1199	-1608	-2	-21	-33	102	94	8	-98
	1291	2019-01-15 15:05:08.73	-311	1184	-1608	-1	-14	-27	97	96	1	-96
	1292	2019-01-15 15:05:08.74	-306	1183	-1616	-6	-4	-17	91	92	-1	-91
	1293	2019-01-15 15:05:08.75	-301	1182	-1626	-7	1	-5	79	82	-3	-80
	1294	2019-01-15 15:05:08.76	-304	1193	-1626	-10	7	4	56	60	-4	-58
	1295	2019-01-15 15:05:08.77	-306	1195	-1635	-10	9	11	48	55	-7	-51
	1296	2019-01-15 15:05:08.78	-299	1207	-1643	-6	5	13	49	50	-1	-49
	1297	2019-01-15 15:05:08.79	-300	1217	-1640	-6	-4	13	61	60	1	-60
	1298	2019-01-15 15:05:08.80	-306	1221	-1638	-9	-8	9	77	75	2	-76
	1299	2019-01-15 15:05:08.81	-303	1210	-1629	-9	-14	4	75	79	-4	-77
	1300	2019-01-15 15:05:08.82	-314	1210	-1634	-1	-16	-1	60	62	-2	-61
	1301	2019-01-15 15:05:08.83	-304	1199	-1619	1	-17	-2	50	49	1	-49
	1302	2019-01-15 15:05:08.84	-313	1197	-1615	2	-14	-2	52	66	-14	-59
	1303	2019-01-15 15:05:08.85	-311	1187	-1630	5	-10	-1	40	65	-25	-52
	1304	2019-01-15 15:05:08.86	-312	1180	-1633	2	-11	4	46	67	-21	-56
	1305	2019-01-15 15:05:08.87	-318	1191	-1629	3	-10	10	64	76	-12	-70
	1306	2019-01-15 15:05:08.88	-311	1183	-1616	-6	-6	13	78	82	-4	-80
	1307	2019-01-15 15:05:08.89	-305	1189	-1610	-11	0	13	85	91	-6	-88
	1308	2019-01-15 15:05:08.90	-311	1209	-1618	-12	5	14	80	88	-8	-84
	1309	2019-01-15 15:05:08.91	-305	1213	-1630	-18	7	8	74	84	-10	-79
	1310	2019-01-15 15:05:08.92	-309	1201	-1632	-26	5	5	70	81	-11	-75
	1311	2019-01-15 15:05:08.93	-307	1219	-1632	-20	2	0	47	58	-11	-52
	1312	2019-01-15 15:05:08.94	-306	1220	-1633	-21	-2	-3	15	26	-11	-20
	1313	2019-01-15 15:05:08.95	-298	1221	-1648	-22	-3	-8	-2	13	-15	-5
	1314	2019-01-15 15:05:08.96	-303	1215	-1636	-23	-8	-10	8	23	-15	-15
	1315	2019-01-15 15:05:08.97	-308	1230	-1636	-19	-12	-15	15	24	-9	-19
	1316	2019-01-15 15:05:08.98	-313	1221	-1628	-15	-12	-19	17	29	-12	-23
	1317	2019-01-15 15:05:08.99	-306	1224	-1633	-15	-11	-22	23	39	-16	-31
	1318	2019-01-15 15:05:09.00	-308	1223	-1632	-16	-14	-22	26	44	-18	-35
	1319	2019-01-15 15:05:09.01	-322	1219	-1626	-16	-13	-21	10	34	-24	-22
	1320	2019-01-15 15:05:09.02	-314	1211	-1616	-21	-11	-17	-1	32	-33	-15
	1321	2019-01-15 15:05:09.03	-314	1200	-1624	-21	-3	-11	7	37	-30	-22
	1322	2019-01-15 15:05:09.04	-320	1196	-1627	-17	0	-2	21	44	-23	-32
	1323	2019-01-15 15:05:09.05	-317	1199	-1627	-10	1	9	23	52	-29	-37
	1324	2019-01-15 15:05:09.06	-312	1199	-1625	-3	3	18	8	39	-31	-23
	1325	2019-01-15 15:05:09.07	-306	1201	-1630	2	7	24	-18	9	-27	4
	1326	2019-01-15 15:05:09.08	-307	1216	-1630	5	6	21	-36	-8	-28	22
	1327	2019-01-15 15:05:09.09	-305	1222	-1626	2	7	17	-44	-10	-34	27
	1328	2019-01-15 15:05:09.10	-304	1239	-1625	7	6	8	-71	-39	-32	55
	1329	2019-01-15 15:05:09.11	-310	1236	-1617	5	0	-6	-130	-109	-21	119
	1330	2019-01-15 15:05:09.12	-309	1230	-1615	4	3	-15	-190	-173	-17	181
	1331	2019-01-15 15:05:09.13	-306	1226	-1622	1	7	-19	-215	-185	-30	200
	1332	2019-01-15 15:05:09.14	-317	1212	-1610	3	12	-22	-137	-87	-50	112
	1333	2019-01-15 15:05:09.15	-314	1212	-1624	6	14	-18	-40	22	-62	9
	1334	2019-01-15 15:05:09.16	-309	1191	-1611	6	16	-15	6	59	-53	-32
	1335	2019-01-15 15:05:09.17	-296	1209	-1621	6	23	-12	-5	31	-36	-13
	1336	2019-01-15 15:05:09.18	-298	1213	-1624	2	21	-5	-46	-17	-29	31
	1337	2019-01-15 15:05:09.19	-307	1206	-1615	-6	21	-6	-86	-64	-22	75
	1338	2019-01-15 15:05:09.20	-292	1228	-1622	1	23	-8	-105	-87	-18	96
	1339	2019-01-15 15:05:09.21	-301	1215	-1627	1	24	-10	-134	-109	-25	121
	1340	2019-01-15 15:05:09.22	-299	1230	-1639	1	21	-15	-200	-168	-32	184
	1341	2019-01-15 15:05:09.23	-287	1232	-1634	1	19	-17	-245	-215	-30	230
	1342	2019-01-15 15:05:09.24	-287	1232	-1640	0	19	-21	-259	-225	-34	242
	1343	2019-01-15 15:05:09.25	-282	1230	-1646	-2	16	-21	-234	-193	-41	213
	1344	2019-01-15 15:05:09.26	-288	1216	-1660	-1	10	-22	-141	-95	-46	118
	1345	2019-01-15 15:05:09.27	-297	1209	-1642	4	-2	-19	6	54	-48	-30
	1346	2019-01-15 15:05:09.28	-293	1199	-1618	12	-10	-12	84	125	-41	-104
	1347	2019-01-15 15:05:09.29	-292	1205	-1624	20	-11	-5	14	43	-29	-28
	1348	2019-01-15 15:05:09.30	-302	1201	-1624	18	-3	0	-121	-97	-24	109
	1349	2019-01-15 15:05:09.31	-293	1209	-1629	19	1	1	-199	-172	-27	185
	1350	2019-01-15 15:05:09.32	-290	1214	-1626	19	0	1	-186	-149	-37	167
	1351	2019-01-15 15:05:09.33	-296	1201	-1629	19	-1	-2	-96	-59	-37	77
	1352	2019-01-15 15:05:09.34	-298	1201	-1637	16	0	-3	4	32	-28	-18
	1353	2019-01-15 15:05:09.35	-301	1192	-1631	16	-6	2	121	146	-25	-133
	1354	2019-01-15 15:05:09.36	-307	1195	-1625	14	-12	6	222	248	-26	-235
	1355	2019-01-15 15:05:09.37	-306	1202	-1623	5	-14	7	273	291	-18	-282
	1356	2019-01-15 15:05:09.38	-311	1196	-1622	-2	-14	10	294	305	-11	-299
	1357	2019-01-15 15:05:09.39	-306	1211	-1622	-2	-13	8	288	306	-18	-297
	1358	2019-01-15 15:05:09.40	-313	1216	-1628	-1	-14	7	267	286	-19	-276
	1359	2019-01-15 15:05:09.41	-312	1221	-1628	-2	-10	3	225	246	-21	-235
	1360	2019-01-15 15:05:09.42	-310	1218	-1629	-1	-7	-2	152	178	-26	-165
	1361	2019-01-15 15:05:09.43	-311	1228	-1618	-5	-6	-7	92	119	-27	-105
	1362	2019-01-15 15:05:09.44	-308	1233	-1626	-7	-3	-14	73	96	-23	-84
	1363	2019-01-15 15:05:09.45	-309	1228	-1627	-13	1	-25	75	99	-24	-87
	1364	2019-01-15 15:05:09.46	-299	1214	-1630	-14	3	-32	67	102	-35	-84
	1365	2019-01-15 15:05:09.47	-304	1200	-1626	-9	7	-31	53	85	-32	-69
	1366	2019-01-15 15:05:09.48	-310	1193	-1627	3	11	-32	40	64	-24	-52
	1367	2019-01-15 15:05:09.49	-298	1185	-1627	13	13	-25	42	62	-20	-52
	1368	2019-01-15 15:05:09.50	-297	1191	-1638	17	16	-18	47	67	-20	-57
	1369	2019-01-15 15:05:09.51	-297	1190	-1635	19	19	-13	48	63	-15	-55
	1370	2019-01-15 15:05:09.52	-299	1190	-1659	12	21	-10	53	63	-10	-58
	1371	2019-01-15 15:05:09.53	-287	1190	-1642	11	11	-10	64	70	-6	-67
	1372	2019-01-15 15:05:09.54	-287	1183	-1649	8	6	-8	96	101	-5	-98
	1373	2019-01-15 15:05:09.55	-297	1177	-1631	7	-3	-9	212	217	-5	-214
	1374	2019-01-15 15:05:09.56	-300	1184	-1621	10	-3	-9	315	316	-1	-315
	1375	2019-01-15 15:05:09.57	-298	1182	-1619	8	3	-10	328	327	1	-327
	1376	2019-01-15 15:05:09.58	-293	1194	-1622	4	3	-13	287	288	-1	-287
	1377	2019-01-15 15:05:09.59	-295	1200	-1620	-3	11	-17	225	224	1	-224
	1378	2019-01-15 15:05:09.60	-298	1200	-1636	-13	13	-22	135	131	4	-133
	1379	2019-01-15 15:05:09.61	-298	1204	-1640	-21	10	-27	64	59	5	-61
	1380	2019-01-15 15:05:09.62	-289	1198	-1643	-26	0	-32	60	59	1	-59
	1381	2019-01-15 15:05:09.63	-294	1206	-1634	-25	-5	-32	164	171	-7	-167
	1382	2019-01-15 15:05:09.64	-286	1206	-1627	-24	-7	-37	244	247	-3	-245
	1383	2019-01-15 15:05:09.65	-293	1204	-1625	-18	-2	-39	227	232	-5	-229
	1384	2019-01-15 15:05:09.66	-292	1216	-1629	-16	5	-41	192	193	-1	-192
	1385	2019-01-15 15:05:09.67	-288	1211	-1630	-14	10	-41	176	167	9	-171
	1386	2019-01-15 15:05:09.68	-296	1207	-1630	-11	11	-40	174	159	15	-166
	1387	2019-01-15 15:05:09.69	-290	1203	-1639	-11	11	-36	175	163	12	-169
	1388	2019-01-15 15:05:09.70	-296	1191	-1639	-5	7	-28	171	165	6	-168
	1389	2019-01-15 15:05:09.71	-293	1180	-1649	0	3	-21	174	171	3	-172
	1390	2019-01-15 15:05:09.72	-304	1178	-1646	3	-5	-9	162	161	1	-161
	1391	2019-01-15 15:05:09.73	-300	1187	-1643	1	-11	1	161	157	4	-159
	1392	2019-01-15 15:05:09.74	-298	1197	-1639	-5	-10	6	153	144	9	-148
	1393	2019-01-15 15:05:09.75	-304	1197	-1635	-14	-14	6	140	128	12	-134
	1394	2019-01-15 15:05:09.76	-292	1210	-1629	-18	-11	6	133	122	11	-127
	1395	2019-01-15 15:05:09.77	-301	1207	-1623	-18	-7	3	134	123	11	-128
	1396	2019-01-15 15:05:09.78	-301	1202	-1626	-14	-5	2	130	123	7	-126
	1397	2019-01-15 15:05:09.79	-302	1209	-1635	-9	-1	0	119	119	0	-119
	1398	2019-01-15 15:05:09.80	-310	1193	-1637	-8	-1	3	101	111	-10	-106
	1399	2019-01-15 15:05:09.81	-302	1189	-1630	-3	0	6	82	96	-14	-89
	1400	2019-01-15 15:05:09.82	-315	1194	-1634	0	-1	12	86	92	-6	-89
	1401	2019-01-15 15:05:09.83	-312	1190	-1626	-1	-1	18	82	84	-2	-83
	1402	2019-01-15 15:05:09.84	-302	1205	-1624	-7	4	20	71	80	-9	-75
	1403	2019-01-15 15:05:09.85	-306	1217	-1625	-15	7	19	66	80	-14	-73
	1404	2019-01-15 15:05:09.86	-302	1220	-1636	-22	7	14	67	77	-10	-72
	1405	2019-01-15 15:05:09.87	-299	1218	-1624	-22	7	6	66	71	-5	-68
	1406	2019-01-15 15:05:09.88	-298	1229	-1633	-16	8	-1	62	64	-2	-63
	1407	2019-01-15 15:05:09.89	-292	1232	-1637	-11	7	-11	60	62	-2	-61
	1408	2019-01-15 15:05:09.90	-300	1222	-1637	-8	10	-20	67	73	-6	-70
	1409	2019-01-15 15:05:09.91	-292	1216	-1649	-3	9	-25	69	78	-9	-73
	1410	2019-01-15 15:05:09.92	-292	1207	-1639	0	6	-28	56	68	-12	-62
	1411	2019-01-15 15:05:09.93	-302	1214	-1619	4	3	-28	41	51	-10	-46
	1412	2019-01-15 15:05:09.94	-299	1201	-1641	2	-1	-25	39	48	-9	-43
	1413	2019-01-15 15:05:09.95	-295	1208	-1628	1	0	-23	37	43	-6	-40
	1414	2019-01-15 15:05:09.96	-296	1200	-1636	8	2	-21	23	26	-3	-24
	1415	2019-01-15 15:05:09.97	-296	1201	-1627	11	1	-18	8	16	-8	-12
	1416	2019-01-15 15:05:09.98	-293	1209	-1619	15	0	-17	11	27	-16	-19
	1417	2019-01-15 15:05:09.99	-294	1208	-1616	15	10	-17	26	44	-18	-35
	1418	2019-01-15 15:05:10.00	-293	1210	-1616	13	23	-23	34	60	-26	-47
	1419	2019-01-15 15:05:10.01	-293	1203	-1624	11	29	-26	35	69	-34	-52
	1420	2019-01-15 15:05:10.02	-296	1198	-1642	10	31	-30	29	59	-30	-44
	1421	2019-01-15 15:05:10.03	-303	1193	-1651	6	26	-28	19	36	-17	-27
	1422	2019-01-15 15:05:10.04	-301	1189	-1654	3	15	-25	8	28	-20	-18
	1423	2019-01-15 15:05:10.05	-290	1193	-1650	1	3	-19	17	41	-24	-29
	1424	2019-01-15 15:05:10.06	-301	1195	-1631	-5	-6	-14	24	53	-29	-38
	1425	2019-01-15 15:05:10.07	-298	1210	-1628	-7	-8	-9	38	61	-23	-49
	1426	2019-01-15 15:05:10.08	-285	1213	-1618	-10	-3	-6	44	59	-15	-51
	1427	2019-01-15 15:05:10.09	-296	1211	-1614	-12	4	-5	46	45	1	-45
	1428	2019-01-15 15:05:10.10	-293	1223	-1620	-6	10	-5	34	22	12	-28
	1429	2019-01-15 15:05:10.11	-285	1216	-1636	-3	12	-8	26	18	8	-22
	1430	2019-01-15 15:05:10.12	-282	1207	-1640	1	12	-12	26	26	0	-26
	1431	2019-01-15 15:05:10.13	-297	1199	-1641	6	7	-9	18	23	-5	-20
	1432	2019-01-15 15:05:10.14	-292	1196	-1641	8	0	-9	8	14	-6	-11
	1433	2019-01-15 15:05:10.15	-285	1202	-1636	9	-2	-10	16	17	-1	-16
	1434	2019-01-15 15:05:10.16	-291	1203	-1631	6	-3	-4	33	24	9	-28
	1435	2019-01-15 15:05:10.17	-297	1209	-1642	3	-1	-2	32	28	4	-30
	1436	2019-01-15 15:05:10.18	-298	1219	-1642	-3	-1	-5	20	26	-6	-23
	1437	2019-01-15 15:05:10.19	-300	1203	-1637	-10	-4	-5	-39	-28	-11	33
	1438	2019-01-15 15:05:10.20	-290	1191	-1627	-10	-3	-3	-213	-200	-13	206
	1439	2019-01-15 15:05:10.21	-293	1173	-1612	-4	-5	-2	-377	-361	-16	369
	1440	2019-01-15 15:05:10.22	-294	1172	-1628	5	-6	2	-457	-442	-15	449
	1441	2019-01-15 15:05:10.23	-304	1185	-1632	12	-5	9	-487	-473	-14	480
	1442	2019-01-15 15:05:10.24	-304	1199	-1625	13	-5	14	-488	-474	-14	481
	1443	2019-01-15 15:05:10.25	-309	1216	-1611	10	0	11	-403	-391	-12	397
	1444	2019-01-15 15:05:10.26	-303	1228	-1630	4	4	5	-249	-235	-14	242
	1445	2019-01-15 15:05:10.27	-295	1230	-1636	-7	9	-5	-136	-119	-17	127
	1446	2019-01-15 15:05:10.28	-288	1227	-1650	-14	7	-10	-100	-85	-15	92
	1447	2019-01-15 15:05:10.29	-300	1211	-1661	-16	5	-17	-110	-100	-10	105
	1448	2019-01-15 15:05:10.30	-285	1188	-1652	-12	0	-16	-114	-106	-8	110
	1449	2019-01-15 15:05:10.31	-288	1168	-1646	-5	-6	-11	-88	-78	-10	83
	1450	2019-01-15 15:05:10.32	-284	1174	-1627	3	-8	-3	-13	-2	-11	7
	1451	2019-01-15 15:05:10.33	-295	1178	-1619	11	0	4	60	75	-15	-67
	1452	2019-01-15 15:05:10.34	-289	1181	-1625	15	8	8	86	98	-12	-92
	1453	2019-01-15 15:05:10.35	-285	1201	-1623	12	12	9	81	89	-8	-85
	1454	2019-01-15 15:05:10.36	-288	1196	-1640	6	10	8	64	74	-10	-69
	1455	2019-01-15 15:05:10.37	-291	1206	-1640	-3	10	6	47	65	-18	-56
	1456	2019-01-15 15:05:10.38	-274	1217	-1658	-14	8	1	48	72	-24	-60
	1457	2019-01-15 15:05:10.39	-288	1212	-1653	-28	3	-6	70	94	-24	-82
	1458	2019-01-15 15:05:10.40	-288	1210	-1657	-31	-6	-12	87	107	-20	-97
	1459	2019-01-15 15:05:10.41	-285	1197	-1634	-33	-13	-14	78	105	-27	-91
	1460	2019-01-15 15:05:10.42	-287	1189	-1626	-24	-18	-15	60	98	-38	-79
	1461	2019-01-15 15:05:10.43	-296	1189	-1619	-16	-16	-13	44	89	-45	-66
	1462	2019-01-15 15:05:10.44	-289	1183	-1635	-8	-9	-8	56	87	-31	-71
	1463	2019-01-15 15:05:10.45	-293	1201	-1634	0	-5	-5	77	102	-25	-89
	1464	2019-01-15 15:05:10.46	-292	1197	-1640	0	-2	-5	105	127	-22	-116
	1465	2019-01-15 15:05:10.47	-288	1210	-1636	1	2	-7	118	133	-15	-125
	1466	2019-01-15 15:05:10.48	-295	1211	-1634	0	2	-12	128	139	-11	-133
	1467	2019-01-15 15:05:10.49	-291	1199	-1635	-1	3	-16	126	144	-18	-135
	1468	2019-01-15 15:05:10.50	-290	1205	-1638	-8	9	-18	122	147	-25	-134
	1469	2019-01-15 15:05:10.51	-295	1204	-1643	-9	5	-18	111	126	-15	-118
	1470	2019-01-15 15:05:10.52	-292	1204	-1643	-15	1	-18	102	108	-6	-105
	1471	2019-01-15 15:05:10.53	-286	1207	-1644	-16	-1	-22	109	116	-7	-112
	1472	2019-01-15 15:05:10.54	-290	1204	-1625	-16	-8	-22	105	119	-14	-112
	1473	2019-01-15 15:05:10.55	-281	1210	-1612	-10	-9	-25	92	106	-14	-99
	1474	2019-01-15 15:05:10.56	-286	1207	-1623	-8	-1	-22	78	88	-10	-83
	1475	2019-01-15 15:05:10.57	-283	1210	-1637	-9	2	-19	70	85	-15	-77
	1476	2019-01-15 15:05:10.58	-289	1202	-1643	-3	3	-17	64	85	-21	-74
	1477	2019-01-15 15:05:10.59	-284	1195	-1646	1	1	-16	65	92	-27	-78
	1478	2019-01-15 15:05:10.60	-285	1192	-1634	3	1	-11	66	103	-37	-84
	1479	2019-01-15 15:05:10.61	-290	1185	-1634	4	3	-4	54	100	-46	-77
	1480	2019-01-15 15:05:10.62	-285	1191	-1623	2	2	0	43	90	-47	-66
	1481	2019-01-15 15:05:10.63	-286	1199	-1634	2	-1	5	41	82	-41	-61
	1482	2019-01-15 15:05:10.64	-293	1205	-1623	-6	0	5	45	82	-37	-63
	1483	2019-01-15 15:05:10.65	-290	1204	-1635	-13	1	5	57	83	-26	-70
	1484	2019-01-15 15:05:10.66	-295	1217	-1640	-16	-3	6	74	82	-8	-78
	1485	2019-01-15 15:05:10.67	-297	1222	-1646	-20	-10	7	79	77	2	-78
	1486	2019-01-15 15:05:10.68	-303	1222	-1636	-21	-14	3	68	72	-4	-70
	1487	2019-01-15 15:05:10.69	-297	1229	-1623	-21	-12	-2	52	67	-15	-59
	1488	2019-01-15 15:05:10.70	-295	1221	-1614	-20	-7	-8	38	54	-16	-46
	1489	2019-01-15 15:05:10.71	-296	1221	-1618	-13	0	-10	36	42	-6	-39
	1490	2019-01-15 15:05:10.72	-309	1212	-1627	-6	4	-10	38	41	-3	-39
	1491	2019-01-15 15:05:10.73	-294	1223	-1632	0	6	-10	22	25	-3	-23
	1492	2019-01-15 15:05:10.74	-304	1211	-1624	1	8	-8	8	15	-7	-11
	1493	2019-01-15 15:05:10.75	-297	1212	-1644	4	10	-9	9	25	-16	-17
	1494	2019-01-15 15:05:10.76	-291	1213	-1645	6	11	-8	7	33	-26	-20
	1495	2019-01-15 15:05:10.77	-283	1203	-1643	3	13	-8	2	32	-30	-17
	1496	2019-01-15 15:05:10.78	-285	1210	-1638	9	13	-9	4	36	-32	-20
	1497	2019-01-15 15:05:10.79	-287	1202	-1646	17	14	-11	7	39	-32	-23
	1498	2019-01-15 15:05:10.80	-297	1199	-1632	17	14	-11	2	27	-25	-14
	1499	2019-01-15 15:05:10.81	-284	1208	-1638	22	15	-10	-10	5	-15	2
	1500	2019-01-15 15:05:10.82	-286	1205	-1620	25	10	-12	-19	-8	-11	13
	1501	2019-01-15 15:05:10.83	-291	1193	-1647	22	11	-12	-13	-3	-10	8
	1502	2019-01-15 15:05:10.84	-285	1186	-1655	14	5	-10	-15	4	-19	5
	1503	2019-01-15 15:05:10.85	-288	1179	-1646	15	1	-6	-15	5	-20	5
	1504	2019-01-15 15:05:10.86	-286	1175	-1637	18	-5	-6	-13	2	-15	5
	1505	2019-01-15 15:05:10.87	-275	1179	-1611	21	-6	-2	-2	7	-9	-2
	1506	2019-01-15 15:05:10.88	-286	1187	-1616	24	2	0	-11	-2	-9	6
	1507	2019-01-15 15:05:10.89	-288	1180	-1633	15	9	0	-27	-15	-12	21
	1508	2019-01-15 15:05:10.90	-288	1190	-1646	12	7	2	-44	-24	-20	34
	1509	2019-01-15 15:05:10.91	-292	1183	-1643	4	8	5	-47	-15	-32	31
	1510	2019-01-15 15:05:10.92	-285	1184	-1654	-3	3	3	-40	-8	-32	24
	1511	2019-01-15 15:05:10.93	-290	1198	-1652	-6	5	4	-33	-14	-19	23
	1512	2019-01-15 15:05:10.94	-292	1196	-1642	-9	-2	3	-39	-27	-12	33
	1513	2019-01-15 15:05:10.95	-292	1210	-1640	-10	-5	1	-85	-74	-11	79
	1514	2019-01-15 15:05:10.96	-300	1216	-1624	-11	-5	-3	-153	-140	-13	146
	1515	2019-01-15 15:05:10.97	-292	1229	-1638	-9	-2	-12	-236	-212	-24	224
	1516	2019-01-15 15:05:10.98	-284	1233	-1640	-13	-1	-20	-358	-332	-26	345
	1517	2019-01-15 15:05:10.99	-298	1232	-1634	-9	2	-29	-457	-430	-27	443
	1518	2019-01-15 15:05:11.00	-300	1234	-1636	-1	4	-33	-490	-461	-29	475
	1519	2019-01-15 15:05:11.01	-293	1198	-1643	0	10	-34	-484	-449	-35	466
	1520	2019-01-15 15:05:11.02	-286	1186	-1652	5	11	-29	-467	-425	-42	446
	1521	2019-01-15 15:05:11.03	-293	1184	-1645	10	10	-19	-353	-313	-40	333
	1522	2019-01-15 15:05:11.04	-294	1186	-1645	13	8	-9	-144	-117	-27	130
	1523	2019-01-15 15:05:11.05	-292	1193	-1638	10	11	-4	10	28	-18	-19
	1524	2019-01-15 15:05:11.06	-286	1199	-1636	5	12	2	62	74	-12	-68
	1525	2019-01-15 15:05:11.07	-290	1206	-1640	6	13	4	37	47	-10	-42
	1526	2019-01-15 15:05:11.08	-283	1205	-1634	8	12	1	-26	-13	-13	19
	1527	2019-01-15 15:05:11.09	-285	1212	-1630	10	14	-4	-94	-71	-23	82
	1528	2019-01-15 15:05:11.10	-273	1200	-1637	14	20	-6	-125	-91	-34	108
	1529	2019-01-15 15:05:11.11	-282	1190	-1639	20	19	-12	-128	-97	-31	112
	1530	2019-01-15 15:05:11.12	-273	1185	-1644	22	19	-11	-131	-103	-28	117
	1531	2019-01-15 15:05:11.13	-278	1180	-1650	23	17	-12	-132	-105	-27	118
	1532	2019-01-15 15:05:11.14	-277	1171	-1654	25	10	-12	-132	-107	-25	119
	1533	2019-01-15 15:05:11.15	-270	1160	-1648	21	4	-11	-127	-103	-24	115
	1534	2019-01-15 15:05:11.16	-285	1169	-1638	16	0	-7	-112	-91	-21	101
	1535	2019-01-15 15:05:11.17	-279	1181	-1623	11	0	-3	-65	-49	-16	57
	1536	2019-01-15 15:05:11.18	-285	1183	-1637	0	5	-3	-8	7	-15	0
	1537	2019-01-15 15:05:11.19	-274	1190	-1648	-11	7	-7	30	48	-18	-39
	1538	2019-01-15 15:05:11.20	-276	1181	-1656	-11	7	-12	94	113	-19	-103
	1539	2019-01-15 15:05:11.21	-274	1189	-1645	-14	1	-16	166	185	-19	-175
	1540	2019-01-15 15:05:11.22	-285	1187	-1641	-14	-3	-20	211	234	-23	-222
	1541	2019-01-15 15:05:11.23	-273	1193	-1626	-10	3	-23	221	251	-30	-236
	1542	2019-01-15 15:05:11.24	-281	1191	-1634	-10	9	-24	214	244	-30	-229
	1543	2019-01-15 15:05:11.25	-289	1184	-1642	-14	12	-23	182	212	-30	-197
	1544	2019-01-15 15:05:11.26	-287	1189	-1649	-14	10	-22	175	206	-31	-190
	1545	2019-01-15 15:05:11.27	-285	1197	-1650	-17	6	-22	169	207	-38	-188
	1546	2019-01-15 15:05:11.28	-276	1202	-1664	-23	-2	-24	176	210	-34	-193
	1547	2019-01-15 15:05:11.29	-284	1212	-1654	-31	-5	-27	172	193	-21	-182
	1548	2019-01-15 15:05:11.30	-281	1208	-1648	-34	-7	-33	172	178	-6	-175
	1549	2019-01-15 15:05:11.31	-275	1190	-1640	-37	-11	-34	154	155	-1	-154
	1550	2019-01-15 15:05:11.32	-284	1186	-1640	-34	-9	-32	144	150	-6	-147
	1551	2019-01-15 15:05:11.33	-288	1168	-1638	-29	-6	-23	150	161	-11	-155
	1552	2019-01-15 15:05:11.34	-294	1168	-1636	-25	-7	-10	162	169	-7	-165
	1553	2019-01-15 15:05:11.35	-291	1185	-1630	-21	-5	2	157	157	0	-157
	1554	2019-01-15 15:05:11.36	-291	1201	-1636	-24	-2	9	145	144	1	-144
	1555	2019-01-15 15:05:11.37	-281	1203	-1630	-29	-1	11	128	134	-6	-131
	1556	2019-01-15 15:05:11.38	-288	1209	-1637	-28	-1	13	110	121	-11	-115
	1557	2019-01-15 15:05:11.39	-270	1207	-1639	-24	-3	8	98	109	-11	-103
	1558	2019-01-15 15:05:11.40	-290	1201	-1638	-15	-4	7	100	111	-11	-105
	1559	2019-01-15 15:05:11.41	-285	1201	-1638	-9	-3	4	100	116	-16	-108
	1560	2019-01-15 15:05:11.42	-288	1201	-1636	-6	-2	2	96	116	-20	-106
	1561	2019-01-15 15:05:11.43	-282	1198	-1629	-5	-1	2	101	126	-25	-113
	1562	2019-01-15 15:05:11.44	-288	1188	-1626	-3	2	-1	105	134	-29	-119
	1563	2019-01-15 15:05:11.45	-280	1187	-1647	-3	4	-2	95	129	-34	-112
	1564	2019-01-15 15:05:11.46	-292	1192	-1637	-13	-2	-2	80	112	-32	-96
	1565	2019-01-15 15:05:11.47	-294	1202	-1637	-16	1	-4	71	106	-35	-88
	1566	2019-01-15 15:05:11.48	-288	1198	-1621	-27	4	-5	62	100	-38	-81
	1567	2019-01-15 15:05:11.49	-285	1196	-1623	-33	9	-6	54	88	-34	-71
	1568	2019-01-15 15:05:11.50	-290	1199	-1622	-32	14	-4	44	74	-30	-59
	1569	2019-01-15 15:05:11.51	-280	1201	-1628	-28	21	-5	39	68	-29	-53
	1570	2019-01-15 15:05:11.52	-278	1204	-1633	-27	22	-4	32	69	-37	-50
	1571	2019-01-15 15:05:11.53	-283	1211	-1639	-23	21	-10	36	71	-35	-53
	1572	2019-01-15 15:05:11.54	-270	1204	-1638	-27	22	-11	36	70	-34	-53
	1573	2019-01-15 15:05:11.55	-277	1210	-1652	-27	23	-14	37	70	-33	-53
	1574	2019-01-15 15:05:11.56	-278	1217	-1645	-31	19	-17	39	76	-37	-57
	1575	2019-01-15 15:05:11.57	-274	1215	-1638	-32	10	-16	40	83	-43	-61
	1576	2019-01-15 15:05:11.58	-279	1219	-1631	-29	9	-21	40	81	-41	-60
	1577	2019-01-15 15:05:11.59	-286	1228	-1645	-31	14	-22	38	74	-36	-56
	1578	2019-01-15 15:05:11.60	-271	1223	-1640	-28	12	-25	39	71	-32	-55
	1579	2019-01-15 15:05:11.61	-280	1227	-1642	-20	12	-27	44	74	-30	-59
	1580	2019-01-15 15:05:11.62	-280	1214	-1639	-16	10	-25	53	82	-29	-67
	1581	2019-01-15 15:05:11.63	-277	1212	-1632	-11	7	-25	56	89	-33	-72
	1582	2019-01-15 15:05:11.64	-280	1217	-1643	-6	6	-24	35	78	-43	-56
	1583	2019-01-15 15:05:11.65	-275	1211	-1642	-7	6	-24	19	66	-47	-42
	1584	2019-01-15 15:05:11.66	-272	1213	-1638	-8	4	-24	-4	45	-49	-20
	1585	2019-01-15 15:05:11.67	-284	1209	-1628	-4	2	-22	3	56	-53	-29
	1586	2019-01-15 15:05:11.68	-271	1203	-1625	-4	7	-22	6	59	-53	-32
	1587	2019-01-15 15:05:11.69	-277	1200	-1630	-2	14	-20	7	60	-53	-33
	1588	2019-01-15 15:05:11.70	-283	1201	-1636	-2	15	-18	-6	46	-52	-20
	1589	2019-01-15 15:05:11.71	-270	1191	-1636	1	15	-13	-24	34	-58	-5
	1590	2019-01-15 15:05:11.72	-272	1191	-1628	2	15	-8	-42	8	-50	17
	1591	2019-01-15 15:05:11.73	-281	1204	-1629	5	16	-5	-48	-10	-38	29
	1592	2019-01-15 15:05:11.74	-282	1195	-1626	1	17	0	-45	-8	-37	26
	1593	2019-01-15 15:05:11.75	-277	1201	-1626	-3	17	-2	-37	8	-45	14
	1594	2019-01-15 15:05:11.76	-274	1207	-1627	-8	17	-2	-37	11	-48	13
	1595	2019-01-15 15:05:11.77	-271	1208	-1637	-11	15	-3	-45	4	-49	20
	1596	2019-01-15 15:05:11.78	-258	1215	-1635	-19	13	-9	-57	-10	-47	33
	1597	2019-01-15 15:05:11.79	-264	1219	-1643	-24	9	-16	-67	-24	-43	45
	1598	2019-01-15 15:05:11.80	-273	1204	-1645	-23	3	-16	-76	-28	-48	52
	1599	2019-01-15 15:05:11.81	-280	1203	-1631	-11	-6	-15	-73	-20	-53	46
	1600	2019-01-15 15:05:11.82	-278	1207	-1636	-5	-7	-15	-60	-9	-51	34
	1601	2019-01-15 15:05:11.83	-268	1203	-1628	-6	-3	-15	-59	-8	-51	33
	1602	2019-01-15 15:05:11.84	-282	1204	-1644	-5	-2	-12	-60	-11	-49	35
	1603	2019-01-15 15:05:11.85	-270	1207	-1638	-6	-4	-11	-52	-8	-44	30
	1604	2019-01-15 15:05:11.86	-278	1205	-1631	-9	-6	-9	-42	-5	-37	23
	1605	2019-01-15 15:05:11.87	-266	1213	-1623	-14	-3	-11	-50	-14	-36	32
	1606	2019-01-15 15:05:11.88	-274	1204	-1616	-21	3	-11	-67	-28	-39	47
	1607	2019-01-15 15:05:11.89	-268	1197	-1631	-18	7	-10	-72	-36	-36	54
	1608	2019-01-15 15:05:11.90	-268	1199	-1638	-15	8	-11	-63	-37	-26	50
	1609	2019-01-15 15:05:11.91	-274	1187	-1640	-11	4	-7	-58	-34	-24	46
	1610	2019-01-15 15:05:11.92	-275	1200	-1640	-3	4	-1	-61	-30	-31	45
	1611	2019-01-15 15:05:11.93	-274	1210	-1634	-4	1	3	-61	-25	-36	43
	1612	2019-01-15 15:05:11.94	-264	1215	-1638	-8	-1	4	-58	-25	-33	41
	1613	2019-01-15 15:05:11.95	-259	1235	-1631	-17	-6	-2	-52	-20	-32	36
	1614	2019-01-15 15:05:11.96	-271	1230	-1638	-22	-6	-11	-37	0	-37	18
	1615	2019-01-15 15:05:11.97	-274	1230	-1636	-23	-6	-21	-31	14	-45	8
	1616	2019-01-15 15:05:11.98	-271	1225	-1639	-19	-9	-28	-36	14	-50	11
	1617	2019-01-15 15:05:11.99	-279	1212	-1627	-15	-11	-35	-27	19	-46	4
	1618	2019-01-15 15:05:12.00	-276	1221	-1629	-11	-11	-33	57	96	-39	-76
	1619	2019-01-15 15:05:12.01	-280	1207	-1622	-8	-6	-31	144	180	-36	-162
	1620	2019-01-15 15:05:12.02	-281	1205	-1622	-1	-2	-25	161	197	-36	-179
	1621	2019-01-15 15:05:12.03	-286	1203	-1634	2	3	-15	141	178	-37	-159
	1622	2019-01-15 15:05:12.04	-280	1201	-1635	3	3	-9	116	145	-29	-130
	1623	2019-01-15 15:05:12.05	-273	1210	-1632	4	2	-1	87	116	-29	-101
	1624	2019-01-15 15:05:12.06	-283	1213	-1632	2	4	0	74	107	-33	-90
	1625	2019-01-15 15:05:12.07	-265	1215	-1632	0	1	1	54	94	-40	-74
	1626	2019-01-15 15:05:12.08	-268	1219	-1630	-2	0	-4	45	91	-46	-68
	1627	2019-01-15 15:05:12.09	-266	1213	-1643	4	1	-7	24	74	-50	-49
	1628	2019-01-15 15:05:12.10	-274	1208	-1645	5	-5	-14	16	74	-58	-45
	1629	2019-01-15 15:05:12.11	-280	1204	-1633	7	-10	-16	5	61	-56	-33
	1630	2019-01-15 15:05:12.12	-279	1186	-1631	8	-11	-16	-4	43	-47	-19
	1631	2019-01-15 15:05:12.13	-274	1190	-1624	10	-8	-13	-11	27	-38	-8
	1632	2019-01-15 15:05:12.14	-277	1187	-1625	8	-5	-11	-20	19	-39	0
	1633	2019-01-15 15:05:12.15	-277	1191	-1620	-1	-1	-6	-30	11	-41	9
	1634	2019-01-15 15:05:12.16	-275	1201	-1632	-8	3	-3	-41	2	-43	19
	1635	2019-01-15 15:05:12.17	-283	1199	-1633	-12	5	0	-44	0	-44	22
	1636	2019-01-15 15:05:12.18	-272	1210	-1640	-15	2	-1	-41	-3	-38	22
	1637	2019-01-15 15:05:12.19	-278	1211	-1637	-17	-2	-5	-45	-8	-37	26
	1638	2019-01-15 15:05:12.20	-280	1225	-1636	-13	-2	-6	-49	-15	-34	32
	1639	2019-01-15 15:05:12.21	-282	1212	-1631	-9	-4	-9	-63	-28	-35	45
	1640	2019-01-15 15:05:12.22	-276	1218	-1638	-7	-3	-13	-87	-53	-34	70
	1641	2019-01-15 15:05:12.23	-270	1224	-1638	-4	-1	-15	-115	-83	-32	99
	1642	2019-01-15 15:05:12.24	-280	1213	-1635	-2	-4	-18	-144	-108	-36	126
	1643	2019-01-15 15:05:12.25	-278	1211	-1630	-3	-10	-19	-158	-117	-41	137
	1644	2019-01-15 15:05:12.26	-284	1219	-1625	-7	-12	-21	-174	-126	-48	150
	1645	2019-01-15 15:05:12.27	-287	1204	-1631	-11	-9	-18	-208	-155	-53	181
	1646	2019-01-15 15:05:12.28	-285	1208	-1626	-11	-5	-19	-234	-188	-46	211
	1647	2019-01-15 15:05:12.29	-283	1202	-1631	-11	-4	-15	-252	-209	-43	230
	1648	2019-01-15 15:05:12.30	-278	1194	-1627	-12	1	-11	-282	-241	-41	261
	1649	2019-01-15 15:05:12.31	-288	1200	-1627	-11	4	-7	-305	-273	-32	289
	1650	2019-01-15 15:05:12.32	-282	1201	-1635	-3	8	-3	-331	-304	-27	317
	1651	2019-01-15 15:05:12.33	-283	1210	-1641	-1	9	-5	-381	-347	-34	364
	1652	2019-01-15 15:05:12.34	-288	1220	-1644	2	10	-7	-457	-416	-41	436
	1653	2019-01-15 15:05:12.35	-277	1200	-1641	3	9	-7	-527	-478	-49	502
	1654	2019-01-15 15:05:12.36	-276	1200	-1640	8	10	-6	-559	-500	-59	529
	1655	2019-01-15 15:05:12.37	-271	1208	-1626	5	5	-9	-561	-496	-65	528
	1656	2019-01-15 15:05:12.38	-278	1205	-1628	5	8	-12	-557	-490	-67	523
	1657	2019-01-15 15:05:12.39	-274	1212	-1635	0	8	-13	-548	-481	-67	514
	1658	2019-01-15 15:05:12.40	-273	1207	-1638	-4	9	-15	-450	-377	-73	413
	1659	2019-01-15 15:05:12.41	-270	1198	-1623	-6	5	-17	-232	-152	-80	192
	1660	2019-01-15 15:05:12.42	-282	1192	-1636	-14	6	-15	-12	71	-83	-29
	1661	2019-01-15 15:05:12.43	-275	1190	-1634	-18	9	-10	92	161	-69	-126
	1662	2019-01-15 15:05:12.44	-276	1194	-1640	-17	10	-3	82	136	-54	-109
	1663	2019-01-15 15:05:12.45	-280	1218	-1631	-14	6	3	56	98	-42	-77
	1664	2019-01-15 15:05:12.46	-271	1226	-1646	-11	7	5	36	80	-44	-58
	1665	2019-01-15 15:05:12.47	-268	1223	-1645	-14	4	5	34	80	-46	-57
	1666	2019-01-15 15:05:12.48	-277	1226	-1654	-10	3	-3	31	79	-48	-55
	1667	2019-01-15 15:05:12.49	-262	1207	-1649	-2	-3	-9	42	88	-46	-65
	1668	2019-01-15 15:05:12.50	-267	1220	-1638	4	-7	-11	42	81	-39	-61
	1669	2019-01-15 15:05:12.51	-271	1217	-1622	6	-9	-14	44	84	-40	-64
	1670	2019-01-15 15:05:12.52	-274	1200	-1614	6	-4	-18	54	92	-38	-73
	1671	2019-01-15 15:05:12.53	-275	1208	-1616	3	10	-16	56	92	-36	-74
	1672	2019-01-15 15:05:12.54	-277	1198	-1629	0	15	-16	42	79	-37	-60
	1673	2019-01-15 15:05:12.55	-273	1202	-1641	0	14	-18	36	75	-39	-55
	1674	2019-01-15 15:05:12.56	-266	1203	-1646	0	10	-16	47	82	-35	-64
	1675	2019-01-15 15:05:12.57	-274	1210	-1640	-1	10	-14	52	85	-33	-68
	1676	2019-01-15 15:05:12.58	-274	1219	-1642	-6	5	-16	48	72	-24	-60
	1677	2019-01-15 15:05:12.59	-257	1221	-1627	-6	3	-16	47	68	-21	-57
	1678	2019-01-15 15:05:12.60	-275	1227	-1630	-10	4	-23	61	71	-10	-66
	1679	2019-01-15 15:05:12.61	-267	1223	-1629	-9	8	-29	68	59	9	-63
	1680	2019-01-15 15:05:12.62	-269	1218	-1634	-6	8	-31	61	40	21	-50
	1681	2019-01-15 15:05:12.63	-265	1212	-1632	-1	5	-35	40	15	25	-27
	1682	2019-01-15 15:05:12.64	-260	1206	-1636	3	2	-30	11	-9	20	-1
	1683	2019-01-15 15:05:12.65	-272	1203	-1634	7	3	-30	-11	-30	19	20
	1684	2019-01-15 15:05:12.66	-270	1205	-1631	7	-3	-27	-51	-67	16	59
	1685	2019-01-15 15:05:12.67	-279	1194	-1635	2	-6	-24	-104	-111	7	107
	1686	2019-01-15 15:05:12.68	-279	1192	-1632	0	-7	-18	-138	-143	5	140
	1687	2019-01-15 15:05:12.69	-273	1188	-1630	-1	-9	-9	-152	-158	6	155
	1688	2019-01-15 15:05:12.70	-269	1190	-1639	-8	-9	-4	-148	-152	4	150
	1689	2019-01-15 15:05:12.71	-270	1200	-1629	-7	-5	1	-143	-145	2	144
	1690	2019-01-15 15:05:12.72	-266	1205	-1625	-4	-6	0	-129	-131	2	130
	1691	2019-01-15 15:05:12.73	-261	1205	-1639	-1	-7	0	-102	-106	4	104
	1692	2019-01-15 15:05:12.74	-262	1198	-1640	2	-10	2	-88	-91	3	89
	1693	2019-01-15 15:05:12.75	-272	1220	-1647	7	-16	-1	-77	-77	0	77
	1694	2019-01-15 15:05:12.76	-270	1215	-1634	8	-17	-3	35	36	-1	-35
	1695	2019-01-15 15:05:12.77	-275	1207	-1629	5	-20	-9	210	210	0	-210
	1696	2019-01-15 15:05:12.78	-272	1209	-1626	-1	-17	-12	308	310	-2	-309
	1697	2019-01-15 15:05:12.79	-278	1201	-1634	-5	-12	-12	308	306	2	-307
	1698	2019-01-15 15:05:12.80	-277	1190	-1636	-11	-12	-13	254	252	2	-253
	1699	2019-01-15 15:05:12.81	-276	1196	-1637	-12	-5	-10	206	205	1	-205
	1700	2019-01-15 15:05:12.82	-273	1205	-1634	-15	-5	-7	185	184	1	-184
	1701	2019-01-15 15:05:12.83	-278	1199	-1644	-10	-2	-5	174	184	-10	-179
	1702	2019-01-15 15:05:12.84	-277	1199	-1633	-7	-5	-2	149	165	-16	-157
	1703	2019-01-15 15:05:12.85	-284	1208	-1639	-6	-5	-1	120	135	-15	-127
	1704	2019-01-15 15:05:12.86	-275	1209	-1636	-6	-5	-3	112	126	-14	-119
	1705	2019-01-15 15:05:12.87	-273	1217	-1630	-12	-4	-3	106	128	-22	-117
	1706	2019-01-15 15:05:12.88	-268	1217	-1636	-15	-6	-8	106	131	-25	-118
	1707	2019-01-15 15:05:12.89	-266	1225	-1638	-16	-6	-13	93	118	-25	-105
	1708	2019-01-15 15:05:12.90	-279	1218	-1629	-15	-5	-22	106	127	-21	-116
	1709	2019-01-15 15:05:12.91	-282	1217	-1638	-9	-3	-25	113	134	-21	-123
	1710	2019-01-15 15:05:12.92	-276	1217	-1638	-3	-5	-32	96	124	-28	-110
	1711	2019-01-15 15:05:12.93	-268	1193	-1633	-2	0	-32	74	94	-20	-84
	1712	2019-01-15 15:05:12.94	-285	1181	-1643	2	0	-27	66	86	-20	-76
	1713	2019-01-15 15:05:12.95	-282	1194	-1642	4	-3	-21	56	76	-20	-66
	1714	2019-01-15 15:05:12.96	-272	1200	-1636	5	-3	-16	41	65	-24	-53
	1715	2019-01-15 15:05:12.97	-278	1197	-1625	3	1	-14	31	52	-21	-41
	1716	2019-01-15 15:05:12.98	-276	1206	-1619	1	5	-13	20	36	-16	-28
	1717	2019-01-15 15:05:12.99	-278	1207	-1630	-3	6	-12	-6	8	-14	-1
	1718	2019-01-15 15:05:13.00	-272	1221	-1639	-8	4	-15	-79	-63	-16	71
	1719	2019-01-15 15:05:13.01	-275	1210	-1638	-9	3	-19	-173	-155	-18	164
	1720	2019-01-15 15:05:13.02	-282	1208	-1650	-7	-1	-22	-220	-203	-17	211
	1721	2019-01-15 15:05:13.03	-280	1194	-1648	-4	-5	-20	-218	-199	-19	208
	1722	2019-01-15 15:05:13.04	-283	1189	-1643	5	-7	-18	-176	-150	-26	163
	1723	2019-01-15 15:05:13.05	-283	1202	-1630	12	-12	-16	-124	-96	-28	110
	1724	2019-01-15 15:05:13.06	-278	1212	-1619	6	-9	-12	-79	-52	-27	65
	1725	2019-01-15 15:05:13.07	-279	1208	-1630	-2	-8	-14	-80	-57	-23	68
	1726	2019-01-15 15:05:13.08	-277	1222	-1630	-10	-8	-12	-129	-105	-24	117
	1727	2019-01-15 15:05:13.09	-290	1204	-1641	-12	-9	-14	-165	-141	-24	153
	1728	2019-01-15 15:05:13.10	-289	1199	-1641	-11	-9	-13	-178	-149	-29	163
	1729	2019-01-15 15:05:13.11	-290	1209	-1629	-4	-11	-14	-166	-127	-39	146
	1730	2019-01-15 15:05:13.12	-298	1194	-1616	-3	6	-8	-138	-94	-44	116
	1731	2019-01-15 15:05:13.13	-284	1197	-1632	-3	21	-6	-120	-80	-40	100
	1732	2019-01-15 15:05:13.14	-287	1205	-1643	-3	26	0	-106	-77	-29	91
	1733	2019-01-15 15:05:13.15	-287	1201	-1642	-5	24	3	-90	-64	-26	77
	1734	2019-01-15 15:05:13.16	-291	1214	-1653	-8	21	4	-84	-45	-39	64
	1735	2019-01-15 15:05:13.17	-294	1223	-1652	-7	14	1	-79	-28	-51	53
	1736	2019-01-15 15:05:13.18	-280	1221	-1630	-5	9	-1	-66	-9	-57	37
	1737	2019-01-15 15:05:13.19	-276	1222	-1618	0	11	-5	-42	5	-47	18
	1738	2019-01-15 15:05:13.20	-274	1220	-1619	1	20	-11	-30	4	-34	13
	1739	2019-01-15 15:05:13.21	-279	1214	-1626	4	30	-15	-24	2	-26	11
	1740	2019-01-15 15:05:13.22	-285	1211	-1632	11	31	-20	-14	8	-22	3
	1741	2019-01-15 15:05:13.23	-285	1219	-1638	13	29	-21	2	24	-22	-13
	1742	2019-01-15 15:05:13.24	-273	1216	-1638	11	29	-26	22	43	-21	-32
	1743	2019-01-15 15:05:13.25	-272	1200	-1645	4	27	-27	41	60	-19	-50
	1744	2019-01-15 15:05:13.26	-274	1186	-1639	-2	23	-26	49	67	-18	-58
	1745	2019-01-15 15:05:13.27	-269	1187	-1640	-2	21	-22	54	77	-23	-65
	1746	2019-01-15 15:05:13.28	-271	1184	-1630	-2	23	-16	44	75	-31	-59
	1747	2019-01-15 15:05:13.29	-269	1183	-1623	2	28	-12	96	128	-32	-112
	1748	2019-01-15 15:05:13.30	-270	1198	-1627	5	32	-7	180	210	-30	-195
	1749	2019-01-15 15:05:13.31	-264	1199	-1627	9	35	-7	238	274	-36	-256
	1750	2019-01-15 15:05:13.32	-261	1193	-1645	15	33	-10	235	274	-39	-254
	1751	2019-01-15 15:05:13.33	-271	1192	-1646	12	28	-6	214	250	-36	-232
	1752	2019-01-15 15:05:13.34	-258	1193	-1650	10	23	-5	186	220	-34	-203
	1753	2019-01-15 15:05:13.35	-260	1181	-1640	3	20	-1	174	212	-38	-193
	1754	2019-01-15 15:05:13.36	-257	1185	-1625	-1	20	6	166	212	-46	-189
	1755	2019-01-15 15:05:13.37	-255	1171	-1625	-3	22	9	152	206	-54	-179
	1756	2019-01-15 15:05:13.38	-254	1173	-1638	-9	26	18	138	198	-60	-168
	1757	2019-01-15 15:05:13.39	-255	1184	-1652	-10	24	22	126	188	-62	-157
	1758	2019-01-15 15:05:13.40	-253	1206	-1654	-12	16	21	136	199	-63	-167
	1759	2019-01-15 15:05:13.41	-246	1220	-1653	-12	9	15	150	214	-64	-182
	1760	2019-01-15 15:05:13.42	-251	1238	-1651	-15	7	6	141	213	-72	-177
	1761	2019-01-15 15:05:13.43	-249	1231	-1659	-18	0	-6	98	180	-82	-139
	1762	2019-01-15 15:05:13.44	-252	1221	-1654	-20	-8	-17	63	152	-89	-107
	1763	2019-01-15 15:05:13.45	-253	1211	-1644	-19	-17	-23	65	160	-95	-112
	1764	2019-01-15 15:05:13.46	-255	1196	-1640	-14	-23	-25	142	237	-95	-189
	1765	2019-01-15 15:05:13.47	-267	1201	-1636	-14	-22	-22	219	310	-91	-264
	1766	2019-01-15 15:05:13.48	-268	1186	-1628	-9	-20	-17	248	337	-89	-292
	1767	2019-01-15 15:05:13.49	-277	1189	-1619	-2	-15	-7	238	325	-87	-281
	1768	2019-01-15 15:05:13.50	-275	1191	-1630	-5	-6	2	214	294	-80	-254
	1769	2019-01-15 15:05:13.51	-279	1195	-1623	-4	1	6	180	256	-76	-218
	1770	2019-01-15 15:05:13.52	-265	1213	-1636	-7	10	11	145	227	-82	-186
	1771	2019-01-15 15:05:13.53	-260	1206	-1637	-16	13	9	125	210	-85	-167
	1772	2019-01-15 15:05:13.54	-264	1210	-1628	-20	17	5	111	192	-81	-151
	1773	2019-01-15 15:05:13.55	-262	1213	-1626	-21	18	0	96	175	-79	-135
	1774	2019-01-15 15:05:13.56	-248	1217	-1625	-16	22	-7	82	167	-85	-124
	1775	2019-01-15 15:05:13.57	-260	1220	-1629	-16	23	-10	71	162	-91	-116
	1776	2019-01-15 15:05:13.58	-250	1210	-1637	-16	21	-11	52	144	-92	-98
	1777	2019-01-15 15:05:13.59	-252	1217	-1635	-17	21	-12	14	117	-103	-65
	1778	2019-01-15 15:05:13.60	-249	1213	-1647	-17	19	-15	-15	103	-118	-44
	1779	2019-01-15 15:05:13.61	-255	1209	-1649	-16	16	-12	-21	95	-116	-37
	1780	2019-01-15 15:05:13.62	-246	1218	-1648	-8	10	-12	-23	81	-104	-29
	1781	2019-01-15 15:05:13.63	-256	1210	-1642	-7	2	-14	-48	46	-94	1
	1782	2019-01-15 15:05:13.64	-251	1226	-1618	-9	-3	-18	-90	4	-94	43
	1783	2019-01-15 15:05:13.65	-247	1223	-1623	-12	0	-23	-104	-11	-93	57
	1784	2019-01-15 15:05:13.66	-251	1214	-1630	-11	4	-26	-99	-8	-91	53
	1785	2019-01-15 15:05:13.67	-265	1205	-1640	-8	8	-26	-112	-17	-95	64
	1786	2019-01-15 15:05:13.68	-265	1197	-1635	-1	8	-24	-132	-31	-101	81
	1787	2019-01-15 15:05:13.69	-255	1216	-1642	6	7	-21	-167	-60	-107	113
	1788	2019-01-15 15:05:13.70	-244	1211	-1632	12	10	-20	-196	-88	-108	142
	1789	2019-01-15 15:05:13.71	-245	1223	-1643	16	11	-22	-238	-126	-112	182
	1790	2019-01-15 15:05:13.72	-249	1212	-1655	14	11	-22	-213	-85	-128	149
	1791	2019-01-15 15:05:13.73	-250	1195	-1647	17	9	-20	-152	-17	-135	84
	1792	2019-01-15 15:05:13.74	-252	1193	-1653	19	1	-13	-100	31	-131	34
	1793	2019-01-15 15:05:13.75	-260	1192	-1642	16	-8	-2	-135	-15	-120	75
	1794	2019-01-15 15:05:13.76	-250	1210	-1640	12	-12	6	-207	-89	-118	148
	1795	2019-01-15 15:05:13.77	-252	1212	-1636	6	-15	10	-256	-130	-126	193
	1796	2019-01-15 15:05:13.78	-249	1216	-1637	3	-11	10	-249	-118	-131	183
	1797	2019-01-15 15:05:13.79	-250	1224	-1635	6	-10	9	-222	-90	-132	156
	1798	2019-01-15 15:05:13.80	-253	1217	-1638	11	-9	6	-201	-71	-130	136
	1799	2019-01-15 15:05:13.81	-255	1201	-1642	20	-9	6	-206	-92	-114	149
	1800	2019-01-15 15:05:13.82	-254	1200	-1647	38	-10	9	-217	-123	-94	170
	1801	2019-01-15 15:05:13.83	-260	1199	-1641	48	-19	15	-208	-124	-84	166
	1802	2019-01-15 15:05:13.84	-266	1201	-1637	53	-18	18	-188	-102	-86	145
	1803	2019-01-15 15:05:13.85	-264	1212	-1640	48	-17	16	-176	-79	-97	127
	1804	2019-01-15 15:05:13.86	-269	1211	-1638	39	-13	15	-168	-72	-96	120
	1805	2019-01-15 15:05:13.87	-261	1215	-1639	33	-14	13	-167	-81	-86	124
	1806	2019-01-15 15:05:13.88	-255	1213	-1643	25	-15	9	-167	-87	-80	127
	1807	2019-01-15 15:05:13.89	-260	1204	-1645	18	-12	4	-162	-85	-77	123
	1808	2019-01-15 15:05:13.90	-249	1196	-1641	14	-9	-3	-161	-80	-81	120
	1809	2019-01-15 15:05:13.91	-247	1179	-1646	15	-13	-4	-159	-74	-85	116
	1810	2019-01-15 15:05:13.92	-251	1178	-1654	21	-20	-1	-160	-69	-91	114
	1811	2019-01-15 15:05:13.93	-253	1177	-1650	21	-25	-1	-146	-51	-95	98
	1812	2019-01-15 15:05:13.94	-251	1178	-1640	22	-29	-3	-128	-31	-97	79
	1813	2019-01-15 15:05:13.95	-262	1189	-1628	21	-30	-6	-117	-18	-99	67
	1814	2019-01-15 15:05:13.96	-257	1190	-1631	12	-25	-11	-113	-13	-100	63
	1815	2019-01-15 15:05:13.97	-253	1189	-1644	5	-14	-17	-124	-22	-102	73
	1816	2019-01-15 15:05:13.98	-266	1174	-1652	2	-12	-19	-138	-46	-92	92
	1817	2019-01-15 15:05:13.99	-257	1159	-1640	5	-14	-20	-152	-74	-78	113
	1818	2019-01-15 15:05:14.00	-256	1167	-1657	6	-13	-13	-164	-94	-70	129
	1819	2019-01-15 15:05:14.01	-265	1160	-1647	0	-14	-9	-168	-99	-69	133
	1820	2019-01-15 15:05:14.02	-257	1172	-1647	-3	-16	-6	-160	-96	-64	128
	1821	2019-01-15 15:05:14.03	-261	1176	-1654	-9	-20	1	-143	-84	-59	113
	1822	2019-01-15 15:05:14.04	-269	1182	-1643	-17	-27	3	-145	-90	-55	117
	1823	2019-01-15 15:05:14.05	-268	1186	-1637	-24	-26	7	-168	-116	-52	142
	1824	2019-01-15 15:05:14.06	-269	1187	-1639	-26	-27	11	-178	-132	-46	155
	1825	2019-01-15 15:05:14.07	-268	1195	-1639	-29	-19	13	-176	-139	-37	157
	1826	2019-01-15 15:05:14.08	-279	1194	-1642	-31	-14	11	-170	-140	-30	155
	1827	2019-01-15 15:05:14.09	-263	1191	-1639	-25	-10	11	-153	-122	-31	137
	1828	2019-01-15 15:05:14.10	-275	1194	-1640	-15	-7	12	-153	-118	-35	135
	1829	2019-01-15 15:05:14.11	-260	1185	-1640	-9	-10	14	-151	-120	-31	135
	1830	2019-01-15 15:05:14.12	-264	1184	-1644	-7	-9	16	-156	-136	-20	146
	1831	2019-01-15 15:05:14.13	-262	1188	-1638	-7	-11	18	-153	-134	-19	143
	1832	2019-01-15 15:05:14.14	-262	1193	-1655	-7	-12	19	-153	-132	-21	142
	1833	2019-01-15 15:05:14.15	-260	1197	-1647	-8	-14	15	-164	-137	-27	150
	1834	2019-01-15 15:05:14.16	-262	1199	-1642	-11	-17	15	-169	-142	-27	155
	1835	2019-01-15 15:05:14.17	-261	1196	-1643	-13	-17	11	-182	-155	-27	168
	1836	2019-01-15 15:05:14.18	-264	1200	-1642	-20	-13	9	-181	-153	-28	167
	1837	2019-01-15 15:05:14.19	-263	1207	-1644	-21	-11	8	-170	-139	-31	154
	1838	2019-01-15 15:05:14.20	-252	1193	-1639	-19	-9	4	-155	-125	-30	140
	1839	2019-01-15 15:05:14.21	-262	1199	-1655	-16	-9	2	-149	-120	-29	134
	1840	2019-01-15 15:05:14.22	-266	1190	-1650	-17	-14	2	-150	-115	-35	132
	1841	2019-01-15 15:05:14.23	-264	1208	-1640	-15	-18	4	-147	-103	-44	125
	1842	2019-01-15 15:05:14.24	-259	1198	-1648	-14	-23	1	-148	-101	-47	124
	1843	2019-01-15 15:05:14.25	-262	1210	-1641	-20	-27	-5	-155	-106	-49	130
	1844	2019-01-15 15:05:14.26	-273	1206	-1665	-18	-30	-7	-163	-112	-51	137
	1845	2019-01-15 15:05:14.27	-261	1188	-1631	-17	-38	-10	-165	-109	-56	137
	1846	2019-01-15 15:05:14.28	-258	1196	-1623	-10	-37	-6	-157	-96	-61	126
	1847	2019-01-15 15:05:14.29	-264	1210	-1619	-12	-29	-9	-146	-80	-66	113
	1848	2019-01-15 15:05:14.30	-264	1213	-1611	-22	-10	-11	-131	-72	-59	101
	1849	2019-01-15 15:05:14.31	-260	1209	-1640	-29	5	-14	-86	-30	-56	58
	1850	2019-01-15 15:05:14.32	-258	1203	-1653	-26	8	-16	-33	23	-56	5
	1851	2019-01-15 15:05:14.33	-264	1206	-1660	-16	0	-13	-20	37	-57	-8
	1852	2019-01-15 15:05:14.34	-267	1203	-1659	-11	-11	-10	-36	19	-55	8
	1853	2019-01-15 15:05:14.35	-264	1207	-1647	-7	-22	-9	-43	3	-46	20
	1854	2019-01-15 15:05:14.36	-276	1212	-1641	-7	-28	-7	-47	-9	-38	28
	1855	2019-01-15 15:05:14.37	-275	1223	-1641	-9	-31	-4	-57	-16	-41	36
	1856	2019-01-15 15:05:14.38	-277	1236	-1627	-19	-27	-7	-57	-17	-40	37
	1857	2019-01-15 15:05:14.39	-275	1241	-1626	-24	-22	-12	-65	-34	-31	49
	1858	2019-01-15 15:05:14.40	-273	1236	-1632	-25	-17	-16	-88	-59	-29	73
	1859	2019-01-15 15:05:14.41	-264	1237	-1645	-21	-10	-20	-112	-84	-28	98
	1860	2019-01-15 15:05:14.42	-274	1222	-1640	-15	-5	-22	-118	-99	-19	108
	1861	2019-01-15 15:05:14.43	-268	1205	-1651	9	-7	-23	-113	-100	-13	106
	1862	2019-01-15 15:05:14.44	-273	1199	-1643	15	-8	-18	-98	-86	-12	92
	1863	2019-01-15 15:05:14.45	-274	1201	-1641	21	-11	-18	-76	-68	-8	72
	1864	2019-01-15 15:05:14.46	-274	1192	-1633	26	-18	-14	-63	-63	0	63
	1865	2019-01-15 15:05:14.47	-277	1202	-1629	23	-14	-11	-58	-56	-2	57
	1866	2019-01-15 15:05:14.48	-286	1202	-1619	21	-8	-11	-66	-54	-12	60
	1867	2019-01-15 15:05:14.49	-271	1197	-1636	18	-3	-10	-84	-68	-16	76
	1868	2019-01-15 15:05:14.50	-278	1191	-1627	16	-2	-8	-79	-63	-16	71
	1869	2019-01-15 15:05:14.51	-270	1193	-1645	13	6	-11	-77	-61	-16	69
	1870	2019-01-15 15:05:14.52	-261	1179	-1627	8	7	-8	-75	-57	-18	66
	1871	2019-01-15 15:05:14.53	-275	1196	-1630	11	11	-5	-86	-75	-11	80
	1872	2019-01-15 15:05:14.54	-265	1190	-1638	11	9	-5	-94	-82	-12	88
	1873	2019-01-15 15:05:14.55	-267	1188	-1653	5	10	-6	-110	-96	-14	103
	1874	2019-01-15 15:05:14.56	-260	1183	-1649	4	8	-4	-129	-107	-22	118
	1875	2019-01-15 15:05:14.57	-260	1193	-1659	5	2	-3	-140	-112	-28	126
	1876	2019-01-15 15:05:14.58	-260	1192	-1642	4	-3	-4	-133	-102	-31	117
	1877	2019-01-15 15:05:14.59	-257	1201	-1647	-1	-7	-4	-126	-93	-33	109
	1878	2019-01-15 15:05:14.60	-264	1205	-1647	-3	-9	-6	-106	-80	-26	93
	1879	2019-01-15 15:05:14.61	-256	1216	-1647	-3	-11	-10	-112	-90	-22	101
	1880	2019-01-15 15:05:14.62	-266	1203	-1643	-2	-14	-13	-131	-108	-23	119
	1881	2019-01-15 15:05:14.63	-263	1205	-1647	1	-10	-13	-151	-122	-29	136
	1882	2019-01-15 15:05:14.64	-279	1208	-1640	-4	-10	-11	-151	-121	-30	136
	1883	2019-01-15 15:05:14.65	-263	1207	-1635	-5	-7	-11	-136	-107	-29	121
	1884	2019-01-15 15:05:14.66	-278	1194	-1639	-7	-3	-9	-124	-100	-24	112
	1885	2019-01-15 15:05:14.67	-277	1198	-1642	-5	-1	-6	-116	-91	-25	103
	1886	2019-01-15 15:05:14.68	-266	1196	-1652	1	-3	-4	-122	-92	-30	107
	1887	2019-01-15 15:05:14.69	-273	1184	-1652	6	-4	-2	-136	-104	-32	120
	1888	2019-01-15 15:05:14.70	-272	1198	-1653	7	-3	-3	-152	-113	-39	132
	1889	2019-01-15 15:05:14.71	-266	1200	-1644	8	-5	-3	-154	-118	-36	136
	1890	2019-01-15 15:05:14.72	-267	1204	-1647	9	-3	-8	-136	-107	-29	121
	1891	2019-01-15 15:05:14.73	-272	1204	-1643	11	-1	-12	-118	-94	-24	106
	1892	2019-01-15 15:05:14.74	-267	1195	-1634	10	1	-17	-118	-94	-24	106
	1893	2019-01-15 15:05:14.75	-273	1191	-1633	7	6	-18	-125	-98	-27	111
	1894	2019-01-15 15:05:14.76	-265	1186	-1645	10	6	-20	-120	-102	-18	111
	1895	2019-01-15 15:05:14.77	-267	1189	-1641	3	5	-20	-108	-99	-9	103
	1896	2019-01-15 15:05:14.78	-268	1184	-1641	0	6	-20	-99	-94	-5	96
	1897	2019-01-15 15:05:14.79	-265	1186	-1640	3	7	-20	-89	-82	-7	85
	1898	2019-01-15 15:05:14.80	-262	1184	-1643	2	7	-17	-77	-66	-11	71
	1899	2019-01-15 15:05:14.81	-265	1192	-1640	2	6	-14	-67	-52	-15	59
	1900	2019-01-15 15:05:14.82	-268	1192	-1648	-5	7	-13	-68	-55	-13	61
	1901	2019-01-15 15:05:14.83	-261	1192	-1657	-11	6	-12	-80	-65	-15	72
	1902	2019-01-15 15:05:14.84	-267	1173	-1671	-9	-2	-6	-86	-67	-19	76
	1903	2019-01-15 15:05:14.85	-268	1176	-1658	-5	-14	0	-57	-33	-24	45
	1904	2019-01-15 15:05:14.86	-269	1178	-1630	0	-20	3	112	138	-26	-125
	1905	2019-01-15 15:05:14.87	-258	1195	-1617	1	-11	4	264	289	-25	-276
	1906	2019-01-15 15:05:14.88	-271	1200	-1616	-8	-2	2	284	306	-22	-295
	1907	2019-01-15 15:05:14.89	-270	1195	-1631	-14	9	-2	220	237	-17	-228
	1908	2019-01-15 15:05:14.90	-272	1194	-1645	-11	17	-7	154	165	-11	-159
	1909	2019-01-15 15:05:14.91	-268	1196	-1654	-15	18	-7	118	118	0	-118
	1910	2019-01-15 15:05:14.92	-277	1196	-1650	-15	14	-6	77	64	13	-70
	1911	2019-01-15 15:05:14.93	-270	1202	-1655	-14	7	-5	39	16	23	-27
	1912	2019-01-15 15:05:14.94	-268	1210	-1647	-15	0	-6	-6	-37	31	21
	1913	2019-01-15 15:05:14.95	-263	1218	-1639	-18	-5	-10	-44	-78	34	61
	1914	2019-01-15 15:05:14.96	-268	1210	-1638	-15	-7	-15	-68	-106	38	87
	1915	2019-01-15 15:05:14.97	-268	1213	-1642	-16	-6	-17	-71	-114	43	92
	1916	2019-01-15 15:05:14.98	-268	1212	-1642	-10	-8	-21	-81	-128	47	104
	1917	2019-01-15 15:05:14.99	-274	1221	-1644	-11	-7	-22	-95	-144	49	119
	1918	2019-01-15 15:05:15.00	-280	1216	-1646	-12	-4	-24	-122	-165	43	143
	1919	2019-01-15 15:05:15.01	-272	1207	-1647	-14	2	-24	-129	-166	37	147
	1920	2019-01-15 15:05:15.02	-271	1196	-1652	-14	0	-19	-139	-173	34	156
	1921	2019-01-15 15:05:15.03	-263	1196	-1651	-11	-2	-13	-144	-181	37	162
	1922	2019-01-15 15:05:15.04	-268	1196	-1652	-12	-6	-7	-147	-184	37	165
	1923	2019-01-15 15:05:15.05	-269	1204	-1650	-16	-9	-5	-166	-196	30	181
	1924	2019-01-15 15:05:15.06	-268	1201	-1651	-25	-7	-4	-183	-217	34	200
	1925	2019-01-15 15:05:15.07	-252	1210	-1640	-32	-15	-7	-210	-249	39	229
	1926	2019-01-15 15:05:15.08	-260	1209	-1657	-37	-23	-14	-239	-276	37	257
	1927	2019-01-15 15:05:15.09	-251	1202	-1643	-41	-32	-19	-250	-282	32	266
	1928	2019-01-15 15:05:15.10	-253	1201	-1626	-33	-37	-27	-232	-258	26	245
	1929	2019-01-15 15:05:15.11	-256	1204	-1628	-17	-38	-30	-199	-211	12	205
	1930	2019-01-15 15:05:15.12	-253	1191	-1629	-7	-36	-30	-158	-161	3	159
	1931	2019-01-15 15:05:15.13	-262	1197	-1643	-2	-33	-28	-122	-126	4	124
	1932	2019-01-15 15:05:15.14	-275	1184	-1654	-1	-31	-23	-93	-96	3	94
	1933	2019-01-15 15:05:15.15	-285	1183	-1667	-2	-34	-15	-77	-84	7	80
	1934	2019-01-15 15:05:15.16	-288	1184	-1669	-8	-40	-5	-75	-89	14	82
	1935	2019-01-15 15:05:15.17	-276	1194	-1667	-14	-50	5	-76	-86	10	81
	1936	2019-01-15 15:05:15.18	-282	1192	-1661	-24	-56	13	-81	-81	0	81
	1937	2019-01-15 15:05:15.19	-290	1206	-1653	-35	-61	14	-90	-91	1	90
	1938	2019-01-15 15:05:15.20	-286	1208	-1655	-49	-64	16	-97	-104	7	100
	1939	2019-01-15 15:05:15.21	-288	1201	-1647	-59	-71	15	-106	-111	5	108
	1940	2019-01-15 15:05:15.22	-293	1203	-1641	-66	-75	17	-108	-104	-4	106
	1941	2019-01-15 15:05:15.23	-306	1201	-1631	-74	-74	21	-90	-71	-19	80
	1942	2019-01-15 15:05:15.24	-298	1194	-1623	-86	-75	27	-72	-41	-31	56
	1943	2019-01-15 15:05:15.25	-307	1207	-1619	-98	-74	30	-81	-48	-33	64
	1944	2019-01-15 15:05:15.26	-305	1207	-1616	-109	-73	33	-97	-66	-31	81
	1945	2019-01-15 15:05:15.27	-302	1224	-1619	-117	-68	35	-107	-83	-24	95
	1946	2019-01-15 15:05:15.28	-293	1250	-1617	-127	-61	27	-131	-104	-27	117
	1947	2019-01-15 15:05:15.29	-290	1255	-1629	-138	-59	15	-166	-124	-42	145
	1948	2019-01-15 15:05:15.30	-292	1258	-1622	-148	-59	7	-188	-134	-54	161
	1949	2019-01-15 15:05:15.31	-285	1260	-1636	-153	-57	1	-197	-142	-55	169
	1950	2019-01-15 15:05:15.32	-287	1270	-1636	-157	-64	-4	-191	-144	-47	167
	1951	2019-01-15 15:05:15.33	-275	1275	-1632	-156	-72	-12	-190	-150	-40	170
	1952	2019-01-15 15:05:15.34	-284	1269	-1631	-154	-87	-19	-196	-150	-46	173
	1953	2019-01-15 15:05:15.35	-273	1270	-1637	-158	-97	-24	-208	-163	-45	185
	1954	2019-01-15 15:05:15.36	-267	1270	-1635	-167	-110	-30	-216	-161	-55	188
	1955	2019-01-15 15:05:15.37	-271	1257	-1617	-175	-124	-34	-214	-150	-64	182
	1956	2019-01-15 15:05:15.38	-257	1261	-1622	-170	-132	-41	-208	-139	-69	173
	1957	2019-01-15 15:05:15.39	-282	1264	-1622	-170	-143	-46	-196	-133	-63	164
	1958	2019-01-15 15:05:15.40	-274	1257	-1622	-174	-150	-56	-192	-139	-53	165
	1959	2019-01-15 15:05:15.41	-286	1253	-1627	-178	-160	-61	-189	-144	-45	166
	1960	2019-01-15 15:05:15.42	-288	1244	-1610	-179	-175	-64	-184	-139	-45	161
	1961	2019-01-15 15:05:15.43	-294	1229	-1593	-176	-182	-62	-177	-125	-52	151
	1962	2019-01-15 15:05:15.44	-299	1226	-1584	-165	-186	-57	-174	-107	-67	140
	1963	2019-01-15 15:05:15.45	-308	1224	-1592	-147	-187	-50	-173	-90	-83	131
	1964	2019-01-15 15:05:15.46	-320	1214	-1580	-134	-187	-36	-172	-84	-88	128
	1965	2019-01-15 15:05:15.47	-322	1236	-1562	-110	-189	-25	-161	-84	-77	122
	1966	2019-01-15 15:05:15.48	-315	1245	-1563	-98	-182	-18	-148	-76	-72	112
	1967	2019-01-15 15:05:15.49	-314	1273	-1552	-94	-170	-19	-134	-59	-75	96
	1968	2019-01-15 15:05:15.50	-310	1277	-1547	-96	-153	-28	-119	-34	-85	76
	1969	2019-01-15 15:05:15.51	-317	1281	-1551	-94	-138	-40	-121	-30	-91	75
	1970	2019-01-15 15:05:15.52	-315	1289	-1576	-86	-127	-52	-131	-40	-91	85
	1971	2019-01-15 15:05:15.53	-321	1279	-1596	-81	-129	-66	-131	-45	-86	88
	1972	2019-01-15 15:05:15.54	-342	1262	-1603	-76	-135	-76	-126	-40	-86	83
	1973	2019-01-15 15:05:15.55	-344	1248	-1597	-68	-148	-74	-133	-45	-88	89
	1974	2019-01-15 15:05:15.56	-350	1223	-1573	-59	-161	-61	-151	-65	-86	108
	1975	2019-01-15 15:05:15.57	-357	1218	-1563	-55	-166	-44	-168	-83	-85	125
	1976	2019-01-15 15:05:15.58	-368	1225	-1544	-57	-164	-21	-170	-81	-89	125
	1977	2019-01-15 15:05:15.59	-369	1222	-1548	-66	-157	2	-149	-60	-89	104
	1978	2019-01-15 15:05:15.60	-377	1233	-1541	-71	-150	23	-129	-45	-84	87
	1979	2019-01-15 15:05:15.61	-381	1251	-1544	-73	-139	39	-129	-46	-83	87
	1980	2019-01-15 15:05:15.62	-368	1268	-1569	-67	-131	46	-135	-45	-90	90
	1981	2019-01-15 15:05:15.63	-372	1278	-1563	-61	-128	43	-131	-50	-81	90
	1982	2019-01-15 15:05:15.64	-375	1278	-1553	-58	-127	42	-127	-61	-66	94
	1983	2019-01-15 15:05:15.65	-379	1288	-1554	-50	-123	39	-115	-60	-55	87
	1984	2019-01-15 15:05:15.66	-376	1299	-1543	-48	-121	34	-106	-54	-52	80
	1985	2019-01-15 15:05:15.67	-376	1310	-1532	-48	-117	22	-114	-59	-55	86
	1986	2019-01-15 15:05:15.68	-373	1311	-1538	-47	-109	6	-128	-65	-63	96
	1987	2019-01-15 15:05:15.69	-374	1300	-1543	-55	-103	-9	-124	-58	-66	91
	1988	2019-01-15 15:05:15.70	-383	1280	-1536	-54	-96	-23	-112	-48	-64	80
	1989	2019-01-15 15:05:15.71	-381	1275	-1535	-59	-88	-30	-106	-52	-54	79
	1990	2019-01-15 15:05:15.72	-378	1277	-1520	-56	-79	-37	-110	-61	-49	85
	1991	2019-01-15 15:05:15.73	-383	1255	-1517	-55	-70	-40	-100	-57	-43	78
	1992	2019-01-15 15:05:15.74	-396	1252	-1537	-36	-40	-38	-95	-47	-48	71
	1993	2019-01-15 15:05:15.75	-407	1243	-1549	-33	-33	-29	-102	-40	-62	71
	1994	2019-01-15 15:05:15.76	-409	1249	-1550	-36	-33	-21	-110	-43	-67	76
[truncated: 4,102 more rows]
