# Supplementary material for: Evaluating the stress-response of dental students to the dental school environment
Source: PeerJ. 2020 May 6;8:e8981. doi: 10.7717/peerj.8981 (PMC7210805; doi:10.7717/peerj.8981)
Supplement: Supplemental Information 1 [file peerj-08-8981-s001.zip › 9-1-III.csv]

// Data mode : Full
// Data quality : High
// Acceleration sensor's range : 16g
// Gyroscope sensor's range : 2000dps
//
//ARTIFACT	NUM	DATE	ACC_X	ACC_Y	ACC_Z	GYRO_X	GYRO_Y	GYRO_Z	EOG_L	EOG_R	EOG_H	EOG_V
	1	2019-01-22 09:08:57.49	-842	1419	-1231	-30	-30	10	-262	-147	-115	204
	2	2019-01-22 09:08:57.50	-854	1414	-1220	-37	-35	10	-17	121	-138	-52
	3	2019-01-22 09:08:57.51	-849	1419	-1226	-45	-35	14	-237	-121	-116	179
	4	2019-01-22 09:08:57.52	-848	1415	-1233	-57	-46	14	7	140	-133	-73
	5	2019-01-22 09:08:57.53	-855	1421	-1233	-74	-49	14	-242	-118	-124	180
	6	2019-01-22 09:08:57.54	-840	1428	-1224	-88	-53	13	9	155	-146	-82
	7	2019-01-22 09:08:57.55	-855	1421	-1229	-92	-55	14	-229	-102	-127	165
	8	2019-01-22 09:08:57.56	-857	1424	-1236	-98	-66	19	50	188	-138	-119
	9	2019-01-22 09:08:57.57	-856	1410	-1213	-100	-71	24	-171	-65	-106	118
	10	2019-01-22 09:08:57.58	-860	1421	-1221	-89	-69	26	124	230	-106	-177
	11	2019-01-22 09:08:57.59	-854	1424	-1221	-82	-61	24	-166	-87	-79	126
	12	2019-01-22 09:08:57.60	-858	1423	-1207	-80	-53	17	73	161	-88	-117
	13	2019-01-22 09:08:57.61	-864	1420	-1210	-71	-45	9	-223	-139	-84	181
	14	2019-01-22 09:08:57.62	-873	1402	-1222	-72	-44	8	8	111	-103	-59
	15	2019-01-22 09:08:57.63	-877	1401	-1213	-69	-52	12	-278	-204	-74	241
	16	2019-01-22 09:08:57.64	-884	1410	-1196	-62	-61	18	3	67	-64	-35
	17	2019-01-22 09:08:57.65	-879	1419	-1191	-63	-55	21	-255	-215	-40	235
	18	2019-01-22 09:08:57.66	-878	1421	-1196	-73	-42	20	1	49	-48	-25
	19	2019-01-22 09:08:57.67	-874	1434	-1182	-99	-34	11	-292	-261	-31	276
	20	2019-01-22 09:08:57.68	-880	1436	-1196	-106	-31	4	-34	18	-52	8
	21	2019-01-22 09:08:57.69	-883	1429	-1199	-116	-31	1	-285	-233	-52	259
	22	2019-01-22 09:08:57.70	-886	1417	-1213	-119	-36	-4	16	90	-74	-53
	23	2019-01-22 09:08:57.71	-895	1403	-1221	-118	-42	2	-208	-150	-58	179
	24	2019-01-22 09:08:57.72	-889	1415	-1203	-104	-49	10	112	173	-61	-142
	25	2019-01-22 09:08:57.73	-879	1431	-1202	-90	-50	15	-169	-125	-44	147
	26	2019-01-22 09:08:57.74	-879	1443	-1206	-90	-40	16	112	161	-49	-136
	27	2019-01-22 09:08:57.75	-884	1458	-1204	-99	-32	10	-206	-174	-32	190
	28	2019-01-22 09:08:57.76	-883	1449	-1188	-113	-23	8	38	83	-45	-60
	29	2019-01-22 09:08:57.77	-888	1442	-1187	-117	-15	7	-262	-222	-40	242
	30	2019-01-22 09:08:57.78	-880	1439	-1178	-108	-19	10	38	90	-52	-64
	31	2019-01-22 09:08:57.79	-890	1447	-1170	-98	-23	17	-228	-202	-26	215
	32	2019-01-22 09:08:57.80	-896	1450	-1186	-93	-32	26	84	109	-25	-96
	33	2019-01-22 09:08:57.81	-896	1466	-1181	-96	-41	31	-202	-183	-19	192
	34	2019-01-22 09:08:57.82	-885	1470	-1175	-100	-42	30	67	101	-34	-84
	35	2019-01-22 09:08:57.83	-884	1494	-1186	-107	-33	26	-247	-217	-30	232
	36	2019-01-22 09:08:57.84	-880	1488	-1181	-123	-26	19	24	63	-39	-43
	37	2019-01-22 09:08:57.85	-881	1501	-1189	-129	-15	13	-274	-234	-40	254
	38	2019-01-22 09:08:57.86	-877	1489	-1182	-131	-10	7	8	66	-58	-37
	39	2019-01-22 09:08:57.87	-877	1476	-1174	-123	-6	6	-250	-202	-48	226
	40	2019-01-22 09:08:57.88	-870	1479	-1161	-102	-4	6	55	117	-62	-86
	41	2019-01-22 09:08:57.89	-869	1483	-1155	-86	-6	5	-232	-168	-64	200
	42	2019-01-22 09:08:57.90	-871	1484	-1155	-76	2	2	37	130	-93	-83
	43	2019-01-22 09:08:57.91	-867	1483	-1157	-70	9	-3	-260	-197	-63	228
	44	2019-01-22 09:08:57.92	-866	1485	-1152	-66	12	-5	4	53	-49	-28
	45	2019-01-22 09:08:57.93	-863	1487	-1149	-68	13	-9	-286	-248	-38	267
	46	2019-01-22 09:08:57.94	-866	1485	-1160	-75	14	-14	-19	39	-58	-10
	47	2019-01-22 09:08:57.95	-873	1480	-1163	-82	4	-14	-283	-233	-50	258
	48	2019-01-22 09:08:57.96	-873	1466	-1147	-86	-1	-9	14	72	-58	-43
	49	2019-01-22 09:08:57.97	-864	1467	-1140	-73	1	-3	-244	-211	-33	227
	50	2019-01-22 09:08:57.98	-872	1474	-1139	-61	6	2	37	81	-44	-59
	51	2019-01-22 09:08:57.99	-873	1475	-1156	-50	7	6	-239	-202	-37	220
	52	2019-01-22 09:08:58.00	-878	1478	-1160	-48	1	16	22	87	-65	-54
	53	2019-01-22 09:08:58.01	-878	1488	-1158	-46	1	18	-239	-178	-61	208
	54	2019-01-22 09:08:58.02	-873	1504	-1150	-47	4	19	24	100	-76	-62
	55	2019-01-22 09:08:58.03	-868	1497	-1147	-56	12	13	-252	-186	-66	219
	56	2019-01-22 09:08:58.04	-872	1503	-1149	-67	23	11	24	104	-80	-64
	57	2019-01-22 09:08:58.05	-873	1502	-1147	-69	27	10	-220	-146	-74	183
	58	2019-01-22 09:08:58.06	-869	1503	-1136	-70	34	6	60	146	-86	-103
	59	2019-01-22 09:08:58.07	-866	1503	-1134	-67	37	6	-185	-124	-61	154
	60	2019-01-22 09:08:58.08	-856	1510	-1137	-67	44	5	58	121	-63	-89
	61	2019-01-22 09:08:58.09	-858	1521	-1140	-61	46	2	-231	-171	-60	201
	62	2019-01-22 09:08:58.10	-850	1526	-1139	-59	47	-6	-1	76	-77	-37
	63	2019-01-22 09:08:58.11	-853	1522	-1149	-59	51	-15	-261	-191	-70	226
	64	2019-01-22 09:08:58.12	-856	1509	-1151	-61	50	-21	-13	63	-76	-25
	65	2019-01-22 09:08:58.13	-855	1498	-1147	-57	49	-22	-262	-192	-70	227
	66	2019-01-22 09:08:58.14	-845	1485	-1139	-51	52	-18	-22	63	-85	-20
	67	2019-01-22 09:08:58.15	-852	1477	-1153	-46	57	-9	-258	-179	-79	218
	68	2019-01-22 09:08:58.16	-850	1459	-1151	-44	56	4	-14	73	-87	-29
	69	2019-01-22 09:08:58.17	-853	1461	-1167	-29	47	21	-224	-155	-69	189
	70	2019-01-22 09:08:58.18	-849	1479	-1153	-26	41	32	5	85	-80	-45
	71	2019-01-22 09:08:58.19	-831	1500	-1144	-34	43	38	-270	-203	-67	236
	72	2019-01-22 09:08:58.20	-828	1505	-1135	-47	47	36	-101	-18	-83	59
	73	2019-01-22 09:08:58.21	-822	1513	-1131	-52	53	28	-251	-171	-80	211
	74	2019-01-22 09:08:58.22	-825	1506	-1155	-56	51	20	47	132	-85	-89
	75	2019-01-22 09:08:58.23	-841	1474	-1152	-58	43	21	-166	-91	-75	128
	76	2019-01-22 09:08:58.24	-845	1469	-1153	-46	30	29	35	113	-78	-74
	77	2019-01-22 09:08:58.25	-838	1476	-1147	-36	14	35	-161	-86	-75	123
	78	2019-01-22 09:08:58.26	-843	1488	-1141	-29	10	37	34	117	-83	-75
	79	2019-01-22 09:08:58.27	-828	1501	-1134	-33	14	33	-231	-157	-74	194
	80	2019-01-22 09:08:58.28	-833	1516	-1144	-40	28	22	-92	-4	-88	48
	81	2019-01-22 09:08:58.29	-836	1519	-1159	-50	36	12	-267	-182	-85	224
	82	2019-01-22 09:08:58.30	-832	1515	-1167	-57	35	7	26	128	-102	-77
	83	2019-01-22 09:08:58.31	-837	1530	-1160	-57	28	8	-135	-43	-92	89
	84	2019-01-22 09:08:58.32	-828	1526	-1163	-60	33	4	-7	80	-87	-36
	85	2019-01-22 09:08:58.33	-829	1525	-1161	-65	36	-2	-230	-166	-64	198
	86	2019-01-22 09:08:58.34	-836	1520	-1151	-60	37	-7	-49	18	-67	15
	87	2019-01-22 09:08:58.35	-826	1512	-1150	-51	33	-9	-209	-153	-56	181
	88	2019-01-22 09:08:58.36	-815	1512	-1142	-40	29	-10	-25	33	-58	-4
	89	2019-01-22 09:08:58.37	-819	1516	-1146	-31	23	-10	-196	-137	-59	166
	90	2019-01-22 09:08:58.38	-826	1517	-1143	-27	16	-12	-40	36	-76	2
	91	2019-01-22 09:08:58.39	-822	1508	-1148	-25	8	-8	-218	-130	-88	174
	92	2019-01-22 09:08:58.40	-822	1522	-1155	-20	1	-8	-69	23	-92	23
	93	2019-01-22 09:08:58.41	-836	1525	-1153	-25	-1	-8	-213	-134	-79	173
	94	2019-01-22 09:08:58.42	-834	1520	-1152	-35	-5	-8	-64	21	-85	21
	95	2019-01-22 09:08:58.43	-830	1519	-1147	-35	-9	-5	-190	-114	-76	152
	96	2019-01-22 09:08:58.44	-824	1516	-1132	-34	-12	-5	-57	26	-83	15
	97	2019-01-22 09:08:58.45	-835	1502	-1133	-23	-4	-1	-203	-130	-73	166
	98	2019-01-22 09:08:58.46	-838	1502	-1120	-2	0	0	-83	-10	-73	46
	99	2019-01-22 09:08:58.47	-830	1514	-1112	16	12	-3	-214	-148	-66	181
	100	2019-01-22 09:08:58.48	-832	1523	-1118	21	27	-10	-90	-20	-70	55
	101	2019-01-22 09:08:58.49	-837	1525	-1121	16	37	-18	-251	-183	-68	217
	102	2019-01-22 09:08:58.50	-832	1509	-1139	10	38	-24	-160	-84	-76	122
	103	2019-01-22 09:08:58.51	-836	1500	-1137	5	28	-18	-269	-202	-67	235
	104	2019-01-22 09:08:58.52	-827	1501	-1144	4	24	-12	-143	-73	-70	108
	105	2019-01-22 09:08:58.53	-831	1493	-1136	0	23	-6	-230	-160	-70	195
	106	2019-01-22 09:08:58.54	-823	1499	-1134	-6	24	2	-160	-96	-64	128
	107	2019-01-22 09:08:58.55	-812	1518	-1126	-5	26	5	-370	-320	-50	345
	108	2019-01-22 09:08:58.56	-823	1521	-1124	-5	31	1	-343	-288	-55	315
	109	2019-01-22 09:08:58.57	-825	1525	-1132	-18	33	-5	-480	-420	-60	450
	110	2019-01-22 09:08:58.58	-823	1513	-1138	-29	37	-10	-435	-359	-76	397
	111	2019-01-22 09:08:58.59	-833	1513	-1145	-32	33	-13	-363	-271	-92	317
	112	2019-01-22 09:08:58.60	-817	1498	-1146	-28	26	-7	-55	55	-110	0
	113	2019-01-22 09:08:58.61	-823	1503	-1146	-21	21	-2	100	212	-112	-156
	114	2019-01-22 09:08:58.62	-816	1508	-1139	-10	20	1	185	274	-89	-229
	115	2019-01-22 09:08:58.63	-817	1512	-1150	2	16	3	106	209	-103	-157
	116	2019-01-22 09:08:58.64	-824	1522	-1149	5	14	-1	101	193	-92	-147
	117	2019-01-22 09:08:58.65	-813	1527	-1133	3	15	-6	16	113	-97	-64
	118	2019-01-22 09:08:58.66	-813	1528	-1140	-2	21	-18	45	142	-97	-93
	119	2019-01-22 09:08:58.67	-819	1515	-1146	-1	26	-27	22	139	-117	-80
	120	2019-01-22 09:08:58.68	-831	1489	-1148	0	21	-31	49	151	-102	-100
	121	2019-01-22 09:08:58.69	-828	1488	-1161	8	7	-27	29	112	-83	-70
	122	2019-01-22 09:08:58.70	-835	1498	-1143	15	-9	-17	26	80	-54	-53
	123	2019-01-22 09:08:58.71	-837	1505	-1140	19	-18	-8	-6	34	-40	-14
	124	2019-01-22 09:08:58.72	-826	1510	-1155	15	-11	-14	-33	0	-33	16
	125	2019-01-22 09:08:58.73	-832	1526	-1143	9	-3	-19	-139	-108	-31	123
	126	2019-01-22 09:08:58.74	-820	1525	-1143	2	4	-29	-157	-119	-38	138
	127	2019-01-22 09:08:58.75	-827	1527	-1139	-14	9	-35	-123	-72	-51	97
	128	2019-01-22 09:08:58.76	-824	1526	-1150	-23	16	-45	-85	-27	-58	56
	129	2019-01-22 09:08:58.77	-812	1510	-1155	-23	19	-44	-44	33	-77	5
	130	2019-01-22 09:08:58.78	-825	1502	-1147	-12	15	-41	-66	10	-76	28
	131	2019-01-22 09:08:58.79	-818	1507	-1144	1	9	-38	-26	55	-81	-14
	132	2019-01-22 09:08:58.80	-826	1507	-1145	6	5	-37	-52	30	-82	11
	133	2019-01-22 09:08:58.81	-826	1505	-1144	3	1	-33	-38	61	-99	-11
	134	2019-01-22 09:08:58.82	-829	1503	-1146	-1	2	-30	-79	19	-98	30
	135	2019-01-22 09:08:58.83	-837	1498	-1156	-8	-4	-20	-40	68	-108	-14
	136	2019-01-22 09:08:58.84	-832	1508	-1147	-9	-10	-9	-79	18	-97	30
	137	2019-01-22 09:08:58.85	-838	1529	-1135	-6	-10	-7	-22	78	-100	-28
	138	2019-01-22 09:08:58.86	-827	1532	-1142	-6	-2	-7	-73	6	-79	33
	139	2019-01-22 09:08:58.87	-826	1523	-1135	-8	7	-12	-30	41	-71	-5
	140	2019-01-22 09:08:58.88	-829	1509	-1137	-2	14	-13	-98	-38	-60	68
	141	2019-01-22 09:08:58.89	-836	1498	-1145	6	10	-14	-38	29	-67	4
	142	2019-01-22 09:08:58.90	-831	1489	-1148	24	1	-11	-104	-35	-69	69
	143	2019-01-22 09:08:58.91	-835	1488	-1150	33	-1	-2	-11	65	-76	-27
	144	2019-01-22 09:08:58.92	-836	1493	-1157	35	-4	2	-93	-25	-68	59
	145	2019-01-22 09:08:58.93	-836	1490	-1144	35	-9	8	-20	54	-74	-17
	146	2019-01-22 09:08:58.94	-833	1496	-1136	35	-13	16	-92	-28	-64	60
	147	2019-01-22 09:08:58.95	-830	1512	-1142	24	-7	17	74	144	-70	-109
	148	2019-01-22 09:08:58.96	-826	1510	-1142	6	0	15	12	73	-61	-42
	149	2019-01-22 09:08:58.97	-813	1509	-1130	-8	4	10	123	183	-60	-153
	150	2019-01-22 09:08:58.98	-830	1488	-1129	-7	6	3	-17	43	-60	-13
	151	2019-01-22 09:08:58.99	-828	1486	-1127	-4	7	0	55	148	-93	-101
	152	2019-01-22 09:08:59.00	-823	1497	-1141	2	11	-3	-103	-17	-86	60
	153	2019-01-22 09:08:59.01	-829	1501	-1153	3	11	-6	-22	59	-81	-18
	154	2019-01-22 09:08:59.02	-823	1502	-1150	4	6	-6	-170	-106	-64	138
	155	2019-01-22 09:08:59.03	-820	1506	-1151	-3	8	-9	-37	29	-66	4
	156	2019-01-22 09:08:59.04	-820	1502	-1150	-13	8	-11	-108	-60	-48	84
	157	2019-01-22 09:08:59.05	-826	1504	-1151	-23	9	-11	139	181	-42	-160
	158	2019-01-22 09:08:59.06	-826	1509	-1145	-32	7	-12	2	30	-28	-16
	159	2019-01-22 09:08:59.07	-827	1499	-1151	-42	7	-15	95	136	-41	-115
	160	2019-01-22 09:08:59.08	-827	1491	-1156	-43	6	-15	-102	-57	-45	79
	161	2019-01-22 09:08:59.09	-819	1491	-1146	-35	4	-10	38	102	-64	-70
	162	2019-01-22 09:08:59.10	-821	1498	-1134	-25	5	-7	-117	-52	-65	84
	163	2019-01-22 09:08:59.11	-814	1497	-1136	-22	12	-6	61	150	-89	-105
	164	2019-01-22 09:08:59.12	-809	1502	-1148	-24	16	-2	-95	-6	-89	50
	165	2019-01-22 09:08:59.13	-818	1498	-1138	-26	9	4	57	185	-128	-121
	166	2019-01-22 09:08:59.14	-819	1508	-1147	-24	3	9	-139	-27	-112	83
	167	2019-01-22 09:08:59.15	-826	1515	-1156	-36	-7	12	28	141	-113	-84
	168	2019-01-22 09:08:59.16	-808	1517	-1159	-45	-15	13	-127	-24	-103	75
	169	2019-01-22 09:08:59.17	-821	1528	-1163	-44	-16	14	91	225	-134	-158
	170	2019-01-22 09:08:59.18	-825	1536	-1155	-42	-10	4	-109	21	-130	44
	171	2019-01-22 09:08:59.19	-815	1535	-1153	-40	-2	-4	30	175	-145	-102
	172	2019-01-22 09:08:59.20	-816	1523	-1143	-38	-2	-7	-196	-84	-112	140
	173	2019-01-22 09:08:59.21	-815	1531	-1127	-30	1	-12	-51	69	-120	-9
	174	2019-01-22 09:08:59.22	-813	1527	-1123	-26	4	-18	-290	-189	-101	239
	175	2019-01-22 09:08:59.23	-809	1515	-1134	-26	9	-19	-149	-29	-120	89
	176	2019-01-22 09:08:59.24	-819	1510	-1141	-23	2	-12	-326	-222	-104	274
	177	2019-01-22 09:08:59.25	-815	1514	-1157	-13	-7	-3	-118	9	-127	54
	178	2019-01-22 09:08:59.26	-823	1524	-1150	-10	-15	2	-299	-196	-103	247
	179	2019-01-22 09:08:59.27	-820	1519	-1144	-8	-16	7	-124	-9	-115	66
	180	2019-01-22 09:08:59.28	-817	1525	-1136	-10	-17	9	-353	-274	-79	313
	181	2019-01-22 09:08:59.29	-825	1522	-1140	-9	-18	6	-220	-142	-78	181
	182	2019-01-22 09:08:59.30	-825	1520	-1140	-8	-26	7	-441	-375	-66	408
	183	2019-01-22 09:08:59.31	-820	1526	-1141	-2	-27	3	-307	-217	-90	262
	184	2019-01-22 09:08:59.32	-815	1517	-1128	3	-25	2	-511	-435	-76	473
	185	2019-01-22 09:08:59.33	-828	1504	-1144	4	-22	1	-346	-250	-96	298
	186	2019-01-22 09:08:59.34	-817	1501	-1135	8	-24	4	-537	-459	-78	498
	187	2019-01-22 09:08:59.35	-814	1501	-1125	16	-25	11	-354	-279	-75	316
	188	2019-01-22 09:08:59.36	-817	1507	-1130	15	-21	12	-517	-457	-60	487
	189	2019-01-22 09:08:59.37	-823	1509	-1137	7	-9	12	-198	-125	-73	161
	190	2019-01-22 09:08:59.38	-822	1514	-1134	-5	-8	12	28	95	-67	-61
	191	2019-01-22 09:08:59.39	-810	1519	-1140	-13	-11	8	541	607	-66	-574
	192	2019-01-22 09:08:59.40	-831	1517	-1135	-19	-13	3	77	118	-41	-97
	193	2019-01-22 09:08:59.41	-827	1505	-1134	-18	-18	1	-23	30	-53	-3
	194	2019-01-22 09:08:59.42	-820	1511	-1129	-12	-22	3	-421	-373	-48	397
	195	2019-01-22 09:08:59.43	-813	1524	-1127	-9	-22	4	-221	-146	-75	183
	196	2019-01-22 09:08:59.44	-819	1534	-1123	-7	-20	4	-333	-275	-58	304
	197	2019-01-22 09:08:59.45	-816	1539	-1131	-10	-14	-3	45	98	-53	-71
	198	2019-01-22 09:08:59.46	-817	1541	-1124	-21	-6	-9	-108	-86	-22	97
	199	2019-01-22 09:08:59.47	-806	1542	-1133	-33	1	-16	208	232	-24	-220
	200	2019-01-22 09:08:59.48	-819	1530	-1146	-36	1	-20	-18	10	-28	4
	201	2019-01-22 09:08:59.49	-820	1521	-1148	-35	0	-21	290	330	-40	-310
	202	2019-01-22 09:08:59.50	-815	1520	-1148	-28	-9	-17	-5	21	-26	-8
	203	2019-01-22 09:08:59.51	-824	1523	-1138	-18	-15	-16	214	250	-36	-232
	204	2019-01-22 09:08:59.52	-806	1518	-1132	-9	-18	-12	-120	-97	-23	108
	205	2019-01-22 09:08:59.53	-808	1520	-1125	-3	-20	-13	130	160	-30	-145
	206	2019-01-22 09:08:59.54	-825	1517	-1132	-3	-14	-14	-163	-141	-22	152
	207	2019-01-22 09:08:59.55	-824	1507	-1142	-3	-16	-11	99	130	-31	-114
	208	2019-01-22 09:08:59.56	-823	1514	-1134	-2	-16	-5	-199	-179	-20	189
	209	2019-01-22 09:08:59.57	-817	1522	-1133	-1	-17	-4	62	94	-32	-78
	210	2019-01-22 09:08:59.58	-816	1520	-1131	-16	-16	-1	-214	-193	-21	203
	211	2019-01-22 09:08:59.59	-820	1523	-1139	-23	-11	0	65	95	-30	-80
	212	2019-01-22 09:08:59.60	-819	1513	-1143	-28	-18	1	-196	-173	-23	184
	213	2019-01-22 09:08:59.61	-818	1513	-1127	-26	-25	5	96	134	-38	-115
	214	2019-01-22 09:08:59.62	-821	1508	-1126	-24	-33	8	-180	-142	-38	161
	215	2019-01-22 09:08:59.63	-817	1518	-1127	-22	-30	11	88	132	-44	-110
	216	2019-01-22 09:08:59.64	-817	1526	-1131	-14	-29	8	-201	-182	-19	191
	217	2019-01-22 09:08:59.65	-818	1529	-1135	-7	-25	2	77	102	-25	-89
	218	2019-01-22 09:08:59.66	-819	1541	-1137	-6	-17	-4	-200	-182	-18	191
	219	2019-01-22 09:08:59.67	-821	1541	-1144	-6	-11	-8	89	112	-23	-100
	220	2019-01-22 09:08:59.68	-838	1532	-1140	-11	-18	-10	-169	-156	-13	162
	221	2019-01-22 09:08:59.69	-834	1531	-1140	-11	-21	-6	130	154	-24	-142
	222	2019-01-22 09:08:59.70	-827	1522	-1132	-13	-22	-4	-155	-135	-20	145
	223	2019-01-22 09:08:59.71	-836	1518	-1124	-14	-20	-6	114	140	-26	-127
	224	2019-01-22 09:08:59.72	-826	1514	-1108	-1	-23	0	-149	-125	-24	137
	225	2019-01-22 09:08:59.73	-828	1526	-1115	12	-23	1	165	204	-39	-184
	226	2019-01-22 09:08:59.74	-828	1535	-1116	21	-17	-4	-35	-8	-27	21
	227	2019-01-22 09:08:59.75	-829	1534	-1135	20	-13	-6	331	366	-35	-348
	228	2019-01-22 09:08:59.76	-836	1536	-1129	16	-18	-7	261	294	-33	-277
	229	2019-01-22 09:08:59.77	-834	1539	-1130	13	-14	-10	728	767	-39	-747
	230	2019-01-22 09:08:59.78	-830	1521	-1139	10	-9	-15	859	904	-45	-881
	231	2019-01-22 09:08:59.79	-837	1515	-1125	9	-11	-14	1238	1283	-45	-1260
	232	2019-01-22 09:08:59.80	-829	1521	-1134	14	-16	-13	1046	1077	-31	-1061
	233	2019-01-22 09:08:59.81	-832	1509	-1121	18	-17	-11	1167	1191	-24	-1179
	234	2019-01-22 09:08:59.82	-832	1505	-1118	25	-11	-12	693	706	-13	-699
	235	2019-01-22 09:08:59.83	-830	1512	-1125	28	-6	-14	808	826	-18	-817
	236	2019-01-22 09:08:59.84	-822	1515	-1130	26	-3	-13	442	453	-11	-447
	237	2019-01-22 09:08:59.85	-828	1517	-1130	21	1	-9	628	656	-28	-642
	238	2019-01-22 09:08:59.86	-830	1509	-1131	15	3	-10	396	423	-27	-409
	239	2019-01-22 09:08:59.87	-825	1511	-1133	13	-1	-9	700	735	-35	-717
	240	2019-01-22 09:08:59.88	-826	1507	-1138	5	-4	-5	429	467	-38	-448
	241	2019-01-22 09:08:59.89	-824	1516	-1127	-2	-7	2	556	596	-40	-576
	242	2019-01-22 09:08:59.90	-824	1517	-1129	-8	-7	3	-75	-75	0	75
	243	2019-01-22 09:08:59.91	-823	1510	-1137	-17	-8	5	-191	-200	9	195
	244	2019-01-22 09:08:59.92	-824	1507	-1142	-21	-11	9	-654	-662	8	658
	245	2019-01-22 09:08:59.93	-813	1519	-1116	-19	-13	11	-681	-671	-10	676
	246	2019-01-22 09:08:59.94	-822	1521	-1116	-17	-3	8	-954	-944	-10	949
	247	2019-01-22 09:08:59.95	-837	1525	-1129	-17	6	4	-946	-939	-7	942
	248	2019-01-22 09:08:59.96	-827	1520	-1140	-11	9	2	-1165	-1169	4	1167
	249	2019-01-22 09:08:59.97	-827	1525	-1143	-7	7	3	-1205	-1219	14	1212
	250	2019-01-22 09:08:59.98	-823	1531	-1130	-3	4	0	-1369	-1385	16	1377
	251	2019-01-22 09:08:59.99	-829	1536	-1137	-2	6	-2	-1241	-1256	15	1248
	252	2019-01-22 09:09:00.00	-825	1536	-1130	-3	7	-6	-1244	-1263	19	1253
	253	2019-01-22 09:09:00.01	-820	1539	-1120	-6	7	-13	-998	-1022	24	1010
	254	2019-01-22 09:09:00.02	-824	1526	-1120	-8	7	-16	-1030	-1055	25	1042
	255	2019-01-22 09:09:00.03	-842	1525	-1128	-11	8	-18	-726	-750	24	738
	256	2019-01-22 09:09:00.04	-824	1519	-1122	-10	13	-21	-561	-599	38	580
	257	2019-01-22 09:09:00.05	-824	1522	-1113	-2	21	-24	-75	-120	45	97
	258	2019-01-22 09:09:00.06	-821	1516	-1124	5	29	-27	-106	-153	47	129
	259	2019-01-22 09:09:00.07	-834	1515	-1142	6	28	-27	67	26	41	-46
	260	2019-01-22 09:09:00.08	-828	1501	-1140	8	20	-20	-207	-252	45	229
	261	2019-01-22 09:09:00.09	-837	1504	-1125	12	13	-12	-24	-60	36	42
	262	2019-01-22 09:09:00.10	-834	1508	-1141	11	5	-5	-162	-198	36	180
	263	2019-01-22 09:09:00.11	-829	1507	-1137	0	0	-2	90	58	32	-74
	264	2019-01-22 09:09:00.12	-825	1521	-1134	-10	3	-2	-79	-122	43	100
	265	2019-01-22 09:09:00.13	-822	1524	-1126	-18	12	-6	105	68	37	-86
	266	2019-01-22 09:09:00.14	-821	1527	-1135	-22	20	-12	-108	-144	36	126
	267	2019-01-22 09:09:00.15	-821	1528	-1150	-23	19	-15	60	49	11	-54
	268	2019-01-22 09:09:00.16	-816	1520	-1137	-20	15	-14	-89	-103	14	96
	269	2019-01-22 09:09:00.17	-808	1520	-1127	-16	10	-12	131	113	18	-122
	270	2019-01-22 09:09:00.18	-807	1518	-1115	-12	15	-12	18	-25	43	3
	271	2019-01-22 09:09:00.19	-810	1517	-1117	-5	22	-16	192	153	39	-172
	272	2019-01-22 09:09:00.20	-814	1516	-1131	-1	24	-19	10	-41	51	15
	273	2019-01-22 09:09:00.21	-812	1522	-1129	2	17	-18	148	104	44	-126
	274	2019-01-22 09:09:00.22	-831	1522	-1138	1	13	-17	-6	-59	53	32
	275	2019-01-22 09:09:00.23	-813	1521	-1144	-4	12	-17	136	101	35	-118
	276	2019-01-22 09:09:00.24	-810	1513	-1142	-6	7	-17	-16	-47	31	31
	277	2019-01-22 09:09:00.25	-813	1523	-1141	-6	-2	-13	109	94	15	-101
	278	2019-01-22 09:09:00.26	-812	1512	-1124	-5	0	-14	-32	-48	16	40
	279	2019-01-22 09:09:00.27	-816	1503	-1135	-2	1	-11	73	70	3	-71
	280	2019-01-22 09:09:00.28	-813	1507	-1138	2	-3	-8	-121	-118	-3	119
	281	2019-01-22 09:09:00.29	-810	1505	-1138	5	-12	0	-22	-21	-1	21
	282	2019-01-22 09:09:00.30	-816	1513	-1130	-1	-9	2	-189	-203	14	196
	283	2019-01-22 09:09:00.31	-807	1519	-1138	-12	-7	1	-101	-120	19	110
	284	2019-01-22 09:09:00.32	-811	1516	-1128	-22	-4	0	-263	-286	23	274
	285	2019-01-22 09:09:00.33	-824	1512	-1140	-29	-3	-3	-181	-195	14	188
	286	2019-01-22 09:09:00.34	-821	1512	-1145	-33	-9	-1	-335	-344	9	339
	287	2019-01-22 09:09:00.35	-819	1506	-1137	-34	-17	1	-286	-274	-12	280
	288	2019-01-22 09:09:00.36	-819	1510	-1135	-34	-24	6	-476	-467	-9	471
	289	2019-01-22 09:09:00.37	-822	1522	-1131	-29	-24	10	-452	-441	-11	446
	290	2019-01-22 09:09:00.38	-815	1532	-1120	-28	-18	9	-627	-628	1	627
	291	2019-01-22 09:09:00.39	-816	1535	-1119	-28	-14	2	-592	-594	2	593
	292	2019-01-22 09:09:00.40	-811	1540	-1127	-28	-8	-1	-632	-633	1	632
	293	2019-01-22 09:09:00.41	-827	1541	-1130	-28	-8	-8	-472	-469	-3	470
	294	2019-01-22 09:09:00.42	-820	1533	-1129	-28	-10	-11	-460	-458	-2	459
	295	2019-01-22 09:09:00.43	-819	1548	-1135	-24	-15	-13	-316	-311	-5	313
	296	2019-01-22 09:09:00.44	-818	1536	-1130	-20	-17	-15	-278	-279	1	278
	297	2019-01-22 09:09:00.45	-819	1544	-1139	-18	-17	-15	-109	-107	-2	108
	298	2019-01-22 09:09:00.46	-824	1538	-1136	-17	-16	-16	-10	-11	1	10
	299	2019-01-22 09:09:00.47	-825	1532	-1126	-11	-17	-19	114	115	-1	-114
	300	2019-01-22 09:09:00.48	-819	1531	-1124	-6	-11	-21	165	160	5	-162
	301	2019-01-22 09:09:00.49	-817	1531	-1128	2	-11	-19	210	206	4	-208
	302	2019-01-22 09:09:00.50	-812	1525	-1131	6	-9	-22	244	230	14	-237
	303	2019-01-22 09:09:00.51	-809	1523	-1128	13	-13	-19	266	255	11	-260
	304	2019-01-22 09:09:00.52	-802	1535	-1116	14	-12	-20	296	284	12	-290
	305	2019-01-22 09:09:00.53	-815	1533	-1122	11	-11	-22	276	272	4	-274
	306	2019-01-22 09:09:00.54	-815	1527	-1137	3	-12	-24	256	254	2	-255
	307	2019-01-22 09:09:00.55	-821	1515	-1120	1	-21	-18	199	195	4	-197
	308	2019-01-22 09:09:00.56	-818	1517	-1114	6	-26	-19	205	197	8	-201
	309	2019-01-22 09:09:00.57	-832	1508	-1138	1	-29	-14	196	195	1	-195
	310	2019-01-22 09:09:00.58	-819	1513	-1124	-2	-32	-8	267	275	-8	-271
	311	2019-01-22 09:09:00.59	-821	1517	-1133	5	-30	-6	253	275	-22	-264
	312	2019-01-22 09:09:00.60	-815	1534	-1135	-2	-24	-7	326	355	-29	-340
	313	2019-01-22 09:09:00.61	-819	1537	-1122	-1	-14	-13	256	275	-19	-265
	314	2019-01-22 09:09:00.62	-828	1544	-1131	-5	-8	-16	265	297	-32	-281
	315	2019-01-22 09:09:00.63	-831	1526	-1137	-8	-14	-16	192	221	-29	-206
	316	2019-01-22 09:09:00.64	-833	1524	-1126	-9	-19	-12	225	257	-32	-241
	317	2019-01-22 09:09:00.65	-827	1529	-1124	-4	-20	-10	119	144	-25	-131
	318	2019-01-22 09:09:00.66	-825	1530	-1116	-4	-21	-10	79	108	-29	-93
	319	2019-01-22 09:09:00.67	-825	1535	-1115	0	-17	-11	-59	-26	-33	42
	320	2019-01-22 09:09:00.68	-824	1537	-1114	2	-14	-14	-75	-32	-43	53
	321	2019-01-22 09:09:00.69	-825	1537	-1127	6	-6	-21	-169	-123	-46	146
	322	2019-01-22 09:09:00.70	-826	1532	-1129	14	-6	-27	-148	-112	-36	130
	323	2019-01-22 09:09:00.71	-823	1532	-1131	14	-12	-28	-218	-199	-19	208
	324	2019-01-22 09:09:00.72	-835	1525	-1140	17	-23	-26	-170	-162	-8	166
	325	2019-01-22 09:09:00.73	-829	1516	-1129	19	-27	-23	-233	-244	11	238
	326	2019-01-22 09:09:00.74	-828	1517	-1121	17	-29	-22	-168	-212	44	190
	327	2019-01-22 09:09:00.75	-821	1512	-1132	16	-29	-23	-233	-290	57	261
	328	2019-01-22 09:09:00.76	-832	1507	-1127	11	-31	-23	-137	-208	71	172
	329	2019-01-22 09:09:00.77	-830	1504	-1140	13	-34	-23	-214	-278	64	246
	330	2019-01-22 09:09:00.78	-840	1492	-1131	18	-40	-16	-130	-210	80	170
	331	2019-01-22 09:09:00.79	-830	1500	-1124	19	-37	-10	-233	-308	75	270
	332	2019-01-22 09:09:00.80	-832	1507	-1123	15	-31	-6	-166	-233	67	199
	333	2019-01-22 09:09:00.81	-837	1504	-1117	14	-26	-5	-272	-317	45	294
	334	2019-01-22 09:09:00.82	-842	1506	-1128	6	-25	-2	-146	-174	28	160
	335	2019-01-22 09:09:00.83	-847	1510	-1120	-5	-30	-1	-220	-218	-2	219
	336	2019-01-22 09:09:00.84	-840	1512	-1132	-10	-25	4	-55	-19	-36	37
	337	2019-01-22 09:09:00.85	-840	1515	-1117	-12	-25	3	-163	-123	-40	143
	338	2019-01-22 09:09:00.86	-831	1514	-1122	-12	-22	6	-36	5	-41	15
	339	2019-01-22 09:09:00.87	-837	1516	-1130	-12	-21	5	-173	-145	-28	159
	340	2019-01-22 09:09:00.88	-845	1520	-1124	-8	-17	5	-30	-4	-26	17
	341	2019-01-22 09:09:00.89	-833	1517	-1129	-4	-17	7	-158	-144	-14	151
	342	2019-01-22 09:09:00.90	-840	1524	-1133	-7	-17	8	9	17	-8	-13
	343	2019-01-22 09:09:00.91	-845	1525	-1128	-13	-17	5	-145	-144	-1	144
	344	2019-01-22 09:09:00.92	-839	1530	-1132	-17	-15	1	9	21	-12	-15
	345	2019-01-22 09:09:00.93	-838	1535	-1135	-19	-15	-1	-138	-129	-9	133
	346	2019-01-22 09:09:00.94	-824	1525	-1114	-18	-17	-6	39	44	-5	-41
	347	2019-01-22 09:09:00.95	-835	1514	-1109	-14	-12	-8	-145	-146	1	145
	348	2019-01-22 09:09:00.96	-833	1509	-1106	-10	-3	-13	9	18	-9	-13
	349	2019-01-22 09:09:00.97	-832	1514	-1126	-3	5	-19	-165	-168	3	166
	350	2019-01-22 09:09:00.98	-835	1507	-1138	-1	4	-21	40	24	16	-32
	351	2019-01-22 09:09:00.99	-840	1509	-1120	2	4	-19	-163	-187	24	175
	352	2019-01-22 09:09:01.00	-834	1523	-1122	3	-2	-19	-32	-55	23	43
	353	2019-01-22 09:09:01.01	-832	1522	-1124	-7	1	-20	-254	-277	23	265
	354	2019-01-22 09:09:01.02	-843	1517	-1128	-19	-1	-21	-86	-99	13	92
	355	2019-01-22 09:09:01.03	-840	1498	-1129	-24	-10	-18	-254	-259	5	256
	356	2019-01-22 09:09:01.04	-837	1501	-1113	-23	-19	-12	-22	-14	-8	18
	357	2019-01-22 09:09:01.05	-839	1502	-1127	-26	-22	-8	-199	-199	0	199
	358	2019-01-22 09:09:01.06	-829	1503	-1111	-33	-23	-4	35	19	16	-27
	359	2019-01-22 09:09:01.07	-829	1511	-1105	-27	-15	-1	-162	-192	30	177
	360	2019-01-22 09:09:01.08	-820	1520	-1107	-25	-3	-4	82	57	25	-69
	361	2019-01-22 09:09:01.09	-829	1513	-1119	-33	9	-9	-113	-139	26	126
	362	2019-01-22 09:09:01.10	-839	1522	-1118	-37	11	-11	158	134	24	-146
	363	2019-01-22 09:09:01.11	-836	1507	-1128	-43	4	-9	-45	-76	31	60
	364	2019-01-22 09:09:01.12	-833	1529	-1131	-50	-3	-4	210	184	26	-197
	365	2019-01-22 09:09:01.13	-828	1536	-1123	-57	-7	-5	-19	-43	24	31
	366	2019-01-22 09:09:01.14	-833	1538	-1119	-63	-7	-8	228	218	10	-223
	367	2019-01-22 09:09:01.15	-830	1540	-1114	-60	-3	-15	-27	-39	12	33
	368	2019-01-22 09:09:01.16	-837	1535	-1117	-55	0	-23	228	228	0	-228
	369	2019-01-22 09:09:01.17	-838	1526	-1115	-48	0	-27	-18	-27	9	22
	370	2019-01-22 09:09:01.18	-843	1517	-1109	-41	-5	-24	252	239	13	-245
	371	2019-01-22 09:09:01.19	-847	1520	-1118	-32	-10	-23	-4	-14	10	9
	372	2019-01-22 09:09:01.20	-835	1529	-1128	-29	-13	-18	259	268	-9	-263
	373	2019-01-22 09:09:01.21	-841	1535	-1121	-25	-15	-16	-15	-5	-10	10
	374	2019-01-22 09:09:01.22	-834	1530	-1107	-28	-13	-13	235	252	-17	-243
	375	2019-01-22 09:09:01.23	-840	1535	-1116	-29	-8	-11	-65	-45	-20	55
	376	2019-01-22 09:09:01.24	-834	1528	-1118	-34	-11	-9	157	189	-32	-173
	377	2019-01-22 09:09:01.25	-840	1527	-1107	-30	-15	-6	-142	-125	-17	133
	378	2019-01-22 09:09:01.26	-841	1534	-1114	-22	-16	-3	94	112	-18	-103
	379	2019-01-22 09:09:01.27	-828	1533	-1107	-18	-15	-1	-187	-187	0	187
	380	2019-01-22 09:09:01.28	-828	1530	-1115	-19	-10	-2	59	57	2	-58
	381	2019-01-22 09:09:01.29	-834	1523	-1115	-15	-15	2	-201	-222	21	211
	382	2019-01-22 09:09:01.30	-831	1524	-1117	-6	-23	5	79	57	22	-68
	383	2019-01-22 09:09:01.31	-843	1527	-1111	-4	-25	8	-198	-217	19	207
	384	2019-01-22 09:09:01.32	-839	1537	-1104	-12	-23	12	46	36	10	-41
	385	2019-01-22 09:09:01.33	-832	1545	-1098	-18	-22	11	-242	-254	12	248
	386	2019-01-22 09:09:01.34	-844	1553	-1095	-23	-19	7	30	18	12	-24
	387	2019-01-22 09:09:01.35	-831	1551	-1103	-29	-13	0	-212	-229	17	220
	388	2019-01-22 09:09:01.36	-847	1532	-1107	-35	-9	-5	72	60	12	-66
	389	2019-01-22 09:09:01.37	-840	1528	-1112	-32	-9	-7	-195	-222	27	208
	390	2019-01-22 09:09:01.38	-839	1531	-1105	-23	-8	-9	74	33	41	-53
	391	2019-01-22 09:09:01.39	-831	1527	-1102	-15	-11	-7	-209	-259	50	234
	392	2019-01-22 09:09:01.40	-829	1531	-1095	-10	-5	-6	51	15	36	-33
	393	2019-01-22 09:09:01.41	-831	1549	-1100	-11	-5	-9	-230	-259	29	244
	394	2019-01-22 09:09:01.42	-835	1544	-1096	-18	-4	-8	47	36	11	-41
	395	2019-01-22 09:09:01.43	-834	1545	-1104	-30	-3	-11	-212	-212	0	212
	396	2019-01-22 09:09:01.44	-829	1543	-1096	-39	0	-13	78	98	-20	-88
	397	2019-01-22 09:09:01.45	-846	1529	-1105	-43	0	-12	-160	-151	-9	155
	398	2019-01-22 09:09:01.46	-837	1528	-1101	-39	-5	-11	138	148	-10	-143
	399	2019-01-22 09:09:01.47	-835	1526	-1088	-39	-2	-9	-171	-180	9	175
	400	2019-01-22 09:09:01.48	-828	1532	-1086	-35	-2	-8	69	51	18	-60
	401	2019-01-22 09:09:01.49	-824	1535	-1083	-30	2	-8	-206	-236	30	221
	402	2019-01-22 09:09:01.50	-837	1536	-1098	-29	8	-10	68	35	33	-51
	403	2019-01-22 09:09:01.51	-837	1529	-1110	-32	2	-11	-215	-247	32	231
	404	2019-01-22 09:09:01.52	-853	1528	-1110	-30	-8	-10	64	55	9	-59
	405	2019-01-22 09:09:01.53	-845	1535	-1115	-30	-23	-2	-196	-186	-10	191
	406	2019-01-22 09:09:01.54	-831	1531	-1102	-39	-28	-1	86	121	-35	-103
	407	2019-01-22 09:09:01.55	-828	1548	-1100	-44	-25	-4	-224	-198	-26	211
	408	2019-01-22 09:09:01.56	-823	1540	-1088	-53	-16	-11	5	32	-27	-18
	409	2019-01-22 09:09:01.57	-844	1537	-1095	-58	-2	-15	-265	-254	-11	259
	410	2019-01-22 09:09:01.58	-844	1534	-1105	-60	4	-15	22	39	-17	-30
	411	2019-01-22 09:09:01.59	-840	1537	-1097	-63	-1	-2	-219	-219	0	219
	412	2019-01-22 09:09:01.60	-842	1549	-1108	-68	-4	2	71	76	-5	-73
	413	2019-01-22 09:09:01.61	-828	1551	-1089	-72	-7	6	-208	-216	8	212
	414	2019-01-22 09:09:01.62	-825	1550	-1088	-70	-7	3	23	36	-13	-29
	415	2019-01-22 09:09:01.63	-827	1554	-1093	-71	-4	1	-258	-237	-21	247
	416	2019-01-22 09:09:01.64	-836	1545	-1097	-70	-7	-4	7	44	-37	-25
	417	2019-01-22 09:09:01.65	-827	1536	-1081	-68	-16	-3	-232	-230	-2	231
	418	2019-01-22 09:09:01.66	-837	1543	-1095	-56	-22	1	68	59	9	-63
	419	2019-01-22 09:09:01.67	-846	1552	-1089	-42	-35	9	-172	-195	23	183
	420	2019-01-22 09:09:01.68	-841	1557	-1082	-40	-39	11	94	85	9	-89
	421	2019-01-22 09:09:01.69	-829	1557	-1075	-39	-37	13	-141	-153	12	147
	422	2019-01-22 09:09:01.70	-838	1566	-1078	-39	-33	9	126	119	7	-122
	423	2019-01-22 09:09:01.71	-850	1557	-1092	-46	-33	7	-173	-198	25	185
	424	2019-01-22 09:09:01.72	-844	1546	-1087	-51	-37	8	36	16	20	-26
	425	2019-01-22 09:09:01.73	-834	1533	-1072	-44	-37	16	-190	-230	40	210
	426	2019-01-22 09:09:01.74	-833	1542	-1062	-28	-31	20	104	62	42	-83
	427	2019-01-22 09:09:01.75	-841	1552	-1064	-20	-15	17	-108	-152	44	130
	428	2019-01-22 09:09:01.76	-848	1540	-1071	-15	-6	14	140	109	31	-124
	429	2019-01-22 09:09:01.77	-842	1539	-1079	-2	-8	18	-91	-135	44	113
	430	2019-01-22 09:09:01.78	-836	1542	-1074	4	-13	20	139	100	39	-119
	431	2019-01-22 09:09:01.79	-841	1543	-1076	-3	-14	18	-139	-180	41	159
	432	2019-01-22 09:09:01.80	-834	1550	-1073	-14	-13	16	32	16	16	-24
	433	2019-01-22 09:09:01.81	-835	1556	-1077	-24	-15	13	-229	-238	9	233
	434	2019-01-22 09:09:01.82	-837	1557	-1080	-32	-15	13	7	20	-13	-13
	435	2019-01-22 09:09:01.83	-827	1556	-1066	-38	-13	8	-204	-180	-24	192
	436	2019-01-22 09:09:01.84	-825	1551	-1071	-39	-4	4	30	75	-45	-52
	437	2019-01-22 09:09:01.85	-830	1554	-1073	-36	-1	-1	-173	-136	-37	154
	438	2019-01-22 09:09:01.86	-846	1558	-1078	-33	-2	-2	37	86	-49	-61
	439	2019-01-22 09:09:01.87	-844	1557	-1079	-32	0	-6	-218	-158	-60	188
	440	2019-01-22 09:09:01.88	-838	1565	-1094	-29	-3	-10	-17	70	-87	-26
	441	2019-01-22 09:09:01.89	-831	1563	-1078	-30	-6	-9	-233	-159	-74	196
	442	2019-01-22 09:09:01.90	-828	1559	-1069	-29	-3	-12	-26	57	-83	-15
	443	2019-01-22 09:09:01.91	-833	1553	-1076	-30	0	-7	-192	-118	-74	155
	444	2019-01-22 09:09:01.92	-827	1546	-1076	-32	-2	-7	2	75	-73	-38
	445	2019-01-22 09:09:01.93	-836	1540	-1074	-30	-3	-6	-292	-244	-48	268
	446	2019-01-22 09:09:01.94	-830	1561	-1062	-23	-4	-4	-185	-122	-63	153
	447	2019-01-22 09:09:01.95	-821	1561	-1060	-15	2	-9	-327	-262	-65	294
	448	2019-01-22 09:09:01.96	-828	1567	-1066	-15	12	-13	-35	33	-68	1
	449	2019-01-22 09:09:01.97	-828	1552	-1073	-18	19	-17	-44	-3	-41	23
	450	2019-01-22 09:09:01.98	-826	1536	-1074	-16	16	-13	153	192	-39	-172
	451	2019-01-22 09:09:01.99	-838	1536	-1061	-9	9	-9	-100	-59	-41	79
	452	2019-01-22 09:09:02.00	-838	1537	-1082	-3	-1	-8	8	59	-51	-33
	453	2019-01-22 09:09:02.01	-835	1548	-1069	-14	-2	-3	-145	-105	-40	125
	454	2019-01-22 09:09:02.02	-826	1560	-1072	-22	-1	-6	12	61	-49	-36
	455	2019-01-22 09:09:02.03	-826	1565	-1079	-32	7	-9	-173	-127	-46	150
	456	2019-01-22 09:09:02.04	-824	1573	-1072	-40	12	-16	-47	16	-63	15
	457	2019-01-22 09:09:02.05	-828	1575	-1070	-44	11	-13	-205	-142	-63	173
	458	2019-01-22 09:09:02.06	-816	1583	-1075	-48	9	-14	-55	7	-62	24
	459	2019-01-22 09:09:02.07	-820	1586	-1068	-49	8	-17	-167	-118	-49	142
	460	2019-01-22 09:09:02.08	-829	1582	-1066	-44	10	-20	-7	33	-40	-13
	461	2019-01-22 09:09:02.09	-839	1582	-1069	-39	5	-21	-111	-86	-25	98
	462	2019-01-22 09:09:02.10	-829	1587	-1070	-34	3	-23	25	58	-33	-41
	463	2019-01-22 09:09:02.11	-833	1585	-1065	-33	-6	-21	-104	-61	-43	82
	464	2019-01-22 09:09:02.12	-830	1582	-1060	-26	-7	-21	-14	49	-63	-17
	465	2019-01-22 09:09:02.13	-831	1588	-1056	-14	-5	-23	-157	-94	-63	125
	466	2019-01-22 09:09:02.14	-827	1584	-1054	-3	-4	-25	-58	-2	-56	30
	467	2019-01-22 09:09:02.15	-827	1583	-1069	6	-5	-23	-111	-103	-8	107
	468	2019-01-22 09:09:02.16	-837	1587	-1061	13	-7	-21	8	6	2	-7
	469	2019-01-22 09:09:02.17	-845	1566	-1054	21	0	-24	-116	-105	-11	110
	470	2019-01-22 09:09:02.18	-839	1576	-1071	27	4	-23	-46	-6	-40	26
	471	2019-01-22 09:09:02.19	-839	1566	-1080	26	2	-25	-129	-66	-63	97
	472	2019-01-22 09:09:02.20	-834	1558	-1076	27	-4	-22	-41	36	-77	2
	473	2019-01-22 09:09:02.21	-828	1559	-1072	33	-2	-18	-115	-37	-78	76
	474	2019-01-22 09:09:02.22	-837	1553	-1063	29	2	-16	-54	26	-80	14
	475	2019-01-22 09:09:02.23	-834	1556	-1060	30	9	-15	-132	-41	-91	86
	476	2019-01-22 09:09:02.24	-834	1547	-1052	37	11	-10	-66	45	-111	10
	477	2019-01-22 09:09:02.25	-833	1549	-1048	42	14	-7	-119	14	-133	52
	478	2019-01-22 09:09:02.26	-838	1553	-1060	41	18	-6	-67	66	-133	0
	479	2019-01-22 09:09:02.27	-836	1555	-1058	35	21	-6	-129	17	-146	56
	480	2019-01-22 09:09:02.28	-836	1563	-1065	30	23	-7	-104	49	-153	27
	481	2019-01-22 09:09:02.29	-835	1560	-1089	24	21	-6	-119	56	-175	31
	482	2019-01-22 09:09:02.30	-845	1552	-1079	19	17	-6	-66	102	-168	-18
	483	2019-01-22 09:09:02.31	-847	1556	-1084	20	15	-5	-69	128	-197	-29
	484	2019-01-22 09:09:02.32	-844	1550	-1070	26	14	-6	-43	146	-189	-51
	485	2019-01-22 09:09:02.33	-833	1555	-1058	30	15	-8	-100	106	-206	-3
	486	2019-01-22 09:09:02.34	-838	1560	-1062	38	21	-13	-105	88	-193	8
	487	2019-01-22 09:09:02.35	-826	1564	-1070	46	32	-17	-150	48	-198	51
	488	2019-01-22 09:09:02.36	-827	1558	-1078	48	40	-25	-155	19	-174	68
	489	2019-01-22 09:09:02.37	-835	1558	-1081	49	45	-29	-162	19	-181	71
	490	2019-01-22 09:09:02.38	-823	1555	-1077	47	43	-30	-151	23	-174	64
	491	2019-01-22 09:09:02.39	-830	1558	-1079	44	40	-29	-131	67	-198	32
	492	2019-01-22 09:09:02.40	-842	1537	-1081	43	42	-25	-137	60	-197	38
	493	2019-01-22 09:09:02.41	-826	1543	-1086	42	43	-25	-152	78	-230	37
	494	2019-01-22 09:09:02.42	-823	1547	-1080	37	40	-24	-184	37	-221	73
	495	2019-01-22 09:09:02.43	-826	1550	-1082	31	37	-26	-170	72	-242	49
	496	2019-01-22 09:09:02.44	-829	1540	-1105	30	37	-27	-188	30	-218	79
	497	2019-01-22 09:09:02.45	-841	1532	-1084	31	28	-22	-169	55	-224	57
	498	2019-01-22 09:09:02.46	-831	1530	-1095	36	15	-15	-195	3	-198	96
	499	2019-01-22 09:09:02.47	-835	1538	-1103	29	7	-10	-133	61	-194	36
	500	2019-01-22 09:09:02.48	-821	1535	-1082	25	4	-5	-156	-10	-146	83
	501	2019-01-22 09:09:02.49	-820	1556	-1078	21	13	-6	-82	19	-101	31
	502	2019-01-22 09:09:02.50	-827	1555	-1085	13	27	-11	-139	-61	-78	100
	503	2019-01-22 09:09:02.51	-840	1549	-1093	3	38	-18	-102	-8	-94	55
	504	2019-01-22 09:09:02.52	-833	1541	-1106	1	33	-16	-176	-77	-99	126
	505	2019-01-22 09:09:02.53	-837	1545	-1100	5	25	-14	-99	9	-108	45
	506	2019-01-22 09:09:02.54	-839	1547	-1097	7	23	-11	-155	-63	-92	109
	507	2019-01-22 09:09:02.55	-820	1551	-1087	6	28	-14	-89	20	-109	34
	508	2019-01-22 09:09:02.56	-827	1546	-1084	6	30	-16	-188	-76	-112	132
	509	2019-01-22 09:09:02.57	-817	1547	-1091	7	28	-24	-111	20	-131	45
	510	2019-01-22 09:09:02.58	-823	1552	-1095	4	24	-26	-190	-73	-117	131
	511	2019-01-22 09:09:02.59	-828	1549	-1101	7	24	-35	-90	39	-129	25
	512	2019-01-22 09:09:02.60	-824	1545	-1101	8	24	-37	-173	-60	-113	116
	513	2019-01-22 09:09:02.61	-824	1542	-1094	7	23	-39	-42	76	-118	-17
	514	2019-01-22 09:09:02.62	-823	1540	-1095	10	24	-42	-144	-59	-85	101
	515	2019-01-22 09:09:02.63	-833	1524	-1098	9	24	-38	-33	24	-57	4
	516	2019-01-22 09:09:02.64	-842	1514	-1107	9	17	-29	-149	-110	-39	129
	517	2019-01-22 09:09:02.65	-835	1519	-1108	9	1	-14	-16	18	-34	-1
	518	2019-01-22 09:09:02.66	-828	1525	-1095	6	-5	-7	-150	-112	-38	131
	519	2019-01-22 09:09:02.67	-817	1532	-1089	8	-2	-2	-37	31	-68	3
	520	2019-01-22 09:09:02.68	-824	1534	-1092	9	8	-6	-185	-112	-73	148
	521	2019-01-22 09:09:02.69	-833	1534	-1092	3	21	-9	-94	-1	-93	47
	522	2019-01-22 09:09:02.70	-834	1535	-1095	7	24	-11	-233	-155	-78	194
	523	2019-01-22 09:09:02.71	-834	1541	-1094	11	22	-11	-71	2	-73	34
	524	2019-01-22 09:09:02.72	-836	1532	-1087	16	27	-12	-181	-121	-60	151
	525	2019-01-22 09:09:02.73	-844	1531	-1094	16	30	-9	9	78	-69	-43
	526	2019-01-22 09:09:02.74	-845	1532	-1098	19	30	-5	-145	-93	-52	119
	527	2019-01-22 09:09:02.75	-837	1552	-1100	18	29	-4	-1	61	-62	-30
	528	2019-01-22 09:09:02.76	-841	1551	-1098	13	34	-1	-180	-121	-59	150
	529	2019-01-22 09:09:02.77	-829	1547	-1108	3	42	-2	-6	77	-83	-35
	530	2019-01-22 09:09:02.78	-831	1553	-1119	2	40	-3	-177	-95	-82	136
	531	2019-01-22 09:09:02.79	-830	1545	-1111	3	34	-1	12	121	-109	-66
	532	2019-01-22 09:09:02.80	-825	1548	-1112	3	29	3	-135	-28	-107	81
	533	2019-01-22 09:09:02.81	-824	1548	-1101	8	30	4	97	212	-115	-154
	534	2019-01-22 09:09:02.82	-822	1535	-1102	17	34	3	-97	6	-103	45
	535	2019-01-22 09:09:02.83	-828	1539	-1096	21	37	4	95	210	-115	-152
	536	2019-01-22 09:09:02.84	-813	1536	-1103	23	37	1	-124	-23	-101	73
	537	2019-01-22 09:09:02.85	-829	1530	-1119	24	34	5	72	194	-122	-133
	538	2019-01-22 09:09:02.86	-814	1530	-1107	24	25	9	-151	-35	-116	93
	539	2019-01-22 09:09:02.87	-804	1542	-1100	23	27	4	46	191	-145	-118
	540	2019-01-22 09:09:02.88	-801	1552	-1118	11	30	-1	-186	-53	-133	119
	541	2019-01-22 09:09:02.89	-804	1546	-1104	-1	31	-10	1	170	-169	-85
	542	2019-01-22 09:09:02.90	-814	1524	-1105	-5	24	-15	-189	-46	-143	117
	543	2019-01-22 09:09:02.91	-816	1533	-1116	-2	18	-17	83	222	-139	-152
	544	2019-01-22 09:09:02.92	-824	1538	-1126	-7	1	-14	-100	17	-117	41
	545	2019-01-22 09:09:02.93	-797	1547	-1118	-18	-4	-16	160	295	-135	-227
	546	2019-01-22 09:09:02.94	-804	1541	-1111	-22	2	-14	-79	45	-124	17
	547	2019-01-22 09:09:02.95	-799	1548	-1107	-23	10	-14	153	288	-135	-220
	548	2019-01-22 09:09:02.96	-806	1551	-1112	-25	10	-15	-120	-15	-105	67
	549	2019-01-22 09:09:02.97	-805	1544	-1117	-27	10	-12	97	213	-116	-155
	550	2019-01-22 09:09:02.98	-807	1545	-1127	-22	3	-6	-158	-54	-104	106
	551	2019-01-22 09:09:02.99	-805	1554	-1116	-24	-4	-1	65	198	-133	-131
	552	2019-01-22 09:09:03.00	-805	1553	-1110	-26	-4	2	-205	-90	-115	147
	553	2019-01-22 09:09:03.01	-810	1556	-1105	-22	-4	-1	6	153	-147	-79
	554	2019-01-22 09:09:03.02	-805	1556	-1118	-17	-10	-4	-283	-155	-128	219
	555	2019-01-22 09:09:03.03	-808	1557	-1104	-13	-18	-6	-112	36	-148	38
	556	2019-01-22 09:09:03.04	-806	1549	-1100	-5	-21	-6	-381	-257	-124	319
	557	2019-01-22 09:09:03.05	-810	1567	-1089	8	-23	-7	-174	-10	-164	92
	558	2019-01-22 09:09:03.06	-806	1565	-1093	16	-21	-9	-390	-256	-134	323
	559	2019-01-22 09:09:03.07	-815	1563	-1104	19	-18	-10	-117	32	-149	42
	560	2019-01-22 09:09:03.08	-812	1558	-1105	17	-20	-14	-327	-208	-119	267
	561	2019-01-22 09:09:03.09	-827	1544	-1108	13	-20	-14	-59	78	-137	-9
	562	2019-01-22 09:09:03.10	-827	1552	-1125	10	-24	-11	-288	-176	-112	232
	563	2019-01-22 09:09:03.11	-834	1538	-1116	0	-27	-5	-3	134	-137	-65
	564	2019-01-22 09:09:03.12	-828	1523	-1116	-1	-29	-1	-254	-140	-114	197
	565	2019-01-22 09:09:03.13	-826	1517	-1110	0	-29	5	-4	138	-142	-67
	566	2019-01-22 09:09:03.14	-823	1528	-1103	-2	-27	13	-354	-247	-107	300
	567	2019-01-22 09:09:03.15	-814	1530	-1086	5	-20	14	-254	-142	-112	198
	568	2019-01-22 09:09:03.16	-818	1522	-1097	20	-17	15	-471	-376	-95	423
	569	2019-01-22 09:09:03.17	-814	1540	-1093	28	-18	16	-68	60	-128	4
	570	2019-01-22 09:09:03.18	-807	1544	-1104	26	-18	17	-158	-33	-125	95
	571	2019-01-22 09:09:03.19	-816	1541	-1104	17	-17	19	180	331	-151	-255
	572	2019-01-22 09:09:03.20	-813	1545	-1110	1	-18	17	-162	-37	-125	99
	573	2019-01-22 09:09:03.21	-816	1549	-1110	-10	-15	14	29	169	-140	-99
	574	2019-01-22 09:09:03.22	-808	1547	-1103	-16	-13	11	-272	-142	-130	207
	575	2019-01-22 09:09:03.23	-816	1543	-1102	-18	-16	7	-2	161	-163	-79
	576	2019-01-22 09:09:03.24	-814	1539	-1094	-19	-16	4	-296	-158	-138	227
	577	2019-01-22 09:09:03.25	-804	1548	-1095	-22	-7	1	-62	98	-160	-18
	578	2019-01-22 09:09:03.26	-814	1544	-1103	-13	1	-4	-329	-195	-134	262
	579	2019-01-22 09:09:03.27	-816	1556	-1108	-4	2	-11	-47	103	-150	-28
	580	2019-01-22 09:09:03.28	-815	1551	-1117	0	0	-14	-302	-183	-119	242
	581	2019-01-22 09:09:03.29	-813	1562	-1112	-1	-3	-16	-25	105	-130	-40
	582	2019-01-22 09:09:03.30	-815	1558	-1115	-1	-5	-23	-306	-198	-108	252
	583	2019-01-22 09:09:03.31	-814	1556	-1128	-4	-9	-27	-56	67	-123	-5
	584	2019-01-22 09:09:03.32	-815	1557	-1111	-1	-14	-25	-347	-250	-97	298
	585	2019-01-22 09:09:03.33	-802	1550	-1097	2	-17	-25	-87	22	-109	32
	586	2019-01-22 09:09:03.34	-815	1545	-1100	0	-12	-27	-318	-239	-79	278
	587	2019-01-22 09:09:03.35	-826	1543	-1111	5	-12	-25	-39	62	-101	-11
	588	2019-01-22 09:09:03.36	-825	1519	-1102	17	-16	-21	-317	-220	-97	268
	589	2019-01-22 09:09:03.37	-825	1522	-1109	28	-19	-13	-59	70	-129	-5
	590	2019-01-22 09:09:03.38	-826	1533	-1103	25	-20	-5	-328	-210	-118	269
	591	2019-01-22 09:09:03.39	-816	1547	-1111	23	-16	1	-62	80	-142	-9
	592	2019-01-22 09:09:03.40	-825	1554	-1122	25	-15	1	-313	-182	-131	247
	593	2019-01-22 09:09:03.41	-824	1543	-1110	21	-6	0	-57	102	-159	-22
	594	2019-01-22 09:09:03.42	-819	1540	-1114	20	-4	1	-325	-188	-137	256
	595	2019-01-22 09:09:03.43	-819	1547	-1111	19	-10	6	-60	99	-159	-19
	596	2019-01-22 09:09:03.44	-809	1535	-1110	15	-10	10	-288	-146	-142	217
	597	2019-01-22 09:09:03.45	-810	1546	-1105	9	-9	7	-10	146	-156	-68
	598	2019-01-22 09:09:03.46	-813	1541	-1102	8	-6	6	-287	-156	-131	221
	599	2019-01-22 09:09:03.47	-811	1531	-1116	11	-6	9	-47	96	-143	-24
	600	2019-01-22 09:09:03.48	-816	1533	-1110	16	-12	10	-302	-180	-122	241
	601	2019-01-22 09:09:03.49	-812	1539	-1108	24	-18	10	-34	102	-136	-34
	602	2019-01-22 09:09:03.50	-816	1543	-1100	28	-16	5	-292	-184	-108	238
	603	2019-01-22 09:09:03.51	-816	1542	-1113	31	-19	3	-59	50	-109	4
	604	2019-01-22 09:09:03.52	-814	1547	-1116	29	-24	-1	-334	-238	-96	286
	605	2019-01-22 09:09:03.53	-816	1551	-1122	28	-31	-2	-101	11	-112	45
	606	2019-01-22 09:09:03.54	-821	1553	-1110	22	-30	-4	-329	-239	-90	284
	607	2019-01-22 09:09:03.55	-818	1538	-1104	18	-22	-8	-52	37	-89	7
	608	2019-01-22 09:09:03.56	-830	1536	-1104	15	-23	-13	-280	-205	-75	242
	609	2019-01-22 09:09:03.57	-832	1533	-1110	17	-24	-12	-6	86	-92	-40
	610	2019-01-22 09:09:03.58	-833	1522	-1109	18	-24	-8	-220	-127	-93	173
	611	2019-01-22 09:09:03.59	-826	1520	-1100	19	-22	-5	0	111	-111	-55
	612	2019-01-22 09:09:03.60	-821	1531	-1099	20	-19	-4	-261	-163	-98	212
	613	2019-01-22 09:09:03.61	-827	1536	-1104	15	-10	-7	-33	70	-103	-18
	614	2019-01-22 09:09:03.62	-817	1538	-1113	15	-4	-8	-253	-172	-81	212
	615	2019-01-22 09:09:03.63	-822	1533	-1113	16	-7	-7	-36	51	-87	-7
	616	2019-01-22 09:09:03.64	-817	1536	-1113	12	-5	-10	-279	-206	-73	242
	617	2019-01-22 09:09:03.65	-823	1528	-1115	8	-6	-10	-69	23	-92	23
	618	2019-01-22 09:09:03.66	-824	1527	-1119	11	-10	-9	-285	-189	-96	237
	619	2019-01-22 09:09:03.67	-815	1535	-1109	16	-14	-7	-63	46	-109	8
	620	2019-01-22 09:09:03.68	-814	1536	-1104	16	-10	-9	-274	-205	-69	239
	621	2019-01-22 09:09:03.69	-818	1535	-1110	13	-3	-13	-50	16	-66	17
	622	2019-01-22 09:09:03.70	-815	1535	-1119	9	4	-18	-219	-184	-35	201
	623	2019-01-22 09:09:03.71	-811	1533	-1122	6	3	-15	35	68	-33	-51
	624	2019-01-22 09:09:03.72	-806	1533	-1128	6	1	-15	-98	-100	2	99
	625	2019-01-22 09:09:03.73	-814	1527	-1133	5	-2	-10	154	151	3	-152
	626	2019-01-22 09:09:03.74	-820	1528	-1137	6	-5	-3	5	7	-2	-6
	627	2019-01-22 09:09:03.75	-819	1528	-1119	12	-6	2	199	224	-25	-211
	628	2019-01-22 09:09:03.76	-816	1516	-1122	16	-6	2	4	6	-2	-5
	629	2019-01-22 09:09:03.77	-816	1512	-1122	19	-10	4	166	168	-2	-167
	630	2019-01-22 09:09:03.78	-815	1524	-1115	26	-13	6	-24	-21	-3	22
	631	2019-01-22 09:09:03.79	-807	1529	-1112	24	-14	7	160	177	-17	-168
	632	2019-01-22 09:09:03.80	-797	1539	-1108	20	-6	-1	-21	1	-22	10
	633	2019-01-22 09:09:03.81	-815	1536	-1128	10	3	-7	124	155	-31	-139
	634	2019-01-22 09:09:03.82	-819	1510	-1110	9	0	-10	-91	-59	-32	75
	635	2019-01-22 09:09:03.83	-822	1522	-1128	15	-12	-5	60	105	-45	-82
	636	2019-01-22 09:09:03.84	-818	1519	-1132	9	-22	0	-111	-61	-50	86
	637	2019-01-22 09:09:03.85	-822	1522	-1121	4	-22	2	41	100	-59	-70
	638	2019-01-22 09:09:03.86	-822	1531	-1128	3	-18	6	-88	-44	-44	66
	639	2019-01-22 09:09:03.87	-817	1527	-1120	-1	-17	4	66	114	-48	-90
	640	2019-01-22 09:09:03.88	-817	1528	-1120	-7	-6	0	-96	-64	-32	80
	641	2019-01-22 09:09:03.89	-815	1525	-1116	-9	-3	-2	14	38	-24	-26
	642	2019-01-22 09:09:03.90	-819	1544	-1133	-9	-6	-2	-144	-144	0	144
	643	2019-01-22 09:09:03.91	-817	1551	-1121	-13	-6	-5	4	19	-15	-11
	644	2019-01-22 09:09:03.92	-816	1552	-1116	-14	-5	-8	-111	-73	-38	92
	645	2019-01-22 09:09:03.93	-825	1550	-1118	-11	-1	-19	20	72	-52	-46
	646	2019-01-22 09:09:03.94	-827	1554	-1113	-8	0	-22	-96	-69	-27	82
	647	2019-01-22 09:09:03.95	-820	1550	-1107	-3	-4	-31	15	47	-32	-31
	648	2019-01-22 09:09:03.96	-809	1541	-1117	-5	-5	-35	-116	-80	-36	98
	649	2019-01-22 09:09:03.97	-819	1535	-1126	-6	-6	-37	-17	27	-44	-5
	650	2019-01-22 09:09:03.98	-811	1526	-1130	-1	-10	-31	-74	-59	-15	66
	651	2019-01-22 09:09:03.99	-813	1532	-1122	5	-14	-28	39	48	-9	-43
	652	2019-01-22 09:09:04.00	-818	1523	-1111	4	-12	-28	-68	-57	-11	62
	653	2019-01-22 09:09:04.01	-822	1512	-1104	6	-8	-23	-1	22	-23	-10
	654	2019-01-22 09:09:04.02	-820	1511	-1112	12	-7	-21	-95	-75	-20	85
	655	2019-01-22 09:09:04.03	-834	1512	-1118	16	-10	-13	-26	-1	-25	13
	656	2019-01-22 09:09:04.04	-821	1512	-1115	15	-12	-6	-117	-87	-30	102
	657	2019-01-22 09:09:04.05	-823	1518	-1119	14	-14	0	-57	-5	-52	31
	658	2019-01-22 09:09:04.06	-813	1530	-1119	13	-8	0	-150	-91	-59	120
	659	2019-01-22 09:09:04.07	-808	1533	-1111	5	-4	0	-104	-41	-63	72
	660	2019-01-22 09:09:04.08	-821	1531	-1117	3	-2	-3	-159	-105	-54	132
	661	2019-01-22 09:09:04.09	-825	1522	-1127	1	-5	-3	-82	-22	-60	52
	662	2019-01-22 09:09:04.10	-817	1519	-1113	0	-10	-2	-118	-48	-70	83
	663	2019-01-22 09:09:04.11	-821	1519	-1117	1	-11	2	-69	8	-77	30
	664	2019-01-22 09:09:04.12	-823	1528	-1122	2	-7	3	-95	-20	-75	57
	665	2019-01-22 09:09:04.13	-824	1529	-1122	2	-11	1	-55	18	-73	18
	666	2019-01-22 09:09:04.14	-829	1526	-1113	1	-12	2	-84	-8	-76	46
	667	2019-01-22 09:09:04.15	-805	1538	-1116	1	-11	2	-66	17	-83	24
	668	2019-01-22 09:09:04.16	-811	1533	-1107	1	-1	0	-94	5	-99	44
	669	2019-01-22 09:09:04.17	-822	1533	-1111	5	7	-3	-74	19	-93	27
	670	2019-01-22 09:09:04.18	-830	1524	-1115	14	9	-5	-73	18	-91	27
	671	2019-01-22 09:09:04.19	-825	1534	-1125	19	9	-2	-67	8	-75	29
	672	2019-01-22 09:09:04.20	-828	1553	-1139	16	13	-1	-77	-14	-63	45
	673	2019-01-22 09:09:04.21	-817	1553	-1144	5	13	-3	-94	-30	-64	62
	674	2019-01-22 09:09:04.22	-826	1548	-1140	-1	8	-3	-104	-21	-83	62
	675	2019-01-22 09:09:04.23	-819	1543	-1137	1	4	-4	-108	-19	-89	63
	676	2019-01-22 09:09:04.24	-809	1530	-1130	0	-3	-4	-77	19	-96	29
	677	2019-01-22 09:09:04.25	-797	1533	-1099	4	-1	-3	-119	-17	-102	68
	678	2019-01-22 09:09:04.26	-808	1527	-1109	13	6	-8	-130	2	-132	64
	679	2019-01-22 09:09:04.27	-812	1523	-1110	12	6	-9	-170	-26	-144	98
	680	2019-01-22 09:09:04.28	-824	1516	-1117	6	1	-11	-150	30	-180	60
	681	2019-01-22 09:09:04.29	-825	1514	-1151	-1	-15	-6	-175	3	-178	86
	682	2019-01-22 09:09:04.30	-817	1518	-1146	-11	-21	3	-117	63	-180	27
	683	2019-01-22 09:09:04.31	-814	1521	-1146	-15	-26	7	-162	-5	-157	83
	684	2019-01-22 09:09:04.32	-809	1526	-1129	-26	-28	13	-104	67	-171	18
	685	2019-01-22 09:09:04.33	-810	1533	-1127	-40	-23	11	-165	-3	-162	84
	686	2019-01-22 09:09:04.34	-825	1523	-1130	-53	-25	13	-123	59	-182	32
	687	2019-01-22 09:09:04.35	-813	1530	-1133	-64	-34	16	-194	-26	-168	110
	688	2019-01-22 09:09:04.36	-819	1528	-1130	-82	-37	16	-136	50	-186	43
	689	2019-01-22 09:09:04.37	-815	1524	-1125	-102	-41	17	-200	-30	-170	115
	690	2019-01-22 09:09:04.38	-800	1531	-1104	-101	-44	22	-115	69	-184	23
	691	2019-01-22 09:09:04.39	-803	1528	-1068	-90	-43	25	-192	-36	-156	114
	692	2019-01-22 09:09:04.40	-802	1531	-1076	-79	-34	23	-86	63	-149	11
	693	2019-01-22 09:09:04.41	-810	1530	-1079	-72	-20	20	-176	-54	-122	115
	694	2019-01-22 09:09:04.42	-816	1532	-1097	-73	-16	18	-112	14	-126	49
	695	2019-01-22 09:09:04.43	-817	1535	-1102	-76	-18	15	-208	-101	-107	154
	696	2019-01-22 09:09:04.44	-811	1537	-1123	-89	-20	13	-75	41	-116	17
	697	2019-01-22 09:09:04.45	-837	1530	-1135	-105	-23	12	-172	-75	-97	123
	698	2019-01-22 09:09:04.46	-821	1535	-1117	-114	-33	18	-81	24	-105	28
	699	2019-01-22 09:09:04.47	-819	1546	-1111	-118	-42	22	-204	-112	-92	158
	700	2019-01-22 09:09:04.48	-812	1547	-1101	-124	-53	23	-50	43	-93	3
	701	2019-01-22 09:09:04.49	-817	1542	-1094	-122	-60	25	-152	-84	-68	118
	702	2019-01-22 09:09:04.50	-808	1549	-1089	-120	-64	23	-13	42	-55	-14
	703	2019-01-22 09:09:04.51	-805	1555	-1070	-127	-59	18	-172	-129	-43	150
	704	2019-01-22 09:09:04.52	-815	1553	-1075	-142	-51	11	-50	14	-64	18
	705	2019-01-22 09:09:04.53	-812	1546	-1092	-153	-49	4	-185	-108	-77	146
	706	2019-01-22 09:09:04.54	-824	1549	-1095	-156	-56	3	-29	85	-114	-28
	707	2019-01-22 09:09:04.55	-826	1556	-1101	-162	-70	7	-170	-53	-117	111
	708	2019-01-22 09:09:04.56	-825	1563	-1103	-179	-82	14	-22	122	-144	-50
	709	2019-01-22 09:09:04.57	-820	1573	-1094	-194	-92	15	-193	-79	-114	136
	710	2019-01-22 09:09:04.58	-814	1572	-1069	-207	-97	15	-38	71	-109	-16
	711	2019-01-22 09:09:04.59	-821	1567	-1061	-221	-95	16	-195	-102	-93	148
	712	2019-01-22 09:09:04.60	-819	1567	-1058	-238	-88	11	-24	95	-119	-35
	713	2019-01-22 09:09:04.61	-815	1557	-1058	-252	-81	8	-196	-94	-102	145
	714	2019-01-22 09:09:04.62	-826	1558	-1059	-252	-89	12	-26	82	-108	-28
	715	2019-01-22 09:09:04.63	-825	1564	-1062	-249	-97	15	-191	-112	-79	151
	716	2019-01-22 09:09:04.64	-818	1578	-1051	-255	-106	19	5	78	-73	-41
	717	2019-01-22 09:09:04.65	-812	1587	-1034	-268	-112	22	-185	-130	-55	157
	718	2019-01-22 09:09:04.66	-806	1591	-1014	-279	-109	20	25	98	-73	-61
	719	2019-01-22 09:09:04.67	-811	1592	-1009	-283	-97	15	-162	-86	-76	124
	720	2019-01-22 09:09:04.68	-818	1592	-1018	-285	-86	5	16	122	-106	-69
	721	2019-01-22 09:09:04.69	-826	1583	-1017	-285	-86	0	-210	-117	-93	163
	722	2019-01-22 09:09:04.70	-834	1589	-1019	-283	-90	-4	-17	97	-114	-40
	723	2019-01-22 09:09:04.71	-823	1575	-998	-275	-92	-8	-216	-96	-120	156
	724	2019-01-22 09:09:04.72	-833	1571	-967	-253	-83	-8	8	177	-169	-92
	725	2019-01-22 09:09:04.73	-831	1573	-976	-223	-74	-2	-192	-22	-170	107
	726	2019-01-22 09:09:04.74	-837	1579	-950	-188	-62	3	21	221	-200	-121
	727	2019-01-22 09:09:04.75	-841	1597	-969	-155	-53	10	-211	-33	-178	122
	728	2019-01-22 09:09:04.76	-842	1622	-994	-144	-49	16	2	211	-209	-106
	729	2019-01-22 09:09:04.77	-842	1637	-993	-150	-41	21	-246	-73	-173	159
	730	2019-01-22 09:09:04.78	-830	1651	-998	-157	-31	16	-56	122	-178	-33
	731	2019-01-22 09:09:04.79	-834	1646	-990	-167	-18	12	-294	-162	-132	228
	732	2019-01-22 09:09:04.80	-840	1653	-988	-169	-11	5	-64	75	-139	-5
	733	2019-01-22 09:09:04.81	-852	1654	-983	-151	-6	3	-271	-146	-125	208
	734	2019-01-22 09:09:04.82	-846	1659	-958	-123	1	6	-26	138	-164	-56
	735	2019-01-22 09:09:04.83	-850	1645	-955	-99	11	2	-248	-87	-161	167
	736	2019-01-22 09:09:04.84	-855	1652	-956	-75	22	0	-34	156	-190	-61
	737	2019-01-22 09:09:04.85	-841	1666	-950	-53	27	-2	-288	-137	-151	212
	738	2019-01-22 09:09:04.86	-841	1671	-937	-35	36	-9	-50	105	-155	-27
	739	2019-01-22 09:09:04.87	-843	1667	-937	-32	49	-18	-284	-170	-114	227
	740	2019-01-22 09:09:04.88	-825	1667	-939	-24	59	-24	-25	104	-129	-39
	741	2019-01-22 09:09:04.89	-833	1663	-932	-3	71	-33	-251	-128	-123	189
	742	2019-01-22 09:09:04.90	-826	1654	-921	21	85	-39	17	177	-160	-97
	743	2019-01-22 09:09:04.91	-834	1652	-921	61	112	-47	-241	-87	-154	164
	744	2019-01-22 09:09:04.92	-829	1645	-923	107	139	-56	0	192	-192	-96
	745	2019-01-22 09:09:04.93	-821	1649	-946	155	160	-67	-248	-74	-174	161
	746	2019-01-22 09:09:04.94	-829	1645	-972	180	167	-72	6	199	-193	-102
	747	2019-01-22 09:09:04.95	-827	1636	-969	198	164	-70	-267	-102	-165	184
	748	2019-01-22 09:09:04.96	-805	1620	-962	224	166	-70	-19	177	-196	-79
	749	2019-01-22 09:09:04.97	-804	1598	-946	260	181	-68	-273	-82	-191	177
	750	2019-01-22 09:09:04.98	-806	1616	-964	299	206	-72	11	225	-214	-118
	751	2019-01-22 09:09:04.99	-806	1615	-1007	323	227	-76	-242	-55	-187	148
	752	2019-01-22 09:09:05.00	-814	1596	-1016	321	222	-74	12	232	-220	-122
	753	2019-01-22 09:09:05.01	-803	1596	-1041	310	207	-66	-238	-21	-217	129
	754	2019-01-22 09:09:05.02	-813	1601	-1061	281	187	-57	67	312	-245	-189
	755	2019-01-22 09:09:05.03	-811	1586	-1073	241	169	-50	-218	4	-222	107
	756	2019-01-22 09:09:05.04	-799	1577	-1071	200	154	-45	31	263	-232	-147
	757	2019-01-22 09:09:05.05	-787	1569	-1064	165	131	-36	-232	-54	-178	143
	758	2019-01-22 09:09:05.06	-801	1569	-1076	125	113	-31	48	231	-183	-139
	759	2019-01-22 09:09:05.07	-805	1573	-1072	83	93	-29	-259	-99	-160	179
	760	2019-01-22 09:09:05.08	-816	1573	-1079	35	76	-29	-40	149	-189	-54
	761	2019-01-22 09:09:05.09	-829	1571	-1096	-20	59	-33	-360	-202	-158	281
	762	2019-01-22 09:09:05.10	-829	1584	-1111	-82	30	-32	-136	36	-172	50
	763	2019-01-22 09:09:05.11	-811	1578	-1095	-141	-5	-32	-382	-243	-139	312
	764	2019-01-22 09:09:05.12	-814	1570	-1081	-189	-31	-26	-78	89	-167	-5
	765	2019-01-22 09:09:05.13	-809	1574	-1064	-219	-52	-22	-279	-125	-154	202
	766	2019-01-22 09:09:05.14	-814	1570	-1039	-234	-65	-21	22	204	-182	-113
	767	2019-01-22 09:09:05.15	-805	1570	-1027	-244	-68	-22	-257	-100	-157	178
	768	2019-01-22 09:09:05.16	-820	1572	-1029	-254	-73	-25	-10	165	-175	-77
	769	2019-01-22 09:09:05.17	-828	1581	-1020	-265	-81	-24	-309	-161	-148	235
	770	2019-01-22 09:09:05.18	-818	1571	-990	-273	-85	-22	-70	103	-173	-16
	771	2019-01-22 09:09:05.19	-831	1587	-989	-272	-81	-23	-316	-166	-150	241
	772	2019-01-22 09:09:05.20	-820	1586	-969	-267	-69	-22	-28	147	-175	-59
	773	2019-01-22 09:09:05.21	-812	1572	-957	-250	-56	-21	-273	-116	-157	194
	774	2019-01-22 09:09:05.22	-833	1582	-975	-236	-53	-14	-2	175	-177	-86
	775	2019-01-22 09:09:05.23	-835	1581	-977	-230	-49	-2	-270	-122	-148	196
	776	2019-01-22 09:09:05.24	-827	1600	-987	-233	-42	6	-20	139	-159	-59
	777	2019-01-22 09:09:05.25	-827	1611	-977	-237	-32	11	-302	-167	-135	234
	778	2019-01-22 09:09:05.26	-822	1617	-962	-247	-21	14	-52	100	-152	-24
	779	2019-01-22 09:09:05.27	-825	1630	-951	-255	-9	16	-272	-137	-135	204
	780	2019-01-22 09:09:05.28	-832	1642	-964	-252	3	15	28	180	-152	-104
	781	2019-01-22 09:09:05.29	-832	1651	-959	-246	10	9	-233	-106	-127	169
	782	2019-01-22 09:09:05.30	-823	1652	-949	-230	17	7	12	132	-120	-72
	783	2019-01-22 09:09:05.31	-815	1658	-951	-217	17	2	-227	-128	-99	177
	784	2019-01-22 09:09:05.32	-822	1658	-944	-202	18	-2	56	179	-123	-117
	785	2019-01-22 09:09:05.33	-811	1662	-933	-186	19	-6	-207	-91	-116	149
	786	2019-01-22 09:09:05.34	-823	1661	-938	-174	24	-10	19	145	-126	-82
	787	2019-01-22 09:09:05.35	-811	1672	-944	-168	29	-13	-271	-154	-117	212
	788	2019-01-22 09:09:05.36	-813	1676	-947	-158	35	-19	-44	95	-139	-25
	789	2019-01-22 09:09:05.37	-817	1683	-956	-145	37	-25	-283	-174	-109	228
	790	2019-01-22 09:09:05.38	-819	1685	-955	-132	33	-30	-29	73	-102	-22
	791	2019-01-22 09:09:05.39	-826	1668	-950	-109	22	-32	-223	-158	-65	190
	792	2019-01-22 09:09:05.40	-822	1665	-933	-86	15	-35	56	121	-65	-88
	793	2019-01-22 09:09:05.41	-828	1669	-938	-63	16	-39	-188	-129	-59	158
	794	2019-01-22 09:09:05.42	-834	1669	-944	-50	16	-42	36	120	-84	-78
	795	2019-01-22 09:09:05.43	-825	1649	-932	-42	13	-43	-209	-130	-79	169
	796	2019-01-22 09:09:05.44	-826	1658	-928	-29	16	-38	9	107	-98	-58
	797	2019-01-22 09:09:05.45	-832	1671	-937	-20	26	-41	-203	-118	-85	160
	798	2019-01-22 09:09:05.46	-820	1661	-935	-20	34	-45	23	115	-92	-69
	799	2019-01-22 09:09:05.47	-827	1656	-937	-21	32	-40	-210	-143	-67	176
	800	2019-01-22 09:09:05.48	-826	1648	-940	-10	26	-35	5	74	-69	-39
	801	2019-01-22 09:09:05.49	-833	1647	-948	8	24	-30	-209	-130	-79	169
	802	2019-01-22 09:09:05.50	-819	1643	-937	21	26	-27	0	109	-109	-54
	803	2019-01-22 09:09:05.51	-817	1649	-935	42	24	-15	-216	-124	-92	170
	804	2019-01-22 09:09:05.52	-821	1655	-931	41	33	-12	-14	72	-86	-29
	805	2019-01-22 09:09:05.53	-824	1649	-934	36	39	-12	-200	-152	-48	176
	806	2019-01-22 09:09:05.54	-821	1642	-944	32	39	-6	21	62	-41	-41
	807	2019-01-22 09:09:05.55	-823	1638	-950	27	31	4	-168	-127	-41	147
	808	2019-01-22 09:09:05.56	-820	1636	-949	22	21	16	27	76	-49	-51
	809	2019-01-22 09:09:05.57	-813	1638	-949	16	18	21	-148	-105	-43	126
	810	2019-01-22 09:09:05.58	-798	1641	-922	17	18	23	58	111	-53	-84
	811	2019-01-22 09:09:05.59	-797	1649	-926	15	21	22	-152	-92	-60	122
	812	2019-01-22 09:09:05.60	-807	1648	-938	4	25	15	0	83	-83	-41
	813	2019-01-22 09:09:05.61	-806	1639	-950	-3	26	8	-191	-86	-105	138
	814	2019-01-22 09:09:05.62	-798	1643	-948	-3	25	2	-26	102	-128	-38
	815	2019-01-22 09:09:05.63	-805	1652	-958	2	21	-2	-220	-92	-128	156
	816	2019-01-22 09:09:05.64	-808	1650	-940	-3	13	-7	-57	81	-138	-12
	817	2019-01-22 09:09:05.65	-816	1643	-955	-8	13	-12	-186	-49	-137	117
	818	2019-01-22 09:09:05.66	-811	1627	-958	-15	5	-15	-8	123	-131	-57
	819	2019-01-22 09:09:05.67	-813	1622	-958	-16	-7	-14	-176	-55	-121	115
	820	2019-01-22 09:09:05.68	-806	1626	-951	-21	-20	-7	-36	84	-120	-24
	821	2019-01-22 09:09:05.69	-799	1638	-950	-42	-21	-7	-188	-72	-116	130
	822	2019-01-22 09:09:05.70	-807	1637	-944	-60	-22	-6	-54	82	-136	-14
	823	2019-01-22 09:09:05.71	-800	1641	-949	-68	-22	-8	-201	-58	-143	129
	824	2019-01-22 09:09:05.72	-791	1645	-938	-73	-24	-8	-60	81	-141	-10
	825	2019-01-22 09:09:05.73	-799	1642	-935	-81	-16	-12	-192	-67	-125	129
	826	2019-01-22 09:09:05.74	-799	1650	-935	-90	-6	-16	-75	44	-119	15
	827	2019-01-22 09:09:05.75	-813	1645	-930	-92	-4	-21	-216	-106	-110	161
	828	2019-01-22 09:09:05.76	-811	1642	-940	-90	-4	-23	-94	18	-112	38
	829	2019-01-22 09:09:05.77	-810	1641	-949	-89	-10	-18	-186	-75	-111	130
	830	2019-01-22 09:09:05.78	-814	1647	-948	-82	-22	-9	-70	67	-137	1
	831	2019-01-22 09:09:05.79	-815	1655	-938	-71	-32	-1	-180	-17	-163	98
	832	2019-01-22 09:09:05.80	-813	1661	-928	-60	-38	3	-99	60	-159	19
	833	2019-01-22 09:09:05.81	-820	1664	-928	-59	-37	7	-213	-79	-134	146
	834	2019-01-22 09:09:05.82	-819	1662	-925	-64	-40	10	-126	18	-144	54
	835	2019-01-22 09:09:05.83	-819	1672	-920	-67	-43	11	-199	-35	-164	117
	836	2019-01-22 09:09:05.84	-812	1679	-929	-70	-41	4	-117	67	-184	25
	837	2019-01-22 09:09:05.85	-811	1663	-920	-79	-39	3	-246	-20	-226	133
	838	2019-01-22 09:09:05.86	-824	1656	-925	-75	-41	4	-185	45	-230	70
	839	2019-01-22 09:09:05.87	-814	1660	-939	-60	-49	8	-260	-44	-216	152
	840	2019-01-22 09:09:05.88	-818	1671	-927	-48	-60	9	-181	9	-190	86
	841	2019-01-22 09:09:05.89	-808	1662	-916	-39	-65	11	-249	-67	-182	158
	842	2019-01-22 09:09:05.90	-799	1664	-915	-37	-68	16	-195	-1	-194	98
	843	2019-01-22 09:09:05.91	-797	1666	-903	-42	-65	15	-282	-26	-256	154
	844	2019-01-22 09:09:05.92	-805	1660	-914	-46	-65	18	-229	61	-290	84
	845	2019-01-22 09:09:05.93	-810	1650	-906	-55	-64	22	-248	43	-291	102
	846	2019-01-22 09:09:05.94	-814	1652	-911	-53	-65	24	-190	77	-267	56
	847	2019-01-22 09:09:05.95	-815	1651	-895	-42	-65	26	-218	70	-288	74
	848	2019-01-22 09:09:05.96	-818	1670	-902	-37	-62	24	-185	98	-283	43
	849	2019-01-22 09:09:05.97	-825	1673	-890	-39	-63	22	-237	52	-289	92
	850	2019-01-22 09:09:05.98	-813	1686	-899	-44	-60	18	-217	68	-285	74
	851	2019-01-22 09:09:05.99	-824	1682	-899	-52	-61	11	-224	100	-324	62
	852	2019-01-22 09:09:06.00	-811	1681	-891	-57	-64	7	-210	91	-301	59
	853	2019-01-22 09:09:06.01	-832	1676	-888	-62	-63	3	-217	66	-283	75
	854	2019-01-22 09:09:06.02	-828	1681	-881	-66	-61	7	-210	35	-245	87
	855	2019-01-22 09:09:06.03	-813	1684	-867	-65	-52	9	-210	47	-257	81
	856	2019-01-22 09:09:06.04	-817	1697	-874	-65	-41	6	-209	25	-234	92
	857	2019-01-22 09:09:06.05	-824	1698	-870	-65	-28	5	-194	42	-236	76
	858	2019-01-22 09:09:06.06	-827	1699	-884	-63	-22	2	-196	16	-212	90
	859	2019-01-22 09:09:06.07	-830	1692	-891	-58	-21	0	-168	57	-225	55
	860	2019-01-22 09:09:06.08	-828	1688	-899	-51	-23	-3	-182	28	-210	77
	861	2019-01-22 09:09:06.09	-831	1695	-899	-50	-27	-3	-193	53	-246	70
	862	2019-01-22 09:09:06.10	-820	1711	-887	-49	-35	-5	-258	-26	-232	142
	863	2019-01-22 09:09:06.11	-815	1713	-889	-56	-39	-5	-222	-11	-211	116
	864	2019-01-22 09:09:06.12	-809	1702	-876	-71	-38	-11	-233	-91	-142	162
	865	2019-01-22 09:09:06.13	-812	1695	-877	-68	-41	-11	-163	-50	-113	106
	866	2019-01-22 09:09:06.14	-811	1677	-853	-61	-46	-11	-184	-84	-100	134
	867	2019-01-22 09:09:06.15	-815	1676	-859	-48	-40	-5	-99	3	-102	48
	868	2019-01-22 09:09:06.16	-815	1676	-865	-34	-31	-3	-147	-57	-90	102
	869	2019-01-22 09:09:06.17	-807	1668	-885	-28	-28	-1	-67	8	-75	29
	870	2019-01-22 09:09:06.18	-811	1667	-883	-20	-24	3	-123	-54	-69	88
	871	2019-01-22 09:09:06.19	-821	1663	-890	-13	-22	6	-28	77	-105	-24
	872	2019-01-22 09:09:06.20	-810	1671	-891	-15	-21	5	-153	-42	-111	97
	873	2019-01-22 09:09:06.21	-811	1672	-879	-19	-25	2	-113	-6	-107	59
	874	2019-01-22 09:09:06.22	-797	1666	-874	-27	-29	3	-202	-108	-94	155
	875	2019-01-22 09:09:06.23	-801	1681	-866	-45	-32	-2	-95	21	-116	37
	876	2019-01-22 09:09:06.24	-806	1672	-850	-63	-37	-7	-195	-92	-103	143
	877	2019-01-22 09:09:06.25	-800	1664	-831	-77	-40	-9	-103	19	-122	42
	878	2019-01-22 09:09:06.26	-796	1653	-833	-82	-35	-11	-203	-45	-158	124
	879	2019-01-22 09:09:06.27	-798	1655	-828	-80	-28	-13	-76	73	-149	1
	880	2019-01-22 09:09:06.28	-802	1663	-837	-71	-23	-13	-160	-115	-45	137
	881	2019-01-22 09:09:06.29	-807	1675	-841	-57	-21	-17	-58	-38	-20	48
	882	2019-01-22 09:09:06.30	-809	1684	-850	-42	-21	-16	-203	-177	-26	190
	883	2019-01-22 09:09:06.31	-807	1705	-843	-40	-17	-19	-110	-60	-50	85
	884	2019-01-22 09:09:06.32	-815	1697	-817	-46	-13	-27	-233	-169	-64	201
	885	2019-01-22 09:09:06.33	-806	1671	-824	-48	-6	-31	-61	16	-77	22
	886	2019-01-22 09:09:06.34	-808	1665	-853	-43	-9	-31	-160	-93	-67	126
	887	2019-01-22 09:09:06.35	-803	1627	-826	-32	-14	-28	19	97	-78	-58
	888	2019-01-22 09:09:06.36	-796	1610	-808	-7	-4	-23	-127	-51	-76	89
	889	2019-01-22 09:09:06.37	-801	1627	-808	18	9	-18	6	99	-93	-52
	890	2019-01-22 09:09:06.38	-802	1623	-820	18	11	-11	-195	-73	-122	134
	891	2019-01-22 09:09:06.39	-814	1595	-825	3	-1	1	-106	128	-234	-11
	892	2019-01-22 09:09:06.40	-827	1607	-837	-4	-22	16	-247	-53	-194	150
	893	2019-01-22 09:09:06.41	-833	1597	-826	-19	-34	29	-34	126	-160	-46
	894	2019-01-22 09:09:06.42	-817	1579	-799	-33	-31	38	-203	-46	-157	124
	895	2019-01-22 09:09:06.43	-805	1578	-771	-20	-16	48	-45	147	-192	-51
	896	2019-01-22 09:09:06.44	-819	1589	-771	9	11	49	-217	-73	-144	145
	897	2019-01-22 09:09:06.45	-839	1628	-778	24	39	44	-100	51	-151	24
	898	2019-01-22 09:09:06.46	-845	1649	-801	10	52	45	-318	-179	-139	248
	899	2019-01-22 09:09:06.47	-849	1640	-820	-15	46	46	-172	90	-262	41
	900	2019-01-22 09:09:06.48	-855	1646	-797	-32	47	44	-316	-44	-272	180
	901	2019-01-22 09:09:06.49	-836	1658	-790	-31	63	35	-64	174	-238	-55
	902	2019-01-22 09:09:06.50	-835	1662	-791	-28	92	26	-232	-55	-177	143
	903	2019-01-22 09:09:06.51	-829	1666	-805	-22	123	13	-16	116	-132	-50
	904	2019-01-22 09:09:06.52	-832	1670	-802	-5	158	4	-223	-129	-94	176
	905	2019-01-22 09:09:06.53	-839	1652	-816	26	185	-10	-39	110	-149	-35
	906	2019-01-22 09:09:06.54	-840	1647	-845	49	211	-18	-301	-175	-126	238
	907	2019-01-22 09:09:06.55	-853	1671	-864	52	220	-13	-150	-112	-38	131
	908	2019-01-22 09:09:06.56	-858	1695	-886	53	204	-4	-369	-326	-43	347
	909	2019-01-22 09:09:06.57	-850	1714	-857	48	190	8	-108	-79	-29	93
	910	2019-01-22 09:09:06.58	-837	1706	-848	45	201	15	-242	-260	18	251
	911	2019-01-22 09:09:06.59	-830	1730	-841	60	237	7	-52	-41	-11	46
	912	2019-01-22 09:09:06.60	-836	1749	-851	95	270	-10	-325	-290	-35	307
	913	2019-01-22 09:09:06.61	-828	1773	-859	127	289	-23	-151	-69	-82	110
	914	2019-01-22 09:09:06.62	-825	1827	-924	130	292	-37	-374	-227	-147	300
	915	2019-01-22 09:09:06.63	-815	1865	-974	88	282	-52	-134	74	-208	30
	916	2019-01-22 09:09:06.64	-822	1849	-973	27	272	-67	-299	-185	-114	242
	917	2019-01-22 09:09:06.65	-821	1828	-980	-10	273	-77	-45	-26	-19	35
	918	2019-01-22 09:09:06.66	-820	1822	-989	-21	279	-85	-232	-276	44	254
	919	2019-01-22 09:09:06.67	-836	1818	-979	-36	275	-82	32	-29	61	-1
	920	2019-01-22 09:09:06.68	-821	1812	-955	-52	270	-79	-179	-224	45	201
	921	2019-01-22 09:09:06.69	-809	1792	-940	-56	270	-76	109	50	59	-79
	922	2019-01-22 09:09:06.70	-807	1781	-978	-45	266	-69	-96	-179	83	137
	923	2019-01-22 09:09:06.71	-804	1758	-996	-49	252	-62	174	40	134	-107
	924	2019-01-22 09:09:06.72	-792	1740	-998	-54	231	-52	-122	-212	90	167
	925	2019-01-22 09:09:06.73	-789	1718	-991	-46	207	-42	109	65	44	-87
	926	2019-01-22 09:09:06.74	-782	1712	-976	-40	196	-33	-115	-182	67	148
	927	2019-01-22 09:09:06.75	-770	1691	-974	-43	186	-24	149	97	52	-123
	928	2019-01-22 09:09:06.76	-771	1663	-962	-44	165	-17	-85	-161	76	123
	929	2019-01-22 09:09:06.77	-775	1638	-958	-37	144	0	225	89	136	-157
	930	2019-01-22 09:09:06.78	-762	1628	-964	-24	127	12	-54	-228	174	141
	931	2019-01-22 09:09:06.79	-766	1634	-950	-10	110	27	222	-13	235	-104
	932	2019-01-22 09:09:06.80	-768	1660	-964	-22	87	46	4	-250	254	123
	933	2019-01-22 09:09:06.81	-767	1681	-974	-58	68	56	337	64	273	-200
	934	2019-01-22 09:09:06.82	-753	1710	-972	-121	48	44	104	-194	298	45
	935	2019-01-22 09:09:06.83	-754	1691	-973	-132	51	32	388	51	337	-219
	936	2019-01-22 09:09:06.84	-751	1662	-951	-129	49	26	152	-251	403	49
	937	2019-01-22 09:09:06.85	-747	1649	-922	-94	44	24	432	-4	436	-214
	938	2019-01-22 09:09:06.86	-741	1645	-911	-51	48	25	130	-252	382	61
	939	2019-01-22 09:09:06.87	-736	1640	-917	-13	48	26	404	42	362	-223
	940	2019-01-22 09:09:06.88	-721	1663	-908	21	44	24	83	-248	331	82
	941	2019-01-22 09:09:06.89	-730	1698	-898	38	49	19	270	-36	306	-117
	942	2019-01-22 09:09:06.90	-717	1718	-909	32	58	13	-63	-340	277	201
	943	2019-01-22 09:09:06.91	-725	1741	-913	18	73	2	157	-96	253	-30
	944	2019-01-22 09:09:06.92	-730	1741	-937	7	78	-6	-122	-334	212	228
	945	2019-01-22 09:09:06.93	-725	1729	-930	-8	78	-1	152	-36	188	-58
	946	2019-01-22 09:09:06.94	-719	1721	-926	-12	78	4	-70	-216	146	143
	947	2019-01-22 09:09:06.95	-709	1703	-901	-9	84	7	243	111	132	-177
	948	2019-01-22 09:09:06.96	-702	1685	-901	15	100	15	-29	-110	81	69
	949	2019-01-22 09:09:06.97	-700	1683	-923	59	110	21	229	176	53	-202
	950	2019-01-22 09:09:06.98	-720	1679	-941	86	112	30	-58	-142	84	100
	951	2019-01-22 09:09:06.99	-735	1695	-994	88	100	39	176	103	73	-139
	952	2019-01-22 09:09:07.00	-727	1721	-1011	61	71	50	-108	-215	107	161
	953	2019-01-22 09:09:07.01	-719	1714	-1000	31	40	65	125	5	120	-65
	954	2019-01-22 09:09:07.02	-719	1707	-952	19	24	72	-136	-282	146	209
	955	2019-01-22 09:09:07.03	-711	1720	-940	30	32	75	212	-12	224	-100
	956	2019-01-22 09:09:07.04	-697	1717	-927	39	41	69	48	-240	288	96
	957	2019-01-22 09:09:07.05	-696	1719	-924	35	47	63	280	18	262	-149
	958	2019-01-22 09:09:07.06	-693	1714	-908	30	46	56	-57	-287	230	172
	959	2019-01-22 09:09:07.07	-683	1704	-911	36	47	46	185	-39	224	-73
	960	2019-01-22 09:09:07.08	-707	1699	-952	47	41	35	-53	-235	182	144
	961	2019-01-22 09:09:07.09	-695	1684	-954	58	34	32	224	59	165	-141
	962	2019-01-22 09:09:07.10	-693	1701	-945	84	38	28	-27	-203	176	115
	963	2019-01-22 09:09:07.11	-697	1715	-983	83	31	15	226	48	178	-137
	964	2019-01-22 09:09:07.12	-694	1714	-973	53	17	9	-75	-244	169	159
	965	2019-01-22 09:09:07.13	-692	1689	-970	33	9	0	150	-29	179	-60
	966	2019-01-22 09:09:07.14	-702	1675	-968	46	6	-9	-77	-249	172	163
	967	2019-01-22 09:09:07.15	-700	1682	-968	48	7	-15	180	15	165	-97
	968	2019-01-22 09:09:07.16	-698	1651	-949	32	-4	-18	-96	-255	159	175
	969	2019-01-22 09:09:07.17	-697	1647	-945	21	-17	-16	119	-16	135	-51
	970	2019-01-22 09:09:07.18	-703	1637	-980	10	-35	-10	-115	-256	141	185
	971	2019-01-22 09:09:07.19	-687	1635	-944	-3	-43	1	112	-18	130	-47
	972	2019-01-22 09:09:07.20	-689	1644	-957	-17	-42	8	-93	-235	142	164
	973	2019-01-22 09:09:07.21	-685	1659	-944	-27	-33	12	149	18	131	-83
	974	2019-01-22 09:09:07.22	-693	1659	-958	-38	-26	9	-68	-209	141	138
	975	2019-01-22 09:09:07.23	-711	1670	-960	-65	-32	12	154	22	132	-88
	976	2019-01-22 09:09:07.24	-721	1671	-944	-89	-41	14	-81	-226	145	153
	977	2019-01-22 09:09:07.25	-710	1661	-927	-106	-38	12	145	-16	161	-64
	978	2019-01-22 09:09:07.26	-704	1663	-933	-105	-31	10	-60	-254	194	157
	979	2019-01-22 09:09:07.27	-710	1660	-917	-88	-27	12	140	-31	171	-54
	980	2019-01-22 09:09:07.28	-710	1689	-910	-61	-16	12	-105	-238	133	171
	981	2019-01-22 09:09:07.29	-716	1713	-937	-48	-3	8	81	-35	116	-23
	982	2019-01-22 09:09:07.30	-721	1720	-959	-56	0	2	-170	-280	110	225
	983	2019-01-22 09:09:07.31	-715	1714	-954	-61	-7	2	27	-78	105	25
	984	2019-01-22 09:09:07.32	-712	1721	-963	-59	-8	-1	-97	-260	163	178
	985	2019-01-22 09:09:07.33	-712	1718	-947	-50	-8	-10	143	-41	184	-51
	986	2019-01-22 09:09:07.34	-721	1719	-945	-46	-3	-12	-87	-245	158	166
	987	2019-01-22 09:09:07.35	-706	1721	-937	-53	-4	-16	58	-44	102	-7
	988	2019-01-22 09:09:07.36	-705	1708	-912	-59	-7	-15	-153	-215	62	184
	989	2019-01-22 09:09:07.37	-703	1705	-931	-49	-8	-17	62	4	58	-33
	990	2019-01-22 09:09:07.38	-712	1707	-932	-40	-4	-17	-113	-181	68	147
	991	2019-01-22 09:09:07.39	-724	1698	-938	-30	-4	-15	53	-12	65	-20
	992	2019-01-22 09:09:07.40	-714	1687	-931	-22	-13	-4	-131	-203	72	167
	993	2019-01-22 09:09:07.41	-714	1694	-922	-13	-23	7	56	-10	66	-23
	994	2019-01-22 09:09:07.42	-706	1706	-926	-9	-26	14	-95	-208	113	151
	995	2019-01-22 09:09:07.43	-715	1707	-920	-5	-22	16	55	-41	96	-7
	996	2019-01-22 09:09:07.44	-696	1704	-926	5	-22	21	-112	-191	79	151
	997	2019-01-22 09:09:07.45	-707	1712	-917	11	-21	23	60	-16	76	-22
	998	2019-01-22 09:09:07.46	-706	1716	-927	11	-18	19	-102	-170	68	136
	999	2019-01-22 09:09:07.47	-712	1717	-929	6	-18	15	51	-3	54	-24
	1000	2019-01-22 09:09:07.48	-712	1715	-913	4	-29	7	-85	-154	69	119
	1001	2019-01-22 09:09:07.49	-708	1715	-920	4	-29	0	80	23	57	-51
	1002	2019-01-22 09:09:07.50	-695	1708	-911	-2	-25	-6	-46	-96	50	71
	1003	2019-01-22 09:09:07.51	-707	1702	-914	7	-11	-14	73	41	32	-57
	1004	2019-01-22 09:09:07.52	-702	1708	-909	19	-2	-12	-103	-134	31	118
	1005	2019-01-22 09:09:07.53	-709	1676	-888	36	7	-20	34	17	17	-25
	1006	2019-01-22 09:09:07.54	-736	1683	-985	38	-7	-18	-103	-118	15	110
	1007	2019-01-22 09:09:07.55	-721	1701	-925	10	-37	2	-47	-15	-32	31
	1008	2019-01-22 09:09:07.56	-713	1690	-899	4	-32	6	-105	-79	-26	92
	1009	2019-01-22 09:09:07.57	-710	1723	-919	17	-11	6	61	78	-17	-69
	1010	2019-01-22 09:09:07.58	-720	1751	-931	3	4	-1	-98	-68	-30	83
	1011	2019-01-22 09:09:07.59	-733	1737	-942	-18	5	-11	-24	44	-68	-10
	1012	2019-01-22 09:09:07.60	-724	1740	-950	-11	-1	-11	-150	7	-157	71
	1013	2019-01-22 09:09:07.61	-722	1748	-934	15	2	-22	-63	124	-187	-30
	1014	2019-01-22 09:09:07.62	-718	1734	-922	44	21	-32	-141	43	-184	49
	1015	2019-01-22 09:09:07.63	-721	1719	-922	66	32	-43	-76	130	-206	-27
	1016	2019-01-22 09:09:07.64	-719	1702	-917	86	32	-46	-192	29	-221	81
	1017	2019-01-22 09:09:07.65	-720	1695	-925	105	27	-41	-100	112	-212	-6
	1018	2019-01-22 09:09:07.66	-731	1706	-929	116	24	-44	-152	66	-218	43
	1019	2019-01-22 09:09:07.67	-723	1712	-935	112	24	-41	-85	106	-191	-10
	1020	2019-01-22 09:09:07.68	-733	1702	-925	104	23	-38	-153	16	-169	68
	1021	2019-01-22 09:09:07.69	-732	1701	-933	99	23	-32	-76	75	-151	0
	1022	2019-01-22 09:09:07.70	-724	1699	-932	94	29	-35	-117	25	-142	46
	1023	2019-01-22 09:09:07.71	-720	1674	-937	94	36	-33	-66	59	-125	3
	1024	2019-01-22 09:09:07.72	-727	1675	-949	101	38	-34	-154	-14	-140	84
	1025	2019-01-22 09:09:07.73	-723	1687	-947	110	30	-28	-144	-10	-134	77
	1026	2019-01-22 09:09:07.74	-712	1675	-937	110	33	-28	-204	-103	-101	153
	1027	2019-01-22 09:09:07.75	-723	1681	-939	117	38	-31	-168	-73	-95	120
	1028	2019-01-22 09:09:07.76	-714	1679	-923	127	43	-31	-190	-69	-121	129
	1029	2019-01-22 09:09:07.77	-719	1679	-935	129	52	-30	-132	16	-148	58
	1030	2019-01-22 09:09:07.78	-720	1686	-962	127	53	-38	-125	20	-145	52
	1031	2019-01-22 09:09:07.79	-712	1687	-970	124	46	-38	-98	32	-130	33
	1032	2019-01-22 09:09:07.80	-731	1685	-984	117	40	-35	-99	58	-157	20
	1033	2019-01-22 09:09:07.81	-722	1668	-983	101	32	-31	-84	82	-166	1
	1034	2019-01-22 09:09:07.82	-711	1663	-964	89	26	-25	-89	110	-199	-10
	1035	2019-01-22 09:09:07.83	-714	1657	-952	83	21	-13	-78	92	-170	-7
	1036	2019-01-22 09:09:07.84	-715	1652	-942	70	22	-6	-86	78	-164	4
	1037	2019-01-22 09:09:07.85	-718	1658	-942	56	20	0	-115	30	-145	42
	1038	2019-01-22 09:09:07.86	-711	1668	-947	48	18	4	-131	56	-187	37
	1039	2019-01-22 09:09:07.87	-707	1666	-962	54	22	2	-139	18	-157	60
	1040	2019-01-22 09:09:07.88	-706	1668	-973	67	35	-5	-125	28	-153	48
	1041	2019-01-22 09:09:07.89	-705	1655	-973	90	35	-12	-152	-31	-121	91
	1042	2019-01-22 09:09:07.90	-718	1653	-997	101	33	-10	-111	1	-112	55
	1043	2019-01-22 09:09:07.91	-709	1672	-995	109	33	-11	-140	-27	-113	83
	1044	2019-01-22 09:09:07.92	-715	1673	-998	111	33	-11	-71	44	-115	13
	1045	2019-01-22 09:09:07.93	-713	1672	-996	102	30	-18	-112	-2	-110	57
	1046	2019-01-22 09:09:07.94	-711	1658	-1004	93	25	-17	-68	60	-128	4
	1047	2019-01-22 09:09:07.95	-720	1643	-973	112	25	-15	-113	4	-117	54
	1048	2019-01-22 09:09:07.96	-715	1689	-1020	116	29	-20	-108	-14	-94	61
	1049	2019-01-22 09:09:07.97	-708	1672	-986	79	25	-27	-169	-135	-34	152
	1050	2019-01-22 09:09:07.98	-694	1658	-1006	47	22	-23	-7	-31	24	19
	1051	2019-01-22 09:09:07.99	-694	1641	-991	46	19	-24	-50	-93	43	71
	1052	2019-01-22 09:09:08.00	-700	1641	-993	55	26	-26	81	-8	89	-36
	1053	2019-01-22 09:09:08.01	-706	1625	-1018	54	24	-24	-41	-117	76	79
	1054	2019-01-22 09:09:08.02	-710	1619	-1027	45	11	-16	24	-56	80	16
	1055	2019-01-22 09:09:08.03	-706	1629	-1021	40	0	-4	-87	-161	74	124
	1056	2019-01-22 09:09:08.04	-688	1633	-1000	33	-1	1	29	-63	92	17
	1057	2019-01-22 09:09:08.05	-698	1642	-1004	19	8	6	-60	-136	76	98
	1058	2019-01-22 09:09:08.06	-691	1640	-1006	6	9	10	66	-3	69	-31
	1059	2019-01-22 09:09:08.07	-699	1659	-1012	-1	1	15	-54	-122	68	88
	1060	2019-01-22 09:09:08.08	-698	1672	-1000	-16	-4	10	36	-8	44	-14
	1061	2019-01-22 09:09:08.09	-689	1665	-1001	-30	2	4	-107	-124	17	115
	1062	2019-01-22 09:09:08.10	-703	1660	-1011	-37	1	-4	-1	0	-1	0
	1063	2019-01-22 09:09:08.11	-698	1662	-1009	-35	-7	-9	-116	-126	10	121
	1064	2019-01-22 09:09:08.12	-688	1641	-984	-18	-8	-7	67	35	32	-51
	1065	2019-01-22 09:09:08.13	-705	1650	-982	-1	2	-12	-65	-92	27	78
	1066	2019-01-22 09:09:08.14	-709	1647	-995	15	9	-11	56	29	27	-42
	1067	2019-01-22 09:09:08.15	-705	1652	-1013	18	8	-9	-99	-136	37	117
	1068	2019-01-22 09:09:08.16	-704	1658	-1008	15	1	-2	54	23	31	-38
	1069	2019-01-22 09:09:08.17	-697	1660	-1015	12	2	-1	-96	-113	17	104
	1070	2019-01-22 09:09:08.18	-696	1666	-1017	10	4	0	76	78	-2	-77
	1071	2019-01-22 09:09:08.19	-704	1665	-1008	6	8	-7	-109	-110	1	109
	1072	2019-01-22 09:09:08.20	-702	1657	-1017	2	3	-12	11	5	6	-8
	1073	2019-01-22 09:09:08.21	-689	1653	-1008	1	-7	-10	-182	-197	15	189
	1074	2019-01-22 09:09:08.22	-702	1647	-1005	0	-5	-12	-28	-32	4	30
	1075	2019-01-22 09:09:08.23	-703	1639	-1002	-1	-4	-11	-186	-167	-19	176
	1076	2019-01-22 09:09:08.24	-715	1641	-1016	-5	-9	-4	0	34	-34	-17
	1077	2019-01-22 09:09:08.25	-692	1639	-1004	-8	-24	5	-188	-138	-50	163
	1078	2019-01-22 09:09:08.26	-687	1639	-996	-15	-26	15	5	77	-72	-41
	1079	2019-01-22 09:09:08.27	-697	1648	-998	-21	-23	19	-157	-94	-63	125
	1080	2019-01-22 09:09:08.28	-688	1660	-999	-29	-20	18	59	119	-60	-89
	1081	2019-01-22 09:09:08.29	-684	1670	-991	-40	-17	15	-132	-91	-41	111
	1082	2019-01-22 09:09:08.30	-694	1675	-994	-48	-18	7	65	116	-51	-90
	1083	2019-01-22 09:09:08.31	-701	1675	-1009	-53	-14	-4	-135	-95	-40	115
	1084	2019-01-22 09:09:08.32	-698	1676	-1009	-54	-24	-13	72	112	-40	-92
	1085	2019-01-22 09:09:08.33	-691	1679	-1018	-50	-33	-19	-130	-100	-30	115
	1086	2019-01-22 09:09:08.34	-689	1673	-1003	-48	-42	-23	102	151	-49	-126
	1087	2019-01-22 09:09:08.35	-697	1663	-997	-50	-42	-23	-112	-78	-34	95
	1088	2019-01-22 09:09:08.36	-697	1658	-996	-48	-37	-22	114	131	-17	-122
	1089	2019-01-22 09:09:08.37	-699	1651	-978	-35	-32	-23	-132	-141	9	136
	1090	2019-01-22 09:09:08.38	-695	1635	-984	-25	-25	-22	77	62	15	-69
	1091	2019-01-22 09:09:08.39	-700	1644	-992	-21	-17	-17	-158	-168	10	163
	1092	2019-01-22 09:09:08.40	-709	1651	-994	-13	-14	-14	53	44	9	-48
	1093	2019-01-22 09:09:08.41	-700	1662	-998	-11	-19	-9	-187	-205	18	196
	1094	2019-01-22 09:09:08.42	-705	1660	-1002	-22	-25	0	30	17	13	-23
	1095	2019-01-22 09:09:08.43	-701	1664	-998	-25	-29	6	-176	-185	9	180
	1096	2019-01-22 09:09:08.44	-700	1663	-998	-26	-35	9	82	80	2	-81
	1097	2019-01-22 09:09:08.45	-709	1658	-981	-23	-43	9	-168	-154	-14	161
	1098	2019-01-22 09:09:08.46	-713	1668	-1006	-21	-52	15	64	91	-27	-77
	1099	2019-01-22 09:09:08.47	-708	1673	-986	-24	-60	17	-193	-171	-22	182
	1100	2019-01-22 09:09:08.48	-708	1681	-968	-28	-55	15	44	76	-32	-60
	1101	2019-01-22 09:09:08.49	-709	1684	-979	-28	-39	12	-190	-178	-12	184
	1102	2019-01-22 09:09:08.50	-727	1694	-970	-31	-28	8	68	73	-5	-70
	1103	2019-01-22 09:09:08.51	-724	1695	-983	-23	-24	2	-171	-173	2	172
	1104	2019-01-22 09:09:08.52	-740	1703	-987	-16	-27	1	85	92	-7	-88
	1105	2019-01-22 09:09:08.53	-725	1710	-982	-10	-32	1	-169	-164	-5	166
	1106	2019-01-22 09:09:08.54	-718	1712	-974	-8	-27	-4	74	84	-10	-79
	1107	2019-01-22 09:09:08.55	-732	1718	-981	-5	-20	-13	-196	-190	-6	193
	1108	2019-01-22 09:09:08.56	-718	1716	-978	-5	-17	-20	45	58	-13	-51
	1109	2019-01-22 09:09:08.57	-737	1696	-975	-2	-23	-26	-215	-193	-22	204
	1110	2019-01-22 09:09:08.58	-718	1684	-978	2	-20	-29	84	130	-46	-107
	1111	2019-01-22 09:09:08.59	-719	1685	-975	7	-15	-34	-164	-114	-50	139
	1112	2019-01-22 09:09:08.60	-720	1670	-970	16	-16	-33	94	152	-58	-123
	1113	2019-01-22 09:09:08.61	-700	1659	-950	33	-12	-31	-190	-133	-57	161
	1114	2019-01-22 09:09:08.62	-722	1640	-964	44	2	-31	43	144	-101	-93
	1115	2019-01-22 09:09:08.63	-718	1659	-1010	51	7	-32	-269	-162	-107	215
	1116	2019-01-22 09:09:08.64	-732	1648	-994	45	-5	-29	-46	71	-117	-12
	1117	2019-01-22 09:09:08.65	-721	1636	-985	41	-11	-21	-248	-169	-79	208
	1118	2019-01-22 09:09:08.66	-720	1634	-975	45	-14	-15	96	177	-81	-136
	1119	2019-01-22 09:09:08.67	-709	1641	-978	38	-6	-10	-155	-89	-66	122
	1120	2019-01-22 09:09:08.68	-719	1645	-987	31	-3	-11	88	173	-85	-130
	1121	2019-01-22 09:09:08.69	-731	1665	-1005	20	-9	-8	-234	-151	-83	192
	1122	2019-01-22 09:09:08.70	-729	1666	-1020	5	-19	-7	0	102	-102	-51
	1123	2019-01-22 09:09:08.71	-721	1662	-1015	-7	-27	-3	-252	-187	-65	219
	1124	2019-01-22 09:09:08.72	-722	1654	-1001	-13	-25	0	42	92	-50	-67
	1125	2019-01-22 09:09:08.73	-726	1652	-972	-6	-22	4	-229	-197	-32	213
	1126	2019-01-22 09:09:08.74	-717	1639	-985	6	-14	4	46	75	-29	-60
	1127	2019-01-22 09:09:08.75	-728	1648	-971	20	-11	5	-223	-216	-7	219
	1128	2019-01-22 09:09:08.76	-723	1662	-976	36	-15	5	39	51	-12	-45
	1129	2019-01-22 09:09:08.77	-713	1667	-982	38	-12	6	-238	-234	-4	236
	1130	2019-01-22 09:09:08.78	-726	1674	-1002	27	-10	3	41	43	-2	-42
	1131	2019-01-22 09:09:08.79	-722	1687	-1011	19	-14	0	-173	-216	43	194
	1132	2019-01-22 09:09:08.80	-722	1675	-1006	16	-21	-3	150	98	52	-124
	1133	2019-01-22 09:09:08.81	-722	1661	-1009	16	-24	-5	-80	-125	45	102
	1134	2019-01-22 09:09:08.82	-717	1662	-997	14	-19	-9	199	167	32	-183
	1135	2019-01-22 09:09:08.83	-719	1657	-984	19	-9	-10	-145	-206	61	175
	1136	2019-01-22 09:09:08.84	-726	1651	-987	20	1	-21	70	-22	92	-24
	1137	2019-01-22 09:09:08.85	-723	1642	-1001	20	2	-25	-252	-304	52	278
	1138	2019-01-22 09:09:08.86	-725	1639	-981	24	0	-22	-8	-15	7	11
	1139	2019-01-22 09:09:08.87	-719	1646	-1007	16	-3	-23	-258	-260	2	259
	1140	2019-01-22 09:09:08.88	-710	1624	-964	-1	-6	-8	38	35	3	-36
	1141	2019-01-22 09:09:08.89	-707	1622	-989	11	6	-13	-159	-171	12	165
	1142	2019-01-22 09:09:08.90	-720	1641	-1000	22	9	-12	91	106	-15	-98
	1143	2019-01-22 09:09:08.91	-724	1648	-983	10	4	-9	-220	-211	-9	215
	1144	2019-01-22 09:09:08.92	-735	1652	-1017	-13	-8	-3	21	40	-19	-30
	1145	2019-01-22 09:09:08.93	-724	1668	-1007	-27	-13	3	-195	-195	0	195
	1146	2019-01-22 09:09:08.94	-729	1672	-1001	-26	-4	-1	89	100	-11	-94
	1147	2019-01-22 09:09:08.95	-723	1681	-995	-24	2	-3	-138	-169	31	153
	1148	2019-01-22 09:09:08.96	-711	1668	-964	-14	15	-7	129	79	50	-104
	1149	2019-01-22 09:09:08.97	-718	1678	-970	8	30	-17	-140	-201	61	170
	1150	2019-01-22 09:09:08.98	-716	1691	-988	18	39	-27	61	4	57	-32
	1151	2019-01-22 09:09:08.99	-713	1700	-993	12	39	-33	-214	-291	77	252
	1152	2019-01-22 09:09:09.00	-716	1702	-1007	2	40	-38	39	-42	81	1
	1153	2019-01-22 09:09:09.01	-721	1704	-1030	-1	33	-42	-138	-238	100	188
	1154	2019-01-22 09:09:09.02	-713	1689	-1031	-2	23	-42	128	44	84	-86
	1155	2019-01-22 09:09:09.03	-712	1679	-1025	6	17	-40	-126	-178	52	152
	1156	2019-01-22 09:09:09.04	-719	1668	-1016	9	13	-38	102	57	45	-79
	1157	2019-01-22 09:09:09.05	-711	1664	-994	16	6	-37	-139	-208	69	173
	1158	2019-01-22 09:09:09.06	-712	1659	-1005	25	6	-36	79	17	62	-48
	1159	2019-01-22 09:09:09.07	-714	1644	-984	21	0	-32	-146	-216	70	181
	1160	2019-01-22 09:09:09.08	-726	1625	-983	27	5	-26	88	20	68	-54
	1161	2019-01-22 09:09:09.09	-722	1629	-1000	35	-1	-17	-116	-186	70	151
	1162	2019-01-22 09:09:09.10	-725	1631	-992	38	-7	-6	98	49	49	-73
	1163	2019-01-22 09:09:09.11	-717	1636	-994	39	-8	3	-124	-155	31	139
	1164	2019-01-22 09:09:09.12	-711	1635	-986	39	-7	9	95	64	31	-79
	1165	2019-01-22 09:09:09.13	-709	1638	-1000	38	2	11	-117	-158	41	137
	1166	2019-01-22 09:09:09.14	-712	1652	-1013	37	16	6	74	38	36	-56
	1167	2019-01-22 09:09:09.15	-718	1656	-1017	33	15	-1	-132	-198	66	165
	1168	2019-01-22 09:09:09.16	-721	1649	-1014	27	5	-4	74	18	56	-46
	1169	2019-01-22 09:09:09.17	-711	1648	-1007	16	2	-10	-115	-187	72	151
	1170	2019-01-22 09:09:09.18	-717	1630	-1014	4	7	-14	56	10	46	-33
	1171	2019-01-22 09:09:09.19	-711	1618	-1004	2	5	-14	-149	-168	19	158
	1172	2019-01-22 09:09:09.20	-708	1631	-1016	1	-1	-11	27	39	-12	-33
	1173	2019-01-22 09:09:09.21	-710	1643	-1018	-7	-1	-11	-159	-166	7	162
	1174	2019-01-22 09:09:09.22	-703	1654	-1005	-22	-5	-11	21	10	11	-15
	1175	2019-01-22 09:09:09.23	-711	1662	-1011	-37	-9	-11	-124	-170	46	147
	1176	2019-01-22 09:09:09.24	-706	1665	-1013	-51	-15	-17	45	0	45	-22
	1177	2019-01-22 09:09:09.25	-706	1666	-1018	-63	-14	-21	-101	-183	82	142
	1178	2019-01-22 09:09:09.26	-708	1663	-1006	-72	-16	-32	72	-18	90	-27
	1179	2019-01-22 09:09:09.27	-710	1655	-993	-76	-21	-34	-79	-180	101	129
	1180	2019-01-22 09:09:09.28	-704	1642	-1005	-77	-17	-35	73	-9	82	-32
	1181	2019-01-22 09:09:09.29	-710	1622	-989	-79	-20	-31	-94	-184	90	139
	1182	2019-01-22 09:09:09.30	-718	1622	-997	-62	-20	-23	44	-24	68	-10
	1183	2019-01-22 09:09:09.31	-726	1617	-998	-39	-26	-14	-97	-172	75	134
	1184	2019-01-22 09:09:09.32	-715	1636	-976	-19	-25	-8	41	-23	64	-9
	1185	2019-01-22 09:09:09.33	-710	1656	-987	-15	-13	-6	-108	-152	44	130
	1186	2019-01-22 09:09:09.34	-709	1654	-994	-25	-7	-1	20	2	18	-11
	1187	2019-01-22 09:09:09.35	-713	1657	-981	-18	-3	-2	-99	-114	15	106
	1188	2019-01-22 09:09:09.36	-713	1657	-985	-10	1	-8	36	25	11	-30
	1189	2019-01-22 09:09:09.37	-713	1653	-1004	-17	-5	-11	-87	-112	25	99
	1190	2019-01-22 09:09:09.38	-727	1651	-1034	-38	-23	-10	32	6	26	-19
	1191	2019-01-22 09:09:09.39	-720	1640	-1020	-50	-43	0	-44	-82	38	63
	1192	2019-01-22 09:09:09.40	-725	1644	-1014	-41	-47	4	67	52	15	-59
	1193	2019-01-22 09:09:09.41	-714	1654	-986	-31	-37	7	-40	-83	43	61
	1194	2019-01-22 09:09:09.42	-725	1660	-976	-33	-21	8	28	-9	37	-9
	1195	2019-01-22 09:09:09.43	-726	1664	-991	-26	-24	13	-120	-125	5	122
	1196	2019-01-22 09:09:09.44	-727	1678	-999	-23	-22	12	-63	-49	-14	56
	1197	2019-01-22 09:09:09.45	-722	1696	-1003	-32	-18	6	-154	-146	-8	150
	1198	2019-01-22 09:09:09.46	-726	1689	-1008	-42	-18	1	-70	-63	-7	66
	1199	2019-01-22 09:09:09.47	-719	1693	-1002	-48	-31	-3	-130	-134	4	132
	1200	2019-01-22 09:09:09.48	-722	1698	-986	-52	-38	-6	-39	-46	7	42
	1201	2019-01-22 09:09:09.49	-728	1676	-995	-52	-34	-9	-75	-69	-6	72
	1202	2019-01-22 09:09:09.50	-733	1671	-975	-38	-32	-11	7	16	-9	-11
	1203	2019-01-22 09:09:09.51	-732	1676	-957	-8	-32	-13	-67	-67	0	67
	1204	2019-01-22 09:09:09.52	-740	1672	-964	3	-26	-15	-29	-13	-16	21
	1205	2019-01-22 09:09:09.53	-741	1660	-980	9	-22	-18	-56	-70	14	63
	1206	2019-01-22 09:09:09.54	-742	1672	-991	17	-28	-11	-17	-53	36	35
	1207	2019-01-22 09:09:09.55	-738	1685	-982	19	-27	-5	-88	-107	19	97
	1208	2019-01-22 09:09:09.56	-715	1673	-941	25	-3	-8	-54	-52	-2	53
	1209	2019-01-22 09:09:09.57	-738	1660	-992	39	15	-17	-8	-17	9	12
	1210	2019-01-22 09:09:09.58	-735	1677	-983	34	7	-16	10	-5	15	-2
	1211	2019-01-22 09:09:09.59	-719	1665	-951	23	14	-18	-29	-120	91	74
	1212	2019-01-22 09:09:09.60	-728	1643	-994	34	37	-18	-16	-84	68	50
	1213	2019-01-22 09:09:09.61	-730	1645	-993	49	40	-20	-21	-58	37	39
	1214	2019-01-22 09:09:09.62	-731	1660	-987	55	31	-16	-53	-58	5	55
	1215	2019-01-22 09:09:09.63	-740	1642	-1001	42	20	-6	-91	-49	-42	70
	1216	2019-01-22 09:09:09.64	-734	1649	-985	42	16	5	-82	-36	-46	59
	1217	2019-01-22 09:09:09.65	-724	1662	-971	61	27	13	-36	-63	27	49
	1218	2019-01-22 09:09:09.66	-724	1664	-976	83	36	13	-36	-63	27	49
	1219	2019-01-22 09:09:09.67	-721	1678	-989	92	43	6	-44	-42	-2	43
	1220	2019-01-22 09:09:09.68	-722	1682	-1000	85	49	1	-79	-90	11	84
	1221	2019-01-22 09:09:09.69	-735	1670	-1004	82	51	-6	-110	-19	-91	64
	1222	2019-01-22 09:09:09.70	-728	1678	-1028	87	46	-9	-145	-16	-129	80
	1223	2019-01-22 09:09:09.71	-720	1680	-1028	86	37	-14	-84	15	-99	34
	1224	2019-01-22 09:09:09.72	-721	1685	-1015	78	37	-22	-80	-52	-28	66
	1225	2019-01-22 09:09:09.73	-719	1677	-1006	75	41	-31	18	6	12	-12
	1226	2019-01-22 09:09:09.74	-723	1666	-1017	73	45	-40	-32	-15	-17	23
	1227	2019-01-22 09:09:09.75	-710	1651	-1010	78	41	-46	5	33	-28	-19
	1228	2019-01-22 09:09:09.76	-713	1641	-1008	80	41	-50	-70	-61	-9	65
	1229	2019-01-22 09:09:09.77	-703	1629	-997	76	46	-49	-19	8	-27	5
	1230	2019-01-22 09:09:09.78	-711	1612	-1011	73	56	-47	-107	-62	-45	84
	1231	2019-01-22 09:09:09.79	-701	1614	-1020	68	53	-44	-43	-7	-36	25
	1232	2019-01-22 09:09:09.80	-702	1623	-992	62	47	-37	-109	-95	-14	102
	1233	2019-01-22 09:09:09.81	-705	1615	-999	54	50	-34	34	36	-2	-35
	1234	2019-01-22 09:09:09.82	-714	1608	-1040	51	48	-34	-18	-28	10	23
	1235	2019-01-22 09:09:09.83	-712	1611	-1049	48	34	-34	96	59	37	-77
	1236	2019-01-22 09:09:09.84	-710	1615	-1049	41	26	-29	-13	-67	54	40
	1237	2019-01-22 09:09:09.85	-695	1610	-1042	36	17	-24	85	33	52	-59
	1238	2019-01-22 09:09:09.86	-690	1620	-1026	33	21	-21	-51	-100	49	75
	1239	2019-01-22 09:09:09.87	-699	1627	-1030	24	32	-22	37	-33	70	-2
	1240	2019-01-22 09:09:09.88	-710	1631	-1027	2	30	-24	-102	-160	58	131
	1241	2019-01-22 09:09:09.89	-712	1622	-1030	-18	20	-22	7	-49	56	21
	1242	2019-01-22 09:09:09.90	-698	1627	-1013	-41	11	-16	-120	-154	34	137
	1243	2019-01-22 09:09:09.91	-699	1620	-1025	-44	17	-11	60	0	60	-30
	1244	2019-01-22 09:09:09.92	-701	1613	-1031	-40	16	-7	-48	-122	74	85
	1245	2019-01-22 09:09:09.93	-706	1625	-1029	-31	10	-1	36	-4	40	-16
	1246	2019-01-22 09:09:09.94	-712	1631	-1026	-24	-3	5	-150	-172	22	161
	1247	2019-01-22 09:09:09.95	-707	1642	-1028	-18	-8	8	-9	-61	52	35
	1248	2019-01-22 09:09:09.96	-712	1656	-1026	-18	-12	8	-142	-190	48	166
	1249	2019-01-22 09:09:09.97	-714	1663	-1016	-18	-19	0	40	-29	69	-5
	1250	2019-01-22 09:09:09.98	-707	1662	-1023	-24	-28	-8	-89	-159	70	124
	1251	2019-01-22 09:09:09.99	-722	1660	-1032	-27	-33	-12	94	54	40	-74
	1252	2019-01-22 09:09:10.00	-717	1660	-1018	-25	-34	-11	-79	-122	43	100
	1253	2019-01-22 09:09:10.01	-727	1656	-1013	-16	-27	-13	84	-3	87	-40
	1254	2019-01-22 09:09:10.02	-731	1642	-1001	-6	-27	-12	-98	-186	88	142
	1255	2019-01-22 09:09:10.03	-718	1641	-1014	8	-24	-6	90	13	77	-51
	1256	2019-01-22 09:09:10.04	-724	1649	-1018	11	-21	-1	-106	-155	49	130
	1257	2019-01-22 09:09:10.05	-725	1645	-1005	5	-12	7	54	27	27	-40
	1258	2019-01-22 09:09:10.06	-736	1647	-1012	1	-7	11	-162	-172	10	167
	1259	2019-01-22 09:09:10.07	-729	1660	-1017	1	-8	18	10	19	-9	-14
	1260	2019-01-22 09:09:10.08	-728	1662	-999	-6	-5	21	-160	-173	13	166
	1261	2019-01-22 09:09:10.09	-726	1674	-1000	-9	3	18	80	32	48	-56
	1262	2019-01-22 09:09:10.10	-719	1677	-995	-4	4	14	-108	-172	64	140
	1263	2019-01-22 09:09:10.11	-728	1689	-992	11	6	11	116	18	98	-67
	1264	2019-01-22 09:09:10.12	-719	1683	-1012	13	11	1	-90	-203	113	146
	1265	2019-01-22 09:09:10.13	-719	1680	-1025	18	11	-8	117	10	107	-63
	1266	2019-01-22 09:09:10.14	-720	1671	-1015	33	4	-6	-115	-194	79	154
	1267	2019-01-22 09:09:10.15	-715	1681	-1018	42	2	-3	129	52	77	-90
	1268	2019-01-22 09:09:10.16	-706	1680	-1016	40	10	-8	-75	-165	90	120
	1269	2019-01-22 09:09:10.17	-722	1672	-1017	43	17	-13	162	47	115	-104
	1270	2019-01-22 09:09:10.18	-713	1669	-1040	49	17	-13	-77	-191	114	134
	1271	2019-01-22 09:09:10.19	-722	1661	-1051	47	10	-14	157	46	111	-101
	1272	2019-01-22 09:09:10.20	-720	1641	-1048	44	3	-11	-94	-197	103	145
	1273	2019-01-22 09:09:10.21	-707	1635	-1031	53	0	-5	126	11	115	-68
	1274	2019-01-22 09:09:10.22	-709	1635	-1031	66	2	0	-109	-211	102	160
	1275	2019-01-22 09:09:10.23	-710	1622	-1033	71	4	0	140	45	95	-92
	1276	2019-01-22 09:09:10.24	-701	1611	-1021	79	4	4	-122	-215	93	168
	1277	2019-01-22 09:09:10.25	-711	1613	-1021	88	6	8	111	16	95	-63
	1278	2019-01-22 09:09:10.26	-706	1614	-1022	85	12	9	-145	-227	82	186
	1279	2019-01-22 09:09:10.27	-716	1598	-1032	80	19	10	98	22	76	-60
	1280	2019-01-22 09:09:10.28	-705	1595	-1046	75	13	11	-151	-228	77	189
	1281	2019-01-22 09:09:10.29	-716	1601	-1063	62	8	14	112	21	91	-66
	1282	2019-01-22 09:09:10.30	-710	1618	-1056	51	6	13	-165	-238	73	201
	1283	2019-01-22 09:09:10.31	-708	1618	-1059	36	9	8	67	-9	76	-29
	1284	2019-01-22 09:09:10.32	-707	1620	-1055	25	14	0	-194	-271	77	232
	1285	2019-01-22 09:09:10.33	-705	1624	-1033	20	12	-5	79	1	78	-40
	1286	2019-01-22 09:09:10.34	-700	1633	-1040	11	11	-12	-167	-232	65	199
	1287	2019-01-22 09:09:10.35	-700	1637	-1041	0	11	-21	96	41	55	-68
	1288	2019-01-22 09:09:10.36	-697	1631	-1040	-2	14	-29	-168	-232	64	200
	1289	2019-01-22 09:09:10.37	-703	1619	-1054	-1	13	-35	100	20	80	-60
	1290	2019-01-22 09:09:10.38	-714	1615	-1068	3	3	-34	-153	-245	92	199
	1291	2019-01-22 09:09:10.39	-708	1619	-1069	2	-14	-29	126	37	89	-81
	1292	2019-01-22 09:09:10.40	-699	1627	-1044	-5	-28	-23	-144	-234	90	189
	1293	2019-01-22 09:09:10.41	-712	1624	-1054	-14	-24	-21	121	37	84	-79
	1294	2019-01-22 09:09:10.42	-704	1612	-1049	-20	-24	-20	-168	-238	70	203
	1295	2019-01-22 09:09:10.43	-702	1602	-1035	-15	-20	-18	110	40	70	-75
	1296	2019-01-22 09:09:10.44	-712	1605	-1029	-6	-12	-15	-139	-209	70	174
	1297	2019-01-22 09:09:10.45	-711	1608	-1041	-6	-9	-10	148	69	79	-108
	1298	2019-01-22 09:09:10.46	-714	1599	-1044	-5	-6	-6	-151	-209	58	180
	1299	2019-01-22 09:09:10.47	-698	1609	-1034	2	-2	-1	96	57	39	-76
	1300	2019-01-22 09:09:10.48	-708	1616	-1041	1	6	1	-190	-228	38	209
	1301	2019-01-22 09:09:10.49	-708	1622	-1058	-7	14	-2	73	34	39	-53
	1302	2019-01-22 09:09:10.50	-699	1623	-1060	-14	12	1	-196	-248	52	222
	1303	2019-01-22 09:09:10.51	-698	1624	-1063	-21	8	3	100	54	46	-77
	1304	2019-01-22 09:09:10.52	-709	1621	-1056	-31	6	-2	-189	-212	23	200
	1305	2019-01-22 09:09:10.53	-706	1629	-1053	-35	5	-4	80	68	12	-74
	1306	2019-01-22 09:09:10.54	-712	1631	-1049	-38	0	-7	-174	-202	28	188
	1307	2019-01-22 09:09:10.55	-706	1629	-1045	-46	-4	-6	125	85	40	-105
	1308	2019-01-22 09:09:10.56	-701	1629	-1053	-52	-6	-12	-156	-193	37	174
	1309	2019-01-22 09:09:10.57	-707	1621	-1050	-54	-9	-13	93	72	21	-82
	1310	2019-01-22 09:09:10.58	-710	1626	-1047	-51	-12	-11	-194	-220	26	207
	1311	2019-01-22 09:09:10.59	-706	1636	-1047	-50	-13	-9	88	60	28	-74
	1312	2019-01-22 09:09:10.60	-713	1624	-1044	-45	-9	-7	-175	-219	44	197
	1313	2019-01-22 09:09:10.61	-714	1630	-1044	-32	-6	-5	99	55	44	-77
	1314	2019-01-22 09:09:10.62	-717	1639	-1056	-24	-1	-6	-192	-233	41	212
	1315	2019-01-22 09:09:10.63	-719	1634	-1052	-21	0	-8	76	26	50	-51
	1316	2019-01-22 09:09:10.64	-719	1647	-1050	-16	1	-10	-192	-261	69	226
	1317	2019-01-22 09:09:10.65	-709	1648	-1044	-17	3	-11	76	9	67	-42
	1318	2019-01-22 09:09:10.66	-703	1650	-1029	-18	7	-20	-197	-242	45	219
	1319	2019-01-22 09:09:10.67	-704	1659	-1024	-19	12	-29	58	43	15	-50
	1320	2019-01-22 09:09:10.68	-692	1653	-1014	-21	19	-35	-217	-245	28	231
	1321	2019-01-22 09:09:10.69	-703	1652	-1025	-23	22	-46	43	-1	44	-21
	1322	2019-01-22 09:09:10.70	-702	1646	-1007	-21	24	-49	-181	-246	65	213
	1323	2019-01-22 09:09:10.71	-696	1636	-1028	-15	20	-49	129	55	74	-92
	1324	2019-01-22 09:09:10.72	-714	1628	-1052	-15	14	-47	-131	-194	63	162
	1325	2019-01-22 09:09:10.73	-709	1631	-1056	-10	7	-43	109	80	29	-94
	1326	2019-01-22 09:09:10.74	-706	1638	-1042	10	11	-32	-145	-206	61	175
	1327	2019-01-22 09:09:10.75	-706	1653	-1035	9	18	-32	98	22	76	-60
	1328	2019-01-22 09:09:10.76	-702	1641	-1028	8	13	-28	-186	-260	74	223
	1329	2019-01-22 09:09:10.77	-712	1649	-1031	11	8	-23	67	12	55	-39
	1330	2019-01-22 09:09:10.78	-708	1652	-1031	15	10	-28	-167	-210	43	188
	1331	2019-01-22 09:09:10.79	-716	1649	-1031	15	7	-31	87	59	28	-73
	1332	2019-01-22 09:09:10.80	-704	1652	-1030	12	-3	-29	-167	-205	38	186
	1333	2019-01-22 09:09:10.81	-714	1652	-1046	8	-10	-36	82	43	39	-62
	1334	2019-01-22 09:09:10.82	-715	1658	-1055	0	-16	-37	-154	-194	40	174
	1335	2019-01-22 09:09:10.83	-723	1635	-1053	-1	-19	-36	85	53	32	-69
	1336	2019-01-22 09:09:10.84	-722	1637	-1053	0	-27	-26	-141	-195	54	168
	1337	2019-01-22 09:09:10.85	-713	1624	-1010	10	-28	-16	105	49	56	-77
	1338	2019-01-22 09:09:10.86	-728	1621	-1046	24	-32	-13	-117	-185	68	151
	1339	2019-01-22 09:09:10.87	-726	1649	-1034	9	-48	0	81	21	60	-51
	1340	2019-01-22 09:09:10.88	-715	1639	-1020	-3	-40	3	-193	-259	66	226
	1341	2019-01-22 09:09:10.89	-712	1628	-1045	-1	-30	3	48	-8	56	-20
	1342	2019-01-22 09:09:10.90	-719	1632	-1042	5	-30	4	-134	-209	75	171
	1343	2019-01-22 09:09:10.91	-715	1636	-1034	5	-31	2	85	14	71	-49
	1344	2019-01-22 09:09:10.92	-713	1633	-1053	4	-33	6	-122	-201	79	161
	1345	2019-01-22 09:09:10.93	-715	1628	-1052	11	-35	5	74	20	54	-47
	1346	2019-01-22 09:09:10.94	-711	1617	-1040	23	-39	4	-153	-221	68	187
	1347	2019-01-22 09:09:10.95	-709	1618	-1037	29	-44	6	60	-3	63	-28
	1348	2019-01-22 09:09:10.96	-715	1621	-1034	25	-48	11	-112	-180	68	146
	1349	2019-01-22 09:09:10.97	-712	1618	-1043	17	-51	14	95	50	45	-72
	1350	2019-01-22 09:09:10.98	-726	1630	-1039	19	-50	16	-92	-165	73	128
	1351	2019-01-22 09:09:10.99	-726	1634	-1024	15	-46	13	101	12	89	-56
	1352	2019-01-22 09:09:11.00	-721	1631	-1040	9	-41	15	-90	-213	123	151
	1353	2019-01-22 09:09:11.01	-724	1639	-1044	4	-43	11	85	-33	118	-26
	1354	2019-01-22 09:09:11.02	-721	1636	-1041	5	-48	7	-101	-199	98	150
	1355	2019-01-22 09:09:11.03	-722	1645	-1034	5	-48	6	59	5	54	-32
	1356	2019-01-22 09:09:11.04	-728	1639	-1043	-4	-50	4	-121	-169	48	145
	1357	2019-01-22 09:09:11.05	-722	1638	-1030	-8	-49	3	47	2	45	-24
	1358	2019-01-22 09:09:11.06	-719	1622	-1021	-11	-48	3	-98	-171	73	134
	1359	2019-01-22 09:09:11.07	-713	1617	-1033	-3	-40	2	71	11	60	-41
	1360	2019-01-22 09:09:11.08	-727	1629	-1033	-6	-34	2	-123	-173	50	148
	1361	2019-01-22 09:09:11.09	-722	1632	-1037	-12	-31	0	-18	-50	32	34
	1362	2019-01-22 09:09:11.10	-722	1623	-1030	-14	-32	2	-186	-234	48	210
	1363	2019-01-22 09:09:11.11	-728	1633	-1032	-8	-29	6	-18	-66	48	42
	1364	2019-01-22 09:09:11.12	-725	1627	-1032	-9	-32	7	-145	-179	34	162
	1365	2019-01-22 09:09:11.13	-728	1619	-1013	-9	-33	12	-18	-29	11	23
	1366	2019-01-22 09:09:11.14	-735	1629	-1042	-4	-41	14	-126	-166	40	146
	1367	2019-01-22 09:09:11.15	-721	1624	-1037	-7	-44	15	25	0	25	-12
	1368	2019-01-22 09:09:11.16	-714	1627	-1036	-6	-38	12	-112	-137	25	124
	1369	2019-01-22 09:09:11.17	-726	1638	-1033	-1	-28	8	-8	-23	15	15
	1370	2019-01-22 09:09:11.18	-713	1638	-1026	0	-16	1	-139	-137	-2	138
	1371	2019-01-22 09:09:11.19	-720	1640	-1030	-4	-5	-5	-24	-6	-18	15
	1372	2019-01-22 09:09:11.20	-731	1644	-1028	-8	-4	-6	-116	-99	-17	107
	1373	2019-01-22 09:09:11.21	-726	1645	-1028	-17	-6	-5	-11	17	-28	-3
	1374	2019-01-22 09:09:11.22	-740	1639	-1025	-26	-2	-8	-113	-86	-27	99
	1375	2019-01-22 09:09:11.23	-727	1644	-1026	-30	0	-8	-3	0	-3	1
	1376	2019-01-22 09:09:11.24	-717	1638	-1017	-29	1	-8	-83	-101	18	92
	1377	2019-01-22 09:09:11.25	-716	1646	-1018	-26	4	-10	-6	-26	20	16
	1378	2019-01-22 09:09:11.26	-724	1645	-1032	-22	5	-14	-110	-142	32	126
	1379	2019-01-22 09:09:11.27	-721	1652	-1044	-22	0	-13	-48	-74	26	61
	1380	2019-01-22 09:09:11.28	-721	1649	-1040	-16	-8	-11	-101	-126	25	113
	1381	2019-01-22 09:09:11.29	-729	1654	-1034	-12	-16	-10	-10	-18	8	14
	1382	2019-01-22 09:09:11.30	-716	1654	-1025	-10	-15	-13	-66	-55	-11	60
	1383	2019-01-22 09:09:11.31	-714	1653	-1016	-9	-15	-20	1	2	-1	-1
	1384	2019-01-22 09:09:11.32	-712	1660	-1029	-1	-8	-29	-57	-50	-7	53
	1385	2019-01-22 09:09:11.33	-723	1642	-1036	9	-6	-37	-12	4	-16	4
	1386	2019-01-22 09:09:11.34	-714	1631	-1039	16	-8	-41	-60	-54	-6	57
	1387	2019-01-22 09:09:11.35	-727	1627	-1035	19	-11	-41	-26	-18	-8	22
	1388	2019-01-22 09:09:11.36	-721	1622	-1020	25	-5	-39	-60	-64	4	62
	1389	2019-01-22 09:09:11.37	-728	1618	-1036	26	-6	-32	-20	-26	6	23
	1390	2019-01-22 09:09:11.38	-725	1615	-1041	21	-9	-25	-31	-56	25	43
	1391	2019-01-22 09:09:11.39	-728	1617	-1045	21	-11	-16	-16	-35	19	25
	1392	2019-01-22 09:09:11.40	-730	1617	-1036	17	-12	-10	-48	-64	16	56
	1393	2019-01-22 09:09:11.41	-731	1616	-1035	12	-12	-6	-48	-64	16	56
	1394	2019-01-22 09:09:11.42	-718	1624	-1034	6	-8	-5	-57	-78	21	67
	1395	2019-01-22 09:09:11.43	-720	1632	-1030	2	-10	-4	-58	-79	21	68
	1396	2019-01-22 09:09:11.44	-712	1627	-1035	3	-5	-9	-44	-68	24	56
	1397	2019-01-22 09:09:11.45	-721	1624	-1038	6	-8	-13	-48	-74	26	61
	1398	2019-01-22 09:09:11.46	-725	1625	-1037	12	-10	-13	-20	-83	63	51
	1399	2019-01-22 09:09:11.47	-726	1624	-1043	12	-14	-16	-43	-91	48	67
	1400	2019-01-22 09:09:11.48	-727	1622	-1043	8	-12	-20	-24	-63	39	43
	1401	2019-01-22 09:09:11.49	-731	1625	-1044	5	-12	-22	-58	-88	30	73
	1402	2019-01-22 09:09:11.50	-730	1618	-1041	5	-10	-18	-29	-52	23	40
	1403	2019-01-22 09:09:11.51	-730	1615	-1037	2	-10	-16	-67	-94	27	80
	1404	2019-01-22 09:09:11.52	-724	1611	-1030	2	-8	-8	-34	-81	47	57
	1405	2019-01-22 09:09:11.53	-726	1619	-1039	0	-10	-1	-88	-131	43	109
	1406	2019-01-22 09:09:11.54	-724	1623	-1025	-10	-7	3	-39	-82	43	60
	1407	2019-01-22 09:09:11.55	-725	1615	-1020	-15	-2	3	-78	-109	31	93
	1408	2019-01-22 09:09:11.56	-724	1607	-1025	-15	-2	5	2	-37	39	17
	1409	2019-01-22 09:09:11.57	-719	1609	-1034	-8	-8	10	-78	-96	18	87
	1410	2019-01-22 09:09:11.58	-734	1626	-1045	-8	-17	16	-28	-36	8	32
	1411	2019-01-22 09:09:11.59	-725	1634	-1039	-12	-24	16	-109	-120	11	114
	1412	2019-01-22 09:09:11.60	-720	1645	-1043	-12	-22	17	-24	-58	34	41
	1413	2019-01-22 09:09:11.61	-708	1658	-1028	-20	-19	12	-98	-137	39	117
	1414	2019-01-22 09:09:11.62	-723	1654	-1028	-27	-6	3	20	-41	61	10
	1415	2019-01-22 09:09:11.63	-737	1649	-1024	-31	3	-5	-76	-124	48	100
	1416	2019-01-22 09:09:11.64	-736	1648	-1029	-31	4	-11	3	-49	52	23
	1417	2019-01-22 09:09:11.65	-733	1640	-1025	-33	4	-11	-119	-154	35	136
	1418	2019-01-22 09:09:11.66	-725	1654	-1018	-29	7	-15	-28	-63	35	45
	1419	2019-01-22 09:09:11.67	-723	1656	-1024	-23	7	-18	-135	-163	28	149
	1420	2019-01-22 09:09:11.68	-729	1646	-1029	-24	5	-19	-18	-51	33	34
	1421	2019-01-22 09:09:11.69	-735	1651	-1032	-21	-2	-24	-131	-148	17	139
	1422	2019-01-22 09:09:11.70	-718	1653	-1042	-18	-6	-31	-9	-19	10	14
	1423	2019-01-22 09:09:11.71	-725	1645	-1035	-14	-8	-36	-142	-142	0	142
	1424	2019-01-22 09:09:11.72	-728	1640	-1016	-12	-9	-37	-5	0	-5	2
	1425	2019-01-22 09:09:11.73	-722	1644	-1015	-11	-6	-41	-126	-125	-1	125
	1426	2019-01-22 09:09:11.74	-726	1643	-1010	-12	-1	-42	32	21	11	-26
	1427	2019-01-22 09:09:11.75	-739	1630	-1001	-16	1	-43	-113	-120	7	116
	1428	2019-01-22 09:09:11.76	-740	1634	-1020	-19	3	-40	51	55	-4	-53
	1429	2019-01-22 09:09:11.77	-746	1635	-1038	-26	6	-35	-110	-92	-18	101
	1430	2019-01-22 09:09:11.78	-734	1625	-1026	-25	0	-29	40	27	13	-33
	1431	2019-01-22 09:09:11.79	-730	1626	-1023	-13	-9	-21	-118	-139	21	128
	1432	2019-01-22 09:09:11.80	-717	1644	-1015	-5	-13	-14	74	34	40	-54
	1433	2019-01-22 09:09:11.81	-734	1644	-1019	-7	-4	-16	-100	-148	48	124
	1434	2019-01-22 09:09:11.82	-729	1627	-1020	-5	-1	-14	65	7	58	-36
	1435	2019-01-22 09:09:11.83	-729	1620	-1020	3	-6	-8	-110	-146	36	128
	1436	2019-01-22 09:09:11.84	-734	1631	-1026	3	-5	-5	87	40	47	-63
	1437	2019-01-22 09:09:11.85	-722	1628	-1014	0	4	-5	-114	-157	43	135
	1438	2019-01-22 09:09:11.86	-726	1639	-1019	-5	9	-10	52	24	28	-38
	1439	2019-01-22 09:09:11.87	-721	1635	-1040	-7	8	-14	-166	-166	0	166
	1440	2019-01-22 09:09:11.88	-723	1644	-1041	-7	9	-19	25	6	19	-15
	1441	2019-01-22 09:09:11.89	-718	1640	-1045	-11	10	-20	-158	-192	34	175
	1442	2019-01-22 09:09:11.90	-724	1629	-1043	-15	4	-22	48	10	38	-29
	1443	2019-01-22 09:09:11.91	-725	1629	-1039	-12	-6	-25	-138	-169	31	153
	1444	2019-01-22 09:09:11.92	-740	1623	-1037	-13	-16	-22	77	51	26	-64
	1445	2019-01-22 09:09:11.93	-718	1629	-1037	-14	-15	-25	-144	-168	24	156
	1446	2019-01-22 09:09:11.94	-728	1631	-1033	-16	-12	-30	61	25	36	-43
	1447	2019-01-22 09:09:11.95	-720	1633	-1027	-19	-11	-31	-157	-199	42	178
	1448	2019-01-22 09:09:11.96	-726	1635	-1029	-24	-12	-31	69	23	46	-46
	1449	2019-01-22 09:09:11.97	-723	1630	-1034	-35	-9	-34	-158	-189	31	173
	1450	2019-01-22 09:09:11.98	-721	1620	-1023	-37	-12	-35	75	27	48	-51
	1451	2019-01-22 09:09:11.99	-735	1629	-1035	-26	-13	-31	-148	-222	74	185
	1452	2019-01-22 09:09:12.00	-734	1624	-1022	-22	-17	-27	74	-1	75	-36
	1453	2019-01-22 09:09:12.01	-754	1619	-1031	-24	-26	-19	-155	-204	49	179
	1454	2019-01-22 09:09:12.02	-738	1615	-1038	-23	-41	-13	101	75	26	-88
	1455	2019-01-22 09:09:12.03	-738	1625	-1027	-20	-49	-8	-126	-148	22	137
	1456	2019-01-22 09:09:12.04	-734	1645	-1005	-34	-44	-5	112	91	21	-101
	1457	2019-01-22 09:09:12.05	-728	1650	-1009	-39	-28	-11	-143	-182	39	162
	1458	2019-01-22 09:09:12.06	-733	1649	-1006	-47	-15	-15	108	45	63	-76
	1459	2019-01-22 09:09:12.07	-739	1644	-1013	-53	-15	-16	-156	-211	55	183
	1460	2019-01-22 09:09:12.08	-742	1649	-1016	-54	-17	-15	94	45	49	-69
	1461	2019-01-22 09:09:12.09	-744	1655	-1024	-47	-20	-14	-153	-203	50	178
	1462	2019-01-22 09:09:12.10	-737	1643	-1023	-34	-20	-10	115	61	54	-88
	1463	2019-01-22 09:09:12.11	-737	1645	-1022	-19	-28	-8	-148	-198	50	173
	1464	2019-01-22 09:09:12.12	-730	1641	-1013	-8	-33	-4	96	72	24	-84
	1465	2019-01-22 09:09:12.13	-734	1644	-1006	-1	-34	-6	-172	-200	28	186
	1466	2019-01-22 09:09:12.14	-736	1648	-1012	0	-34	-8	84	38	46	-61
	1467	2019-01-22 09:09:12.15	-750	1652	-1014	-4	-40	-8	-182	-229	47	205
	1468	2019-01-22 09:09:12.16	-738	1651	-1022	-11	-47	-9	61	24	37	-42
	1469	2019-01-22 09:09:12.17	-744	1644	-1007	-14	-50	-6	-185	-219	34	202
	1470	2019-01-22 09:09:12.18	-740	1646	-1007	-11	-40	-11	112	77	35	-94
	1471	2019-01-22 09:09:12.19	-740	1642	-1015	-3	-39	-12	-152	-194	42	173
	1472	2019-01-22 09:09:12.20	-751	1627	-1005	1	-41	-12	111	73	38	-92
	1473	2019-01-22 09:09:12.21	-740	1628	-1004	11	-43	-11	-171	-196	25	183
	1474	2019-01-22 09:09:12.22	-742	1629	-1011	12	-42	-12	93	84	9	-88
	1475	2019-01-22 09:09:12.23	-744	1626	-1000	9	-42	-11	-182	-205	23	193
	1476	2019-01-22 09:09:12.24	-741	1629	-1005	3	-34	-8	88	78	10	-83
	1477	2019-01-22 09:09:12.25	-741	1620	-994	-1	-30	-7	-185	-199	14	192
	1478	2019-01-22 09:09:12.26	-763	1619	-1008	-2	-25	-4	90	70	20	-80
	1479	2019-01-22 09:09:12.27	-746	1621	-1008	-6	-24	-4	-190	-221	31	205
	1480	2019-01-22 09:09:12.28	-756	1624	-1006	-10	-23	1	78	50	28	-64
	1481	2019-01-22 09:09:12.29	-758	1635	-1006	-13	-23	1	-181	-211	30	196
	1482	2019-01-22 09:09:12.30	-759	1640	-1009	-18	-16	-2	97	78	19	-87
	1483	2019-01-22 09:09:12.31	-748	1645	-1008	-22	-10	-7	-178	-209	31	193
	1484	2019-01-22 09:09:12.32	-747	1646	-1000	-22	-7	-13	108	66	42	-87
	1485	2019-01-22 09:09:12.33	-748	1641	-1002	-21	-7	-17	-178	-223	45	200
	1486	2019-01-22 09:09:12.34	-756	1638	-1003	-21	-8	-20	96	61	35	-78
	1487	2019-01-22 09:09:12.35	-754	1627	-998	-20	-8	-19	-169	-208	39	188
	1488	2019-01-22 09:09:12.36	-756	1634	-994	-15	2	-16	110	74	36	-92
	1489	2019-01-22 09:09:12.37	-766	1635	-998	-11	9	-13	-171	-214	43	192
	1490	2019-01-22 09:09:12.38	-751	1631	-1002	-2	11	-12	79	63	16	-71
	1491	2019-01-22 09:09:12.39	-753	1642	-994	5	11	-5	-206	-230	24	218
	1492	2019-01-22 09:09:12.40	-764	1654	-1002	1	14	-2	59	18	41	-38
	1493	2019-01-22 09:09:12.41	-750	1647	-990	-6	19	2	-200	-242	42	221
	1494	2019-01-22 09:09:12.42	-752	1653	-999	-7	25	4	79	59	20	-69
	1495	2019-01-22 09:09:12.43	-740	1660	-985	-10	27	3	-193	-236	43	214
	1496	2019-01-22 09:09:12.44	-756	1648	-1001	-14	35	-2	87	24	63	-55
	1497	2019-01-22 09:09:12.45	-750	1640	-1033	-14	28	-4	-151	-225	74	188
	1498	2019-01-22 09:09:12.46	-755	1641	-1039	-7	12	-2	136	79	57	-107
	1499	2019-01-22 09:09:12.47	-746	1642	-1039	3	-3	1	-122	-185	63	153
	1500	2019-01-22 09:09:12.48	-738	1654	-1020	3	0	5	130	76	54	-103
	1501	2019-01-22 09:09:12.49	-740	1653	-1019	1	9	2	-166	-220	54	193
	1502	2019-01-22 09:09:12.50	-749	1656	-1003	8	17	5	76	23	53	-49
	1503	2019-01-22 09:09:12.51	-741	1652	-998	12	20	8	-184	-243	59	213
	1504	2019-01-22 09:09:12.52	-753	1664	-996	7	28	6	78	24	54	-51
	1505	2019-01-22 09:09:12.53	-747	1657	-1004	5	33	5	-184	-238	54	211
	1506	2019-01-22 09:09:12.54	-739	1656	-1016	10	30	3	77	26	51	-51
	1507	2019-01-22 09:09:12.55	-740	1653	-1011	12	28	-1	-174	-249	75	211
	1508	2019-01-22 09:09:12.56	-737	1658	-1013	20	24	-6	82	14	68	-48
	1509	2019-01-22 09:09:12.57	-741	1652	-1022	29	17	-12	-162	-221	59	191
	1510	2019-01-22 09:09:12.58	-733	1647	-1014	35	12	-17	89	41	48	-65
	1511	2019-01-22 09:09:12.59	-731	1644	-1014	37	5	-21	-145	-188	43	166
	1512	2019-01-22 09:09:12.60	-729	1645	-1018	32	5	-27	101	75	26	-88
	1513	2019-01-22 09:09:12.61	-732	1640	-1010	27	8	-30	-148	-207	59	177
	1514	2019-01-22 09:09:12.62	-734	1623	-1023	23	12	-29	82	16	66	-49
	1515	2019-01-22 09:09:12.63	-743	1616	-1018	21	9	-23	-158	-223	65	190
	1516	2019-01-22 09:09:12.64	-735	1616	-1017	23	5	-18	70	18	52	-44
	1517	2019-01-22 09:09:12.65	-737	1623	-1012	24	6	-11	-165	-233	68	199
	1518	2019-01-22 09:09:12.66	-741	1625	-1002	27	9	-10	64	-3	67	-30
	1519	2019-01-22 09:09:12.67	-747	1633	-1009	24	14	-13	-156	-234	78	195
	1520	2019-01-22 09:09:12.68	-734	1633	-1018	18	10	-12	74	11	63	-42
	1521	2019-01-22 09:09:12.69	-736	1641	-1036	14	1	-10	-172	-202	30	187
	1522	2019-01-22 09:09:12.70	-741	1642	-1033	12	-4	-10	22	20	2	-21
	1523	2019-01-22 09:09:12.71	-732	1651	-1023	10	-4	-12	-203	-217	14	210
	1524	2019-01-22 09:09:12.72	-741	1632	-1012	6	-1	-16	13	-3	16	-5
	1525	2019-01-22 09:09:12.73	-744	1625	-1015	12	0	-17	-184	-209	25	196
	1526	2019-01-22 09:09:12.74	-738	1616	-1016	17	-4	-16	28	16	12	-22
	1527	2019-01-22 09:09:12.75	-748	1621	-1016	15	-4	-13	-166	-181	15	173
	1528	2019-01-22 09:09:12.76	-743	1620	-1019	15	1	-10	25	23	2	-24
	1529	2019-01-22 09:09:12.77	-739	1628	-1027	15	1	-8	-194	-198	4	196
	1530	2019-01-22 09:09:12.78	-736	1637	-1024	9	5	-10	-12	-3	-9	7
	1531	2019-01-22 09:09:12.79	-730	1635	-1018	2	8	-8	-188	-176	-12	182
	1532	2019-01-22 09:09:12.80	-730	1640	-1033	-3	11	-8	13	35	-22	-24
	1533	2019-01-22 09:09:12.81	-730	1625	-1025	-3	13	-12	-143	-131	-12	137
	1534	2019-01-22 09:09:12.82	-718	1623	-1029	3	20	-17	37	67	-30	-52
	1535	2019-01-22 09:09:12.83	-740	1618	-1018	9	20	-24	-176	-139	-37	157
	1536	2019-01-22 09:09:12.84	-733	1620	-1029	12	19	-28	-31	22	-53	4
	1537	2019-01-22 09:09:12.85	-713	1619	-1016	4	11	-28	-209	-131	-78	170
	1538	2019-01-22 09:09:12.86	-702	1619	-1007	-1	9	-27	-34	66	-100	-16
	1539	2019-01-22 09:09:12.87	-726	1624	-1018	-7	15	-30	-162	-91	-71	126
	1540	2019-01-22 09:09:12.88	-723	1611	-997	-12	18	-33	10	49	-39	-29
	1541	2019-01-22 09:09:12.89	-710	1613	-1026	-9	15	-29	-126	-128	2	127
	1542	2019-01-22 09:09:12.90	-721	1621	-1041	-13	6	-26	13	26	-13	-19
	1543	2019-01-22 09:09:12.91	-731	1616	-1049	-19	1	-24	-128	-120	-8	124
	1544	2019-01-22 09:09:12.92	-736	1626	-1049	-20	-2	-18	27	36	-9	-31
	1545	2019-01-22 09:09:12.93	-742	1622	-1029	-20	-7	-10	-65	-138	73	101
	1546	2019-01-22 09:09:12.94	-734	1643	-1033	-26	-12	-8	68	-17	85	-25
	1547	2019-01-22 09:09:12.95	-739	1635	-1017	-28	-18	-6	-79	-145	66	112
	1548	2019-01-22 09:09:12.96	-725	1632	-1008	-28	-19	-4	30	-31	61	0
	1549	2019-01-22 09:09:12.97	-739	1651	-1025	-26	-20	-2	-119	-188	69	153
	1550	2019-01-22 09:09:12.98	-727	1656	-1028	-34	-25	-2	-17	-72	55	44
	1551	2019-01-22 09:09:12.99	-742	1661	-1033	-39	-26	-3	-117	-150	33	133
	1552	2019-01-22 09:09:13.00	-735	1656	-1033	-39	-30	-8	-3	5	-8	-1
	1553	2019-01-22 09:09:13.01	-732	1651	-1025	-34	-33	-12	-69	-57	-12	63
	1554	2019-01-22 09:09:13.02	-746	1648	-1029	-23	-35	-12	47	35	12	-41
	1555	2019-01-22 09:09:13.03	-748	1646	-1021	-7	-39	-9	-51	-136	85	93
	1556	2019-01-22 09:09:13.04	-751	1648	-1022	7	-43	-7	-5	-73	68	39
	1557	2019-01-22 09:09:13.05	-744	1640	-1009	16	-41	-2	-77	-172	95	124
	1558	2019-01-22 09:09:13.06	-749	1637	-1002	25	-36	4	4	-77	81	36
	1559	2019-01-22 09:09:13.07	-749	1633	-1017	25	-30	3	-77	-125	48	101
	1560	2019-01-22 09:09:13.08	-761	1642	-1022	22	-35	3	-5	-13	8	9
	1561	2019-01-22 09:09:13.09	-763	1632	-1034	6	-44	3	-41	-5	-36	23
	1562	2019-01-22 09:09:13.10	-750	1630	-1020	-4	-53	7	29	75	-46	-52
	1563	2019-01-22 09:09:13.11	-750	1652	-1018	-7	-42	5	-12	15	-27	-1
	1564	2019-01-22 09:09:13.12	-757	1640	-1017	-14	-31	-3	10	31	-21	-20
	1565	2019-01-22 09:09:13.13	-749	1623	-1011	-18	-31	-9	-39	-46	7	42
	1566	2019-01-22 09:09:13.14	-760	1624	-1009	-15	-36	-5	17	11	6	-14
	1567	2019-01-22 09:09:13.15	-762	1629	-1009	-19	-30	-10	-6	-20	14	13
	1568	2019-01-22 09:09:13.16	-758	1631	-1007	-23	-23	-10	3	-16	19	6
	1569	2019-01-22 09:09:13.17	-749	1634	-1008	-20	-15	-12	-71	-74	3	72
	1570	2019-01-22 09:09:13.18	-749	1638	-1009	-8	-11	-16	-78	-65	-13	71
	1571	2019-01-22 09:09:13.19	-760	1627	-1006	-6	-4	-18	-113	-96	-17	104
	1572	2019-01-22 09:09:13.20	-763	1625	-1021	-6	2	-20	-105	-88	-17	96
	1573	2019-01-22 09:09:13.21	-760	1639	-1020	-3	-2	-18	-128	-141	13	134
	1574	2019-01-22 09:09:13.22	-770	1644	-1023	0	-10	-12	-119	-133	14	126
	1575	2019-01-22 09:09:13.23	-761	1663	-1023	-3	-15	-10	-62	-127	65	94
	1576	2019-01-22 09:09:13.24	-756	1667	-1013	-8	-7	-13	-53	-105	52	79
	1577	2019-01-22 09:09:13.25	-757	1670	-1004	-9	3	-18	-21	-82	61	51
	1578	2019-01-22 09:09:13.26	-760	1652	-1007	-3	10	-21	-24	-83	59	53
	1579	2019-01-22 09:09:13.27	-761	1650	-1022	-1	14	-25	4	-53	57	24
	1580	2019-01-22 09:09:13.28	-740	1624	-1013	2	15	-23	-42	-71	29	56
	1581	2019-01-22 09:09:13.29	-737	1627	-1002	23	20	-18	-62	-86	24	74
	1582	2019-01-22 09:09:13.30	-735	1624	-995	38	29	-17	-136	-148	12	142
	1583	2019-01-22 09:09:13.31	-725	1624	-1007	50	38	-13	-77	-144	67	110
	1584	2019-01-22 09:09:13.32	-738	1626	-1017	60	40	-13	-121	-173	52	147
	1585	2019-01-22 09:09:13.33	-743	1622	-1006	67	40	-12	-74	-88	14	81
	1586	2019-01-22 09:09:13.34	-754	1622	-1051	74	34	-6	-99	-93	-6	96
	1587	2019-01-22 09:09:13.35	-748	1624	-1061	49	-5	6	-24	6	-30	9
	1588	2019-01-22 09:09:13.36	-723	1625	-1013	33	-12	11	-87	-72	-15	79
	1589	2019-01-22 09:09:13.37	-727	1627	-1022	27	5	7	-31	-4	-27	17
	1590	2019-01-22 09:09:13.38	-728	1636	-1023	22	18	-3	-117	-85	-32	101
	1591	2019-01-22 09:09:13.39	-736	1635	-1010	16	14	-5	-75	-63	-12	69
	1592	2019-01-22 09:09:13.40	-735	1631	-1023	8	10	-8	-161	-152	-9	156
	1593	2019-01-22 09:09:13.41	-726	1638	-1031	-3	7	-11	-30	-29	-1	29
	1594	2019-01-22 09:09:13.42	-739	1627	-1023	-5	10	-19	-73	-86	13	79
	1595	2019-01-22 09:09:13.43	-736	1620	-1033	2	4	-22	42	8	34	-25
	1596	2019-01-22 09:09:13.44	-741	1626	-1030	9	-3	-25	-55	-116	61	85
	1597	2019-01-22 09:09:13.45	-729	1633	-1033	15	-10	-24	40	-38	78	-1
	1598	2019-01-22 09:09:13.46	-741	1627	-1030	13	-10	-27	-75	-136	61	105
	1599	2019-01-22 09:09:13.47	-737	1627	-1020	10	-8	-27	56	-53	109	-1
	1600	2019-01-22 09:09:13.48	-744	1626	-1020	8	-2	-31	-66	-166	100	116
	1601	2019-01-22 09:09:13.49	-751	1628	-1033	6	-4	-34	82	-40	122	-21
	1602	2019-01-22 09:09:13.50	-749	1617	-1024	2	-5	-28	-47	-140	93	93
	1603	2019-01-22 09:09:13.51	-762	1607	-1040	5	-6	-25	108	-2	110	-53
	1604	2019-01-22 09:09:13.52	-754	1605	-1044	6	-8	-14	-33	-154	121	93
	1605	2019-01-22 09:09:13.53	-749	1608	-1046	8	-17	-5	112	-60	172	-26
	1606	2019-01-22 09:09:13.54	-751	1600	-1037	10	-22	6	-22	-207	185	114
	1607	2019-01-22 09:09:13.55	-737	1613	-1020	18	-17	11	163	-70	233	-46
	1608	2019-01-22 09:09:13.56	-740	1624	-1011	22	-9	11	-22	-212	190	117
	1609	2019-01-22 09:09:13.57	-743	1629	-1022	21	1	11	99	-104	203	2
	1610	2019-01-22 09:09:13.58	-738	1622	-1034	13	0	8	-79	-268	189	173
	1611	2019-01-22 09:09:13.59	-752	1623	-1038	7	1	2	66	-82	148	8
	1612	2019-01-22 09:09:13.60	-741	1625	-1037	1	0	1	-105	-212	107	158
	1613	2019-01-22 09:09:13.61	-742	1614	-1048	-7	-4	-1	84	-34	118	-25
	1614	2019-01-22 09:09:13.62	-748	1608	-1034	-12	-15	4	-73	-192	119	132
	1615	2019-01-22 09:09:13.63	-750	1617	-1025	-10	-27	7	168	-12	180	-78
	1616	2019-01-22 09:09:13.64	-754	1622	-1021	-4	-29	4	-21	-173	152	97
	1617	2019-01-22 09:09:13.65	-743	1629	-1027	-8	-23	1	125	-29	154	-48
	1618	2019-01-22 09:09:13.66	-756	1634	-1021	-10	-19	-1	-98	-237	139	167
	1619	2019-01-22 09:09:13.67	-751	1637	-1029	-17	-15	-3	120	-41	161	-39
	1620	2019-01-22 09:09:13.68	-752	1636	-1025	-29	-15	-2	-66	-217	151	141
	1621	2019-01-22 09:09:13.69	-746	1641	-1023	-39	-10	-3	175	-47	222	-64
	1622	2019-01-22 09:09:13.70	-752	1637	-1017	-39	-2	-9	-63	-236	173	149
	1623	2019-01-22 09:09:13.71	-755	1640	-1032	-32	3	-16	125	-41	166	-42
	1624	2019-01-22 09:09:13.72	-755	1632	-1029	-30	-6	-10	-87	-253	166	170
	1625	2019-01-22 09:09:13.73	-752	1644	-1031	-24	-17	-5	155	-36	191	-59
	1626	2019-01-22 09:09:13.74	-742	1642	-1006	-19	-15	-3	-63	-212	149	137
	1627	2019-01-22 09:09:13.75	-729	1652	-1010	-10	0	-9	168	11	157	-89
	1628	2019-01-22 09:09:13.76	-741	1656	-1022	-6	16	-18	-88	-243	155	165
	1629	2019-01-22 09:09:13.77	-738	1645	-1020	-6	16	-21	128	-64	192	-32
	1630	2019-01-22 09:09:13.78	-743	1625	-1038	-5	13	-23	-88	-258	170	173
	1631	2019-01-22 09:09:13.79	-742	1624	-1060	2	-1	-19	171	30	141	-100
	1632	2019-01-22 09:09:13.80	-743	1625	-1052	5	-14	-10	-75	-180	105	127
	1633	2019-01-22 09:09:13.81	-741	1618	-1048	7	-23	-7	150	25	125	-87
	1634	2019-01-22 09:09:13.82	-728	1626	-1014	8	-28	0	-102	-223	121	162
	1635	2019-01-22 09:09:13.83	-726	1634	-1017	11	-15	0	143	3	140	-73
	1636	2019-01-22 09:09:13.84	-739	1629	-1019	10	-5	-6	-106	-247	141	176
	1637	2019-01-22 09:09:13.85	-730	1629	-1019	11	1	-10	136	-29	165	-53
	1638	2019-01-22 09:09:13.86	-749	1633	-1036	6	-5	-11	-122	-268	146	195
	1639	2019-01-22 09:09:13.87	-750	1624	-1035	-4	-9	-7	140	16	124	-78
	1640	2019-01-22 09:09:13.88	-748	1609	-1030	-6	-13	-3	-92	-203	111	147
	1641	2019-01-22 09:09:13.89	-739	1620	-1030	0	-16	0	187	59	128	-123
	1642	2019-01-22 09:09:13.90	-745	1624	-1014	6	-22	4	-97	-205	108	151
	1643	2019-01-22 09:09:13.91	-737	1641	-1022	7	-19	0	142	33	109	-87
	1644	2019-01-22 09:09:13.92	-742	1637	-1022	1	-20	-5	-155	-266	111	210
	1645	2019-01-22 09:09:13.93	-743	1640	-1023	-6	-23	-11	89	-23	112	-33
	1646	2019-01-22 09:09:13.94	-741	1645	-1025	-10	-24	-17	-146	-256	110	201
	1647	2019-01-22 09:09:13.95	-747	1643	-1011	-16	-19	-22	146	24	122	-85
	1648	2019-01-22 09:09:13.96	-745	1633	-1020	-19	-13	-27	-120	-236	116	178
	1649	2019-01-22 09:09:13.97	-750	1619	-1012	-15	-13	-25	147	26	121	-86
	1650	2019-01-22 09:09:13.98	-759	1621	-1040	-3	-17	-18	-143	-234	91	188
	1651	2019-01-22 09:09:13.99	-763	1626	-1025	0	-19	-11	135	33	102	-84
	1652	2019-01-22 09:09:14.00	-760	1616	-1030	3	-17	-4	-133	-234	101	183
	1653	2019-01-22 09:09:14.01	-757	1620	-1019	10	-19	3	144	38	106	-91
	1654	2019-01-22 09:09:14.02	-752	1620	-1016	13	-14	8	-123	-252	129	187
	1655	2019-01-22 09:09:14.03	-748	1632	-1012	9	-9	10	151	-2	153	-74
	1656	2019-01-22 09:09:14.04	-740	1628	-1021	3	-5	11	-153	-288	135	220
	1657	2019-01-22 09:09:14.05	-754	1638	-1025	0	-3	8	98	-22	120	-38
	1658	2019-01-22 09:09:14.06	-749	1637	-1029	-4	-7	6	-166	-275	109	220
	1659	2019-01-22 09:09:14.07	-737	1637	-1027	-9	-14	5	122	31	91	-76
	1660	2019-01-22 09:09:14.08	-740	1635	-1013	-6	-17	2	-147	-226	79	186
	1661	2019-01-22 09:09:14.09	-735	1652	-1018	0	-11	-6	160	47	113	-103
	1662	2019-01-22 09:09:14.10	-734	1649	-1022	8	-7	-17	-103	-244	141	173
	1663	2019-01-22 09:09:14.11	-741	1650	-1029	8	-5	-30	161	38	123	-99
	1664	2019-01-22 09:09:14.12	-754	1646	-1037	7	-9	-36	-164	-231	67	197
	1665	2019-01-22 09:09:14.13	-748	1640	-1036	1	-13	-40	85	53	32	-69
	1666	2019-01-22 09:09:14.14	-752	1624	-1037	-2	-19	-37	-166	-226	60	196
	1667	2019-01-22 09:09:14.15	-768	1611	-1038	-1	-30	-30	145	71	74	-108
	1668	2019-01-22 09:09:14.16	-744	1616	-1028	1	-36	-19	-106	-185	79	145
	1669	2019-01-22 09:09:14.17	-746	1615	-1024	2	-29	-9	179	119	60	-149
	1670	2019-01-22 09:09:14.18	-747	1627	-1013	4	-19	-11	-114	-175	61	144
	1671	2019-01-22 09:09:14.19	-753	1621	-1016	9	-10	-13	117	65	52	-91
	1672	2019-01-22 09:09:14.20	-753	1624	-1015	9	-10	-14	-208	-250	42	229
	1673	2019-01-22 09:09:14.21	-754	1625	-1030	9	-9	-15	46	14	32	-30
	1674	2019-01-22 09:09:14.22	-751	1619	-1031	4	-8	-15	-207	-256	49	231
	1675	2019-01-22 09:09:14.23	-749	1619	-1027	4	-13	-11	88	40	48	-64
	1676	2019-01-22 09:09:14.24	-756	1609	-1020	10	-22	-3	-167	-235	68	201
	1677	2019-01-22 09:09:14.25	-753	1615	-1003	17	-26	4	112	33	79	-72
	1678	2019-01-22 09:09:14.26	-752	1617	-1028	17	-27	5	-152	-236	84	194
	1679	2019-01-22 09:09:14.27	-760	1627	-1022	9	-27	5	109	43	66	-76
	1680	2019-01-22 09:09:14.28	-750	1633	-1035	3	-26	2	-196	-242	46	219
	1681	2019-01-22 09:09:14.29	-751	1640	-1016	2	-17	-1	46	15	31	-30
	1682	2019-01-22 09:09:14.30	-752	1633	-1022	-1	3	-11	-215	-254	39	234
	1683	2019-01-22 09:09:14.31	-760	1628	-1022	-3	17	-21	42	7	35	-24
	1684	2019-01-22 09:09:14.32	-757	1632	-1024	2	17	-21	-219	-258	39	238
	1685	2019-01-22 09:09:14.33	-767	1635	-1015	8	3	-20	62	18	44	-40
	1686	2019-01-22 09:09:14.34	-751	1646	-1028	6	8	-19	-152	-229	77	190
	1687	2019-01-22 09:09:14.35	-754	1638	-1036	4	12	-21	117	44	73	-80
	1688	2019-01-22 09:09:14.36	-746	1641	-1029	9	10	-20	-158	-218	60	188
	1689	2019-01-22 09:09:14.37	-741	1641	-1027	13	12	-20	79	38	41	-58
	1690	2019-01-22 09:09:14.38	-751	1640	-1032	9	13	-23	-173	-226	53	199
	1691	2019-01-22 09:09:14.39	-753	1635	-1037	7	12	-26	83	17	66	-50
	1692	2019-01-22 09:09:14.40	-750	1630	-1027	14	6	-30	-142	-235	93	188
	1693	2019-01-22 09:09:14.41	-753	1641	-1032	20	3	-31	110	28	82	-69
	1694	2019-01-22 09:09:14.42	-747	1636	-1038	20	0	-33	-154	-222	68	188
	1695	2019-01-22 09:09:14.43	-763	1634	-1033	25	-11	-33	78	18	60	-48
	1696	2019-01-22 09:09:14.44	-752	1633	-1024	34	-14	-31	-133	-200	67	166
	1697	2019-01-22 09:09:14.45	-750	1622	-1040	38	-13	-29	119	57	62	-88
	1698	2019-01-22 09:09:14.46	-760	1613	-1023	42	-9	-31	-122	-186	64	154
	1699	2019-01-22 09:09:14.47	-758	1602	-1047	52	-2	-26	107	47	60	-77
	1700	2019-01-22 09:09:14.48	-746	1607	-1041	58	-2	-22	-121	-180	59	150
	1701	2019-01-22 09:09:14.49	-759	1607	-1043	54	2	-16	105	58	47	-81
	1702	2019-01-22 09:09:14.50	-756	1615	-1053	50	1	-12	-102	-184	82	143
	1703	2019-01-22 09:09:14.51	-752	1600	-1050	47	-5	-7	123	39	84	-81
	1704	2019-01-22 09:09:14.52	-750	1602	-1042	50	-9	-2	-96	-165	69	130
	1705	2019-01-22 09:09:14.53	-753	1597	-1041	48	-13	3	120	61	59	-90
	1706	2019-01-22 09:09:14.54	-745	1595	-1042	47	-15	6	-108	-167	59	137
	1707	2019-01-22 09:09:14.55	-754	1603	-1039	49	-21	8	87	28	59	-57
	1708	2019-01-22 09:09:14.56	-735	1614	-1031	45	-22	8	-114	-188	74	151
	1709	2019-01-22 09:09:14.57	-754	1608	-1037	39	-21	5	87	31	56	-59
	1710	2019-01-22 09:09:14.58	-765	1610	-1054	30	-20	2	-135	-179	44	157
	1711	2019-01-22 09:09:14.59	-763	1613	-1049	30	-23	1	45	10	35	-27
	1712	2019-01-22 09:09:14.60	-757	1623	-1045	30	-26	-3	-140	-220	80	180
	1713	2019-01-22 09:09:14.61	-755	1621	-1031	23	-20	-3	55	-35	90	-10
	1714	2019-01-22 09:09:14.62	-763	1616	-1040	17	-13	-6	-123	-200	77	161
	1715	2019-01-22 09:09:14.63	-757	1613	-1041	24	-15	-9	61	4	57	-32
	1716	2019-01-22 09:09:14.64	-748	1614	-1039	32	-10	-11	-105	-161	56	133
	1717	2019-01-22 09:09:14.65	-742	1614	-1045	29	-3	-15	51	4	47	-27
	1718	2019-01-22 09:09:14.66	-751	1607	-1055	25	0	-21	-104	-170	66	137
	1719	2019-01-22 09:09:14.67	-742	1596	-1054	26	1	-25	60	7	53	-33
	1720	2019-01-22 09:09:14.68	-753	1599	-1048	25	-2	-24	-103	-167	64	135
	1721	2019-01-22 09:09:14.69	-749	1599	-1053	26	-8	-24	32	-19	51	-6
	1722	2019-01-22 09:09:14.70	-753	1600	-1050	22	-11	-22	-123	-170	47	146
	1723	2019-01-22 09:09:14.71	-748	1603	-1043	21	-12	-21	28	-10	38	-9
	1724	2019-01-22 09:09:14.72	-755	1594	-1036	22	-8	-21	-104	-155	51	129
	1725	2019-01-22 09:09:14.73	-763	1593	-1051	25	-4	-18	40	4	36	-22
	1726	2019-01-22 09:09:14.74	-764	1584	-1048	26	-12	-13	-77	-126	49	101
	1727	2019-01-22 09:09:14.75	-771	1593	-1055	31	-8	-8	37	4	33	-20
	1728	2019-01-22 09:09:14.76	-767	1591	-1044	29	-2	-3	-96	-155	59	125
	1729	2019-01-22 09:09:14.77	-772	1597	-1038	27	4	3	20	-32	52	6
	1730	2019-01-22 09:09:14.78	-768	1604	-1045	24	15	2	-108	-140	32	124
	1731	2019-01-22 09:09:14.79	-771	1606	-1052	17	23	1	-4	-32	28	18
	1732	2019-01-22 09:09:14.80	-755	1614	-1053	6	24	0	-108	-169	61	138
	1733	2019-01-22 09:09:14.81	-772	1616	-1046	1	26	-7	0	-48	48	24
	1734	2019-01-22 09:09:14.82	-760	1602	-1057	-1	33	-13	-82	-116	34	99
	1735	2019-01-22 09:09:14.83	-759	1600	-1062	7	30	-19	27	0	27	-13
	1736	2019-01-22 09:09:14.84	-756	1608	-1048	16	21	-22	-71	-92	21	81
	1737	2019-01-22 09:09:14.85	-764	1617	-1044	15	20	-30	0	-15	15	7
	1738	2019-01-22 09:09:14.86	-766	1614	-1049	6	22	-39	-89	-138	49	113
	1739	2019-01-22 09:09:14.87	-771	1614	-1046	0	24	-45	-24	-67	43	45
	1740	2019-01-22 09:09:14.88	-769	1606	-1045	-3	26	-51	-81	-134	53	107
	1741	2019-01-22 09:09:14.89	-774	1609	-1057	-9	25	-53	4	-31	35	13
	1742	2019-01-22 09:09:14.90	-772	1597	-1054	-16	26	-52	-44	-79	35	61
	1743	2019-01-22 09:09:14.91	-767	1588	-1049	-14	28	-47	10	-14	24	2
	1744	2019-01-22 09:09:14.92	-772	1581	-1053	-6	33	-40	-58	-80	22	69
	1745	2019-01-22 09:09:14.93	-755	1589	-1047	-8	33	-34	-39	-52	13	45
	1746	2019-01-22 09:09:14.94	-761	1582	-1051	-11	39	-29	-90	-123	33	106
	1747	2019-01-22 09:09:14.95	-757	1591	-1059	-14	39	-19	-55	-76	21	65
	1748	2019-01-22 09:09:14.96	-749	1590	-1049	-20	43	-15	-61	-87	26	74
	1749	2019-01-22 09:09:14.97	-752	1588	-1059	-20	47	-13	-13	-40	27	26
	1750	2019-01-22 09:09:14.98	-759	1589	-1060	-19	44	-11	-39	-71	32	55
	1751	2019-01-22 09:09:14.99	-761	1593	-1068	-15	35	-7	-41	-59	18	50
	1752	2019-01-22 09:09:15.00	-750	1592	-1070	-13	26	-2	-49	-88	39	68
	1753	2019-01-22 09:09:15.01	-757	1594	-1057	-14	18	4	-24	-60	36	42
	1754	2019-01-22 09:09:15.02	-752	1597	-1055	-15	12	5	-2	-35	33	18
	1755	2019-01-22 09:09:15.03	-757	1587	-1054	-17	10	8	-8	-29	21	18
	1756	2019-01-22 09:09:15.04	-762	1594	-1056	-22	6	9	-17	-32	15	24
	1757	2019-01-22 09:09:15.05	-761	1595	-1048	-22	6	11	-38	-44	6	41
	1758	2019-01-22 09:09:15.06	-762	1602	-1051	-22	8	14	-33	-48	15	40
	1759	2019-01-22 09:09:15.07	-754	1616	-1053	-25	8	12	-62	-64	2	63
	1760	2019-01-22 09:09:15.08	-752	1625	-1059	-30	9	10	-37	-64	27	50
	1761	2019-01-22 09:09:15.09	-749	1631	-1039	-29	20	10	-66	-88	22	77
	1762	2019-01-22 09:09:15.10	-757	1631	-1051	-30	31	3	-32	-54	22	43
	1763	2019-01-22 09:09:15.11	-748	1617	-1053	-27	32	-1	-91	-93	2	92
	1764	2019-01-22 09:09:15.12	-756	1617	-1066	-25	27	0	-46	-35	-11	40
	1765	2019-01-22 09:09:15.13	-750	1623	-1061	-19	24	-5	-77	-61	-16	69
	1766	2019-01-22 09:09:15.14	-734	1618	-1066	-18	21	-4	-22	-11	-11	16
	1767	2019-01-22 09:09:15.15	-740	1621	-1070	-16	17	-7	-81	-77	-4	79
	1768	2019-01-22 09:09:15.16	-740	1614	-1049	-10	15	-9	-5	-41	36	23
	1769	2019-01-22 09:09:15.17	-729	1624	-1044	-3	16	-16	-79	-111	32	95
	1770	2019-01-22 09:09:15.18	-730	1625	-1041	-4	22	-20	-30	-53	23	41
	1771	2019-01-22 09:09:15.19	-729	1617	-1062	-11	23	-24	-113	-121	8	117
	1772	2019-01-22 09:09:15.20	-744	1615	-1074	-10	15	-21	-21	-26	5	23
	1773	2019-01-22 09:09:15.21	-734	1604	-1046	-2	8	-18	-104	-111	7	107
	1774	2019-01-22 09:09:15.22	-742	1599	-1056	8	9	-15	-12	-29	17	20
	1775	2019-01-22 09:09:15.23	-746	1603	-1071	11	3	-12	-100	-117	17	108
	1776	2019-01-22 09:09:15.24	-750	1608	-1062	12	-2	-10	4	-14	18	5
	1777	2019-01-22 09:09:15.25	-743	1611	-1063	7	-1	-8	-93	-121	28	107
	1778	2019-01-22 09:09:15.26	-737	1617	-1055	-3	3	-9	18	-21	39	1
	1779	2019-01-22 09:09:15.27	-755	1614	-1067	-10	10	-10	-105	-124	19	114
	1780	2019-01-22 09:09:15.28	-752	1606	-1064	-13	7	-8	2	-9	11	3
	1781	2019-01-22 09:09:15.29	-750	1607	-1061	-14	-1	-1	-125	-128	3	126
	1782	2019-01-22 09:09:15.30	-742	1617	-1060	-15	-7	0	-3	-2	-1	2
	1783	2019-01-22 09:09:15.31	-745	1615	-1051	-14	-9	4	-122	-134	12	128
	1784	2019-01-22 09:09:15.32	-742	1619	-1045	-12	-6	1	23	4	19	-13
	1785	2019-01-22 09:09:15.33	-736	1609	-1050	-10	-3	-2	-104	-129	25	116
	1786	2019-01-22 09:09:15.34	-740	1613	-1048	-6	-1	-8	43	6	37	-24
	1787	2019-01-22 09:09:15.35	-734	1614	-1050	-5	1	-9	-111	-139	28	125
	1788	2019-01-22 09:09:15.36	-740	1615	-1060	-3	-4	-13	26	10	16	-18
	1789	2019-01-22 09:09:15.37	-746	1610	-1058	-3	-8	-12	-123	-148	25	135
	1790	2019-01-22 09:09:15.38	-731	1606	-1053	2	-9	-13	49	33	16	-41
	1791	2019-01-22 09:09:15.39	-736	1608	-1055	4	-11	-10	-112	-119	7	115
	1792	2019-01-22 09:09:15.40	-745	1603	-1047	5	-15	-9	49	44	5	-46
	1793	2019-01-22 09:09:15.41	-744	1609	-1071	4	-18	-6	-115	-123	8	119
	1794	2019-01-22 09:09:15.42	-740	1603	-1071	-2	-24	-2	66	61	5	-63
	1795	2019-01-22 09:09:15.43	-748	1602	-1057	-6	-25	0	-125	-126	1	125
	1796	2019-01-22 09:09:15.44	-740	1602	-1061	-7	-23	0	34	48	-14	-41
	1797	2019-01-22 09:09:15.45	-730	1604	-1056	-10	-18	-2	-166	-145	-21	155
	1798	2019-01-22 09:09:15.46	-741	1608	-1046	-12	-14	-3	12	37	-25	-24
	1799	2019-01-22 09:09:15.47	-731	1609	-1055	-12	-17	-5	-176	-172	-4	174
	1800	2019-01-22 09:09:15.48	-738	1601	-1063	-11	-24	-5	33	19	14	-26
	1801	2019-01-22 09:09:15.49	-752	1595	-1049	-11	-32	-4	-153	-161	8	157
	1802	2019-01-22 09:09:15.50	-742	1618	-1063	-12	-31	0	46	52	-6	-49
	1803	2019-01-22 09:09:15.51	-741	1610	-1056	-14	-32	0	-163	-162	-1	162
	1804	2019-01-22 09:09:15.52	-746	1616	-1046	-15	-31	-3	45	48	-3	-46
	1805	2019-01-22 09:09:15.53	-742	1611	-1058	-15	-25	-5	-162	-152	-10	157
	1806	2019-01-22 09:09:15.54	-739	1618	-1058	-16	-26	-8	64	92	-28	-78
	1807	2019-01-22 09:09:15.55	-750	1615	-1055	-17	-25	-11	-170	-140	-30	155
	1808	2019-01-22 09:09:15.56	-749	1610	-1060	-14	-27	-14	30	59	-29	-44
	1809	2019-01-22 09:09:15.57	-751	1616	-1059	-21	-32	-17	-202	-176	-26	189
	1810	2019-01-22 09:09:15.58	-748	1614	-1053	-22	-32	-16	20	61	-41	-40
	1811	2019-01-22 09:09:15.59	-745	1611	-1047	-23	-31	-17	-198	-156	-42	177
	1812	2019-01-22 09:09:15.60	-753	1609	-1051	-22	-26	-18	51	107	-56	-79
	1813	2019-01-22 09:09:15.61	-756	1595	-1054	-16	-25	-12	-169	-124	-45	146
	1814	2019-01-22 09:09:15.62	-753	1599	-1051	-10	-31	-7	66	112	-46	-89
	1815	2019-01-22 09:09:15.63	-755	1598	-1048	-6	-35	-2	-196	-148	-48	172
	1816	2019-01-22 09:09:15.64	-744	1599	-1045	-5	-36	1	30	88	-58	-59
	1817	2019-01-22 09:09:15.65	-751	1605	-1038	-6	-33	4	-216	-165	-51	190
	1818	2019-01-22 09:09:15.66	-753	1620	-1030	-8	-32	5	24	94	-70	-59
	1819	2019-01-22 09:09:15.67	-750	1633	-1040	-13	-30	0	-210	-158	-52	184
	1820	2019-01-22 09:09:15.68	-749	1633	-1042	-27	-23	-4	51	124	-73	-87
	1821	2019-01-22 09:09:15.69	-764	1620	-1050	-31	-24	-9	-201	-125	-76	163
	1822	2019-01-22 09:09:15.70	-763	1606	-1041	-22	-30	-8	48	137	-89	-92
	1823	2019-01-22 09:09:15.71	-770	1606	-1057	-13	-33	-8	-206	-142	-64	174
	1824	2019-01-22 09:09:15.72	-762	1610	-1030	-14	-39	-6	40	101	-61	-70
	1825	2019-01-22 09:09:15.73	-758	1609	-1029	-14	-34	-3	-227	-188	-39	207
	1826	2019-01-22 09:09:15.74	-759	1618	-1037	-13	-23	-2	6	76	-70	-41
	1827	2019-01-22 09:09:15.75	-748	1617	-1040	-14	-14	-6	-279	-192	-87	235
	1828	2019-01-22 09:09:15.76	-772	1627	-1040	-19	-5	-8	-33	75	-108	-21
	1829	2019-01-22 09:09:15.77	-761	1629	-1039	-24	-9	-7	-281	-190	-91	235
	1830	2019-01-22 09:09:15.78	-766	1627	-1043	-26	-12	-5	7	120	-113	-63
	1831	2019-01-22 09:09:15.79	-767	1633	-1051	-22	-14	-7	-232	-150	-82	191
	1832	2019-01-22 09:09:15.80	-759	1631	-1034	-18	-14	-8	69	127	-58	-98
	1833	2019-01-22 09:09:15.81	-760	1631	-1038	-11	-10	-15	-195	-156	-39	175
	1834	2019-01-22 09:09:15.82	-750	1636	-1033	-8	-12	-17	67	137	-70	-102
	1835	2019-01-22 09:09:15.83	-759	1634	-1032	-4	-9	-21	-206	-146	-60	176
	1836	2019-01-22 09:09:15.84	-761	1620	-1033	-6	-5	-26	63	132	-69	-97
	1837	2019-01-22 09:09:15.85	-761	1608	-1033	-4	-4	-30	-220	-168	-52	194
	1838	2019-01-22 09:09:15.86	-755	1608	-1028	6	-3	-29	28	106	-78	-67
	1839	2019-01-22 09:09:15.87	-755	1605	-1035	10	-2	-30	-244	-168	-76	206
	1840	2019-01-22 09:09:15.88	-762	1604	-1036	6	-1	-30	34	124	-90	-79
	1841	2019-01-22 09:09:15.89	-756	1601	-1040	8	-4	-27	-236	-167	-69	201
	1842	2019-01-22 09:09:15.90	-765	1605	-1053	6	-7	-23	31	119	-88	-75
	1843	2019-01-22 09:09:15.91	-760	1595	-1053	0	-14	-14	-237	-152	-85	194
	1844	2019-01-22 09:09:15.92	-767	1592	-1047	2	-18	-8	51	136	-85	-93
	1845	2019-01-22 09:09:15.93	-755	1602	-1034	8	-18	-2	-210	-151	-59	180
	1846	2019-01-22 09:09:15.94	-756	1602	-1037	8	-9	1	76	141	-65	-108
	1847	2019-01-22 09:09:15.95	-748	1598	-1038	6	-3	3	-217	-165	-52	191
	1848	2019-01-22 09:09:15.96	-753	1595	-1043	5	-9	5	32	94	-62	-63
	1849	2019-01-22 09:09:15.97	-752	1605	-1031	-4	-4	8	-233	-185	-48	209
	1850	2019-01-22 09:09:15.98	-753	1604	-1043	-9	3	4	59	119	-60	-89
	1851	2019-01-22 09:09:15.99	-762	1610	-1046	-4	1	-1	-204	-144	-60	174
	1852	2019-01-22 09:09:16.00	-767	1620	-1047	-4	-1	-7	80	144	-64	-112
	1853	2019-01-22 09:09:16.01	-757	1626	-1051	-11	-2	-11	-199	-174	-25	186
	1854	2019-01-22 09:09:16.02	-757	1618	-1057	-19	-2	-16	64	95	-31	-79
	1855	2019-01-22 09:09:16.03	-754	1613	-1047	-23	-6	-19	-205	-169	-36	187
	1856	2019-01-22 09:09:16.04	-759	1611	-1049	-25	-9	-20	71	131	-60	-101
	1857	2019-01-22 09:09:16.05	-765	1615	-1033	-28	-8	-19	-217	-161	-56	189
	1858	2019-01-22 09:09:16.06	-759	1615	-1038	-29	-4	-17	32	101	-69	-66
	1859	2019-01-22 09:09:16.07	-766	1618	-1039	-31	1	-14	-243	-187	-56	215
	1860	2019-01-22 09:09:16.08	-760	1621	-1036	-32	2	-8	17	78	-61	-47
	1861	2019-01-22 09:09:16.09	-770	1624	-1039	-30	2	-7	-225	-178	-47	201
	1862	2019-01-22 09:09:16.10	-762	1629	-1043	-27	6	-7	56	116	-60	-86
	1863	2019-01-22 09:09:16.11	-763	1629	-1049	-23	4	-9	-228	-172	-56	200
	1864	2019-01-22 09:09:16.12	-759	1626	-1042	-12	1	-8	13	88	-75	-50
	1865	2019-01-22 09:09:16.13	-750	1623	-1038	-6	6	-13	-230	-168	-62	199
	1866	2019-01-22 09:09:16.14	-745	1629	-1032	-2	9	-17	32	101	-69	-66
	1867	2019-01-22 09:09:16.15	-760	1617	-1035	-1	11	-23	-223	-169	-54	196
	1868	2019-01-22 09:09:16.16	-762	1615	-1059	-2	7	-24	37	98	-61	-67
	1869	2019-01-22 09:09:16.17	-748	1596	-1035	-3	1	-22	-195	-160	-35	177
	1870	2019-01-22 09:09:16.18	-760	1589	-1042	2	-2	-17	45	91	-46	-68
	1871	2019-01-22 09:09:16.19	-767	1597	-1049	2	-11	-9	-193	-159	-34	176
	1872	2019-01-22 09:09:16.20	-755	1604	-1029	0	-16	-3	47	87	-40	-67
	1873	2019-01-22 09:09:16.21	-753	1608	-1030	-5	-10	-2	-189	-166	-23	177
	1874	2019-01-22 09:09:16.22	-758	1621	-1034	-11	-1	-4	54	78	-24	-66
	1875	2019-01-22 09:09:16.23	-759	1625	-1037	-14	7	-7	-174	-170	-4	172
	1876	2019-01-22 09:09:16.24	-752	1630	-1040	-21	13	-15	51	58	-7	-54
	1877	2019-01-22 09:09:16.25	-753	1631	-1051	-30	9	-19	-203	-229	26	216
	1878	2019-01-22 09:09:16.26	-741	1643	-1055	-39	4	-25	25	-21	46	-2
	1879	2019-01-22 09:09:16.27	-738	1638	-1047	-43	4	-31	-188	-251	63	219
	1880	2019-01-22 09:09:16.28	-740	1620	-1043	-48	5	-32	48	2	46	-25
	1881	2019-01-22 09:09:16.29	-748	1605	-1039	-42	-2	-32	-176	-224	48	200
	1882	2019-01-22 09:09:16.30	-756	1605	-1020	-27	-15	-23	44	2	42	-23
	1883	2019-01-22 09:09:16.31	-752	1599	-1012	-10	-19	-15	-140	-199	59	169
	1884	2019-01-22 09:09:16.32	-752	1607	-1017	-2	-21	-10	87	41	46	-64
	1885	2019-01-22 09:09:16.33	-761	1606	-1029	5	-20	-2	-140	-192	52	166
	1886	2019-01-22 09:09:16.34	-762	1613	-1030	13	-23	7	39	1	38	-20
	1887	2019-01-22 09:09:16.35	-751	1625	-1031	11	-21	13	-186	-225	39	205
	1888	2019-01-22 09:09:16.36	-760	1636	-1027	0	-15	15	6	-17	23	5
	1889	2019-01-22 09:09:16.37	-763	1621	-1020	-9	-10	14	-157	-204	47	180
	1890	2019-01-22 09:09:16.38	-758	1613	-1034	-7	-10	16	56	16	40	-36
	1891	2019-01-22 09:09:16.39	-773	1610	-1036	-5	-21	21	-129	-151	22	140
	1892	2019-01-22 09:09:16.40	-765	1610	-1036	-1	-24	23	53	69	-16	-61
	1893	2019-01-22 09:09:16.41	-753	1616	-1027	2	-26	25	-119	-123	4	121
	1894	2019-01-22 09:09:16.42	-746	1620	-1023	8	-21	20	60	38	22	-49
	1895	2019-01-22 09:09:16.43	-747	1631	-1027	3	-8	10	-145	-167	22	156
	1896	2019-01-22 09:09:16.44	-749	1628	-1043	-8	-2	2	-6	2	-8	2
	1897	2019-01-22 09:09:16.45	-746	1632	-1050	-17	-7	-1	-164	-138	-26	151
	1898	2019-01-22 09:09:16.46	-748	1628	-1054	-22	-14	-1	29	52	-23	-40
	1899	2019-01-22 09:09:16.47	-746	1625	-1048	-26	-16	-2	-120	-107	-13	113
	1900	2019-01-22 09:09:16.48	-759	1620	-1047	-27	-24	-4	29	46	-17	-37
	1901	2019-01-22 09:09:16.49	-761	1627	-1037	-23	-27	-7	-118	-130	12	124
	1902	2019-01-22 09:09:16.50	-761	1627	-1025	-19	-30	-9	26	15	11	-20
	1903	2019-01-22 09:09:16.51	-758	1633	-1023	-15	-28	-15	-126	-124	-2	125
	1904	2019-01-22 09:09:16.52	-758	1632	-1027	-17	-27	-23	-5	12	-17	-3
	1905	2019-01-22 09:09:16.53	-758	1631	-1033	-17	-28	-26	-149	-151	2	150
	1906	2019-01-22 09:09:16.54	-754	1631	-1037	-19	-32	-28	-31	-9	-22	20
	1907	2019-01-22 09:09:16.55	-763	1626	-1028	-20	-28	-30	-147	-108	-39	127
	1908	2019-01-22 09:09:16.56	-760	1606	-1031	-23	-27	-30	-4	32	-36	-14
	1909	2019-01-22 09:09:16.57	-762	1617	-1029	-21	-28	-27	-118	-124	6	121
	1910	2019-01-22 09:09:16.58	-762	1602	-1023	-18	-26	-20	-5	-25	20	15
	1911	2019-01-22 09:09:16.59	-764	1600	-1033	-15	-24	-11	-141	-141	0	141
	1912	2019-01-22 09:09:16.60	-769	1609	-1038	-4	-27	-2	-45	-25	-20	35
	1913	2019-01-22 09:09:16.61	-761	1599	-1028	2	-31	8	-127	-124	-3	125
	1914	2019-01-22 09:09:16.62	-771	1620	-1021	8	-34	15	-18	-20	2	19
	1915	2019-01-22 09:09:16.63	-752	1617	-1011	1	-30	17	-106	-139	33	122
	1916	2019-01-22 09:09:16.64	-757	1627	-1030	-4	-27	16	-33	-45	12	39
	1917	2019-01-22 09:09:16.65	-758	1620	-1033	-15	-27	13	-125	-122	-3	123
	1918	2019-01-22 09:09:16.66	-765	1605	-1018	-14	-34	15	-54	-29	-25	41
	1919	2019-01-22 09:09:16.67	-765	1606	-1029	-6	-42	21	-104	-78	-26	91
	1920	2019-01-22 09:09:16.68	-761	1614	-1020	-10	-49	22	-33	5	-38	14
	1921	2019-01-22 09:09:16.69	-763	1620	-1019	-12	-46	23	-110	-71	-39	90
	1922	2019-01-22 09:09:16.70	-753	1628	-1016	-8	-41	21	-54	-16	-38	35
	1923	2019-01-22 09:09:16.71	-750	1636	-1009	-9	-29	15	-101	-78	-23	89
	1924	2019-01-22 09:09:16.72	-757	1637	-1023	-11	-14	7	-55	-27	-28	41
	1925	2019-01-22 09:09:16.73	-765	1632	-1024	-23	-8	2	-123	-86	-37	104
	1926	2019-01-22 09:09:16.74	-754	1630	-1035	-30	-13	-1	-72	-37	-35	54
	1927	2019-01-22 09:09:16.75	-767	1637	-1030	-35	-16	-2	-88	-46	-42	67
	1928	2019-01-22 09:09:16.76	-765	1639	-1016	-34	-14	-4	-54	-14	-40	34
	1929	2019-01-22 09:09:16.77	-765	1640	-1014	-35	-12	-13	-82	-79	-3	80
	1930	2019-01-22 09:09:16.78	-761	1645	-1015	-37	-12	-19	-78	-73	-5	75
	1931	2019-01-22 09:09:16.79	-767	1637	-1017	-32	-15	-25	-96	-80	-16	88
	1932	2019-01-22 09:09:16.80	-765	1635	-1019	-24	-14	-30	-72	-55	-17	63
	1933	2019-01-22 09:09:16.81	-766	1626	-1014	-18	-14	-29	-61	-59	-2	60
	1934	2019-01-22 09:09:16.82	-759	1626	-1020	-11	-16	-31	-48	-40	-8	44
	1935	2019-01-22 09:09:16.83	-763	1627	-1024	-9	-17	-27	-20	-16	-4	18
	1936	2019-01-22 09:09:16.84	-776	1622	-1019	-8	-21	-22	-19	-26	7	22
	1937	2019-01-22 09:09:16.85	-774	1623	-1010	-11	-19	-18	11	17	-6	-14
	1938	2019-01-22 09:09:16.86	-764	1615	-1003	-14	-19	-15	-18	-9	-9	13
	1939	2019-01-22 09:09:16.87	-774	1611	-1015	-17	-15	-9	-6	-13	7	9
	1940	2019-01-22 09:09:16.88	-764	1606	-1008	-18	-17	-5	-48	-59	11	53
	1941	2019-01-22 09:09:16.89	-767	1606	-1020	-11	-16	4	-7	-34	27	20
	1942	2019-01-22 09:09:16.90	-764	1616	-1014	2	-18	9	-47	-76	29	61
	1943	2019-01-22 09:09:16.91	-762	1623	-1014	5	-15	9	-33	-63	30	48
	1944	2019-01-22 09:09:16.92	-764	1633	-1011	5	-10	7	-94	-114	20	104
	1945	2019-01-22 09:09:16.93	-762	1635	-1024	5	-8	5	-20	-51	31	35
	1946	2019-01-22 09:09:16.94	-765	1629	-1027	4	-12	1	-78	-100	22	89
	1947	2019-01-22 09:09:16.95	-765	1624	-1019	-4	-15	3	-41	-67	26	54
	1948	2019-01-22 09:09:16.96	-767	1630	-1019	-14	-18	1	-119	-143	24	131
	1949	2019-01-22 09:09:16.97	-763	1628	-1022	-20	-23	0	-27	-63	36	45
	1950	2019-01-22 09:09:16.98	-774	1629	-1012	-19	-23	1	-105	-132	27	118
	1951	2019-01-22 09:09:16.99	-776	1630	-1013	-20	-18	-3	-18	-49	31	33
	1952	2019-01-22 09:09:17.00	-766	1627	-1002	-18	-13	-5	-114	-146	32	130
	1953	2019-01-22 09:09:17.01	-768	1629	-999	-14	-8	-5	-17	-81	64	49
	1954	2019-01-22 09:09:17.02	-765	1637	-1001	-8	2	-8	-121	-160	39	140
	1955	2019-01-22 09:09:17.03	-763	1639	-1015	-1	9	-10	0	-7	7	3
	1956	2019-01-22 09:09:17.04	-776	1640	-1029	-1	7	-12	-85	-82	-3	83
	1957	2019-01-22 09:09:17.05	-785	1635	-1025	-4	-1	-11	45	39	6	-42
	1958	2019-01-22 09:09:17.06	-762	1641	-1025	0	-5	-9	-64	-77	13	70
	1959	2019-01-22 09:09:17.07	-762	1643	-1021	0	-1	-13	54	34	20	-44
	1960	2019-01-22 09:09:17.08	-768	1632	-1015	2	5	-16	-92	-112	20	102
	1961	2019-01-22 09:09:17.09	-769	1625	-1017	8	5	-20	20	-1	21	-9
	1962	2019-01-22 09:09:17.10	-757	1619	-996	15	4	-20	-125	-154	29	139
	1963	2019-01-22 09:09:17.11	-761	1621	-986	16	13	-19	10	-47	57	18
	1964	2019-01-22 09:09:17.12	-752	1620	-1005	13	22	-24	-117	-171	54	144
	1965	2019-01-22 09:09:17.13	-769	1624	-1021	12	23	-22	44	-8	52	-18
	1966	2019-01-22 09:09:17.14	-758	1612	-1017	18	15	-15	-94	-128	34	111
	1967	2019-01-22 09:09:17.15	-774	1620	-1024	24	11	-9	57	37	20	-47
	1968	2019-01-22 09:09:17.16	-778	1619	-1031	23	9	-1	-114	-134	20	124
	1969	2019-01-22 09:09:17.17	-762	1620	-1031	23	1	4	46	9	37	-27
	1970	2019-01-22 09:09:17.18	-770	1625	-1023	30	-2	13	-118	-158	40	138
	1971	2019-01-22 09:09:17.19	-754	1638	-1016	33	0	14	53	3	50	-28
	1972	2019-01-22 09:09:17.20	-755	1649	-1013	32	16	10	-136	-186	50	161
	1973	2019-01-22 09:09:17.21	-762	1652	-1013	30	28	2	24	-18	42	-3
	1974	2019-01-22 09:09:17.22	-759	1654	-1016	30	25	-2	-128	-160	32	144
	1975	2019-01-22 09:09:17.23	-758	1651	-1031	29	24	-8	88	55	33	-71
	1976	2019-01-22 09:09:17.24	-757	1651	-1031	30	26	-15	-124	-167	43	145
	1977	2019-01-22 09:09:17.25	-746	1653	-1030	36	28	-20	33	-30	63	-1
	1978	2019-01-22 09:09:17.26	-754	1652	-1029	47	22	-23	-178	-226	48	202
	1979	2019-01-22 09:09:17.27	-740	1660	-1035	54	14	-30	-8	-42	34	25
	1980	2019-01-22 09:09:17.28	-747	1637	-1034	64	17	-37	-172	-215	43	193
	1981	2019-01-22 09:09:17.29	-755	1642	-1042	71	6	-40	84	20	64	-52
	1982	2019-01-22 09:09:17.30	-747	1635	-1048	79	-3	-38	-151	-161	10	156
	1983	2019-01-22 09:09:17.31	-740	1626	-1054	85	-16	-34	-19	36	-55	-8
	1984	2019-01-22 09:09:17.32	-738	1636	-1051	85	-27	-27	-279	-204	-75	241
	1985	2019-01-22 09:09:17.33	-728	1632	-1036	88	-32	-18	-82	9	-91	36
	1986	2019-01-22 09:09:17.34	-729	1637	-1038	97	-30	-15	-198	-167	-31	182
	1987	2019-01-22 09:09:17.35	-733	1621	-1044	113	-33	-12	127	106	21	-116
	1988	2019-01-22 09:09:17.36	-731	1624	-1047	125	-39	-8	-83	-141	58	112
	1989	2019-01-22 09:09:17.37	-747	1622	-1057	137	-52	-5	133	8	125	-70
	1990	2019-01-22 09:09:17.38	-734	1618	-1057	147	-62	-5	-125	-241	116	183
	1991	2019-01-22 09:09:17.39	-744	1625	-1054	153	-75	-4	118	0	118	-59
	1992	2019-01-22 09:09:17.40	-745	1628	-1062	153	-86	-5	-103	-220	117	161
	1993	2019-01-22 09:09:17.41	-744	1620	-1060	151	-98	-10	141	-5	146	-68
	1994	2019-01-22 09:09:17.42	-749	1627	-1052	145	-97	-16	-104	-250	146	177
[truncated: 3,799 more rows]
