# Supplementary material for: Evaluating the stress-response of dental students to the dental school environment
Source: PeerJ. 2020 May 6;8:e8981. doi: 10.7717/peerj.8981 (PMC7210805; doi:10.7717/peerj.8981)
Supplement: Supplemental Information 1 [file peerj-08-8981-s001.zip › 9-1-V.csv]

// Data mode : Full
// Data quality : High
// Acceleration sensor's range : 16g
// Gyroscope sensor's range : 2000dps
//
//ARTIFACT	NUM	DATE	ACC_X	ACC_Y	ACC_Z	GYRO_X	GYRO_Y	GYRO_Z	EOG_L	EOG_R	EOG_H	EOG_V
	1	2019-01-22 13:12:54.84	-218	1013	-1767	-437	-17	373	-111	-141	30	126
	2	2019-01-22 13:12:54.85	-196	1066	-1772	-460	-2	349	187	34	153	-110
	3	2019-01-22 13:12:54.86	-176	1106	-1786	-475	13	308	123	12	111	-67
	4	2019-01-22 13:12:54.87	-159	1129	-1780	-472	28	258	116	34	82	-75
	5	2019-01-22 13:12:54.88	-149	1126	-1751	-453	33	212	-216	-171	-45	193
	6	2019-01-22 13:12:54.89	-140	1122	-1730	-423	44	162	-229	-167	-62	198
	7	2019-01-22 13:12:54.90	-136	1104	-1729	-395	50	114	-384	-282	-102	333
	8	2019-01-22 13:12:54.91	-156	1106	-1763	-376	41	77	-284	-230	-54	257
	9	2019-01-22 13:12:54.92	-198	1115	-1795	-374	13	45	-370	-297	-73	333
	10	2019-01-22 13:12:54.93	-206	1113	-1786	-394	-15	24	-171	-157	-14	164
	11	2019-01-22 13:12:54.94	-228	1096	-1772	-408	-37	6	-211	-174	-37	192
	12	2019-01-22 13:12:54.95	-247	1075	-1756	-410	-58	-2	-95	-102	7	98
	13	2019-01-22 13:12:54.96	-247	1071	-1748	-400	-75	-2	-277	-212	-65	244
	14	2019-01-22 13:12:54.97	-257	1081	-1726	-385	-80	-5	-188	-113	-75	150
	15	2019-01-22 13:12:54.98	-233	1117	-1690	-369	-66	-4	-286	-170	-116	228
	16	2019-01-22 13:12:54.99	-235	1166	-1677	-366	-54	-8	-105	-56	-49	80
	17	2019-01-22 13:12:55.00	-248	1198	-1676	-369	-33	-21	-174	-121	-53	147
	18	2019-01-22 13:12:55.01	-235	1199	-1666	-368	-18	-36	-76	-69	-7	72
	19	2019-01-22 13:12:55.02	-241	1186	-1672	-353	-22	-42	-282	-219	-63	250
	20	2019-01-22 13:12:55.03	-270	1176	-1682	-341	-32	-47	-257	-189	-68	223
	21	2019-01-22 13:12:55.04	-273	1163	-1680	-331	-46	-44	-413	-304	-109	358
	22	2019-01-22 13:12:55.05	-275	1158	-1670	-327	-70	-35	-294	-196	-98	245
	23	2019-01-22 13:12:55.06	-269	1187	-1660	-326	-86	-24	-355	-246	-109	300
	24	2019-01-22 13:12:55.07	-269	1202	-1645	-328	-96	-21	-211	-122	-89	166
	25	2019-01-22 13:12:55.08	-272	1201	-1617	-322	-88	-22	-395	-230	-165	312
	26	2019-01-22 13:12:55.09	-275	1190	-1628	-297	-82	-31	-496	-231	-265	363
	27	2019-01-22 13:12:55.10	-277	1153	-1623	-249	-71	-39	-822	-417	-405	619
	28	2019-01-22 13:12:55.11	-271	1135	-1602	-196	-61	-45	-963	-433	-530	698
	29	2019-01-22 13:12:55.12	-250	1135	-1580	-153	-46	-52	-1155	-553	-602	854
	30	2019-01-22 13:12:55.13	-207	1135	-1586	-133	-17	-66	-1140	-475	-665	807
	31	2019-01-22 13:12:55.14	-197	1132	-1622	-114	11	-77	-1176	-538	-638	857
	32	2019-01-22 13:12:55.15	-182	1151	-1649	-93	31	-86	-962	-417	-545	689
	33	2019-01-22 13:12:55.16	-174	1133	-1661	-89	29	-97	-914	-454	-460	684
	34	2019-01-22 13:12:55.17	-196	1118	-1649	-94	10	-101	-859	-407	-452	633
	35	2019-01-22 13:12:55.18	-248	1138	-1654	-106	-33	-93	-1001	-556	-445	778
	36	2019-01-22 13:12:55.19	-298	1226	-1730	-123	-94	-66	-934	-474	-460	704
	37	2019-01-22 13:12:55.20	-316	1322	-1738	-151	-165	-44	-923	-426	-497	674
	38	2019-01-22 13:12:55.21	-308	1334	-1651	-181	-200	-33	-716	-154	-562	435
	39	2019-01-22 13:12:55.22	-311	1319	-1578	-181	-206	-34	-676	-109	-567	392
	40	2019-01-22 13:12:55.23	-318	1295	-1510	-95	-171	-52	-613	-30	-583	321
	41	2019-01-22 13:12:55.24	-321	1287	-1516	-52	-137	-63	-779	-211	-568	495
	42	2019-01-22 13:12:55.25	-337	1302	-1545	-39	-102	-72	-724	-82	-642	403
	43	2019-01-22 13:12:55.26	-338	1320	-1561	-53	-62	-80	-670	43	-713	313
	44	2019-01-22 13:12:55.27	-334	1325	-1558	-57	-8	-89	-183	496	-679	-156
	45	2019-01-22 13:12:55.28	-385	1367	-1576	-7	52	-102	294	698	-404	-496
	46	2019-01-22 13:12:55.29	-394	1359	-1661	68	92	-124	604	804	-200	-704
	47	2019-01-22 13:12:55.30	-428	1338	-1650	137	90	-127	412	523	-111	-467
	48	2019-01-22 13:12:55.31	-445	1315	-1660	206	82	-126	383	490	-107	-436
	49	2019-01-22 13:12:55.32	-456	1296	-1705	251	57	-119	162	295	-133	-228
	50	2019-01-22 13:12:55.33	-486	1299	-1750	257	22	-110	151	326	-175	-238
	51	2019-01-22 13:12:55.34	-513	1294	-1773	237	-23	-96	36	204	-168	-120
	52	2019-01-22 13:12:55.35	-495	1243	-1739	212	-78	-80	265	386	-121	-325
	53	2019-01-22 13:12:55.36	-465	1199	-1674	208	-115	-54	335	411	-76	-373
	54	2019-01-22 13:12:55.37	-429	1155	-1591	230	-119	-27	407	537	-130	-472
	55	2019-01-22 13:12:55.38	-383	1121	-1522	280	-85	-4	107	320	-213	-213
	56	2019-01-22 13:12:55.39	-350	1105	-1486	335	-25	16	-48	226	-274	-89
	57	2019-01-22 13:12:55.40	-350	1099	-1548	368	45	39	-264	0	-264	132
	58	2019-01-22 13:12:55.41	-363	1086	-1604	390	105	65	-296	-28	-268	162
	59	2019-01-22 13:12:55.42	-375	1055	-1669	423	152	98	-461	-214	-247	337
	60	2019-01-22 13:12:55.43	-355	1042	-1679	448	180	138	-445	-196	-249	320
	61	2019-01-22 13:12:55.44	-331	1043	-1658	449	214	172	-466	-270	-196	368
	62	2019-01-22 13:12:55.45	-309	1040	-1671	424	238	208	-271	-104	-167	187
	63	2019-01-22 13:12:55.46	-302	1038	-1692	397	256	245	-216	-53	-163	134
	64	2019-01-22 13:12:55.47	-307	1027	-1713	378	264	273	-110	116	-226	-3
	65	2019-01-22 13:12:55.48	-296	1035	-1723	342	276	295	-128	84	-212	22
	66	2019-01-22 13:12:55.49	-300	1047	-1741	296	271	322	57	240	-183	-148
	67	2019-01-22 13:12:55.50	-299	1045	-1737	257	258	343	82	213	-131	-147
	68	2019-01-22 13:12:55.51	-276	1047	-1706	240	254	358	188	314	-126	-251
	69	2019-01-22 13:12:55.52	-251	1054	-1707	245	253	365	139	247	-108	-193
	70	2019-01-22 13:12:55.53	-261	1078	-1731	240	257	369	200	334	-134	-267
	71	2019-01-22 13:12:55.54	-229	1092	-1744	212	254	363	141	269	-128	-205
	72	2019-01-22 13:12:55.55	-231	1061	-1737	188	246	361	208	354	-146	-281
	73	2019-01-22 13:12:55.56	-222	1032	-1740	189	239	356	30	165	-135	-97
	74	2019-01-22 13:12:55.57	-207	1006	-1739	214	232	347	-86	73	-159	6
	75	2019-01-22 13:12:55.58	-206	1007	-1718	238	228	333	-267	-115	-152	191
	76	2019-01-22 13:12:55.59	-186	1017	-1719	225	229	323	-212	-64	-148	138
	77	2019-01-22 13:12:55.60	-179	1002	-1780	159	226	314	-194	-70	-124	132
	78	2019-01-22 13:12:55.61	-149	983	-1757	110	234	306	-94	83	-177	5
	79	2019-01-22 13:12:55.62	-146	977	-1764	119	258	288	-201	21	-222	90
	80	2019-01-22 13:12:55.63	-127	1013	-1721	132	284	267	-201	6	-207	97
	81	2019-01-22 13:12:55.64	-129	1035	-1816	97	272	241	-197	-105	-92	151
	82	2019-01-22 13:12:55.65	-130	1037	-1813	27	252	230	-57	14	-71	21
	83	2019-01-22 13:12:55.66	-100	1005	-1783	-7	250	212	-90	-9	-81	49
	84	2019-01-22 13:12:55.67	-68	982	-1753	-19	249	190	-69	43	-112	13
	85	2019-01-22 13:12:55.68	-42	987	-1733	-18	258	168	-144	-39	-105	91
	86	2019-01-22 13:12:55.69	-24	1004	-1741	-1	266	140	-108	2	-110	53
	87	2019-01-22 13:12:55.70	-17	1035	-1763	8	259	108	-142	-80	-62	111
	88	2019-01-22 13:12:55.71	-19	1055	-1813	8	246	83	-90	-27	-63	58
	89	2019-01-22 13:12:55.72	-12	1016	-1773	13	234	68	-135	-50	-85	92
	90	2019-01-22 13:12:55.73	-11	1023	-1779	59	227	53	-117	4	-121	56
	91	2019-01-22 13:12:55.74	-9	1017	-1775	85	216	48	-188	-102	-86	145
	92	2019-01-22 13:12:55.75	-12	1000	-1772	87	205	52	-150	-77	-73	113
	93	2019-01-22 13:12:55.76	-27	1000	-1784	86	194	58	-179	-102	-77	140
	94	2019-01-22 13:12:55.77	-20	1001	-1803	77	174	60	-156	-28	-128	92
	95	2019-01-22 13:12:55.78	-33	1001	-1812	57	150	64	-195	-54	-141	124
	96	2019-01-22 13:12:55.79	-28	1012	-1775	32	130	61	-141	34	-175	53
	97	2019-01-22 13:12:55.80	-19	999	-1768	0	119	56	-127	42	-169	42
	98	2019-01-22 13:12:55.81	-35	1029	-1809	-34	106	50	-89	70	-159	9
	99	2019-01-22 13:12:55.82	-39	1029	-1796	-80	91	46	-110	8	-118	51
	100	2019-01-22 13:12:55.83	-28	1006	-1775	-120	76	40	-64	48	-112	8
	101	2019-01-22 13:12:55.84	-20	1011	-1755	-148	74	34	-109	8	-117	50
	102	2019-01-22 13:12:55.85	-33	1053	-1753	-167	79	12	-132	9	-141	61
	103	2019-01-22 13:12:55.86	-20	1076	-1749	-184	75	-20	-156	-20	-136	88
	104	2019-01-22 13:12:55.87	2	1080	-1747	-204	66	-51	-102	35	-137	33
	105	2019-01-22 13:12:55.88	7	1062	-1756	-216	62	-78	-116	10	-126	53
	106	2019-01-22 13:12:55.89	-7	1039	-1774	-211	61	-96	-115	18	-133	48
	107	2019-01-22 13:12:55.90	-6	1017	-1801	-192	53	-106	-160	-19	-141	89
	108	2019-01-22 13:12:55.91	-6	1021	-1767	-158	45	-110	-169	-20	-149	94
	109	2019-01-22 13:12:55.92	13	1034	-1710	-126	57	-117	-178	-39	-139	108
	110	2019-01-22 13:12:55.93	20	1043	-1704	-108	65	-126	-134	-32	-102	83
	111	2019-01-22 13:12:55.94	33	1058	-1726	-114	74	-127	-161	-74	-87	117
	112	2019-01-22 13:12:55.95	22	1062	-1734	-122	96	-125	-190	-75	-115	132
	113	2019-01-22 13:12:55.96	15	1050	-1728	-117	107	-119	-255	-119	-136	187
	114	2019-01-22 13:12:55.97	-5	1035	-1727	-97	106	-110	-299	-156	-143	227
	115	2019-01-22 13:12:55.98	-6	1043	-1733	-80	91	-97	-349	-237	-112	293
	116	2019-01-22 13:12:55.99	-9	1058	-1756	-82	82	-81	-359	-260	-99	309
	117	2019-01-22 13:12:56.00	-22	1079	-1768	-100	65	-63	-337	-204	-133	270
	118	2019-01-22 13:12:56.01	-37	1124	-1788	-124	38	-48	-279	-95	-184	187
	119	2019-01-22 13:12:56.02	-40	1140	-1781	-158	13	-42	-216	-1	-215	108
	120	2019-01-22 13:12:56.03	-26	1150	-1749	-188	-7	-38	-166	35	-201	65
	121	2019-01-22 13:12:56.04	-21	1155	-1709	-205	-17	-36	-164	16	-180	74
	122	2019-01-22 13:12:56.05	-6	1148	-1674	-208	-19	-34	-199	-44	-155	121
	123	2019-01-22 13:12:56.06	-3	1146	-1661	-195	-9	-36	-243	-104	-139	173
	124	2019-01-22 13:12:56.07	-7	1129	-1679	-175	3	-33	-265	-144	-121	204
	125	2019-01-22 13:12:56.08	-22	1124	-1717	-151	3	-30	-248	-137	-111	192
	126	2019-01-22 13:12:56.09	-20	1135	-1734	-131	5	-27	-193	-104	-89	148
	127	2019-01-22 13:12:56.10	-24	1148	-1728	-115	-1	-25	-104	-28	-76	66
	128	2019-01-22 13:12:56.11	-17	1164	-1736	-113	-9	-27	-47	20	-67	13
	129	2019-01-22 13:12:56.12	-30	1172	-1727	-121	-14	-28	-28	18	-46	5
	130	2019-01-22 13:12:56.13	-23	1180	-1721	-127	-22	-31	-45	-2	-43	23
	131	2019-01-22 13:12:56.14	-18	1176	-1711	-134	-25	-35	-21	43	-64	-11
	132	2019-01-22 13:12:56.15	7	1170	-1696	-135	-29	-41	-42	44	-86	-1
	133	2019-01-22 13:12:56.16	15	1192	-1682	-133	-28	-55	-36	80	-116	-22
	134	2019-01-22 13:12:56.17	39	1264	-1690	-134	-27	-86	-30	88	-118	-29
	135	2019-01-22 13:12:56.18	84	1357	-1725	-153	-27	-138	60	177	-117	-118
	136	2019-01-22 13:12:56.19	115	1432	-1747	-186	-26	-215	128	233	-105	-180
	137	2019-01-22 13:12:56.20	140	1486	-1751	-222	-29	-306	229	302	-73	-265
	138	2019-01-22 13:12:56.21	171	1500	-1754	-249	-44	-415	257	247	10	-252
	139	2019-01-22 13:12:56.22	148	1447	-1734	-251	-69	-517	280	220	60	-250
	140	2019-01-22 13:12:56.23	125	1421	-1713	-222	-119	-608	196	95	101	-145
	141	2019-01-22 13:12:56.24	123	1384	-1717	-208	-183	-679	142	39	103	-90
	142	2019-01-22 13:12:56.25	70	1345	-1731	-236	-232	-734	43	-29	72	-7
	143	2019-01-22 13:12:56.26	44	1301	-1729	-271	-281	-785	9	-18	27	4
	144	2019-01-22 13:12:56.27	27	1261	-1692	-312	-333	-830	-32	-43	11	37
	145	2019-01-22 13:12:56.28	10	1226	-1646	-369	-374	-866	32	36	-4	-34
	146	2019-01-22 13:12:56.29	-28	1197	-1622	-426	-411	-904	16	20	-4	-18
	147	2019-01-22 13:12:56.30	-67	1150	-1624	-474	-455	-934	5	34	-29	-19
	148	2019-01-22 13:12:56.31	-107	1101	-1648	-495	-511	-953	-118	-77	-41	97
	149	2019-01-22 13:12:56.32	-179	1064	-1693	-479	-577	-957	-230	-165	-65	197
	150	2019-01-22 13:12:56.33	-260	1063	-1737	-446	-637	-943	-396	-307	-89	351
	151	2019-01-22 13:12:56.34	-312	1071	-1781	-431	-704	-916	-448	-308	-140	378
	152	2019-01-22 13:12:56.35	-331	1071	-1768	-427	-767	-878	-477	-307	-170	392
	153	2019-01-22 13:12:56.36	-360	1089	-1710	-438	-803	-836	-362	-143	-219	252
	154	2019-01-22 13:12:56.37	-348	1114	-1639	-453	-803	-801	-248	-17	-231	132
	155	2019-01-22 13:12:56.38	-347	1144	-1561	-467	-769	-780	-39	198	-237	-79
	156	2019-01-22 13:12:56.39	-363	1142	-1487	-466	-707	-770	40	211	-171	-125
	157	2019-01-22 13:12:56.40	-392	1128	-1433	-429	-636	-767	61	183	-122	-122
	158	2019-01-22 13:12:56.41	-442	1136	-1470	-357	-583	-754	-115	-49	-66	82
	159	2019-01-22 13:12:56.42	-467	1174	-1517	-302	-553	-727	-183	-125	-58	154
	160	2019-01-22 13:12:56.43	-489	1220	-1530	-293	-513	-689	-213	-161	-52	187
	161	2019-01-22 13:12:56.44	-513	1252	-1498	-304	-476	-649	-63	-2	-61	32
	162	2019-01-22 13:12:56.45	-523	1274	-1461	-313	-443	-609	41	56	-15	-48
	163	2019-01-22 13:12:56.46	-524	1288	-1441	-317	-417	-564	192	184	8	-188
	164	2019-01-22 13:12:56.47	-539	1280	-1428	-309	-390	-515	195	131	64	-163
	165	2019-01-22 13:12:56.48	-547	1262	-1436	-280	-370	-465	213	154	59	-183
	166	2019-01-22 13:12:56.49	-569	1260	-1481	-233	-367	-417	96	32	64	-64
	167	2019-01-22 13:12:56.50	-578	1256	-1498	-182	-364	-374	98	72	26	-85
	168	2019-01-22 13:12:56.51	-597	1273	-1523	-142	-347	-334	-6	-16	10	11
	169	2019-01-22 13:12:56.52	-617	1291	-1544	-113	-331	-294	20	21	-1	-20
	170	2019-01-22 13:12:56.53	-647	1291	-1498	-81	-299	-222	59	-41	100	-9
	171	2019-01-22 13:12:56.54	-672	1293	-1494	-65	-279	-192	257	56	201	-156
	172	2019-01-22 13:12:56.55	-674	1296	-1504	-44	-260	-159	265	-9	274	-128
	173	2019-01-22 13:12:56.56	-674	1299	-1491	-16	-234	-134	343	106	237	-224
	174	2019-01-22 13:12:56.57	-674	1287	-1468	16	-200	-115	315	87	228	-201
	175	2019-01-22 13:12:56.58	-662	1264	-1453	56	-168	-105	382	160	222	-271
	176	2019-01-22 13:12:56.59	-656	1216	-1460	106	-146	-96	294	41	253	-167
	177	2019-01-22 13:12:56.60	-646	1177	-1452	158	-122	-90	337	71	266	-204
	178	2019-01-22 13:12:56.61	-632	1155	-1489	198	-93	-77	247	-19	266	-114
	179	2019-01-22 13:12:56.62	-642	1153	-1535	205	-79	-65	251	58	193	-154
	180	2019-01-22 13:12:56.63	-654	1161	-1559	178	-75	-53	123	-5	128	-59
	181	2019-01-22 13:12:56.64	-653	1155	-1523	148	-80	-42	174	113	61	-143
	182	2019-01-22 13:12:56.65	-676	1155	-1496	123	-90	-30	156	69	87	-112
	183	2019-01-22 13:12:56.66	-693	1153	-1485	108	-101	-17	271	150	121	-210
	184	2019-01-22 13:12:56.67	-693	1137	-1458	107	-115	-7	214	61	153	-137
	185	2019-01-22 13:12:56.68	-681	1146	-1446	117	-121	4	305	142	163	-223
	186	2019-01-22 13:12:56.69	-657	1165	-1454	127	-114	7	256	89	167	-172
	187	2019-01-22 13:12:56.70	-640	1175	-1473	130	-95	5	320	189	131	-254
	188	2019-01-22 13:12:56.71	-648	1203	-1527	119	-69	-1	204	103	101	-153
	189	2019-01-22 13:12:56.72	-673	1220	-1563	85	-55	-5	185	155	30	-170
	190	2019-01-22 13:12:56.73	-690	1224	-1584	32	-68	-6	16	28	-12	-22
	191	2019-01-22 13:12:56.74	-704	1244	-1548	-27	-92	1	116	105	11	-110
	192	2019-01-22 13:12:56.75	-708	1264	-1504	-70	-112	12	174	47	127	-110
	193	2019-01-22 13:12:56.76	-703	1290	-1481	-90	-132	22	381	162	219	-271
	194	2019-01-22 13:12:56.77	-701	1313	-1500	-95	-144	30	383	100	283	-241
	195	2019-01-22 13:12:56.78	-703	1307	-1488	-84	-136	34	469	197	272	-333
	196	2019-01-22 13:12:56.79	-684	1288	-1475	-53	-109	36	326	90	236	-208
	197	2019-01-22 13:12:56.80	-701	1282	-1491	-6	-86	34	330	129	201	-229
	198	2019-01-22 13:12:56.81	-716	1260	-1497	41	-79	42	162	-6	168	-78
	199	2019-01-22 13:12:56.82	-729	1252	-1480	80	-66	48	167	60	107	-113
	200	2019-01-22 13:12:56.83	-740	1261	-1469	103	-54	56	53	-23	76	-15
	201	2019-01-22 13:12:56.84	-747	1285	-1475	109	-49	57	126	66	60	-96
	202	2019-01-22 13:12:56.85	-748	1275	-1471	101	-35	47	120	-6	126	-57
	203	2019-01-22 13:12:56.86	-749	1274	-1520	100	-13	30	329	110	219	-219
	204	2019-01-22 13:12:56.87	-761	1261	-1557	98	1	15	312	35	277	-173
	205	2019-01-22 13:12:56.88	-771	1228	-1568	88	5	5	390	102	288	-246
	206	2019-01-22 13:12:56.89	-772	1208	-1577	77	-18	0	299	-10	309	-144
	207	2019-01-22 13:12:56.90	-772	1187	-1562	58	-36	3	406	69	337	-237
	208	2019-01-22 13:12:56.91	-777	1192	-1548	32	-51	14	326	-13	339	-156
	209	2019-01-22 13:12:56.92	-752	1202	-1540	-10	-61	24	444	112	332	-278
	210	2019-01-22 13:12:56.93	-700	1217	-1545	-58	-61	31	430	89	341	-259
	211	2019-01-22 13:12:56.94	-655	1216	-1553	-104	-42	28	606	272	334	-439
	212	2019-01-22 13:12:56.95	-606	1205	-1549	-134	0	14	544	243	301	-393
	213	2019-01-22 13:12:56.96	-583	1170	-1515	-143	43	-7	579	322	257	-450
	214	2019-01-22 13:12:56.97	-534	1141	-1488	-130	78	-28	372	184	188	-278
	215	2019-01-22 13:12:56.98	-562	1152	-1476	-109	98	-46	316	206	110	-261
	216	2019-01-22 13:12:56.99	-593	1201	-1556	-95	91	-61	114	40	74	-77
	217	2019-01-22 13:12:57.00	-588	1238	-1675	-109	18	-75	158	77	81	-117
	218	2019-01-22 13:12:57.01	-549	1254	-1637	-152	-44	-83	133	42	91	-87
	219	2019-01-22 13:12:57.02	-543	1267	-1620	-170	-34	-95	280	218	62	-249
	220	2019-01-22 13:12:57.03	-546	1246	-1625	-151	-34	-116	179	134	45	-156
	221	2019-01-22 13:12:57.04	-537	1186	-1565	-115	-56	-127	156	116	40	-136
	222	2019-01-22 13:12:57.05	-558	1126	-1494	-57	-72	-127	-70	-99	29	84
	223	2019-01-22 13:12:57.06	-612	1090	-1498	18	-102	-113	-150	-124	-26	137
	224	2019-01-22 13:12:57.07	-657	1064	-1563	89	-173	-88	-363	-303	-60	333
	225	2019-01-22 13:12:57.08	-677	1032	-1555	133	-249	-45	-379	-289	-90	334
	226	2019-01-22 13:12:57.09	-675	1052	-1496	160	-291	4	-391	-295	-96	343
	227	2019-01-22 13:12:57.10	-663	1092	-1512	157	-302	43	-182	-48	-134	115
	228	2019-01-22 13:12:57.11	-674	1116	-1560	136	-304	61	-140	10	-150	65
	229	2019-01-22 13:12:57.12	-666	1090	-1564	121	-279	67	-38	104	-142	-33
	230	2019-01-22 13:12:57.13	-672	1075	-1575	122	-247	70	-127	-28	-99	77
	231	2019-01-22 13:12:57.14	-685	1061	-1619	117	-230	80	-68	11	-79	28
	232	2019-01-22 13:12:57.15	-687	1077	-1639	106	-227	96	-146	-77	-69	111
	233	2019-01-22 13:12:57.16	-689	1103	-1605	84	-214	112	-22	52	-74	-15
	234	2019-01-22 13:12:57.17	-696	1153	-1609	45	-200	120	-32	14	-46	9
	235	2019-01-22 13:12:57.18	-700	1195	-1611	2	-187	123	60	108	-48	-84
	236	2019-01-22 13:12:57.19	-699	1212	-1632	-33	-173	119	-60	-2	-58	31
	237	2019-01-22 13:12:57.20	-724	1206	-1647	-58	-174	117	-34	34	-68	0
	238	2019-01-22 13:12:57.21	-705	1205	-1634	-75	-184	118	-105	-84	-21	94
	239	2019-01-22 13:12:57.22	-709	1200	-1654	-81	-197	113	11	-20	31	4
	240	2019-01-22 13:12:57.23	-708	1168	-1565	-80	-188	111	-16	-95	79	55
	241	2019-01-22 13:12:57.24	-717	1169	-1544	-54	-162	109	83	1	82	-42
	242	2019-01-22 13:12:57.25	-726	1212	-1549	-41	-175	106	11	-47	58	18
	243	2019-01-22 13:12:57.26	-732	1232	-1516	-54	-186	104	67	64	3	-65
	244	2019-01-22 13:12:57.27	-735	1237	-1480	-74	-184	97	20	18	2	-19
	245	2019-01-22 13:12:57.28	-720	1248	-1440	-92	-186	90	110	88	22	-99
	246	2019-01-22 13:12:57.29	-726	1244	-1420	-110	-188	84	48	0	48	-24
	247	2019-01-22 13:12:57.30	-737	1253	-1405	-128	-186	80	107	58	49	-82
	248	2019-01-22 13:12:57.31	-745	1246	-1397	-146	-186	80	34	-34	68	0
	249	2019-01-22 13:12:57.32	-771	1241	-1356	-150	-196	84	96	17	79	-56
	250	2019-01-22 13:12:57.33	-793	1244	-1338	-141	-203	98	21	-73	94	26
	251	2019-01-22 13:12:57.34	-810	1271	-1355	-127	-205	115	101	-6	107	-47
	252	2019-01-22 13:12:57.35	-808	1307	-1359	-121	-202	135	130	-28	158	-51
	253	2019-01-22 13:12:57.36	-785	1328	-1340	-116	-187	143	350	128	222	-239
	254	2019-01-22 13:12:57.37	-772	1349	-1326	-96	-156	139	434	133	301	-283
	255	2019-01-22 13:12:57.38	-744	1337	-1330	-63	-114	128	503	168	335	-335
	256	2019-01-22 13:12:57.39	-750	1315	-1346	-22	-82	115	364	36	328	-200
	257	2019-01-22 13:12:57.40	-723	1299	-1327	16	-52	103	350	63	287	-206
	258	2019-01-22 13:12:57.41	-703	1303	-1368	48	-27	96	259	2	257	-130
	259	2019-01-22 13:12:57.42	-702	1296	-1429	62	-18	85	280	70	210	-175
	260	2019-01-22 13:12:57.43	-698	1283	-1491	64	-7	75	188	6	182	-97
	261	2019-01-22 13:12:57.44	-697	1278	-1523	54	-7	71	190	58	132	-124
	262	2019-01-22 13:12:57.45	-691	1251	-1528	41	-7	64	87	-14	101	-36
	263	2019-01-22 13:12:57.46	-693	1254	-1540	30	-15	60	73	12	61	-42
	264	2019-01-22 13:12:57.47	-702	1259	-1510	17	-21	57	0	-47	47	23
	265	2019-01-22 13:12:57.48	-695	1278	-1469	-2	-24	56	82	50	32	-66
	266	2019-01-22 13:12:57.49	-694	1294	-1444	-20	-35	47	108	47	61	-77
	267	2019-01-22 13:12:57.50	-676	1296	-1406	-35	-35	29	241	134	107	-187
	268	2019-01-22 13:12:57.51	-669	1303	-1352	-42	-23	11	251	96	155	-173
	269	2019-01-22 13:12:57.52	-676	1310	-1331	-49	-5	-9	259	147	112	-203
	270	2019-01-22 13:12:57.53	-692	1304	-1348	-49	2	-27	138	72	66	-105
	271	2019-01-22 13:12:57.54	-706	1303	-1366	-53	-2	-42	71	52	19	-61
	272	2019-01-22 13:12:57.55	-732	1304	-1406	-69	-16	-45	-8	-42	34	25
	273	2019-01-22 13:12:57.56	-751	1328	-1425	-105	-42	-42	119	27	92	-73
	274	2019-01-22 13:12:57.57	-746	1325	-1381	-137	-62	-39	295	67	228	-181
	275	2019-01-22 13:12:57.58	-751	1322	-1367	-149	-71	-36	465	158	307	-311
	276	2019-01-22 13:12:57.59	-771	1330	-1366	-144	-83	-29	411	106	305	-258
	277	2019-01-22 13:12:57.60	-788	1348	-1332	-128	-77	-21	350	98	252	-224
	278	2019-01-22 13:12:57.61	-795	1376	-1320	-112	-75	-16	292	56	236	-174
	279	2019-01-22 13:12:57.62	-805	1403	-1307	-95	-80	-14	387	120	267	-253
	280	2019-01-22 13:12:57.63	-799	1414	-1323	-77	-80	-18	510	136	374	-323
	281	2019-01-22 13:12:57.64	-801	1425	-1336	-61	-75	-27	654	206	448	-430
	282	2019-01-22 13:12:57.65	-802	1415	-1372	-40	-69	-37	675	182	493	-428
	283	2019-01-22 13:12:57.66	-795	1406	-1418	-21	-58	-47	643	188	455	-415
	284	2019-01-22 13:12:57.67	-801	1396	-1411	-10	-40	-53	582	145	437	-363
	285	2019-01-22 13:12:57.68	-795	1377	-1404	8	-21	-65	583	190	393	-386
	286	2019-01-22 13:12:57.69	-806	1352	-1368	31	-16	-75	529	167	362	-348
	287	2019-01-22 13:12:57.70	-804	1344	-1341	48	-6	-80	504	180	324	-342
	288	2019-01-22 13:12:57.71	-801	1329	-1330	62	1	-84	505	152	353	-328
	289	2019-01-22 13:12:57.72	-805	1315	-1301	67	8	-84	521	166	355	-343
	290	2019-01-22 13:12:57.73	-800	1291	-1315	75	19	-80	486	131	355	-308
	291	2019-01-22 13:12:57.74	-794	1284	-1338	83	27	-77	426	131	295	-278
	292	2019-01-22 13:12:57.75	-780	1262	-1362	92	38	-73	347	99	248	-223
	293	2019-01-22 13:12:57.76	-776	1232	-1392	105	57	-71	257	89	168	-173
	294	2019-01-22 13:12:57.77	-768	1219	-1430	115	66	-60	163	34	129	-98
	295	2019-01-22 13:12:57.78	-762	1231	-1486	112	74	-48	104	45	59	-74
	296	2019-01-22 13:12:57.79	-765	1243	-1515	90	66	-34	120	81	39	-100
	297	2019-01-22 13:12:57.80	-760	1261	-1537	57	63	-23	126	108	18	-117
	298	2019-01-22 13:12:57.81	-771	1266	-1538	34	47	-16	158	64	94	-111
	299	2019-01-22 13:12:57.82	-776	1259	-1499	18	29	-3	199	39	160	-119
	300	2019-01-22 13:12:57.83	-761	1267	-1444	9	19	12	252	49	203	-150
	301	2019-01-22 13:12:57.84	-741	1292	-1343	14	65	22	238	94	144	-166
	302	2019-01-22 13:12:57.85	-725	1317	-1324	34	97	17	204	115	89	-159
	303	2019-01-22 13:12:57.86	-717	1332	-1324	53	125	3	128	106	22	-117
	304	2019-01-22 13:12:57.87	-696	1323	-1352	72	144	-18	124	108	16	-116
	305	2019-01-22 13:12:57.88	-699	1308	-1408	103	157	-39	77	97	-20	-87
	306	2019-01-22 13:12:57.89	-691	1279	-1493	133	158	-56	34	53	-19	-43
	307	2019-01-22 13:12:57.90	-710	1257	-1565	152	149	-65	-70	-23	-47	46
	308	2019-01-22 13:12:57.91	-723	1243	-1589	155	124	-59	-124	-75	-49	99
	309	2019-01-22 13:12:57.92	-747	1239	-1549	151	90	-43	-191	-117	-74	154
	310	2019-01-22 13:12:57.93	-742	1276	-1512	128	63	-26	-140	-74	-66	107
	311	2019-01-22 13:12:57.94	-718	1283	-1464	94	49	-16	-92	-13	-79	52
	312	2019-01-22 13:12:57.95	-713	1271	-1444	80	67	-8	19	62	-43	-40
	313	2019-01-22 13:12:57.96	-716	1247	-1462	94	79	-4	4	38	-34	-21
	314	2019-01-22 13:12:57.97	-703	1228	-1484	120	89	6	-28	2	-30	13
	315	2019-01-22 13:12:57.98	-691	1217	-1508	140	101	14	-130	-55	-75	92
	316	2019-01-22 13:12:57.99	-676	1219	-1528	155	111	22	-128	-30	-98	79
	317	2019-01-22 13:12:58.00	-689	1220	-1572	166	111	24	-178	-35	-143	106
	318	2019-01-22 13:12:58.01	-703	1226	-1618	172	94	23	-142	-10	-132	76
	319	2019-01-22 13:12:58.02	-713	1230	-1642	170	66	22	-179	-53	-126	116
	320	2019-01-22 13:12:58.03	-726	1227	-1646	161	37	30	-123	-32	-91	77
	321	2019-01-22 13:12:58.04	-712	1216	-1619	155	13	39	-157	-63	-94	110
	322	2019-01-22 13:12:58.05	-717	1205	-1566	158	12	51	-116	-13	-103	64
	323	2019-01-22 13:12:58.06	-703	1173	-1539	175	26	58	-188	-50	-138	119
	324	2019-01-22 13:12:58.07	-708	1140	-1543	206	46	64	-162	-27	-135	94
	325	2019-01-22 13:12:58.08	-709	1117	-1560	243	59	77	-248	-111	-137	179
	326	2019-01-22 13:12:58.09	-720	1097	-1567	279	70	97	-252	-124	-128	188
	327	2019-01-22 13:12:58.10	-745	1103	-1581	308	72	127	-333	-182	-151	257
	328	2019-01-22 13:12:58.11	-750	1101	-1541	327	77	163	-318	-160	-158	239
	329	2019-01-22 13:12:58.12	-762	1095	-1464	349	111	201	-372	-212	-160	292
	330	2019-01-22 13:12:58.13	-752	1091	-1409	372	160	235	-278	-159	-119	218
	331	2019-01-22 13:12:58.14	-729	1086	-1394	394	214	267	-329	-217	-112	273
	332	2019-01-22 13:12:58.15	-698	1100	-1436	405	267	298	-299	-193	-106	246
	333	2019-01-22 13:12:58.16	-683	1123	-1500	397	316	322	-352	-214	-138	283
	334	2019-01-22 13:12:58.17	-648	1121	-1515	380	365	332	-258	-114	-144	186
	335	2019-01-22 13:12:58.18	-639	1119	-1588	365	405	332	-273	-124	-149	198
	336	2019-01-22 13:12:58.19	-635	1121	-1638	346	413	328	-189	-61	-128	125
	337	2019-01-22 13:12:58.20	-621	1114	-1636	328	421	325	-206	-81	-125	143
	338	2019-01-22 13:12:58.21	-615	1111	-1654	308	407	322	-72	38	-110	17
	339	2019-01-22 13:12:58.22	-615	1109	-1644	290	381	316	-117	-23	-94	70
	340	2019-01-22 13:12:58.23	-601	1113	-1649	277	357	317	-4	39	-43	-17
	341	2019-01-22 13:12:58.24	-572	1140	-1637	260	343	313	-36	-4	-32	20
	342	2019-01-22 13:12:58.25	-551	1137	-1634	238	334	302	102	117	-15	-109
	343	2019-01-22 13:12:58.26	-531	1123	-1637	217	333	288	32	70	-38	-51
	344	2019-01-22 13:12:58.27	-510	1110	-1666	201	332	281	72	141	-69	-106
	345	2019-01-22 13:12:58.28	-493	1110	-1701	184	325	271	-88	32	-120	28
	346	2019-01-22 13:12:58.29	-479	1075	-1704	172	317	257	-66	79	-145	-6
	347	2019-01-22 13:12:58.30	-455	1064	-1693	169	308	244	-190	-30	-160	110
	348	2019-01-22 13:12:58.31	-439	1066	-1683	174	297	228	-122	38	-160	42
	349	2019-01-22 13:12:58.32	-422	1062	-1677	181	286	207	-208	-48	-160	128
	350	2019-01-22 13:12:58.33	-409	1067	-1666	188	276	186	-115	35	-150	40
	351	2019-01-22 13:12:58.34	-399	1072	-1651	189	262	172	-202	-63	-139	132
	352	2019-01-22 13:12:58.35	-412	1070	-1645	183	245	160	-104	23	-127	40
	353	2019-01-22 13:12:58.36	-402	1078	-1664	167	219	150	-198	-67	-131	132
	354	2019-01-22 13:12:58.37	-399	1074	-1654	142	194	145	-92	48	-140	22
	355	2019-01-22 13:12:58.38	-389	1087	-1650	101	176	141	-156	-23	-133	89
	356	2019-01-22 13:12:58.39	-394	1097	-1636	57	157	132	-27	96	-123	-34
	357	2019-01-22 13:12:58.40	-405	1117	-1653	15	137	122	-133	-16	-117	74
	358	2019-01-22 13:12:58.41	-409	1129	-1653	-24	121	111	-43	69	-112	-13
	359	2019-01-22 13:12:58.42	-409	1153	-1656	-65	110	96	-132	-20	-112	76
	360	2019-01-22 13:12:58.43	-419	1174	-1650	-97	104	81	-14	99	-113	-42
	361	2019-01-22 13:12:58.44	-417	1195	-1648	-122	105	66	-97	3	-100	47
	362	2019-01-22 13:12:58.45	-421	1208	-1662	-139	108	49	14	86	-72	-50
	363	2019-01-22 13:12:58.46	-417	1220	-1670	-148	104	35	-104	-31	-73	67
	364	2019-01-22 13:12:58.47	-424	1216	-1681	-151	89	17	-22	54	-76	-16
	365	2019-01-22 13:12:58.48	-422	1197	-1687	-144	78	8	-144	-69	-75	106
	366	2019-01-22 13:12:58.49	-439	1187	-1700	-132	54	0	-69	11	-80	29
	367	2019-01-22 13:12:58.50	-425	1176	-1700	-118	29	-4	-195	-113	-82	154
	368	2019-01-22 13:12:58.51	-423	1164	-1685	-101	4	-3	-98	-8	-90	53
	369	2019-01-22 13:12:58.52	-415	1169	-1672	-86	-18	1	-185	-94	-91	139
	370	2019-01-22 13:12:58.53	-409	1172	-1653	-78	-33	3	-56	34	-90	11
	371	2019-01-22 13:12:58.54	-404	1177	-1627	-75	-33	1	-116	-43	-73	79
	372	2019-01-22 13:12:58.55	-387	1195	-1633	-78	-25	3	32	103	-71	-67
	373	2019-01-22 13:12:58.56	-382	1196	-1616	-81	-2	-4	-75	-10	-65	42
	374	2019-01-22 13:12:58.57	-372	1198	-1610	-75	18	-13	-5	62	-67	-28
	375	2019-01-22 13:12:58.58	-393	1202	-1650	-64	15	-19	-170	-95	-75	132
	376	2019-01-22 13:12:58.59	-396	1209	-1664	-59	-1	-27	-125	-29	-96	77
	377	2019-01-22 13:12:58.60	-398	1200	-1660	-55	-20	-39	-247	-155	-92	201
	378	2019-01-22 13:12:58.61	-397	1193	-1660	-46	-41	-50	-143	-52	-91	97
	379	2019-01-22 13:12:58.62	-403	1189	-1653	-44	-70	-62	-237	-133	-104	185
	380	2019-01-22 13:12:58.63	-399	1197	-1634	-45	-96	-78	-120	4	-124	58
	381	2019-01-22 13:12:58.64	-400	1215	-1635	-58	-116	-92	-201	-66	-135	133
	382	2019-01-22 13:12:58.65	-405	1227	-1611	-85	-121	-110	-72	57	-129	7
	383	2019-01-22 13:12:58.66	-419	1210	-1602	-115	-117	-134	-177	-69	-108	123
	384	2019-01-22 13:12:58.67	-435	1185	-1594	-132	-118	-157	-90	-23	-67	56
	385	2019-01-22 13:12:58.68	-444	1159	-1596	-139	-119	-171	-210	-192	-18	201
	386	2019-01-22 13:12:58.69	-450	1153	-1599	-149	-126	-176	-124	-143	19	133
	387	2019-01-22 13:12:58.70	-452	1146	-1598	-149	-126	-179	-227	-239	12	233
	388	2019-01-22 13:12:58.71	-455	1141	-1620	-151	-124	-176	-103	-101	-2	102
	389	2019-01-22 13:12:58.72	-457	1159	-1629	-157	-120	-175	-174	-155	-19	164
	390	2019-01-22 13:12:58.73	-451	1165	-1610	-168	-116	-171	-31	-6	-25	18
	391	2019-01-22 13:12:58.74	-467	1160	-1611	-166	-114	-162	-110	-61	-49	85
	392	2019-01-22 13:12:58.75	-464	1166	-1599	-152	-107	-155	-13	65	-78	-26
	393	2019-01-22 13:12:58.76	-481	1151	-1620	-125	-106	-149	-135	-48	-87	91
	394	2019-01-22 13:12:58.77	-484	1138	-1660	-92	-111	-141	-69	14	-83	27
	395	2019-01-22 13:12:58.78	-501	1136	-1692	-59	-128	-130	-165	-99	-66	132
	396	2019-01-22 13:12:58.79	-513	1142	-1691	-46	-143	-119	-34	8	-42	13
	397	2019-01-22 13:12:58.80	-519	1146	-1658	-52	-148	-108	-77	-43	-34	60
	398	2019-01-22 13:12:58.81	-526	1171	-1626	-69	-144	-99	76	105	-29	-90
	399	2019-01-22 13:12:58.82	-537	1191	-1586	-84	-139	-91	-3	22	-25	-9
	400	2019-01-22 13:12:58.83	-525	1197	-1545	-87	-127	-85	108	114	-6	-111
	401	2019-01-22 13:12:58.84	-526	1212	-1561	-82	-114	-80	-16	-16	0	16
	402	2019-01-22 13:12:58.85	-537	1221	-1580	-80	-103	-74	39	40	-1	-39
	403	2019-01-22 13:12:58.86	-548	1219	-1571	-74	-94	-70	-89	-77	-12	83
	404	2019-01-22 13:12:58.87	-561	1212	-1599	-63	-97	-63	4	16	-12	-10
	405	2019-01-22 13:12:58.88	-568	1219	-1622	-60	-110	-55	-92	-83	-9	87
	406	2019-01-22 13:12:58.89	-561	1211	-1578	-62	-113	-38	24	36	-12	-30
	407	2019-01-22 13:12:58.90	-550	1226	-1546	-60	-99	-24	-54	-32	-22	43
	408	2019-01-22 13:12:58.91	-557	1243	-1526	-50	-83	-14	43	77	-34	-60
	409	2019-01-22 13:12:58.92	-538	1227	-1509	-31	-58	-12	-72	-31	-41	51
	410	2019-01-22 13:12:58.93	-532	1199	-1520	1	-34	-12	-11	31	-42	-10
	411	2019-01-22 13:12:58.94	-529	1188	-1547	38	-7	-12	-140	-101	-39	120
	412	2019-01-22 13:12:58.95	-527	1169	-1581	74	7	-11	-69	-28	-41	48
	413	2019-01-22 13:12:58.96	-527	1162	-1617	93	10	-10	-175	-130	-45	152
	414	2019-01-22 13:12:58.97	-550	1153	-1643	94	3	-12	-84	-50	-34	67
	415	2019-01-22 13:12:58.98	-547	1151	-1658	82	-17	-6	-145	-131	-14	138
	416	2019-01-22 13:12:58.99	-541	1163	-1665	61	-41	2	-17	-25	8	21
	417	2019-01-22 13:12:59.00	-534	1169	-1639	29	-55	7	-91	-94	3	92
	418	2019-01-22 13:12:59.01	-537	1152	-1621	9	-64	14	-12	3	-15	4
	419	2019-01-22 13:12:59.02	-529	1140	-1602	4	-61	18	-141	-98	-43	119
	420	2019-01-22 13:12:59.03	-535	1133	-1577	10	-45	18	-79	-25	-54	52
	421	2019-01-22 13:12:59.04	-543	1132	-1581	23	-23	17	-163	-120	-43	141
	422	2019-01-22 13:12:59.05	-545	1151	-1594	30	-8	16	-59	-30	-29	44
	423	2019-01-22 13:12:59.06	-554	1181	-1593	25	6	12	-106	-91	-15	98
	424	2019-01-22 13:12:59.07	-570	1201	-1592	9	9	8	2	5	-3	-3
	425	2019-01-22 13:12:59.08	-568	1220	-1603	-8	4	3	-65	-60	-5	62
	426	2019-01-22 13:12:59.09	-563	1243	-1590	-30	-6	-3	39	46	-7	-42
	427	2019-01-22 13:12:59.10	-556	1257	-1557	-53	-11	-9	-30	-26	-4	28
	428	2019-01-22 13:12:59.11	-535	1235	-1534	-59	-14	-14	31	53	-22	-42
	429	2019-01-22 13:12:59.12	-523	1223	-1546	-47	-11	-22	-97	-59	-38	78
	430	2019-01-22 13:12:59.13	-528	1188	-1561	-23	-1	-27	-58	-15	-43	36
	431	2019-01-22 13:12:59.14	-536	1167	-1582	9	0	-26	-150	-112	-38	131
	432	2019-01-22 13:12:59.15	-577	1131	-1611	68	-22	-8	-86	-52	-34	69
	433	2019-01-22 13:12:59.16	-579	1149	-1616	81	-31	5	-168	-147	-21	157
	434	2019-01-22 13:12:59.17	-565	1172	-1610	80	-37	11	-79	-57	-22	68
	435	2019-01-22 13:12:59.18	-561	1173	-1610	68	-37	11	-126	-103	-23	114
	436	2019-01-22 13:12:59.19	-559	1174	-1598	55	-32	7	-24	2	-26	11
	437	2019-01-22 13:12:59.20	-569	1147	-1602	48	-26	5	-104	-78	-26	91
	438	2019-01-22 13:12:59.21	-567	1112	-1594	52	-20	7	-63	-36	-27	49
	439	2019-01-22 13:12:59.22	-574	1107	-1611	57	-22	14	-175	-147	-28	161
	440	2019-01-22 13:12:59.23	-592	1115	-1609	57	-29	26	-146	-107	-39	126
	441	2019-01-22 13:12:59.24	-588	1143	-1592	36	-26	42	-184	-150	-34	167
	442	2019-01-22 13:12:59.25	-584	1181	-1575	7	-17	48	-54	-23	-31	38
	443	2019-01-22 13:12:59.26	-572	1212	-1570	-21	-7	50	-55	-33	-22	44
	444	2019-01-22 13:12:59.27	-568	1251	-1573	-61	3	46	48	53	-5	-50
	445	2019-01-22 13:12:59.28	-551	1269	-1537	-92	24	42	2	-13	15	5
