# Supplementary material for: Evaluating the stress-response of dental students to the dental school environment
Source: PeerJ. 2020 May 6;8:e8981. doi: 10.7717/peerj.8981 (PMC7210805; doi:10.7717/peerj.8981)
Supplement: Supplemental Information 1 [file peerj-08-8981-s001.zip › 10-0 III.csv]

// Data mode : Full
// Data quality : High
// Acceleration sensor's range : 16g
// Gyroscope sensor's range : 2000dps
//
//ARTIFACT	NUM	DATE	ACC_X	ACC_Y	ACC_Z	GYRO_X	GYRO_Y	GYRO_Z	EOG_L	EOG_R	EOG_H	EOG_V
	1	2019-01-15 09:36:42.52	-498	1073	-1676	-3	0	-1	239	-1166	1405	463
	2	2019-01-15 09:36:42.53	-494	1071	-1672	-10	0	-1	131	-1054	1185	461
	3	2019-01-15 09:36:42.54	-484	1077	-1674	-6	3	2	228	-1176	1404	474
	4	2019-01-15 09:36:42.55	-485	1081	-1680	-1	7	2	134	-1064	1198	465
	5	2019-01-15 09:36:42.56	-476	1104	-1686	-4	6	-3	260	-1161	1421	450
	6	2019-01-15 09:36:42.57	-492	1098	-1688	-7	8	-7	175	-1033	1208	429
	7	2019-01-15 09:36:42.58	-491	1104	-1691	-13	2	-15	279	-1124	1403	422
	8	2019-01-15 09:36:42.59	-505	1099	-1691	-23	0	-19	207	-1001	1208	397
	9	2019-01-15 09:36:42.60	-498	1094	-1686	-31	-4	-24	291	-1104	1395	406
	10	2019-01-15 09:36:42.61	-500	1079	-1676	-30	-3	-25	215	-992	1207	388
	11	2019-01-15 09:36:42.62	-494	1070	-1670	-27	2	-23	272	-1111	1383	419
	12	2019-01-15 09:36:42.63	-498	1073	-1661	-15	5	-18	218	-999	1217	390
	13	2019-01-15 09:36:42.64	-503	1073	-1663	-8	7	-13	261	-1123	1384	431
	14	2019-01-15 09:36:42.65	-496	1076	-1667	-5	9	-5	199	-1022	1221	411
	15	2019-01-15 09:36:42.66	-498	1086	-1675	-3	7	0	250	-1146	1396	448
	16	2019-01-15 09:36:42.67	-496	1091	-1682	-9	3	3	201	-1038	1239	418
	17	2019-01-15 09:36:42.68	-493	1101	-1679	-20	2	-2	250	-1150	1400	450
	18	2019-01-15 09:36:42.69	-487	1100	-1683	-27	4	-4	206	-1044	1250	419
	19	2019-01-15 09:36:42.70	-490	1096	-1689	-27	4	-11	225	-1162	1387	468
	20	2019-01-15 09:36:42.71	-497	1100	-1682	-23	2	-16	192	-1057	1249	432
	21	2019-01-15 09:36:42.72	-501	1092	-1677	-19	3	-18	213	-1161	1374	474
	22	2019-01-15 09:36:42.73	-501	1090	-1672	-16	0	-20	194	-1053	1247	429
	23	2019-01-15 09:36:42.74	-502	1082	-1676	-14	2	-18	215	-1161	1376	473
	24	2019-01-15 09:36:42.75	-497	1086	-1669	-16	1	-15	207	-1057	1264	425
	25	2019-01-15 09:36:42.76	-500	1084	-1673	-19	4	-12	206	-1152	1358	473
	26	2019-01-15 09:36:42.77	-505	1087	-1672	-19	7	-9	213	-1042	1255	414
	27	2019-01-15 09:36:42.78	-494	1086	-1670	-15	11	-5	232	-1126	1358	447
	28	2019-01-15 09:36:42.79	-498	1096	-1675	-11	8	-2	252	-1020	1272	384
	29	2019-01-15 09:36:42.80	-498	1087	-1674	-8	11	-3	252	-1105	1357	426
	30	2019-01-15 09:36:42.81	-488	1087	-1666	-3	11	-3	269	-1006	1275	368
	31	2019-01-15 09:36:42.82	-497	1086	-1672	1	15	-4	220	-1109	1329	444
	32	2019-01-15 09:36:42.83	-494	1099	-1681	-5	13	-5	237	-1028	1265	395
	33	2019-01-15 09:36:42.84	-489	1094	-1685	-10	12	-12	226	-1119	1345	446
	34	2019-01-15 09:36:42.85	-500	1093	-1684	-11	9	-13	267	-1027	1294	380
	35	2019-01-15 09:36:42.86	-487	1099	-1687	-15	9	-16	236	-1108	1344	436
	36	2019-01-15 09:36:42.87	-498	1099	-1683	-16	7	-17	278	-1024	1302	373
	37	2019-01-15 09:36:42.88	-498	1094	-1681	-16	7	-19	222	-1110	1332	444
	38	2019-01-15 09:36:42.89	-495	1088	-1678	-12	5	-17	267	-1029	1296	381
	39	2019-01-15 09:36:42.90	-495	1081	-1679	-11	7	-15	188	-1119	1307	465
	40	2019-01-15 09:36:42.91	-503	1086	-1675	-12	9	-10	254	-1044	1298	395
	41	2019-01-15 09:36:42.92	-500	1087	-1672	-13	8	-9	198	-1117	1315	459
	42	2019-01-15 09:36:42.93	-490	1088	-1672	-16	9	-6	279	-1038	1317	379
	43	2019-01-15 09:36:42.94	-488	1097	-1666	-13	13	-1	222	-1102	1324	440
	44	2019-01-15 09:36:42.95	-495	1092	-1673	-9	14	-5	303	-1025	1328	361
	45	2019-01-15 09:36:42.96	-482	1095	-1666	-1	19	-5	214	-1090	1304	438
	46	2019-01-15 09:36:42.97	-495	1097	-1665	6	17	-10	300	-1023	1323	361
	47	2019-01-15 09:36:42.98	-489	1100	-1674	10	17	-11	193	-1101	1294	454
	48	2019-01-15 09:36:42.99	-478	1116	-1641	10	10	-14	284	-1045	1329	380
	49	2019-01-15 09:36:43.00	-512	1081	-1730	-18	53	-27	174	-1113	1287	469
	50	2019-01-15 09:36:43.01	-489	1089	-1691	-8	-1	-26	281	-1054	1335	386
	51	2019-01-15 09:36:43.02	-486	1094	-1674	-5	6	-20	166	-1115	1281	474
	52	2019-01-15 09:36:43.03	-493	1085	-1675	-24	13	-21	273	-1058	1331	392
	53	2019-01-15 09:36:43.04	-496	1084	-1677	-13	8	-16	158	-1106	1264	474
	54	2019-01-15 09:36:43.05	-494	1084	-1678	-9	2	-8	284	-1053	1337	384
	55	2019-01-15 09:36:43.06	-492	1090	-1677	-11	9	-8	157	-1104	1261	473
	56	2019-01-15 09:36:43.07	-491	1102	-1674	-10	8	-3	302	-1051	1353	374
	57	2019-01-15 09:36:43.08	-489	1096	-1672	-11	7	-5	171	-1096	1267	462
	58	2019-01-15 09:36:43.09	-488	1101	-1666	-16	7	-4	305	-1053	1358	374
	59	2019-01-15 09:36:43.10	-494	1095	-1667	-16	11	-8	140	-1098	1238	479
	60	2019-01-15 09:36:43.11	-498	1100	-1674	-14	7	-8	289	-1059	1348	385
	61	2019-01-15 09:36:43.12	-484	1108	-1682	-16	4	-10	161	-1086	1247	462
	62	2019-01-15 09:36:43.13	-489	1106	-1676	-17	6	-11	319	-1047	1366	364
	63	2019-01-15 09:36:43.14	-485	1106	-1672	-15	7	-15	158	-1085	1243	463
	64	2019-01-15 09:36:43.15	-493	1105	-1682	-16	9	-19	306	-1062	1368	378
	65	2019-01-15 09:36:43.16	-484	1099	-1685	-18	6	-20	161	-1080	1241	459
	66	2019-01-15 09:36:43.17	-481	1094	-1687	-21	3	-20	328	-1054	1382	363
	67	2019-01-15 09:36:43.18	-497	1093	-1683	-25	3	-17	137	-1093	1230	478
	68	2019-01-15 09:36:43.19	-493	1097	-1670	-26	4	-14	306	-1081	1387	387
	69	2019-01-15 09:36:43.20	-489	1102	-1666	-20	4	-14	116	-1112	1228	498
	70	2019-01-15 09:36:43.21	-489	1098	-1665	-15	10	-12	291	-1095	1386	402
	71	2019-01-15 09:36:43.22	-487	1092	-1669	-5	12	-9	120	-1108	1228	494
	72	2019-01-15 09:36:43.23	-488	1094	-1665	0	14	-9	302	-1088	1390	393
	73	2019-01-15 09:36:43.24	-489	1097	-1675	7	12	-8	103	-1110	1213	503
	74	2019-01-15 09:36:43.25	-502	1098	-1675	4	6	-5	288	-1101	1389	406
	75	2019-01-15 09:36:43.26	-495	1095	-1672	-4	7	-2	104	-1103	1207	499
	76	2019-01-15 09:36:43.27	-490	1107	-1676	-12	4	-3	304	-1092	1396	394
	77	2019-01-15 09:36:43.28	-492	1100	-1671	-13	3	-5	113	-1084	1197	485
	78	2019-01-15 09:36:43.29	-483	1096	-1672	-12	4	-4	317	-1081	1398	382
	79	2019-01-15 09:36:43.30	-494	1088	-1674	-10	3	-6	113	-1074	1187	480
	80	2019-01-15 09:36:43.31	-487	1085	-1675	-4	4	-5	312	-1082	1394	385
	81	2019-01-15 09:36:43.32	-492	1098	-1673	-2	4	-5	129	-1066	1195	468
	82	2019-01-15 09:36:43.33	-488	1101	-1678	1	6	-5	339	-1076	1415	368
	83	2019-01-15 09:36:43.34	-495	1099	-1680	-5	7	-5	120	-1066	1186	473
	84	2019-01-15 09:36:43.35	-487	1102	-1685	-10	7	-5	316	-1091	1407	387
	85	2019-01-15 09:36:43.36	-490	1108	-1674	-15	5	-5	108	-1081	1189	486
	86	2019-01-15 09:36:43.37	-491	1089	-1666	-16	10	-5	320	-1098	1418	389
	87	2019-01-15 09:36:43.38	-489	1078	-1669	-12	8	-2	113	-1072	1185	479
	88	2019-01-15 09:36:43.39	-494	1087	-1673	-5	7	2	322	-1100	1422	389
	89	2019-01-15 09:36:43.40	-495	1096	-1673	3	5	3	98	-1083	1181	492
	90	2019-01-15 09:36:43.41	-497	1109	-1674	4	3	2	306	-1117	1423	405
	91	2019-01-15 09:36:43.42	-488	1110	-1676	2	2	-1	84	-1088	1172	502
	92	2019-01-15 09:36:43.43	-482	1115	-1678	-6	6	-6	320	-1108	1428	394
	93	2019-01-15 09:36:43.44	-486	1109	-1679	-13	5	-10	124	-1046	1170	461
	94	2019-01-15 09:36:43.45	-486	1095	-1677	-20	6	-12	346	-1082	1428	368
	95	2019-01-15 09:36:43.46	-481	1088	-1677	-16	7	-14	121	-1047	1168	463
	96	2019-01-15 09:36:43.47	-481	1089	-1675	-10	9	-9	330	-1098	1428	384
	97	2019-01-15 09:36:43.48	-486	1097	-1680	-2	13	-6	114	-1050	1164	468
	98	2019-01-15 09:36:43.49	-489	1101	-1680	6	12	-6	332	-1098	1430	383
	99	2019-01-15 09:36:43.50	-481	1101	-1672	8	13	-4	122	-1045	1167	461
	100	2019-01-15 09:36:43.51	-486	1106	-1676	8	13	-3	324	-1106	1430	391
	101	2019-01-15 09:36:43.52	-487	1102	-1676	8	9	-2	82	-1068	1150	493
	102	2019-01-15 09:36:43.53	-490	1097	-1673	5	4	-2	305	-1126	1431	410
	103	2019-01-15 09:36:43.54	-482	1104	-1674	3	1	0	79	-1074	1153	497
	104	2019-01-15 09:36:43.55	-483	1109	-1668	0	1	-1	308	-1132	1440	412
	105	2019-01-15 09:36:43.56	-484	1111	-1674	-2	1	-7	88	-1076	1164	494
	106	2019-01-15 09:36:43.57	-485	1113	-1673	-3	0	-12	317	-1130	1447	406
	107	2019-01-15 09:36:43.58	-487	1112	-1671	-3	1	-17	111	-1052	1163	470
	108	2019-01-15 09:36:43.59	-486	1106	-1677	-2	3	-21	326	-1113	1439	393
	109	2019-01-15 09:36:43.60	-487	1097	-1681	0	5	-23	88	-1044	1132	478
	110	2019-01-15 09:36:43.61	-492	1091	-1674	1	4	-17	317	-1114	1431	398
	111	2019-01-15 09:36:43.62	-492	1087	-1685	1	-2	-13	117	-1035	1152	459
	112	2019-01-15 09:36:43.63	-498	1084	-1681	-2	-5	-2	336	-1108	1444	386
	113	2019-01-15 09:36:43.64	-493	1093	-1671	-6	-5	2	103	-1039	1142	468
	114	2019-01-15 09:36:43.65	-490	1094	-1663	-5	-3	5	298	-1130	1428	416
	115	2019-01-15 09:36:43.66	-482	1092	-1660	-4	1	9	80	-1064	1144	492
	116	2019-01-15 09:36:43.67	-486	1091	-1664	-1	4	12	325	-1135	1460	405
	117	2019-01-15 09:36:43.68	-496	1100	-1673	4	8	14	136	-1037	1173	450
	118	2019-01-15 09:36:43.69	-495	1094	-1668	10	1	14	333	-1125	1458	396
	119	2019-01-15 09:36:43.70	-495	1105	-1668	13	-3	14	94	-1052	1146	479
	120	2019-01-15 09:36:43.71	-489	1102	-1675	9	-3	14	292	-1148	1440	428
	121	2019-01-15 09:36:43.72	-486	1109	-1669	4	-2	11	84	-1062	1146	489
	122	2019-01-15 09:36:43.73	-486	1110	-1671	0	-1	5	314	-1136	1450	411
	123	2019-01-15 09:36:43.74	-477	1109	-1668	1	4	-3	125	-1026	1151	450
	124	2019-01-15 09:36:43.75	-494	1107	-1665	7	11	-11	320	-1118	1438	399
	125	2019-01-15 09:36:43.76	-495	1100	-1681	7	15	-16	111	-1031	1142	460
	126	2019-01-15 09:36:43.77	-493	1098	-1683	7	15	-17	322	-1124	1446	401
	127	2019-01-15 09:36:43.78	-501	1101	-1688	6	13	-18	142	-1017	1159	437
	128	2019-01-15 09:36:43.79	-499	1103	-1681	0	12	-17	324	-1116	1440	396
	129	2019-01-15 09:36:43.80	-490	1092	-1667	-4	12	-16	112	-1025	1137	456
	130	2019-01-15 09:36:43.81	-483	1097	-1663	-7	13	-14	288	-1140	1428	426
	131	2019-01-15 09:36:43.82	-486	1074	-1676	-15	20	-12	97	-1055	1152	479
	132	2019-01-15 09:36:43.83	-485	1084	-1662	-6	16	-8	288	-1159	1447	435
	133	2019-01-15 09:36:43.84	-486	1084	-1667	1	19	-1	108	-1050	1158	471
	134	2019-01-15 09:36:43.85	-487	1089	-1674	8	15	4	292	-1154	1446	431
	135	2019-01-15 09:36:43.86	-481	1090	-1676	11	17	6	122	-1043	1165	460
	136	2019-01-15 09:36:43.87	-484	1096	-1689	16	14	11	302	-1143	1445	420
	137	2019-01-15 09:36:43.88	-481	1107	-1689	19	12	10	119	-1036	1155	458
	138	2019-01-15 09:36:43.89	-489	1102	-1688	14	9	11	275	-1151	1426	438
	139	2019-01-15 09:36:43.90	-483	1099	-1686	8	8	9	105	-1051	1156	473
	140	2019-01-15 09:36:43.91	-482	1097	-1679	7	6	5	282	-1153	1435	435
	141	2019-01-15 09:36:43.92	-482	1091	-1681	3	6	4	138	-1030	1168	446
	142	2019-01-15 09:36:43.93	-486	1082	-1682	2	5	3	326	-1125	1451	399
	143	2019-01-15 09:36:43.94	-490	1085	-1682	0	6	4	182	-999	1181	408
	144	2019-01-15 09:36:43.95	-483	1092	-1673	-3	5	10	325	-1117	1442	396
	145	2019-01-15 09:36:43.96	-477	1093	-1675	-3	12	13	169	-1009	1178	420
	146	2019-01-15 09:36:43.97	-471	1097	-1680	-1	13	15	308	-1131	1439	411
	147	2019-01-15 09:36:43.98	-472	1100	-1679	1	14	12	144	-1031	1175	443
	148	2019-01-15 09:36:43.99	-482	1108	-1671	2	9	11	264	-1155	1419	445
	149	2019-01-15 09:36:44.00	-467	1102	-1687	1	10	7	131	-1043	1174	456
	150	2019-01-15 09:36:44.01	-482	1105	-1690	1	4	0	258	-1162	1420	452
	151	2019-01-15 09:36:44.02	-474	1092	-1685	1	2	-3	129	-1051	1180	461
	152	2019-01-15 09:36:44.03	-477	1085	-1683	1	-6	-3	268	-1164	1432	448
	153	2019-01-15 09:36:44.04	-483	1089	-1672	3	-5	-3	149	-1045	1194	448
	154	2019-01-15 09:36:44.05	-487	1091	-1680	6	-1	-2	271	-1156	1427	442
	155	2019-01-15 09:36:44.06	-484	1103	-1676	6	3	-2	162	-1038	1200	438
	156	2019-01-15 09:36:44.07	-477	1097	-1670	9	3	-2	287	-1146	1433	429
	157	2019-01-15 09:36:44.08	-474	1099	-1680	11	5	-2	184	-1026	1210	421
	158	2019-01-15 09:36:44.09	-476	1093	-1686	11	7	0	284	-1140	1424	428
	159	2019-01-15 09:36:44.10	-482	1090	-1682	11	4	-2	182	-1022	1204	420
	160	2019-01-15 09:36:44.11	-482	1087	-1678	12	1	0	263	-1143	1406	440
	161	2019-01-15 09:36:44.12	-494	1092	-1677	10	-3	-2	166	-1033	1199	433
	162	2019-01-15 09:36:44.13	-483	1086	-1678	7	-2	1	276	-1139	1415	431
	163	2019-01-15 09:36:44.14	-485	1089	-1666	6	-4	0	206	-1015	1221	404
	164	2019-01-15 09:36:44.15	-460	1084	-1666	3	0	1	304	-1120	1424	408
	165	2019-01-15 09:36:44.16	-477	1096	-1667	3	4	2	234	-1002	1236	384
	166	2019-01-15 09:36:44.17	-473	1093	-1677	4	11	3	280	-1133	1413	426
	167	2019-01-15 09:36:44.18	-474	1090	-1678	4	10	1	187	-1039	1226	426
	168	2019-01-15 09:36:44.19	-463	1104	-1676	4	12	2	254	-1152	1406	449
	169	2019-01-15 09:36:44.20	-477	1094	-1705	-6	21	-2	201	-1029	1230	414
	170	2019-01-15 09:36:44.21	-470	1094	-1693	-7	8	-2	261	-1143	1404	441
	171	2019-01-15 09:36:44.22	-480	1090	-1689	-2	3	0	206	-1037	1243	415
	172	2019-01-15 09:36:44.23	-468	1091	-1685	-5	2	-1	278	-1125	1403	423
	173	2019-01-15 09:36:44.24	-476	1086	-1684	-8	3	2	242	-1004	1246	381
	174	2019-01-15 09:36:44.25	-478	1090	-1683	-1	-2	5	292	-1103	1395	405
	175	2019-01-15 09:36:44.26	-473	1099	-1671	3	-3	12	260	-994	1254	367
	176	2019-01-15 09:36:44.27	-474	1097	-1682	-1	0	15	296	-1100	1396	402
	177	2019-01-15 09:36:44.28	-473	1097	-1675	-1	0	19	266	-1002	1268	368
	178	2019-01-15 09:36:44.29	-475	1096	-1671	2	-3	18	252	-1117	1369	432
	179	2019-01-15 09:36:44.30	-474	1094	-1668	1	-5	20	220	-1027	1247	403
	180	2019-01-15 09:36:44.31	-473	1095	-1677	1	-4	17	226	-1148	1374	461
	181	2019-01-15 09:36:44.32	-470	1095	-1672	1	0	11	226	-1049	1275	411
	182	2019-01-15 09:36:44.33	-479	1097	-1677	6	0	10	235	-1149	1384	457
	183	2019-01-15 09:36:44.34	-474	1105	-1692	10	0	4	243	-1046	1289	401
	184	2019-01-15 09:36:44.35	-477	1100	-1696	11	-3	-2	224	-1148	1372	462
	185	2019-01-15 09:36:44.36	-483	1105	-1693	6	-4	-4	233	-1054	1287	410
	186	2019-01-15 09:36:44.37	-472	1101	-1681	-10	-9	-7	217	-1148	1365	465
	187	2019-01-15 09:36:44.38	-475	1094	-1672	-18	-4	-8	250	-1046	1296	398
	188	2019-01-15 09:36:44.39	-470	1082	-1668	-19	-3	-7	229	-1127	1356	449
	189	2019-01-15 09:36:44.40	-476	1087	-1665	-16	-3	-7	260	-1034	1294	387
	190	2019-01-15 09:36:44.41	-475	1088	-1662	-8	0	-7	221	-1125	1346	452
	191	2019-01-15 09:36:44.42	-477	1092	-1668	3	3	-9	261	-1039	1300	389
	192	2019-01-15 09:36:44.43	-478	1088	-1671	14	3	-7	214	-1124	1338	455
	193	2019-01-15 09:36:44.44	-472	1093	-1672	23	3	-8	275	-1038	1313	381
	194	2019-01-15 09:36:44.45	-483	1090	-1697	20	4	-8	227	-1113	1340	443
	195	2019-01-15 09:36:44.46	-484	1087	-1689	19	-7	-7	289	-1031	1320	371
	196	2019-01-15 09:36:44.47	-479	1084	-1689	19	-6	-2	210	-1129	1339	459
	197	2019-01-15 09:36:44.48	-469	1086	-1684	7	-10	-1	268	-1060	1328	396
	198	2019-01-15 09:36:44.49	-478	1074	-1680	-5	-5	1	203	-1134	1337	465
	199	2019-01-15 09:36:44.50	-481	1081	-1682	-3	-7	5	286	-1054	1340	384
	200	2019-01-15 09:36:44.51	-479	1084	-1686	-4	-9	6	203	-1127	1330	462
	201	2019-01-15 09:36:44.52	-474	1086	-1687	-7	-4	7	280	-1055	1335	387
	202	2019-01-15 09:36:44.53	-486	1096	-1684	-6	-5	6	168	-1135	1303	483
	203	2019-01-15 09:36:44.54	-475	1101	-1681	-7	-7	4	266	-1067	1333	400
	204	2019-01-15 09:36:44.55	-477	1090	-1683	-11	-4	-1	205	-1105	1310	450
	205	2019-01-15 09:36:44.56	-479	1090	-1679	-10	-10	-6	324	-1028	1352	352
	206	2019-01-15 09:36:44.57	-485	1080	-1683	-10	-11	-7	211	-1091	1302	440
	207	2019-01-15 09:36:44.58	-471	1085	-1670	-10	-7	-8	304	-1041	1345	368
	208	2019-01-15 09:36:44.59	-473	1085	-1669	-7	-6	-8	168	-1109	1277	470
	209	2019-01-15 09:36:44.60	-480	1088	-1669	-3	-3	-12	288	-1058	1346	385
	210	2019-01-15 09:36:44.61	-484	1090	-1682	2	2	-14	154	-1119	1273	482
	211	2019-01-15 09:36:44.62	-485	1092	-1692	5	1	-15	284	-1072	1356	394
	212	2019-01-15 09:36:44.63	-479	1092	-1691	1	1	-15	160	-1128	1288	484
	213	2019-01-15 09:36:44.64	-481	1086	-1684	-5	-1	-14	301	-1077	1378	388
	214	2019-01-15 09:36:44.65	-482	1086	-1686	-12	3	-13	150	-1124	1274	487
	215	2019-01-15 09:36:44.66	-481	1090	-1680	-18	4	-13	290	-1079	1369	394
	216	2019-01-15 09:36:44.67	-474	1084	-1668	-23	6	-12	147	-1125	1272	489
	217	2019-01-15 09:36:44.68	-470	1082	-1669	-18	10	-12	296	-1082	1378	393
	218	2019-01-15 09:36:44.69	-474	1084	-1669	-6	12	-12	148	-1115	1263	483
	219	2019-01-15 09:36:44.70	-482	1094	-1678	1	11	-12	313	-1073	1386	380
	220	2019-01-15 09:36:44.71	-483	1100	-1679	3	12	-13	189	-1078	1267	444
	221	2019-01-15 09:36:44.72	-477	1102	-1677	2	7	-14	344	-1044	1388	350
	222	2019-01-15 09:36:44.73	-474	1099	-1685	0	15	-14	164	-1077	1241	456
	223	2019-01-15 09:36:44.74	-478	1095	-1674	-5	12	-16	320	-1062	1382	371
	224	2019-01-15 09:36:44.75	-472	1096	-1683	-11	19	-13	165	-1081	1246	458
	225	2019-01-15 09:36:44.76	-468	1084	-1698	-23	20	-16	355	-1060	1415	352
	226	2019-01-15 09:36:44.77	-465	1083	-1683	-16	7	-12	176	-1083	1259	453
	227	2019-01-15 09:36:44.78	-482	1090	-1681	-10	8	-11	336	-1075	1411	369
	228	2019-01-15 09:36:44.79	-480	1089	-1685	-16	10	-14	145	-1093	1238	474
	229	2019-01-15 09:36:44.80	-479	1088	-1674	-16	9	-10	322	-1081	1403	379
	230	2019-01-15 09:36:44.81	-477	1090	-1675	-5	8	-13	120	-1100	1220	490
	231	2019-01-15 09:36:44.82	-473	1099	-1674	-4	11	-13	309	-1096	1405	393
	232	2019-01-15 09:36:44.83	-473	1094	-1695	-8	11	-17	125	-1097	1222	486
	233	2019-01-15 09:36:44.84	-473	1094	-1697	-7	5	-16	324	-1089	1413	382
	234	2019-01-15 09:36:44.85	-468	1098	-1675	-8	4	-14	139	-1085	1224	473
	235	2019-01-15 09:36:44.86	-470	1098	-1675	-18	4	-16	341	-1083	1424	371
	236	2019-01-15 09:36:44.87	-477	1081	-1662	-19	3	-15	141	-1071	1212	465
	237	2019-01-15 09:36:44.88	-474	1073	-1654	-15	7	-11	334	-1080	1414	373
	238	2019-01-15 09:36:44.89	-484	1080	-1675	-8	13	-8	118	-1077	1195	479
	239	2019-01-15 09:36:44.90	-471	1081	-1680	1	9	-5	320	-1089	1409	384
	240	2019-01-15 09:36:44.91	-474	1095	-1680	9	12	-2	123	-1072	1195	474
	241	2019-01-15 09:36:44.92	-480	1112	-1697	7	12	-6	340	-1085	1425	372
	242	2019-01-15 09:36:44.93	-476	1116	-1698	-2	11	-12	132	-1065	1197	466
	243	2019-01-15 09:36:44.94	-476	1111	-1695	-9	10	-15	332	-1092	1424	380
	244	2019-01-15 09:36:44.95	-479	1107	-1693	-18	2	-21	122	-1072	1194	475
	245	2019-01-15 09:36:44.96	-463	1104	-1678	-26	-1	-26	334	-1100	1434	383
	246	2019-01-15 09:36:44.97	-467	1093	-1669	-24	1	-26	121	-1076	1197	477
	247	2019-01-15 09:36:44.98	-465	1084	-1661	-21	4	-26	351	-1100	1451	374
	248	2019-01-15 09:36:44.99	-479	1087	-1662	-16	6	-23	133	-1062	1195	464
	249	2019-01-15 09:36:45.00	-470	1086	-1666	-13	6	-16	329	-1102	1431	386
	250	2019-01-15 09:36:45.01	-483	1084	-1676	-12	6	-11	94	-1079	1173	492
	251	2019-01-15 09:36:45.02	-486	1093	-1678	-12	7	-6	310	-1114	1424	402
	252	2019-01-15 09:36:45.03	-479	1098	-1684	-17	4	3	108	-1064	1172	478
	253	2019-01-15 09:36:45.04	-475	1103	-1682	-20	4	10	349	-1095	1444	373
	254	2019-01-15 09:36:45.05	-472	1111	-1679	-19	3	13	155	-1035	1190	440
	255	2019-01-15 09:36:45.06	-454	1112	-1674	-18	2	9	363	-1087	1450	362
	256	2019-01-15 09:36:45.07	-478	1102	-1679	-16	2	7	134	-1036	1170	451
	257	2019-01-15 09:36:45.08	-471	1104	-1681	-13	0	2	332	-1096	1428	382
	258	2019-01-15 09:36:45.09	-472	1094	-1684	-8	2	0	105	-1042	1147	468
	259	2019-01-15 09:36:45.10	-463	1110	-1682	-4	-2	-6	332	-1106	1438	387
	260	2019-01-15 09:36:45.11	-473	1099	-1677	-4	1	-9	112	-1062	1174	475
	261	2019-01-15 09:36:45.12	-473	1110	-1679	-2	-7	-10	331	-1125	1456	397
	262	2019-01-15 09:36:45.13	-475	1114	-1674	-7	-6	-10	110	-1062	1172	476
	263	2019-01-15 09:36:45.14	-477	1102	-1677	-10	-6	-9	326	-1123	1449	398
	264	2019-01-15 09:36:45.15	-485	1098	-1671	-14	-8	-8	96	-1060	1156	482
	265	2019-01-15 09:36:45.16	-474	1098	-1670	-15	-8	-7	326	-1126	1452	400
	266	2019-01-15 09:36:45.17	-465	1092	-1660	-12	-7	-6	102	-1060	1162	479
	267	2019-01-15 09:36:45.18	-468	1089	-1659	-7	-2	-5	319	-1133	1452	407
	268	2019-01-15 09:36:45.19	-474	1103	-1672	2	2	-8	108	-1060	1168	476
	269	2019-01-15 09:36:45.20	-478	1099	-1672	6	5	-11	321	-1127	1448	403
	270	2019-01-15 09:36:45.21	-473	1110	-1694	9	2	-12	101	-1046	1147	472
	271	2019-01-15 09:36:45.22	-480	1115	-1693	8	-4	-12	329	-1119	1448	395
	272	2019-01-15 09:36:45.23	-483	1113	-1691	2	-2	-16	117	-1034	1151	458
	273	2019-01-15 09:36:45.24	-476	1099	-1686	-6	-2	-16	332	-1114	1446	391
	274	2019-01-15 09:36:45.25	-478	1099	-1668	-9	-2	-16	142	-1022	1164	440
	275	2019-01-15 09:36:45.26	-467	1089	-1664	-7	-2	-15	357	-1105	1462	374
	276	2019-01-15 09:36:45.27	-477	1082	-1669	-2	3	-12	136	-1023	1159	443
	277	2019-01-15 09:36:45.28	-482	1080	-1670	3	3	-5	333	-1124	1457	395
	278	2019-01-15 09:36:45.29	-480	1094	-1686	9	2	-2	104	-1047	1151	471
	279	2019-01-15 09:36:45.30	-479	1101	-1686	10	2	-1	297	-1146	1443	424
	280	2019-01-15 09:36:45.31	-475	1104	-1682	9	4	-2	91	-1064	1155	486
	281	2019-01-15 09:36:45.32	-472	1110	-1678	5	2	-3	306	-1151	1457	422
	282	2019-01-15 09:36:45.33	-474	1109	-1681	2	2	-11	128	-1045	1173	458
	283	2019-01-15 09:36:45.34	-473	1100	-1678	-1	3	-11	364	-1118	1482	377
	284	2019-01-15 09:36:45.35	-473	1091	-1673	-2	4	-16	195	-991	1186	398
	285	2019-01-15 09:36:45.36	-472	1096	-1680	1	1	-19	370	-1087	1457	358
	286	2019-01-15 09:36:45.37	-472	1090	-1678	4	1	-19	160	-993	1153	416
	287	2019-01-15 09:36:45.38	-481	1086	-1676	3	4	-15	332	-1107	1439	387
	288	2019-01-15 09:36:45.39	-483	1086	-1678	10	3	-13	143	-1011	1154	434
	289	2019-01-15 09:36:45.40	-487	1089	-1675	11	1	-15	331	-1120	1451	394
	290	2019-01-15 09:36:45.41	-472	1093	-1676	9	1	-13	132	-1023	1155	445
	291	2019-01-15 09:36:45.42	-473	1094	-1681	5	3	-12	298	-1141	1439	421
	292	2019-01-15 09:36:45.43	-466	1093	-1680	-1	5	-8	104	-1051	1155	473
	293	2019-01-15 09:36:45.44	-482	1101	-1680	-9	4	-7	294	-1149	1443	427
	294	2019-01-15 09:36:45.45	-468	1084	-1663	-8	-2	-10	142	-1028	1170	443
	295	2019-01-15 09:36:45.46	-475	1086	-1667	-6	-3	-11	336	-1129	1465	396
	296	2019-01-15 09:36:45.47	-475	1099	-1674	-4	0	-11	154	-1024	1178	435
	297	2019-01-15 09:36:45.48	-475	1100	-1678	-5	3	-10	305	-1140	1445	417
	298	2019-01-15 09:36:45.49	-471	1091	-1682	0	5	-11	131	-1035	1166	452
	299	2019-01-15 09:36:45.50	-470	1088	-1691	4	5	-13	315	-1126	1441	405
	300	2019-01-15 09:36:45.51	-472	1098	-1688	5	0	-10	195	-991	1186	398
	301	2019-01-15 09:36:45.52	-476	1092	-1688	3	4	-12	336	-1102	1438	383
	302	2019-01-15 09:36:45.53	-484	1094	-1689	-1	0	-10	163	-1000	1163	418
	303	2019-01-15 09:36:45.54	-484	1101	-1681	-10	-3	-10	319	-1117	1436	399
	304	2019-01-15 09:36:45.55	-485	1106	-1682	-15	-2	-12	199	-995	1194	398
	305	2019-01-15 09:36:45.56	-475	1098	-1672	-16	-3	-15	335	-1113	1448	389
	306	2019-01-15 09:36:45.57	-480	1099	-1669	-16	0	-14	192	-1004	1196	406
	307	2019-01-15 09:36:45.58	-476	1098	-1663	-12	5	-13	302	-1135	1437	416
	308	2019-01-15 09:36:45.59	-480	1092	-1662	-7	9	-14	153	-1037	1190	442
	309	2019-01-15 09:36:45.60	-474	1096	-1674	-2	10	-11	275	-1155	1430	440
	310	2019-01-15 09:36:45.61	-484	1087	-1674	3	7	-10	158	-1032	1190	437
	311	2019-01-15 09:36:45.62	-472	1090	-1685	1	2	-7	283	-1145	1428	431
	312	2019-01-15 09:36:45.63	-480	1100	-1683	-6	0	-7	177	-1029	1206	426
	313	2019-01-15 09:36:45.64	-478	1096	-1683	-10	3	-5	289	-1142	1431	426
	314	2019-01-15 09:36:45.65	-471	1083	-1679	-7	5	-1	177	-1027	1204	425
	315	2019-01-15 09:36:45.66	-467	1086	-1676	-4	6	0	301	-1130	1431	414
	316	2019-01-15 09:36:45.67	-475	1091	-1672	4	8	0	216	-1001	1217	392
	317	2019-01-15 09:36:45.68	-482	1100	-1677	13	10	0	320	-1113	1433	396
	318	2019-01-15 09:36:45.69	-467	1089	-1681	17	10	-1	232	-999	1231	383
	319	2019-01-15 09:36:45.70	-471	1105	-1684	16	10	-5	300	-1118	1418	409
	320	2019-01-15 09:36:45.71	-481	1105	-1678	2	5	-16	206	-1008	1214	401
	321	2019-01-15 09:36:45.72	-482	1098	-1672	-7	5	-22	276	-1126	1402	425
	322	2019-01-15 09:36:45.73	-474	1092	-1672	-9	11	-27	201	-1014	1215	406
	323	2019-01-15 09:36:45.74	-474	1082	-1670	-10	14	-27	267	-1137	1404	435
	324	2019-01-15 09:36:45.75	-476	1080	-1667	-5	19	-25	214	-1028	1242	407
	325	2019-01-15 09:36:45.76	-477	1076	-1674	2	18	-22	318	-1127	1445	404
	326	2019-01-15 09:36:45.77	-477	1079	-1681	4	20	-17	270	-1003	1273	366
	327	2019-01-15 09:36:45.78	-470	1091	-1691	-1	21	-14	266	-1125	1391	429
	328	2019-01-15 09:36:45.79	-482	1092	-1696	-5	27	-13	182	-1025	1207	421
	329	2019-01-15 09:36:45.80	-479	1108	-1692	-9	20	-15	226	-1147	1373	460
	330	2019-01-15 09:36:45.81	-477	1113	-1691	-17	19	-20	212	-1040	1252	414
	331	2019-01-15 09:36:45.82	-473	1116	-1686	-24	16	-27	255	-1134	1389	439
	332	2019-01-15 09:36:45.83	-473	1104	-1684	-26	10	-35	233	-1016	1249	391
	333	2019-01-15 09:36:45.84	-473	1101	-1685	-23	12	-40	258	-1114	1372	428
	334	2019-01-15 09:36:45.85	-474	1096	-1676	-17	15	-45	254	-1002	1256	374
	335	2019-01-15 09:36:45.86	-474	1089	-1678	-10	14	-48	268	-1108	1376	420
	336	2019-01-15 09:36:45.87	-479	1085	-1674	-1	16	-46	260	-1007	1267	373
	337	2019-01-15 09:36:45.88	-470	1085	-1681	3	17	-42	248	-1117	1365	434
	338	2019-01-15 09:36:45.89	-472	1089	-1686	7	20	-38	248	-1019	1267	385
	339	2019-01-15 09:36:45.90	-475	1087	-1683	2	16	-36	229	-1130	1359	450
	340	2019-01-15 09:36:45.91	-469	1082	-1681	0	11	-33	222	-1039	1261	408
	341	2019-01-15 09:36:45.92	-471	1085	-1682	-6	8	-30	190	-1146	1336	478
	342	2019-01-15 09:36:45.93	-477	1078	-1683	-9	6	-25	216	-1050	1266	417
	343	2019-01-15 09:36:45.94	-474	1083	-1684	-7	2	-21	206	-1139	1345	466
	344	2019-01-15 09:36:45.95	-477	1083	-1673	-9	-1	-20	249	-1041	1290	396
	345	2019-01-15 09:36:45.96	-483	1087	-1677	-10	-8	-13	224	-1123	1347	449
	346	2019-01-15 09:36:45.97	-483	1075	-1675	-14	-12	-8	264	-1024	1288	380
	347	2019-01-15 09:36:45.98	-485	1078	-1673	-21	-10	1	222	-1112	1334	445
	348	2019-01-15 09:36:45.99	-487	1066	-1666	-27	-8	7	267	-1023	1290	378
	349	2019-01-15 09:36:46.00	-463	1069	-1661	-26	-8	11	195	-1117	1312	461
	350	2019-01-15 09:36:46.01	-461	1067	-1664	-22	-2	20	252	-1039	1291	393
	351	2019-01-15 09:36:46.02	-475	1078	-1678	-20	5	24	197	-1120	1317	461
	352	2019-01-15 09:36:46.03	-479	1083	-1674	-13	3	27	265	-1037	1302	386
	353	2019-01-15 09:36:46.04	-483	1096	-1678	-9	2	25	232	-1096	1328	432
	354	2019-01-15 09:36:46.05	-480	1111	-1707	-17	7	21	315	-1009	1324	347
	355	2019-01-15 09:36:46.06	-473	1110	-1700	-29	-7	13	222	-1088	1310	433
	356	2019-01-15 09:36:46.07	-467	1107	-1689	-34	-11	9	285	-1025	1310	370
	357	2019-01-15 09:36:46.08	-470	1105	-1679	-38	-10	3	168	-1117	1285	474
	358	2019-01-15 09:36:46.09	-473	1096	-1683	-43	-11	-4	250	-1057	1307	403
	359	2019-01-15 09:36:46.10	-480	1085	-1678	-42	-4	-2	169	-1115	1284	473
	360	2019-01-15 09:36:46.11	-480	1088	-1672	-37	-6	-3	286	-1040	1326	377
	361	2019-01-15 09:36:46.12	-495	1098	-1678	-39	-3	1	180	-1112	1292	466
	362	2019-01-15 09:36:46.13	-490	1108	-1679	-36	0	3	277	-1055	1332	389
	363	2019-01-15 09:36:46.14	-473	1113	-1676	-35	-2	2	148	-1122	1270	487
	364	2019-01-15 09:36:46.15	-478	1114	-1666	-36	2	-1	268	-1061	1329	396
	365	2019-01-15 09:36:46.16	-470	1119	-1670	-36	3	-5	185	-1085	1270	450
	366	2019-01-15 09:36:46.17	-481	1115	-1668	-37	0	-9	322	-1021	1343	349
	367	2019-01-15 09:36:46.18	-473	1110	-1666	-36	-1	-16	205	-1069	1274	432
	368	2019-01-15 09:36:46.19	-478	1105	-1673	-34	3	-18	324	-1028	1352	352
	369	2019-01-15 09:36:46.20	-479	1102	-1666	-32	-2	-17	177	-1077	1254	450
	370	2019-01-15 09:36:46.21	-481	1104	-1667	-29	0	-19	307	-1036	1343	364
	371	2019-01-15 09:36:46.22	-486	1102	-1671	-27	2	-18	171	-1078	1249	453
	372	2019-01-15 09:36:46.23	-486	1109	-1671	-28	6	-18	301	-1046	1347	372
	373	2019-01-15 09:36:46.24	-480	1109	-1676	-30	4	-13	167	-1081	1248	457
	374	2019-01-15 09:36:46.25	-476	1105	-1671	-37	9	-9	320	-1044	1364	362
	375	2019-01-15 09:36:46.26	-492	1100	-1665	-42	7	-9	230	-1045	1275	407
	376	2019-01-15 09:36:46.27	-479	1106	-1669	-45	5	-5	387	-1007	1394	310
	377	2019-01-15 09:36:46.28	-478	1109	-1664	-45	8	-2	189	-1033	1222	422
	378	2019-01-15 09:36:46.29	-485	1122	-1664	-45	3	-3	321	-1029	1350	354
	379	2019-01-15 09:36:46.30	-481	1121	-1661	-43	6	-3	109	-1098	1207	494
	380	2019-01-15 09:36:46.31	-483	1118	-1662	-39	4	-8	270	-1092	1362	411
	381	2019-01-15 09:36:46.32	-477	1126	-1667	-37	0	-8	135	-1086	1221	475
	382	2019-01-15 09:36:46.33	-479	1122	-1671	-34	-1	-14	325	-1049	1374	362
	383	2019-01-15 09:36:46.34	-481	1124	-1671	-33	-4	-17	144	-1063	1207	459
	384	2019-01-15 09:36:46.35	-475	1118	-1662	-34	-3	-18	331	-1054	1385	361
	385	2019-01-15 09:36:46.36	-467	1115	-1655	-36	-3	-17	138	-1068	1206	465
	386	2019-01-15 09:36:46.37	-482	1113	-1664	-35	2	-16	312	-1066	1378	377
	387	2019-01-15 09:36:46.38	-477	1106	-1663	-32	2	-13	128	-1071	1199	471
	388	2019-01-15 09:36:46.39	-485	1117	-1667	-30	4	-7	316	-1066	1382	375
	389	2019-01-15 09:36:46.40	-486	1128	-1661	-29	3	-4	110	-1082	1192	486
	390	2019-01-15 09:36:46.41	-483	1133	-1667	-29	2	-4	301	-1088	1389	393
	391	2019-01-15 09:36:46.42	-474	1136	-1662	-30	2	-7	80	-1097	1177	508
	392	2019-01-15 09:36:46.43	-473	1132	-1657	-29	2	-10	280	-1101	1381	410
	393	2019-01-15 09:36:46.44	-479	1128	-1660	-28	1	-16	101	-1081	1182	490
	394	2019-01-15 09:36:46.45	-464	1122	-1658	-24	1	-17	314	-1084	1398	385
	395	2019-01-15 09:36:46.46	-466	1126	-1661	-19	3	-17	113	-1073	1186	480
	396	2019-01-15 09:36:46.47	-476	1128	-1661	-20	3	-14	319	-1085	1404	383
	397	2019-01-15 09:36:46.48	-485	1124	-1661	-20	2	-17	99	-1060	1159	480
	398	2019-01-15 09:36:46.49	-485	1131	-1666	-22	-1	-16	304	-1079	1383	387
	399	2019-01-15 09:36:46.50	-482	1122	-1653	-24	-1	-15	86	-1065	1151	489
	400	2019-01-15 09:36:46.51	-483	1123	-1651	-22	0	-12	298	-1092	1390	397
	401	2019-01-15 09:36:46.52	-472	1118	-1657	-17	5	-11	91	-1058	1149	483
	402	2019-01-15 09:36:46.53	-477	1125	-1658	-9	4	-11	321	-1079	1400	379
	403	2019-01-15 09:36:46.54	-477	1131	-1660	-3	7	-10	130	-1035	1165	452
	404	2019-01-15 09:36:46.55	-478	1128	-1667	0	7	-10	347	-1068	1415	360
	405	2019-01-15 09:36:46.56	-479	1134	-1671	-1	4	-12	116	-1037	1153	460
	406	2019-01-15 09:36:46.57	-478	1129	-1659	-4	7	-6	305	-1091	1396	393
	407	2019-01-15 09:36:46.58	-471	1109	-1661	-8	8	-1	64	-1073	1137	504
	408	2019-01-15 09:36:46.59	-472	1121	-1665	-8	7	6	282	-1116	1398	417
	409	2019-01-15 09:36:46.60	-478	1107	-1653	-4	4	7	56	-1077	1133	510
	410	2019-01-15 09:36:46.61	-473	1113	-1654	4	6	13	285	-1116	1401	415
	411	2019-01-15 09:36:46.62	-476	1131	-1674	6	7	14	69	-1065	1134	498
	412	2019-01-15 09:36:46.63	-480	1128	-1671	3	-2	9	297	-1111	1408	407
	413	2019-01-15 09:36:46.64	-485	1131	-1666	0	-9	8	71	-1062	1133	495
	414	2019-01-15 09:36:46.65	-483	1139	-1665	-6	-10	5	315	-1103	1418	394
	415	2019-01-15 09:36:46.66	-475	1135	-1660	-12	-11	1	114	-1032	1146	459
	416	2019-01-15 09:36:46.67	-471	1131	-1653	-19	-7	-5	337	-1085	1422	374
	417	2019-01-15 09:36:46.68	-468	1127	-1645	-16	-2	-12	96	-1031	1127	467
	418	2019-01-15 09:36:46.69	-471	1128	-1655	-10	5	-19	308	-1100	1408	396
	419	2019-01-15 09:36:46.70	-473	1127	-1656	-5	8	-22	89	-1036	1125	473
	420	2019-01-15 09:36:46.71	-484	1127	-1662	-1	10	-23	306	-1100	1406	397
	421	2019-01-15 09:36:46.72	-485	1125	-1674	0	7	-21	77	-1037	1114	480
	422	2019-01-15 09:36:46.73	-487	1120	-1676	-4	4	-23	290	-1110	1400	410
	423	2019-01-15 09:36:46.74	-478	1132	-1673	-13	0	-21	68	-1046	1114	489
	424	2019-01-15 09:36:46.75	-471	1124	-1666	-20	0	-18	309	-1113	1422	402
	425	2019-01-15 09:36:46.76	-477	1117	-1646	-19	0	-13	129	-1018	1147	444
	426	2019-01-15 09:36:46.77	-471	1116	-1653	-12	4	-10	324	-1101	1425	388
	427	2019-01-15 09:36:46.78	-470	1119	-1655	-1	6	-10	65	-1047	1112	491
	428	2019-01-15 09:36:46.79	-480	1117	-1653	8	5	-8	264	-1137	1401	436
	429	2019-01-15 09:36:46.80	-481	1126	-1664	13	3	-7	54	-1059	1113	502
	430	2019-01-15 09:36:46.81	-477	1127	-1662	13	5	-5	279	-1135	1414	428
	431	2019-01-15 09:36:46.82	-478	1132	-1666	12	5	-11	86	-1037	1123	475
	432	2019-01-15 09:36:46.83	-481	1128	-1666	5	1	-12	298	-1110	1408	406
	433	2019-01-15 09:36:46.84	-478	1113	-1665	-1	-3	-14	107	-1007	1114	450
	434	2019-01-15 09:36:46.85	-479	1113	-1667	-3	-3	-15	311	-1099	1410	394
	435	2019-01-15 09:36:46.86	-472	1103	-1668	-2	-5	-17	94	-1021	1115	463
	436	2019-01-15 09:36:46.87	-486	1106	-1661	-2	-7	-13	293	-1117	1410	412
	437	2019-01-15 09:36:46.88	-480	1109	-1666	0	-10	-6	96	-1017	1113	460
	438	2019-01-15 09:36:46.89	-478	1115	-1661	-1	-6	-4	297	-1111	1408	407
	439	2019-01-15 09:36:46.90	-478	1122	-1665	-7	-7	2	103	-1018	1121	457
	440	2019-01-15 09:36:46.91	-479	1121	-1653	-9	-3	1	275	-1125	1400	425
	441	2019-01-15 09:36:46.92	-476	1118	-1661	-11	2	2	64	-1042	1106	489
	442	2019-01-15 09:36:46.93	-485	1116	-1659	-14	-1	-2	252	-1148	1400	448
	443	2019-01-15 09:36:46.94	-481	1114	-1668	-15	-2	-4	80	-1046	1126	483
	444	2019-01-15 09:36:46.95	-483	1110	-1654	-12	-3	-7	286	-1138	1424	426
	445	2019-01-15 09:36:46.96	-475	1112	-1659	-10	0	-8	111	-1026	1137	457
	446	2019-01-15 09:36:46.97	-476	1123	-1656	-8	1	-13	295	-1115	1410	410
	447	2019-01-15 09:36:46.98	-472	1128	-1666	-7	3	-14	141	-992	1133	425
	448	2019-01-15 09:36:46.99	-483	1130	-1671	-4	1	-17	306	-1100	1406	397
	449	2019-01-15 09:36:47.00	-485	1123	-1671	-9	-2	-16	123	-1001	1124	439
	450	2019-01-15 09:36:47.01	-477	1125	-1677	-14	-3	-16	283	-1120	1403	418
	451	2019-01-15 09:36:47.02	-479	1115	-1668	-18	-4	-14	111	-1015	1126	452
	452	2019-01-15 09:36:47.03	-486	1117	-1658	-23	-3	-10	273	-1126	1399	426
	453	2019-01-15 09:36:47.04	-481	1108	-1647	-23	-1	-7	136	-1008	1144	436
	454	2019-01-15 09:36:47.05	-483	1110	-1646	-18	-1	-7	268	-1134	1402	433
	455	2019-01-15 09:36:47.06	-481	1122	-1659	-9	5	-5	92	-1042	1134	475
	456	2019-01-15 09:36:47.07	-482	1131	-1659	-9	10	-7	247	-1155	1402	454
	457	2019-01-15 09:36:47.08	-471	1132	-1660	-10	6	-12	114	-1029	1143	457
	458	2019-01-15 09:36:47.09	-478	1130	-1663	-13	5	-17	248	-1143	1391	447
	459	2019-01-15 09:36:47.10	-470	1122	-1656	-17	7	-15	114	-1029	1143	457
	460	2019-01-15 09:36:47.11	-485	1114	-1665	-17	6	-16	234	-1150	1384	458
	461	2019-01-15 09:36:47.12	-481	1119	-1665	-12	6	-17	96	-1041	1137	472
	462	2019-01-15 09:36:47.13	-487	1113	-1665	-10	1	-14	246	-1139	1385	446
	463	2019-01-15 09:36:47.14	-482	1131	-1662	-8	2	-10	145	-1004	1149	429
	464	2019-01-15 09:36:47.15	-490	1128	-1666	-9	1	-8	264	-1123	1387	429
	465	2019-01-15 09:36:47.16	-475	1131	-1664	-12	1	-7	143	-1014	1157	435
	466	2019-01-15 09:36:47.17	-486	1134	-1662	-14	-1	-7	260	-1130	1390	435
	467	2019-01-15 09:36:47.18	-475	1126	-1651	-17	-2	-7	147	-1012	1159	432
	468	2019-01-15 09:36:47.19	-475	1119	-1651	-19	-2	-8	253	-1125	1378	436
	469	2019-01-15 09:36:47.20	-478	1114	-1651	-12	3	-8	140	-1013	1153	436
	470	2019-01-15 09:36:47.21	-472	1120	-1651	-6	5	-9	237	-1132	1369	447
	471	2019-01-15 09:36:47.22	-479	1118	-1659	-3	6	-10	140	-1018	1158	439
	472	2019-01-15 09:36:47.23	-479	1133	-1656	0	1	-10	224	-1145	1369	460
	473	2019-01-15 09:36:47.24	-479	1120	-1656	0	-3	-7	143	-1031	1174	444
	474	2019-01-15 09:36:47.25	-490	1123	-1661	-8	-5	-8	235	-1141	1376	453
	475	2019-01-15 09:36:47.26	-477	1127	-1667	-17	-8	-6	151	-1027	1178	438
	476	2019-01-15 09:36:47.27	-473	1128	-1663	-23	-9	-7	212	-1150	1362	469
	477	2019-01-15 09:36:47.28	-479	1133	-1659	-25	-8	-6	133	-1040	1173	453
	478	2019-01-15 09:36:47.29	-473	1135	-1658	-24	-4	-8	196	-1153	1349	478
	479	2019-01-15 09:36:47.30	-473	1141	-1655	-23	-2	-10	153	-1032	1185	439
	480	2019-01-15 09:36:47.31	-479	1139	-1658	-19	-3	-16	233	-1126	1359	446
	481	2019-01-15 09:36:47.32	-486	1144	-1663	-18	-5	-17	186	-1006	1192	410
	482	2019-01-15 09:36:47.33	-481	1137	-1654	-17	-2	-16	237	-1118	1355	440
	483	2019-01-15 09:36:47.34	-483	1129	-1652	-14	4	-16	184	-1009	1193	412
	484	2019-01-15 09:36:47.35	-479	1131	-1650	-7	2	-18	235	-1120	1355	442
	485	2019-01-15 09:36:47.36	-475	1131	-1649	0	2	-14	200	-1009	1209	404
	486	2019-01-15 09:36:47.37	-490	1124	-1651	3	4	-11	221	-1118	1339	448
	487	2019-01-15 09:36:47.38	-492	1130	-1656	3	1	-7	190	-1014	1204	412
	488	2019-01-15 09:36:47.39	-486	1137	-1657	-1	-3	-4	195	-1135	1330	470
	489	2019-01-15 09:36:47.40	-483	1137	-1652	-4	-6	-4	168	-1037	1205	434
	490	2019-01-15 09:36:47.41	-477	1136	-1651	-8	-4	-4	171	-1155	1326	492
	491	2019-01-15 09:36:47.42	-484	1134	-1650	-11	-3	-4	160	-1050	1210	445
	492	2019-01-15 09:36:47.43	-472	1126	-1650	-9	-3	-10	172	-1148	1320	488
	493	2019-01-15 09:36:47.44	-478	1121	-1655	-5	0	-12	193	-1032	1225	419
	494	2019-01-15 09:36:47.45	-479	1124	-1658	7	5	-11	198	-1125	1323	463
	495	2019-01-15 09:36:47.46	-489	1128	-1657	14	8	-11	201	-1026	1227	412
	496	2019-01-15 09:36:47.47	-490	1134	-1660	15	6	-12	194	-1127	1321	466
	497	2019-01-15 09:36:47.48	-487	1130	-1664	15	4	-13	196	-1036	1232	420
	498	2019-01-15 09:36:47.49	-491	1133	-1662	7	0	-14	183	-1121	1304	469
	499	2019-01-15 09:36:47.50	-486	1133	-1661	1	0	-15	216	-1019	1235	401
	500	2019-01-15 09:36:47.51	-483	1122	-1644	-9	-2	-15	183	-1111	1294	464
	501	2019-01-15 09:36:47.52	-483	1112	-1638	-12	2	-15	221	-1020	1241	399
	502	2019-01-15 09:36:47.53	-476	1118	-1653	-3	7	-12	190	-1109	1299	459
	503	2019-01-15 09:36:47.54	-481	1115	-1652	4	3	-8	229	-1023	1252	397
	504	2019-01-15 09:36:47.55	-474	1126	-1648	7	3	-8	166	-1130	1296	482
	505	2019-01-15 09:36:47.56	-492	1130	-1661	9	7	-9	205	-1052	1257	423
	506	2019-01-15 09:36:47.57	-480	1142	-1661	8	7	-10	158	-1135	1293	488
	507	2019-01-15 09:36:47.58	-485	1136	-1678	-1	9	-15	227	-1043	1270	408
	508	2019-01-15 09:36:47.59	-483	1130	-1675	-8	-2	-15	155	-1120	1275	482
	509	2019-01-15 09:36:47.60	-479	1130	-1670	-7	0	-16	231	-1039	1270	404
	510	2019-01-15 09:36:47.61	-486	1126	-1659	-10	-2	-18	143	-1131	1274	494
	511	2019-01-15 09:36:47.62	-486	1115	-1652	-9	-3	-14	218	-1058	1276	420
	512	2019-01-15 09:36:47.63	-473	1120	-1651	-4	-5	-14	170	-1103	1273	466
	513	2019-01-15 09:36:47.64	-474	1121	-1641	4	-1	-12	276	-1008	1284	366
	514	2019-01-15 09:36:47.65	-478	1117	-1645	9	3	-7	188	-1072	1260	442
	515	2019-01-15 09:36:47.66	-474	1124	-1655	13	1	-6	276	-1012	1288	368
	516	2019-01-15 09:36:47.67	-483	1127	-1661	8	1	-7	161	-1088	1249	463
	517	2019-01-15 09:36:47.68	-480	1127	-1654	1	2	-4	256	-1031	1287	387
	518	2019-01-15 09:36:47.69	-479	1121	-1663	-4	0	-6	142	-1093	1235	475
	519	2019-01-15 09:36:47.70	-472	1119	-1659	-9	-4	-6	250	-1036	1286	393
	520	2019-01-15 09:36:47.71	-481	1120	-1654	-10	-7	-9	117	-1111	1228	497
	521	2019-01-15 09:36:47.72	-473	1109	-1656	-6	-1	-5	240	-1058	1298	409
	522	2019-01-15 09:36:47.73	-483	1123	-1666	0	4	-3	139	-1099	1238	480
	523	2019-01-15 09:36:47.74	-482	1122	-1657	6	-1	-2	282	-1037	1319	377
	524	2019-01-15 09:36:47.75	-481	1126	-1666	7	2	-1	138	-1091	1229	476
	525	2019-01-15 09:36:47.76	-482	1129	-1663	8	3	2	254	-1053	1307	399
	526	2019-01-15 09:36:47.77	-480	1128	-1662	4	1	-1	97	-1115	1212	509
	527	2019-01-15 09:36:47.78	-476	1134	-1664	-2	-2	-3	244	-1067	1311	411
	528	2019-01-15 09:36:47.79	-482	1132	-1665	-6	-6	-5	131	-1076	1207	472
	529	2019-01-15 09:36:47.80	-478	1129	-1652	-11	-6	-8	296	-1021	1317	362
	530	2019-01-15 09:36:47.81	-469	1116	-1646	-10	-1	-14	136	-1059	1195	461
	531	2019-01-15 09:36:47.82	-481	1112	-1642	-4	1	-13	282	-1037	1319	377
	532	2019-01-15 09:36:47.83	-474	1115	-1640	3	-1	-10	126	-1070	1196	472
	533	2019-01-15 09:36:47.84	-481	1114	-1654	10	-1	-6	288	-1040	1328	376
	534	2019-01-15 09:36:47.85	-487	1118	-1675	6	-5	-7	118	-1072	1190	477
	535	2019-01-15 09:36:47.86	-480	1131	-1664	4	-5	-6	287	-1048	1335	380
	536	2019-01-15 09:36:47.87	-479	1138	-1670	-5	-6	-6	107	-1078	1185	485
	537	2019-01-15 09:36:47.88	-473	1142	-1674	-14	-7	-11	275	-1056	1331	390
	538	2019-01-15 09:36:47.89	-482	1131	-1669	-18	-8	-18	59	-1093	1152	517
	539	2019-01-15 09:36:47.90	-483	1128	-1662	-15	-8	-19	244	-1076	1320	416
	540	2019-01-15 09:36:47.91	-494	1119	-1662	-11	-6	-15	67	-1097	1164	515
	541	2019-01-15 09:36:47.92	-485	1120	-1650	-1	-7	-14	256	-1081	1337	412
	542	2019-01-15 09:36:47.93	-487	1113	-1646	7	-4	-11	76	-1089	1165	506
	543	2019-01-15 09:36:47.94	-491	1116	-1647	12	-3	-4	281	-1069	1350	394
	544	2019-01-15 09:36:47.95	-491	1118	-1651	14	2	-1	124	-1052	1176	464
	545	2019-01-15 09:36:47.96	-494	1122	-1651	9	0	2	321	-1042	1363	360
	546	2019-01-15 09:36:47.97	-480	1119	-1652	6	-1	3	93	-1047	1140	477
	547	2019-01-15 09:36:47.98	-483	1120	-1653	3	1	1	268	-1062	1330	397
	548	2019-01-15 09:36:47.99	-481	1118	-1656	3	2	0	66	-1065	1131	499
	549	2019-01-15 09:36:48.00	-482	1127	-1651	2	1	-3	270	-1071	1341	400
	550	2019-01-15 09:36:48.01	-484	1125	-1666	4	1	-4	72	-1065	1137	496
	551	2019-01-15 09:36:48.02	-484	1127	-1665	5	2	-8	281	-1070	1351	394
	552	2019-01-15 09:36:48.03	-488	1117	-1664	6	2	-10	76	-1045	1121	484
	553	2019-01-15 09:36:48.04	-490	1112	-1661	4	3	-7	281	-1066	1347	392
	554	2019-01-15 09:36:48.05	-485	1111	-1658	-1	2	-6	53	-1071	1124	509
	555	2019-01-15 09:36:48.06	-483	1113	-1647	-6	1	-6	269	-1097	1366	414
	556	2019-01-15 09:36:48.07	-487	1116	-1648	-12	2	-6	75	-1071	1146	498
	557	2019-01-15 09:36:48.08	-480	1123	-1655	-15	-1	-4	284	-1088	1372	402
	558	2019-01-15 09:36:48.09	-488	1134	-1654	-18	0	-6	54	-1068	1122	507
	559	2019-01-15 09:36:48.10	-482	1123	-1655	-20	2	-4	272	-1091	1363	409
	560	2019-01-15 09:36:48.11	-495	1126	-1659	-17	0	-5	67	-1046	1113	489
	561	2019-01-15 09:36:48.12	-486	1123	-1666	-12	0	-7	285	-1075	1360	395
	562	2019-01-15 09:36:48.13	-487	1126	-1649	-7	-4	-6	78	-1033	1111	477
	563	2019-01-15 09:36:48.14	-475	1125	-1650	-6	7	-2	297	-1075	1372	389
	564	2019-01-15 09:36:48.15	-481	1134	-1649	-4	7	-6	68	-1043	1111	487
	565	2019-01-15 09:36:48.16	-482	1125	-1658	-4	9	-12	288	-1085	1373	398
	566	2019-01-15 09:36:48.17	-477	1126	-1669	-2	7	-13	68	-1037	1105	484
	567	2019-01-15 09:36:48.18	-483	1121	-1665	-2	3	-12	282	-1087	1369	402
	568	2019-01-15 09:36:48.19	-486	1125	-1665	-1	4	-9	57	-1041	1098	492
	569	2019-01-15 09:36:48.20	-494	1124	-1664	2	2	-7	265	-1102	1367	418
	570	2019-01-15 09:36:48.21	-488	1129	-1659	2	0	-7	34	-1070	1104	518
	571	2019-01-15 09:36:48.22	-480	1131	-1650	6	7	-4	256	-1120	1376	432
	572	2019-01-15 09:36:48.23	-494	1120	-1648	6	6	-6	53	-1053	1106	500
	573	2019-01-15 09:36:48.24	-476	1123	-1651	9	8	-5	286	-1095	1381	404
	574	2019-01-15 09:36:48.25	-488	1118	-1650	8	7	-3	64	-1033	1097	484
	575	2019-01-15 09:36:48.26	-481	1123	-1655	3	6	-5	286	-1088	1374	401
	576	2019-01-15 09:36:48.27	-482	1115	-1663	2	10	-4	84	-1002	1086	459
	577	2019-01-15 09:36:48.28	-481	1128	-1661	4	6	-7	287	-1076	1363	394
	578	2019-01-15 09:36:48.29	-481	1125	-1663	4	5	-10	64	-1016	1080	476
	579	2019-01-15 09:36:48.30	-488	1125	-1659	3	7	-12	271	-1102	1373	415
	580	2019-01-15 09:36:48.31	-483	1130	-1662	2	9	-12	69	-1029	1098	480
	581	2019-01-15 09:36:48.32	-487	1123	-1663	4	7	-14	278	-1103	1381	412
	582	2019-01-15 09:36:48.33	-480	1124	-1661	1	2	-16	62	-1026	1088	482
	583	2019-01-15 09:36:48.34	-483	1117	-1664	-3	2	-15	271	-1112	1383	420
	584	2019-01-15 09:36:48.35	-480	1116	-1664	-8	0	-12	35	-1054	1089	509
	585	2019-01-15 09:36:48.36	-491	1120	-1659	-10	-3	-11	246	-1134	1380	444
	586	2019-01-15 09:36:48.37	-482	1115	-1660	-2	-2	-6	62	-1042	1104	490
	587	2019-01-15 09:36:48.38	-481	1116	-1658	1	0	-3	259	-1120	1379	430
	588	2019-01-15 09:36:48.39	-486	1124	-1654	4	2	-1	38	-1046	1084	504
	589	2019-01-15 09:36:48.40	-475	1125	-1651	6	2	2	244	-1133	1377	444
	590	2019-01-15 09:36:48.41	-486	1117	-1648	4	0	6	38	-1051	1089	506
	591	2019-01-15 09:36:48.42	-482	1125	-1657	2	-1	2	245	-1130	1375	442
	592	2019-01-15 09:36:48.43	-470	1118	-1662	-4	-5	-1	55	-1027	1082	486
	593	2019-01-15 09:36:48.44	-473	1122	-1661	-5	-3	-3	259	-1110	1369	425
	594	2019-01-15 09:36:48.45	-482	1130	-1669	-4	-4	-12	80	-1006	1086	463
	595	2019-01-15 09:36:48.46	-479	1135	-1679	-1	-2	-11	263	-1106	1369	421
	596	2019-01-15 09:36:48.47	-493	1129	-1676	2	-6	-14	56	-1021	1077	482
	597	2019-01-15 09:36:48.48	-494	1127	-1669	-1	-6	-13	245	-1122	1367	438
	598	2019-01-15 09:36:48.49	-492	1128	-1660	-3	-6	-8	60	-1023	1083	481
	599	2019-01-15 09:36:48.50	-498	1123	-1651	-5	-8	-7	246	-1123	1369	438
	600	2019-01-15 09:36:48.51	-492	1116	-1653	-8	-6	-4	67	-1025	1092	479
	601	2019-01-15 09:36:48.52	-476	1116	-1650	-11	-5	-2	242	-1127	1369	442
	602	2019-01-15 09:36:48.53	-482	1119	-1641	-7	-2	2	65	-1022	1087	478
	603	2019-01-15 09:36:48.54	-471	1120	-1641	-1	1	5	234	-1132	1366	449
	604	2019-01-15 09:36:48.55	-486	1123	-1647	9	3	1	54	-1042	1096	494
	605	2019-01-15 09:36:48.56	-487	1128	-1655	11	2	-1	230	-1149	1379	459
	606	2019-01-15 09:36:48.57	-485	1136	-1666	9	2	-2	71	-1035	1106	482
	607	2019-01-15 09:36:48.58	-486	1136	-1664	5	3	-6	250	-1125	1375	437
	608	2019-01-15 09:36:48.59	-480	1124	-1669	0	-1	-6	106	-1000	1106	447
	609	2019-01-15 09:36:48.60	-486	1124	-1666	-6	-6	-5	254	-1103	1357	424
	610	2019-01-15 09:36:48.61	-482	1105	-1657	-10	-2	1	92	-994	1086	451
	611	2019-01-15 09:36:48.62	-494	1100	-1651	-3	-3	4	242	-1112	1354	435
	612	2019-01-15 09:36:48.63	-481	1106	-1652	5	1	9	89	-1011	1100	461
	613	2019-01-15 09:36:48.64	-486	1117	-1658	12	5	16	237	-1126	1363	444
	614	2019-01-15 09:36:48.65	-480	1124	-1666	15	7	21	98	-1014	1112	458
	615	2019-01-15 09:36:48.66	-494	1132	-1669	15	4	18	222	-1128	1350	453
	616	2019-01-15 09:36:48.67	-484	1138	-1669	12	-2	15	83	-1013	1096	465
	617	2019-01-15 09:36:48.68	-485	1144	-1668	5	-3	12	218	-1133	1351	457
	618	2019-01-15 09:36:48.69	-491	1138	-1662	-1	-3	4	76	-1038	1114	481
	619	2019-01-15 09:36:48.70	-492	1126	-1671	-6	-4	-6	203	-1153	1356	475
	620	2019-01-15 09:36:48.71	-488	1116	-1658	-4	-9	-12	82	-1035	1117	476
	621	2019-01-15 09:36:48.72	-479	1127	-1645	1	-7	-14	201	-1148	1349	473
	622	2019-01-15 09:36:48.73	-481	1120	-1645	3	0	-17	92	-1036	1128	472
	623	2019-01-15 09:36:48.74	-490	1116	-1649	4	2	-21	225	-1126	1351	450
	624	2019-01-15 09:36:48.75	-485	1112	-1665	8	2	-18	133	-988	1121	427
	625	2019-01-15 09:36:48.76	-484	1111	-1669	4	1	-12	233	-1102	1335	434
	626	2019-01-15 09:36:48.77	-491	1120	-1674	2	2	-7	114	-1001	1115	443
	627	2019-01-15 09:36:48.78	-488	1125	-1668	-3	0	-9	206	-1126	1332	460
	628	2019-01-15 09:36:48.79	-478	1127	-1658	-7	1	-2	113	-1016	1129	451
	629	2019-01-15 09:36:48.80	-482	1120	-1659	-8	1	-8	210	-1130	1340	460
	630	2019-01-15 09:36:48.81	-480	1125	-1655	-8	-1	-11	136	-1009	1145	436
	631	2019-01-15 09:36:48.82	-490	1122	-1659	-4	0	-8	193	-1132	1325	469
	632	2019-01-15 09:36:48.83	-486	1121	-1660	1	2	-15	106	-1027	1133	460
	633	2019-01-15 09:36:48.84	-484	1121	-1663	3	-2	-16	193	-1134	1327	470
	634	2019-01-15 09:36:48.85	-484	1120	-1661	7	-1	-18	141	-1007	1148	433
	635	2019-01-15 09:36:48.86	-499	1110	-1660	3	-4	-18	197	-1127	1324	465
	636	2019-01-15 09:36:48.87	-494	1106	-1659	-1	-1	-13	130	-1021	1151	445
	637	2019-01-15 09:36:48.88	-491	1102	-1656	-2	-2	-10	165	-1146	1311	490
	638	2019-01-15 09:36:48.89	-485	1100	-1661	-2	-1	-5	120	-1037	1157	458
	639	2019-01-15 09:36:48.90	-486	1113	-1666	-3	3	1	174	-1133	1307	479
	640	2019-01-15 09:36:48.91	-481	1112	-1668	-2	1	4	150	-1008	1158	429
	641	2019-01-15 09:36:48.92	-490	1126	-1676	-5	-2	9	186	-1114	1300	464
	642	2019-01-15 09:36:48.93	-485	1138	-1672	-7	-1	6	154	-1007	1161	426
	643	2019-01-15 09:36:48.94	-482	1134	-1664	-12	-4	1	197	-1114	1311	458
	644	2019-01-15 09:36:48.95	-492	1130	-1660	-14	-5	-5	172	-1006	1178	417
	645	2019-01-15 09:36:48.96	-499	1119	-1664	-15	-6	-9	180	-1117	1297	468
	646	2019-01-15 09:36:48.97	-483	1109	-1646	-11	-5	-14	162	-1012	1174	425
	647	2019-01-15 09:36:48.98	-495	1109	-1651	0	-3	-15	176	-1113	1289	468
	648	2019-01-15 09:36:48.99	-487	1112	-1658	6	4	-13	182	-1002	1184	410
	649	2019-01-15 09:36:49.00	-493	1114	-1667	9	4	-9	160	-1124	1284	482
	650	2019-01-15 09:36:49.01	-494	1111	-1653	9	3	-3	154	-1036	1190	441
	651	2019-01-15 09:36:49.02	-488	1109	-1650	9	2	-1	133	-1140	1273	503
	652	2019-01-15 09:36:49.03	-488	1122	-1662	2	1	2	150	-1034	1184	442
	653	2019-01-15 09:36:49.04	-488	1122	-1666	-9	2	5	139	-1135	1274	498
	654	2019-01-15 09:36:49.05	-469	1116	-1664	-16	3	0	168	-1035	1203	433
	655	2019-01-15 09:36:49.06	-488	1121	-1672	-15	5	-2	156	-1117	1273	480
	656	2019-01-15 09:36:49.07	-481	1139	-1651	-4	4	-3	200	-1008	1208	404
	657	2019-01-15 09:36:49.08	-482	1138	-1667	-3	12	-15	158	-1103	1261	472
	658	2019-01-15 09:36:49.09	-491	1130	-1677	-2	6	-24	196	-1013	1209	408
	659	2019-01-15 09:36:49.10	-485	1123	-1674	2	6	-20	139	-1114	1253	487
	660	2019-01-15 09:36:49.11	-487	1124	-1671	3	2	-22	187	-1029	1216	421
	661	2019-01-15 09:36:49.12	-491	1124	-1659	-2	1	-21	130	-1121	1251	495
	662	2019-01-15 09:36:49.13	-484	1114	-1648	-7	6	-13	193	-1026	1219	416
	663	2019-01-15 09:36:49.14	-487	1109	-1640	-5	7	-4	141	-1103	1244	481
	664	2019-01-15 09:36:49.15	-485	1105	-1646	-2	7	-3	202	-1019	1221	408
	665	2019-01-15 09:36:49.16	-484	1109	-1652	2	10	2	110	-1114	1224	502
	666	2019-01-15 09:36:49.17	-487	1120	-1660	10	10	2	178	-1041	1219	431
	667	2019-01-15 09:36:49.18	-489	1126	-1663	11	10	2	90	-1128	1218	519
	668	2019-01-15 09:36:49.19	-482	1127	-1667	8	9	2	178	-1053	1231	437
	669	2019-01-15 09:36:49.20	-477	1137	-1670	8	10	-4	98	-1126	1224	514
	670	2019-01-15 09:36:49.21	-484	1134	-1668	5	8	-8	198	-1044	1242	423
	671	2019-01-15 09:36:49.22	-480	1123	-1663	2	5	-12	108	-1106	1214	499
	672	2019-01-15 09:36:49.23	-482	1123	-1661	1	3	-16	213	-1029	1242	408
	673	2019-01-15 09:36:49.24	-484	1117	-1664	0	1	-17	101	-1104	1205	501
	674	2019-01-15 09:36:49.25	-487	1116	-1660	4	3	-15	210	-1040	1250	415
	675	2019-01-15 09:36:49.26	-486	1115	-1667	6	2	-13	90	-1096	1186	503
	676	2019-01-15 09:36:49.27	-483	1112	-1660	9	6	-11	212	-1030	1242	409
	677	2019-01-15 09:36:49.28	-488	1112	-1660	10	6	-5	100	-1089	1189	494
	678	2019-01-15 09:36:49.29	-481	1120	-1655	10	9	-5	220	-1036	1256	408
	679	2019-01-15 09:36:49.30	-485	1118	-1654	10	11	0	89	-1095	1184	503
	680	2019-01-15 09:36:49.31	-483	1115	-1662	8	10	1	222	-1041	1263	409
	681	2019-01-15 09:36:49.32	-496	1113	-1663	9	7	-2	89	-1102	1191	506
	682	2019-01-15 09:36:49.33	-488	1115	-1661	7	5	-1	226	-1053	1279	413
	683	2019-01-15 09:36:49.34	-488	1121	-1660	3	8	-1	94	-1087	1181	496
	684	2019-01-15 09:36:49.35	-479	1132	-1667	-1	5	-6	246	-1033	1279	393
	685	2019-01-15 09:36:49.36	-481	1129	-1666	-3	6	-9	84	-1082	1166	499
	686	2019-01-15 09:36:49.37	-487	1121	-1664	-4	11	-12	221	-1051	1272	415
	687	2019-01-15 09:36:49.38	-487	1118	-1667	-3	8	-14	49	-1109	1158	530
	688	2019-01-15 09:36:49.39	-485	1110	-1664	-3	8	-12	207	-1074	1281	433
	689	2019-01-15 09:36:49.40	-486	1113	-1667	-3	8	-10	64	-1088	1152	512
	690	2019-01-15 09:36:49.41	-487	1114	-1666	-1	4	-8	239	-1041	1280	401
	691	2019-01-15 09:36:49.42	-480	1117	-1659	4	7	-6	86	-1059	1145	486
	692	2019-01-15 09:36:49.43	-481	1121	-1662	11	11	-7	264	-1032	1296	384
	693	2019-01-15 09:36:49.44	-485	1125	-1664	17	6	-10	77	-1066	1143	494
	694	2019-01-15 09:36:49.45	-482	1122	-1661	22	5	-8	250	-1052	1302	401
	695	2019-01-15 09:36:49.46	-474	1119	-1662	20	12	-10	70	-1069	1139	499
	696	2019-01-15 09:36:49.47	-481	1117	-1659	20	14	-11	245	-1052	1297	403
	697	2019-01-15 09:36:49.48	-484	1111	-1664	18	14	-10	64	-1063	1127	499
	698	2019-01-15 09:36:49.49	-481	1109	-1663	13	17	-12	245	-1053	1298	404
	699	2019-01-15 09:36:49.50	-478	1115	-1666	11	16	-9	50	-1078	1128	514
	700	2019-01-15 09:36:49.51	-485	1118	-1673	10	12	-9	232	-1078	1310	423
	701	2019-01-15 09:36:49.52	-480	1122	-1672	12	13	-6	40	-1083	1123	521
	702	2019-01-15 09:36:49.53	-483	1117	-1674	10	10	-8	240	-1076	1316	418
	703	2019-01-15 09:36:49.54	-482	1128	-1679	7	8	-5	34	-1081	1115	523
	704	2019-01-15 09:36:49.55	-482	1122	-1665	5	9	-4	224	-1083	1307	429
	705	2019-01-15 09:36:49.56	-475	1103	-1662	2	8	-5	24	-1075	1099	525
	706	2019-01-15 09:36:49.57	-468	1110	-1656	-2	10	1	243	-1069	1312	413
	707	2019-01-15 09:36:49.58	-476	1114	-1660	2	13	2	50	-1055	1105	502
	708	2019-01-15 09:36:49.59	-479	1110	-1668	12	10	1	256	-1061	1317	402
	709	2019-01-15 09:36:49.60	-474	1122	-1666	17	12	3	40	-1051	1091	505
	710	2019-01-15 09:36:49.61	-477	1126	-1677	23	9	-1	252	-1068	1320	408
	711	2019-01-15 09:36:49.62	-472	1133	-1676	25	8	-9	50	-1043	1093	496
	712	2019-01-15 09:36:49.63	-470	1125	-1669	24	7	-13	268	-1062	1330	397
	713	2019-01-15 09:36:49.64	-467	1116	-1668	24	9	-16	57	-1044	1101	493
	714	2019-01-15 09:36:49.65	-478	1109	-1678	19	5	-18	249	-1079	1328	415
	715	2019-01-15 09:36:49.66	-476	1099	-1659	21	2	-14	20	-1070	1090	525
	716	2019-01-15 09:36:49.67	-477	1090	-1660	27	3	-9	225	-1100	1325	437
	717	2019-01-15 09:36:49.68	-479	1093	-1662	31	3	-3	6	-1073	1079	533
	718	2019-01-15 09:36:49.69	-471	1099	-1656	31	2	-2	235	-1095	1330	430
	719	2019-01-15 09:36:49.70	-473	1105	-1669	28	5	2	19	-1064	1083	522
	720	2019-01-15 09:36:49.71	-477	1113	-1670	27	7	2	253	-1091	1344	419
	721	2019-01-15 09:36:49.72	-478	1110	-1679	18	8	1	73	-1020	1093	473
	722	2019-01-15 09:36:49.73	-486	1109	-1680	10	6	0	280	-1059	1339	389
	723	2019-01-15 09:36:49.74	-480	1114	-1688	3	3	1	38	-1030	1068	496
	724	2019-01-15 09:36:49.75	-474	1108	-1673	1	3	-1	234	-1085	1319	425
	725	2019-01-15 09:36:49.76	-482	1109	-1664	5	5	-4	10	-1041	1051	515
	726	2019-01-15 09:36:49.77	-474	1117	-1660	17	5	-8	241	-1087	1328	423
	727	2019-01-15 09:36:49.78	-475	1106	-1660	26	8	-13	32	-1028	1060	498
	728	2019-01-15 09:36:49.79	-479	1101	-1669	30	14	-11	250	-1085	1335	417
	729	2019-01-15 09:36:49.80	-485	1100	-1669	31	14	-10	26	-1031	1057	502
	730	2019-01-15 09:36:49.81	-480	1102	-1673	30	11	-7	228	-1101	1329	436
	731	2019-01-15 09:36:49.82	-479	1101	-1672	22	10	-6	5	-1057	1062	526
	732	2019-01-15 09:36:49.83	-472	1104	-1675	15	11	-7	230	-1113	1343	441
	733	2019-01-15 09:36:49.84	-472	1097	-1677	10	10	-8	36	-1029	1065	496
	734	2019-01-15 09:36:49.85	-479	1105	-1682	9	10	-6	258	-1089	1347	415
	735	2019-01-15 09:36:49.86	-475	1115	-1682	4	3	-10	24	-1038	1062	507
	736	2019-01-15 09:36:49.87	-466	1108	-1683	4	0	-13	232	-1111	1343	439
	737	2019-01-15 09:36:49.88	-474	1095	-1674	3	3	-15	25	-1026	1051	500
	738	2019-01-15 09:36:49.89	-481	1095	-1669	4	3	-17	234	-1097	1331	431
	739	2019-01-15 09:36:49.90	-471	1085	-1672	10	3	-16	22	-1029	1051	503
	740	2019-01-15 09:36:49.91	-487	1091	-1674	12	5	-15	237	-1102	1339	432
	741	2019-01-15 09:36:49.92	-480	1113	-1673	14	6	-15	32	-1016	1048	492
	742	2019-01-15 09:36:49.93	-474	1108	-1670	13	9	-19	250	-1091	1341	420
	743	2019-01-15 09:36:49.94	-480	1109	-1684	13	11	-19	44	-1013	1057	484
	744	2019-01-15 09:36:49.95	-487	1103	-1685	14	10	-21	237	-1099	1336	431
	745	2019-01-15 09:36:49.96	-482	1094	-1684	13	5	-23	24	-1020	1044	498
	746	2019-01-15 09:36:49.97	-476	1090	-1675	15	6	-22	215	-1116	1331	450
	747	2019-01-15 09:36:49.98	-472	1091	-1676	18	8	-21	12	-1036	1048	512
	748	2019-01-15 09:36:49.99	-467	1087	-1665	19	4	-23	212	-1125	1337	456
	749	2019-01-15 09:36:50.00	-477	1088	-1674	22	13	-21	15	-1044	1059	514
	750	2019-01-15 09:36:50.01	-479	1084	-1689	29	11	-25	204	-1128	1332	462
	751	2019-01-15 09:36:50.02	-479	1094	-1689	31	8	-23	9	-1037	1046	514
	752	2019-01-15 09:36:50.03	-479	1090	-1693	30	11	-18	212	-1121	1333	454
	753	2019-01-15 09:36:50.04	-489	1084	-1691	26	8	-17	29	-1024	1053	497
	754	2019-01-15 09:36:50.05	-472	1090	-1685	25	7	-10	225	-1109	1334	442
	755	2019-01-15 09:36:50.06	-483	1087	-1673	17	9	-7	54	-992	1046	469
	756	2019-01-15 09:36:50.07	-478	1090	-1676	14	11	-4	222	-1096	1318	437
	757	2019-01-15 09:36:50.08	-476	1087	-1672	11	11	-5	38	-1007	1045	484
	758	2019-01-15 09:36:50.09	-486	1078	-1673	6	13	-2	212	-1113	1325	450
	759	2019-01-15 09:36:50.10	-480	1076	-1684	11	14	0	50	-1010	1060	480
	760	2019-01-15 09:36:50.11	-479	1076	-1681	16	14	1	225	-1107	1332	441
	761	2019-01-15 09:36:50.12	-477	1080	-1683	20	12	3	62	-996	1058	467
	762	2019-01-15 09:36:50.13	-468	1091	-1686	23	11	4	218	-1111	1329	446
	763	2019-01-15 09:36:50.14	-472	1098	-1684	20	10	4	40	-1022	1062	491
	764	2019-01-15 09:36:50.15	-460	1105	-1682	17	9	-2	196	-1134	1330	469
	765	2019-01-15 09:36:50.16	-468	1096	-1687	11	12	-8	48	-1021	1069	486
	766	2019-01-15 09:36:50.17	-460	1093	-1693	3	7	-14	193	-1129	1322	468
	767	2019-01-15 09:36:50.18	-482	1079	-1690	-4	5	-20	42	-1024	1066	491
	768	2019-01-15 09:36:50.19	-470	1073	-1677	-5	5	-21	182	-1132	1314	475
	769	2019-01-15 09:36:50.20	-478	1072	-1681	0	7	-22	50	-1015	1065	482
	770	2019-01-15 09:36:50.21	-478	1073	-1670	4	11	-19	209	-1107	1316	449
	771	2019-01-15 09:36:50.22	-469	1067	-1673	8	17	-18	82	-980	1062	449
	772	2019-01-15 09:36:50.23	-468	1076	-1681	11	17	-13	224	-1082	1306	429
	773	2019-01-15 09:36:50.24	-468	1084	-1688	8	20	-9	94	-965	1059	435
	774	2019-01-15 09:36:50.25	-466	1092	-1690	6	18	-10	217	-1090	1307	436
	775	2019-01-15 09:36:50.26	-474	1088	-1692	-2	15	-11	87	-984	1071	448
	776	2019-01-15 09:36:50.27	-473	1086	-1685	-6	12	-11	198	-1111	1309	456
	777	2019-01-15 09:36:50.28	-471	1081	-1691	-11	12	-11	82	-1004	1086	461
	778	2019-01-15 09:36:50.29	-474	1085	-1690	-10	10	-16	180	-1123	1303	471
	779	2019-01-15 09:36:50.30	-465	1072	-1689	-6	6	-15	74	-1007	1081	466
	780	2019-01-15 09:36:50.31	-475	1065	-1691	-2	6	-11	165	-1134	1299	484
	781	2019-01-15 09:36:50.32	-469	1078	-1696	-3	-3	-9	64	-1031	1095	483
	782	2019-01-15 09:36:50.33	-473	1085	-1687	-8	-4	-4	175	-1135	1310	480
	783	2019-01-15 09:36:50.34	-476	1090	-1689	-15	2	-5	101	-995	1096	447
	784	2019-01-15 09:36:50.35	-466	1093	-1691	-17	1	-6	197	-1115	1312	459
	785	2019-01-15 09:36:50.36	-469	1089	-1686	-19	0	-4	97	-1011	1108	457
	786	2019-01-15 09:36:50.37	-488	1091	-1695	-19	3	-5	177	-1116	1293	469
	787	2019-01-15 09:36:50.38	-476	1093	-1684	-15	3	-6	116	-982	1098	433
	788	2019-01-15 09:36:50.39	-477	1097	-1681	-10	5	-9	176	-1103	1279	463
	789	2019-01-15 09:36:50.40	-472	1112	-1662	-8	5	-12	97	-1003	1100	453
	790	2019-01-15 09:36:50.41	-484	1089	-1697	-15	24	-17	165	-1120	1285	477
	791	2019-01-15 09:36:50.42	-460	1095	-1675	-10	1	-16	108	-1004	1112	448
	792	2019-01-15 09:36:50.43	-474	1096	-1678	-10	8	-18	163	-1119	1282	478
	793	2019-01-15 09:36:50.44	-477	1090	-1671	-19	7	-19	107	-1005	1112	449
	794	2019-01-15 09:36:50.45	-475	1082	-1674	-24	9	-20	166	-1107	1273	470
	795	2019-01-15 09:36:50.46	-479	1084	-1685	-18	11	-14	126	-989	1115	431
	796	2019-01-15 09:36:50.47	-476	1095	-1678	-17	4	-14	164	-1108	1272	472
	797	2019-01-15 09:36:50.48	-465	1095	-1679	-20	9	-14	135	-998	1133	431
	798	2019-01-15 09:36:50.49	-470	1098	-1683	-17	6	-13	154	-1122	1276	484
	799	2019-01-15 09:36:50.50	-468	1094	-1684	-15	4	-12	121	-1018	1139	448
	800	2019-01-15 09:36:50.51	-474	1096	-1677	-17	3	-11	128	-1132	1260	502
	801	2019-01-15 09:36:50.52	-470	1090	-1689	-22	10	-9	123	-1017	1140	447
	802	2019-01-15 09:36:50.53	-476	1081	-1678	-21	5	-9	136	-1116	1252	490
	803	2019-01-15 09:36:50.54	-479	1093	-1682	-12	3	-4	137	-1006	1143	434
	804	2019-01-15 09:36:50.55	-477	1101	-1682	-7	1	0	146	-1109	1255	481
	805	2019-01-15 09:36:50.56	-476	1122	-1676	-14	1	-3	146	-1003	1149	428
	806	2019-01-15 09:36:50.57	-479	1120	-1675	-16	0	-2	148	-1101	1249	476
	807	2019-01-15 09:36:50.58	-471	1108	-1669	-15	3	-7	154	-997	1151	421
	808	2019-01-15 09:36:50.59	-473	1101	-1680	-20	4	-9	136	-1104	1240	484
	809	2019-01-15 09:36:50.60	-472	1092	-1670	-16	2	-9	157	-1003	1160	423
	810	2019-01-15 09:36:50.61	-468	1089	-1659	-8	7	-9	138	-1096	1234	479
	811	2019-01-15 09:36:50.62	-478	1092	-1672	1	10	-10	171	-997	1168	413
	812	2019-01-15 09:36:50.63	-472	1105	-1671	4	14	-8	129	-1105	1234	488
	813	2019-01-15 09:36:50.64	-472	1105	-1678	4	16	-8	150	-1022	1172	436
	814	2019-01-15 09:36:50.65	-466	1109	-1693	7	12	-10	97	-1130	1227	516
	815	2019-01-15 09:36:50.66	-472	1112	-1697	0	9	-5	140	-1040	1180	450
	816	2019-01-15 09:36:50.67	-472	1106	-1691	-4	11	-9	84	-1136	1220	526
	817	2019-01-15 09:36:50.68	-463	1107	-1685	-7	6	-12	144	-1041	1185	448
	818	2019-01-15 09:36:50.69	-463	1094	-1679	-6	8	-13	96	-1115	1211	509
	819	2019-01-15 09:36:50.70	-456	1089	-1670	-3	6	-17	176	-1012	1188	418
	820	2019-01-15 09:36:50.71	-465	1084	-1673	1	12	-15	109	-1096	1205	493
	821	2019-01-15 09:36:50.72	-467	1090	-1672	6	13	-15	181	-1017	1198	418
	822	2019-01-15 09:36:50.73	-465	1094	-1679	8	11	-16	108	-1093	1201	492
	823	2019-01-15 09:36:50.74	-468	1099	-1681	5	15	-12	184	-1014	1198	415
	824	2019-01-15 09:36:50.75	-464	1095	-1684	2	12	-11	101	-1090	1191	494
	825	2019-01-15 09:36:50.76	-461	1093	-1684	-1	11	-12	188	-1015	1203	413
	826	2019-01-15 09:36:50.77	-457	1100	-1683	-3	10	-11	94	-1097	1191	501
	827	2019-01-15 09:36:50.78	-466	1104	-1679	-7	7	-17	181	-1025	1206	422
	828	2019-01-15 09:36:50.79	-463	1102	-1680	-11	7	-19	67	-1107	1174	520
	829	2019-01-15 09:36:50.80	-469	1107	-1688	-6	7	-26	178	-1033	1211	427
	830	2019-01-15 09:36:50.81	-476	1093	-1681	-3	3	-30	64	-1104	1168	520
	831	2019-01-15 09:36:50.82	-466	1094	-1683	1	9	-30	182	-1033	1215	425
	832	2019-01-15 09:36:50.83	-467	1095	-1682	2	9	-33	64	-1100	1164	518
	833	2019-01-15 09:36:50.84	-480	1088	-1690	4	6	-29	182	-1038	1220	428
	834	2019-01-15 09:36:50.85	-465	1083	-1692	0	8	-24	66	-1083	1149	508
	835	2019-01-15 09:36:50.86	-464	1082	-1693	-5	0	-18	192	-1022	1214	415
	836	2019-01-15 09:36:50.87	-471	1080	-1683	-7	-1	-13	60	-1085	1145	512
	837	2019-01-15 09:36:50.88	-468	1084	-1688	-10	-1	-8	196	-1032	1228	418
	838	2019-01-15 09:36:50.89	-463	1079	-1681	-8	-5	-6	71	-1080	1151	504
	839	2019-01-15 09:36:50.90	-464	1086	-1684	-7	-2	-3	214	-1026	1240	406
	840	2019-01-15 09:36:50.91	-465	1087	-1680	-5	-3	-1	62	-1074	1136	506
	841	2019-01-15 09:36:50.92	-464	1078	-1675	0	-4	3	208	-1032	1240	412
	842	2019-01-15 09:36:50.93	-471	1088	-1680	0	-5	5	52	-1083	1135	515
	843	2019-01-15 09:36:50.94	-469	1081	-1691	-2	-9	5	203	-1047	1250	422
	844	2019-01-15 09:36:50.95	-464	1087	-1675	-7	-9	4	48	-1078	1126	515
	845	2019-01-15 09:36:50.96	-473	1090	-1684	-7	-4	1	205	-1042	1247	418
	846	2019-01-15 09:36:50.97	-474	1099	-1690	-6	-6	-4	40	-1082	1122	521
	847	2019-01-15 09:36:50.98	-467	1100	-1692	-8	-4	-4	206	-1050	1256	422
	848	2019-01-15 09:36:50.99	-472	1097	-1694	-8	-2	-8	46	-1073	1119	513
	849	2019-01-15 09:36:51.00	-481	1094	-1689	-9	-8	-5	220	-1038	1258	409
	850	2019-01-15 09:36:51.01	-481	1091	-1684	-13	-7	-3	60	-1044	1104	492
	851	2019-01-15 09:36:51.02	-479	1087	-1681	-12	-10	1	240	-1021	1261	390
	852	2019-01-15 09:36:51.03	-474	1093	-1671	-13	-11	4	49	-1047	1096	499
	853	2019-01-15 09:36:51.04	-470	1087	-1666	-13	-6	4	222	-1043	1265	410
	854	2019-01-15 09:36:51.05	-469	1093	-1670	-7	-5	3	29	-1067	1096	519
	855	2019-01-15 09:36:51.06	-470	1091	-1667	-4	0	1	211	-1058	1269	423
	856	2019-01-15 09:36:51.07	-471	1091	-1671	1	-2	0	28	-1066	1094	519
	857	2019-01-15 09:36:51.08	-474	1100	-1682	3	-4	2	218	-1054	1272	418
	858	2019-01-15 09:36:51.09	-478	1102	-1687	-2	-2	-1	29	-1061	1090	516
	859	2019-01-15 09:36:51.10	-484	1106	-1686	-5	0	1	214	-1059	1273	422
	860	2019-01-15 09:36:51.11	-477	1092	-1688	-6	-3	-4	4	-1080	1084	538
	861	2019-01-15 09:36:51.12	-483	1088	-1686	-9	-5	-3	215	-1081	1296	433
	862	2019-01-15 09:36:51.13	-480	1095	-1683	-11	-5	-5	28	-1072	1100	522
	863	2019-01-15 09:36:51.14	-474	1089	-1676	-10	-8	-4	231	-1067	1298	418
	864	2019-01-15 09:36:51.15	-478	1099	-1671	-8	-2	-2	16	-1062	1078	523
	865	2019-01-15 09:36:51.16	-485	1102	-1677	-7	-3	-3	219	-1068	1287	424
	866	2019-01-15 09:36:51.17	-487	1101	-1677	-8	-4	-4	34	-1042	1076	504
	867	2019-01-15 09:36:51.18	-471	1103	-1681	-10	-4	0	235	-1052	1287	408
	868	2019-01-15 09:36:51.19	-478	1096	-1671	-14	1	-5	25	-1035	1060	505
	869	2019-01-15 09:36:51.20	-471	1090	-1677	-12	-1	-1	225	-1059	1284	417
	870	2019-01-15 09:36:51.21	-474	1089	-1678	-12	1	-3	18	-1037	1055	509
	871	2019-01-15 09:36:51.22	-461	1088	-1667	-5	-3	-4	230	-1063	1293	416
	872	2019-01-15 09:36:51.23	-465	1091	-1675	0	5	-2	4	-1052	1056	524
	873	2019-01-15 09:36:51.24	-474	1095	-1687	4	5	-6	219	-1079	1298	430
	874	2019-01-15 09:36:51.25	-477	1108	-1684	4	2	-7	7	-1046	1053	519
	875	2019-01-15 09:36:51.26	-480	1107	-1696	3	2	-8	223	-1078	1301	427
	876	2019-01-15 09:36:51.27	-475	1102	-1687	0	-3	-5	14	-1040	1054	513
	877	2019-01-15 09:36:51.28	-481	1099	-1684	-2	-3	-6	220	-1082	1302	431
	878	2019-01-15 09:36:51.29	-483	1092	-1681	-6	-5	-3	-14	-1060	1046	537
	879	2019-01-15 09:36:51.30	-474	1094	-1675	-5	-7	-2	197	-1104	1301	453
	880	2019-01-15 09:36:51.31	-461	1095	-1670	-3	-4	-2	-11	-1053	1042	532
	881	2019-01-15 09:36:51.32	-473	1090	-1674	-2	0	-3	220	-1083	1303	431
	882	2019-01-15 09:36:51.33	-464	1095	-1679	1	0	-2	18	-1020	1038	501
	883	2019-01-15 09:36:51.34	-468	1094	-1684	5	1	-5	235	-1065	1300	415
	884	2019-01-15 09:36:51.35	-468	1108	-1684	3	-3	-4	21	-1006	1027	492
	885	2019-01-15 09:36:51.36	-478	1106	-1687	0	-5	-5	226	-1069	1295	421
	886	2019-01-15 09:36:51.37	-476	1101	-1679	-2	-4	-9	3	-1025	1028	511
	887	2019-01-15 09:36:51.38	-476	1095	-1677	-3	-5	-8	219	-1087	1306	434
	888	2019-01-15 09:36:51.39	-470	1091	-1669	-7	0	-12	11	-1017	1028	503
	889	2019-01-15 09:36:51.40	-468	1092	-1671	-6	0	-11	225	-1078	1303	426
	890	2019-01-15 09:36:51.41	-478	1088	-1682	-3	2	-12	18	-1012	1030	497
	891	2019-01-15 09:36:51.42	-473	1090	-1689	2	2	-8	212	-1092	1304	440
	892	2019-01-15 09:36:51.43	-465	1097	-1694	6	-2	-7	-15	-1050	1035	532
	893	2019-01-15 09:36:51.44	-465	1094	-1688	6	-1	-5	190	-1122	1312	466
	894	2019-01-15 09:36:51.45	-475	1104	-1686	3	-4	-5	-9	-1044	1035	526
	895	2019-01-15 09:36:51.46	-486	1111	-1682	-1	-6	-9	192	-1111	1303	459
	896	2019-01-15 09:36:51.47	-466	1095	-1679	-7	-7	-8	-10	-1029	1019	519
	897	2019-01-15 09:36:51.48	-476	1099	-1678	-10	-11	-7	210	-1097	1307	443
	898	2019-01-15 09:36:51.49	-480	1092	-1674	-10	-11	-7	5	-1021	1026	508
	899	2019-01-15 09:36:51.50	-478	1084	-1679	-4	-7	-5	214	-1100	1314	443
	900	2019-01-15 09:36:51.51	-481	1083	-1684	2	-9	-2	11	-1019	1030	504
	901	2019-01-15 09:36:51.52	-470	1087	-1683	7	-8	1	209	-1096	1305	443
	902	2019-01-15 09:36:51.53	-478	1097	-1678	6	-10	5	10	-1009	1019	499
	903	2019-01-15 09:36:51.54	-474	1103	-1685	5	-8	7	205	-1094	1299	444
	904	2019-01-15 09:36:51.55	-476	1101	-1682	-3	-6	6	19	-1008	1027	494
	905	2019-01-15 09:36:51.56	-475	1090	-1664	-4	-8	6	203	-1104	1307	450
	906	2019-01-15 09:36:51.57	-471	1091	-1673	-6	-9	8	10	-1020	1030	505
	907	2019-01-15 09:36:51.58	-477	1099	-1688	-6	-7	6	180	-1124	1304	472
	908	2019-01-15 09:36:51.59	-478	1094	-1682	-3	-6	5	-21	-1046	1025	533
	909	2019-01-15 09:36:51.60	-487	1095	-1678	-1	-5	2	167	-1140	1307	486
	910	2019-01-15 09:36:51.61	-478	1099	-1681	6	-6	1	-10	-1046	1036	528
	911	2019-01-15 09:36:51.62	-478	1097	-1683	1	-3	-2	194	-1119	1313	462
	912	2019-01-15 09:36:51.63	-478	1098	-1692	-5	-4	-2	36	-1000	1036	482
	913	2019-01-15 09:36:51.64	-484	1096	-1684	-9	-4	-3	196	-1099	1295	451
	914	2019-01-15 09:36:51.65	-480	1093	-1674	-12	-3	-1	22	-1005	1027	491
	915	2019-01-15 09:36:51.66	-477	1087	-1671	-11	-1	0	186	-1113	1299	463
	916	2019-01-15 09:36:51.67	-484	1093	-1674	-5	-2	-2	27	-1003	1030	488
	917	2019-01-15 09:36:51.68	-481	1099	-1675	1	-1	0	192	-1109	1301	458
	918	2019-01-15 09:36:51.69	-469	1105	-1674	3	0	-3	26	-1008	1034	491
	919	2019-01-15 09:36:51.70	-481	1102	-1682	6	1	-6	183	-1116	1299	466
	920	2019-01-15 09:36:51.71	-483	1103	-1677	2	-3	-9	24	-1014	1038	495
	921	2019-01-15 09:36:51.72	-471	1096	-1675	-2	-4	-11	187	-1117	1304	465
	922	2019-01-15 09:36:51.73	-464	1093	-1673	-4	-2	-12	45	-1002	1047	478
	923	2019-01-15 09:36:51.74	-480	1085	-1672	2	0	-11	172	-1119	1291	473
	924	2019-01-15 09:36:51.75	-475	1085	-1680	8	1	-7	23	-1019	1042	498
	925	2019-01-15 09:36:51.76	-482	1088	-1683	9	0	-3	156	-1141	1297	492
	926	2019-01-15 09:36:51.77	-477	1088	-1686	11	0	1	14	-1039	1053	512
	927	2019-01-15 09:36:51.78	-485	1095	-1689	10	-2	3	144	-1149	1293	502
	928	2019-01-15 09:36:51.79	-484	1099	-1687	2	-2	4	21	-1040	1061	509
	929	2019-01-15 09:36:51.80	-467	1098	-1678	-3	-2	4	170	-1125	1295	477
	930	2019-01-15 09:36:51.81	-471	1096	-1678	-9	-7	0	69	-985	1054	458
	931	2019-01-15 09:36:51.82	-475	1099	-1680	-10	-4	-1	183	-1097	1280	457
	932	2019-01-15 09:36:51.83	-478	1095	-1691	-9	-5	-6	62	-992	1054	465
	933	2019-01-15 09:36:51.84	-474	1092	-1669	-8	-11	-8	156	-1122	1278	483
	934	2019-01-15 09:36:51.85	-475	1100	-1688	-2	-12	-9	43	-1013	1056	485
	935	2019-01-15 09:36:51.86	-472	1097	-1681	-4	-10	-11	152	-1125	1277	486
	936	2019-01-15 09:36:51.87	-471	1087	-1679	-7	-9	-12	54	-1007	1061	476
	937	2019-01-15 09:36:51.88	-481	1085	-1676	-1	-14	-10	154	-1119	1273	482
	938	2019-01-15 09:36:51.89	-485	1090	-1670	-2	-8	-8	65	-1006	1071	470
	939	2019-01-15 09:36:51.90	-474	1089	-1667	-9	-5	-7	146	-1130	1276	492
	940	2019-01-15 09:36:51.91	-480	1075	-1676	-6	-2	-2	57	-1025	1082	484
	941	2019-01-15 09:36:51.92	-485	1076	-1680	0	0	2	129	-1139	1268	505
	942	2019-01-15 09:36:51.93	-482	1098	-1681	3	-1	2	58	-1017	1075	479
	943	2019-01-15 09:36:51.94	-483	1101	-1693	1	0	2	114	-1141	1255	513
	944	2019-01-15 09:36:51.95	-477	1112	-1683	3	-4	-4	46	-1039	1085	496
	945	2019-01-15 09:36:51.96	-477	1115	-1683	2	-4	-8	110	-1146	1256	518
	946	2019-01-15 09:36:51.97	-475	1103	-1679	-2	1	-16	63	-1028	1091	482
	947	2019-01-15 09:36:51.98	-484	1097	-1671	-2	2	-21	106	-1141	1247	517
	948	2019-01-15 09:36:51.99	-484	1085	-1676	1	5	-23	67	-1022	1089	477
	949	2019-01-15 09:36:52.00	-477	1083	-1673	4	4	-21	100	-1141	1241	520
	950	2019-01-15 09:36:52.01	-482	1079	-1673	2	7	-19	60	-1027	1087	483
	951	2019-01-15 09:36:52.02	-487	1078	-1677	2	4	-13	96	-1140	1236	522
	952	2019-01-15 09:36:52.03	-480	1083	-1674	4	5	-8	66	-1028	1094	481
	953	2019-01-15 09:36:52.04	-483	1090	-1677	3	6	-7	87	-1143	1230	528
	954	2019-01-15 09:36:52.05	-480	1099	-1686	6	7	-9	70	-1035	1105	482
	955	2019-01-15 09:36:52.06	-470	1093	-1693	4	8	-11	56	-1158	1214	551
	956	2019-01-15 09:36:52.07	-473	1102	-1688	1	6	-13	45	-1053	1098	504
	957	2019-01-15 09:36:52.08	-481	1093	-1697	-1	3	-15	46	-1170	1216	562
	958	2019-01-15 09:36:52.09	-473	1089	-1681	-3	-2	-17	49	-1059	1108	505
	959	2019-01-15 09:36:52.10	-471	1088	-1673	-4	1	-20	56	-1158	1214	551
	960	2019-01-15 09:36:52.11	-468	1082	-1673	-6	5	-19	70	-1041	1111	485
	961	2019-01-15 09:36:52.12	-476	1078	-1673	-4	7	-16	68	-1136	1204	534
	962	2019-01-15 09:36:52.13	-489	1073	-1689	1	4	-13	85	-1027	1112	471
	963	2019-01-15 09:36:52.14	-484	1083	-1688	2	5	-7	59	-1141	1200	541
	964	2019-01-15 09:36:52.15	-488	1079	-1688	4	0	-3	83	-1040	1123	478
	965	2019-01-15 09:36:52.16	-486	1088	-1692	1	-4	3	55	-1144	1199	544
	966	2019-01-15 09:36:52.17	-484	1089	-1687	-2	-6	4	87	-1038	1125	475
	967	2019-01-15 09:36:52.18	-480	1083	-1672	-7	-4	3	67	-1123	1190	528
	968	2019-01-15 09:36:52.19	-475	1086	-1674	-7	-2	3	113	-1014	1127	450
	969	2019-01-15 09:36:52.20	-478	1082	-1669	-3	1	4	61	-1111	1172	525
	970	2019-01-15 09:36:52.21	-481	1076	-1661	3	5	5	110	-1018	1128	454
	971	2019-01-15 09:36:52.22	-480	1079	-1664	10	8	7	60	-1114	1174	527
	972	2019-01-15 09:36:52.23	-490	1094	-1686	10	10	7	115	-1023	1138	454
	973	2019-01-15 09:36:52.24	-480	1093	-1688	6	7	4	56	-1121	1177	532
	974	2019-01-15 09:36:52.25	-473	1099	-1689	2	11	0	107	-1038	1145	465
	975	2019-01-15 09:36:52.26	-481	1101	-1698	-4	9	-6	0	-1144	1144	572
	976	2019-01-15 09:36:52.27	-480	1103	-1695	-12	6	-14	79	-1056	1135	488
	977	2019-01-15 09:36:52.28	-475	1094	-1692	-19	3	-20	24	-1124	1148	550
	978	2019-01-15 09:36:52.29	-484	1092	-1696	-19	0	-22	123	-1023	1146	450
	979	2019-01-15 09:36:52.30	-480	1094	-1684	-20	-1	-21	40	-1104	1144	532
	980	2019-01-15 09:36:52.31	-485	1095	-1677	-17	1	-21	117	-1026	1143	454
	981	2019-01-15 09:36:52.32	-475	1097	-1668	-14	4	-17	22	-1105	1127	541
	982	2019-01-15 09:36:52.33	-477	1097	-1670	-11	9	-15	124	-1030	1154	453
	983	2019-01-15 09:36:52.34	-480	1094	-1667	-10	8	-15	13	-1116	1129	551
	984	2019-01-15 09:36:52.35	-479	1088	-1681	-7	8	-13	115	-1044	1159	464
	985	2019-01-15 09:36:52.36	-480	1083	-1679	-9	7	-10	-3	-1124	1121	563
	986	2019-01-15 09:36:52.37	-484	1086	-1680	-7	4	-5	102	-1052	1154	475
	987	2019-01-15 09:36:52.38	-477	1084	-1682	-4	2	-3	-13	-1119	1106	566
	988	2019-01-15 09:36:52.39	-478	1085	-1676	-1	6	1	107	-1050	1157	471
	989	2019-01-15 09:36:52.40	-477	1090	-1677	5	5	0	-16	-1125	1109	570
	990	2019-01-15 09:36:52.41	-485	1090	-1685	11	6	2	110	-1064	1174	477
	991	2019-01-15 09:36:52.42	-484	1094	-1686	16	6	0	-27	-1135	1108	581
	992	2019-01-15 09:36:52.43	-472	1098	-1689	8	9	-6	108	-1072	1180	482
	993	2019-01-15 09:36:52.44	-482	1096	-1687	1	8	-8	-18	-1117	1099	567
	994	2019-01-15 09:36:52.45	-473	1095	-1681	-7	9	-14	122	-1055	1177	466
	995	2019-01-15 09:36:52.46	-488	1084	-1674	-12	8	-19	-21	-1108	1087	564
	996	2019-01-15 09:36:52.47	-466	1088	-1678	-13	10	-18	130	-1057	1187	463
	997	2019-01-15 09:36:52.48	-481	1077	-1675	-12	14	-19	-22	-1111	1089	566
	998	2019-01-15 09:36:52.49	-489	1082	-1682	-14	14	-20	134	-1059	1193	462
	999	2019-01-15 09:36:52.50	-478	1084	-1680	-13	15	-20	-19	-1096	1077	557
	1000	2019-01-15 09:36:52.51	-478	1085	-1675	-13	19	-21	139	-1046	1185	453
	1001	2019-01-15 09:36:52.52	-471	1077	-1678	-12	20	-24	-19	-1090	1071	554
	1002	2019-01-15 09:36:52.53	-469	1077	-1673	-11	24	-25	140	-1060	1200	460
	1003	2019-01-15 09:36:52.54	-476	1073	-1678	-9	31	-25	-31	-1101	1070	566
	1004	2019-01-15 09:36:52.55	-476	1070	-1680	-4	36	-24	134	-1067	1201	466
	1005	2019-01-15 09:36:52.56	-476	1076	-1688	-4	36	-24	-61	-1118	1057	589
	1006	2019-01-15 09:36:52.57	-473	1088	-1703	-6	32	-24	111	-1089	1200	489
	1007	2019-01-15 09:36:52.58	-470	1089	-1698	-12	28	-25	-67	-1125	1058	596
	1008	2019-01-15 09:36:52.59	-469	1088	-1695	-18	25	-25	118	-1089	1207	485
	1009	2019-01-15 09:36:52.60	-471	1099	-1694	-26	20	-25	-36	-1084	1048	560
	1010	2019-01-15 09:36:52.61	-466	1095	-1684	-34	20	-31	161	-1049	1210	444
	1011	2019-01-15 09:36:52.62	-474	1095	-1679	-38	20	-35	-26	-1064	1038	545
	1012	2019-01-15 09:36:52.63	-482	1093	-1678	-42	19	-35	145	-1055	1200	455
	1013	2019-01-15 09:36:52.64	-486	1094	-1675	-40	21	-34	-59	-1079	1020	569
	1014	2019-01-15 09:36:52.65	-484	1098	-1678	-36	22	-34	133	-1071	1204	469
	1015	2019-01-15 09:36:52.66	-478	1099	-1680	-26	22	-33	-55	-1089	1034	572
	1016	2019-01-15 09:36:52.67	-471	1104	-1673	-23	18	-33	136	-1084	1220	474
	1017	2019-01-15 09:36:52.68	-474	1102	-1675	-16	22	-31	-59	-1087	1028	573
	1018	2019-01-15 09:36:52.69	-458	1100	-1678	-14	21	-32	141	-1081	1222	470
	1019	2019-01-15 09:36:52.70	-473	1097	-1671	-16	22	-33	-52	-1071	1019	561
	1020	2019-01-15 09:36:52.71	-464	1097	-1669	-16	27	-35	146	-1074	1220	464
	1021	2019-01-15 09:36:52.72	-467	1090	-1672	-17	28	-35	-76	-1100	1024	588
	1022	2019-01-15 09:36:52.73	-463	1082	-1677	-17	31	-33	120	-1111	1231	495
	1023	2019-01-15 09:36:52.74	-475	1072	-1673	-12	30	-27	-74	-1097	1023	585
	1024	2019-01-15 09:36:52.75	-472	1082	-1682	-11	29	-23	130	-1099	1229	484
	1025	2019-01-15 09:36:52.76	-476	1081	-1683	-16	30	-16	-84	-1087	1003	585
	1026	2019-01-15 09:36:52.77	-470	1095	-1684	-12	22	-14	128	-1092	1220	482
	1027	2019-01-15 09:36:52.78	-465	1091	-1696	-18	23	-13	-72	-1056	984	564
	1028	2019-01-15 09:36:52.79	-474	1079	-1691	-28	14	-9	142	-1070	1212	464
	1029	2019-01-15 09:36:52.80	-469	1085	-1687	-24	8	-6	-59	-1048	989	553
	1030	2019-01-15 09:36:52.81	-464	1091	-1687	-26	9	-4	146	-1078	1224	466
	1031	2019-01-15 09:36:52.82	-475	1103	-1674	-31	8	-6	-69	-1063	994	566
	1032	2019-01-15 09:36:52.83	-477	1115	-1676	-30	9	-9	133	-1097	1230	482
	1033	2019-01-15 09:36:52.84	-472	1114	-1683	-32	7	-12	-84	-1070	986	577
	1034	2019-01-15 09:36:52.85	-478	1112	-1677	-36	6	-15	128	-1100	1228	486
	1035	2019-01-15 09:36:52.86	-466	1105	-1670	-37	5	-15	-80	-1069	989	574
	1036	2019-01-15 09:36:52.87	-472	1106	-1670	-38	5	-17	124	-1108	1232	492
	1037	2019-01-15 09:36:52.88	-465	1091	-1677	-41	3	-17	-78	-1065	987	571
	1038	2019-01-15 09:36:52.89	-467	1092	-1671	-41	5	-17	114	-1111	1225	498
	1039	2019-01-15 09:36:52.90	-467	1098	-1664	-37	11	-17	-108	-1082	974	595
	1040	2019-01-15 09:36:52.91	-466	1104	-1679	-29	16	-15	98	-1125	1223	513
	1041	2019-01-15 09:36:52.92	-471	1113	-1669	-22	17	-19	-97	-1075	978	586
	1042	2019-01-15 09:36:52.93	-472	1128	-1667	-20	18	-17	124	-1110	1234	493
	1043	2019-01-15 09:36:52.94	-492	1112	-1702	-30	32	-21	-61	-1036	975	548
	1044	2019-01-15 09:36:52.95	-493	1112	-1692	-22	9	-17	143	-1089	1232	473
	1045	2019-01-15 09:36:52.96	-485	1114	-1678	-17	8	-11	-63	-1038	975	550
	1046	2019-01-15 09:36:52.97	-477	1111	-1666	-24	6	-14	123	-1109	1232	493
	1047	2019-01-15 09:36:52.98	-462	1103	-1659	-30	13	-12	-88	-1054	966	571
	1048	2019-01-15 09:36:52.99	-471	1109	-1656	-21	18	-12	123	-1112	1235	494
	1049	2019-01-15 09:36:53.00	-477	1101	-1663	-17	20	-15	-64	-1047	983	555
	1050	2019-01-15 09:36:53.01	-463	1100	-1674	-16	17	-13	132	-1112	1244	490
	1051	2019-01-15 09:36:53.02	-476	1113	-1675	-9	17	-10	-62	-1045	983	553
	1052	2019-01-15 09:36:53.03	-473	1115	-1673	-10	16	-10	115	-1118	1233	501
	1053	2019-01-15 09:36:53.04	-466	1122	-1676	-15	21	-12	-85	-1046	961	565
	1054	2019-01-15 09:36:53.05	-470	1108	-1669	-17	22	-11	98	-1123	1221	512
	1055	2019-01-15 09:36:53.06	-472	1109	-1673	-21	23	-9	-98	-1063	965	580
	1056	2019-01-15 09:36:53.07	-466	1106	-1677	-25	25	-9	81	-1144	1225	531
	1057	2019-01-15 09:36:53.08	-462	1093	-1670	-25	22	-2	-96	-1069	973	582
	1058	2019-01-15 09:36:53.09	-463	1105	-1672	-23	24	0	108	-1130	1238	511
	1059	2019-01-15 09:36:53.10	-464	1112	-1663	-26	24	2	-44	-1017	973	530
	1060	2019-01-15 09:36:53.11	-460	1121	-1673	-28	26	1	140	-1100	1240	480
	1061	2019-01-15 09:36:53.12	-456	1127	-1669	-25	19	-3	-56	-1026	970	541
	1062	2019-01-15 09:36:53.13	-453	1126	-1672	-22	17	-12	108	-1124	1232	508
	1063	2019-01-15 09:36:53.14	-453	1118	-1677	-23	16	-17	-70	-1046	976	558
	1064	2019-01-15 09:36:53.15	-464	1128	-1679	-25	12	-24	100	-1134	1234	517
	1065	2019-01-15 09:36:53.16	-460	1115	-1679	-20	5	-27	-60	-1041	981	550
	1066	2019-01-15 09:36:53.17	-467	1110	-1669	-16	1	-26	102	-1131	1233	514
	1067	2019-01-15 09:36:53.18	-462	1103	-1668	-17	5	-26	-59	-1038	979	548
	1068	2019-01-15 09:36:53.19	-462	1109	-1672	-20	4	-22	86	-1142	1228	528
	1069	2019-01-15 09:36:53.20	-463	1106	-1674	-19	5	-20	-71	-1059	988	565
	1070	2019-01-15 09:36:53.21	-469	1104	-1678	-19	5	-14	77	-1149	1226	536
	1071	2019-01-15 09:36:53.22	-458	1111	-1674	-21	5	-8	-56	-1035	979	545
	1072	2019-01-15 09:36:53.23	-456	1116	-1680	-22	2	-5	96	-1133	1229	518
	1073	2019-01-15 09:36:53.24	-456	1119	-1673	-23	3	-4	-47	-1026	979	536
	1074	2019-01-15 09:36:53.25	-462	1119	-1673	-25	1	-3	102	-1122	1224	510
	1075	2019-01-15 09:36:53.26	-460	1114	-1665	-23	1	-1	-34	-1018	984	526
	1076	2019-01-15 09:36:53.27	-461	1108	-1672	-22	2	0	93	-1128	1221	517
	1077	2019-01-15 09:36:53.28	-463	1106	-1666	-19	1	1	-42	-1029	987	535
	1078	2019-01-15 09:36:53.29	-463	1113	-1669	-15	-1	0	93	-1135	1228	521
	1079	2019-01-15 09:36:53.30	-465	1118	-1669	-14	-1	4	-24	-1018	994	521
	1080	2019-01-15 09:36:53.31	-468	1118	-1671	-14	-1	5	106	-1124	1230	509
	1081	2019-01-15 09:36:53.32	-459	1125	-1674	-22	-3	3	-30	-1026	996	528
	1082	2019-01-15 09:36:53.33	-455	1121	-1670	-27	-2	4	83	-1137	1220	527
	1083	2019-01-15 09:36:53.34	-454	1116	-1668	-31	-3	4	-31	-1030	999	530
	1084	2019-01-15 09:36:53.35	-452	1118	-1664	-34	-6	3	60	-1147	1207	543
	1085	2019-01-15 09:36:53.36	-466	1119	-1674	-32	-6	2	-48	-1045	997	546
	1086	2019-01-15 09:36:53.37	-457	1109	-1672	-30	-11	1	56	-1161	1217	552
	1087	2019-01-15 09:36:53.38	-462	1120	-1682	-24	-15	2	-41	-1051	1010	546
	1088	2019-01-15 09:36:53.39	-460	1127	-1679	-24	-20	1	78	-1140	1218	531
	1089	2019-01-15 09:36:53.40	-457	1125	-1677	-26	-21	2	-1	-1007	1006	504
	1090	2019-01-15 09:36:53.41	-460	1120	-1666	-27	-24	3	85	-1115	1200	515
	1091	2019-01-15 09:36:53.42	-459	1119	-1671	-29	-27	5	0	-1006	1006	503
	1092	2019-01-15 09:36:53.43	-460	1120	-1659	-32	-28	7	68	-1133	1201	532
	1093	2019-01-15 09:36:53.44	-461	1118	-1665	-32	-25	5	-12	-1026	1014	519
	1094	2019-01-15 09:36:53.45	-455	1119	-1663	-27	-24	7	62	-1142	1204	540
	1095	2019-01-15 09:36:53.46	-476	1123	-1661	-22	-20	9	-11	-1031	1020	521
	1096	2019-01-15 09:36:53.47	-473	1117	-1665	-15	-20	9	56	-1147	1203	545
	1097	2019-01-15 09:36:53.48	-461	1119	-1659	-12	-24	11	-1	-1032	1031	516
	1098	2019-01-15 09:36:53.49	-475	1127	-1663	-9	-25	8	58	-1144	1202	543
	1099	2019-01-15 09:36:53.50	-465	1127	-1674	-13	-30	8	6	-1025	1031	509
	1100	2019-01-15 09:36:53.51	-465	1129	-1664	-22	-29	4	49	-1148	1197	549
	1101	2019-01-15 09:36:53.52	-463	1130	-1661	-29	-27	2	-9	-1044	1035	526
	1102	2019-01-15 09:36:53.53	-469	1124	-1669	-31	-27	-3	29	-1167	1196	569
	1103	2019-01-15 09:36:53.54	-478	1125	-1679	-31	-26	-6	-6	-1056	1050	531
	1104	2019-01-15 09:36:53.55	-479	1120	-1670	-33	-28	-9	41	-1159	1200	559
	1105	2019-01-15 09:36:53.56	-481	1123	-1673	-33	-30	-6	19	-1032	1051	506
	1106	2019-01-15 09:36:53.57	-496	1130	-1661	-32	-33	1	52	-1138	1190	543
	1107	2019-01-15 09:36:53.58	-487	1125	-1650	-31	-29	1	19	-1024	1043	502
	1108	2019-01-15 09:36:53.59	-477	1122	-1643	-32	-27	2	43	-1139	1182	548
	1109	2019-01-15 09:36:53.60	-478	1123	-1642	-30	-25	5	16	-1035	1051	509
	1110	2019-01-15 09:36:53.61	-476	1129	-1646	-29	-23	8	35	-1137	1172	551
	1111	2019-01-15 09:36:53.62	-471	1134	-1649	-27	-18	7	34	-1020	1054	493
	1112	2019-01-15 09:36:53.63	-477	1124	-1652	-25	-15	7	35	-1136	1171	550
	1113	2019-01-15 09:36:53.64	-478	1137	-1651	-19	-13	6	29	-1029	1058	500
	1114	2019-01-15 09:36:53.65	-480	1133	-1664	-17	-13	4	24	-1141	1165	558
	1115	2019-01-15 09:36:53.66	-473	1143	-1657	-17	-15	-1	28	-1033	1061	502
	1116	2019-01-15 09:36:53.67	-470	1144	-1664	-19	-12	-5	13	-1146	1159	566
	1117	2019-01-15 09:36:53.68	-481	1133	-1656	-27	-15	-10	24	-1045	1069	510
	1118	2019-01-15 09:36:53.69	-476	1132	-1656	-32	-19	-12	-7	-1160	1153	583
	1119	2019-01-15 09:36:53.70	-475	1125	-1658	-32	-15	-11	20	-1054	1074	517
	1120	2019-01-15 09:36:53.71	-476	1124	-1650	-25	-14	-9	6	-1146	1152	570
	1121	2019-01-15 09:36:53.72	-480	1130	-1660	-18	-12	-4	48	-1027	1075	489
	1122	2019-01-15 09:36:53.73	-480	1137	-1661	-13	-13	1	29	-1114	1143	542
	1123	2019-01-15 09:36:53.74	-479	1136	-1660	-14	-15	3	71	-1011	1082	470
	1124	2019-01-15 09:36:53.75	-490	1134	-1651	-14	-15	7	15	-1124	1139	554
	1125	2019-01-15 09:36:53.76	-488	1135	-1655	-13	-18	13	55	-1035	1090	490
	1126	2019-01-15 09:36:53.77	-491	1134	-1659	-15	-18	14	-4	-1139	1135	571
	1127	2019-01-15 09:36:53.78	-475	1133	-1635	-15	-13	14	58	-1037	1095	489
	1128	2019-01-15 09:36:53.79	-481	1136	-1650	-13	-12	11	10	-1126	1136	558
	1129	2019-01-15 09:36:53.80	-473	1140	-1658	-11	-6	7	75	-1027	1102	476
	1130	2019-01-15 09:36:53.81	-478	1147	-1661	-8	-6	3	12	-1122	1134	555
	1131	2019-01-15 09:36:53.82	-490	1149	-1665	-8	-9	-2	80	-1032	1112	476
	1132	2019-01-15 09:36:53.83	-485	1148	-1657	-10	-6	-6	-3	-1131	1128	567
	1133	2019-01-15 09:36:53.84	-481	1138	-1659	-13	-7	-9	70	-1044	1114	487
	1134	2019-01-15 09:36:53.85	-478	1136	-1656	-11	-10	-12	-28	-1147	1119	587
	1135	2019-01-15 09:36:53.86	-487	1129	-1645	-11	-9	-14	55	-1063	1118	504
	1136	2019-01-15 09:36:53.87	-470	1131	-1641	-8	-5	-13	-29	-1140	1111	584
	1137	2019-01-15 09:36:53.88	-479	1136	-1647	-5	-2	-13	77	-1045	1122	484
	1138	2019-01-15 09:36:53.89	-480	1133	-1640	-3	-2	-12	-22	-1124	1102	573
	1139	2019-01-15 09:36:53.90	-472	1136	-1642	-4	3	-14	80	-1041	1121	480
	1140	2019-01-15 09:36:53.91	-469	1139	-1645	-6	5	-12	-26	-1121	1095	573
	1141	2019-01-15 09:36:53.92	-471	1131	-1653	-9	5	-14	80	-1045	1125	482
	1142	2019-01-15 09:36:53.93	-474	1126	-1650	-9	4	-9	-32	-1121	1089	576
	1143	2019-01-15 09:36:53.94	-470	1123	-1657	-10	4	-10	86	-1050	1136	482
	1144	2019-01-15 09:36:53.95	-471	1126	-1661	-10	2	-6	-39	-1122	1083	580
	1145	2019-01-15 09:36:53.96	-477	1130	-1656	-8	3	-4	87	-1049	1136	481
	1146	2019-01-15 09:36:53.97	-474	1137	-1656	-6	3	-3	-43	-1123	1080	583
	1147	2019-01-15 09:36:53.98	-476	1142	-1658	-6	-1	-5	90	-1057	1147	483
	1148	2019-01-15 09:36:53.99	-483	1153	-1659	-8	2	-6	-50	-1126	1076	588
	1149	2019-01-15 09:36:54.00	-479	1149	-1653	-10	1	-8	84	-1067	1151	491
	1150	2019-01-15 09:36:54.01	-483	1142	-1659	-10	-3	-10	-61	-1116	1055	588
	1151	2019-01-15 09:36:54.02	-485	1138	-1652	-13	-3	-8	99	-1046	1145	473
	1152	2019-01-15 09:36:54.03	-481	1128	-1652	-12	-7	-8	-68	-1123	1055	595
	1153	2019-01-15 09:36:54.04	-471	1137	-1646	-10	-3	-6	77	-1073	1150	498
	1154	2019-01-15 09:36:54.05	-476	1131	-1639	-5	-3	-8	-56	-1104	1048	580
	1155	2019-01-15 09:36:54.06	-479	1141	-1641	-1	2	-9	102	-1044	1146	471
	1156	2019-01-15 09:36:54.07	-482	1140	-1647	1	3	-11	-63	-1099	1036	581
	1157	2019-01-15 09:36:54.08	-481	1133	-1642	8	4	-11	94	-1061	1155	483
	1158	2019-01-15 09:36:54.09	-482	1138	-1660	6	-3	-9	-78	-1109	1031	593
	1159	2019-01-15 09:36:54.10	-474	1140	-1672	-4	-2	-10	90	-1066	1156	488
	1160	2019-01-15 09:36:54.11	-478	1138	-1664	-13	-4	-6	-62	-1099	1037	580
	1161	2019-01-15 09:36:54.12	-477	1133	-1662	-16	-5	-4	102	-1060	1162	479
	1162	2019-01-15 09:36:54.13	-479	1135	-1662	-16	-8	-3	-78	-1101	1023	589
	1163	2019-01-15 09:36:54.14	-480	1133	-1650	-14	-6	-2	98	-1072	1170	487
	1164	2019-01-15 09:36:54.15	-493	1145	-1648	-7	-3	1	-82	-1104	1022	593
	1165	2019-01-15 09:36:54.16	-481	1152	-1656	-2	-1	0	85	-1076	1161	495
	1166	2019-01-15 09:36:54.17	-480	1148	-1654	1	-3	-1	-110	-1114	1004	612
	1167	2019-01-15 09:36:54.18	-481	1151	-1645	2	-5	-5	75	-1090	1165	507
	1168	2019-01-15 09:36:54.19	-480	1152	-1642	1	-2	-6	-97	-1105	1008	601
	1169	2019-01-15 09:36:54.20	-473	1147	-1643	-1	-4	-8	109	-1074	1183	482
	1170	2019-01-15 09:36:54.21	-472	1137	-1645	-1	-1	-10	-65	-1072	1007	568
	1171	2019-01-15 09:36:54.22	-480	1132	-1646	-2	-2	-7	123	-1052	1175	464
	1172	2019-01-15 09:36:54.23	-486	1133	-1642	2	1	-4	-72	-1062	990	567
	1173	2019-01-15 09:36:54.24	-484	1129	-1648	3	-3	0	113	-1062	1175	474
	1174	2019-01-15 09:36:54.25	-473	1132	-1648	7	-2	4	-88	-1083	995	585
	1175	2019-01-15 09:36:54.26	-478	1131	-1652	9	0	4	102	-1084	1186	491
	1176	2019-01-15 09:36:54.27	-495	1141	-1658	7	1	5	-100	-1090	990	595
	1177	2019-01-15 09:36:54.28	-485	1146	-1660	7	-4	6	101	-1086	1187	492
	1178	2019-01-15 09:36:54.29	-477	1148	-1652	3	-8	2	-86	-1073	987	579
	1179	2019-01-15 09:36:54.30	-482	1145	-1655	-6	-7	-4	109	-1077	1186	484
	1180	2019-01-15 09:36:54.31	-482	1140	-1649	-6	-10	-7	-98	-1078	980	588
	1181	2019-01-15 09:36:54.32	-477	1140	-1651	0	-9	-8	92	-1095	1187	501
	1182	2019-01-15 09:36:54.33	-479	1139	-1650	2	-12	-11	-129	-1105	976	617
	1183	2019-01-15 09:36:54.34	-488	1141	-1641	4	-8	-13	74	-1116	1190	521
	1184	2019-01-15 09:36:54.35	-489	1137	-1650	10	-5	-12	-119	-1097	978	608
	1185	2019-01-15 09:36:54.36	-493	1139	-1660	7	-7	-9	92	-1101	1193	504
	1186	2019-01-15 09:36:54.37	-483	1130	-1655	7	-8	-7	-93	-1063	970	578
	1187	2019-01-15 09:36:54.38	-477	1132	-1627	7	-9	-2	120	-1083	1203	481
	1188	2019-01-15 09:36:54.39	-473	1125	-1636	2	1	-2	-81	-1056	975	568
	1189	2019-01-15 09:36:54.40	-482	1121	-1641	3	4	-4	115	-1087	1202	486
	1190	2019-01-15 09:36:54.41	-488	1116	-1653	11	9	2	-93	-1061	968	577
	1191	2019-01-15 09:36:54.42	-481	1121	-1665	20	3	4	94	-1100	1194	503
	1192	2019-01-15 09:36:54.43	-485	1143	-1662	20	1	7	-102	-1066	964	584
	1193	2019-01-15 09:36:54.44	-482	1149	-1661	18	0	6	96	-1106	1202	505
	1194	2019-01-15 09:36:54.45	-479	1156	-1655	17	0	5	-115	-1070	955	592
	1195	2019-01-15 09:36:54.46	-484	1142	-1649	11	1	-1	96	-1108	1204	506
	1196	2019-01-15 09:36:54.47	-480	1129	-1652	7	1	-3	-107	-1069	962	588
	1197	2019-01-15 09:36:54.48	-482	1124	-1657	5	1	-5	88	-1118	1206	515
	1198	2019-01-15 09:36:54.49	-483	1124	-1655	6	-3	-4	-123	-1083	960	603
	1199	2019-01-15 09:36:54.50	-486	1121	-1661	3	-2	-4	68	-1127	1195	529
	1200	2019-01-15 09:36:54.51	-486	1122	-1636	6	-9	1	-125	-1072	947	598
	1201	2019-01-15 09:36:54.52	-477	1128	-1640	9	2	1	91	-1117	1208	513
	1202	2019-01-15 09:36:54.53	-481	1140	-1650	4	3	2	-98	-1051	953	574
	1203	2019-01-15 09:36:54.54	-488	1138	-1646	5	1	1	99	-1105	1204	503
	1204	2019-01-15 09:36:54.55	-480	1136	-1658	4	4	0	-102	-1054	952	578
	1205	2019-01-15 09:36:54.56	-491	1141	-1663	-3	-1	-5	84	-1118	1202	517
	1206	2019-01-15 09:36:54.57	-482	1136	-1657	-9	3	-9	-105	-1053	948	579
	1207	2019-01-15 09:36:54.58	-470	1134	-1656	-10	-1	-14	92	-1116	1208	512
	1208	2019-01-15 09:36:54.59	-474	1131	-1651	-11	-2	-17	-94	-1047	953	570
	1209	2019-01-15 09:36:54.60	-476	1120	-1645	-6	3	-17	96	-1114	1210	509
	1210	2019-01-15 09:36:54.61	-478	1119	-1658	5	3	-16	-97	-1045	948	571
	1211	2019-01-15 09:36:54.62	-487	1124	-1654	10	2	-11	86	-1118	1204	516
	1212	2019-01-15 09:36:54.63	-494	1114	-1656	18	0	-7	-98	-1048	950	573
	1213	2019-01-15 09:36:54.64	-488	1130	-1654	23	-3	-1	82	-1127	1209	522
	1214	2019-01-15 09:36:54.65	-483	1140	-1649	20	-1	2	-99	-1052	953	575
	1215	2019-01-15 09:36:54.66	-480	1143	-1652	11	1	-1	72	-1131	1203	529
	1216	2019-01-15 09:36:54.67	-482	1131	-1650	6	1	-8	-118	-1063	945	590
	1217	2019-01-15 09:36:54.68	-478	1131	-1642	8	2	-9	54	-1144	1198	545
	1218	2019-01-15 09:36:54.69	-476	1129	-1650	0	0	-11	-107	-1057	950	582
	1219	2019-01-15 09:36:54.70	-471	1117	-1654	-3	-1	-15	85	-1130	1215	522
	1220	2019-01-15 09:36:54.71	-471	1116	-1653	4	2	-12	-74	-1026	952	550
	1221	2019-01-15 09:36:54.72	-482	1128	-1655	8	5	-12	82	-1112	1194	515
	1222	2019-01-15 09:36:54.73	-490	1138	-1668	6	7	-13	-89	-1032	943	560
	1223	2019-01-15 09:36:54.74	-491	1141	-1666	3	4	-13	70	-1129	1199	529
	1224	2019-01-15 09:36:54.75	-481	1140	-1668	-2	3	-11	-86	-1042	956	564
	1225	2019-01-15 09:36:54.76	-486	1137	-1665	-11	1	-10	67	-1137	1204	535
	1226	2019-01-15 09:36:54.77	-489	1126	-1651	-16	-2	-11	-83	-1039	956	561
	1227	2019-01-15 09:36:54.78	-482	1124	-1642	-16	-2	-11	71	-1131	1202	530
	1228	2019-01-15 09:36:54.79	-473	1115	-1643	-9	-1	-6	-76	-1033	957	554
	1229	2019-01-15 09:36:54.80	-485	1129	-1635	0	3	-7	75	-1127	1202	526
	1230	2019-01-15 09:36:54.81	-484	1136	-1636	4	10	-6	-75	-1033	958	554
	1231	2019-01-15 09:36:54.82	-483	1136	-1642	4	10	-8	41	-1146	1187	552
	1232	2019-01-15 09:36:54.83	-489	1140	-1654	6	11	-8	-106	-1061	955	583
	1233	2019-01-15 09:36:54.84	-490	1127	-1659	4	9	-8	38	-1159	1197	560
	1234	2019-01-15 09:36:54.85	-480	1129	-1660	2	5	-4	-85	-1050	965	567
	1235	2019-01-15 09:36:54.86	-476	1119	-1661	-1	3	-2	45	-1142	1187	548
	1236	2019-01-15 09:36:54.87	-487	1117	-1653	2	2	1	-71	-1039	968	555
	1237	2019-01-15 09:36:54.88	-481	1123	-1657	4	3	2	48	-1144	1192	548
	1238	2019-01-15 09:36:54.89	-488	1123	-1651	3	3	4	-61	-1036	975	548
	1239	2019-01-15 09:36:54.90	-487	1128	-1651	-1	5	5	55	-1144	1199	544
	1240	2019-01-15 09:36:54.91	-477	1126	-1653	-4	7	5	-60	-1034	974	547
	1241	2019-01-15 09:36:54.92	-486	1128	-1663	-8	5	6	46	-1138	1184	546
	1242	2019-01-15 09:36:54.93	-481	1134	-1663	-15	7	4	-55	-1027	972	541
	1243	2019-01-15 09:36:54.94	-486	1138	-1656	-16	3	4	41	-1140	1181	549
	1244	2019-01-15 09:36:54.95	-476	1133	-1662	-15	1	-1	-52	-1033	981	542
	1245	2019-01-15 09:36:54.96	-482	1137	-1657	-11	-4	-5	38	-1148	1186	555
	1246	2019-01-15 09:36:54.97	-484	1140	-1657	-9	-4	-12	-50	-1037	987	543
	1247	2019-01-15 09:36:54.98	-480	1133	-1652	-6	-2	-12	32	-1150	1182	559
	1248	2019-01-15 09:36:54.99	-485	1132	-1654	-4	0	-17	-54	-1040	986	547
	1249	2019-01-15 09:36:55.00	-472	1135	-1636	2	-5	-15	20	-1154	1174	567
	1250	2019-01-15 09:36:55.01	-477	1126	-1655	-5	5	-15	-49	-1042	993	545
	1251	2019-01-15 09:36:55.02	-483	1122	-1665	-11	2	-14	39	-1139	1178	550
	1252	2019-01-15 09:36:55.03	-480	1120	-1663	-12	1	-5	-12	-1005	993	508
	1253	2019-01-15 09:36:55.04	-479	1126	-1662	-13	-1	-3	42	-1126	1168	542
	1254	2019-01-15 09:36:55.05	-474	1129	-1658	-15	0	1	-32	-1029	997	530
	1255	2019-01-15 09:36:55.06	-483	1135	-1658	-12	2	1	26	-1138	1164	556
	1256	2019-01-15 09:36:55.07	-481	1137	-1663	-8	2	2	-14	-1012	998	513
	1257	2019-01-15 09:36:55.08	-467	1144	-1645	-3	-2	-1	37	-1122	1159	542
	1258	2019-01-15 09:36:55.09	-473	1138	-1656	-6	1	-6	-4	-1008	1004	506
	1259	2019-01-15 09:36:55.10	-486	1143	-1657	-7	-1	-10	33	-1125	1158	546
	1260	2019-01-15 09:36:55.11	-474	1133	-1652	-9	-7	-9	-8	-1014	1006	511
	1261	2019-01-15 09:36:55.12	-472	1122	-1642	-6	1	-9	26	-1128	1154	551
	1262	2019-01-15 09:36:55.13	-475	1132	-1653	1	5	-7	2	-1012	1014	505
	1263	2019-01-15 09:36:55.14	-480	1131	-1649	8	5	-3	31	-1124	1155	546
	1264	2019-01-15 09:36:55.15	-472	1130	-1650	9	8	-4	13	-1008	1021	497
	1265	2019-01-15 09:36:55.16	-473	1137	-1659	9	7	1	28	-1128	1156	550
	1266	2019-01-15 09:36:55.17	-490	1131	-1660	6	4	1	3	-1027	1030	512
	1267	2019-01-15 09:36:55.18	-482	1138	-1657	1	2	2	20	-1134	1154	557
	1268	2019-01-15 09:36:55.19	-471	1132	-1657	-6	-2	-1	22	-1015	1037	496
	1269	2019-01-15 09:36:55.20	-478	1138	-1661	-9	0	-4	12	-1135	1147	561
	1270	2019-01-15 09:36:55.21	-474	1141	-1653	-7	0	-8	17	-1026	1043	504
	1271	2019-01-15 09:36:55.22	-478	1136	-1660	-7	-5	-10	-5	-1143	1138	574
	1272	2019-01-15 09:36:55.23	-479	1142	-1659	-8	-8	-13	3	-1033	1036	515
	1273	2019-01-15 09:36:55.24	-482	1136	-1655	-11	-7	-14	-12	-1143	1131	577
	1274	2019-01-15 09:36:55.25	-461	1137	-1637	-9	-10	-13	22	-1029	1051	503
	1275	2019-01-15 09:36:55.26	-476	1126	-1650	-12	-7	-11	-9	-1141	1132	575
	1276	2019-01-15 09:36:55.27	-480	1121	-1644	-10	-6	-7	21	-1031	1052	505
	1277	2019-01-15 09:36:55.28	-491	1112	-1645	0	-2	-1	-14	-1144	1130	579
	1278	2019-01-15 09:36:55.29	-481	1130	-1650	5	-1	4	17	-1041	1058	512
	1279	2019-01-15 09:36:55.30	-477	1125	-1672	4	-5	5	-31	-1160	1129	595
	1280	2019-01-15 09:36:55.31	-499	1135	-1647	0	-11	4	14	-1064	1078	525
	1281	2019-01-15 09:36:55.32	-477	1160	-1656	3	-10	5	-36	-1162	1126	599
	1282	2019-01-15 09:36:55.33	-477	1152	-1655	-10	-6	-6	21	-1054	1075	516
	1283	2019-01-15 09:36:55.34	-476	1137	-1658	-17	-6	-12	-22	-1138	1116	580
	1284	2019-01-15 09:36:55.35	-491	1130	-1662	-11	-6	-15	40	-1028	1068	494
	1285	2019-01-15 09:36:55.36	-493	1132	-1656	-8	-12	-12	-23	-1126	1103	574
	1286	2019-01-15 09:36:55.37	-489	1135	-1656	-14	-9	-12	41	-1037	1078	498
	1287	2019-01-15 09:36:55.38	-485	1132	-1653	-11	-8	-8	-36	-1135	1099	585
	1288	2019-01-15 09:36:55.39	-486	1140	-1648	-6	-8	-6	43	-1038	1081	497
	1289	2019-01-15 09:36:55.40	-483	1136	-1643	-9	-3	-3	-28	-1122	1094	575
	1290	2019-01-15 09:36:55.41	-481	1126	-1642	-8	-1	1	52	-1026	1078	487
	1291	2019-01-15 09:36:55.42	-490	1125	-1649	-6	-4	5	-38	-1121	1083	579
	1292	2019-01-15 09:36:55.43	-486	1127	-1652	-4	-3	7	46	-1041	1087	497
	1293	2019-01-15 09:36:55.44	-479	1123	-1661	1	-1	9	-47	-1132	1085	589
	1294	2019-01-15 09:36:55.45	-478	1136	-1630	13	-15	6	51	-1047	1098	498
	1295	2019-01-15 09:36:55.46	-482	1146	-1646	10	3	2	-70	-1146	1076	608
	1296	2019-01-15 09:36:55.47	-479	1138	-1661	4	0	-2	31	-1069	1100	519
	1297	2019-01-15 09:36:55.48	-483	1133	-1669	1	0	-2	-54	-1124	1070	589
	1298	2019-01-15 09:36:55.49	-490	1128	-1661	0	-7	-4	74	-1028	1102	477
	1299	2019-01-15 09:36:55.50	-475	1127	-1663	-10	-8	-3	-39	-1096	1057	567
	1300	2019-01-15 09:36:55.51	-490	1128	-1645	-14	-6	-1	70	-1027	1097	478
	1301	2019-01-15 09:36:55.52	-482	1120	-1655	-14	-7	3	-55	-1100	1045	577
	1302	2019-01-15 09:36:55.53	-479	1124	-1649	-9	-4	6	64	-1033	1097	484
	1303	2019-01-15 09:36:55.54	-496	1134	-1636	-2	-5	9	-64	-1116	1052	590
	1304	2019-01-15 09:36:55.55	-485	1136	-1638	2	0	6	69	-1060	1129	495
	1305	2019-01-15 09:36:55.56	-481	1142	-1653	-3	1	4	-69	-1125	1056	597
	1306	2019-01-15 09:36:55.57	-475	1150	-1660	-5	-4	0	64	-1057	1121	496
	1307	2019-01-15 09:36:55.58	-481	1147	-1655	-5	-6	-6	-77	-1115	1038	596
	1308	2019-01-15 09:36:55.59	-482	1132	-1657	-10	-8	-8	67	-1053	1120	493
	1309	2019-01-15 09:36:55.60	-483	1126	-1654	-8	-5	-11	-75	-1111	1036	593
	1310	2019-01-15 09:36:55.61	-475	1131	-1649	-4	-4	-10	67	-1059	1126	496
	1311	2019-01-15 09:36:55.62	-483	1120	-1647	2	0	-9	-91	-1120	1029	605
	1312	2019-01-15 09:36:55.63	-489	1125	-1652	7	2	-5	53	-1070	1123	508
	1313	2019-01-15 09:36:55.64	-486	1116	-1661	8	0	-1	-87	-1100	1013	593
	1314	2019-01-15 09:36:55.65	-493	1127	-1664	4	1	5	81	-1046	1127	482
	1315	2019-01-15 09:36:55.66	-476	1135	-1659	-1	-1	7	-68	-1091	1023	579
	1316	2019-01-15 09:36:55.67	-475	1136	-1658	-10	-2	8	84	-1058	1142	487
	1317	2019-01-15 09:36:55.68	-475	1142	-1649	-14	-5	4	-80	-1092	1012	586
	1318	2019-01-15 09:36:55.69	-476	1140	-1637	-9	-9	4	90	-1050	1140	480
	1319	2019-01-15 09:36:55.70	-474	1137	-1642	-10	2	-5	-85	-1096	1011	590
	1320	2019-01-15 09:36:55.71	-480	1136	-1652	-6	0	-10	75	-1068	1143	496
	1321	2019-01-15 09:36:55.72	-484	1136	-1654	2	0	-12	-96	-1101	1005	598
	1322	2019-01-15 09:36:55.73	-486	1135	-1655	1	-4	-14	82	-1073	1155	495
	1323	2019-01-15 09:36:55.74	-478	1137	-1656	-6	0	-14	-98	-1100	1002	599
	1324	2019-01-15 09:36:55.75	-487	1125	-1643	-10	-1	-12	85	-1072	1157	493
	1325	2019-01-15 09:36:55.76	-486	1121	-1647	-12	1	-9	-98	-1092	994	595
	1326	2019-01-15 09:36:55.77	-480	1126	-1646	-11	3	-5	84	-1067	1151	491
	1327	2019-01-15 09:36:55.78	-485	1129	-1647	-10	4	-2	-100	-1079	979	589
	1328	2019-01-15 09:36:55.79	-473	1133	-1651	-8	3	0	77	-1068	1145	495
	1329	2019-01-15 09:36:55.80	-480	1143	-1657	-5	2	0	-134	-1102	968	618
	1330	2019-01-15 09:36:55.81	-489	1145	-1661	-5	4	-1	65	-1089	1154	512
	1331	2019-01-15 09:36:55.82	-491	1142	-1660	-7	-1	-3	-101	-1070	969	585
	1332	2019-01-15 09:36:55.83	-485	1139	-1658	-9	-1	-3	105	-1051	1156	473
	1333	2019-01-15 09:36:55.84	-478	1132	-1651	-9	-7	-1	-96	-1065	969	580
	1334	2019-01-15 09:36:55.85	-493	1127	-1645	-7	-4	-1	87	-1076	1163	494
	1335	2019-01-15 09:36:55.86	-485	1126	-1660	-3	-1	0	-114	-1082	968	598
	1336	2019-01-15 09:36:55.87	-479	1132	-1623	4	-8	3	85	-1083	1168	499
	1337	2019-01-15 09:36:55.88	-482	1136	-1650	3	5	2	-117	-1077	960	597
	1338	2019-01-15 09:36:55.89	-490	1134	-1653	-2	4	1	87	-1081	1168	497
	1339	2019-01-15 09:36:55.90	-481	1131	-1646	-1	4	0	-110	-1072	962	591
	1340	2019-01-15 09:36:55.91	-480	1134	-1649	-1	-4	-2	84	-1086	1170	501
	1341	2019-01-15 09:36:55.92	-480	1133	-1649	-9	-5	-6	-119	-1073	954	596
	1342	2019-01-15 09:36:55.93	-479	1135	-1642	-11	1	-7	84	-1090	1174	503
	1343	2019-01-15 09:36:55.94	-473	1127	-1648	-6	0	-11	-127	-1077	950	602
	1344	2019-01-15 09:36:55.95	-475	1133	-1653	3	4	-16	68	-1101	1169	516
	1345	2019-01-15 09:36:55.96	-482	1136	-1657	1	2	-17	-142	-1094	952	618
	1346	2019-01-15 09:36:55.97	-486	1132	-1667	3	1	-15	51	-1120	1171	534
	1347	2019-01-15 09:36:55.98	-496	1125	-1665	-3	-2	-11	-138	-1078	940	608
	1348	2019-01-15 09:36:55.99	-485	1146	-1660	-12	-1	-6	94	-1091	1185	498
	1349	2019-01-15 09:36:56.00	-485	1141	-1653	-19	-1	-5	-98	-1050	952	574
	1350	2019-01-15 09:36:56.01	-483	1134	-1640	-22	0	-4	97	-1085	1182	494
	1351	2019-01-15 09:36:56.02	-479	1131	-1641	-19	3	-3	-113	-1057	944	585
	1352	2019-01-15 09:36:56.03	-487	1133	-1638	-10	7	-3	85	-1096	1181	505
	1353	2019-01-15 09:36:56.04	-484	1141	-1649	-1	6	-6	-126	-1064	938	595
	1354	2019-01-15 09:36:56.05	-485	1138	-1654	4	2	-6	73	-1107	1180	517
	1355	2019-01-15 09:36:56.06	-485	1146	-1654	3	1	-6	-136	-1066	930	601
	1356	2019-01-15 09:36:56.07	-487	1143	-1651	0	2	-5	76	-1107	1183	515
	1357	2019-01-15 09:36:56.08	-490	1138	-1645	-6	-1	-5	-114	-1055	941	584
	1358	2019-01-15 09:36:56.09	-490	1130	-1645	-8	-1	-5	76	-1106	1182	515
	1359	2019-01-15 09:36:56.10	-483	1125	-1652	-5	0	-2	-117	-1047	930	582
	1360	2019-01-15 09:36:56.11	-481	1136	-1654	-3	2	-1	69	-1109	1178	520
	1361	2019-01-15 09:36:56.12	-482	1137	-1645	2	2	0	-134	-1067	933	600
	1362	2019-01-15 09:36:56.13	-477	1148	-1658	3	2	-2	64	-1122	1186	529
	1363	2019-01-15 09:36:56.14	-484	1143	-1660	3	3	-5	-112	-1041	929	576
	1364	2019-01-15 09:36:56.15	-480	1146	-1656	0	4	-10	81	-1098	1179	508
	1365	2019-01-15 09:36:56.16	-480	1140	-1652	-7	2	-13	-113	-1040	927	576
	1366	2019-01-15 09:36:56.17	-487	1123	-1639	-10	0	-14	72	-1109	1181	518
	1367	2019-01-15 09:36:56.18	-481	1123	-1644	-10	4	-13	-101	-1025	924	563
	1368	2019-01-15 09:36:56.19	-471	1126	-1639	-10	5	-12	89	-1091	1180	501
	1369	2019-01-15 09:36:56.20	-481	1126	-1643	-4	3	-8	-93	-1022	929	557
	1370	2019-01-15 09:36:56.21	-485	1134	-1646	-1	6	-4	84	-1103	1187	509
	1371	2019-01-15 09:36:56.22	-476	1139	-1649	0	6	-4	-95	-1029	934	562
	1372	2019-01-15 09:36:56.23	-480	1147	-1655	-3	7	-7	83	-1108	1191	512
	1373	2019-01-15 09:36:56.24	-480	1138	-1664	-4	4	-10	-99	-1031	932	565
	1374	2019-01-15 09:36:56.25	-487	1139	-1670	-6	0	-8	61	-1118	1179	528
	1375	2019-01-15 09:36:56.26	-485	1135	-1662	-9	-2	-12	-115	-1045	930	580
	1376	2019-01-15 09:36:56.27	-484	1131	-1647	-12	-2	-11	49	-1133	1182	542
	1377	2019-01-15 09:36:56.28	-476	1132	-1653	-9	-2	-9	-109	-1041	932	575
	1378	2019-01-15 09:36:56.29	-485	1133	-1645	-4	0	-6	50	-1132	1182	541
	1379	2019-01-15 09:36:56.30	-480	1137	-1648	-2	6	-5	-123	-1062	939	592
	1380	2019-01-15 09:36:56.31	-477	1136	-1651	1	6	-3	48	-1137	1185	544
	1381	2019-01-15 09:36:56.32	-494	1143	-1654	3	6	1	-87	-1021	934	554
	1382	2019-01-15 09:36:56.33	-481	1144	-1653	1	6	1	61	-1113	1174	526
	1383	2019-01-15 09:36:56.34	-479	1141	-1651	-4	5	1	-96	-1030	934	563
	1384	2019-01-15 09:36:56.35	-469	1138	-1653	-8	2	0	44	-1136	1180	546
	1385	2019-01-15 09:36:56.36	-485	1142	-1643	-9	1	0	-105	-1044	939	574
	1386	2019-01-15 09:36:56.37	-474	1137	-1643	-5	4	-3	46	-1136	1182	545
	1387	2019-01-15 09:36:56.38	-477	1134	-1650	1	4	-7	-86	-1033	947	559
	1388	2019-01-15 09:36:56.39	-477	1143	-1647	6	4	-10	46	-1130	1176	542
	1389	2019-01-15 09:36:56.40	-479	1144	-1657	9	2	-14	-86	-1029	943	557
	1390	2019-01-15 09:36:56.41	-480	1147	-1665	6	2	-14	38	-1134	1172	548
	1391	2019-01-15 09:36:56.42	-478	1138	-1653	1	-1	-13	-92	-1035	943	563
	1392	2019-01-15 09:36:56.43	-486	1131	-1661	-2	0	-11	18	-1150	1168	566
	1393	2019-01-15 09:36:56.44	-470	1129	-1652	-8	-3	-8	-96	-1056	960	576
	1394	2019-01-15 09:36:56.45	-478	1120	-1644	-8	-2	-7	4	-1169	1173	582
	1395	2019-01-15 09:36:56.46	-485	1125	-1646	-3	0	-1	-102	-1064	962	583
	1396	2019-01-15 09:36:56.47	-484	1132	-1657	6	1	5	18	-1159	1177	570
	1397	2019-01-15 09:36:56.48	-481	1136	-1648	7	2	5	-73	-1029	956	551
	1398	2019-01-15 09:36:56.49	-475	1137	-1659	6	-1	6	33	-1132	1165	549
	1399	2019-01-15 09:36:56.50	-479	1132	-1654	5	-5	3	-72	-1029	957	550
	1400	2019-01-15 09:36:56.51	-483	1119	-1640	3	-7	0	27	-1137	1164	555
	1401	2019-01-15 09:36:56.52	-486	1123	-1639	1	-6	-1	-57	-1022	965	539
	1402	2019-01-15 09:36:56.53	-481	1127	-1646	-1	-6	-1	13	-1143	1156	565
	1403	2019-01-15 09:36:56.54	-483	1133	-1664	-5	-6	-2	-66	-1032	966	549
	1404	2019-01-15 09:36:56.55	-485	1129	-1651	-6	-7	-3	21	-1147	1168	563
	1405	2019-01-15 09:36:56.56	-472	1145	-1648	-2	-10	-1	-61	-1035	974	548
	1406	2019-01-15 09:36:56.57	-487	1143	-1657	-17	1	-8	18	-1146	1164	564
	1407	2019-01-15 09:36:56.58	-488	1135	-1665	-24	-3	-11	-50	-1034	984	542
	1408	2019-01-15 09:36:56.59	-488	1137	-1655	-25	-10	-7	11	-1143	1154	566
	1409	2019-01-15 09:36:56.60	-483	1141	-1649	-30	-10	-6	-48	-1023	975	535
	1410	2019-01-15 09:36:56.61	-487	1130	-1645	-31	-4	-8	7	-1141	1148	567
	1411	2019-01-15 09:36:56.62	-479	1136	-1637	-17	2	-7	-52	-1026	974	539
	1412	2019-01-15 09:36:56.63	-479	1133	-1639	-3	1	-3	17	-1130	1147	556
	1413	2019-01-15 09:36:56.64	-485	1137	-1646	5	5	-1	-26	-1008	982	517
	1414	2019-01-15 09:36:56.65	-482	1138	-1651	10	3	0	12	-1129	1141	558
	1415	2019-01-15 09:36:56.66	-491	1147	-1659	16	0	-1	-35	-1025	990	530
	1416	2019-01-15 09:36:56.67	-483	1153	-1656	14	-2	-2	0	-1145	1145	572
	1417	2019-01-15 09:36:56.68	-481	1144	-1650	6	-6	-5	-30	-1028	998	529
	1418	2019-01-15 09:36:56.69	-476	1145	-1654	-3	-4	-9	4	-1140	1144	568
	1419	2019-01-15 09:36:56.70	-483	1134	-1650	-6	-3	-10	-21	-1026	1005	523
	1420	2019-01-15 09:36:56.71	-489	1132	-1649	-6	-5	-11	-7	-1144	1137	575
	1421	2019-01-15 09:36:56.72	-488	1130	-1658	-4	0	-9	-27	-1032	1005	529
	1422	2019-01-15 09:36:56.73	-495	1132	-1657	-6	-1	-8	-11	-1148	1137	579
	1423	2019-01-15 09:36:56.74	-492	1134	-1652	1	1	-4	-24	-1034	1010	529
	1424	2019-01-15 09:36:56.75	-487	1138	-1649	3	1	-4	-11	-1141	1130	576
	1425	2019-01-15 09:36:56.76	-489	1144	-1651	1	0	-2	-12	-1025	1013	518
	1426	2019-01-15 09:36:56.77	-475	1142	-1651	2	-1	-2	-18	-1138	1120	578
	1427	2019-01-15 09:36:56.78	-491	1140	-1644	-1	-1	-3	-13	-1024	1011	518
	1428	2019-01-15 09:36:56.79	-485	1139	-1645	-2	0	-7	-10	-1127	1117	568
	1429	2019-01-15 09:36:56.80	-490	1141	-1653	-5	-2	-11	6	-1010	1016	502
	1430	2019-01-15 09:36:56.81	-492	1134	-1648	-7	0	-10	-17	-1130	1113	573
	1431	2019-01-15 09:36:56.82	-478	1132	-1651	-6	1	-13	-2	-1033	1031	517
	1432	2019-01-15 09:36:56.83	-477	1132	-1649	-4	2	-11	-24	-1144	1120	584
	1433	2019-01-15 09:36:56.84	-482	1137	-1653	-2	5	-9	6	-1035	1041	514
	1434	2019-01-15 09:36:56.85	-487	1120	-1651	-1	5	-7	-18	-1139	1121	578
	1435	2019-01-15 09:36:56.86	-482	1134	-1654	3	6	-6	9	-1030	1039	510
	1436	2019-01-15 09:36:56.87	-477	1134	-1654	1	1	-3	-34	-1133	1099	583
	1437	2019-01-15 09:36:56.88	-487	1137	-1655	0	-3	-3	7	-1032	1039	512
	1438	2019-01-15 09:36:56.89	-487	1137	-1650	-3	-2	-3	-38	-1136	1098	587
	1439	2019-01-15 09:36:56.90	-494	1139	-1646	-6	-5	-5	12	-1037	1049	512
	1440	2019-01-15 09:36:56.91	-481	1140	-1644	-9	-2	-6	-56	-1149	1093	602
	1441	2019-01-15 09:36:56.92	-472	1134	-1650	-9	1	-10	-4	-1055	1051	529
	1442	2019-01-15 09:36:56.93	-489	1134	-1651	0	0	-9	-72	-1160	1088	616
	1443	2019-01-15 09:36:56.94	-481	1135	-1655	5	-1	-9	-9	-1062	1053	535
	1444	2019-01-15 09:36:56.95	-495	1128	-1653	6	-3	-7	-44	-1128	1084	586
	1445	2019-01-15 09:36:56.96	-493	1141	-1652	5	-2	-4	47	-1018	1065	485
	1446	2019-01-15 09:36:56.97	-497	1136	-1648	-1	-1	-5	-30	-1107	1077	568
	1447	2019-01-15 09:36:56.98	-492	1138	-1640	-7	-2	-4	48	-1017	1065	484
	1448	2019-01-15 09:36:56.99	-482	1132	-1638	-11	3	-3	-46	-1121	1075	583
	1449	2019-01-15 09:36:57.00	-486	1134	-1640	-12	6	-3	27	-1043	1070	508
	1450	2019-01-15 09:36:57.01	-484	1138	-1647	-7	11	-4	-64	-1134	1070	599
	1451	2019-01-15 09:36:57.02	-483	1141	-1659	-2	13	-8	36	-1046	1082	505
	1452	2019-01-15 09:36:57.03	-485	1152	-1654	-1	14	-13	-63	-1127	1064	595
	1453	2019-01-15 09:36:57.04	-483	1149	-1665	2	9	-19	39	-1040	1079	500
	1454	2019-01-15 09:36:57.05	-480	1147	-1660	-1	9	-24	-68	-1123	1055	595
	1455	2019-01-15 09:36:57.06	-490	1137	-1655	-4	8	-25	34	-1046	1080	506
	1456	2019-01-15 09:36:57.07	-488	1136	-1650	-6	5	-26	-79	-1128	1049	603
	1457	2019-01-15 09:36:57.08	-481	1124	-1648	-5	4	-25	39	-1053	1092	507
	1458	2019-01-15 09:36:57.09	-484	1123	-1648	-5	3	-20	-102	-1142	1040	622
	1459	2019-01-15 09:36:57.10	-486	1120	-1648	0	4	-16	23	-1070	1093	523
	1460	2019-01-15 09:36:57.11	-477	1127	-1643	3	4	-7	-85	-1132	1047	608
	1461	2019-01-15 09:36:57.12	-486	1128	-1652	5	8	-2	48	-1052	1100	502
	1462	2019-01-15 09:36:57.13	-480	1128	-1640	8	3	3	-85	-1116	1031	600
	1463	2019-01-15 09:36:57.14	-491	1124	-1636	9	1	5	54	-1051	1105	498
	1464	2019-01-15 09:36:57.15	-487	1135	-1649	4	-3	5	-95	-1120	1025	607
	1465	2019-01-15 09:36:57.16	-471	1143	-1658	-7	-2	4	52	-1057	1109	502
	1466	2019-01-15 09:36:57.17	-475	1134	-1649	-11	1	-2	-75	-1102	1027	588
	1467	2019-01-15 09:36:57.18	-478	1135	-1662	-14	5	-5	69	-1038	1107	484
	1468	2019-01-15 09:36:57.19	-490	1135	-1658	-13	4	-6	-93	-1102	1009	597
	1469	2019-01-15 09:36:57.20	-493	1130	-1664	-8	1	-8	54	-1057	1111	501
	1470	2019-01-15 09:36:57.21	-491	1133	-1665	-6	2	-5	-108	-1116	1008	612
	1471	2019-01-15 09:36:57.22	-486	1144	-1660	-5	-2	-6	56	-1065	1121	504
	1472	2019-01-15 09:36:57.23	-489	1140	-1649	-6	-1	-3	-103	-1112	1009	607
	1473	2019-01-15 09:36:57.24	-480	1143	-1643	-9	1	-6	57	-1065	1122	504
	1474	2019-01-15 09:36:57.25	-481	1141	-1637	-10	1	-6	-112	-1114	1002	613
	1475	2019-01-15 09:36:57.26	-483	1134	-1639	-11	3	-6	57	-1072	1129	507
	1476	2019-01-15 09:36:57.27	-485	1137	-1643	-11	6	-9	-117	-1100	983	608
	1477	2019-01-15 09:36:57.28	-481	1140	-1637	-3	5	-11	67	-1051	1118	492
	1478	2019-01-15 09:36:57.29	-484	1135	-1647	2	10	-13	-94	-1077	983	585
	1479	2019-01-15 09:36:57.30	-485	1138	-1650	7	5	-15	75	-1048	1123	486
	1480	2019-01-15 09:36:57.31	-481	1135	-1651	8	4	-15	-112	-1093	981	602
	1481	2019-01-15 09:36:57.32	-495	1127	-1660	9	4	-14	61	-1075	1136	507
	1482	2019-01-15 09:36:57.33	-478	1130	-1652	3	1	-13	-118	-1101	983	609
	1483	2019-01-15 09:36:57.34	-490	1124	-1659	1	-1	-9	65	-1076	1141	505
	1484	2019-01-15 09:36:57.35	-481	1122	-1651	-6	-1	-3	-129	-1102	973	615
	1485	2019-01-15 09:36:57.36	-482	1127	-1644	-10	1	-2	64	-1071	1135	503
	1486	2019-01-15 09:36:57.37	-473	1123	-1651	-8	6	3	-118	-1085	967	601
	1487	2019-01-15 09:36:57.38	-482	1138	-1649	-5	8	2	75	-1073	1148	499
	1488	2019-01-15 09:36:57.39	-477	1148	-1652	-4	7	0	-122	-1088	966	605
	1489	2019-01-15 09:36:57.40	-480	1150	-1644	-4	7	-1	73	-1078	1151	502
	1490	2019-01-15 09:36:57.41	-488	1141	-1662	-3	8	-4	-123	-1088	965	605
	1491	2019-01-15 09:36:57.42	-492	1143	-1657	-5	2	-10	56	-1083	1139	513
	1492	2019-01-15 09:36:57.43	-487	1136	-1653	-3	-2	-13	-157	-1107	950	632
	1493	2019-01-15 09:36:57.44	-480	1129	-1645	-5	-2	-12	46	-1108	1154	531
	1494	2019-01-15 09:36:57.45	-487	1137	-1654	-5	0	-14	-137	-1092	955	614
	1495	2019-01-15 09:36:57.46	-485	1134	-1645	-5	5	-16	74	-1081	1155	503
	1496	2019-01-15 09:36:57.47	-492	1131	-1652	-1	5	-12	-131	-1074	943	602
	1497	2019-01-15 09:36:57.48	-491	1131	-1650	0	1	-12	67	-1082	1149	507
	1498	2019-01-15 09:36:57.49	-493	1133	-1662	0	3	-10	-129	-1074	945	601
	1499	2019-01-15 09:36:57.50	-488	1136	-1652	-3	-2	-7	68	-1092	1160	512
	1500	2019-01-15 09:36:57.51	-482	1133	-1656	-8	-3	-7	-133	-1079	946	606
	1501	2019-01-15 09:36:57.52	-488	1139	-1651	-12	-4	-7	65	-1096	1161	515
	1502	2019-01-15 09:36:57.53	-483	1135	-1643	-16	0	-8	-141	-1075	934	608
	1503	2019-01-15 09:36:57.54	-490	1128	-1641	-12	3	-10	66	-1094	1160	514
	1504	2019-01-15 09:36:57.55	-483	1129	-1639	-6	5	-8	-132	-1073	941	602
	1505	2019-01-15 09:36:57.56	-487	1130	-1640	1	9	-10	64	-1099	1163	517
	1506	2019-01-15 09:36:57.57	-488	1133	-1645	4	11	-10	-138	-1071	933	604
	1507	2019-01-15 09:36:57.58	-488	1138	-1664	8	13	-12	67	-1103	1170	518
	1508	2019-01-15 09:36:57.59	-486	1147	-1654	12	7	-14	-145	-1075	930	610
	1509	2019-01-15 09:36:57.60	-486	1146	-1658	6	4	-18	45	-1108	1153	531
	1510	2019-01-15 09:36:57.61	-479	1147	-1659	-5	6	-20	-149	-1064	915	606
	1511	2019-01-15 09:36:57.62	-485	1140	-1652	-10	4	-23	60	-1098	1158	519
	1512	2019-01-15 09:36:57.63	-483	1137	-1652	-13	5	-26	-131	-1057	926	594
	1513	2019-01-15 09:36:57.64	-484	1125	-1656	-16	7	-24	68	-1104	1172	518
	1514	2019-01-15 09:36:57.65	-480	1126	-1648	-12	7	-24	-137	-1059	922	598
	1515	2019-01-15 09:36:57.66	-496	1125	-1646	-6	10	-21	62	-1104	1166	521
	1516	2019-01-15 09:36:57.67	-487	1130	-1653	-1	8	-16	-122	-1048	926	585
	1517	2019-01-15 09:36:57.68	-489	1130	-1658	0	7	-15	63	-1103	1166	520
	1518	2019-01-15 09:36:57.69	-493	1135	-1659	-1	11	-15	-134	-1053	919	593
	1519	2019-01-15 09:36:57.70	-475	1134	-1647	0	10	-13	59	-1112	1171	526
	1520	2019-01-15 09:36:57.71	-476	1134	-1644	-5	18	-13	-142	-1058	916	600
	1521	2019-01-15 09:36:57.72	-497	1119	-1627	-7	16	-16	52	-1115	1167	531
	1522	2019-01-15 09:36:57.73	-481	1120	-1646	-4	25	-15	-138	-1054	916	596
	1523	2019-01-15 09:36:57.74	-487	1109	-1645	2	19	-10	42	-1116	1158	537
	1524	2019-01-15 09:36:57.75	-489	1122	-1654	6	19	-9	-143	-1052	909	597
	1525	2019-01-15 09:36:57.76	-478	1128	-1658	4	16	-5	36	-1126	1162	545
	1526	2019-01-15 09:36:57.77	-481	1152	-1661	-3	18	-9	-158	-1073	915	615
	1527	2019-01-15 09:36:57.78	-484	1146	-1660	-8	15	-11	41	-1129	1170	544
	1528	2019-01-15 09:36:57.79	-479	1144	-1666	-14	12	-16	-113	-1033	920	573
	1529	2019-01-15 09:36:57.80	-488	1146	-1661	-22	11	-21	64	-1101	1165	518
	1530	2019-01-15 09:36:57.81	-488	1126	-1641	-28	10	-19	-116	-1029	913	572
	1531	2019-01-15 09:36:57.82	-481	1118	-1631	-25	12	-19	54	-1116	1170	531
	1532	2019-01-15 09:36:57.83	-485	1119	-1625	-24	17	-14	-121	-1038	917	579
	1533	2019-01-15 09:36:57.84	-487	1124	-1642	-14	23	-8	46	-1120	1166	537
	1534	2019-01-15 09:36:57.85	-481	1130	-1636	-9	24	-4	-121	-1043	922	582
	1535	2019-01-15 09:36:57.86	-483	1135	-1647	-7	26	-5	42	-1126	1168	542
	1536	2019-01-15 09:36:57.87	-490	1142	-1650	-8	23	-4	-118	-1041	923	579
	1537	2019-01-15 09:36:57.88	-478	1152	-1662	-13	21	-7	40	-1129	1169	544
	1538	2019-01-15 09:36:57.89	-478	1146	-1660	-18	14	-10	-118	-1037	919	577
	1539	2019-01-15 09:36:57.90	-477	1146	-1656	-22	11	-17	41	-1127	1168	543
	1540	2019-01-15 09:36:57.91	-467	1149	-1645	-21	12	-21	-115	-1042	927	578
	1541	2019-01-15 09:36:57.92	-482	1139	-1640	-22	15	-25	23	-1140	1163	558
	1542	2019-01-15 09:36:57.93	-477	1138	-1644	-17	18	-25	-132	-1058	926	595
	1543	2019-01-15 09:36:57.94	-482	1129	-1644	-13	21	-26	-3	-1160	1157	581
	1544	2019-01-15 09:36:57.95	-484	1128	-1644	-10	21	-26	-140	-1065	925	602
	1545	2019-01-15 09:36:57.96	-489	1147	-1636	-9	20	-26	20	-1145	1165	562
	1546	2019-01-15 09:36:57.97	-482	1138	-1668	-19	29	-26	-98	-1030	932	564
	1547	2019-01-15 09:36:57.98	-480	1137	-1650	-23	16	-22	28	-1127	1155	549
	1548	2019-01-15 09:36:57.99	-488	1135	-1655	-22	16	-19	-104	-1034	930	569
	1549	2019-01-15 09:36:58.00	-481	1136	-1648	-26	14	-17	18	-1142	1160	562
	1550	2019-01-15 09:36:58.01	-479	1131	-1648	-28	17	-17	-100	-1040	940	570
	1551	2019-01-15 09:36:58.02	-472	1145	-1640	-22	15	-12	24	-1142	1166	559
	1552	2019-01-15 09:36:58.03	-478	1151	-1647	-18	15	-13	-95	-1038	943	566
	1553	2019-01-15 09:36:58.04	-481	1148	-1648	-20	19	-15	15	-1141	1156	563
	1554	2019-01-15 09:36:58.05	-479	1148	-1660	-18	15	-22	-90	-1034	944	562
	1555	2019-01-15 09:36:58.06	-483	1163	-1657	-18	12	-23	12	-1141	1153	564
	1556	2019-01-15 09:36:58.07	-476	1154	-1662	-21	10	-25	-89	-1033	944	561
	1557	2019-01-15 09:36:58.08	-482	1145	-1657	-24	12	-29	18	-1137	1155	559
	1558	2019-01-15 09:36:58.09	-476	1146	-1642	-18	9	-28	-88	-1033	945	560
	1559	2019-01-15 09:36:58.10	-477	1137	-1644	-14	11	-24	-8	-1146	1138	577
	1560	2019-01-15 09:36:58.11	-472	1136	-1647	-10	12	-23	-97	-1044	947	570
	1561	2019-01-15 09:36:58.12	-473	1127	-1649	-6	11	-16	7	-1141	1148	567
	1562	2019-01-15 09:36:58.13	-480	1137	-1647	-4	12	-13	-53	-1011	958	532
	1563	2019-01-15 09:36:58.14	-476	1142	-1653	-3	9	-9	25	-1128	1153	551
	1564	2019-01-15 09:36:58.15	-472	1150	-1646	-5	9	-8	-68	-1027	959	547
	1565	2019-01-15 09:36:58.16	-473	1143	-1649	-4	7	-8	6	-1135	1141	564
	1566	2019-01-15 09:36:58.17	-479	1138	-1643	0	7	-6	-60	-1017	957	538
	1567	2019-01-15 09:36:58.18	-476	1145	-1648	-1	6	-7	18	-1123	1141	552
	1568	2019-01-15 09:36:58.19	-492	1143	-1646	0	6	-8	-47	-1009	962	528
	1569	2019-01-15 09:36:58.20	-473	1150	-1659	0	2	-10	8	-1126	1134	559
	1570	2019-01-15 09:36:58.21	-481	1143	-1652	-7	1	-10	-44	-1015	971	529
	1571	2019-01-15 09:36:58.22	-481	1143	-1654	-15	-3	-11	-7	-1138	1131	572
	1572	2019-01-15 09:36:58.23	-471	1141	-1651	-21	-3	-6	-54	-1026	972	540
	1573	2019-01-15 09:36:58.24	-475	1132	-1645	-21	0	-5	-7	-1141	1134	574
	1574	2019-01-15 09:36:58.25	-478	1133	-1646	-15	-3	-2	-54	-1028	974	541
	1575	2019-01-15 09:36:58.26	-470	1139	-1642	-9	-4	2	-38	-1153	1115	595
	1576	2019-01-15 09:36:58.27	-467	1143	-1645	-7	0	1	-69	-1049	980	559
	1577	2019-01-15 09:36:58.28	-467	1154	-1648	-6	1	2	-14	-1138	1124	576
	1578	2019-01-15 09:36:58.29	-474	1156	-1660	-7	1	1	-14	-1000	986	507
	1579	2019-01-15 09:36:58.30	-483	1149	-1645	-9	-6	-4	-19	-1122	1103	570
	1580	2019-01-15 09:36:58.31	-482	1144	-1639	-9	-10	-5	-53	-1022	969	537
	1581	2019-01-15 09:36:58.32	-486	1142	-1640	-12	-13	-9	-33	-1138	1105	585
	1582	2019-01-15 09:36:58.33	-483	1138	-1639	-9	-11	-10	-28	-1021	993	524
	1583	2019-01-15 09:36:58.34	-475	1134	-1644	-5	-5	-10	-32	-1133	1101	582
	1584	2019-01-15 09:36:58.35	-473	1141	-1656	3	-4	-8	-34	-1023	989	528
	1585	2019-01-15 09:36:58.36	-482	1147	-1657	3	-2	-5	-34	-1138	1104	586
	1586	2019-01-15 09:36:58.37	-489	1143	-1657	0	0	-3	-30	-1028	998	529
	1587	2019-01-15 09:36:58.38	-474	1147	-1662	-4	-3	-1	-36	-1135	1099	585
	1588	2019-01-15 09:36:58.39	-484	1148	-1661	-11	-2	2	-16	-1025	1009	520
	1589	2019-01-15 09:36:58.40	-476	1149	-1650	-17	-4	2	-42	-1136	1094	589
	1590	2019-01-15 09:36:58.41	-475	1142	-1642	-15	0	4	-24	-1027	1003	525
	1591	2019-01-15 09:36:58.42	-472	1136	-1633	-7	2	3	-67	-1154	1087	610
	1592	2019-01-15 09:36:58.43	-487	1142	-1636	2	1	2	-48	-1057	1009	552
	1593	2019-01-15 09:36:58.44	-479	1139	-1636	7	0	0	-81	-1161	1080	621
	1594	2019-01-15 09:36:58.45	-490	1153	-1650	11	2	-2	-25	-1042	1017	533
	1595	2019-01-15 09:36:58.46	-488	1147	-1654	9	-4	-3	-39	-1122	1083	580
	1596	2019-01-15 09:36:58.47	-479	1151	-1650	2	-8	-7	16	-1004	1020	494
	1597	2019-01-15 09:36:58.48	-483	1146	-1648	-5	-8	-8	-42	-1112	1070	577
	1598	2019-01-15 09:36:58.49	-480	1138	-1645	-7	-6	-8	2	-1019	1021	508
	1599	2019-01-15 09:36:58.50	-472	1133	-1635	-9	-4	-9	-67	-1132	1065	599
	1600	2019-01-15 09:36:58.51	-472	1126	-1631	-7	-1	-8	-3	-1033	1030	518
	1601	2019-01-15 09:36:58.52	-480	1126	-1635	2	4	-4	-62	-1131	1069	596
	1602	2019-01-15 09:36:58.53	-482	1137	-1651	6	6	-1	4	-1031	1035	513
	1603	2019-01-15 09:36:58.54	-483	1144	-1652	5	7	2	-72	-1128	1056	600
	1604	2019-01-15 09:36:58.55	-493	1157	-1657	2	5	1	-6	-1040	1034	523
	1605	2019-01-15 09:36:58.56	-482	1161	-1648	-5	2	0	-78	-1130	1052	604
	1606	2019-01-15 09:36:58.57	-480	1159	-1653	-15	1	-5	9	-1037	1046	514
	1607	2019-01-15 09:36:58.58	-479	1148	-1651	-17	-5	-8	-98	-1142	1044	620
	1608	2019-01-15 09:36:58.59	-479	1142	-1651	-18	-9	-8	-12	-1057	1045	534
	1609	2019-01-15 09:36:58.60	-491	1138	-1640	-12	-10	-12	-93	-1136	1043	614
	1610	2019-01-15 09:36:58.61	-479	1126	-1649	-7	-6	-11	12	-1042	1054	515
	1611	2019-01-15 09:36:58.62	-465	1139	-1627	5	-7	-7	-83	-1123	1040	603
	1612	2019-01-15 09:36:58.63	-479	1148	-1640	7	3	-7	24	-1039	1063	507
	1613	2019-01-15 09:36:58.64	-485	1141	-1649	4	7	-9	-87	-1122	1035	604
	1614	2019-01-15 09:36:58.65	-488	1146	-1662	6	7	-5	24	-1038	1062	507
	1615	2019-01-15 09:36:58.66	-479	1142	-1659	4	6	1	-89	-1114	1025	601
	1616	2019-01-15 09:36:58.67	-487	1140	-1649	-2	4	2	27	-1036	1063	504
	1617	2019-01-15 09:36:58.68	-481	1142	-1652	-6	4	2	-82	-1102	1020	592
	1618	2019-01-15 09:36:58.69	-487	1143	-1646	-4	0	0	45	-1025	1070	490
	1619	2019-01-15 09:36:58.70	-475	1150	-1646	-2	0	-4	-91	-1107	1016	599
	1620	2019-01-15 09:36:58.71	-484	1147	-1641	-1	2	-6	31	-1043	1074	506
	1621	2019-01-15 09:36:58.72	-477	1149	-1641	2	3	-9	-100	-1112	1012	606
	1622	2019-01-15 09:36:58.73	-477	1150	-1641	3	4	-13	36	-1045	1081	504
	1623	2019-01-15 09:36:58.74	-482	1142	-1642	0	3	-14	-105	-1102	997	603
	1624	2019-01-15 09:36:58.75	-482	1144	-1650	-1	3	-13	32	-1039	1071	503
	1625	2019-01-15 09:36:58.76	-478	1147	-1645	-6	3	-14	-132	-1118	986	625
	1626	2019-01-15 09:36:58.77	-468	1143	-1639	-12	6	-15	19	-1062	1081	521
	1627	2019-01-15 09:36:58.78	-477	1145	-1646	-14	10	-14	-98	-1091	993	594
	1628	2019-01-15 09:36:58.79	-470	1145	-1646	-16	8	-16	63	-1031	1094	484
	1629	2019-01-15 09:36:58.80	-473	1143	-1645	-12	6	-18	-107	-1090	983	598
	1630	2019-01-15 09:36:58.81	-477	1141	-1652	-10	6	-15	42	-1051	1093	504
	1631	2019-01-15 09:36:58.82	-486	1134	-1654	-7	5	-15	-128	-1104	976	616
	1632	2019-01-15 09:36:58.83	-476	1146	-1655	-2	0	-11	41	-1056	1097	507
	1633	2019-01-15 09:36:58.84	-470	1145	-1650	-1	2	-10	-121	-1099	978	610
	1634	2019-01-15 09:36:58.85	-484	1144	-1648	-3	0	-9	49	-1056	1105	503
	1635	2019-01-15 09:36:58.86	-471	1146	-1644	-5	1	-8	-113	-1089	976	601
	1636	2019-01-15 09:36:58.87	-481	1145	-1653	-8	2	-7	61	-1054	1115	496
	1637	2019-01-15 09:36:58.88	-482	1140	-1648	-10	1	-6	-126	-1093	967	609
	1638	2019-01-15 09:36:58.89	-483	1135	-1634	-3	1	-2	49	-1062	1111	506
	1639	2019-01-15 09:36:58.90	-474	1138	-1640	3	0	2	-131	-1098	967	614
	1640	2019-01-15 09:36:58.91	-472	1141	-1644	5	0	3	33	-1075	1108	521
	1641	2019-01-15 09:36:58.92	-481	1143	-1648	4	-3	1	-155	-1104	949	629
	1642	2019-01-15 09:36:58.93	-480	1142	-1650	4	2	-1	37	-1077	1114	520
	1643	2019-01-15 09:36:58.94	-474	1155	-1646	3	0	-2	-155	-1096	941	625
	1644	2019-01-15 09:36:58.95	-471	1162	-1657	-5	2	-6	42	-1071	1113	514
	1645	2019-01-15 09:36:58.96	-477	1151	-1653	-16	-2	-8	-142	-1087	945	614
	1646	2019-01-15 09:36:58.97	-480	1148	-1656	-19	-2	-13	54	-1069	1123	507
	1647	2019-01-15 09:36:58.98	-478	1150	-1651	-21	-3	-13	-131	-1078	947	604
	1648	2019-01-15 09:36:58.99	-484	1138	-1646	-19	-4	-14	62	-1068	1130	503
	1649	2019-01-15 09:36:59.00	-485	1141	-1638	-13	-1	-15	-145	-1079	934	612
	1650	2019-01-15 09:36:59.01	-487	1140	-1635	-3	0	-14	48	-1074	1122	513
	1651	2019-01-15 09:36:59.02	-475	1144	-1636	4	1	-10	-144	-1076	932	610
	1652	2019-01-15 09:36:59.03	-494	1138	-1649	7	3	-11	51	-1076	1127	512
	1653	2019-01-15 09:36:59.04	-482	1144	-1650	8	-1	-3	-144	-1075	931	609
	1654	2019-01-15 09:36:59.05	-486	1142	-1641	3	-1	-3	58	-1076	1134	509
	1655	2019-01-15 09:36:59.06	-481	1145	-1648	-2	-3	-2	-146	-1072	926	609
	1656	2019-01-15 09:36:59.07	-482	1146	-1642	-4	-1	-1	53	-1081	1134	514
	1657	2019-01-15 09:36:59.08	-476	1137	-1645	-2	3	-2	-144	-1067	923	605
	1658	2019-01-15 09:36:59.09	-474	1135	-1645	5	5	-1	39	-1085	1124	523
	1659	2019-01-15 09:36:59.10	-489	1137	-1646	12	6	1	-179	-1088	909	633
	1660	2019-01-15 09:36:59.11	-495	1138	-1649	17	5	3	34	-1102	1136	534
	1661	2019-01-15 09:36:59.12	-486	1138	-1658	12	2	2	-142	-1062	920	602
	1662	2019-01-15 09:36:59.13	-486	1145	-1647	9	2	4	66	-1075	1141	504
	1663	2019-01-15 09:36:59.14	-476	1144	-1649	1	-2	2	-141	-1057	916	599
	1664	2019-01-15 09:36:59.15	-471	1153	-1644	-6	-4	-1	50	-1092	1142	521
	1665	2019-01-15 09:36:59.16	-482	1133	-1640	-7	0	-1	-152	-1058	906	605
	1666	2019-01-15 09:36:59.17	-482	1145	-1647	-1	2	-4	51	-1085	1136	517
	1667	2019-01-15 09:36:59.18	-485	1142	-1645	0	-1	-7	-149	-1055	906	602
	1668	2019-01-15 09:36:59.19	-479	1134	-1643	4	-1	-6	45	-1092	1137	523
	1669	2019-01-15 09:36:59.20	-471	1141	-1643	2	1	-5	-151	-1053	902	602
	1670	2019-01-15 09:36:59.21	-483	1132	-1640	-1	3	-6	51	-1094	1145	521
	1671	2019-01-15 09:36:59.22	-478	1129	-1643	-1	6	-7	-153	-1054	901	603
	1672	2019-01-15 09:36:59.23	-483	1139	-1648	-5	3	-7	40	-1098	1138	529
	1673	2019-01-15 09:36:59.24	-479	1143	-1653	-8	3	-7	-154	-1054	900	604
	1674	2019-01-15 09:36:59.25	-481	1145	-1657	-10	4	-5	23	-1108	1131	542
	1675	2019-01-15 09:36:59.26	-481	1157	-1653	-10	1	-7	-183	-1073	890	628
	1676	2019-01-15 09:36:59.27	-473	1154	-1651	-10	0	-9	22	-1120	1142	549
	1677	2019-01-15 09:36:59.28	-470	1152	-1645	-10	0	-14	-158	-1061	903	609
	1678	2019-01-15 09:36:59.29	-477	1143	-1645	-5	5	-17	45	-1102	1147	528
	1679	2019-01-15 09:36:59.30	-476	1140	-1648	-3	5	-19	-129	-1027	898	578
	1680	2019-01-15 09:36:59.31	-473	1134	-1639	-4	6	-18	48	-1089	1137	520
	1681	2019-01-15 09:36:59.32	-485	1136	-1641	-8	4	-15	-146	-1036	890	591
	1682	2019-01-15 09:36:59.33	-483	1130	-1649	-8	6	-15	33	-1108	1141	537
	1683	2019-01-15 09:36:59.34	-484	1141	-1653	-8	7	-10	-151	-1046	895	598
	1684	2019-01-15 09:36:59.35	-482	1153	-1647	-8	6	-9	32	-1112	1144	540
	1685	2019-01-15 09:36:59.36	-482	1148	-1643	-10	6	-9	-137	-1036	899	586
	1686	2019-01-15 09:36:59.37	-468	1152	-1651	-7	6	-12	33	-1106	1139	536
	1687	2019-01-15 09:36:59.38	-473	1148	-1649	-6	6	-11	-143	-1035	892	589
	1688	2019-01-15 09:36:59.39	-472	1140	-1651	-7	7	-13	28	-1115	1143	543
	1689	2019-01-15 09:36:59.40	-468	1139	-1644	-7	5	-14	-155	-1047	892	601
	1690	2019-01-15 09:36:59.41	-472	1138	-1648	-6	4	-13	10	-1127	1137	558
	1691	2019-01-15 09:36:59.42	-484	1142	-1647	-6	1	-9	-161	-1059	898	610
	1692	2019-01-15 09:36:59.43	-477	1142	-1648	0	2	-9	-4	-1140	1136	572
	1693	2019-01-15 09:36:59.44	-482	1142	-1645	1	2	-5	-163	-1056	893	609
	1694	2019-01-15 09:36:59.45	-478	1143	-1648	2	0	-4	13	-1120	1133	553
	1695	2019-01-15 09:36:59.46	-478	1146	-1647	1	2	-2	-123	-1009	886	566
	1696	2019-01-15 09:36:59.47	-485	1144	-1652	0	4	0	38	-1098	1136	530
	1697	2019-01-15 09:36:59.48	-475	1135	-1639	-2	0	1	-124	-1027	903	575
	1698	2019-01-15 09:36:59.49	-491	1135	-1636	-1	-3	4	19	-1127	1146	554
	1699	2019-01-15 09:36:59.50	-477	1145	-1645	-3	-7	2	-126	-1031	905	578
	1700	2019-01-15 09:36:59.51	-485	1153	-1646	-13	-5	1	16	-1123	1139	553
	1701	2019-01-15 09:36:59.52	-479	1147	-1645	-18	-4	-3	-132	-1034	902	583
	1702	2019-01-15 09:36:59.53	-474	1150	-1648	-14	0	-9	6	-1128	1134	561
	1703	2019-01-15 09:36:59.54	-472	1154	-1655	-10	0	-16	-120	-1026	906	573
	1704	2019-01-15 09:36:59.55	-476	1153	-1655	-6	-1	-20	13	-1122	1135	554
	1705	2019-01-15 09:36:59.56	-489	1147	-1653	-7	-2	-17	-113	-1024	911	568
	1706	2019-01-15 09:36:59.57	-479	1144	-1660	-8	-7	-12	12	-1127	1139	557
	1707	2019-01-15 09:36:59.58	-493	1143	-1652	-14	-6	-11	-119	-1034	915	576
	1708	2019-01-15 09:36:59.59	-486	1131	-1638	-13	-6	-7	-7	-1142	1135	574
	1709	2019-01-15 09:36:59.60	-479	1137	-1632	-11	-3	0	-129	-1048	919	588
	1710	2019-01-15 09:36:59.61	-486	1137	-1628	-7	1	6	-5	-1140	1135	572
	1711	2019-01-15 09:36:59.62	-487	1140	-1635	-2	2	7	-95	-1014	919	554
	1712	2019-01-15 09:36:59.63	-481	1148	-1633	6	0	9	14	-1118	1132	552
	1713	2019-01-15 09:36:59.64	-472	1155	-1642	10	2	8	-100	-1023	923	561
	1714	2019-01-15 09:36:59.65	-476	1159	-1645	9	0	4	-4	-1135	1131	569
	1715	2019-01-15 09:36:59.66	-481	1161	-1656	8	3	1	-100	-1027	927	563
	1716	2019-01-15 09:36:59.67	-477	1146	-1649	8	2	-1	-7	-1137	1130	572
	1717	2019-01-15 09:36:59.68	-479	1140	-1643	8	-1	-8	-93	-1028	935	560
	1718	2019-01-15 09:36:59.69	-480	1132	-1654	6	-1	-6	-4	-1137	1133	570
	1719	2019-01-15 09:36:59.70	-482	1129	-1646	3	-5	-5	-88	-1029	941	558
	1720	2019-01-15 09:36:59.71	-473	1139	-1641	-1	-2	-4	-14	-1138	1124	576
	1721	2019-01-15 09:36:59.72	-482	1136	-1645	-2	-3	-4	-90	-1021	931	555
	1722	2019-01-15 09:36:59.73	-472	1143	-1642	-6	-2	-3	-9	-1133	1124	571
	1723	2019-01-15 09:36:59.74	-476	1152	-1646	-10	-1	-4	-84	-1024	940	554
	1724	2019-01-15 09:36:59.75	-488	1141	-1637	-13	1	-1	-31	-1146	1115	588
	1725	2019-01-15 09:36:59.76	-473	1144	-1645	-13	2	-1	-100	-1045	945	572
	1726	2019-01-15 09:36:59.77	-480	1145	-1640	-15	2	-3	-41	-1153	1112	597
	1727	2019-01-15 09:36:59.78	-477	1138	-1647	-12	0	-2	-79	-1029	950	554
	1728	2019-01-15 09:36:59.79	-467	1127	-1635	-10	-2	-2	-14	-1136	1122	575
	1729	2019-01-15 09:36:59.80	-483	1133	-1638	-7	-3	-3	-65	-1023	958	544
	1730	2019-01-15 09:36:59.81	-470	1150	-1643	-5	1	-5	-37	-1147	1110	592
	1731	2019-01-15 09:36:59.82	-476	1145	-1656	-2	2	-6	-75	-1036	961	555
	1732	2019-01-15 09:36:59.83	-483	1151	-1657	-1	-2	-8	-34	-1146	1112	590
	1733	2019-01-15 09:36:59.84	-483	1150	-1657	-3	-3	-6	-57	-1021	964	539
	1734	2019-01-15 09:36:59.85	-477	1153	-1657	-8	-2	-7	-23	-1131	1108	577
	1735	2019-01-15 09:36:59.86	-489	1146	-1644	-7	-2	-7	-52	-1018	966	535
	1736	2019-01-15 09:36:59.87	-481	1140	-1642	-9	-2	-5	-24	-1128	1104	576
	1737	2019-01-15 09:36:59.88	-480	1137	-1640	-8	1	-8	-37	-1012	975	524
	1738	2019-01-15 09:36:59.89	-478	1139	-1632	-4	5	-7	-32	-1136	1104	584
	1739	2019-01-15 09:36:59.90	-481	1142	-1642	-1	7	-4	-50	-1028	978	539
	1740	2019-01-15 09:36:59.91	-485	1147	-1640	3	11	-4	-48	-1145	1097	596
	1741	2019-01-15 09:36:59.92	-476	1156	-1653	5	10	-8	-52	-1036	984	544
	1742	2019-01-15 09:36:59.93	-480	1164	-1648	3	9	-12	-68	-1156	1088	612
	1743	2019-01-15 09:36:59.94	-486	1164	-1645	2	6	-19	-62	-1046	984	554
	1744	2019-01-15 09:36:59.95	-472	1165	-1646	-4	10	-24	-50	-1141	1091	595
	1745	2019-01-15 09:36:59.96	-488	1154	-1655	-9	12	-30	-20	-1012	992	516
	1746	2019-01-15 09:36:59.97	-483	1137	-1643	-8	8	-35	-26	-1123	1097	574
	1747	2019-01-15 09:36:59.98	-480	1127	-1642	-5	6	-30	-15	-1023	1008	519
	1748	2019-01-15 09:36:59.99	-472	1125	-1649	-6	9	-30	-52	-1139	1087	595
	1749	2019-01-15 09:37:00.00	-482	1122	-1651	-2	11	-26	-23	-1031	1008	527
	1750	2019-01-15 09:37:00.01	-484	1138	-1647	6	6	-16	-53	-1141	1088	597
	1751	2019-01-15 09:37:00.02	-485	1148	-1647	6	2	-12	-22	-1034	1012	528
	1752	2019-01-15 09:37:00.03	-478	1154	-1653	3	1	-10	-60	-1136	1076	598
	1753	2019-01-15 09:37:00.04	-483	1158	-1643	0	1	-11	-10	-1027	1017	518
	1754	2019-01-15 09:37:00.05	-475	1153	-1643	-3	2	-16	-60	-1132	1072	596
	1755	2019-01-15 09:37:00.06	-480	1145	-1635	-7	0	-17	-7	-1028	1021	517
	1756	2019-01-15 09:37:00.07	-482	1128	-1628	-2	2	-17	-64	-1135	1071	599
	1757	2019-01-15 09:37:00.08	-487	1132	-1624	7	2	-16	-12	-1036	1024	524
	1758	2019-01-15 09:37:00.09	-474	1137	-1648	8	2	-13	-90	-1152	1062	621
	1759	2019-01-15 09:37:00.10	-480	1139	-1649	5	5	-12	-24	-1060	1036	542
	1760	2019-01-15 09:37:00.11	-483	1143	-1649	3	8	-7	-105	-1163	1058	634
	1761	2019-01-15 09:37:00.12	-481	1148	-1666	1	4	-8	-21	-1058	1037	539
	1762	2019-01-15 09:37:00.13	-492	1147	-1664	-7	4	-7	-77	-1129	1052	603
	1763	2019-01-15 09:37:00.14	-486	1130	-1662	-13	2	-3	17	-1018	1035	500
	1764	2019-01-15 09:37:00.15	-486	1134	-1654	-13	-1	0	-65	-1109	1044	587
	1765	2019-01-15 09:37:00.16	-482	1144	-1644	-11	5	2	26	-1021	1047	497
	1766	2019-01-15 09:37:00.17	-479	1144	-1639	-11	4	2	-66	-1117	1051	591
	1767	2019-01-15 09:37:00.18	-493	1153	-1639	-3	4	2	25	-1030	1055	502
	1768	2019-01-15 09:37:00.19	-481	1154	-1639	0	2	0	-76	-1113	1037	594
	1769	2019-01-15 09:37:00.20	-474	1151	-1642	0	5	-5	23	-1025	1048	501
	1770	2019-01-15 09:37:00.21	-486	1157	-1642	1	8	-9	-100	-1119	1019	609
	1771	2019-01-15 09:37:00.22	-482	1152	-1636	2	5	-15	3	-1046	1049	521
	1772	2019-01-15 09:37:00.23	-464	1139	-1651	3	9	-19	-104	-1126	1022	615
	1773	2019-01-15 09:37:00.24	-466	1139	-1648	-1	6	-21	11	-1047	1058	518
	1774	2019-01-15 09:37:00.25	-478	1136	-1650	2	8	-20	-108	-1124	1016	616
	1775	2019-01-15 09:37:00.26	-471	1127	-1644	-1	5	-17	13	-1047	1060	517
	1776	2019-01-15 09:37:00.27	-473	1133	-1648	-9	7	-15	-130	-1132	1002	631
	1777	2019-01-15 09:37:00.28	-480	1131	-1648	-7	11	-9	6	-1058	1064	526
	1778	2019-01-15 09:37:00.29	-481	1136	-1657	-6	10	-6	-109	-1117	1008	613
	1779	2019-01-15 09:37:00.30	-478	1149	-1658	-6	7	-5	27	-1045	1072	509
	1780	2019-01-15 09:37:00.31	-472	1149	-1654	-8	1	-4	-119	-1114	995	616
	1781	2019-01-15 09:37:00.32	-469	1156	-1655	-9	2	-4	20	-1051	1071	515
	1782	2019-01-15 09:37:00.33	-467	1150	-1647	-9	0	-6	-131	-1119	988	625
	1783	2019-01-15 09:37:00.34	-475	1140	-1639	-11	0	-9	24	-1057	1081	516
	1784	2019-01-15 09:37:00.35	-467	1146	-1648	-12	-4	-10	-114	-1107	993	610
	1785	2019-01-15 09:37:00.36	-482	1131	-1640	-12	-6	-8	38	-1046	1084	504
	1786	2019-01-15 09:37:00.37	-475	1136	-1637	-10	-4	-8	-124	-1105	981	614
	1787	2019-01-15 09:37:00.38	-469	1144	-1642	-7	1	-6	27	-1057	1084	515
	1788	2019-01-15 09:37:00.39	-483	1148	-1641	-4	1	-5	-136	-1112	976	624
	1789	2019-01-15 09:37:00.40	-478	1143	-1653	-4	1	-6	28	-1061	1089	516
	1790	2019-01-15 09:37:00.41	-488	1142	-1663	-3	-3	-3	-135	-1105	970	620
	1791	2019-01-15 09:37:00.42	-482	1148	-1653	-5	-4	0	25	-1061	1086	518
	1792	2019-01-15 09:37:00.43	-483	1149	-1652	-8	-3	-2	-141	-1093	952	617
	1793	2019-01-15 09:37:00.44	-476	1148	-1645	-10	-6	-3	42	-1047	1089	502
	1794	2019-01-15 09:37:00.45	-481	1145	-1641	-10	-5	-4	-114	-1079	965	596
	1795	2019-01-15 09:37:00.46	-484	1140	-1639	-7	1	-3	53	-1045	1098	496
	1796	2019-01-15 09:37:00.47	-486	1145	-1642	-2	2	-6	-136	-1087	951	611
	1797	2019-01-15 09:37:00.48	-479	1142	-1648	1	2	-5	35	-1065	1100	515
	1798	2019-01-15 09:37:00.49	-483	1143	-1648	5	0	-3	-149	-1095	946	622
	1799	2019-01-15 09:37:00.50	-480	1137	-1650	-4	1	1	40	-1063	1103	511
	1800	2019-01-15 09:37:00.51	-477	1141	-1643	-8	-1	3	-134	-1089	955	611
	1801	2019-01-15 09:37:00.52	-488	1136	-1635	-14	-3	1	42	-1070	1112	514
	1802	2019-01-15 09:37:00.53	-478	1139	-1642	-13	-1	-1	-144	-1090	946	617
	1803	2019-01-15 09:37:00.54	-478	1144	-1647	-14	0	-1	36	-1076	1112	520
	1804	2019-01-15 09:37:00.55	-480	1156	-1649	-10	0	-1	-150	-1088	938	619
	1805	2019-01-15 09:37:00.56	-480	1150	-1647	-5	2	-5	43	-1074	1117	515
	1806	2019-01-15 09:37:00.57	-487	1150	-1651	-3	0	-7	-151	-1092	941	621
	1807	2019-01-15 09:37:00.58	-481	1154	-1645	-1	0	-9	15	-1087	1102	536
	1808	2019-01-15 09:37:00.59	-479	1145	-1648	-1	-2	-9	-200	-1108	908	654
	1809	2019-01-15 09:37:00.60	-485	1143	-1640	0	-1	-9	13	-1098	1111	542
	1810	2019-01-15 09:37:00.61	-480	1147	-1641	1	0	-10	-145	-1072	927	608
	1811	2019-01-15 09:37:00.62	-481	1135	-1638	1	3	-8	64	-1060	1124	498
	1812	2019-01-15 09:37:00.63	-476	1135	-1640	4	5	-5	-143	-1065	922	604
	1813	2019-01-15 09:37:00.64	-489	1132	-1637	5	1	-2	48	-1075	1123	513
	1814	2019-01-15 09:37:00.65	-488	1137	-1636	9	2	2	-144	-1061	917	602
	1815	2019-01-15 09:37:00.66	-486	1143	-1649	8	0	4	57	-1069	1126	506
	1816	2019-01-15 09:37:00.67	-476	1156	-1654	1	-4	3	-138	-1054	916	596
	1817	2019-01-15 09:37:00.68	-476	1157	-1649	-7	-4	-3	56	-1069	1125	506
	1818	2019-01-15 09:37:00.69	-479	1154	-1653	-13	-2	-4	-146	-1057	911	601
	1819	2019-01-15 09:37:00.70	-484	1152	-1661	-16	-6	-9	50	-1081	1131	515
	1820	2019-01-15 09:37:00.71	-488	1139	-1659	-15	-4	-10	-161	-1072	911	616
	1821	2019-01-15 09:37:00.72	-480	1137	-1652	-11	0	-8	38	-1094	1132	528
	1822	2019-01-15 09:37:00.73	-485	1140	-1647	-3	-3	-2	-160	-1067	907	613
	1823	2019-01-15 09:37:00.74	-493	1147	-1641	1	1	2	17	-1099	1116	541
	1824	2019-01-15 09:37:00.75	-483	1143	-1642	5	3	4	-200	-1086	886	643
	1825	2019-01-15 09:37:00.76	-489	1149	-1637	11	4	4	12	-1114	1126	551
	1826	2019-01-15 09:37:00.77	-483	1157	-1640	11	3	3	-165	-1065	900	615
	1827	2019-01-15 09:37:00.78	-492	1153	-1641	6	3	-1	50	-1089	1139	519
	1828	2019-01-15 09:37:00.79	-491	1150	-1639	4	0	-4	-144	-1048	904	596
	1829	2019-01-15 09:37:00.80	-484	1139	-1641	6	2	-8	42	-1096	1138	527
	1830	2019-01-15 09:37:00.81	-489	1142	-1645	4	-1	-9	-163	-1063	900	613
	1831	2019-01-15 09:37:00.82	-484	1142	-1649	4	0	-12	29	-1110	1139	540
	1832	2019-01-15 09:37:00.83	-493	1140	-1646	6	-1	-12	-164	-1061	897	612
	1833	2019-01-15 09:37:00.84	-491	1141	-1650	6	2	-11	31	-1103	1134	536
	1834	2019-01-15 09:37:00.85	-487	1137	-1652	2	4	-10	-158	-1050	892	604
	1835	2019-01-15 09:37:00.86	-488	1142	-1649	0	7	-7	25	-1104	1129	539
	1836	2019-01-15 09:37:00.87	-493	1133	-1649	-3	6	-2	-167	-1052	885	609
	1837	2019-01-15 09:37:00.88	-487	1133	-1647	-4	8	0	22	-1109	1131	543
	1838	2019-01-15 09:37:00.89	-483	1132	-1643	-3	5	3	-167	-1058	891	612
	1839	2019-01-15 09:37:00.90	-486	1148	-1649	0	7	3	19	-1115	1134	548
	1840	2019-01-15 09:37:00.91	-488	1160	-1643	0	5	-1	-163	-1047	884	605
	1841	2019-01-15 09:37:00.92	-480	1149	-1647	5	5	-5	6	-1115	1121	554
	1842	2019-01-15 09:37:00.93	-485	1151	-1654	7	4	-10	-187	-1059	872	623
	1843	2019-01-15 09:37:00.94	-486	1146	-1650	10	8	-15	8	-1120	1128	556
	1844	2019-01-15 09:37:00.95	-476	1142	-1633	13	7	-16	-150	-1035	885	592
	1845	2019-01-15 09:37:00.96	-469	1141	-1635	16	14	-18	41	-1096	1137	527
	1846	2019-01-15 09:37:00.97	-479	1135	-1643	13	20	-22	-138	-1030	892	584
	1847	2019-01-15 09:37:00.98	-483	1126	-1651	11	22	-22	21	-1113	1134	546
	1848	2019-01-15 09:37:00.99	-480	1140	-1659	9	16	-21	-163	-1049	886	606
	1849	2019-01-15 09:37:01.00	-483	1133	-1659	2	17	-15	-2	-1126	1124	564
	1850	2019-01-15 09:37:01.01	-483	1134	-1662	0	17	-16	-164	-1046	882	605
	1851	2019-01-15 09:37:01.02	-471	1138	-1648	0	17	-15	-1	-1125	1124	563
	1852	2019-01-15 09:37:01.03	-462	1141	-1644	3	17	-18	-153	-1041	888	597
	1853	2019-01-15 09:37:01.04	-476	1141	-1646	7	18	-20	10	-1122	1132	556
	1854	2019-01-15 09:37:01.05	-476	1136	-1651	9	20	-22	-145	-1034	889	589
	1855	2019-01-15 09:37:01.06	-482	1142	-1649	4	16	-23	-1	-1121	1120	561
	1856	2019-01-15 09:37:01.07	-481	1137	-1652	0	10	-19	-152	-1037	885	594
	1857	2019-01-15 09:37:01.08	-477	1130	-1653	-9	11	-18	-21	-1141	1120	581
	1858	2019-01-15 09:37:01.09	-483	1123	-1652	-14	8	-12	-171	-1064	893	617
	1859	2019-01-15 09:37:01.10	-479	1122	-1638	-15	11	-4	-38	-1155	1117	596
	1860	2019-01-15 09:37:01.11	-478	1121	-1641	-10	11	1	-172	-1061	889	616
	1861	2019-01-15 09:37:01.12	-484	1138	-1648	-5	15	5	-2	-1134	1132	568
	1862	2019-01-15 09:37:01.13	-476	1144	-1652	0	14	6	-106	-1017	911	561
	1863	2019-01-15 09:37:01.14	-460	1155	-1660	4	14	1	10	-1118	1128	554
	1864	2019-01-15 09:37:01.15	-472	1165	-1658	3	15	-4	-131	-1032	901	581
	1865	2019-01-15 09:37:01.16	-467	1153	-1664	-1	9	-16	-19	-1138	1119	578
	1866	2019-01-15 09:37:01.17	-468	1146	-1663	-3	7	-23	-139	-1041	902	590
	1867	2019-01-15 09:37:01.18	-485	1134	-1654	-5	1	-26	-15	-1135	1120	575
	1868	2019-01-15 09:37:01.19	-479	1129	-1640	-5	-1	-27	-116	-1022	906	569
	1869	2019-01-15 09:37:01.20	-472	1120	-1644	0	3	-23	-7	-1127	1120	567
	1870	2019-01-15 09:37:01.21	-472	1120	-1640	4	6	-16	-124	-1030	906	577
	1871	2019-01-15 09:37:01.22	-473	1134	-1645	5	8	-12	-23	-1140	1117	581
	1872	2019-01-15 09:37:01.23	-487	1135	-1652	7	6	-9	-118	-1038	920	578
	1873	2019-01-15 09:37:01.24	-482	1136	-1650	1	6	-5	-25	-1142	1117	583
	1874	2019-01-15 09:37:01.25	-475	1139	-1644	-4	3	-4	-113	-1028	915	570
	1875	2019-01-15 09:37:01.26	-469	1138	-1657	-12	0	-2	-42	-1138	1096	590
	1876	2019-01-15 09:37:01.27	-472	1145	-1650	-20	0	-5	-126	-1027	901	576
	1877	2019-01-15 09:37:01.28	-469	1134	-1647	-22	2	-6	-25	-1131	1106	578
	1878	2019-01-15 09:37:01.29	-466	1140	-1655	-15	7	-7	-88	-1017	929	552
	1879	2019-01-15 09:37:01.30	-472	1140	-1656	-11	5	-9	-26	-1137	1111	581
	1880	2019-01-15 09:37:01.31	-481	1142	-1659	-7	0	-11	-104	-1032	928	568
	1881	2019-01-15 09:37:01.32	-468	1146	-1669	-6	-5	-10	-38	-1144	1106	591
	1882	2019-01-15 09:37:01.33	-483	1151	-1657	-10	-6	-9	-96	-1028	932	562
	1883	2019-01-15 09:37:01.34	-482	1143	-1652	-14	-7	-8	-42	-1139	1097	590
	1884	2019-01-15 09:37:01.35	-483	1141	-1644	-19	-9	-7	-93	-1024	931	558
	1885	2019-01-15 09:37:01.36	-480	1130	-1638	-16	-10	-5	-62	-1146	1084	604
	1886	2019-01-15 09:37:01.37	-484	1130	-1638	-11	-4	-3	-99	-1032	933	565
	1887	2019-01-15 09:37:01.38	-478	1132	-1636	-6	1	-2	-49	-1144	1095	596
	1888	2019-01-15 09:37:01.39	-478	1128	-1635	2	0	0	-85	-1028	943	556
	1889	2019-01-15 09:37:01.40	-486	1140	-1655	8	2	1	-42	-1138	1096	590
	1890	2019-01-15 09:37:01.41	-479	1147	-1646	9	2	1	-71	-1019	948	545
	1891	2019-01-15 09:37:01.42	-474	1149	-1657	4	3	-3	-65	-1149	1084	607
	1892	2019-01-15 09:37:01.43	-477	1144	-1654	-2	-1	-5	-103	-1046	943	574
	1893	2019-01-15 09:37:01.44	-483	1140	-1657	-8	-3	-7	-68	-1141	1073	604
	1894	2019-01-15 09:37:01.45	-470	1135	-1657	-12	-6	-6	-59	-1005	946	532
	1895	2019-01-15 09:37:01.46	-468	1132	-1654	-14	-8	-5	-46	-1125	1079	585
	1896	2019-01-15 09:37:01.47	-482	1137	-1654	-16	-8	-2	-64	-1024	960	544
	1897	2019-01-15 09:37:01.48	-480	1144	-1645	-16	-8	0	-64	-1144	1080	604
	1898	2019-01-15 09:37:01.49	-469	1145	-1659	-14	-3	0	-71	-1033	962	552
	1899	2019-01-15 09:37:01.50	-465	1150	-1625	-12	-13	1	-72	-1144	1072	608
	1900	2019-01-15 09:37:01.51	-477	1147	-1640	-12	4	-2	-64	-1030	966	547
	1901	2019-01-15 09:37:01.52	-483	1143	-1638	-12	0	-4	-74	-1143	1069	608
	1902	2019-01-15 09:37:01.53	-467	1141	-1656	-9	3	-8	-59	-1027	968	543
	1903	2019-01-15 09:37:01.54	-473	1146	-1649	-4	-4	-8	-75	-1137	1062	606
	1904	2019-01-15 09:37:01.55	-476	1139	-1652	-4	-3	-10	-58	-1026	968	542
	1905	2019-01-15 09:37:01.56	-481	1140	-1653	0	-6	-12	-84	-1137	1053	610
	1906	2019-01-15 09:37:01.57	-474	1140	-1645	1	-7	-11	-52	-1026	974	539
	1907	2019-01-15 09:37:01.58	-486	1143	-1648	-5	-7	-11	-101	-1148	1047	624
	1908	2019-01-15 09:37:01.59	-478	1133	-1648	-8	-3	-9	-66	-1044	978	555
	1909	2019-01-15 09:37:01.60	-484	1128	-1648	-9	-4	-4	-104	-1156	1052	630
	1910	2019-01-15 09:37:01.61	-484	1138	-1652	-13	-3	0	-53	-1049	996	551
	1911	2019-01-15 09:37:01.62	-490	1131	-1642	-13	-3	6	-75	-1132	1057	603
	1912	2019-01-15 09:37:01.63	-470	1135	-1635	-7	-2	8	-13	-1007	994	510
	1913	2019-01-15 09:37:01.64	-476	1137	-1641	-4	0	8	-75	-1118	1043	596
	1914	2019-01-15 09:37:01.65	-478	1150	-1642	-1	0	6	-33	-1026	993	529
	1915	2019-01-15 09:37:01.66	-476	1154	-1654	1	-2	0	-93	-1135	1042	614
	1916	2019-01-15 09:37:01.67	-484	1160	-1652	1	-7	-8	-26	-1037	1011	531
	1917	2019-01-15 09:37:01.68	-474	1158	-1655	-7	-4	-12	-98	-1138	1040	618
	1918	2019-01-15 09:37:01.69	-480	1143	-1648	-15	-6	-12	-23	-1034	1011	528
	1919	2019-01-15 09:37:01.70	-474	1125	-1640	-18	-4	-4	-99	-1129	1030	614
	1920	2019-01-15 09:37:01.71	-484	1136	-1641	-17	-1	2	-23	-1035	1012	529
	1921	2019-01-15 09:37:01.72	-474	1127	-1633	-15	3	6	-109	-1132	1023	620
	1922	2019-01-15 09:37:01.73	-470	1124	-1641	-6	5	9	-18	-1036	1018	527
	1923	2019-01-15 09:37:01.74	-477	1132	-1647	-1	6	12	-100	-1126	1026	613
	1924	2019-01-15 09:37:01.75	-481	1147	-1659	0	6	15	-18	-1034	1016	526
	1925	2019-01-15 09:37:01.76	-485	1155	-1658	-1	3	14	-155	-1138	983	646
	1926	2019-01-15 09:37:01.77	-483	1159	-1656	-3	-1	11	-68	-1061	993	564
	1927	2019-01-15 09:37:01.78	-478	1165	-1658	-9	-4	4	-122	-1117	995	619
	1928	2019-01-15 09:37:01.79	-472	1159	-1660	-13	-6	-4	16	-1014	1030	499
	1929	2019-01-15 09:37:01.80	-471	1159	-1654	-16	-10	-9	-93	-1104	1011	598
	1930	2019-01-15 09:37:01.81	-475	1145	-1654	-14	-14	-15	2	-1034	1036	516
	1931	2019-01-15 09:37:01.82	-487	1141	-1653	-14	-13	-16	-129	-1121	992	625
	1932	2019-01-15 09:37:01.83	-489	1136	-1633	-7	-16	-14	-5	-1045	1040	525
	1933	2019-01-15 09:37:01.84	-485	1133	-1639	-1	-9	-9	-114	-1111	997	612
	1934	2019-01-15 09:37:01.85	-483	1143	-1642	2	-1	1	16	-1029	1045	506
	1935	2019-01-15 09:37:01.86	-475	1144	-1638	-1	-2	4	-124	-1112	988	618
	1936	2019-01-15 09:37:01.87	-482	1144	-1638	-3	0	6	-6	-1047	1041	526
	1937	2019-01-15 09:37:01.88	-476	1151	-1644	-8	-2	7	-140	-1121	981	630
	1938	2019-01-15 09:37:01.89	-490	1154	-1648	-14	-3	6	5	-1052	1057	523
	1939	2019-01-15 09:37:01.90	-480	1158	-1639	-11	1	0	-140	-1116	976	628
	1940	2019-01-15 09:37:01.91	-477	1149	-1646	-5	-1	-2	1	-1046	1047	522
	1941	2019-01-15 09:37:01.92	-483	1158	-1650	4	3	-10	-152	-1113	961	632
	1942	2019-01-15 09:37:01.93	-482	1163	-1656	4	-1	-16	-12	-1059	1047	535
	1943	2019-01-15 09:37:01.94	-477	1159	-1660	2	-4	-22	-160	-1114	954	637
	1944	2019-01-15 09:37:01.95	-488	1157	-1665	-5	-7	-23	9	-1048	1057	519
	1945	2019-01-15 09:37:01.96	-477	1146	-1654	-16	-4	-22	-126	-1086	960	606
	1946	2019-01-15 09:37:01.97	-484	1138	-1641	-21	-4	-19	33	-1030	1063	498
	1947	2019-01-15 09:37:01.98	-487	1130	-1629	-23	-1	-14	-138	-1089	951	613
	1948	2019-01-15 09:37:01.99	-487	1127	-1625	-14	4	-5	19	-1051	1070	516
	1949	2019-01-15 09:37:02.00	-490	1127	-1635	-7	11	2	-155	-1106	951	630
	1950	2019-01-15 09:37:02.01	-481	1135	-1639	6	6	7	12	-1060	1072	524
	1951	2019-01-15 09:37:02.02	-487	1151	-1647	12	6	7	-150	-1098	948	624
	1952	2019-01-15 09:37:02.03	-493	1159	-1651	10	2	6	22	-1054	1076	516
	1953	2019-01-15 09:37:02.04	-482	1163	-1655	4	0	-1	-151	-1094	943	622
	1954	2019-01-15 09:37:02.05	-469	1164	-1648	-5	1	-5	18	-1061	1079	521
	1955	2019-01-15 09:37:02.06	-479	1145	-1640	-8	-2	-11	-171	-1096	925	633
	1956	2019-01-15 09:37:02.07	-471	1139	-1639	-7	0	-14	12	-1064	1076	526
	1957	2019-01-15 09:37:02.08	-483	1139	-1639	-5	2	-15	-162	-1093	931	627
	1958	2019-01-15 09:37:02.09	-488	1129	-1639	1	3	-12	15	-1064	1079	524
	1959	2019-01-15 09:37:02.10	-476	1131	-1646	7	4	-9	-186	-1104	918	645
	1960	2019-01-15 09:37:02.11	-489	1138	-1646	10	5	-2	-3	-1083	1080	543
	1961	2019-01-15 09:37:02.12	-484	1150	-1649	3	5	-1	-182	-1092	910	637
	1962	2019-01-15 09:37:02.13	-484	1158	-1649	-6	6	-4	24	-1057	1081	516
	1963	2019-01-15 09:37:02.14	-480	1154	-1637	-10	4	-5	-140	-1054	914	597
	1964	2019-01-15 09:37:02.15	-482	1141	-1652	-12	3	-7	59	-1038	1097	489
	1965	2019-01-15 09:37:02.16	-482	1143	-1642	-14	1	-11	-150	-1057	907	603
	1966	2019-01-15 09:37:02.17	-483	1141	-1638	-8	1	-12	36	-1055	1091	509
	1967	2019-01-15 09:37:02.18	-471	1132	-1635	2	1	-15	-168	-1076	908	622
	1968	2019-01-15 09:37:02.19	-478	1145	-1639	8	6	-12	34	-1072	1106	519
	1969	2019-01-15 09:37:02.20	-484	1141	-1646	10	9	-13	-171	-1076	905	623
	1970	2019-01-15 09:37:02.21	-482	1136	-1652	10	12	-10	27	-1073	1100	523
	1971	2019-01-15 09:37:02.22	-478	1144	-1657	7	9	-7	-172	-1072	900	622
	1972	2019-01-15 09:37:02.23	-476	1139	-1657	3	7	-3	18	-1076	1094	529
	1973	2019-01-15 09:37:02.24	-481	1145	-1662	-6	8	-1	-185	-1076	891	630
	1974	2019-01-15 09:37:02.25	-476	1143	-1654	-10	6	0	5	-1090	1095	542
	1975	2019-01-15 09:37:02.26	-468	1150	-1650	-10	4	1	-210	-1090	880	650
	1976	2019-01-15 09:37:02.27	-478	1141	-1641	-11	5	-3	-22	-1101	1079	561
	1977	2019-01-15 09:37:02.28	-482	1150	-1646	-5	7	-6	-222	-1089	867	655
	1978	2019-01-15 09:37:02.29	-475	1149	-1637	2	10	-7	3	-1098	1101	547
	1979	2019-01-15 09:37:02.30	-480	1144	-1639	8	12	-8	-157	-1053	896	605
	1980	2019-01-15 09:37:02.31	-477	1153	-1651	10	14	-12	48	-1070	1118	511
	1981	2019-01-15 09:37:02.32	-472	1146	-1648	9	12	-10	-166	-1050	884	608
	1982	2019-01-15 09:37:02.33	-470	1148	-1647	3	11	-16	20	-1083	1103	531
	1983	2019-01-15 09:37:02.34	-477	1148	-1647	-1	10	-15	-182	-1061	879	621
	1984	2019-01-15 09:37:02.35	-480	1146	-1648	-3	6	-17	8	-1098	1106	545
	1985	2019-01-15 09:37:02.36	-480	1133	-1644	-7	9	-17	-195	-1066	871	630
	1986	2019-01-15 09:37:02.37	-470	1139	-1647	-6	9	-14	7	-1100	1107	546
	1987	2019-01-15 09:37:02.38	-482	1137	-1647	-5	9	-9	-184	-1064	880	624
	1988	2019-01-15 09:37:02.39	-470	1136	-1647	0	5	-6	11	-1099	1110	544
	1989	2019-01-15 09:37:02.40	-475	1137	-1653	1	5	0	-181	-1056	875	618
	1990	2019-01-15 09:37:02.41	-478	1141	-1652	3	3	5	1	-1102	1103	550
	1991	2019-01-15 09:37:02.42	-471	1149	-1650	3	5	7	-202	-1059	857	630
	1992	2019-01-15 09:37:02.43	-466	1150	-1657	-1	5	4	-23	-1113	1090	568
	1993	2019-01-15 09:37:02.44	-477	1148	-1654	-1	4	0	-224	-1081	857	652
	1994	2019-01-15 09:37:02.45	-481	1146	-1651	-1	1	-3	-38	-1124	1086	581
[truncated: 4,285 more rows]
