# Supplementary material for: Evaluating the stress-response of dental students to the dental school environment
Source: PeerJ. 2020 May 6;8:e8981. doi: 10.7717/peerj.8981 (PMC7210805; doi:10.7717/peerj.8981)
Supplement: Supplemental Information 1 [file peerj-08-8981-s001.zip › 10-0- IV.csv]

// Data mode : Full
// Data quality : High
// Acceleration sensor's range : 16g
// Gyroscope sensor's range : 2000dps
//
//ARTIFACT	NUM	DATE	ACC_X	ACC_Y	ACC_Z	GYRO_X	GYRO_Y	GYRO_Z	EOG_L	EOG_R	EOG_H	EOG_V
	1	2019-01-15 11:01:12.55	-1146	1057	-1369	-13	-27	7	-61	-46	-15	53
	2	2019-01-15 11:01:12.56	-1137	1069	-1370	-14	-26	8	-69	-53	-16	61
	3	2019-01-15 11:01:12.57	-1140	1074	-1367	-19	-24	8	-62	-40	-22	51
	4	2019-01-15 11:01:12.58	-1133	1073	-1379	-25	-20	4	-61	-33	-28	47
	5	2019-01-15 11:01:12.59	-1134	1069	-1374	-26	-28	2	-56	-28	-28	42
	6	2019-01-15 11:01:12.60	-1141	1060	-1368	-21	-31	1	-60	-29	-31	44
	7	2019-01-15 11:01:12.61	-1136	1048	-1358	-18	-33	2	-63	-32	-31	47
	8	2019-01-15 11:01:12.62	-1144	1060	-1361	-16	-34	5	-66	-34	-32	50
	9	2019-01-15 11:01:12.63	-1137	1057	-1379	-13	-31	8	-71	-35	-36	53
	10	2019-01-15 11:01:12.64	-1152	1040	-1375	-11	-33	10	-73	-35	-38	54
	11	2019-01-15 11:01:12.65	-1154	1043	-1362	-11	-33	18	-74	-36	-38	55
	12	2019-01-15 11:01:12.66	-1146	1040	-1362	-15	-37	22	-81	-41	-40	61
	13	2019-01-15 11:01:12.67	-1166	1044	-1367	-23	-37	29	-85	-42	-43	63
	14	2019-01-15 11:01:12.68	-1161	1050	-1363	-32	-36	33	-88	-44	-44	66
	15	2019-01-15 11:01:12.69	-1158	1071	-1357	-40	-32	33	-82	-45	-37	63
	16	2019-01-15 11:01:12.70	-1144	1083	-1353	-43	-23	25	-84	-42	-42	63
	17	2019-01-15 11:01:12.71	-1145	1089	-1353	-48	-10	15	-83	-40	-43	61
	18	2019-01-15 11:01:12.72	-1151	1088	-1354	-49	1	6	-84	-41	-43	62
	19	2019-01-15 11:01:12.73	-1148	1082	-1362	-48	6	1	-81	-41	-40	61
	20	2019-01-15 11:01:12.74	-1141	1078	-1367	-50	6	-3	-85	-42	-43	63
	21	2019-01-15 11:01:12.75	-1144	1064	-1369	-46	3	3	-86	-40	-46	63
	22	2019-01-15 11:01:12.76	-1148	1076	-1372	-38	-4	5	-87	-38	-49	62
	23	2019-01-15 11:01:12.77	-1148	1082	-1364	-36	-12	5	-88	-42	-46	65
	24	2019-01-15 11:01:12.78	-1146	1089	-1359	-33	-14	6	-90	-41	-49	65
	25	2019-01-15 11:01:12.79	-1144	1085	-1360	-35	-13	0	-89	-37	-52	63
	26	2019-01-15 11:01:12.80	-1149	1082	-1348	-30	-15	-1	-87	-35	-52	61
	27	2019-01-15 11:01:12.81	-1149	1086	-1351	-23	-15	-4	-87	-35	-52	61
	28	2019-01-15 11:01:12.82	-1147	1077	-1352	-22	-14	-3	-92	-36	-56	64
	29	2019-01-15 11:01:12.83	-1146	1082	-1354	-18	-10	-1	-91	-32	-59	61
	30	2019-01-15 11:01:12.84	-1153	1075	-1358	-18	-4	0	-90	-30	-60	60
	31	2019-01-15 11:01:12.85	-1136	1078	-1363	-21	4	3	-86	-32	-54	59
	32	2019-01-15 11:01:12.86	-1143	1084	-1362	-23	9	0	-86	-33	-53	59
	33	2019-01-15 11:01:12.87	-1136	1085	-1356	-27	13	-1	-88	-34	-54	61
	34	2019-01-15 11:01:12.88	-1129	1079	-1369	-25	11	-1	-92	-37	-55	64
	35	2019-01-15 11:01:12.89	-1144	1076	-1368	-22	-1	-2	-97	-40	-57	68
	36	2019-01-15 11:01:12.90	-1137	1079	-1356	-18	-14	-1	-97	-41	-56	69
	37	2019-01-15 11:01:12.91	-1137	1080	-1361	-22	-16	-1	-93	-34	-59	63
	38	2019-01-15 11:01:12.92	-1122	1079	-1349	-21	-14	-2	-94	-38	-56	66
	39	2019-01-15 11:01:12.93	-1138	1090	-1355	-21	-6	-8	-93	-35	-58	64
	40	2019-01-15 11:01:12.94	-1135	1092	-1358	-23	-7	-13	-91	-39	-52	65
	41	2019-01-15 11:01:12.95	-1134	1088	-1364	-23	-6	-16	-94	-41	-53	67
	42	2019-01-15 11:01:12.96	-1141	1073	-1365	-23	-10	-21	-96	-43	-53	69
	43	2019-01-15 11:01:12.97	-1146	1074	-1366	-26	-9	-20	-98	-45	-53	71
	44	2019-01-15 11:01:12.98	-1136	1075	-1361	-28	-10	-16	-90	-36	-54	63
	45	2019-01-15 11:01:12.99	-1149	1070	-1369	-25	-13	-10	-90	-34	-56	62
	46	2019-01-15 11:01:13.00	-1133	1081	-1360	-24	-15	-5	-90	-35	-55	62
	47	2019-01-15 11:01:13.01	-1140	1088	-1354	-21	-10	-2	-88	-35	-53	61
	48	2019-01-15 11:01:13.02	-1133	1096	-1350	-21	-5	0	-85	-34	-51	59
	49	2019-01-15 11:01:13.03	-1146	1083	-1348	-19	2	-1	-84	-37	-47	60
	50	2019-01-15 11:01:13.04	-1144	1088	-1362	-15	3	-2	-84	-35	-49	59
	51	2019-01-15 11:01:13.05	-1137	1082	-1349	-10	3	-3	-83	-32	-51	57
	52	2019-01-15 11:01:13.06	-1137	1082	-1358	-8	5	0	-82	-30	-52	56
	53	2019-01-15 11:01:13.07	-1146	1088	-1366	-9	10	0	-78	-29	-49	53
	54	2019-01-15 11:01:13.08	-1135	1092	-1367	-10	7	-1	-80	-29	-51	54
	55	2019-01-15 11:01:13.09	-1129	1081	-1365	-11	2	-4	-84	-33	-51	58
	56	2019-01-15 11:01:13.10	-1132	1076	-1354	-13	4	-1	-86	-33	-53	59
	57	2019-01-15 11:01:13.11	-1127	1072	-1353	-15	6	-1	-84	-30	-54	57
	58	2019-01-15 11:01:13.12	-1122	1085	-1354	-15	10	4	-78	-28	-50	53
	59	2019-01-15 11:01:13.13	-1121	1086	-1358	-16	8	3	-79	-29	-50	54
	60	2019-01-15 11:01:13.14	-1119	1080	-1366	-18	10	-1	-76	-28	-48	52
	61	2019-01-15 11:01:13.15	-1119	1082	-1359	-22	8	-3	-74	-26	-48	50
	62	2019-01-15 11:01:13.16	-1124	1079	-1363	-23	5	-2	-70	-22	-48	46
	63	2019-01-15 11:01:13.17	-1122	1076	-1359	-23	-1	1	-70	-18	-52	44
	64	2019-01-15 11:01:13.18	-1117	1071	-1347	-30	1	3	-76	-23	-53	49
	65	2019-01-15 11:01:13.19	-1118	1072	-1346	-30	1	5	-79	-26	-53	52
	66	2019-01-15 11:01:13.20	-1119	1081	-1359	-34	-1	8	-78	-25	-53	51
	67	2019-01-15 11:01:13.21	-1124	1089	-1374	-39	-1	7	-72	-21	-51	46
	68	2019-01-15 11:01:13.22	-1120	1096	-1368	-43	-4	8	-66	-15	-51	40
	69	2019-01-15 11:01:13.23	-1126	1093	-1367	-45	-11	10	-67	-16	-51	41
	70	2019-01-15 11:01:13.24	-1123	1092	-1365	-46	-24	10	-66	-16	-50	41
	71	2019-01-15 11:01:13.25	-1124	1087	-1364	-43	-32	11	-67	-18	-49	42
	72	2019-01-15 11:01:13.26	-1130	1089	-1358	-39	-38	13	-66	-17	-49	41
	73	2019-01-15 11:01:13.27	-1138	1087	-1352	-38	-42	13	-65	-19	-46	42
	74	2019-01-15 11:01:13.28	-1126	1095	-1341	-34	-40	14	-64	-18	-46	41
	75	2019-01-15 11:01:13.29	-1128	1098	-1343	-36	-36	10	-65	-14	-51	39
	76	2019-01-15 11:01:13.30	-1145	1098	-1347	-35	-33	10	-67	-16	-51	41
	77	2019-01-15 11:01:13.31	-1147	1097	-1347	-36	-27	8	-70	-19	-51	44
	78	2019-01-15 11:01:13.32	-1146	1107	-1342	-36	-25	7	-72	-21	-51	46
	79	2019-01-15 11:01:13.33	-1145	1104	-1344	-36	-21	5	-74	-22	-52	48
	80	2019-01-15 11:01:13.34	-1146	1107	-1331	-38	-17	4	-72	-22	-50	47
	81	2019-01-15 11:01:13.35	-1142	1107	-1336	-41	-10	2	-67	-20	-47	43
	82	2019-01-15 11:01:13.36	-1145	1109	-1351	-43	-11	0	-74	-23	-51	48
	83	2019-01-15 11:01:13.37	-1145	1106	-1344	-39	-17	4	-70	-18	-52	44
	84	2019-01-15 11:01:13.38	-1140	1106	-1337	-31	-18	7	-68	-19	-49	43
	85	2019-01-15 11:01:13.39	-1147	1102	-1340	-26	-23	3	-69	-19	-50	44
	86	2019-01-15 11:01:13.40	-1145	1110	-1325	-21	-21	0	-72	-22	-50	47
	87	2019-01-15 11:01:13.41	-1138	1106	-1323	-20	-13	-2	-69	-16	-53	42
	88	2019-01-15 11:01:13.42	-1132	1113	-1338	-25	-9	-7	-65	-13	-52	39
	89	2019-01-15 11:01:13.43	-1150	1095	-1347	-29	-11	-6	-63	-13	-50	38
	90	2019-01-15 11:01:13.44	-1141	1087	-1333	-26	-15	-3	-68	-18	-50	43
	91	2019-01-15 11:01:13.45	-1155	1081	-1340	-20	-24	2	-74	-21	-53	47
	92	2019-01-15 11:01:13.46	-1157	1095	-1334	-18	-28	9	-74	-20	-54	47
	93	2019-01-15 11:01:13.47	-1160	1103	-1326	-19	-24	14	-74	-21	-53	47
	94	2019-01-15 11:01:13.48	-1157	1121	-1324	-26	-11	14	-73	-23	-50	48
	95	2019-01-15 11:01:13.49	-1150	1132	-1332	-31	1	10	-73	-24	-49	48
	96	2019-01-15 11:01:13.50	-1143	1134	-1331	-39	18	4	-75	-24	-51	49
	97	2019-01-15 11:01:13.51	-1147	1134	-1327	-37	27	-5	-81	-26	-55	53
	98	2019-01-15 11:01:13.52	-1148	1130	-1326	-33	31	-10	-80	-25	-55	52
	99	2019-01-15 11:01:13.53	-1140	1128	-1337	-27	26	-11	-75	-24	-51	49
	100	2019-01-15 11:01:13.54	-1142	1131	-1343	-21	23	-15	-68	-21	-47	44
	101	2019-01-15 11:01:13.55	-1148	1126	-1339	-14	16	-15	-66	-21	-45	43
	102	2019-01-15 11:01:13.56	-1140	1130	-1333	-6	14	-19	-67	-18	-49	42
	103	2019-01-15 11:01:13.57	-1149	1130	-1330	-2	15	-26	-65	-14	-51	39
	104	2019-01-15 11:01:13.58	-1137	1120	-1327	-2	23	-30	-63	-13	-50	38
	105	2019-01-15 11:01:13.59	-1144	1121	-1333	-1	24	-28	-67	-17	-50	42
	106	2019-01-15 11:01:13.60	-1136	1101	-1336	6	22	-24	-70	-20	-50	45
	107	2019-01-15 11:01:13.61	-1138	1103	-1337	8	15	-20	-66	-18	-48	42
	108	2019-01-15 11:01:13.62	-1143	1103	-1337	8	15	-15	-63	-16	-47	39
	109	2019-01-15 11:01:13.63	-1128	1107	-1339	7	14	-8	-61	-18	-43	39
	110	2019-01-15 11:01:13.64	-1133	1113	-1347	3	16	-8	-61	-18	-43	39
	111	2019-01-15 11:01:13.65	-1129	1116	-1348	0	17	-7	-65	-17	-48	41
	112	2019-01-15 11:01:13.66	-1127	1119	-1336	-1	19	-11	-68	-16	-52	42
	113	2019-01-15 11:01:13.67	-1118	1116	-1333	0	20	-11	-64	-13	-51	38
	114	2019-01-15 11:01:13.68	-1124	1116	-1344	3	19	-16	-62	-13	-49	37
	115	2019-01-15 11:01:13.69	-1125	1119	-1343	12	16	-20	-62	-17	-45	39
	116	2019-01-15 11:01:13.70	-1124	1120	-1357	11	10	-25	-65	-21	-44	43
	117	2019-01-15 11:01:13.71	-1130	1101	-1352	13	2	-26	-69	-23	-46	46
	118	2019-01-15 11:01:13.72	-1125	1093	-1342	15	-1	-23	-69	-19	-50	44
	119	2019-01-15 11:01:13.73	-1128	1089	-1338	14	1	-19	-71	-12	-59	41
	120	2019-01-15 11:01:13.74	-1121	1088	-1344	14	6	-18	-64	-11	-53	37
	121	2019-01-15 11:01:13.75	-1123	1095	-1347	19	0	-14	-62	-10	-52	36
	122	2019-01-15 11:01:13.76	-1128	1100	-1350	20	-2	-15	-58	-9	-49	33
	123	2019-01-15 11:01:13.77	-1124	1097	-1344	19	-2	-17	-69	-16	-53	42
	124	2019-01-15 11:01:13.78	-1121	1099	-1352	17	-1	-19	-67	-16	-51	41
	125	2019-01-15 11:01:13.79	-1132	1090	-1355	10	0	-19	-69	-18	-51	43
	126	2019-01-15 11:01:13.80	-1139	1099	-1353	4	-8	-22	-66	-14	-52	40
	127	2019-01-15 11:01:13.81	-1139	1084	-1345	-1	-9	-23	-65	-13	-52	39
	128	2019-01-15 11:01:13.82	-1134	1083	-1336	-5	-10	-23	-66	-10	-56	38
	129	2019-01-15 11:01:13.83	-1126	1087	-1341	-7	-7	-22	-67	-11	-56	39
	130	2019-01-15 11:01:13.84	-1123	1087	-1343	-13	0	-20	-65	-11	-54	38
	131	2019-01-15 11:01:13.85	-1140	1086	-1344	-16	7	-15	-65	-16	-49	40
	132	2019-01-15 11:01:13.86	-1131	1084	-1346	-18	7	-9	-67	-16	-51	41
	133	2019-01-15 11:01:13.87	-1134	1083	-1358	-15	2	-4	-70	-18	-52	44
	134	2019-01-15 11:01:13.88	-1125	1086	-1354	-3	-3	4	-70	-20	-50	45
	135	2019-01-15 11:01:13.89	-1119	1080	-1341	2	-5	8	-69	-21	-48	45
	136	2019-01-15 11:01:13.90	-1120	1092	-1340	3	-2	9	-70	-25	-45	47
	137	2019-01-15 11:01:13.91	-1135	1108	-1349	0	1	9	-70	-28	-42	49
	138	2019-01-15 11:01:13.92	-1127	1110	-1350	-1	0	2	-67	-27	-40	47
	139	2019-01-15 11:01:13.93	-1126	1111	-1356	-6	-1	-6	-65	-22	-43	43
	140	2019-01-15 11:01:13.94	-1130	1118	-1351	-8	-5	-14	-67	-20	-47	43
	141	2019-01-15 11:01:13.95	-1123	1113	-1364	-11	-8	-23	-66	-19	-47	42
	142	2019-01-15 11:01:13.96	-1125	1107	-1357	-14	-16	-29	-67	-20	-47	43
	143	2019-01-15 11:01:13.97	-1121	1098	-1349	-18	-23	-35	-67	-24	-43	45
	144	2019-01-15 11:01:13.98	-1126	1089	-1348	-21	-22	-39	-68	-24	-44	46
	145	2019-01-15 11:01:13.99	-1128	1081	-1340	-27	-16	-38	-70	-22	-48	46
	146	2019-01-15 11:01:14.00	-1134	1072	-1333	-33	-14	-35	-71	-20	-51	45
	147	2019-01-15 11:01:14.01	-1115	1091	-1346	-37	-14	-37	-75	-27	-48	51
	148	2019-01-15 11:01:14.02	-1137	1075	-1344	-42	-17	-33	-76	-29	-47	52
	149	2019-01-15 11:01:14.03	-1145	1072	-1339	-44	-18	-29	-74	-28	-46	51
	150	2019-01-15 11:01:14.04	-1139	1066	-1337	-47	-19	-19	-72	-25	-47	48
	151	2019-01-15 11:01:14.05	-1132	1072	-1336	-47	-19	-11	-70	-24	-46	47
	152	2019-01-15 11:01:14.06	-1134	1082	-1335	-41	-13	-1	-69	-23	-46	46
	153	2019-01-15 11:01:14.07	-1138	1089	-1324	-39	-12	6	-67	-24	-43	45
	154	2019-01-15 11:01:14.08	-1138	1095	-1344	-36	-9	9	-70	-27	-43	48
	155	2019-01-15 11:01:14.09	-1137	1096	-1346	-29	-10	13	-72	-30	-42	51
	156	2019-01-15 11:01:14.10	-1132	1105	-1350	-27	-12	15	-75	-31	-44	53
	157	2019-01-15 11:01:14.11	-1134	1116	-1348	-27	-16	12	-74	-30	-44	52
	158	2019-01-15 11:01:14.12	-1132	1115	-1352	-31	-17	8	-71	-26	-45	48
	159	2019-01-15 11:01:14.13	-1136	1107	-1350	-35	-22	2	-65	-19	-46	42
	160	2019-01-15 11:01:14.14	-1142	1108	-1342	-37	-28	-3	-72	-24	-48	48
	161	2019-01-15 11:01:14.15	-1141	1116	-1340	-38	-31	-10	-70	-26	-44	48
	162	2019-01-15 11:01:14.16	-1139	1106	-1338	-43	-28	-14	-74	-30	-44	52
	163	2019-01-15 11:01:14.17	-1148	1102	-1334	-46	-26	-9	-68	-25	-43	46
	164	2019-01-15 11:01:14.18	-1141	1101	-1334	-48	-25	-6	-73	-28	-45	50
	165	2019-01-15 11:01:14.19	-1155	1098	-1324	-50	-25	0	-76	-27	-49	51
	166	2019-01-15 11:01:14.20	-1152	1093	-1319	-49	-22	9	-79	-34	-45	56
	167	2019-01-15 11:01:14.21	-1156	1098	-1319	-41	-27	14	-78	-34	-44	56
	168	2019-01-15 11:01:14.22	-1149	1099	-1301	-29	-26	24	-78	-32	-46	55
	169	2019-01-15 11:01:14.23	-1144	1111	-1324	-27	-19	28	-81	-34	-47	57
	170	2019-01-15 11:01:14.24	-1156	1120	-1338	-30	-13	31	-78	-29	-49	53
	171	2019-01-15 11:01:14.25	-1148	1119	-1328	-30	-15	29	-79	-34	-45	56
	172	2019-01-15 11:01:14.26	-1152	1130	-1319	-26	-18	28	-80	-38	-42	59
	173	2019-01-15 11:01:14.27	-1157	1135	-1324	-29	-21	24	-79	-36	-43	57
	174	2019-01-15 11:01:14.28	-1146	1143	-1323	-28	-22	20	-78	-35	-43	56
	175	2019-01-15 11:01:14.29	-1157	1144	-1325	-32	-20	12	-79	-33	-46	56
	176	2019-01-15 11:01:14.30	-1154	1156	-1316	-33	-13	5	-79	-32	-47	55
	177	2019-01-15 11:01:14.31	-1154	1159	-1320	-29	5	-10	-83	-36	-47	59
	178	2019-01-15 11:01:14.32	-1152	1150	-1319	-33	22	-22	-85	-37	-48	61
	179	2019-01-15 11:01:14.33	-1150	1138	-1323	-31	30	-28	-80	-34	-46	57
	180	2019-01-15 11:01:14.34	-1152	1124	-1322	-21	28	-24	-77	-31	-46	54
	181	2019-01-15 11:01:14.35	-1158	1116	-1320	-14	24	-17	-78	-32	-46	55
	182	2019-01-15 11:01:14.36	-1155	1121	-1322	-8	19	-7	-78	-34	-44	56
	183	2019-01-15 11:01:14.37	-1149	1125	-1317	-3	13	-1	-75	-33	-42	54
	184	2019-01-15 11:01:14.38	-1142	1133	-1316	5	9	-1	-72	-28	-44	50
	185	2019-01-15 11:01:14.39	-1134	1139	-1321	12	9	-1	-72	-27	-45	49
	186	2019-01-15 11:01:14.40	-1134	1147	-1308	13	16	-5	-69	-24	-45	46
	187	2019-01-15 11:01:14.41	-1137	1148	-1315	10	23	-11	-69	-22	-47	45
	188	2019-01-15 11:01:14.42	-1136	1132	-1326	4	26	-14	-71	-24	-47	47
	189	2019-01-15 11:01:14.43	-1137	1121	-1333	4	22	-15	-70	-26	-44	48
	190	2019-01-15 11:01:14.44	-1128	1114	-1321	7	13	-11	-66	-27	-39	46
	191	2019-01-15 11:01:14.45	-1128	1120	-1330	5	15	-7	-65	-27	-38	46
	192	2019-01-15 11:01:14.46	-1119	1128	-1343	3	12	-8	-66	-26	-40	46
	193	2019-01-15 11:01:14.47	-1122	1131	-1329	4	11	-7	-70	-31	-39	50
	194	2019-01-15 11:01:14.48	-1125	1121	-1326	1	12	-7	-74	-28	-46	51
	195	2019-01-15 11:01:14.49	-1123	1115	-1337	0	9	-7	-71	-27	-44	49
	196	2019-01-15 11:01:14.50	-1126	1110	-1325	4	2	-2	-72	-26	-46	49
	197	2019-01-15 11:01:14.51	-1125	1128	-1320	12	-3	-2	-68	-24	-44	46
	198	2019-01-15 11:01:14.52	-1125	1129	-1327	15	-3	-5	-62	-20	-42	41
	199	2019-01-15 11:01:14.53	-1134	1131	-1327	18	0	-12	-68	-26	-42	47
	200	2019-01-15 11:01:14.54	-1126	1124	-1326	15	4	-17	-69	-31	-38	50
	201	2019-01-15 11:01:14.55	-1125	1117	-1332	15	9	-20	-74	-33	-41	53
	202	2019-01-15 11:01:14.56	-1126	1118	-1336	13	6	-24	-59	-21	-38	40
	203	2019-01-15 11:01:14.57	-1131	1110	-1338	13	5	-25	-62	-21	-41	41
	204	2019-01-15 11:01:14.58	-1135	1120	-1343	9	4	-23	-55	-16	-39	35
	205	2019-01-15 11:01:14.59	-1128	1122	-1335	7	0	-24	-61	-20	-41	40
	206	2019-01-15 11:01:14.60	-1126	1128	-1342	5	1	-25	-62	-19	-43	40
	207	2019-01-15 11:01:14.61	-1119	1116	-1336	0	-3	-29	-66	-22	-44	44
	208	2019-01-15 11:01:14.62	-1129	1124	-1337	-3	-2	-29	-63	-18	-45	40
	209	2019-01-15 11:01:14.63	-1130	1116	-1335	-5	-4	-29	-64	-21	-43	42
	210	2019-01-15 11:01:14.64	-1121	1128	-1348	-4	-5	-31	-66	-22	-44	44
	211	2019-01-15 11:01:14.65	-1128	1121	-1329	-3	-6	-36	-70	-26	-44	48
	212	2019-01-15 11:01:14.66	-1133	1130	-1333	-2	1	-39	-69	-27	-42	48
	213	2019-01-15 11:01:14.67	-1120	1120	-1340	1	1	-45	-65	-27	-38	46
	214	2019-01-15 11:01:14.68	-1136	1115	-1343	3	1	-47	-62	-27	-35	44
	215	2019-01-15 11:01:14.69	-1138	1107	-1348	3	-5	-44	-66	-25	-41	45
	216	2019-01-15 11:01:14.70	-1132	1089	-1345	2	-8	-37	-69	-26	-43	47
	217	2019-01-15 11:01:14.71	-1137	1085	-1340	6	-13	-26	-68	-24	-44	46
	218	2019-01-15 11:01:14.72	-1141	1083	-1332	11	-13	-11	-69	-23	-46	46
	219	2019-01-15 11:01:14.73	-1133	1089	-1325	11	-5	-2	-70	-20	-50	45
	220	2019-01-15 11:01:14.74	-1132	1093	-1324	11	1	5	-67	-21	-46	44
	221	2019-01-15 11:01:14.75	-1122	1097	-1331	12	4	11	-66	-23	-43	44
	222	2019-01-15 11:01:14.76	-1127	1097	-1341	15	1	17	-67	-24	-43	45
	223	2019-01-15 11:01:14.77	-1129	1102	-1339	13	-3	18	-68	-24	-44	46
	224	2019-01-15 11:01:14.78	-1133	1108	-1338	15	-11	19	-66	-22	-44	44
	225	2019-01-15 11:01:14.79	-1136	1113	-1339	14	-18	16	-62	-23	-39	42
	226	2019-01-15 11:01:14.80	-1126	1118	-1333	7	-19	9	-58	-24	-34	41
	227	2019-01-15 11:01:14.81	-1131	1111	-1330	1	-19	2	-57	-26	-31	41
	228	2019-01-15 11:01:14.82	-1125	1108	-1335	-7	-16	-2	-59	-22	-37	40
	229	2019-01-15 11:01:14.83	-1139	1105	-1333	-15	-15	-4	-61	-19	-42	40
	230	2019-01-15 11:01:14.84	-1140	1111	-1339	-19	-16	-6	-61	-18	-43	39
	231	2019-01-15 11:01:14.85	-1128	1108	-1343	-20	-23	-5	-63	-18	-45	40
	232	2019-01-15 11:01:14.86	-1131	1111	-1329	-21	-27	-8	-69	-22	-47	45
	233	2019-01-15 11:01:14.87	-1139	1115	-1325	-17	-29	-12	-70	-25	-45	47
	234	2019-01-15 11:01:14.88	-1135	1109	-1330	-15	-27	-16	-69	-25	-44	47
	235	2019-01-15 11:01:14.89	-1146	1105	-1321	-14	-28	-20	-68	-23	-45	45
	236	2019-01-15 11:01:14.90	-1140	1108	-1326	-10	-26	-19	-64	-22	-42	43
	237	2019-01-15 11:01:14.91	-1147	1112	-1323	-9	-25	-20	-62	-24	-38	43
	238	2019-01-15 11:01:14.92	-1143	1107	-1326	-12	-17	-16	-63	-25	-38	44
	239	2019-01-15 11:01:14.93	-1146	1110	-1329	-16	-17	-15	-62	-23	-39	42
	240	2019-01-15 11:01:14.94	-1144	1110	-1327	-18	-11	-12	-68	-28	-40	48
	241	2019-01-15 11:01:14.95	-1139	1104	-1328	-19	-7	-5	-68	-28	-40	48
	242	2019-01-15 11:01:14.96	-1145	1104	-1329	-21	-6	-1	-75	-37	-38	56
	243	2019-01-15 11:01:14.97	-1155	1109	-1321	-21	-12	6	-62	-26	-36	44
	244	2019-01-15 11:01:14.98	-1140	1109	-1321	-15	-15	13	-64	-24	-40	44
	245	2019-01-15 11:01:14.99	-1150	1122	-1329	-12	-17	15	-58	-19	-39	38
	246	2019-01-15 11:01:15.00	-1141	1127	-1328	-11	-19	14	-65	-26	-39	45
	247	2019-01-15 11:01:15.01	-1141	1134	-1324	-7	-22	10	-64	-27	-37	45
	248	2019-01-15 11:01:15.02	-1131	1133	-1323	-4	-20	5	-62	-30	-32	46
	249	2019-01-15 11:01:15.03	-1138	1130	-1316	-6	-20	-1	-63	-30	-33	46
	250	2019-01-15 11:01:15.04	-1148	1126	-1324	-13	-17	-8	-67	-30	-37	48
	251	2019-01-15 11:01:15.05	-1147	1113	-1333	-14	-21	-14	-68	-28	-40	48
	252	2019-01-15 11:01:15.06	-1152	1099	-1320	-9	-29	-9	-65	-28	-37	46
	253	2019-01-15 11:01:15.07	-1156	1100	-1317	-5	-35	-9	-61	-25	-36	43
	254	2019-01-15 11:01:15.08	-1145	1104	-1310	-6	-32	-7	-61	-23	-38	42
	255	2019-01-15 11:01:15.09	-1154	1115	-1315	-18	-19	-7	-64	-23	-41	43
	256	2019-01-15 11:01:15.10	-1147	1123	-1330	-29	-11	-11	-65	-29	-36	47
	257	2019-01-15 11:01:15.11	-1140	1144	-1314	-30	1	-19	-64	-28	-36	46
	258	2019-01-15 11:01:15.12	-1146	1144	-1316	-34	13	-25	-62	-25	-37	43
	259	2019-01-15 11:01:15.13	-1148	1125	-1320	-38	18	-29	-60	-25	-35	42
	260	2019-01-15 11:01:15.14	-1149	1122	-1317	-37	20	-26	-60	-22	-38	41
	261	2019-01-15 11:01:15.15	-1147	1123	-1319	-30	13	-22	-62	-23	-39	42
	262	2019-01-15 11:01:15.16	-1141	1120	-1321	-26	9	-16	-66	-26	-40	46
	263	2019-01-15 11:01:15.17	-1140	1122	-1326	-17	4	-9	-66	-27	-39	46
	264	2019-01-15 11:01:15.18	-1153	1118	-1313	-13	-2	-5	-63	-26	-37	44
	265	2019-01-15 11:01:15.19	-1153	1116	-1317	-7	-3	0	-61	-24	-37	42
	266	2019-01-15 11:01:15.20	-1149	1120	-1305	-3	-3	6	-62	-28	-34	45
	267	2019-01-15 11:01:15.21	-1143	1118	-1318	1	2	5	-66	-32	-34	49
	268	2019-01-15 11:01:15.22	-1146	1121	-1314	2	6	4	-67	-32	-35	49
	269	2019-01-15 11:01:15.23	-1139	1115	-1318	3	8	4	-62	-29	-33	45
	270	2019-01-15 11:01:15.24	-1140	1123	-1326	0	10	1	-62	-28	-34	45
	271	2019-01-15 11:01:15.25	-1134	1118	-1331	-3	11	0	-62	-26	-36	44
	272	2019-01-15 11:01:15.26	-1140	1131	-1330	-7	13	-3	-59	-24	-35	41
	273	2019-01-15 11:01:15.27	-1131	1131	-1331	-7	12	-7	-62	-25	-37	43
	274	2019-01-15 11:01:15.28	-1134	1131	-1328	-9	12	-11	-67	-29	-38	48
	275	2019-01-15 11:01:15.29	-1138	1119	-1332	-9	8	-16	-68	-29	-39	48
	276	2019-01-15 11:01:15.30	-1128	1122	-1321	-5	4	-17	-63	-28	-35	45
	277	2019-01-15 11:01:15.31	-1123	1128	-1322	-3	1	-18	-58	-28	-30	43
	278	2019-01-15 11:01:15.32	-1136	1131	-1332	-4	0	-24	-55	-30	-25	42
	279	2019-01-15 11:01:15.33	-1129	1128	-1331	-4	0	-27	-52	-26	-26	39
	280	2019-01-15 11:01:15.34	-1138	1128	-1338	-3	-3	-32	-48	-20	-28	34
	281	2019-01-15 11:01:15.35	-1138	1111	-1333	-8	-6	-35	-61	-23	-38	42
	282	2019-01-15 11:01:15.36	-1133	1107	-1332	-5	-13	-34	-61	-24	-37	42
	283	2019-01-15 11:01:15.37	-1134	1111	-1324	-5	-12	-29	-69	-33	-36	51
	284	2019-01-15 11:01:15.38	-1133	1107	-1330	-6	-10	-29	-64	-24	-40	44
	285	2019-01-15 11:01:15.39	-1138	1102	-1326	-7	-8	-24	-64	-27	-37	45
	286	2019-01-15 11:01:15.40	-1139	1102	-1325	-2	-10	-17	-61	-21	-40	41
	287	2019-01-15 11:01:15.41	-1131	1107	-1326	1	-14	-11	-58	-24	-34	41
	288	2019-01-15 11:01:15.42	-1146	1111	-1331	-1	-16	-4	-59	-25	-34	42
	289	2019-01-15 11:01:15.43	-1151	1120	-1331	-2	-17	-6	-63	-30	-33	46
	290	2019-01-15 11:01:15.44	-1141	1133	-1331	-6	-13	-9	-65	-29	-36	47
	291	2019-01-15 11:01:15.45	-1140	1139	-1323	-9	-9	-20	-65	-29	-36	47
	292	2019-01-15 11:01:15.46	-1140	1138	-1320	-11	-5	-31	-65	-28	-37	46
	293	2019-01-15 11:01:15.47	-1144	1131	-1320	-16	0	-34	-66	-27	-39	46
	294	2019-01-15 11:01:15.48	-1142	1119	-1330	-17	1	-38	-66	-28	-38	47
	295	2019-01-15 11:01:15.49	-1155	1113	-1323	-13	-1	-37	-70	-31	-39	50
	296	2019-01-15 11:01:15.50	-1151	1109	-1316	-10	-4	-32	-71	-31	-40	51
	297	2019-01-15 11:01:15.51	-1148	1106	-1320	-6	-1	-26	-68	-28	-40	48
	298	2019-01-15 11:01:15.52	-1151	1111	-1314	-2	-1	-22	-68	-27	-41	47
	299	2019-01-15 11:01:15.53	-1150	1109	-1320	0	2	-19	-69	-30	-39	49
	300	2019-01-15 11:01:15.54	-1148	1112	-1323	0	1	-17	-68	-31	-37	49
	301	2019-01-15 11:01:15.55	-1139	1118	-1327	-2	6	-18	-64	-28	-36	46
	302	2019-01-15 11:01:15.56	-1145	1115	-1330	-4	4	-18	-70	-30	-40	50
	303	2019-01-15 11:01:15.57	-1140	1112	-1329	-9	2	-17	-77	-38	-39	57
	304	2019-01-15 11:01:15.58	-1154	1113	-1328	-13	3	-17	-85	-44	-41	64
	305	2019-01-15 11:01:15.59	-1141	1114	-1330	-14	-1	-20	-88	-46	-42	67
	306	2019-01-15 11:01:15.60	-1143	1121	-1318	-16	-3	-21	-85	-45	-40	65
	307	2019-01-15 11:01:15.61	-1138	1116	-1319	-18	-5	-20	-81	-40	-41	60
	308	2019-01-15 11:01:15.62	-1147	1110	-1319	-15	-8	-22	-79	-37	-42	58
	309	2019-01-15 11:01:15.63	-1143	1108	-1322	-14	-13	-18	-77	-41	-36	59
	310	2019-01-15 11:01:15.64	-1153	1114	-1319	-13	-14	-17	-77	-43	-34	60
	311	2019-01-15 11:01:15.65	-1151	1118	-1318	-13	-13	-18	-73	-34	-39	53
	312	2019-01-15 11:01:15.66	-1160	1118	-1322	-12	-10	-21	-70	-32	-38	51
	313	2019-01-15 11:01:15.67	-1149	1127	-1324	-14	-11	-22	-68	-31	-37	49
	314	2019-01-15 11:01:15.68	-1154	1120	-1326	-11	-10	-26	-69	-29	-40	49
	315	2019-01-15 11:01:15.69	-1152	1113	-1322	-12	-12	-28	-69	-30	-39	49
	316	2019-01-15 11:01:15.70	-1158	1109	-1321	-12	-13	-25	-66	-30	-36	48
	317	2019-01-15 11:01:15.71	-1149	1114	-1322	-9	-13	-23	-64	-28	-36	46
	318	2019-01-15 11:01:15.72	-1166	1105	-1314	-5	-14	-18	-65	-27	-38	46
	319	2019-01-15 11:01:15.73	-1149	1097	-1305	-4	-10	-14	-68	-32	-36	50
	320	2019-01-15 11:01:15.74	-1147	1104	-1310	-1	-5	-10	-69	-33	-36	51
	321	2019-01-15 11:01:15.75	-1151	1103	-1324	0	1	-5	-60	-24	-36	42
	322	2019-01-15 11:01:15.76	-1150	1107	-1337	1	3	-2	-68	-29	-39	48
	323	2019-01-15 11:01:15.77	-1145	1095	-1328	3	1	5	-63	-28	-35	45
	324	2019-01-15 11:01:15.78	-1141	1093	-1311	8	-4	8	-70	-39	-31	54
	325	2019-01-15 11:01:15.79	-1138	1118	-1316	17	-8	11	-64	-28	-36	46
	326	2019-01-15 11:01:15.80	-1142	1112	-1332	13	-8	12	-65	-30	-35	47
	327	2019-01-15 11:01:15.81	-1153	1107	-1337	7	-16	9	-57	-25	-32	41
	328	2019-01-15 11:01:15.82	-1154	1094	-1315	8	-24	14	-63	-28	-35	45
	329	2019-01-15 11:01:15.83	-1154	1098	-1322	5	-31	16	-63	-27	-36	45
	330	2019-01-15 11:01:15.84	-1164	1100	-1323	-3	-34	18	-63	-28	-35	45
	331	2019-01-15 11:01:15.85	-1160	1103	-1325	-12	-34	18	-64	-26	-38	45
	332	2019-01-15 11:01:15.86	-1161	1120	-1312	-19	-30	16	-63	-27	-36	45
	333	2019-01-15 11:01:15.87	-1167	1121	-1303	-22	-20	8	-62	-31	-31	46
	334	2019-01-15 11:01:15.88	-1166	1124	-1300	-30	-3	-3	-65	-31	-34	48
	335	2019-01-15 11:01:15.89	-1164	1122	-1310	-34	14	-10	-69	-32	-37	50
	336	2019-01-15 11:01:15.90	-1156	1127	-1312	-34	17	-15	-73	-33	-40	53
	337	2019-01-15 11:01:15.91	-1156	1135	-1317	-30	21	-17	-74	-34	-40	54
	338	2019-01-15 11:01:15.92	-1154	1133	-1330	-32	21	-22	-73	-35	-38	54
	339	2019-01-15 11:01:15.93	-1145	1139	-1322	-36	20	-27	-68	-32	-36	50
	340	2019-01-15 11:01:15.94	-1144	1139	-1313	-34	16	-28	-66	-30	-36	48
	341	2019-01-15 11:01:15.95	-1152	1132	-1315	-33	14	-30	-66	-31	-35	48
	342	2019-01-15 11:01:15.96	-1151	1127	-1308	-30	15	-30	-67	-30	-37	48
	343	2019-01-15 11:01:15.97	-1149	1129	-1311	-28	13	-30	-67	-27	-40	47
	344	2019-01-15 11:01:15.98	-1146	1119	-1319	-22	11	-26	-70	-27	-43	48
	345	2019-01-15 11:01:15.99	-1159	1122	-1323	-12	6	-22	-75	-34	-41	54
	346	2019-01-15 11:01:16.00	-1147	1121	-1315	-9	6	-18	-76	-38	-38	57
	347	2019-01-15 11:01:16.01	-1143	1118	-1314	-5	6	-11	-70	-31	-39	50
	348	2019-01-15 11:01:16.02	-1141	1126	-1319	-5	9	-7	-68	-28	-40	48
	349	2019-01-15 11:01:16.03	-1141	1128	-1333	-5	11	-5	-68	-27	-41	47
	350	2019-01-15 11:01:16.04	-1139	1129	-1318	-6	9	-1	-71	-28	-43	49
	351	2019-01-15 11:01:16.05	-1134	1127	-1323	-11	10	0	-74	-31	-43	52
	352	2019-01-15 11:01:16.06	-1141	1130	-1319	-9	8	3	-73	-34	-39	53
	353	2019-01-15 11:01:16.07	-1145	1121	-1309	1	2	4	-70	-32	-38	51
	354	2019-01-15 11:01:16.08	-1144	1117	-1319	8	-7	6	-69	-30	-39	49
	355	2019-01-15 11:01:16.09	-1148	1119	-1316	12	-12	8	-69	-30	-39	49
	356	2019-01-15 11:01:16.10	-1142	1130	-1315	10	-13	9	-72	-31	-41	51
	357	2019-01-15 11:01:16.11	-1145	1125	-1311	6	-9	6	-70	-32	-38	51
	358	2019-01-15 11:01:16.12	-1143	1132	-1310	0	-2	-3	-68	-33	-35	50
	359	2019-01-15 11:01:16.13	-1150	1121	-1322	-4	4	-7	-66	-31	-35	48
	360	2019-01-15 11:01:16.14	-1146	1113	-1325	-2	1	-10	-68	-32	-36	50
	361	2019-01-15 11:01:16.15	-1148	1108	-1322	1	-4	-9	-66	-31	-35	48
	362	2019-01-15 11:01:16.16	-1147	1106	-1318	-1	-5	-4	-60	-28	-32	44
	363	2019-01-15 11:01:16.17	-1150	1120	-1312	-5	-8	-1	-68	-33	-35	50
	364	2019-01-15 11:01:16.18	-1147	1123	-1320	-9	-3	-5	-69	-35	-34	52
	365	2019-01-15 11:01:16.19	-1141	1124	-1320	-14	-1	-5	-75	-40	-35	57
	366	2019-01-15 11:01:16.20	-1151	1125	-1317	-23	-2	-8	-65	-28	-37	46
	367	2019-01-15 11:01:16.21	-1147	1124	-1315	-25	1	-11	-66	-29	-37	47
	368	2019-01-15 11:01:16.22	-1140	1127	-1318	-26	2	-11	-63	-27	-36	45
	369	2019-01-15 11:01:16.23	-1153	1128	-1317	-22	1	-12	-65	-27	-38	46
	370	2019-01-15 11:01:16.24	-1140	1133	-1308	-16	-1	-12	-64	-27	-37	45
	371	2019-01-15 11:01:16.25	-1150	1137	-1311	-14	-1	-16	-61	-28	-33	44
	372	2019-01-15 11:01:16.26	-1149	1136	-1314	-10	4	-18	-60	-25	-35	42
	373	2019-01-15 11:01:16.27	-1151	1133	-1317	-12	4	-22	-63	-26	-37	44
	374	2019-01-15 11:01:16.28	-1143	1114	-1321	-13	4	-18	-62	-26	-36	44
	375	2019-01-15 11:01:16.29	-1153	1117	-1325	-12	7	-17	-63	-27	-36	45
	376	2019-01-15 11:01:16.30	-1146	1108	-1314	-9	0	-12	-59	-27	-32	43
	377	2019-01-15 11:01:16.31	-1144	1114	-1315	-6	-1	-5	-52	-22	-30	37
	378	2019-01-15 11:01:16.32	-1145	1121	-1314	-3	1	-2	-53	-19	-34	36
	379	2019-01-15 11:01:16.33	-1136	1121	-1315	-1	1	0	-55	-20	-35	37
	380	2019-01-15 11:01:16.34	-1148	1130	-1314	0	4	2	-56	-23	-33	39
	381	2019-01-15 11:01:16.35	-1139	1127	-1317	2	1	1	-58	-25	-33	41
	382	2019-01-15 11:01:16.36	-1144	1134	-1323	0	2	-2	-59	-25	-34	42
	383	2019-01-15 11:01:16.37	-1146	1139	-1316	-3	4	-6	-57	-25	-32	41
	384	2019-01-15 11:01:16.38	-1139	1134	-1317	-3	4	-11	-58	-23	-35	40
	385	2019-01-15 11:01:16.39	-1148	1134	-1320	-2	0	-17	-57	-22	-35	39
	386	2019-01-15 11:01:16.40	-1138	1135	-1322	-3	0	-22	-58	-24	-34	41
	387	2019-01-15 11:01:16.41	-1139	1130	-1318	-3	-4	-30	-61	-23	-38	42
	388	2019-01-15 11:01:16.42	-1146	1120	-1316	-3	0	-30	-56	-19	-37	37
	389	2019-01-15 11:01:16.43	-1145	1119	-1323	-4	2	-32	-56	-20	-36	38
	390	2019-01-15 11:01:16.44	-1144	1109	-1321	-7	3	-29	-60	-23	-37	41
	391	2019-01-15 11:01:16.45	-1150	1101	-1314	-5	1	-22	-61	-26	-35	43
	392	2019-01-15 11:01:16.46	-1145	1104	-1310	1	-6	-17	-58	-25	-33	41
	393	2019-01-15 11:01:16.47	-1140	1117	-1312	3	-9	-12	-59	-25	-34	42
	394	2019-01-15 11:01:16.48	-1139	1119	-1313	4	-11	-9	-66	-27	-39	46
	395	2019-01-15 11:01:16.49	-1149	1128	-1327	6	-10	-10	-68	-31	-37	49
	396	2019-01-15 11:01:16.50	-1133	1125	-1313	1	-11	-12	-67	-30	-37	48
	397	2019-01-15 11:01:16.51	-1139	1130	-1316	-2	-7	-14	-66	-25	-41	45
	398	2019-01-15 11:01:16.52	-1143	1134	-1329	-3	-2	-17	-59	-21	-38	40
	399	2019-01-15 11:01:16.53	-1144	1133	-1331	-5	-4	-19	-56	-19	-37	37
	400	2019-01-15 11:01:16.54	-1147	1128	-1310	-1	-7	-19	-61	-20	-41	40
	401	2019-01-15 11:01:16.55	-1149	1137	-1311	0	-8	-19	-58	-21	-37	39
	402	2019-01-15 11:01:16.56	-1139	1130	-1327	-1	-13	-20	-55	-21	-34	38
	403	2019-01-15 11:01:16.57	-1140	1129	-1318	1	-18	-20	-51	-16	-35	33
	404	2019-01-15 11:01:16.58	-1146	1129	-1311	9	-26	-21	-58	-21	-37	39
	405	2019-01-15 11:01:16.59	-1149	1141	-1325	18	-31	-22	-59	-22	-37	40
	406	2019-01-15 11:01:16.60	-1148	1139	-1312	18	-31	-25	-75	-38	-37	56
	407	2019-01-15 11:01:16.61	-1161	1148	-1323	13	-25	-28	-67	-33	-34	50
	408	2019-01-15 11:01:16.62	-1164	1151	-1319	7	-22	-35	-68	-32	-36	50
	409	2019-01-15 11:01:16.63	-1169	1148	-1314	7	-16	-41	-69	-27	-42	48
	410	2019-01-15 11:01:16.64	-1166	1170	-1314	5	-3	-56	-65	-29	-36	47
	411	2019-01-15 11:01:16.65	-1160	1159	-1312	11	0	-68	-64	-25	-39	44
	412	2019-01-15 11:01:16.66	-1161	1142	-1316	18	-1	-76	-66	-31	-35	48
	413	2019-01-15 11:01:16.67	-1162	1134	-1314	28	-1	-80	-68	-32	-36	50
	414	2019-01-15 11:01:16.68	-1164	1130	-1311	35	-5	-81	-70	-32	-38	51
	415	2019-01-15 11:01:16.69	-1160	1131	-1312	40	-4	-80	-67	-34	-33	50
	416	2019-01-15 11:01:16.70	-1164	1126	-1310	44	-7	-80	-63	-31	-32	47
	417	2019-01-15 11:01:16.71	-1169	1130	-1307	52	-4	-81	-56	-26	-30	41
	418	2019-01-15 11:01:16.72	-1166	1125	-1309	51	5	-81	-57	-25	-32	41
	419	2019-01-15 11:01:16.73	-1171	1103	-1314	54	11	-78	-57	-25	-32	41
	420	2019-01-15 11:01:16.74	-1176	1093	-1317	62	19	-67	-57	-24	-33	40
	421	2019-01-15 11:01:16.75	-1173	1102	-1306	74	17	-55	-59	-26	-33	42
	422	2019-01-15 11:01:16.76	-1166	1100	-1310	87	18	-43	-62	-29	-33	45
	423	2019-01-15 11:01:16.77	-1179	1105	-1309	97	20	-36	-60	-28	-32	44
	424	2019-01-15 11:01:16.78	-1179	1111	-1316	108	26	-31	-57	-24	-33	40
	425	2019-01-15 11:01:16.79	-1174	1112	-1328	120	33	-26	-56	-23	-33	39
	426	2019-01-15 11:01:16.80	-1180	1109	-1338	132	33	-22	-60	-28	-32	44
	427	2019-01-15 11:01:16.81	-1180	1102	-1346	145	32	-18	-60	-27	-33	43
	428	2019-01-15 11:01:16.82	-1179	1138	-1288	167	30	-23	-54	-20	-34	37
	429	2019-01-15 11:01:16.83	-1181	1150	-1305	189	43	-29	-54	-19	-35	36
	430	2019-01-15 11:01:16.84	-1197	1141	-1316	198	67	-46	-53	-20	-33	36
	431	2019-01-15 11:01:16.85	-1205	1146	-1333	215	89	-61	-52	-17	-35	34
	432	2019-01-15 11:01:16.86	-1207	1135	-1326	244	103	-72	-54	-19	-35	36
	433	2019-01-15 11:01:16.87	-1203	1124	-1317	268	123	-85	-59	-23	-36	41
	434	2019-01-15 11:01:16.88	-1207	1104	-1311	283	149	-94	-57	-24	-33	40
	435	2019-01-15 11:01:16.89	-1215	1084	-1328	300	173	-98	-53	-20	-33	36
	436	2019-01-15 11:01:16.90	-1206	1065	-1316	315	191	-97	-47	-12	-35	29
	437	2019-01-15 11:01:16.91	-1210	1063	-1314	328	215	-97	-41	-6	-35	23
	438	2019-01-15 11:01:16.92	-1216	1046	-1323	338	248	-93	-38	-5	-33	21
	439	2019-01-15 11:01:16.93	-1209	1023	-1327	348	281	-83	-34	-3	-31	18
	440	2019-01-15 11:01:16.94	-1198	1027	-1347	359	307	-71	-37	-3	-34	20
	441	2019-01-15 11:01:16.95	-1186	1045	-1351	370	332	-67	-33	-3	-30	18
	442	2019-01-15 11:01:16.96	-1181	1041	-1368	376	358	-70	-29	-1	-28	15
	443	2019-01-15 11:01:16.97	-1170	1021	-1392	370	377	-74	-29	6	-35	11
	444	2019-01-15 11:01:16.98	-1168	1011	-1409	368	388	-76	-19	13	-32	3
	445	2019-01-15 11:01:16.99	-1156	1004	-1424	367	389	-78	-27	12	-39	7
	446	2019-01-15 11:01:17.00	-1157	994	-1427	364	389	-81	-28	13	-41	7
	447	2019-01-15 11:01:17.01	-1146	966	-1436	357	389	-82	-33	3	-36	15
	448	2019-01-15 11:01:17.02	-1119	952	-1445	348	388	-81	-22	17	-39	2
	449	2019-01-15 11:01:17.03	-1113	937	-1455	342	387	-76	-21	20	-41	0
	450	2019-01-15 11:01:17.04	-1082	926	-1459	331	386	-75	-15	28	-43	-6
	451	2019-01-15 11:01:17.05	-1081	916	-1451	322	381	-71	-14	27	-41	-6
	452	2019-01-15 11:01:17.06	-1070	898	-1478	309	381	-66	-10	26	-36	-8
	453	2019-01-15 11:01:17.07	-1062	882	-1480	294	383	-56	-8	25	-33	-8
	454	2019-01-15 11:01:17.08	-1043	900	-1510	260	371	-44	-4	27	-31	-11
	455	2019-01-15 11:01:17.09	-1042	895	-1516	240	363	-39	-4	25	-29	-10
	456	2019-01-15 11:01:17.10	-1027	883	-1527	218	353	-36	-1	25	-26	-12
	457	2019-01-15 11:01:17.11	-1012	867	-1530	202	342	-30	4	30	-26	-17
	458	2019-01-15 11:01:17.12	-1012	874	-1537	186	329	-26	9	36	-27	-22
	459	2019-01-15 11:01:17.13	-1009	878	-1547	174	315	-27	8	36	-28	-22
	460	2019-01-15 11:01:17.14	-993	895	-1553	159	304	-29	7	32	-25	-19
	461	2019-01-15 11:01:17.15	-983	904	-1570	140	293	-36	5	31	-26	-18
	462	2019-01-15 11:01:17.16	-988	899	-1576	121	279	-48	4	27	-23	-15
	463	2019-01-15 11:01:17.17	-981	895	-1582	100	264	-58	1	25	-24	-13
	464	2019-01-15 11:01:17.18	-975	892	-1584	82	249	-66	1	24	-23	-12
	465	2019-01-15 11:01:17.19	-979	883	-1594	67	231	-69	2	24	-22	-13
	466	2019-01-15 11:01:17.20	-976	877	-1592	57	212	-66	-1	22	-23	-10
	467	2019-01-15 11:01:17.21	-976	876	-1593	44	197	-62	-3	21	-24	-9
	468	2019-01-15 11:01:17.22	-975	865	-1593	28	183	-51	-5	19	-24	-7
	469	2019-01-15 11:01:17.23	-971	852	-1591	14	177	-41	-7	18	-25	-5
	470	2019-01-15 11:01:17.24	-960	859	-1597	0	171	-25	-10	16	-26	-3
	471	2019-01-15 11:01:17.25	-956	871	-1597	-5	164	-12	-14	7	-21	3
	472	2019-01-15 11:01:17.26	-949	889	-1603	-3	151	-6	-20	3	-23	8
	473	2019-01-15 11:01:17.27	-951	882	-1609	-6	139	0	-17	1	-18	8
	474	2019-01-15 11:01:17.28	-948	873	-1614	-4	127	4	-20	2	-22	9
	475	2019-01-15 11:01:17.29	-958	888	-1609	5	107	13	-22	-6	-16	14
	476	2019-01-15 11:01:17.30	-950	896	-1603	10	90	14	-26	-5	-21	15
	477	2019-01-15 11:01:17.31	-936	908	-1620	10	79	12	-29	-5	-24	17
	478	2019-01-15 11:01:17.32	-934	906	-1608	10	68	8	-29	-6	-23	17
	479	2019-01-15 11:01:17.33	-945	903	-1611	13	55	8	-28	-5	-23	16
	480	2019-01-15 11:01:17.34	-939	910	-1621	18	39	5	-30	-5	-25	17
	481	2019-01-15 11:01:17.35	-934	908	-1616	17	25	2	-29	-6	-23	17
	482	2019-01-15 11:01:17.36	-934	904	-1606	23	22	1	-32	-10	-22	21
	483	2019-01-15 11:01:17.37	-932	896	-1615	21	25	-1	-39	-18	-21	28
	484	2019-01-15 11:01:17.38	-935	892	-1618	14	26	1	-43	-23	-20	33
	485	2019-01-15 11:01:17.39	-933	899	-1614	6	24	2	-35	-16	-19	25
	486	2019-01-15 11:01:17.40	-939	890	-1613	-1	18	8	-43	-23	-20	33
	487	2019-01-15 11:01:17.41	-925	877	-1617	-9	9	18	-43	-21	-22	32
	488	2019-01-15 11:01:17.42	-942	874	-1618	-16	-11	26	-48	-32	-16	40
	489	2019-01-15 11:01:17.43	-937	884	-1617	-15	-29	36	-40	-19	-21	29
	490	2019-01-15 11:01:17.44	-934	885	-1611	-16	-48	40	-40	-21	-19	30
	491	2019-01-15 11:01:17.45	-939	892	-1596	-16	-57	42	-38	-14	-24	26
	492	2019-01-15 11:01:17.46	-945	893	-1579	-20	-58	40	-41	-18	-23	29
	493	2019-01-15 11:01:17.47	-951	890	-1591	-22	-60	36	-42	-20	-22	31
	494	2019-01-15 11:01:17.48	-951	891	-1590	-21	-63	37	-41	-19	-22	30
	495	2019-01-15 11:01:17.49	-957	890	-1589	-24	-65	38	-39	-16	-23	27
	496	2019-01-15 11:01:17.50	-964	896	-1582	-26	-64	39	-38	-13	-25	25
	497	2019-01-15 11:01:17.51	-957	902	-1591	-28	-62	40	-38	-15	-23	26
	498	2019-01-15 11:01:17.52	-956	916	-1599	-33	-62	40	-41	-19	-22	30
	499	2019-01-15 11:01:17.53	-962	916	-1599	-40	-64	38	-41	-19	-22	30
	500	2019-01-15 11:01:17.54	-958	916	-1593	-45	-62	36	-44	-16	-28	30
	501	2019-01-15 11:01:17.55	-964	905	-1600	-44	-69	36	-42	-19	-23	30
	502	2019-01-15 11:01:17.56	-968	917	-1584	-41	-77	35	-42	-16	-26	29
	503	2019-01-15 11:01:17.57	-962	925	-1582	-38	-77	33	-39	-17	-22	28
	504	2019-01-15 11:01:17.58	-964	920	-1583	-38	-75	30	-38	-15	-23	26
	505	2019-01-15 11:01:17.59	-961	919	-1567	-38	-71	32	-39	-15	-24	27
	506	2019-01-15 11:01:17.60	-971	932	-1569	-41	-64	29	-36	-14	-22	25
	507	2019-01-15 11:01:17.61	-969	936	-1580	-40	-62	27	-38	-18	-20	28
	508	2019-01-15 11:01:17.62	-981	934	-1580	-39	-65	22	-38	-20	-18	29
	509	2019-01-15 11:01:17.63	-976	930	-1591	-35	-73	20	-40	-20	-20	30
	510	2019-01-15 11:01:17.64	-994	918	-1584	-30	-84	26	-43	-20	-23	31
	511	2019-01-15 11:01:17.65	-989	919	-1580	-25	-99	31	-40	-20	-20	30
	512	2019-01-15 11:01:17.66	-992	922	-1573	-18	-109	36	-41	-19	-22	30
	513	2019-01-15 11:01:17.67	-1005	927	-1565	-19	-109	35	-43	-23	-20	33
	514	2019-01-15 11:01:17.68	-995	927	-1571	-22	-105	38	-47	-22	-25	34
	515	2019-01-15 11:01:17.69	-989	924	-1552	-28	-97	38	-47	-25	-22	36
	516	2019-01-15 11:01:17.70	-982	937	-1552	-27	-89	34	-45	-19	-26	32
	517	2019-01-15 11:01:17.71	-986	951	-1541	-31	-80	28	-40	-18	-22	29
	518	2019-01-15 11:01:17.72	-997	965	-1548	-31	-70	13	-38	-17	-21	27
	519	2019-01-15 11:01:17.73	-998	960	-1557	-29	-66	0	-37	-16	-21	26
	520	2019-01-15 11:01:17.74	-998	941	-1552	-26	-63	-10	-40	-17	-23	28
	521	2019-01-15 11:01:17.75	-1001	935	-1542	-23	-56	-15	-44	-19	-25	31
	522	2019-01-15 11:01:17.76	-993	929	-1547	-25	-51	-17	-45	-13	-32	29
	523	2019-01-15 11:01:17.77	-991	927	-1545	-22	-46	-13	-44	-9	-35	26
	524	2019-01-15 11:01:17.78	-989	932	-1558	-18	-43	-10	-41	-11	-30	26
	525	2019-01-15 11:01:17.79	-997	936	-1563	-15	-42	-8	-45	-14	-31	29
	526	2019-01-15 11:01:17.80	-992	933	-1565	-13	-45	-8	-35	-8	-27	21
	527	2019-01-15 11:01:17.81	-992	940	-1572	-11	-53	-9	-47	-14	-33	30
	528	2019-01-15 11:01:17.82	-996	926	-1566	-12	-62	-7	-47	-17	-30	32
	529	2019-01-15 11:01:17.83	-999	927	-1559	-10	-65	-5	-50	-25	-25	37
	530	2019-01-15 11:01:17.84	-1007	929	-1554	-8	-70	-5	-44	-16	-28	30
	531	2019-01-15 11:01:17.85	-1004	934	-1557	-8	-71	-4	-44	-15	-29	29
	532	2019-01-15 11:01:17.86	-1016	933	-1559	-8	-77	-5	-51	-17	-34	34
	533	2019-01-15 11:01:17.87	-1021	926	-1561	-7	-83	-4	-47	-14	-33	30
	534	2019-01-15 11:01:17.88	-1019	922	-1558	-4	-92	-4	-47	-14	-33	30
	535	2019-01-15 11:01:17.89	-1030	926	-1553	-5	-98	-4	-57	-25	-32	41
	536	2019-01-15 11:01:17.90	-1028	920	-1542	-7	-97	-6	-54	-23	-31	38
	537	2019-01-15 11:01:17.91	-1015	922	-1530	-15	-95	-8	-55	-22	-33	38
	538	2019-01-15 11:01:17.92	-1016	934	-1531	-17	-91	-13	-48	-21	-27	34
	539	2019-01-15 11:01:17.93	-1016	937	-1538	-22	-86	-15	-46	-19	-27	32
	540	2019-01-15 11:01:17.94	-1026	942	-1538	-28	-76	-16	-49	-22	-27	35
	541	2019-01-15 11:01:17.95	-1025	937	-1538	-36	-67	-15	-53	-20	-33	36
	542	2019-01-15 11:01:17.96	-1030	925	-1540	-42	-64	-10	-53	-18	-35	35
	543	2019-01-15 11:01:17.97	-1031	922	-1542	-39	-63	-1	-52	-19	-33	35
	544	2019-01-15 11:01:17.98	-1037	917	-1540	-34	-66	5	-52	-21	-31	36
	545	2019-01-15 11:01:17.99	-1031	930	-1516	-23	-66	9	-52	-22	-30	37
	546	2019-01-15 11:01:18.00	-1028	933	-1534	-13	-64	13	-50	-21	-29	35
	547	2019-01-15 11:01:18.01	-1030	942	-1543	-11	-61	12	-51	-20	-31	35
	548	2019-01-15 11:01:18.02	-1034	940	-1538	-7	-62	8	-48	-21	-27	34
	549	2019-01-15 11:01:18.03	-1041	935	-1537	0	-69	4	-49	-21	-28	35
	550	2019-01-15 11:01:18.04	-1041	931	-1553	4	-79	3	-50	-23	-27	36
	551	2019-01-15 11:01:18.05	-1045	929	-1546	6	-90	5	-48	-17	-31	32
	552	2019-01-15 11:01:18.06	-1062	920	-1555	0	-97	6	-50	-15	-35	32
	553	2019-01-15 11:01:18.07	-1042	927	-1543	-4	-99	9	-53	-16	-37	34
	554	2019-01-15 11:01:18.08	-1043	945	-1522	-3	-92	7	-53	-19	-34	36
	555	2019-01-15 11:01:18.09	-1035	947	-1512	-10	-76	1	-48	-19	-29	33
	556	2019-01-15 11:01:18.10	-1039	949	-1504	-21	-54	-7	-45	-16	-29	30
	557	2019-01-15 11:01:18.11	-1044	947	-1508	-21	-42	-12	-44	-16	-28	30
	558	2019-01-15 11:01:18.12	-1045	946	-1521	-23	-35	-14	-46	-17	-29	31
	559	2019-01-15 11:01:18.13	-1047	934	-1525	-21	-33	-17	-47	-17	-30	32
	560	2019-01-15 11:01:18.14	-1042	924	-1530	-19	-36	-9	-48	-15	-33	31
	561	2019-01-15 11:01:18.15	-1040	921	-1526	-13	-39	-1	-49	-15	-34	32
	562	2019-01-15 11:01:18.16	-1044	922	-1517	-8	-40	9	-47	-13	-34	30
	563	2019-01-15 11:01:18.17	-1045	931	-1516	-8	-32	18	-47	-14	-33	30
	564	2019-01-15 11:01:18.18	-1041	937	-1517	-9	-29	21	-46	-15	-31	30
	565	2019-01-15 11:01:18.19	-1048	941	-1521	-5	-32	21	-41	-13	-28	27
	566	2019-01-15 11:01:18.20	-1035	946	-1527	1	-37	18	-41	-14	-27	27
	567	2019-01-15 11:01:18.21	-1043	948	-1524	0	-39	13	-36	-8	-28	22
	568	2019-01-15 11:01:18.22	-1048	943	-1519	-2	-35	9	-46	-15	-31	30
	569	2019-01-15 11:01:18.23	-1040	949	-1528	-3	-31	3	-47	-21	-26	34
	570	2019-01-15 11:01:18.24	-1044	948	-1527	-3	-25	-3	-53	-26	-27	39
	571	2019-01-15 11:01:18.25	-1047	940	-1529	-6	-23	-7	-52	-17	-35	34
	572	2019-01-15 11:01:18.26	-1047	931	-1541	-9	-25	-10	-50	-13	-37	31
	573	2019-01-15 11:01:18.27	-1055	931	-1525	-3	-35	-7	-48	-14	-34	31
	574	2019-01-15 11:01:18.28	-1046	941	-1525	-4	-43	-5	-39	-6	-33	22
	575	2019-01-15 11:01:18.29	-1053	935	-1530	-13	-41	-5	-40	-7	-33	23
	576	2019-01-15 11:01:18.30	-1046	936	-1512	-18	-38	-2	-52	-23	-29	37
	577	2019-01-15 11:01:18.31	-1044	936	-1517	-22	-32	-3	-44	-20	-24	32
	578	2019-01-15 11:01:18.32	-1052	942	-1508	-22	-29	-4	-41	-19	-22	30
	579	2019-01-15 11:01:18.33	-1052	932	-1516	-20	-26	-5	-38	-12	-26	25
	580	2019-01-15 11:01:18.34	-1054	928	-1515	-13	-26	-4	-41	-12	-29	26
	581	2019-01-15 11:01:18.35	-1048	932	-1513	-6	-25	-2	-42	-12	-30	27
	582	2019-01-15 11:01:18.36	-1043	948	-1514	-6	-22	-1	-41	-11	-30	26
	583	2019-01-15 11:01:18.37	-1041	958	-1527	-5	-21	-6	-41	-10	-31	25
	584	2019-01-15 11:01:18.38	-1047	955	-1527	-5	-21	-10	-42	-10	-32	26
	585	2019-01-15 11:01:18.39	-1064	940	-1535	-8	-22	-8	-43	-9	-34	26
	586	2019-01-15 11:01:18.40	-1048	934	-1519	-16	-29	4	-41	-9	-32	25
	587	2019-01-15 11:01:18.41	-1055	931	-1511	-22	-27	10	-50	-17	-33	33
	588	2019-01-15 11:01:18.42	-1061	935	-1506	-28	-19	9	-52	-16	-36	34
	589	2019-01-15 11:01:18.43	-1054	939	-1518	-32	-15	11	-49	-13	-36	31
	590	2019-01-15 11:01:18.44	-1049	933	-1516	-35	-15	12	-48	-10	-38	29
	591	2019-01-15 11:01:18.45	-1037	938	-1511	-36	-19	12	-47	-8	-39	27
	592	2019-01-15 11:01:18.46	-1044	946	-1507	-36	-15	13	-50	-9	-41	29
	593	2019-01-15 11:01:18.47	-1045	959	-1514	-31	-14	7	-48	-13	-35	30
	594	2019-01-15 11:01:18.48	-1045	952	-1512	-29	-12	2	-48	-12	-36	30
	595	2019-01-15 11:01:18.49	-1058	949	-1517	-28	-9	4	-47	-13	-34	30
	596	2019-01-15 11:01:18.50	-1051	947	-1512	-25	-11	5	-48	-12	-36	30
	597	2019-01-15 11:01:18.51	-1045	936	-1508	-17	-8	10	-46	-15	-31	30
	598	2019-01-15 11:01:18.52	-1046	953	-1521	-13	-8	14	-45	-17	-28	31
	599	2019-01-15 11:01:18.53	-1044	968	-1522	-9	-9	12	-44	-15	-29	29
	600	2019-01-15 11:01:18.54	-1048	963	-1518	-7	-9	7	-44	-12	-32	28
	601	2019-01-15 11:01:18.55	-1047	963	-1530	-6	-15	3	-45	-11	-34	28
	602	2019-01-15 11:01:18.56	-1044	968	-1519	-5	-20	-6	-40	-11	-29	25
	603	2019-01-15 11:01:18.57	-1036	959	-1523	-9	-22	-10	-43	-10	-33	26
	604	2019-01-15 11:01:18.58	-1039	957	-1517	-9	-22	-13	-39	-8	-31	23
	605	2019-01-15 11:01:18.59	-1039	967	-1510	-8	-21	-15	-39	-3	-36	21
	606	2019-01-15 11:01:18.60	-1029	967	-1510	-8	-18	-20	-38	-2	-36	20
	607	2019-01-15 11:01:18.61	-1041	967	-1517	-7	-12	-26	-39	-6	-33	22
	608	2019-01-15 11:01:18.62	-1045	970	-1526	-5	-19	-32	-35	-2	-33	18
	609	2019-01-15 11:01:18.63	-1041	966	-1517	-5	-26	-39	-42	-7	-35	24
	610	2019-01-15 11:01:18.64	-1050	966	-1517	-8	-30	-44	-43	-4	-39	23
	611	2019-01-15 11:01:18.65	-1047	952	-1517	-12	-32	-49	-42	-12	-30	27
	612	2019-01-15 11:01:18.66	-1054	945	-1506	-20	-31	-47	-41	-10	-31	25
	613	2019-01-15 11:01:18.67	-1051	948	-1511	-19	-29	-46	-40	-9	-31	24
	614	2019-01-15 11:01:18.68	-1047	938	-1510	-18	-30	-42	-39	-4	-35	21
	615	2019-01-15 11:01:18.69	-1054	947	-1509	-14	-31	-40	-40	-2	-38	21
	616	2019-01-15 11:01:18.70	-1063	938	-1507	-11	-31	-36	-40	-3	-37	21
	617	2019-01-15 11:01:18.71	-1053	938	-1498	-5	-32	-32	-49	-15	-34	32
	618	2019-01-15 11:01:18.72	-1055	939	-1504	-3	-30	-26	-38	-7	-31	22
	619	2019-01-15 11:01:18.73	-1068	929	-1508	-5	-29	-19	-41	-6	-35	23
	620	2019-01-15 11:01:18.74	-1058	935	-1506	-7	-27	-11	-40	-5	-35	22
	621	2019-01-15 11:01:18.75	-1054	936	-1510	-2	-29	-1	-39	-4	-35	21
	622	2019-01-15 11:01:18.76	-1063	942	-1504	1	-33	6	-38	-6	-32	22
	623	2019-01-15 11:01:18.77	-1064	944	-1507	3	-31	9	-43	-10	-33	26
	624	2019-01-15 11:01:18.78	-1069	951	-1517	0	-28	10	-43	-11	-32	27
	625	2019-01-15 11:01:18.79	-1063	956	-1516	-2	-28	9	-44	-10	-34	27
	626	2019-01-15 11:01:18.80	-1062	961	-1500	-2	-20	4	-43	-11	-32	27
	627	2019-01-15 11:01:18.81	-1063	960	-1508	-11	-8	-4	-42	-9	-33	25
	628	2019-01-15 11:01:18.82	-1060	964	-1506	-15	-1	-9	-42	-10	-32	26
	629	2019-01-15 11:01:18.83	-1061	961	-1506	-11	1	-10	-42	-7	-35	24
	630	2019-01-15 11:01:18.84	-1065	959	-1513	-8	-3	-10	-45	-11	-34	28
	631	2019-01-15 11:01:18.85	-1063	966	-1523	-8	-12	-13	-45	-11	-34	28
	632	2019-01-15 11:01:18.86	-1056	967	-1513	-6	-24	-16	-41	-8	-33	24
	633	2019-01-15 11:01:18.87	-1068	978	-1520	-1	-36	-22	-38	-6	-32	22
	634	2019-01-15 11:01:18.88	-1074	959	-1501	-5	-39	-27	-41	-7	-34	24
	635	2019-01-15 11:01:18.89	-1078	959	-1489	-7	-34	-30	-39	-5	-34	22
	636	2019-01-15 11:01:18.90	-1074	949	-1495	-11	-27	-31	-41	-2	-39	21
	637	2019-01-15 11:01:18.91	-1081	948	-1485	-7	-16	-31	-41	-2	-39	21
	638	2019-01-15 11:01:18.92	-1072	940	-1500	0	-13	-27	-43	-4	-39	23
	639	2019-01-15 11:01:18.93	-1071	939	-1503	6	-13	-24	-44	-4	-40	24
	640	2019-01-15 11:01:18.94	-1074	932	-1500	12	-11	-20	-44	-3	-41	23
	641	2019-01-15 11:01:18.95	-1071	933	-1503	8	-8	-13	-45	-4	-41	24
	642	2019-01-15 11:01:18.96	-1075	929	-1502	3	-5	-4	-42	-7	-35	24
	643	2019-01-15 11:01:18.97	-1065	936	-1490	-4	1	3	-44	-5	-39	24
	644	2019-01-15 11:01:18.98	-1064	930	-1502	-4	3	6	-44	-7	-37	25
	645	2019-01-15 11:01:18.99	-1075	936	-1504	4	-5	10	-44	-9	-35	26
	646	2019-01-15 11:01:19.00	-1060	941	-1504	6	-11	11	-43	-7	-36	25
	647	2019-01-15 11:01:19.01	-1067	941	-1500	3	-13	11	-43	-7	-36	25
	648	2019-01-15 11:01:19.02	-1050	949	-1496	3	-16	7	-46	-9	-37	27
	649	2019-01-15 11:01:19.03	-1058	951	-1502	0	-15	0	-36	-3	-33	19
	650	2019-01-15 11:01:19.04	-1065	946	-1505	-5	-11	-8	-42	-13	-29	27
	651	2019-01-15 11:01:19.05	-1068	940	-1507	-7	-13	-12	-43	-12	-31	27
	652	2019-01-15 11:01:19.06	-1072	925	-1508	-7	-15	-12	-41	-13	-28	27
	653	2019-01-15 11:01:19.07	-1064	929	-1504	-4	-18	-8	-43	-8	-35	25
	654	2019-01-15 11:01:19.08	-1065	923	-1503	-5	-19	-3	-42	-7	-35	24
	655	2019-01-15 11:01:19.09	-1070	923	-1505	-8	-18	1	-40	-6	-34	23
	656	2019-01-15 11:01:19.10	-1071	928	-1502	-10	-17	9	-44	-10	-34	27
	657	2019-01-15 11:01:19.11	-1068	931	-1494	-18	-13	12	-42	-12	-30	27
	658	2019-01-15 11:01:19.12	-1064	940	-1502	-24	-8	14	-42	-11	-31	26
	659	2019-01-15 11:01:19.13	-1071	944	-1493	-24	-5	16	-45	-15	-30	30
	660	2019-01-15 11:01:19.14	-1070	946	-1509	-22	-4	15	-48	-12	-36	30
	661	2019-01-15 11:01:19.15	-1065	949	-1500	-22	-8	12	-51	-17	-34	34
	662	2019-01-15 11:01:19.16	-1063	953	-1503	-22	-10	9	-51	-19	-32	35
	663	2019-01-15 11:01:19.17	-1065	956	-1501	-22	-12	8	-52	-18	-34	35
	664	2019-01-15 11:01:19.18	-1073	954	-1501	-25	-12	3	-52	-16	-36	34
	665	2019-01-15 11:01:19.19	-1062	954	-1501	-29	-7	4	-51	-14	-37	32
	666	2019-01-15 11:01:19.20	-1071	954	-1502	-30	-7	1	-45	-17	-28	31
	667	2019-01-15 11:01:19.21	-1059	946	-1504	-25	-9	-3	-44	-17	-27	30
	668	2019-01-15 11:01:19.22	-1064	941	-1507	-22	-10	-2	-48	-18	-30	33
	669	2019-01-15 11:01:19.23	-1068	937	-1505	-21	-9	-1	-52	-20	-32	36
	670	2019-01-15 11:01:19.24	-1051	943	-1505	-20	-4	0	-53	-20	-33	36
	671	2019-01-15 11:01:19.25	-1053	954	-1503	-22	-4	0	-50	-18	-32	34
	672	2019-01-15 11:01:19.26	-1056	962	-1507	-22	-3	-3	-48	-18	-30	33
	673	2019-01-15 11:01:19.27	-1048	961	-1508	-18	-4	-7	-48	-21	-27	34
	674	2019-01-15 11:01:19.28	-1053	954	-1508	-19	-6	-11	-44	-16	-28	30
	675	2019-01-15 11:01:19.29	-1059	956	-1512	-21	-15	-13	-40	-14	-26	27
	676	2019-01-15 11:01:19.30	-1067	947	-1511	-22	-22	-12	-40	-7	-33	23
	677	2019-01-15 11:01:19.31	-1067	946	-1496	-21	-30	-9	-37	-4	-33	20
	678	2019-01-15 11:01:19.32	-1063	940	-1493	-22	-31	-5	-34	-5	-29	19
	679	2019-01-15 11:01:19.33	-1062	949	-1488	-27	-28	-5	-35	-8	-27	21
	680	2019-01-15 11:01:19.34	-1074	957	-1492	-29	-26	-5	-34	-7	-27	20
	681	2019-01-15 11:01:19.35	-1069	954	-1502	-32	-26	-3	-37	-6	-31	21
	682	2019-01-15 11:01:19.36	-1059	958	-1503	-34	-23	-2	-34	-7	-27	20
	683	2019-01-15 11:01:19.37	-1070	961	-1498	-37	-22	6	-36	-8	-28	22
	684	2019-01-15 11:01:19.38	-1072	968	-1500	-39	-22	8	-36	-7	-29	21
	685	2019-01-15 11:01:19.39	-1067	966	-1508	-40	-25	10	-39	-8	-31	23
	686	2019-01-15 11:01:19.40	-1073	965	-1496	-40	-30	11	-41	-12	-29	26
	687	2019-01-15 11:01:19.41	-1077	971	-1498	-35	-33	11	-37	-10	-27	23
	688	2019-01-15 11:01:19.42	-1077	972	-1485	-26	-37	10	-30	-10	-20	20
	689	2019-01-15 11:01:19.43	-1071	969	-1482	-22	-32	10	-26	-3	-23	14
	690	2019-01-15 11:01:19.44	-1075	967	-1492	-22	-30	13	-19	5	-24	7
	691	2019-01-15 11:01:19.45	-1073	956	-1503	-23	-26	14	-28	-2	-26	15
	692	2019-01-15 11:01:19.46	-1077	953	-1491	-21	-27	19	-34	-10	-24	22
	693	2019-01-15 11:01:19.47	-1078	945	-1489	-17	-36	23	-37	-18	-19	27
	694	2019-01-15 11:01:19.48	-1076	962	-1494	-17	-43	29	-43	-20	-23	31
	695	2019-01-15 11:01:19.49	-1094	961	-1484	-16	-49	28	-40	-20	-20	30
	696	2019-01-15 11:01:19.50	-1080	971	-1473	-21	-47	25	-49	-27	-22	38
	697	2019-01-15 11:01:19.51	-1069	968	-1472	-23	-35	22	-46	-27	-19	36
	698	2019-01-15 11:01:19.52	-1076	976	-1477	-30	-18	13	-45	-28	-17	36
	699	2019-01-15 11:01:19.53	-1077	975	-1482	-38	-2	5	-44	-28	-16	36
	700	2019-01-15 11:01:19.54	-1073	979	-1482	-38	2	-1	-44	-28	-16	36
	701	2019-01-15 11:01:19.55	-1083	983	-1498	-37	0	-3	-43	-24	-19	33
	702	2019-01-15 11:01:19.56	-1083	982	-1499	-41	-7	-2	-38	-16	-22	27
	703	2019-01-15 11:01:19.57	-1095	985	-1497	-38	-20	-2	-35	-13	-22	24
	704	2019-01-15 11:01:19.58	-1087	980	-1483	-35	-33	-1	-37	-12	-25	24
	705	2019-01-15 11:01:19.59	-1089	992	-1468	-32	-37	-3	-40	-16	-24	28
	706	2019-01-15 11:01:19.60	-1082	990	-1461	-31	-33	-6	-42	-17	-25	29
	707	2019-01-15 11:01:19.61	-1079	986	-1454	-28	-22	-8	-39	-15	-24	27
	708	2019-01-15 11:01:19.62	-1085	980	-1459	-23	-12	-14	-35	-15	-20	25
	709	2019-01-15 11:01:19.63	-1085	973	-1469	-19	-6	-16	-35	-15	-20	25
	710	2019-01-15 11:01:19.64	-1081	967	-1478	-14	-5	-11	-33	-10	-23	21
	711	2019-01-15 11:01:19.65	-1089	962	-1486	-13	-8	-6	-35	-10	-25	22
	712	2019-01-15 11:01:19.66	-1083	961	-1485	-17	-5	-1	-36	-11	-25	23
	713	2019-01-15 11:01:19.67	-1075	969	-1491	-20	-5	1	-34	-9	-25	21
	714	2019-01-15 11:01:19.68	-1076	979	-1476	-24	-3	2	-28	-9	-19	18
	715	2019-01-15 11:01:19.69	-1080	983	-1477	-27	4	0	-30	-10	-20	20
	716	2019-01-15 11:01:19.70	-1065	986	-1492	-28	5	-7	-31	-10	-21	20
	717	2019-01-15 11:01:19.71	-1072	992	-1481	-23	-1	-14	-32	-8	-24	20
	718	2019-01-15 11:01:19.72	-1069	987	-1492	-22	-10	-24	-34	-11	-23	22
	719	2019-01-15 11:01:19.73	-1070	996	-1486	-23	-10	-28	-33	-12	-21	22
	720	2019-01-15 11:01:19.74	-1070	980	-1477	-27	-12	-33	-33	-12	-21	22
	721	2019-01-15 11:01:19.75	-1069	965	-1482	-27	-9	-34	-33	-10	-23	21
	722	2019-01-15 11:01:19.76	-1071	969	-1486	-20	-12	-32	-33	-10	-23	21
	723	2019-01-15 11:01:19.77	-1072	954	-1481	-18	-16	-30	-33	-9	-24	21
	724	2019-01-15 11:01:19.78	-1085	961	-1483	-13	-19	-21	-35	-14	-21	24
	725	2019-01-15 11:01:19.79	-1071	952	-1487	-10	-23	-14	-34	-13	-21	23
	726	2019-01-15 11:01:19.80	-1072	959	-1479	-8	-24	-11	-34	-13	-21	23
	727	2019-01-15 11:01:19.81	-1071	976	-1481	-9	-22	-8	-36	-11	-25	23
	728	2019-01-15 11:01:19.82	-1071	979	-1469	-17	-20	-7	-38	-15	-23	26
	729	2019-01-15 11:01:19.83	-1090	982	-1472	-24	-13	-5	-39	-11	-28	25
	730	2019-01-15 11:01:19.84	-1075	971	-1479	-27	-7	-3	-41	-15	-26	28
	731	2019-01-15 11:01:19.85	-1076	971	-1478	-25	-6	-4	-34	-9	-25	21
	732	2019-01-15 11:01:19.86	-1083	981	-1469	-20	-7	-4	-37	-19	-18	28
	733	2019-01-15 11:01:19.87	-1073	982	-1464	-18	-11	-8	-32	-17	-15	24
	734	2019-01-15 11:01:19.88	-1076	985	-1478	-17	-9	-14	-30	-18	-12	24
	735	2019-01-15 11:01:19.89	-1080	987	-1477	-16	-10	-18	-32	-7	-25	19
	736	2019-01-15 11:01:19.90	-1082	978	-1479	-21	-11	-20	-34	-8	-26	21
	737	2019-01-15 11:01:19.91	-1083	972	-1480	-20	-13	-17	-40	-15	-25	27
	738	2019-01-15 11:01:19.92	-1079	968	-1483	-17	-13	-11	-36	-10	-26	23
	739	2019-01-15 11:01:19.93	-1082	972	-1476	-14	-15	-7	-35	-8	-27	21
	740	2019-01-15 11:01:19.94	-1073	977	-1483	-9	-14	-5	-44	-18	-26	31
	741	2019-01-15 11:01:19.95	-1075	976	-1484	-3	-18	-5	-36	-6	-30	21
	742	2019-01-15 11:01:19.96	-1082	975	-1480	0	-19	-8	-33	-5	-28	19
	743	2019-01-15 11:01:19.97	-1078	985	-1472	-3	-18	-8	-29	-3	-26	16
	744	2019-01-15 11:01:19.98	-1082	982	-1471	-11	-17	-11	-33	-5	-28	19
	745	2019-01-15 11:01:19.99	-1089	973	-1478	-12	-17	-13	-37	-3	-34	20
	746	2019-01-15 11:01:20.00	-1086	971	-1480	-9	-20	-14	-37	-2	-35	19
	747	2019-01-15 11:01:20.01	-1085	973	-1479	-6	-21	-13	-31	0	-31	15
	748	2019-01-15 11:01:20.02	-1093	978	-1472	-5	-17	-14	-31	-5	-26	18
	749	2019-01-15 11:01:20.03	-1084	974	-1469	-3	-16	-17	-31	-9	-22	20
	750	2019-01-15 11:01:20.04	-1089	971	-1474	-6	-10	-18	-35	-11	-24	23
	751	2019-01-15 11:01:20.05	-1085	970	-1471	-11	-9	-20	-38	-10	-28	24
	752	2019-01-15 11:01:20.06	-1078	969	-1463	-18	-5	-20	-37	-7	-30	22
	753	2019-01-15 11:01:20.07	-1072	973	-1470	-18	-1	-21	-34	-4	-30	19
	754	2019-01-15 11:01:20.08	-1082	972	-1469	-18	-3	-20	-38	-8	-30	23
	755	2019-01-15 11:01:20.09	-1085	967	-1477	-14	-9	-19	-38	-13	-25	25
	756	2019-01-15 11:01:20.10	-1085	970	-1469	-9	-17	-17	-37	-18	-19	27
	757	2019-01-15 11:01:20.11	-1086	963	-1448	-4	-19	-14	-38	-16	-22	27
	758	2019-01-15 11:01:20.12	-1079	974	-1462	-5	-13	-11	-40	-16	-24	28
	759	2019-01-15 11:01:20.13	-1084	969	-1476	-15	-11	-7	-37	-11	-26	24
	760	2019-01-15 11:01:20.14	-1090	964	-1476	-18	-13	-6	-36	-8	-28	22
	761	2019-01-15 11:01:20.15	-1086	969	-1464	-15	-17	-1	-31	-6	-25	18
	762	2019-01-15 11:01:20.16	-1091	978	-1480	-14	-21	0	-32	-9	-23	20
	763	2019-01-15 11:01:20.17	-1090	972	-1476	-19	-24	0	-36	-7	-29	21
	764	2019-01-15 11:01:20.18	-1098	980	-1468	-20	-22	0	-36	-8	-28	22
	765	2019-01-15 11:01:20.19	-1094	976	-1463	-21	-16	-2	-38	-9	-29	23
	766	2019-01-15 11:01:20.20	-1086	977	-1470	-22	-3	-2	-41	-14	-27	27
	767	2019-01-15 11:01:20.21	-1084	988	-1464	-24	8	-4	-41	-13	-28	27
	768	2019-01-15 11:01:20.22	-1085	991	-1456	-20	12	-2	-40	-12	-28	26
	769	2019-01-15 11:01:20.23	-1091	988	-1467	-17	17	0	-38	-12	-26	25
	770	2019-01-15 11:01:20.24	-1086	992	-1481	-16	15	2	-40	-15	-25	27
	771	2019-01-15 11:01:20.25	-1086	1003	-1480	-15	8	3	-37	-18	-19	27
	772	2019-01-15 11:01:20.26	-1090	1000	-1476	-13	2	1	-37	-14	-23	25
	773	2019-01-15 11:01:20.27	-1079	1004	-1478	-10	-3	1	-40	-13	-27	26
	774	2019-01-15 11:01:20.28	-1085	1004	-1476	-11	-7	-4	-41	-14	-27	27
	775	2019-01-15 11:01:20.29	-1075	1001	-1460	-10	-6	-10	-37	-16	-21	26
	776	2019-01-15 11:01:20.30	-1088	996	-1462	-5	-6	-14	-41	-19	-22	30
	777	2019-01-15 11:01:20.31	-1088	993	-1458	-1	-7	-21	-38	-20	-18	29
	778	2019-01-15 11:01:20.32	-1089	987	-1477	2	-10	-21	-44	-24	-20	34
	779	2019-01-15 11:01:20.33	-1093	982	-1479	3	-16	-19	-42	-17	-25	29
	780	2019-01-15 11:01:20.34	-1096	993	-1476	2	-19	-17	-45	-20	-25	32
	781	2019-01-15 11:01:20.35	-1096	991	-1464	-3	-19	-17	-45	-21	-24	33
	782	2019-01-15 11:01:20.36	-1091	990	-1451	-10	-10	-15	-45	-22	-23	33
	783	2019-01-15 11:01:20.37	-1086	987	-1471	-12	-6	-15	-42	-21	-21	31
	784	2019-01-15 11:01:20.38	-1092	994	-1462	-9	-8	-12	-40	-19	-21	29
	785	2019-01-15 11:01:20.39	-1092	996	-1456	-3	-10	-12	-45	-19	-26	32
	786	2019-01-15 11:01:20.40	-1091	994	-1459	0	-9	-11	-49	-23	-26	36
	787	2019-01-15 11:01:20.41	-1095	997	-1463	2	-7	-12	-49	-26	-23	37
	788	2019-01-15 11:01:20.42	-1081	995	-1464	0	-2	-12	-46	-25	-21	35
	789	2019-01-15 11:01:20.43	-1094	992	-1465	1	0	-11	-40	-23	-17	31
	790	2019-01-15 11:01:20.44	-1086	989	-1464	0	-1	-15	-40	-22	-18	31
	791	2019-01-15 11:01:20.45	-1096	988	-1461	6	-2	-13	-41	-17	-24	29
	792	2019-01-15 11:01:20.46	-1091	991	-1470	12	-4	-13	-45	-19	-26	32
	793	2019-01-15 11:01:20.47	-1090	991	-1469	17	-6	-16	-45	-22	-23	33
	794	2019-01-15 11:01:20.48	-1089	986	-1465	20	-6	-19	-46	-24	-22	35
	795	2019-01-15 11:01:20.49	-1084	978	-1459	23	-11	-21	-44	-21	-23	32
	796	2019-01-15 11:01:20.50	-1089	976	-1465	22	-11	-22	-43	-16	-27	29
	797	2019-01-15 11:01:20.51	-1094	977	-1462	15	-8	-23	-41	-14	-27	27
	798	2019-01-15 11:01:20.52	-1095	978	-1464	9	-5	-24	-42	-17	-25	29
	799	2019-01-15 11:01:20.53	-1101	968	-1465	2	-3	-22	-36	-17	-19	26
	800	2019-01-15 11:01:20.54	-1093	963	-1469	2	0	-21	-36	-15	-21	25
	801	2019-01-15 11:01:20.55	-1091	971	-1468	3	-2	-16	-40	-16	-24	28
	802	2019-01-15 11:01:20.56	-1092	971	-1470	7	0	-11	-44	-20	-24	32
	803	2019-01-15 11:01:20.57	-1089	977	-1466	8	1	-8	-43	-19	-24	31
	804	2019-01-15 11:01:20.58	-1096	972	-1460	9	0	-6	-38	-14	-24	26
	805	2019-01-15 11:01:20.59	-1095	964	-1462	8	0	-3	-37	-14	-23	25
	806	2019-01-15 11:01:20.60	-1101	974	-1469	6	3	-1	-41	-17	-24	29
	807	2019-01-15 11:01:20.61	-1087	965	-1467	6	1	-3	-44	-17	-27	30
	808	2019-01-15 11:01:20.62	-1089	965	-1467	4	4	-2	-46	-18	-28	32
	809	2019-01-15 11:01:20.63	-1087	970	-1463	3	4	0	-43	-16	-27	29
	810	2019-01-15 11:01:20.64	-1087	972	-1468	4	2	-1	-40	-13	-27	26
	811	2019-01-15 11:01:20.65	-1097	974	-1473	3	5	-6	-41	-14	-27	27
	812	2019-01-15 11:01:20.66	-1091	983	-1479	1	2	-12	-42	-16	-26	29
	813	2019-01-15 11:01:20.67	-1088	975	-1476	-1	4	-15	-43	-14	-29	28
	814	2019-01-15 11:01:20.68	-1088	967	-1472	-3	4	-19	-49	-21	-28	35
	815	2019-01-15 11:01:20.69	-1089	961	-1471	-6	5	-17	-50	-23	-27	36
	816	2019-01-15 11:01:20.70	-1085	960	-1469	-4	6	-14	-41	-22	-19	31
	817	2019-01-15 11:01:20.71	-1080	954	-1475	-4	5	-7	-44	-20	-24	32
	818	2019-01-15 11:01:20.72	-1088	955	-1480	-8	3	-1	-43	-19	-24	31
	819	2019-01-15 11:01:20.73	-1079	962	-1479	-5	0	1	-50	-26	-24	38
	820	2019-01-15 11:01:20.74	-1076	967	-1476	-2	-5	3	-49	-26	-23	37
	821	2019-01-15 11:01:20.75	-1083	969	-1476	-4	-4	0	-47	-23	-24	35
	822	2019-01-15 11:01:20.76	-1090	963	-1472	-6	-9	0	-43	-19	-24	31
	823	2019-01-15 11:01:20.77	-1087	965	-1469	-8	-10	1	-45	-22	-23	33
	824	2019-01-15 11:01:20.78	-1081	961	-1477	-5	-11	2	-46	-26	-20	36
	825	2019-01-15 11:01:20.79	-1091	966	-1468	-5	-12	4	-45	-27	-18	36
	826	2019-01-15 11:01:20.80	-1091	982	-1476	-11	-11	1	-41	-26	-15	33
	827	2019-01-15 11:01:20.81	-1084	974	-1473	-15	-11	1	-42	-23	-19	32
	828	2019-01-15 11:01:20.82	-1092	977	-1460	-13	-8	-1	-47	-24	-23	35
	829	2019-01-15 11:01:20.83	-1089	971	-1463	-17	-9	0	-48	-22	-26	35
	830	2019-01-15 11:01:20.84	-1084	967	-1471	-16	-8	-1	-44	-22	-22	33
	831	2019-01-15 11:01:20.85	-1083	971	-1462	-10	-10	0	-44	-24	-20	34
	832	2019-01-15 11:01:20.86	-1086	976	-1452	-9	-7	1	-46	-25	-21	35
	833	2019-01-15 11:01:20.87	-1095	980	-1467	-15	-4	1	-52	-27	-25	39
	834	2019-01-15 11:01:20.88	-1098	980	-1483	-20	-3	-2	-56	-27	-29	41
	835	2019-01-15 11:01:20.89	-1089	969	-1461	-22	-7	3	-58	-27	-31	42
	836	2019-01-15 11:01:20.90	-1099	976	-1458	-18	-11	8	-54	-23	-31	38
	837	2019-01-15 11:01:20.91	-1091	970	-1467	-14	-15	11	-50	-21	-29	35
	838	2019-01-15 11:01:20.92	-1111	980	-1461	-15	-16	9	-52	-23	-29	37
	839	2019-01-15 11:01:20.93	-1114	984	-1459	-20	-10	8	-52	-25	-27	38
	840	2019-01-15 11:01:20.94	-1098	988	-1460	-24	-3	9	-52	-28	-24	40
	841	2019-01-15 11:01:20.95	-1098	991	-1463	-26	10	4	-46	-28	-18	37
	842	2019-01-15 11:01:20.96	-1099	1000	-1471	-32	21	-1	-46	-25	-21	35
	843	2019-01-15 11:01:20.97	-1095	994	-1468	-26	28	-3	-48	-26	-22	37
	844	2019-01-15 11:01:20.98	-1093	999	-1463	-19	28	-6	-47	-27	-20	37
	845	2019-01-15 11:01:20.99	-1091	999	-1461	-17	29	-8	-45	-29	-16	37
	846	2019-01-15 11:01:21.00	-1093	999	-1475	-18	27	-5	-46	-28	-18	37
	847	2019-01-15 11:01:21.01	-1081	993	-1471	-17	22	-6	-48	-29	-19	38
	848	2019-01-15 11:01:21.02	-1081	994	-1467	-13	14	-3	-50	-30	-20	40
	849	2019-01-15 11:01:21.03	-1072	993	-1461	-12	13	-1	-48	-30	-18	39
	850	2019-01-15 11:01:21.04	-1078	993	-1465	-7	14	-1	-49	-29	-20	39
	851	2019-01-15 11:01:21.05	-1083	989	-1459	-3	12	2	-48	-28	-20	38
	852	2019-01-15 11:01:21.06	-1083	982	-1465	-2	10	5	-48	-29	-19	38
	853	2019-01-15 11:01:21.07	-1082	984	-1465	-3	6	8	-47	-29	-18	38
	854	2019-01-15 11:01:21.08	-1079	990	-1465	-4	6	9	-52	-28	-24	40
	855	2019-01-15 11:01:21.09	-1069	988	-1477	-4	2	10	-52	-28	-24	40
	856	2019-01-15 11:01:21.10	-1065	997	-1480	-7	-1	12	-46	-27	-19	36
	857	2019-01-15 11:01:21.11	-1074	996	-1462	-8	2	9	-41	-24	-17	32
	858	2019-01-15 11:01:21.12	-1070	988	-1471	-10	4	13	-50	-29	-21	39
	859	2019-01-15 11:01:21.13	-1070	990	-1474	-5	-2	11	-50	-27	-23	38
	860	2019-01-15 11:01:21.14	-1074	983	-1467	3	-9	14	-50	-30	-20	40
	861	2019-01-15 11:01:21.15	-1063	979	-1469	8	-15	15	-45	-20	-25	32
	862	2019-01-15 11:01:21.16	-1070	987	-1469	9	-20	14	-43	-20	-23	31
	863	2019-01-15 11:01:21.17	-1076	994	-1472	7	-21	7	-42	-21	-21	31
	864	2019-01-15 11:01:21.18	-1080	994	-1470	3	-20	2	-40	-23	-17	31
	865	2019-01-15 11:01:21.19	-1075	995	-1461	3	-16	-7	-43	-24	-19	33
	866	2019-01-15 11:01:21.20	-1069	992	-1464	-2	-16	-14	-44	-21	-23	32
	867	2019-01-15 11:01:21.21	-1086	994	-1468	-5	-16	-19	-48	-23	-25	35
	868	2019-01-15 11:01:21.22	-1084	993	-1480	-7	-20	-26	-47	-27	-20	37
	869	2019-01-15 11:01:21.23	-1090	989	-1473	-7	-23	-32	-50	-29	-21	39
	870	2019-01-15 11:01:21.24	-1083	992	-1471	-12	-24	-35	-51	-27	-24	39
	871	2019-01-15 11:01:21.25	-1097	986	-1473	-19	-18	-36	-51	-28	-23	39
	872	2019-01-15 11:01:21.26	-1082	969	-1461	-27	-9	-32	-52	-29	-23	40
	873	2019-01-15 11:01:21.27	-1092	974	-1455	-29	-2	-25	-51	-31	-20	41
	874	2019-01-15 11:01:21.28	-1091	974	-1454	-29	4	-20	-50	-30	-20	40
	875	2019-01-15 11:01:21.29	-1091	981	-1464	-25	7	-14	-49	-32	-17	40
	876	2019-01-15 11:01:21.30	-1092	981	-1469	-18	4	-8	-53	-33	-20	43
	877	2019-01-15 11:01:21.31	-1089	989	-1472	-13	5	-2	-56	-34	-22	45
	878	2019-01-15 11:01:21.32	-1078	990	-1463	-10	4	2	-55	-33	-22	44
	879	2019-01-15 11:01:21.33	-1075	999	-1476	-8	3	2	-50	-32	-18	41
	880	2019-01-15 11:01:21.34	-1082	994	-1478	-6	2	3	-52	-31	-21	41
	881	2019-01-15 11:01:21.35	-1092	996	-1473	-3	-1	5	-53	-34	-19	43
	882	2019-01-15 11:01:21.36	-1082	993	-1482	4	-9	4	-53	-35	-18	44
	883	2019-01-15 11:01:21.37	-1095	992	-1476	9	-14	2	-47	-33	-14	40
	884	2019-01-15 11:01:21.38	-1093	994	-1466	13	-19	-3	-44	-31	-13	37
	885	2019-01-15 11:01:21.39	-1076	1001	-1463	11	-19	-6	-45	-29	-16	37
	886	2019-01-15 11:01:21.40	-1081	992	-1458	7	-12	-11	-60	-36	-24	48
	887	2019-01-15 11:01:21.41	-1082	991	-1467	0	-7	-14	-84	-47	-37	65
	888	2019-01-15 11:01:21.42	-1091	974	-1465	-5	-6	-15	-106	-58	-48	82
	889	2019-01-15 11:01:21.43	-1091	983	-1468	-8	-5	-14	-127	-68	-59	97
	890	2019-01-15 11:01:21.44	-1093	972	-1462	-8	-7	-10	-140	-70	-70	105
	891	2019-01-15 11:01:21.45	-1071	981	-1460	-8	-8	-8	-151	-70	-81	110
	892	2019-01-15 11:01:21.46	-1091	983	-1471	-6	-9	-5	-161	-73	-88	117
	893	2019-01-15 11:01:21.47	-1084	978	-1459	-8	-9	-7	-169	-76	-93	122
	894	2019-01-15 11:01:21.48	-1085	984	-1463	-8	-6	-2	-171	-77	-94	124
	895	2019-01-15 11:01:21.49	-1086	984	-1465	-11	-5	-4	-174	-75	-99	124
	896	2019-01-15 11:01:21.50	-1077	989	-1469	-10	-7	-4	-174	-78	-96	126
	897	2019-01-15 11:01:21.51	-1075	988	-1470	-11	-9	-5	-176	-79	-97	127
	898	2019-01-15 11:01:21.52	-1077	1001	-1471	-4	-11	-7	-172	-78	-94	125
	899	2019-01-15 11:01:21.53	-1080	996	-1463	1	-15	-7	-174	-81	-93	127
	900	2019-01-15 11:01:21.54	-1089	997	-1459	1	-15	-11	-172	-80	-92	126
	901	2019-01-15 11:01:21.55	-1078	994	-1464	0	-14	-11	-172	-82	-90	127
	902	2019-01-15 11:01:21.56	-1087	989	-1464	-5	-18	-8	-163	-75	-88	119
	903	2019-01-15 11:01:21.57	-1084	983	-1463	-8	-21	-6	-157	-71	-86	114
	904	2019-01-15 11:01:21.58	-1081	979	-1463	-13	-19	-1	-149	-67	-82	108
	905	2019-01-15 11:01:21.59	-1087	984	-1467	-15	-21	-2	-145	-68	-77	106
	906	2019-01-15 11:01:21.60	-1085	986	-1464	-12	-19	3	-142	-67	-75	104
	907	2019-01-15 11:01:21.61	-1079	985	-1462	-9	-20	2	-136	-64	-72	100
	908	2019-01-15 11:01:21.62	-1083	986	-1457	-6	-22	1	-129	-61	-68	95
	909	2019-01-15 11:01:21.63	-1081	984	-1451	-7	-25	1	-128	-61	-67	94
	910	2019-01-15 11:01:21.64	-1092	989	-1448	-10	-25	-1	-127	-59	-68	93
	911	2019-01-15 11:01:21.65	-1087	992	-1464	-21	-28	-5	-129	-59	-70	94
	912	2019-01-15 11:01:21.66	-1084	981	-1471	-32	-27	-2	-126	-60	-66	93
	913	2019-01-15 11:01:21.67	-1097	980	-1463	-35	-32	0	-122	-62	-60	92
	914	2019-01-15 11:01:21.68	-1092	984	-1459	-29	-38	4	-121	-60	-61	90
	915	2019-01-15 11:01:21.69	-1102	987	-1463	-26	-40	9	-119	-58	-61	88
	916	2019-01-15 11:01:21.70	-1115	1001	-1454	-23	-40	13	-117	-58	-59	87
	917	2019-01-15 11:01:21.71	-1102	1001	-1453	-19	-38	10	-113	-58	-55	85
	918	2019-01-15 11:01:21.72	-1099	1023	-1450	-17	-31	7	-109	-55	-54	82
	919	2019-01-15 11:01:21.73	-1094	1021	-1454	-16	-14	-6	-106	-52	-54	79
	920	2019-01-15 11:01:21.74	-1099	1013	-1441	-18	2	-16	-103	-50	-53	76
	921	2019-01-15 11:01:21.75	-1091	1017	-1444	-14	8	-27	-100	-52	-48	76
	922	2019-01-15 11:01:21.76	-1102	1018	-1448	-10	12	-34	-97	-51	-46	74
	923	2019-01-15 11:01:21.77	-1102	1016	-1451	-9	9	-38	-96	-47	-49	71
	924	2019-01-15 11:01:21.78	-1108	1017	-1460	-3	1	-44	-95	-44	-51	69
	925	2019-01-15 11:01:21.79	-1106	1011	-1464	-3	-8	-48	-90	-38	-52	64
	926	2019-01-15 11:01:21.80	-1099	1002	-1462	-4	-11	-52	-83	-35	-48	59
	927	2019-01-15 11:01:21.81	-1099	992	-1453	-9	-11	-46	-79	-37	-42	58
	928	2019-01-15 11:01:21.82	-1103	990	-1452	-8	-10	-43	-77	-40	-37	58
	929	2019-01-15 11:01:21.83	-1102	985	-1446	-7	-4	-35	-79	-42	-37	60
	930	2019-01-15 11:01:21.84	-1098	979	-1445	0	0	-28	-80	-40	-40	60
	931	2019-01-15 11:01:21.85	-1094	973	-1457	3	-1	-20	-78	-36	-42	57
	932	2019-01-15 11:01:21.86	-1098	974	-1456	11	-2	-11	-74	-33	-41	53
	933	2019-01-15 11:01:21.87	-1084	979	-1456	9	-3	-2	-69	-32	-37	50
	934	2019-01-15 11:01:21.88	-1090	996	-1463	6	-5	6	-68	-31	-37	49
	935	2019-01-15 11:01:21.89	-1091	1006	-1462	5	-6	6	-65	-29	-36	47
	936	2019-01-15 11:01:21.90	-1078	1010	-1462	-1	-12	7	-68	-27	-41	47
	937	2019-01-15 11:01:21.91	-1075	1008	-1445	1	-12	-1	-64	-26	-38	45
	938	2019-01-15 11:01:21.92	-1091	1015	-1462	4	-12	-10	-66	-28	-38	47
	939	2019-01-15 11:01:21.93	-1077	998	-1453	7	-20	-19	-56	-23	-33	39
	940	2019-01-15 11:01:21.94	-1102	988	-1462	10	-23	-26	-55	-29	-26	42
	941	2019-01-15 11:01:21.95	-1107	989	-1457	11	-32	-36	-52	-29	-23	40
	942	2019-01-15 11:01:21.96	-1099	983	-1461	10	-37	-39	-54	-31	-23	42
	943	2019-01-15 11:01:21.97	-1102	970	-1452	1	-36	-43	-48	-23	-25	35
	944	2019-01-15 11:01:21.98	-1106	964	-1450	-7	-35	-46	-46	-21	-25	33
	945	2019-01-15 11:01:21.99	-1103	965	-1445	-15	-31	-41	-44	-22	-22	33
	946	2019-01-15 11:01:22.00	-1104	961	-1439	-24	-22	-36	-45	-25	-20	35
	947	2019-01-15 11:01:22.01	-1106	962	-1443	-33	-16	-29	-48	-29	-19	38
	948	2019-01-15 11:01:22.02	-1112	971	-1445	-35	-11	-27	-48	-28	-20	38
	949	2019-01-15 11:01:22.03	-1114	976	-1456	-35	-12	-19	-46	-25	-21	35
	950	2019-01-15 11:01:22.04	-1115	971	-1454	-37	-12	-16	-43	-22	-21	32
	951	2019-01-15 11:01:22.05	-1112	984	-1448	-41	-9	-13	-42	-20	-22	31
	952	2019-01-15 11:01:22.06	-1103	984	-1447	-41	-7	-12	-47	-23	-24	35
	953	2019-01-15 11:01:22.07	-1099	997	-1448	-34	-4	-9	-48	-24	-24	36
	954	2019-01-15 11:01:22.08	-1102	1009	-1455	-32	-3	-13	-43	-24	-19	33
	955	2019-01-15 11:01:22.09	-1097	995	-1441	-29	2	-13	-36	-19	-17	27
	956	2019-01-15 11:01:22.10	-1104	995	-1453	-25	0	-17	-32	-14	-18	23
	957	2019-01-15 11:01:22.11	-1114	994	-1456	-23	-2	-15	-34	-17	-17	25
	958	2019-01-15 11:01:22.12	-1097	991	-1456	-18	-6	-15	-38	-19	-19	28
	959	2019-01-15 11:01:22.13	-1101	983	-1463	-18	-8	-13	-39	-20	-19	29
	960	2019-01-15 11:01:22.14	-1110	985	-1453	-13	-14	-6	-36	-18	-18	27
	961	2019-01-15 11:01:22.15	-1105	982	-1454	-12	-16	-4	-34	-16	-18	25
	962	2019-01-15 11:01:22.16	-1107	996	-1448	-13	-14	-2	-32	-16	-16	24
	963	2019-01-15 11:01:22.17	-1103	996	-1449	-15	-14	-3	-30	-15	-15	22
	964	2019-01-15 11:01:22.18	-1103	999	-1454	-15	-11	-7	-27	-12	-15	19
	965	2019-01-15 11:01:22.19	-1103	1000	-1450	-16	-10	-10	-26	-13	-13	19
	966	2019-01-15 11:01:22.20	-1106	998	-1449	-17	-11	-14	-30	-15	-15	22
	967	2019-01-15 11:01:22.21	-1099	1000	-1448	-15	-11	-14	-31	-16	-15	23
	968	2019-01-15 11:01:22.22	-1112	1003	-1447	-18	-12	-18	-30	-16	-14	23
	969	2019-01-15 11:01:22.23	-1108	995	-1452	-16	-15	-22	-28	-17	-11	22
	970	2019-01-15 11:01:22.24	-1103	1001	-1440	-13	-18	-20	-22	-13	-9	17
	971	2019-01-15 11:01:22.25	-1106	988	-1439	-9	-18	-19	-14	-6	-8	10
	972	2019-01-15 11:01:22.26	-1110	986	-1438	-8	-16	-17	-12	-5	-7	8
	973	2019-01-15 11:01:22.27	-1106	978	-1437	-9	-11	-16	-15	-9	-6	12
	974	2019-01-15 11:01:22.28	-1109	981	-1441	-7	-8	-9	-12	-8	-4	10
	975	2019-01-15 11:01:22.29	-1102	967	-1440	-5	-10	-4	-13	-9	-4	11
	976	2019-01-15 11:01:22.30	-1110	977	-1448	-6	-10	0	-13	-10	-3	11
	977	2019-01-15 11:01:22.31	-1113	985	-1445	-7	-13	0	-22	-16	-6	19
	978	2019-01-15 11:01:22.32	-1116	993	-1444	-7	-19	0	-13	-9	-4	11
	979	2019-01-15 11:01:22.33	-1106	998	-1447	-7	-18	-3	-11	-5	-6	8
	980	2019-01-15 11:01:22.34	-1102	989	-1448	-11	-16	-8	-5	2	-7	1
	981	2019-01-15 11:01:22.35	-1116	986	-1442	-12	-16	-10	-10	-3	-7	6
	982	2019-01-15 11:01:22.36	-1109	977	-1445	-15	-9	-4	-8	-5	-3	6
	983	2019-01-15 11:01:22.37	-1114	993	-1444	-14	-11	1	-9	-8	-1	8
	984	2019-01-15 11:01:22.38	-1117	988	-1442	-14	-7	6	-7	-4	-3	5
	985	2019-01-15 11:01:22.39	-1116	992	-1436	-17	-6	12	-9	-3	-6	6
	986	2019-01-15 11:01:22.40	-1102	994	-1439	-13	-9	14	-6	5	-11	0
	987	2019-01-15 11:01:22.41	-1105	1003	-1436	-6	-9	14	-8	3	-11	2
	988	2019-01-15 11:01:22.42	-1102	1013	-1430	-1	-9	6	-5	2	-7	1
	989	2019-01-15 11:01:22.43	-1107	1009	-1438	-3	-7	-2	-4	-1	-3	2
	990	2019-01-15 11:01:22.44	-1115	1013	-1461	-8	-5	-10	-2	0	-2	1
	991	2019-01-15 11:01:22.45	-1110	997	-1458	-13	-12	-14	-1	3	-4	-1
	992	2019-01-15 11:01:22.46	-1109	1002	-1434	-18	-16	-13	-1	5	-6	-2
	993	2019-01-15 11:01:22.47	-1114	1000	-1454	-25	-19	-14	-3	5	-8	-1
	994	2019-01-15 11:01:22.48	-1129	995	-1457	-28	-24	-15	-2	4	-6	-1
	995	2019-01-15 11:01:22.49	-1113	1004	-1434	-26	-24	-13	-3	5	-8	-1
	996	2019-01-15 11:01:22.50	-1122	1003	-1446	-30	-20	-15	-2	6	-8	-2
	997	2019-01-15 11:01:22.51	-1114	1007	-1442	-34	-10	-18	5	9	-4	-7
	998	2019-01-15 11:01:22.52	-1117	1012	-1429	-37	2	-22	6	6	0	-6
	999	2019-01-15 11:01:22.53	-1114	1011	-1428	-35	9	-21	7	7	0	-7
	1000	2019-01-15 11:01:22.54	-1114	1003	-1435	-32	16	-20	3	5	-2	-4
	1001	2019-01-15 11:01:22.55	-1112	1002	-1446	-29	18	-16	0	3	-3	-1
	1002	2019-01-15 11:01:22.56	-1110	1009	-1442	-24	18	-10	-2	2	-4	0
	1003	2019-01-15 11:01:22.57	-1111	1015	-1445	-14	9	-6	-2	1	-3	0
	1004	2019-01-15 11:01:22.58	-1101	1008	-1446	-9	3	-2	0	2	-2	-1
	1005	2019-01-15 11:01:22.59	-1109	1014	-1442	-4	1	-1	2	3	-1	-2
	1006	2019-01-15 11:01:22.60	-1108	1005	-1440	2	-1	-3	2	5	-3	-3
	1007	2019-01-15 11:01:22.61	-1107	1007	-1444	5	-4	-2	4	6	-2	-5
	1008	2019-01-15 11:01:22.62	-1106	994	-1442	9	-7	2	5	5	0	-5
	1009	2019-01-15 11:01:22.63	-1108	993	-1447	9	-8	5	4	5	-1	-4
	1010	2019-01-15 11:01:22.64	-1104	997	-1435	9	-12	9	2	3	-1	-2
	1011	2019-01-15 11:01:22.65	-1110	1002	-1437	6	-10	10	2	2	0	-2
	1012	2019-01-15 11:01:22.66	-1115	1005	-1446	3	-7	11	7	7	0	-7
	1013	2019-01-15 11:01:22.67	-1108	1011	-1430	0	-3	4	7	7	0	-7
	1014	2019-01-15 11:01:22.68	-1114	1015	-1436	-3	0	-3	10	9	1	-9
	1015	2019-01-15 11:01:22.69	-1128	1006	-1444	-4	-1	-8	12	7	5	-9
	1016	2019-01-15 11:01:22.70	-1101	1003	-1441	3	-9	-11	7	6	1	-6
	1017	2019-01-15 11:01:22.71	-1108	992	-1429	9	-15	-13	6	6	0	-6
	1018	2019-01-15 11:01:22.72	-1117	1004	-1433	9	-12	-13	-1	0	-1	0
	1019	2019-01-15 11:01:22.73	-1111	1004	-1420	7	-7	-14	12	11	1	-11
	1020	2019-01-15 11:01:22.74	-1109	996	-1426	-1	2	-18	14	9	5	-11
	1021	2019-01-15 11:01:22.75	-1112	991	-1432	-3	11	-20	13	12	1	-12
	1022	2019-01-15 11:01:22.76	-1112	990	-1433	-2	8	-15	8	8	0	-8
	1023	2019-01-15 11:01:22.77	-1118	986	-1440	0	3	-14	10	11	-1	-10
	1024	2019-01-15 11:01:22.78	-1110	989	-1444	6	-3	-10	10	9	1	-9
	1025	2019-01-15 11:01:22.79	-1111	995	-1441	5	-3	-8	12	10	2	-11
	1026	2019-01-15 11:01:22.80	-1112	1003	-1451	3	-5	-11	10	7	3	-8
	1027	2019-01-15 11:01:22.81	-1118	1005	-1444	-1	-3	-15	7	4	3	-5
	1028	2019-01-15 11:01:22.82	-1101	1005	-1442	-6	0	-18	10	11	-1	-10
	1029	2019-01-15 11:01:22.83	-1109	1001	-1447	-10	7	-19	8	11	-3	-9
	1030	2019-01-15 11:01:22.84	-1110	1003	-1449	-10	5	-19	8	11	-3	-9
	1031	2019-01-15 11:01:22.85	-1117	1004	-1447	-4	6	-17	5	7	-2	-6
	1032	2019-01-15 11:01:22.86	-1111	1003	-1447	-1	3	-15	5	7	-2	-6
	1033	2019-01-15 11:01:22.87	-1108	999	-1450	5	4	-14	1	3	-2	-2
	1034	2019-01-15 11:01:22.88	-1110	1000	-1448	9	-1	-11	3	6	-3	-4
	1035	2019-01-15 11:01:22.89	-1112	1002	-1441	17	0	-9	6	9	-3	-7
	1036	2019-01-15 11:01:22.90	-1108	1001	-1440	19	0	-8	9	7	2	-8
	1037	2019-01-15 11:01:22.91	-1112	1005	-1430	22	3	-7	12	8	4	-10
	1038	2019-01-15 11:01:22.92	-1108	1000	-1440	26	4	-11	12	9	3	-10
	1039	2019-01-15 11:01:22.93	-1111	988	-1445	27	6	-13	10	11	-1	-10
	1040	2019-01-15 11:01:22.94	-1118	985	-1444	28	9	-10	10	12	-2	-11
	1041	2019-01-15 11:01:22.95	-1105	983	-1450	23	8	-11	9	10	-1	-9
	1042	2019-01-15 11:01:22.96	-1111	985	-1448	20	8	-10	10	11	-1	-10
	1043	2019-01-15 11:01:22.97	-1110	991	-1445	20	4	-8	11	14	-3	-12
	1044	2019-01-15 11:01:22.98	-1105	991	-1441	12	2	-8	7	13	-6	-10
	1045	2019-01-15 11:01:22.99	-1098	993	-1446	9	0	-8	2	9	-7	-5
	1046	2019-01-15 11:01:23.00	-1107	995	-1447	10	0	-8	1	7	-6	-4
	1047	2019-01-15 11:01:23.01	-1107	985	-1443	4	-4	-9	4	9	-5	-6
	1048	2019-01-15 11:01:23.02	-1107	988	-1442	5	-1	-11	8	12	-4	-10
	1049	2019-01-15 11:01:23.03	-1102	978	-1444	4	1	-7	8	14	-6	-11
	1050	2019-01-15 11:01:23.04	-1109	978	-1444	6	0	-5	9	15	-6	-12
	1051	2019-01-15 11:01:23.05	-1103	980	-1447	7	-3	-2	8	12	-4	-10
	1052	2019-01-15 11:01:23.06	-1108	987	-1448	6	-2	2	10	12	-2	-11
	1053	2019-01-15 11:01:23.07	-1101	980	-1443	5	-3	5	14	15	-1	-14
	1054	2019-01-15 11:01:23.08	-1099	992	-1446	4	-6	4	14	14	0	-14
	1055	2019-01-15 11:01:23.09	-1098	990	-1454	4	-9	2	14	13	1	-13
	1056	2019-01-15 11:01:23.10	-1110	998	-1451	5	-15	-1	15	13	2	-14
	1057	2019-01-15 11:01:23.11	-1099	996	-1450	1	-17	-4	12	12	0	-12
	1058	2019-01-15 11:01:23.12	-1112	998	-1450	1	-19	-5	15	14	1	-14
	1059	2019-01-15 11:01:23.13	-1111	999	-1445	-3	-18	-8	5	8	-3	-6
	1060	2019-01-15 11:01:23.14	-1107	995	-1450	-6	-20	-10	11	11	0	-11
	1061	2019-01-15 11:01:23.15	-1114	990	-1446	-9	-20	-9	10	9	1	-9
	1062	2019-01-15 11:01:23.16	-1117	996	-1426	-9	-20	-8	19	16	3	-17
	1063	2019-01-15 11:01:23.17	-1105	996	-1430	-11	-16	-8	19	16	3	-17
	1064	2019-01-15 11:01:23.18	-1111	1001	-1441	-13	-12	-6	20	19	1	-19
	1065	2019-01-15 11:01:23.19	-1121	1008	-1450	-14	-11	-8	13	13	0	-13
	1066	2019-01-15 11:01:23.20	-1111	1012	-1442	-12	-13	-11	14	15	-1	-14
	1067	2019-01-15 11:01:23.21	-1116	1004	-1440	-14	-8	-11	11	15	-4	-13
	1068	2019-01-15 11:01:23.22	-1121	995	-1436	-9	-7	-11	7	13	-6	-10
	1069	2019-01-15 11:01:23.23	-1116	994	-1441	-1	-10	-9	6	10	-4	-8
	1070	2019-01-15 11:01:23.24	-1109	997	-1424	8	-6	-8	7	11	-4	-9
	1071	2019-01-15 11:01:23.25	-1112	998	-1424	14	-1	-3	10	14	-4	-12
	1072	2019-01-15 11:01:23.26	-1122	997	-1451	12	7	-4	13	15	-2	-14
	1073	2019-01-15 11:01:23.27	-1118	991	-1451	7	4	-3	15	18	-3	-16
	1074	2019-01-15 11:01:23.28	-1111	994	-1447	10	-1	2	17	19	-2	-18
	1075	2019-01-15 11:01:23.29	-1120	999	-1447	9	-9	6	20	20	0	-20
	1076	2019-01-15 11:01:23.30	-1116	999	-1452	4	-16	8	23	21	2	-22
	1077	2019-01-15 11:01:23.31	-1115	1003	-1451	2	-17	4	24	21	3	-22
	1078	2019-01-15 11:01:23.32	-1107	1004	-1447	3	-18	0	17	17	0	-17
	1079	2019-01-15 11:01:23.33	-1111	998	-1434	0	-5	-5	14	14	0	-14
	1080	2019-01-15 11:01:23.34	-1112	998	-1435	-2	12	-13	14	12	2	-13
	1081	2019-01-15 11:01:23.35	-1113	998	-1440	-1	25	-16	12	11	1	-11
	1082	2019-01-15 11:01:23.36	-1108	992	-1438	6	25	-16	12	12	0	-12
	1083	2019-01-15 11:01:23.37	-1103	994	-1443	11	27	-14	10	11	-1	-10
	1084	2019-01-15 11:01:23.38	-1103	995	-1450	11	24	-9	9	13	-4	-11
	1085	2019-01-15 11:01:23.39	-1099	987	-1451	9	19	-3	11	16	-5	-13
	1086	2019-01-15 11:01:23.40	-1107	982	-1453	12	14	3	10	15	-5	-12
	1087	2019-01-15 11:01:23.41	-1101	981	-1446	12	5	7	9	13	-4	-11
	1088	2019-01-15 11:01:23.42	-1098	989	-1449	13	-1	8	13	14	-1	-13
	1089	2019-01-15 11:01:23.43	-1098	992	-1451	11	-3	7	15	15	0	-15
	1090	2019-01-15 11:01:23.44	-1107	992	-1447	8	-3	8	14	12	2	-13
	1091	2019-01-15 11:01:23.45	-1110	986	-1444	9	-4	3	12	10	2	-11
	1092	2019-01-15 11:01:23.46	-1102	991	-1445	8	-6	0	12	13	-1	-12
	1093	2019-01-15 11:01:23.47	-1104	998	-1448	5	-7	1	14	17	-3	-15
	1094	2019-01-15 11:01:23.48	-1100	984	-1450	-1	-9	-3	12	13	-1	-12
	1095	2019-01-15 11:01:23.49	-1098	992	-1451	-10	-8	-5	10	11	-1	-10
	1096	2019-01-15 11:01:23.50	-1105	994	-1447	-16	-6	-7	6	10	-4	-8
	1097	2019-01-15 11:01:23.51	-1106	1004	-1436	-20	-5	-10	9	13	-4	-11
	1098	2019-01-15 11:01:23.52	-1117	988	-1454	-21	-8	-10	4	10	-6	-7
	1099	2019-01-15 11:01:23.53	-1115	988	-1447	-20	-16	-12	5	8	-3	-6
	1100	2019-01-15 11:01:23.54	-1111	994	-1436	-12	-17	-9	-4	0	-4	2
	1101	2019-01-15 11:01:23.55	-1106	1010	-1441	-9	-15	-11	8	9	-1	-8
	1102	2019-01-15 11:01:23.56	-1113	1018	-1441	-11	-8	-22	8	8	0	-8
	1103	2019-01-15 11:01:23.57	-1112	1014	-1444	-10	-3	-30	12	12	0	-12
	1104	2019-01-15 11:01:23.58	-1109	1000	-1441	-6	2	-39	5	6	-1	-5
	1105	2019-01-15 11:01:23.59	-1116	989	-1444	0	1	-42	3	7	-4	-5
	1106	2019-01-15 11:01:23.60	-1120	992	-1447	5	0	-43	-1	5	-6	-2
	1107	2019-01-15 11:01:23.61	-1114	987	-1445	2	3	-41	1	9	-8	-5
	1108	2019-01-15 11:01:23.62	-1110	986	-1451	3	3	-38	6	15	-9	-10
	1109	2019-01-15 11:01:23.63	-1118	986	-1457	8	2	-34	10	20	-10	-15
	1110	2019-01-15 11:01:23.64	-1118	984	-1454	7	3	-30	10	20	-10	-15
	1111	2019-01-15 11:01:23.65	-1110	963	-1446	6	3	-21	11	18	-7	-14
	1112	2019-01-15 11:01:23.66	-1114	961	-1441	8	3	-10	9	17	-8	-13
	1113	2019-01-15 11:01:23.67	-1113	972	-1439	10	5	0	10	19	-9	-14
	1114	2019-01-15 11:01:23.68	-1117	982	-1456	6	13	6	8	18	-10	-13
	1115	2019-01-15 11:01:23.69	-1110	973	-1455	6	13	8	6	16	-10	-11
	1116	2019-01-15 11:01:23.70	-1110	979	-1450	7	10	10	8	17	-9	-12
	1117	2019-01-15 11:01:23.71	-1110	992	-1452	8	6	8	13	18	-5	-15
	1118	2019-01-15 11:01:23.72	-1104	987	-1450	6	5	4	12	16	-4	-14
	1119	2019-01-15 11:01:23.73	-1091	988	-1447	2	7	0	11	16	-5	-13
	1120	2019-01-15 11:01:23.74	-1105	982	-1446	0	9	-2	10	15	-5	-12
	1121	2019-01-15 11:01:23.75	-1106	990	-1441	-1	12	-7	9	12	-3	-10
	1122	2019-01-15 11:01:23.76	-1099	1004	-1458	-6	17	-13	8	9	-1	-8
	1123	2019-01-15 11:01:23.77	-1094	987	-1449	-8	15	-19	8	10	-2	-9
	1124	2019-01-15 11:01:23.78	-1100	991	-1450	-12	13	-23	8	12	-4	-10
	1125	2019-01-15 11:01:23.79	-1104	990	-1459	-7	6	-26	8	12	-4	-10
	1126	2019-01-15 11:01:23.80	-1096	993	-1456	-8	-2	-29	9	10	-1	-9
	1127	2019-01-15 11:01:23.81	-1096	990	-1455	-11	-4	-30	8	7	1	-7
	1128	2019-01-15 11:01:23.82	-1105	988	-1448	-18	-3	-32	7	8	-1	-7
	1129	2019-01-15 11:01:23.83	-1101	980	-1449	-23	-1	-29	6	7	-1	-6
	1130	2019-01-15 11:01:23.84	-1102	970	-1448	-22	-1	-23	8	8	0	-8
	1131	2019-01-15 11:01:23.85	-1107	975	-1450	-20	-5	-15	10	10	0	-10
	1132	2019-01-15 11:01:23.86	-1092	971	-1448	-17	-5	-11	8	11	-3	-9
	1133	2019-01-15 11:01:23.87	-1102	981	-1451	-17	-2	-5	8	11	-3	-9
	1134	2019-01-15 11:01:23.88	-1100	989	-1459	-17	-2	-3	8	10	-2	-9
	1135	2019-01-15 11:01:23.89	-1101	991	-1462	-20	-5	-2	8	8	0	-8
	1136	2019-01-15 11:01:23.90	-1096	1006	-1457	-19	-8	-4	8	4	4	-6
	1137	2019-01-15 11:01:23.91	-1093	1001	-1448	-18	-11	-6	7	6	1	-6
	1138	2019-01-15 11:01:23.92	-1095	1000	-1450	-15	-15	-7	8	12	-4	-10
	1139	2019-01-15 11:01:23.93	-1110	1003	-1453	-13	-18	-11	2	8	-6	-5
	1140	2019-01-15 11:01:23.94	-1094	1002	-1445	-12	-19	-13	-2	6	-8	-2
	1141	2019-01-15 11:01:23.95	-1095	1011	-1445	-8	-17	-19	-12	-2	-10	7
	1142	2019-01-15 11:01:23.96	-1107	1010	-1447	-9	-12	-19	-4	6	-10	-1
	1143	2019-01-15 11:01:23.97	-1109	991	-1452	-10	-15	-20	-6	7	-13	0
	1144	2019-01-15 11:01:23.98	-1109	986	-1446	-12	-21	-17	-8	5	-13	1
	1145	2019-01-15 11:01:23.99	-1107	977	-1443	-15	-23	-9	-12	-2	-10	7
	1146	2019-01-15 11:01:24.00	-1105	991	-1441	-18	-24	-7	-7	0	-7	3
	1147	2019-01-15 11:01:24.01	-1110	1000	-1432	-23	-16	-4	-9	0	-9	4
	1148	2019-01-15 11:01:24.02	-1100	996	-1433	-20	-12	-4	-11	3	-14	4
	1149	2019-01-15 11:01:24.03	-1108	993	-1440	-15	-15	-4	-10	2	-12	4
	1150	2019-01-15 11:01:24.04	-1110	998	-1453	-5	-17	-5	-9	-1	-8	5
	1151	2019-01-15 11:01:24.05	-1106	1005	-1440	0	-22	-5	-6	6	-12	0
	1152	2019-01-15 11:01:24.06	-1108	1002	-1447	0	-20	-6	-6	8	-14	-1
	1153	2019-01-15 11:01:24.07	-1108	991	-1462	-2	-20	-7	-3	12	-15	-4
	1154	2019-01-15 11:01:24.08	-1114	983	-1454	-2	-25	-5	-4	8	-12	-2
	1155	2019-01-15 11:01:24.09	-1103	992	-1438	0	-29	1	-2	8	-10	-3
	1156	2019-01-15 11:01:24.10	-1119	987	-1430	1	-30	2	-4	8	-12	-2
	1157	2019-01-15 11:01:24.11	-1113	991	-1438	-2	-31	4	-3	10	-13	-3
	1158	2019-01-15 11:01:24.12	-1120	989	-1442	-7	-36	3	-3	9	-12	-3
	1159	2019-01-15 11:01:24.13	-1121	1005	-1443	-3	-35	2	-5	6	-11	0
	1160	2019-01-15 11:01:24.14	-1117	993	-1436	-2	-27	-1	-7	5	-12	1
	1161	2019-01-15 11:01:24.15	-1135	996	-1437	-6	-17	-3	-4	8	-12	-2
	1162	2019-01-15 11:01:24.16	-1117	1001	-1436	-6	-12	-4	1	10	-9	-5
	1163	2019-01-15 11:01:24.17	-1128	1006	-1437	1	-12	-9	2	9	-7	-5
	1164	2019-01-15 11:01:24.18	-1126	1002	-1435	-1	-13	-11	2	9	-7	-5
	1165	2019-01-15 11:01:24.19	-1127	991	-1435	-6	-9	-12	0	11	-11	-5
	1166	2019-01-15 11:01:24.20	-1118	994	-1440	-5	-9	-10	-2	10	-12	-4
	1167	2019-01-15 11:01:24.21	-1123	990	-1437	-4	-15	-10	-3	9	-12	-3
	1168	2019-01-15 11:01:24.22	-1114	1003	-1439	-5	-18	-12	-4	7	-11	-1
	1169	2019-01-15 11:01:24.23	-1114	995	-1429	-7	-17	-17	-5	7	-12	-1
	1170	2019-01-15 11:01:24.24	-1124	985	-1435	-11	-16	-17	-7	8	-15	0
	1171	2019-01-15 11:01:24.25	-1127	985	-1430	-13	-17	-20	-5	10	-15	-2
	1172	2019-01-15 11:01:24.26	-1121	987	-1437	-12	-17	-16	-5	12	-17	-3
	1173	2019-01-15 11:01:24.27	-1123	978	-1432	-12	-18	-10	-5	10	-15	-2
	1174	2019-01-15 11:01:24.28	-1125	979	-1433	-9	-13	-3	-6	8	-14	-1
	1175	2019-01-15 11:01:24.29	-1117	975	-1443	-12	-12	0	-6	6	-12	0
	1176	2019-01-15 11:01:24.30	-1123	987	-1436	-13	-9	6	-8	7	-15	0
	1177	2019-01-15 11:01:24.31	-1119	986	-1440	-12	-10	7	-8	8	-16	0
	1178	2019-01-15 11:01:24.32	-1121	988	-1435	-13	-5	6	-10	8	-18	1
	1179	2019-01-15 11:01:24.33	-1116	991	-1452	-10	-8	6	-1	14	-15	-6
	1180	2019-01-15 11:01:24.34	-1125	999	-1437	-3	-15	5	-5	13	-18	-4
	1181	2019-01-15 11:01:24.35	-1127	994	-1436	2	-20	2	-7	13	-20	-3
	1182	2019-01-15 11:01:24.36	-1124	1001	-1437	5	-23	-1	-13	3	-16	5
	1183	2019-01-15 11:01:24.37	-1121	1004	-1443	4	-22	-3	-5	10	-15	-2
	1184	2019-01-15 11:01:24.38	-1114	999	-1434	3	-16	-6	-5	10	-15	-2
	1185	2019-01-15 11:01:24.39	-1120	1001	-1428	0	-12	-14	-8	10	-18	-1
	1186	2019-01-15 11:01:24.40	-1130	993	-1438	-1	-11	-18	-2	11	-13	-4
	1187	2019-01-15 11:01:24.41	-1128	982	-1435	-2	-13	-17	-1	11	-12	-5
	1188	2019-01-15 11:01:24.42	-1134	984	-1443	-7	-14	-13	-4	9	-13	-2
	1189	2019-01-15 11:01:24.43	-1128	992	-1437	-10	-16	-9	-3	10	-13	-3
	1190	2019-01-15 11:01:24.44	-1136	991	-1442	-12	-17	-2	-2	7	-9	-2
	1191	2019-01-15 11:01:24.45	-1136	985	-1429	-14	-17	4	0	7	-7	-3
	1192	2019-01-15 11:01:24.46	-1126	984	-1435	-14	-13	6	-2	6	-8	-2
	1193	2019-01-15 11:01:24.47	-1126	984	-1426	-10	-8	10	-6	8	-14	-1
	1194	2019-01-15 11:01:24.48	-1126	988	-1427	-9	-4	12	-10	8	-18	1
	1195	2019-01-15 11:01:24.49	-1128	1001	-1424	-8	0	10	-11	8	-19	1
	1196	2019-01-15 11:01:24.50	-1116	1002	-1432	-5	3	11	-10	8	-18	1
	1197	2019-01-15 11:01:24.51	-1127	1006	-1427	-5	4	8	-10	9	-19	0
	1198	2019-01-15 11:01:24.52	-1115	1008	-1431	1	5	5	-9	10	-19	0
	1199	2019-01-15 11:01:24.53	-1115	1012	-1434	4	8	-1	-7	10	-17	-1
	1200	2019-01-15 11:01:24.54	-1122	1010	-1446	5	7	-7	-7	8	-15	0
	1201	2019-01-15 11:01:24.55	-1123	1004	-1445	2	6	-12	-8	10	-18	-1
	1202	2019-01-15 11:01:24.56	-1112	1000	-1439	1	8	-19	-7	12	-19	-2
	1203	2019-01-15 11:01:24.57	-1118	992	-1437	-6	9	-20	-7	11	-18	-2
	1204	2019-01-15 11:01:24.58	-1111	985	-1432	-11	10	-21	-7	10	-17	-1
	1205	2019-01-15 11:01:24.59	-1124	984	-1443	-14	9	-17	-8	8	-16	0
	1206	2019-01-15 11:01:24.60	-1107	988	-1437	-10	5	-15	-6	12	-18	-3
	1207	2019-01-15 11:01:24.61	-1105	991	-1432	-8	2	-13	-7	13	-20	-3
	1208	2019-01-15 11:01:24.62	-1112	996	-1435	-10	-1	-17	-9	12	-21	-1
	1209	2019-01-15 11:01:24.63	-1102	999	-1440	-11	1	-16	-6	12	-18	-3
	1210	2019-01-15 11:01:24.64	-1101	993	-1439	-11	0	-19	-1	12	-13	-5
	1211	2019-01-15 11:01:24.65	-1104	984	-1437	-13	2	-20	-3	13	-16	-5
	1212	2019-01-15 11:01:24.66	-1111	985	-1442	-14	-2	-15	-5	15	-20	-5
	1213	2019-01-15 11:01:24.67	-1100	981	-1436	-14	-5	-9	-7	14	-21	-3
	1214	2019-01-15 11:01:24.68	-1107	979	-1439	-15	-8	-5	-7	13	-20	-3
	1215	2019-01-15 11:01:24.69	-1112	984	-1439	-18	-11	1	-5	14	-19	-4
	1216	2019-01-15 11:01:24.70	-1114	982	-1438	-23	-14	5	-2	16	-18	-7
	1217	2019-01-15 11:01:24.71	-1112	992	-1442	-21	-22	10	-2	15	-17	-6
	1218	2019-01-15 11:01:24.72	-1118	1000	-1441	-14	-27	11	-3	13	-16	-5
	1219	2019-01-15 11:01:24.73	-1112	1004	-1437	-15	-30	9	-5	11	-16	-3
	1220	2019-01-15 11:01:24.74	-1127	1008	-1436	-17	-31	9	0	18	-18	-9
	1221	2019-01-15 11:01:24.75	-1121	1004	-1442	-15	-29	7	-10	12	-22	-1
	1222	2019-01-15 11:01:24.76	-1116	1009	-1430	-13	-29	4	-10	9	-19	0
	1223	2019-01-15 11:01:24.77	-1123	1006	-1432	-11	-26	4	-21	-3	-18	12
	1224	2019-01-15 11:01:24.78	-1129	1007	-1429	-7	-19	1	-11	7	-18	2
	1225	2019-01-15 11:01:24.79	-1122	1001	-1427	-3	-15	0	-10	9	-19	0
	1226	2019-01-15 11:01:24.80	-1121	1000	-1448	2	-13	0	-12	8	-20	2
	1227	2019-01-15 11:01:24.81	-1114	1015	-1411	10	-15	1	-8	7	-15	0
	1228	2019-01-15 11:01:24.82	-1111	1013	-1426	17	-14	-2	-10	6	-16	2
	1229	2019-01-15 11:01:24.83	-1118	1004	-1436	10	-7	-2	-11	7	-18	2
	1230	2019-01-15 11:01:24.84	-1127	1003	-1451	4	-10	-2	-10	10	-20	0
	1231	2019-01-15 11:01:24.85	-1118	994	-1438	5	-19	-1	-9	8	-17	0
	1232	2019-01-15 11:01:24.86	-1133	993	-1419	9	-24	2	-10	5	-15	2
	1233	2019-01-15 11:01:24.87	-1133	985	-1438	6	-23	3	-8	4	-12	2
	1234	2019-01-15 11:01:24.88	-1132	977	-1440	5	-21	4	-6	8	-14	-1
	1235	2019-01-15 11:01:24.89	-1134	991	-1421	11	-20	5	0	12	-12	-6
	1236	2019-01-15 11:01:24.90	-1123	1002	-1420	10	-11	2	1	13	-12	-7
	1237	2019-01-15 11:01:24.91	-1125	997	-1438	-4	5	-5	0	11	-11	-5
	1238	2019-01-15 11:01:24.92	-1119	1003	-1432	-12	15	-10	-2	10	-12	-4
	1239	2019-01-15 11:01:24.93	-1128	1001	-1424	-19	14	-10	-2	9	-11	-3
	1240	2019-01-15 11:01:24.94	-1125	1008	-1433	-20	19	-11	-3	9	-12	-3
	1241	2019-01-15 11:01:24.95	-1129	1003	-1438	-27	18	-11	-5	8	-13	-1
	1242	2019-01-15 11:01:24.96	-1116	1011	-1434	-28	12	-8	-8	7	-15	0
	1243	2019-01-15 11:01:24.97	-1113	1016	-1434	-22	2	-10	-11	7	-18	2
	1244	2019-01-15 11:01:24.98	-1113	1017	-1430	-20	-6	-10	-14	7	-21	3
	1245	2019-01-15 11:01:24.99	-1117	1015	-1426	-20	-8	-14	-13	8	-21	2
	1246	2019-01-15 11:01:25.00	-1118	1002	-1421	-11	-6	-16	-12	10	-22	1
	1247	2019-01-15 11:01:25.01	-1126	998	-1421	-5	-8	-13	-11	9	-20	1
	1248	2019-01-15 11:01:25.02	-1138	992	-1425	2	-9	-11	-13	7	-20	3
	1249	2019-01-15 11:01:25.03	-1125	994	-1427	6	-8	-9	-16	2	-18	7
	1250	2019-01-15 11:01:25.04	-1135	1000	-1424	9	-7	-3	-15	3	-18	6
	1251	2019-01-15 11:01:25.05	-1131	999	-1432	4	-2	-2	-14	3	-17	5
	1252	2019-01-15 11:01:25.06	-1128	1001	-1430	3	4	-2	-11	7	-18	2
	1253	2019-01-15 11:01:25.07	-1124	995	-1439	2	6	2	-6	8	-14	-1
	1254	2019-01-15 11:01:25.08	-1137	1001	-1442	2	4	3	-7	9	-16	-1
	1255	2019-01-15 11:01:25.09	-1129	1014	-1430	7	-3	0	-6	12	-18	-3
	1256	2019-01-15 11:01:25.10	-1128	1007	-1426	8	-8	-3	-13	7	-20	3
	1257	2019-01-15 11:01:25.11	-1125	1012	-1423	5	-6	-7	-17	3	-20	7
	1258	2019-01-15 11:01:25.12	-1127	1014	-1417	4	-6	-14	-20	1	-21	9
	1259	2019-01-15 11:01:25.13	-1131	1010	-1425	0	4	-25	-22	-1	-21	11
	1260	2019-01-15 11:01:25.14	-1129	1004	-1425	-7	10	-33	-20	2	-22	9
	1261	2019-01-15 11:01:25.15	-1132	1004	-1425	-5	13	-37	-11	10	-21	0
	1262	2019-01-15 11:01:25.16	-1124	987	-1426	-2	15	-39	-21	2	-23	9
	1263	2019-01-15 11:01:25.17	-1130	982	-1425	3	11	-36	-23	-1	-22	12
	1264	2019-01-15 11:01:25.18	-1133	982	-1428	5	6	-34	-29	-11	-18	20
	1265	2019-01-15 11:01:25.19	-1130	976	-1429	3	3	-23	-19	2	-21	8
	1266	2019-01-15 11:01:25.20	-1132	974	-1428	0	1	-12	-17	6	-23	5
	1267	2019-01-15 11:01:25.21	-1124	975	-1430	-4	5	-2	-16	10	-26	3
	1268	2019-01-15 11:01:25.22	-1119	979	-1426	-8	13	4	-20	5	-25	7
	1269	2019-01-15 11:01:25.23	-1125	996	-1436	-8	22	6	-23	-1	-22	12
	1270	2019-01-15 11:01:25.24	-1125	1001	-1441	-8	26	5	-28	-3	-25	15
	1271	2019-01-15 11:01:25.25	-1120	1007	-1442	-5	23	0	-20	5	-25	7
	1272	2019-01-15 11:01:25.26	-1123	1006	-1452	-3	17	-4	-19	7	-26	6
	1273	2019-01-15 11:01:25.27	-1129	1002	-1458	-1	10	-10	-18	3	-21	7
	1274	2019-01-15 11:01:25.28	-1119	997	-1443	0	8	-12	-20	4	-24	8
	1275	2019-01-15 11:01:25.29	-1112	1004	-1436	0	6	-16	-22	4	-26	9
	1276	2019-01-15 11:01:25.30	-1111	997	-1426	-7	7	-23	-20	7	-27	6
	1277	2019-01-15 11:01:25.31	-1110	998	-1428	-9	11	-26	-18	6	-24	6
	1278	2019-01-15 11:01:25.32	-1113	992	-1432	-11	14	-28	-16	5	-21	5
	1279	2019-01-15 11:01:25.33	-1121	978	-1445	-14	13	-27	-16	4	-20	6
	1280	2019-01-15 11:01:25.34	-1126	978	-1443	-16	10	-23	-16	3	-19	6
	1281	2019-01-15 11:01:25.35	-1127	979	-1441	-18	5	-16	-19	5	-24	7
	1282	2019-01-15 11:01:25.36	-1120	990	-1439	-16	3	-10	-16	7	-23	4
	1283	2019-01-15 11:01:25.37	-1116	990	-1443	-20	0	-10	-15	7	-22	4
	1284	2019-01-15 11:01:25.38	-1119	993	-1434	-22	5	-6	-16	2	-18	7
	1285	2019-01-15 11:01:25.39	-1118	998	-1432	-24	5	-7	-18	2	-20	8
	1286	2019-01-15 11:01:25.40	-1133	1000	-1430	-25	7	-5	-18	5	-23	6
	1287	2019-01-15 11:01:25.41	-1122	996	-1436	-23	8	-4	-17	7	-24	5
	1288	2019-01-15 11:01:25.42	-1114	1005	-1441	-21	10	-6	-19	7	-26	6
	1289	2019-01-15 11:01:25.43	-1112	997	-1433	-20	7	-7	-19	5	-24	7
	1290	2019-01-15 11:01:25.44	-1116	1002	-1439	-17	4	-8	-19	5	-24	7
	1291	2019-01-15 11:01:25.45	-1108	1003	-1436	-14	0	-11	-22	3	-25	9
	1292	2019-01-15 11:01:25.46	-1105	1007	-1433	-13	-2	-12	-25	2	-27	11
	1293	2019-01-15 11:01:25.47	-1108	995	-1426	-16	2	-14	-27	2	-29	12
	1294	2019-01-15 11:01:25.48	-1101	995	-1428	-17	7	-16	-23	5	-28	9
	1295	2019-01-15 11:01:25.49	-1106	990	-1440	-20	7	-17	-21	6	-27	7
	1296	2019-01-15 11:01:25.50	-1112	982	-1437	-22	3	-14	-20	7	-27	6
	1297	2019-01-15 11:01:25.51	-1112	986	-1435	-24	-3	-11	-21	8	-29	6
	1298	2019-01-15 11:01:25.52	-1122	991	-1443	-24	-10	-4	-19	7	-26	6
	1299	2019-01-15 11:01:25.53	-1112	992	-1438	-28	-14	3	-18	4	-22	7
	1300	2019-01-15 11:01:25.54	-1114	996	-1434	-29	-15	3	-18	2	-20	8
	1301	2019-01-15 11:01:25.55	-1104	999	-1429	-30	-13	4	-19	4	-23	7
	1302	2019-01-15 11:01:25.56	-1112	999	-1425	-37	-6	7	-16	10	-26	3
	1303	2019-01-15 11:01:25.57	-1109	993	-1432	-36	-7	6	-27	-2	-25	14
	1304	2019-01-15 11:01:25.58	-1113	995	-1417	-33	-10	11	-24	-2	-22	13
	1305	2019-01-15 11:01:25.59	-1105	995	-1433	-31	-12	15	-24	-9	-15	16
	1306	2019-01-15 11:01:25.60	-1109	1004	-1440	-36	-16	14	-18	2	-20	8
	1307	2019-01-15 11:01:25.61	-1114	1010	-1425	-33	-22	13	-22	1	-23	10
	1308	2019-01-15 11:01:25.62	-1118	1004	-1432	-31	-29	16	-23	3	-26	10
	1309	2019-01-15 11:01:25.63	-1130	1013	-1433	-27	-38	19	-24	1	-25	11
	1310	2019-01-15 11:01:25.64	-1140	1012	-1429	-29	-41	20	-26	1	-27	12
	1311	2019-01-15 11:01:25.65	-1137	1019	-1423	-33	-38	20	-26	-2	-24	14
	1312	2019-01-15 11:01:25.66	-1121	1026	-1412	-36	-29	19	-25	0	-25	12
	1313	2019-01-15 11:01:25.67	-1127	1026	-1409	-38	-10	17	-26	-2	-24	14
	1314	2019-01-15 11:01:25.68	-1127	1032	-1418	-41	7	10	-25	-3	-22	14
	1315	2019-01-15 11:01:25.69	-1125	1033	-1429	-32	15	5	-27	-4	-23	15
	1316	2019-01-15 11:01:25.70	-1136	1037	-1422	-21	13	5	-27	-4	-23	15
	1317	2019-01-15 11:01:25.71	-1116	1038	-1427	-12	9	2	-25	-3	-22	14
	1318	2019-01-15 11:01:25.72	-1124	1045	-1434	-11	6	-4	-24	-3	-21	13
	1319	2019-01-15 11:01:25.73	-1126	1042	-1433	-10	-2	-8	-25	-3	-22	14
	1320	2019-01-15 11:01:25.74	-1115	1044	-1426	-6	-8	-13	-28	-5	-23	16
	1321	2019-01-15 11:01:25.75	-1121	1032	-1420	-7	-7	-16	-27	-1	-26	14
	1322	2019-01-15 11:01:25.76	-1120	1023	-1414	-6	-8	-20	-26	1	-27	12
	1323	2019-01-15 11:01:25.77	-1125	1017	-1415	-2	-8	-18	-28	-3	-25	15
	1324	2019-01-15 11:01:25.78	-1114	1004	-1415	4	-7	-11	-31	-5	-26	18
	1325	2019-01-15 11:01:25.79	-1116	1002	-1412	11	-5	-6	-30	-4	-26	17
	1326	2019-01-15 11:01:25.80	-1107	1006	-1414	12	-2	1	-28	-2	-26	15
	1327	2019-01-15 11:01:25.81	-1111	1004	-1424	7	4	6	-29	-1	-28	15
	1328	2019-01-15 11:01:25.82	-1118	1018	-1426	6	2	11	-29	2	-31	13
	1329	2019-01-15 11:01:25.83	-1112	1019	-1435	4	1	12	-28	4	-32	12
	1330	2019-01-15 11:01:25.84	-1103	1021	-1419	4	0	9	-28	3	-31	12
	1331	2019-01-15 11:01:25.85	-1122	1028	-1430	6	0	7	-28	0	-28	14
	1332	2019-01-15 11:01:25.86	-1120	1021	-1438	5	-4	-2	-26	-3	-23	14
	1333	2019-01-15 11:01:25.87	-1110	1027	-1423	9	-12	-2	-24	-1	-23	12
	1334	2019-01-15 11:01:25.88	-1132	1017	-1428	8	-18	-4	-24	-1	-23	12
	1335	2019-01-15 11:01:25.89	-1122	1018	-1427	3	-18	-7	-24	0	-24	12
	1336	2019-01-15 11:01:25.90	-1123	1016	-1417	-1	-15	-9	-23	-1	-22	12
	1337	2019-01-15 11:01:25.91	-1113	1018	-1410	-4	-12	-14	-23	0	-23	11
	1338	2019-01-15 11:01:25.92	-1117	1019	-1412	-4	-7	-20	-23	1	-24	11
	1339	2019-01-15 11:01:25.93	-1122	1027	-1419	-7	1	-27	-22	2	-24	10
	1340	2019-01-15 11:01:25.94	-1123	1011	-1428	-13	4	-33	-22	3	-25	9
	1341	2019-01-15 11:01:25.95	-1129	1000	-1429	-11	-3	-35	-23	3	-26	10
	1342	2019-01-15 11:01:25.96	-1129	996	-1427	-13	-6	-31	-20	4	-24	8
	1343	2019-01-15 11:01:25.97	-1118	1005	-1424	-12	-8	-26	-10	14	-24	-2
	1344	2019-01-15 11:01:25.98	-1128	999	-1416	-15	-4	-20	-16	8	-24	4
	1345	2019-01-15 11:01:25.99	-1115	998	-1414	-16	4	-13	-19	7	-26	6
	1346	2019-01-15 11:01:26.00	-1109	1007	-1420	-18	15	-9	-28	-6	-22	17
	1347	2019-01-15 11:01:26.01	-1117	1008	-1421	-16	20	-7	-28	-2	-26	15
	1348	2019-01-15 11:01:26.02	-1115	998	-1431	-13	23	-1	-29	-1	-28	15
	1349	2019-01-15 11:01:26.03	-1122	1007	-1432	-8	16	5	-26	-1	-25	13
	1350	2019-01-15 11:01:26.04	-1106	1019	-1435	1	6	9	-25	-3	-22	14
	1351	2019-01-15 11:01:26.05	-1109	1024	-1434	1	-3	8	-24	-2	-22	13
	1352	2019-01-15 11:01:26.06	-1107	1024	-1438	2	-7	7	-25	-3	-22	14
	1353	2019-01-15 11:01:26.07	-1115	1025	-1433	3	-10	3	-28	-5	-23	16
	1354	2019-01-15 11:01:26.08	-1108	1022	-1425	-2	-10	-5	-27	-5	-22	16
	1355	2019-01-15 11:01:26.09	-1106	1014	-1418	-5	-7	-7	-24	-4	-20	14
	1356	2019-01-15 11:01:26.10	-1117	1010	-1419	-4	-6	-11	-26	-3	-23	14
	1357	2019-01-15 11:01:26.11	-1117	1010	-1428	-5	-7	-11	-28	-5	-23	16
	1358	2019-01-15 11:01:26.12	-1113	999	-1424	-5	-5	-10	-31	-9	-22	20
	1359	2019-01-15 11:01:26.13	-1117	1005	-1428	-4	-6	-6	-31	-10	-21	20
	1360	2019-01-15 11:01:26.14	-1115	1006	-1425	-4	-7	-1	-27	-7	-20	17
	1361	2019-01-15 11:01:26.15	-1116	1009	-1420	-7	-10	2	-25	-4	-21	14
	1362	2019-01-15 11:01:26.16	-1117	1004	-1422	-11	-10	6	-24	-4	-20	14
	1363	2019-01-15 11:01:26.17	-1111	1010	-1427	-8	-11	8	-25	-4	-21	14
	1364	2019-01-15 11:01:26.18	-1118	1015	-1432	-8	-17	8	-26	-4	-22	15
	1365	2019-01-15 11:01:26.19	-1113	1020	-1420	-8	-16	6	-27	-5	-22	16
	1366	2019-01-15 11:01:26.20	-1111	1023	-1416	-10	-14	0	-27	-5	-22	16
	1367	2019-01-15 11:01:26.21	-1124	1028	-1422	-14	-11	-4	-24	0	-24	12
	1368	2019-01-15 11:01:26.22	-1116	1022	-1417	-15	-10	-10	-26	0	-26	13
	1369	2019-01-15 11:01:26.23	-1124	1022	-1435	-15	-12	-11	-30	-4	-26	17
	1370	2019-01-15 11:01:26.24	-1108	1021	-1431	-15	-14	-14	-33	-5	-28	19
	1371	2019-01-15 11:01:26.25	-1110	1018	-1424	-15	-18	-14	-31	-3	-28	17
	1372	2019-01-15 11:01:26.26	-1119	1022	-1429	-12	-21	-12	-30	-3	-27	16
	1373	2019-01-15 11:01:26.27	-1114	1013	-1414	-10	-19	-6	-28	-2	-26	15
	1374	2019-01-15 11:01:26.28	-1128	1021	-1420	-9	-17	-5	-28	1	-29	13
	1375	2019-01-15 11:01:26.29	-1121	1023	-1418	-8	-15	-7	-27	2	-29	12
	1376	2019-01-15 11:01:26.30	-1116	1014	-1408	-2	-16	-5	-29	-2	-27	15
	1377	2019-01-15 11:01:26.31	-1116	1014	-1415	5	-12	-2	-27	-4	-23	15
	1378	2019-01-15 11:01:26.32	-1131	1007	-1428	-1	-13	5	-27	-3	-24	15
	1379	2019-01-15 11:01:26.33	-1119	1003	-1424	2	-17	6	-30	-4	-26	17
	1380	2019-01-15 11:01:26.34	-1131	1007	-1415	2	-23	8	-29	-4	-25	16
	1381	2019-01-15 11:01:26.35	-1133	1016	-1419	-3	-24	12	-28	-4	-24	16
	1382	2019-01-15 11:01:26.36	-1127	1021	-1425	-9	-23	10	-30	-5	-25	17
	1383	2019-01-15 11:01:26.37	-1121	1024	-1412	-21	-19	6	-28	-3	-25	15
	1384	2019-01-15 11:01:26.38	-1127	1028	-1410	-22	-12	-3	-19	6	-25	6
	1385	2019-01-15 11:01:26.39	-1128	1026	-1417	-25	2	-12	-24	2	-26	11
	1386	2019-01-15 11:01:26.40	-1121	1023	-1425	-30	10	-19	-23	2	-25	10
	1387	2019-01-15 11:01:26.41	-1120	1030	-1425	-25	8	-19	-32	-11	-21	21
	1388	2019-01-15 11:01:26.42	-1118	1025	-1415	-18	0	-18	-28	-4	-24	16
	1389	2019-01-15 11:01:26.43	-1123	1022	-1429	-18	-2	-14	-34	-7	-27	20
	1390	2019-01-15 11:01:26.44	-1115	1031	-1422	-19	-6	-15	-34	-4	-30	19
	1391	2019-01-15 11:01:26.45	-1124	1031	-1419	-15	-10	-13	-31	-3	-28	17
	1392	2019-01-15 11:01:26.46	-1119	1028	-1420	-13	-17	-14	-25	3	-28	11
	1393	2019-01-15 11:01:26.47	-1136	1028	-1411	-15	-14	-16	-32	-5	-27	18
	1394	2019-01-15 11:01:26.48	-1128	1023	-1414	-14	-17	-13	-28	2	-30	13
	1395	2019-01-15 11:01:26.49	-1133	1022	-1411	-10	-17	-11	-28	2	-30	13
	1396	2019-01-15 11:01:26.50	-1122	1020	-1412	-3	-18	-7	-26	1	-27	12
	1397	2019-01-15 11:01:26.51	-1128	1020	-1408	-4	-15	-6	-29	-4	-25	16
	1398	2019-01-15 11:01:26.52	-1133	1019	-1416	-4	-13	-3	-29	-4	-25	16
	1399	2019-01-15 11:01:26.53	-1129	1023	-1415	-4	-12	-2	-28	-1	-27	14
	1400	2019-01-15 11:01:26.54	-1127	1026	-1422	-7	-10	1	-26	0	-26	13
	1401	2019-01-15 11:01:26.55	-1130	1029	-1422	-12	-11	2	-29	-4	-25	16
	1402	2019-01-15 11:01:26.56	-1123	1028	-1406	-7	-10	3	-34	-10	-24	22
	1403	2019-01-15 11:01:26.57	-1128	1018	-1420	-5	-13	0	-33	-11	-22	22
	1404	2019-01-15 11:01:26.58	-1125	1027	-1412	2	-18	1	-30	-7	-23	18
	1405	2019-01-15 11:01:26.59	-1127	1030	-1405	9	-22	-2	-28	-3	-25	15
	1406	2019-01-15 11:01:26.60	-1130	1029	-1408	10	-17	-5	-28	-2	-26	15
	1407	2019-01-15 11:01:26.61	-1142	1029	-1410	8	-13	-13	-29	-1	-28	15
	1408	2019-01-15 11:01:26.62	-1131	1035	-1403	8	-6	-18	-32	-3	-29	17
	1409	2019-01-15 11:01:26.63	-1138	1025	-1415	6	-4	-24	-32	-6	-26	19
	1410	2019-01-15 11:01:26.64	-1129	1013	-1412	10	-4	-28	-30	-6	-24	18
	1411	2019-01-15 11:01:26.65	-1130	1006	-1412	9	-1	-27	-29	-4	-25	16
	1412	2019-01-15 11:01:26.66	-1131	1011	-1401	6	2	-27	-27	-3	-24	15
	1413	2019-01-15 11:01:26.67	-1126	1008	-1413	4	9	-26	-26	-1	-25	13
	1414	2019-01-15 11:01:26.68	-1121	1009	-1412	-1	10	-24	-26	0	-26	13
	1415	2019-01-15 11:01:26.69	-1130	1006	-1420	-3	10	-19	-25	-3	-22	14
	1416	2019-01-15 11:01:26.70	-1126	1000	-1422	-8	5	-16	-26	-6	-20	16
	1417	2019-01-15 11:01:26.71	-1130	1004	-1425	-10	1	-12	-25	-6	-19	15
	1418	2019-01-15 11:01:26.72	-1125	1003	-1412	-8	-3	-9	-24	-4	-20	14
	1419	2019-01-15 11:01:26.73	-1119	1009	-1411	-8	-2	-8	-21	-1	-20	11
	1420	2019-01-15 11:01:26.74	-1132	1018	-1407	-8	1	-8	-18	0	-18	9
	1421	2019-01-15 11:01:26.75	-1123	1011	-1413	-10	4	-9	-21	3	-24	9
	1422	2019-01-15 11:01:26.76	-1123	1011	-1420	-13	8	-6	-26	2	-28	12
	1423	2019-01-15 11:01:26.77	-1128	1005	-1420	-13	3	-4	-28	1	-29	13
	1424	2019-01-15 11:01:26.78	-1129	1007	-1413	-12	2	-2	-27	0	-27	13
	1425	2019-01-15 11:01:26.79	-1126	1016	-1420	-9	2	-1	-18	10	-28	4
	1426	2019-01-15 11:01:26.80	-1126	1031	-1416	-9	3	-4	-27	0	-27	13
	1427	2019-01-15 11:01:26.81	-1123	1036	-1411	-9	9	-11	-29	-3	-26	16
	1428	2019-01-15 11:01:26.82	-1126	1033	-1415	-10	13	-18	-32	-14	-18	23
	1429	2019-01-15 11:01:26.83	-1129	1021	-1420	-8	11	-21	-30	-7	-23	18
	1430	2019-01-15 11:01:26.84	-1126	1016	-1418	-8	9	-24	-36	-9	-27	22
	1431	2019-01-15 11:01:26.85	-1119	1014	-1414	-1	2	-23	-36	-8	-28	22
	1432	2019-01-15 11:01:26.86	-1122	1025	-1415	2	3	-26	-33	-10	-23	21
	1433	2019-01-15 11:01:26.87	-1114	1032	-1422	-5	7	-34	-28	-6	-22	17
	1434	2019-01-15 11:01:26.88	-1114	1028	-1419	-14	12	-40	-35	-11	-24	23
	1435	2019-01-15 11:01:26.89	-1112	1012	-1414	-19	14	-44	-26	-2	-24	14
	1436	2019-01-15 11:01:26.90	-1124	1007	-1425	-22	13	-44	-28	-5	-23	16
	1437	2019-01-15 11:01:26.91	-1125	997	-1425	-23	11	-38	-27	-8	-19	17
	1438	2019-01-15 11:01:26.92	-1126	996	-1417	-20	6	-32	-29	-10	-19	19
	1439	2019-01-15 11:01:26.93	-1116	997	-1419	-15	3	-19	-32	-10	-22	21
	1440	2019-01-15 11:01:26.94	-1118	998	-1411	-20	8	-11	-33	-10	-23	21
	1441	2019-01-15 11:01:26.95	-1118	999	-1417	-21	9	-2	-32	-12	-20	22
	1442	2019-01-15 11:01:26.96	-1108	1009	-1416	-15	6	6	-31	-11	-20	21
	1443	2019-01-15 11:01:26.97	-1111	1014	-1421	-8	6	8	-26	-7	-19	16
	1444	2019-01-15 11:01:26.98	-1125	1033	-1424	-5	-1	7	-27	-5	-22	16
	1445	2019-01-15 11:01:26.99	-1117	1029	-1429	-11	-5	7	-30	-7	-23	18
	1446	2019-01-15 11:01:27.00	-1117	1030	-1418	-11	-11	3	-32	-7	-25	19
	1447	2019-01-15 11:01:27.01	-1124	1033	-1414	-11	-14	1	-32	-6	-26	19
	1448	2019-01-15 11:01:27.02	-1120	1027	-1427	-15	-16	-7	-32	-7	-25	19
	1449	2019-01-15 11:01:27.03	-1121	1017	-1419	-14	-17	-10	-34	-7	-27	20
	1450	2019-01-15 11:01:27.04	-1127	1015	-1407	-10	-21	-9	-30	-2	-28	16
	1451	2019-01-15 11:01:27.05	-1128	1004	-1400	-4	-20	-8	-27	0	-27	13
	1452	2019-01-15 11:01:27.06	-1141	1007	-1416	2	-23	-5	-31	-3	-28	17
	1453	2019-01-15 11:01:27.07	-1139	1013	-1417	10	-30	-4	-33	-6	-27	19
	1454	2019-01-15 11:01:27.08	-1126	1027	-1411	10	-28	-3	-33	-7	-26	20
	1455	2019-01-15 11:01:27.09	-1118	1033	-1409	3	-20	-7	-32	-4	-28	18
	1456	2019-01-15 11:01:27.10	-1143	1034	-1418	-13	-8	-12	-29	-3	-26	16
	1457	2019-01-15 11:01:27.11	-1141	1029	-1421	-23	1	-16	-30	-3	-27	16
	1458	2019-01-15 11:01:27.12	-1124	1025	-1414	-27	8	-13	-34	-3	-31	18
	1459	2019-01-15 11:01:27.13	-1136	1021	-1411	-26	11	-8	-38	-3	-35	20
	1460	2019-01-15 11:01:27.14	-1122	1019	-1415	-24	11	-2	-37	-3	-34	20
	1461	2019-01-15 11:01:27.15	-1123	1024	-1414	-18	11	1	-34	-3	-31	18
	1462	2019-01-15 11:01:27.16	-1132	1029	-1415	-7	2	5	-32	-1	-31	16
	1463	2019-01-15 11:01:27.17	-1128	1039	-1412	2	-5	1	-30	0	-30	15
	1464	2019-01-15 11:01:27.18	-1126	1041	-1412	5	-7	-2	-31	-4	-27	17
	1465	2019-01-15 11:01:27.19	-1131	1045	-1411	5	-10	-13	-34	-7	-27	20
	1466	2019-01-15 11:01:27.20	-1128	1048	-1405	4	-6	-19	-26	4	-30	11
	1467	2019-01-15 11:01:27.21	-1123	1034	-1407	4	-3	-24	-26	2	-28	12
	1468	2019-01-15 11:01:27.22	-1137	1031	-1412	3	-1	-26	-26	2	-28	12
	1469	2019-01-15 11:01:27.23	-1142	1020	-1424	5	0	-27	-29	-3	-26	16
	1470	2019-01-15 11:01:27.24	-1133	1005	-1423	5	1	-23	-25	5	-30	10
	1471	2019-01-15 11:01:27.25	-1135	1006	-1419	5	-2	-18	-27	4	-31	11
	1472	2019-01-15 11:01:27.26	-1130	998	-1405	8	9	-11	-32	-3	-29	17
	1473	2019-01-15 11:01:27.27	-1129	992	-1411	7	15	-3	-27	2	-29	12
	1474	2019-01-15 11:01:27.28	-1120	1002	-1419	7	16	1	-24	2	-26	11
	1475	2019-01-15 11:01:27.29	-1120	1007	-1406	13	13	4	-25	4	-29	10
	1476	2019-01-15 11:01:27.30	-1119	1017	-1412	11	14	8	-30	3	-33	13
	1477	2019-01-15 11:01:27.31	-1113	1022	-1413	8	15	5	-33	0	-33	16
	1478	2019-01-15 11:01:27.32	-1105	1030	-1410	3	18	1	-34	-4	-30	19
	1479	2019-01-15 11:01:27.33	-1120	1032	-1427	-4	14	-9	-32	-4	-28	18
	1480	2019-01-15 11:01:27.34	-1117	1020	-1423	-10	7	-17	-30	-2	-28	16
	1481	2019-01-15 11:01:27.35	-1124	1017	-1432	-3	-3	-23	-28	-3	-25	15
	1482	2019-01-15 11:01:27.36	-1126	1019	-1426	3	-18	-24	-30	-5	-25	17
	1483	2019-01-15 11:01:27.37	-1122	1018	-1416	3	-21	-30	-31	-5	-26	18
	1484	2019-01-15 11:01:27.38	-1129	1015	-1418	-5	-18	-30	-30	-5	-25	17
	1485	2019-01-15 11:01:27.39	-1123	1011	-1407	-14	-10	-32	-30	-7	-23	18
	1486	2019-01-15 11:01:27.40	-1130	1004	-1413	-24	-2	-30	-32	-8	-24	20
	1487	2019-01-15 11:01:27.41	-1132	997	-1414	-30	6	-23	-35	-7	-28	21
	1488	2019-01-15 11:01:27.42	-1131	1001	-1412	-29	7	-16	-36	-4	-32	20
	1489	2019-01-15 11:01:27.43	-1128	1012	-1416	-24	7	-9	-36	-4	-32	20
	1490	2019-01-15 11:01:27.44	-1135	1021	-1413	-15	6	-1	-38	-5	-33	21
	1491	2019-01-15 11:01:27.45	-1125	1030	-1412	-12	3	-1	-40	-9	-31	24
	1492	2019-01-15 11:01:27.46	-1117	1039	-1416	-5	4	-3	-39	-11	-28	25
	1493	2019-01-15 11:01:27.47	-1116	1043	-1424	-6	5	-6	-36	-10	-26	23
	1494	2019-01-15 11:01:27.48	-1113	1036	-1422	-4	8	-11	-37	-10	-27	23
	1495	2019-01-15 11:01:27.49	-1122	1018	-1422	-5	6	-12	-39	-10	-29	24
	1496	2019-01-15 11:01:27.50	-1121	1016	-1417	-1	2	-12	-40	-10	-30	25
	1497	2019-01-15 11:01:27.51	-1121	1019	-1417	8	-1	-9	-39	-9	-30	24
	1498	2019-01-15 11:01:27.52	-1124	1023	-1415	8	-1	-10	-38	-10	-28	24
	1499	2019-01-15 11:01:27.53	-1119	1023	-1422	6	3	-10	-35	-8	-27	21
	1500	2019-01-15 11:01:27.54	-1121	1024	-1417	7	1	-16	-36	-7	-29	21
	1501	2019-01-15 11:01:27.55	-1120	1014	-1418	5	1	-15	-39	-9	-30	24
	1502	2019-01-15 11:01:27.56	-1131	1012	-1417	-3	-2	-13	-38	-9	-29	23
	1503	2019-01-15 11:01:27.57	-1129	1012	-1417	-2	-6	-11	-34	-7	-27	20
	1504	2019-01-15 11:01:27.58	-1122	1013	-1414	0	-6	-9	-33	-5	-28	19
	1505	2019-01-15 11:01:27.59	-1124	1015	-1412	2	-8	-12	-31	-3	-28	17
	1506	2019-01-15 11:01:27.60	-1125	1008	-1419	1	-8	-15	-28	-1	-27	14
	1507	2019-01-15 11:01:27.61	-1130	1013	-1406	1	-7	-18	-21	7	-28	7
	1508	2019-01-15 11:01:27.62	-1127	1004	-1414	0	-7	-20	-28	0	-28	14
	1509	2019-01-15 11:01:27.63	-1120	1005	-1408	-9	-3	-18	-28	-2	-26	15
	1510	2019-01-15 11:01:27.64	-1118	1013	-1412	-26	6	-12	-29	-8	-21	18
	1511	2019-01-15 11:01:27.65	-1126	1007	-1413	-31	3	-6	-33	-6	-27	19
	1512	2019-01-15 11:01:27.66	-1125	1016	-1416	-29	1	-4	-34	-7	-27	20
	1513	2019-01-15 11:01:27.67	-1124	1017	-1421	-25	-4	-1	-36	-7	-29	21
	1514	2019-01-15 11:01:27.68	-1120	1014	-1413	-18	-10	-1	-36	-7	-29	21
	1515	2019-01-15 11:01:27.69	-1117	1023	-1404	-12	-13	-1	-35	-6	-29	20
	1516	2019-01-15 11:01:27.70	-1117	1030	-1423	-16	-11	-4	-41	-15	-26	28
	1517	2019-01-15 11:01:27.71	-1128	1023	-1428	-25	-8	-5	-32	-4	-28	18
	1518	2019-01-15 11:01:27.72	-1134	1011	-1418	-29	-12	-4	-32	-6	-26	19
	1519	2019-01-15 11:01:27.73	-1139	1015	-1416	-25	-17	1	-27	-2	-25	14
	1520	2019-01-15 11:01:27.74	-1124	1014	-1416	-26	-22	7	-25	0	-25	12
	1521	2019-01-15 11:01:27.75	-1133	1017	-1414	-28	-21	12	-23	3	-26	10
	1522	2019-01-15 11:01:27.76	-1128	1033	-1407	-27	-19	14	-22	3	-25	9
	1523	2019-01-15 11:01:27.77	-1128	1036	-1407	-26	-13	10	-24	2	-26	11
	1524	2019-01-15 11:01:27.78	-1132	1043	-1404	-28	-5	1	-29	0	-29	14
	1525	2019-01-15 11:01:27.79	-1132	1035	-1413	-28	3	-6	-33	-2	-31	17
	1526	2019-01-15 11:01:27.80	-1134	1039	-1414	-23	8	-12	-32	0	-32	16
	1527	2019-01-15 11:01:27.81	-1128	1035	-1404	-17	9	-13	-31	2	-33	14
	1528	2019-01-15 11:01:27.82	-1141	1035	-1411	-17	8	-14	-30	3	-33	13
	1529	2019-01-15 11:01:27.83	-1125	1037	-1414	-21	9	-14	-27	5	-32	11
	1530	2019-01-15 11:01:27.84	-1131	1029	-1415	-16	0	-16	-26	3	-29	11
	1531	2019-01-15 11:01:27.85	-1117	1024	-1412	-18	-2	-15	-26	-1	-25	13
	1532	2019-01-15 11:01:27.86	-1125	1031	-1406	-18	-5	-12	-27	-3	-24	15
	1533	2019-01-15 11:01:27.87	-1117	1021	-1401	-19	-8	-12	-28	-1	-27	14
	1534	2019-01-15 11:01:27.88	-1122	1023	-1401	-19	-7	-9	-28	5	-33	11
	1535	2019-01-15 11:01:27.89	-1127	1034	-1406	-14	-3	-9	-25	8	-33	8
	1536	2019-01-15 11:01:27.90	-1124	1026	-1404	-10	-3	-9	-23	6	-29	8
	1537	2019-01-15 11:01:27.91	-1130	1021	-1410	-10	-2	-9	-22	4	-26	9
	1538	2019-01-15 11:01:27.92	-1139	1015	-1415	-10	-3	-5	-23	1	-24	11
	1539	2019-01-15 11:01:27.93	-1125	1015	-1410	-10	-7	-1	-26	0	-26	13
	1540	2019-01-15 11:01:27.94	-1115	1023	-1410	-11	-5	6	-27	4	-31	11
	1541	2019-01-15 11:01:27.95	-1114	1026	-1402	-11	-2	6	-27	8	-35	9
	1542	2019-01-15 11:01:27.96	-1122	1019	-1416	-13	1	7	-27	6	-33	10
	1543	2019-01-15 11:01:27.97	-1121	1027	-1411	-12	-4	7	-28	4	-32	12
	1544	2019-01-15 11:01:27.98	-1121	1022	-1407	-7	-13	10	-24	6	-30	9
	1545	2019-01-15 11:01:27.99	-1123	1023	-1408	-7	-16	15	-22	8	-30	7
	1546	2019-01-15 11:01:28.00	-1132	1028	-1410	-3	-15	15	-22	7	-29	7
	1547	2019-01-15 11:01:28.01	-1125	1034	-1405	-3	-13	10	-24	5	-29	9
	1548	2019-01-15 11:01:28.02	-1126	1030	-1402	-7	-10	7	-21	8	-29	6
	1549	2019-01-15 11:01:28.03	-1131	1029	-1411	-6	-9	4	-24	4	-28	10
	1550	2019-01-15 11:01:28.04	-1124	1027	-1406	-1	-12	3	-23	5	-28	9
	1551	2019-01-15 11:01:28.05	-1131	1031	-1412	-2	-12	-1	-22	1	-23	10
	1552	2019-01-15 11:01:28.06	-1127	1031	-1409	-7	-16	-5	-24	3	-27	10
	1553	2019-01-15 11:01:28.07	-1123	1036	-1410	-9	-13	-10	-25	5	-30	10
	1554	2019-01-15 11:01:28.08	-1125	1036	-1408	-14	-12	-17	-24	5	-29	9
	1555	2019-01-15 11:01:28.09	-1129	1032	-1403	-19	-12	-21	-27	4	-31	11
	1556	2019-01-15 11:01:28.10	-1140	1021	-1401	-25	-8	-21	-28	5	-33	11
	1557	2019-01-15 11:01:28.11	-1131	1024	-1408	-27	-6	-19	-34	1	-35	16
	1558	2019-01-15 11:01:28.12	-1130	1022	-1404	-27	-4	-20	-24	10	-34	7
	1559	2019-01-15 11:01:28.13	-1134	1023	-1400	-28	-2	-14	-22	10	-32	6
	1560	2019-01-15 11:01:28.14	-1128	1022	-1406	-28	0	-9	-20	8	-28	6
	1561	2019-01-15 11:01:28.15	-1133	1021	-1408	-22	1	-6	-24	3	-27	10
	1562	2019-01-15 11:01:28.16	-1137	1033	-1404	-19	0	-2	-24	2	-26	11
	1563	2019-01-15 11:01:28.17	-1135	1029	-1404	-18	-3	-3	-20	3	-23	8
	1564	2019-01-15 11:01:28.18	-1139	1035	-1406	-16	-6	1	-18	7	-25	5
	1565	2019-01-15 11:01:28.19	-1131	1030	-1397	-12	-3	2	-17	10	-27	3
	1566	2019-01-15 11:01:28.20	-1117	1037	-1398	-14	5	1	-16	13	-29	1
	1567	2019-01-15 11:01:28.21	-1120	1037	-1400	-14	9	-2	-12	14	-26	-1
	1568	2019-01-15 11:01:28.22	-1129	1030	-1403	-13	14	-1	-9	14	-23	-2
	1569	2019-01-15 11:01:28.23	-1123	1017	-1406	-13	12	0	-12	14	-26	-1
	1570	2019-01-15 11:01:28.24	-1126	1021	-1408	-10	5	4	-14	13	-27	0
	1571	2019-01-15 11:01:28.25	-1124	1032	-1405	-10	4	7	-13	13	-26	0
	1572	2019-01-15 11:01:28.26	-1121	1034	-1405	-14	4	7	-12	12	-24	0
	1573	2019-01-15 11:01:28.27	-1125	1036	-1412	-15	1	4	-11	11	-22	0
	1574	2019-01-15 11:01:28.28	-1127	1037	-1405	-16	-2	4	-10	12	-22	-1
	1575	2019-01-15 11:01:28.29	-1122	1035	-1402	-16	-7	4	-9	16	-25	-3
	1576	2019-01-15 11:01:28.30	-1132	1037	-1408	-13	-6	4	-13	14	-27	0
	1577	2019-01-15 11:01:28.31	-1126	1040	-1407	-16	-6	5	-16	14	-30	1
	1578	2019-01-15 11:01:28.32	-1117	1041	-1406	-14	-7	4	-14	14	-28	0
	1579	2019-01-15 11:01:28.33	-1121	1042	-1400	-11	-10	0	-11	14	-25	-1
	1580	2019-01-15 11:01:28.34	-1123	1039	-1392	-10	-9	-3	-12	12	-24	0
	1581	2019-01-15 11:01:28.35	-1119	1035	-1389	-9	-6	-4	-13	13	-26	0
	1582	2019-01-15 11:01:28.36	-1121	1032	-1395	-12	-5	-2	-12	16	-28	-2
	1583	2019-01-15 11:01:28.37	-1123	1033	-1400	-11	1	0	-13	17	-30	-2
	1584	2019-01-15 11:01:28.38	-1124	1035	-1410	-10	0	1	-14	17	-31	-1
	1585	2019-01-15 11:01:28.39	-1120	1031	-1411	-10	1	4	-14	17	-31	-1
	1586	2019-01-15 11:01:28.40	-1109	1034	-1415	-11	-4	5	-11	17	-28	-3
	1587	2019-01-15 11:01:28.41	-1120	1038	-1408	-10	-8	1	-10	17	-27	-3
	1588	2019-01-15 11:01:28.42	-1112	1037	-1395	-5	-15	1	-13	14	-27	0
	1589	2019-01-15 11:01:28.43	-1126	1040	-1396	-6	-15	-1	-14	16	-30	-1
	1590	2019-01-15 11:01:28.44	-1116	1039	-1418	-14	-15	-3	-19	11	-30	4
	1591	2019-01-15 11:01:28.45	-1128	1021	-1407	-16	-24	-2	-19	12	-31	3
	1592	2019-01-15 11:01:28.46	-1128	1030	-1408	-11	-31	4	-15	12	-27	1
	1593	2019-01-15 11:01:28.47	-1126	1025	-1401	-12	-38	9	-18	12	-30	3
	1594	2019-01-15 11:01:28.48	-1139	1022	-1393	-18	-39	12	-15	13	-28	1
	1595	2019-01-15 11:01:28.49	-1137	1035	-1396	-22	-33	17	-12	16	-28	-2
	1596	2019-01-15 11:01:28.50	-1129	1038	-1386	-29	-26	17	-11	12	-23	0
	1597	2019-01-15 11:01:28.51	-1130	1062	-1377	-32	-13	15	-14	6	-20	4
	1598	2019-01-15 11:01:28.52	-1121	1068	-1391	-37	6	7	-19	3	-22	8
	1599	2019-01-15 11:01:28.53	-1127	1063	-1398	-36	10	2	-20	2	-22	9
	1600	2019-01-15 11:01:28.54	-1129	1060	-1397	-24	7	0	-18	4	-22	7
	1601	2019-01-15 11:01:28.55	-1124	1061	-1399	-15	3	-3	-14	5	-19	4
	1602	2019-01-15 11:01:28.56	-1128	1063	-1397	-14	0	-4	-17	0	-17	8
	1603	2019-01-15 11:01:28.57	-1120	1054	-1405	-13	-5	-7	-18	0	-18	9
	1604	2019-01-15 11:01:28.58	-1130	1052	-1402	-10	-11	-6	-22	0	-22	11
	1605	2019-01-15 11:01:28.59	-1122	1060	-1391	-10	-15	-5	-22	2	-24	10
	1606	2019-01-15 11:01:28.60	-1119	1064	-1388	-12	-14	-6	-21	4	-25	8
	1607	2019-01-15 11:01:28.61	-1121	1063	-1387	-12	-8	-12	-24	-1	-23	12
	1608	2019-01-15 11:01:28.62	-1126	1046	-1387	-10	-7	-13	-25	-3	-22	14
	1609	2019-01-15 11:01:28.63	-1122	1048	-1392	-4	-5	-14	-24	-1	-23	12
	1610	2019-01-15 11:01:28.64	-1124	1038	-1398	1	-7	-14	-22	4	-26	9
	1611	2019-01-15 11:01:28.65	-1139	1031	-1395	3	-10	-10	-23	2	-25	10
	1612	2019-01-15 11:01:28.66	-1129	1038	-1385	5	-9	-6	-27	-2	-25	14
	1613	2019-01-15 11:01:28.67	-1127	1047	-1392	1	2	0	-28	-5	-23	16
	1614	2019-01-15 11:01:28.68	-1128	1037	-1398	-5	9	-1	-23	-2	-21	12
	1615	2019-01-15 11:01:28.69	-1125	1042	-1393	-4	12	0	-20	0	-20	10
	1616	2019-01-15 11:01:28.70	-1122	1033	-1399	0	8	-2	-21	1	-22	10
	1617	2019-01-15 11:01:28.71	-1111	1036	-1393	2	5	3	-22	1	-23	10
	1618	2019-01-15 11:01:28.72	-1113	1038	-1404	3	-2	6	-24	2	-26	11
	1619	2019-01-15 11:01:28.73	-1117	1034	-1410	0	-7	6	-23	3	-26	10
	1620	2019-01-15 11:01:28.74	-1101	1043	-1407	-4	-13	7	-19	4	-23	7
	1621	2019-01-15 11:01:28.75	-1112	1052	-1396	-8	-15	5	-18	5	-23	6
	1622	2019-01-15 11:01:28.76	-1114	1046	-1398	-13	-18	-3	-20	6	-26	7
	1623	2019-01-15 11:01:28.77	-1122	1044	-1410	-13	-22	-10	-21	3	-24	9
	1624	2019-01-15 11:01:28.78	-1126	1053	-1396	-13	-29	-16	-22	2	-24	10
	1625	2019-01-15 11:01:28.79	-1119	1067	-1412	-13	-31	-23	-23	1	-24	11
	1626	2019-01-15 11:01:28.80	-1127	1060	-1407	-21	-32	-31	-23	0	-23	11
	1627	2019-01-15 11:01:28.81	-1133	1054	-1403	-27	-34	-40	-26	-2	-24	14
	1628	2019-01-15 11:01:28.82	-1132	1054	-1384	-29	-35	-43	-27	0	-27	13
	1629	2019-01-15 11:01:28.83	-1140	1049	-1391	-33	-32	-45	-28	-2	-26	15
	1630	2019-01-15 11:01:28.84	-1154	1036	-1385	-33	-28	-40	-24	4	-28	10
	1631	2019-01-15 11:01:28.85	-1140	1031	-1380	-27	-26	-29	-20	6	-26	7
	1632	2019-01-15 11:01:28.86	-1142	1028	-1385	-21	-23	-16	-20	8	-28	6
	1633	2019-01-15 11:01:28.87	-1145	1040	-1375	-13	-19	-6	-14	9	-23	2
	1634	2019-01-15 11:01:28.88	-1149	1034	-1383	-8	-7	4	-22	3	-25	9
	1635	2019-01-15 11:01:28.89	-1146	1039	-1382	-5	0	12	-25	2	-27	11
	1636	2019-01-15 11:01:28.90	-1143	1043	-1387	3	2	15	-24	4	-28	10
	1637	2019-01-15 11:01:28.91	-1129	1048	-1388	9	1	15	-23	5	-28	9
	1638	2019-01-15 11:01:28.92	-1130	1060	-1388	8	7	13	-23	7	-30	8
	1639	2019-01-15 11:01:28.93	-1130	1061	-1392	6	9	8	-24	6	-30	9
	1640	2019-01-15 11:01:28.94	-1125	1057	-1385	2	11	0	-26	3	-29	11
	1641	2019-01-15 11:01:28.95	-1129	1064	-1394	4	11	-9	-28	3	-31	12
	1642	2019-01-15 11:01:28.96	-1132	1047	-1401	2	3	-24	-31	4	-35	13
	1643	2019-01-15 11:01:28.97	-1123	1041	-1394	1	-4	-26	-34	1	-35	16
	1644	2019-01-15 11:01:28.98	-1133	1031	-1393	0	-8	-25	-32	0	-32	16
	1645	2019-01-15 11:01:28.99	-1137	1034	-1387	-4	-5	-20	-28	1	-29	13
	1646	2019-01-15 11:01:29.00	-1123	1042	-1385	-5	-1	-21	-24	3	-27	10
	1647	2019-01-15 11:01:29.01	-1124	1036	-1388	-6	2	-20	-22	5	-27	8
	1648	2019-01-15 11:01:29.02	-1125	1041	-1396	-4	3	-18	-19	4	-23	7
	1649	2019-01-15 11:01:29.03	-1125	1044	-1386	-1	5	-15	-23	2	-25	10
	1650	2019-01-15 11:01:29.04	-1130	1036	-1392	-4	6	-15	-25	3	-28	11
	1651	2019-01-15 11:01:29.05	-1116	1036	-1393	-10	7	-13	-26	3	-29	11
	1652	2019-01-15 11:01:29.06	-1121	1047	-1392	-6	4	-13	-27	-3	-24	15
	1653	2019-01-15 11:01:29.07	-1129	1049	-1391	-9	4	-16	-27	-5	-22	16
	1654	2019-01-15 11:01:29.08	-1126	1053	-1396	-9	3	-16	-25	-2	-23	13
	1655	2019-01-15 11:01:29.09	-1133	1043	-1406	-9	-3	-12	-26	-3	-23	14
	1656	2019-01-15 11:01:29.10	-1131	1043	-1401	-4	-7	-10	-28	-7	-21	17
	1657	2019-01-15 11:01:29.11	-1116	1034	-1388	1	-9	-8	-30	-8	-22	19
	1658	2019-01-15 11:01:29.12	-1127	1046	-1396	3	-9	-3	-30	-3	-27	16
	1659	2019-01-15 11:01:29.13	-1120	1034	-1403	8	-7	-2	-32	-2	-30	17
	1660	2019-01-15 11:01:29.14	-1120	1042	-1391	13	-8	2	-30	-2	-28	16
	1661	2019-01-15 11:01:29.15	-1120	1051	-1393	17	-11	1	-26	-2	-24	14
	1662	2019-01-15 11:01:29.16	-1119	1059	-1393	11	-13	-2	-24	1	-25	11
	1663	2019-01-15 11:01:29.17	-1122	1050	-1406	8	-19	-6	-27	2	-29	12
	1664	2019-01-15 11:01:29.18	-1131	1044	-1398	6	-25	-9	-30	1	-31	14
	1665	2019-01-15 11:01:29.19	-1130	1045	-1387	2	-32	-9	-33	-1	-32	17
	1666	2019-01-15 11:01:29.20	-1143	1036	-1391	-4	-34	-8	-32	-2	-30	17
	1667	2019-01-15 11:01:29.21	-1141	1034	-1379	-3	-35	-8	-29	-3	-26	16
	1668	2019-01-15 11:01:29.22	-1149	1032	-1381	-7	-33	-7	-25	1	-26	12
	1669	2019-01-15 11:01:29.23	-1140	1043	-1386	-11	-22	-6	-24	6	-30	9
	1670	2019-01-15 11:01:29.24	-1144	1045	-1388	-19	-10	-12	-25	5	-30	10
	1671	2019-01-15 11:01:29.25	-1153	1051	-1381	-25	-1	-12	-30	6	-36	12
	1672	2019-01-15 11:01:29.26	-1143	1052	-1394	-28	4	-11	-30	0	-30	15
	1673	2019-01-15 11:01:29.27	-1139	1065	-1387	-26	3	-9	-32	-2	-30	17
	1674	2019-01-15 11:01:29.28	-1125	1063	-1389	-28	4	-11	-25	0	-25	12
	1675	2019-01-15 11:01:29.29	-1129	1062	-1392	-26	1	-15	-31	-5	-26	18
	1676	2019-01-15 11:01:29.30	-1135	1060	-1384	-18	-7	-13	-32	-4	-28	18
	1677	2019-01-15 11:01:29.31	-1140	1065	-1379	-12	-10	-18	-37	-6	-31	21
	1678	2019-01-15 11:01:29.32	-1137	1061	-1377	-8	-7	-22	-34	-4	-30	19
	1679	2019-01-15 11:01:29.33	-1134	1068	-1380	-3	-7	-25	-32	-5	-27	18
	1680	2019-01-15 11:01:29.34	-1143	1052	-1388	0	-4	-26	-38	-13	-25	25
	1681	2019-01-15 11:01:29.35	-1134	1040	-1384	0	-5	-22	-32	0	-32	16
	1682	2019-01-15 11:01:29.36	-1132	1047	-1387	4	-3	-16	-34	3	-37	15
	1683	2019-01-15 11:01:29.37	-1137	1036	-1392	5	-4	-12	-32	5	-37	13
	1684	2019-01-15 11:01:29.38	-1141	1041	-1389	6	-2	-10	-34	0	-34	17
	1685	2019-01-15 11:01:29.39	-1128	1048	-1386	11	2	-7	-34	-2	-32	18
	1686	2019-01-15 11:01:29.40	-1137	1052	-1380	7	8	-7	-33	-1	-32	17
	1687	2019-01-15 11:01:29.41	-1141	1045	-1389	8	15	-8	-34	0	-34	17
	1688	2019-01-15 11:01:29.42	-1139	1046	-1406	7	10	-10	-34	2	-36	16
	1689	2019-01-15 11:01:29.43	-1132	1055	-1391	12	1	-14	-34	-1	-33	17
	1690	2019-01-15 11:01:29.44	-1135	1059	-1390	14	-7	-18	-38	-6	-32	22
	1691	2019-01-15 11:01:29.45	-1139	1049	-1393	10	-7	-24	-41	-7	-34	24
	1692	2019-01-15 11:01:29.46	-1134	1048	-1391	9	-7	-30	-39	-6	-33	22
	1693	2019-01-15 11:01:29.47	-1139	1048	-1388	10	-8	-34	-36	-6	-30	21
	1694	2019-01-15 11:01:29.48	-1138	1038	-1379	11	-8	-40	-38	-7	-31	22
	1695	2019-01-15 11:01:29.49	-1147	1033	-1386	13	-2	-41	-40	-7	-33	23
	1696	2019-01-15 11:01:29.50	-1148	1027	-1396	10	-1	-43	-40	-4	-36	22
	1697	2019-01-15 11:01:29.51	-1140	1020	-1391	11	1	-36	-36	-1	-35	18
	1698	2019-01-15 11:01:29.52	-1142	1020	-1401	11	-2	-28	-33	1	-34	16
	1699	2019-01-15 11:01:29.53	-1146	1012	-1395	8	-1	-22	-33	-1	-32	17
	1700	2019-01-15 11:01:29.54	-1147	1019	-1388	9	3	-13	-34	-6	-28	20
	1701	2019-01-15 11:01:29.55	-1138	1021	-1390	8	6	-8	-37	-9	-28	23
	1702	2019-01-15 11:01:29.56	-1137	1030	-1393	10	12	-6	-38	-11	-27	24
	1703	2019-01-15 11:01:29.57	-1136	1032	-1390	8	13	-3	-39	-11	-28	25
	1704	2019-01-15 11:01:29.58	-1130	1028	-1397	10	16	-2	-38	-11	-27	24
	1705	2019-01-15 11:01:29.59	-1134	1028	-1403	9	12	-1	-34	-10	-24	22
	1706	2019-01-15 11:01:29.60	-1130	1037	-1400	12	12	0	-31	-8	-23	19
	1707	2019-01-15 11:01:29.61	-1132	1036	-1399	11	11	-3	-32	-6	-26	19
	1708	2019-01-15 11:01:29.62	-1134	1031	-1407	12	7	-9	-32	-3	-29	17
	1709	2019-01-15 11:01:29.63	-1132	1028	-1396	12	5	-10	-36	-4	-32	20
	1710	2019-01-15 11:01:29.64	-1138	1036	-1404	17	-1	-17	-37	-6	-31	21
	1711	2019-01-15 11:01:29.65	-1132	1034	-1402	13	2	-18	-35	-4	-31	19
	1712	2019-01-15 11:01:29.66	-1139	1023	-1405	11	-1	-25	-31	0	-31	15
	1713	2019-01-15 11:01:29.67	-1140	1021	-1395	11	1	-25	-34	-4	-30	19
	1714	2019-01-15 11:01:29.68	-1133	1017	-1392	9	4	-26	-33	-4	-29	18
	1715	2019-01-15 11:01:29.69	-1135	1009	-1387	2	6	-22	-28	-4	-24	16
	1716	2019-01-15 11:01:29.70	-1131	1008	-1395	2	8	-18	-33	-7	-26	20
	1717	2019-01-15 11:01:29.71	-1129	1020	-1392	-2	7	-11	-33	-7	-26	20
	1718	2019-01-15 11:01:29.72	-1127	1022	-1399	-11	11	-7	-35	-13	-22	24
	1719	2019-01-15 11:01:29.73	-1122	1028	-1403	-12	8	0	-32	-7	-25	19
	1720	2019-01-15 11:01:29.74	-1119	1024	-1410	-10	1	4	-32	-4	-28	18
	1721	2019-01-15 11:01:29.75	-1123	1030	-1403	-6	-4	6	-30	-4	-26	17
	1722	2019-01-15 11:01:29.76	-1137	1039	-1394	-2	-7	4	-33	-9	-24	21
	1723	2019-01-15 11:01:29.77	-1131	1036	-1398	-5	-5	3	-38	-11	-27	24
	1724	2019-01-15 11:01:29.78	-1129	1043	-1394	-7	-9	-1	-38	-7	-31	22
	1725	2019-01-15 11:01:29.79	-1132	1037	-1386	-9	-10	-3	-33	-2	-31	17
	1726	2019-01-15 11:01:29.80	-1128	1042	-1394	-15	-10	-5	-32	-2	-30	17
	1727	2019-01-15 11:01:29.81	-1128	1050	-1397	-23	-10	-7	-32	-4	-28	18
	1728	2019-01-15 11:01:29.82	-1127	1047	-1404	-25	-7	-12	-36	-8	-28	22
	1729	2019-01-15 11:01:29.83	-1133	1045	-1397	-25	-8	-15	-38	-12	-26	25
	1730	2019-01-15 11:01:29.84	-1136	1050	-1405	-21	-13	-19	-38	-13	-25	25
	1731	2019-01-15 11:01:29.85	-1135	1042	-1401	-17	-21	-24	-38	-12	-26	25
	1732	2019-01-15 11:01:29.86	-1145	1053	-1398	-13	-24	-23	-36	-9	-27	22
	1733	2019-01-15 11:01:29.87	-1130	1056	-1383	-9	-28	-33	-34	-7	-27	20
	1734	2019-01-15 11:01:29.88	-1130	1050	-1374	-6	-23	-34	-36	-10	-26	23
	1735	2019-01-15 11:01:29.89	-1134	1048	-1386	-11	-16	-37	-40	-14	-26	27
	1736	2019-01-15 11:01:29.90	-1141	1030	-1399	-15	-12	-36	-43	-17	-26	30
	1737	2019-01-15 11:01:29.91	-1152	1028	-1393	-14	-18	-29	-44	-16	-28	30
	1738	2019-01-15 11:01:29.92	-1139	1031	-1393	-6	-29	-25	-40	-12	-28	26
	1739	2019-01-15 11:01:29.93	-1165	1028	-1392	-7	-36	-20	-38	-10	-28	24
	1740	2019-01-15 11:01:29.94	-1156	1027	-1391	-6	-37	-14	-40	-9	-31	24
	1741	2019-01-15 11:01:29.95	-1159	1022	-1377	-7	-30	-9	-42	-8	-34	25
	1742	2019-01-15 11:01:29.96	-1150	1026	-1389	-6	-19	-5	-41	-5	-36	23
	1743	2019-01-15 11:01:29.97	-1157	1038	-1369	-6	-6	-3	-39	-5	-34	22
	1744	2019-01-15 11:01:29.98	-1147	1037	-1378	-7	7	-3	-38	-6	-32	22
	1745	2019-01-15 11:01:29.99	-1149	1053	-1365	-3	13	-3	-36	-5	-31	20
	1746	2019-01-15 11:01:30.00	-1144	1058	-1385	1	20	-1	-34	-5	-29	19
	1747	2019-01-15 11:01:30.01	-1145	1046	-1394	-8	22	-1	-36	-7	-29	21
	1748	2019-01-15 11:01:30.02	-1143	1032	-1399	-9	17	0	-38	-10	-28	24
	1749	2019-01-15 11:01:30.03	-1142	1038	-1396	-3	7	4	-39	-9	-30	24
	1750	2019-01-15 11:01:30.04	-1141	1054	-1385	2	1	6	-37	-8	-29	22
	1751	2019-01-15 11:01:30.05	-1134	1053	-1381	2	4	3	-37	-6	-31	21
	1752	2019-01-15 11:01:30.06	-1127	1056	-1379	-3	9	-3	-36	-5	-31	20
	1753	2019-01-15 11:01:30.07	-1127	1049	-1385	0	13	-6	-35	0	-35	17
	1754	2019-01-15 11:01:30.08	-1128	1052	-1395	0	11	-10	-34	-2	-32	18
	1755	2019-01-15 11:01:30.09	-1135	1039	-1400	-3	4	-11	-34	-2	-32	18
	1756	2019-01-15 11:01:30.10	-1137	1039	-1400	5	-5	-11	-31	-2	-29	16
	1757	2019-01-15 11:01:30.11	-1139	1042	-1394	5	-8	-9	-37	-2	-35	19
	1758	2019-01-15 11:01:30.12	-1126	1039	-1398	1	-9	-11	-32	0	-32	16
	1759	2019-01-15 11:01:30.13	-1135	1033	-1390	-4	-7	-12	-31	-4	-27	17
	1760	2019-01-15 11:01:30.14	-1139	1035	-1387	-8	-3	-7	-27	-2	-25	14
	1761	2019-01-15 11:01:30.15	-1141	1031	-1391	-11	-2	-6	-33	-7	-26	20
	1762	2019-01-15 11:01:30.16	-1139	1029	-1381	-7	-9	-3	-36	-10	-26	23
	1763	2019-01-15 11:01:30.17	-1135	1042	-1391	-7	-12	-2	-34	-9	-25	21
	1764	2019-01-15 11:01:30.18	-1125	1045	-1389	-5	-13	-6	-32	-7	-25	19
	1765	2019-01-15 11:01:30.19	-1134	1048	-1396	-5	-14	-15	-35	-10	-25	22
	1766	2019-01-15 11:01:30.20	-1140	1041	-1387	-9	-9	-22	-39	-13	-26	26
	1767	2019-01-15 11:01:30.21	-1139	1033	-1394	-10	-6	-25	-39	-9	-30	24
	1768	2019-01-15 11:01:30.22	-1140	1025	-1392	-11	-9	-28	-35	-5	-30	20
	1769	2019-01-15 11:01:30.23	-1150	1020	-1381	-7	-10	-24	-33	-4	-29	18
	1770	2019-01-15 11:01:30.24	-1141	1019	-1383	-2	-10	-22	-34	-6	-28	20
	1771	2019-01-15 11:01:30.25	-1148	1030	-1386	-5	-8	-17	-34	-7	-27	20
	1772	2019-01-15 11:01:30.26	-1146	1031	-1386	-9	-8	-18	-36	-8	-28	22
	1773	2019-01-15 11:01:30.27	-1134	1028	-1389	-10	-6	-15	-38	-7	-31	22
	1774	2019-01-15 11:01:30.28	-1149	1027	-1399	-17	-8	-12	-39	-4	-35	21
	1775	2019-01-15 11:01:30.29	-1154	1025	-1393	-18	-11	-5	-40	-6	-34	23
	1776	2019-01-15 11:01:30.30	-1143	1031	-1386	-14	-7	-1	-44	-11	-33	27
	1777	2019-01-15 11:01:30.31	-1145	1039	-1385	-15	-3	-4	-44	-14	-30	29
	1778	2019-01-15 11:01:30.32	-1144	1031	-1386	-13	4	-5	-42	-10	-32	26
	1779	2019-01-15 11:01:30.33	-1132	1031	-1389	-12	9	-5	-42	-7	-35	24
	1780	2019-01-15 11:01:30.34	-1140	1036	-1389	-9	12	-5	-42	-7	-35	24
	1781	2019-01-15 11:01:30.35	-1150	1040	-1398	-10	14	-4	-37	-7	-30	22
	1782	2019-01-15 11:01:30.36	-1134	1036	-1408	-11	9	-5	-34	-5	-29	19
	1783	2019-01-15 11:01:30.37	-1144	1047	-1409	-6	2	-4	-33	-7	-26	20
	1784	2019-01-15 11:01:30.38	-1135	1037	-1401	-7	-2	-4	-34	-8	-26	21
	1785	2019-01-15 11:01:30.39	-1128	1039	-1391	-8	-5	-5	-34	-9	-25	21
	1786	2019-01-15 11:01:30.40	-1143	1034	-1390	-3	-6	-6	-37	-10	-27	23
	1787	2019-01-15 11:01:30.41	-1124	1033	-1388	-4	-8	-7	-38	-9	-29	23
	1788	2019-01-15 11:01:30.42	-1141	1029	-1391	-10	-7	-6	-37	-11	-26	24
	1789	2019-01-15 11:01:30.43	-1128	1030	-1391	-15	-7	-5	-37	-12	-25	24
	1790	2019-01-15 11:01:30.44	-1140	1030	-1391	-14	-10	-1	-36	-9	-27	22
	1791	2019-01-15 11:01:30.45	-1137	1030	-1390	-19	-13	1	-31	-6	-25	18
	1792	2019-01-15 11:01:30.46	-1138	1034	-1393	-19	-15	0	-33	-7	-26	20
	1793	2019-01-15 11:01:30.47	-1138	1039	-1393	-17	-18	-2	-35	-9	-26	22
	1794	2019-01-15 11:01:30.48	-1132	1032	-1391	-18	-19	-3	-40	-8	-32	24
	1795	2019-01-15 11:01:30.49	-1135	1036	-1386	-20	-17	-4	-34	-9	-25	21
	1796	2019-01-15 11:01:30.50	-1133	1042	-1375	-23	-16	-1	-34	-8	-26	21
	1797	2019-01-15 11:01:30.51	-1134	1040	-1380	-27	-17	-4	-29	-2	-27	15
	1798	2019-01-15 11:01:30.52	-1144	1038	-1389	-26	-16	-3	-33	-4	-29	18
	1799	2019-01-15 11:01:30.53	-1146	1035	-1391	-27	-23	-1	-34	-5	-29	19
	1800	2019-01-15 11:01:30.54	-1143	1034	-1381	-23	-30	1	-37	-9	-28	23
	1801	2019-01-15 11:01:30.55	-1147	1039	-1387	-20	-29	3	-34	-4	-30	19
	1802	2019-01-15 11:01:30.56	-1149	1045	-1383	-18	-29	5	-33	0	-33	16
	1803	2019-01-15 11:01:30.57	-1146	1057	-1383	-22	-27	4	-38	-9	-29	23
	1804	2019-01-15 11:01:30.58	-1139	1056	-1382	-25	-24	5	-35	-4	-31	19
	1805	2019-01-15 11:01:30.59	-1157	1061	-1374	-30	-22	1	-38	-4	-34	21
	1806	2019-01-15 11:01:30.60	-1153	1046	-1373	-30	-18	3	-40	-5	-35	22
	1807	2019-01-15 11:01:30.61	-1137	1051	-1379	-27	-16	2	-44	-10	-34	27
	1808	2019-01-15 11:01:30.62	-1146	1056	-1373	-23	-13	5	-40	-9	-31	24
	1809	2019-01-15 11:01:30.63	-1147	1058	-1370	-17	-7	1	-37	-8	-29	22
	1810	2019-01-15 11:01:30.64	-1152	1048	-1369	-10	-5	3	-34	-6	-28	20
	1811	2019-01-15 11:01:30.65	-1142	1058	-1381	-3	-7	1	-31	-2	-29	16
	1812	2019-01-15 11:01:30.66	-1140	1053	-1370	2	-6	0	-31	0	-31	15
	1813	2019-01-15 11:01:30.67	-1143	1046	-1372	0	-4	2	-31	0	-31	15
	1814	2019-01-15 11:01:30.68	-1148	1050	-1388	-6	-5	2	-34	-5	-29	19
	1815	2019-01-15 11:01:30.69	-1143	1032	-1380	-13	-6	3	-35	-8	-27	21
	1816	2019-01-15 11:01:30.70	-1148	1037	-1375	-6	-11	9	-35	-7	-28	21
	1817	2019-01-15 11:01:30.71	-1147	1037	-1372	-5	-16	12	-32	-4	-28	18
	1818	2019-01-15 11:01:30.72	-1156	1051	-1376	-5	-18	16	-30	0	-30	15
	1819	2019-01-15 11:01:30.73	-1149	1062	-1379	-8	-17	13	-29	-3	-26	16
	1820	2019-01-15 11:01:30.74	-1146	1068	-1386	-16	-11	9	-30	-5	-25	17
	1821	2019-01-15 11:01:30.75	-1154	1069	-1380	-20	-2	-2	-31	-6	-25	18
	1822	2019-01-15 11:01:30.76	-1141	1068	-1380	-25	9	-12	-32	-5	-27	18
	1823	2019-01-15 11:01:30.77	-1137	1066	-1387	-25	15	-20	-33	-4	-29	18
	1824	2019-01-15 11:01:30.78	-1151	1060	-1380	-16	10	-21	-33	-6	-27	19
	1825	2019-01-15 11:01:30.79	-1142	1065	-1384	-3	4	-24	-33	-6	-27	19
	1826	2019-01-15 11:01:30.80	-1134	1062	-1378	-3	3	-27	-35	-7	-28	21
	1827	2019-01-15 11:01:30.81	-1134	1058	-1382	-5	3	-28	-39	-9	-30	24
	1828	2019-01-15 11:01:30.82	-1136	1049	-1373	-5	-2	-26	-38	-10	-28	24
	1829	2019-01-15 11:01:30.83	-1142	1045	-1371	-7	3	-23	-32	-8	-24	20
	1830	2019-01-15 11:01:30.84	-1144	1041	-1376	-11	4	-17	-32	-6	-26	19
	1831	2019-01-15 11:01:30.85	-1141	1043	-1382	-8	-1	-13	-34	-6	-28	20
	1832	2019-01-15 11:01:30.86	-1142	1049	-1376	-2	-7	-4	-31	-4	-27	17
	1833	2019-01-15 11:01:30.87	-1143	1047	-1380	2	-9	0	-32	-2	-30	17
	1834	2019-01-15 11:01:30.88	-1143	1054	-1378	1	-14	4	-33	0	-33	16
	1835	2019-01-15 11:01:30.89	-1147	1052	-1379	1	-15	7	-40	-3	-37	21
	1836	2019-01-15 11:01:30.90	-1136	1060	-1369	0	-13	6	-32	1	-33	15
	1837	2019-01-15 11:01:30.91	-1143	1058	-1377	-2	-12	4	-29	2	-31	13
	1838	2019-01-15 11:01:30.92	-1148	1060	-1380	-2	-8	2	-22	7	-29	7
	1839	2019-01-15 11:01:30.93	-1136	1062	-1369	-1	-4	-3	-29	1	-30	14
	1840	2019-01-15 11:01:30.94	-1147	1062	-1371	2	0	-8	-32	-1	-31	16
	1841	2019-01-15 11:01:30.95	-1144	1052	-1373	5	-2	-11	-36	-7	-29	21
	1842	2019-01-15 11:01:30.96	-1134	1050	-1369	7	-7	-10	-35	-8	-27	21
	1843	2019-01-15 11:01:30.97	-1146	1049	-1372	8	-8	-15	-35	-9	-26	22
	1844	2019-01-15 11:01:30.98	-1141	1044	-1371	5	-8	-12	-38	-13	-25	25
	1845	2019-01-15 11:01:30.99	-1160	1044	-1375	2	-5	-15	-33	-5	-28	19
	1846	2019-01-15 11:01:31.00	-1152	1046	-1376	-1	-1	-16	-32	-2	-30	17
	1847	2019-01-15 11:01:31.01	-1145	1044	-1371	-1	6	-15	-30	0	-30	15
	1848	2019-01-15 11:01:31.02	-1147	1046	-1374	3	6	-19	-29	0	-29	14
	1849	2019-01-15 11:01:31.03	-1145	1041	-1382	3	8	-19	-28	1	-29	13
	1850	2019-01-15 11:01:31.04	-1151	1038	-1390	2	4	-18	-27	1	-28	13
	1851	2019-01-15 11:01:31.05	-1142	1029	-1389	-2	-2	-10	-29	-1	-28	15
	1852	2019-01-15 11:01:31.06	-1147	1039	-1387	-2	-5	-9	-30	-3	-27	16
	1853	2019-01-15 11:01:31.07	-1140	1042	-1382	-5	-4	-9	-27	-2	-25	14
	1854	2019-01-15 11:01:31.08	-1139	1046	-1385	-12	2	-10	-26	-2	-24	14
	1855	2019-01-15 11:01:31.09	-1149	1040	-1381	-14	1	-9	-30	-3	-27	16
	1856	2019-01-15 11:01:31.10	-1146	1038	-1386	-14	-1	-8	-33	-5	-28	19
	1857	2019-01-15 11:01:31.11	-1148	1042	-1384	-11	-8	-10	-32	-8	-24	20
	1858	2019-01-15 11:01:31.12	-1147	1036	-1377	-10	-13	-8	-34	-11	-23	22
	1859	2019-01-15 11:01:31.13	-1132	1040	-1374	-13	-9	-6	-35	-11	-24	23
	1860	2019-01-15 11:01:31.14	-1128	1055	-1365	-18	-4	-8	-36	-11	-25	23
	1861	2019-01-15 11:01:31.15	-1134	1055	-1370	-19	6	-12	-32	-10	-22	21
	1862	2019-01-15 11:01:31.16	-1146	1064	-1386	-19	7	-18	-28	-6	-22	17
	1863	2019-01-15 11:01:31.17	-1147	1049	-1389	-16	4	-18	-25	0	-25	12
	1864	2019-01-15 11:01:31.18	-1153	1044	-1393	-12	-1	-20	-25	2	-27	11
	1865	2019-01-15 11:01:31.19	-1154	1045	-1379	-6	-9	-19	-25	2	-27	11
	1866	2019-01-15 11:01:31.20	-1155	1042	-1384	-4	-13	-15	-24	3	-27	10
	1867	2019-01-15 11:01:31.21	-1156	1046	-1377	-8	-12	-16	-23	5	-28	9
	1868	2019-01-15 11:01:31.22	-1157	1056	-1360	-13	-4	-16	-24	6	-30	9
	1869	2019-01-15 11:01:31.23	-1156	1052	-1367	-18	3	-18	-25	3	-28	11
	1870	2019-01-15 11:01:31.24	-1152	1049	-1379	-21	5	-22	-26	1	-27	12
	1871	2019-01-15 11:01:31.25	-1160	1048	-1377	-18	5	-21	-29	-4	-25	16
	1872	2019-01-15 11:01:31.26	-1157	1048	-1370	-11	1	-20	-29	-2	-27	15
	1873	2019-01-15 11:01:31.27	-1158	1056	-1371	-7	4	-22	-25	2	-27	11
	1874	2019-01-15 11:01:31.28	-1145	1063	-1369	-6	7	-25	-26	2	-28	12
	1875	2019-01-15 11:01:31.29	-1149	1062	-1370	-10	13	-33	-26	5	-31	10
	1876	2019-01-15 11:01:31.30	-1153	1054	-1379	-14	14	-35	-38	-2	-36	20
	1877	2019-01-15 11:01:31.31	-1151	1044	-1383	-18	10	-35	-33	2	-35	15
	1878	2019-01-15 11:01:31.32	-1153	1045	-1372	-19	7	-30	-36	1	-37	17
	1879	2019-01-15 11:01:31.33	-1147	1037	-1374	-13	6	-25	-32	7	-39	12
	1880	2019-01-15 11:01:31.34	-1146	1035	-1372	-8	2	-23	-35	2	-37	16
	1881	2019-01-15 11:01:31.35	-1151	1031	-1372	-1	2	-16	-36	1	-37	17
	1882	2019-01-15 11:01:31.36	-1150	1038	-1373	0	3	-10	-39	-2	-37	20
	1883	2019-01-15 11:01:31.37	-1159	1028	-1380	-1	8	-7	-38	-1	-37	19
	1884	2019-01-15 11:01:31.38	-1150	1034	-1373	-3	13	-2	-38	1	-39	18
	1885	2019-01-15 11:01:31.39	-1150	1047	-1369	-2	19	-5	-33	1	-34	16
	1886	2019-01-15 11:01:31.40	-1146	1049	-1375	-7	23	-5	-32	0	-32	16
	1887	2019-01-15 11:01:31.41	-1145	1052	-1375	-8	22	-8	-32	-3	-29	17
	1888	2019-01-15 11:01:31.42	-1134	1051	-1380	-8	19	-12	-32	-2	-30	17
	1889	2019-01-15 11:01:31.43	-1142	1045	-1381	-11	16	-12	-35	-6	-29	20
	1890	2019-01-15 11:01:31.44	-1142	1045	-1384	-14	11	-16	-35	-5	-30	20
	1891	2019-01-15 11:01:31.45	-1143	1045	-1387	-12	7	-17	-35	-4	-31	19
	1892	2019-01-15 11:01:31.46	-1140	1036	-1371	-12	1	-19	-37	-8	-29	22
	1893	2019-01-15 11:01:31.47	-1140	1040	-1372	-13	5	-16	-39	-13	-26	26
	1894	2019-01-15 11:01:31.48	-1134	1044	-1379	-16	5	-16	-42	-16	-26	29
	1895	2019-01-15 11:01:31.49	-1146	1042	-1383	-19	6	-12	-38	-12	-26	25
	1896	2019-01-15 11:01:31.50	-1145	1042	-1372	-17	4	-8	-34	-8	-26	21
	1897	2019-01-15 11:01:31.51	-1145	1046	-1375	-16	1	-3	-32	-6	-26	19
	1898	2019-01-15 11:01:31.52	-1134	1054	-1382	-19	-1	0	-33	-4	-29	18
	1899	2019-01-15 11:01:31.53	-1148	1060	-1380	-18	-4	-2	-34	-3	-31	18
	1900	2019-01-15 11:01:31.54	-1149	1058	-1378	-16	-2	-4	-34	-2	-32	18
	1901	2019-01-15 11:01:31.55	-1139	1067	-1382	-18	4	-14	-33	-2	-31	17
	1902	2019-01-15 11:01:31.56	-1139	1066	-1384	-26	10	-20	-36	-3	-33	19
	1903	2019-01-15 11:01:31.57	-1142	1058	-1384	-28	16	-24	-37	-4	-33	20
	1904	2019-01-15 11:01:31.58	-1142	1057	-1378	-22	16	-27	-35	0	-35	17
	1905	2019-01-15 11:01:31.59	-1142	1053	-1384	-21	16	-22	-36	0	-36	18
	1906	2019-01-15 11:01:31.60	-1140	1050	-1384	-21	12	-17	-36	0	-36	18
	1907	2019-01-15 11:01:31.61	-1141	1050	-1374	-9	4	-5	-36	-1	-35	18
	1908	2019-01-15 11:01:31.62	-1135	1052	-1373	-7	4	-1	-38	-5	-33	21
	1909	2019-01-15 11:01:31.63	-1130	1052	-1371	-7	6	-3	-41	-11	-30	26
	1910	2019-01-15 11:01:31.64	-1139	1052	-1373	-6	8	-4	-41	-12	-29	26
	1911	2019-01-15 11:01:31.65	-1142	1057	-1373	-2	6	-6	-35	-8	-27	21
	1912	2019-01-15 11:01:31.66	-1139	1060	-1372	-2	4	-6	-34	-9	-25	21
	1913	2019-01-15 11:01:31.67	-1130	1061	-1371	-3	9	-9	-36	-6	-30	21
	1914	2019-01-15 11:01:31.68	-1139	1056	-1381	-8	9	-13	-33	-2	-31	17
	1915	2019-01-15 11:01:31.69	-1146	1057	-1388	-14	12	-15	-38	-9	-29	23
	1916	2019-01-15 11:01:31.70	-1137	1048	-1390	-16	8	-16	-36	-13	-23	24
	1917	2019-01-15 11:01:31.71	-1136	1049	-1370	-13	5	-17	-45	-21	-24	33
	1918	2019-01-15 11:01:31.72	-1138	1048	-1382	-14	5	-18	-36	-12	-24	24
	1919	2019-01-15 11:01:31.73	-1142	1047	-1398	-18	1	-17	-37	-8	-29	22
	1920	2019-01-15 11:01:31.74	-1134	1049	-1382	-15	-5	-13	-30	-2	-28	16
	1921	2019-01-15 11:01:31.75	-1136	1050	-1376	-11	-10	-9	-37	-8	-29	22
	1922	2019-01-15 11:01:31.76	-1136	1059	-1379	-13	-13	-9	-35	-10	-25	22
	1923	2019-01-15 11:01:31.77	-1131	1060	-1376	-14	-12	-7	-37	-12	-25	24
	1924	2019-01-15 11:01:31.78	-1132	1061	-1386	-13	-11	-12	-36	-9	-27	22
	1925	2019-01-15 11:01:31.79	-1150	1049	-1377	-11	-13	-12	-31	-8	-23	19
	1926	2019-01-15 11:01:31.80	-1146	1045	-1380	-5	-16	-12	-23	-4	-19	13
	1927	2019-01-15 11:01:31.81	-1135	1049	-1384	-4	-12	-11	-29	-7	-22	18
	1928	2019-01-15 11:01:31.82	-1147	1059	-1381	-1	-14	-12	-28	-6	-22	17
	1929	2019-01-15 11:01:31.83	-1143	1054	-1378	2	-13	-15	-30	-8	-22	19
	1930	2019-01-15 11:01:31.84	-1143	1056	-1377	1	-12	-18	-24	-2	-22	13
	1931	2019-01-15 11:01:31.85	-1145	1047	-1378	-1	-13	-19	-25	-4	-21	14
	1932	2019-01-15 11:01:31.86	-1143	1048	-1379	0	-14	-18	-22	-4	-18	13
	1933	2019-01-15 11:01:31.87	-1142	1041	-1369	0	-13	-16	-23	-4	-19	13
	1934	2019-01-15 11:01:31.88	-1148	1044	-1364	-3	-9	-16	-23	-3	-20	13
	1935	2019-01-15 11:01:31.89	-1141	1033	-1370	-7	-1	-12	-23	-4	-19	13
	1936	2019-01-15 11:01:31.90	-1145	1047	-1381	-6	-1	-10	-20	-4	-16	12
	1937	2019-01-15 11:01:31.91	-1151	1044	-1377	-3	-2	-8	-24	-6	-18	15
	1938	2019-01-15 11:01:31.92	-1151	1039	-1378	-4	-1	-2	-28	-7	-21	17
	1939	2019-01-15 11:01:31.93	-1144	1037	-1371	-6	-5	0	-29	-6	-23	17
	1940	2019-01-15 11:01:31.94	-1155	1044	-1380	-5	-5	2	-29	-5	-24	17
	1941	2019-01-15 11:01:31.95	-1149	1051	-1372	-4	-5	4	-28	-5	-23	16
	1942	2019-01-15 11:01:31.96	-1144	1056	-1367	-6	-1	1	-29	-5	-24	17
	1943	2019-01-15 11:01:31.97	-1142	1060	-1371	-4	4	-2	-29	-6	-23	17
	1944	2019-01-15 11:01:31.98	-1142	1057	-1382	-3	5	-7	-26	-4	-22	15
	1945	2019-01-15 11:01:31.99	-1144	1057	-1376	-2	3	-11	-22	-1	-21	11
	1946	2019-01-15 11:01:32.00	-1136	1059	-1374	-2	4	-17	-21	0	-21	10
	1947	2019-01-15 11:01:32.01	-1150	1064	-1388	-3	5	-24	-21	-1	-20	11
	1948	2019-01-15 11:01:32.02	-1130	1050	-1381	-8	5	-26	-20	-2	-18	11
	1949	2019-01-15 11:01:32.03	-1141	1048	-1378	-9	5	-30	-18	0	-18	9
	1950	2019-01-15 11:01:32.04	-1134	1045	-1379	-13	5	-26	-17	2	-19	7
	1951	2019-01-15 11:01:32.05	-1137	1031	-1375	-15	6	-19	-19	1	-20	9
	1952	2019-01-15 11:01:32.06	-1139	1032	-1371	-16	6	-13	-21	-1	-20	11
	1953	2019-01-15 11:01:32.07	-1142	1032	-1380	-17	6	-8	-21	-1	-20	11
	1954	2019-01-15 11:01:32.08	-1144	1041	-1376	-17	3	1	-20	2	-22	9
	1955	2019-01-15 11:01:32.09	-1133	1049	-1379	-15	-2	3	-14	7	-21	3
	1956	2019-01-15 11:01:32.10	-1144	1058	-1379	-15	-6	6	-19	4	-23	7
	1957	2019-01-15 11:01:32.11	-1147	1066	-1378	-14	-13	3	-19	4	-23	7
	1958	2019-01-15 11:01:32.12	-1139	1071	-1381	-11	-22	-4	-31	-7	-24	19
	1959	2019-01-15 11:01:32.13	-1144	1059	-1368	-12	-28	-9	-25	3	-28	11
	1960	2019-01-15 11:01:32.14	-1146	1074	-1370	-11	-26	-17	-24	4	-28	10
	1961	2019-01-15 11:01:32.15	-1142	1063	-1380	-21	-20	-28	-18	12	-30	3
	1962	2019-01-15 11:01:32.16	-1141	1063	-1386	-30	-18	-34	-19	10	-29	4
	1963	2019-01-15 11:01:32.17	-1154	1048	-1373	-36	-16	-34	-20	6	-26	7
	1964	2019-01-15 11:01:32.18	-1154	1038	-1366	-38	-18	-27	-26	-3	-23	14
	1965	2019-01-15 11:01:32.19	-1157	1029	-1353	-35	-19	-17	-29	-3	-26	16
	1966	2019-01-15 11:01:32.20	-1149	1028	-1357	-23	-20	-9	-28	2	-30	13
	1967	2019-01-15 11:01:32.21	-1138	1041	-1342	-12	-18	-5	-26	5	-31	10
	1968	2019-01-15 11:01:32.22	-1146	1053	-1347	-7	-7	-1	-26	5	-31	10
	1969	2019-01-15 11:01:32.23	-1150	1054	-1381	-12	5	-1	-28	2	-30	13
	1970	2019-01-15 11:01:32.24	-1160	1048	-1382	-15	5	1	-27	4	-31	11
	1971	2019-01-15 11:01:32.25	-1159	1053	-1373	-13	1	8	-28	2	-30	13
	1972	2019-01-15 11:01:32.26	-1148	1053	-1379	-13	-12	12	-30	2	-32	14
	1973	2019-01-15 11:01:32.27	-1159	1058	-1381	-14	-16	15	-30	0	-30	15
	1974	2019-01-15 11:01:32.28	-1159	1067	-1373	-15	-20	10	-29	0	-29	14
	1975	2019-01-15 11:01:32.29	-1155	1070	-1355	-18	-11	3	-30	0	-30	15
	1976	2019-01-15 11:01:32.30	-1151	1073	-1364	-20	-2	-8	-28	2	-30	13
	1977	2019-01-15 11:01:32.31	-1152	1075	-1366	-27	14	-18	-27	3	-30	12
	1978	2019-01-15 11:01:32.32	-1156	1066	-1372	-30	20	-25	-26	4	-30	11
	1979	2019-01-15 11:01:32.33	-1163	1060	-1370	-24	19	-25	-30	1	-31	14
	1980	2019-01-15 11:01:32.34	-1156	1055	-1368	-21	15	-23	-33	-4	-29	18
	1981	2019-01-15 11:01:32.35	-1154	1054	-1373	-19	6	-19	-35	-5	-30	20
	1982	2019-01-15 11:01:32.36	-1159	1053	-1368	-19	1	-14	-37	-4	-33	20
	1983	2019-01-15 11:01:32.37	-1144	1064	-1368	-20	-2	-10	-34	-1	-33	17
	1984	2019-01-15 11:01:32.38	-1144	1067	-1365	-21	1	-7	-28	2	-30	13
	1985	2019-01-15 11:01:32.39	-1142	1072	-1357	-26	10	-7	-28	1	-29	13
	1986	2019-01-15 11:01:32.40	-1143	1071	-1372	-28	15	-7	-30	-2	-28	16
	1987	2019-01-15 11:01:32.41	-1156	1068	-1370	-22	10	-6	-30	-2	-28	16
	1988	2019-01-15 11:01:32.42	-1154	1054	-1370	-17	0	-4	-29	1	-30	14
	1989	2019-01-15 11:01:32.43	-1150	1060	-1363	-12	-7	0	-27	3	-30	12
	1990	2019-01-15 11:01:32.44	-1150	1068	-1366	-9	-11	-2	-28	3	-31	12
	1991	2019-01-15 11:01:32.45	-1149	1063	-1360	-9	-10	-3	-32	2	-34	15
	1992	2019-01-15 11:01:32.46	-1149	1074	-1360	-11	-1	-4	-32	1	-33	15
	1993	2019-01-15 11:01:32.47	-1143	1060	-1351	-15	9	-6	-29	2	-31	13
	1994	2019-01-15 11:01:32.48	-1148	1057	-1379	-13	15	-7	-26	4	-30	11
[truncated: 4,416 more rows]
