# Supplementary material for: Evaluating the stress-response of dental students to the dental school environment
Source: PeerJ. 2020 May 6;8:e8981. doi: 10.7717/peerj.8981 (PMC7210805; doi:10.7717/peerj.8981)
Supplement: Supplemental Information 1 [file peerj-08-8981-s001.zip › 10-0-V.csv]

// Data mode : Full
// Data quality : High
// Acceleration sensor's range : 16g
// Gyroscope sensor's range : 2000dps
//
//ARTIFACT	NUM	DATE	ACC_X	ACC_Y	ACC_Z	GYRO_X	GYRO_Y	GYRO_Z	EOG_L	EOG_R	EOG_H	EOG_V
	1	2018-06-29 11:15:48.82	-459	-72	-2035	-18	-6	-40	-32	-4	-28	18
	2	2018-06-29 11:15:48.83	-477	-59	-2002	-12	-4	-40	8	49	-41	-28
	3	2018-06-29 11:15:48.84	-481	-68	-2009	-13	0	-44	-37	3	-40	17
	4	2018-06-29 11:15:48.85	-467	-93	-2007	-25	6	-41	0	54	-54	-27
	5	2018-06-29 11:15:48.86	-463	-105	-2021	-36	7	-35	-38	22	-60	8
	6	2018-06-29 11:15:48.87	-465	-104	-2023	-40	7	-32	-11	64	-75	-26
	7	2018-06-29 11:15:48.88	-485	-119	-2016	-53	16	-25	-45	27	-72	9
	8	2018-06-29 11:15:48.89	-471	-133	-2036	-77	31	-11	-21	57	-78	-18
	9	2018-06-29 11:15:48.90	-464	-119	-2059	-96	30	4	-46	23	-69	11
	10	2018-06-29 11:15:48.91	-455	-104	-2058	-83	21	8	-38	44	-82	-3
	11	2018-06-29 11:15:48.92	-444	-67	-2002	-52	6	4	-68	11	-79	28
	12	2018-06-29 11:15:48.93	-449	-41	-1932	-36	9	-5	-59	28	-87	15
	13	2018-06-29 11:15:48.94	-456	-60	-2042	-41	28	-18	-67	14	-81	26
	14	2018-06-29 11:15:48.95	-473	-60	-2074	-53	16	-26	-52	25	-77	13
	15	2018-06-29 11:15:48.96	-471	-58	-2045	-67	4	-25	-51	18	-69	16
	16	2018-06-29 11:15:48.97	-472	-75	-2028	-71	-1	-27	-42	27	-69	7
	17	2018-06-29 11:15:48.98	-476	-75	-2020	-67	-1	-26	-45	24	-69	10
	18	2018-06-29 11:15:48.99	-478	-67	-2031	-54	3	-21	-38	38	-76	0
	19	2018-06-29 11:15:49.00	-478	-58	-2038	-39	3	-16	-26	48	-74	-11
	20	2018-06-29 11:15:49.01	-488	-54	-2052	-30	7	-9	-33	45	-78	-6
	21	2018-06-29 11:15:49.02	-495	-38	-2044	-36	7	-7	-20	53	-73	-16
	22	2018-06-29 11:15:49.03	-488	-47	-2049	-35	1	0	-33	38	-71	-2
	23	2018-06-29 11:15:49.04	-479	-12	-2032	-47	3	-1	-14	47	-61	-16
	24	2018-06-29 11:15:49.05	-473	-13	-2029	-56	13	-4	-31	28	-59	1
	25	2018-06-29 11:15:49.06	-489	-15	-2028	-61	20	-5	-11	50	-61	-19
	26	2018-06-29 11:15:49.07	-473	-26	-2051	-58	30	-2	-37	27	-64	5
	27	2018-06-29 11:15:49.08	-474	-42	-2061	-52	25	2	-6	50	-56	-22
	28	2018-06-29 11:15:49.09	-473	-45	-2037	-44	23	6	-38	9	-47	14
	29	2018-06-29 11:15:49.10	-459	-53	-2045	-28	26	12	-3	33	-36	-15
	30	2018-06-29 11:15:49.11	-458	-42	-2037	-14	24	19	-42	-10	-32	26
	31	2018-06-29 11:15:49.12	-458	-20	-2009	-3	21	18	-1	29	-30	-14
	32	2018-06-29 11:15:49.13	-463	-30	-2028	2	27	16	-46	-15	-31	30
	33	2018-06-29 11:15:49.14	-472	-35	-2037	4	28	9	-2	28	-30	-13
	34	2018-06-29 11:15:49.15	-466	-35	-2035	0	31	5	-53	-24	-29	38
	35	2018-06-29 11:15:49.16	-467	-41	-2033	-7	34	0	1	25	-24	-13
	36	2018-06-29 11:15:49.17	-463	-49	-2034	-14	30	-1	-55	-24	-31	39
	37	2018-06-29 11:15:49.18	-454	-75	-2035	-22	22	-5	2	34	-32	-18
	38	2018-06-29 11:15:49.19	-458	-85	-2018	-32	27	-5	-60	-26	-34	43
	39	2018-06-29 11:15:49.20	-439	-77	-2018	-46	27	-3	5	44	-39	-24
	40	2018-06-29 11:15:49.21	-433	-74	-2025	-48	25	0	-57	-10	-47	33
	41	2018-06-29 11:15:49.22	-437	-58	-2016	-31	14	0	19	76	-57	-47
	42	2018-06-29 11:15:49.23	-441	-48	-2023	-21	11	-3	-42	12	-54	15
	43	2018-06-29 11:15:49.24	-460	-33	-2028	-21	16	-14	33	90	-57	-61
	44	2018-06-29 11:15:49.25	-451	-32	-2017	-22	18	-23	-49	3	-52	23
	45	2018-06-29 11:15:49.26	-465	-39	-2023	-20	26	-26	24	78	-54	-51
	46	2018-06-29 11:15:49.27	-451	-44	-2044	-24	30	-29	-60	-12	-48	36
	47	2018-06-29 11:15:49.28	-436	-27	-2042	-27	22	-28	17	68	-51	-42
	48	2018-06-29 11:15:49.29	-447	-38	-2052	-38	17	-25	-76	-28	-48	52
	49	2018-06-29 11:15:49.30	-462	-63	-2067	-54	7	-16	5	53	-48	-29
	50	2018-06-29 11:15:49.31	-456	-24	-2055	-63	-11	-8	-81	-40	-41	60
	51	2018-06-29 11:15:49.32	-468	-20	-2049	-58	-26	-7	16	59	-43	-37
	52	2018-06-29 11:15:49.33	-459	-9	-2032	-61	-28	-10	-81	-39	-42	60
	53	2018-06-29 11:15:49.34	-472	-4	-2052	-66	-20	-15	11	53	-42	-32
	54	2018-06-29 11:15:49.35	-465	-2	-2045	-68	-6	-19	-92	-56	-36	74
	55	2018-06-29 11:15:49.36	-460	1	-2032	-75	1	-19	6	46	-40	-26
	56	2018-06-29 11:15:49.37	-452	-20	-2033	-72	10	-24	-101	-58	-43	79
	57	2018-06-29 11:15:49.38	-455	-26	-2035	-60	17	-26	2	50	-48	-26
	58	2018-06-29 11:15:49.39	-453	-33	-2049	-38	15	-21	-104	-60	-44	82
	59	2018-06-29 11:15:49.40	-454	-13	-2056	-31	6	-18	11	51	-40	-31
	60	2018-06-29 11:15:49.41	-457	-15	-2055	-31	-3	-17	-101	-66	-35	83
	61	2018-06-29 11:15:49.42	-461	11	-2055	-41	-6	-19	11	49	-38	-30
	62	2018-06-29 11:15:49.43	-465	6	-2059	-45	-2	-27	-111	-79	-32	95
	63	2018-06-29 11:15:49.44	-465	9	-2049	-41	4	-31	7	42	-35	-24
	64	2018-06-29 11:15:49.45	-460	-6	-2054	-41	6	-36	-111	-84	-27	97
	65	2018-06-29 11:15:49.46	-464	-15	-2043	-33	0	-33	18	45	-27	-31
	66	2018-06-29 11:15:49.47	-456	-30	-2033	-15	-4	-31	-101	-90	-11	95
	67	2018-06-29 11:15:49.48	-453	-29	-2034	1	-6	-31	23	42	-19	-32
	68	2018-06-29 11:15:49.49	-452	-34	-2028	11	-13	-31	-110	-94	-16	102
	69	2018-06-29 11:15:49.50	-453	-16	-2029	9	-11	-33	17	41	-24	-29
	70	2018-06-29 11:15:49.51	-446	-15	-2026	-2	-7	-38	-116	-94	-22	105
	71	2018-06-29 11:15:49.52	-455	-27	-2040	-8	-3	-45	20	49	-29	-34
	72	2018-06-29 11:15:49.53	-457	-23	-2038	-8	0	-46	-116	-92	-24	104
	73	2018-06-29 11:15:49.54	-462	-21	-2026	-2	-3	-43	17	47	-30	-32
	74	2018-06-29 11:15:49.55	-453	-30	-2041	3	-1	-39	-120	-96	-24	108
	75	2018-06-29 11:15:49.56	-452	-35	-2048	-1	-5	-32	20	58	-38	-39
	76	2018-06-29 11:15:49.57	-459	-49	-2053	-2	-8	-23	-114	-83	-31	98
	77	2018-06-29 11:15:49.58	-455	-41	-2055	3	-14	-12	32	74	-42	-53
	78	2018-06-29 11:15:49.59	-453	-27	-2042	-1	-22	-1	-112	-78	-34	95
	79	2018-06-29 11:15:49.60	-448	-13	-2045	-17	-28	3	34	75	-41	-54
	80	2018-06-29 11:15:49.61	-470	-4	-2033	-34	-27	1	-114	-82	-32	98
	81	2018-06-29 11:15:49.62	-472	0	-2024	-38	-19	-1	30	72	-42	-51
	82	2018-06-29 11:15:49.63	-475	10	-2025	-33	-11	-6	-121	-89	-32	105
	83	2018-06-29 11:15:49.64	-467	12	-2031	-26	1	-8	33	64	-31	-48
	84	2018-06-29 11:15:49.65	-458	1	-2044	-10	1	-11	-116	-101	-15	108
	85	2018-06-29 11:15:49.66	-466	-1	-2035	4	5	-15	32	46	-14	-39
	86	2018-06-29 11:15:49.67	-465	-6	-2037	17	8	-17	-122	-122	0	122
	87	2018-06-29 11:15:49.68	-462	-8	-2036	22	8	-16	38	48	-10	-43
	88	2018-06-29 11:15:49.69	-459	-6	-2033	24	3	-20	-108	-95	-13	101
	89	2018-06-29 11:15:49.70	-457	-2	-2045	12	3	-23	59	81	-22	-70
	90	2018-06-29 11:15:49.71	-453	0	-2055	-5	2	-27	-103	-87	-16	95
	91	2018-06-29 11:15:49.72	-449	-3	-2052	-16	-3	-27	58	74	-16	-66
	92	2018-06-29 11:15:49.73	-448	-8	-2063	-27	-5	-27	-105	-103	-2	104
	93	2018-06-29 11:15:49.74	-457	-7	-2042	-28	-6	-29	50	60	-10	-55
	94	2018-06-29 11:15:49.75	-451	-7	-2021	-20	-3	-30	-107	-108	1	107
	95	2018-06-29 11:15:49.76	-464	-11	-2025	-15	-3	-29	56	61	-5	-58
	96	2018-06-29 11:15:49.77	-471	-18	-2036	-7	-6	-24	-111	-109	-2	110
	97	2018-06-29 11:15:49.78	-469	-15	-2047	2	-14	-23	52	60	-8	-56
	98	2018-06-29 11:15:49.79	-461	-9	-2042	-2	-18	-19	-108	-116	8	112
	99	2018-06-29 11:15:49.80	-459	-9	-2033	-10	-17	-17	52	51	1	-51
	100	2018-06-29 11:15:49.81	-457	-12	-2040	-20	-11	-18	-113	-120	7	116
	101	2018-06-29 11:15:49.82	-461	-22	-2043	-21	-8	-16	46	45	1	-45
	102	2018-06-29 11:15:49.83	-453	-27	-2042	-22	-9	-11	-115	-114	-1	114
	103	2018-06-29 11:15:49.84	-451	-25	-2042	-20	-15	-7	45	60	-15	-52
	104	2018-06-29 11:15:49.85	-447	-35	-2040	-16	-18	0	-112	-106	-6	109
	105	2018-06-29 11:15:49.86	-454	-42	-2046	-17	-26	2	49	62	-13	-55
	106	2018-06-29 11:15:49.87	-454	-48	-2039	-25	-29	7	-108	-101	-7	104
	107	2018-06-29 11:15:49.88	-449	-60	-2037	-27	-31	12	48	71	-23	-59
	108	2018-06-29 11:15:49.89	-455	-55	-2044	-35	-39	13	-111	-87	-24	99
	109	2018-06-29 11:15:49.90	-466	-37	-2049	-51	-39	12	47	90	-43	-68
	110	2018-06-29 11:15:49.91	-459	-16	-2038	-72	-43	9	-110	-71	-39	90
	111	2018-06-29 11:15:49.92	-476	0	-2037	-74	-42	5	44	96	-52	-70
	112	2018-06-29 11:15:49.93	-474	21	-2032	-56	-38	1	-118	-71	-47	94
	113	2018-06-29 11:15:49.94	-487	28	-2016	-34	-30	-3	34	95	-61	-64
	114	2018-06-29 11:15:49.95	-487	42	-2017	-5	-17	-6	-122	-71	-51	96
	115	2018-06-29 11:15:49.96	-472	52	-2004	38	4	-14	30	99	-69	-64
	116	2018-06-29 11:15:49.97	-480	48	-2009	57	9	-16	-123	-57	-66	90
	117	2018-06-29 11:15:49.98	-491	58	-2030	60	16	-19	34	134	-100	-84
	118	2018-06-29 11:15:49.99	-477	43	-2028	62	14	-21	-114	-15	-99	64
	119	2018-06-29 11:15:50.00	-484	25	-2032	55	13	-20	39	155	-116	-97
	120	2018-06-29 11:15:50.01	-482	0	-2034	42	8	-21	-110	-4	-106	57
	121	2018-06-29 11:15:50.02	-489	4	-2046	17	6	-16	44	163	-119	-103
	122	2018-06-29 11:15:50.03	-484	-16	-2055	-5	0	-10	-95	10	-105	42
	123	2018-06-29 11:15:50.04	-477	-32	-2032	-10	-4	-4	77	181	-104	-129
	124	2018-06-29 11:15:50.05	-474	-37	-1980	8	-10	-1	-51	38	-89	6
	125	2018-06-29 11:15:50.06	-460	-36	-2009	18	-10	3	98	195	-97	-146
	126	2018-06-29 11:15:50.07	-483	-13	-2051	9	-19	6	-51	40	-91	5
	127	2018-06-29 11:15:50.08	-490	2	-2041	-11	-33	9	87	189	-102	-138
	128	2018-06-29 11:15:50.09	-489	0	-2012	-28	-28	4	-51	35	-86	8
	129	2018-06-29 11:15:50.10	-491	2	-2000	-30	-15	-1	85	181	-96	-133
	130	2018-06-29 11:15:50.11	-477	4	-2029	-26	-5	-6	-64	20	-84	22
	131	2018-06-29 11:15:50.12	-487	5	-2052	-24	-8	-2	54	156	-102	-105
	132	2018-06-29 11:15:50.13	-484	-13	-2040	-35	-14	-1	-86	2	-88	42
	133	2018-06-29 11:15:50.14	-482	-44	-2035	-44	-6	7	38	138	-100	-88
	134	2018-06-29 11:15:50.15	-485	-27	-2049	-45	-7	17	-94	-4	-90	49
	135	2018-06-29 11:15:50.16	-491	-14	-2039	-35	-24	26	31	131	-100	-81
	136	2018-06-29 11:15:50.17	-500	-4	-2020	-25	-27	30	-103	-19	-84	61
	137	2018-06-29 11:15:50.18	-487	6	-2009	-28	-17	25	18	111	-93	-64
	138	2018-06-29 11:15:50.19	-479	-8	-1999	-12	6	14	-103	-20	-83	61
	139	2018-06-29 11:15:50.20	-492	10	-1977	16	17	6	22	118	-96	-70
	140	2018-06-29 11:15:50.21	-482	4	-2019	36	38	0	-103	-24	-79	63
	141	2018-06-29 11:15:50.22	-477	3	-2035	35	35	-2	21	109	-88	-65
	142	2018-06-29 11:15:50.23	-476	-29	-2035	32	31	-1	-94	-18	-76	56
	143	2018-06-29 11:15:50.24	-474	-44	-2042	23	24	10	22	108	-86	-65
	144	2018-06-29 11:15:50.25	-471	-57	-2043	5	16	25	-91	-18	-73	54
	145	2018-06-29 11:15:50.26	-491	-64	-2042	-10	5	43	17	94	-77	-55
	146	2018-06-29 11:15:50.27	-478	-62	-2028	-23	3	63	-97	-34	-63	65
	147	2018-06-29 11:15:50.28	-489	-53	-2022	-34	4	84	8	83	-75	-45
	148	2018-06-29 11:15:50.29	-495	-41	-2009	-36	8	100	-97	-34	-63	65
	149	2018-06-29 11:15:50.30	-485	-30	-2013	-28	13	114	8	77	-69	-42
	150	2018-06-29 11:15:50.31	-483	-22	-2006	-27	20	120	-92	-32	-60	62
	151	2018-06-29 11:15:50.32	-478	-19	-2011	-33	34	124	4	78	-74	-41
	152	2018-06-29 11:15:50.33	-473	-6	-2044	-39	41	129	-99	-31	-68	65
	153	2018-06-29 11:15:50.34	-473	-9	-2063	-52	41	128	-4	68	-72	-32
	154	2018-06-29 11:15:50.35	-468	-7	-2062	-63	35	126	-94	-27	-67	60
	155	2018-06-29 11:15:50.36	-462	29	-2054	-71	18	119	-4	74	-78	-35
	156	2018-06-29 11:15:50.37	-468	37	-2058	-70	2	112	-91	-25	-66	58
	157	2018-06-29 11:15:50.38	-462	53	-2055	-81	-10	103	-4	61	-65	-28
	158	2018-06-29 11:15:50.39	-474	53	-2058	-84	-20	85	-81	-38	-43	59
	159	2018-06-29 11:15:50.40	-466	46	-2065	-69	-28	64	-2	43	-45	-20
	160	2018-06-29 11:15:50.41	-475	50	-2029	-49	-39	47	-80	-46	-34	63
	161	2018-06-29 11:15:50.42	-478	42	-2054	-46	-28	29	-5	35	-40	-15
	162	2018-06-29 11:15:50.43	-481	46	-2048	-49	-32	14	-84	-45	-39	64
	163	2018-06-29 11:15:50.44	-485	31	-2037	-39	-33	2	-16	28	-44	-6
	164	2018-06-29 11:15:50.45	-480	25	-2032	-24	-36	-9	-89	-48	-41	68
	165	2018-06-29 11:15:50.46	-493	33	-2039	-13	-31	-16	-29	14	-43	7
	166	2018-06-29 11:15:50.47	-503	34	-2039	-3	-31	-19	-94	-58	-36	76
	167	2018-06-29 11:15:50.48	-502	31	-2027	-1	-29	-18	-34	5	-39	14
	168	2018-06-29 11:15:50.49	-508	32	-2012	-12	-23	-15	-87	-56	-31	71
	169	2018-06-29 11:15:50.50	-491	28	-2010	-30	-8	-6	-28	6	-34	11
	170	2018-06-29 11:15:50.51	-487	24	-2002	-36	12	-2	-81	-53	-28	67
	171	2018-06-29 11:15:50.52	-484	23	-2033	-41	23	1	-29	3	-32	13
	172	2018-06-29 11:15:50.53	-473	26	-2046	-39	20	9	-78	-49	-29	63
	173	2018-06-29 11:15:50.54	-475	30	-2037	-32	4	9	-25	16	-41	4
	174	2018-06-29 11:15:50.55	-480	43	-2025	-25	-5	6	-58	-22	-36	40
	175	2018-06-29 11:15:50.56	-480	45	-2034	-26	-4	2	-16	28	-44	-6
	176	2018-06-29 11:15:50.57	-492	49	-2052	-19	-7	-2	-53	-15	-38	34
	177	2018-06-29 11:15:50.58	-482	50	-2029	-10	-6	-8	-22	25	-47	-1
	178	2018-06-29 11:15:50.59	-489	47	-2027	-7	-4	-17	-53	-2	-51	27
	179	2018-06-29 11:15:50.60	-484	39	-2028	-11	0	-18	-18	36	-54	-9
	180	2018-06-29 11:15:50.61	-492	13	-2020	-1	-1	-19	-35	14	-49	10
	181	2018-06-29 11:15:50.62	-482	25	-2019	14	-3	-20	-15	32	-47	-8
	182	2018-06-29 11:15:50.63	-486	28	-2030	13	-4	-19	-37	8	-45	14
	183	2018-06-29 11:15:50.64	-488	15	-2041	3	-13	-20	-28	22	-50	3
	184	2018-06-29 11:15:50.65	-488	12	-2045	-7	-20	-11	-42	6	-48	18
	185	2018-06-29 11:15:50.66	-479	-4	-2039	-13	-16	-2	-46	13	-59	16
	186	2018-06-29 11:15:50.67	-474	-7	-2036	-11	-17	8	-58	-1	-57	29
	187	2018-06-29 11:15:50.68	-493	-8	-2024	-5	-11	21	-64	-7	-57	35
	188	2018-06-29 11:15:50.69	-480	3	-2022	-3	-5	31	-69	-21	-48	45
	189	2018-06-29 11:15:50.70	-485	19	-2015	-9	2	42	-74	-29	-45	51
	190	2018-06-29 11:15:50.71	-484	38	-2024	-25	9	49	-64	-27	-37	45
	191	2018-06-29 11:15:50.72	-499	59	-2036	-38	15	49	-69	-30	-39	49
	192	2018-06-29 11:15:50.73	-479	70	-2042	-50	24	41	-44	2	-46	21
	193	2018-06-29 11:15:50.74	-481	48	-2010	-30	33	27	-51	6	-57	22
	194	2018-06-29 11:15:50.75	-487	89	-1963	-11	40	16	-33	28	-61	2
	195	2018-06-29 11:15:50.76	-495	75	-2045	-11	44	2	-54	5	-59	24
	196	2018-06-29 11:15:50.77	-494	44	-2065	-15	25	-2	-31	30	-61	0
	197	2018-06-29 11:15:50.78	-498	31	-2048	-16	11	-3	-59	2	-61	28
	198	2018-06-29 11:15:50.79	-481	34	-2032	-13	10	-1	-28	32	-60	-2
	199	2018-06-29 11:15:50.80	-482	22	-1994	3	9	1	-59	1	-60	29
	200	2018-06-29 11:15:50.81	-481	26	-2079	-4	0	12	-14	46	-60	-16
	201	2018-06-29 11:15:50.82	-496	13	-2125	4	-3	30	-48	16	-64	16
	202	2018-06-29 11:15:50.83	-495	92	-1980	-19	-18	26	4	62	-58	-33
	203	2018-06-29 11:15:50.84	-484	28	-2015	-30	16	23	-32	20	-52	6
	204	2018-06-29 11:15:50.85	-476	41	-2056	-19	31	16	20	67	-47	-43
	205	2018-06-29 11:15:50.86	-469	65	-1960	12	21	14	-27	14	-41	6
	206	2018-06-29 11:15:50.87	-485	-5	-1998	30	39	17	40	67	-27	-53
	207	2018-06-29 11:15:50.88	-484	11	-2058	16	37	24	-10	9	-19	0
	208	2018-06-29 11:15:50.89	-506	35	-2078	8	35	38	62	68	-6	-65
	209	2018-06-29 11:15:50.90	-502	49	-2013	-21	28	39	18	3	15	-10
	210	2018-06-29 11:15:50.91	-499	16	-2028	-55	47	39	103	65	38	-84
	211	2018-06-29 11:15:50.92	-488	20	-2038	-107	80	44	27	-22	49	-2
	212	2018-06-29 11:15:50.93	-475	33	-2059	-142	86	55	90	37	53	-63
	213	2018-06-29 11:15:50.94	-466	46	-2040	-138	61	54	-6	-50	44	28
	214	2018-06-29 11:15:50.95	-457	62	-2014	-124	37	47	64	22	42	-43
	215	2018-06-29 11:15:50.96	-492	27	-2009	-118	38	35	-24	-60	36	42
	216	2018-06-29 11:15:50.97	-457	12	-2045	-142	46	34	38	14	24	-26
	217	2018-06-29 11:15:50.98	-451	-15	-2063	-155	46	31	-73	-85	12	79
	218	2018-06-29 11:15:50.99	-456	-16	-2040	-156	26	35	-12	-21	9	16
	219	2018-06-29 11:15:51.00	-456	-14	-2021	-162	11	36	-115	-120	5	117
	220	2018-06-29 11:15:51.01	-461	-16	-2048	-182	2	43	-22	-24	2	23
	221	2018-06-29 11:15:51.02	-467	-18	-2063	-208	-10	48	-112	-110	-2	111
	222	2018-06-29 11:15:51.03	-446	-7	-2013	-244	-6	57	-17	-8	-9	12
	223	2018-06-29 11:15:51.04	-440	4	-2010	-287	-1	64	-111	-96	-15	103
	224	2018-06-29 11:15:51.05	-439	-1	-2012	-315	-2	70	-4	14	-18	-5
	225	2018-06-29 11:15:51.06	-439	2	-2021	-338	-12	74	-99	-81	-18	90
	226	2018-06-29 11:15:51.07	-441	7	-2040	-356	-26	74	3	28	-25	-15
	227	2018-06-29 11:15:51.08	-445	31	-2031	-386	-38	71	-103	-79	-24	91
	228	2018-06-29 11:15:51.09	-462	42	-2032	-417	-57	64	8	32	-24	-20
	229	2018-06-29 11:15:51.10	-461	63	-2009	-457	-73	60	-98	-79	-19	88
	230	2018-06-29 11:15:51.11	-463	88	-1985	-505	-84	55	13	28	-15	-20
	231	2018-06-29 11:15:51.12	-457	68	-2013	-551	-94	47	-108	-97	-11	102
	232	2018-06-29 11:15:51.13	-450	61	-2041	-593	-103	42	-6	9	-15	-1
	233	2018-06-29 11:15:51.14	-444	66	-2049	-624	-114	40	-135	-117	-18	126
	234	2018-06-29 11:15:51.15	-443	71	-2041	-655	-126	42	-21	0	-21	10
	235	2018-06-29 11:15:51.16	-451	61	-2051	-690	-140	52	-143	-123	-20	133
	236	2018-06-29 11:15:51.17	-456	70	-2039	-723	-162	59	-20	20	-40	0
	237	2018-06-29 11:15:51.18	-460	112	-2017	-765	-182	67	-144	-83	-61	113
	238	2018-06-29 11:15:51.19	-471	122	-2012	-801	-179	74	-13	70	-83	-28
	239	2018-06-29 11:15:51.20	-464	170	-2006	-834	-185	78	-138	-51	-87	94
	240	2018-06-29 11:15:51.21	-479	205	-1990	-859	-186	76	-6	94	-100	-44
	241	2018-06-29 11:15:51.22	-479	247	-1986	-888	-186	71	-130	-39	-91	84
	242	2018-06-29 11:15:51.23	-489	280	-1995	-898	-181	67	12	103	-91	-57
	243	2018-06-29 11:15:51.24	-491	345	-1985	-893	-177	61	-131	-45	-86	88
	244	2018-06-29 11:15:51.25	-507	366	-1987	-874	-161	55	-6	86	-92	-40
	245	2018-06-29 11:15:51.26	-506	392	-1975	-816	-137	45	-149	-68	-81	108
	246	2018-06-29 11:15:51.27	-510	435	-1987	-736	-122	42	-21	72	-93	-25
	247	2018-06-29 11:15:51.28	-523	449	-1979	-657	-106	31	-161	-82	-79	121
	248	2018-06-29 11:15:51.29	-520	470	-1978	-577	-102	24	-17	62	-79	-22
	249	2018-06-29 11:15:51.30	-538	504	-1975	-506	-92	13	-163	-87	-76	125
	250	2018-06-29 11:15:51.31	-543	521	-1962	-451	-86	2	-28	62	-90	-17
	251	2018-06-29 11:15:51.32	-535	490	-2000	-373	-41	-11	-164	-86	-78	125
	252	2018-06-29 11:15:51.33	-530	479	-1997	-330	-37	-8	-19	65	-84	-23
	253	2018-06-29 11:15:51.34	-528	431	-2003	-282	-49	-3	-163	-87	-76	125
	254	2018-06-29 11:15:51.35	-536	428	-2017	-244	-55	0	-29	57	-86	-14
	255	2018-06-29 11:15:51.36	-526	431	-1998	-222	-58	9	-167	-95	-72	131
	256	2018-06-29 11:15:51.37	-519	439	-1997	-206	-62	19	-11	67	-78	-28
	257	2018-06-29 11:15:51.38	-526	480	-1994	-206	-65	22	-147	-85	-62	116
	258	2018-06-29 11:15:51.39	-525	478	-2006	-221	-70	18	10	83	-73	-46
	259	2018-06-29 11:15:51.40	-519	453	-2016	-237	-62	16	-139	-79	-60	109
	260	2018-06-29 11:15:51.41	-518	431	-1975	-230	-68	18	9	74	-65	-41
	261	2018-06-29 11:15:51.42	-516	430	-1976	-207	-60	18	-138	-87	-51	112
	262	2018-06-29 11:15:51.43	-520	438	-1981	-197	-53	23	24	84	-60	-54
	263	2018-06-29 11:15:51.44	-537	420	-1972	-195	-54	29	-120	-72	-48	96
	264	2018-06-29 11:15:51.45	-523	429	-1975	-202	-47	36	39	101	-62	-70
	265	2018-06-29 11:15:51.46	-520	451	-1983	-218	-47	45	-117	-63	-54	90
	266	2018-06-29 11:15:51.47	-555	450	-1998	-223	-39	49	39	103	-64	-71
	267	2018-06-29 11:15:51.48	-533	481	-2005	-239	-48	53	-120	-66	-54	93
	268	2018-06-29 11:15:51.49	-531	478	-1962	-287	-35	45	40	101	-61	-70
	269	2018-06-29 11:15:51.50	-526	439	-1940	-274	-55	35	-120	-68	-52	94
	270	2018-06-29 11:15:51.51	-532	475	-1918	-239	-20	39	38	104	-66	-71
	271	2018-06-29 11:15:51.52	-535	472	-1920	-216	-17	29	-120	-65	-55	92
	272	2018-06-29 11:15:51.53	-543	492	-1927	-205	-10	26	40	106	-66	-73
	273	2018-06-29 11:15:51.54	-537	496	-1933	-183	-10	27	-116	-62	-54	89
	274	2018-06-29 11:15:51.55	-544	512	-1926	-190	-13	24	49	114	-65	-81
	275	2018-06-29 11:15:51.56	-555	519	-1895	-224	-7	15	-100	-48	-52	74
	276	2018-06-29 11:15:51.57	-545	548	-1936	-255	-13	9	71	124	-53	-97
	277	2018-06-29 11:15:51.58	-529	560	-1909	-278	-11	5	-91	-48	-43	69
	278	2018-06-29 11:15:51.59	-542	550	-1870	-270	-6	-6	70	121	-51	-95
	279	2018-06-29 11:15:51.60	-554	571	-1890	-231	14	-18	-94	-47	-47	70
	280	2018-06-29 11:15:51.61	-536	586	-1943	-183	25	-29	74	132	-58	-103
	281	2018-06-29 11:15:51.62	-518	611	-1920	-172	11	-36	-88	-37	-51	62
	282	2018-06-29 11:15:51.63	-556	597	-2011	-207	7	-34	65	130	-65	-97
	283	2018-06-29 11:15:51.64	-534	604	-2001	-233	0	-31	-99	-49	-50	74
	284	2018-06-29 11:15:51.65	-539	595	-1797	-239	-24	-24	60	114	-54	-87
	285	2018-06-29 11:15:51.66	-569	564	-1870	-214	-24	-29	-96	-56	-40	76
	286	2018-06-29 11:15:51.67	-587	644	-1961	-219	-66	-30	56	111	-55	-83
	287	2018-06-29 11:15:51.68	-565	652	-1949	-276	-80	-30	-107	-57	-50	82
	288	2018-06-29 11:15:51.69	-588	618	-1903	-323	-89	-38	53	113	-60	-83
	289	2018-06-29 11:15:51.70	-594	614	-1895	-333	-81	-40	-96	-47	-49	71
	290	2018-06-29 11:15:51.71	-587	615	-1892	-312	-69	-37	72	128	-56	-100
	291	2018-06-29 11:15:51.72	-596	604	-1861	-292	-73	-40	-81	-38	-43	59
	292	2018-06-29 11:15:51.73	-607	599	-1851	-273	-63	-42	79	132	-53	-105
	293	2018-06-29 11:15:51.74	-609	621	-1890	-264	-46	-35	-96	-52	-44	74
	294	2018-06-29 11:15:51.75	-620	617	-1895	-262	-38	-29	49	102	-53	-75
	295	2018-06-29 11:15:51.76	-652	621	-1911	-264	-32	-25	-111	-71	-40	91
	296	2018-06-29 11:15:51.77	-673	611	-1936	-280	-47	-20	38	92	-54	-65
	297	2018-06-29 11:15:51.78	-690	600	-1928	-294	-75	-14	-133	-89	-44	111
	298	2018-06-29 11:15:51.79	-701	618	-1936	-298	-99	-18	24	63	-39	-43
	299	2018-06-29 11:15:51.80	-687	663	-1881	-306	-127	-22	-124	-92	-32	108
	300	2018-06-29 11:15:51.81	-677	671	-1797	-337	-125	-34	46	85	-39	-65
	301	2018-06-29 11:15:51.82	-670	660	-1778	-377	-90	-52	-95	-70	-25	82
	302	2018-06-29 11:15:51.83	-655	677	-1793	-404	-52	-72	84	107	-23	-95
	303	2018-06-29 11:15:51.84	-627	654	-1746	-428	-14	-90	-63	-42	-21	52
	304	2018-06-29 11:15:51.85	-633	652	-1775	-433	-1	-99	96	131	-35	-113
	305	2018-06-29 11:15:51.86	-622	661	-1839	-443	29	-100	-53	-24	-29	38
	306	2018-06-29 11:15:51.87	-614	699	-1841	-467	52	-96	103	141	-38	-122
	307	2018-06-29 11:15:51.88	-593	711	-1825	-460	37	-95	-43	-6	-37	24
	308	2018-06-29 11:15:51.89	-577	754	-1838	-440	44	-91	104	157	-53	-130
	309	2018-06-29 11:15:51.90	-572	780	-1861	-428	46	-88	-37	10	-47	13
	310	2018-06-29 11:15:51.91	-546	800	-1846	-418	32	-91	108	161	-53	-134
	311	2018-06-29 11:15:51.92	-533	808	-1833	-422	34	-95	-29	23	-52	3
	312	2018-06-29 11:15:51.93	-518	799	-1827	-429	36	-97	96	168	-72	-132
	313	2018-06-29 11:15:51.94	-521	810	-1845	-418	22	-94	-53	18	-71	17
	314	2018-06-29 11:15:51.95	-521	838	-1839	-399	-9	-87	75	153	-78	-114
	315	2018-06-29 11:15:51.96	-536	854	-1816	-366	-30	-80	-58	12	-70	23
	316	2018-06-29 11:15:51.97	-531	876	-1793	-348	-35	-81	51	120	-69	-85
	317	2018-06-29 11:15:51.98	-524	899	-1832	-333	-47	-84	-84	-22	-62	53
	318	2018-06-29 11:15:51.99	-542	898	-1825	-342	-61	-81	-1	76	-77	-37
	319	2018-06-29 11:15:52.00	-548	880	-1796	-364	-49	-76	-145	-79	-66	112
	320	2018-06-29 11:15:52.01	-573	883	-1815	-353	-44	-72	-54	14	-68	20
	321	2018-06-29 11:15:52.02	-561	910	-1804	-337	-51	-60	-171	-115	-56	143
	322	2018-06-29 11:15:52.03	-569	933	-1774	-335	-70	-55	-72	-7	-65	39
	323	2018-06-29 11:15:52.04	-577	924	-1781	-346	-63	-45	-172	-119	-53	145
	324	2018-06-29 11:15:52.05	-582	938	-1793	-348	-70	-40	-78	-14	-64	46
	325	2018-06-29 11:15:52.06	-575	937	-1736	-341	-87	-32	-170	-119	-51	144
	326	2018-06-29 11:15:52.07	-604	968	-1716	-327	-101	-38	-75	-22	-53	48
	327	2018-06-29 11:15:52.08	-603	983	-1691	-301	-103	-51	-148	-106	-42	127
	328	2018-06-29 11:15:52.09	-625	1000	-1687	-265	-124	-66	-56	2	-58	27
	329	2018-06-29 11:15:52.10	-632	1023	-1731	-264	-120	-73	-142	-87	-55	114
	330	2018-06-29 11:15:52.11	-669	1038	-1795	-295	-160	-84	-64	1	-65	31
	331	2018-06-29 11:15:52.12	-656	1058	-1775	-344	-182	-91	-129	-69	-60	99
	332	2018-06-29 11:15:52.13	-644	1049	-1732	-369	-190	-93	-42	26	-68	8
	333	2018-06-29 11:15:52.14	-650	1020	-1679	-362	-169	-93	-92	-35	-57	63
	334	2018-06-29 11:15:52.15	-642	1039	-1669	-336	-142	-95	-41	19	-60	11
	335	2018-06-29 11:15:52.16	-641	1062	-1696	-305	-117	-96	-121	-69	-52	95
	336	2018-06-29 11:15:52.17	-664	1111	-1736	-278	-106	-95	-76	-18	-58	47
	337	2018-06-29 11:15:52.18	-640	1196	-1757	-238	-97	-102	-134	-70	-64	102
	338	2018-06-29 11:15:52.19	-654	1248	-1756	-257	-34	-108	-86	0	-86	43
	339	2018-06-29 11:15:52.20	-629	1114	-1711	-259	-1	-119	-142	-62	-80	102
	340	2018-06-29 11:15:52.21	-644	1097	-1741	-205	41	-104	-91	-8	-83	49
	341	2018-06-29 11:15:52.22	-638	1093	-1766	-117	37	-81	-138	-61	-77	99
	342	2018-06-29 11:15:52.23	-616	1041	-1766	-60	2	-63	-95	-3	-92	49
	343	2018-06-29 11:15:52.24	-628	1064	-1745	-11	-44	-52	-115	-27	-88	71
	344	2018-06-29 11:15:52.25	-634	1104	-1733	40	-79	-53	-70	33	-103	18
	345	2018-06-29 11:15:52.26	-650	1086	-1728	76	-105	-71	-97	12	-109	42
	346	2018-06-29 11:15:52.27	-664	1060	-1724	83	-113	-94	-80	43	-123	18
	347	2018-06-29 11:15:52.28	-697	1021	-1731	77	-128	-108	-105	7	-112	49
	348	2018-06-29 11:15:52.29	-713	966	-1716	81	-147	-107	-74	55	-129	9
	349	2018-06-29 11:15:52.30	-723	950	-1697	73	-170	-93	-63	94	-157	-15
	350	2018-06-29 11:15:52.31	-745	952	-1699	46	-167	-72	-37	189	-226	-76
	351	2018-06-29 11:15:52.32	-759	943	-1678	30	-133	-44	-8	298	-306	-145
	352	2018-06-29 11:15:52.33	-752	952	-1633	31	-88	-12	-16	413	-429	-198
	353	2018-06-29 11:15:52.34	-754	938	-1597	69	-35	20	8	584	-576	-296
	354	2018-06-29 11:15:52.35	-741	984	-1624	93	25	52	39	738	-699	-388
	355	2018-06-29 11:15:52.36	-756	1010	-1665	74	106	76	176	911	-735	-543
	356	2018-06-29 11:15:52.37	-714	1011	-1660	27	173	98	368	1031	-663	-699
	357	2018-06-29 11:15:52.38	-713	1007	-1720	2	201	119	608	1164	-556	-886
	358	2018-06-29 11:15:52.39	-698	997	-1746	25	190	146	721	1195	-474	-958
	359	2018-06-29 11:15:52.40	-685	1039	-1722	84	169	164	833	1214	-381	-1023
	360	2018-06-29 11:15:52.41	-639	1014	-1569	98	202	124	858	1176	-318	-1017
	361	2018-06-29 11:15:52.42	-671	1172	-1658	-187	519	95	985	1190	-205	-1087
	362	2018-06-29 11:15:52.43	-706	1094	-1805	-22	463	63	1218	1094	124	-1156
	363	2018-06-29 11:15:52.44	-717	1048	-1773	229	289	69	1576	1099	477	-1337
	364	2018-06-29 11:15:52.45	-699	1079	-1690	286	187	45	1753	1006	747	-1379
	365	2018-06-29 11:15:52.46	-696	1071	-1662	151	281	21	1780	1096	684	-1438
	366	2018-06-29 11:15:52.47	-688	1067	-1741	49	425	12	1790	1377	413	-1583
	367	2018-06-29 11:15:52.48	-652	1099	-1766	160	434	1	1788	1686	102	-1737
	368	2018-06-29 11:15:52.49	-657	1052	-1774	374	328	9	869	2047	-1178	-1458
	369	2018-06-29 11:15:52.50	-644	1128	-1726	475	192	-58	142	2047	-1905	-1094
	370	2018-06-29 11:15:52.51	-612	1113	-1777	502	62	-163	-548	2047	-2595	-749
	371	2018-06-29 11:15:52.52	-606	1051	-1819	500	-67	-225	-996	2047	-3043	-525
	372	2018-06-29 11:15:52.53	-598	896	-1813	472	-122	-177	-1304	2047	-3351	-371
	373	2018-06-29 11:15:52.54	-602	806	-1737	398	-8	-130	-1040	2047	-3087	-503
	374	2018-06-29 11:15:52.55	-599	971	-1742	95	229	-201	-748	350	-1098	199
	375	2018-06-29 11:15:52.56	-616	877	-1885	79	259	-195	-289	-36	-253	162
	376	2018-06-29 11:15:52.57	-611	742	-1792	281	145	-130	-156	726	-882	-285
	377	2018-06-29 11:15:52.58	-573	890	-1701	262	129	-127	84	1518	-1434	-801
	378	2018-06-29 11:15:52.59	-581	867	-1766	158	197	-137	60	1467	-1407	-763
	379	2018-06-29 11:15:52.60	-566	823	-1779	124	215	-120	275	1268	-993	-771
	380	2018-06-29 11:15:52.61	-587	828	-1764	143	182	-105	238	906	-668	-572
	381	2018-06-29 11:15:52.62	-587	877	-1783	121	161	-118	515	959	-444	-737
	382	2018-06-29 11:15:52.63	-585	829	-1810	70	139	-122	540	873	-333	-706
	383	2018-06-29 11:15:52.64	-599	783	-1780	55	130	-100	758	1021	-263	-889
	384	2018-06-29 11:15:52.65	-602	804	-1788	46	132	-73	589	944	-355	-766
	385	2018-06-29 11:15:52.66	-603	820	-1807	31	141	-41	700	1065	-365	-882
	386	2018-06-29 11:15:52.67	-581	808	-1806	22	146	-5	480	877	-397	-678
	387	2018-06-29 11:15:52.68	-571	799	-1801	15	148	44	581	892	-311	-736
	388	2018-06-29 11:15:52.69	-576	872	-1802	32	159	136	383	680	-297	-531
	389	2018-06-29 11:15:52.70	-605	937	-1794	41	167	154	553	758	-205	-655
	390	2018-06-29 11:15:52.71	-581	969	-1833	24	192	141	538	625	-87	-581
	391	2018-06-29 11:15:52.72	-578	962	-1850	4	206	124	873	762	111	-817
	392	2018-06-29 11:15:52.73	-565	935	-1883	-8	217	114	907	649	258	-778
	393	2018-06-29 11:15:52.74	-532	927	-1905	10	203	115	1118	774	344	-946
	394	2018-06-29 11:15:52.75	-545	878	-1868	43	195	137	889	649	240	-769
	395	2018-06-29 11:15:52.76	-529	952	-1862	76	183	139	1002	820	182	-911
	396	2018-06-29 11:15:52.77	-523	919	-1872	99	182	143	752	726	26	-739
	397	2018-06-29 11:15:52.78	-518	897	-1847	92	195	155	865	884	-19	-874
	398	2018-06-29 11:15:52.79	-518	836	-1846	91	230	173	563	699	-136	-631
	399	2018-06-29 11:15:52.80	-512	816	-1859	103	242	194	586	757	-171	-671
	400	2018-06-29 11:15:52.81	-481	793	-1858	104	243	220	212	516	-304	-364
	401	2018-06-29 11:15:52.82	-468	755	-1863	86	224	239	193	543	-350	-368
	402	2018-06-29 11:15:52.83	-459	705	-1841	51	211	277	-134	314	-448	-90
	403	2018-06-29 11:15:52.84	-448	699	-1832	6	189	304	-73	309	-382	-118
	404	2018-06-29 11:15:52.85	-445	696	-1824	-55	172	322	-257	-72	-185	164
	405	2018-06-29 11:15:52.86	-459	645	-1842	-111	150	336	17	-359	376	171
	406	2018-06-29 11:15:52.87	-464	600	-1843	-200	119	351	29	-865	894	418
	407	2018-06-29 11:15:52.88	-437	516	-1816	-311	102	378	514	-1225	1739	355
	408	2018-06-29 11:15:52.89	-426	487	-1791	-407	85	414	780	-1482	2262	351
	409	2018-06-29 11:15:52.90	-441	460	-1749	-477	49	443	1205	-1384	2589	89
	410	2018-06-29 11:15:52.91	-428	435	-1712	-558	13	482	880	-1373	2253	246
	411	2018-06-29 11:15:52.92	-409	476	-1659	-675	0	511	856	-1325	2181	234
	412	2018-06-29 11:15:52.93	-408	491	-1668	-829	12	543	413	-1437	1850	512
	413	2018-06-29 11:15:52.94	-381	540	-1713	-970	4	602	448	-1444	1892	498
	414	2018-06-29 11:15:52.95	-383	605	-1763	-1069	-37	675	139	-1526	1665	693
	415	2018-06-29 11:15:52.96	-359	646	-1732	-1137	-92	752	222	-1453	1675	615
	416	2018-06-29 11:15:52.97	-338	706	-1666	-1206	-116	819	-115	-1498	1383	806
	417	2018-06-29 11:15:52.98	-321	748	-1639	-1260	-100	877	-89	-1433	1344	761
	418	2018-06-29 11:15:52.99	-315	804	-1599	-1263	-102	933	-371	-1491	1120	931
	419	2018-06-29 11:15:53.00	-308	1015	-1530	-1246	-117	966	-279	-1390	1111	834
	420	2018-06-29 11:15:53.01	-305	1234	-1551	-1233	-112	956	-465	-1417	952	941
	421	2018-06-29 11:15:53.02	-322	1362	-1604	-1228	-85	913	-319	-1276	957	797
	422	2018-06-29 11:15:53.03	-225	1220	-1673	-949	-112	852	-454	-1294	840	874
	423	2018-06-29 11:15:53.04	-373	666	-1660	-1188	-121	795	-216	-1120	904	668
	424	2018-06-29 11:15:53.05	-257	2282	-1397	-1366	174	634	-358	-1155	797	756
	425	2018-06-29 11:15:53.06	-387	1423	-1717	-1023	105	549	-170	-984	814	577
	426	2018-06-29 11:15:53.07	-325	1339	-1537	-807	-99	526	-326	-1032	706	679
	427	2018-06-29 11:15:53.08	-266	1822	-1496	-832	-76	421	-157	-862	705	509
	428	2018-06-29 11:15:53.09	-304	1779	-1742	-847	-20	313	-343	-940	597	641
	429	2018-06-29 11:15:53.10	-292	1720	-1684	-768	-59	246	-221	-791	570	506
	430	2018-06-29 11:15:53.11	-282	1765	-1604	-661	-66	170	-422	-894	472	658
	431	2018-06-29 11:15:53.12	-264	1765	-1615	-568	-25	88	-283	-752	469	517
	432	2018-06-29 11:15:53.13	-287	1711	-1621	-462	-1	10	-453	-879	426	666
	433	2018-06-29 11:15:53.14	-280	1654	-1611	-341	20	-50	-293	-770	477	531
	434	2018-06-29 11:15:53.15	-271	1593	-1613	-239	-1	-105	-445	-900	455	672
	435	2018-06-29 11:15:53.16	-270	1555	-1583	-189	-27	-150	-281	-745	464	513
	436	2018-06-29 11:15:53.17	-263	1576	-1556	-185	-35	-196	-433	-837	404	635
	437	2018-06-29 11:15:53.18	-277	1533	-1614	-210	-26	-229	-264	-658	394	461
	438	2018-06-29 11:15:53.19	-277	1326	-1495	-308	-29	-182	-420	-752	332	586
	439	2018-06-29 11:15:53.20	-204	1682	-1541	-752	150	-30	-253	-575	322	414
	440	2018-06-29 11:15:53.21	-411	1248	-1797	-408	241	-442	-410	-671	261	540
	441	2018-06-29 11:15:53.22	-339	1222	-1491	-69	-94	-302	-282	-453	171	367
	442	2018-06-29 11:15:53.23	-287	1654	-1429	-152	-93	-224	-463	-551	88	507
	443	2018-06-29 11:15:53.24	-383	1418	-1619	-21	-41	-226	-315	-391	76	353
	444	2018-06-29 11:15:53.25	-399	1313	-1588	230	-217	-171	-416	-524	108	470
	445	2018-06-29 11:15:53.26	-352	1464	-1463	367	-380	-119	-157	-319	162	238
	446	2018-06-29 11:15:53.27	-338	1453	-1513	311	-330	-94	-216	-392	176	304
	447	2018-06-29 11:15:53.28	-376	1347	-1557	237	-248	-86	-18	-86	68	52
	448	2018-06-29 11:15:53.29	-393	1295	-1521	217	-211	-71	-245	-84	-161	164
	449	2018-06-29 11:15:53.30	-382	1302	-1504	224	-192	-60	-194	281	-475	-43
	450	2018-06-29 11:15:53.31	-377	1257	-1525	269	-199	-46	-478	273	-751	102
	451	2018-06-29 11:15:53.32	-403	1221	-1521	358	-267	-16	-422	752	-1174	-165
	452	2018-06-29 11:15:53.33	-383	1231	-1483	414	-357	0	-700	1021	-1721	-160
	453	2018-06-29 11:15:53.34	-385	1211	-1527	415	-364	18	-693	1574	-2267	-440
	454	2018-06-29 11:15:53.35	-394	1227	-1507	433	-387	58	-886	2047	-2933	-580
	455	2018-06-29 11:15:53.36	-380	1263	-1498	461	-404	93	-724	2047	-2771	-661
	456	2018-06-29 11:15:53.37	-378	1285	-1518	494	-374	117	-821	2047	-2868	-613
	457	2018-06-29 11:15:53.38	-372	1284	-1538	520	-327	97	-624	2047	-2671	-711
	458	2018-06-29 11:15:53.39	-379	1294	-1565	496	-245	62	-679	2047	-2726	-684
	459	2018-06-29 11:15:53.40	-387	1300	-1629	438	-159	43	-249	2036	-2285	-893
	460	2018-06-29 11:15:53.41	-392	1269	-1635	351	-98	61	-251	2047	-2298	-898
	461	2018-06-29 11:15:53.42	-434	1231	-1604	306	-43	86	10	2047	-2037	-1028
	462	2018-06-29 11:15:53.43	-403	1231	-1591	268	-14	119	-9	2047	-2056	-1019
	463	2018-06-29 11:15:53.44	-420	1297	-1655	249	-24	139	78	1600	-1522	-839
	464	2018-06-29 11:15:53.45	-414	1368	-1681	228	-85	139	-3	-618	615	310
	465	2018-06-29 11:15:53.46	-390	1421	-1705	156	-122	121	72	-412	484	170
	466	2018-06-29 11:15:53.47	-389	1392	-1668	51	-92	92	1	-50	51	24
	467	2018-06-29 11:15:53.48	-384	1367	-1632	-17	-58	52	54	402	-348	-228
	468	2018-06-29 11:15:53.49	-394	1334	-1629	-40	-39	2	-27	-56	29	41
	469	2018-06-29 11:15:53.50	-388	1273	-1621	-35	-32	-8	18	-172	190	77
	470	2018-06-29 11:15:53.51	-387	1278	-1619	-49	-16	15	-42	-522	480	282
	471	2018-06-29 11:15:53.52	-372	1334	-1632	-71	16	24	-4	-366	362	185
	472	2018-06-29 11:15:53.53	-356	1318	-1636	-85	27	-2	-37	-568	531	302
	473	2018-06-29 11:15:53.54	-339	1303	-1615	-113	43	-44	-7	-520	513	263
	474	2018-06-29 11:15:53.55	-332	1328	-1602	-153	89	-103	-37	-775	738	406
	475	2018-06-29 11:15:53.56	-344	1263	-1620	-182	143	-160	-23	-733	710	378
	476	2018-06-29 11:15:53.57	-336	1167	-1611	-200	152	-202	-50	-908	858	479
	477	2018-06-29 11:15:53.58	-256	815	-1568	-316	125	-217	-55	-902	847	478
	478	2018-06-29 11:15:53.59	-293	1583	-1460	-658	319	-355	-48	-1013	965	530
	479	2018-06-29 11:15:53.60	-375	1574	-1606	-689	468	-409	-58	-855	797	456
	480	2018-06-29 11:15:53.61	-373	1287	-1664	-437	221	-308	-42	-866	824	454
	481	2018-06-29 11:15:53.62	-330	1211	-1506	-228	-29	-243	-68	-637	569	352
	482	2018-06-29 11:15:53.63	-287	1221	-1478	-266	-27	-253	-560	-781	221	670
	483	2018-06-29 11:15:53.64	-331	1327	-1558	-496	224	-263	-868	-776	-92	822
	484	2018-06-29 11:15:53.65	-384	1395	-1655	-594	408	-255	-1381	-882	-499	1131
	485	2018-06-29 11:15:53.66	-402	1401	-1701	-491	315	-238	-1793	-717	-1076	1255
	486	2018-06-29 11:15:53.67	-386	1303	-1605	-371	112	-228	-1967	-638	-1329	1302
	487	2018-06-29 11:15:53.68	-363	1292	-1535	-418	60	-188	-1935	-289	-1646	1112
	488	2018-06-29 11:15:53.69	-334	1454	-1536	-415	79	-132	-1773	-138	-1635	955
	489	2018-06-29 11:15:53.70	-382	1269	-1578	-297	1	-115	-1497	175	-1672	661
	490	2018-06-29 11:15:53.71	-385	1252	-1498	-187	-139	-88	-1246	186	-1432	530
	491	2018-06-29 11:15:53.72	-405	1294	-1456	-125	-187	-49	-783	381	-1164	201
	492	2018-06-29 11:15:53.73	-413	1317	-1497	-84	-195	-33	-453	301	-754	76
	493	2018-06-29 11:15:53.74	-468	1230	-1561	-14	-222	-12	2	268	-266	-135
	494	2018-06-29 11:15:53.75	-486	1280	-1555	63	-277	18	69	-92	161	11
	495	2018-06-29 11:15:53.76	-481	1322	-1522	97	-324	30	266	-170	436	-48
	496	2018-06-29 11:15:53.77	-493	1365	-1486	41	-318	42	247	-391	638	72
	497	2018-06-29 11:15:53.78	-513	1313	-1525	-43	-278	54	482	-369	851	-56
	498	2018-06-29 11:15:53.79	-545	1085	-1539	-110	-275	91	499	-500	999	0
	499	2018-06-29 11:15:53.80	-595	173	-1655	-278	-233	135	645	-460	1105	-92
	500	2018-06-29 11:15:53.81	-481	1960	-1245	-380	-187	81	556	-578	1134	11
	501	2018-06-29 11:15:53.82	-513	1603	-1431	-261	-130	99	604	-555	1159	-24
	502	2018-06-29 11:15:53.83	-573	1142	-1574	-133	-140	121	496	-623	1119	63
	503	2018-06-29 11:15:53.84	-541	1331	-1506	102	-272	163	596	-561	1157	-17
	504	2018-06-29 11:15:53.85	-523	1475	-1445	198	-372	172	623	-626	1249	1
	505	2018-06-29 11:15:53.86	-528	1440	-1418	152	-285	203	713	-606	1319	-53
	506	2018-06-29 11:15:53.87	-531	1439	-1467	105	-184	176	655	-685	1340	15
	507	2018-06-29 11:15:53.88	-574	1480	-1531	52	-138	137	621	-654	1275	16
	508	2018-06-29 11:15:53.89	-542	1386	-1468	-75	-72	109	475	-682	1157	103
	509	2018-06-29 11:15:53.90	-532	1516	-1468	-221	5	57	431	-605	1036	87
	510	2018-06-29 11:15:53.91	-526	1443	-1480	-163	-2	39	329	-561	890	116
	511	2018-06-29 11:15:53.92	-488	1387	-1476	-56	-12	67	342	-421	763	39
	512	2018-06-29 11:15:53.93	-476	1347	-1515	19	-23	74	308	-353	661	22
	513	2018-06-29 11:15:53.94	-466	1273	-1535	54	-59	56	320	-270	590	-25
	514	2018-06-29 11:15:53.95	-470	1512	-1564	39	-74	38	285	-296	581	5
	515	2018-06-29 11:15:53.96	-343	1286	-1445	-215	195	-35	360	-375	735	7
	516	2018-06-29 11:15:53.97	-522	1309	-1518	-142	332	-10	628	-308	936	-160
	517	2018-06-29 11:15:53.98	-460	1388	-1582	-88	104	3	613	-162	775	-225
	518	2018-06-29 11:15:53.99	-427	1387	-1488	-24	94	-25	542	-20	562	-261
	519	2018-06-29 11:15:54.00	-493	1306	-1613	78	57	-118	18	173	-155	-95
	520	2018-06-29 11:15:54.01	-374	1238	-1462	-5	59	-95	22	452	-430	-237
	521	2018-06-29 11:15:54.02	-451	1620	-1383	-208	234	18	-188	51	-239	68
	522	2018-06-29 11:15:54.03	-465	1452	-1579	-74	31	-57	87	99	-12	-93
	523	2018-06-29 11:15:54.04	-457	1290	-1485	-67	-94	-95	-93	-152	59	122
	524	2018-06-29 11:15:54.05	-457	1363	-1492	-44	-100	-78	184	96	88	-140
	525	2018-06-29 11:15:54.06	-438	1374	-1435	-96	-36	-42	208	-86	294	-61
	526	2018-06-29 11:15:54.07	-456	1423	-1467	-132	32	20	399	167	232	-283
	527	2018-06-29 11:15:54.08	-444	1582	-1470	-206	39	76	1005	-77	1082	-464
	528	2018-06-29 11:15:54.09	-451	1583	-1407	-377	192	90	1536	14	1522	-775
	529	2018-06-29 11:15:54.10	-462	1430	-1461	-337	220	60	724	-512	1236	-106
	530	2018-06-29 11:15:54.11	-460	1503	-1486	-243	255	-68	-446	-1299	853	872
	531	2018-06-29 11:15:54.12	-459	1416	-1534	-182	224	-168	-1241	-1812	571	1526
	532	2018-06-29 11:15:54.13	-460	1343	-1514	-177	170	-182	-1755	-1729	-26	1742
	533	2018-06-29 11:15:54.14	-451	1434	-1476	-206	193	-160	-1996	-1460	-536	1728
	534	2018-06-29 11:15:54.15	-450	1549	-1487	-202	209	-147	-1976	-864	-1112	1420
	535	2018-06-29 11:15:54.16	-468	1510	-1500	-107	203	-179	-1870	-433	-1437	1151
	536	2018-06-29 11:15:54.17	-482	1267	-1480	-16	152	-147	-1501	104	-1605	698
	537	2018-06-29 11:15:54.18	-488	1358	-1502	-44	155	-63	-1130	417	-1547	356
	538	2018-06-29 11:15:54.19	-396	1560	-1534	-208	297	-25	-465	798	-1263	-166
	539	2018-06-29 11:15:54.20	-429	1437	-1483	-350	485	-70	-176	462	-638	-143
	540	2018-06-29 11:15:54.21	-431	1215	-1553	-417	601	-71	-252	207	-459	22
	541	2018-06-29 11:15:54.22	-427	1148	-1689	-476	634	-16	-774	-226	-548	500
	542	2018-06-29 11:15:54.23	-460	1400	-1360	-506	632	18	-832	-197	-635	514
	543	2018-06-29 11:15:54.24	-408	1545	-1264	-367	523	12	-733	310	-1043	211
	544	2018-06-29 11:15:54.25	-481	1438	-1377	-181	381	-63	1	876	-875	-438
	545	2018-06-29 11:15:54.26	-415	1301	-1577	-70	285	-33	9	1378	-1369	-693
	546	2018-06-29 11:15:54.27	-453	1311	-1541	-19	235	25	520	384	136	-452
	547	2018-06-29 11:15:54.28	-426	1157	-1514	59	118	89	1635	153	1482	-894
	548	2018-06-29 11:15:54.29	-392	878	-1606	96	99	233	1814	-233	2047	-790
	549	2018-06-29 11:15:54.30	-453	1409	-1666	125	159	318	1821	152	1669	-986
	550	2018-06-29 11:15:54.31	-365	1295	-1525	76	125	356	1822	-76	1898	-873
	551	2018-06-29 11:15:54.32	-433	1469	-1439	39	222	398	1828	386	1442	-1107
	552	2018-06-29 11:15:54.33	-385	1482	-1454	82	203	315	1820	1576	244	-1698
	553	2018-06-29 11:15:54.34	-352	1458	-1506	59	195	258	1822	2047	-225	-1934
	554	2018-06-29 11:15:54.35	-314	1493	-1365	-16	234	264	1823	2047	-224	-1935
	555	2018-06-29 11:15:54.36	-321	1540	-1202	-12	252	277	1821	2047	-226	-1934
	556	2018-06-29 11:15:54.37	-178	1558	-1272	55	267	284	1822	2047	-225	-1934
	557	2018-06-29 11:15:54.38	-248	1650	-1221	57	413	282	1820	2047	-227	-1933
	558	2018-06-29 11:15:54.39	-269	1603	-1240	108	455	227	1812	2047	-235	-1929
	559	2018-06-29 11:15:54.40	-149	1377	-1010	162	563	183	1804	2047	-243	-1925
	560	2018-06-29 11:15:54.41	-353	1583	-1584	209	585	176	1762	2047	-285	-1904
	561	2018-06-29 11:15:54.42	-237	1533	-1677	196	281	113	1625	1232	393	-1428
	562	2018-06-29 11:15:54.43	-228	1508	-1487	134	258	112	1263	-301	1564	-481
	563	2018-06-29 11:15:54.44	-214	1581	-1393	154	268	88	1075	134	941	-604
	564	2018-06-29 11:15:54.45	-209	1629	-1370	165	342	19	938	859	79	-898
	565	2018-06-29 11:15:54.46	-234	1617	-1442	169	364	-92	934	1189	-255	-1061
	566	2018-06-29 11:15:54.47	-215	1535	-1463	150	353	-170	847	976	-129	-911
	567	2018-06-29 11:15:54.48	-195	1509	-1486	100	343	-200	828	790	38	-809
	568	2018-06-29 11:15:54.49	-194	1576	-1451	51	305	-188	736	652	84	-694
	569	2018-06-29 11:15:54.50	-207	1502	-1445	-10	297	-175	718	660	58	-689
	570	2018-06-29 11:15:54.51	-220	1504	-1460	-43	261	-195	638	602	36	-620
	571	2018-06-29 11:15:54.52	-216	1390	-1472	-55	251	-211	617	597	20	-607
	572	2018-06-29 11:15:54.53	-247	1337	-1497	-37	318	-213	513	513	0	-513
	573	2018-06-29 11:15:54.54	-224	1267	-1556	0	400	-213	494	512	-18	-503
	574	2018-06-29 11:15:54.55	-221	1347	-1553	34	447	-210	434	441	-7	-437
	575	2018-06-29 11:15:54.56	-227	1397	-1519	77	399	-212	426	419	7	-422
	576	2018-06-29 11:15:54.57	-216	1388	-1528	83	373	-203	355	351	4	-353
	577	2018-06-29 11:15:54.58	-209	1392	-1475	97	293	-171	333	344	-11	-338
	578	2018-06-29 11:15:54.59	-198	1368	-1492	121	229	-151	264	287	-23	-275
	579	2018-06-29 11:15:54.60	-200	1453	-1360	129	196	-151	270	302	-32	-286
	580	2018-06-29 11:15:54.61	-222	1380	-1426	186	207	-184	215	265	-50	-240
	581	2018-06-29 11:15:54.62	-183	1362	-1488	240	208	-297	230	302	-72	-266
	582	2018-06-29 11:15:54.63	-212	1284	-1519	318	219	-393	194	262	-68	-228
	583	2018-06-29 11:15:54.64	-241	1327	-1478	365	213	-478	205	252	-47	-228
	584	2018-06-29 11:15:54.65	-251	1323	-1534	451	187	-540	158	189	-31	-173
	585	2018-06-29 11:15:54.66	-212	1289	-1568	489	113	-566	162	193	-31	-177
	586	2018-06-29 11:15:54.67	-186	1320	-1534	512	73	-540	126	163	-37	-144
	587	2018-06-29 11:15:54.68	-122	1303	-1524	474	98	-497	145	186	-41	-165
	588	2018-06-29 11:15:54.69	-130	1296	-1510	420	168	-398	99	129	-30	-114
	589	2018-06-29 11:15:54.70	-147	1288	-1531	394	191	-300	115	133	-18	-124
	590	2018-06-29 11:15:54.71	-223	1246	-1593	394	166	-243	85	88	-3	-86
	591	2018-06-29 11:15:54.72	-254	1305	-1588	407	103	-260	114	122	-8	-118
	592	2018-06-29 11:15:54.73	-260	1334	-1560	394	98	-288	91	114	-23	-102
	593	2018-06-29 11:15:54.74	-264	1347	-1602	389	77	-319	96	139	-43	-117
	594	2018-06-29 11:15:54.75	-246	1349	-1611	378	57	-341	47	96	-49	-71
	595	2018-06-29 11:15:54.76	-223	1360	-1620	359	47	-344	59	103	-44	-81
	596	2018-06-29 11:15:54.77	-183	1290	-1643	323	36	-296	44	91	-47	-67
	597	2018-06-29 11:15:54.78	-210	1331	-1660	296	34	-251	72	129	-57	-100
	598	2018-06-29 11:15:54.79	-213	1375	-1655	246	40	-240	51	114	-63	-82
	599	2018-06-29 11:15:54.80	-253	1353	-1630	183	71	-238	67	126	-59	-96
	600	2018-06-29 11:15:54.81	-249	1377	-1620	142	87	-253	44	83	-39	-63
	601	2018-06-29 11:15:54.82	-229	1365	-1515	122	62	-245	52	86	-34	-69
	602	2018-06-29 11:15:54.83	-211	1359	-1516	104	98	-225	18	52	-34	-35
	603	2018-06-29 11:15:54.84	-219	1359	-1611	85	119	-201	32	71	-39	-51
	604	2018-06-29 11:15:54.85	-251	1339	-1649	46	107	-185	28	65	-37	-46
	605	2018-06-29 11:15:54.86	-276	1310	-1652	24	96	-207	58	86	-28	-72
	606	2018-06-29 11:15:54.87	-267	1328	-1575	22	86	-214	42	61	-19	-51
	607	2018-06-29 11:15:54.88	-273	1296	-1555	26	118	-213	64	64	0	-64
	608	2018-06-29 11:15:54.89	-265	1308	-1536	43	148	-207	46	36	10	-41
	609	2018-06-29 11:15:54.90	-269	1276	-1560	57	174	-185	42	37	5	-39
	610	2018-06-29 11:15:54.91	-275	1273	-1646	85	155	-174	-4	-1	-3	2
	611	2018-06-29 11:15:54.92	-256	1313	-1623	51	128	-129	-4	10	-14	-3
	612	2018-06-29 11:15:54.93	-278	1306	-1634	4	138	-51	-22	1	-23	10
	613	2018-06-29 11:15:54.94	-297	1304	-1658	-50	146	11	-8	6	-14	1
	614	2018-06-29 11:15:54.95	-277	1275	-1709	-103	142	44	1	-6	7	2
	615	2018-06-29 11:15:54.96	-157	1252	-1762	-167	110	67	29	24	5	-26
	616	2018-06-29 11:15:54.97	-170	1275	-1657	-265	175	112	4	23	-19	-13
	617	2018-06-29 11:15:54.98	-197	1145	-1675	-272	174	142	8	38	-30	-23
	618	2018-06-29 11:15:54.99	-256	1145	-1728	-216	78	77	2	20	-18	-11
	619	2018-06-29 11:15:55.00	-144	1120	-1836	-174	-38	-51	11	25	-14	-18
	620	2018-06-29 11:15:55.01	-41	1385	-1689	-198	-132	-161	-20	3	-23	8
	621	2018-06-29 11:15:55.02	-136	1257	-1640	-226	-112	-197	-20	0	-20	10
	622	2018-06-29 11:15:55.03	-138	1166	-1644	-213	-165	-229	-24	-1	-23	12
	623	2018-06-29 11:15:55.04	-219	1314	-1599	-219	-204	-266	2	28	-26	-15
	624	2018-06-29 11:15:55.05	-110	1448	-1558	-197	-270	-336	-11	31	-42	-10
	625	2018-06-29 11:15:55.06	241	1349	-1580	-170	-286	-451	-12	44	-56	-16
	626	2018-06-29 11:15:55.07	-655	1218	-1647	-124	-341	-681	-31	26	-57	2
	627	2018-06-29 11:15:55.08	-200	1304	-1737	-162	-148	-682	-34	30	-64	2
	628	2018-06-29 11:15:55.09	-360	1259	-1835	-186	-359	-752	-40	33	-73	3
	629	2018-06-29 11:15:55.10	-317	1400	-1592	-279	-321	-823	-22	57	-79	-17
	630	2018-06-29 11:15:55.11	-491	1299	-1433	-225	-309	-875	-32	48	-80	-8
	631	2018-06-29 11:15:55.12	-442	1231	-1579	-165	-327	-704	-37	48	-85	-5
	632	2018-06-29 11:15:55.13	-324	1429	-1464	-175	-256	-773	-41	47	-88	-3
	633	2018-06-29 11:15:55.14	-454	1251	-1546	-226	-175	-715	-57	31	-88	13
	634	2018-06-29 11:15:55.15	-383	1302	-1553	-204	-215	-657	-61	16	-77	22
	635	2018-06-29 11:15:55.16	-267	1479	-1595	-211	-323	-665	-46	28	-74	9
	636	2018-06-29 11:15:55.17	-283	1384	-1597	-268	-417	-696	-34	44	-78	-5
	637	2018-06-29 11:15:55.18	-734	1197	-1502	-323	-407	-831	-34	32	-66	1
	638	2018-06-29 11:15:55.19	-784	1141	-1517	-317	-411	-710	-38	11	-49	13
	639	2018-06-29 11:15:55.20	-718	1194	-1429	-308	-489	-760	-38	14	-52	12
	640	2018-06-29 11:15:55.21	-630	1353	-1410	-343	-434	-705	-26	22	-48	2
	641	2018-06-29 11:15:55.22	-925	1236	-1290	-367	-222	-617	-11	30	-41	-9
	642	2018-06-29 11:15:55.23	-835	1138	-1596	-332	-98	-413	1	31	-30	-16
	643	2018-06-29 11:15:55.24	-414	1083	-1670	-367	18	-219	12	28	-16	-20
	644	2018-06-29 11:15:55.25	-239	1400	-1821	-299	-245	-357	30	60	-30	-45
	645	2018-06-29 11:15:55.26	-490	943	-1784	-455	-167	-466	67	106	-39	-86
	646	2018-06-29 11:15:55.27	-693	920	-1731	-394	-363	-394	96	130	-34	-113
	647	2018-06-29 11:15:55.28	-342	1386	-1739	-639	-80	-262	101	137	-36	-119
	648	2018-06-29 11:15:55.29	3020	2180	-1010	-1275	1329	-868	83	127	-44	-105
	649	2018-06-29 11:15:55.30	5157	3156	-1168	-1187	1078	-3022	-52	16	-68	18
	650	2018-06-29 11:15:55.31	760	1238	-915	-746	165	-5286	-185	-92	-93	138
	651	2018-06-29 11:15:55.32	-2820	132	-988	-736	518	-4886	-241	-119	-122	180
	652	2018-06-29 11:15:55.33	-4504	-171	-1046	-428	146	-3344	-189	-63	-126	126
	653	2018-06-29 11:15:55.34	-4603	-168	-981	-96	-227	-1401	-139	-36	-103	87
	654	2018-06-29 11:15:55.35	-3298	250	-929	244	-450	343	-95	-40	-55	67
	655	2018-06-29 11:15:55.36	-1499	839	-1111	599	-650	1290	-86	-74	-12	80
	656	2018-06-29 11:15:55.37	-28	1415	-1455	777	-640	1310	-43	-68	25	55
	657	2018-06-29 11:15:55.38	589	1727	-1920	761	-543	697	-39	-59	20	49
	658	2018-06-29 11:15:55.39	473	1684	-2205	496	-462	-18	-27	-30	3	28
	659	2018-06-29 11:15:55.40	-211	1425	-2250	143	-524	-516	-58	-47	-11	52
	660	2018-06-29 11:15:55.41	-986	1167	-2027	-225	-615	-562	-38	-32	-6	35
	661	2018-06-29 11:15:55.42	-1260	1028	-1426	-605	-882	242	-36	-31	-5	33
	662	2018-06-29 11:15:55.43	-846	1234	-1214	-603	-968	475	-10	-23	13	16
	663	2018-06-29 11:15:55.44	-503	1374	-1075	-505	-968	398	-34	-42	8	38
	664	2018-06-29 11:15:55.45	-381	1390	-947	-342	-888	124	-23	-25	2	24
	665	2018-06-29 11:15:55.46	-522	1353	-917	-130	-833	-125	-44	-39	-5	41
	666	2018-06-29 11:15:55.47	-714	1290	-995	81	-804	-225	-28	-20	-8	24
	667	2018-06-29 11:15:55.48	-865	1283	-1025	253	-855	-208	-48	-26	-22	37
	668	2018-06-29 11:15:55.49	-881	1299	-1123	339	-902	-90	-39	-9	-30	24
	669	2018-06-29 11:15:55.50	-708	989	-1523	387	-956	-31	-60	-30	-30	45
	670	2018-06-29 11:15:55.51	-729	1426	-1358	326	-903	-93	-37	5	-42	16
	671	2018-06-29 11:15:55.52	-577	1418	-1292	282	-984	-186	-42	7	-49	17
	672	2018-06-29 11:15:55.53	-612	1339	-1210	249	-951	-407	-17	40	-57	-11
	673	2018-06-29 11:15:55.54	-979	1319	-1077	294	-915	-633	-39	3	-42	18
	674	2018-06-29 11:15:55.55	-1338	1119	-1063	350	-872	-630	-2	16	-18	-7
	675	2018-06-29 11:15:55.56	-1365	1015	-1023	430	-876	-396	-11	5	-16	3
	676	2018-06-29 11:15:55.57	-1190	1105	-983	601	-990	-231	16	39	-23	-27
	677	2018-06-29 11:15:55.58	-1131	1194	-888	747	-977	-129	-24	16	-40	4
	678	2018-06-29 11:15:55.59	-933	1106	-868	901	-1001	5	-25	27	-52	-1
	679	2018-06-29 11:15:55.60	-725	760	-1169	990	-1040	35	-46	2	-48	22
	680	2018-06-29 11:15:55.61	-490	140	-1806	923	-1126	41	8	41	-33	-24
	681	2018-06-29 11:15:55.62	-854	1611	-1412	773	-1203	-49	-18	8	-26	5
	682	2018-06-29 11:15:55.63	-621	1419	-1452	590	-1345	-112	-5	24	-29	-9
	683	2018-06-29 11:15:55.64	-713	1213	-1462	330	-1231	-340	-28	1	-29	13
	684	2018-06-29 11:15:55.65	-1102	1409	-1215	43	-1006	-449	11	18	-7	-14
	685	2018-06-29 11:15:55.66	-1329	1292	-1056	-44	-1010	-440	-9	-24	15	16
	686	2018-06-29 11:15:55.67	-1445	956	-926	-143	-979	-378	10	1	9	-5
	687	2018-06-29 11:15:55.68	-1388	975	-578	-108	-898	-184	-38	-8	-30	23
	688	2018-06-29 11:15:55.69	-1131	1385	-230	86	-869	-18	-11	43	-54	-16
	689	2018-06-29 11:15:55.70	-595	1630	-156	363	-879	-100	-52	5	-57	23
	690	2018-06-29 11:15:55.71	-539	1410	-543	643	-887	-580	-19	22	-41	-1
	691	2018-06-29 11:15:55.72	-914	962	-957	688	-746	-995	-27	-6	-21	16
	692	2018-06-29 11:15:55.73	-1373	595	-1307	577	-632	-1136	19	35	-16	-27
	693	2018-06-29 11:15:55.74	-1642	443	-1388	403	-641	-1012	-12	10	-22	1
	694	2018-06-29 11:15:55.75	-1607	442	-1269	252	-702	-745	11	27	-16	-19
	695	2018-06-29 11:15:55.76	-1452	533	-1209	165	-779	-549	-37	-22	-15	29
	696	2018-06-29 11:15:55.77	-1414	627	-1299	111	-876	-500	-2	11	-13	-4
	697	2018-06-29 11:15:55.78	-1606	677	-1486	17	-1047	-477	-39	-18	-21	28
	698	2018-06-29 11:15:55.79	-1746	701	-1579	-181	-1193	-324	-3	12	-15	-4
	699	2018-06-29 11:15:55.80	-1630	891	-1412	-397	-1418	-126	-31	-18	-13	24
	700	2018-06-29 11:15:55.81	-1280	1025	-942	-523	-1619	-62	76	83	-7	-79
	701	2018-06-29 11:15:55.82	-1078	1133	-907	-573	-1696	-144	85	90	-5	-87
	702	2018-06-29 11:15:55.83	-936	1259	-865	-579	-1826	-405	53	69	-16	-61
	703	2018-06-29 11:15:55.84	-1237	1079	-1006	-656	-1799	-622	-60	-34	-26	47
	704	2018-06-29 11:15:55.85	-1461	793	-1005	-770	-1663	-715	-39	-25	-14	32
	705	2018-06-29 11:15:55.86	-1786	707	-796	-800	-1601	-685	-53	-46	-7	49
	706	2018-06-29 11:15:55.87	-1835	742	-506	-725	-1516	-527	-6	1	-7	2
	707	2018-06-29 11:15:55.88	-4155	-65	-14	-770	-305	960	-24	-47	23	35
	708	2018-06-29 11:15:55.89	-1986	834	-833	303	-2277	1366	8	-35	43	13
	709	2018-06-29 11:15:55.90	-1898	1154	-1072	208	-1571	1264	-72	-90	18	81
	710	2018-06-29 11:15:55.91	-1991	1442	-897	110	-1450	1163	-54	-48	-6	51
	711	2018-06-29 11:15:55.92	-1695	1156	-1179	16	-1623	1169	-102	-65	-37	83
	712	2018-06-29 11:15:55.93	-1485	1245	-1141	-133	-1730	1199	-43	4	-47	19
	713	2018-06-29 11:15:55.94	-1699	1282	-1007	-345	-1756	1222	-62	-10	-52	36
	714	2018-06-29 11:15:55.95	-2034	1289	-799	-425	-1829	1193	-22	32	-54	-5
	715	2018-06-29 11:15:55.96	-2193	1286	-724	-431	-1940	1245	-67	-22	-45	44
	716	2018-06-29 11:15:55.97	-1968	1326	-620	-390	-2083	1255	-8	17	-25	-4
	717	2018-06-29 11:15:55.98	855	1974	-630	-317	-2176	1158	-51	-11	-40	31
	718	2018-06-29 11:15:55.99	-1709	1344	-197	-254	-2027	893	-29	35	-64	-3
	719	2018-06-29 11:15:56.00	-1585	424	68	21	-2007	689	-90	-4	-86	47
	720	2018-06-29 11:15:56.01	-1598	1910	74	456	-1875	742	-38	30	-68	4
	721	2018-06-29 11:15:56.02	-1794	1261	345	771	-1552	357	-79	-12	-67	45
	722	2018-06-29 11:15:56.03	-2040	1558	533	1237	-1404	516	-37	24	-61	6
	723	2018-06-29 11:15:56.04	-1818	1759	-149	1674	-1394	641	-85	-24	-61	54
	724	2018-06-29 11:15:56.05	-1657	1931	-348	1683	-1221	601	-54	6	-60	24
	725	2018-06-29 11:15:56.06	-1498	2034	-469	1603	-1076	408	-95	-22	-73	58
	726	2018-06-29 11:15:56.07	-1502	2079	-629	1443	-946	82	-22	38	-60	-8
	727	2018-06-29 11:15:56.08	-1876	1828	-467	1247	-841	-116	-47	9	-56	19
	728	2018-06-29 11:15:56.09	-2205	1465	-576	1264	-1054	-147	-5	41	-46	-18
	729	2018-06-29 11:15:56.10	-1992	1235	-793	1223	-1259	-50	-60	-11	-49	35
	730	2018-06-29 11:15:56.11	-1828	1193	-1055	1092	-1378	-34	-10	30	-40	-10
	731	2018-06-29 11:15:56.12	-1599	1209	-1114	822	-1468	20	-42	7	-49	17
	732	2018-06-29 11:15:56.13	-1566	1284	-1119	518	-1555	81	-2	59	-61	-28
	733	2018-06-29 11:15:56.14	-1351	1447	-938	177	-1611	144	-38	19	-57	9
	734	2018-06-29 11:15:56.15	-855	1671	-861	-110	-1664	71	9	50	-41	-29
	735	2018-06-29 11:15:56.16	-1110	1849	-459	-433	-1594	-97	-46	6	-52	20
	736	2018-06-29 11:15:56.17	-1205	1842	-58	-581	-1486	-218	-13	61	-74	-24
	737	2018-06-29 11:15:56.18	-1285	1584	141	-514	-1457	-356	-54	23	-77	15
	738	2018-06-29 11:15:56.19	-1466	1535	282	-278	-1535	-516	4	65	-61	-34
	739	2018-06-29 11:15:56.20	-1576	1375	293	9	-1596	-613	-36	29	-65	3
	740	2018-06-29 11:15:56.21	-1718	1261	319	294	-1620	-657	-20	56	-76	-18
	741	2018-06-29 11:15:56.22	-1886	1217	437	628	-1692	-666	-76	0	-76	38
	742	2018-06-29 11:15:56.23	-2316	1326	314	957	-1802	-624	-26	17	-43	4
	743	2018-06-29 11:15:56.24	-2152	1087	235	1028	-1144	446	-51	-34	-17	42
	744	2018-06-29 11:15:56.25	-2950	1277	73	1249	-1793	1364	8	8	0	-8
	745	2018-06-29 11:15:56.26	-1975	1383	-374	1315	-1843	1718	-26	-50	24	38
	746	2018-06-29 11:15:56.27	-1663	1774	-775	1106	-1860	1793	6	-28	34	11
	747	2018-06-29 11:15:56.28	-1410	1462	-1097	663	-2178	1647	-55	-50	-5	52
	748	2018-06-29 11:15:56.29	-1508	1639	-410	107	-1757	1326	-24	15	-39	4
	749	2018-06-29 11:15:56.30	-1127	1087	10	-69	-1693	1293	-73	-12	-61	42
	750	2018-06-29 11:15:56.31	-847	1666	421	106	-2029	1004	-28	28	-56	0
	751	2018-06-29 11:15:56.32	-1599	1475	395	317	-2066	655	-59	0	-59	29
	752	2018-06-29 11:15:56.33	-910	1750	367	80	-1016	496	-14	43	-57	-14
	753	2018-06-29 11:15:56.34	-1591	1622	561	243	-1220	42	-36	14	-50	11
	754	2018-06-29 11:15:56.35	-1452	1445	522	370	-1203	-73	15	57	-42	-36
	755	2018-06-29 11:15:56.36	-1412	1361	379	433	-825	-297	-37	11	-48	13
	756	2018-06-29 11:15:56.37	-1282	1376	182	467	-637	-473	-14	31	-45	-8
	757	2018-06-29 11:15:56.38	-1365	1345	70	463	-514	-639	-51	-12	-39	31
	758	2018-06-29 11:15:56.39	-1624	1244	-126	420	-383	-688	-17	23	-40	-3
	759	2018-06-29 11:15:56.40	-1785	1053	-615	247	-230	-544	-37	1	-38	18
	760	2018-06-29 11:15:56.41	-1543	1152	-1111	-145	-362	-336	5	43	-38	-24
	761	2018-06-29 11:15:56.42	-1162	1409	-961	-699	-632	-304	-38	8	-46	15
	762	2018-06-29 11:15:56.43	-1076	1492	-510	-1262	-659	-544	-28	34	-62	-3
	763	2018-06-29 11:15:56.44	-1214	1394	168	-1502	-676	-800	-69	0	-69	34
	764	2018-06-29 11:15:56.45	-1359	1275	292	-1458	-851	-1006	-43	19	-62	12
	765	2018-06-29 11:15:56.46	-1418	1148	788	-1418	-698	-1117	-76	-21	-55	48
	766	2018-06-29 11:15:56.47	-1652	1073	1173	-1132	-490	-1153	-36	8	-44	14
	767	2018-06-29 11:15:56.48	-1534	1039	1287	-707	-254	-1078	-49	-20	-29	34
	768	2018-06-29 11:15:56.49	-1528	1208	1080	-250	-130	-994	-20	6	-26	7
	769	2018-06-29 11:15:56.50	-1192	1378	787	-4	238	-906	-59	-22	-37	40
	770	2018-06-29 11:15:56.51	-1149	1212	592	69	731	-1058	-45	0	-45	22
	771	2018-06-29 11:15:56.52	-2191	1603	1357	230	931	-1144	-72	-38	-34	55
	772	2018-06-29 11:15:56.53	-1781	1271	736	650	952	-1053	-38	-21	-17	29
	773	2018-06-29 11:15:56.54	-2102	1095	98	828	818	-923	-55	-36	-19	45
	774	2018-06-29 11:15:56.55	-1893	1048	-40	780	582	-724	-40	-2	-38	21
	775	2018-06-29 11:15:56.56	-2269	987	208	679	548	-613	-66	-12	-54	39
	776	2018-06-29 11:15:56.57	-2566	894	227	734	455	-373	-49	17	-66	16
	777	2018-06-29 11:15:56.58	-2649	1084	136	772	284	-24	-69	-11	-58	40
	778	2018-06-29 11:15:56.59	-2462	1193	41	683	210	329	-30	13	-43	8
	779	2018-06-29 11:15:56.60	-2344	1139	-32	532	209	590	-16	3	-19	6
	780	2018-06-29 11:15:56.61	-2106	1282	-73	393	139	762	13	28	-15	-20
	781	2018-06-29 11:15:56.62	-1893	1287	-240	296	-74	745	2	8	-6	-5
	782	2018-06-29 11:15:56.63	-1824	1288	-299	122	-242	654	12	23	-11	-17
	783	2018-06-29 11:15:56.64	-737	1519	-50	-59	-488	375	-29	4	-33	12
	784	2018-06-29 11:15:56.65	-1485	1136	33	-122	-499	3	-30	25	-55	2
	785	2018-06-29 11:15:56.66	-1479	1005	-118	-149	-621	-298	-41	4	-45	18
	786	2018-06-29 11:15:56.67	-1919	782	135	-304	-489	-355	-18	10	-28	4
	787	2018-06-29 11:15:56.68	-2057	635	444	-243	-488	-221	-21	-5	-16	13
	788	2018-06-29 11:15:56.69	-1524	1067	603	-33	-587	-62	-8	11	-19	-1
	789	2018-06-29 11:15:56.70	-1266	1383	519	134	-489	-176	-27	-2	-25	14
	790	2018-06-29 11:15:56.71	-1303	1250	567	151	-167	-320	-30	12	-42	9
	791	2018-06-29 11:15:56.72	-1540	1056	677	241	111	-424	-54	5	-59	24
	792	2018-06-29 11:15:56.73	-1967	821	733	427	313	-395	-50	17	-67	16
	793	2018-06-29 11:15:56.74	-1999	634	820	707	392	-146	-58	25	-83	16
	794	2018-06-29 11:15:56.75	-1611	688	836	1061	375	74	-62	29	-91	16
	795	2018-06-29 11:15:56.76	-768	1271	129	1395	328	-57	-89	12	-101	38
	796	2018-06-29 11:15:56.77	-882	1370	-175	1216	661	-391	-95	23	-118	36
	797	2018-06-29 11:15:56.78	-1520	1151	-94	1026	735	-578	-96	31	-127	32
	798	2018-06-29 11:15:56.79	-2158	1225	-226	745	509	-471	-84	41	-125	21
	799	2018-06-29 11:15:56.80	-2379	1040	-192	614	421	-322	-69	34	-103	17
	800	2018-06-29 11:15:56.81	-2665	829	-120	491	379	72	-36	40	-76	-2
	801	2018-06-29 11:15:56.82	-2651	794	-162	459	236	562	-20	32	-52	-6
	802	2018-06-29 11:15:56.83	-2314	1003	-207	367	197	1017	-6	21	-27	-7
	803	2018-06-29 11:15:56.84	-1780	1211	-262	262	163	1273	0	3	-3	-1
	804	2018-06-29 11:15:56.85	-1708	1235	-335	139	103	1309	4	-10	14	3
	805	2018-06-29 11:15:56.86	-2057	1175	-201	-26	172	1335	14	-10	24	-2
	806	2018-06-29 11:15:56.87	-2154	1076	-97	-1	17	1485	14	-8	22	-3
	807	2018-06-29 11:15:56.88	-1884	1120	-222	44	-283	1654	-1	-11	10	6
	808	2018-06-29 11:15:56.89	-1345	1249	-338	-25	-552	1661	-23	-12	-11	17
	809	2018-06-29 11:15:56.90	-1123	1226	-179	-238	-645	1591	-36	-3	-33	19
	810	2018-06-29 11:15:56.91	-1164	1313	90	-309	-700	1366	-24	10	-34	7
	811	2018-06-29 11:15:56.92	-1302	1472	141	-247	-776	1095	-10	21	-31	-5
	812	2018-06-29 11:15:56.93	-1545	1602	142	-210	-753	780	-23	8	-31	7
	813	2018-06-29 11:15:56.94	-1340	1829	197	-159	-692	453	-26	4	-30	11
	814	2018-06-29 11:15:56.95	-1573	1886	129	-151	-543	146	-32	6	-38	13
	815	2018-06-29 11:15:56.96	-1810	1901	162	-250	-295	31	-28	28	-56	0
	816	2018-06-29 11:15:56.97	-1650	1852	308	-288	-114	21	-44	34	-78	5
	817	2018-06-29 11:15:56.98	-1172	1681	351	-216	-84	-73	-26	48	-74	-11
	818	2018-06-29 11:15:56.99	-1073	1617	323	-90	-108	-462	-36	22	-58	7
	819	2018-06-29 11:15:57.00	-1109	1439	357	18	-11	-835	-14	20	-34	-3
	820	2018-06-29 11:15:57.01	-1202	1267	411	175	-31	-1199	-33	8	-41	12
	821	2018-06-29 11:15:57.02	-1269	1203	369	338	7	-1503	-39	23	-62	8
	822	2018-06-29 11:15:57.03	-1270	1389	504	442	53	-1741	-64	6	-70	29
	823	2018-06-29 11:15:57.04	-1174	1344	124	641	-56	-1952	-54	14	-68	20
	824	2018-06-29 11:15:57.05	-1219	1168	151	512	71	-2179	-56	12	-68	22
	825	2018-06-29 11:15:57.06	-1374	986	111	521	136	-2446	-50	8	-58	21
	826	2018-06-29 11:15:57.07	-1618	694	233	571	201	-2584	-66	-18	-48	42
	827	2018-06-29 11:15:57.08	-1728	632	178	715	110	-2580	-58	-2	-56	30
	828	2018-06-29 11:15:57.09	-1746	696	134	747	96	-2591	-73	-1	-72	37
	829	2018-06-29 11:15:57.10	-1884	861	144	736	209	-2587	-47	17	-64	15
	830	2018-06-29 11:15:57.11	-2393	845	109	746	338	-2534	-43	3	-46	20
	831	2018-06-29 11:15:57.12	-3342	437	216	762	453	-2208	-23	5	-28	9
	832	2018-06-29 11:15:57.13	-3396	483	-124	972	222	-1588	-41	-19	-22	30
	833	2018-06-29 11:15:57.14	-2408	603	-780	960	-177	-1246	-16	-3	-13	9
	834	2018-06-29 11:15:57.15	-2199	774	-508	633	-346	-1255	-16	-9	-7	12
	835	2018-06-29 11:15:57.16	-2346	709	-212	506	-495	-1279	11	40	-29	-25
	836	2018-06-29 11:15:57.17	-2606	715	-353	470	-740	-1160	-14	36	-50	-11
	837	2018-06-29 11:15:57.18	-2469	786	-386	286	-900	-880	-3	51	-54	-24
	838	2018-06-29 11:15:57.19	-2120	861	-142	29	-891	-665	-34	4	-38	15
	839	2018-06-29 11:15:57.20	-1714	1161	-41	-103	-838	-585	-24	12	-36	6
	840	2018-06-29 11:15:57.21	-1664	1105	-52	-265	-750	-675	-51	-7	-44	29
	841	2018-06-29 11:15:57.22	-1775	807	109	-375	-640	-699	-28	28	-56	0
	842	2018-06-29 11:15:57.23	-1882	648	241	-352	-573	-750	-58	2	-60	28
	843	2018-06-29 11:15:57.24	-1945	553	474	-220	-459	-833	-28	13	-41	7
	844	2018-06-29 11:15:57.25	-964	660	3373	694	-1263	-1525	-31	-6	-25	18
	845	2018-06-29 11:15:57.26	-2064	289	-918	1376	-95	-1431	-2	58	-60	-28
	846	2018-06-29 11:15:57.27	-1897	310	-183	615	797	-1520	-30	56	-86	-13
	847	2018-06-29 11:15:57.28	-2233	238	927	779	466	-1537	-25	66	-91	-20
	848	2018-06-29 11:15:57.29	-2178	434	-169	1344	-29	-1434	-68	9	-77	29
	849	2018-06-29 11:15:57.30	-2216	577	-1057	947	-4	-1243	-61	14	-75	23
	850	2018-06-29 11:15:57.31	-3185	462	-762	152	211	-956	-83	-15	-68	49
	851	2018-06-29 11:15:57.32	-3292	-64	61	-140	106	-442	-46	14	-60	16
	852	2018-06-29 11:15:57.33	-1692	188	-303	249	-1008	-143	-53	-11	-42	32
	853	2018-06-29 11:15:57.34	-1241	858	-120	375	-1952	-494	-10	21	-31	-5
	854	2018-06-29 11:15:57.35	-1711	503	68	103	-1417	-590	-27	1	-28	13
	855	2018-06-29 11:15:57.36	-2514	11	584	35	-1005	-622	-12	31	-43	-9
	856	2018-06-29 11:15:57.37	-2529	-82	568	278	-998	-425	-47	-7	-40	27
	857	2018-06-29 11:15:57.38	-2209	103	466	367	-827	-166	-14	30	-44	-8
	858	2018-06-29 11:15:57.39	-2055	466	176	273	-382	70	-27	8	-35	9
	859	2018-06-29 11:15:57.40	-2181	472	47	-13	159	223	7	41	-34	-24
	860	2018-06-29 11:15:57.41	-2072	423	-61	-182	264	176	-28	2	-30	13
	861	2018-06-29 11:15:57.42	-2421	276	67	-272	93	62	-26	13	-39	6
	862	2018-06-29 11:15:57.43	-2547	255	233	-191	-208	108	-57	-20	-37	38
	863	2018-06-29 11:15:57.44	-2322	254	298	-14	-593	166	-10	24	-34	-7
	864	2018-06-29 11:15:57.45	-2027	360	378	125	-840	181	-31	0	-31	15
	865	2018-06-29 11:15:57.46	-1801	406	592	198	-810	144	0	38	-38	-19
	866	2018-06-29 11:15:57.47	-1740	386	826	337	-618	88	-55	-17	-38	36
	867	2018-06-29 11:15:57.48	-1894	447	736	482	-178	65	-29	18	-47	5
	868	2018-06-29 11:15:57.49	-1492	723	-213	560	228	31	-55	-16	-39	35
	869	2018-06-29 11:15:57.50	-1265	1103	-864	125	436	-382	-8	32	-40	-12
	870	2018-06-29 11:15:57.51	-1508	976	-1027	-578	710	-797	-3	12	-15	-4
	871	2018-06-29 11:15:57.52	-2527	478	1094	-1129	933	-1046	37	70	-33	-53
	872	2018-06-29 11:15:57.53	-2855	62	1098	-240	455	-961	-26	14	-40	6
	873	2018-06-29 11:15:57.54	-2564	61	-223	196	64	-740	-53	3	-56	25
	874	2018-06-29 11:15:57.55	-2614	105	-68	-9	-166	-562	-108	-68	-40	88
	875	2018-06-29 11:15:57.56	-2375	116	291	-74	-258	-363	-62	-25	-37	43
	876	2018-06-29 11:15:57.57	-2328	144	355	12	-382	-252	-67	-38	-29	52
	877	2018-06-29 11:15:57.58	-2231	284	304	84	-480	-90	-33	9	-42	12
	878	2018-06-29 11:15:57.59	-2034	317	316	80	-527	36	-94	-47	-47	70
	879	2018-06-29 11:15:57.60	718	309	2062	697	-1674	-867	-81	-25	-56	53
	880	2018-06-29 11:15:57.61	-2138	246	-738	585	-20	-821	-84	-34	-50	59
	881	2018-06-29 11:15:57.62	-1965	505	760	-70	632	-613	-28	27	-55	0
	882	2018-06-29 11:15:57.63	-2577	-59	698	274	642	-906	-41	-11	-30	26
	883	2018-06-29 11:15:57.64	-2779	164	418	419	828	-783	-16	6	-22	5
	884	2018-06-29 11:15:57.65	-2515	416	53	491	722	-815	-64	-43	-21	53
	885	2018-06-29 11:15:57.66	-2120	759	-114	365	594	-913	-26	-2	-24	14
	886	2018-06-29 11:15:57.67	-2214	1199	123	353	405	-750	-40	-29	-11	34
	887	2018-06-29 11:15:57.68	-1920	-476	-23	831	-121	-333	-10	0	-10	5
	888	2018-06-29 11:15:57.69	-2546	57	555	913	-272	-154	-54	-50	-4	52
	889	2018-06-29 11:15:57.70	-2739	56	603	538	-36	237	-50	-33	-17	41
	890	2018-06-29 11:15:57.71	-2362	388	215	342	127	387	-73	-59	-14	66
	891	2018-06-29 11:15:57.72	-2015	501	114	94	163	450	-32	-7	-25	19
	892	2018-06-29 11:15:57.73	-2051	374	210	-101	196	434	-62	-35	-27	48
	893	2018-06-29 11:15:57.74	-2073	327	364	-241	136	368	-32	-6	-26	19
	894	2018-06-29 11:15:57.75	-2052	260	307	-456	95	265	-56	-23	-33	39
	895	2018-06-29 11:15:57.76	-2021	181	252	-678	108	186	-25	27	-52	-1
	896	2018-06-29 11:15:57.77	-2008	52	228	-709	94	165	-59	10	-69	24
	897	2018-06-29 11:15:57.78	-2113	-36	224	-597	8	188	-16	37	-53	-10
	898	2018-06-29 11:15:57.79	-2233	-27	142	-553	-58	197	-34	13	-47	10
	899	2018-06-29 11:15:57.80	-2363	39	182	-540	-49	248	-11	46	-57	-17
	900	2018-06-29 11:15:57.81	-2393	68	129	-443	-47	324	-47	22	-69	12
	901	2018-06-29 11:15:57.82	-2334	115	93	-344	-85	407	-19	42	-61	-11
	902	2018-06-29 11:15:57.83	-2254	195	71	-246	-147	466	-50	-11	-39	30
	903	2018-06-29 11:15:57.84	-2181	292	118	-151	-186	482	-32	-8	-24	20
	904	2018-06-29 11:15:57.85	-2130	344	92	-108	-199	424	-72	-43	-29	57
	905	2018-06-29 11:15:57.86	-2105	339	194	-115	-174	337	-52	-6	-46	29
	906	2018-06-29 11:15:57.87	-2093	326	227	-120	-131	227	-56	-23	-33	39
	907	2018-06-29 11:15:57.88	-2050	269	229	-90	-111	119	-18	-12	-6	15
	908	2018-06-29 11:15:57.89	-2024	220	251	-28	-113	23	-28	-18	-10	23
	909	2018-06-29 11:15:57.90	-2025	241	265	70	-131	-39	-12	2	-14	5
	910	2018-06-29 11:15:57.91	-2147	226	273	172	-127	-42	-53	-30	-23	41
	911	2018-06-29 11:15:57.92	-2101	255	183	199	-119	-20	-28	3	-31	12
	912	2018-06-29 11:15:57.93	-2128	254	264	195	-88	24	-58	-18	-40	38
	913	2018-06-29 11:15:57.94	-2145	252	274	267	-86	74	-30	4	-34	13
	914	2018-06-29 11:15:57.95	-2158	365	294	318	-103	117	-44	-2	-42	23
	915	2018-06-29 11:15:57.96	-2135	402	366	326	-46	31	8	32	-24	-20
	916	2018-06-29 11:15:57.97	-2170	640	354	223	176	-128	-2	2	-4	0
	917	2018-06-29 11:15:57.98	-2394	398	294	-9	464	-305	10	9	1	-9
	918	2018-06-29 11:15:57.99	-2089	426	158	124	278	-313	-48	-16	-32	32
	919	2018-06-29 11:15:58.00	-2029	280	243	384	101	-434	-47	14	-61	16
	920	2018-06-29 11:15:58.01	-2213	119	234	475	92	-510	-73	7	-80	33
	921	2018-06-29 11:15:58.02	-2181	123	187	491	1	-406	-34	34	-68	0
	922	2018-06-29 11:15:58.03	-2149	148	107	532	-84	-306	-45	18	-63	13
	923	2018-06-29 11:15:58.04	-2143	166	112	537	-173	-164	-24	47	-71	-11
	924	2018-06-29 11:15:58.05	-2148	138	175	480	-249	25	-58	26	-84	16
	925	2018-06-29 11:15:58.06	-2099	117	172	424	-341	217	-39	31	-70	4
	926	2018-06-29 11:15:58.07	-2090	148	224	410	-452	424	-68	-5	-63	36
	927	2018-06-29 11:15:58.08	-2049	216	263	393	-524	626	-54	16	-70	19
	928	2018-06-29 11:15:58.09	-2014	270	296	282	-510	812	-70	9	-79	30
	929	2018-06-29 11:15:58.10	-2032	361	314	111	-420	930	-29	31	-60	-1
	930	2018-06-29 11:15:58.11	-2170	427	331	-48	-273	1012	-34	9	-43	12
	931	2018-06-29 11:15:58.12	-2254	454	301	-155	-131	1061	-21	18	-39	1
	932	2018-06-29 11:15:58.13	-2259	523	333	-164	-54	1047	-59	6	-65	26
	933	2018-06-29 11:15:58.14	-2143	579	288	-49	-51	960	-59	35	-94	12
	934	2018-06-29 11:15:58.15	-2041	588	254	203	-183	560	-90	13	-103	38
	935	2018-06-29 11:15:58.16	-1969	527	253	197	-216	331	-71	8	-79	31
	936	2018-06-29 11:15:58.17	-1913	472	255	141	-253	152	-81	-18	-63	49
	937	2018-06-29 11:15:58.18	-1887	397	297	78	-281	34	-46	2	-48	22
	938	2018-06-29 11:15:58.19	-1881	395	322	49	-297	-28	-46	7	-53	19
	939	2018-06-29 11:15:58.20	-1895	415	378	31	-289	-39	-39	29	-68	5
	940	2018-06-29 11:15:58.21	-1950	439	435	29	-238	-3	-65	23	-88	21
	941	2018-06-29 11:15:58.22	-2013	454	438	33	-157	79	-40	40	-80	0
	942	2018-06-29 11:15:58.23	-2068	479	427	53	-60	191	-38	10	-48	14
	943	2018-06-29 11:15:58.24	-2083	547	437	103	-4	325	-10	17	-27	-3
	944	2018-06-29 11:15:58.25	-2021	591	424	122	24	438	-24	6	-30	9
	945	2018-06-29 11:15:58.26	-1937	598	397	104	55	461	-32	12	-44	10
	946	2018-06-29 11:15:58.27	-1927	608	393	29	116	401	-67	-11	-56	39
	947	2018-06-29 11:15:58.28	-1920	642	395	-89	189	338	-47	2	-49	22
	948	2018-06-29 11:15:58.29	-1913	637	386	-229	284	290	-59	-21	-38	40
	949	2018-06-29 11:15:58.30	-2002	605	333	-333	383	249	-41	19	-60	11
	950	2018-06-29 11:15:58.31	-2126	571	335	-386	445	298	-44	23	-67	10
	951	2018-06-29 11:15:58.32	-2151	587	324	-361	438	372	-30	43	-73	-6
	952	2018-06-29 11:15:58.33	-2167	579	300	-257	394	400	-62	15	-77	23
	953	2018-06-29 11:15:58.34	-2144	579	264	-170	327	410	-73	11	-84	31
	954	2018-06-29 11:15:58.35	-2082	570	257	-149	256	405	-104	-9	-95	56
	955	2018-06-29 11:15:58.36	-2008	545	236	-180	210	376	-97	2	-99	47
	956	2018-06-29 11:15:58.37	-1985	515	237	-232	176	320	-116	-5	-111	60
	957	2018-06-29 11:15:58.38	-1965	491	251	-243	136	274	-121	-5	-116	63
	958	2018-06-29 11:15:58.39	-1957	512	251	-213	78	208	-136	-18	-118	77
	959	2018-06-29 11:15:58.40	-1976	545	287	-160	28	141	-122	-4	-118	63
	960	2018-06-29 11:15:58.41	-2014	572	294	-130	22	92	-126	-16	-110	71
	961	2018-06-29 11:15:58.42	-2071	565	309	-136	60	60	-96	-5	-91	50
	962	2018-06-29 11:15:58.43	-2081	571	266	-118	101	50	-88	-4	-84	46
	963	2018-06-29 11:15:58.44	-2093	563	280	-65	122	51	-97	0	-97	48
	964	2018-06-29 11:15:58.45	-2067	556	264	-10	123	75	-116	-8	-108	62
	965	2018-06-29 11:15:58.46	-2061	552	257	22	116	109	-109	-1	-108	55
	966	2018-06-29 11:15:58.47	-2035	569	248	47	90	125	-95	2	-97	46
	967	2018-06-29 11:15:58.48	-2035	569	253	38	62	111	-78	14	-92	32
	968	2018-06-29 11:15:58.49	-2014	567	267	2	37	88	-77	16	-93	30
	969	2018-06-29 11:15:58.50	-2020	570	299	-15	19	47	-70	10	-80	30
	970	2018-06-29 11:15:58.51	-2001	551	287	-15	9	33	-76	-10	-66	43
	971	2018-06-29 11:15:58.52	-1995	568	319	-5	-7	3	-82	-15	-67	48
	972	2018-06-29 11:15:58.53	-2011	594	311	6	2	-19	-74	9	-83	32
	973	2018-06-29 11:15:58.54	-2037	606	293	21	22	-17	-65	19	-84	23
	974	2018-06-29 11:15:58.55	-2079	630	273	47	40	-11	-58	5	-63	26
	975	2018-06-29 11:15:58.56	-2084	646	274	69	40	-10	-60	8	-68	26
	976	2018-06-29 11:15:58.57	-2043	642	261	77	29	-10	-56	20	-76	18
	977	2018-06-29 11:15:58.58	-2024	628	266	52	31	-26	-44	23	-67	10
	978	2018-06-29 11:15:58.59	-1992	606	272	21	36	-47	-36	22	-58	7
	979	2018-06-29 11:15:58.60	-1967	601	267	4	37	-63	-37	14	-51	11
	980	2018-06-29 11:15:58.61	-1977	615	273	3	33	-95	-51	18	-69	16
	981	2018-06-29 11:15:58.62	-2032	583	246	-23	56	-94	-68	-4	-64	36
	982	2018-06-29 11:15:58.63	-2040	569	266	-44	65	-72	-67	-4	-63	35
	983	2018-06-29 11:15:58.64	-2042	571	251	-8	52	-51	-82	-16	-66	49
	984	2018-06-29 11:15:58.65	-2050	594	264	17	44	-19	-67	-5	-62	36
	985	2018-06-29 11:15:58.66	-2027	599	256	14	49	5	-56	5	-61	25
	986	2018-06-29 11:15:58.67	-2013	603	278	8	77	-1	-45	24	-69	10
	987	2018-06-29 11:15:58.68	-2016	592	261	23	94	-13	-69	13	-82	28
	988	2018-06-29 11:15:58.69	-1997	581	256	44	110	-31	-79	13	-92	33
	989	2018-06-29 11:15:58.70	-1989	580	246	66	115	-59	-110	-23	-87	66
	990	2018-06-29 11:15:58.71	-2023	567	236	74	131	-78	-115	-32	-83	73
	991	2018-06-29 11:15:58.72	-2036	560	244	73	152	-62	-115	-41	-74	78
	992	2018-06-29 11:15:58.73	-2056	556	252	88	159	-40	-92	-9	-83	50
	993	2018-06-29 11:15:58.74	-2088	576	243	100	168	-10	-103	-14	-89	58
	994	2018-06-29 11:15:58.75	-2108	593	228	100	176	15	-88	-16	-72	52
	995	2018-06-29 11:15:58.76	-2097	608	232	105	165	25	-96	-27	-69	61
	996	2018-06-29 11:15:58.77	-2102	612	217	116	139	24	-82	-7	-75	44
	997	2018-06-29 11:15:58.78	-2073	616	188	111	105	20	-92	-12	-80	52
	998	2018-06-29 11:15:58.79	-2057	610	176	76	67	3	-82	-7	-75	44
	999	2018-06-29 11:15:58.80	-2036	594	176	33	34	-6	-98	-24	-74	61
	1000	2018-06-29 11:15:58.81	-2059	593	173	-11	5	-20	-88	-27	-61	57
	1001	2018-06-29 11:15:58.82	-2089	600	157	-42	-14	-17	-90	-35	-55	62
	1002	2018-06-29 11:15:58.83	-2101	603	180	-57	-35	-2	-69	-17	-52	43
	1003	2018-06-29 11:15:58.84	-2105	607	191	-53	-59	20	-84	-34	-50	59
	1004	2018-06-29 11:15:58.85	-2093	614	184	-44	-76	27	-68	-17	-51	42
	1005	2018-06-29 11:15:58.86	-2060	604	193	-23	-100	31	-72	-24	-48	48
	1006	2018-06-29 11:15:58.87	-2045	607	209	-24	-108	26	-39	4	-43	17
	1007	2018-06-29 11:15:58.88	-2024	588	221	-29	-116	20	-49	9	-58	20
	1008	2018-06-29 11:15:58.89	-2001	571	225	-26	-111	14	-44	9	-53	17
	1009	2018-06-29 11:15:58.90	-1995	585	259	-17	-96	0	-74	-23	-51	48
	1010	2018-06-29 11:15:58.91	-1985	596	274	-10	-72	-13	-58	-14	-44	36
	1011	2018-06-29 11:15:58.92	-1976	596	287	0	-35	-24	-69	-28	-41	48
	1012	2018-06-29 11:15:58.93	-1995	600	283	26	4	-41	-50	-17	-33	33
	1013	2018-06-29 11:15:58.94	-2044	582	259	55	37	-40	-62	-39	-23	50
	1014	2018-06-29 11:15:58.95	-2054	574	262	75	48	-31	-46	-20	-26	33
	1015	2018-06-29 11:15:58.96	-2053	579	243	102	34	-19	-70	-25	-45	47
	1016	2018-06-29 11:15:58.97	-2066	596	221	95	12	-21	-43	0	-43	21
	1017	2018-06-29 11:15:58.98	-2062	600	252	45	6	-8	-60	-19	-41	39
	1018	2018-06-29 11:15:58.99	-2036	599	238	3	-6	-10	-51	-21	-30	36
	1019	2018-06-29 11:15:59.00	-2015	591	232	-24	-25	-28	-91	-56	-35	73
	1020	2018-06-29 11:15:59.01	-2012	595	226	-50	-40	-52	-76	-36	-40	56
	1021	2018-06-29 11:15:59.02	-2029	588	231	-74	-44	-69	-94	-40	-54	67
	1022	2018-06-29 11:15:59.03	-2041	592	232	-74	-41	-76	-57	5	-62	26
	1023	2018-06-29 11:15:59.04	-2047	569	247	-56	-32	-75	-65	13	-78	26
	1024	2018-06-29 11:15:59.05	-2051	558	245	-25	-23	-60	-53	11	-64	21
	1025	2018-06-29 11:15:59.06	-2040	560	249	6	-13	-56	-66	-9	-57	37
	1026	2018-06-29 11:15:59.07	-2038	577	246	37	-6	-54	-42	16	-58	13
	1027	2018-06-29 11:15:59.08	-2070	585	244	39	15	-53	-61	9	-70	26
	1028	2018-06-29 11:15:59.09	-2056	569	231	51	8	-41	-49	16	-65	16
	1029	2018-06-29 11:15:59.10	-2046	551	237	59	8	-34	-56	11	-67	22
	1030	2018-06-29 11:15:59.11	-2040	575	241	63	1	-42	-22	34	-56	-6
	1031	2018-06-29 11:15:59.12	-2021	582	238	55	-14	-55	-36	36	-72	0
	1032	2018-06-29 11:15:59.13	-2012	580	261	42	-8	-74	-22	46	-68	-12
	1033	2018-06-29 11:15:59.14	-2023	575	260	33	-2	-82	-69	-3	-66	36
	1034	2018-06-29 11:15:59.15	-2048	580	252	23	10	-80	-50	17	-67	16
	1035	2018-06-29 11:15:59.16	-2053	571	246	20	15	-73	-72	11	-83	30
	1036	2018-06-29 11:15:59.17	-2050	579	247	21	2	-71	-53	27	-80	13
	1037	2018-06-29 11:15:59.18	-2026	578	239	26	-13	-68	-86	2	-88	42
	1038	2018-06-29 11:15:59.19	-2022	571	236	15	-10	-67	-58	27	-85	15
	1039	2018-06-29 11:15:59.20	-2023	566	241	-14	6	-51	-76	8	-84	34
	1040	2018-06-29 11:15:59.21	-2005	558	259	-30	21	-27	-36	28	-64	4
	1041	2018-06-29 11:15:59.22	-2025	576	263	-18	39	-26	-52	-4	-48	28
	1042	2018-06-29 11:15:59.23	-2068	574	253	-7	54	-16	-34	-10	-24	22
	1043	2018-06-29 11:15:59.24	-2084	559	228	-6	75	-11	-72	-36	-36	54
	1044	2018-06-29 11:15:59.25	-2077	580	229	26	68	-27	-44	-8	-36	26
	1045	2018-06-29 11:15:59.26	-2064	590	221	64	41	-53	-78	-26	-52	52
	1046	2018-06-29 11:15:59.27	-2033	576	221	77	23	-77	-54	0	-54	27
	1047	2018-06-29 11:15:59.28	-2017	558	235	56	30	-98	-84	-20	-64	52
	1048	2018-06-29 11:15:59.29	-2008	545	237	34	40	-118	-45	4	-49	20
	1049	2018-06-29 11:15:59.30	-2033	529	232	32	48	-125	-49	-7	-42	28
	1050	2018-06-29 11:15:59.31	-2043	525	242	44	49	-114	-25	17	-42	4
	1051	2018-06-29 11:15:59.32	-2056	526	246	62	53	-96	-56	-13	-43	34
	1052	2018-06-29 11:15:59.33	-2084	527	237	73	61	-73	-37	5	-42	16
	1053	2018-06-29 11:15:59.34	-2067	555	213	82	60	-57	-82	-29	-53	55
	1054	2018-06-29 11:15:59.35	-2055	557	237	79	64	-46	-57	-12	-45	34
	1055	2018-06-29 11:15:59.36	-2045	560	244	75	62	-48	-80	-31	-49	55
	1056	2018-06-29 11:15:59.37	-2029	542	239	51	75	-43	-49	-2	-47	25
	1057	2018-06-29 11:15:59.38	-2010	546	236	22	86	-49	-71	-7	-64	39
	1058	2018-06-29 11:15:59.39	-2003	539	233	-4	99	-51	-45	32	-77	6
	1059	2018-06-29 11:15:59.40	-1999	542	235	-7	103	-57	-79	11	-90	34
	1060	2018-06-29 11:15:59.41	-2008	562	240	1	110	-76	-55	16	-71	19
