# Supplementary material for: Evaluating the stress-response of dental students to the dental school environment
Source: PeerJ. 2020 May 6;8:e8981. doi: 10.7717/peerj.8981 (PMC7210805; doi:10.7717/peerj.8981)
Supplement: Supplemental Information 1 [file peerj-08-8981-s001.zip › 10-1 -IV.csv]

// Data mode : Full
// Data quality : High
// Acceleration sensor's range : 16g
// Gyroscope sensor's range : 2000dps
//
//ARTIFACT	NUM	DATE	ACC_X	ACC_Y	ACC_Z	GYRO_X	GYRO_Y	GYRO_Z	EOG_L	EOG_R	EOG_H	EOG_V
	1	2019-01-22 11:07:18.73	-476	1330	-1643	-376	-317	50	147	113	34	-130
	2	2019-01-22 11:07:18.74	-474	1345	-1672	-370	-329	44	137	195	-58	-166
	3	2019-01-22 11:07:18.75	-479	1355	-1658	-365	-340	32	34	63	-29	-48
	4	2019-01-22 11:07:18.76	-472	1345	-1616	-366	-347	17	20	97	-77	-58
	5	2019-01-22 11:07:18.77	-491	1327	-1585	-371	-351	9	-33	-45	12	39
	6	2019-01-22 11:07:18.78	-498	1304	-1559	-366	-360	4	6	1	5	-3
	7	2019-01-22 11:07:18.79	-495	1308	-1521	-348	-371	3	-30	-110	80	70
	8	2019-01-22 11:07:18.80	-516	1321	-1532	-330	-382	9	0	-39	39	19
	9	2019-01-22 11:07:18.81	-541	1341	-1564	-314	-403	10	-42	-121	79	81
	10	2019-01-22 11:07:18.82	-555	1378	-1552	-298	-420	6	-32	-23	-9	27
	11	2019-01-22 11:07:18.83	-566	1384	-1523	-288	-434	-3	-82	-95	13	88
	12	2019-01-22 11:07:18.84	-565	1373	-1480	-273	-437	-18	-55	-18	-37	36
	13	2019-01-22 11:07:18.85	-571	1371	-1441	-253	-432	-30	-75	-111	36	93
	14	2019-01-22 11:07:18.86	-569	1351	-1434	-228	-416	-43	-32	-38	6	35
	15	2019-01-22 11:07:18.87	-575	1326	-1445	-198	-392	-49	-54	-118	64	86
	16	2019-01-22 11:07:18.88	-578	1308	-1455	-156	-377	-55	-19	-39	20	29
	17	2019-01-22 11:07:18.89	-595	1320	-1476	-115	-358	-64	-48	-120	72	84
	18	2019-01-22 11:07:18.90	-610	1320	-1479	-104	-348	-67	-16	-46	30	31
	19	2019-01-22 11:07:18.91	-626	1318	-1507	-94	-350	-68	-47	-124	77	85
	20	2019-01-22 11:07:18.92	-657	1309	-1533	-94	-360	-71	-15	-47	32	31
	21	2019-01-22 11:07:18.93	-685	1287	-1529	-93	-375	-66	-52	-120	68	86
	22	2019-01-22 11:07:18.94	-703	1284	-1525	-88	-400	-64	-40	-50	10	45
	23	2019-01-22 11:07:18.95	-724	1289	-1534	-81	-423	-61	-87	-123	36	105
	24	2019-01-22 11:07:18.96	-730	1291	-1512	-66	-442	-64	-80	-49	-31	64
	25	2019-01-22 11:07:18.97	-721	1297	-1478	-50	-447	-78	-115	-124	9	119
	26	2019-01-22 11:07:18.98	-723	1286	-1474	-43	-442	-91	-90	-58	-32	74
	27	2019-01-22 11:07:18.99	-730	1257	-1463	-36	-424	-108	-101	-129	28	115
	28	2019-01-22 11:07:19.00	-743	1240	-1426	-32	-398	-118	-63	-70	7	66
	29	2019-01-22 11:07:19.01	-747	1218	-1406	-36	-358	-123	-68	-136	68	102
	30	2019-01-22 11:07:19.02	-759	1199	-1414	-41	-320	-123	-40	-78	38	59
	31	2019-01-22 11:07:19.03	-765	1193	-1434	-40	-291	-118	-61	-142	81	101
	32	2019-01-22 11:07:19.04	-777	1177	-1438	-37	-267	-104	-36	-77	41	56
	33	2019-01-22 11:07:19.05	-783	1178	-1438	-32	-254	-90	-60	-135	75	97
	34	2019-01-22 11:07:19.06	-771	1197	-1472	-26	-239	-86	-45	-79	34	62
	35	2019-01-22 11:07:19.07	-767	1231	-1489	-18	-244	-92	-68	-133	65	100
	36	2019-01-22 11:07:19.08	-765	1239	-1508	-21	-243	-109	-53	-72	19	62
	37	2019-01-22 11:07:19.09	-764	1264	-1512	-27	-245	-139	-92	-121	29	106
	38	2019-01-22 11:07:19.10	-774	1275	-1514	-33	-251	-177	-92	-64	-28	78
	39	2019-01-22 11:07:19.11	-792	1243	-1496	-45	-262	-212	-135	-125	-10	130
	40	2019-01-22 11:07:19.12	-807	1180	-1459	-57	-263	-228	-124	-87	-37	105
	41	2019-01-22 11:07:19.13	-830	1131	-1446	-60	-268	-235	-125	-144	19	134
	42	2019-01-22 11:07:19.14	-833	1111	-1451	-62	-267	-228	-83	-96	13	89
	43	2019-01-22 11:07:19.15	-846	1091	-1434	-60	-264	-217	-89	-143	54	116
	44	2019-01-22 11:07:19.16	-844	1082	-1424	-63	-255	-200	-65	-97	32	81
	45	2019-01-22 11:07:19.17	-861	1075	-1460	-68	-246	-181	-79	-140	61	109
	46	2019-01-22 11:07:19.18	-865	1085	-1468	-69	-241	-163	-61	-92	31	76
	47	2019-01-22 11:07:19.19	-866	1089	-1468	-77	-243	-150	-79	-133	54	106
	48	2019-01-22 11:07:19.20	-870	1096	-1458	-78	-238	-140	-71	-96	25	83
	49	2019-01-22 11:07:19.21	-861	1105	-1426	-71	-237	-144	-88	-139	51	113
	50	2019-01-22 11:07:19.22	-866	1116	-1436	-67	-226	-151	-82	-99	17	90
	51	2019-01-22 11:07:19.23	-883	1093	-1468	-71	-217	-153	-104	-126	22	115
	52	2019-01-22 11:07:19.24	-890	1080	-1459	-81	-215	-147	-91	-82	-9	86
	53	2019-01-22 11:07:19.25	-899	1047	-1443	-99	-207	-130	-97	-118	21	107
	54	2019-01-22 11:07:19.26	-911	1024	-1431	-117	-203	-105	-85	-95	10	90
	55	2019-01-22 11:07:19.27	-915	1005	-1399	-135	-195	-66	-89	-136	47	112
	56	2019-01-22 11:07:19.28	-933	1001	-1397	-155	-196	-28	-81	-109	28	95
	57	2019-01-22 11:07:19.29	-946	1041	-1400	-165	-202	5	-91	-130	39	110
	58	2019-01-22 11:07:19.30	-950	1099	-1380	-177	-205	26	-88	-95	7	91
	59	2019-01-22 11:07:19.31	-946	1160	-1377	-200	-200	32	-126	-113	-13	119
	60	2019-01-22 11:07:19.32	-954	1219	-1378	-231	-196	28	-159	-85	-74	122
	61	2019-01-22 11:07:19.33	-951	1274	-1377	-264	-195	12	-208	-97	-111	152
	62	2019-01-22 11:07:19.34	-959	1295	-1350	-293	-186	-3	-233	-68	-165	150
	63	2019-01-22 11:07:19.35	-958	1302	-1363	-318	-178	-22	-237	-86	-151	161
	64	2019-01-22 11:07:19.36	-969	1311	-1367	-332	-174	-35	-196	-62	-134	129
	65	2019-01-22 11:07:19.37	-970	1350	-1343	-335	-166	-47	-170	-80	-90	125
	66	2019-01-22 11:07:19.38	-977	1387	-1317	-332	-156	-57	-153	-60	-93	106
	67	2019-01-22 11:07:19.39	-976	1404	-1284	-335	-141	-61	-163	-84	-79	123
	68	2019-01-22 11:07:19.40	-980	1430	-1286	-327	-136	-63	-140	-78	-62	109
	69	2019-01-22 11:07:19.41	-976	1466	-1275	-317	-125	-62	-133	-92	-41	112
	70	2019-01-22 11:07:19.42	-961	1497	-1234	-306	-99	-69	-123	-71	-52	97
	71	2019-01-22 11:07:19.43	-945	1519	-1234	-290	-62	-77	-126	-68	-58	97
	72	2019-01-22 11:07:19.44	-946	1531	-1239	-268	-29	-90	-113	-35	-78	74
	73	2019-01-22 11:07:19.45	-946	1521	-1254	-242	5	-98	-91	-2	-89	46
	74	2019-01-22 11:07:19.46	-936	1500	-1293	-208	23	-98	-72	49	-121	11
	75	2019-01-22 11:07:19.47	-925	1484	-1307	-176	38	-99	-61	79	-140	-9
	76	2019-01-22 11:07:19.48	-923	1460	-1329	-140	39	-106	-55	94	-149	-19
	77	2019-01-22 11:07:19.49	-909	1435	-1322	-109	33	-114	-44	97	-141	-26
	78	2019-01-22 11:07:19.50	-884	1410	-1281	-81	30	-124	-36	78	-114	-21
	79	2019-01-22 11:07:19.51	-888	1396	-1264	-61	28	-135	-25	49	-74	-12
	80	2019-01-22 11:07:19.52	-885	1381	-1280	-48	21	-149	-22	8	-30	7
	81	2019-01-22 11:07:19.53	-882	1355	-1306	-33	4	-161	-16	-6	-10	11
	82	2019-01-22 11:07:19.54	-888	1324	-1307	-15	-18	-172	-22	-36	14	29
	83	2019-01-22 11:07:19.55	-879	1268	-1296	-4	-34	-181	-18	-52	34	35
	84	2019-01-22 11:07:19.56	-890	1233	-1274	4	-45	-178	-27	-84	57	55
	85	2019-01-22 11:07:19.57	-890	1208	-1279	6	-53	-176	-22	-82	60	52
	86	2019-01-22 11:07:19.58	-898	1190	-1293	-5	-68	-165	-28	-100	72	64
	87	2019-01-22 11:07:19.59	-906	1173	-1301	-32	-72	-148	-25	-88	63	56
	88	2019-01-22 11:07:19.60	-929	1174	-1312	-68	-78	-131	-34	-104	70	69
	89	2019-01-22 11:07:19.61	-962	1194	-1331	-98	-94	-118	-34	-85	51	59
	90	2019-01-22 11:07:19.62	-983	1226	-1357	-121	-113	-108	-46	-95	49	70
	91	2019-01-22 11:07:19.63	-994	1233	-1364	-142	-136	-99	-69	-63	-6	66
	92	2019-01-22 11:07:19.64	-989	1253	-1311	-159	-144	-92	-128	-82	-46	105
	93	2019-01-22 11:07:19.65	-990	1248	-1285	-163	-143	-90	-152	-65	-87	108
	94	2019-01-22 11:07:19.66	-985	1229	-1303	-161	-134	-88	-153	-93	-60	123
	95	2019-01-22 11:07:19.67	-974	1218	-1284	-147	-119	-85	-118	-71	-47	94
	96	2019-01-22 11:07:19.68	-968	1227	-1263	-115	-111	-89	-112	-107	-5	109
	97	2019-01-22 11:07:19.69	-959	1224	-1298	-87	-107	-98	-100	-82	-18	91
	98	2019-01-22 11:07:19.70	-976	1211	-1334	-70	-116	-113	-119	-108	-11	113
	99	2019-01-22 11:07:19.71	-982	1172	-1339	-58	-132	-130	-125	-84	-41	104
	100	2019-01-22 11:07:19.72	-973	1127	-1344	-50	-156	-136	-142	-130	-12	136
	101	2019-01-22 11:07:19.73	-978	1074	-1347	-62	-174	-129	-119	-113	-6	116
	102	2019-01-22 11:07:19.74	-978	1034	-1339	-82	-193	-119	-108	-151	43	129
	103	2019-01-22 11:07:19.75	-971	990	-1357	-112	-201	-99	-75	-123	48	99
	104	2019-01-22 11:07:19.76	-957	934	-1353	-142	-211	-69	-82	-167	85	124
	105	2019-01-22 11:07:19.77	-944	904	-1249	-167	-206	-35	-64	-131	67	97
	106	2019-01-22 11:07:19.78	-937	891	-1199	-187	-183	-2	-81	-175	94	128
	107	2019-01-22 11:07:19.79	-938	893	-1230	-199	-161	35	-66	-130	64	98
	108	2019-01-22 11:07:19.80	-945	945	-1257	-205	-151	61	-80	-163	83	121
	109	2019-01-22 11:07:19.81	-953	970	-1307	-220	-151	82	-37	-106	69	71
	110	2019-01-22 11:07:19.82	-998	983	-1378	-237	-172	101	-38	-133	95	85
	111	2019-01-22 11:07:19.83	-1030	1036	-1400	-256	-207	114	0	-55	55	27
	112	2019-01-22 11:07:19.84	-1057	1087	-1390	-285	-245	121	-1	-64	63	32
	113	2019-01-22 11:07:19.85	-1129	1181	-1424	-300	-273	124	6	61	-55	-33
	114	2019-01-22 11:07:19.86	-1201	1331	-1460	-305	-310	114	-106	107	-213	0
	115	2019-01-22 11:07:19.87	-1274	1512	-1429	-307	-324	106	-159	256	-415	-48
	116	2019-01-22 11:07:19.88	-1335	1660	-1471	-307	-324	97	-216	218	-434	-1
	117	2019-01-22 11:07:19.89	-1396	1794	-1490	-327	-319	87	-223	227	-450	-2
	118	2019-01-22 11:07:19.90	-1444	1870	-1470	-341	-313	87	-291	134	-425	78
	119	2019-01-22 11:07:19.91	-1481	1898	-1456	-336	-290	90	-308	197	-505	55
	120	2019-01-22 11:07:19.92	-1475	1931	-1327	-305	-261	99	-320	180	-500	70
	121	2019-01-22 11:07:19.93	-1420	1983	-1130	-251	-202	103	-285	212	-497	36
	122	2019-01-22 11:07:19.94	-1379	1996	-1001	-189	-111	98	-305	66	-371	119
	123	2019-01-22 11:07:19.95	-1339	1961	-990	-124	-6	97	-345	-34	-311	189
	124	2019-01-22 11:07:19.96	-1298	1887	-1009	-62	101	116	-533	-358	-175	445
	125	2019-01-22 11:07:19.97	-1243	1823	-980	21	163	135	-640	-468	-172	554
	126	2019-01-22 11:07:19.98	-1166	1797	-936	129	212	138	-645	-469	-176	557
	127	2019-01-22 11:07:19.99	-1080	1736	-878	210	274	130	-610	-403	-207	506
	128	2019-01-22 11:07:20.00	-1010	1674	-863	236	342	116	-794	-674	-120	734
	129	2019-01-22 11:07:20.01	-942	1598	-873	269	403	89	-955	-861	-94	908
	130	2019-01-22 11:07:20.02	-869	1489	-826	324	447	59	-1256	-1197	-59	1226
	131	2019-01-22 11:07:20.03	-817	1389	-839	355	492	26	-1603	-1584	-19	1593
	132	2019-01-22 11:07:20.04	-748	1280	-861	371	521	-11	-1843	-1845	2	1844
	133	2019-01-22 11:07:20.05	-716	1131	-884	369	533	-31	-1957	-1967	10	1962
	134	2019-01-22 11:07:20.06	-668	1029	-950	352	529	-40	-1987	-1998	11	1992
	135	2019-01-22 11:07:20.07	-667	952	-1039	349	495	-44	-1980	-1988	8	1984
	136	2019-01-22 11:07:20.08	-644	864	-1126	319	438	-37	-1968	-1973	5	1970
	137	2019-01-22 11:07:20.09	-640	776	-1174	254	359	-15	-1958	-1964	6	1961
	138	2019-01-22 11:07:20.10	-624	800	-1227	192	274	-7	-1957	-1963	6	1960
	139	2019-01-22 11:07:20.11	-598	801	-1269	114	178	-5	-1956	-1963	7	1959
	140	2019-01-22 11:07:20.12	-596	813	-1292	13	80	-20	-1957	-1965	8	1961
	141	2019-01-22 11:07:20.13	-601	832	-1271	-75	14	-43	-1956	-1963	7	1959
	142	2019-01-22 11:07:20.14	-616	881	-1327	-173	-19	-81	-1956	-1963	7	1959
	143	2019-01-22 11:07:20.15	-672	932	-1359	-283	-26	-112	-1955	-1961	6	1958
	144	2019-01-22 11:07:20.16	-741	937	-1371	-371	-40	-133	-1954	-1962	8	1958
	145	2019-01-22 11:07:20.17	-819	966	-1399	-439	-76	-127	-1951	-1960	9	1955
	146	2019-01-22 11:07:20.18	-943	1201	-1395	-577	-191	-113	-1950	-1960	10	1955
	147	2019-01-22 11:07:20.19	-993	1306	-1335	-653	-196	-133	-1948	-1957	9	1952
	148	2019-01-22 11:07:20.20	-1048	1405	-1291	-692	-172	-166	-1949	-1957	8	1953
	149	2019-01-22 11:07:20.21	-1115	1485	-1261	-692	-159	-197	-1945	-1951	6	1948
	150	2019-01-22 11:07:20.22	-1185	1583	-1263	-688	-161	-218	-1912	-1912	0	1912
	151	2019-01-22 11:07:20.23	-1231	1665	-1265	-687	-150	-251	-1771	-1707	-64	1739
	152	2019-01-22 11:07:20.24	-1306	1748	-1263	-704	-125	-300	-1597	-1499	-98	1548
	153	2019-01-22 11:07:20.25	-1375	1846	-1213	-728	-85	-373	-1376	-1215	-161	1295
	154	2019-01-22 11:07:20.26	-1445	1873	-1151	-746	-12	-453	-1208	-1022	-186	1115
	155	2019-01-22 11:07:20.27	-1496	1885	-1145	-758	70	-532	-1049	-800	-249	924
	156	2019-01-22 11:07:20.28	-1526	1925	-1102	-742	174	-599	-1004	-778	-226	891
	157	2019-01-22 11:07:20.29	-1551	1984	-1029	-723	288	-665	-1009	-778	-231	893
	158	2019-01-22 11:07:20.30	-1566	2022	-933	-713	414	-736	-1038	-858	-180	948
	159	2019-01-22 11:07:20.31	-1556	2030	-873	-712	564	-803	-926	-678	-248	802
	160	2019-01-22 11:07:20.32	-1549	2001	-823	-699	710	-878	-842	-554	-288	698
	161	2019-01-22 11:07:20.33	-1515	1952	-777	-673	862	-945	-826	-468	-358	647
	162	2019-01-22 11:07:20.34	-1452	1862	-762	-644	1010	-992	-964	-663	-301	813
	163	2019-01-22 11:07:20.35	-1377	1750	-748	-627	1152	-1006	-171	160	-331	5
	164	2019-01-22 11:07:20.36	-1317	1657	-786	-596	1258	-984	1526	1739	-213	-1632
	165	2019-01-22 11:07:20.37	-1229	1590	-811	-555	1322	-935	1788	2047	-259	-1917
	166	2019-01-22 11:07:20.38	-1155	1525	-819	-504	1355	-867	1793	2047	-254	-1920
	167	2019-01-22 11:07:20.39	-1074	1465	-800	-448	1373	-797	1796	2043	-247	-1919
	168	2019-01-22 11:07:20.40	-996	1393	-764	-387	1384	-726	1796	2047	-251	-1921
	169	2019-01-22 11:07:20.41	-906	1334	-748	-331	1389	-662	1792	2047	-255	-1919
	170	2019-01-22 11:07:20.42	-815	1285	-753	-297	1400	-600	1793	2047	-254	-1920
	171	2019-01-22 11:07:20.43	-728	1247	-761	-274	1401	-549	1799	2047	-248	-1923
	172	2019-01-22 11:07:20.44	-659	1231	-819	-259	1399	-496	1799	2047	-248	-1923
	173	2019-01-22 11:07:20.45	-595	1197	-927	-250	1361	-438	1799	2047	-248	-1923
	174	2019-01-22 11:07:20.46	-544	1161	-1014	-219	1277	-373	1800	2038	-238	-1919
	175	2019-01-22 11:07:20.47	-526	1153	-1080	-156	1150	-312	1801	2047	-246	-1924
	176	2019-01-22 11:07:20.48	-498	1154	-1125	-98	1016	-259	1801	2047	-246	-1924
	177	2019-01-22 11:07:20.49	-502	1122	-1163	-67	898	-217	1799	2047	-248	-1923
	178	2019-01-22 11:07:20.50	-516	1116	-1242	-36	795	-183	1800	2047	-247	-1923
	179	2019-01-22 11:07:20.51	-546	1169	-1346	1	693	-151	1800	2047	-247	-1923
	180	2019-01-22 11:07:20.52	-585	1243	-1433	29	580	-129	1800	2047	-247	-1923
	181	2019-01-22 11:07:20.53	-623	1273	-1514	17	468	-107	1798	2047	-249	-1922
	182	2019-01-22 11:07:20.54	-661	1309	-1615	-21	363	-89	1796	2047	-251	-1921
	183	2019-01-22 11:07:20.55	-701	1353	-1616	-55	264	-79	1782	2047	-265	-1914
	184	2019-01-22 11:07:20.56	-736	1372	-1609	-86	177	-76	1771	805	966	-1288
	185	2019-01-22 11:07:20.57	-773	1357	-1599	-118	108	-73	1657	-551	2208	-553
	186	2019-01-22 11:07:20.58	-812	1331	-1538	-139	57	-57	1238	14	1224	-626
	187	2019-01-22 11:07:20.59	-839	1305	-1478	-138	30	-32	916	857	59	-886
	188	2019-01-22 11:07:20.60	-864	1290	-1474	-124	15	2	747	924	-177	-835
	189	2019-01-22 11:07:20.61	-888	1295	-1448	-98	6	42	742	733	9	-737
	190	2019-01-22 11:07:20.62	-883	1339	-1404	-56	0	75	688	469	219	-578
	191	2019-01-22 11:07:20.63	-882	1365	-1417	-15	3	102	678	480	198	-579
	192	2019-01-22 11:07:20.64	-878	1374	-1436	12	9	120	618	431	187	-524
	193	2019-01-22 11:07:20.65	-882	1362	-1399	28	25	130	593	473	120	-533
	194	2019-01-22 11:07:20.66	-847	1340	-1369	39	37	129	465	374	91	-419
	195	2019-01-22 11:07:20.67	-828	1322	-1359	57	50	128	337	366	-29	-351
	196	2019-01-22 11:07:20.68	-797	1303	-1413	71	64	114	234	300	-66	-267
	197	2019-01-22 11:07:20.69	-781	1253	-1463	81	66	106	247	336	-89	-291
	198	2019-01-22 11:07:20.70	-759	1187	-1542	107	72	100	259	261	-2	-260
	199	2019-01-22 11:07:20.71	-732	1084	-1566	172	61	82	256	226	30	-241
	200	2019-01-22 11:07:20.72	-688	1020	-1555	249	62	86	184	116	68	-150
	201	2019-01-22 11:07:20.73	-620	890	-1363	318	115	98	63	75	-12	-69
	202	2019-01-22 11:07:20.74	-697	833	-1261	476	209	110	-106	-22	-84	64
	203	2019-01-22 11:07:20.75	-680	1106	-1571	524	247	100	-170	1	-171	84
	204	2019-01-22 11:07:20.76	-697	1012	-1756	378	177	127	-222	-104	-118	163
	205	2019-01-22 11:07:20.77	-731	1025	-1782	256	32	155	-249	-128	-121	188
	206	2019-01-22 11:07:20.78	-708	1140	-1780	136	-90	185	-303	-171	-132	237
	207	2019-01-22 11:07:20.79	-698	1128	-1562	-17	-141	194	-293	-153	-140	223
	208	2019-01-22 11:07:20.80	-721	1176	-1404	-57	-164	178	-258	-198	-60	228
	209	2019-01-22 11:07:20.81	-770	1280	-1415	-48	-206	145	-323	-231	-92	277
	210	2019-01-22 11:07:20.82	-805	1332	-1454	-84	-217	124	-543	-454	-89	498
	211	2019-01-22 11:07:20.83	-860	1345	-1428	-140	-227	112	-748	-592	-156	670
	212	2019-01-22 11:07:20.84	-888	1352	-1415	-161	-257	130	-907	-669	-238	788
	213	2019-01-22 11:07:20.85	-908	1372	-1408	-161	-319	151	-995	-656	-339	825
	214	2019-01-22 11:07:20.86	-911	1427	-1353	-143	-399	187	-1009	-655	-354	832
	215	2019-01-22 11:07:20.87	-933	1489	-1306	-151	-431	220	-984	-608	-376	796
	216	2019-01-22 11:07:20.88	-940	1533	-1259	-187	-436	245	-962	-586	-376	774
	217	2019-01-22 11:07:20.89	-932	1563	-1122	-211	-410	268	-903	-509	-394	706
	218	2019-01-22 11:07:20.90	-954	1606	-1000	-188	-368	290	-830	-463	-367	646
	219	2019-01-22 11:07:20.91	-941	1636	-933	-142	-309	295	-776	-407	-369	591
	220	2019-01-22 11:07:20.92	-936	1609	-988	-89	-229	294	-757	-372	-385	564
	221	2019-01-22 11:07:20.93	-921	1569	-974	-37	-155	308	-789	-326	-463	557
	222	2019-01-22 11:07:20.94	-896	1553	-929	45	-113	330	-967	-361	-606	664
	223	2019-01-22 11:07:20.95	-890	1568	-1023	122	-97	345	-1171	-409	-762	790
	224	2019-01-22 11:07:20.96	-871	1572	-1027	159	-80	357	-1352	-459	-893	905
	225	2019-01-22 11:07:20.97	-837	1585	-990	174	-61	362	-1505	-439	-1066	972
	226	2019-01-22 11:07:20.98	-806	1598	-996	200	-49	356	-1636	-380	-1256	1008
	227	2019-01-22 11:07:20.99	-805	1592	-1072	233	-51	352	-1723	-277	-1446	1000
	228	2019-01-22 11:07:21.00	-811	1576	-1141	264	-68	342	-1767	-215	-1552	991
	229	2019-01-22 11:07:21.01	-801	1576	-1215	275	-98	332	-1765	-173	-1592	969
	230	2019-01-22 11:07:21.02	-806	1598	-1201	260	-127	331	-1752	-156	-1596	954
	231	2019-01-22 11:07:21.03	-809	1634	-1210	226	-157	327	-1708	-133	-1575	920
	232	2019-01-22 11:07:21.04	-811	1664	-1250	173	-184	326	-1656	-84	-1572	870
	233	2019-01-22 11:07:21.05	-795	1683	-1239	123	-205	321	-1570	-23	-1547	796
	234	2019-01-22 11:07:21.06	-792	1679	-1238	84	-196	306	-1476	25	-1501	725
	235	2019-01-22 11:07:21.07	-793	1660	-1256	71	-180	279	-1379	45	-1424	667
	236	2019-01-22 11:07:21.08	-774	1645	-1255	76	-172	251	-1330	20	-1350	655
	237	2019-01-22 11:07:21.09	-771	1613	-1250	87	-163	228	-1264	1	-1265	631
	238	2019-01-22 11:07:21.10	-774	1595	-1313	117	-165	194	-1220	7	-1227	606
	239	2019-01-22 11:07:21.11	-771	1577	-1252	150	-163	163	-1177	-25	-1152	601
	240	2019-01-22 11:07:21.12	-783	1561	-1254	206	-180	123	-1188	-84	-1104	636
	241	2019-01-22 11:07:21.13	-792	1535	-1240	251	-204	72	-1206	-118	-1088	662
	242	2019-01-22 11:07:21.14	-784	1505	-1211	276	-218	24	-1248	-133	-1115	690
	243	2019-01-22 11:07:21.15	-769	1433	-1120	276	-219	-20	-1251	-114	-1137	682
	244	2019-01-22 11:07:21.16	-765	1354	-1141	276	-204	-56	-1265	-75	-1190	670
	245	2019-01-22 11:07:21.17	-769	1325	-1118	280	-196	-66	-1227	-82	-1145	654
	246	2019-01-22 11:07:21.18	-759	1307	-1147	276	-208	-72	-1200	-88	-1112	644
	247	2019-01-22 11:07:21.19	-756	1262	-1185	234	-213	-79	-1169	-90	-1079	629
	248	2019-01-22 11:07:21.20	-742	1213	-1150	189	-203	-77	-1187	-90	-1097	638
	249	2019-01-22 11:07:21.21	-766	1179	-1231	171	-207	-73	-1173	-89	-1084	631
	250	2019-01-22 11:07:21.22	-785	1185	-1305	159	-238	-72	-1184	-84	-1100	634
	251	2019-01-22 11:07:21.23	-803	1149	-1348	118	-262	-62	-1189	-102	-1087	645
	252	2019-01-22 11:07:21.24	-827	1091	-1408	55	-276	-58	-1207	-104	-1103	655
	253	2019-01-22 11:07:21.25	-822	1066	-1385	6	-294	-48	-1156	-104	-1052	630
	254	2019-01-22 11:07:21.26	-858	1031	-1388	-23	-319	-45	-1119	-122	-997	620
	255	2019-01-22 11:07:21.27	-873	971	-1408	-31	-338	-40	-997	-147	-850	572
	256	2019-01-22 11:07:21.28	-884	923	-1430	-20	-329	-28	-845	-160	-685	502
	257	2019-01-22 11:07:21.29	-914	910	-1409	1	-315	-13	-698	-176	-522	437
	258	2019-01-22 11:07:21.30	-928	886	-1459	18	-307	11	-659	-180	-479	419
	259	2019-01-22 11:07:21.31	-938	882	-1451	10	-306	46	-619	-171	-448	395
	260	2019-01-22 11:07:21.32	-943	892	-1383	-5	-296	73	-643	-160	-483	401
	261	2019-01-22 11:07:21.33	-942	879	-1377	-18	-291	97	-697	-186	-511	441
	262	2019-01-22 11:07:21.34	-975	865	-1409	-35	-296	125	-714	-211	-503	462
	263	2019-01-22 11:07:21.35	-1001	855	-1436	-56	-301	156	-602	-231	-371	416
	264	2019-01-22 11:07:21.36	-1020	874	-1437	-91	-305	186	-511	-196	-315	353
	265	2019-01-22 11:07:21.37	-1027	935	-1399	-128	-301	206	-330	-177	-153	253
	266	2019-01-22 11:07:21.38	-1055	1033	-1380	-163	-290	228	-180	-160	-20	170
	267	2019-01-22 11:07:21.39	-1088	1128	-1432	-200	-294	233	-10	-150	140	80
	268	2019-01-22 11:07:21.40	-1109	1151	-1511	-260	-314	238	269	-119	388	-75
	269	2019-01-22 11:07:21.41	-1110	1165	-1462	-318	-320	266	757	-98	855	-329
	270	2019-01-22 11:07:21.42	-1110	1203	-1419	-347	-320	290	1138	-47	1185	-545
	271	2019-01-22 11:07:21.43	-1093	1242	-1362	-355	-297	309	1287	-1	1288	-643
	272	2019-01-22 11:07:21.44	-1059	1298	-1262	-332	-259	313	1099	75	1024	-587
	273	2019-01-22 11:07:21.45	-1055	1347	-1187	-307	-191	319	937	142	795	-539
	274	2019-01-22 11:07:21.46	-1041	1366	-1191	-285	-135	336	739	128	611	-433
	275	2019-01-22 11:07:21.47	-1019	1432	-1306	-283	-95	450	598	16	582	-307
	276	2019-01-22 11:07:21.48	-985	1494	-1286	-287	-83	506	570	3	567	-286
	277	2019-01-22 11:07:21.49	-947	1593	-1237	-263	-58	545	631	47	584	-339
	278	2019-01-22 11:07:21.50	-939	1653	-1188	-233	-45	565	669	125	544	-397
	279	2019-01-22 11:07:21.51	-895	1732	-1139	-189	-31	567	688	74	614	-381
	280	2019-01-22 11:07:21.52	-864	1779	-1138	-146	-19	544	553	64	489	-308
	281	2019-01-22 11:07:21.53	-851	1830	-1198	-130	-8	510	440	-14	454	-213
	282	2019-01-22 11:07:21.54	-845	1890	-1278	-124	-19	476	345	-26	371	-159
	283	2019-01-22 11:07:21.55	-837	1923	-1289	-120	-32	435	294	-27	321	-133
	284	2019-01-22 11:07:21.56	-840	1915	-1234	-105	-38	388	232	78	154	-155
	285	2019-01-22 11:07:21.57	-845	1902	-1205	-92	-51	351	248	59	189	-153
	286	2019-01-22 11:07:21.58	-840	1887	-1159	-49	-70	327	104	42	62	-73
	287	2019-01-22 11:07:21.59	-842	1887	-1164	10	-90	312	-24	-18	-6	21
	288	2019-01-22 11:07:21.60	-848	1892	-1155	58	-94	297	-208	32	-240	88
	289	2019-01-22 11:07:21.61	-829	1871	-1131	93	-93	287	-500	5	-505	247
	290	2019-01-22 11:07:21.62	-826	1863	-1053	121	-81	306	-848	-23	-825	435
	291	2019-01-22 11:07:21.63	-802	1906	-1030	151	-92	342	-1088	-145	-943	616
	292	2019-01-22 11:07:21.64	-785	1963	-989	167	-106	373	-1247	-165	-1082	706
	293	2019-01-22 11:07:21.65	-739	2038	-947	162	-116	376	-1251	-174	-1077	712
	294	2019-01-22 11:07:21.66	-699	2082	-915	131	-90	350	-1191	-75	-1116	633
	295	2019-01-22 11:07:21.67	-661	2096	-879	114	-57	295	-1020	-35	-985	527
	296	2019-01-22 11:07:21.68	-617	2088	-850	121	-15	231	-944	26	-970	459
	297	2019-01-22 11:07:21.69	-580	2042	-797	134	20	159	-923	-20	-903	471
	298	2019-01-22 11:07:21.70	-553	2015	-743	159	71	95	-990	0	-990	495
	299	2019-01-22 11:07:21.71	-531	1999	-724	178	108	37	-976	-69	-907	522
	300	2019-01-22 11:07:21.72	-537	1998	-759	196	119	-18	-1003	-91	-912	547
	301	2019-01-22 11:07:21.73	-544	1964	-809	207	93	-63	-1014	-166	-848	590
	302	2019-01-22 11:07:21.74	-554	1924	-864	217	63	-96	-1089	-155	-934	622
	303	2019-01-22 11:07:21.75	-557	1887	-881	238	45	-137	-1072	-178	-894	625
	304	2019-01-22 11:07:21.76	-556	1839	-912	272	37	-190	-1054	-148	-906	601
	305	2019-01-22 11:07:21.77	-555	1794	-942	310	32	-226	-949	-202	-747	575
	306	2019-01-22 11:07:21.78	-556	1721	-998	340	29	-255	-901	-172	-729	536
	307	2019-01-22 11:07:21.79	-569	1639	-1030	369	15	-258	-865	-198	-667	531
	308	2019-01-22 11:07:21.80	-567	1558	-1139	396	-21	-238	-953	-211	-742	582
	309	2019-01-22 11:07:21.81	-567	1554	-1147	411	-51	-204	-927	-275	-652	601
	310	2019-01-22 11:07:21.82	-595	1521	-1155	425	-76	-182	-872	-295	-577	583
	311	2019-01-22 11:07:21.83	-649	1483	-1179	438	-116	-166	-774	-369	-405	571
	312	2019-01-22 11:07:21.84	-680	1420	-1248	463	-170	-148	-743	-381	-362	562
	313	2019-01-22 11:07:21.85	-704	1374	-1202	486	-202	-137	-632	-428	-204	530
	314	2019-01-22 11:07:21.86	-713	1334	-1191	523	-214	-131	-536	-416	-120	476
	315	2019-01-22 11:07:21.87	-712	1258	-1255	575	-222	-132	-446	-466	20	456
	316	2019-01-22 11:07:21.88	-714	1190	-1229	628	-220	-124	-472	-476	4	474
	317	2019-01-22 11:07:21.89	-723	1174	-1185	675	-213	-116	-544	-578	34	561
	318	2019-01-22 11:07:21.90	-752	1136	-1203	700	-216	-112	-721	-659	-62	690
	319	2019-01-22 11:07:21.91	-789	1082	-1229	704	-231	-115	-830	-798	-32	814
	320	2019-01-22 11:07:21.92	-804	1065	-1195	692	-237	-108	-924	-926	2	925
	321	2019-01-22 11:07:21.93	-840	1088	-1194	659	-247	-115	-957	-1096	139	1026
	322	2019-01-22 11:07:21.94	-853	1061	-1217	608	-248	-117	-1047	-1238	191	1142
	323	2019-01-22 11:07:21.95	-866	1072	-1262	552	-243	-124	-1067	-1381	314	1224
	324	2019-01-22 11:07:21.96	-881	1084	-1277	496	-232	-131	-1133	-1491	358	1312
	325	2019-01-22 11:07:21.97	-904	1039	-1280	426	-216	-135	-1165	-1605	440	1385
	326	2019-01-22 11:07:21.98	-918	1001	-1350	376	-214	-129	-1219	-1673	454	1446
	327	2019-01-22 11:07:21.99	-933	1011	-1383	340	-222	-107	-1160	-1701	541	1430
	328	2019-01-22 11:07:22.00	-944	1029	-1397	303	-227	-82	-1059	-1638	579	1348
	329	2019-01-22 11:07:22.01	-939	1050	-1440	255	-219	-48	-852	-1526	674	1189
	330	2019-01-22 11:07:22.02	-973	1097	-1478	198	-212	-20	-718	-1361	643	1039
	331	2019-01-22 11:07:22.03	-971	1125	-1503	155	-213	5	-516	-1198	682	857
	332	2019-01-22 11:07:22.04	-968	1160	-1499	112	-206	20	-338	-1041	703	689
	333	2019-01-22 11:07:22.05	-966	1198	-1520	68	-200	30	-111	-920	809	515
	334	2019-01-22 11:07:22.06	-973	1241	-1522	32	-200	36	7	-801	808	397
	335	2019-01-22 11:07:22.07	-964	1251	-1495	6	-199	37	196	-706	902	255
	336	2019-01-22 11:07:22.08	-944	1286	-1445	-10	-183	38	275	-597	872	161
	337	2019-01-22 11:07:22.09	-920	1326	-1427	-21	-161	29	277	-499	776	111
	338	2019-01-22 11:07:22.10	-905	1355	-1405	-30	-137	18	119	-385	504	133
	339	2019-01-22 11:07:22.11	-874	1381	-1409	-24	-109	-2	66	-271	337	102
	340	2019-01-22 11:07:22.12	-865	1385	-1411	-7	-75	-27	-5	-147	142	76
	341	2019-01-22 11:07:22.13	-857	1339	-1421	12	-48	-49	-52	-86	34	69
	342	2019-01-22 11:07:22.14	-868	1302	-1443	40	-32	-59	-212	-9	-203	110
	343	2019-01-22 11:07:22.15	-860	1272	-1464	81	-30	-72	-252	35	-287	108
	344	2019-01-22 11:07:22.16	-855	1222	-1456	119	-45	-79	-275	18	-293	128
	345	2019-01-22 11:07:22.17	-858	1178	-1437	154	-61	-68	-232	-60	-172	146
	346	2019-01-22 11:07:22.18	-847	1161	-1430	187	-77	-62	-291	-66	-225	178
	347	2019-01-22 11:07:22.19	-834	1133	-1411	208	-79	-58	-337	-147	-190	242
	348	2019-01-22 11:07:22.20	-837	1084	-1413	215	-72	-52	-443	-244	-199	343
	349	2019-01-22 11:07:22.21	-844	1041	-1410	210	-77	-41	-491	-314	-177	402
	350	2019-01-22 11:07:22.22	-848	1023	-1403	205	-88	-19	-540	-328	-212	434
	351	2019-01-22 11:07:22.23	-844	1030	-1401	192	-104	-5	-530	-332	-198	431
	352	2019-01-22 11:07:22.24	-840	1049	-1410	166	-113	4	-591	-302	-289	446
	353	2019-01-22 11:07:22.25	-846	1055	-1411	132	-123	3	-592	-286	-306	439
	354	2019-01-22 11:07:22.26	-864	1062	-1401	96	-135	-3	-584	-251	-333	417
	355	2019-01-22 11:07:22.27	-873	1028	-1377	59	-145	-12	-476	-241	-235	358
	356	2019-01-22 11:07:22.28	-874	1034	-1376	26	-144	-6	-408	-221	-187	314
	357	2019-01-22 11:07:22.29	-892	1060	-1385	-10	-146	-5	-310	-206	-104	258
	358	2019-01-22 11:07:22.30	-894	1079	-1339	-48	-151	-5	-231	-159	-72	195
	359	2019-01-22 11:07:22.31	-900	1103	-1356	-71	-153	-4	-143	-147	4	145
	360	2019-01-22 11:07:22.32	-900	1129	-1338	-92	-159	-10	-62	-109	47	85
	361	2019-01-22 11:07:22.33	-893	1152	-1313	-115	-153	-20	92	-79	171	-6
	362	2019-01-22 11:07:22.34	-905	1173	-1317	-134	-139	-31	171	16	155	-93
	363	2019-01-22 11:07:22.35	-908	1204	-1342	-149	-133	-33	163	100	63	-131
	364	2019-01-22 11:07:22.36	-930	1218	-1353	-168	-136	-28	88	224	-136	-156
	365	2019-01-22 11:07:22.37	-930	1224	-1340	-180	-140	-18	222	327	-105	-274
	366	2019-01-22 11:07:22.38	-940	1231	-1344	-180	-145	-7	488	383	105	-435
	367	2019-01-22 11:07:22.39	-938	1259	-1325	-192	-141	3	809	358	451	-583
	368	2019-01-22 11:07:22.40	-927	1273	-1304	-204	-139	10	1077	343	734	-710
	369	2019-01-22 11:07:22.41	-918	1314	-1286	-204	-131	15	1211	318	893	-764
	370	2019-01-22 11:07:22.42	-925	1335	-1308	-205	-120	17	1183	318	865	-750
	371	2019-01-22 11:07:22.43	-921	1365	-1310	-214	-114	23	1072	289	783	-680
	372	2019-01-22 11:07:22.44	-918	1378	-1305	-214	-108	23	1006	290	716	-648
	373	2019-01-22 11:07:22.45	-923	1376	-1306	-208	-112	16	986	247	739	-616
	374	2019-01-22 11:07:22.46	-922	1368	-1295	-208	-114	20	923	219	704	-571
	375	2019-01-22 11:07:22.47	-930	1396	-1298	-201	-125	18	826	169	657	-497
	376	2019-01-22 11:07:22.48	-928	1422	-1290	-190	-133	7	782	160	622	-471
	377	2019-01-22 11:07:22.49	-930	1437	-1279	-188	-133	-13	739	161	578	-450
	378	2019-01-22 11:07:22.50	-935	1445	-1253	-186	-137	-34	710	169	541	-439
	379	2019-01-22 11:07:22.51	-954	1460	-1262	-177	-148	-53	718	152	566	-435
	380	2019-01-22 11:07:22.52	-963	1462	-1245	-169	-153	-70	773	189	584	-481
	381	2019-01-22 11:07:22.53	-974	1458	-1237	-169	-154	-92	796	218	578	-507
	382	2019-01-22 11:07:22.54	-982	1462	-1262	-174	-156	-104	807	232	575	-519
	383	2019-01-22 11:07:22.55	-996	1459	-1263	-173	-164	-108	804	226	578	-515
	384	2019-01-22 11:07:22.56	-1002	1443	-1243	-168	-166	-105	816	257	559	-536
	385	2019-01-22 11:07:22.57	-1008	1424	-1211	-169	-156	-101	791	301	490	-546
	386	2019-01-22 11:07:22.58	-995	1429	-1206	-154	-143	-89	762	337	425	-549
	387	2019-01-22 11:07:22.59	-1006	1424	-1212	-133	-139	-82	713	337	376	-525
	388	2019-01-22 11:07:22.60	-1003	1431	-1197	-112	-128	-76	672	339	333	-505
	389	2019-01-22 11:07:22.61	-1018	1433	-1194	-94	-110	-71	592	343	249	-467
	390	2019-01-22 11:07:22.62	-1002	1413	-1208	-73	-100	-59	563	349	214	-456
	391	2019-01-22 11:07:22.63	-995	1404	-1218	-48	-101	-46	536	317	219	-426
	392	2019-01-22 11:07:22.64	-992	1394	-1219	-32	-95	-31	549	306	243	-427
	393	2019-01-22 11:07:22.65	-985	1395	-1194	-24	-76	-23	482	272	210	-377
	394	2019-01-22 11:07:22.66	-983	1390	-1198	-10	-56	-18	385	224	161	-304
	395	2019-01-22 11:07:22.67	-984	1385	-1226	2	-54	-11	272	154	118	-213
	396	2019-01-22 11:07:22.68	-991	1381	-1223	4	-63	-1	261	113	148	-187
	397	2019-01-22 11:07:22.69	-990	1379	-1233	0	-71	5	239	67	172	-153
	398	2019-01-22 11:07:22.70	-999	1382	-1221	-7	-78	8	204	-4	208	-100
	399	2019-01-22 11:07:22.71	-987	1375	-1229	-20	-81	15	142	-72	214	-35
	400	2019-01-22 11:07:22.72	-1005	1383	-1192	-35	-96	18	101	-146	247	22
	401	2019-01-22 11:07:22.73	-1001	1408	-1214	-54	-108	18	55	-185	240	65
	402	2019-01-22 11:07:22.74	-1002	1405	-1226	-76	-119	17	57	-157	214	50
	403	2019-01-22 11:07:22.75	-998	1397	-1198	-78	-123	17	44	-101	145	28
	404	2019-01-22 11:07:22.76	-996	1392	-1215	-76	-124	20	70	-86	156	8
	405	2019-01-22 11:07:22.77	-984	1391	-1179	-61	-114	14	67	-106	173	19
	406	2019-01-22 11:07:22.78	-981	1391	-1167	-42	-102	4	70	-126	196	28
	407	2019-01-22 11:07:22.79	-985	1393	-1163	-20	-87	-6	39	-118	157	39
	408	2019-01-22 11:07:22.80	-995	1374	-1183	-1	-91	-15	48	-103	151	27
	409	2019-01-22 11:07:22.81	-1004	1375	-1196	7	-95	-22	32	-86	118	27
	410	2019-01-22 11:07:22.82	-1000	1381	-1220	5	-95	-29	43	-52	95	4
	411	2019-01-22 11:07:22.83	-1000	1377	-1200	-1	-97	-32	13	-10	23	-1
	412	2019-01-22 11:07:22.84	-999	1390	-1209	0	-96	-37	28	-4	32	-12
	413	2019-01-22 11:07:22.85	-1019	1372	-1223	-5	-95	-41	12	-32	44	10
	414	2019-01-22 11:07:22.86	-1033	1355	-1227	-18	-101	-34	15	-87	102	36
	415	2019-01-22 11:07:22.87	-1039	1351	-1222	-23	-104	-25	-14	-73	59	43
	416	2019-01-22 11:07:22.88	-1038	1346	-1228	-25	-108	-14	-3	5	-8	-1
	417	2019-01-22 11:07:22.89	-1029	1347	-1218	-29	-115	-7	-21	49	-70	-14
	418	2019-01-22 11:07:22.90	-1017	1349	-1200	-33	-111	-1	1	5	-4	-3
	419	2019-01-22 11:07:22.91	-1012	1358	-1182	-23	-102	1	-18	-25	7	21
	420	2019-01-22 11:07:22.92	-1004	1351	-1144	-4	-93	-5	1	-28	29	13
	421	2019-01-22 11:07:22.93	-1012	1353	-1153	13	-69	-7	-14	-8	-6	11
	422	2019-01-22 11:07:22.94	-1018	1343	-1167	26	-66	-8	11	-15	26	2
	423	2019-01-22 11:07:22.95	-1026	1332	-1206	31	-64	-9	-11	-14	3	12
	424	2019-01-22 11:07:22.96	-1020	1338	-1235	28	-65	-4	13	-30	43	8
	425	2019-01-22 11:07:22.97	-1011	1348	-1215	22	-76	-2	-7	-27	20	17
	426	2019-01-22 11:07:22.98	-1011	1352	-1185	11	-82	-7	14	-49	63	17
	427	2019-01-22 11:07:22.99	-999	1363	-1183	6	-82	-12	-4	-41	37	22
	428	2019-01-22 11:07:23.00	-1010	1358	-1190	5	-85	-22	23	-43	66	10
	429	2019-01-22 11:07:23.01	-1021	1352	-1211	-4	-88	-30	10	-16	26	3
	430	2019-01-22 11:07:23.02	-1028	1326	-1222	-14	-97	-34	42	-15	57	-13
	431	2019-01-22 11:07:23.03	-1041	1302	-1203	-11	-105	-29	27	-2	29	-12
	432	2019-01-22 11:07:23.04	-1027	1306	-1196	-9	-110	-21	48	-23	71	-12
	433	2019-01-22 11:07:23.05	-1046	1327	-1192	-4	-110	-15	30	-7	37	-11
	434	2019-01-22 11:07:23.06	-1028	1333	-1192	-2	-102	-17	46	-30	76	-8
	435	2019-01-22 11:07:23.07	-1027	1330	-1191	-2	-92	-25	24	-11	35	-6
	436	2019-01-22 11:07:23.08	-1038	1334	-1183	-6	-81	-30	40	-23	63	-8
	437	2019-01-22 11:07:23.09	-1036	1331	-1190	-7	-76	-34	33	14	19	-23
	438	2019-01-22 11:07:23.10	-1037	1329	-1177	-15	-68	-37	76	11	65	-43
	439	2019-01-22 11:07:23.11	-1045	1336	-1179	-21	-63	-38	67	34	33	-50
	440	2019-01-22 11:07:23.12	-1040	1349	-1177	-24	-68	-40	71	22	49	-46
	441	2019-01-22 11:07:23.13	-1046	1350	-1191	-28	-72	-43	42	38	4	-40
	442	2019-01-22 11:07:23.14	-1035	1343	-1179	-40	-66	-49	69	25	44	-47
	443	2019-01-22 11:07:23.15	-1036	1324	-1168	-43	-64	-46	37	53	-16	-45
	444	2019-01-22 11:07:23.16	-1045	1321	-1165	-41	-58	-44	38	30	8	-34
	445	2019-01-22 11:07:23.17	-1050	1308	-1174	-41	-61	-38	3	48	-45	-25
	446	2019-01-22 11:07:23.18	-1048	1305	-1179	-34	-64	-29	31	37	-6	-34
	447	2019-01-22 11:07:23.19	-1052	1313	-1184	-26	-69	-21	6	54	-48	-30
	448	2019-01-22 11:07:23.20	-1051	1325	-1197	-24	-74	-14	22	25	-3	-23
	449	2019-01-22 11:07:23.21	-1055	1340	-1204	-27	-80	-11	-7	35	-42	-14
	450	2019-01-22 11:07:23.22	-1044	1357	-1194	-32	-87	-14	21	19	2	-20
	451	2019-01-22 11:07:23.23	-1059	1356	-1185	-34	-88	-15	-4	44	-48	-20
	452	2019-01-22 11:07:23.24	-1069	1352	-1178	-36	-87	-17	15	29	-14	-22
	453	2019-01-22 11:07:23.25	-1070	1359	-1151	-32	-82	-16	-4	41	-45	-18
	454	2019-01-22 11:07:23.26	-1068	1355	-1157	-28	-82	-22	51	13	38	-32
	455	2019-01-22 11:07:23.27	-1063	1343	-1141	-28	-76	-21	38	38	0	-38
	456	2019-01-22 11:07:23.28	-1064	1340	-1163	-23	-75	-20	51	19	32	-35
	457	2019-01-22 11:07:23.29	-1065	1344	-1167	-19	-74	-17	13	41	-28	-27
	458	2019-01-22 11:07:23.30	-1074	1331	-1166	-24	-76	-14	29	7	22	-18
	459	2019-01-22 11:07:23.31	-1072	1344	-1164	-17	-71	-8	-27	13	-40	7
	460	2019-01-22 11:07:23.32	-1069	1347	-1158	-10	-73	-6	-35	-7	-28	21
	461	2019-01-22 11:07:23.33	-1058	1352	-1158	-2	-71	-8	-65	6	-71	29
	462	2019-01-22 11:07:23.34	-1060	1366	-1164	-2	-61	-8	-13	-25	12	19
	463	2019-01-22 11:07:23.35	-1063	1373	-1162	1	-57	-19	-26	-9	-17	17
	464	2019-01-22 11:07:23.36	-1072	1361	-1161	1	-56	-26	-26	-33	7	29
	465	2019-01-22 11:07:23.37	-1072	1354	-1160	0	-56	-31	-88	-13	-75	50
	466	2019-01-22 11:07:23.38	-1076	1341	-1154	1	-52	-32	-84	-37	-47	60
	467	2019-01-22 11:07:23.39	-1080	1349	-1155	0	-48	-32	-104	-19	-85	61
	468	2019-01-22 11:07:23.40	-1071	1335	-1162	-4	-46	-29	-67	-46	-21	56
	469	2019-01-22 11:07:23.41	-1065	1344	-1161	-16	-47	-27	-82	-26	-56	54
	470	2019-01-22 11:07:23.42	-1074	1352	-1165	-23	-40	-24	-57	-46	-11	51
	471	2019-01-22 11:07:23.43	-1065	1344	-1164	-19	-40	-22	-68	-31	-37	49
	472	2019-01-22 11:07:23.44	-1065	1332	-1153	-12	-47	-15	3	-60	63	28
	473	2019-01-22 11:07:23.45	-1070	1336	-1157	-14	-45	-13	0	-37	37	18
	474	2019-01-22 11:07:23.46	-1081	1344	-1155	-9	-47	-10	11	-45	56	17
	475	2019-01-22 11:07:23.47	-1080	1342	-1156	-9	-50	-3	-46	-29	-17	37
	476	2019-01-22 11:07:23.48	-1066	1362	-1163	-8	-53	3	-35	-44	9	39
	477	2019-01-22 11:07:23.49	-1076	1366	-1160	-13	-54	6	-74	-25	-49	49
	478	2019-01-22 11:07:23.50	-1064	1374	-1153	-18	-50	2	-57	-31	-26	44
	479	2019-01-22 11:07:23.51	-1063	1375	-1153	-18	-46	-3	-53	14	-67	19
	480	2019-01-22 11:07:23.52	-1070	1378	-1155	-14	-44	-8	-12	-6	-6	9
	481	2019-01-22 11:07:23.53	-1081	1376	-1160	-11	-48	-19	-54	18	-72	18
	482	2019-01-22 11:07:23.54	-1074	1360	-1165	-11	-50	-24	-56	-6	-50	31
	483	2019-01-22 11:07:23.55	-1072	1347	-1157	-7	-58	-29	-39	16	-55	11
	484	2019-01-22 11:07:23.56	-1083	1352	-1160	0	-61	-30	53	-5	58	-24
	485	2019-01-22 11:07:23.57	-1074	1343	-1166	5	-65	-32	50	13	37	-31
	486	2019-01-22 11:07:23.58	-1073	1342	-1155	6	-69	-26	15	-14	29	0
	487	2019-01-22 11:07:23.59	-1079	1343	-1135	11	-71	-24	-61	4	-65	28
	488	2019-01-22 11:07:23.60	-1077	1350	-1138	10	-65	-20	-28	-17	-11	22
	489	2019-01-22 11:07:23.61	-1071	1336	-1132	5	-54	-16	-17	14	-31	1
	490	2019-01-22 11:07:23.62	-1084	1331	-1140	-8	-42	-9	29	18	11	-23
	491	2019-01-22 11:07:23.63	-1082	1335	-1154	-9	-37	1	68	92	-24	-80
	492	2019-01-22 11:07:23.64	-1086	1335	-1158	-4	-42	8	163	142	21	-152
	493	2019-01-22 11:07:23.65	-1082	1329	-1163	-1	-39	15	178	211	-33	-194
	494	2019-01-22 11:07:23.66	-1073	1352	-1146	4	-38	19	182	187	-5	-184
	495	2019-01-22 11:07:23.67	-1065	1361	-1137	14	-41	11	160	168	-8	-164
	496	2019-01-22 11:07:23.68	-1063	1363	-1137	11	-35	1	187	103	84	-145
	497	2019-01-22 11:07:23.69	-1074	1365	-1152	-1	-29	-6	137	87	50	-112
	498	2019-01-22 11:07:23.70	-1076	1350	-1163	-8	-32	-14	82	35	47	-58
	499	2019-01-22 11:07:23.71	-1079	1337	-1181	-4	-42	-14	17	42	-25	-29
	500	2019-01-22 11:07:23.72	-1093	1334	-1153	-3	-47	-7	33	14	19	-23
	501	2019-01-22 11:07:23.73	-1092	1339	-1141	2	-54	-4	16	5	11	-10
	502	2019-01-22 11:07:23.74	-1091	1348	-1145	10	-63	4	-2	-53	51	27
	503	2019-01-22 11:07:23.75	-1086	1367	-1141	17	-71	6	-52	-61	9	56
	504	2019-01-22 11:07:23.76	-1087	1386	-1142	9	-61	5	-39	-77	38	58
	505	2019-01-22 11:07:23.77	-1088	1391	-1152	4	-58	-9	-36	-42	6	39
	506	2019-01-22 11:07:23.78	-1093	1398	-1140	-4	-51	-21	-45	-53	8	49
	507	2019-01-22 11:07:23.79	-1082	1376	-1134	-6	-44	-28	-94	-36	-58	65
	508	2019-01-22 11:07:23.80	-1096	1357	-1145	-2	-41	-32	-97	-43	-54	70
	509	2019-01-22 11:07:23.81	-1098	1339	-1124	10	-46	-29	-91	-14	-77	52
	510	2019-01-22 11:07:23.82	-1107	1328	-1119	16	-46	-22	-59	-29	-30	44
	511	2019-01-22 11:07:23.83	-1105	1347	-1139	15	-40	-15	-43	-11	-32	27
	512	2019-01-22 11:07:23.84	-1095	1344	-1135	16	-41	-10	3	-20	23	8
	513	2019-01-22 11:07:23.85	-1091	1342	-1124	15	-39	-7	2	4	-2	-3
	514	2019-01-22 11:07:23.86	-1097	1344	-1133	9	-31	-5	-16	-4	-12	10
	515	2019-01-22 11:07:23.87	-1094	1338	-1125	3	-25	0	-50	16	-66	17
	516	2019-01-22 11:07:23.88	-1088	1339	-1125	4	-16	3	-48	-6	-42	27
	517	2019-01-22 11:07:23.89	-1088	1347	-1138	7	-14	7	-47	11	-58	18
	518	2019-01-22 11:07:23.90	-1082	1348	-1146	12	-14	7	-42	-9	-33	25
	519	2019-01-22 11:07:23.91	-1088	1366	-1147	18	-16	4	-58	10	-68	24
	520	2019-01-22 11:07:23.92	-1093	1362	-1152	20	-23	-3	-49	-5	-44	27
	521	2019-01-22 11:07:23.93	-1090	1363	-1148	16	-24	-2	-53	-2	-51	27
	522	2019-01-22 11:07:23.94	-1090	1364	-1143	14	-27	-5	-38	-17	-21	27
	523	2019-01-22 11:07:23.95	-1088	1365	-1145	6	-20	-11	-33	-13	-20	23
	524	2019-01-22 11:07:23.96	-1081	1356	-1144	-2	-22	-21	2	-23	25	10
	525	2019-01-22 11:07:23.97	-1087	1343	-1143	7	-24	-23	5	-11	16	3
	526	2019-01-22 11:07:23.98	-1094	1352	-1142	17	-31	-28	-8	-22	14	15
	527	2019-01-22 11:07:23.99	-1098	1336	-1141	20	-36	-26	-48	-14	-34	31
	528	2019-01-22 11:07:24.00	-1093	1326	-1141	19	-38	-24	-70	-32	-38	51
	529	2019-01-22 11:07:24.01	-1105	1324	-1141	20	-43	-19	-64	-26	-38	45
	530	2019-01-22 11:07:24.02	-1106	1332	-1134	24	-45	-17	-15	-32	17	23
	531	2019-01-22 11:07:24.03	-1108	1337	-1139	25	-46	-18	28	-12	40	-8
	532	2019-01-22 11:07:24.04	-1109	1344	-1145	24	-45	-24	52	-7	59	-22
	533	2019-01-22 11:07:24.05	-1106	1334	-1133	21	-37	-24	17	1	16	-9
	534	2019-01-22 11:07:24.06	-1107	1321	-1135	17	-25	-18	-28	-12	-16	20
	535	2019-01-22 11:07:24.07	-1129	1324	-1138	13	-17	-14	-53	0	-53	26
	536	2019-01-22 11:07:24.08	-1123	1316	-1126	11	-13	-10	-46	1	-47	22
	537	2019-01-22 11:07:24.09	-1108	1316	-1123	17	-3	-3	-55	6	-61	24
	538	2019-01-22 11:07:24.10	-1112	1333	-1128	17	2	1	-76	8	-84	34
	539	2019-01-22 11:07:24.11	-1111	1341	-1138	18	2	1	-83	35	-118	24
	540	2019-01-22 11:07:24.12	-1106	1347	-1144	14	-1	0	-46	56	-102	-5
	541	2019-01-22 11:07:24.13	-1102	1363	-1140	2	7	-4	3	78	-75	-40
	542	2019-01-22 11:07:24.14	-1099	1365	-1146	0	8	-15	27	76	-49	-51
	543	2019-01-22 11:07:24.15	-1101	1347	-1148	6	8	-14	-1	65	-66	-32
	544	2019-01-22 11:07:24.16	-1097	1361	-1146	18	0	-24	-41	65	-106	-12
	545	2019-01-22 11:07:24.17	-1099	1347	-1133	22	7	-22	-29	90	-119	-30
	546	2019-01-22 11:07:24.18	-1104	1337	-1139	24	11	-27	4	92	-88	-48
	547	2019-01-22 11:07:24.19	-1112	1337	-1147	33	13	-26	25	83	-58	-54
	548	2019-01-22 11:07:24.20	-1116	1333	-1149	35	7	-24	-2	61	-63	-29
	549	2019-01-22 11:07:24.21	-1100	1338	-1149	34	4	-20	-27	53	-80	-13
	550	2019-01-22 11:07:24.22	-1100	1339	-1137	28	14	-18	-46	47	-93	0
	551	2019-01-22 11:07:24.23	-1099	1344	-1136	25	17	-28	-48	47	-95	0
	552	2019-01-22 11:07:24.24	-1101	1333	-1131	23	31	-29	-51	38	-89	6
	553	2019-01-22 11:07:24.25	-1098	1329	-1152	25	33	-28	-38	24	-62	7
	554	2019-01-22 11:07:24.26	-1098	1330	-1157	24	30	-32	-33	18	-51	7
	555	2019-01-22 11:07:24.27	-1103	1325	-1151	23	25	-30	-14	10	-24	2
	556	2019-01-22 11:07:24.28	-1095	1324	-1159	27	21	-25	-15	5	-20	5
	557	2019-01-22 11:07:24.29	-1086	1321	-1145	30	17	-19	-5	-12	7	8
	558	2019-01-22 11:07:24.30	-1088	1320	-1146	26	20	-21	16	-6	22	-5
	559	2019-01-22 11:07:24.31	-1094	1319	-1159	26	15	-20	45	-24	69	-10
	560	2019-01-22 11:07:24.32	-1100	1319	-1161	25	8	-11	27	-32	59	2
	561	2019-01-22 11:07:24.33	-1095	1329	-1166	18	3	-5	7	-46	53	19
	562	2019-01-22 11:07:24.34	-1089	1323	-1170	11	-3	-8	-18	-45	27	31
	563	2019-01-22 11:07:24.35	-1086	1336	-1161	12	-10	-8	-29	-59	30	44
	564	2019-01-22 11:07:24.36	-1089	1339	-1140	18	-17	-16	-60	-58	-2	59
	565	2019-01-22 11:07:24.37	-1106	1343	-1131	25	-6	-24	-46	-55	9	50
	566	2019-01-22 11:07:24.38	-1104	1345	-1147	24	8	-35	-52	-34	-18	43
	567	2019-01-22 11:07:24.39	-1112	1331	-1165	21	17	-35	-54	-34	-20	44
	568	2019-01-22 11:07:24.40	-1122	1324	-1173	29	13	-33	-92	-17	-75	54
	569	2019-01-22 11:07:24.41	-1130	1342	-1165	40	4	-24	-100	-13	-87	56
	570	2019-01-22 11:07:24.42	-1124	1367	-1140	47	5	-17	-94	12	-106	41
	571	2019-01-22 11:07:24.43	-1133	1375	-1145	49	16	-19	-20	17	-37	1
	572	2019-01-22 11:07:24.44	-1133	1376	-1149	56	26	-27	23	32	-9	-27
	573	2019-01-22 11:07:24.45	-1141	1382	-1144	64	40	-32	49	25	24	-37
	574	2019-01-22 11:07:24.46	-1139	1374	-1158	64	62	-35	15	31	-16	-23
	575	2019-01-22 11:07:24.47	-1144	1368	-1166	65	86	-32	21	7	14	-14
	576	2019-01-22 11:07:24.48	-1130	1361	-1146	75	99	-34	17	1	16	-9
	577	2019-01-22 11:07:24.49	-1118	1362	-1151	91	113	-33	42	-29	71	-6
	578	2019-01-22 11:07:24.50	-1101	1358	-1141	99	126	-34	33	-19	52	-7
	579	2019-01-22 11:07:24.51	-1098	1347	-1139	105	141	-41	52	-38	90	-7
	580	2019-01-22 11:07:24.52	-1076	1344	-1155	120	150	-48	37	-23	60	-7
	581	2019-01-22 11:07:24.53	-1077	1342	-1172	137	143	-58	54	-44	98	-5
	582	2019-01-22 11:07:24.54	-1070	1323	-1183	149	140	-67	47	-40	87	-3
	583	2019-01-22 11:07:24.55	-1070	1313	-1203	149	133	-78	66	-63	129	-1
	584	2019-01-22 11:07:24.56	-1064	1293	-1198	143	124	-81	71	-51	122	-10
	585	2019-01-22 11:07:24.57	-1072	1281	-1206	136	112	-81	122	-66	188	-28
	586	2019-01-22 11:07:24.58	-1053	1266	-1211	126	91	-84	153	-51	204	-51
	587	2019-01-22 11:07:24.59	-1068	1249	-1202	114	78	-68	199	-64	263	-67
	588	2019-01-22 11:07:24.60	-1072	1241	-1212	101	66	-59	201	-32	233	-84
	589	2019-01-22 11:07:24.61	-1045	1233	-1207	87	55	-46	219	-40	259	-89
	590	2019-01-22 11:07:24.62	-1052	1237	-1203	77	49	-33	199	-16	215	-91
	591	2019-01-22 11:07:24.63	-1044	1251	-1204	59	49	-26	213	-30	243	-91
	592	2019-01-22 11:07:24.64	-1031	1254	-1202	34	60	-26	206	1	205	-103
	593	2019-01-22 11:07:24.65	-1038	1258	-1217	25	62	-31	227	-9	236	-109
	594	2019-01-22 11:07:24.66	-1047	1254	-1232	20	53	-36	209	25	184	-117
	595	2019-01-22 11:07:24.67	-1041	1243	-1235	12	47	-35	223	16	207	-119
	596	2019-01-22 11:07:24.68	-1039	1242	-1247	9	37	-33	200	47	153	-123
	597	2019-01-22 11:07:24.69	-1043	1237	-1251	7	18	-31	209	38	171	-123
	598	2019-01-22 11:07:24.70	-1044	1263	-1255	6	-2	-36	177	52	125	-114
	599	2019-01-22 11:07:24.71	-1037	1261	-1248	1	-21	-45	185	25	160	-105
	600	2019-01-22 11:07:24.72	-1033	1253	-1241	-10	-29	-49	166	46	120	-106
	601	2019-01-22 11:07:24.73	-1041	1244	-1231	-21	-40	-53	169	29	140	-99
	602	2019-01-22 11:07:24.74	-1049	1224	-1220	-35	-53	-48	140	49	91	-94
	603	2019-01-22 11:07:24.75	-1057	1200	-1224	-46	-60	-39	142	23	119	-82
	604	2019-01-22 11:07:24.76	-1063	1200	-1214	-50	-72	-18	136	62	74	-99
	605	2019-01-22 11:07:24.77	-1071	1208	-1204	-41	-81	-2	153	41	112	-97
	606	2019-01-22 11:07:24.78	-1075	1223	-1214	-41	-83	6	132	63	69	-97
	607	2019-01-22 11:07:24.79	-1080	1231	-1217	-46	-83	19	135	37	98	-86
	608	2019-01-22 11:07:24.80	-1092	1260	-1214	-55	-84	29	111	66	45	-88
	609	2019-01-22 11:07:24.81	-1088	1291	-1204	-59	-87	28	85	35	50	-60
	610	2019-01-22 11:07:24.82	-1093	1308	-1221	-73	-87	23	14	61	-47	-37
	611	2019-01-22 11:07:24.83	-1093	1323	-1227	-87	-88	19	-20	50	-70	-15
	612	2019-01-22 11:07:24.84	-1104	1325	-1222	-94	-79	9	-61	92	-153	-15
	613	2019-01-22 11:07:24.85	-1114	1344	-1218	-99	-76	-3	-62	67	-129	-2
	614	2019-01-22 11:07:24.86	-1111	1330	-1199	-102	-61	-14	-84	81	-165	1
	615	2019-01-22 11:07:24.87	-1105	1322	-1183	-98	-52	-23	-70	52	-122	9
	616	2019-01-22 11:07:24.88	-1107	1296	-1178	-87	-43	-30	-78	80	-158	-1
	617	2019-01-22 11:07:24.89	-1116	1279	-1172	-74	-36	-26	-36	55	-91	-9
	618	2019-01-22 11:07:24.90	-1112	1273	-1175	-65	-30	-16	-16	83	-99	-33
	619	2019-01-22 11:07:24.91	-1104	1296	-1177	-64	-27	-8	43	62	-19	-52
	620	2019-01-22 11:07:24.92	-1096	1326	-1184	-60	-27	-9	64	92	-28	-78
	621	2019-01-22 11:07:24.93	-1096	1333	-1187	-51	-27	-19	88	58	30	-73
	622	2019-01-22 11:07:24.94	-1102	1329	-1188	-49	-21	-22	66	82	-16	-74
	623	2019-01-22 11:07:24.95	-1114	1315	-1183	-51	-22	-28	80	56	24	-68
	624	2019-01-22 11:07:24.96	-1106	1315	-1183	-45	-27	-28	74	86	-12	-80
	625	2019-01-22 11:07:24.97	-1110	1294	-1183	-38	-21	-22	111	64	47	-87
	626	2019-01-22 11:07:24.98	-1108	1286	-1184	-37	-19	-15	109	93	16	-101
	627	2019-01-22 11:07:24.99	-1112	1285	-1187	-40	-20	-1	128	66	62	-97
	628	2019-01-22 11:07:25.00	-1103	1292	-1176	-39	-22	12	115	87	28	-101
	629	2019-01-22 11:07:25.01	-1108	1304	-1178	-40	-25	18	130	56	74	-93
	630	2019-01-22 11:07:25.02	-1102	1313	-1173	-46	-23	23	118	82	36	-100
	631	2019-01-22 11:07:25.03	-1102	1331	-1171	-47	-26	20	133	46	87	-89
	632	2019-01-22 11:07:25.04	-1094	1345	-1162	-53	-18	13	112	70	42	-91
	633	2019-01-22 11:07:25.05	-1093	1346	-1163	-61	-12	3	115	33	82	-74
	634	2019-01-22 11:07:25.06	-1090	1358	-1172	-68	-3	-8	97	58	39	-77
	635	2019-01-22 11:07:25.07	-1095	1356	-1170	-71	-7	-13	106	26	80	-66
	636	2019-01-22 11:07:25.08	-1101	1341	-1177	-67	-15	-14	91	56	35	-73
	637	2019-01-22 11:07:25.09	-1093	1339	-1162	-58	-23	-13	110	36	74	-73
	638	2019-01-22 11:07:25.10	-1095	1337	-1158	-48	-18	-7	109	73	36	-91
	639	2019-01-22 11:07:25.11	-1100	1340	-1153	-37	-18	-9	110	36	74	-73
	640	2019-01-22 11:07:25.12	-1102	1330	-1161	-22	-20	-11	88	58	30	-73
	641	2019-01-22 11:07:25.13	-1094	1331	-1152	-12	-18	-8	98	31	67	-64
	642	2019-01-22 11:07:25.14	-1095	1332	-1155	-10	-17	-6	82	61	21	-71
	643	2019-01-22 11:07:25.15	-1095	1313	-1173	-10	-19	-4	92	33	59	-62
	644	2019-01-22 11:07:25.16	-1098	1311	-1171	-11	-23	4	76	53	23	-64
	645	2019-01-22 11:07:25.17	-1112	1311	-1181	-5	-29	13	85	31	54	-58
	646	2019-01-22 11:07:25.18	-1108	1327	-1150	-2	-44	18	76	59	17	-67
	647	2019-01-22 11:07:25.19	-1106	1337	-1154	1	-48	21	89	39	50	-64
	648	2019-01-22 11:07:25.20	-1113	1351	-1160	-3	-48	16	84	78	6	-81
	649	2019-01-22 11:07:25.21	-1105	1363	-1159	-12	-31	8	88	45	43	-66
	650	2019-01-22 11:07:25.22	-1109	1364	-1148	-21	-17	-6	65	61	4	-63
	651	2019-01-22 11:07:25.23	-1112	1338	-1145	-29	-8	-10	85	46	39	-65
	652	2019-01-22 11:07:25.24	-1115	1333	-1144	-23	-4	-12	76	84	-8	-80
	653	2019-01-22 11:07:25.25	-1117	1347	-1145	-13	-4	-14	84	64	20	-74
	654	2019-01-22 11:07:25.26	-1111	1340	-1153	-6	-3	-14	65	81	-16	-73
	655	2019-01-22 11:07:25.27	-1111	1329	-1145	-3	-11	-15	62	46	16	-54
	656	2019-01-22 11:07:25.28	-1110	1342	-1154	-3	-14	-15	50	66	-16	-58
	657	2019-01-22 11:07:25.29	-1102	1342	-1150	-9	-9	-19	60	30	30	-45
	658	2019-01-22 11:07:25.30	-1095	1333	-1156	-10	3	-13	47	45	2	-46
	659	2019-01-22 11:07:25.31	-1098	1343	-1159	-8	3	-14	53	31	22	-42
	660	2019-01-22 11:07:25.32	-1096	1333	-1160	2	6	-12	39	51	-12	-45
	661	2019-01-22 11:07:25.33	-1089	1326	-1159	13	9	-7	42	16	26	-29
	662	2019-01-22 11:07:25.34	-1087	1307	-1168	21	6	-6	30	28	2	-29
	663	2019-01-22 11:07:25.35	-1091	1300	-1176	32	1	0	32	8	24	-20
	664	2019-01-22 11:07:25.36	-1092	1325	-1166	37	-14	3	19	29	-10	-24
	665	2019-01-22 11:07:25.37	-1094	1333	-1183	29	-15	1	12	10	2	-11
	666	2019-01-22 11:07:25.38	-1101	1333	-1179	19	-23	-7	-21	33	-54	-6
	667	2019-01-22 11:07:25.39	-1099	1326	-1169	10	-22	-8	-38	12	-50	13
	668	2019-01-22 11:07:25.40	-1098	1317	-1169	5	-22	-11	-66	25	-91	20
	669	2019-01-22 11:07:25.41	-1094	1307	-1162	8	-27	-13	-59	0	-59	29
	670	2019-01-22 11:07:25.42	-1102	1303	-1169	11	-26	-13	-63	19	-82	22
	671	2019-01-22 11:07:25.43	-1102	1289	-1167	17	-36	-13	-68	2	-70	33
	672	2019-01-22 11:07:25.44	-1104	1292	-1166	23	-37	-11	-89	19	-108	35
	673	2019-01-22 11:07:25.45	-1107	1295	-1172	27	-41	-19	-99	-1	-98	50
	674	2019-01-22 11:07:25.46	-1109	1293	-1168	23	-33	-22	-120	21	-141	49
	675	2019-01-22 11:07:25.47	-1111	1299	-1171	18	-33	-28	-137	13	-150	62
	676	2019-01-22 11:07:25.48	-1112	1293	-1174	13	-33	-26	-165	30	-195	67
	677	2019-01-22 11:07:25.49	-1113	1277	-1183	8	-32	-22	-172	14	-186	79
	678	2019-01-22 11:07:25.50	-1111	1281	-1175	-3	-29	-15	-173	21	-194	76
	679	2019-01-22 11:07:25.51	-1114	1282	-1171	-7	-32	-10	-152	7	-159	72
	680	2019-01-22 11:07:25.52	-1112	1280	-1158	-9	-26	-1	-161	7	-168	77
	681	2019-01-22 11:07:25.53	-1104	1290	-1155	-10	-20	2	-154	-15	-139	84
	682	2019-01-22 11:07:25.54	-1108	1294	-1154	-14	-8	4	-156	-1	-155	78
	683	2019-01-22 11:07:25.55	-1109	1285	-1165	-20	1	1	-161	-3	-158	82
	684	2019-01-22 11:07:25.56	-1106	1277	-1154	-22	7	3	-177	10	-187	83
	685	2019-01-22 11:07:25.57	-1110	1282	-1151	-19	14	14	-176	-5	-171	90
	686	2019-01-22 11:07:25.58	-1111	1297	-1159	-18	10	19	-166	4	-170	81
	687	2019-01-22 11:07:25.59	-1105	1313	-1159	-22	10	19	-138	-4	-134	71
	688	2019-01-22 11:07:25.60	-1102	1330	-1147	-24	9	14	-108	2	-110	53
	689	2019-01-22 11:07:25.61	-1094	1340	-1154	-32	14	13	-83	-16	-67	49
	690	2019-01-22 11:07:25.62	-1108	1346	-1169	-39	18	1	-85	-11	-74	48
	691	2019-01-22 11:07:25.63	-1094	1336	-1176	-39	10	-7	-92	-25	-67	58
	692	2019-01-22 11:07:25.64	-1101	1331	-1172	-36	4	-16	-83	-20	-63	51
	693	2019-01-22 11:07:25.65	-1100	1331	-1169	-36	-4	-18	-44	-21	-23	32
	694	2019-01-22 11:07:25.66	-1089	1326	-1178	-39	-6	-14	0	-9	9	4
	695	2019-01-22 11:07:25.67	-1092	1320	-1175	-39	-3	-13	41	-23	64	-9
	696	2019-01-22 11:07:25.68	-1084	1329	-1169	-33	-13	-15	65	-16	81	-24
	697	2019-01-22 11:07:25.69	-1089	1325	-1156	-30	-11	-17	86	-17	103	-34
	698	2019-01-22 11:07:25.70	-1081	1327	-1159	-30	-10	-18	106	1	105	-53
	699	2019-01-22 11:07:25.71	-1081	1315	-1170	-29	-11	-18	116	7	109	-61
	700	2019-01-22 11:07:25.72	-1086	1315	-1165	-25	-16	-14	123	21	102	-72
	701	2019-01-22 11:07:25.73	-1075	1323	-1155	-21	-15	-11	124	25	99	-74
	702	2019-01-22 11:07:25.74	-1073	1328	-1159	-17	-13	-9	121	29	92	-75
	703	2019-01-22 11:07:25.75	-1084	1336	-1166	-12	-21	-17	114	28	86	-71
	704	2019-01-22 11:07:25.76	-1093	1325	-1163	-5	-24	-13	118	31	87	-74
	705	2019-01-22 11:07:25.77	-1093	1315	-1163	1	-30	-11	114	28	86	-71
	706	2019-01-22 11:07:25.78	-1098	1309	-1163	1	-37	-6	108	28	80	-68
	707	2019-01-22 11:07:25.79	-1089	1304	-1171	-2	-46	0	98	23	75	-60
	708	2019-01-22 11:07:25.80	-1090	1302	-1166	-10	-49	3	92	17	75	-54
	709	2019-01-22 11:07:25.81	-1102	1313	-1165	-21	-48	11	72	14	58	-43
	710	2019-01-22 11:07:25.82	-1107	1311	-1158	-31	-52	12	51	13	38	-32
	711	2019-01-22 11:07:25.83	-1109	1310	-1149	-35	-54	19	14	19	-5	-16
	712	2019-01-22 11:07:25.84	-1115	1322	-1148	-29	-56	18	-12	27	-39	-7
	713	2019-01-22 11:07:25.85	-1112	1332	-1140	-23	-61	14	-29	37	-66	-4
	714	2019-01-22 11:07:25.86	-1113	1336	-1145	-17	-61	10	-34	24	-58	5
	715	2019-01-22 11:07:25.87	-1109	1346	-1152	-15	-58	5	-71	26	-97	22
	716	2019-01-22 11:07:25.88	-1113	1343	-1158	-16	-59	-1	-104	23	-127	40
	717	2019-01-22 11:07:25.89	-1112	1346	-1161	-25	-58	-10	-114	34	-148	40
	718	2019-01-22 11:07:25.90	-1105	1354	-1146	-30	-56	-18	-80	26	-106	27
	719	2019-01-22 11:07:25.91	-1102	1349	-1135	-31	-52	-26	-56	32	-88	12
	720	2019-01-22 11:07:25.92	-1105	1358	-1123	-29	-50	-36	-44	26	-70	9
	721	2019-01-22 11:07:25.93	-1112	1340	-1140	-25	-55	-47	-59	34	-93	12
	722	2019-01-22 11:07:25.94	-1116	1325	-1160	-16	-61	-54	-30	33	-63	-1
	723	2019-01-22 11:07:25.95	-1114	1317	-1159	-11	-62	-54	22	50	-28	-36
	724	2019-01-22 11:07:25.96	-1119	1328	-1129	-7	-72	-53	64	38	26	-51
	725	2019-01-22 11:07:25.97	-1118	1325	-1128	-5	-71	-52	74	47	27	-60
	726	2019-01-22 11:07:25.98	-1116	1332	-1140	-13	-66	-53	78	35	43	-56
	727	2019-01-22 11:07:25.99	-1125	1358	-1163	-24	-55	-55	75	48	27	-61
	728	2019-01-22 11:07:26.00	-1114	1370	-1151	-34	-52	-62	78	40	38	-59
	729	2019-01-22 11:07:26.01	-1122	1363	-1156	-45	-44	-73	55	46	9	-50
	730	2019-01-22 11:07:26.02	-1134	1356	-1163	-51	-42	-76	60	38	22	-49
	731	2019-01-22 11:07:26.03	-1125	1334	-1152	-46	-49	-71	51	47	4	-49
	732	2019-01-22 11:07:26.04	-1123	1314	-1136	-29	-56	-66	60	28	32	-44
	733	2019-01-22 11:07:26.05	-1124	1304	-1119	-13	-62	-56	60	38	22	-49
	734	2019-01-22 11:07:26.06	-1131	1303	-1117	-1	-56	-43	76	22	54	-49
	735	2019-01-22 11:07:26.07	-1123	1302	-1123	9	-53	-35	78	40	38	-59
	736	2019-01-22 11:07:26.08	-1126	1301	-1139	14	-52	-25	94	25	69	-59
	737	2019-01-22 11:07:26.09	-1115	1311	-1140	14	-50	-16	96	43	53	-69
	738	2019-01-22 11:07:26.10	-1123	1324	-1142	15	-57	-11	103	20	83	-61
	739	2019-01-22 11:07:26.11	-1125	1327	-1140	20	-57	-12	82	33	49	-57
	740	2019-01-22 11:07:26.12	-1123	1327	-1142	21	-66	-21	72	9	63	-40
	741	2019-01-22 11:07:26.13	-1132	1324	-1138	17	-66	-26	47	28	19	-37
	742	2019-01-22 11:07:26.14	-1137	1315	-1146	15	-78	-30	43	7	36	-25
	743	2019-01-22 11:07:26.15	-1134	1307	-1142	12	-85	-29	25	23	2	-24
	744	2019-01-22 11:07:26.16	-1133	1297	-1143	-3	-88	-21	19	0	19	-9
	745	2019-01-22 11:07:26.17	-1134	1296	-1134	-15	-85	-16	8	18	-10	-13
	746	2019-01-22 11:07:26.18	-1143	1289	-1110	-9	-87	-11	24	-5	29	-9
	747	2019-01-22 11:07:26.19	-1148	1293	-1134	5	-86	-9	20	13	7	-16
	748	2019-01-22 11:07:26.20	-1149	1296	-1124	3	-82	-7	22	-13	35	-4
	749	2019-01-22 11:07:26.21	-1134	1285	-1129	8	-92	-4	2	4	-2	-3
	750	2019-01-22 11:07:26.22	-1143	1279	-1121	19	-90	4	6	-15	21	4
	751	2019-01-22 11:07:26.23	-1142	1282	-1115	17	-86	15	2	8	-6	-5
	752	2019-01-22 11:07:26.24	-1140	1274	-1117	8	-70	28	8	-15	23	3
	753	2019-01-22 11:07:26.25	-1137	1264	-1108	6	-68	36	-19	4	-23	7
	754	2019-01-22 11:07:26.26	-1142	1279	-1105	10	-55	44	-69	-21	-48	45
	755	2019-01-22 11:07:26.27	-1139	1291	-1117	12	-58	50	-147	2	-149	72
	756	2019-01-22 11:07:26.28	-1140	1289	-1118	8	-66	54	-161	-22	-139	91
	757	2019-01-22 11:07:26.29	-1145	1298	-1112	14	-70	54	-168	5	-173	81
	758	2019-01-22 11:07:26.30	-1148	1299	-1103	23	-71	54	-181	-12	-169	96
	759	2019-01-22 11:07:26.31	-1167	1319	-1156	31	-87	53	-230	15	-245	107
	760	2019-01-22 11:07:26.32	-1159	1323	-1151	13	-115	56	-248	-11	-237	129
	761	2019-01-22 11:07:26.33	-1148	1325	-1094	-12	-127	59	-232	20	-252	106
	762	2019-01-22 11:07:26.34	-1160	1352	-1085	-22	-113	45	-185	-7	-178	96
	763	2019-01-22 11:07:26.35	-1167	1331	-1112	-20	-100	33	-156	22	-178	67
	764	2019-01-22 11:07:26.36	-1149	1331	-1087	-11	-101	25	-104	-5	-99	54
	765	2019-01-22 11:07:26.37	-1162	1338	-1094	-8	-91	18	-85	12	-97	36
	766	2019-01-22 11:07:26.38	-1171	1326	-1100	-21	-84	14	-50	-17	-33	33
	767	2019-01-22 11:07:26.39	-1167	1325	-1118	-35	-67	16	-69	12	-81	28
	768	2019-01-22 11:07:26.40	-1155	1325	-1104	-42	-65	17	-75	-11	-64	43
	769	2019-01-22 11:07:26.41	-1156	1341	-1110	-47	-62	22	-96	19	-115	38
	770	2019-01-22 11:07:26.42	-1165	1340	-1104	-50	-67	21	-56	-12	-44	34
	771	2019-01-22 11:07:26.43	-1159	1347	-1101	-56	-67	20	-16	20	-36	-2
	772	2019-01-22 11:07:26.44	-1144	1345	-1090	-69	-54	19	27	-12	39	-7
	773	2019-01-22 11:07:26.45	-1135	1336	-1095	-72	-50	16	29	7	22	-18
	774	2019-01-22 11:07:26.46	-1144	1338	-1095	-64	-49	15	54	-24	78	-15
	775	2019-01-22 11:07:26.47	-1139	1358	-1117	-57	-59	6	46	3	43	-24
	776	2019-01-22 11:07:26.48	-1126	1353	-1107	-55	-68	1	55	-31	86	-12
	777	2019-01-22 11:07:26.49	-1140	1342	-1105	-54	-75	-2	54	-9	63	-22
	778	2019-01-22 11:07:26.50	-1156	1359	-1117	-54	-83	-14	72	-46	118	-13
	779	2019-01-22 11:07:26.51	-1145	1372	-1110	-51	-94	-27	57	-17	74	-20
	780	2019-01-22 11:07:26.52	-1135	1369	-1106	-42	-105	-40	58	-53	111	-2
	781	2019-01-22 11:07:26.53	-1144	1364	-1085	-36	-106	-51	46	-25	71	-10
	782	2019-01-22 11:07:26.54	-1151	1342	-1057	-39	-83	-56	35	-55	90	10
	783	2019-01-22 11:07:26.55	-1146	1310	-1056	-39	-59	-52	-5	-23	18	14
	784	2019-01-22 11:07:26.56	-1165	1290	-1088	-34	-46	-39	-17	-50	33	33
	785	2019-01-22 11:07:26.57	-1160	1301	-1078	-24	-59	-28	-35	-22	-13	28
	786	2019-01-22 11:07:26.58	-1156	1318	-1079	-31	-66	-17	-37	-52	15	44
	787	2019-01-22 11:07:26.59	-1140	1290	-1089	-49	-67	-4	-47	-28	-19	37
	788	2019-01-22 11:07:26.60	-1145	1284	-1109	-57	-68	11	-20	-56	36	38
	789	2019-01-22 11:07:26.61	-1138	1325	-1045	-52	-51	24	3	-21	24	9
	790	2019-01-22 11:07:26.62	-1159	1331	-1037	-42	-24	19	26	-46	72	10
	791	2019-01-22 11:07:26.63	-1164	1321	-1131	-45	-44	17	-11	-13	2	12
	792	2019-01-22 11:07:26.64	-1159	1334	-1090	-62	-68	30	-25	-35	10	30
	793	2019-01-22 11:07:26.65	-1168	1374	-1094	-73	-84	12	-18	0	-18	9
	794	2019-01-22 11:07:26.66	-1164	1368	-1090	-75	-97	3	19	-32	51	6
	795	2019-01-22 11:07:26.67	-1178	1352	-1065	-75	-104	-7	27	-4	31	-11
	796	2019-01-22 11:07:26.68	-1173	1339	-1064	-69	-94	-14	36	-29	65	-3
	797	2019-01-22 11:07:26.69	-1187	1346	-1065	-66	-89	-21	21	0	21	-10
	798	2019-01-22 11:07:26.70	-1185	1345	-1074	-66	-100	-21	25	-27	52	1
	799	2019-01-22 11:07:26.71	-1180	1352	-1057	-74	-101	-21	14	1	13	-7
	800	2019-01-22 11:07:26.72	-1195	1351	-1052	-88	-82	-23	19	-29	48	5
	801	2019-01-22 11:07:26.73	-1200	1345	-1043	-84	-69	-30	16	4	12	-10
	802	2019-01-22 11:07:26.74	-1189	1331	-1029	-74	-58	-18	8	-24	32	8
	803	2019-01-22 11:07:26.75	-1203	1340	-1047	-62	-58	-7	-3	-3	0	3
	804	2019-01-22 11:07:26.76	-1203	1346	-1059	-58	-61	-6	1	-33	34	16
	805	2019-01-22 11:07:26.77	-1192	1358	-1048	-58	-51	8	0	-7	7	3
	806	2019-01-22 11:07:26.78	-1202	1363	-1051	-63	-44	9	-4	-40	36	22
	807	2019-01-22 11:07:26.79	-1177	1356	-1044	-63	-40	13	-8	-14	6	11
	808	2019-01-22 11:07:26.80	-1179	1356	-1037	-56	-41	14	-2	-41	39	21
	809	2019-01-22 11:07:26.81	-1167	1361	-1042	-56	-39	17	-9	-15	6	12
	810	2019-01-22 11:07:26.82	-1166	1352	-1043	-56	-42	16	-20	-39	19	29
	811	2019-01-22 11:07:26.83	-1168	1358	-1039	-53	-48	15	-53	-16	-37	34
	812	2019-01-22 11:07:26.84	-1160	1359	-1011	-52	-45	10	-72	-41	-31	56
	813	2019-01-22 11:07:26.85	-1181	1358	-1011	-45	-40	7	-71	-16	-55	43
	814	2019-01-22 11:07:26.86	-1181	1361	-1043	-43	-48	5	-60	-48	-12	54
	815	2019-01-22 11:07:26.87	-1187	1367	-1051	-46	-56	5	-57	-24	-33	40
	816	2019-01-22 11:07:26.88	-1183	1374	-1028	-46	-63	5	-63	-55	-8	59
	817	2019-01-22 11:07:26.89	-1183	1385	-1013	-45	-62	0	-68	-38	-30	53
	818	2019-01-22 11:07:26.90	-1187	1393	-998	-51	-49	-8	-57	-61	4	59
	819	2019-01-22 11:07:26.91	-1195	1379	-1019	-48	-47	-14	-57	-38	-19	47
	820	2019-01-22 11:07:26.92	-1197	1365	-1023	-39	-54	-15	-55	-55	0	55
	821	2019-01-22 11:07:26.93	-1194	1373	-1017	-35	-64	-15	-61	-27	-34	44
	822	2019-01-22 11:07:26.94	-1208	1367	-1024	-51	-59	-13	-54	-49	-5	51
	823	2019-01-22 11:07:26.95	-1201	1361	-1012	-65	-54	-9	-56	-30	-26	43
	824	2019-01-22 11:07:26.96	-1193	1368	-1003	-65	-52	-3	-48	-48	0	48
	825	2019-01-22 11:07:26.97	-1192	1376	-1012	-73	-40	-1	-45	-24	-21	34
	826	2019-01-22 11:07:26.98	-1181	1376	-1014	-80	-31	3	-38	-40	2	39
	827	2019-01-22 11:07:26.99	-1188	1368	-1022	-79	-33	7	-44	-27	-17	35
	828	2019-01-22 11:07:27.00	-1184	1372	-1008	-79	-32	7	-45	-45	0	45
	829	2019-01-22 11:07:27.01	-1186	1365	-1022	-83	-32	15	-50	-26	-24	38
	830	2019-01-22 11:07:27.02	-1182	1365	-1005	-80	-35	21	-46	-43	-3	44
	831	2019-01-22 11:07:27.03	-1166	1382	-1003	-70	-33	27	-47	-26	-21	36
	832	2019-01-22 11:07:27.04	-1172	1409	-1010	-63	-28	21	-44	-44	0	44
	833	2019-01-22 11:07:27.05	-1179	1412	-1013	-63	-29	13	-45	-32	-13	38
	834	2019-01-22 11:07:27.06	-1179	1413	-1005	-63	-27	4	-50	-55	5	52
	835	2019-01-22 11:07:27.07	-1183	1394	-1011	-68	-23	-2	-58	-41	-17	49
	836	2019-01-22 11:07:27.08	-1179	1391	-1014	-65	-28	-3	-56	-53	-3	54
	837	2019-01-22 11:07:27.09	-1179	1383	-1023	-54	-41	-2	-54	-32	-22	43
	838	2019-01-22 11:07:27.10	-1187	1375	-1014	-48	-47	3	-56	-41	-15	48
	839	2019-01-22 11:07:27.11	-1189	1381	-1010	-37	-47	6	-61	-36	-25	48
	840	2019-01-22 11:07:27.12	-1177	1391	-1007	-30	-44	1	-60	-53	-7	56
	841	2019-01-22 11:07:27.13	-1162	1394	-1010	-25	-42	-1	-65	-39	-26	52
	842	2019-01-22 11:07:27.14	-1183	1384	-1005	-27	-39	-3	-65	-46	-19	55
	843	2019-01-22 11:07:27.15	-1183	1378	-1029	-29	-44	-3	-83	-32	-51	57
	844	2019-01-22 11:07:27.16	-1180	1385	-1014	-35	-46	4	-90	-45	-45	67
	845	2019-01-22 11:07:27.17	-1189	1375	-1003	-37	-49	8	-95	-34	-61	64
	846	2019-01-22 11:07:27.18	-1183	1388	-1003	-40	-51	6	-86	-34	-52	60
	847	2019-01-22 11:07:27.19	-1182	1390	-998	-35	-48	4	-84	-28	-56	56
	848	2019-01-22 11:07:27.20	-1186	1391	-1008	-34	-51	-2	-81	-39	-42	60
	849	2019-01-22 11:07:27.21	-1185	1395	-998	-39	-50	-13	-80	-36	-44	58
	850	2019-01-22 11:07:27.22	-1180	1383	-1001	-43	-48	-20	-75	-42	-33	58
	851	2019-01-22 11:07:27.23	-1196	1367	-990	-44	-56	-28	-76	-31	-45	53
	852	2019-01-22 11:07:27.24	-1207	1365	-1004	-45	-60	-24	-77	-31	-46	54
	853	2019-01-22 11:07:27.25	-1201	1360	-1002	-49	-66	-19	-81	-27	-54	54
	854	2019-01-22 11:07:27.26	-1201	1365	-979	-51	-64	-17	-77	-29	-48	53
	855	2019-01-22 11:07:27.27	-1204	1374	-980	-58	-54	-11	-63	-18	-45	40
	856	2019-01-22 11:07:27.28	-1195	1367	-977	-66	-53	-12	-61	-23	-38	42
	857	2019-01-22 11:07:27.29	-1192	1368	-973	-71	-49	-5	-58	-24	-34	41
	858	2019-01-22 11:07:27.30	-1196	1378	-989	-70	-38	0	-62	-31	-31	46
	859	2019-01-22 11:07:27.31	-1199	1391	-981	-71	-37	-3	-63	-33	-30	48
	860	2019-01-22 11:07:27.32	-1197	1393	-971	-63	-29	-2	-69	-36	-33	52
	861	2019-01-22 11:07:27.33	-1205	1398	-977	-53	-27	-7	-65	-40	-25	52
	862	2019-01-22 11:07:27.34	-1200	1410	-990	-43	-21	-10	-62	-41	-21	51
	863	2019-01-22 11:07:27.35	-1214	1407	-994	-38	-19	-17	-60	-37	-23	48
	864	2019-01-22 11:07:27.36	-1191	1410	-990	-47	-9	-17	-57	-34	-23	45
	865	2019-01-22 11:07:27.37	-1196	1398	-992	-47	-9	-24	-54	-30	-24	42
	866	2019-01-22 11:07:27.38	-1197	1387	-991	-39	-10	-22	-61	-36	-25	48
	867	2019-01-22 11:07:27.39	-1184	1380	-979	-34	-8	-16	-73	-55	-18	64
	868	2019-01-22 11:07:27.40	-1183	1376	-992	-29	-8	-11	-93	-69	-24	81
	869	2019-01-22 11:07:27.41	-1197	1369	-988	-13	-20	-4	-103	-77	-26	90
	870	2019-01-22 11:07:27.42	-1192	1361	-992	2	-27	1	-120	-78	-42	99
	871	2019-01-22 11:07:27.43	-1190	1353	-993	12	-31	4	-130	-85	-45	107
	872	2019-01-22 11:07:27.44	-1195	1357	-965	14	-31	8	-143	-84	-59	113
	873	2019-01-22 11:07:27.45	-1195	1369	-965	6	-31	10	-147	-97	-50	122
	874	2019-01-22 11:07:27.46	-1204	1373	-992	-6	-32	12	-150	-95	-55	122
	875	2019-01-22 11:07:27.47	-1200	1368	-986	-20	-31	14	-147	-94	-53	120
	876	2019-01-22 11:07:27.48	-1205	1383	-992	-35	-24	13	-159	-83	-76	121
	877	2019-01-22 11:07:27.49	-1206	1380	-993	-50	-14	10	-162	-89	-73	125
	878	2019-01-22 11:07:27.50	-1195	1373	-985	-50	-11	10	-167	-84	-83	125
	879	2019-01-22 11:07:27.51	-1202	1376	-982	-45	-12	15	-160	-91	-69	125
	880	2019-01-22 11:07:27.52	-1191	1372	-976	-45	-12	18	-157	-81	-76	119
	881	2019-01-22 11:07:27.53	-1193	1372	-958	-51	-10	27	-145	-87	-58	116
	882	2019-01-22 11:07:27.54	-1192	1382	-961	-52	-9	30	-151	-81	-70	116
	883	2019-01-22 11:07:27.55	-1181	1393	-962	-55	-16	28	-150	-89	-61	119
	884	2019-01-22 11:07:27.56	-1179	1403	-955	-58	-18	29	-168	-80	-88	124
	885	2019-01-22 11:07:27.57	-1177	1416	-950	-73	-13	23	-163	-86	-77	124
	886	2019-01-22 11:07:27.58	-1166	1415	-951	-82	-6	16	-168	-73	-95	120
	887	2019-01-22 11:07:27.59	-1178	1416	-931	-80	-10	12	-152	-76	-76	114
	888	2019-01-22 11:07:27.60	-1176	1423	-926	-75	-10	6	-153	-64	-89	108
	889	2019-01-22 11:07:27.61	-1180	1424	-949	-72	-15	-1	-145	-75	-70	110
	890	2019-01-22 11:07:27.62	-1185	1423	-961	-73	-23	-5	-144	-57	-87	100
	891	2019-01-22 11:07:27.63	-1187	1422	-955	-72	-33	-3	-134	-66	-68	100
	892	2019-01-22 11:07:27.64	-1191	1422	-954	-71	-41	-2	-137	-53	-84	95
	893	2019-01-22 11:07:27.65	-1190	1421	-947	-76	-49	3	-133	-72	-61	102
	894	2019-01-22 11:07:27.66	-1177	1432	-941	-78	-53	10	-138	-52	-86	95
	895	2019-01-22 11:07:27.67	-1182	1442	-915	-80	-46	13	-142	-64	-78	103
	896	2019-01-22 11:07:27.68	-1193	1436	-920	-73	-39	13	-156	-45	-111	100
	897	2019-01-22 11:07:27.69	-1184	1435	-926	-68	-35	16	-155	-60	-95	107
	898	2019-01-22 11:07:27.70	-1192	1433	-954	-66	-39	16	-169	-41	-128	105
	899	2019-01-22 11:07:27.71	-1185	1426	-953	-53	-45	20	-173	-57	-116	115
	900	2019-01-22 11:07:27.72	-1198	1437	-947	-41	-50	21	-183	-37	-146	110
	901	2019-01-22 11:07:27.73	-1190	1452	-943	-44	-53	17	-166	-56	-110	111
	902	2019-01-22 11:07:27.74	-1181	1454	-937	-48	-52	8	-152	-39	-113	95
	903	2019-01-22 11:07:27.75	-1174	1464	-933	-50	-44	1	-127	-57	-70	92
	904	2019-01-22 11:07:27.76	-1183	1457	-936	-59	-40	-10	-124	-37	-87	80
	905	2019-01-22 11:07:27.77	-1184	1442	-939	-66	-36	-21	-112	-55	-57	83
	906	2019-01-22 11:07:27.78	-1189	1431	-945	-64	-41	-28	-115	-34	-81	74
	907	2019-01-22 11:07:27.79	-1193	1435	-951	-55	-50	-33	-101	-52	-49	76
	908	2019-01-22 11:07:27.80	-1188	1435	-946	-55	-59	-35	-98	-32	-66	65
	909	2019-01-22 11:07:27.81	-1179	1429	-941	-56	-65	-39	-93	-51	-42	72
	910	2019-01-22 11:07:27.82	-1182	1424	-922	-53	-68	-39	-106	-33	-73	69
	911	2019-01-22 11:07:27.83	-1183	1428	-922	-53	-69	-38	-93	-56	-37	74
	912	2019-01-22 11:07:27.84	-1174	1430	-929	-54	-67	-37	-76	-27	-49	51
	913	2019-01-22 11:07:27.85	-1194	1433	-923	-57	-66	-40	-56	-44	-12	50
	914	2019-01-22 11:07:27.86	-1188	1436	-932	-58	-66	-42	-66	-24	-42	45
	915	2019-01-22 11:07:27.87	-1188	1425	-933	-60	-68	-42	-76	-48	-28	62
	916	2019-01-22 11:07:27.88	-1196	1409	-933	-57	-76	-40	-87	-23	-64	55
	917	2019-01-22 11:07:27.89	-1207	1415	-926	-52	-77	-36	-73	-43	-30	58
	918	2019-01-22 11:07:27.90	-1197	1423	-928	-47	-84	-35	-71	-19	-52	45
	919	2019-01-22 11:07:27.91	-1197	1404	-924	-50	-87	-33	-61	-42	-19	51
	920	2019-01-22 11:07:27.92	-1210	1405	-934	-51	-95	-25	-76	-19	-57	47
	921	2019-01-22 11:07:27.93	-1217	1418	-925	-53	-96	-18	-87	-43	-44	65
	922	2019-01-22 11:07:27.94	-1210	1405	-900	-68	-85	1	-96	-16	-80	56
	923	2019-01-22 11:07:27.95	-1213	1421	-906	-65	-76	8	-84	-43	-41	63
	924	2019-01-22 11:07:27.96	-1204	1418	-915	-57	-69	12	-87	-15	-72	51
	925	2019-01-22 11:07:27.97	-1210	1429	-907	-51	-67	14	-96	-39	-57	67
	926	2019-01-22 11:07:27.98	-1209	1451	-908	-42	-63	12	-124	-3	-121	63
	927	2019-01-22 11:07:27.99	-1220	1466	-914	-34	-65	1	-169	-22	-147	95
	928	2019-01-22 11:07:28.00	-1211	1462	-916	-29	-63	-12	-230	8	-238	111
	929	2019-01-22 11:07:28.01	-1213	1465	-922	-32	-65	-25	-261	-25	-236	143
	930	2019-01-22 11:07:28.02	-1215	1462	-916	-35	-67	-42	-276	-3	-273	139
	931	2019-01-22 11:07:28.03	-1212	1453	-911	-36	-71	-56	-256	-34	-222	145
	932	2019-01-22 11:07:28.04	-1223	1458	-887	-38	-71	-66	-231	-8	-223	119
	933	2019-01-22 11:07:28.05	-1223	1456	-884	-38	-69	-75	-171	-35	-136	103
	934	2019-01-22 11:07:28.06	-1224	1446	-887	-30	-66	-85	-121	-6	-115	63
	935	2019-01-22 11:07:28.07	-1221	1438	-880	-24	-59	-94	-72	-29	-43	50
	936	2019-01-22 11:07:28.08	-1215	1427	-885	-22	-53	-99	-55	-6	-49	30
	937	2019-01-22 11:07:28.09	-1215	1410	-896	-21	-47	-99	-23	-34	11	28
	938	2019-01-22 11:07:28.10	-1231	1392	-894	-24	-41	-91	-3	-9	6	6
	939	2019-01-22 11:07:28.11	-1228	1375	-896	-27	-39	-76	33	-37	70	2
	940	2019-01-22 11:07:28.12	-1233	1381	-896	-22	-43	-55	45	-17	62	-14
	941	2019-01-22 11:07:28.13	-1228	1376	-888	-15	-48	-34	71	-43	114	-14
	942	2019-01-22 11:07:28.14	-1224	1411	-886	-7	-45	-20	79	-13	92	-33
	943	2019-01-22 11:07:28.15	-1233	1420	-903	-4	-45	-13	90	-34	124	-28
	944	2019-01-22 11:07:28.16	-1232	1420	-911	-1	-55	-12	73	-6	79	-33
	945	2019-01-22 11:07:28.17	-1234	1430	-888	4	-60	-18	52	-30	82	-11
	946	2019-01-22 11:07:28.18	-1235	1433	-884	3	-63	-22	-2	-2	0	2
	947	2019-01-22 11:07:28.19	-1222	1444	-902	-6	-60	-27	-34	-23	-11	28
	948	2019-01-22 11:07:28.20	-1235	1442	-903	-5	-62	-39	-62	8	-70	27
	949	2019-01-22 11:07:28.21	-1243	1456	-886	-9	-57	-50	-70	-15	-55	42
	950	2019-01-22 11:07:28.22	-1240	1453	-882	-14	-49	-63	-88	15	-103	36
	951	2019-01-22 11:07:28.23	-1236	1443	-873	-20	-37	-74	-81	-9	-72	45
	952	2019-01-22 11:07:28.24	-1245	1430	-881	-20	-33	-77	-78	15	-93	31
	953	2019-01-22 11:07:28.25	-1248	1416	-883	-18	-33	-78	-55	-8	-47	31
	954	2019-01-22 11:07:28.26	-1245	1404	-878	-15	-36	-71	-45	15	-60	15
	955	2019-01-22 11:07:28.27	-1253	1410	-876	-13	-39	-63	-9	-12	3	10
	956	2019-01-22 11:07:28.28	-1247	1409	-875	-5	-43	-59	11	8	3	-9
	957	2019-01-22 11:07:28.29	-1249	1408	-861	-1	-42	-55	37	-20	57	-8
	958	2019-01-22 11:07:28.30	-1256	1404	-874	5	-37	-52	35	4	31	-19
	959	2019-01-22 11:07:28.31	-1255	1399	-879	9	-39	-54	26	-21	47	-2
	960	2019-01-22 11:07:28.32	-1251	1399	-881	12	-43	-49	-3	5	-8	-1
	961	2019-01-22 11:07:28.33	-1260	1388	-879	12	-43	-42	-2	-15	13	8
	962	2019-01-22 11:07:28.34	-1259	1399	-877	7	-43	-39	10	10	0	-10
	963	2019-01-22 11:07:28.35	-1262	1397	-884	3	-48	-33	34	-15	49	-9
	964	2019-01-22 11:07:28.36	-1261	1412	-879	-6	-51	-31	22	2	20	-12
	965	2019-01-22 11:07:28.37	-1259	1413	-864	-13	-49	-33	10	-21	31	5
	966	2019-01-22 11:07:28.38	-1261	1410	-856	-20	-42	-35	-24	0	-24	12
	967	2019-01-22 11:07:28.39	-1266	1397	-851	-22	-31	-38	-12	-16	4	14
	968	2019-01-22 11:07:28.40	-1269	1374	-850	-17	-24	-37	1	2	-1	-1
	969	2019-01-22 11:07:28.41	-1266	1378	-847	-10	-20	-30	31	-18	49	-6
	970	2019-01-22 11:07:28.42	-1267	1391	-870	-7	-24	-25	31	0	31	-15
	971	2019-01-22 11:07:28.43	-1263	1383	-875	-8	-26	-18	37	-18	55	-9
	972	2019-01-22 11:07:28.44	-1266	1402	-876	-14	-28	-16	26	4	22	-15
	973	2019-01-22 11:07:28.45	-1260	1419	-873	-18	-24	-16	16	-13	29	-1
	974	2019-01-22 11:07:28.46	-1260	1416	-863	-29	-21	-12	-12	9	-21	1
	975	2019-01-22 11:07:28.47	-1270	1420	-865	-28	-22	-12	-12	-5	-7	8
	976	2019-01-22 11:07:28.48	-1261	1419	-873	-26	-24	-13	-24	6	-30	9
	977	2019-01-22 11:07:28.49	-1264	1418	-863	-25	-21	-13	-29	-11	-18	20
	978	2019-01-22 11:07:28.50	-1251	1426	-868	-21	-22	-15	-54	13	-67	20
	979	2019-01-22 11:07:28.51	-1257	1432	-872	-19	-23	-17	-69	-7	-62	38
	980	2019-01-22 11:07:28.52	-1275	1433	-867	-17	-24	-21	-75	11	-86	32
	981	2019-01-22 11:07:28.53	-1261	1426	-855	-19	-20	-25	-58	-4	-54	31
	982	2019-01-22 11:07:28.54	-1260	1412	-857	-25	-19	-24	-44	12	-56	16
	983	2019-01-22 11:07:28.55	-1261	1403	-860	-20	-19	-20	-20	-8	-12	14
	984	2019-01-22 11:07:28.56	-1262	1415	-864	-14	-23	-18	1	10	-9	-5
	985	2019-01-22 11:07:28.57	-1261	1422	-856	-13	-18	-16	26	-3	29	-11
	986	2019-01-22 11:07:28.58	-1258	1435	-869	-19	-16	-19	29	16	13	-22
	987	2019-01-22 11:07:28.59	-1269	1434	-866	-26	-18	-21	11	0	11	-5
	988	2019-01-22 11:07:28.60	-1274	1424	-879	-28	-24	-24	-21	14	-35	3
	989	2019-01-22 11:07:28.61	-1272	1417	-862	-28	-28	-25	-33	-4	-29	18
	990	2019-01-22 11:07:28.62	-1266	1425	-866	-24	-30	-25	-34	9	-43	12
	991	2019-01-22 11:07:28.63	-1262	1428	-867	-16	-32	-25	-20	-4	-16	12
	992	2019-01-22 11:07:28.64	-1260	1421	-856	-9	-32	-29	-13	9	-22	2
	993	2019-01-22 11:07:28.65	-1259	1416	-854	-8	-24	-28	-8	-7	-1	7
	994	2019-01-22 11:07:28.66	-1259	1419	-862	-5	-16	-31	-1	2	-3	0
	995	2019-01-22 11:07:28.67	-1259	1401	-858	-4	-11	-32	20	-10	30	-5
	996	2019-01-22 11:07:28.68	-1266	1384	-863	-8	-3	-27	42	6	36	-24
	997	2019-01-22 11:07:28.69	-1262	1384	-869	-9	-7	-16	55	-4	59	-25
	998	2019-01-22 11:07:28.70	-1261	1385	-864	-8	-7	-4	56	6	50	-31
	999	2019-01-22 11:07:28.71	-1260	1389	-863	-8	-11	4	60	-4	64	-28
	1000	2019-01-22 11:07:28.72	-1247	1395	-859	-9	-9	9	69	9	60	-39
	1001	2019-01-22 11:07:28.73	-1247	1401	-860	-8	-5	14	83	6	77	-44
	1002	2019-01-22 11:07:28.74	-1242	1404	-859	-9	-9	16	88	16	72	-52
	1003	2019-01-22 11:07:28.75	-1253	1411	-872	-13	-12	19	79	8	71	-43
	1004	2019-01-22 11:07:28.76	-1244	1412	-870	-13	-22	18	71	17	54	-44
	1005	2019-01-22 11:07:28.77	-1253	1414	-880	-10	-30	17	60	1	59	-30
	1006	2019-01-22 11:07:28.78	-1240	1426	-865	-4	-37	15	61	3	58	-32
	1007	2019-01-22 11:07:28.79	-1261	1428	-868	-5	-33	10	55	-11	66	-22
	1008	2019-01-22 11:07:28.80	-1258	1433	-871	-6	-37	2	63	2	61	-32
	1009	2019-01-22 11:07:28.81	-1265	1430	-858	-4	-39	-2	51	-3	54	-24
	1010	2019-01-22 11:07:28.82	-1256	1426	-860	-2	-43	-6	43	7	36	-25
	1011	2019-01-22 11:07:28.83	-1266	1432	-859	-1	-42	-15	22	1	21	-11
	1012	2019-01-22 11:07:28.84	-1258	1439	-848	-1	-43	-29	4	8	-4	-6
	1013	2019-01-22 11:07:28.85	-1267	1436	-846	-5	-41	-37	-23	2	-25	10
	1014	2019-01-22 11:07:28.86	-1266	1414	-861	-13	-41	-42	-45	7	-52	19
	1015	2019-01-22 11:07:28.87	-1275	1396	-870	-19	-45	-43	-66	2	-68	32
	1016	2019-01-22 11:07:28.88	-1268	1390	-871	-19	-51	-35	-72	6	-78	33
	1017	2019-01-22 11:07:28.89	-1280	1392	-842	-15	-58	-23	-66	4	-70	31
	1018	2019-01-22 11:07:28.90	-1274	1400	-839	-10	-58	-13	-41	4	-45	18
	1019	2019-01-22 11:07:28.91	-1280	1410	-842	-12	-49	-7	-23	0	-23	11
	1020	2019-01-22 11:07:28.92	-1273	1421	-848	-13	-40	-1	-18	3	-21	7
	1021	2019-01-22 11:07:28.93	-1276	1420	-856	-12	-29	3	-47	5	-52	21
	1022	2019-01-22 11:07:28.94	-1272	1422	-854	-12	-25	9	-81	7	-88	37
	1023	2019-01-22 11:07:28.95	-1276	1429	-855	-8	-19	12	-104	12	-116	46
	1024	2019-01-22 11:07:28.96	-1270	1422	-853	-1	-18	14	-107	13	-120	47
	1025	2019-01-22 11:07:28.97	-1264	1418	-842	6	-15	15	-114	13	-127	50
	1026	2019-01-22 11:07:28.98	-1269	1419	-842	9	-8	11	-108	7	-115	50
	1027	2019-01-22 11:07:28.99	-1260	1419	-841	15	-10	6	-95	9	-104	43
	1028	2019-01-22 11:07:29.00	-1265	1421	-847	22	-15	2	-74	5	-79	34
	1029	2019-01-22 11:07:29.01	-1261	1422	-852	22	-16	-5	-68	9	-77	29
	1030	2019-01-22 11:07:29.02	-1248	1418	-858	13	-16	-13	-60	4	-64	28
	1031	2019-01-22 11:07:29.03	-1265	1411	-852	7	-22	-18	-47	6	-53	20
	1032	2019-01-22 11:07:29.04	-1259	1400	-849	6	-25	-22	-20	-5	-15	12
	1033	2019-01-22 11:07:29.05	-1261	1406	-843	1	-27	-27	-2	-3	1	2
	1034	2019-01-22 11:07:29.06	-1268	1401	-834	-4	-29	-29	20	-7	27	-6
	1035	2019-01-22 11:07:29.07	-1268	1410	-856	-6	-31	-33	34	1	33	-17
	1036	2019-01-22 11:07:29.08	-1269	1412	-854	-13	-35	-35	49	-10	59	-19
	1037	2019-01-22 11:07:29.09	-1274	1424	-860	-24	-38	-34	48	-3	51	-22
	1038	2019-01-22 11:07:29.10	-1270	1408	-851	-31	-43	-32	58	-8	66	-25
	1039	2019-01-22 11:07:29.11	-1286	1398	-845	-35	-42	-27	58	1	57	-29
	1040	2019-01-22 11:07:29.12	-1267	1403	-830	-34	-40	-16	63	-10	73	-26
	1041	2019-01-22 11:07:29.13	-1267	1392	-824	-31	-35	-6	63	-3	66	-30
	1042	2019-01-22 11:07:29.14	-1277	1409	-830	-30	-39	2	74	-6	80	-34
	1043	2019-01-22 11:07:29.15	-1282	1426	-841	-26	-36	5	72	7	65	-39
	1044	2019-01-22 11:07:29.16	-1276	1445	-834	-21	-33	2	63	-3	66	-30
	1045	2019-01-22 11:07:29.17	-1271	1460	-841	-27	-23	-9	29	7	22	-18
	1046	2019-01-22 11:07:29.18	-1278	1455	-851	-28	-17	-23	-17	-8	-9	12
	1047	2019-01-22 11:07:29.19	-1282	1430	-855	-26	-17	-30	-60	7	-67	26
	1048	2019-01-22 11:07:29.20	-1269	1424	-842	-17	-23	-33	-73	-12	-61	42
	1049	2019-01-22 11:07:29.21	-1277	1424	-843	-13	-24	-35	-56	5	-61	25
	1050	2019-01-22 11:07:29.22	-1275	1417	-850	-13	-26	-35	-27	-9	-18	18
	1051	2019-01-22 11:07:29.23	-1270	1418	-836	-16	-24	-35	-8	7	-15	0
	1052	2019-01-22 11:07:29.24	-1277	1399	-839	-23	-18	-32	5	-11	16	3
	1053	2019-01-22 11:07:29.25	-1280	1395	-840	-25	-19	-30	6	2	4	-4
	1054	2019-01-22 11:07:29.26	-1288	1380	-836	-26	-19	-26	20	-13	33	-3
	1055	2019-01-22 11:07:29.27	-1280	1381	-826	-23	-17	-14	22	6	16	-14
	1056	2019-01-22 11:07:29.28	-1280	1389	-833	-16	-21	-6	36	-7	43	-14
	1057	2019-01-22 11:07:29.29	-1277	1398	-825	-15	-20	-1	36	9	27	-22
	1058	2019-01-22 11:07:29.30	-1275	1404	-838	-15	-19	6	45	-9	54	-18
	1059	2019-01-22 11:07:29.31	-1273	1410	-842	-20	-20	5	35	5	30	-20
	1060	2019-01-22 11:07:29.32	-1273	1412	-837	-24	-20	7	34	-9	43	-12
	1061	2019-01-22 11:07:29.33	-1269	1412	-826	-29	-19	4	14	4	10	-9
	1062	2019-01-22 11:07:29.34	-1264	1418	-832	-31	-21	2	5	-13	18	4
	1063	2019-01-22 11:07:29.35	-1271	1417	-827	-35	-22	-4	-11	3	-14	4
	1064	2019-01-22 11:07:29.36	-1276	1427	-843	-40	-21	-7	-10	-13	3	11
	1065	2019-01-22 11:07:29.37	-1274	1422	-844	-46	-27	-7	-20	6	-26	7
	1066	2019-01-22 11:07:29.38	-1275	1418	-844	-50	-32	-4	-11	-9	-2	10
	1067	2019-01-22 11:07:29.39	-1270	1414	-829	-55	-35	-2	-17	4	-21	6
	1068	2019-01-22 11:07:29.40	-1272	1419	-828	-59	-31	0	-6	-16	10	11
	1069	2019-01-22 11:07:29.41	-1279	1418	-835	-59	-34	2	-7	3	-10	2
	1070	2019-01-22 11:07:29.42	-1268	1411	-820	-57	-32	3	2	-16	18	7
	1071	2019-01-22 11:07:29.43	-1270	1409	-824	-57	-29	10	-4	0	-4	2
	1072	2019-01-22 11:07:29.44	-1268	1409	-820	-63	-27	14	9	-25	34	8
	1073	2019-01-22 11:07:29.45	-1268	1423	-824	-62	-26	24	9	-2	11	-3
	1074	2019-01-22 11:07:29.46	-1274	1438	-823	-55	-30	23	17	-18	35	0
	1075	2019-01-22 11:07:29.47	-1270	1456	-822	-44	-32	19	5	9	-4	-7
	1076	2019-01-22 11:07:29.48	-1262	1462	-819	-38	-31	10	-17	-10	-7	13
	1077	2019-01-22 11:07:29.49	-1269	1468	-811	-35	-35	-2	-63	13	-76	25
	1078	2019-01-22 11:07:29.50	-1269	1472	-823	-35	-32	-12	-94	-14	-80	54
	1079	2019-01-22 11:07:29.51	-1272	1460	-819	-36	-30	-20	-119	5	-124	57
	1080	2019-01-22 11:07:29.52	-1276	1458	-827	-34	-31	-27	-111	-12	-99	61
	1081	2019-01-22 11:07:29.53	-1281	1438	-832	-29	-36	-32	-108	12	-120	48
	1082	2019-01-22 11:07:29.54	-1268	1430	-802	-20	-36	-34	-86	-10	-76	48
	1083	2019-01-22 11:07:29.55	-1274	1439	-799	-15	-26	-34	-76	10	-86	33
	1084	2019-01-22 11:07:29.56	-1280	1430	-819	-11	-24	-32	-53	-9	-44	31
	1085	2019-01-22 11:07:29.57	-1278	1429	-830	-8	-28	-28	-49	13	-62	18
	1086	2019-01-22 11:07:29.58	-1278	1423	-826	-3	-35	-27	-20	-4	-16	12
	1087	2019-01-22 11:07:29.59	-1283	1418	-819	3	-37	-26	-14	16	-30	-1
	1088	2019-01-22 11:07:29.60	-1286	1425	-803	4	-40	-29	7	-7	14	0
	1089	2019-01-22 11:07:29.61	-1287	1421	-813	4	-46	-31	-5	5	-10	0
	1090	2019-01-22 11:07:29.62	-1291	1421	-828	-6	-46	-35	6	-9	15	1
	1091	2019-01-22 11:07:29.63	-1285	1423	-816	-16	-42	-34	-6	18	-24	-6
	1092	2019-01-22 11:07:29.64	-1293	1417	-811	-29	-30	-33	3	-2	5	0
	1093	2019-01-22 11:07:29.65	-1290	1402	-804	-37	-21	-30	-8	15	-23	-3
	1094	2019-01-22 11:07:29.66	-1286	1410	-801	-39	-17	-24	-3	-13	10	8
	1095	2019-01-22 11:07:29.67	-1294	1411	-801	-39	-14	-17	-12	4	-16	4
	1096	2019-01-22 11:07:29.68	-1283	1408	-810	-33	-17	-13	2	-13	15	5
	1097	2019-01-22 11:07:29.69	-1289	1403	-787	-26	-19	-7	3	8	-5	-5
	1098	2019-01-22 11:07:29.70	-1288	1409	-800	-16	-25	-6	12	-19	31	3
	1099	2019-01-22 11:07:29.71	-1285	1411	-803	-14	-27	-6	10	1	9	-5
	1100	2019-01-22 11:07:29.72	-1278	1412	-803	-16	-28	-1	20	-21	41	0
	1101	2019-01-22 11:07:29.73	-1288	1414	-802	-21	-26	6	17	3	14	-10
	1102	2019-01-22 11:07:29.74	-1279	1422	-796	-29	-25	7	26	-17	43	-4
	1103	2019-01-22 11:07:29.75	-1281	1421	-796	-35	-25	10	20	5	15	-12
	1104	2019-01-22 11:07:29.76	-1271	1423	-798	-39	-25	14	24	-20	44	-2
	1105	2019-01-22 11:07:29.77	-1284	1423	-798	-40	-26	17	12	-2	14	-5
	1106	2019-01-22 11:07:29.78	-1273	1433	-816	-42	-36	20	15	-26	41	5
	1107	2019-01-22 11:07:29.79	-1276	1438	-804	-43	-40	19	6	-4	10	-1
	1108	2019-01-22 11:07:29.80	-1274	1457	-796	-42	-42	18	12	-25	37	6
	1109	2019-01-22 11:07:29.81	-1280	1461	-802	-41	-42	11	8	1	7	-4
	1110	2019-01-22 11:07:29.82	-1280	1467	-786	-36	-42	6	15	-17	32	1
	1111	2019-01-22 11:07:29.83	-1294	1447	-780	-27	-40	-1	6	5	1	-5
	1112	2019-01-22 11:07:29.84	-1295	1439	-788	-22	-35	-6	10	-20	30	5
	1113	2019-01-22 11:07:29.85	-1287	1436	-786	-17	-34	-6	4	1	3	-2
	1114	2019-01-22 11:07:29.86	-1278	1433	-791	-11	-39	-3	14	-19	33	2
	1115	2019-01-22 11:07:29.87	-1287	1442	-798	-4	-43	-2	9	3	6	-6
	1116	2019-01-22 11:07:29.88	-1297	1458	-801	-1	-45	-5	10	-20	30	5
	1117	2019-01-22 11:07:29.89	-1287	1446	-794	-5	-40	-14	0	0	0	0
	1118	2019-01-22 11:07:29.90	-1286	1430	-791	-8	-31	-17	3	-19	22	8
	1119	2019-01-22 11:07:29.91	-1298	1421	-792	-5	-34	-18	-5	5	-10	0
	1120	2019-01-22 11:07:29.92	-1292	1408	-789	-3	-37	-11	-3	-16	13	9
	1121	2019-01-22 11:07:29.93	-1296	1407	-782	-2	-43	-5	-9	1	-10	4
	1122	2019-01-22 11:07:29.94	-1294	1416	-768	1	-38	0	-5	-21	16	13
	1123	2019-01-22 11:07:29.95	-1284	1420	-770	-4	-28	7	-10	-5	-5	7
	1124	2019-01-22 11:07:29.96	-1280	1415	-776	-15	-22	8	-5	-28	23	16
	1125	2019-01-22 11:07:29.97	-1289	1416	-779	-19	-24	12	-10	-6	-4	8
	1126	2019-01-22 11:07:29.98	-1294	1418	-783	-21	-25	13	-8	-20	12	14
	1127	2019-01-22 11:07:29.99	-1287	1434	-786	-26	-24	14	-2	11	-13	-4
	1128	2019-01-22 11:07:30.00	-1284	1448	-776	-28	-25	12	-2	-10	8	6
	1129	2019-01-22 11:07:30.01	-1290	1453	-785	-34	-24	11	-2	10	-12	-4
	1130	2019-01-22 11:07:30.02	-1276	1464	-781	-39	-22	7	-7	-23	16	15
	1131	2019-01-22 11:07:30.03	-1270	1473	-783	-46	-19	-1	-10	0	-10	5
	1132	2019-01-22 11:07:30.04	-1283	1468	-778	-52	-10	-12	-18	-23	5	20
	1133	2019-01-22 11:07:30.05	-1286	1463	-781	-53	-6	-21	-20	-1	-19	10
	1134	2019-01-22 11:07:30.06	-1285	1461	-779	-41	-8	-31	-12	-18	6	15
	1135	2019-01-22 11:07:30.07	-1304	1454	-783	-23	-13	-35	-9	3	-12	3
	1136	2019-01-22 11:07:30.08	-1296	1455	-776	-15	-11	-38	-10	-18	8	14
	1137	2019-01-22 11:07:30.09	-1294	1452	-774	-12	-11	-37	-20	-6	-14	13
	1138	2019-01-22 11:07:30.10	-1295	1442	-784	-15	-10	-33	-21	-26	5	23
	1139	2019-01-22 11:07:30.11	-1290	1450	-791	-19	-12	-29	-24	-5	-19	14
	1140	2019-01-22 11:07:30.12	-1295	1458	-778	-17	-11	-30	-20	-17	-3	18
	1141	2019-01-22 11:07:30.13	-1286	1452	-770	-25	-2	-30	-21	0	-21	10
	1142	2019-01-22 11:07:30.14	-1285	1456	-784	-26	6	-30	-25	-19	-6	22
	1143	2019-01-22 11:07:30.15	-1275	1453	-790	-23	10	-33	-32	-5	-27	18
	1144	2019-01-22 11:07:30.16	-1278	1442	-785	-21	14	-35	-31	-16	-15	23
	1145	2019-01-22 11:07:30.17	-1281	1431	-779	-14	10	-36	-31	0	-31	15
	1146	2019-01-22 11:07:30.18	-1284	1426	-789	-6	7	-34	-25	-16	-9	20
	1147	2019-01-22 11:07:30.19	-1285	1432	-781	-4	4	-29	-27	-5	-22	16
	1148	2019-01-22 11:07:30.20	-1279	1431	-770	-1	-1	-26	-30	-25	-5	27
	1149	2019-01-22 11:07:30.21	-1283	1442	-771	0	-1	-22	-34	-11	-23	22
	1150	2019-01-22 11:07:30.22	-1288	1447	-786	-3	-5	-21	-34	-19	-15	26
	1151	2019-01-22 11:07:30.23	-1280	1445	-786	-9	-7	-18	-37	-3	-34	20
	1152	2019-01-22 11:07:30.24	-1276	1443	-798	-12	-14	-20	-43	-14	-29	28
	1153	2019-01-22 11:07:30.25	-1280	1446	-785	-10	-25	-24	-45	0	-45	22
	1154	2019-01-22 11:07:30.26	-1273	1451	-765	-7	-23	-28	-42	-10	-32	26
	1155	2019-01-22 11:07:30.27	-1276	1460	-766	-10	-18	-41	-43	1	-44	21
	1156	2019-01-22 11:07:30.28	-1283	1457	-784	-11	-17	-52	-44	-10	-34	27
	1157	2019-01-22 11:07:30.29	-1294	1426	-791	-10	-23	-58	-42	4	-46	19
	1158	2019-01-22 11:07:30.30	-1295	1409	-787	-1	-30	-56	-44	-14	-30	29
	1159	2019-01-22 11:07:30.31	-1307	1398	-762	15	-41	-52	-47	-11	-36	29
	1160	2019-01-22 11:07:30.32	-1310	1416	-750	27	-45	-43	-50	-21	-29	35
	1161	2019-01-22 11:07:30.33	-1323	1422	-763	20	-41	-39	-56	-13	-43	34
	1162	2019-01-22 11:07:30.34	-1325	1439	-778	6	-34	-34	-64	-18	-46	41
	1163	2019-01-22 11:07:30.35	-1320	1446	-780	-8	-23	-33	-73	-7	-66	40
	1164	2019-01-22 11:07:30.36	-1316	1437	-770	-23	-8	-31	-81	-13	-68	47
	1165	2019-01-22 11:07:30.37	-1311	1432	-758	-31	6	-25	-80	-7	-73	43
	1166	2019-01-22 11:07:30.38	-1323	1432	-762	-25	15	-19	-84	-14	-70	49
	1167	2019-01-22 11:07:30.39	-1310	1441	-763	-12	20	-17	-87	-6	-81	46
	1168	2019-01-22 11:07:30.40	-1307	1448	-770	-1	23	-15	-82	2	-84	40
	1169	2019-01-22 11:07:30.41	-1300	1466	-772	8	24	-20	-94	-3	-91	48
	1170	2019-01-22 11:07:30.42	-1295	1462	-777	13	26	-29	-100	-10	-90	55
	1171	2019-01-22 11:07:30.43	-1294	1451	-795	19	21	-40	-114	-14	-100	64
	1172	2019-01-22 11:07:30.44	-1302	1441	-779	28	16	-44	-130	-11	-119	70
	1173	2019-01-22 11:07:30.45	-1318	1427	-779	29	12	-46	-146	-10	-136	78
	1174	2019-01-22 11:07:30.46	-1304	1414	-766	33	9	-41	-148	-15	-133	81
	1175	2019-01-22 11:07:30.47	-1319	1413	-769	39	7	-35	-127	-4	-123	65
	1176	2019-01-22 11:07:30.48	-1301	1412	-770	43	5	-28	-122	-7	-115	64
	1177	2019-01-22 11:07:30.49	-1308	1426	-775	39	10	-26	-126	-7	-119	66
	1178	2019-01-22 11:07:30.50	-1306	1432	-778	27	14	-25	-143	-5	-138	74
	1179	2019-01-22 11:07:30.51	-1305	1427	-783	18	17	-25	-159	-2	-157	80
	1180	2019-01-22 11:07:30.52	-1306	1424	-784	15	9	-27	-191	-2	-189	96
	1181	2019-01-22 11:07:30.53	-1303	1431	-783	14	3	-30	-214	-3	-211	108
	1182	2019-01-22 11:07:30.54	-1304	1414	-781	9	5	-42	-224	-2	-222	113
	1183	2019-01-22 11:07:30.55	-1296	1415	-791	9	6	-46	-206	-5	-201	105
	1184	2019-01-22 11:07:30.56	-1311	1401	-790	9	8	-44	-175	-9	-166	92
	1185	2019-01-22 11:07:30.57	-1309	1381	-784	9	5	-36	-137	-8	-129	72
	1186	2019-01-22 11:07:30.58	-1301	1387	-787	8	2	-25	-115	-3	-112	59
	1187	2019-01-22 11:07:30.59	-1301	1382	-785	5	3	-16	-94	-7	-87	50
	1188	2019-01-22 11:07:30.60	-1300	1383	-776	0	10	-9	-86	-6	-80	46
	1189	2019-01-22 11:07:30.61	-1304	1379	-774	-3	16	0	-75	-9	-66	42
	1190	2019-01-22 11:07:30.62	-1304	1376	-774	0	17	4	-78	-6	-72	42
	1191	2019-01-22 11:07:30.63	-1302	1397	-779	6	11	7	-89	-10	-79	49
	1192	2019-01-22 11:07:30.64	-1305	1399	-787	7	10	10	-131	-6	-125	68
	1193	2019-01-22 11:07:30.65	-1304	1420	-791	-1	6	5	-174	-9	-165	91
	1194	2019-01-22 11:07:30.66	-1303	1430	-808	-9	0	2	-210	-1	-209	105
	1195	2019-01-22 11:07:30.67	-1305	1430	-797	-17	-10	0	-223	-4	-219	113
	1196	2019-01-22 11:07:30.68	-1300	1430	-795	-26	-10	-2	-230	0	-230	115
	1197	2019-01-22 11:07:30.69	-1294	1428	-792	-42	-14	-2	-217	-11	-206	114
	1198	2019-01-22 11:07:30.70	-1302	1425	-775	-50	-14	-5	-196	-6	-190	101
	1199	2019-01-22 11:07:30.71	-1304	1433	-775	-51	-7	-7	-159	-11	-148	85
	1200	2019-01-22 11:07:30.72	-1298	1430	-763	-53	1	-10	-154	-1	-153	77
	1201	2019-01-22 11:07:30.73	-1297	1438	-764	-48	6	-14	-155	-11	-144	83
	1202	2019-01-22 11:07:30.74	-1301	1441	-777	-41	9	-21	-158	-3	-155	80
	1203	2019-01-22 11:07:30.75	-1306	1437	-779	-34	9	-23	-142	-7	-135	74
	1204	2019-01-22 11:07:30.76	-1304	1441	-789	-26	6	-25	-140	6	-146	67
	1205	2019-01-22 11:07:30.77	-1309	1431	-797	-19	-3	-22	-136	-6	-130	71
	1206	2019-01-22 11:07:30.78	-1310	1434	-798	-21	-5	-18	-139	5	-144	67
	1207	2019-01-22 11:07:30.79	-1301	1428	-786	-25	-2	-15	-119	-6	-113	62
	1208	2019-01-22 11:07:30.80	-1307	1414	-791	-27	0	-8	-114	2	-116	56
	1209	2019-01-22 11:07:30.81	-1301	1399	-780	-24	2	-2	-89	-3	-86	46
	1210	2019-01-22 11:07:30.82	-1311	1401	-760	-13	5	3	-91	0	-91	45
	1211	2019-01-22 11:07:30.83	-1303	1416	-766	-4	12	6	-72	-12	-60	42
	1212	2019-01-22 11:07:30.84	-1295	1439	-786	-4	14	1	-75	-8	-67	41
	1213	2019-01-22 11:07:30.85	-1302	1439	-795	-5	14	-5	-57	-13	-44	35
	1214	2019-01-22 11:07:30.86	-1295	1455	-800	-5	13	-16	-64	-3	-61	33
	1215	2019-01-22 11:07:30.87	-1290	1448	-785	-14	12	-30	-61	-16	-45	38
	1216	2019-01-22 11:07:30.88	-1298	1426	-783	-21	14	-37	-61	-3	-58	32
	1217	2019-01-22 11:07:30.89	-1302	1416	-769	-27	12	-36	-16	-19	3	17
	1218	2019-01-22 11:07:30.90	-1304	1410	-783	-27	8	-29	22	-10	32	-6
	1219	2019-01-22 11:07:30.91	-1296	1414	-784	-30	1	-20	65	-27	92	-19
	1220	2019-01-22 11:07:30.92	-1299	1409	-773	-33	0	-11	77	-10	87	-33
	1221	2019-01-22 11:07:30.93	-1297	1409	-789	-34	-2	-3	90	-23	113	-33
	1222	2019-01-22 11:07:30.94	-1306	1429	-785	-29	-4	1	81	-8	89	-36
	1223	2019-01-22 11:07:30.95	-1293	1447	-786	-24	-3	-3	86	-21	107	-32
	1224	2019-01-22 11:07:30.96	-1293	1446	-780	-24	4	-8	64	-7	71	-28
	1225	2019-01-22 11:07:30.97	-1294	1457	-786	-22	10	-13	44	-26	70	-9
	1226	2019-01-22 11:07:30.98	-1297	1444	-805	-21	5	-13	16	-11	27	-2
	1227	2019-01-22 11:07:30.99	-1293	1428	-783	-14	-4	-12	20	-24	44	2
	1228	2019-01-22 11:07:31.00	-1293	1429	-766	-5	-7	-8	18	-4	22	-7
	1229	2019-01-22 11:07:31.01	-1290	1431	-773	0	-8	-5	32	-17	49	-7
	1230	2019-01-22 11:07:31.02	-1297	1423	-773	0	-8	-5	33	4	29	-18
	1231	2019-01-22 11:07:31.03	-1301	1427	-793	-5	-8	-1	48	-14	62	-17
	1232	2019-01-22 11:07:31.04	-1300	1434	-806	-15	-6	-2	37	6	31	-21
	1233	2019-01-22 11:07:31.05	-1304	1441	-802	-19	-13	1	36	-10	46	-13
	1234	2019-01-22 11:07:31.06	-1300	1429	-788	-20	-20	5	21	8	13	-14
	1235	2019-01-22 11:07:31.07	-1300	1433	-768	-14	-25	9	26	-15	41	-5
	1236	2019-01-22 11:07:31.08	-1289	1441	-769	-4	-29	6	18	1	17	-9
	1237	2019-01-22 11:07:31.09	-1302	1438	-763	4	-26	0	21	-23	44	1
	1238	2019-01-22 11:07:31.10	-1292	1439	-762	10	-21	-7	10	-7	17	-1
	1239	2019-01-22 11:07:31.11	-1289	1432	-768	11	-14	-12	16	-31	47	7
	1240	2019-01-22 11:07:31.12	-1288	1419	-771	10	-12	-10	4	-16	20	6
	1241	2019-01-22 11:07:31.13	-1303	1396	-769	7	-15	-3	8	-33	41	12
	1242	2019-01-22 11:07:31.14	-1307	1395	-778	5	-20	8	0	-10	10	5
	1243	2019-01-22 11:07:31.15	-1303	1404	-769	2	-28	19	7	-28	35	10
	1244	2019-01-22 11:07:31.16	-1294	1414	-777	-6	-32	27	-2	-9	7	5
	1245	2019-01-22 11:07:31.17	-1299	1428	-785	-21	-33	32	-3	-32	29	17
	1246	2019-01-22 11:07:31.18	-1308	1433	-775	-33	-32	32	-19	-14	-5	16
	1247	2019-01-22 11:07:31.19	-1299	1435	-764	-37	-26	30	-16	-33	17	24
	1248	2019-01-22 11:07:31.20	-1303	1451	-759	-34	-22	20	-18	-10	-8	14
	1249	2019-01-22 11:07:31.21	-1298	1462	-764	-29	-15	10	-5	-28	23	16
	1250	2019-01-22 11:07:31.22	-1294	1457	-770	-23	-11	2	-4	0	-4	2
	1251	2019-01-22 11:07:31.23	-1295	1458	-764	-11	-11	-5	-8	-33	25	20
	1252	2019-01-22 11:07:31.24	-1291	1450	-766	-2	-7	-13	-12	-14	2	13
	1253	2019-01-22 11:07:31.25	-1300	1444	-765	2	-3	-15	-9	-47	38	28
	1254	2019-01-22 11:07:31.26	-1300	1447	-759	3	-6	-16	-19	-20	1	19
	1255	2019-01-22 11:07:31.27	-1303	1444	-772	0	-9	-13	-15	-38	23	26
	1256	2019-01-22 11:07:31.28	-1299	1448	-771	-12	-5	-13	-30	-20	-10	25
	1257	2019-01-22 11:07:31.29	-1294	1453	-781	-20	-6	-9	-24	-36	12	30
	1258	2019-01-22 11:07:31.30	-1302	1464	-779	-19	-11	-12	-35	-17	-18	26
	1259	2019-01-22 11:07:31.31	-1306	1458	-780	-17	-11	-16	-30	-37	7	33
	1260	2019-01-22 11:07:31.32	-1292	1440	-772	-17	-13	-18	-38	-12	-26	25
	1261	2019-01-22 11:07:31.33	-1301	1436	-763	-8	-14	-18	-36	-32	-4	34
	1262	2019-01-22 11:07:31.34	-1302	1440	-751	4	-17	-15	-48	-12	-36	30
	1263	2019-01-22 11:07:31.35	-1294	1452	-756	8	-16	-17	-45	-34	-11	39
	1264	2019-01-22 11:07:31.36	-1288	1455	-764	3	-4	-19	-52	-14	-38	33
	1265	2019-01-22 11:07:31.37	-1301	1462	-782	1	-3	-23	-47	-35	-12	41
	1266	2019-01-22 11:07:31.38	-1300	1442	-782	-2	-2	-23	-58	-10	-48	34
	1267	2019-01-22 11:07:31.39	-1291	1430	-784	-6	0	-19	-53	-26	-27	39
	1268	2019-01-22 11:07:31.40	-1298	1435	-761	-3	3	-14	-57	-5	-52	31
	1269	2019-01-22 11:07:31.41	-1292	1428	-754	4	10	-12	-52	-25	-27	38
	1270	2019-01-22 11:07:31.42	-1304	1433	-763	9	12	-8	-60	-8	-52	34
	1271	2019-01-22 11:07:31.43	-1302	1435	-784	8	14	-6	-60	-29	-31	44
	1272	2019-01-22 11:07:31.44	-1296	1430	-785	10	9	-8	-71	-11	-60	41
	1273	2019-01-22 11:07:31.45	-1303	1422	-785	14	5	-7	-69	-33	-36	51
	1274	2019-01-22 11:07:31.46	-1291	1420	-794	13	-1	-3	-83	-9	-74	46
	1275	2019-01-22 11:07:31.47	-1296	1424	-781	11	-7	2	-85	-28	-57	56
	1276	2019-01-22 11:07:31.48	-1297	1428	-777	9	-9	7	-96	-9	-87	52
	1277	2019-01-22 11:07:31.49	-1294	1427	-772	7	-7	5	-95	-34	-61	64
	1278	2019-01-22 11:07:31.50	-1299	1421	-765	4	-2	5	-99	-18	-81	58
	1279	2019-01-22 11:07:31.51	-1295	1427	-769	1	1	4	-88	-38	-50	63
	1280	2019-01-22 11:07:31.52	-1297	1431	-765	7	-1	-1	-89	-14	-75	51
	1281	2019-01-22 11:07:31.53	-1295	1423	-771	11	-5	-5	-89	-26	-63	57
	1282	2019-01-22 11:07:31.54	-1305	1421	-785	5	-11	-10	-106	-4	-102	55
	1283	2019-01-22 11:07:31.55	-1311	1429	-799	3	-16	-12	-110	-24	-86	67
	1284	2019-01-22 11:07:31.56	-1309	1421	-784	-3	-19	-12	-117	-2	-115	59
	1285	2019-01-22 11:07:31.57	-1305	1424	-770	-9	-17	-13	-114	-21	-93	67
	1286	2019-01-22 11:07:31.58	-1307	1431	-757	-16	-8	-10	-118	-3	-115	60
	1287	2019-01-22 11:07:31.59	-1298	1435	-756	-25	0	-10	-111	-23	-88	67
	1288	2019-01-22 11:07:31.60	-1313	1448	-780	-31	3	-11	-119	-6	-113	62
	1289	2019-01-22 11:07:31.61	-1307	1446	-773	-36	6	-15	-124	-29	-95	76
	1290	2019-01-22 11:07:31.62	-1307	1448	-770	-38	13	-18	-140	-14	-126	77
	1291	2019-01-22 11:07:31.63	-1308	1463	-772	-38	17	-24	-136	-23	-113	79
	1292	2019-01-22 11:07:31.64	-1306	1463	-775	-31	17	-27	-149	-10	-139	79
	1293	2019-01-22 11:07:31.65	-1303	1444	-785	-24	15	-30	-139	-24	-115	81
	1294	2019-01-22 11:07:31.66	-1302	1442	-769	-13	11	-29	-132	-10	-122	71
	1295	2019-01-22 11:07:31.67	-1297	1443	-742	-1	14	-27	-119	-22	-97	70
	1296	2019-01-22 11:07:31.68	-1306	1440	-766	1	16	-24	-119	-7	-112	63
	1297	2019-01-22 11:07:31.69	-1300	1433	-787	-4	16	-21	-120	-29	-91	74
	1298	2019-01-22 11:07:31.70	-1297	1415	-779	0	7	-12	-113	-10	-103	61
	1299	2019-01-22 11:07:31.71	-1289	1413	-776	7	-1	-3	-101	-26	-75	63
	1300	2019-01-22 11:07:31.72	-1298	1426	-745	9	-1	4	-100	-21	-79	60
	1301	2019-01-22 11:07:31.73	-1294	1446	-752	9	8	6	-85	-28	-57	56
	1302	2019-01-22 11:07:31.74	-1288	1445	-780	7	11	6	-81	-11	-70	46
	1303	2019-01-22 11:07:31.75	-1293	1471	-778	9	14	-1	-72	-22	-50	47
	1304	2019-01-22 11:07:31.76	-1297	1473	-771	7	20	-9	-69	-8	-61	38
	1305	2019-01-22 11:07:31.77	-1291	1446	-768	6	24	-19	-66	-24	-42	45
	1306	2019-01-22 11:07:31.78	-1299	1443	-782	6	23	-20	-75	-18	-57	46
	1307	2019-01-22 11:07:31.79	-1290	1442	-774	9	14	-21	-81	-32	-49	56
	1308	2019-01-22 11:07:31.80	-1282	1434	-770	4	9	-16	-87	-16	-71	51
	1309	2019-01-22 11:07:31.81	-1294	1425	-772	0	8	-11	-78	-30	-48	54
	1310	2019-01-22 11:07:31.82	-1285	1434	-769	-2	4	-5	-68	-20	-48	44
	1311	2019-01-22 11:07:31.83	-1279	1446	-762	-3	3	-7	-55	-29	-26	42
	1312	2019-01-22 11:07:31.84	-1286	1454	-765	-10	11	-25	-50	-16	-34	33
	1313	2019-01-22 11:07:31.85	-1285	1446	-776	-10	9	-32	-48	-26	-22	37
	1314	2019-01-22 11:07:31.86	-1282	1436	-790	-7	4	-34	-50	-13	-37	31
	1315	2019-01-22 11:07:31.87	-1286	1438	-783	-4	1	-35	-47	-22	-25	34
	1316	2019-01-22 11:07:31.88	-1285	1433	-782	0	1	-31	-47	-10	-37	28
	1317	2019-01-22 11:07:31.89	-1294	1426	-772	-2	0	-25	-43	-18	-25	30
	1318	2019-01-22 11:07:31.90	-1296	1417	-777	0	-1	-18	-40	-9	-31	24
	1319	2019-01-22 11:07:31.91	-1286	1406	-773	9	-8	-7	-39	-17	-22	28
	1320	2019-01-22 11:07:31.92	-1302	1412	-774	20	-10	0	-42	-12	-30	27
	1321	2019-01-22 11:07:31.93	-1296	1418	-783	18	-12	6	-43	-23	-20	33
	1322	2019-01-22 11:07:31.94	-1299	1423	-785	11	-16	13	-42	-14	-28	28
	1323	2019-01-22 11:07:31.95	-1295	1421	-766	8	-18	16	-40	-21	-19	30
	1324	2019-01-22 11:07:31.96	-1297	1431	-757	6	-15	18	-39	-13	-26	26
	1325	2019-01-22 11:07:31.97	-1302	1434	-776	-5	-13	16	-45	-20	-25	32
	1326	2019-01-22 11:07:31.98	-1301	1432	-777	-13	-13	14	-50	-16	-34	33
	1327	2019-01-22 11:07:31.99	-1310	1425	-783	-16	-13	11	-64	-20	-44	42
	1328	2019-01-22 11:07:32.00	-1302	1435	-769	-16	-11	4	-76	-14	-62	45
	1329	2019-01-22 11:07:32.01	-1308	1438	-755	-16	-7	-2	-95	-18	-77	56
	1330	2019-01-22 11:07:32.02	-1308	1436	-781	-21	-3	-9	-114	-16	-98	65
	1331	2019-01-22 11:07:32.03	-1310	1446	-777	-24	-3	-10	-134	-20	-114	77
	1332	2019-01-22 11:07:32.04	-1304	1453	-772	-28	-6	-16	-133	-9	-124	71
	1333	2019-01-22 11:07:32.05	-1295	1452	-765	-30	-2	-23	-134	-20	-114	77
	1334	2019-01-22 11:07:32.06	-1295	1451	-762	-28	2	-27	-124	-15	-109	69
	1335	2019-01-22 11:07:32.07	-1301	1451	-773	-24	6	-32	-126	-28	-98	77
	1336	2019-01-22 11:07:32.08	-1295	1443	-774	-18	5	-35	-118	-19	-99	68
	1337	2019-01-22 11:07:32.09	-1298	1443	-762	-17	10	-32	-121	-20	-101	70
	1338	2019-01-22 11:07:32.10	-1303	1447	-777	-15	16	-29	-113	-21	-92	67
	1339	2019-01-22 11:07:32.11	-1292	1439	-786	-13	22	-27	-105	-29	-76	67
	1340	2019-01-22 11:07:32.12	-1285	1449	-781	-8	22	-21	-93	-27	-66	60
	1341	2019-01-22 11:07:32.13	-1297	1453	-775	1	19	-20	-88	-24	-64	56
	1342	2019-01-22 11:07:32.14	-1292	1450	-776	7	22	-24	-82	-23	-59	52
	1343	2019-01-22 11:07:32.15	-1298	1452	-777	14	18	-25	-83	-19	-64	51
	1344	2019-01-22 11:07:32.16	-1298	1441	-771	18	12	-26	-82	-18	-64	50
	1345	2019-01-22 11:07:32.17	-1305	1441	-790	14	8	-27	-94	-12	-82	53
	1346	2019-01-22 11:07:32.18	-1294	1438	-785	8	9	-26	-98	-13	-85	55
	1347	2019-01-22 11:07:32.19	-1288	1426	-784	8	12	-25	-99	-11	-88	55
	1348	2019-01-22 11:07:32.20	-1274	1424	-782	7	16	-23	-86	-18	-68	52
	1349	2019-01-22 11:07:32.21	-1271	1413	-782	7	18	-26	-85	-16	-69	50
	1350	2019-01-22 11:07:32.22	-1267	1423	-789	5	20	-25	-77	-22	-55	49
	1351	2019-01-22 11:07:32.23	-1270	1417	-789	-5	23	-25	-74	-15	-59	44
	1352	2019-01-22 11:07:32.24	-1274	1408	-787	-7	19	-22	-62	-19	-43	40
	1353	2019-01-22 11:07:32.25	-1277	1398	-791	-5	14	-17	-67	-14	-53	40
	1354	2019-01-22 11:07:32.26	-1276	1403	-782	1	5	-10	-60	-25	-35	42
	1355	2019-01-22 11:07:32.27	-1284	1397	-780	4	0	-1	-58	-21	-37	39
	1356	2019-01-22 11:07:32.28	-1288	1416	-776	4	-8	7	-52	-23	-29	37
	1357	2019-01-22 11:07:32.29	-1290	1414	-794	-1	-17	15	-63	-14	-49	38
	1358	2019-01-22 11:07:32.30	-1290	1436	-804	-6	-23	19	-65	-22	-43	43
	1359	2019-01-22 11:07:32.31	-1287	1445	-781	-16	-26	16	-68	-17	-51	42
	1360	2019-01-22 11:07:32.32	-1293	1447	-776	-21	-22	11	-58	-24	-34	41
	1361	2019-01-22 11:07:32.33	-1281	1446	-780	-20	-21	2	-62	-16	-46	39
	1362	2019-01-22 11:07:32.34	-1298	1449	-789	-17	-26	-7	-59	-28	-31	43
	1363	2019-01-22 11:07:32.35	-1299	1453	-779	-10	-30	-12	-69	-21	-48	45
	1364	2019-01-22 11:07:32.36	-1304	1436	-770	-10	-27	-16	-67	-30	-37	48
	1365	2019-01-22 11:07:32.37	-1314	1433	-763	-5	-22	-17	-76	-22	-54	49
	1366	2019-01-22 11:07:32.38	-1320	1428	-766	-4	-18	-14	-71	-33	-38	52
	1367	2019-01-22 11:07:32.39	-1312	1428	-768	-3	-14	-10	-74	-20	-54	47
	1368	2019-01-22 11:07:32.40	-1307	1437	-773	-5	-14	-5	-64	-30	-34	47
	1369	2019-01-22 11:07:32.41	-1305	1444	-772	-8	-8	-4	-63	-16	-47	39
	1370	2019-01-22 11:07:32.42	-1302	1446	-763	-5	-5	-9	-52	-25	-27	38
	1371	2019-01-22 11:07:32.43	-1297	1460	-764	-4	1	-14	-55	-11	-44	33
	1372	2019-01-22 11:07:32.44	-1310	1461	-784	-3	0	-19	-53	-26	-27	39
	1373	2019-01-22 11:07:32.45	-1306	1463	-783	-9	-3	-27	-71	-9	-62	40
	1374	2019-01-22 11:07:32.46	-1317	1457	-769	-9	-7	-32	-88	-30	-58	59
	1375	2019-01-22 11:07:32.47	-1310	1447	-745	-6	-4	-35	-101	-16	-85	58
	1376	2019-01-22 11:07:32.48	-1301	1454	-742	-6	-1	-35	-95	-35	-60	65
	1377	2019-01-22 11:07:32.49	-1310	1445	-765	-13	11	-31	-96	-16	-80	56
	1378	2019-01-22 11:07:32.50	-1296	1451	-784	-16	18	-28	-81	-31	-50	56
	1379	2019-01-22 11:07:32.51	-1295	1463	-780	-16	22	-27	-80	-12	-68	46
	1380	2019-01-22 11:07:32.52	-1285	1461	-767	-15	29	-28	-72	-21	-51	46
	1381	2019-01-22 11:07:32.53	-1301	1461	-775	-9	36	-26	-79	-4	-75	41
	1382	2019-01-22 11:07:32.54	-1290	1444	-780	5	34	-28	-68	-23	-45	45
	1383	2019-01-22 11:07:32.55	-1302	1435	-780	28	27	-24	-71	-10	-61	40
	1384	2019-01-22 11:07:32.56	-1291	1435	-766	43	23	-21	-60	-26	-34	43
	1385	2019-01-22 11:07:32.57	-1292	1445	-766	49	21	-16	-60	-9	-51	34
	1386	2019-01-22 11:07:32.58	-1285	1447	-777	44	24	-17	-50	-31	-19	40
	1387	2019-01-22 11:07:32.59	-1284	1440	-769	35	32	-17	-59	-16	-43	37
	1388	2019-01-22 11:07:32.60	-1290	1408	-786	28	40	-17	-51	-30	-21	40
	1389	2019-01-22 11:07:32.61	-1289	1396	-777	28	47	-16	-60	-14	-46	37
	1390	2019-01-22 11:07:32.62	-1285	1391	-786	40	48	-8	-57	-35	-22	46
	1391	2019-01-22 11:07:32.63	-1290	1403	-788	45	38	-5	-65	-16	-49	40
	1392	2019-01-22 11:07:32.64	-1285	1406	-802	43	25	1	-60	-30	-30	45
	1393	2019-01-22 11:07:32.65	-1278	1419	-799	35	17	4	-70	-10	-60	40
	1394	2019-01-22 11:07:32.66	-1283	1420	-803	18	13	1	-61	-30	-31	45
	1395	2019-01-22 11:07:32.67	-1280	1422	-792	3	15	-3	-64	-16	-48	40
	1396	2019-01-22 11:07:32.68	-1278	1434	-793	-8	22	-8	-52	-34	-18	43
	1397	2019-01-22 11:07:32.69	-1285	1421	-817	-17	24	-14	-57	-16	-41	36
	1398	2019-01-22 11:07:32.70	-1284	1407	-810	-20	15	-15	-49	-35	-14	42
	1399	2019-01-22 11:07:32.71	-1284	1397	-785	-14	6	-11	-54	-15	-39	34
	1400	2019-01-22 11:07:32.72	-1282	1394	-794	-9	1	-8	-48	-33	-15	40
	1401	2019-01-22 11:07:32.73	-1289	1392	-782	-4	-6	-1	-53	-14	-39	33
	1402	2019-01-22 11:07:32.74	-1302	1416	-792	-3	-15	6	-41	-31	-10	36
	1403	2019-01-22 11:07:32.75	-1286	1428	-789	-9	-15	9	-49	-12	-37	30
	1404	2019-01-22 11:07:32.76	-1289	1449	-787	-15	-16	7	-45	-32	-13	38
	1405	2019-01-22 11:07:32.77	-1287	1458	-790	-27	-10	3	-57	-10	-47	33
	1406	2019-01-22 11:07:32.78	-1300	1455	-794	-33	-6	-9	-61	-26	-35	43
	1407	2019-01-22 11:07:32.79	-1310	1451	-792	-35	-6	-12	-84	-5	-79	44
	1408	2019-01-22 11:07:32.80	-1301	1456	-782	-32	-12	-14	-94	-23	-71	58
	1409	2019-01-22 11:07:32.81	-1304	1468	-780	-22	-10	-17	-124	-5	-119	64
	1410	2019-01-22 11:07:32.82	-1297	1482	-780	-15	-7	-24	-148	-30	-118	89
	1411	2019-01-22 11:07:32.83	-1297	1483	-787	-11	-4	-35	-179	-9	-170	94
	1412	2019-01-22 11:07:32.84	-1296	1480	-786	-10	0	-43	-184	-25	-159	104
	1413	2019-01-22 11:07:32.85	-1291	1475	-774	-5	2	-53	-196	-5	-191	100
	1414	2019-01-22 11:07:32.86	-1293	1457	-771	0	5	-58	-178	-19	-159	98
	1415	2019-01-22 11:07:32.87	-1297	1436	-775	3	8	-59	-170	-5	-165	87
	1416	2019-01-22 11:07:32.88	-1305	1429	-775	6	11	-55	-145	-20	-125	82
	1417	2019-01-22 11:07:32.89	-1309	1424	-771	11	16	-46	-156	-2	-154	79
	1418	2019-01-22 11:07:32.90	-1292	1417	-787	14	17	-36	-160	-24	-136	92
	1419	2019-01-22 11:07:32.91	-1290	1423	-795	13	24	-27	-164	-5	-159	84
	1420	2019-01-22 11:07:32.92	-1287	1426	-802	17	25	-19	-145	-33	-112	89
	1421	2019-01-22 11:07:32.93	-1287	1424	-795	20	32	-14	-133	-12	-121	72
	1422	2019-01-22 11:07:32.94	-1280	1428	-796	28	33	-13	-121	-40	-81	80
	1423	2019-01-22 11:07:32.95	-1270	1427	-783	31	31	-11	-123	-20	-103	71
	1424	2019-01-22 11:07:32.96	-1264	1428	-796	33	34	-15	-111	-39	-72	75
	1425	2019-01-22 11:07:32.97	-1267	1423	-797	33	26	-19	-108	-16	-92	62
	1426	2019-01-22 11:07:32.98	-1277	1425	-794	34	22	-24	-96	-36	-60	66
	1427	2019-01-22 11:07:32.99	-1267	1423	-801	27	18	-31	-110	-14	-96	62
	1428	2019-01-22 11:07:33.00	-1274	1426	-819	15	14	-39	-124	-28	-96	76
	1429	2019-01-22 11:07:33.01	-1266	1427	-819	4	8	-44	-158	-3	-155	80
	1430	2019-01-22 11:07:33.02	-1280	1415	-821	-2	2	-44	-156	-26	-130	91
	1431	2019-01-22 11:07:33.03	-1276	1417	-833	-8	0	-42	-146	-13	-133	79
	1432	2019-01-22 11:07:33.04	-1282	1392	-824	-8	-7	-35	-110	-36	-74	73
	1433	2019-01-22 11:07:33.05	-1276	1389	-814	-4	-7	-27	-91	-17	-74	54
	1434	2019-01-22 11:07:33.06	-1280	1388	-816	1	-13	-19	-66	-34	-32	50
	1435	2019-01-22 11:07:33.07	-1289	1386	-805	14	-19	-10	-62	-13	-49	37
	1436	2019-01-22 11:07:33.08	-1288	1391	-803	25	-23	-5	-57	-36	-21	46
	1437	2019-01-22 11:07:33.09	-1297	1395	-795	28	-28	-1	-84	-12	-72	48
	1438	2019-01-22 11:07:33.10	-1301	1403	-794	27	-32	1	-102	-28	-74	65
	1439	2019-01-22 11:07:33.11	-1306	1411	-798	24	-36	8	-120	-8	-112	64
	1440	2019-01-22 11:07:33.12	-1303	1406	-799	16	-35	6	-121	-30	-91	75
	1441	2019-01-22 11:07:33.13	-1313	1418	-789	-11	-27	5	-131	-9	-122	70
	1442	2019-01-22 11:07:33.14	-1310	1409	-779	-25	-21	0	-126	-23	-103	74
	1443	2019-01-22 11:07:33.15	-1307	1411	-789	-36	-13	-6	-134	-3	-131	68
	1444	2019-01-22 11:07:33.16	-1314	1418	-780	-36	-6	-15	-123	-21	-102	72
	1445	2019-01-22 11:07:33.17	-1311	1426	-762	-30	-1	-24	-126	2	-128	62
	1446	2019-01-22 11:07:33.18	-1313	1425	-765	-26	7	-32	-129	-16	-113	72
	1447	2019-01-22 11:07:33.19	-1320	1433	-791	-29	7	-35	-146	1	-147	72
	1448	2019-01-22 11:07:33.20	-1314	1428	-813	-39	3	-36	-130	-21	-109	75
	1449	2019-01-22 11:07:33.21	-1314	1428	-794	-35	-7	-32	-106	-7	-99	56
	1450	2019-01-22 11:07:33.22	-1323	1436	-768	-35	-7	-31	-73	-28	-45	50
	1451	2019-01-22 11:07:33.23	-1302	1451	-762	-35	-3	-35	-65	-13	-52	39
	1452	2019-01-22 11:07:33.24	-1305	1446	-773	-37	6	-37	-49	-28	-21	38
	1453	2019-01-22 11:07:33.25	-1303	1445	-780	-34	19	-37	-36	-8	-28	22
	1454	2019-01-22 11:07:33.26	-1304	1456	-778	-32	29	-39	-11	-18	7	14
	1455	2019-01-22 11:07:33.27	-1306	1475	-777	-28	41	-44	-2	8	-10	-3
	1456	2019-01-22 11:07:33.28	-1300	1480	-794	-22	46	-51	2	-16	18	7
	1457	2019-01-22 11:07:33.29	-1307	1469	-798	-11	48	-54	6	-2	8	-2
	1458	2019-01-22 11:07:33.30	-1298	1454	-805	5	45	-52	26	-20	46	-3
	1459	2019-01-22 11:07:33.31	-1295	1438	-799	18	38	-45	38	-5	43	-16
	1460	2019-01-22 11:07:33.32	-1282	1432	-779	31	38	-39	68	-21	89	-23
	1461	2019-01-22 11:07:33.33	-1277	1432	-780	40	46	-34	88	-9	97	-39
	1462	2019-01-22 11:07:33.34	-1278	1424	-786	42	52	-29	103	-28	131	-37
	1463	2019-01-22 11:07:33.35	-1285	1417	-788	46	55	-22	97	-19	116	-39
	1464	2019-01-22 11:07:33.36	-1297	1402	-798	51	52	-20	94	-34	128	-30
	1465	2019-01-22 11:07:33.37	-1289	1401	-804	52	41	-14	79	-21	100	-29
	1466	2019-01-22 11:07:33.38	-1304	1407	-814	51	29	-10	68	-32	100	-18
	1467	2019-01-22 11:07:33.39	-1286	1410	-820	43	23	-7	56	-16	72	-20
	1468	2019-01-22 11:07:33.40	-1294	1425	-813	29	20	-7	55	-29	84	-13
	1469	2019-01-22 11:07:33.41	-1289	1429	-806	15	27	-8	52	-20	72	-16
	1470	2019-01-22 11:07:33.42	-1301	1421	-822	5	22	-10	50	-33	83	-8
	1471	2019-01-22 11:07:33.43	-1295	1408	-810	2	21	-9	46	-20	66	-13
	1472	2019-01-22 11:07:33.44	-1298	1402	-814	6	22	-6	42	-29	71	-6
	1473	2019-01-22 11:07:33.45	-1294	1404	-809	14	21	-2	31	-18	49	-6
	1474	2019-01-22 11:07:33.46	-1289	1407	-793	21	15	-2	20	-32	52	6
	1475	2019-01-22 11:07:33.47	-1299	1405	-794	27	12	0	11	-25	36	7
	1476	2019-01-22 11:07:33.48	-1307	1400	-794	30	8	-2	11	-38	49	13
	1477	2019-01-22 11:07:33.49	-1308	1391	-792	40	6	-1	8	-30	38	11
	1478	2019-01-22 11:07:33.50	-1311	1387	-801	43	1	-1	-4	-38	34	21
	1479	2019-01-22 11:07:33.51	-1302	1396	-793	44	-3	3	-18	-30	12	24
	1480	2019-01-22 11:07:33.52	-1315	1401	-801	38	1	8	-24	-35	11	29
	1481	2019-01-22 11:07:33.53	-1302	1403	-820	28	5	8	-26	-25	-1	25
	1482	2019-01-22 11:07:33.54	-1312	1420	-829	18	10	9	-28	-33	5	30
	1483	2019-01-22 11:07:33.55	-1300	1424	-827	16	9	5	-26	-29	3	27
	1484	2019-01-22 11:07:33.56	-1301	1430	-812	15	12	-2	-26	-34	8	30
	1485	2019-01-22 11:07:33.57	-1293	1443	-815	15	17	-13	-38	-27	-11	32
	1486	2019-01-22 11:07:33.58	-1294	1440	-814	11	20	-20	-55	-30	-25	42
	1487	2019-01-22 11:07:33.59	-1292	1441	-813	10	20	-28	-64	-21	-43	42
	1488	2019-01-22 11:07:33.60	-1299	1440	-828	7	16	-35	-66	-27	-39	46
	1489	2019-01-22 11:07:33.61	-1297	1434	-816	6	16	-40	-60	-27	-33	43
	1490	2019-01-22 11:07:33.62	-1302	1422	-809	3	14	-43	-61	-34	-27	47
	1491	2019-01-22 11:07:33.63	-1295	1422	-809	2	17	-38	-60	-26	-34	43
	1492	2019-01-22 11:07:33.64	-1289	1421	-818	4	15	-30	-61	-23	-38	42
	1493	2019-01-22 11:07:33.65	-1287	1411	-819	4	14	-23	-54	-13	-41	33
	1494	2019-01-22 11:07:33.66	-1283	1413	-833	8	19	-11	-51	-13	-38	32
	1495	2019-01-22 11:07:33.67	-1276	1419	-838	12	25	-3	-45	-12	-33	28
	1496	2019-01-22 11:07:33.68	-1261	1410	-829	20	27	4	-42	-14	-28	28
	1497	2019-01-22 11:07:33.69	-1263	1411	-824	32	28	10	-40	-22	-18	31
	1498	2019-01-22 11:07:33.70	-1274	1418	-829	44	29	5	-43	-23	-20	33
	1499	2019-01-22 11:07:33.71	-1271	1416	-822	49	31	-1	-32	-20	-12	26
	1500	2019-01-22 11:07:33.72	-1261	1414	-820	50	26	-7	-40	-22	-18	31
	1501	2019-01-22 11:07:33.73	-1271	1410	-838	50	15	-7	-39	-21	-18	30
	1502	2019-01-22 11:07:33.74	-1274	1417	-844	52	9	-10	-42	-20	-22	31
	1503	2019-01-22 11:07:33.75	-1272	1432	-826	46	7	-15	-38	-19	-19	28
	1504	2019-01-22 11:07:33.76	-1278	1431	-824	30	11	-19	-38	-20	-18	29
	1505	2019-01-22 11:07:33.77	-1280	1424	-839	20	10	-20	-32	-18	-14	25
	1506	2019-01-22 11:07:33.78	-1273	1421	-830	17	8	-16	-40	-15	-25	27
	1507	2019-01-22 11:07:33.79	-1282	1418	-845	18	4	-13	-43	-21	-22	32
	1508	2019-01-22 11:07:33.80	-1282	1415	-848	19	2	-10	-49	-22	-27	35
	1509	2019-01-22 11:07:33.81	-1274	1414	-832	30	6	-9	-38	-25	-13	31
	1510	2019-01-22 11:07:33.82	-1274	1414	-825	45	9	-11	-38	-20	-18	29
	1511	2019-01-22 11:07:33.83	-1271	1408	-832	55	17	-10	-42	-25	-17	33
	1512	2019-01-22 11:07:33.84	-1283	1400	-852	60	16	-9	-56	-17	-39	36
	1513	2019-01-22 11:07:33.85	-1284	1398	-860	68	6	-6	-57	-23	-34	40
	1514	2019-01-22 11:07:33.86	-1271	1391	-840	73	-5	1	-63	-24	-39	43
	1515	2019-01-22 11:07:33.87	-1277	1387	-837	71	-5	6	-52	-28	-24	40
	1516	2019-01-22 11:07:33.88	-1278	1395	-825	64	-8	9	-49	-20	-29	34
	1517	2019-01-22 11:07:33.89	-1290	1391	-831	58	-10	13	-42	-26	-16	34
	1518	2019-01-22 11:07:33.90	-1287	1391	-842	48	-13	15	-51	-17	-34	34
	1519	2019-01-22 11:07:33.91	-1279	1397	-838	31	-14	12	-48	-20	-28	34
	1520	2019-01-22 11:07:33.92	-1279	1392	-832	22	-15	16	-52	-13	-39	32
	1521	2019-01-22 11:07:33.93	-1291	1387	-833	16	-14	11	-43	-23	-20	33
	1522	2019-01-22 11:07:33.94	-1292	1394	-829	8	-14	5	-49	-20	-29	34
	1523	2019-01-22 11:07:33.95	-1286	1399	-817	9	-13	-5	-46	-26	-20	36
	1524	2019-01-22 11:07:33.96	-1293	1396	-829	9	-13	-15	-58	-15	-43	36
	1525	2019-01-22 11:07:33.97	-1294	1395	-829	10	-17	-28	-59	-21	-38	40
	1526	2019-01-22 11:07:33.98	-1301	1390	-817	7	-13	-38	-72	-9	-63	40
	1527	2019-01-22 11:07:33.99	-1307	1387	-819	-4	-8	-49	-71	-22	-49	46
	1528	2019-01-22 11:07:34.00	-1301	1374	-823	-19	-3	-50	-79	-12	-67	45
	1529	2019-01-22 11:07:34.01	-1304	1369	-833	-25	-6	-43	-70	-23	-47	46
	1530	2019-01-22 11:07:34.02	-1315	1375	-826	-27	-12	-34	-71	-12	-59	41
	1531	2019-01-22 11:07:34.03	-1307	1388	-826	-33	-17	-28	-61	-19	-42	40
	1532	2019-01-22 11:07:34.04	-1309	1398	-822	-34	-17	-26	-66	-5	-61	35
	1533	2019-01-22 11:07:34.05	-1312	1404	-825	-39	-14	-30	-61	-16	-45	38
	1534	2019-01-22 11:07:34.06	-1305	1410	-833	-47	-8	-34	-72	-2	-70	37
	1535	2019-01-22 11:07:34.07	-1309	1421	-832	-58	-1	-42	-71	-16	-55	43
	1536	2019-01-22 11:07:34.08	-1302	1421	-820	-65	10	-49	-82	-7	-75	44
	1537	2019-01-22 11:07:34.09	-1302	1409	-833	-72	18	-52	-73	-18	-55	45
	1538	2019-01-22 11:07:34.10	-1302	1432	-828	-68	16	-50	-78	-8	-70	43
	1539	2019-01-22 11:07:34.11	-1286	1435	-832	-51	13	-47	-67	-21	-46	44
	1540	2019-01-22 11:07:34.12	-1287	1442	-837	-42	10	-45	-69	-8	-61	38
	1541	2019-01-22 11:07:34.13	-1284	1443	-838	-35	6	-45	-68	-28	-40	48
	1542	2019-01-22 11:07:34.14	-1289	1435	-833	-25	0	-41	-71	-14	-57	42
	1543	2019-01-22 11:07:34.15	-1278	1416	-822	-13	-2	-37	-65	-32	-33	48
	1544	2019-01-22 11:07:34.16	-1294	1419	-813	-3	3	-33	-69	-10	-59	39
	1545	2019-01-22 11:07:34.17	-1294	1423	-831	6	6	-31	-66	-26	-40	46
	1546	2019-01-22 11:07:34.18	-1292	1420	-842	15	6	-23	-78	-19	-59	48
	1547	2019-01-22 11:07:34.19	-1292	1404	-845	24	6	-17	-62	-26	-36	44
	1548	2019-01-22 11:07:34.20	-1292	1397	-851	31	6	-9	-67	-8	-59	37
	1549	2019-01-22 11:07:34.21	-1288	1384	-840	39	1	3	-60	-27	-33	43
	1550	2019-01-22 11:07:34.22	-1297	1377	-827	49	-3	11	-67	-16	-51	41
	1551	2019-01-22 11:07:34.23	-1295	1391	-828	57	-6	17	-57	-32	-25	44
	1552	2019-01-22 11:07:34.24	-1301	1403	-833	55	-11	22	-59	-12	-47	35
	1553	2019-01-22 11:07:34.25	-1286	1410	-847	48	-11	23	-50	-30	-20	40
	1554	2019-01-22 11:07:34.26	-1291	1425	-846	38	-8	15	-57	-11	-46	34
	1555	2019-01-22 11:07:34.27	-1293	1414	-833	32	-5	6	-49	-31	-18	40
	1556	2019-01-22 11:07:34.28	-1295	1403	-834	22	-2	-9	-59	-16	-43	37
	1557	2019-01-22 11:07:34.29	-1280	1398	-837	22	-6	-21	-50	-36	-14	43
	1558	2019-01-22 11:07:34.30	-1297	1395	-827	26	-7	-29	-56	-16	-40	36
	1559	2019-01-22 11:07:34.31	-1308	1384	-844	25	-9	-39	-52	-33	-19	42
	1560	2019-01-22 11:07:34.32	-1304	1372	-851	21	-11	-39	-58	-10	-48	34
	1561	2019-01-22 11:07:34.33	-1297	1375	-836	21	-15	-33	-52	-30	-22	41
	1562	2019-01-22 11:07:34.34	-1299	1383	-842	19	-9	-28	-53	-15	-38	34
	1563	2019-01-22 11:07:34.35	-1294	1386	-847	12	2	-27	-44	-30	-14	37
	1564	2019-01-22 11:07:34.36	-1302	1383	-845	8	3	-21	-50	-6	-44	28
	1565	2019-01-22 11:07:34.37	-1294	1370	-840	11	4	-12	-42	-23	-19	32
	1566	2019-01-22 11:07:34.38	-1287	1378	-843	9	4	-6	-50	-4	-46	27
	1567	2019-01-22 11:07:34.39	-1299	1392	-853	3	4	-1	-46	-23	-23	34
	1568	2019-01-22 11:07:34.40	-1287	1405	-868	2	-1	1	-54	-2	-52	28
	1569	2019-01-22 11:07:34.41	-1282	1408	-870	3	-3	-1	-47	-22	-25	34
	1570	2019-01-22 11:07:34.42	-1280	1416	-859	-1	0	-2	-55	-5	-50	30
	1571	2019-01-22 11:07:34.43	-1276	1385	-864	3	0	-7	-51	-28	-23	39
	1572	2019-01-22 11:07:34.44	-1275	1377	-845	15	-2	-4	-61	-12	-49	36
	1573	2019-01-22 11:07:34.45	-1283	1388	-843	27	-4	-3	-52	-30	-22	41
	1574	2019-01-22 11:07:34.46	-1284	1391	-854	33	-6	-5	-56	-5	-51	30
	1575	2019-01-22 11:07:34.47	-1294	1385	-846	31	-13	-7	-51	-21	-30	36
	1576	2019-01-22 11:07:34.48	-1297	1381	-852	27	-18	-5	-62	2	-64	30
	1577	2019-01-22 11:07:34.49	-1290	1387	-850	18	-25	-8	-55	-20	-35	37
	1578	2019-01-22 11:07:34.50	-1306	1380	-841	9	-28	-11	-60	-3	-57	31
	1579	2019-01-22 11:07:34.51	-1293	1379	-839	-1	-26	-11	-55	-27	-28	41
	1580	2019-01-22 11:07:34.52	-1295	1381	-848	-3	-31	-9	-66	-4	-62	35
	1581	2019-01-22 11:07:34.53	-1300	1390	-850	-8	-31	-11	-55	-20	-35	37
	1582	2019-01-22 11:07:34.54	-1294	1394	-847	-18	-28	-11	-66	-6	-60	36
	1583	2019-01-22 11:07:34.55	-1300	1388	-833	-27	-26	-13	-60	-27	-33	43
	1584	2019-01-22 11:07:34.56	-1302	1388	-834	-28	-26	-15	-66	-13	-53	39
	1585	2019-01-22 11:07:34.57	-1301	1395	-820	-28	-28	-20	-54	-29	-25	41
	1586	2019-01-22 11:07:34.58	-1303	1401	-819	-25	-25	-24	-65	-8	-57	36
	1587	2019-01-22 11:07:34.59	-1298	1403	-837	-19	-24	-27	-65	-24	-41	44
	1588	2019-01-22 11:07:34.60	-1310	1401	-849	-14	-32	-28	-76	-2	-74	39
	1589	2019-01-22 11:07:34.61	-1297	1399	-854	-9	-40	-27	-70	-19	-51	44
	1590	2019-01-22 11:07:34.62	-1300	1406	-835	-5	-41	-21	-80	2	-82	39
	1591	2019-01-22 11:07:34.63	-1295	1414	-824	-7	-36	-17	-76	-22	-54	49
	1592	2019-01-22 11:07:34.64	-1289	1425	-829	-7	-28	-17	-83	-6	-77	44
	1593	2019-01-22 11:07:34.65	-1289	1421	-838	-7	-20	-16	-78	-27	-51	52
	1594	2019-01-22 11:07:34.66	-1293	1411	-840	0	-11	-19	-88	-7	-81	47
	1595	2019-01-22 11:07:34.67	-1295	1401	-840	11	-6	-19	-96	-27	-69	61
	1596	2019-01-22 11:07:34.68	-1303	1387	-837	25	-8	-18	-115	-9	-106	62
	1597	2019-01-22 11:07:34.69	-1296	1377	-838	39	-19	-10	-114	-29	-85	71
	1598	2019-01-22 11:07:34.70	-1286	1381	-843	48	-26	4	-116	-11	-105	63
	1599	2019-01-22 11:07:34.71	-1287	1401	-843	43	-30	8	-107	-34	-73	70
	1600	2019-01-22 11:07:34.72	-1284	1406	-844	31	-26	6	-112	-17	-95	64
	1601	2019-01-22 11:07:34.73	-1279	1423	-846	20	-21	2	-112	-37	-75	74
	1602	2019-01-22 11:07:34.74	-1289	1409	-851	11	-18	-7	-139	-18	-121	78
	1603	2019-01-22 11:07:34.75	-1288	1399	-843	12	-22	-15	-168	-33	-135	100
	1604	2019-01-22 11:07:34.76	-1289	1400	-834	13	-28	-21	-204	-12	-192	108
	1605	2019-01-22 11:07:34.77	-1296	1399	-828	9	-30	-28	-210	-27	-183	118
	1606	2019-01-22 11:07:34.78	-1291	1409	-856	-3	-34	-37	-214	-3	-211	108
	1607	2019-01-22 11:07:34.79	-1292	1409	-853	-10	-34	-43	-209	-16	-193	112
	1608	2019-01-22 11:07:34.80	-1294	1407	-839	-14	-30	-50	-214	3	-217	105
	1609	2019-01-22 11:07:34.81	-1310	1407	-829	-17	-27	-57	-205	-20	-185	112
	1610	2019-01-22 11:07:34.82	-1313	1405	-840	-14	-27	-59	-209	-4	-205	106
	1611	2019-01-22 11:07:34.83	-1308	1398	-850	-9	-31	-58	-208	-18	-190	113
	1612	2019-01-22 11:07:34.84	-1311	1398	-844	-9	-30	-57	-220	-2	-218	111
	1613	2019-01-22 11:07:34.85	-1315	1406	-844	-12	-25	-56	-218	-18	-200	118
	1614	2019-01-22 11:07:34.86	-1314	1381	-842	-16	-17	-52	-222	0	-222	111
	1615	2019-01-22 11:07:34.87	-1303	1370	-825	-11	-12	-38	-205	-20	-185	112
	1616	2019-01-22 11:07:34.88	-1303	1372	-826	2	-11	-19	-184	-9	-175	96
	1617	2019-01-22 11:07:34.89	-1304	1374	-821	10	-5	1	-141	-26	-115	83
	1618	2019-01-22 11:07:34.90	-1293	1381	-831	19	-4	22	-135	-8	-127	71
	1619	2019-01-22 11:07:34.91	-1300	1390	-846	28	-3	41	-156	-17	-139	86
	1620	2019-01-22 11:07:34.92	-1306	1400	-852	38	-7	54	-175	0	-175	87
	1621	2019-01-22 11:07:34.93	-1288	1402	-844	42	-14	59	-173	-16	-157	94
	1622	2019-01-22 11:07:34.94	-1290	1399	-834	46	-19	58	-164	3	-167	80
	1623	2019-01-22 11:07:34.95	-1295	1414	-828	55	-32	51	-155	-16	-139	85
	1624	2019-01-22 11:07:34.96	-1296	1423	-811	57	-40	41	-149	-3	-146	76
	1625	2019-01-22 11:07:34.97	-1299	1429	-818	54	-46	28	-133	-21	-112	77
	1626	2019-01-22 11:07:34.98	-1310	1434	-826	52	-53	9	-132	-5	-127	68
	1627	2019-01-22 11:07:34.99	-1299	1418	-827	55	-56	-12	-135	-20	-115	77
	1628	2019-01-22 11:07:35.00	-1327	1410	-831	55	-56	-26	-137	-8	-129	72
	1629	2019-01-22 11:07:35.01	-1329	1403	-824	53	-59	-38	-115	-23	-92	69
	1630	2019-01-22 11:07:35.02	-1333	1394	-830	49	-60	-45	-88	-12	-76	50
	1631	2019-01-22 11:07:35.03	-1333	1375	-831	43	-65	-47	-46	-25	-21	35
	1632	2019-01-22 11:07:35.04	-1328	1366	-835	45	-64	-43	-14	-15	1	14
	1633	2019-01-22 11:07:35.05	-1321	1369	-831	41	-60	-39	8	-30	38	11
	1634	2019-01-22 11:07:35.06	-1324	1376	-819	34	-48	-36	14	-23	37	4
	1635	2019-01-22 11:07:35.07	-1319	1376	-842	26	-34	-36	25	-34	59	4
	1636	2019-01-22 11:07:35.08	-1312	1377	-843	17	-23	-33	27	-20	47	-3
	1637	2019-01-22 11:07:35.09	-1320	1376	-834	17	-14	-32	19	-29	48	5
	1638	2019-01-22 11:07:35.10	-1327	1380	-843	17	-8	-30	5	-18	23	6
	1639	2019-01-22 11:07:35.11	-1322	1369	-844	18	-1	-31	2	-25	27	11
	1640	2019-01-22 11:07:35.12	-1321	1382	-849	14	1	-25	-4	-18	14	11
	1641	2019-01-22 11:07:35.13	-1317	1378	-848	12	4	-24	-4	-24	20	14
	1642	2019-01-22 11:07:35.14	-1314	1372	-843	10	5	-22	-2	-17	15	9
	1643	2019-01-22 11:07:35.15	-1318	1371	-829	15	7	-21	5	-31	36	13
	1644	2019-01-22 11:07:35.16	-1320	1386	-827	22	9	-23	0	-33	33	16
	1645	2019-01-22 11:07:35.17	-1313	1383	-832	24	11	-29	-30	-42	12	36
	1646	2019-01-22 11:07:35.18	-1308	1393	-836	22	13	-36	-68	-28	-40	48
	1647	2019-01-22 11:07:35.19	-1313	1396	-845	15	16	-47	-88	-26	-62	57
	1648	2019-01-22 11:07:35.20	-1310	1384	-852	7	17	-51	-89	-18	-71	53
	1649	2019-01-22 11:07:35.21	-1314	1379	-840	2	14	-53	-76	-25	-51	50
	1650	2019-01-22 11:07:35.22	-1321	1372	-848	-1	13	-51	-52	-24	-28	38
	1651	2019-01-22 11:07:35.23	-1316	1360	-854	-6	10	-47	-25	-29	4	27
	1652	2019-01-22 11:07:35.24	-1314	1366	-844	-2	5	-38	6	-24	30	9
	1653	2019-01-22 11:07:35.25	-1316	1374	-847	-3	7	-35	23	-29	52	3
	1654	2019-01-22 11:07:35.26	-1313	1364	-846	-8	13	-35	32	-26	58	-3
	1655	2019-01-22 11:07:35.27	-1318	1354	-845	-5	22	-32	33	-29	62	-2
	1656	2019-01-22 11:07:35.28	-1305	1352	-847	1	27	-25	34	-30	64	-2
	1657	2019-01-22 11:07:35.29	-1295	1347	-842	8	28	-19	34	-35	69	0
	1658	2019-01-22 11:07:35.30	-1301	1357	-847	9	28	-11	37	-32	69	-2
	1659	2019-01-22 11:07:35.31	-1298	1371	-860	4	32	-7	33	-37	70	2
	1660	2019-01-22 11:07:35.32	-1306	1371	-861	-2	36	-5	37	-30	67	-3
	1661	2019-01-22 11:07:35.33	-1308	1351	-869	-5	33	1	34	-30	64	-2
	1662	2019-01-22 11:07:35.34	-1320	1336	-854	1	20	9	31	-23	54	-4
	1663	2019-01-22 11:07:35.35	-1321	1334	-842	12	6	21	24	-18	42	-3
	1664	2019-01-22 11:07:35.36	-1311	1359	-852	16	-9	29	20	-20	40	0
	1665	2019-01-22 11:07:35.37	-1310	1377	-851	19	-19	29	12	-16	28	2
	1666	2019-01-22 11:07:35.38	-1306	1404	-844	15	-23	22	4	-17	21	6
	1667	2019-01-22 11:07:35.39	-1311	1400	-857	4	-21	11	-17	-17	0	17
	1668	2019-01-22 11:07:35.40	-1305	1389	-865	-8	-24	0	-26	-16	-10	21
	1669	2019-01-22 11:07:35.41	-1313	1387	-861	-13	-27	-6	-30	-12	-18	21
	1670	2019-01-22 11:07:35.42	-1311	1385	-857	-18	-30	-10	-22	-16	-6	19
	1671	2019-01-22 11:07:35.43	-1309	1382	-845	-19	-35	-12	-21	-15	-6	18
	1672	2019-01-22 11:07:35.44	-1316	1392	-831	-17	-38	-16	-13	-20	7	16
	1673	2019-01-22 11:07:35.45	-1315	1386	-825	-12	-40	-21	-15	-16	1	15
	1674	2019-01-22 11:07:35.46	-1312	1386	-824	-13	-29	-26	-9	-20	11	14
	1675	2019-01-22 11:07:35.47	-1314	1386	-833	-14	-20	-28	-12	-15	3	13
	1676	2019-01-22 11:07:35.48	-1316	1385	-846	-9	-17	-28	-7	-19	12	13
	1677	2019-01-22 11:07:35.49	-1320	1388	-839	-7	-13	-27	-16	-13	-3	14
	1678	2019-01-22 11:07:35.50	-1309	1393	-850	-8	-3	-31	-26	-21	-5	23
	1679	2019-01-22 11:07:35.51	-1324	1384	-859	-4	2	-34	-52	-16	-36	34
	1680	2019-01-22 11:07:35.52	-1329	1368	-848	4	5	-36	-64	-26	-38	45
	1681	2019-01-22 11:07:35.53	-1321	1374	-828	14	4	-39	-83	-21	-62	52
	1682	2019-01-22 11:07:35.54	-1324	1382	-841	15	8	-40	-83	-25	-58	54
	1683	2019-01-22 11:07:35.55	-1325	1375	-854	4	5	-40	-88	-12	-76	50
	1684	2019-01-22 11:07:35.56	-1315	1373	-850	-2	4	-40	-72	-16	-56	44
	1685	2019-01-22 11:07:35.57	-1329	1381	-837	-6	4	-35	-78	-10	-68	44
	1686	2019-01-22 11:07:35.58	-1314	1389	-839	-14	4	-37	-83	-21	-62	52
	1687	2019-01-22 11:07:35.59	-1319	1379	-845	-23	8	-35	-100	-11	-89	55
	1688	2019-01-22 11:07:35.60	-1318	1387	-845	-26	15	-35	-102	-19	-83	60
	1689	2019-01-22 11:07:35.61	-1321	1381	-847	-26	20	-36	-117	-12	-105	64
	1690	2019-01-22 11:07:35.62	-1312	1388	-850	-30	27	-33	-117	-24	-93	70
	1691	2019-01-22 11:07:35.63	-1314	1390	-853	-33	35	-33	-128	-17	-111	72
	1692	2019-01-22 11:07:35.64	-1315	1394	-860	-27	32	-33	-123	-27	-96	75
	1693	2019-01-22 11:07:35.65	-1305	1389	-862	-18	26	-33	-135	-13	-122	74
	1694	2019-01-22 11:07:35.66	-1312	1382	-862	-7	21	-31	-131	-24	-107	77
	1695	2019-01-22 11:07:35.67	-1301	1364	-843	10	15	-24	-126	-15	-111	70
	1696	2019-01-22 11:07:35.68	-1306	1357	-842	27	10	-15	-101	-31	-70	66
	1697	2019-01-22 11:07:35.69	-1308	1365	-836	39	7	-11	-96	-16	-80	56
	1698	2019-01-22 11:07:35.70	-1299	1363	-847	35	18	-5	-84	-28	-56	56
	1699	2019-01-22 11:07:35.71	-1320	1378	-859	30	24	0	-108	-18	-90	63
	1700	2019-01-22 11:07:35.72	-1312	1368	-884	29	6	8	-130	-31	-99	80
	1701	2019-01-22 11:07:35.73	-1319	1366	-865	32	-5	14	-163	-11	-152	87
	1702	2019-01-22 11:07:35.74	-1322	1355	-857	40	-13	16	-151	-23	-128	87
	1703	2019-01-22 11:07:35.75	-1322	1353	-839	48	-25	18	-146	-9	-137	77
	1704	2019-01-22 11:07:35.76	-1318	1359	-820	59	-33	19	-123	-22	-101	72
	1705	2019-01-22 11:07:35.77	-1325	1366	-832	64	-39	17	-130	-16	-114	73
	1706	2019-01-22 11:07:35.78	-1319	1380	-834	59	-43	11	-117	-34	-83	75
	1707	2019-01-22 11:07:35.79	-1316	1399	-832	50	-42	2	-144	-23	-121	83
	1708	2019-01-22 11:07:35.80	-1319	1401	-830	32	-32	-17	-170	-28	-142	99
	1709	2019-01-22 11:07:35.81	-1316	1393	-828	15	-23	-27	-196	-9	-187	102
	1710	2019-01-22 11:07:35.82	-1325	1382	-843	2	-19	-36	-168	-26	-142	97
	1711	2019-01-22 11:07:35.83	-1323	1378	-846	-1	-20	-41	-148	-6	-142	77
	1712	2019-01-22 11:07:35.84	-1317	1366	-845	1	-15	-43	-129	-27	-102	78
	1713	2019-01-22 11:07:35.85	-1305	1363	-854	4	-10	-44	-146	-21	-125	83
	1714	2019-01-22 11:07:35.86	-1309	1348	-856	7	-3	-46	-128	-33	-95	80
	1715	2019-01-22 11:07:35.87	-1316	1340	-866	14	0	-43	-118	-16	-102	67
	1716	2019-01-22 11:07:35.88	-1318	1339	-870	26	-3	-37	-85	-31	-54	58
	1717	2019-01-22 11:07:35.89	-1319	1331	-880	33	-8	-24	-85	-13	-72	49
	1718	2019-01-22 11:07:35.90	-1335	1334	-872	37	-17	-11	-78	-32	-46	55
	1719	2019-01-22 11:07:35.91	-1327	1345	-862	41	-26	1	-84	-13	-71	48
	1720	2019-01-22 11:07:35.92	-1318	1362	-855	36	-31	3	-62	-30	-32	46
	1721	2019-01-22 11:07:35.93	-1318	1366	-836	26	-21	2	-71	-14	-57	42
	1722	2019-01-22 11:07:35.94	-1324	1370	-838	10	-7	-2	-81	-33	-48	57
	1723	2019-01-22 11:07:35.95	-1319	1359	-857	-6	0	-2	-106	-12	-94	59
	1724	2019-01-22 11:07:35.96	-1315	1359	-857	-11	0	-5	-89	-28	-61	58
	1725	2019-01-22 11:07:35.97	-1310	1386	-864	-10	3	-6	-91	-9	-82	50
	1726	2019-01-22 11:07:35.98	-1322	1389	-873	-16	6	-12	-87	-27	-60	57
	1727	2019-01-22 11:07:35.99	-1309	1387	-883	-13	5	-20	-108	-8	-100	58
	1728	2019-01-22 11:07:36.00	-1319	1390	-870	-4	-1	-26	-111	-25	-86	68
	1729	2019-01-22 11:07:36.01	-1308	1389	-863	1	-2	-34	-131	-4	-127	67
	1730	2019-01-22 11:07:36.02	-1313	1372	-857	-2	2	-36	-112	-28	-84	70
	1731	2019-01-22 11:07:36.03	-1312	1352	-856	0	7	-33	-95	-12	-83	53
	1732	2019-01-22 11:07:36.04	-1313	1348	-846	9	6	-25	-57	-32	-25	44
	1733	2019-01-22 11:07:36.05	-1325	1357	-850	21	7	-17	-49	-11	-38	30
	1734	2019-01-22 11:07:36.06	-1315	1369	-849	18	13	-10	-22	-30	8	26
	1735	2019-01-22 11:07:36.07	-1311	1375	-866	13	20	-8	-16	-9	-7	12
	1736	2019-01-22 11:07:36.08	-1299	1378	-881	7	24	-2	4	-28	32	12
	1737	2019-01-22 11:07:36.09	-1304	1373	-892	2	20	1	-2	-5	3	3
	1738	2019-01-22 11:07:36.10	-1300	1361	-888	0	18	6	3	-26	29	11
	1739	2019-01-22 11:07:36.11	-1294	1350	-877	10	15	11	-2	-8	6	5
	1740	2019-01-22 11:07:36.12	-1290	1360	-871	25	7	16	20	-30	50	5
	1741	2019-01-22 11:07:36.13	-1294	1360	-860	39	-4	14	25	-11	36	-7
	1742	2019-01-22 11:07:36.14	-1304	1360	-874	48	-14	13	36	-37	73	0
	1743	2019-01-22 11:07:36.15	-1309	1364	-873	52	-28	9	28	-18	46	-5
	1744	2019-01-22 11:07:36.16	-1313	1361	-874	45	-39	7	29	-36	65	3
	1745	2019-01-22 11:07:36.17	-1310	1366	-874	30	-41	4	19	-6	25	-6
	1746	2019-01-22 11:07:36.18	-1315	1367	-862	14	-44	3	24	-31	55	3
	1747	2019-01-22 11:07:36.19	-1314	1370	-851	5	-43	2	19	-11	30	-4
	1748	2019-01-22 11:07:36.20	-1315	1367	-839	5	-42	1	26	-37	63	5
	1749	2019-01-22 11:07:36.21	-1322	1357	-843	10	-36	-1	17	-12	29	-2
	1750	2019-01-22 11:07:36.22	-1322	1357	-848	17	-35	-4	20	-32	52	6
	1751	2019-01-22 11:07:36.23	-1334	1366	-845	21	-36	-9	2	-13	15	5
	1752	2019-01-22 11:07:36.24	-1330	1374	-842	24	-35	-15	-8	-37	29	22
	1753	2019-01-22 11:07:36.25	-1330	1380	-853	24	-35	-24	-39	-19	-20	29
	1754	2019-01-22 11:07:36.26	-1332	1378	-878	19	-35	-33	-44	-37	-7	40
	1755	2019-01-22 11:07:36.27	-1325	1370	-870	8	-30	-40	-64	-8	-56	36
	1756	2019-01-22 11:07:36.28	-1324	1369	-863	0	-23	-49	-74	-31	-43	52
	1757	2019-01-22 11:07:36.29	-1333	1362	-839	-4	-13	-54	-93	-16	-77	54
	1758	2019-01-22 11:07:36.30	-1332	1349	-846	-1	-9	-54	-76	-37	-39	56
	1759	2019-01-22 11:07:36.31	-1335	1337	-861	-2	-3	-50	-64	-14	-50	39
	1760	2019-01-22 11:07:36.32	-1332	1330	-856	3	-8	-44	-40	-31	-9	35
	1761	2019-01-22 11:07:36.33	-1333	1347	-843	8	-6	-35	-36	-11	-25	23
	1762	2019-01-22 11:07:36.34	-1348	1361	-840	5	-1	-31	-24	-29	5	26
	1763	2019-01-22 11:07:36.35	-1341	1351	-851	-5	5	-27	-33	-10	-23	21
	1764	2019-01-22 11:07:36.36	-1343	1354	-857	-10	10	-23	-28	-29	1	28
	1765	2019-01-22 11:07:36.37	-1339	1365	-852	-15	17	-26	-38	-7	-31	22
	1766	2019-01-22 11:07:36.38	-1337	1376	-851	-22	30	-27	-38	-30	-8	34
	1767	2019-01-22 11:07:36.39	-1334	1375	-855	-27	38	-33	-52	-18	-34	35
	1768	2019-01-22 11:07:36.40	-1338	1370	-864	-26	37	-35	-42	-36	-6	39
	1769	2019-01-22 11:07:36.41	-1329	1373	-872	-21	28	-36	-41	-17	-24	29
	1770	2019-01-22 11:07:36.42	-1327	1370	-873	-17	23	-38	-31	-31	0	31
	1771	2019-01-22 11:07:36.43	-1330	1370	-881	-18	16	-40	-36	-11	-25	23
	1772	2019-01-22 11:07:36.44	-1318	1368	-858	-15	7	-38	-27	-28	1	27
	1773	2019-01-22 11:07:36.45	-1327	1369	-846	-11	5	-37	-31	-10	-21	20
	1774	2019-01-22 11:07:36.46	-1319	1379	-849	-6	11	-40	-25	-29	4	27
	1775	2019-01-22 11:07:36.47	-1316	1373	-842	-6	23	-45	-32	-15	-17	23
	1776	2019-01-22 11:07:36.48	-1313	1370	-856	-4	33	-48	-23	-32	9	27
	1777	2019-01-22 11:07:36.49	-1326	1352	-870	1	34	-43	-20	-7	-13	13
	1778	2019-01-22 11:07:36.50	-1321	1334	-887	12	27	-33	-12	-20	8	16
	1779	2019-01-22 11:07:36.51	-1311	1345	-871	25	18	-19	-18	-6	-12	12
	1780	2019-01-22 11:07:36.52	-1318	1349	-877	31	19	-7	-14	-22	8	18
	1781	2019-01-22 11:07:36.53	-1315	1350	-890	30	18	1	-24	-7	-17	15
	1782	2019-01-22 11:07:36.54	-1314	1341	-875	34	13	7	-18	-21	3	19
	1783	2019-01-22 11:07:36.55	-1311	1337	-875	43	3	15	-28	-12	-16	20
	1784	2019-01-22 11:07:36.56	-1322	1340	-865	52	-6	18	-15	-25	10	20
	1785	2019-01-22 11:07:36.57	-1317	1343	-855	54	-9	20	-22	-13	-9	17
	1786	2019-01-22 11:07:36.58	-1329	1336	-868	52	-3	17	-18	-21	3	19
	1787	2019-01-22 11:07:36.59	-1327	1356	-869	49	-4	18	-30	-9	-21	19
	1788	2019-01-22 11:07:36.60	-1316	1357	-870	47	-3	13	-27	-20	-7	23
	1789	2019-01-22 11:07:36.61	-1311	1345	-875	36	0	10	-30	-9	-21	19
	1790	2019-01-22 11:07:36.62	-1320	1361	-867	26	5	5	-27	-24	-3	25
	1791	2019-01-22 11:07:36.63	-1322	1361	-860	21	7	-2	-33	-15	-18	24
	1792	2019-01-22 11:07:36.64	-1325	1361	-853	17	5	-6	-34	-34	0	34
	1793	2019-01-22 11:07:36.65	-1327	1362	-857	17	5	-12	-34	-19	-15	26
	1794	2019-01-22 11:07:36.66	-1330	1368	-860	21	2	-19	-35	-35	0	35
	1795	2019-01-22 11:07:36.67	-1331	1368	-874	18	-2	-22	-41	-20	-21	30
	1796	2019-01-22 11:07:36.68	-1318	1378	-882	14	-2	-35	-41	-24	-17	32
	1797	2019-01-22 11:07:36.69	-1314	1373	-873	12	1	-39	-45	-6	-39	25
	1798	2019-01-22 11:07:36.70	-1324	1366	-874	8	8	-44	-48	-15	-33	31
	1799	2019-01-22 11:07:36.71	-1330	1370	-874	0	14	-51	-50	-4	-46	27
	1800	2019-01-22 11:07:36.72	-1329	1356	-897	-1	16	-48	-43	-14	-29	28
	1801	2019-01-22 11:07:36.73	-1323	1348	-886	8	16	-45	-42	-4	-38	23
	1802	2019-01-22 11:07:36.74	-1318	1341	-880	22	15	-40	-50	-18	-32	34
	1803	2019-01-22 11:07:36.75	-1333	1337	-884	35	16	-33	-60	-12	-48	36
	1804	2019-01-22 11:07:36.76	-1328	1326	-867	43	16	-25	-64	-24	-40	44
	1805	2019-01-22 11:07:36.77	-1335	1331	-861	53	13	-20	-63	-15	-48	39
	1806	2019-01-22 11:07:36.78	-1325	1349	-859	50	15	-18	-58	-22	-36	40
	1807	2019-01-22 11:07:36.79	-1326	1360	-861	38	18	-18	-54	-9	-45	31
	1808	2019-01-22 11:07:36.80	-1320	1363	-880	26	22	-22	-50	-18	-32	34
	1809	2019-01-22 11:07:36.81	-1312	1375	-897	18	21	-30	-50	-11	-39	30
	1810	2019-01-22 11:07:36.82	-1305	1385	-898	11	18	-41	-59	-20	-39	39
	1811	2019-01-22 11:07:36.83	-1320	1390	-900	5	19	-52	-71	-13	-58	42
	1812	2019-01-22 11:07:36.84	-1321	1392	-912	-2	16	-69	-80	-19	-61	49
	1813	2019-01-22 11:07:36.85	-1317	1384	-905	0	10	-81	-89	-13	-76	51
	1814	2019-01-22 11:07:36.86	-1324	1373	-900	6	12	-89	-97	-19	-78	58
	1815	2019-01-22 11:07:36.87	-1330	1358	-898	14	18	-91	-94	-12	-82	53
	1816	2019-01-22 11:07:36.88	-1328	1330	-873	27	26	-88	-85	-14	-71	49
	1817	2019-01-22 11:07:36.89	-1324	1312	-863	49	32	-74	-78	-11	-67	44
	1818	2019-01-22 11:07:36.90	-1336	1307	-877	68	35	-56	-78	-19	-59	48
	1819	2019-01-22 11:07:36.91	-1336	1300	-889	83	32	-37	-72	-20	-52	46
	1820	2019-01-22 11:07:36.92	-1326	1312	-902	92	26	-16	-64	-22	-42	43
	1821	2019-01-22 11:07:36.93	-1330	1329	-912	91	26	-1	-48	-8	-40	28
	1822	2019-01-22 11:07:36.94	-1324	1337	-904	86	27	6	-47	-9	-38	28
	1823	2019-01-22 11:07:36.95	-1331	1345	-906	84	29	6	-41	-9	-32	25
	1824	2019-01-22 11:07:36.96	-1325	1351	-903	82	30	1	-53	-21	-32	37
	1825	2019-01-22 11:07:36.97	-1310	1355	-900	87	27	-2	-39	-15	-24	27
	1826	2019-01-22 11:07:36.98	-1328	1365	-891	98	23	-11	-37	-15	-22	26
	1827	2019-01-22 11:07:36.99	-1329	1374	-907	108	18	-24	-29	-7	-22	18
	1828	2019-01-22 11:07:37.00	-1337	1381	-912	114	13	-40	-40	-13	-27	26
	1829	2019-01-22 11:07:37.01	-1340	1374	-901	118	10	-55	-37	-14	-23	25
	1830	2019-01-22 11:07:37.02	-1345	1352	-911	122	8	-69	-41	-15	-26	28
	1831	2019-01-22 11:07:37.03	-1340	1343	-916	127	12	-70	-39	-17	-22	28
	1832	2019-01-22 11:07:37.04	-1345	1339	-903	135	19	-67	-47	-19	-28	33
	1833	2019-01-22 11:07:37.05	-1352	1339	-905	141	28	-63	-46	-23	-23	34
	1834	2019-01-22 11:07:37.06	-1357	1343	-914	143	36	-56	-46	-13	-33	29
	1835	2019-01-22 11:07:37.07	-1367	1327	-926	147	45	-46	-36	-13	-23	24
	1836	2019-01-22 11:07:37.08	-1373	1303	-912	157	54	-33	-43	-17	-26	30
	1837	2019-01-22 11:07:37.09	-1372	1296	-891	178	61	-20	-38	-21	-17	29
	1838	2019-01-22 11:07:37.10	-1365	1323	-885	204	67	-10	-45	-20	-25	32
	1839	2019-01-22 11:07:37.11	-1362	1327	-902	223	83	-10	-44	-20	-24	32
	1840	2019-01-22 11:07:37.12	-1352	1346	-920	225	109	-15	-62	-15	-47	38
	1841	2019-01-22 11:07:37.13	-1354	1364	-937	221	129	-25	-65	-19	-46	42
	1842	2019-01-22 11:07:37.14	-1341	1368	-960	206	143	-40	-70	-10	-60	40
	1843	2019-01-22 11:07:37.15	-1354	1357	-956	192	148	-51	-63	-14	-49	38
	1844	2019-01-22 11:07:37.16	-1348	1328	-944	191	149	-59	-67	-6	-61	36
	1845	2019-01-22 11:07:37.17	-1349	1308	-942	200	144	-68	-60	-14	-46	37
	1846	2019-01-22 11:07:37.18	-1345	1293	-933	214	138	-70	-63	-13	-50	38
	1847	2019-01-22 11:07:37.19	-1325	1291	-922	225	135	-74	-51	-26	-25	38
	1848	2019-01-22 11:07:37.20	-1314	1296	-945	222	142	-78	-51	-15	-36	33
	1849	2019-01-22 11:07:37.21	-1315	1274	-973	209	154	-79	-42	-23	-19	32
	1850	2019-01-22 11:07:37.22	-1314	1268	-991	201	160	-81	-50	-14	-36	32
	1851	2019-01-22 11:07:37.23	-1313	1250	-996	197	158	-77	-41	-23	-18	32
	1852	2019-01-22 11:07:37.24	-1314	1242	-1001	193	150	-68	-41	-10	-31	25
	1853	2019-01-22 11:07:37.25	-1311	1225	-994	191	142	-61	-30	-20	-10	25
	1854	2019-01-22 11:07:37.26	-1307	1223	-1001	186	131	-50	-36	-8	-28	22
	1855	2019-01-22 11:07:37.27	-1312	1221	-1009	185	121	-43	-28	-20	-8	24
	1856	2019-01-22 11:07:37.28	-1302	1228	-1021	183	119	-40	-36	-10	-26	23
	1857	2019-01-22 11:07:37.29	-1297	1230	-1020	173	119	-35	-30	-23	-7	26
	1858	2019-01-22 11:07:37.30	-1292	1237	-1031	166	115	-37	-37	-11	-26	24
	1859	2019-01-22 11:07:37.31	-1281	1232	-1009	166	117	-36	-30	-25	-5	27
	1860	2019-01-22 11:07:37.32	-1278	1213	-1026	165	120	-38	-39	-12	-27	25
	1861	2019-01-22 11:07:37.33	-1280	1202	-1028	160	115	-35	-30	-21	-9	25
	1862	2019-01-22 11:07:37.34	-1286	1192	-1035	157	105	-27	-31	-1	-30	16
	1863	2019-01-22 11:07:37.35	-1288	1189	-1068	152	86	-15	-29	-24	-5	26
	1864	2019-01-22 11:07:37.36	-1295	1194	-1060	150	69	-4	-42	-14	-28	28
	1865	2019-01-22 11:07:37.37	-1283	1207	-1057	144	61	3	-46	-37	-9	41
	1866	2019-01-22 11:07:37.38	-1280	1212	-1055	127	59	4	-42	-7	-35	24
	1867	2019-01-22 11:07:37.39	-1276	1207	-1058	117	58	2	-30	-23	-7	26
	1868	2019-01-22 11:07:37.40	-1281	1198	-1057	113	48	2	-35	-6	-29	20
	1869	2019-01-22 11:07:37.41	-1295	1194	-1068	104	42	2	-32	-27	-5	29
	1870	2019-01-22 11:07:37.42	-1301	1182	-1066	94	36	2	-40	-8	-32	24
	1871	2019-01-22 11:07:37.43	-1298	1180	-1070	89	24	3	-34	-25	-9	29
	1872	2019-01-22 11:07:37.44	-1294	1163	-1053	87	21	10	-44	-8	-36	26
	1873	2019-01-22 11:07:37.45	-1291	1176	-1068	80	25	14	-33	-27	-6	30
	1874	2019-01-22 11:07:37.46	-1293	1184	-1078	71	26	12	-45	-14	-31	29
	1875	2019-01-22 11:07:37.47	-1303	1181	-1077	64	29	14	-38	-33	-5	35
	1876	2019-01-22 11:07:37.48	-1295	1195	-1088	53	33	11	-47	-12	-35	29
	1877	2019-01-22 11:07:37.49	-1289	1208	-1086	35	40	8	-35	-24	-11	29
	1878	2019-01-22 11:07:37.50	-1290	1209	-1094	19	42	0	-47	-7	-40	27
	1879	2019-01-22 11:07:37.51	-1279	1216	-1104	10	34	-11	-45	-32	-13	38
	1880	2019-01-22 11:07:37.52	-1281	1213	-1089	8	30	-22	-59	-18	-41	38
	1881	2019-01-22 11:07:37.53	-1277	1204	-1083	13	25	-29	-49	-35	-14	42
	1882	2019-01-22 11:07:37.54	-1267	1196	-1101	14	20	-31	-58	-9	-49	33
	1883	2019-01-22 11:07:37.55	-1268	1205	-1097	11	11	-31	-49	-24	-25	36
	1884	2019-01-22 11:07:37.56	-1273	1212	-1099	12	8	-31	-53	1	-54	26
	1885	2019-01-22 11:07:37.57	-1267	1212	-1090	4	6	-31	-44	-20	-24	32
	1886	2019-01-22 11:07:37.58	-1277	1205	-1088	-7	13	-24	-57	0	-57	28
	1887	2019-01-22 11:07:37.59	-1284	1193	-1104	-11	9	-17	-51	-22	-29	36
	1888	2019-01-22 11:07:37.60	-1281	1182	-1095	-11	-1	-3	-56	-2	-54	29
	1889	2019-01-22 11:07:37.61	-1279	1194	-1098	-5	-12	10	-47	-24	-23	35
	1890	2019-01-22 11:07:37.62	-1267	1195	-1074	0	-20	21	-59	-4	-55	31
	1891	2019-01-22 11:07:37.63	-1280	1203	-1096	1	-27	31	-54	-28	-26	41
	1892	2019-01-22 11:07:37.64	-1285	1213	-1079	1	-39	34	-65	-5	-60	35
	1893	2019-01-22 11:07:37.65	-1284	1220	-1071	0	-43	39	-66	-27	-39	46
	1894	2019-01-22 11:07:37.66	-1286	1240	-1087	-7	-40	34	-99	-6	-93	52
	1895	2019-01-22 11:07:37.67	-1284	1244	-1079	-9	-41	28	-116	-27	-89	71
	1896	2019-01-22 11:07:37.68	-1280	1251	-1078	-6	-36	21	-144	-4	-140	74
	1897	2019-01-22 11:07:37.69	-1286	1246	-1063	-4	-33	12	-153	-24	-129	88
	1898	2019-01-22 11:07:37.70	-1301	1248	-1059	-6	-27	2	-179	1	-180	89
	1899	2019-01-22 11:07:37.71	-1298	1239	-1076	-9	-29	-3	-184	-19	-165	101
	1900	2019-01-22 11:07:37.72	-1296	1241	-1085	-8	-37	-6	-208	0	-208	104
	1901	2019-01-22 11:07:37.73	-1298	1233	-1072	-9	-41	-4	-201	-26	-175	113
	1902	2019-01-22 11:07:37.74	-1297	1225	-1052	-12	-44	-3	-199	-2	-197	100
	1903	2019-01-22 11:07:37.75	-1295	1230	-1054	-13	-34	1	-172	-20	-152	96
	1904	2019-01-22 11:07:37.76	-1283	1245	-1054	-19	-26	-2	-184	-6	-178	95
	1905	2019-01-22 11:07:37.77	-1287	1244	-1058	-20	-16	-8	-175	-31	-144	103
	1906	2019-01-22 11:07:37.78	-1279	1256	-1063	-18	-11	-13	-192	-19	-173	105
	1907	2019-01-22 11:07:37.79	-1292	1255	-1083	-12	-11	-17	-163	-29	-134	96
	1908	2019-01-22 11:07:37.80	-1292	1249	-1088	-11	-14	-19	-158	-6	-152	82
	1909	2019-01-22 11:07:37.81	-1299	1226	-1074	-11	-18	-18	-131	-27	-104	79
	1910	2019-01-22 11:07:37.82	-1290	1204	-1084	-1	-27	-11	-122	-9	-113	65
	1911	2019-01-22 11:07:37.83	-1292	1213	-1038	3	-34	-4	-93	-34	-59	63
	1912	2019-01-22 11:07:37.84	-1283	1219	-1030	4	-29	7	-84	-11	-73	47
	1913	2019-01-22 11:07:37.85	-1288	1219	-1053	2	-22	9	-63	-30	-33	46
	1914	2019-01-22 11:07:37.86	-1287	1238	-1072	1	-16	9	-86	-8	-78	47
	1915	2019-01-22 11:07:37.87	-1291	1264	-1064	3	-10	3	-91	-26	-65	58
	1916	2019-01-22 11:07:37.88	-1290	1267	-1082	-4	-8	-6	-118	-12	-106	65
	1917	2019-01-22 11:07:37.89	-1300	1270	-1072	-9	-10	-18	-101	-34	-67	67
	1918	2019-01-22 11:07:37.90	-1304	1270	-1074	-9	-17	-28	-99	-11	-88	55
	1919	2019-01-22 11:07:37.91	-1303	1257	-1069	-7	-25	-34	-71	-26	-45	48
	1920	2019-01-22 11:07:37.92	-1309	1251	-1060	-7	-38	-38	-64	-4	-60	34
	1921	2019-01-22 11:07:37.93	-1309	1237	-1052	-1	-48	-34	-46	-33	-13	39
	1922	2019-01-22 11:07:37.94	-1293	1238	-1051	-3	-51	-27	-46	-16	-30	31
	1923	2019-01-22 11:07:37.95	-1293	1243	-1047	-9	-46	-22	-22	-35	13	28
	1924	2019-01-22 11:07:37.96	-1294	1242	-1028	-16	-33	-19	-18	-7	-11	12
	1925	2019-01-22 11:07:37.97	-1289	1240	-1024	-17	-16	-18	-3	-26	23	14
	1926	2019-01-22 11:07:37.98	-1298	1237	-1038	-10	-5	-17	-8	-4	-4	6
	1927	2019-01-22 11:07:37.99	-1310	1236	-1044	0	-3	-15	5	-25	30	10
	1928	2019-01-22 11:07:38.00	-1308	1241	-1074	6	-9	-12	3	-4	7	0
	1929	2019-01-22 11:07:38.01	-1301	1238	-1091	7	-15	-7	15	-25	40	5
	1930	2019-01-22 11:07:38.02	-1307	1241	-1079	12	-23	-3	5	-5	10	0
	1931	2019-01-22 11:07:38.03	-1303	1235	-1072	19	-22	2	10	-28	38	9
	1932	2019-01-22 11:07:38.04	-1297	1249	-1055	26	-22	2	1	-11	12	5
	1933	2019-01-22 11:07:38.05	-1295	1241	-1054	32	-20	-3	8	-38	46	15
	1934	2019-01-22 11:07:38.06	-1303	1243	-1059	35	-17	-9	-2	-20	18	11
	1935	2019-01-22 11:07:38.07	-1306	1215	-1050	35	-11	-12	2	-39	41	18
	1936	2019-01-22 11:07:38.08	-1304	1214	-1061	36	-15	-14	-8	-21	13	14
	1937	2019-01-22 11:07:38.09	-1314	1220	-1063	33	-18	-15	-6	-45	39	25
	1938	2019-01-22 11:07:38.10	-1304	1206	-1072	24	-21	-14	-16	-26	10	21
	1939	2019-01-22 11:07:38.11	-1320	1207	-1073	20	-28	-10	-5	-40	35	22
	1940	2019-01-22 11:07:38.12	-1314	1209	-1060	19	-29	-10	-8	-17	9	12
	1941	2019-01-22 11:07:38.13	-1317	1207	-1056	13	-30	-12	-5	-35	30	20
	1942	2019-01-22 11:07:38.14	-1315	1193	-1064	2	-28	-12	-14	-17	3	15
	1943	2019-01-22 11:07:38.15	-1309	1201	-1063	-6	-23	-6	-12	-37	25	24
	1944	2019-01-22 11:07:38.16	-1310	1198	-1071	-16	-23	1	-15	-15	0	15
	1945	2019-01-22 11:07:38.17	-1318	1213	-1058	-24	-23	6	-19	-39	20	29
	1946	2019-01-22 11:07:38.18	-1309	1219	-1046	-33	-15	10	-26	-20	-6	23
	1947	2019-01-22 11:07:38.19	-1313	1217	-1051	-33	-12	11	-29	-44	15	36
	1948	2019-01-22 11:07:38.20	-1322	1216	-1049	-21	-9	15	-26	-15	-11	20
	1949	2019-01-22 11:07:38.21	-1309	1229	-1054	-6	-11	16	-24	-32	8	28
	1950	2019-01-22 11:07:38.22	-1326	1232	-1062	1	-13	17	-39	-20	-19	29
	1951	2019-01-22 11:07:38.23	-1315	1254	-1048	9	-9	14	-35	-36	1	35
	1952	2019-01-22 11:07:38.24	-1317	1259	-1054	10	-4	7	-41	-19	-22	30
	1953	2019-01-22 11:07:38.25	-1319	1257	-1058	4	-3	-2	-43	-34	-9	38
	1954	2019-01-22 11:07:38.26	-1317	1236	-1045	1	-2	-8	-45	-17	-28	31
	1955	2019-01-22 11:07:38.27	-1321	1229	-1044	4	0	-9	-42	-32	-10	37
	1956	2019-01-22 11:07:38.28	-1323	1234	-1053	8	-2	-9	-43	-15	-28	29
	1957	2019-01-22 11:07:38.29	-1315	1237	-1049	11	2	-11	-35	-29	-6	32
	1958	2019-01-22 11:07:38.30	-1314	1241	-1048	7	10	-15	-39	-16	-23	27
	1959	2019-01-22 11:07:38.31	-1303	1243	-1055	4	20	-18	-42	-34	-8	38
	1960	2019-01-22 11:07:38.32	-1310	1232	-1058	7	31	-24	-45	-20	-25	32
	1961	2019-01-22 11:07:38.33	-1300	1231	-1068	8	31	-29	-42	-31	-11	36
	1962	2019-01-22 11:07:38.34	-1301	1229	-1082	2	28	-26	-44	-16	-28	30
	1963	2019-01-22 11:07:38.35	-1299	1227	-1078	2	23	-25	-44	-28	-16	36
	1964	2019-01-22 11:07:38.36	-1298	1229	-1071	6	18	-22	-45	-18	-27	31
	1965	2019-01-22 11:07:38.37	-1297	1224	-1063	13	16	-15	-45	-30	-15	37
	1966	2019-01-22 11:07:38.38	-1294	1213	-1048	14	21	-13	-47	-20	-27	33
	1967	2019-01-22 11:07:38.39	-1296	1228	-1061	15	22	-9	-50	-34	-16	42
	1968	2019-01-22 11:07:38.40	-1309	1225	-1072	13	21	-7	-52	-20	-32	36
	1969	2019-01-22 11:07:38.41	-1303	1228	-1075	14	19	0	-54	-29	-25	41
	1970	2019-01-22 11:07:38.42	-1296	1236	-1067	10	19	-2	-56	-21	-35	38
	1971	2019-01-22 11:07:38.43	-1299	1243	-1062	11	24	-8	-52	-33	-19	42
	1972	2019-01-22 11:07:38.44	-1296	1251	-1063	17	29	-17	-45	-22	-23	33
	1973	2019-01-22 11:07:38.45	-1300	1242	-1060	29	34	-24	-46	-28	-18	37
	1974	2019-01-22 11:07:38.46	-1298	1251	-1072	37	32	-31	-48	-20	-28	34
	1975	2019-01-22 11:07:38.47	-1310	1242	-1070	41	25	-37	-50	-27	-23	38
	1976	2019-01-22 11:07:38.48	-1298	1233	-1075	42	19	-36	-54	-21	-33	37
	1977	2019-01-22 11:07:38.49	-1297	1235	-1075	37	12	-34	-62	-29	-33	45
	1978	2019-01-22 11:07:38.50	-1312	1214	-1072	32	10	-27	-63	-21	-42	42
	1979	2019-01-22 11:07:38.51	-1305	1204	-1073	23	4	-19	-63	-24	-39	43
	1980	2019-01-22 11:07:38.52	-1289	1214	-1065	22	3	-11	-58	-13	-45	35
	1981	2019-01-22 11:07:38.53	-1280	1220	-1039	15	7	-7	-61	-20	-41	40
	1982	2019-01-22 11:07:38.54	-1277	1235	-1054	5	27	-5	-64	-23	-41	43
	1983	2019-01-22 11:07:38.55	-1274	1237	-1081	-4	32	-6	-63	-30	-33	46
	1984	2019-01-22 11:07:38.56	-1277	1226	-1091	0	27	-11	-58	-26	-32	42
	1985	2019-01-22 11:07:38.57	-1276	1215	-1086	4	22	-12	-53	-27	-26	40
	1986	2019-01-22 11:07:38.58	-1283	1211	-1075	6	14	-13	-57	-30	-27	43
	1987	2019-01-22 11:07:38.59	-1285	1206	-1070	15	4	-12	-58	-32	-26	45
	1988	2019-01-22 11:07:38.60	-1285	1209	-1073	23	-7	-10	-65	-38	-27	51
	1989	2019-01-22 11:07:38.61	-1282	1227	-1065	18	-5	-15	-59	-30	-29	44
	1990	2019-01-22 11:07:38.62	-1276	1226	-1076	0	5	-19	-59	-33	-26	46
	1991	2019-01-22 11:07:38.63	-1280	1218	-1080	-18	17	-23	-60	-34	-26	47
	1992	2019-01-22 11:07:38.64	-1277	1219	-1085	-19	17	-21	-57	-34	-23	45
	1993	2019-01-22 11:07:38.65	-1275	1226	-1088	-16	11	-21	-60	-36	-24	48
	1994	2019-01-22 11:07:38.66	-1281	1229	-1085	-10	9	-25	-58	-35	-23	46
[truncated: 3,920 more rows]
