# Supplementary material for: Evaluating the stress-response of dental students to the dental school environment
Source: PeerJ. 2020 May 6;8:e8981. doi: 10.7717/peerj.8981 (PMC7210805; doi:10.7717/peerj.8981)
Supplement: Supplemental Information 1 [file peerj-08-8981-s001.zip › 10-1-III.csv]

// Data mode : Full
// Data quality : High
// Acceleration sensor's range : 16g
// Gyroscope sensor's range : 2000dps
//
//ARTIFACT	NUM	DATE	ACC_X	ACC_Y	ACC_Z	GYRO_X	GYRO_Y	GYRO_Z	EOG_L	EOG_R	EOG_H	EOG_V
	1	2019-01-22 09:17:04.50	-245	939	-1848	76	-34	-35	-82	-44	-38	63
	2	2019-01-22 09:17:04.51	-229	923	-1846	70	-32	-37	-28	-19	-9	23
	3	2019-01-22 09:17:04.52	-239	909	-1837	62	-32	-37	-91	-49	-42	70
	4	2019-01-22 09:17:04.53	-249	908	-1860	53	-37	-34	-72	-28	-44	50
	5	2019-01-22 09:17:04.54	-249	898	-1851	40	-46	-26	-127	-50	-77	88
	6	2019-01-22 09:17:04.55	-248	886	-1839	31	-58	-16	-88	-24	-64	56
	7	2019-01-22 09:17:04.56	-255	876	-1809	29	-71	-3	-125	-42	-83	83
	8	2019-01-22 09:17:04.57	-240	881	-1787	33	-75	14	-84	-19	-65	51
	9	2019-01-22 09:17:04.58	-229	895	-1758	38	-66	26	-112	-41	-71	76
	10	2019-01-22 09:17:04.59	-242	891	-1760	39	-56	37	-88	-22	-66	55
	11	2019-01-22 09:17:04.60	-241	885	-1773	42	-45	42	-107	-32	-75	69
	12	2019-01-22 09:17:04.61	-235	888	-1798	45	-39	48	-66	2	-68	32
	13	2019-01-22 09:17:04.62	-237	887	-1835	47	-50	53	-87	-6	-81	46
	14	2019-01-22 09:17:04.63	-242	894	-1878	47	-68	61	-63	12	-75	25
	15	2019-01-22 09:17:04.64	-236	900	-1882	45	-88	67	-86	-1	-85	43
	16	2019-01-22 09:17:04.65	-234	904	-1883	45	-110	72	-55	23	-78	16
	17	2019-01-22 09:17:04.66	-243	903	-1859	46	-132	72	-64	36	-100	14
	18	2019-01-22 09:17:04.67	-250	907	-1844	37	-146	75	-40	56	-96	-8
	19	2019-01-22 09:17:04.68	-259	909	-1831	23	-156	77	-64	26	-90	19
	20	2019-01-22 09:17:04.69	-269	896	-1806	10	-161	82	-64	13	-77	25
	21	2019-01-22 09:17:04.70	-290	891	-1796	5	-168	88	-90	-14	-76	52
	22	2019-01-22 09:17:04.71	-287	890	-1801	4	-174	93	-72	0	-72	36
	23	2019-01-22 09:17:04.72	-289	895	-1793	9	-179	102	-75	-6	-69	40
	24	2019-01-22 09:17:04.73	-303	893	-1788	19	-183	108	-54	5	-59	24
	25	2019-01-22 09:17:04.74	-299	899	-1787	29	-184	116	-53	-7	-46	30
	26	2019-01-22 09:17:04.75	-305	899	-1791	34	-186	120	-51	-7	-44	29
	27	2019-01-22 09:17:04.76	-302	900	-1783	42	-186	119	-65	-16	-49	40
	28	2019-01-22 09:17:04.77	-304	905	-1790	44	-182	116	-76	-5	-71	40
	29	2019-01-22 09:17:04.78	-302	908	-1786	38	-182	108	-95	-11	-84	53
	30	2019-01-22 09:17:04.79	-307	911	-1800	29	-179	93	-87	-3	-84	45
	31	2019-01-22 09:17:04.80	-315	918	-1806	19	-175	82	-63	3	-66	30
	32	2019-01-22 09:17:04.81	-320	917	-1797	13	-171	68	-50	5	-55	22
	33	2019-01-22 09:17:04.82	-328	901	-1796	12	-163	59	-36	-8	-28	22
	34	2019-01-22 09:17:04.83	-330	887	-1794	20	-156	54	-58	-20	-38	39
	35	2019-01-22 09:17:04.84	-344	876	-1814	23	-155	49	-50	-12	-38	31
	36	2019-01-22 09:17:04.85	-345	881	-1818	27	-157	50	-70	-11	-59	40
	37	2019-01-22 09:17:04.86	-359	883	-1823	23	-161	53	-68	-16	-52	42
	38	2019-01-22 09:17:04.87	-356	891	-1830	11	-177	48	-84	-33	-51	58
	39	2019-01-22 09:17:04.88	-358	903	-1824	-8	-189	44	-57	-31	-26	44
	40	2019-01-22 09:17:04.89	-355	918	-1811	-32	-194	34	-67	-27	-40	47
	41	2019-01-22 09:17:04.90	-359	916	-1796	-49	-193	20	-60	-29	-31	44
	42	2019-01-22 09:17:04.91	-360	904	-1782	-60	-185	4	-91	-39	-52	65
	43	2019-01-22 09:17:04.92	-369	895	-1785	-57	-175	-8	-77	-50	-27	63
	44	2019-01-22 09:17:04.93	-374	881	-1793	-46	-168	-15	-93	-43	-50	68
	45	2019-01-22 09:17:04.94	-383	867	-1795	-36	-164	-16	-64	-38	-26	51
	46	2019-01-22 09:17:04.95	-393	869	-1793	-26	-164	-12	-84	-44	-40	64
	47	2019-01-22 09:17:04.96	-399	874	-1806	-24	-168	-10	-67	-46	-21	56
	48	2019-01-22 09:17:04.97	-390	880	-1823	-31	-171	-7	-88	-35	-53	61
	49	2019-01-22 09:17:04.98	-402	887	-1818	-40	-174	-5	-44	0	-44	22
	50	2019-01-22 09:17:04.99	-397	875	-1796	-50	-171	-1	-66	3	-69	31
	51	2019-01-22 09:17:05.00	-399	841	-1757	-51	-154	9	-33	4	-37	14
	52	2019-01-22 09:17:05.01	-405	815	-1754	-25	-132	17	-82	-15	-67	48
	53	2019-01-22 09:17:05.02	-419	799	-1788	14	-116	30	-67	-8	-59	37
	54	2019-01-22 09:17:05.03	-421	794	-1815	46	-108	53	-108	-9	-99	58
	55	2019-01-22 09:17:05.04	-420	789	-1812	66	-100	75	-68	5	-73	31
	56	2019-01-22 09:17:05.05	-420	796	-1814	76	-92	90	-99	-7	-92	53
	57	2019-01-22 09:17:05.06	-416	806	-1814	78	-89	98	-51	4	-55	23
	58	2019-01-22 09:17:05.07	-414	813	-1815	69	-86	96	-83	-23	-60	53
	59	2019-01-22 09:17:05.08	-408	824	-1815	44	-82	85	-44	-25	-19	34
	60	2019-01-22 09:17:05.09	-404	833	-1815	15	-78	71	-100	-35	-65	67
	61	2019-01-22 09:17:05.10	-405	831	-1827	-15	-72	50	-49	-20	-29	34
	62	2019-01-22 09:17:05.11	-420	827	-1833	-44	-69	31	-88	-31	-57	59
	63	2019-01-22 09:17:05.12	-409	797	-1825	-61	-69	13	-23	-15	-8	19
	64	2019-01-22 09:17:05.13	-424	803	-1826	-67	-70	-4	-62	-23	-39	42
	65	2019-01-22 09:17:05.14	-438	810	-1833	-77	-73	-15	-11	3	-14	4
	66	2019-01-22 09:17:05.15	-432	812	-1822	-94	-79	-24	-95	-22	-73	58
	67	2019-01-22 09:17:05.16	-436	822	-1809	-119	-80	-29	-55	-25	-30	40
	68	2019-01-22 09:17:05.17	-441	837	-1804	-148	-77	-33	-107	-52	-55	79
	69	2019-01-22 09:17:05.18	-439	848	-1800	-178	-73	-35	-56	-31	-25	43
	70	2019-01-22 09:17:05.19	-445	841	-1789	-202	-76	-39	-119	-50	-69	84
	71	2019-01-22 09:17:05.20	-441	846	-1790	-224	-82	-37	-54	-21	-33	37
	72	2019-01-22 09:17:05.21	-445	857	-1802	-237	-91	-42	-90	-12	-78	51
	73	2019-01-22 09:17:05.22	-431	864	-1799	-249	-92	-44	-35	4	-39	15
	74	2019-01-22 09:17:05.23	-431	868	-1783	-257	-86	-45	-112	-39	-73	75
	75	2019-01-22 09:17:05.24	-426	861	-1770	-260	-74	-49	-78	-44	-34	61
	76	2019-01-22 09:17:05.25	-416	871	-1754	-263	-65	-44	-125	-51	-74	88
	77	2019-01-22 09:17:05.26	-431	868	-1761	-264	-55	-40	-50	-13	-37	31
	78	2019-01-22 09:17:05.27	-431	877	-1778	-266	-48	-36	-113	-22	-91	67
	79	2019-01-22 09:17:05.28	-428	886	-1793	-274	-54	-24	-52	12	-64	20
	80	2019-01-22 09:17:05.29	-429	902	-1779	-285	-59	-17	-121	-9	-112	65
	81	2019-01-22 09:17:05.30	-420	912	-1768	-286	-59	-12	-49	13	-62	18
	82	2019-01-22 09:17:05.31	-423	922	-1762	-272	-61	-12	-93	-13	-80	53
	83	2019-01-22 09:17:05.32	-423	923	-1736	-257	-61	-7	-19	2	-21	8
	84	2019-01-22 09:17:05.33	-422	930	-1741	-246	-57	-3	-92	-31	-61	61
	85	2019-01-22 09:17:05.34	-423	932	-1753	-240	-57	1	-28	-9	-19	18
	86	2019-01-22 09:17:05.35	-427	940	-1768	-241	-58	13	-103	-35	-68	69
	87	2019-01-22 09:17:05.36	-436	956	-1779	-253	-67	22	-44	-16	-28	30
	88	2019-01-22 09:17:05.37	-424	970	-1787	-272	-78	35	-115	-46	-69	80
	89	2019-01-22 09:17:05.38	-423	983	-1774	-290	-87	44	-42	-14	-28	28
	90	2019-01-22 09:17:05.39	-425	977	-1745	-306	-94	52	-102	-28	-74	65
	91	2019-01-22 09:17:05.40	-425	979	-1724	-308	-100	56	-25	11	-36	7
	92	2019-01-22 09:17:05.41	-414	975	-1712	-303	-105	59	-88	-13	-75	50
	93	2019-01-22 09:17:05.42	-420	984	-1692	-298	-101	62	-10	24	-34	-7
	94	2019-01-22 09:17:05.43	-421	1005	-1692	-294	-101	64	-91	-8	-83	49
	95	2019-01-22 09:17:05.44	-430	1023	-1700	-295	-101	66	-29	4	-33	12
	96	2019-01-22 09:17:05.45	-451	1051	-1721	-308	-108	68	-103	-32	-71	67
	97	2019-01-22 09:17:05.46	-452	1080	-1740	-328	-121	69	-8	7	-15	0
	98	2019-01-22 09:17:05.47	-452	1103	-1736	-355	-132	74	-82	-18	-64	50
	99	2019-01-22 09:17:05.48	-450	1107	-1725	-374	-141	75	-26	6	-32	10
	100	2019-01-22 09:17:05.49	-444	1094	-1702	-375	-148	72	-103	-32	-71	67
	101	2019-01-22 09:17:05.50	-433	1083	-1671	-359	-143	71	-28	-7	-21	17
	102	2019-01-22 09:17:05.51	-431	1068	-1647	-330	-129	69	-90	-28	-62	59
	103	2019-01-22 09:17:05.52	-441	1054	-1634	-288	-115	69	-14	20	-34	-3
	104	2019-01-22 09:17:05.53	-422	1074	-1644	-249	-100	69	-86	-8	-78	47
	105	2019-01-22 09:17:05.54	-446	1088	-1668	-225	-81	72	-30	13	-43	8
	106	2019-01-22 09:17:05.55	-438	1111	-1690	-222	-71	70	-118	-35	-83	76
	107	2019-01-22 09:17:05.56	-439	1134	-1700	-234	-71	72	-48	-7	-41	27
	108	2019-01-22 09:17:05.57	-448	1138	-1695	-255	-81	68	-116	-35	-81	75
	109	2019-01-22 09:17:05.58	-445	1140	-1687	-281	-90	68	-50	-14	-36	32
	110	2019-01-22 09:17:05.59	-434	1118	-1667	-292	-96	67	-121	-54	-67	87
	111	2019-01-22 09:17:05.60	-434	1116	-1662	-291	-101	71	-46	-24	-22	35
	112	2019-01-22 09:17:05.61	-430	1113	-1639	-279	-99	77	-100	-45	-55	72
	113	2019-01-22 09:17:05.62	-436	1137	-1637	-249	-92	94	-10	5	-15	2
	114	2019-01-22 09:17:05.63	-434	1170	-1635	-243	-94	98	-74	-12	-62	43
	115	2019-01-22 09:17:05.64	-436	1195	-1635	-250	-95	100	-5	16	-21	-5
	116	2019-01-22 09:17:05.65	-445	1215	-1649	-268	-98	94	-83	-25	-58	54
	117	2019-01-22 09:17:05.66	-437	1236	-1645	-289	-102	84	-13	16	-29	-1
	118	2019-01-22 09:17:05.67	-435	1232	-1624	-296	-103	70	-90	-18	-72	54
	119	2019-01-22 09:17:05.68	-431	1205	-1611	-281	-101	60	-13	8	-21	2
	120	2019-01-22 09:17:05.69	-446	1191	-1602	-246	-98	54	-77	-33	-44	55
	121	2019-01-22 09:17:05.70	-446	1179	-1606	-202	-97	52	0	4	-4	-2
	122	2019-01-22 09:17:05.71	-445	1184	-1612	-166	-97	60	-66	-18	-48	42
	123	2019-01-22 09:17:05.72	-449	1198	-1621	-150	-101	66	2	16	-14	-9
	124	2019-01-22 09:17:05.73	-453	1214	-1633	-151	-103	71	-71	-17	-54	44
	125	2019-01-22 09:17:05.74	-453	1248	-1624	-170	-108	72	-24	5	-29	9
	126	2019-01-22 09:17:05.75	-457	1261	-1624	-196	-105	69	-106	-26	-80	66
	127	2019-01-22 09:17:05.76	-447	1257	-1621	-217	-106	59	-50	4	-54	23
	128	2019-01-22 09:17:05.77	-452	1254	-1619	-229	-105	50	-108	-26	-82	67
	129	2019-01-22 09:17:05.78	-449	1234	-1608	-224	-107	42	-43	11	-54	16
	130	2019-01-22 09:17:05.79	-455	1207	-1599	-213	-110	38	-98	-11	-87	54
	131	2019-01-22 09:17:05.80	-458	1212	-1597	-199	-118	36	-30	25	-55	2
	132	2019-01-22 09:17:05.81	-461	1222	-1595	-192	-124	36	-82	-8	-74	45
	133	2019-01-22 09:17:05.82	-467	1236	-1599	-194	-128	31	-23	22	-45	0
	134	2019-01-22 09:17:05.83	-466	1247	-1597	-203	-135	32	-86	-12	-74	49
	135	2019-01-22 09:17:05.84	-458	1265	-1588	-218	-143	30	-35	8	-43	13
	136	2019-01-22 09:17:05.85	-457	1259	-1577	-226	-147	27	-98	-27	-71	62
	137	2019-01-22 09:17:05.86	-474	1248	-1554	-231	-143	27	-38	3	-41	17
	138	2019-01-22 09:17:05.87	-459	1248	-1546	-221	-138	24	-95	-20	-75	57
	139	2019-01-22 09:17:05.88	-467	1263	-1556	-202	-133	18	-38	21	-59	8
	140	2019-01-22 09:17:05.89	-465	1273	-1571	-182	-132	13	-92	2	-94	45
	141	2019-01-22 09:17:05.90	-479	1286	-1585	-173	-135	8	-40	21	-61	9
	142	2019-01-22 09:17:05.91	-476	1300	-1595	-177	-138	7	-90	-17	-73	53
	143	2019-01-22 09:17:05.92	-489	1298	-1582	-185	-149	8	-41	2	-43	19
	144	2019-01-22 09:17:05.93	-487	1289	-1570	-191	-151	10	-94	-26	-68	60
	145	2019-01-22 09:17:05.94	-496	1288	-1561	-192	-159	15	-47	8	-55	19
	146	2019-01-22 09:17:05.95	-496	1294	-1540	-181	-164	14	-95	-17	-78	56
	147	2019-01-22 09:17:05.96	-492	1292	-1531	-168	-165	9	-42	11	-53	15
	148	2019-01-22 09:17:05.97	-503	1289	-1528	-149	-162	4	-68	12	-80	28
	149	2019-01-22 09:17:05.98	-508	1280	-1528	-129	-155	5	-8	48	-56	-20
	150	2019-01-22 09:17:05.99	-514	1267	-1535	-111	-149	6	-58	7	-65	25
	151	2019-01-22 09:17:06.00	-509	1291	-1521	-100	-147	14	-30	12	-42	9
	152	2019-01-22 09:17:06.01	-512	1307	-1513	-99	-141	21	-80	-13	-67	46
	153	2019-01-22 09:17:06.02	-504	1308	-1517	-108	-136	24	-35	14	-49	10
	154	2019-01-22 09:17:06.03	-517	1308	-1521	-116	-129	25	-67	-9	-58	38
	155	2019-01-22 09:17:06.04	-519	1303	-1521	-120	-128	21	-32	22	-54	5
	156	2019-01-22 09:17:06.05	-536	1304	-1522	-117	-127	15	-59	10	-69	24
	157	2019-01-22 09:17:06.06	-535	1296	-1511	-106	-127	13	-17	23	-40	-3
	158	2019-01-22 09:17:06.07	-539	1279	-1519	-92	-123	18	-42	9	-51	16
	159	2019-01-22 09:17:06.08	-537	1295	-1508	-80	-120	24	-12	34	-46	-11
	160	2019-01-22 09:17:06.09	-530	1309	-1508	-72	-116	28	-53	13	-66	20
	161	2019-01-22 09:17:06.10	-525	1312	-1507	-75	-107	31	-33	14	-47	9
	162	2019-01-22 09:17:06.11	-533	1322	-1509	-84	-98	30	-79	-18	-61	48
	163	2019-01-22 09:17:06.12	-534	1319	-1514	-93	-94	29	-62	-10	-52	36
	164	2019-01-22 09:17:06.13	-532	1316	-1506	-98	-88	28	-92	-22	-70	57
	165	2019-01-22 09:17:06.14	-542	1325	-1497	-94	-88	20	-58	-4	-54	31
	166	2019-01-22 09:17:06.15	-530	1321	-1504	-84	-87	12	-82	-30	-52	56
	167	2019-01-22 09:17:06.16	-533	1320	-1506	-74	-82	1	-57	-20	-37	38
	168	2019-01-22 09:17:06.17	-530	1312	-1505	-66	-80	-6	-73	-30	-43	51
	169	2019-01-22 09:17:06.18	-535	1299	-1505	-59	-81	-12	-38	-9	-29	23
	170	2019-01-22 09:17:06.19	-539	1295	-1513	-57	-84	-10	-59	-19	-40	39
	171	2019-01-22 09:17:06.20	-547	1293	-1523	-58	-90	-8	-48	-5	-43	26
	172	2019-01-22 09:17:06.21	-544	1298	-1520	-61	-103	-9	-78	-18	-60	48
	173	2019-01-22 09:17:06.22	-542	1310	-1519	-64	-112	-12	-60	-1	-59	30
	174	2019-01-22 09:17:06.23	-537	1327	-1506	-62	-114	-23	-70	-12	-58	41
	175	2019-01-22 09:17:06.24	-543	1332	-1492	-55	-113	-35	-48	-2	-46	25
	176	2019-01-22 09:17:06.25	-540	1324	-1491	-49	-108	-42	-46	-20	-26	33
	177	2019-01-22 09:17:06.26	-541	1308	-1496	-47	-101	-48	-23	-6	-17	14
	178	2019-01-22 09:17:06.27	-564	1292	-1500	-46	-100	-47	-33	-11	-22	22
	179	2019-01-22 09:17:06.28	-559	1282	-1500	-46	-102	-41	-26	10	-36	8
	180	2019-01-22 09:17:06.29	-574	1288	-1504	-49	-110	-35	-36	6	-42	15
	181	2019-01-22 09:17:06.30	-563	1283	-1480	-58	-108	-29	-32	13	-45	9
	182	2019-01-22 09:17:06.31	-566	1276	-1469	-65	-104	-22	-38	-5	-33	21
	183	2019-01-22 09:17:06.32	-580	1274	-1467	-61	-97	-15	-25	-1	-24	13
	184	2019-01-22 09:17:06.33	-578	1289	-1452	-53	-92	-4	-27	-9	-18	18
	185	2019-01-22 09:17:06.34	-574	1296	-1461	-47	-86	3	-22	4	-26	9
	186	2019-01-22 09:17:06.35	-586	1314	-1482	-41	-85	8	-29	0	-29	14
	187	2019-01-22 09:17:06.36	-585	1328	-1486	-41	-85	11	-47	0	-47	23
	188	2019-01-22 09:17:06.37	-568	1332	-1485	-47	-83	9	-64	-15	-49	39
	189	2019-01-22 09:17:06.38	-571	1330	-1480	-51	-77	3	-67	-16	-51	41
	190	2019-01-22 09:17:06.39	-572	1315	-1482	-60	-67	-6	-64	-23	-41	43
	191	2019-01-22 09:17:06.40	-576	1304	-1477	-62	-59	-15	-61	-10	-51	35
	192	2019-01-22 09:17:06.41	-583	1304	-1479	-55	-59	-20	-42	5	-47	18
	193	2019-01-22 09:17:06.42	-583	1307	-1484	-46	-66	-25	-42	11	-53	15
	194	2019-01-22 09:17:06.43	-587	1326	-1489	-39	-73	-25	-49	-11	-38	30
	195	2019-01-22 09:17:06.44	-606	1328	-1491	-40	-79	-25	-67	-19	-48	43
	196	2019-01-22 09:17:06.45	-596	1327	-1480	-43	-82	-23	-74	-26	-48	50
	197	2019-01-22 09:17:06.46	-589	1328	-1467	-48	-86	-17	-89	-21	-68	55
	198	2019-01-22 09:17:06.47	-587	1330	-1456	-53	-84	-16	-82	-23	-59	52
	199	2019-01-22 09:17:06.48	-578	1329	-1454	-56	-74	-21	-80	-11	-69	45
	200	2019-01-22 09:17:06.49	-589	1333	-1457	-46	-67	-31	-62	-10	-52	36
	201	2019-01-22 09:17:06.50	-590	1341	-1461	-27	-63	-43	-90	-22	-68	56
	202	2019-01-22 09:17:06.51	-603	1338	-1471	-7	-63	-54	-66	-28	-38	47
	203	2019-01-22 09:17:06.52	-604	1321	-1494	3	-66	-60	-67	-29	-38	48
	204	2019-01-22 09:17:06.53	-609	1321	-1478	7	-69	-58	-41	-25	-16	33
	205	2019-01-22 09:17:06.54	-613	1311	-1479	5	-73	-51	-67	-29	-38	48
	206	2019-01-22 09:17:06.55	-603	1299	-1471	-1	-76	-44	-48	-29	-19	38
	207	2019-01-22 09:17:06.56	-609	1299	-1458	-7	-77	-33	-69	-34	-35	51
	208	2019-01-22 09:17:06.57	-606	1297	-1453	-16	-78	-29	-44	-25	-19	34
	209	2019-01-22 09:17:06.58	-614	1305	-1462	-14	-71	-26	-61	-23	-38	42
	210	2019-01-22 09:17:06.59	-617	1303	-1468	-7	-65	-22	-35	-9	-26	22
	211	2019-01-22 09:17:06.60	-624	1304	-1463	0	-58	-17	-69	-11	-58	40
	212	2019-01-22 09:17:06.61	-634	1301	-1470	5	-51	-8	-50	-9	-41	29
	213	2019-01-22 09:17:06.62	-624	1317	-1456	12	-46	-1	-88	-30	-58	59
	214	2019-01-22 09:17:06.63	-611	1320	-1459	8	-42	3	-60	-26	-34	43
	215	2019-01-22 09:17:06.64	-622	1317	-1459	1	-38	4	-83	-31	-52	57
	216	2019-01-22 09:17:06.65	-621	1317	-1456	-9	-34	3	-48	-18	-30	33
	217	2019-01-22 09:17:06.66	-613	1319	-1462	-14	-34	-2	-75	-17	-58	46
	218	2019-01-22 09:17:06.67	-603	1316	-1465	-22	-34	-9	-30	9	-39	10
	219	2019-01-22 09:17:06.68	-615	1320	-1448	-21	-34	-18	-49	5	-54	22
	220	2019-01-22 09:17:06.69	-601	1298	-1443	-11	-30	-28	-1	19	-20	-9
	221	2019-01-22 09:17:06.70	-631	1280	-1451	12	-23	-30	-47	-4	-43	25
	222	2019-01-22 09:17:06.71	-626	1273	-1460	33	-21	-22	-18	2	-20	8
	223	2019-01-22 09:17:06.72	-623	1270	-1470	46	-19	-8	-61	-22	-39	41
	224	2019-01-22 09:17:06.73	-620	1275	-1461	49	-20	8	-17	-4	-13	10
	225	2019-01-22 09:17:06.74	-606	1288	-1449	42	-18	21	-60	-17	-43	38
	226	2019-01-22 09:17:06.75	-602	1308	-1459	26	-12	29	-23	2	-25	10
	227	2019-01-22 09:17:06.76	-601	1321	-1461	2	-8	28	-74	-11	-63	42
	228	2019-01-22 09:17:06.77	-606	1333	-1485	-22	-4	23	-41	7	-48	17
	229	2019-01-22 09:17:06.78	-614	1330	-1492	-39	-8	12	-99	-24	-75	61
	230	2019-01-22 09:17:06.79	-609	1323	-1482	-52	-12	7	-56	-15	-41	35
	231	2019-01-22 09:17:06.80	-606	1302	-1471	-53	-21	3	-88	-27	-61	57
	232	2019-01-22 09:17:06.81	-612	1298	-1463	-44	-25	7	-20	7	-27	6
	233	2019-01-22 09:17:06.82	-615	1304	-1460	-32	-26	14	-59	-7	-52	33
	234	2019-01-22 09:17:06.83	-606	1310	-1456	-23	-19	19	-18	7	-25	5
	235	2019-01-22 09:17:06.84	-595	1313	-1456	-25	-14	21	-89	-23	-66	56
	236	2019-01-22 09:17:06.85	-608	1329	-1460	-29	-10	24	-60	2	-62	29
	237	2019-01-22 09:17:06.86	-604	1332	-1467	-34	-7	23	-133	-36	-97	84
	238	2019-01-22 09:17:06.87	-594	1336	-1465	-40	-10	18	-76	-24	-52	50
	239	2019-01-22 09:17:06.88	-591	1351	-1467	-35	-9	9	-118	-62	-56	90
	240	2019-01-22 09:17:06.89	-592	1347	-1465	-26	-11	-2	-42	-35	-7	38
	241	2019-01-22 09:17:06.90	-596	1333	-1452	-12	-10	-10	-85	-63	-22	74
	242	2019-01-22 09:17:06.91	-585	1331	-1455	3	-5	-15	-33	-38	5	35
	243	2019-01-22 09:17:06.92	-598	1326	-1465	11	-2	-19	-85	-42	-43	63
	244	2019-01-22 09:17:06.93	-607	1308	-1480	4	-8	-16	-28	-5	-23	16
	245	2019-01-22 09:17:06.94	-599	1306	-1482	-6	-14	-14	-89	-29	-60	59
	246	2019-01-22 09:17:06.95	-607	1307	-1467	-14	-22	-7	-37	-6	-31	21
	247	2019-01-22 09:17:06.96	-605	1308	-1461	-12	-26	-8	-100	-30	-70	65
	248	2019-01-22 09:17:06.97	-600	1309	-1471	-8	-25	-9	-28	7	-35	10
	249	2019-01-22 09:17:06.98	-601	1314	-1465	-6	-28	-6	-86	-24	-62	55
	250	2019-01-22 09:17:06.99	-601	1306	-1452	-3	-25	-1	-23	-17	-6	20
	251	2019-01-22 09:17:07.00	-602	1312	-1451	-1	-19	7	-83	-61	-22	72
	252	2019-01-22 09:17:07.01	-608	1310	-1460	-5	-15	10	-24	-32	8	28
	253	2019-01-22 09:17:07.02	-591	1320	-1462	-10	-10	13	-75	-45	-30	60
	254	2019-01-22 09:17:07.03	-592	1327	-1455	-18	-8	9	1	5	-4	-3
	255	2019-01-22 09:17:07.04	-600	1339	-1468	-22	-10	-1	-45	-9	-36	27
	256	2019-01-22 09:17:07.05	-602	1349	-1471	-22	-11	-17	9	18	-9	-13
	257	2019-01-22 09:17:07.06	-594	1342	-1475	-21	-16	-31	-78	-18	-60	48
	258	2019-01-22 09:17:07.07	-605	1343	-1466	-17	-21	-41	-28	9	-37	9
	259	2019-01-22 09:17:07.08	-597	1332	-1479	-18	-24	-46	-89	-27	-62	58
	260	2019-01-22 09:17:07.09	-614	1320	-1469	-23	-24	-43	-20	-7	-13	13
	261	2019-01-22 09:17:07.10	-603	1300	-1467	-31	-26	-38	-63	-32	-31	47
	262	2019-01-22 09:17:07.11	-605	1295	-1454	-36	-25	-30	9	5	4	-7
	263	2019-01-22 09:17:07.12	-611	1295	-1450	-41	-25	-21	-52	-21	-31	36
	264	2019-01-22 09:17:07.13	-603	1302	-1446	-40	-25	-12	1	10	-9	-5
	265	2019-01-22 09:17:07.14	-612	1309	-1445	-37	-25	-6	-61	-13	-48	37
	266	2019-01-22 09:17:07.15	-606	1318	-1440	-29	-24	-4	1	24	-23	-12
	267	2019-01-22 09:17:07.16	-608	1323	-1440	-20	-20	-4	-64	-6	-58	35
	268	2019-01-22 09:17:07.17	-612	1328	-1450	-11	-18	-5	-3	24	-27	-10
	269	2019-01-22 09:17:07.18	-609	1342	-1454	-9	-16	-12	-63	-16	-47	39
	270	2019-01-22 09:17:07.19	-612	1340	-1455	-12	-18	-17	1	8	-7	-4
	271	2019-01-22 09:17:07.20	-609	1334	-1454	-19	-21	-24	-67	-25	-42	46
	272	2019-01-22 09:17:07.21	-609	1330	-1456	-27	-25	-28	-11	10	-21	0
	273	2019-01-22 09:17:07.22	-615	1329	-1458	-31	-30	-31	-72	-18	-54	45
	274	2019-01-22 09:17:07.23	-616	1322	-1462	-32	-33	-33	-13	6	-19	3
	275	2019-01-22 09:17:07.24	-625	1326	-1453	-28	-32	-28	-68	-24	-44	46
	276	2019-01-22 09:17:07.25	-624	1321	-1449	-21	-29	-26	-9	4	-13	2
	277	2019-01-22 09:17:07.26	-622	1314	-1450	-15	-25	-21	-73	-25	-48	49
	278	2019-01-22 09:17:07.27	-625	1314	-1449	-12	-19	-19	-36	-12	-24	24
	279	2019-01-22 09:17:07.28	-614	1311	-1449	-9	-20	-18	-96	-37	-59	66
	280	2019-01-22 09:17:07.29	-619	1313	-1455	-12	-23	-15	-37	-10	-27	23
	281	2019-01-22 09:17:07.30	-626	1307	-1449	-17	-23	-18	-81	-41	-40	61
	282	2019-01-22 09:17:07.31	-617	1309	-1440	-20	-25	-16	-13	-14	1	13
	283	2019-01-22 09:17:07.32	-621	1316	-1441	-21	-22	-16	-67	-38	-29	52
	284	2019-01-22 09:17:07.33	-618	1335	-1447	-28	-18	-14	-16	-20	4	18
	285	2019-01-22 09:17:07.34	-620	1325	-1452	-28	-15	-10	-83	-59	-24	71
	286	2019-01-22 09:17:07.35	-617	1331	-1458	-29	-17	-9	-36	-19	-17	27
	287	2019-01-22 09:17:07.36	-628	1325	-1455	-30	-17	-10	-78	-12	-66	45
	288	2019-01-22 09:17:07.37	-629	1329	-1452	-32	-22	-10	-18	33	-51	-7
	289	2019-01-22 09:17:07.38	-624	1323	-1452	-29	-28	-10	-74	7	-81	33
	290	2019-01-22 09:17:07.39	-623	1328	-1441	-26	-28	-12	-26	25	-51	0
	291	2019-01-22 09:17:07.40	-614	1331	-1433	-19	-29	-15	-85	-6	-79	45
	292	2019-01-22 09:17:07.41	-619	1332	-1429	-11	-24	-21	-22	25	-47	-1
	293	2019-01-22 09:17:07.42	-621	1339	-1444	-5	-21	-25	-72	1	-73	35
	294	2019-01-22 09:17:07.43	-636	1336	-1450	-3	-19	-24	-18	24	-42	-3
	295	2019-01-22 09:17:07.44	-635	1332	-1456	-8	-20	-21	-72	-18	-54	45
	296	2019-01-22 09:17:07.45	-633	1324	-1460	-13	-21	-16	-28	-8	-20	18
	297	2019-01-22 09:17:07.46	-639	1317	-1449	-17	-26	-11	-78	-39	-39	58
	298	2019-01-22 09:17:07.47	-633	1316	-1443	-24	-27	-6	-19	-5	-14	12
	299	2019-01-22 09:17:07.48	-627	1324	-1444	-21	-29	-8	-66	-20	-46	43
	300	2019-01-22 09:17:07.49	-618	1327	-1432	-18	-28	-9	-18	10	-28	4
	301	2019-01-22 09:17:07.50	-618	1327	-1424	-17	-23	-12	-65	-8	-57	36
	302	2019-01-22 09:17:07.51	-629	1328	-1435	-15	-16	-15	-12	23	-35	-5
	303	2019-01-22 09:17:07.52	-640	1325	-1441	-15	-13	-17	-60	-13	-47	36
	304	2019-01-22 09:17:07.53	-640	1323	-1443	-18	-14	-16	-16	13	-29	1
	305	2019-01-22 09:17:07.54	-635	1327	-1453	-19	-14	-19	-62	-8	-54	35
	306	2019-01-22 09:17:07.55	-631	1326	-1452	-23	-16	-21	-12	20	-32	-4
	307	2019-01-22 09:17:07.56	-634	1334	-1450	-29	-15	-23	-52	-7	-45	29
	308	2019-01-22 09:17:07.57	-635	1329	-1449	-27	-18	-22	-11	16	-27	-2
	309	2019-01-22 09:17:07.58	-639	1328	-1443	-27	-21	-22	-55	-6	-49	30
	310	2019-01-22 09:17:07.59	-640	1316	-1446	-24	-21	-18	-23	18	-41	2
	311	2019-01-22 09:17:07.60	-644	1312	-1437	-21	-20	-13	-73	-10	-63	41
	312	2019-01-22 09:17:07.61	-644	1316	-1420	-19	-16	-6	-41	7	-48	17
	313	2019-01-22 09:17:07.62	-637	1307	-1423	-18	-9	-2	-85	-20	-65	52
	314	2019-01-22 09:17:07.63	-637	1317	-1433	-16	-3	3	-50	-5	-45	27
	315	2019-01-22 09:17:07.64	-641	1320	-1434	-11	1	6	-82	-21	-61	51
	316	2019-01-22 09:17:07.65	-637	1326	-1446	-7	-2	7	-43	5	-48	19
	317	2019-01-22 09:17:07.66	-637	1327	-1470	-4	-10	5	-69	-7	-62	38
	318	2019-01-22 09:17:07.67	-629	1329	-1472	-8	-21	4	-30	19	-49	5
	319	2019-01-22 09:17:07.68	-633	1336	-1458	-15	-23	1	-81	-21	-60	51
	320	2019-01-22 09:17:07.69	-645	1333	-1445	-27	-25	-4	-60	-9	-51	34
	321	2019-01-22 09:17:07.70	-645	1333	-1437	-35	-24	-9	-89	-34	-55	61
	322	2019-01-22 09:17:07.71	-647	1322	-1426	-38	-16	-11	-47	-10	-37	28
	323	2019-01-22 09:17:07.72	-647	1324	-1415	-34	-12	-10	-64	-28	-36	46
	324	2019-01-22 09:17:07.73	-642	1318	-1420	-24	-5	-7	-40	-11	-29	25
	325	2019-01-22 09:17:07.74	-643	1318	-1434	-15	3	1	-67	-20	-47	43
	326	2019-01-22 09:17:07.75	-651	1330	-1442	-6	5	5	-45	7	-52	19
	327	2019-01-22 09:17:07.76	-646	1333	-1439	-3	3	10	-61	1	-62	30
	328	2019-01-22 09:17:07.77	-642	1334	-1441	-4	0	11	-36	22	-58	7
	329	2019-01-22 09:17:07.78	-632	1342	-1430	-8	1	7	-60	8	-68	26
	330	2019-01-22 09:17:07.79	-628	1345	-1431	-12	-1	1	-41	14	-55	13
	331	2019-01-22 09:17:07.80	-627	1345	-1423	-18	2	-8	-63	-23	-40	43
	332	2019-01-22 09:17:07.81	-621	1353	-1426	-19	2	-23	-51	-16	-35	33
	333	2019-01-22 09:17:07.82	-639	1340	-1428	-15	4	-32	-60	-19	-41	39
	334	2019-01-22 09:17:07.83	-638	1328	-1430	-13	7	-38	-39	9	-48	15
	335	2019-01-22 09:17:07.84	-637	1325	-1433	-11	11	-35	-35	6	-41	14
	336	2019-01-22 09:17:07.85	-638	1318	-1439	-11	10	-28	-21	5	-26	8
	337	2019-01-22 09:17:07.86	-633	1317	-1442	-11	13	-21	-40	-21	-19	30
	338	2019-01-22 09:17:07.87	-635	1326	-1442	-17	14	-8	-35	-18	-17	26
	339	2019-01-22 09:17:07.88	-634	1324	-1433	-23	15	-3	-45	-15	-30	30
	340	2019-01-22 09:17:07.89	-634	1328	-1434	-27	14	2	-34	12	-46	11
	341	2019-01-22 09:17:07.90	-625	1333	-1433	-27	14	3	-35	13	-48	11
	342	2019-01-22 09:17:07.91	-634	1346	-1426	-24	12	0	-33	7	-40	13
	343	2019-01-22 09:17:07.92	-636	1338	-1431	-19	11	-3	-38	-18	-20	28
	344	2019-01-22 09:17:07.93	-633	1337	-1443	-13	7	-7	-25	-28	3	26
	345	2019-01-22 09:17:07.94	-643	1331	-1427	-12	7	-3	-15	-35	20	25
	346	2019-01-22 09:17:07.95	-634	1324	-1430	-12	10	-1	-2	-23	21	12
	347	2019-01-22 09:17:07.96	-625	1335	-1429	-12	18	6	-2	-23	21	12
	348	2019-01-22 09:17:07.97	-620	1340	-1435	-15	26	9	-17	-5	-12	11
	349	2019-01-22 09:17:07.98	-620	1347	-1442	-17	27	6	-31	-3	-28	17
	350	2019-01-22 09:17:07.99	-624	1353	-1442	-17	24	3	-49	-2	-47	25
	351	2019-01-22 09:17:08.00	-627	1364	-1441	-15	22	-2	-50	-12	-38	31
	352	2019-01-22 09:17:08.01	-627	1357	-1450	-4	16	-11	-55	-20	-35	37
	353	2019-01-22 09:17:08.02	-632	1357	-1446	0	13	-19	-38	-29	-9	33
	354	2019-01-22 09:17:08.03	-631	1351	-1440	-3	9	-23	-40	-19	-21	29
	355	2019-01-22 09:17:08.04	-626	1331	-1427	-6	9	-21	-27	0	-27	13
	356	2019-01-22 09:17:08.05	-624	1310	-1425	-11	11	-13	-39	9	-48	15
	357	2019-01-22 09:17:08.06	-635	1315	-1421	-12	15	-3	-21	17	-38	2
	358	2019-01-22 09:17:08.07	-625	1316	-1420	-7	21	11	-30	14	-44	8
	359	2019-01-22 09:17:08.08	-612	1328	-1411	2	29	23	-10	18	-28	-4
	360	2019-01-22 09:17:08.09	-615	1340	-1424	10	33	26	-45	-3	-42	24
	361	2019-01-22 09:17:08.10	-615	1360	-1428	12	38	24	-37	-2	-35	19
	362	2019-01-22 09:17:08.11	-615	1362	-1446	11	36	18	-67	-22	-45	44
	363	2019-01-22 09:17:08.12	-618	1364	-1458	7	30	13	-51	-17	-34	34
	364	2019-01-22 09:17:08.13	-611	1369	-1459	2	20	3	-65	-23	-42	44
	365	2019-01-22 09:17:08.14	-612	1364	-1455	-7	6	-8	-42	-26	-16	34
	366	2019-01-22 09:17:08.15	-610	1348	-1446	-15	0	-22	-51	-18	-33	34
	367	2019-01-22 09:17:08.16	-607	1345	-1436	-13	-3	-27	-15	2	-17	6
	368	2019-01-22 09:17:08.17	-615	1349	-1424	-13	-3	-34	-42	5	-47	18
	369	2019-01-22 09:17:08.18	-619	1341	-1425	-10	4	-42	-28	4	-32	12
	370	2019-01-22 09:17:08.19	-615	1337	-1424	-9	10	-42	-64	-15	-49	39
	371	2019-01-22 09:17:08.20	-626	1327	-1431	-9	17	-40	-36	-18	-18	27
	372	2019-01-22 09:17:08.21	-621	1320	-1436	-10	17	-33	-61	-32	-29	46
	373	2019-01-22 09:17:08.22	-618	1330	-1427	-12	18	-27	-24	-17	-7	20
	374	2019-01-22 09:17:08.23	-609	1328	-1430	-14	23	-22	-51	-18	-33	34
	375	2019-01-22 09:17:08.24	-620	1332	-1442	-6	23	-17	-10	7	-17	1
	376	2019-01-22 09:17:08.25	-615	1325	-1433	1	23	-14	-48	-6	-42	27
	377	2019-01-22 09:17:08.26	-611	1320	-1447	5	18	-11	-28	-14	-14	21
	378	2019-01-22 09:17:08.27	-610	1331	-1445	8	15	-8	-74	-44	-30	59
	379	2019-01-22 09:17:08.28	-616	1331	-1447	4	11	-6	-37	-25	-12	31
	380	2019-01-22 09:17:08.29	-606	1329	-1447	-2	8	-4	-65	-34	-31	49
	381	2019-01-22 09:17:08.30	-606	1347	-1456	-16	8	-4	-20	-22	2	21
	382	2019-01-22 09:17:08.31	-613	1353	-1451	-22	4	-8	-55	-37	-18	46
	383	2019-01-22 09:17:08.32	-607	1355	-1447	-25	4	-10	-25	-25	0	25
	384	2019-01-22 09:17:08.33	-613	1347	-1444	-30	2	-14	-72	-37	-35	54
	385	2019-01-22 09:17:08.34	-611	1332	-1445	-27	0	-14	-34	-17	-17	25
	386	2019-01-22 09:17:08.35	-618	1332	-1435	-23	-1	-10	-78	-26	-52	52
	387	2019-01-22 09:17:08.36	-618	1335	-1432	-18	-4	-8	-33	-1	-32	17
	388	2019-01-22 09:17:08.37	-616	1332	-1436	-16	-5	-3	-82	-17	-65	49
	389	2019-01-22 09:17:08.38	-619	1343	-1440	-12	-9	-1	-33	6	-39	13
	390	2019-01-22 09:17:08.39	-611	1354	-1434	-6	-10	-1	-80	-19	-61	49
	391	2019-01-22 09:17:08.40	-617	1346	-1425	1	-8	-2	-30	2	-32	14
	392	2019-01-22 09:17:08.41	-620	1341	-1445	7	1	3	-69	-9	-60	39
	393	2019-01-22 09:17:08.42	-620	1331	-1440	11	0	4	-30	19	-49	5
	394	2019-01-22 09:17:08.43	-618	1335	-1445	14	0	5	-90	-9	-81	49
	395	2019-01-22 09:17:08.44	-608	1346	-1440	12	2	6	-43	5	-48	19
	396	2019-01-22 09:17:08.45	-605	1346	-1444	8	3	2	-85	-15	-70	50
	397	2019-01-22 09:17:08.46	-612	1341	-1444	6	3	-4	-25	15	-40	5
	398	2019-01-22 09:17:08.47	-614	1337	-1438	7	0	-7	-67	-8	-59	37
	399	2019-01-22 09:17:08.48	-611	1338	-1435	10	1	-12	-7	14	-21	-3
	400	2019-01-22 09:17:08.49	-626	1333	-1441	12	-3	-15	-58	-4	-54	31
	401	2019-01-22 09:17:08.50	-610	1333	-1437	8	-6	-13	-25	9	-34	8
	402	2019-01-22 09:17:08.51	-627	1335	-1430	1	-10	-14	-78	-18	-60	48
	403	2019-01-22 09:17:08.52	-618	1332	-1446	-10	-7	-10	-12	8	-20	2
	404	2019-01-22 09:17:08.53	-621	1333	-1439	-19	-13	-9	-59	-6	-53	32
	405	2019-01-22 09:17:08.54	-617	1335	-1428	-28	-10	-7	-2	30	-32	-14
	406	2019-01-22 09:17:08.55	-615	1329	-1422	-25	-9	-9	-69	0	-69	34
	407	2019-01-22 09:17:08.56	-606	1327	-1419	-13	-6	-13	-17	19	-36	-1
	408	2019-01-22 09:17:08.57	-611	1336	-1424	0	0	-18	-71	-18	-53	44
	409	2019-01-22 09:17:08.58	-627	1324	-1436	9	1	-21	-17	2	-19	7
	410	2019-01-22 09:17:08.59	-624	1327	-1448	8	-1	-19	-65	-10	-55	37
	411	2019-01-22 09:17:08.60	-626	1339	-1454	1	-6	-14	-14	16	-30	-1
	412	2019-01-22 09:17:08.61	-620	1336	-1451	-13	-7	-7	-78	-22	-56	50
	413	2019-01-22 09:17:08.62	-617	1344	-1445	-31	-7	-5	-18	0	-18	9
	414	2019-01-22 09:17:08.63	-612	1345	-1447	-45	-9	0	-62	-23	-39	42
	415	2019-01-22 09:17:08.64	-614	1347	-1444	-48	-8	-2	10	14	-4	-12
	416	2019-01-22 09:17:08.65	-616	1335	-1434	-41	-7	-2	-37	1	-38	18
	417	2019-01-22 09:17:08.66	-611	1329	-1431	-27	-7	-3	30	34	-4	-32
	418	2019-01-22 09:17:08.67	-611	1325	-1435	-12	-6	-4	-43	-17	-26	30
	419	2019-01-22 09:17:08.68	-618	1330	-1437	-4	-4	-5	-5	-22	17	13
	420	2019-01-22 09:17:08.69	-613	1335	-1437	-7	-5	-4	-78	-76	-2	77
	421	2019-01-22 09:17:08.70	-617	1330	-1435	-19	-6	1	-17	-34	17	25
	422	2019-01-22 09:17:08.71	-623	1340	-1434	-31	-7	1	-69	-38	-31	53
	423	2019-01-22 09:17:08.72	-604	1348	-1433	-41	-11	1	-11	2	-13	4
	424	2019-01-22 09:17:08.73	-620	1345	-1443	-44	-12	-1	-80	-31	-49	55
	425	2019-01-22 09:17:08.74	-619	1344	-1437	-38	-14	-3	-24	-1	-23	12
	426	2019-01-22 09:17:08.75	-614	1346	-1430	-30	-17	-6	-82	-35	-47	58
	427	2019-01-22 09:17:08.76	-616	1345	-1441	-21	-16	-7	-19	8	-27	5
	428	2019-01-22 09:17:08.77	-622	1350	-1434	-15	-17	-10	-83	-4	-79	43
	429	2019-01-22 09:17:08.78	-609	1350	-1425	-19	-13	-10	-34	26	-60	4
	430	2019-01-22 09:17:08.79	-611	1335	-1426	-24	-4	-12	-97	-13	-84	55
	431	2019-01-22 09:17:08.80	-620	1347	-1431	-28	-2	-12	-36	10	-46	13
	432	2019-01-22 09:17:08.81	-614	1352	-1434	-32	-5	-9	-96	-32	-64	64
	433	2019-01-22 09:17:08.82	-611	1358	-1435	-31	-8	-10	-35	-11	-24	23
	434	2019-01-22 09:17:08.83	-610	1356	-1438	-30	-14	-10	-86	-41	-45	63
	435	2019-01-22 09:17:08.84	-617	1359	-1446	-26	-17	-9	-31	-13	-18	22
	436	2019-01-22 09:17:08.85	-621	1362	-1443	-19	-24	-9	-87	-45	-42	66
	437	2019-01-22 09:17:08.86	-610	1354	-1429	-14	-25	-7	-17	2	-19	7
	438	2019-01-22 09:17:08.87	-627	1345	-1435	-14	-24	-7	-55	-9	-46	32
	439	2019-01-22 09:17:08.88	-616	1347	-1429	-12	-25	-5	1	19	-18	-10
	440	2019-01-22 09:17:08.89	-612	1346	-1410	-15	-24	-7	-72	-23	-49	47
	441	2019-01-22 09:17:08.90	-619	1348	-1414	-14	-22	-9	-11	18	-29	-3
	442	2019-01-22 09:17:08.91	-621	1342	-1418	-12	-20	-15	-67	-17	-50	42
	443	2019-01-22 09:17:08.92	-625	1350	-1412	-11	-14	-14	-5	11	-16	-3
	444	2019-01-22 09:17:08.93	-620	1348	-1421	-12	-6	-14	-54	-16	-38	35
	445	2019-01-22 09:17:08.94	-618	1351	-1428	-13	2	-13	-1	16	-17	-7
	446	2019-01-22 09:17:08.95	-631	1354	-1442	-13	5	-8	-64	-21	-43	42
	447	2019-01-22 09:17:08.96	-630	1344	-1437	-13	-1	-4	-20	3	-23	8
	448	2019-01-22 09:17:08.97	-633	1346	-1446	-17	-13	-1	-72	-13	-59	42
	449	2019-01-22 09:17:08.98	-627	1347	-1438	-19	-19	3	-20	28	-48	-4
	450	2019-01-22 09:17:08.99	-623	1348	-1427	-21	-25	0	-66	5	-71	30
	451	2019-01-22 09:17:09.00	-623	1353	-1416	-20	-28	-2	-6	38	-44	-16
	452	2019-01-22 09:17:09.01	-622	1345	-1404	-11	-24	-8	-60	1	-61	29
	453	2019-01-22 09:17:09.02	-634	1342	-1394	-5	-14	-7	-20	7	-27	6
	454	2019-01-22 09:17:09.03	-637	1349	-1397	-4	-1	-6	-73	-36	-37	54
	455	2019-01-22 09:17:09.04	-635	1349	-1412	-5	5	-3	-28	-12	-16	20
	456	2019-01-22 09:17:09.05	-631	1352	-1420	-8	7	6	-78	-34	-44	56
	457	2019-01-22 09:17:09.06	-629	1354	-1437	-13	7	10	-32	-2	-30	17
	458	2019-01-22 09:17:09.07	-623	1359	-1431	-15	-3	14	-82	-34	-48	58
	459	2019-01-22 09:17:09.08	-619	1356	-1430	-19	-3	12	-36	-4	-32	20
	460	2019-01-22 09:17:09.09	-617	1365	-1418	-20	-5	5	-76	-33	-43	54
	461	2019-01-22 09:17:09.10	-606	1353	-1425	-12	-4	-3	-20	-7	-13	13
	462	2019-01-22 09:17:09.11	-628	1357	-1433	0	-8	-12	-57	-31	-26	44
	463	2019-01-22 09:17:09.12	-619	1358	-1437	6	-5	-17	-12	6	-18	3
	464	2019-01-22 09:17:09.13	-631	1352	-1434	3	-8	-17	-49	-9	-40	29
	465	2019-01-22 09:17:09.14	-624	1354	-1429	-3	-12	-13	1	19	-18	-10
	466	2019-01-22 09:17:09.15	-633	1354	-1437	-10	-15	-8	-42	-3	-39	22
	467	2019-01-22 09:17:09.16	-625	1344	-1424	-20	-17	-3	-20	23	-43	-1
	468	2019-01-22 09:17:09.17	-624	1344	-1416	-27	-18	2	-66	-5	-61	35
	469	2019-01-22 09:17:09.18	-624	1341	-1418	-21	-17	3	-20	17	-37	1
	470	2019-01-22 09:17:09.19	-618	1343	-1413	-15	-17	3	-52	-13	-39	32
	471	2019-01-22 09:17:09.20	-620	1346	-1414	-7	-16	-1	-25	-6	-19	15
	472	2019-01-22 09:17:09.21	-618	1349	-1416	1	-11	-3	-71	-43	-28	57
	473	2019-01-22 09:17:09.22	-625	1348	-1423	3	-9	-5	-46	-33	-13	39
	474	2019-01-22 09:17:09.23	-630	1343	-1433	-2	-11	-6	-80	-52	-28	66
	475	2019-01-22 09:17:09.24	-634	1339	-1434	-11	-19	-3	-45	-21	-24	33
	476	2019-01-22 09:17:09.25	-622	1352	-1433	-22	-24	3	-76	-38	-38	57
	477	2019-01-22 09:17:09.26	-618	1345	-1425	-34	-25	5	-36	-13	-23	24
	478	2019-01-22 09:17:09.27	-621	1345	-1420	-43	-26	5	-50	-16	-34	33
	479	2019-01-22 09:17:09.28	-626	1358	-1425	-42	-22	4	-10	15	-25	-2
	480	2019-01-22 09:17:09.29	-620	1367	-1415	-39	-19	0	-34	-13	-21	23
	481	2019-01-22 09:17:09.30	-609	1363	-1415	-32	-19	-9	-10	1	-11	4
	482	2019-01-22 09:17:09.31	-632	1362	-1424	-23	-16	-11	-36	-10	-26	23
	483	2019-01-22 09:17:09.32	-626	1352	-1425	-18	-21	-13	-30	-2	-28	16
	484	2019-01-22 09:17:09.33	-624	1352	-1418	-19	-27	-14	-52	-18	-34	35
	485	2019-01-22 09:17:09.34	-621	1339	-1413	-24	-29	-9	-29	-4	-25	16
	486	2019-01-22 09:17:09.35	-633	1335	-1412	-30	-31	-2	-53	-11	-42	32
	487	2019-01-22 09:17:09.36	-642	1342	-1400	-33	-26	4	-39	4	-43	17
	488	2019-01-22 09:17:09.37	-625	1348	-1413	-34	-22	7	-68	-23	-45	45
	489	2019-01-22 09:17:09.38	-628	1360	-1413	-33	-18	11	-47	1	-48	23
	490	2019-01-22 09:17:09.39	-625	1371	-1416	-33	-17	12	-55	-7	-48	31
	491	2019-01-22 09:17:09.40	-626	1372	-1417	-29	-14	10	-37	5	-42	16
	492	2019-01-22 09:17:09.41	-629	1373	-1413	-30	-11	3	-52	-8	-44	30
	493	2019-01-22 09:17:09.42	-632	1373	-1423	-31	-10	-4	-41	-11	-30	26
	494	2019-01-22 09:17:09.43	-631	1366	-1417	-34	-13	-10	-51	-35	-16	43
	495	2019-01-22 09:17:09.44	-630	1355	-1414	-33	-15	-13	-38	-31	-7	34
	496	2019-01-22 09:17:09.45	-628	1358	-1405	-34	-18	-10	-46	-32	-14	39
	497	2019-01-22 09:17:09.46	-631	1346	-1405	-29	-15	-9	-37	-8	-29	22
	498	2019-01-22 09:17:09.47	-639	1351	-1411	-19	-12	-3	-38	-1	-37	19
	499	2019-01-22 09:17:09.48	-643	1365	-1413	-12	-12	4	-30	3	-33	13
	500	2019-01-22 09:17:09.49	-634	1366	-1425	-11	-8	11	-38	-19	-19	28
	501	2019-01-22 09:17:09.50	-629	1367	-1418	-11	-11	10	-42	-11	-31	26
	502	2019-01-22 09:17:09.51	-629	1364	-1412	-12	-11	13	-46	-10	-36	28
	503	2019-01-22 09:17:09.52	-627	1374	-1407	-16	-8	11	-49	0	-49	24
	504	2019-01-22 09:17:09.53	-630	1368	-1406	-21	-6	6	-49	-8	-41	28
	505	2019-01-22 09:17:09.54	-637	1367	-1422	-20	-9	4	-45	-8	-37	26
	506	2019-01-22 09:17:09.55	-630	1360	-1399	-4	-17	-3	-34	-15	-19	24
	507	2019-01-22 09:17:09.56	-631	1356	-1416	2	-19	-3	-35	-12	-23	23
	508	2019-01-22 09:17:09.57	-629	1359	-1420	2	-18	3	-34	-16	-18	25
	509	2019-01-22 09:17:09.58	-622	1353	-1400	-2	-14	7	-35	-11	-24	23
	510	2019-01-22 09:17:09.59	-629	1358	-1398	-6	-5	13	-29	-10	-19	19
	511	2019-01-22 09:17:09.60	-633	1357	-1409	-12	-1	16	-53	-2	-51	27
	512	2019-01-22 09:17:09.61	-620	1367	-1406	-15	4	10	-53	0	-53	26
	513	2019-01-22 09:17:09.62	-626	1376	-1411	-18	3	5	-52	7	-59	22
	514	2019-01-22 09:17:09.63	-620	1377	-1416	-18	3	-1	-27	20	-47	3
	515	2019-01-22 09:17:09.64	-629	1381	-1417	-17	-2	-4	-40	13	-53	13
	516	2019-01-22 09:17:09.65	-637	1372	-1412	-12	-5	-5	-29	6	-35	11
	517	2019-01-22 09:17:09.66	-623	1370	-1408	-12	-6	-5	-41	2	-43	19
	518	2019-01-22 09:17:09.67	-619	1370	-1403	-14	-3	-6	-20	5	-25	7
	519	2019-01-22 09:17:09.68	-632	1359	-1404	-16	-4	-3	-34	-13	-21	23
	520	2019-01-22 09:17:09.69	-619	1364	-1410	-18	-6	-3	-12	-16	4	14
	521	2019-01-22 09:17:09.70	-628	1368	-1403	-18	-8	-1	-37	-8	-29	22
	522	2019-01-22 09:17:09.71	-627	1369	-1396	-15	-11	-3	-26	2	-28	12
	523	2019-01-22 09:17:09.72	-622	1375	-1406	-8	-11	-7	-52	-6	-46	29
	524	2019-01-22 09:17:09.73	-623	1369	-1407	-4	-6	-11	-35	-9	-26	22
	525	2019-01-22 09:17:09.74	-616	1372	-1404	-3	-1	-12	-65	-22	-43	43
	526	2019-01-22 09:17:09.75	-622	1371	-1402	-6	3	-13	-40	-15	-25	27
	527	2019-01-22 09:17:09.76	-627	1368	-1409	-11	8	-8	-62	-17	-45	39
	528	2019-01-22 09:17:09.77	-618	1355	-1416	-13	7	-8	-28	-5	-23	16
	529	2019-01-22 09:17:09.78	-623	1351	-1408	-15	5	-5	-50	-14	-36	32
	530	2019-01-22 09:17:09.79	-626	1362	-1416	-15	-1	-4	-20	-3	-17	11
	531	2019-01-22 09:17:09.80	-628	1369	-1414	-17	-8	0	-53	-7	-46	30
	532	2019-01-22 09:17:09.81	-625	1372	-1400	-20	-9	-1	-33	-7	-26	20
	533	2019-01-22 09:17:09.82	-625	1376	-1397	-17	-8	-4	-55	-17	-38	36
	534	2019-01-22 09:17:09.83	-622	1374	-1403	-13	2	-9	-17	-4	-13	10
	535	2019-01-22 09:17:09.84	-625	1373	-1411	-10	3	-14	-55	-14	-41	34
	536	2019-01-22 09:17:09.85	-617	1376	-1403	-11	7	-13	-32	-6	-26	19
	537	2019-01-22 09:17:09.86	-617	1367	-1404	-14	10	-14	-64	-21	-43	42
	538	2019-01-22 09:17:09.87	-625	1361	-1406	-15	8	-13	-17	2	-19	7
	539	2019-01-22 09:17:09.88	-627	1357	-1416	-15	9	-13	-56	-16	-40	36
	540	2019-01-22 09:17:09.89	-622	1358	-1417	-14	1	-10	-26	-4	-22	15
	541	2019-01-22 09:17:09.90	-624	1361	-1423	-10	-1	-8	-69	-19	-50	44
	542	2019-01-22 09:17:09.91	-627	1365	-1418	-7	-6	-5	-26	6	-32	10
	543	2019-01-22 09:17:09.92	-626	1371	-1412	-5	-6	-2	-55	-5	-50	30
	544	2019-01-22 09:17:09.93	-627	1368	-1417	-8	-9	-2	-3	14	-17	-5
	545	2019-01-22 09:17:09.94	-626	1368	-1409	-13	-12	-1	-44	-12	-32	28
	546	2019-01-22 09:17:09.95	-614	1370	-1406	-17	-13	-4	2	15	-13	-8
	547	2019-01-22 09:17:09.96	-630	1370	-1399	-18	-11	-8	-36	9	-45	13
	548	2019-01-22 09:17:09.97	-628	1373	-1401	-17	-8	-11	6	35	-29	-20
	549	2019-01-22 09:17:09.98	-624	1373	-1398	-14	0	-11	-59	-4	-55	31
	550	2019-01-22 09:17:09.99	-637	1368	-1396	-14	1	-11	-21	5	-26	8
	551	2019-01-22 09:17:10.00	-622	1368	-1408	-11	3	-6	-65	-10	-55	37
	552	2019-01-22 09:17:10.01	-633	1367	-1405	-12	5	-3	-22	14	-36	4
	553	2019-01-22 09:17:10.02	-623	1368	-1404	-10	1	-2	-78	-23	-55	50
	554	2019-01-22 09:17:10.03	-622	1374	-1407	-6	1	-3	-37	-17	-20	27
	555	2019-01-22 09:17:10.04	-626	1387	-1411	-5	-2	-7	-89	-41	-48	65
	556	2019-01-22 09:17:10.05	-619	1388	-1401	-3	-1	-12	-39	-10	-29	24
	557	2019-01-22 09:17:10.06	-617	1381	-1404	-1	3	-16	-84	-30	-54	57
	558	2019-01-22 09:17:10.07	-623	1375	-1404	-4	7	-18	-31	-10	-21	20
	559	2019-01-22 09:17:10.08	-631	1370	-1413	-6	7	-19	-87	-44	-43	65
	560	2019-01-22 09:17:10.09	-621	1357	-1409	-10	6	-17	-32	-15	-17	23
	561	2019-01-22 09:17:10.10	-631	1353	-1407	-11	2	-10	-79	-28	-51	53
	562	2019-01-22 09:17:10.11	-624	1357	-1406	-9	-5	-4	-29	11	-40	9
	563	2019-01-22 09:17:10.12	-615	1366	-1404	2	-10	-2	-88	-20	-68	54
	564	2019-01-22 09:17:10.13	-619	1381	-1405	7	-12	0	-30	8	-38	11
	565	2019-01-22 09:17:10.14	-621	1389	-1408	9	-15	-3	-82	-19	-63	50
	566	2019-01-22 09:17:10.15	-620	1384	-1407	3	-15	-3	-21	20	-41	0
	567	2019-01-22 09:17:10.16	-617	1374	-1409	-4	-13	-7	-61	3	-64	29
	568	2019-01-22 09:17:10.17	-623	1368	-1404	-8	-12	-8	7	38	-31	-22
	569	2019-01-22 09:17:10.18	-620	1360	-1381	-17	-8	-10	-37	9	-46	14
	570	2019-01-22 09:17:10.19	-624	1357	-1385	-21	1	-11	20	38	-18	-29
	571	2019-01-22 09:17:10.20	-620	1348	-1408	-24	6	-7	-36	6	-42	15
	572	2019-01-22 09:17:10.21	-621	1359	-1406	-22	2	-2	18	23	-5	-20
	573	2019-01-22 09:17:10.22	-624	1358	-1392	-21	3	5	-53	-30	-23	41
	574	2019-01-22 09:17:10.23	-625	1371	-1413	-17	-4	7	13	9	4	-11
	575	2019-01-22 09:17:10.24	-623	1379	-1428	-10	-12	7	-48	-10	-38	29
	576	2019-01-22 09:17:10.25	-623	1382	-1416	-12	-19	3	6	21	-15	-13
	577	2019-01-22 09:17:10.26	-617	1382	-1408	-14	-22	-5	-45	-9	-36	27
	578	2019-01-22 09:17:10.27	-612	1386	-1395	-16	-17	-14	21	35	-14	-28
	579	2019-01-22 09:17:10.28	-621	1370	-1387	-23	-10	-20	-34	8	-42	13
	580	2019-01-22 09:17:10.29	-630	1357	-1389	-21	-2	-24	22	36	-14	-29
	581	2019-01-22 09:17:10.30	-624	1356	-1386	-17	3	-17	-46	1	-47	22
	582	2019-01-22 09:17:10.31	-632	1357	-1411	-14	5	-11	0	25	-25	-12
	583	2019-01-22 09:17:10.32	-634	1364	-1417	-15	4	-3	-61	-13	-48	37
	584	2019-01-22 09:17:10.33	-633	1370	-1411	-16	-1	4	1	20	-19	-10
	585	2019-01-22 09:17:10.34	-626	1374	-1407	-20	-8	9	-65	-14	-51	39
	586	2019-01-22 09:17:10.35	-617	1393	-1403	-27	-9	9	-21	5	-26	8
	587	2019-01-22 09:17:10.36	-620	1386	-1403	-33	-11	6	-86	-36	-50	61
	588	2019-01-22 09:17:10.37	-618	1397	-1396	-29	-15	-1	-27	12	-39	7
	589	2019-01-22 09:17:10.38	-619	1390	-1391	-23	-13	-7	-71	-4	-67	37
	590	2019-01-22 09:17:10.39	-616	1390	-1400	-13	-13	-17	-4	31	-35	-13
	591	2019-01-22 09:17:10.40	-634	1380	-1399	-8	-6	-20	-69	-19	-50	44
	592	2019-01-22 09:17:10.41	-631	1373	-1400	-4	-7	-22	-18	2	-20	8
	593	2019-01-22 09:17:10.42	-633	1368	-1404	-4	-7	-20	-67	-30	-37	48
	594	2019-01-22 09:17:10.43	-634	1367	-1411	-12	-9	-15	3	15	-12	-9
	595	2019-01-22 09:17:10.44	-624	1361	-1400	-22	-13	-9	-62	-20	-42	41
	596	2019-01-22 09:17:10.45	-618	1365	-1400	-23	-16	-3	-16	0	-16	8
	597	2019-01-22 09:17:10.46	-625	1369	-1400	-22	-18	-3	-59	-30	-29	44
	598	2019-01-22 09:17:10.47	-627	1378	-1397	-13	-22	-1	-1	1	-2	0
	599	2019-01-22 09:17:10.48	-634	1388	-1396	-6	-19	-3	-61	-40	-21	50
	600	2019-01-22 09:17:10.49	-629	1388	-1398	-5	-15	-2	-7	-6	-1	6
	601	2019-01-22 09:17:10.50	-624	1381	-1383	-3	-12	-2	-63	-30	-33	46
	602	2019-01-22 09:17:10.51	-628	1371	-1402	-3	-12	-1	-14	-2	-12	8
	603	2019-01-22 09:17:10.52	-627	1379	-1393	-10	-14	4	-67	-33	-34	50
	604	2019-01-22 09:17:10.53	-627	1374	-1396	-16	-14	3	-4	9	-13	-2
	605	2019-01-22 09:17:10.54	-624	1377	-1393	-22	-16	2	-48	-21	-27	34
	606	2019-01-22 09:17:10.55	-624	1387	-1398	-17	-16	-2	-1	-4	3	2
	607	2019-01-22 09:17:10.56	-626	1384	-1394	-8	-22	-7	-59	-36	-23	47
	608	2019-01-22 09:17:10.57	-633	1381	-1399	-6	-22	-8	-18	1	-19	8
	609	2019-01-22 09:17:10.58	-633	1371	-1408	-2	-24	-9	-80	-34	-46	57
	610	2019-01-22 09:17:10.59	-624	1375	-1396	-2	-23	-8	-30	-9	-21	19
	611	2019-01-22 09:17:10.60	-637	1379	-1390	-9	-21	-6	-76	-40	-36	58
	612	2019-01-22 09:17:10.61	-631	1376	-1395	-17	-21	-6	-31	4	-35	13
	613	2019-01-22 09:17:10.62	-631	1373	-1387	-25	-18	-4	-87	-24	-63	55
	614	2019-01-22 09:17:10.63	-616	1374	-1385	-28	-13	-1	-47	0	-47	23
	615	2019-01-22 09:17:10.64	-627	1373	-1389	-26	-10	1	-103	-25	-78	64
	616	2019-01-22 09:17:10.65	-632	1377	-1388	-21	-7	5	-50	17	-67	16
	617	2019-01-22 09:17:10.66	-623	1370	-1397	-15	-6	12	-73	-1	-72	37
	618	2019-01-22 09:17:10.67	-636	1381	-1393	-9	-8	14	-18	27	-45	-4
	619	2019-01-22 09:17:10.68	-626	1380	-1396	-4	-10	17	-69	-16	-53	42
	620	2019-01-22 09:17:10.69	-633	1384	-1402	-5	-18	15	-35	-4	-31	19
	621	2019-01-22 09:17:10.70	-624	1397	-1399	-10	-19	12	-80	-32	-48	56
	622	2019-01-22 09:17:10.71	-629	1399	-1385	-20	-20	1	-35	1	-36	17
	623	2019-01-22 09:17:10.72	-633	1395	-1385	-21	-18	-7	-77	-21	-56	49
	624	2019-01-22 09:17:10.73	-627	1397	-1385	-21	-13	-17	-38	14	-52	12
	625	2019-01-22 09:17:10.74	-636	1392	-1386	-18	-6	-21	-70	-10	-60	40
	626	2019-01-22 09:17:10.75	-635	1381	-1392	-14	-2	-18	-22	20	-42	1
	627	2019-01-22 09:17:10.76	-636	1377	-1390	-10	4	-14	-55	0	-55	27
	628	2019-01-22 09:17:10.77	-635	1374	-1399	-5	4	-9	-22	14	-36	4
	629	2019-01-22 09:17:10.78	-632	1376	-1394	-5	2	-2	-61	-18	-43	39
	630	2019-01-22 09:17:10.79	-622	1383	-1395	-5	0	1	-34	-5	-29	19
	631	2019-01-22 09:17:10.80	-627	1389	-1400	-4	-1	2	-79	-27	-52	53
	632	2019-01-22 09:17:10.81	-625	1396	-1386	-4	-1	0	-45	0	-45	22
	633	2019-01-22 09:17:10.82	-627	1402	-1389	-4	-4	-7	-77	-22	-55	49
	634	2019-01-22 09:17:10.83	-632	1394	-1396	1	-6	-15	-53	-1	-52	27
	635	2019-01-22 09:17:10.84	-630	1389	-1393	0	-7	-19	-81	-31	-50	56
	636	2019-01-22 09:17:10.85	-637	1375	-1396	-4	-10	-15	-53	-16	-37	34
	637	2019-01-22 09:17:10.86	-630	1365	-1381	-14	-6	-9	-85	-33	-52	59
	638	2019-01-22 09:17:10.87	-627	1365	-1393	-16	-2	-6	-62	-15	-47	38
	639	2019-01-22 09:17:10.88	-646	1369	-1393	-12	0	3	-86	-34	-52	60
	640	2019-01-22 09:17:10.89	-632	1376	-1383	-7	-1	6	-54	-4	-50	29
	641	2019-01-22 09:17:10.90	-631	1380	-1398	3	-4	5	-78	-21	-57	49
	642	2019-01-22 09:17:10.91	-634	1397	-1395	6	-9	3	-56	-11	-45	33
	643	2019-01-22 09:17:10.92	-632	1395	-1398	4	-8	1	-63	-38	-25	50
	644	2019-01-22 09:17:10.93	-632	1386	-1391	-1	-6	-4	-33	-41	8	37
	645	2019-01-22 09:17:10.94	-633	1393	-1387	-7	-1	-10	-45	-58	13	51
	646	2019-01-22 09:17:10.95	-627	1388	-1394	-17	0	-16	-26	-32	6	29
	647	2019-01-22 09:17:10.96	-637	1382	-1392	-20	3	-21	-48	-40	-8	44
	648	2019-01-22 09:17:10.97	-624	1382	-1396	-17	-2	-23	-33	-19	-14	26
	649	2019-01-22 09:17:10.98	-629	1381	-1404	-13	-4	-22	-40	-23	-17	31
	650	2019-01-22 09:17:10.99	-629	1378	-1403	-12	-11	-17	-40	-14	-26	27
	651	2019-01-22 09:17:11.00	-631	1380	-1396	-11	-12	-11	-61	-35	-26	48
	652	2019-01-22 09:17:11.01	-636	1375	-1394	-8	-13	-5	-51	-31	-20	41
	653	2019-01-22 09:17:11.02	-635	1380	-1394	-10	-15	0	-58	-32	-26	45
	654	2019-01-22 09:17:11.03	-631	1372	-1386	-11	-16	6	-44	-21	-23	32
	655	2019-01-22 09:17:11.04	-630	1377	-1379	-9	-17	8	-53	-45	-8	49
	656	2019-01-22 09:17:11.05	-628	1383	-1380	-7	-15	12	-36	-25	-11	30
	657	2019-01-22 09:17:11.06	-625	1383	-1381	0	-13	13	-35	-30	-5	32
	658	2019-01-22 09:17:11.07	-633	1391	-1387	3	-9	9	-35	-25	-10	30
	659	2019-01-22 09:17:11.08	-630	1394	-1385	3	-5	7	-35	-19	-16	27
	660	2019-01-22 09:17:11.09	-630	1396	-1390	3	-3	3	-33	-8	-25	20
	661	2019-01-22 09:17:11.10	-637	1393	-1399	4	-7	-1	-42	-22	-20	32
	662	2019-01-22 09:17:11.11	-627	1392	-1399	0	-11	-4	-42	-11	-31	26
	663	2019-01-22 09:17:11.12	-635	1393	-1393	-2	-15	-7	-24	2	-26	11
	664	2019-01-22 09:17:11.13	-633	1389	-1384	-4	-14	-10	-10	22	-32	-6
	665	2019-01-22 09:17:11.14	-644	1385	-1381	-7	-15	-11	-8	25	-33	-8
	666	2019-01-22 09:17:11.15	-636	1378	-1372	-8	-8	-12	-26	26	-52	0
	667	2019-01-22 09:17:11.16	-636	1385	-1378	-8	-6	-8	-32	11	-43	10
	668	2019-01-22 09:17:11.17	-641	1375	-1379	-4	1	-8	-38	8	-46	15
	669	2019-01-22 09:17:11.18	-626	1376	-1395	2	2	-10	-32	3	-35	14
	670	2019-01-22 09:17:11.19	-630	1382	-1393	5	1	-8	-31	11	-42	10
	671	2019-01-22 09:17:11.20	-631	1379	-1394	8	0	-8	-6	5	-11	0
	672	2019-01-22 09:17:11.21	-627	1380	-1382	6	-1	-5	-21	-10	-11	15
	673	2019-01-22 09:17:11.22	-625	1382	-1388	2	2	-4	-28	-21	-7	24
	674	2019-01-22 09:17:11.23	-630	1381	-1385	-4	2	-4	-56	-30	-26	43
	675	2019-01-22 09:17:11.24	-633	1374	-1391	-11	2	-1	-53	-24	-29	38
	676	2019-01-22 09:17:11.25	-630	1375	-1394	-7	-2	-1	-72	-23	-49	47
	677	2019-01-22 09:17:11.26	-632	1381	-1397	-2	-5	-3	-47	-17	-30	32
	678	2019-01-22 09:17:11.27	-635	1389	-1396	3	-12	-6	-52	-10	-42	31
	679	2019-01-22 09:17:11.28	-631	1393	-1394	3	-13	-10	-34	5	-39	14
	680	2019-01-22 09:17:11.29	-632	1398	-1391	0	-13	-12	-56	-5	-51	30
	681	2019-01-22 09:17:11.30	-633	1394	-1389	-8	-7	-14	-35	-2	-33	18
	682	2019-01-22 09:17:11.31	-629	1387	-1383	-14	-4	-14	-53	-15	-38	34
	683	2019-01-22 09:17:11.32	-632	1376	-1379	-19	2	-12	-28	-12	-16	20
	684	2019-01-22 09:17:11.33	-634	1371	-1372	-23	8	-9	-52	-21	-31	36
	685	2019-01-22 09:17:11.34	-629	1374	-1382	-19	9	-7	-33	-15	-18	24
	686	2019-01-22 09:17:11.35	-637	1385	-1389	-10	12	-8	-48	-9	-39	28
	687	2019-01-22 09:17:11.36	-641	1398	-1390	-1	10	-11	-23	13	-36	5
	688	2019-01-22 09:17:11.37	-622	1402	-1400	4	7	-13	-56	-5	-51	30
	689	2019-01-22 09:17:11.38	-637	1407	-1397	6	7	-18	-35	0	-35	17
	690	2019-01-22 09:17:11.39	-632	1397	-1397	4	5	-19	-64	-8	-56	36
	691	2019-01-22 09:17:11.40	-632	1386	-1393	3	0	-19	-23	5	-28	9
	692	2019-01-22 09:17:11.41	-621	1383	-1389	-2	-3	-19	-38	-9	-29	23
	693	2019-01-22 09:17:11.42	-623	1370	-1388	-3	-4	-17	-10	0	-10	5
	694	2019-01-22 09:17:11.43	-633	1370	-1385	-5	-2	-12	-46	-24	-22	35
	695	2019-01-22 09:17:11.44	-641	1374	-1382	-3	-3	-9	-12	-14	2	13
	696	2019-01-22 09:17:11.45	-642	1379	-1383	-6	2	-6	-66	-37	-29	51
	697	2019-01-22 09:17:11.46	-630	1388	-1383	-4	4	-6	-36	-12	-24	24
	698	2019-01-22 09:17:11.47	-639	1389	-1386	0	6	-7	-68	-28	-40	48
	699	2019-01-22 09:17:11.48	-630	1399	-1396	2	7	-8	-26	-6	-20	16
	700	2019-01-22 09:17:11.49	-627	1400	-1398	1	5	-11	-64	-21	-43	42
	701	2019-01-22 09:17:11.50	-635	1398	-1399	0	3	-15	-24	2	-26	11
	702	2019-01-22 09:17:11.51	-628	1380	-1390	-5	2	-18	-65	-20	-45	42
	703	2019-01-22 09:17:11.52	-634	1373	-1387	-7	-2	-16	-27	-1	-26	14
	704	2019-01-22 09:17:11.53	-633	1359	-1386	-3	1	-12	-65	-17	-48	41
	705	2019-01-22 09:17:11.54	-628	1354	-1380	4	-2	-6	-12	15	-27	-1
	706	2019-01-22 09:17:11.55	-631	1359	-1376	10	3	-2	-58	1	-59	28
	707	2019-01-22 09:17:11.56	-629	1382	-1398	13	4	0	-24	26	-50	-1
	708	2019-01-22 09:17:11.57	-628	1386	-1406	7	-1	4	-68	7	-75	30
	709	2019-01-22 09:17:11.58	-617	1389	-1394	-1	-2	2	-20	24	-44	-2
	710	2019-01-22 09:17:11.59	-627	1392	-1399	-9	-7	-1	-58	1	-59	28
	711	2019-01-22 09:17:11.60	-626	1394	-1403	-18	-13	-8	5	29	-24	-17
	712	2019-01-22 09:17:11.61	-635	1391	-1392	-29	-11	-11	-37	-2	-35	19
	713	2019-01-22 09:17:11.62	-628	1371	-1382	-30	-9	-15	13	12	1	-12
	714	2019-01-22 09:17:11.63	-630	1354	-1374	-18	0	-10	-43	-14	-29	28
	715	2019-01-22 09:17:11.64	-642	1362	-1382	0	3	-7	-15	15	-30	0
	716	2019-01-22 09:17:11.65	-630	1375	-1391	13	7	-1	-76	-11	-65	43
	717	2019-01-22 09:17:11.66	-630	1387	-1399	17	5	2	-20	15	-35	2
	718	2019-01-22 09:17:11.67	-634	1402	-1408	10	5	3	-62	-10	-52	36
	719	2019-01-22 09:17:11.68	-627	1402	-1400	-3	3	2	-3	24	-27	-10
	720	2019-01-22 09:17:11.69	-618	1408	-1392	-16	1	-7	-59	-2	-57	30
	721	2019-01-22 09:17:11.70	-620	1400	-1385	-24	4	-13	-11	20	-31	-4
	722	2019-01-22 09:17:11.71	-616	1387	-1381	-23	6	-21	-57	1	-58	28
	723	2019-01-22 09:17:11.72	-625	1385	-1380	-13	4	-25	1	34	-33	-17
	724	2019-01-22 09:17:11.73	-631	1379	-1383	-3	8	-28	-60	-4	-56	32
	725	2019-01-22 09:17:11.74	-632	1365	-1397	6	6	-26	-16	23	-39	-3
	726	2019-01-22 09:17:11.75	-626	1361	-1396	8	5	-20	-84	-9	-75	46
	727	2019-01-22 09:17:11.76	-636	1366	-1394	3	4	-12	-37	16	-53	10
	728	2019-01-22 09:17:11.77	-626	1359	-1393	-4	2	-7	-91	-18	-73	54
	729	2019-01-22 09:17:11.78	-624	1360	-1394	-10	3	1	-17	15	-32	1
	730	2019-01-22 09:17:11.79	-629	1373	-1402	-12	3	4	-62	-14	-48	38
	731	2019-01-22 09:17:11.80	-627	1380	-1401	-12	-2	6	4	22	-18	-13
	732	2019-01-22 09:17:11.81	-622	1392	-1391	-11	-1	2	-61	-26	-35	43
	733	2019-01-22 09:17:11.82	-618	1394	-1402	-12	-2	-3	-14	-7	-7	10
	734	2019-01-22 09:17:11.83	-628	1400	-1397	-20	-5	-11	-80	-38	-42	59
	735	2019-01-22 09:17:11.84	-627	1392	-1395	-28	-3	-15	-32	0	-32	16
	736	2019-01-22 09:17:11.85	-620	1385	-1390	-33	-4	-19	-82	-23	-59	52
	737	2019-01-22 09:17:11.86	-629	1369	-1384	-33	-1	-18	-9	22	-31	-6
	738	2019-01-22 09:17:11.87	-633	1360	-1389	-26	-7	-15	-60	-14	-46	37
	739	2019-01-22 09:17:11.88	-638	1369	-1384	-14	-7	-7	-13	4	-17	4
	740	2019-01-22 09:17:11.89	-624	1371	-1390	-5	-7	-3	-72	-36	-36	54
	741	2019-01-22 09:17:11.90	-615	1388	-1393	1	-7	3	-7	-6	-1	6
	742	2019-01-22 09:17:11.91	-624	1390	-1399	-2	-4	6	-64	-39	-25	51
	743	2019-01-22 09:17:11.92	-630	1393	-1399	-9	-2	1	-19	-3	-16	11
	744	2019-01-22 09:17:11.93	-633	1388	-1395	-17	-2	1	-90	-31	-59	60
	745	2019-01-22 09:17:11.94	-636	1385	-1391	-23	-8	3	-34	15	-49	9
	746	2019-01-22 09:17:11.95	-631	1390	-1395	-23	-11	3	-74	-6	-68	40
	747	2019-01-22 09:17:11.96	-625	1396	-1388	-22	-13	4	-5	28	-33	-11
	748	2019-01-22 09:17:11.97	-634	1391	-1382	-22	-14	3	-57	-23	-34	40
	749	2019-01-22 09:17:11.98	-627	1392	-1385	-21	-10	3	-1	-1	0	1
	750	2019-01-22 09:17:11.99	-629	1382	-1381	-15	-8	3	-60	-38	-22	49
	751	2019-01-22 09:17:12.00	-631	1392	-1381	-9	-9	1	-9	0	-9	4
	752	2019-01-22 09:17:12.01	-621	1389	-1381	-8	-10	0	-66	-25	-41	45
	753	2019-01-22 09:17:12.02	-623	1392	-1389	-10	-8	-3	-12	8	-20	2
	754	2019-01-22 09:17:12.03	-620	1384	-1387	-11	-13	-4	-64	-23	-41	43
	755	2019-01-22 09:17:12.04	-628	1384	-1385	-12	-13	-5	-3	18	-21	-7
	756	2019-01-22 09:17:12.05	-639	1389	-1378	-13	-12	-3	-55	-13	-42	34
	757	2019-01-22 09:17:12.06	-627	1394	-1381	-14	-12	-4	-2	17	-19	-7
	758	2019-01-22 09:17:12.07	-629	1395	-1386	-17	-10	-3	-56	-13	-43	34
	759	2019-01-22 09:17:12.08	-629	1398	-1385	-21	-9	-5	-10	14	-24	-2
	760	2019-01-22 09:17:12.09	-639	1389	-1383	-25	-5	-7	-65	-17	-48	41
	761	2019-01-22 09:17:12.10	-628	1398	-1378	-24	-4	-9	-13	17	-30	-2
	762	2019-01-22 09:17:12.11	-631	1402	-1394	-20	-6	-13	-65	-21	-44	43
	763	2019-01-22 09:17:12.12	-629	1398	-1389	-16	-9	-17	-11	10	-21	0
	764	2019-01-22 09:17:12.13	-625	1392	-1387	-16	-7	-18	-59	-22	-37	40
	765	2019-01-22 09:17:12.14	-634	1385	-1381	-14	-9	-15	-25	6	-31	9
	766	2019-01-22 09:17:12.15	-621	1388	-1378	-12	-7	-11	-74	-12	-62	43
	767	2019-01-22 09:17:12.16	-627	1389	-1376	-12	-9	-5	-15	23	-38	-4
	768	2019-01-22 09:17:12.17	-627	1387	-1377	-23	-10	2	-66	-22	-44	44
	769	2019-01-22 09:17:12.18	-619	1393	-1383	-28	-14	3	-31	7	-38	12
	770	2019-01-22 09:17:12.19	-618	1389	-1384	-24	-18	2	-75	-19	-56	47
	771	2019-01-22 09:17:12.20	-629	1400	-1382	-18	-19	0	-32	11	-43	10
	772	2019-01-22 09:17:12.21	-627	1414	-1374	-12	-18	-4	-68	-6	-62	37
	773	2019-01-22 09:17:12.22	-629	1406	-1366	-9	-14	-9	-17	19	-36	-1
	774	2019-01-22 09:17:12.23	-625	1402	-1386	-8	-9	-11	-60	-14	-46	37
	775	2019-01-22 09:17:12.24	-627	1396	-1387	-8	-10	-12	-25	0	-25	12
	776	2019-01-22 09:17:12.25	-627	1393	-1380	-9	-14	-8	-79	-43	-36	61
	777	2019-01-22 09:17:12.26	-635	1378	-1379	-11	-18	-9	-30	-17	-13	23
	778	2019-01-22 09:17:12.27	-628	1382	-1382	-10	-21	-9	-60	-30	-30	45
	779	2019-01-22 09:17:12.28	-627	1385	-1377	-12	-19	-6	-12	7	-19	2
	780	2019-01-22 09:17:12.29	-634	1389	-1380	-12	-16	-4	-51	-21	-30	36
	781	2019-01-22 09:17:12.30	-616	1388	-1384	-16	-11	1	-11	18	-29	-3
	782	2019-01-22 09:17:12.31	-635	1394	-1390	-18	-9	4	-53	-17	-36	35
	783	2019-01-22 09:17:12.32	-633	1405	-1380	-21	-11	3	-28	-10	-18	19
	784	2019-01-22 09:17:12.33	-631	1400	-1386	-24	-15	4	-82	-44	-38	63
	785	2019-01-22 09:17:12.34	-626	1405	-1378	-29	-20	-1	-40	-6	-34	23
	786	2019-01-22 09:17:12.35	-637	1405	-1374	-31	-23	-7	-59	-15	-44	37
	787	2019-01-22 09:17:12.36	-626	1403	-1372	-29	-22	-13	-19	7	-26	6
	788	2019-01-22 09:17:12.37	-632	1404	-1366	-27	-19	-18	-53	-27	-26	40
	789	2019-01-22 09:17:12.38	-632	1404	-1370	-24	-14	-21	-30	-19	-11	24
	790	2019-01-22 09:17:12.39	-629	1393	-1365	-16	-8	-22	-72	-50	-22	61
	791	2019-01-22 09:17:12.40	-640	1388	-1377	-14	-6	-17	-38	-22	-16	30
	792	2019-01-22 09:17:12.41	-634	1392	-1370	-12	-6	-11	-60	-28	-32	44
	793	2019-01-22 09:17:12.42	-644	1387	-1378	-13	-11	-4	-18	0	-18	9
	794	2019-01-22 09:17:12.43	-633	1382	-1375	-13	-10	1	-43	-20	-23	31
	795	2019-01-22 09:17:12.44	-630	1394	-1367	-9	-8	1	-15	-4	-11	9
	796	2019-01-22 09:17:12.45	-649	1391	-1375	-5	-8	-1	-36	-19	-17	27
	797	2019-01-22 09:17:12.46	-634	1401	-1374	-4	-5	-1	-16	20	-36	-2
	798	2019-01-22 09:17:12.47	-634	1416	-1382	-3	1	-9	-47	1	-48	23
	799	2019-01-22 09:17:12.48	-645	1404	-1385	-4	-1	-13	-31	0	-31	15
	800	2019-01-22 09:17:12.49	-647	1407	-1380	-11	-1	-17	-55	-42	-13	48
	801	2019-01-22 09:17:12.50	-643	1391	-1383	-15	-6	-13	-29	-36	7	32
	802	2019-01-22 09:17:12.51	-637	1385	-1372	-18	-10	-11	-53	-53	0	53
	803	2019-01-22 09:17:12.52	-637	1393	-1355	-19	-13	-7	-42	-40	-2	41
	804	2019-01-22 09:17:12.53	-632	1375	-1373	-15	-11	-6	-55	-47	-8	51
	805	2019-01-22 09:17:12.54	-630	1380	-1363	-3	-10	-2	-33	-20	-13	26
	806	2019-01-22 09:17:12.55	-630	1385	-1367	8	-7	1	-60	-35	-25	47
	807	2019-01-22 09:17:12.56	-630	1384	-1368	11	-2	2	-69	-32	-37	50
	808	2019-01-22 09:17:12.57	-633	1393	-1374	10	6	7	-114	-69	-45	91
	809	2019-01-22 09:17:12.58	-638	1393	-1384	6	7	5	-122	-72	-50	97
	810	2019-01-22 09:17:12.59	-633	1398	-1389	-1	-1	8	-152	-90	-62	121
	811	2019-01-22 09:17:12.60	-641	1400	-1385	-10	-7	8	-137	-75	-62	106
	812	2019-01-22 09:17:12.61	-636	1407	-1387	-11	-16	5	-145	-79	-66	112
	813	2019-01-22 09:17:12.62	-634	1415	-1385	-13	-18	-2	-133	-52	-81	92
	814	2019-01-22 09:17:12.63	-635	1405	-1373	-16	-21	-9	-145	-62	-83	103
	815	2019-01-22 09:17:12.64	-621	1402	-1365	-12	-16	-14	-138	-55	-83	96
	816	2019-01-22 09:17:12.65	-634	1397	-1360	-7	-10	-15	-146	-67	-79	106
	817	2019-01-22 09:17:12.66	-635	1392	-1364	-7	-8	-15	-148	-60	-88	104
	818	2019-01-22 09:17:12.67	-647	1382	-1365	-7	-2	-11	-155	-61	-94	108
	819	2019-01-22 09:17:12.68	-646	1384	-1369	-9	-4	-4	-150	-50	-100	100
	820	2019-01-22 09:17:12.69	-642	1392	-1369	-14	-6	0	-144	-49	-95	96
	821	2019-01-22 09:17:12.70	-647	1398	-1374	-18	-8	2	-132	-42	-90	87
	822	2019-01-22 09:17:12.71	-633	1413	-1369	-25	-10	3	-123	-44	-79	83
	823	2019-01-22 09:17:12.72	-628	1414	-1367	-27	-8	-1	-118	-37	-81	77
	824	2019-01-22 09:17:12.73	-624	1413	-1369	-29	-3	-8	-113	-41	-72	77
	825	2019-01-22 09:17:12.74	-621	1417	-1370	-27	-2	-14	-123	-42	-81	82
	826	2019-01-22 09:17:12.75	-636	1413	-1379	-23	-2	-19	-116	-47	-69	81
	827	2019-01-22 09:17:12.76	-636	1407	-1379	-17	-4	-21	-112	-44	-68	78
	828	2019-01-22 09:17:12.77	-645	1399	-1373	-17	-3	-22	-100	-47	-53	73
	829	2019-01-22 09:17:12.78	-641	1384	-1382	-13	-6	-17	-102	-46	-56	74
	830	2019-01-22 09:17:12.79	-630	1382	-1372	-15	-7	-9	-88	-39	-49	63
	831	2019-01-22 09:17:12.80	-639	1393	-1364	-17	-7	-4	-97	-36	-61	66
	832	2019-01-22 09:17:12.81	-629	1403	-1360	-15	-4	1	-86	-37	-49	61
	833	2019-01-22 09:17:12.82	-628	1410	-1367	-13	0	0	-98	-34	-64	66
	834	2019-01-22 09:17:12.83	-637	1420	-1371	-9	1	-3	-80	-20	-60	50
	835	2019-01-22 09:17:12.84	-631	1419	-1380	-9	-2	-7	-81	-18	-63	49
	836	2019-01-22 09:17:12.85	-634	1419	-1381	-8	-8	-13	-54	-15	-39	34
	837	2019-01-22 09:17:12.86	-632	1404	-1376	-11	-13	-15	-70	-20	-50	45
	838	2019-01-22 09:17:12.87	-638	1403	-1372	-13	-17	-16	-58	-20	-38	39
	839	2019-01-22 09:17:12.88	-638	1395	-1347	-14	-17	-14	-78	-32	-46	55
	840	2019-01-22 09:17:12.89	-630	1383	-1355	-10	-10	-12	-63	-35	-28	49
	841	2019-01-22 09:17:12.90	-637	1375	-1365	-6	-3	-8	-78	-44	-34	61
	842	2019-01-22 09:17:12.91	-638	1383	-1359	-2	2	-1	-54	-28	-26	41
	843	2019-01-22 09:17:12.92	-640	1381	-1362	2	3	7	-80	-34	-46	57
	844	2019-01-22 09:17:12.93	-638	1397	-1374	5	2	12	-54	-25	-29	39
	845	2019-01-22 09:17:12.94	-632	1404	-1378	-2	-2	13	-76	-39	-37	57
	846	2019-01-22 09:17:12.95	-635	1410	-1377	-8	-3	8	-49	-23	-26	36
	847	2019-01-22 09:17:12.96	-632	1417	-1373	-17	-2	4	-78	-33	-45	55
	848	2019-01-22 09:17:12.97	-633	1428	-1383	-21	-1	-7	-49	-23	-26	36
	849	2019-01-22 09:17:12.98	-631	1417	-1381	-20	-1	-16	-83	-46	-37	64
	850	2019-01-22 09:17:12.99	-640	1409	-1372	-18	-6	-23	-52	-29	-23	40
	851	2019-01-22 09:17:13.00	-637	1398	-1375	-15	-6	-25	-80	-44	-36	62
	852	2019-01-22 09:17:13.01	-645	1391	-1361	-13	-6	-19	-31	-27	-4	29
	853	2019-01-22 09:17:13.02	-640	1381	-1358	-8	-7	-11	-62	-47	-15	54
	854	2019-01-22 09:17:13.03	-638	1389	-1355	-6	-2	0	-27	-27	0	27
	855	2019-01-22 09:17:13.04	-632	1396	-1355	-9	1	6	-61	-42	-19	51
	856	2019-01-22 09:17:13.05	-646	1414	-1362	-10	5	9	-33	-21	-12	27
	857	2019-01-22 09:17:13.06	-635	1426	-1369	-10	3	4	-82	-36	-46	59
	858	2019-01-22 09:17:13.07	-639	1431	-1376	-12	0	-2	-46	-10	-36	28
	859	2019-01-22 09:17:13.08	-633	1434	-1374	-11	-6	-12	-76	-21	-55	48
	860	2019-01-22 09:17:13.09	-647	1415	-1374	-11	-12	-18	-33	6	-39	13
	861	2019-01-22 09:17:13.10	-623	1403	-1363	-10	-13	-21	-66	-15	-51	40
	862	2019-01-22 09:17:13.11	-630	1392	-1354	-6	-8	-22	-20	-1	-19	10
	863	2019-01-22 09:17:13.12	-641	1386	-1357	-4	-1	-16	-61	-31	-30	46
	864	2019-01-22 09:17:13.13	-643	1390	-1357	3	5	-12	-16	-7	-9	11
	865	2019-01-22 09:17:13.14	-636	1392	-1360	6	9	-5	-57	-23	-34	40
	866	2019-01-22 09:17:13.15	-646	1397	-1370	3	8	0	-12	3	-15	4
	867	2019-01-22 09:17:13.16	-639	1409	-1370	-1	5	5	-58	-24	-34	41
	868	2019-01-22 09:17:13.17	-636	1412	-1369	-6	2	7	-23	-14	-9	18
	869	2019-01-22 09:17:13.18	-629	1414	-1363	-13	0	6	-75	-49	-26	62
	870	2019-01-22 09:17:13.19	-635	1410	-1360	-15	-3	0	-26	-27	1	26
	871	2019-01-22 09:17:13.20	-635	1404	-1361	-11	-5	-7	-51	-30	-21	40
	872	2019-01-22 09:17:13.21	-636	1411	-1361	-3	-6	-13	13	21	-8	-17
	873	2019-01-22 09:17:13.22	-631	1408	-1361	1	-3	-15	-31	-10	-21	20
	874	2019-01-22 09:17:13.23	-641	1398	-1362	2	3	-15	5	-6	11	0
	875	2019-01-22 09:17:13.24	-640	1403	-1366	0	8	-14	-50	-38	-12	44
	876	2019-01-22 09:17:13.25	-645	1388	-1378	-3	11	-10	-4	-8	4	6
	877	2019-01-22 09:17:13.26	-637	1389	-1378	-6	3	-7	-54	-29	-25	41
	878	2019-01-22 09:17:13.27	-630	1392	-1377	-11	1	-2	2	11	-9	-6
	879	2019-01-22 09:17:13.28	-628	1396	-1367	-13	-6	1	-35	-5	-30	20
	880	2019-01-22 09:17:13.29	-633	1412	-1366	-14	-6	-4	20	26	-6	-23
	881	2019-01-22 09:17:13.30	-638	1416	-1370	-13	-9	-8	-35	-11	-24	23
	882	2019-01-22 09:17:13.31	-637	1417	-1361	-14	-3	-13	5	7	-2	-6
	883	2019-01-22 09:17:13.32	-640	1411	-1368	-11	-1	-16	-51	-30	-21	40
	884	2019-01-22 09:17:13.33	-637	1408	-1368	-11	3	-17	3	-4	7	0
	885	2019-01-22 09:17:13.34	-639	1404	-1364	-12	3	-13	-36	-35	-1	35
	886	2019-01-22 09:17:13.35	-633	1394	-1371	-12	4	-11	34	9	25	-21
	887	2019-01-22 09:17:13.36	-640	1393	-1362	-12	-1	-6	-8	-3	-5	5
	888	2019-01-22 09:17:13.37	-635	1394	-1358	-7	0	-3	43	38	5	-40
	889	2019-01-22 09:17:13.38	-630	1397	-1349	-4	3	-1	-4	10	-14	-3
	890	2019-01-22 09:17:13.39	-632	1414	-1352	1	8	-2	45	39	6	-42
	891	2019-01-22 09:17:13.40	-642	1421	-1370	1	17	-5	-16	0	-16	8
	892	2019-01-22 09:17:13.41	-634	1423	-1369	-2	21	-9	18	16	2	-17
	893	2019-01-22 09:17:13.42	-636	1415	-1378	-5	22	-17	-26	-3	-23	14
	894	2019-01-22 09:17:13.43	-625	1418	-1380	-9	22	-23	26	27	-1	-26
	895	2019-01-22 09:17:13.44	-628	1410	-1375	-11	17	-27	-34	-11	-23	22
	896	2019-01-22 09:17:13.45	-625	1400	-1373	-10	12	-28	12	10	2	-11
	897	2019-01-22 09:17:13.46	-631	1397	-1368	-5	5	-30	-44	-27	-17	35
	898	2019-01-22 09:17:13.47	-631	1395	-1361	-6	6	-28	5	0	5	-2
	899	2019-01-22 09:17:13.48	-637	1395	-1373	-7	4	-23	-48	-25	-23	36
	900	2019-01-22 09:17:13.49	-648	1397	-1374	-13	-2	-13	10	22	-12	-16
	901	2019-01-22 09:17:13.50	-641	1402	-1370	-19	-3	-9	-38	-6	-32	22
	902	2019-01-22 09:17:13.51	-639	1412	-1376	-21	-4	-6	28	31	-3	-29
	903	2019-01-22 09:17:13.52	-635	1404	-1352	-24	-3	-6	-23	-7	-16	15
	904	2019-01-22 09:17:13.53	-638	1412	-1353	-24	2	-7	28	24	4	-26
	905	2019-01-22 09:17:13.54	-622	1408	-1365	-15	10	-9	-21	-12	-9	16
	906	2019-01-22 09:17:13.55	-629	1403	-1372	-7	12	-10	39	18	21	-28
	907	2019-01-22 09:17:13.56	-628	1397	-1367	1	10	-11	-16	-23	7	19
	908	2019-01-22 09:17:13.57	-636	1391	-1379	10	3	-9	32	0	32	-16
	909	2019-01-22 09:17:13.58	-630	1399	-1394	10	-4	-8	-24	-38	14	31
	910	2019-01-22 09:17:13.59	-632	1402	-1378	2	-10	-5	25	-2	27	-11
	911	2019-01-22 09:17:13.60	-630	1398	-1365	-7	-13	-3	-28	-28	0	28
	912	2019-01-22 09:17:13.61	-637	1397	-1355	-18	-8	1	44	26	18	-35
	913	2019-01-22 09:17:13.62	-629	1387	-1353	-21	0	3	-2	3	-5	0
	914	2019-01-22 09:17:13.63	-620	1404	-1353	-16	5	4	35	28	7	-31
	915	2019-01-22 09:17:13.64	-622	1407	-1362	-9	10	2	-30	-12	-18	21
	916	2019-01-22 09:17:13.65	-629	1412	-1379	-3	9	-1	12	18	-6	-15
	917	2019-01-22 09:17:13.66	-630	1422	-1382	-2	4	-3	-37	-21	-16	29
	918	2019-01-22 09:17:13.67	-637	1429	-1386	-6	-6	-8	18	14	4	-16
	919	2019-01-22 09:17:13.68	-630	1420	-1376	-15	-9	-12	-31	-19	-12	25
	920	2019-01-22 09:17:13.69	-635	1421	-1364	-24	-13	-15	24	16	8	-20
	921	2019-01-22 09:17:13.70	-628	1412	-1359	-27	-12	-21	-18	-5	-13	11
	922	2019-01-22 09:17:13.71	-623	1398	-1354	-27	-11	-23	34	33	1	-33
	923	2019-01-22 09:17:13.72	-638	1398	-1348	-20	-6	-18	-12	-4	-8	8
	924	2019-01-22 09:17:13.73	-636	1395	-1350	-9	2	-17	45	27	18	-36
	925	2019-01-22 09:17:13.74	-637	1389	-1364	-1	6	-10	7	0	7	-3
	926	2019-01-22 09:17:13.75	-635	1392	-1371	4	9	-1	58	36	22	-47
	927	2019-01-22 09:17:13.76	-644	1392	-1376	3	6	6	5	-6	11	0
	928	2019-01-22 09:17:13.77	-633	1401	-1380	3	2	13	44	13	31	-28
	929	2019-01-22 09:17:13.78	-635	1415	-1383	-2	-4	13	-6	-24	18	15
	930	2019-01-22 09:17:13.79	-619	1429	-1369	-5	-5	9	42	13	29	-27
	931	2019-01-22 09:17:13.80	-629	1427	-1365	-8	-7	-1	-4	-12	8	8
	932	2019-01-22 09:17:13.81	-630	1426	-1364	-8	-8	-8	46	33	13	-39
	933	2019-01-22 09:17:13.82	-623	1413	-1371	-8	-9	-14	-6	1	-7	2
	934	2019-01-22 09:17:13.83	-625	1409	-1372	-8	-7	-13	39	33	6	-36
	935	2019-01-22 09:17:13.84	-638	1402	-1368	-8	-10	-10	-2	-7	5	4
	936	2019-01-22 09:17:13.85	-630	1381	-1368	-11	-9	-2	45	32	13	-38
	937	2019-01-22 09:17:13.86	-644	1381	-1360	-9	-13	4	5	10	-5	-7
	938	2019-01-22 09:17:13.87	-631	1388	-1362	-7	-18	12	50	46	4	-48
	939	2019-01-22 09:17:13.88	-639	1398	-1359	-5	-15	15	7	21	-14	-14
	940	2019-01-22 09:17:13.89	-627	1408	-1360	-4	-15	12	42	52	-10	-47
	941	2019-01-22 09:17:13.90	-637	1426	-1360	-5	-9	10	-3	13	-16	-5
	942	2019-01-22 09:17:13.91	-625	1425	-1371	-9	-7	5	27	24	3	-25
	943	2019-01-22 09:17:13.92	-625	1419	-1366	-15	-8	3	-3	2	-5	0
	944	2019-01-22 09:17:13.93	-631	1415	-1363	-22	-12	1	33	35	-2	-34
	945	2019-01-22 09:17:13.94	-634	1410	-1370	-25	-13	-2	0	7	-7	-3
	946	2019-01-22 09:17:13.95	-636	1412	-1364	-26	-15	-2	41	36	5	-38
	947	2019-01-22 09:17:13.96	-630	1423	-1361	-22	-13	-5	17	23	-6	-20
	948	2019-01-22 09:17:13.97	-626	1419	-1361	-18	-10	-6	49	54	-5	-51
	949	2019-01-22 09:17:13.98	-631	1418	-1359	-8	-7	-10	4	20	-16	-12
	950	2019-01-22 09:17:13.99	-630	1425	-1362	-5	-3	-12	24	36	-12	-30
	951	2019-01-22 09:17:14.00	-639	1424	-1360	-4	-2	-16	-9	7	-16	1
	952	2019-01-22 09:17:14.01	-628	1414	-1365	-4	-2	-18	12	16	-4	-14
	953	2019-01-22 09:17:14.02	-630	1417	-1363	-7	-5	-21	-24	-21	-3	22
	954	2019-01-22 09:17:14.03	-627	1413	-1358	-11	-7	-21	3	-6	9	1
	955	2019-01-22 09:17:14.04	-633	1405	-1356	-10	-10	-20	-17	-20	3	18
	956	2019-01-22 09:17:14.05	-637	1399	-1364	-7	-7	-18	9	9	0	-9
	957	2019-01-22 09:17:14.06	-636	1406	-1358	-6	-5	-11	-9	-5	-4	7
	958	2019-01-22 09:17:14.07	-637	1399	-1361	-7	-4	-5	28	21	7	-24
	959	2019-01-22 09:17:14.08	-632	1406	-1361	-8	0	-1	8	11	-3	-9
	960	2019-01-22 09:17:14.09	-623	1414	-1364	-10	-1	3	25	29	-4	-27
	961	2019-01-22 09:17:14.10	-629	1411	-1373	-14	-6	2	0	4	-4	-2
	962	2019-01-22 09:17:14.11	-621	1419	-1368	-13	-11	1	16	14	2	-15
	963	2019-01-22 09:17:14.12	-629	1418	-1361	-10	-16	-4	-12	-8	-4	10
	964	2019-01-22 09:17:14.13	-633	1418	-1358	-2	-18	-11	-7	4	-11	1
	965	2019-01-22 09:17:14.14	-638	1415	-1353	0	-18	-16	-25	-8	-17	16
	966	2019-01-22 09:17:14.15	-633	1403	-1356	4	-19	-14	-9	2	-11	3
	967	2019-01-22 09:17:14.16	-637	1403	-1363	2	-19	-12	-18	-19	1	18
	968	2019-01-22 09:17:14.17	-642	1393	-1367	-5	-18	-7	9	-5	14	-2
	969	2019-01-22 09:17:14.18	-631	1401	-1362	-13	-16	1	11	-15	26	2
	970	2019-01-22 09:17:14.19	-624	1412	-1342	-19	-14	7	31	6	25	-18
	971	2019-01-22 09:17:14.20	-635	1426	-1360	-20	-6	0	33	17	16	-25
	972	2019-01-22 09:17:14.21	-638	1427	-1367	-15	-6	-3	29	29	0	-29
	973	2019-01-22 09:17:14.22	-634	1436	-1353	-9	-4	-10	13	18	-5	-15
	974	2019-01-22 09:17:14.23	-636	1419	-1356	-1	-5	-15	6	14	-8	-10
	975	2019-01-22 09:17:14.24	-638	1419	-1368	5	-11	-19	4	3	1	-3
	976	2019-01-22 09:17:14.25	-643	1416	-1356	1	-13	-21	3	7	-4	-5
	977	2019-01-22 09:17:14.26	-635	1406	-1353	-7	-10	-20	-2	9	-11	-3
	978	2019-01-22 09:17:14.27	-646	1397	-1356	-12	-9	-17	11	27	-16	-19
	979	2019-01-22 09:17:14.28	-640	1401	-1347	-15	-2	-12	5	26	-21	-15
	980	2019-01-22 09:17:14.29	-639	1402	-1348	-12	3	-8	-7	27	-34	-10
	981	2019-01-22 09:17:14.30	-656	1413	-1349	-9	2	-10	-5	23	-28	-9
	982	2019-01-22 09:17:14.31	-640	1422	-1369	-6	3	-6	-1	26	-27	-12
	983	2019-01-22 09:17:14.32	-650	1428	-1370	-11	0	-8	10	23	-13	-16
	984	2019-01-22 09:17:14.33	-640	1431	-1367	-15	-5	-10	9	26	-17	-17
	985	2019-01-22 09:17:14.34	-641	1424	-1358	-16	-7	-16	20	22	-2	-21
	986	2019-01-22 09:17:14.35	-641	1419	-1352	-21	-5	-19	12	16	-4	-14
	987	2019-01-22 09:17:14.36	-639	1406	-1345	-18	-1	-20	22	24	-2	-23
	988	2019-01-22 09:17:14.37	-644	1410	-1348	-10	3	-21	16	35	-19	-25
	989	2019-01-22 09:17:14.38	-645	1406	-1350	0	5	-20	27	38	-11	-32
	990	2019-01-22 09:17:14.39	-643	1408	-1353	12	3	-18	22	29	-7	-25
	991	2019-01-22 09:17:14.40	-646	1411	-1359	17	1	-12	39	21	18	-30
	992	2019-01-22 09:17:14.41	-639	1408	-1362	17	0	-9	27	13	14	-20
	993	2019-01-22 09:17:14.42	-642	1409	-1360	13	-3	-6	38	16	22	-27
	994	2019-01-22 09:17:14.43	-636	1403	-1365	3	-5	-5	7	10	-3	-8
	995	2019-01-22 09:17:14.44	-639	1404	-1361	-4	-5	-3	3	14	-11	-8
	996	2019-01-22 09:17:14.45	-643	1404	-1351	-11	-7	-1	-16	9	-25	3
	997	2019-01-22 09:17:14.46	-636	1401	-1359	-8	-3	-4	13	14	-1	-13
	998	2019-01-22 09:17:14.47	-636	1415	-1353	-2	0	-6	11	12	-1	-11
	999	2019-01-22 09:17:14.48	-629	1413	-1356	4	2	-5	40	20	20	-30
	1000	2019-01-22 09:17:14.49	-641	1414	-1359	5	3	-3	11	4	7	-7
	1001	2019-01-22 09:17:14.50	-636	1411	-1366	4	3	1	23	9	14	-16
	1002	2019-01-22 09:17:14.51	-636	1404	-1353	3	0	2	2	11	-9	-6
	1003	2019-01-22 09:17:14.52	-634	1406	-1370	-4	-3	4	29	24	5	-26
	1004	2019-01-22 09:17:14.53	-637	1405	-1360	-8	-10	6	2	1	1	-1
	1005	2019-01-22 09:17:14.54	-647	1407	-1351	-9	-13	4	28	12	16	-20
	1006	2019-01-22 09:17:14.55	-632	1415	-1347	-6	-12	0	1	3	-2	-2
	1007	2019-01-22 09:17:14.56	-640	1422	-1345	0	-4	-6	21	13	8	-17
	1008	2019-01-22 09:17:14.57	-642	1422	-1352	4	6	-13	-13	-3	-10	8
	1009	2019-01-22 09:17:14.58	-639	1413	-1368	6	9	-15	10	9	1	-9
	1010	2019-01-22 09:17:14.59	-637	1412	-1367	5	9	-16	-21	-4	-17	12
	1011	2019-01-22 09:17:14.60	-636	1407	-1375	5	9	-11	10	10	0	-10
	1012	2019-01-22 09:17:14.61	-645	1401	-1369	1	6	-9	-13	4	-17	4
	1013	2019-01-22 09:17:14.62	-637	1402	-1364	-4	2	-4	18	25	-7	-21
	1014	2019-01-22 09:17:14.63	-637	1398	-1355	-3	0	0	-9	15	-24	-3
	1015	2019-01-22 09:17:14.64	-640	1405	-1363	1	-2	1	16	15	1	-15
	1016	2019-01-22 09:17:14.65	-630	1418	-1361	6	-2	-1	-16	4	-20	6
	1017	2019-01-22 09:17:14.66	-632	1424	-1358	5	0	-4	22	32	-10	-27
	1018	2019-01-22 09:17:14.67	-636	1427	-1359	8	1	-9	-10	15	-25	-2
	1019	2019-01-22 09:17:14.68	-636	1424	-1356	6	4	-15	37	34	3	-35
	1020	2019-01-22 09:17:14.69	-642	1415	-1356	3	8	-19	6	9	-3	-7
	1021	2019-01-22 09:17:14.70	-633	1406	-1360	-5	9	-23	49	25	24	-37
	1022	2019-01-22 09:17:14.71	-633	1405	-1356	-14	11	-19	9	4	5	-6
	1023	2019-01-22 09:17:14.72	-627	1401	-1364	-18	10	-19	39	14	25	-26
	1024	2019-01-22 09:17:14.73	-634	1399	-1368	-12	10	-15	-16	-23	7	19
	1025	2019-01-22 09:17:14.74	-626	1397	-1364	-2	11	-12	18	-7	25	-5
	1026	2019-01-22 09:17:14.75	-623	1405	-1366	9	11	-11	-30	-29	-1	29
	1027	2019-01-22 09:17:14.76	-626	1410	-1364	16	10	-10	26	5	21	-15
	1028	2019-01-22 09:17:14.77	-638	1405	-1370	16	7	-10	-2	-14	12	8
	1029	2019-01-22 09:17:14.78	-634	1408	-1372	15	6	-11	34	6	28	-20
	1030	2019-01-22 09:17:14.79	-627	1407	-1368	7	4	-11	-18	-19	1	18
	1031	2019-01-22 09:17:14.80	-630	1399	-1354	-12	5	-13	30	9	21	-19
	1032	2019-01-22 09:17:14.81	-634	1400	-1358	-12	8	-13	-13	-19	6	16
	1033	2019-01-22 09:17:14.82	-626	1406	-1366	-10	7	-11	26	4	22	-15
	1034	2019-01-22 09:17:14.83	-633	1402	-1369	-9	6	-13	-24	-17	-7	20
	1035	2019-01-22 09:17:14.84	-633	1403	-1375	-7	5	-10	26	18	8	-22
	1036	2019-01-22 09:17:14.85	-624	1415	-1359	-8	2	-7	-18	-2	-16	10
	1037	2019-01-22 09:17:14.86	-640	1415	-1378	-12	2	-7	25	25	0	-25
	1038	2019-01-22 09:17:14.87	-640	1409	-1377	-18	-2	-9	-34	-7	-27	20
	1039	2019-01-22 09:17:14.88	-630	1407	-1354	-22	-10	-5	9	21	-12	-15
	1040	2019-01-22 09:17:14.89	-632	1408	-1345	-15	-12	-9	-40	-11	-29	25
	1041	2019-01-22 09:17:14.90	-627	1410	-1354	-11	-10	-11	5	11	-6	-8
	1042	2019-01-22 09:17:14.91	-636	1408	-1349	-6	-7	-12	-46	-24	-22	35
	1043	2019-01-22 09:17:14.92	-647	1403	-1356	-1	-3	-9	2	8	-6	-5
	1044	2019-01-22 09:17:14.93	-633	1408	-1358	-1	1	-6	-62	-25	-37	43
	1045	2019-01-22 09:17:14.94	-630	1421	-1351	-2	11	-3	-7	4	-11	1
	1046	2019-01-22 09:17:14.95	-630	1420	-1361	-9	15	-8	-50	-27	-23	38
	1047	2019-01-22 09:17:14.96	-625	1431	-1365	-15	16	-11	8	16	-8	-12
	1048	2019-01-22 09:17:14.97	-634	1433	-1372	-18	13	-18	-37	-5	-32	21
	1049	2019-01-22 09:17:14.98	-641	1434	-1381	-16	5	-22	20	31	-11	-25
	1050	2019-01-22 09:17:14.99	-632	1429	-1375	-13	-4	-28	-33	0	-33	16
	1051	2019-01-22 09:17:15.00	-639	1423	-1361	-10	-10	-29	23	43	-20	-33
	1052	2019-01-22 09:17:15.01	-639	1418	-1353	-9	-10	-30	-32	5	-37	13
	1053	2019-01-22 09:17:15.02	-626	1419	-1355	-10	-10	-30	26	38	-12	-32
	1054	2019-01-22 09:17:15.03	-630	1407	-1353	-11	-10	-25	-24	1	-25	11
	1055	2019-01-22 09:17:15.04	-642	1406	-1363	-13	-8	-21	38	40	-2	-39
	1056	2019-01-22 09:17:15.05	-629	1405	-1357	-12	-7	-19	-19	-8	-11	13
	1057	2019-01-22 09:17:15.06	-625	1404	-1351	-9	-6	-18	38	31	7	-34
	1058	2019-01-22 09:17:15.07	-634	1402	-1353	-6	1	-17	-14	9	-23	2
	1059	2019-01-22 09:17:15.08	-632	1409	-1360	9	9	-15	46	58	-12	-52
	1060	2019-01-22 09:17:15.09	-643	1400	-1371	19	11	-12	-8	24	-32	-8
	1061	2019-01-22 09:17:15.10	-630	1405	-1368	24	7	-7	52	68	-16	-60
	1062	2019-01-22 09:17:15.11	-638	1400	-1378	25	3	-1	-8	27	-35	-9
	1063	2019-01-22 09:17:15.12	-644	1402	-1375	25	-4	3	42	54	-12	-48
	1064	2019-01-22 09:17:15.13	-636	1410	-1371	15	-13	5	-21	9	-30	6
	1065	2019-01-22 09:17:15.14	-629	1415	-1364	2	-13	5	33	42	-9	-37
	1066	2019-01-22 09:17:15.15	-634	1419	-1358	-9	-15	-1	-13	15	-28	-1
	1067	2019-01-22 09:17:15.16	-636	1417	-1354	-12	-16	-7	35	49	-14	-42
	1068	2019-01-22 09:17:15.17	-632	1409	-1344	-11	-15	-11	-23	0	-23	11
	1069	2019-01-22 09:17:15.18	-636	1397	-1354	-6	-11	-11	31	23	8	-27
	1070	2019-01-22 09:17:15.19	-634	1397	-1354	-2	-10	-9	-28	-21	-7	24
	1071	2019-01-22 09:17:15.20	-628	1398	-1356	4	-6	-6	17	12	5	-14
	1072	2019-01-22 09:17:15.21	-628	1397	-1369	8	-4	-2	-33	-14	-19	23
	1073	2019-01-22 09:17:15.22	-632	1400	-1370	5	-8	2	24	37	-13	-30
	1074	2019-01-22 09:17:15.23	-626	1400	-1372	3	-9	1	-34	5	-39	14
	1075	2019-01-22 09:17:15.24	-638	1396	-1377	-4	-14	5	0	32	-32	-16
	1076	2019-01-22 09:17:15.25	-651	1391	-1366	-12	-20	5	-56	-6	-50	31
	1077	2019-01-22 09:17:15.26	-633	1388	-1360	-17	-22	6	-4	21	-25	-8
	1078	2019-01-22 09:17:15.27	-635	1401	-1356	-16	-20	8	-50	-30	-20	40
	1079	2019-01-22 09:17:15.28	-634	1421	-1351	-15	-17	8	6	-2	8	-2
	1080	2019-01-22 09:17:15.29	-630	1423	-1362	-19	-12	5	-43	-37	-6	40
	1081	2019-01-22 09:17:15.30	-639	1423	-1367	-25	-10	1	5	1	4	-3
	1082	2019-01-22 09:17:15.31	-630	1421	-1365	-29	-9	-7	-37	-18	-19	27
	1083	2019-01-22 09:17:15.32	-631	1418	-1362	-36	-13	-12	26	35	-9	-30
	1084	2019-01-22 09:17:15.33	-629	1414	-1364	-36	-15	-16	-14	3	-17	5
	1085	2019-01-22 09:17:15.34	-634	1409	-1357	-24	-15	-21	26	30	-4	-28
	1086	2019-01-22 09:17:15.35	-637	1410	-1352	-13	-11	-21	-27	-4	-23	15
	1087	2019-01-22 09:17:15.36	-646	1419	-1347	-1	-5	-19	18	31	-13	-24
	1088	2019-01-22 09:17:15.37	-647	1414	-1349	5	0	-17	-29	-10	-19	19
	1089	2019-01-22 09:17:15.38	-640	1415	-1357	8	5	-12	12	18	-6	-15
	1090	2019-01-22 09:17:15.39	-645	1415	-1362	4	3	-10	-35	-12	-23	23
	1091	2019-01-22 09:17:15.40	-627	1418	-1368	3	5	-11	13	28	-15	-20
	1092	2019-01-22 09:17:15.41	-640	1409	-1366	-1	3	-11	-26	-1	-25	13
	1093	2019-01-22 09:17:15.42	-634	1409	-1371	-3	1	-13	20	20	0	-20
	1094	2019-01-22 09:17:15.43	-630	1401	-1370	-3	-5	-9	-9	-10	1	9
	1095	2019-01-22 09:17:15.44	-634	1406	-1363	3	-6	-8	27	16	11	-21
	1096	2019-01-22 09:17:15.45	-631	1403	-1361	6	-11	-8	-17	-4	-13	10
	1097	2019-01-22 09:17:15.46	-637	1412	-1361	7	-13	-3	11	15	-4	-13
	1098	2019-01-22 09:17:15.47	-630	1420	-1357	2	-15	-3	-34	-17	-17	25
	1099	2019-01-22 09:17:15.48	-638	1418	-1357	-3	-14	-5	1	4	-3	-2
	1100	2019-01-22 09:17:15.49	-637	1416	-1358	-10	-13	-7	-39	-32	-7	35
	1101	2019-01-22 09:17:15.50	-636	1404	-1363	-13	-15	-6	8	5	3	-6
	1102	2019-01-22 09:17:15.51	-630	1402	-1353	-18	-16	-4	-26	-21	-5	23
	1103	2019-01-22 09:17:15.52	-626	1403	-1341	-18	-11	-4	13	9	4	-11
	1104	2019-01-22 09:17:15.53	-626	1396	-1346	-14	-5	-6	-17	-14	-3	15
	1105	2019-01-22 09:17:15.54	-633	1396	-1362	-5	-5	-5	22	19	3	-20
	1106	2019-01-22 09:17:15.55	-639	1408	-1354	3	-6	-5	-15	-6	-9	10
	1107	2019-01-22 09:17:15.56	-644	1417	-1367	3	-10	-6	6	15	-9	-10
	1108	2019-01-22 09:17:15.57	-636	1417	-1367	-4	-13	-9	-31	-13	-18	22
	1109	2019-01-22 09:17:15.58	-633	1418	-1360	-15	-13	-12	-8	4	-12	2
	1110	2019-01-22 09:17:15.59	-638	1407	-1370	-27	-15	-16	-35	-20	-15	27
	1111	2019-01-22 09:17:15.60	-633	1411	-1370	-30	-17	-16	0	18	-18	-9
	1112	2019-01-22 09:17:15.61	-639	1402	-1369	-29	-10	-15	-28	8	-36	10
	1113	2019-01-22 09:17:15.62	-643	1399	-1360	-22	-10	-13	0	32	-32	-16
	1114	2019-01-22 09:17:15.63	-648	1408	-1356	-10	-9	-11	-17	8	-25	4
	1115	2019-01-22 09:17:15.64	-648	1420	-1361	-6	-10	-9	16	23	-7	-19
	1116	2019-01-22 09:17:15.65	-640	1422	-1359	-7	-12	-6	-4	-2	-2	3
	1117	2019-01-22 09:17:15.66	-653	1417	-1354	-16	-14	-4	12	14	-2	-13
	1118	2019-01-22 09:17:15.67	-634	1430	-1338	-22	-13	-8	-14	-8	-6	11
	1119	2019-01-22 09:17:15.68	-642	1436	-1345	-25	-10	-19	4	8	-4	-6
	1120	2019-01-22 09:17:15.69	-639	1434	-1350	-23	-8	-28	-18	-10	-8	14
	1121	2019-01-22 09:17:15.70	-638	1426	-1353	-19	-6	-40	4	11	-7	-7
	1122	2019-01-22 09:17:15.71	-649	1416	-1346	-12	-6	-46	-6	-6	0	6
	1123	2019-01-22 09:17:15.72	-640	1404	-1352	-5	-2	-43	18	9	9	-13
	1124	2019-01-22 09:17:15.73	-646	1393	-1354	0	-1	-36	-1	-7	6	4
	1125	2019-01-22 09:17:15.74	-653	1385	-1364	-1	-1	-24	5	11	-6	-8
	1126	2019-01-22 09:17:15.75	-646	1382	-1360	-3	-2	-10	-12	4	-16	4
	1127	2019-01-22 09:17:15.76	-653	1392	-1358	-10	-9	2	6	25	-19	-15
	1128	2019-01-22 09:17:15.77	-640	1398	-1359	-18	-12	8	0	15	-15	-7
	1129	2019-01-22 09:17:15.78	-643	1410	-1357	-25	-15	14	11	22	-11	-16
	1130	2019-01-22 09:17:15.79	-644	1423	-1359	-27	-21	8	-5	6	-11	0
	1131	2019-01-22 09:17:15.80	-638	1430	-1345	-27	-18	5	0	19	-19	-9
	1132	2019-01-22 09:17:15.81	-634	1431	-1340	-22	-14	-2	-13	6	-19	3
	1133	2019-01-22 09:17:15.82	-641	1421	-1339	-22	-9	-8	-9	8	-17	0
	1134	2019-01-22 09:17:15.83	-636	1417	-1331	-22	-2	-14	-25	-9	-16	17
	1135	2019-01-22 09:17:15.84	-648	1408	-1345	-21	0	-17	-19	12	-31	3
	1136	2019-01-22 09:17:15.85	-653	1399	-1362	-19	-6	-14	-34	0	-34	17
	1137	2019-01-22 09:17:15.86	-651	1403	-1358	-12	-11	-8	-25	3	-28	11
	1138	2019-01-22 09:17:15.87	-648	1397	-1344	-12	-16	-2	-23	-19	-4	21
	1139	2019-01-22 09:17:15.88	-642	1413	-1346	-9	-14	5	-10	-1	-9	5
	1140	2019-01-22 09:17:15.89	-652	1418	-1349	-7	-12	7	-11	-1	-10	6
	1141	2019-01-22 09:17:15.90	-654	1411	-1362	-7	-9	9	-20	-2	-18	11
	1142	2019-01-22 09:17:15.91	-645	1416	-1353	-4	-11	7	-4	-10	6	7
	1143	2019-01-22 09:17:15.92	-649	1433	-1362	-8	-12	3	-2	-11	9	6
	1144	2019-01-22 09:17:15.93	-664	1431	-1360	-16	-15	-5	1	6	-5	-3
	1145	2019-01-22 09:17:15.94	-646	1437	-1354	-28	-13	-8	-14	24	-38	-5
	1146	2019-01-22 09:17:15.95	-651	1426	-1342	-32	-9	-13	-8	23	-31	-7
	1147	2019-01-22 09:17:15.96	-644	1419	-1343	-27	-7	-16	-18	13	-31	2
	1148	2019-01-22 09:17:15.97	-644	1417	-1341	-19	-2	-15	-4	5	-9	0
	1149	2019-01-22 09:17:15.98	-649	1410	-1344	-10	1	-13	-8	7	-15	0
	1150	2019-01-22 09:17:15.99	-650	1414	-1346	-5	0	-10	2	16	-14	-9
	1151	2019-01-22 09:17:16.00	-651	1415	-1352	-1	3	-6	-20	13	-33	3
	1152	2019-01-22 09:17:16.01	-650	1417	-1341	0	1	-3	-12	2	-14	5
	1153	2019-01-22 09:17:16.02	-641	1422	-1343	-3	2	-3	-21	-11	-10	16
	1154	2019-01-22 09:17:16.03	-635	1420	-1349	-4	5	-6	3	-6	9	1
	1155	2019-01-22 09:17:16.04	-645	1427	-1347	-7	7	-9	-9	-6	-3	7
	1156	2019-01-22 09:17:16.05	-644	1425	-1346	-6	7	-13	-3	1	-4	1
	1157	2019-01-22 09:17:16.06	-642	1429	-1347	-2	10	-18	-32	-14	-18	23
	1158	2019-01-22 09:17:16.07	-644	1419	-1355	-3	10	-18	-19	-18	-1	18
	1159	2019-01-22 09:17:16.08	-648	1415	-1367	-3	5	-17	-35	-26	-9	30
	1160	2019-01-22 09:17:16.09	-642	1407	-1353	-4	1	-12	-6	-5	-1	5
	1161	2019-01-22 09:17:16.10	-638	1407	-1351	-11	-3	-8	-28	-6	-22	17
	1162	2019-01-22 09:17:16.11	-631	1419	-1336	-20	-7	0	-14	4	-18	5
	1163	2019-01-22 09:17:16.12	-641	1423	-1336	-18	-7	-5	-40	-3	-37	21
	1164	2019-01-22 09:17:16.13	-640	1423	-1338	-11	-4	-7	-10	24	-34	-7
	1165	2019-01-22 09:17:16.14	-644	1422	-1343	-5	2	-14	-31	18	-49	6
	1166	2019-01-22 09:17:16.15	-645	1424	-1349	0	6	-14	-7	17	-24	-5
	1167	2019-01-22 09:17:16.16	-634	1419	-1338	3	7	-14	-34	5	-39	14
	1168	2019-01-22 09:17:16.17	-639	1408	-1359	2	8	-12	-12	24	-36	-6
	1169	2019-01-22 09:17:16.18	-645	1399	-1365	-1	4	-6	-53	1	-54	26
	1170	2019-01-22 09:17:16.19	-644	1403	-1344	-3	-5	-1	-24	13	-37	5
	1171	2019-01-22 09:17:16.20	-636	1402	-1342	1	-5	6	-42	6	-48	18
	1172	2019-01-22 09:17:16.21	-635	1408	-1355	2	-8	8	-6	26	-32	-10
	1173	2019-01-22 09:17:16.22	-637	1412	-1353	1	-12	7	-36	3	-39	16
	1174	2019-01-22 09:17:16.23	-638	1420	-1358	-1	-13	6	2	19	-17	-10
	1175	2019-01-22 09:17:16.24	-645	1431	-1355	-8	-10	1	-26	-2	-24	14
	1176	2019-01-22 09:17:16.25	-644	1430	-1351	-17	-9	-5	18	21	-3	-19
	1177	2019-01-22 09:17:16.26	-646	1436	-1352	-25	-11	-11	-28	-1	-27	14
	1178	2019-01-22 09:17:16.27	-651	1420	-1348	-30	-9	-15	2	33	-31	-17
	1179	2019-01-22 09:17:16.28	-647	1419	-1343	-28	-9	-19	-44	16	-60	14
	1180	2019-01-22 09:17:16.29	-649	1421	-1342	-26	-7	-17	0	48	-48	-24
	1181	2019-01-22 09:17:16.30	-646	1416	-1344	-24	-1	-16	-42	11	-53	15
	1182	2019-01-22 09:17:16.31	-646	1422	-1341	-20	-1	-13	-8	14	-22	-3
	1183	2019-01-22 09:17:16.32	-648	1418	-1345	-16	-3	-10	-47	-12	-35	29
	1184	2019-01-22 09:17:16.33	-649	1413	-1346	-17	-5	-5	1	21	-20	-11
	1185	2019-01-22 09:17:16.34	-641	1412	-1349	-11	-9	-1	-52	-8	-44	30
	1186	2019-01-22 09:17:16.35	-640	1413	-1343	-6	-13	1	-12	20	-32	-4
	1187	2019-01-22 09:17:16.36	-636	1424	-1331	-4	-15	1	-59	-13	-46	36
	1188	2019-01-22 09:17:16.37	-639	1424	-1342	-1	-15	1	-6	11	-17	-2
	1189	2019-01-22 09:17:16.38	-644	1428	-1351	-4	-10	0	-34	-10	-24	22
	1190	2019-01-22 09:17:16.39	-643	1436	-1352	-10	-7	0	12	20	-8	-16
	1191	2019-01-22 09:17:16.40	-651	1424	-1355	-16	-5	1	-37	-6	-31	21
	1192	2019-01-22 09:17:16.41	-641	1416	-1346	-20	-6	2	6	25	-19	-15
	1193	2019-01-22 09:17:16.42	-645	1413	-1347	-22	-11	5	-42	-4	-38	23
	1194	2019-01-22 09:17:16.43	-641	1413	-1349	-19	-11	9	9	29	-20	-19
	1195	2019-01-22 09:17:16.44	-640	1420	-1350	-11	-14	7	-30	0	-30	15
	1196	2019-01-22 09:17:16.45	-643	1433	-1345	-4	-18	7	25	25	0	-25
	1197	2019-01-22 09:17:16.46	-641	1433	-1343	-2	-19	2	-28	-19	-9	23
	1198	2019-01-22 09:17:16.47	-641	1431	-1342	-5	-16	-1	6	-7	13	0
	1199	2019-01-22 09:17:16.48	-646	1420	-1347	-9	-15	-4	-48	-44	-4	46
	1200	2019-01-22 09:17:16.49	-650	1409	-1347	-12	-17	-1	-3	-14	11	8
	1201	2019-01-22 09:17:16.50	-641	1400	-1331	-19	-14	5	-57	-45	-12	51
	1202	2019-01-22 09:17:16.51	-646	1402	-1322	-22	-12	11	-10	-8	-2	9
	1203	2019-01-22 09:17:16.52	-643	1415	-1327	-15	-6	14	-56	-35	-21	45
	1204	2019-01-22 09:17:16.53	-644	1428	-1340	-12	-4	15	-1	3	-4	-1
	1205	2019-01-22 09:17:16.54	-644	1434	-1349	-16	-6	12	-54	-29	-25	41
	1206	2019-01-22 09:17:16.55	-641	1443	-1358	-20	-8	7	-7	4	-11	1
	1207	2019-01-22 09:17:16.56	-632	1439	-1366	-24	-17	0	-62	-30	-32	46
	1208	2019-01-22 09:17:16.57	-651	1433	-1350	-31	-27	-3	-12	1	-13	5
	1209	2019-01-22 09:17:16.58	-642	1427	-1344	-39	-31	-5	-60	-32	-28	46
	1210	2019-01-22 09:17:16.59	-648	1421	-1333	-37	-33	-7	-5	11	-16	-3
	1211	2019-01-22 09:17:16.60	-652	1413	-1326	-28	-29	-9	-53	-18	-35	35
	1212	2019-01-22 09:17:16.61	-658	1426	-1325	-24	-23	-5	7	20	-13	-13
	1213	2019-01-22 09:17:16.62	-643	1426	-1327	-23	-15	-2	-38	-8	-30	23
	1214	2019-01-22 09:17:16.63	-654	1424	-1326	-27	-4	2	12	28	-16	-20
	1215	2019-01-22 09:17:16.64	-651	1423	-1340	-28	0	4	-40	-7	-33	23
	1216	2019-01-22 09:17:16.65	-642	1433	-1334	-34	0	4	11	28	-17	-19
	1217	2019-01-22 09:17:16.66	-647	1442	-1348	-36	-1	2	-40	3	-43	18
	1218	2019-01-22 09:17:16.67	-645	1448	-1349	-33	-9	-6	-1	30	-31	-14
	1219	2019-01-22 09:17:16.68	-639	1444	-1341	-28	-19	-14	-57	-13	-44	35
	1220	2019-01-22 09:17:16.69	-642	1435	-1334	-26	-23	-17	-8	6	-14	1
	1221	2019-01-22 09:17:16.70	-633	1431	-1329	-26	-22	-21	-59	-24	-35	41
	1222	2019-01-22 09:17:16.71	-631	1420	-1325	-27	-19	-17	-8	16	-24	-4
	1223	2019-01-22 09:17:16.72	-638	1422	-1324	-35	-13	-13	-56	-18	-38	37
	1224	2019-01-22 09:17:16.73	-636	1408	-1328	-45	-9	-8	5	8	-3	-6
	1225	2019-01-22 09:17:16.74	-643	1408	-1333	-53	-9	1	-39	-36	-3	37
	1226	2019-01-22 09:17:16.75	-636	1410	-1336	-55	-12	9	20	2	18	-11
	1227	2019-01-22 09:17:16.76	-645	1427	-1332	-53	-18	14	-32	-24	-8	28
	1228	2019-01-22 09:17:16.77	-641	1439	-1335	-46	-23	13	18	19	-1	-18
	1229	2019-01-22 09:17:16.78	-641	1455	-1339	-43	-27	9	-38	-18	-20	28
	1230	2019-01-22 09:17:16.79	-639	1453	-1329	-48	-27	2	0	16	-16	-8
	1231	2019-01-22 09:17:16.80	-638	1451	-1333	-53	-26	-8	-61	-25	-36	43
	1232	2019-01-22 09:17:16.81	-646	1435	-1333	-60	-29	-11	-13	11	-24	1
	1233	2019-01-22 09:17:16.82	-641	1417	-1322	-69	-29	-12	-55	-16	-39	35
	1234	2019-01-22 09:17:16.83	-649	1408	-1319	-70	-32	-4	6	27	-21	-16
	1235	2019-01-22 09:17:16.84	-657	1410	-1314	-67	-32	3	-31	-9	-22	20
	1236	2019-01-22 09:17:16.85	-648	1417	-1299	-63	-27	13	18	28	-10	-23
	1237	2019-01-22 09:17:16.86	-644	1424	-1323	-60	-26	15	-47	-11	-36	29
	1238	2019-01-22 09:17:16.87	-656	1440	-1338	-60	-30	20	-8	12	-20	-2
	1239	2019-01-22 09:17:16.88	-636	1444	-1322	-63	-35	19	-54	-31	-23	42
	1240	2019-01-22 09:17:16.89	-648	1442	-1316	-72	-41	16	-1	4	-5	-1
	1241	2019-01-22 09:17:16.90	-646	1433	-1327	-82	-46	13	-42	-24	-18	33
	1242	2019-01-22 09:17:16.91	-645	1441	-1317	-91	-51	15	2	16	-14	-9
	1243	2019-01-22 09:17:16.92	-644	1444	-1308	-93	-52	17	-48	-12	-36	30
	1244	2019-01-22 09:17:16.93	-643	1440	-1305	-91	-47	14	-8	18	-26	-5
	1245	2019-01-22 09:17:16.94	-644	1444	-1305	-85	-39	15	-55	-20	-35	37
	1246	2019-01-22 09:17:16.95	-646	1455	-1313	-85	-36	15	-4	16	-20	-6
	1247	2019-01-22 09:17:16.96	-656	1443	-1325	-88	-39	15	-52	-23	-29	37
	1248	2019-01-22 09:17:16.97	-648	1444	-1315	-96	-48	17	-20	6	-26	7
	1249	2019-01-22 09:17:16.98	-647	1441	-1307	-109	-51	21	-60	-22	-38	41
	1250	2019-01-22 09:17:16.99	-641	1443	-1307	-115	-57	21	-16	12	-28	2
	1251	2019-01-22 09:17:17.00	-642	1449	-1291	-114	-55	22	-56	-20	-36	38
	1252	2019-01-22 09:17:17.01	-641	1469	-1287	-113	-52	14	-16	10	-26	3
	1253	2019-01-22 09:17:17.02	-644	1472	-1287	-107	-49	6	-55	-23	-32	39
	1254	2019-01-22 09:17:17.03	-649	1463	-1289	-103	-44	2	-11	8	-19	1
	1255	2019-01-22 09:17:17.04	-656	1466	-1297	-103	-46	-4	-45	-19	-26	32
	1256	2019-01-22 09:17:17.05	-654	1469	-1303	-110	-52	-2	-17	10	-27	3
	1257	2019-01-22 09:17:17.06	-656	1467	-1298	-121	-56	-4	-66	-21	-45	43
	1258	2019-01-22 09:17:17.07	-649	1464	-1287	-135	-60	-5	-28	15	-43	6
	1259	2019-01-22 09:17:17.08	-659	1461	-1283	-142	-61	-3	-64	-18	-46	41
	1260	2019-01-22 09:17:17.09	-660	1468	-1269	-137	-57	-3	-19	14	-33	2
	1261	2019-01-22 09:17:17.10	-664	1478	-1269	-122	-51	-1	-44	-17	-27	30
	1262	2019-01-22 09:17:17.11	-662	1482	-1271	-109	-48	3	-22	3	-25	9
	1263	2019-01-22 09:17:17.12	-667	1481	-1285	-100	-45	1	-61	-29	-32	45
	1264	2019-01-22 09:17:17.13	-669	1488	-1275	-97	-48	0	-26	2	-28	12
	1265	2019-01-22 09:17:17.14	-661	1484	-1273	-99	-46	5	-44	-10	-34	27
	1266	2019-01-22 09:17:17.15	-649	1492	-1273	-106	-45	1	-16	6	-22	5
	1267	2019-01-22 09:17:17.16	-655	1483	-1265	-118	-46	2	-39	-34	-5	36
	1268	2019-01-22 09:17:17.17	-650	1474	-1247	-126	-40	3	-3	-5	2	4
	1269	2019-01-22 09:17:17.18	-659	1475	-1255	-117	-36	6	-29	-3	-26	16
	1270	2019-01-22 09:17:17.19	-665	1487	-1261	-100	-40	5	-11	31	-42	-10
	1271	2019-01-22 09:17:17.20	-659	1488	-1268	-82	-43	8	-42	3	-45	19
	1272	2019-01-22 09:17:17.21	-670	1509	-1264	-79	-46	9	-8	23	-31	-7
	1273	2019-01-22 09:17:17.22	-658	1510	-1257	-77	-44	9	-28	3	-31	12
	1274	2019-01-22 09:17:17.23	-661	1506	-1254	-82	-40	4	-6	27	-33	-10
	1275	2019-01-22 09:17:17.24	-657	1501	-1252	-89	-39	1	-27	16	-43	5
	1276	2019-01-22 09:17:17.25	-670	1498	-1258	-97	-34	0	0	35	-35	-17
	1277	2019-01-22 09:17:17.26	-661	1504	-1255	-103	-34	-2	-27	5	-32	11
	1278	2019-01-22 09:17:17.27	-666	1493	-1245	-98	-31	-1	-13	14	-27	0
	1279	2019-01-22 09:17:17.28	-660	1500	-1243	-82	-34	0	-32	-13	-19	22
	1280	2019-01-22 09:17:17.29	-664	1508	-1252	-62	-38	2	-12	-5	-7	8
	1281	2019-01-22 09:17:17.30	-665	1506	-1245	-53	-36	6	-32	-20	-12	26
	1282	2019-01-22 09:17:17.31	-667	1516	-1247	-50	-38	8	-18	4	-22	7
	1283	2019-01-22 09:17:17.32	-664	1513	-1237	-50	-36	8	-34	-6	-28	20
	1284	2019-01-22 09:17:17.33	-669	1509	-1235	-53	-29	6	-18	8	-26	5
	1285	2019-01-22 09:17:17.34	-665	1510	-1237	-62	-23	2	-26	-6	-20	16
	1286	2019-01-22 09:17:17.35	-663	1508	-1235	-65	-21	-2	-13	6	-19	3
	1287	2019-01-22 09:17:17.36	-670	1520	-1227	-64	-20	-11	-24	-16	-8	20
	1288	2019-01-22 09:17:17.37	-675	1524	-1230	-58	-21	-21	-9	-4	-5	6
	1289	2019-01-22 09:17:17.38	-683	1524	-1242	-49	-23	-24	-20	-20	0	20
	1290	2019-01-22 09:17:17.39	-678	1513	-1244	-43	-23	-24	-18	-13	-5	15
	1291	2019-01-22 09:17:17.40	-670	1513	-1240	-37	-27	-19	-28	-17	-11	22
	1292	2019-01-22 09:17:17.41	-677	1513	-1228	-34	-23	-12	-25	-3	-22	14
	1293	2019-01-22 09:17:17.42	-672	1505	-1225	-43	-14	-4	-38	-10	-28	24
	1294	2019-01-22 09:17:17.43	-668	1505	-1231	-46	-8	-2	-36	2	-38	17
	1295	2019-01-22 09:17:17.44	-667	1517	-1229	-41	-8	-2	-31	5	-36	13
	1296	2019-01-22 09:17:17.45	-667	1527	-1231	-34	-11	-5	-27	21	-48	3
	1297	2019-01-22 09:17:17.46	-674	1534	-1236	-32	-12	-8	-30	21	-51	4
	1298	2019-01-22 09:17:17.47	-666	1531	-1235	-32	-14	-11	-34	20	-54	7
	1299	2019-01-22 09:17:17.48	-667	1526	-1223	-34	-15	-13	-39	22	-61	8
	1300	2019-01-22 09:17:17.49	-667	1518	-1227	-36	-13	-12	-52	22	-74	15
	1301	2019-01-22 09:17:17.50	-667	1516	-1220	-42	-9	-13	-59	12	-71	23
	1302	2019-01-22 09:17:17.51	-660	1508	-1217	-38	-8	-13	-59	6	-65	26
	1303	2019-01-22 09:17:17.52	-665	1502	-1220	-26	-7	-11	-44	6	-50	19
	1304	2019-01-22 09:17:17.53	-682	1510	-1239	-12	-9	-9	-36	9	-45	13
	1305	2019-01-22 09:17:17.54	-669	1522	-1224	-3	-11	-7	-27	1	-28	13
	1306	2019-01-22 09:17:17.55	-670	1528	-1228	-1	-5	-3	-38	0	-38	19
	1307	2019-01-22 09:17:17.56	-677	1534	-1230	-3	-3	-1	-38	1	-39	18
	1308	2019-01-22 09:17:17.57	-669	1532	-1229	-8	-7	0	-56	-1	-55	28
	1309	2019-01-22 09:17:17.58	-677	1530	-1216	-12	-6	-2	-42	19	-61	11
	1310	2019-01-22 09:17:17.59	-679	1522	-1221	-15	-8	-5	-51	22	-73	14
	1311	2019-01-22 09:17:17.60	-676	1515	-1227	-19	-11	-7	-32	26	-58	3
	1312	2019-01-22 09:17:17.61	-667	1509	-1217	-17	-9	-10	-31	18	-49	6
	1313	2019-01-22 09:17:17.62	-674	1514	-1206	-9	-9	-9	-7	10	-17	-1
	1314	2019-01-22 09:17:17.63	-673	1516	-1220	-8	-1	-8	-16	0	-16	8
	1315	2019-01-22 09:17:17.64	-675	1525	-1216	-8	8	-8	-5	7	-12	-1
	1316	2019-01-22 09:17:17.65	-669	1526	-1220	-10	13	-6	-35	-6	-29	20
	1317	2019-01-22 09:17:17.66	-673	1533	-1221	-10	15	-4	-26	-5	-21	15
	1318	2019-01-22 09:17:17.67	-675	1540	-1233	-13	15	-3	-44	-21	-23	32
	1319	2019-01-22 09:17:17.68	-671	1538	-1231	-17	12	-5	-27	-12	-15	19
	1320	2019-01-22 09:17:17.69	-665	1543	-1231	-15	8	-13	-47	-10	-37	28
	1321	2019-01-22 09:17:17.70	-670	1542	-1227	-6	3	-22	-31	2	-33	14
	1322	2019-01-22 09:17:17.71	-673	1547	-1220	-1	2	-32	-56	-16	-40	36
	1323	2019-01-22 09:17:17.72	-675	1532	-1216	5	6	-41	-33	-6	-27	19
	1324	2019-01-22 09:17:17.73	-682	1519	-1212	9	10	-41	-60	-22	-38	41
	1325	2019-01-22 09:17:17.74	-680	1509	-1213	18	17	-37	-46	-14	-32	30
	1326	2019-01-22 09:17:17.75	-675	1511	-1215	19	18	-29	-69	-31	-38	50
	1327	2019-01-22 09:17:17.76	-677	1507	-1213	17	21	-16	-44	-26	-18	35
	1328	2019-01-22 09:17:17.77	-669	1508	-1221	12	24	-10	-104	-56	-48	80
	1329	2019-01-22 09:17:17.78	-673	1510	-1226	9	23	-6	-127	-38	-89	82
	1330	2019-01-22 09:17:17.79	-676	1523	-1229	12	21	-8	-166	-59	-107	112
	1331	2019-01-22 09:17:17.80	-676	1539	-1239	18	18	-14	-111	-50	-61	80
	1332	2019-01-22 09:17:17.81	-675	1540	-1242	21	13	-22	-86	-71	-15	78
	1333	2019-01-22 09:17:17.82	-664	1543	-1237	22	9	-27	-5	-44	39	24
	1334	2019-01-22 09:17:17.83	-675	1542	-1234	20	7	-30	-11	-41	30	26
	1335	2019-01-22 09:17:17.84	-667	1542	-1220	20	12	-32	25	0	25	-12
	1336	2019-01-22 09:17:17.85	-653	1528	-1217	19	15	-36	-11	-4	-7	7
	1337	2019-01-22 09:17:17.86	-660	1516	-1212	20	22	-35	26	30	-4	-28
	1338	2019-01-22 09:17:17.87	-673	1508	-1217	27	25	-38	3	23	-20	-13
	1339	2019-01-22 09:17:17.88	-672	1496	-1238	41	20	-35	46	47	-1	-46
	1340	2019-01-22 09:17:17.89	-672	1499	-1228	49	13	-38	17	30	-13	-23
	1341	2019-01-22 09:17:17.90	-679	1491	-1228	52	9	-30	50	49	1	-49
	1342	2019-01-22 09:17:17.91	-672	1482	-1235	52	9	-25	16	31	-15	-23
	1343	2019-01-22 09:17:17.92	-673	1498	-1230	43	14	-20	48	58	-10	-53
	1344	2019-01-22 09:17:17.93	-672	1497	-1229	29	21	-14	-8	26	-34	-9
	1345	2019-01-22 09:17:17.94	-673	1499	-1228	20	27	-11	11	25	-14	-18
	1346	2019-01-22 09:17:17.95	-665	1505	-1233	14	36	-8	-38	-11	-27	24
	1347	2019-01-22 09:17:17.96	-657	1510	-1246	14	39	-10	6	33	-27	-19
	1348	2019-01-22 09:17:17.97	-660	1516	-1252	17	39	-16	-22	29	-51	-3
	1349	2019-01-22 09:17:17.98	-658	1516	-1261	23	39	-21	14	47	-33	-30
	1350	2019-01-22 09:17:17.99	-657	1513	-1258	28	31	-29	-27	8	-35	9
	1351	2019-01-22 09:17:18.00	-663	1495	-1262	31	23	-30	7	23	-16	-15
	1352	2019-01-22 09:17:18.01	-660	1486	-1242	29	17	-28	-40	-12	-28	26
	1353	2019-01-22 09:17:18.02	-661	1486	-1242	30	15	-24	-5	7	-12	-1
	1354	2019-01-22 09:17:18.03	-657	1494	-1232	25	14	-21	-51	-27	-24	39
	1355	2019-01-22 09:17:18.04	-665	1504	-1237	16	19	-21	-17	8	-25	4
	1356	2019-01-22 09:17:18.05	-653	1499	-1241	10	25	-26	-67	-21	-46	44
	1357	2019-01-22 09:17:18.06	-657	1498	-1256	10	25	-30	-20	8	-28	6
	1358	2019-01-22 09:17:18.07	-658	1487	-1250	13	25	-33	-55	-22	-33	38
	1359	2019-01-22 09:17:18.08	-663	1480	-1255	16	25	-32	-4	14	-18	-5
	1360	2019-01-22 09:17:18.09	-665	1473	-1264	19	22	-25	-52	-18	-34	35
	1361	2019-01-22 09:17:18.10	-651	1482	-1257	17	16	-19	-12	8	-20	2
	1362	2019-01-22 09:17:18.11	-669	1474	-1267	9	9	-13	-58	-20	-38	39
	1363	2019-01-22 09:17:18.12	-671	1486	-1267	1	-1	-12	-14	25	-39	-5
	1364	2019-01-22 09:17:18.13	-661	1493	-1252	-10	-4	-7	-65	0	-65	32
	1365	2019-01-22 09:17:18.14	-660	1499	-1239	-19	-8	-12	-17	34	-51	-8
	1366	2019-01-22 09:17:18.15	-661	1501	-1228	-23	0	-18	-45	-2	-43	23
	1367	2019-01-22 09:17:18.16	-668	1510	-1236	-29	11	-24	11	25	-14	-18
	1368	2019-01-22 09:17:18.17	-670	1502	-1238	-29	20	-27	-47	-21	-26	34
	1369	2019-01-22 09:17:18.18	-673	1504	-1247	-25	24	-30	-16	7	-23	4
	1370	2019-01-22 09:17:18.19	-657	1496	-1252	-21	26	-30	-72	-28	-44	50
	1371	2019-01-22 09:17:18.20	-655	1500	-1247	-15	29	-30	-30	-1	-29	15
	1372	2019-01-22 09:17:18.21	-668	1491	-1257	-11	26	-30	-77	-43	-34	60
	1373	2019-01-22 09:17:18.22	-672	1497	-1262	-8	21	-32	-28	-5	-23	16
	1374	2019-01-22 09:17:18.23	-666	1493	-1254	-8	15	-30	-76	-30	-46	53
	1375	2019-01-22 09:17:18.24	-660	1490	-1258	-8	12	-31	-22	16	-38	3
	1376	2019-01-22 09:17:18.25	-655	1500	-1246	-8	10	-27	-62	-13	-49	37
	1377	2019-01-22 09:17:18.26	-657	1490	-1235	-12	15	-23	-12	24	-36	-6
	1378	2019-01-22 09:17:18.27	-666	1479	-1251	-15	17	-20	-60	-7	-53	33
	1379	2019-01-22 09:17:18.28	-667	1484	-1253	-19	18	-11	-7	34	-41	-13
	1380	2019-01-22 09:17:18.29	-664	1488	-1244	-18	19	-6	-49	-3	-46	26
	1381	2019-01-22 09:17:18.30	-665	1484	-1246	-15	15	-2	-1	33	-34	-16
	1382	2019-01-22 09:17:18.31	-677	1487	-1251	-6	10	1	-54	-6	-48	30
	1383	2019-01-22 09:17:18.32	-662	1506	-1255	-6	5	0	-5	32	-37	-13
	1384	2019-01-22 09:17:18.33	-665	1506	-1245	-5	4	-1	-39	-4	-35	21
	1385	2019-01-22 09:17:18.34	-663	1513	-1243	-8	9	-1	13	20	-7	-16
	1386	2019-01-22 09:17:18.35	-659	1517	-1243	-15	11	-8	-35	-24	-11	29
	1387	2019-01-22 09:17:18.36	-659	1509	-1250	-24	11	-14	-1	3	-4	-1
	1388	2019-01-22 09:17:18.37	-664	1505	-1245	-37	11	-18	-49	-30	-19	39
	1389	2019-01-22 09:17:18.38	-663	1497	-1248	-38	7	-17	-5	11	-16	-3
	1390	2019-01-22 09:17:18.39	-662	1489	-1248	-33	7	-17	-56	-29	-27	42
	1391	2019-01-22 09:17:18.40	-675	1496	-1240	-28	5	-14	-6	10	-16	-2
	1392	2019-01-22 09:17:18.41	-668	1499	-1237	-21	4	-11	-48	-34	-14	41
	1393	2019-01-22 09:17:18.42	-663	1507	-1236	-19	8	-12	0	-7	7	3
	1394	2019-01-22 09:17:18.43	-661	1511	-1247	-22	10	-12	-50	-43	-7	46
	1395	2019-01-22 09:17:18.44	-670	1511	-1241	-29	11	-15	-12	-8	-4	10
	1396	2019-01-22 09:17:18.45	-667	1507	-1234	-34	10	-16	-55	-40	-15	47
	1397	2019-01-22 09:17:18.46	-663	1504	-1239	-37	6	-20	-2	2	-4	0
	1398	2019-01-22 09:17:18.47	-670	1500	-1231	-38	5	-21	-47	-35	-12	41
	1399	2019-01-22 09:17:18.48	-676	1508	-1226	-33	7	-23	-10	-3	-7	6
	1400	2019-01-22 09:17:18.49	-671	1515	-1242	-27	13	-24	-53	-30	-23	41
	1401	2019-01-22 09:17:18.50	-665	1517	-1241	-23	18	-21	-4	10	-14	-3
	1402	2019-01-22 09:17:18.51	-667	1510	-1247	-23	21	-19	-40	-16	-24	28
	1403	2019-01-22 09:17:18.52	-665	1505	-1253	-20	21	-17	7	24	-17	-15
	1404	2019-01-22 09:17:18.53	-666	1506	-1241	-21	19	-15	-42	-10	-32	26
	1405	2019-01-22 09:17:18.54	-663	1503	-1244	-23	19	-18	-2	28	-30	-13
	1406	2019-01-22 09:17:18.55	-668	1506	-1236	-25	15	-21	-37	-1	-36	19
	1407	2019-01-22 09:17:18.56	-665	1512	-1229	-21	11	-24	7	32	-25	-19
	1408	2019-01-22 09:17:18.57	-657	1517	-1224	-21	11	-30	-38	-2	-36	20
	1409	2019-01-22 09:17:18.58	-674	1504	-1228	-19	16	-33	-5	26	-31	-10
	1410	2019-01-22 09:17:18.59	-671	1488	-1243	-22	20	-30	-54	-15	-39	34
	1411	2019-01-22 09:17:18.60	-676	1499	-1236	-23	18	-20	-22	0	-22	11
	1412	2019-01-22 09:17:18.61	-668	1489	-1235	-26	23	-12	-53	-38	-15	45
	1413	2019-01-22 09:17:18.62	-667	1489	-1234	-27	22	-4	-6	9	-15	-1
	1414	2019-01-22 09:17:18.63	-661	1499	-1242	-31	23	-2	-42	-5	-37	23
	1415	2019-01-22 09:17:18.64	-659	1507	-1244	-33	19	-3	-15	35	-50	-10
	1416	2019-01-22 09:17:18.65	-660	1503	-1238	-28	20	-8	-53	2	-55	25
	1417	2019-01-22 09:17:18.66	-658	1515	-1249	-22	17	-15	-14	22	-36	-4
	1418	2019-01-22 09:17:18.67	-671	1523	-1242	-21	13	-23	-56	-16	-40	36
	1419	2019-01-22 09:17:18.68	-664	1523	-1247	-20	11	-27	-30	15	-45	7
	1420	2019-01-22 09:17:18.69	-665	1513	-1241	-24	10	-30	-59	-5	-54	32
	1421	2019-01-22 09:17:18.70	-668	1503	-1235	-29	11	-28	-18	25	-43	-3
	1422	2019-01-22 09:17:18.71	-664	1498	-1230	-36	11	-24	-44	-3	-41	23
	1423	2019-01-22 09:17:18.72	-665	1494	-1228	-42	13	-20	-14	17	-31	-1
	1424	2019-01-22 09:17:18.73	-664	1497	-1225	-38	18	-3	-41	-1	-40	21
	1425	2019-01-22 09:17:18.74	-665	1508	-1232	-27	21	4	-12	22	-34	-5
	1426	2019-01-22 09:17:18.75	-663	1523	-1237	-18	23	5	-47	-12	-35	29
	1427	2019-01-22 09:17:18.76	-678	1531	-1246	-14	25	5	-26	9	-35	8
	1428	2019-01-22 09:17:18.77	-666	1534	-1241	-15	22	-3	-60	-20	-40	40
	1429	2019-01-22 09:17:18.78	-656	1530	-1240	-18	21	-13	-24	16	-40	4
	1430	2019-01-22 09:17:18.79	-662	1531	-1242	-26	18	-22	-40	4	-44	18
	1431	2019-01-22 09:17:18.80	-653	1533	-1252	-32	16	-31	-21	18	-39	1
	1432	2019-01-22 09:17:18.81	-662	1513	-1250	-33	9	-40	-40	-8	-32	24
	1433	2019-01-22 09:17:18.82	-665	1498	-1239	-33	6	-39	-11	10	-21	0
	1434	2019-01-22 09:17:18.83	-659	1489	-1224	-32	5	-32	-38	-6	-32	22
	1435	2019-01-22 09:17:18.84	-664	1483	-1229	-30	6	-23	-30	14	-44	8
	1436	2019-01-22 09:17:18.85	-666	1486	-1224	-25	12	-9	-62	-14	-48	38
	1437	2019-01-22 09:17:18.86	-664	1499	-1227	-20	14	2	-50	3	-53	23
	1438	2019-01-22 09:17:18.87	-660	1509	-1236	-19	14	9	-68	-17	-51	42
	1439	2019-01-22 09:17:18.88	-667	1531	-1233	-21	12	9	-55	-2	-53	28
	1440	2019-01-22 09:17:18.89	-660	1536	-1241	-24	11	1	-73	-20	-53	46
	1441	2019-01-22 09:17:18.90	-652	1546	-1246	-30	8	-10	-51	0	-51	25
	1442	2019-01-22 09:17:18.91	-654	1538	-1241	-33	8	-19	-56	-9	-47	32
	1443	2019-01-22 09:17:18.92	-651	1521	-1226	-30	6	-28	-32	7	-39	12
	1444	2019-01-22 09:17:18.93	-651	1514	-1239	-23	7	-33	-44	-13	-31	28
	1445	2019-01-22 09:17:18.94	-658	1506	-1216	-16	9	-32	-35	0	-35	17
	1446	2019-01-22 09:17:18.95	-657	1504	-1228	-12	16	-28	-44	-9	-35	26
	1447	2019-01-22 09:17:18.96	-648	1497	-1242	-8	14	-21	-32	1	-33	15
	1448	2019-01-22 09:17:18.97	-663	1503	-1234	-9	9	-10	-46	-14	-32	30
	1449	2019-01-22 09:17:18.98	-659	1500	-1222	-12	5	-3	-36	-4	-32	20
	1450	2019-01-22 09:17:18.99	-667	1505	-1234	-19	0	4	-38	-11	-27	24
	1451	2019-01-22 09:17:19.00	-652	1515	-1227	-26	-2	6	-27	3	-30	12
	1452	2019-01-22 09:17:19.01	-658	1516	-1222	-31	0	9	-31	-9	-22	20
	1453	2019-01-22 09:17:19.02	-653	1522	-1227	-28	0	1	-19	-5	-14	12
	1454	2019-01-22 09:17:19.03	-655	1539	-1226	-22	6	-2	-14	-10	-4	12
	1455	2019-01-22 09:17:19.04	-659	1536	-1237	-20	8	-12	-4	-1	-3	2
	1456	2019-01-22 09:17:19.05	-665	1540	-1235	-20	5	-17	-6	-13	7	9
	1457	2019-01-22 09:17:19.06	-659	1535	-1235	-22	2	-21	-15	-20	5	17
	1458	2019-01-22 09:17:19.07	-651	1534	-1226	-27	0	-22	-21	-31	10	26
	1459	2019-01-22 09:17:19.08	-661	1524	-1227	-30	1	-22	-20	-20	0	20
	1460	2019-01-22 09:17:19.09	-655	1520	-1216	-29	-3	-20	-18	-17	-1	17
	1461	2019-01-22 09:17:19.10	-658	1511	-1216	-29	2	-17	-23	-14	-9	18
	1462	2019-01-22 09:17:19.11	-671	1507	-1216	-18	6	-12	-20	-21	1	20
	1463	2019-01-22 09:17:19.12	-664	1503	-1213	-6	9	-7	-18	-20	2	19
	1464	2019-01-22 09:17:19.13	-667	1510	-1219	5	14	-2	-10	-16	6	13
	1465	2019-01-22 09:17:19.14	-660	1521	-1225	11	14	0	-14	-6	-8	10
	1466	2019-01-22 09:17:19.15	-663	1531	-1231	8	14	3	-2	4	-6	-1
	1467	2019-01-22 09:17:19.16	-655	1536	-1230	-2	13	2	-15	6	-21	4
	1468	2019-01-22 09:17:19.17	-654	1537	-1238	-11	12	-4	-20	10	-30	5
	1469	2019-01-22 09:17:19.18	-656	1534	-1230	-21	10	-10	-46	2	-48	22
	1470	2019-01-22 09:17:19.19	-661	1533	-1237	-29	3	-19	-32	7	-39	12
	1471	2019-01-22 09:17:19.20	-652	1521	-1229	-29	-4	-29	-32	7	-39	12
	1472	2019-01-22 09:17:19.21	-663	1516	-1223	-23	-3	-32	-12	8	-20	2
	1473	2019-01-22 09:17:19.22	-662	1510	-1219	-13	-4	-33	-14	13	-27	0
	1474	2019-01-22 09:17:19.23	-659	1500	-1226	-9	-3	-26	1	18	-17	-9
	1475	2019-01-22 09:17:19.24	-661	1500	-1218	-8	2	-19	-24	1	-25	11
	1476	2019-01-22 09:17:19.25	-656	1507	-1211	-12	6	-9	-17	7	-24	5
	1477	2019-01-22 09:17:19.26	-653	1492	-1233	-17	10	2	-40	2	-42	19
	1478	2019-01-22 09:17:19.27	-655	1516	-1226	-25	3	10	-23	15	-38	4
	1479	2019-01-22 09:17:19.28	-650	1520	-1218	-27	3	11	-36	18	-54	9
	1480	2019-01-22 09:17:19.29	-650	1530	-1227	-18	-1	10	-16	32	-48	-8
	1481	2019-01-22 09:17:19.30	-654	1539	-1218	-9	0	4	-43	13	-56	15
	1482	2019-01-22 09:17:19.31	-658	1545	-1229	-4	-2	-1	-24	18	-42	3
	1483	2019-01-22 09:17:19.32	-663	1537	-1235	-2	-4	-5	-47	6	-53	20
	1484	2019-01-22 09:17:19.33	-656	1531	-1235	-1	-10	-8	-26	22	-48	2
	1485	2019-01-22 09:17:19.34	-649	1533	-1228	-8	-9	-7	-51	13	-64	19
	1486	2019-01-22 09:17:19.35	-662	1523	-1221	-15	-8	-10	-30	22	-52	4
	1487	2019-01-22 09:17:19.36	-655	1522	-1224	-20	-8	-11	-55	-9	-46	32
	1488	2019-01-22 09:17:19.37	-656	1516	-1225	-16	-6	-8	-25	7	-32	9
	1489	2019-01-22 09:17:19.38	-664	1514	-1219	-11	-4	-8	-53	-2	-51	27
	1490	2019-01-22 09:17:19.39	-664	1516	-1219	-3	-1	2	-27	10	-37	8
	1491	2019-01-22 09:17:19.40	-662	1520	-1211	3	4	4	-48	-18	-30	33
	1492	2019-01-22 09:17:19.41	-664	1533	-1226	8	0	5	-15	0	-15	7
	1493	2019-01-22 09:17:19.42	-662	1537	-1221	6	3	6	-55	-16	-39	35
	1494	2019-01-22 09:17:19.43	-655	1534	-1229	2	1	6	-32	11	-43	10
	1495	2019-01-22 09:17:19.44	-655	1545	-1218	-5	0	0	-57	-6	-51	31
	1496	2019-01-22 09:17:19.45	-661	1531	-1225	-6	0	-4	-10	24	-34	-7
	1497	2019-01-22 09:17:19.46	-661	1525	-1210	-9	2	-8	-26	9	-35	8
	1498	2019-01-22 09:17:19.47	-659	1526	-1214	-3	5	-11	5	28	-23	-16
	1499	2019-01-22 09:17:19.48	-654	1529	-1219	1	11	-14	-30	4	-34	13
	1500	2019-01-22 09:17:19.49	-660	1526	-1220	6	14	-14	-3	17	-20	-7
	1501	2019-01-22 09:17:19.50	-667	1526	-1235	5	13	-12	-47	-20	-27	33
	1502	2019-01-22 09:17:19.51	-664	1519	-1230	0	10	-11	-14	7	-21	3
	1503	2019-01-22 09:17:19.52	-660	1519	-1227	-6	5	-10	-46	-4	-42	25
	1504	2019-01-22 09:17:19.53	-652	1517	-1221	-15	4	-11	-8	35	-43	-13
	1505	2019-01-22 09:17:19.54	-655	1522	-1218	-18	6	-11	-44	11	-55	16
	1506	2019-01-22 09:17:19.55	-656	1523	-1228	-20	7	-15	-8	36	-44	-14
	1507	2019-01-22 09:17:19.56	-657	1532	-1219	-16	5	-16	-47	3	-50	22
	1508	2019-01-22 09:17:19.57	-657	1524	-1223	-10	7	-16	-18	19	-37	0
	1509	2019-01-22 09:17:19.58	-662	1523	-1236	2	4	-17	-55	-6	-49	30
	1510	2019-01-22 09:17:19.59	-655	1523	-1223	6	0	-15	-16	19	-35	-1
	1511	2019-01-22 09:17:19.60	-660	1533	-1218	2	0	-16	-47	-1	-46	24
	1512	2019-01-22 09:17:19.61	-657	1532	-1217	-6	1	-15	-6	31	-37	-12
	1513	2019-01-22 09:17:19.62	-662	1521	-1227	-17	8	-18	-50	3	-53	23
	1514	2019-01-22 09:17:19.63	-651	1520	-1217	-21	7	-18	-14	29	-43	-7
	1515	2019-01-22 09:17:19.64	-662	1516	-1211	-17	8	-15	-60	-13	-47	36
	1516	2019-01-22 09:17:19.65	-662	1505	-1226	-7	10	-11	-20	9	-29	5
	1517	2019-01-22 09:17:19.66	-660	1517	-1229	3	9	-7	-60	-31	-29	45
	1518	2019-01-22 09:17:19.67	-664	1513	-1228	13	9	-6	-11	-1	-10	6
	1519	2019-01-22 09:17:19.68	-655	1523	-1225	13	9	-2	-49	-24	-25	36
	1520	2019-01-22 09:17:19.69	-656	1530	-1228	6	12	-1	-9	8	-17	0
	1521	2019-01-22 09:17:19.70	-662	1528	-1229	-2	11	-6	-53	-24	-29	38
	1522	2019-01-22 09:17:19.71	-650	1531	-1237	-7	4	-10	-9	18	-27	-4
	1523	2019-01-22 09:17:19.72	-659	1531	-1231	-10	0	-14	-48	-5	-43	26
	1524	2019-01-22 09:17:19.73	-659	1528	-1224	-10	-5	-20	2	32	-30	-17
	1525	2019-01-22 09:17:19.74	-647	1524	-1205	-8	1	-22	-49	-14	-35	31
	1526	2019-01-22 09:17:19.75	-648	1522	-1211	-2	7	-20	-9	14	-23	-2
	1527	2019-01-22 09:17:19.76	-649	1519	-1223	-4	12	-18	-57	-19	-38	38
	1528	2019-01-22 09:17:19.77	-656	1508	-1224	-8	15	-12	-19	13	-32	3
	1529	2019-01-22 09:17:19.78	-648	1509	-1224	-13	14	-4	-69	-23	-46	46
	1530	2019-01-22 09:17:19.79	-657	1510	-1229	-17	9	-2	-26	15	-41	5
	1531	2019-01-22 09:17:19.80	-652	1511	-1231	-18	3	2	-66	-14	-52	40
	1532	2019-01-22 09:17:19.81	-654	1514	-1216	-11	-1	0	-3	27	-30	-12
	1533	2019-01-22 09:17:19.82	-656	1528	-1215	-4	3	1	-39	-6	-33	22
	1534	2019-01-22 09:17:19.83	-650	1522	-1233	1	3	-3	1	22	-21	-11
	1535	2019-01-22 09:17:19.84	-653	1532	-1237	-1	3	-2	-61	-30	-31	45
	1536	2019-01-22 09:17:19.85	-653	1527	-1237	-7	3	-5	-22	-4	-18	13
	1537	2019-01-22 09:17:19.86	-658	1531	-1230	-13	3	-2	-75	-42	-33	58
	1538	2019-01-22 09:17:19.87	-659	1526	-1227	-19	-1	-4	-31	-4	-27	17
	1539	2019-01-22 09:17:19.88	-642	1521	-1223	-23	-4	-3	-69	-35	-34	52
	1540	2019-01-22 09:17:19.89	-640	1519	-1217	-21	-5	-3	-18	-3	-15	10
	1541	2019-01-22 09:17:19.90	-647	1519	-1216	-14	-3	-1	-68	-45	-23	56
	1542	2019-01-22 09:17:19.91	-650	1515	-1215	-11	-6	-2	-23	-14	-9	18
	1543	2019-01-22 09:17:19.92	-650	1509	-1222	0	-2	2	-70	-46	-24	58
	1544	2019-01-22 09:17:19.93	-667	1514	-1234	8	-6	5	-18	2	-20	8
	1545	2019-01-22 09:17:19.94	-650	1518	-1217	7	-8	8	-61	-28	-33	44
	1546	2019-01-22 09:17:19.95	-647	1528	-1221	3	-4	9	-14	-1	-13	7
	1547	2019-01-22 09:17:19.96	-658	1529	-1218	-5	6	9	-63	-44	-19	53
	1548	2019-01-22 09:17:19.97	-645	1539	-1228	-14	14	5	-18	-4	-14	11
	1549	2019-01-22 09:17:19.98	-655	1529	-1234	-14	10	-1	-74	-42	-32	58
	1550	2019-01-22 09:17:19.99	-645	1523	-1235	-10	6	-7	-28	-2	-26	15
	1551	2019-01-22 09:17:20.00	-646	1527	-1235	-6	-2	-9	-67	-39	-28	53
	1552	2019-01-22 09:17:20.01	-649	1528	-1224	-2	-5	-11	-10	12	-22	-1
	1553	2019-01-22 09:17:20.02	-642	1520	-1228	-4	-7	-12	-49	-16	-33	32
	1554	2019-01-22 09:17:20.03	-643	1515	-1224	-10	-8	-6	0	20	-20	-10
	1555	2019-01-22 09:17:20.04	-646	1523	-1223	-29	-4	7	-47	-22	-25	34
	1556	2019-01-22 09:17:20.05	-649	1520	-1221	-30	-1	13	-16	2	-18	7
	1557	2019-01-22 09:17:20.06	-642	1526	-1212	-28	-1	11	-63	-41	-22	52
	1558	2019-01-22 09:17:20.07	-651	1535	-1216	-19	-1	7	-8	9	-17	0
	1559	2019-01-22 09:17:20.08	-640	1542	-1223	-9	-1	-2	-40	-11	-29	25
	1560	2019-01-22 09:17:20.09	-652	1552	-1233	1	-1	-8	7	27	-20	-17
	1561	2019-01-22 09:17:20.10	-640	1547	-1227	2	-2	-14	-43	-23	-20	33
	1562	2019-01-22 09:17:20.11	-646	1543	-1224	-1	-2	-19	-12	4	-16	4
	1563	2019-01-22 09:17:20.12	-647	1528	-1223	-10	1	-21	-60	-26	-34	43
	1564	2019-01-22 09:17:20.13	-646	1514	-1224	-19	2	-20	-19	4	-23	7
	1565	2019-01-22 09:17:20.14	-649	1507	-1223	-23	2	-13	-57	-46	-11	51
	1566	2019-01-22 09:17:20.15	-648	1518	-1224	-22	4	-8	-13	-14	1	13
	1567	2019-01-22 09:17:20.16	-646	1526	-1217	-17	3	-5	-50	-43	-7	46
	1568	2019-01-22 09:17:20.17	-638	1538	-1217	-10	7	-1	-8	0	-8	4
	1569	2019-01-22 09:17:20.18	-647	1536	-1215	-6	8	-1	-49	-26	-23	37
	1570	2019-01-22 09:17:20.19	-642	1542	-1229	0	7	-5	-29	-4	-25	16
	1571	2019-01-22 09:17:20.20	-636	1553	-1223	-1	7	-9	-74	-45	-29	59
	1572	2019-01-22 09:17:20.21	-651	1543	-1240	-7	1	-16	-29	-7	-22	18
	1573	2019-01-22 09:17:20.22	-644	1535	-1225	-12	-5	-18	-51	-17	-34	34
	1574	2019-01-22 09:17:20.23	-649	1526	-1220	-19	-15	-20	-6	29	-35	-11
	1575	2019-01-22 09:17:20.24	-645	1518	-1217	-18	-14	-20	-47	-7	-40	27
	1576	2019-01-22 09:17:20.25	-659	1520	-1218	-11	-15	-14	-23	10	-33	6
	1577	2019-01-22 09:17:20.26	-652	1530	-1202	-7	-9	-10	-56	-27	-29	41
	1578	2019-01-22 09:17:20.27	-646	1528	-1214	-6	-4	-9	-16	-6	-10	11
	1579	2019-01-22 09:17:20.28	-650	1513	-1234	-6	-1	-5	-48	-43	-5	45
	1580	2019-01-22 09:17:20.29	-639	1529	-1209	-5	-3	-1	-21	-15	-6	18
	1581	2019-01-22 09:17:20.30	-649	1523	-1206	-5	-1	-4	-52	-32	-20	42
	1582	2019-01-22 09:17:20.31	-642	1523	-1216	-6	-3	-7	-16	6	-22	5
	1583	2019-01-22 09:17:20.32	-643	1526	-1215	-1	0	-9	-47	-14	-33	30
	1584	2019-01-22 09:17:20.33	-651	1530	-1218	0	-2	-10	-29	5	-34	12
	1585	2019-01-22 09:17:20.34	-652	1540	-1214	-1	-1	-10	-62	-24	-38	43
	1586	2019-01-22 09:17:20.35	-648	1540	-1228	-4	2	-8	-38	15	-53	11
	1587	2019-01-22 09:17:20.36	-649	1532	-1231	-8	0	-7	-62	-3	-59	32
	1588	2019-01-22 09:17:20.37	-652	1535	-1223	-12	-2	-5	-33	23	-56	5
	1589	2019-01-22 09:17:20.38	-653	1543	-1227	-14	-7	-7	-50	-2	-48	26
	1590	2019-01-22 09:17:20.39	-649	1540	-1216	-16	-10	-11	-26	13	-39	6
	1591	2019-01-22 09:17:20.40	-649	1539	-1198	-15	-8	-15	-39	-7	-32	23
	1592	2019-01-22 09:17:20.41	-651	1534	-1204	-4	-3	-21	-13	11	-24	1
	1593	2019-01-22 09:17:20.42	-660	1534	-1211	4	2	-24	-40	-15	-25	27
	1594	2019-01-22 09:17:20.43	-658	1538	-1216	8	3	-25	-28	-3	-25	15
	1595	2019-01-22 09:17:20.44	-660	1527	-1225	8	4	-22	-50	-27	-23	38
	1596	2019-01-22 09:17:20.45	-660	1521	-1225	0	-1	-18	-20	4	-24	8
	1597	2019-01-22 09:17:20.46	-655	1521	-1216	-4	-7	-12	-34	-2	-32	18
	1598	2019-01-22 09:17:20.47	-653	1520	-1213	-10	-6	-6	-16	23	-39	-3
	1599	2019-01-22 09:17:20.48	-646	1526	-1209	-7	-6	-5	-35	10	-45	12
	1600	2019-01-22 09:17:20.49	-657	1535	-1212	-1	0	-6	-12	33	-45	-10
	1601	2019-01-22 09:17:20.50	-650	1538	-1221	8	5	-10	-23	9	-32	7
	1602	2019-01-22 09:17:20.51	-651	1536	-1228	13	9	-13	-8	16	-24	-4
	1603	2019-01-22 09:17:20.52	-655	1525	-1224	18	3	-13	-36	-14	-22	25
	1604	2019-01-22 09:17:20.53	-655	1522	-1222	15	2	-12	-34	0	-34	17
	1605	2019-01-22 09:17:20.54	-656	1527	-1218	7	-2	-8	-45	-5	-40	25
	1606	2019-01-22 09:17:20.55	-651	1523	-1220	-4	-5	-5	-25	17	-42	4
	1607	2019-01-22 09:17:20.56	-663	1522	-1214	-11	-5	-4	-34	8	-42	13
	1608	2019-01-22 09:17:20.57	-650	1522	-1210	-12	-1	-4	-16	24	-40	-4
	1609	2019-01-22 09:17:20.58	-660	1519	-1216	-7	1	-5	-14	19	-33	-2
	1610	2019-01-22 09:17:20.59	-656	1537	-1222	4	2	-8	0	32	-32	-16
	1611	2019-01-22 09:17:20.60	-651	1545	-1220	12	0	-13	-10	17	-27	-3
	1612	2019-01-22 09:17:20.61	-655	1540	-1221	16	3	-18	-8	17	-25	-4
	1613	2019-01-22 09:17:20.62	-653	1536	-1220	17	5	-23	-17	-6	-11	11
	1614	2019-01-22 09:17:20.63	-656	1517	-1225	9	5	-23	-15	-2	-13	8
	1615	2019-01-22 09:17:20.64	-651	1508	-1230	2	4	-19	-21	-8	-13	14
	1616	2019-01-22 09:17:20.65	-651	1496	-1225	-5	1	-7	-20	-3	-17	11
	1617	2019-01-22 09:17:20.66	-666	1496	-1226	-9	2	4	-35	-20	-15	27
	1618	2019-01-22 09:17:20.67	-648	1510	-1222	-6	1	12	-35	-14	-21	24
	1619	2019-01-22 09:17:20.68	-650	1518	-1225	-2	0	18	-33	-13	-20	23
	1620	2019-01-22 09:17:20.69	-649	1532	-1222	1	-2	16	-32	-3	-29	17
	1621	2019-01-22 09:17:20.70	-642	1548	-1231	5	-3	10	-31	-6	-25	18
	1622	2019-01-22 09:17:20.71	-643	1557	-1222	2	-3	-1	-28	1	-29	13
	1623	2019-01-22 09:17:20.72	-652	1551	-1224	-3	-3	-14	-24	-2	-22	13
	1624	2019-01-22 09:17:20.73	-655	1530	-1217	-10	-4	-22	-28	3	-31	12
	1625	2019-01-22 09:17:20.74	-645	1528	-1214	-16	-2	-25	-27	-1	-26	14
	1626	2019-01-22 09:17:20.75	-659	1516	-1216	-17	-1	-28	-29	-2	-27	15
	1627	2019-01-22 09:17:20.76	-651	1502	-1202	-14	-2	-20	-31	-8	-23	19
	1628	2019-01-22 09:17:20.77	-658	1502	-1207	-6	5	-14	-32	-10	-22	21
	1629	2019-01-22 09:17:20.78	-661	1517	-1218	3	14	-8	-30	-11	-19	20
	1630	2019-01-22 09:17:20.79	-655	1534	-1226	8	21	-2	-34	-13	-21	23
	1631	2019-01-22 09:17:20.80	-646	1538	-1232	9	22	-2	-36	-18	-18	27
	1632	2019-01-22 09:17:20.81	-634	1541	-1236	9	22	-3	-56	-14	-42	35
	1633	2019-01-22 09:17:20.82	-656	1539	-1243	8	15	-9	-49	-5	-44	27
	1634	2019-01-22 09:17:20.83	-654	1535	-1241	2	7	-15	-48	-9	-39	28
	1635	2019-01-22 09:17:20.84	-646	1533	-1231	-1	0	-18	-27	-3	-24	15
	1636	2019-01-22 09:17:20.85	-633	1524	-1216	-4	-1	-26	-39	-14	-25	26
	1637	2019-01-22 09:17:20.86	-636	1520	-1211	-5	5	-26	-24	-8	-16	16
	1638	2019-01-22 09:17:20.87	-645	1516	-1215	0	10	-24	-34	-12	-22	23
	1639	2019-01-22 09:17:20.88	-643	1508	-1227	-2	13	-18	-12	8	-20	2
	1640	2019-01-22 09:17:20.89	-648	1512	-1231	-4	10	-12	-32	1	-33	15
	1641	2019-01-22 09:17:20.90	-645	1506	-1241	-2	6	-2	-7	7	-14	0
	1642	2019-01-22 09:17:20.91	-650	1518	-1239	-5	-5	6	-24	-20	-4	22
	1643	2019-01-22 09:17:20.92	-646	1522	-1226	-9	-8	7	-12	-11	-1	11
	1644	2019-01-22 09:17:20.93	-646	1530	-1238	-12	-15	5	-39	-13	-26	26
	1645	2019-01-22 09:17:20.94	-644	1533	-1231	-13	-22	1	-15	18	-33	-1
	1646	2019-01-22 09:17:20.95	-644	1530	-1215	-10	-18	-2	-27	16	-43	5
	1647	2019-01-22 09:17:20.96	-651	1516	-1223	-2	-16	-6	2	30	-28	-16
	1648	2019-01-22 09:17:20.97	-656	1518	-1231	3	-13	-7	-16	10	-26	3
	1649	2019-01-22 09:17:20.98	-647	1517	-1224	1	-13	-4	8	18	-10	-13
	1650	2019-01-22 09:17:20.99	-649	1525	-1220	-1	-13	-3	-24	0	-24	12
	1651	2019-01-22 09:17:21.00	-649	1533	-1217	-10	-1	-6	-3	16	-19	-6
	1652	2019-01-22 09:17:21.01	-637	1539	-1212	-14	4	-13	-35	-3	-32	19
	1653	2019-01-22 09:17:21.02	-638	1533	-1221	-18	7	-19	-22	17	-39	2
	1654	2019-01-22 09:17:21.03	-644	1533	-1226	-17	3	-29	-54	-3	-51	28
	1655	2019-01-22 09:17:21.04	-654	1539	-1241	-16	-3	-29	-18	20	-38	-1
	1656	2019-01-22 09:17:21.05	-647	1530	-1240	-16	-11	-33	-45	-3	-42	24
	1657	2019-01-22 09:17:21.06	-642	1523	-1223	-16	-15	-30	-17	2	-19	7
	1658	2019-01-22 09:17:21.07	-661	1521	-1222	-15	-13	-26	-50	-28	-22	39
	1659	2019-01-22 09:17:21.08	-645	1514	-1212	-15	-14	-17	-16	4	-20	6
	1660	2019-01-22 09:17:21.09	-648	1513	-1222	-15	-13	-9	-54	-13	-41	33
	1661	2019-01-22 09:17:21.10	-655	1513	-1225	-12	-12	-3	-34	8	-42	13
	1662	2019-01-22 09:17:21.11	-646	1524	-1217	-6	-14	0	-78	-19	-59	48
	1663	2019-01-22 09:17:21.12	-649	1526	-1220	-1	-16	1	-44	10	-54	17
	1664	2019-01-22 09:17:21.13	-639	1537	-1217	5	-19	0	-66	-6	-60	36
	1665	2019-01-22 09:17:21.14	-646	1533	-1223	8	-20	-2	-18	22	-40	-2
	1666	2019-01-22 09:17:21.15	-649	1546	-1220	3	-17	-7	-52	-8	-44	30
	1667	2019-01-22 09:17:21.16	-652	1539	-1225	1	-17	-8	-16	18	-34	-1
	1668	2019-01-22 09:17:21.17	-657	1528	-1219	-8	-17	-7	-56	-16	-40	36
	1669	2019-01-22 09:17:21.18	-654	1515	-1222	-11	-16	-6	-3	19	-22	-8
	1670	2019-01-22 09:17:21.19	-657	1521	-1225	-17	-20	-3	-38	-9	-29	23
	1671	2019-01-22 09:17:21.20	-663	1517	-1213	-12	-17	1	-1	29	-30	-14
	1672	2019-01-22 09:17:21.21	-650	1526	-1209	-2	-15	2	-58	-8	-50	33
	1673	2019-01-22 09:17:21.22	-651	1533	-1216	4	-9	1	-21	17	-38	2
	1674	2019-01-22 09:17:21.23	-660	1551	-1213	10	-11	-4	-56	-19	-37	37
	1675	2019-01-22 09:17:21.24	-656	1543	-1219	14	-5	-6	-19	10	-29	4
	1676	2019-01-22 09:17:21.25	-651	1551	-1231	13	-10	-17	-67	-19	-48	43
	1677	2019-01-22 09:17:21.26	-664	1545	-1230	8	-12	-22	-29	14	-43	7
	1678	2019-01-22 09:17:21.27	-659	1527	-1220	6	-14	-24	-69	-24	-45	46
	1679	2019-01-22 09:17:21.28	-663	1515	-1215	6	-18	-22	-26	1	-27	12
	1680	2019-01-22 09:17:21.29	-666	1501	-1208	10	-15	-15	-75	-40	-35	57
	1681	2019-01-22 09:17:21.30	-669	1500	-1207	11	-11	-9	-40	-2	-38	21
	1682	2019-01-22 09:17:21.31	-659	1503	-1211	11	-9	0	-86	-32	-54	59
	1683	2019-01-22 09:17:21.32	-664	1527	-1210	12	-8	6	-37	9	-46	14
	1684	2019-01-22 09:17:21.33	-666	1541	-1220	15	-6	6	-71	-18	-53	44
	1685	2019-01-22 09:17:21.34	-653	1551	-1235	11	-8	2	-29	-1	-28	15
	1686	2019-01-22 09:17:21.35	-661	1555	-1229	-3	-9	-13	-74	-43	-31	58
	1687	2019-01-22 09:17:21.36	-661	1542	-1221	-5	-9	-20	-27	2	-29	12
	1688	2019-01-22 09:17:21.37	-667	1532	-1222	-5	-7	-24	-60	-20	-40	40
	1689	2019-01-22 09:17:21.38	-656	1513	-1204	-2	-3	-28	-4	20	-24	-8
	1690	2019-01-22 09:17:21.39	-655	1503	-1197	8	1	-25	-40	-21	-19	30
	1691	2019-01-22 09:17:21.40	-666	1499	-1208	18	4	-21	10	12	-2	-11
	1692	2019-01-22 09:17:21.41	-665	1503	-1215	23	2	-11	-34	-28	-6	31
	1693	2019-01-22 09:17:21.42	-663	1514	-1227	24	-1	-5	7	7	0	-7
	1694	2019-01-22 09:17:21.43	-663	1530	-1232	19	-5	0	-44	-24	-20	34
	1695	2019-01-22 09:17:21.44	-661	1541	-1229	10	-4	0	1	22	-21	-11
	1696	2019-01-22 09:17:21.45	-658	1540	-1215	-2	-4	-1	-43	-8	-35	25
	1697	2019-01-22 09:17:21.46	-656	1535	-1211	-7	-3	-8	-2	36	-38	-17
	1698	2019-01-22 09:17:21.47	-643	1538	-1216	-11	1	-17	-46	7	-53	19
	1699	2019-01-22 09:17:21.48	-650	1528	-1212	-11	7	-28	7	46	-39	-26
	1700	2019-01-22 09:17:21.49	-644	1508	-1220	-7	13	-35	-38	-4	-34	21
	1701	2019-01-22 09:17:21.50	-652	1505	-1214	1	15	-36	9	18	-9	-13
	1702	2019-01-22 09:17:21.51	-655	1512	-1226	6	14	-33	-37	-30	-7	33
	1703	2019-01-22 09:17:21.52	-649	1508	-1235	6	14	-27	9	11	-2	-10
	1704	2019-01-22 09:17:21.53	-660	1514	-1233	-4	7	-20	-53	-27	-26	40
	1705	2019-01-22 09:17:21.54	-652	1513	-1236	-11	0	-14	-17	12	-29	2
	1706	2019-01-22 09:17:21.55	-662	1511	-1235	-18	-8	-6	-55	-25	-30	40
	1707	2019-01-22 09:17:21.56	-663	1525	-1230	-21	-15	-3	-13	1	-14	6
	1708	2019-01-22 09:17:21.57	-656	1530	-1207	-22	-16	-1	-54	-38	-16	46
	1709	2019-01-22 09:17:21.58	-648	1525	-1203	-19	-6	-7	-6	-2	-4	4
	1710	2019-01-22 09:17:21.59	-646	1513	-1205	-9	6	-14	-42	-28	-14	35
	1711	2019-01-22 09:17:21.60	-664	1524	-1214	3	13	-19	-18	1	-19	8
	1712	2019-01-22 09:17:21.61	-652	1519	-1210	17	21	-19	-65	-29	-36	47
	1713	2019-01-22 09:17:21.62	-672	1518	-1239	28	17	-17	-14	10	-24	2
	1714	2019-01-22 09:17:21.63	-668	1534	-1240	24	7	-17	-51	-25	-26	38
	1715	2019-01-22 09:17:21.64	-657	1534	-1239	16	1	-16	-10	9	-19	0
	1716	2019-01-22 09:17:21.65	-651	1528	-1226	5	-4	-13	-58	-26	-32	42
	1717	2019-01-22 09:17:21.66	-658	1536	-1231	-2	3	-13	-10	13	-23	-1
	1718	2019-01-22 09:17:21.67	-655	1531	-1233	-4	5	-17	-49	-29	-20	39
	1719	2019-01-22 09:17:21.68	-652	1528	-1225	-2	2	-21	-3	19	-22	-8
	1720	2019-01-22 09:17:21.69	-651	1515	-1230	4	3	-24	-47	-14	-33	30
	1721	2019-01-22 09:17:21.70	-658	1512	-1236	9	1	-23	-7	14	-21	-3
	1722	2019-01-22 09:17:21.71	-656	1516	-1225	12	-2	-21	-60	-37	-23	48
	1723	2019-01-22 09:17:21.72	-646	1506	-1224	11	1	-15	-23	4	-27	9
	1724	2019-01-22 09:17:21.73	-652	1507	-1223	9	8	-8	-59	-24	-35	41
	1725	2019-01-22 09:17:21.74	-638	1514	-1230	7	11	-3	-14	6	-20	4
	1726	2019-01-22 09:17:21.75	-653	1521	-1242	0	7	4	-61	-31	-30	46
	1727	2019-01-22 09:17:21.76	-646	1517	-1245	-3	-5	7	-28	10	-38	9
	1728	2019-01-22 09:17:21.77	-646	1524	-1238	-4	-16	5	-63	-19	-44	41
	1729	2019-01-22 09:17:21.78	-641	1518	-1230	1	-22	-1	-16	14	-30	1
	1730	2019-01-22 09:17:21.79	-652	1522	-1217	5	-28	-5	-50	-21	-29	35
	1731	2019-01-22 09:17:21.80	-658	1516	-1221	9	-28	-9	-14	14	-28	0
	1732	2019-01-22 09:17:21.81	-664	1517	-1224	5	-25	-8	-52	-20	-32	36
	1733	2019-01-22 09:17:21.82	-662	1513	-1225	-3	-21	-10	-6	16	-22	-5
	1734	2019-01-22 09:17:21.83	-666	1519	-1228	-13	-13	-7	-38	-19	-19	28
	1735	2019-01-22 09:17:21.84	-665	1507	-1230	-22	-12	-4	-4	13	-17	-4
	1736	2019-01-22 09:17:21.85	-657	1509	-1228	-28	-11	-5	-51	-24	-27	37
	1737	2019-01-22 09:17:21.86	-655	1509	-1214	-30	-8	-5	-23	-1	-22	12
	1738	2019-01-22 09:17:21.87	-645	1515	-1218	-24	-7	-7	-52	-34	-18	43
	1739	2019-01-22 09:17:21.88	-658	1520	-1223	-12	-5	-13	-12	4	-16	4
	1740	2019-01-22 09:17:21.89	-658	1525	-1222	0	-4	-19	-45	-25	-20	35
	1741	2019-01-22 09:17:21.90	-666	1515	-1245	7	-6	-19	-14	2	-16	6
	1742	2019-01-22 09:17:21.91	-664	1522	-1237	10	-15	-18	-58	-32	-26	45
	1743	2019-01-22 09:17:21.92	-652	1513	-1225	8	-16	-16	-30	6	-36	12
	1744	2019-01-22 09:17:21.93	-654	1509	-1218	4	-16	-14	-47	-4	-43	25
	1745	2019-01-22 09:17:21.94	-656	1512	-1217	-5	-12	-11	-13	31	-44	-9
	1746	2019-01-22 09:17:21.95	-661	1512	-1210	-14	-7	-10	-42	2	-44	20
	1747	2019-01-22 09:17:21.96	-655	1508	-1227	-19	-2	-11	-12	27	-39	-7
	1748	2019-01-22 09:17:21.97	-667	1516	-1227	-26	-3	-14	-50	-14	-36	32
	1749	2019-01-22 09:17:21.98	-666	1513	-1236	-28	-7	-11	-23	3	-26	10
	1750	2019-01-22 09:17:21.99	-655	1514	-1234	-32	-10	-10	-53	-33	-20	43
	1751	2019-01-22 09:17:22.00	-661	1527	-1230	-32	-17	-10	-14	8	-22	3
	1752	2019-01-22 09:17:22.01	-656	1530	-1234	-29	-20	-12	-40	-11	-29	25
	1753	2019-01-22 09:17:22.02	-662	1543	-1220	-33	-25	-13	-25	12	-37	6
	1754	2019-01-22 09:17:22.03	-663	1533	-1213	-40	-26	-15	-42	-18	-24	30
	1755	2019-01-22 09:17:22.04	-653	1532	-1214	-47	-24	-14	-10	3	-13	3
	1756	2019-01-22 09:17:22.05	-660	1521	-1202	-51	-17	-11	-25	-21	-4	23
	1757	2019-01-22 09:17:22.06	-664	1514	-1208	-49	-14	-9	-9	3	-12	3
	1758	2019-01-22 09:17:22.07	-675	1511	-1212	-33	-11	-7	-38	-23	-15	30
	1759	2019-01-22 09:17:22.08	-668	1517	-1218	-16	-9	-3	-25	-5	-20	15
	1760	2019-01-22 09:17:22.09	-680	1533	-1222	-4	-8	0	-45	-22	-23	33
	1761	2019-01-22 09:17:22.10	-662	1540	-1223	1	-9	1	-22	8	-30	7
	1762	2019-01-22 09:17:22.11	-678	1537	-1220	0	-7	2	-33	-1	-32	17
	1763	2019-01-22 09:17:22.12	-665	1540	-1215	-4	-7	1	-16	23	-39	-3
	1764	2019-01-22 09:17:22.13	-651	1532	-1230	-11	-7	-1	-38	4	-42	17
	1765	2019-01-22 09:17:22.14	-656	1532	-1216	-14	-13	-3	-22	16	-38	3
	1766	2019-01-22 09:17:22.15	-663	1525	-1224	-14	-17	-7	-23	6	-29	8
	1767	2019-01-22 09:17:22.16	-664	1532	-1216	-10	-18	-12	-6	27	-33	-10
	1768	2019-01-22 09:17:22.17	-667	1529	-1216	-10	-17	-13	-27	16	-43	5
	1769	2019-01-22 09:17:22.18	-663	1532	-1216	-14	-18	-15	-19	30	-49	-5
	1770	2019-01-22 09:17:22.19	-663	1531	-1211	-18	-15	-12	-32	12	-44	10
	1771	2019-01-22 09:17:22.20	-663	1527	-1212	-19	-15	-10	-25	21	-46	2
	1772	2019-01-22 09:17:22.21	-669	1523	-1212	-21	-14	-9	-25	16	-41	4
	1773	2019-01-22 09:17:22.22	-670	1527	-1210	-19	-14	-6	-17	27	-44	-5
	1774	2019-01-22 09:17:22.23	-663	1529	-1216	-13	-13	-5	-32	9	-41	11
	1775	2019-01-22 09:17:22.24	-669	1529	-1203	-6	-14	-6	-25	17	-42	4
	1776	2019-01-22 09:17:22.25	-665	1524	-1200	3	-3	-7	-22	8	-30	7
	1777	2019-01-22 09:17:22.26	-662	1535	-1203	7	6	-8	-17	12	-29	2
	1778	2019-01-22 09:17:22.27	-663	1533	-1221	11	15	-7	-29	-9	-20	19
	1779	2019-01-22 09:17:22.28	-667	1528	-1215	9	13	-7	-35	-11	-24	23
	1780	2019-01-22 09:17:22.29	-659	1515	-1221	5	11	-6	-30	-13	-17	21
	1781	2019-01-22 09:17:22.30	-673	1516	-1228	1	0	-5	-24	-8	-16	16
	1782	2019-01-22 09:17:22.31	-658	1526	-1224	-1	-10	-3	-10	-6	-4	8
	1783	2019-01-22 09:17:22.32	-664	1523	-1221	-2	-13	-3	-3	1	-4	1
	1784	2019-01-22 09:17:22.33	-667	1527	-1225	-1	-14	-3	-4	-8	4	6
	1785	2019-01-22 09:17:22.34	-669	1531	-1220	-6	-15	0	-6	-10	4	8
	1786	2019-01-22 09:17:22.35	-673	1534	-1207	-6	-7	-3	4	-8	12	2
	1787	2019-01-22 09:17:22.36	-666	1537	-1206	-4	-1	-3	2	-6	8	2
	1788	2019-01-22 09:17:22.37	-659	1544	-1214	-5	-1	-6	1	0	1	0
	1789	2019-01-22 09:17:22.38	-666	1543	-1207	-6	3	-10	-27	-12	-15	19
	1790	2019-01-22 09:17:22.39	-661	1544	-1204	-5	4	-15	-30	-14	-16	22
	1791	2019-01-22 09:17:22.40	-664	1550	-1201	2	2	-22	-50	-26	-24	38
	1792	2019-01-22 09:17:22.41	-664	1552	-1209	12	3	-31	-33	-16	-17	24
	1793	2019-01-22 09:17:22.42	-670	1544	-1217	23	4	-38	-38	-11	-27	24
	1794	2019-01-22 09:17:22.43	-666	1539	-1227	28	2	-42	-20	12	-32	4
	1795	2019-01-22 09:17:22.44	-666	1526	-1229	33	2	-41	-13	25	-38	-6
	1796	2019-01-22 09:17:22.45	-664	1521	-1221	31	6	-38	-2	37	-39	-17
	1797	2019-01-22 09:17:22.46	-675	1506	-1221	28	12	-35	-31	18	-49	6
	1798	2019-01-22 09:17:22.47	-665	1498	-1225	24	14	-27	-20	20	-40	0
	1799	2019-01-22 09:17:22.48	-674	1501	-1226	21	13	-17	-37	6	-43	15
	1800	2019-01-22 09:17:22.49	-657	1513	-1221	21	11	-13	-27	13	-40	7
	1801	2019-01-22 09:17:22.50	-671	1514	-1219	19	15	-10	-48	-2	-46	25
	1802	2019-01-22 09:17:22.51	-668	1504	-1225	22	9	-11	-27	11	-38	8
	1803	2019-01-22 09:17:22.52	-669	1511	-1223	30	1	-11	-45	-2	-43	23
	1804	2019-01-22 09:17:22.53	-673	1523	-1223	30	-7	-15	-23	8	-31	7
	1805	2019-01-22 09:17:22.54	-663	1523	-1219	20	-9	-16	-41	-3	-38	22
	1806	2019-01-22 09:17:22.55	-656	1519	-1217	3	-11	-19	-14	13	-27	0
	1807	2019-01-22 09:17:22.56	-666	1512	-1212	-10	-8	-23	-37	0	-37	18
	1808	2019-01-22 09:17:22.57	-672	1496	-1211	-22	-8	-25	-20	17	-37	1
	1809	2019-01-22 09:17:22.58	-659	1498	-1210	-24	-2	-22	-44	6	-50	19
	1810	2019-01-22 09:17:22.59	-656	1494	-1209	-17	8	-22	-18	25	-43	-3
	1811	2019-01-22 09:17:22.60	-660	1509	-1213	-7	16	-23	-40	9	-49	15
	1812	2019-01-22 09:17:22.61	-666	1512	-1238	-3	22	-25	-17	22	-39	-2
	1813	2019-01-22 09:17:22.62	-672	1517	-1249	-2	15	-24	-48	-9	-39	28
	1814	2019-01-22 09:17:22.63	-668	1524	-1252	-8	3	-23	-25	-6	-19	15
	1815	2019-01-22 09:17:22.64	-669	1519	-1251	-16	-4	-25	-52	-28	-24	40
	1816	2019-01-22 09:17:22.65	-659	1514	-1239	-23	-12	-21	-11	9	-20	1
	1817	2019-01-22 09:17:22.66	-673	1506	-1228	-21	-15	-18	-33	-2	-31	17
	1818	2019-01-22 09:17:22.67	-665	1504	-1233	-16	-12	-12	-12	17	-29	-2
	1819	2019-01-22 09:17:22.68	-668	1502	-1232	-12	-9	-7	-53	-17	-36	35
	1820	2019-01-22 09:17:22.69	-669	1500	-1220	-7	-9	-1	-25	0	-25	12
	1821	2019-01-22 09:17:22.70	-673	1492	-1229	-1	-10	6	-48	-17	-31	32
	1822	2019-01-22 09:17:22.71	-672	1496	-1225	0	-13	12	-6	12	-18	-3
	1823	2019-01-22 09:17:22.72	-668	1501	-1215	4	-15	19	-37	-12	-25	24
	1824	2019-01-22 09:17:22.73	-666	1506	-1219	5	-14	22	-14	6	-20	4
	1825	2019-01-22 09:17:22.74	-664	1525	-1222	2	-12	22	-54	-23	-31	38
	1826	2019-01-22 09:17:22.75	-657	1535	-1226	-6	-10	20	-20	3	-23	8
	1827	2019-01-22 09:17:22.76	-658	1538	-1232	-15	-9	12	-53	-17	-36	35
	1828	2019-01-22 09:17:22.77	-669	1527	-1237	-22	-12	6	-21	20	-41	0
	1829	2019-01-22 09:17:22.78	-670	1523	-1234	-25	-16	1	-59	-8	-51	33
	1830	2019-01-22 09:17:22.79	-669	1510	-1231	-23	-20	1	-32	8	-40	12
	1831	2019-01-22 09:17:22.80	-667	1508	-1220	-15	-25	-1	-68	-23	-45	45
	1832	2019-01-22 09:17:22.81	-661	1522	-1215	-10	-24	-1	-37	0	-37	18
	1833	2019-01-22 09:17:22.82	-669	1519	-1218	-7	-23	-3	-54	-11	-43	32
	1834	2019-01-22 09:17:22.83	-666	1522	-1220	-11	-20	-6	-4	30	-34	-13
	1835	2019-01-22 09:17:22.84	-668	1530	-1226	-15	-22	-8	-48	-6	-42	27
	1836	2019-01-22 09:17:22.85	-670	1530	-1224	-23	-24	-10	-22	10	-32	6
	1837	2019-01-22 09:17:22.86	-664	1536	-1202	-28	-18	-13	-66	-29	-37	47
	1838	2019-01-22 09:17:22.87	-668	1521	-1199	-36	-9	-19	-24	-2	-22	13
	1839	2019-01-22 09:17:22.88	-678	1513	-1214	-31	-4	-20	-62	-31	-31	46
	1840	2019-01-22 09:17:22.89	-677	1515	-1213	-24	-3	-16	-18	6	-24	6
	1841	2019-01-22 09:17:22.90	-665	1508	-1209	-20	-4	-13	-59	-28	-31	43
	1842	2019-01-22 09:17:22.91	-667	1502	-1235	-14	-5	-8	-15	3	-18	6
	1843	2019-01-22 09:17:22.92	-671	1505	-1232	-12	-15	2	-58	-34	-24	46
	1844	2019-01-22 09:17:22.93	-673	1504	-1218	-15	-20	10	-26	-5	-21	15
	1845	2019-01-22 09:17:22.94	-668	1515	-1220	-17	-20	14	-72	-36	-36	54
	1846	2019-01-22 09:17:22.95	-669	1529	-1221	-23	-22	16	-23	9	-32	7
	1847	2019-01-22 09:17:22.96	-686	1536	-1210	-26	-19	15	-66	-28	-38	47
	1848	2019-01-22 09:17:22.97	-673	1536	-1200	-28	-14	11	-17	7	-24	5
	1849	2019-01-22 09:17:22.98	-682	1541	-1209	-24	-10	6	-57	-33	-24	45
	1850	2019-01-22 09:17:22.99	-692	1541	-1205	-21	-8	2	-15	5	-20	5
	1851	2019-01-22 09:17:23.00	-681	1539	-1207	-21	-9	2	-62	-23	-39	42
	1852	2019-01-22 09:17:23.01	-678	1541	-1203	-20	-6	0	-17	20	-37	-1
	1853	2019-01-22 09:17:23.02	-666	1547	-1192	-21	-3	-1	-58	-20	-38	39
	1854	2019-01-22 09:17:23.03	-673	1547	-1198	-21	4	-5	-9	13	-22	-2
	1855	2019-01-22 09:17:23.04	-663	1543	-1203	-18	9	-10	-56	-34	-22	45
	1856	2019-01-22 09:17:23.05	-670	1543	-1212	-14	10	-15	-10	1	-11	4
	1857	2019-01-22 09:17:23.06	-662	1534	-1209	-3	9	-17	-50	-33	-17	41
	1858	2019-01-22 09:17:23.07	-653	1549	-1215	4	8	-21	-10	-1	-9	5
	1859	2019-01-22 09:17:23.08	-665	1546	-1213	6	7	-23	-68	-46	-22	57
	1860	2019-01-22 09:17:23.09	-658	1542	-1217	6	11	-25	-32	-9	-23	20
	1861	2019-01-22 09:17:23.10	-653	1533	-1214	3	8	-22	-70	-45	-25	57
	1862	2019-01-22 09:17:23.11	-663	1529	-1221	-4	7	-21	-18	-4	-14	11
	1863	2019-01-22 09:17:23.12	-665	1515	-1218	-11	3	-16	-56	-33	-23	44
	1864	2019-01-22 09:17:23.13	-669	1518	-1220	-15	-6	-11	-3	15	-18	-6
	1865	2019-01-22 09:17:23.14	-666	1515	-1214	-15	-13	-3	-40	-18	-22	29
	1866	2019-01-22 09:17:23.15	-665	1509	-1199	-9	-14	8	1	21	-20	-11
	1867	2019-01-22 09:17:23.16	-667	1525	-1195	-5	-13	11	-49	-15	-34	32
	1868	2019-01-22 09:17:23.17	-664	1526	-1196	1	-10	14	-4	26	-30	-11
	1869	2019-01-22 09:17:23.18	-659	1528	-1211	7	-11	14	-44	-7	-37	25
	1870	2019-01-22 09:17:23.19	-665	1539	-1219	8	-17	12	5	44	-39	-24
	1871	2019-01-22 09:17:23.20	-662	1538	-1215	2	-22	9	-56	-5	-51	30
	1872	2019-01-22 09:17:23.21	-660	1537	-1210	-9	-23	2	-19	26	-45	-3
	1873	2019-01-22 09:17:23.22	-665	1533	-1204	-22	-21	1	-68	-22	-46	45
	1874	2019-01-22 09:17:23.23	-668	1531	-1206	-26	-22	-1	-4	42	-46	-19
	1875	2019-01-22 09:17:23.24	-666	1526	-1200	-24	-22	-3	-41	12	-53	14
	1876	2019-01-22 09:17:23.25	-670	1528	-1201	-18	-18	-1	2	48	-46	-25
	1877	2019-01-22 09:17:23.26	-673	1532	-1209	-11	-13	3	-46	-2	-44	24
	1878	2019-01-22 09:17:23.27	-679	1545	-1208	-5	-14	4	-14	31	-45	-8
	1879	2019-01-22 09:17:23.28	-681	1550	-1216	-7	-16	7	-74	-19	-55	46
	1880	2019-01-22 09:17:23.29	-675	1549	-1216	-9	-19	4	-36	20	-56	8
	1881	2019-01-22 09:17:23.30	-675	1536	-1206	-12	-19	3	-70	-7	-63	38
	1882	2019-01-22 09:17:23.31	-672	1545	-1191	-12	-17	-1	-20	34	-54	-7
	1883	2019-01-22 09:17:23.32	-665	1544	-1200	-5	-11	-5	-49	-5	-44	27
	1884	2019-01-22 09:17:23.33	-668	1547	-1194	4	-5	-13	-3	23	-26	-10
	1885	2019-01-22 09:17:23.34	-672	1542	-1205	11	-3	-20	-37	-18	-19	27
	1886	2019-01-22 09:17:23.35	-666	1537	-1206	14	1	-23	13	21	-8	-17
	1887	2019-01-22 09:17:23.36	-662	1533	-1218	13	1	-24	-23	-12	-11	17
	1888	2019-01-22 09:17:23.37	-677	1525	-1215	11	1	-18	1	14	-13	-7
	1889	2019-01-22 09:17:23.38	-669	1515	-1220	6	-8	-13	-47	-28	-19	37
	1890	2019-01-22 09:17:23.39	-669	1509	-1214	2	-10	-2	-7	10	-17	-1
	1891	2019-01-22 09:17:23.40	-667	1509	-1215	4	-10	4	-50	-28	-22	39
	1892	2019-01-22 09:17:23.41	-658	1525	-1211	8	-8	10	-20	1	-21	9
	1893	2019-01-22 09:17:23.42	-660	1534	-1216	9	-6	12	-57	-33	-24	45
	1894	2019-01-22 09:17:23.43	-659	1543	-1217	6	-6	8	-18	5	-23	6
	1895	2019-01-22 09:17:23.44	-667	1544	-1221	5	-8	1	-56	-23	-33	39
	1896	2019-01-22 09:17:23.45	-672	1555	-1210	-1	-11	-9	-24	12	-36	6
	1897	2019-01-22 09:17:23.46	-665	1542	-1216	-8	-15	-18	-56	-21	-35	38
	1898	2019-01-22 09:17:23.47	-669	1529	-1206	-14	-17	-27	-12	9	-21	1
	1899	2019-01-22 09:17:23.48	-663	1517	-1203	-13	-15	-28	-36	-18	-18	27
	1900	2019-01-22 09:17:23.49	-666	1505	-1203	-9	-13	-27	-8	21	-29	-6
	1901	2019-01-22 09:17:23.50	-679	1505	-1210	2	-10	-20	-52	-11	-41	31
	1902	2019-01-22 09:17:23.51	-675	1511	-1213	8	-6	-15	-31	0	-31	15
	1903	2019-01-22 09:17:23.52	-674	1517	-1210	11	-5	-5	-65	-48	-17	56
	1904	2019-01-22 09:17:23.53	-678	1525	-1205	12	-3	2	-30	-15	-15	22
	1905	2019-01-22 09:17:23.54	-674	1528	-1214	5	0	1	-46	-26	-20	36
	1906	2019-01-22 09:17:23.55	-673	1532	-1215	-4	1	-1	-7	14	-21	-3
	1907	2019-01-22 09:17:23.56	-662	1537	-1213	-10	-3	-7	-38	-19	-19	28
	1908	2019-01-22 09:17:23.57	-670	1531	-1198	-14	-4	-12	-10	5	-15	2
	1909	2019-01-22 09:17:23.58	-667	1518	-1219	-11	-5	-18	-32	-14	-18	23
	1910	2019-01-22 09:17:23.59	-678	1514	-1221	-7	-7	-18	-6	16	-22	-5
	1911	2019-01-22 09:17:23.60	-673	1512	-1209	-6	-8	-14	-32	-10	-22	21
	1912	2019-01-22 09:17:23.61	-681	1511	-1209	-3	-9	-7	-23	0	-23	11
	1913	2019-01-22 09:17:23.62	-680	1521	-1214	-3	-6	0	-52	-26	-26	39
	1914	2019-01-22 09:17:23.63	-679	1523	-1214	-8	-5	6	-33	-9	-24	21
	1915	2019-01-22 09:17:23.64	-672	1532	-1216	-17	-8	11	-50	-26	-24	38
	1916	2019-01-22 09:17:23.65	-678	1537	-1211	-24	-8	12	-34	-4	-30	19
	1917	2019-01-22 09:17:23.66	-675	1546	-1213	-27	-7	5	-65	-27	-38	46
	1918	2019-01-22 09:17:23.67	-680	1555	-1207	-21	-7	-2	-34	4	-38	15
	1919	2019-01-22 09:17:23.68	-672	1553	-1209	-12	-5	-10	-38	-5	-33	21
	1920	2019-01-22 09:17:23.69	-684	1543	-1209	-3	2	-16	1	23	-22	-12
	1921	2019-01-22 09:17:23.70	-676	1531	-1195	6	4	-18	-10	1	-11	4
	1922	2019-01-22 09:17:23.71	-683	1520	-1202	12	4	-14	-2	6	-8	-2
	1923	2019-01-22 09:17:23.72	-683	1516	-1200	13	4	-10	-30	-22	-8	26
	1924	2019-01-22 09:17:23.73	-674	1519	-1204	11	6	-5	-24	1	-25	11
	1925	2019-01-22 09:17:23.74	-674	1526	-1196	6	10	-1	-39	-6	-33	22
	1926	2019-01-22 09:17:23.75	-657	1530	-1202	4	15	-3	-26	16	-42	5
	1927	2019-01-22 09:17:23.76	-668	1526	-1218	7	18	-6	-39	2	-41	18
	1928	2019-01-22 09:17:23.77	-676	1528	-1220	9	18	-8	-30	15	-45	7
	1929	2019-01-22 09:17:23.78	-662	1525	-1220	8	15	-11	-45	-13	-32	29
	1930	2019-01-22 09:17:23.79	-672	1529	-1222	2	7	-10	-32	-7	-25	19
	1931	2019-01-22 09:17:23.80	-674	1541	-1223	-4	3	-6	-54	-21	-33	37
	1932	2019-01-22 09:17:23.81	-666	1531	-1218	-11	0	-9	-54	-1	-53	27
	1933	2019-01-22 09:17:23.82	-666	1530	-1210	-13	-5	-11	-59	4	-63	27
	1934	2019-01-22 09:17:23.83	-655	1524	-1202	-13	-5	-14	-42	17	-59	12
	1935	2019-01-22 09:17:23.84	-665	1525	-1199	-7	-6	-18	-36	-5	-31	20
	1936	2019-01-22 09:17:23.85	-675	1522	-1202	3	-4	-19	-19	-2	-17	10
	1937	2019-01-22 09:17:23.86	-672	1512	-1207	5	-1	-15	-25	-4	-21	14
	1938	2019-01-22 09:17:23.87	-676	1515	-1213	6	-4	-11	-32	7	-39	12
	1939	2019-01-22 09:17:23.88	-663	1518	-1208	2	-1	-4	-36	2	-38	17
	1940	2019-01-22 09:17:23.89	-668	1524	-1202	-3	3	2	-27	12	-39	7
	1941	2019-01-22 09:17:23.90	-662	1531	-1213	-8	3	6	-32	4	-36	14
	1942	2019-01-22 09:17:23.91	-664	1525	-1222	-11	1	5	-43	-2	-41	22
	1943	2019-01-22 09:17:23.92	-669	1527	-1220	-14	-1	1	-47	-14	-33	30
	1944	2019-01-22 09:17:23.93	-659	1523	-1215	-11	-6	1	-44	-8	-36	26
	1945	2019-01-22 09:17:23.94	-662	1536	-1213	-4	-4	-4	-28	-6	-22	17
	1946	2019-01-22 09:17:23.95	-659	1540	-1214	1	-1	-7	-24	-4	-20	14
	1947	2019-01-22 09:17:23.96	-667	1550	-1215	-1	-3	-13	-24	-3	-21	13
	1948	2019-01-22 09:17:23.97	-666	1536	-1215	-3	-2	-14	-24	14	-38	5
	1949	2019-01-22 09:17:23.98	-660	1534	-1211	-19	-5	-12	-15	27	-42	-6
	1950	2019-01-22 09:17:23.99	-670	1532	-1207	-21	-5	-12	-24	22	-46	1
	1951	2019-01-22 09:17:24.00	-672	1525	-1205	-22	-6	-10	-21	10	-31	5
	1952	2019-01-22 09:17:24.01	-660	1525	-1207	-14	-2	-10	-24	-6	-18	15
	1953	2019-01-22 09:17:24.02	-667	1527	-1197	-2	2	-7	-23	-10	-13	16
	1954	2019-01-22 09:17:24.03	-672	1527	-1213	9	3	-4	-34	5	-39	14
	1955	2019-01-22 09:17:24.04	-668	1528	-1222	14	0	-2	-44	4	-48	20
	1956	2019-01-22 09:17:24.05	-671	1534	-1221	12	-2	-2	-61	0	-61	30
	1957	2019-01-22 09:17:24.06	-667	1532	-1218	4	-5	0	-48	-4	-44	26
	1958	2019-01-22 09:17:24.07	-684	1529	-1212	-4	-4	-1	-54	-20	-34	37
	1959	2019-01-22 09:17:24.08	-664	1533	-1216	-10	0	-4	-32	-10	-22	21
	1960	2019-01-22 09:17:24.09	-658	1535	-1207	-11	2	-7	-35	-5	-30	20
	1961	2019-01-22 09:17:24.10	-659	1537	-1213	-8	6	-11	-22	9	-31	6
	1962	2019-01-22 09:17:24.11	-657	1537	-1217	-7	7	-14	-34	0	-34	17
	1963	2019-01-22 09:17:24.12	-665	1533	-1226	-2	5	-17	-20	1	-21	9
	1964	2019-01-22 09:17:24.13	-666	1527	-1221	0	-2	-17	-40	-21	-19	30
	1965	2019-01-22 09:17:24.14	-666	1525	-1219	1	-11	-13	-25	-11	-14	18
	1966	2019-01-22 09:17:24.15	-663	1519	-1205	0	-14	-12	-50	-17	-33	33
	1967	2019-01-22 09:17:24.16	-667	1524	-1199	1	-13	-12	-36	1	-37	17
	1968	2019-01-22 09:17:24.17	-659	1526	-1206	-1	-11	-11	-52	-5	-47	28
	1969	2019-01-22 09:17:24.18	-665	1532	-1215	-1	-7	-12	-21	13	-34	4
	1970	2019-01-22 09:17:24.19	-669	1535	-1213	-1	-5	-12	-32	3	-35	14
	1971	2019-01-22 09:17:24.20	-668	1535	-1223	2	-1	-12	4	27	-23	-15
	1972	2019-01-22 09:17:24.21	-670	1530	-1221	4	-4	-14	-25	0	-25	12
	1973	2019-01-22 09:17:24.22	-665	1526	-1222	7	-6	-14	-12	4	-16	4
	1974	2019-01-22 09:17:24.23	-669	1526	-1213	5	-8	-15	-39	-21	-18	30
	1975	2019-01-22 09:17:24.24	-671	1516	-1220	3	-8	-20	-16	-4	-12	10
	1976	2019-01-22 09:17:24.25	-669	1512	-1216	-2	-11	-16	-41	-18	-23	29
	1977	2019-01-22 09:17:24.26	-672	1519	-1195	1	-15	-15	-12	10	-22	1
	1978	2019-01-22 09:17:24.27	-677	1517	-1193	4	-14	-11	-43	-6	-37	24
	1979	2019-01-22 09:17:24.28	-676	1527	-1212	5	-13	-10	-15	16	-31	0
	1980	2019-01-22 09:17:24.29	-678	1529	-1219	2	-10	-1	-41	-12	-29	26
	1981	2019-01-22 09:17:24.30	-670	1523	-1206	-1	-9	1	-10	9	-19	0
	1982	2019-01-22 09:17:24.31	-674	1532	-1211	-4	-7	5	-46	-15	-31	30
	1983	2019-01-22 09:17:24.32	-676	1529	-1216	-2	-3	6	-21	10	-31	5
	1984	2019-01-22 09:17:24.33	-663	1533	-1214	-6	-1	2	-60	-14	-46	37
	1985	2019-01-22 09:17:24.34	-665	1528	-1212	-7	-1	-4	-31	7	-38	12
	1986	2019-01-22 09:17:24.35	-673	1528	-1208	-4	-5	-10	-62	-20	-42	41
	1987	2019-01-22 09:17:24.36	-671	1531	-1205	-1	-4	-13	-16	10	-26	3
	1988	2019-01-22 09:17:24.37	-668	1533	-1203	3	-1	-13	-44	-14	-30	29
	1989	2019-01-22 09:17:24.38	-678	1534	-1202	0	-3	-13	-13	10	-23	1
	1990	2019-01-22 09:17:24.39	-672	1532	-1213	-4	-5	-9	-52	-24	-28	38
	1991	2019-01-22 09:17:24.40	-672	1531	-1205	-8	0	-6	-17	0	-17	8
	1992	2019-01-22 09:17:24.41	-671	1528	-1206	-12	-2	-6	-54	-43	-11	48
	1993	2019-01-22 09:17:24.42	-665	1524	-1198	-15	0	-8	-10	-11	1	10
	1994	2019-01-22 09:17:24.43	-663	1526	-1201	-10	1	-12	-55	-45	-10	50
[truncated: 3,860 more rows]
