# Supplementary material for: Evaluating the stress-response of dental students to the dental school environment
Source: PeerJ. 2020 May 6;8:e8981. doi: 10.7717/peerj.8981 (PMC7210805; doi:10.7717/peerj.8981)
Supplement: Supplemental Information 1 [file peerj-08-8981-s001.zip › 10-1-V.csv]

// Data mode : Full
// Data quality : High
// Acceleration sensor's range : 16g
// Gyroscope sensor's range : 2000dps
//
//ARTIFACT	NUM	DATE	ACC_X	ACC_Y	ACC_Z	GYRO_X	GYRO_Y	GYRO_Z	EOG_L	EOG_R	EOG_H	EOG_V
	1	2019-01-22 13:15:02.64	-542	1054	-1702	-14	-4	-12	-148	-60	-88	104
	2	2019-01-22 13:15:02.65	-545	1048	-1714	-19	-8	-11	-132	-46	-86	89
	3	2019-01-22 13:15:02.66	-559	1047	-1708	-24	-17	-11	-142	-56	-86	99
	4	2019-01-22 13:15:02.67	-550	1035	-1686	-24	-21	-6	-121	-48	-73	84
	5	2019-01-22 13:15:02.68	-553	1033	-1670	-16	-20	-5	-127	-56	-71	91
	6	2019-01-22 13:15:02.69	-549	1033	-1680	-5	-18	-3	-118	-52	-66	85
	7	2019-01-22 13:15:02.70	-542	1039	-1678	3	-10	-4	-140	-76	-64	108
	8	2019-01-22 13:15:02.71	-550	1046	-1681	8	-4	-6	-134	-66	-68	100
	9	2019-01-22 13:15:02.72	-547	1032	-1695	11	-2	-10	-148	-72	-76	110
	10	2019-01-22 13:15:02.73	-539	1030	-1699	9	-4	-13	-132	-49	-83	90
	11	2019-01-22 13:15:02.74	-546	1034	-1702	7	-9	-13	-140	-55	-85	97
	12	2019-01-22 13:15:02.75	-542	1041	-1694	7	-16	-15	-121	-43	-78	82
	13	2019-01-22 13:15:02.76	-542	1041	-1682	7	-17	-18	-131	-49	-82	90
	14	2019-01-22 13:15:02.77	-550	1034	-1687	2	-15	-27	-102	-23	-79	62
	15	2019-01-22 13:15:02.78	-554	1030	-1680	-1	-14	-33	-119	-44	-75	81
	16	2019-01-22 13:15:02.79	-551	1027	-1669	-5	-8	-35	-110	-40	-70	75
	17	2019-01-22 13:15:02.80	-553	1016	-1678	-7	-4	-34	-127	-58	-69	92
	18	2019-01-22 13:15:02.81	-540	1016	-1679	-11	-1	-30	-116	-48	-68	82
	19	2019-01-22 13:15:02.82	-547	1022	-1684	-14	3	-26	-128	-55	-73	91
	20	2019-01-22 13:15:02.83	-544	1034	-1697	-12	2	-21	-134	-58	-76	96
	21	2019-01-22 13:15:02.84	-542	1043	-1699	-13	0	-20	-164	-84	-80	124
	22	2019-01-22 13:15:02.85	-552	1047	-1689	-25	-12	-21	-163	-85	-78	124
	23	2019-01-22 13:15:02.86	-558	1042	-1687	-27	-14	-21	-182	-98	-84	140
	24	2019-01-22 13:15:02.87	-565	1027	-1669	-25	-15	-18	-173	-91	-82	132
	25	2019-01-22 13:15:02.88	-548	1024	-1668	-19	-10	-14	-185	-98	-87	141
	26	2019-01-22 13:15:02.89	-542	1030	-1664	-8	-5	-8	-158	-76	-82	117
	27	2019-01-22 13:15:02.90	-546	1039	-1670	1	12	-7	-169	-100	-69	134
	28	2019-01-22 13:15:02.91	-556	1041	-1701	6	14	-6	-163	-101	-62	132
	29	2019-01-22 13:15:02.92	-557	1037	-1723	11	3	-2	-182	-109	-73	145
	30	2019-01-22 13:15:02.93	-558	1036	-1708	13	-10	2	-175	-87	-88	131
	31	2019-01-22 13:15:02.94	-554	1044	-1693	9	-19	1	-179	-82	-97	130
	32	2019-01-22 13:15:02.95	-552	1046	-1684	4	-21	-2	-148	-60	-88	104
	33	2019-01-22 13:15:02.96	-564	1042	-1681	-7	-17	-4	-160	-75	-85	117
	34	2019-01-22 13:15:02.97	-559	1038	-1677	-18	-10	-4	-144	-70	-74	107
	35	2019-01-22 13:15:02.98	-555	1036	-1678	-21	-9	-4	-160	-92	-68	126
	36	2019-01-22 13:15:02.99	-563	1043	-1676	-16	-2	-5	-142	-78	-64	110
	37	2019-01-22 13:15:03.00	-567	1056	-1687	-12	0	-8	-145	-85	-60	115
	38	2019-01-22 13:15:03.01	-550	1063	-1696	-5	0	-13	-124	-71	-53	97
	39	2019-01-22 13:15:03.02	-561	1061	-1689	-5	-5	-20	-145	-83	-62	114
	40	2019-01-22 13:15:03.03	-549	1053	-1685	-4	-7	-24	-139	-77	-62	108
	41	2019-01-22 13:15:03.04	-557	1042	-1692	-6	-6	-27	-160	-103	-57	131
	42	2019-01-22 13:15:03.05	-557	1034	-1677	-8	-7	-26	-148	-94	-54	121
	43	2019-01-22 13:15:03.06	-547	1031	-1667	-10	-6	-22	-163	-105	-58	134
	44	2019-01-22 13:15:03.07	-536	1025	-1667	-10	-7	-14	-146	-93	-53	119
	45	2019-01-22 13:15:03.08	-551	1023	-1669	-9	-6	-8	-155	-98	-57	126
	46	2019-01-22 13:15:03.09	-550	1022	-1675	-11	-5	0	-134	-78	-56	106
	47	2019-01-22 13:15:03.10	-549	1028	-1681	-4	-5	3	-155	-98	-57	126
	48	2019-01-22 13:15:03.11	-553	1041	-1683	-3	-10	5	-150	-87	-63	118
	49	2019-01-22 13:15:03.12	-559	1046	-1696	0	-13	4	-171	-97	-74	134
	50	2019-01-22 13:15:03.13	-558	1050	-1698	-3	-19	-1	-157	-93	-64	125
	51	2019-01-22 13:15:03.14	-555	1052	-1694	-10	-22	-6	-176	-110	-66	143
	52	2019-01-22 13:15:03.15	-566	1045	-1682	-18	-25	-13	-159	-93	-66	126
	53	2019-01-22 13:15:03.16	-567	1029	-1684	-20	-29	-15	-165	-100	-65	132
	54	2019-01-22 13:15:03.17	-562	1022	-1677	-21	-34	-13	-155	-83	-72	119
	55	2019-01-22 13:15:03.18	-557	1010	-1668	-20	-28	-5	-172	-94	-78	133
	56	2019-01-22 13:15:03.19	-565	1023	-1657	-14	-14	4	-164	-93	-71	128
	57	2019-01-22 13:15:03.20	-557	1041	-1658	-12	-2	9	-190	-113	-77	151
	58	2019-01-22 13:15:03.21	-555	1059	-1674	-13	8	5	-195	-124	-71	159
	59	2019-01-22 13:15:03.22	-556	1069	-1693	-13	15	2	-217	-150	-67	183
	60	2019-01-22 13:15:03.23	-554	1055	-1709	-14	9	-7	-202	-132	-70	167
	61	2019-01-22 13:15:03.24	-568	1041	-1716	-11	-6	-10	-208	-130	-78	169
	62	2019-01-22 13:15:03.25	-557	1035	-1708	-9	-18	-10	-184	-109	-75	146
	63	2019-01-22 13:15:03.26	-564	1035	-1676	-7	-29	-9	-186	-114	-72	150
	64	2019-01-22 13:15:03.27	-560	1033	-1662	-4	-26	-6	-155	-94	-61	124
	65	2019-01-22 13:15:03.28	-561	1031	-1656	-5	-15	-5	-154	-104	-50	129
	66	2019-01-22 13:15:03.29	-557	1040	-1658	-7	-7	-8	-141	-84	-57	112
	67	2019-01-22 13:15:03.30	-558	1058	-1668	-7	10	-12	-148	-84	-64	116
	68	2019-01-22 13:15:03.31	-561	1057	-1687	-9	18	-21	-139	-82	-57	110
	69	2019-01-22 13:15:03.32	-567	1057	-1720	-10	13	-29	-166	-105	-61	135
	70	2019-01-22 13:15:03.33	-568	1048	-1717	-8	8	-34	-153	-91	-62	122
	71	2019-01-22 13:15:03.34	-559	1036	-1702	-7	1	-34	-156	-93	-63	124
	72	2019-01-22 13:15:03.35	-551	1039	-1689	-4	-5	-34	-140	-78	-62	109
	73	2019-01-22 13:15:03.36	-555	1037	-1687	-7	-8	-36	-148	-79	-69	113
	74	2019-01-22 13:15:03.37	-553	1032	-1684	-10	-4	-33	-138	-72	-66	105
	75	2019-01-22 13:15:03.38	-555	1022	-1672	-14	4	-28	-145	-75	-70	110
	76	2019-01-22 13:15:03.39	-561	1024	-1670	-11	9	-24	-126	-54	-72	90
	77	2019-01-22 13:15:03.40	-563	1037	-1687	-10	12	-23	-122	-47	-75	84
	78	2019-01-22 13:15:03.41	-555	1047	-1700	-8	10	-25	-109	-50	-59	79
	79	2019-01-22 13:15:03.42	-562	1053	-1697	-8	9	-22	-118	-54	-64	86
	80	2019-01-22 13:15:03.43	-551	1050	-1694	-9	5	-24	-108	-44	-64	76
	81	2019-01-22 13:15:03.44	-554	1045	-1686	-11	4	-26	-116	-54	-62	85
	82	2019-01-22 13:15:03.45	-558	1042	-1690	-12	-1	-27	-111	-45	-66	78
	83	2019-01-22 13:15:03.46	-552	1033	-1687	-12	-2	-24	-103	-36	-67	69
	84	2019-01-22 13:15:03.47	-549	1019	-1694	-11	-9	-16	-82	-33	-49	57
	85	2019-01-22 13:15:03.48	-556	1014	-1681	-10	-15	-8	-101	-48	-53	74
	86	2019-01-22 13:15:03.49	-557	1038	-1658	-11	-13	-3	-114	-54	-60	84
	87	2019-01-22 13:15:03.50	-539	1060	-1650	-10	-4	-7	-123	-57	-66	90
	88	2019-01-22 13:15:03.51	-556	1060	-1675	-8	3	-16	-107	-45	-62	76
	89	2019-01-22 13:15:03.52	-563	1046	-1703	-6	1	-22	-112	-47	-65	79
	90	2019-01-22 13:15:03.53	-569	1037	-1685	-9	-5	-22	-123	-55	-68	89
	91	2019-01-22 13:15:03.54	-550	1032	-1680	-10	-7	-17	-142	-68	-74	105
	92	2019-01-22 13:15:03.55	-548	1040	-1667	-13	-3	-17	-137	-63	-74	100
	93	2019-01-22 13:15:03.56	-562	1035	-1688	-21	1	-17	-140	-70	-70	105
	94	2019-01-22 13:15:03.57	-560	1029	-1695	-27	-2	-13	-145	-81	-64	113
	95	2019-01-22 13:15:03.58	-567	1026	-1679	-29	-5	-8	-162	-96	-66	129
	96	2019-01-22 13:15:03.59	-570	1032	-1673	-25	-6	-4	-150	-95	-55	122
	97	2019-01-22 13:15:03.60	-563	1044	-1675	-19	-6	0	-149	-92	-57	120
	98	2019-01-22 13:15:03.61	-563	1056	-1680	-17	-7	-3	-145	-94	-51	119
	99	2019-01-22 13:15:03.62	-560	1054	-1685	-22	-9	-5	-148	-90	-58	119
	100	2019-01-22 13:15:03.63	-563	1050	-1686	-25	-13	-4	-139	-87	-52	113
	101	2019-01-22 13:15:03.64	-563	1054	-1691	-30	-15	-5	-146	-91	-55	118
	102	2019-01-22 13:15:03.65	-555	1062	-1691	-34	-21	-1	-164	-100	-64	132
	103	2019-01-22 13:15:03.66	-556	1065	-1700	-41	-27	-2	-184	-121	-63	152
	104	2019-01-22 13:15:03.67	-560	1068	-1698	-48	-32	-4	-217	-168	-49	192
	105	2019-01-22 13:15:03.68	-565	1062	-1692	-48	-38	-8	-255	-210	-45	232
	106	2019-01-22 13:15:03.69	-564	1056	-1662	-32	-39	-8	-268	-225	-43	246
	107	2019-01-22 13:15:03.70	-562	1065	-1646	-4	-32	-11	-252	-193	-59	222
	108	2019-01-22 13:15:03.71	-569	1063	-1663	21	-23	-18	-215	-146	-69	180
	109	2019-01-22 13:15:03.72	-572	1056	-1683	27	-15	-17	-179	-96	-83	137
	110	2019-01-22 13:15:03.73	-559	1059	-1683	23	-12	-16	-150	-63	-87	106
	111	2019-01-22 13:15:03.74	-562	1059	-1682	18	-9	-14	-112	-28	-84	70
	112	2019-01-22 13:15:03.75	-551	1046	-1665	14	-9	-10	-87	-11	-76	49
	113	2019-01-22 13:15:03.76	-552	1048	-1668	12	-7	-11	-70	4	-74	33
	114	2019-01-22 13:15:03.77	-555	1041	-1671	16	-7	-5	-44	14	-58	15
	115	2019-01-22 13:15:03.78	-555	1041	-1683	21	-7	-1	-32	22	-54	5
	116	2019-01-22 13:15:03.79	-559	1043	-1684	31	-10	-3	-34	16	-50	9
	117	2019-01-22 13:15:03.80	-558	1055	-1685	37	-11	-7	-33	18	-51	7
	118	2019-01-22 13:15:03.81	-559	1050	-1697	36	-17	-14	-30	3	-33	13
	119	2019-01-22 13:15:03.82	-554	1053	-1694	34	-24	-21	-36	0	-36	18
	120	2019-01-22 13:15:03.83	-564	1029	-1684	26	-28	-24	-49	-6	-43	27
	121	2019-01-22 13:15:03.84	-561	1019	-1677	15	-34	-22	-53	0	-53	26
	122	2019-01-22 13:15:03.85	-572	1018	-1663	6	-34	-17	-62	-8	-54	35
	123	2019-01-22 13:15:03.86	-559	1037	-1656	-3	-30	-11	-63	-8	-55	35
	124	2019-01-22 13:15:03.87	-568	1045	-1667	-8	-20	-13	-63	-6	-57	34
	125	2019-01-22 13:15:03.88	-574	1048	-1683	-8	-14	-16	-56	2	-58	27
	126	2019-01-22 13:15:03.89	-581	1050	-1689	-6	-14	-22	-64	-5	-59	34
	127	2019-01-22 13:15:03.90	-571	1057	-1688	-7	-15	-29	-71	-12	-59	41
	128	2019-01-22 13:15:03.91	-577	1053	-1687	-10	-16	-34	-83	-31	-52	57
	129	2019-01-22 13:15:03.92	-582	1042	-1681	-10	-14	-35	-81	-32	-49	56
	130	2019-01-22 13:15:03.93	-578	1034	-1675	-10	-11	-36	-86	-41	-45	63
	131	2019-01-22 13:15:03.94	-569	1028	-1680	-11	-7	-31	-87	-30	-57	58
	132	2019-01-22 13:15:03.95	-570	1045	-1671	-9	-6	-28	-94	-35	-59	64
	133	2019-01-22 13:15:03.96	-578	1052	-1661	-13	-2	-28	-95	-37	-58	66
	134	2019-01-22 13:15:03.97	-572	1045	-1662	-12	3	-24	-104	-50	-54	77
	135	2019-01-22 13:15:03.98	-569	1044	-1685	-10	5	-20	-107	-41	-66	74
	136	2019-01-22 13:15:03.99	-575	1048	-1688	-11	0	-17	-115	-43	-72	79
	137	2019-01-22 13:15:04.00	-576	1044	-1685	-13	-2	-14	-116	-36	-80	76
	138	2019-01-22 13:15:04.01	-563	1037	-1679	-13	0	-13	-125	-49	-76	87
	139	2019-01-22 13:15:04.02	-562	1033	-1666	-10	0	-11	-116	-38	-78	77
	140	2019-01-22 13:15:04.03	-568	1031	-1667	-5	8	-8	-111	-37	-74	74
	141	2019-01-22 13:15:04.04	-551	1043	-1674	-5	12	-4	-101	-25	-76	63
	142	2019-01-22 13:15:04.05	-557	1051	-1684	0	14	-6	-100	-19	-81	59
	143	2019-01-22 13:15:04.06	-567	1054	-1696	2	9	-10	-100	-23	-77	61
	144	2019-01-22 13:15:04.07	-560	1051	-1699	3	4	-13	-109	-39	-70	74
	145	2019-01-22 13:15:04.08	-565	1056	-1697	4	-4	-22	-98	-37	-61	67
	146	2019-01-22 13:15:04.09	-561	1055	-1675	6	-6	-29	-105	-42	-63	73
	147	2019-01-22 13:15:04.10	-557	1051	-1675	4	-5	-31	-84	-24	-60	54
	148	2019-01-22 13:15:04.11	-574	1033	-1670	4	0	-30	-94	-37	-57	65
	149	2019-01-22 13:15:04.12	-572	1024	-1682	9	-2	-24	-92	-37	-55	64
	150	2019-01-22 13:15:04.13	-584	1018	-1684	15	-5	-15	-104	-52	-52	78
	151	2019-01-22 13:15:04.14	-588	1033	-1677	19	-8	-8	-107	-56	-51	81
	152	2019-01-22 13:15:04.15	-574	1047	-1658	12	-7	-6	-109	-65	-44	87
	153	2019-01-22 13:15:04.16	-574	1052	-1703	3	8	-14	-104	-53	-51	78
	154	2019-01-22 13:15:04.17	-567	1051	-1696	-2	3	-15	-116	-51	-65	83
	155	2019-01-22 13:15:04.18	-573	1052	-1686	-5	1	-22	-113	-36	-77	74
	156	2019-01-22 13:15:04.19	-575	1056	-1676	-6	-1	-28	-124	-48	-76	86
	157	2019-01-22 13:15:04.20	-571	1056	-1679	-2	3	-34	-118	-38	-80	78
	158	2019-01-22 13:15:04.21	-571	1049	-1688	5	1	-36	-116	-40	-76	78
	159	2019-01-22 13:15:04.22	-575	1040	-1697	11	-2	-34	-102	-27	-75	64
	160	2019-01-22 13:15:04.23	-567	1032	-1691	18	-8	-31	-111	-41	-70	76
	161	2019-01-22 13:15:04.24	-569	1034	-1677	19	-12	-28	-100	-29	-71	64
	162	2019-01-22 13:15:04.25	-586	1025	-1671	20	-6	-23	-110	-40	-70	75
	163	2019-01-22 13:15:04.26	-574	1019	-1663	20	-4	-18	-103	-32	-71	67
	164	2019-01-22 13:15:04.27	-579	1016	-1665	21	1	-10	-105	-41	-64	73
	165	2019-01-22 13:15:04.28	-575	1023	-1674	17	8	-5	-88	-28	-60	58
	166	2019-01-22 13:15:04.29	-570	1028	-1676	10	16	1	-95	-37	-58	66
	167	2019-01-22 13:15:04.30	-568	1037	-1689	6	16	2	-85	-38	-47	61
	168	2019-01-22 13:15:04.31	-572	1047	-1690	10	12	-3	-104	-55	-49	79
	169	2019-01-22 13:15:04.32	-565	1059	-1694	11	5	-13	-97	-38	-59	67
	170	2019-01-22 13:15:04.33	-573	1061	-1702	13	-3	-26	-106	-38	-68	72
	171	2019-01-22 13:15:04.34	-571	1045	-1684	11	-8	-38	-90	-32	-58	61
	172	2019-01-22 13:15:04.35	-580	1034	-1679	11	-7	-44	-98	-37	-61	67
	173	2019-01-22 13:15:04.36	-588	1015	-1680	9	-13	-46	-87	-28	-59	57
	174	2019-01-22 13:15:04.37	-579	1001	-1671	6	-11	-41	-101	-43	-58	72
	175	2019-01-22 13:15:04.38	-578	985	-1663	5	0	-31	-83	-42	-41	62
	176	2019-01-22 13:15:04.39	-574	1000	-1667	5	9	-18	-95	-62	-33	78
	177	2019-01-22 13:15:04.40	-576	1008	-1675	1	16	-9	-94	-49	-45	71
	178	2019-01-22 13:15:04.41	-575	1020	-1692	-5	20	-3	-107	-54	-53	80
	179	2019-01-22 13:15:04.42	-572	1033	-1696	-7	21	2	-93	-37	-56	65
	180	2019-01-22 13:15:04.43	-579	1043	-1710	-5	13	-1	-111	-53	-58	82
	181	2019-01-22 13:15:04.44	-574	1047	-1701	-7	7	-1	-102	-44	-58	73
	182	2019-01-22 13:15:04.45	-574	1048	-1694	-4	2	-5	-117	-54	-63	85
	183	2019-01-22 13:15:04.46	-571	1043	-1693	0	-2	-10	-98	-36	-62	67
	184	2019-01-22 13:15:04.47	-576	1049	-1688	2	-3	-15	-121	-58	-63	89
	185	2019-01-22 13:15:04.48	-582	1047	-1679	2	-3	-20	-107	-49	-58	78
	186	2019-01-22 13:15:04.49	-567	1039	-1670	-1	1	-23	-117	-64	-53	90
	187	2019-01-22 13:15:04.50	-571	1041	-1673	-4	12	-23	-100	-46	-54	73
	188	2019-01-22 13:15:04.51	-573	1023	-1669	-9	19	-22	-112	-48	-64	80
	189	2019-01-22 13:15:04.52	-563	1014	-1683	-4	29	-17	-96	-30	-66	63
	190	2019-01-22 13:15:04.53	-571	1013	-1690	5	29	-4	-107	-40	-67	73
	191	2019-01-22 13:15:04.54	-558	1031	-1702	14	24	2	-88	-24	-64	56
	192	2019-01-22 13:15:04.55	-557	1030	-1719	16	17	3	-107	-38	-69	72
	193	2019-01-22 13:15:04.56	-569	1024	-1714	19	9	4	-83	-11	-72	47
	194	2019-01-22 13:15:04.57	-563	1028	-1705	17	0	2	-92	-15	-77	53
	195	2019-01-22 13:15:04.58	-558	1030	-1688	15	-4	-3	-82	11	-93	35
	196	2019-01-22 13:15:04.59	-556	1033	-1675	15	-6	-9	-99	-5	-94	52
	197	2019-01-22 13:15:04.60	-553	1040	-1675	9	-4	-17	-77	1	-78	38
	198	2019-01-22 13:15:04.61	-557	1037	-1676	4	3	-18	-79	-17	-62	48
	199	2019-01-22 13:15:04.62	-568	1034	-1682	2	10	-22	-65	-17	-48	41
	200	2019-01-22 13:15:04.63	-574	1035	-1697	7	12	-20	-85	-33	-52	59
	201	2019-01-22 13:15:04.64	-567	1023	-1708	7	2	-17	-82	-15	-67	48
	202	2019-01-22 13:15:04.65	-569	1032	-1705	5	-5	-19	-97	-17	-80	57
	203	2019-01-22 13:15:04.66	-564	1029	-1696	6	-14	-23	-84	-4	-80	44
	204	2019-01-22 13:15:04.67	-566	1032	-1678	4	-22	-26	-89	-15	-74	52
	205	2019-01-22 13:15:04.68	-559	1043	-1668	0	-21	-34	-80	-8	-72	44
	206	2019-01-22 13:15:04.69	-555	1040	-1650	-5	-14	-39	-96	-16	-80	56
	207	2019-01-22 13:15:04.70	-561	1026	-1680	-7	-2	-39	-87	-3	-84	45
	208	2019-01-22 13:15:04.71	-573	1003	-1700	-1	-1	-35	-100	-19	-81	59
	209	2019-01-22 13:15:04.72	-557	1002	-1691	8	-2	-23	-85	-15	-70	50
	210	2019-01-22 13:15:04.73	-563	1015	-1702	13	1	-14	-93	-26	-67	59
	211	2019-01-22 13:15:04.74	-546	1025	-1704	14	3	-8	-74	-16	-58	45
	212	2019-01-22 13:15:04.75	-556	1024	-1720	6	-3	-6	-87	-29	-58	58
	213	2019-01-22 13:15:04.76	-576	1012	-1719	-5	-16	-3	-88	-31	-57	59
	214	2019-01-22 13:15:04.77	-571	1011	-1698	-12	-25	1	-104	-40	-64	72
	215	2019-01-22 13:15:04.78	-574	1013	-1678	-19	-29	4	-89	-30	-59	59
	216	2019-01-22 13:15:04.79	-575	1009	-1658	-19	-22	7	-97	-41	-56	69
	217	2019-01-22 13:15:04.80	-570	1021	-1660	-10	-11	9	-82	-22	-60	52
	218	2019-01-22 13:15:04.81	-567	1037	-1676	0	0	6	-98	-31	-67	64
	219	2019-01-22 13:15:04.82	-575	1040	-1702	2	3	-2	-96	-24	-72	60
	220	2019-01-22 13:15:04.83	-586	1037	-1707	2	3	-8	-112	-30	-82	71
	221	2019-01-22 13:15:04.84	-581	1031	-1695	2	-2	-16	-99	-20	-79	59
	222	2019-01-22 13:15:04.85	-572	1039	-1684	4	-3	-23	-106	-30	-76	68
	223	2019-01-22 13:15:04.86	-577	1042	-1682	2	-7	-35	-102	-22	-80	62
	224	2019-01-22 13:15:04.87	-566	1037	-1688	-3	-10	-43	-106	-23	-83	64
	225	2019-01-22 13:15:04.88	-574	1019	-1690	-3	-7	-48	-102	-27	-75	64
	226	2019-01-22 13:15:04.89	-573	1029	-1691	-1	-6	-51	-115	-36	-79	75
	227	2019-01-22 13:15:04.90	-571	1021	-1696	4	-9	-54	-95	-19	-76	57
	228	2019-01-22 13:15:04.91	-573	1017	-1692	4	-8	-50	-100	-19	-81	59
	229	2019-01-22 13:15:04.92	-562	1019	-1690	1	-5	-46	-94	-22	-72	58
	230	2019-01-22 13:15:04.93	-569	1025	-1695	-8	-4	-42	-109	-36	-73	72
	231	2019-01-22 13:15:04.94	-572	1011	-1694	-14	-8	-35	-104	-30	-74	67
	232	2019-01-22 13:15:04.95	-586	1008	-1687	-20	-18	-27	-117	-37	-80	77
	233	2019-01-22 13:15:04.96	-575	1003	-1672	-24	-21	-19	-111	-41	-70	76
	234	2019-01-22 13:15:04.97	-572	1003	-1666	-24	-15	-9	-106	-30	-76	68
	235	2019-01-22 13:15:04.98	-584	1000	-1657	-19	-6	0	-94	-23	-71	58
	236	2019-01-22 13:15:04.99	-577	1015	-1662	-11	9	6	-115	-44	-71	79
	237	2019-01-22 13:15:05.00	-586	1033	-1683	-5	20	7	-111	-47	-64	79
	238	2019-01-22 13:15:05.01	-587	1027	-1712	-5	17	8	-114	-52	-62	83
	239	2019-01-22 13:15:05.02	-585	1027	-1722	-6	8	8	-102	-42	-60	72
	240	2019-01-22 13:15:05.03	-581	1026	-1707	-10	-4	9	-110	-46	-64	78
	241	2019-01-22 13:15:05.04	-580	1033	-1698	-12	-16	3	-104	-40	-64	72
	242	2019-01-22 13:15:05.05	-579	1039	-1686	-17	-19	-3	-117	-48	-69	82
	243	2019-01-22 13:15:05.06	-573	1032	-1678	-18	-17	-10	-106	-33	-73	69
	244	2019-01-22 13:15:05.07	-581	1024	-1679	-17	-12	-14	-112	-37	-75	74
	245	2019-01-22 13:15:05.08	-585	1023	-1683	-15	-7	-19	-109	-41	-68	75
	246	2019-01-22 13:15:05.09	-588	1024	-1688	-10	-3	-19	-128	-66	-62	97
	247	2019-01-22 13:15:05.10	-592	1015	-1686	-9	-3	-17	-129	-69	-60	99
	248	2019-01-22 13:15:05.11	-578	1013	-1691	-6	0	-12	-123	-64	-59	93
	249	2019-01-22 13:15:05.12	-584	1015	-1690	-9	0	-6	-100	-49	-51	74
	250	2019-01-22 13:15:05.13	-577	1028	-1684	-19	-2	-5	-103	-43	-60	73
	251	2019-01-22 13:15:05.14	-566	1023	-1683	-24	0	-5	-98	-34	-64	66
	252	2019-01-22 13:15:05.15	-566	1034	-1680	-26	-1	-11	-110	-43	-67	76
	253	2019-01-22 13:15:05.16	-573	1041	-1682	-23	0	-20	-98	-50	-48	74
	254	2019-01-22 13:15:05.17	-579	1029	-1688	-15	1	-27	-99	-58	-41	78
	255	2019-01-22 13:15:05.18	-577	1025	-1692	-10	-4	-26	-88	-51	-37	69
	256	2019-01-22 13:15:05.19	-579	1016	-1696	-7	-5	-25	-101	-49	-52	75
	257	2019-01-22 13:15:05.20	-593	1021	-1687	-9	-4	-17	-99	-49	-50	74
	258	2019-01-22 13:15:05.21	-578	1010	-1680	-10	2	-12	-102	-46	-56	74
	259	2019-01-22 13:15:05.22	-580	1016	-1671	-12	8	-7	-94	-38	-56	66
	260	2019-01-22 13:15:05.23	-571	1032	-1670	-18	11	-4	-104	-45	-59	74
	261	2019-01-22 13:15:05.24	-566	1040	-1673	-24	17	-3	-106	-45	-61	75
	262	2019-01-22 13:15:05.25	-561	1040	-1679	-23	21	-8	-114	-52	-62	83
	263	2019-01-22 13:15:05.26	-575	1045	-1695	-18	18	-8	-110	-51	-59	80
	264	2019-01-22 13:15:05.27	-563	1038	-1712	-8	12	-12	-108	-49	-59	78
	265	2019-01-22 13:15:05.28	-565	1038	-1712	-2	1	-13	-97	-43	-54	70
	266	2019-01-22 13:15:05.29	-568	1041	-1699	1	-5	-12	-104	-55	-49	79
	267	2019-01-22 13:15:05.30	-577	1042	-1698	-5	-10	-11	-90	-50	-40	70
	268	2019-01-22 13:15:05.31	-579	1033	-1698	-9	-12	-8	-92	-41	-51	66
	269	2019-01-22 13:15:05.32	-583	1024	-1686	-13	-15	-4	-104	-34	-70	69
	270	2019-01-22 13:15:05.33	-573	1021	-1663	-14	-11	-1	-106	-33	-73	69
	271	2019-01-22 13:15:05.34	-562	1025	-1652	-9	-8	-1	-95	-27	-68	61
	272	2019-01-22 13:15:05.35	-570	1039	-1663	-3	5	-4	-96	-32	-64	64
	273	2019-01-22 13:15:05.36	-577	1035	-1684	3	15	-9	-88	-30	-58	59
	274	2019-01-22 13:15:05.37	-576	1027	-1698	9	8	-11	-96	-39	-57	67
	275	2019-01-22 13:15:05.38	-579	1021	-1702	12	3	-11	-88	-34	-54	61
	276	2019-01-22 13:15:05.39	-586	1037	-1689	7	-2	-9	-95	-42	-53	68
	277	2019-01-22 13:15:05.40	-575	1036	-1685	-5	-5	-12	-97	-53	-44	75
	278	2019-01-22 13:15:05.41	-567	1034	-1681	-17	-8	-15	-101	-45	-56	73
	279	2019-01-22 13:15:05.42	-573	1038	-1676	-27	-4	-19	-108	-42	-66	75
	280	2019-01-22 13:15:05.43	-569	1038	-1679	-33	3	-22	-107	-39	-68	73
	281	2019-01-22 13:15:05.44	-570	1039	-1680	-29	4	-25	-97	-38	-59	67
	282	2019-01-22 13:15:05.45	-580	1032	-1680	-18	8	-23	-96	-36	-60	66
	283	2019-01-22 13:15:05.46	-571	1045	-1680	-7	11	-21	-87	-25	-62	56
	284	2019-01-22 13:15:05.47	-581	1049	-1702	4	7	-20	-74	-20	-54	47
	285	2019-01-22 13:15:05.48	-579	1041	-1697	4	-1	-18	-63	-22	-41	42
	286	2019-01-22 13:15:05.49	-585	1037	-1705	5	-8	-17	-58	-24	-34	41
	287	2019-01-22 13:15:05.50	-579	1025	-1694	3	-17	-15	-59	-27	-32	43
	288	2019-01-22 13:15:05.51	-575	1016	-1674	0	-14	-9	-61	-18	-43	39
	289	2019-01-22 13:15:05.52	-583	1027	-1666	-3	-7	-2	-61	-14	-47	37
	290	2019-01-22 13:15:05.53	-582	1028	-1670	-6	0	2	-65	-14	-51	39
	291	2019-01-22 13:15:05.54	-565	1031	-1671	-3	12	3	-62	-24	-38	43
	292	2019-01-22 13:15:05.55	-568	1038	-1675	6	23	3	-63	-32	-31	47
	293	2019-01-22 13:15:05.56	-574	1051	-1708	14	17	-1	-74	-32	-42	53
	294	2019-01-22 13:15:05.57	-581	1053	-1715	15	13	-4	-83	-25	-58	54
	295	2019-01-22 13:15:05.58	-574	1040	-1704	13	1	-11	-93	-38	-55	65
	296	2019-01-22 13:15:05.59	-570	1032	-1682	12	-4	-14	-93	-41	-52	67
	297	2019-01-22 13:15:05.60	-575	1018	-1678	13	-2	-13	-98	-45	-53	71
	298	2019-01-22 13:15:05.61	-571	1021	-1681	14	1	-12	-91	-36	-55	63
	299	2019-01-22 13:15:05.62	-572	1011	-1685	13	2	-6	-84	-36	-48	60
	300	2019-01-22 13:15:05.63	-561	1021	-1666	9	9	-2	-83	-32	-51	57
	301	2019-01-22 13:15:05.64	-550	1033	-1668	10	14	0	-80	-31	-49	55
	302	2019-01-22 13:15:05.65	-566	1039	-1695	11	16	-5	-76	-25	-51	50
	303	2019-01-22 13:15:05.66	-577	1042	-1716	11	6	-12	-85	-24	-61	54
	304	2019-01-22 13:15:05.67	-572	1028	-1708	7	-7	-16	-90	-23	-67	56
	305	2019-01-22 13:15:05.68	-566	1027	-1687	5	-17	-18	-96	-49	-47	72
	306	2019-01-22 13:15:05.69	-555	1014	-1676	7	-19	-19	-90	-51	-39	70
	307	2019-01-22 13:15:05.70	-555	1011	-1668	11	-14	-16	-88	-54	-34	71
	308	2019-01-22 13:15:05.71	-565	1005	-1680	9	-7	-15	-82	-40	-42	61
	309	2019-01-22 13:15:05.72	-559	1011	-1678	6	-1	-12	-92	-42	-50	67
	310	2019-01-22 13:15:05.73	-561	1023	-1683	1	3	-10	-98	-37	-61	67
	311	2019-01-22 13:15:05.74	-559	1035	-1696	-5	4	-11	-105	-41	-64	73
	312	2019-01-22 13:15:05.75	-563	1043	-1699	-11	4	-15	-98	-11	-87	54
	313	2019-01-22 13:15:05.76	-562	1039	-1703	-16	-1	-22	-96	-1	-95	48
	314	2019-01-22 13:15:05.77	-574	1046	-1705	-15	-9	-27	-90	-8	-82	49
	315	2019-01-22 13:15:05.78	-573	1029	-1704	-15	-16	-27	-96	-36	-60	66
	316	2019-01-22 13:15:05.79	-569	1014	-1690	-11	-19	-26	-87	-26	-61	56
	317	2019-01-22 13:15:05.80	-572	1011	-1674	-4	-16	-24	-86	-25	-61	55
	318	2019-01-22 13:15:05.81	-579	1018	-1682	1	-14	-17	-83	-21	-62	52
	319	2019-01-22 13:15:05.82	-581	1028	-1677	4	-9	-16	-86	-20	-66	53
	320	2019-01-22 13:15:05.83	-585	1029	-1673	2	-6	-17	-93	-23	-70	58
	321	2019-01-22 13:15:05.84	-566	1030	-1681	-5	-5	-17	-108	-35	-73	71
	322	2019-01-22 13:15:05.85	-574	1034	-1679	-10	-4	-19	-96	-18	-78	57
	323	2019-01-22 13:15:05.86	-584	1032	-1688	-14	-5	-21	-92	-14	-78	53
	324	2019-01-22 13:15:05.87	-573	1022	-1692	-12	-8	-25	-74	1	-75	36
	325	2019-01-22 13:15:05.88	-575	1030	-1692	-7	-9	-25	-71	-8	-63	39
	326	2019-01-22 13:15:05.89	-577	1026	-1694	-2	-12	-27	-60	-4	-56	32
	327	2019-01-22 13:15:05.90	-568	1019	-1691	0	-10	-25	-61	-11	-50	36
	328	2019-01-22 13:15:05.91	-581	1023	-1683	3	-8	-24	-57	-5	-52	31
	329	2019-01-22 13:15:05.92	-570	1018	-1682	-5	-4	-23	-73	-21	-52	47
	330	2019-01-22 13:15:05.93	-584	1005	-1683	-13	0	-18	-74	-22	-52	48
	331	2019-01-22 13:15:05.94	-576	996	-1693	-15	0	-10	-88	-33	-55	60
	332	2019-01-22 13:15:05.95	-572	997	-1691	-11	-3	-4	-83	-25	-58	54
	333	2019-01-22 13:15:05.96	-568	1010	-1688	-4	-1	3	-90	-34	-56	62
	334	2019-01-22 13:15:05.97	-565	1029	-1675	-3	-2	4	-83	-26	-57	54
	335	2019-01-22 13:15:05.98	-579	1036	-1700	-6	4	-3	-93	-30	-63	61
	336	2019-01-22 13:15:05.99	-580	1037	-1718	-11	-2	-7	-82	-14	-68	48
	337	2019-01-22 13:15:06.00	-569	1026	-1717	-15	-9	-12	-82	-23	-59	52
	338	2019-01-22 13:15:06.01	-586	1022	-1687	-22	-15	-12	-78	-23	-55	50
	339	2019-01-22 13:15:06.02	-565	1021	-1672	-23	-12	-11	-87	-30	-57	58
	340	2019-01-22 13:15:06.03	-572	1028	-1675	-21	-5	-12	-82	-15	-67	48
	341	2019-01-22 13:15:06.04	-577	1028	-1684	-22	-1	-10	-93	-29	-64	61
	342	2019-01-22 13:15:06.05	-583	1031	-1696	-21	2	-9	-89	-24	-65	56
	343	2019-01-22 13:15:06.06	-575	1028	-1699	-14	-3	-7	-96	-33	-63	64
	344	2019-01-22 13:15:06.07	-572	1028	-1697	-8	-14	-4	-90	-35	-55	62
	345	2019-01-22 13:15:06.08	-584	1031	-1695	-5	-20	-5	-102	-52	-50	77
	346	2019-01-22 13:15:06.09	-586	1028	-1682	-4	-24	-2	-91	-41	-50	66
	347	2019-01-22 13:15:06.10	-588	1018	-1674	-9	-24	0	-96	-45	-51	70
	348	2019-01-22 13:15:06.11	-580	1026	-1672	-13	-17	2	-88	-38	-50	63
	349	2019-01-22 13:15:06.12	-584	1040	-1670	-14	-15	2	-100	-48	-52	74
	350	2019-01-22 13:15:06.13	-578	1050	-1677	-15	-8	-5	-85	-33	-52	59
	351	2019-01-22 13:15:06.14	-578	1046	-1685	-16	-3	-15	-93	-40	-53	66
	352	2019-01-22 13:15:06.15	-573	1046	-1688	-15	0	-21	-78	-24	-54	51
	353	2019-01-22 13:15:06.16	-590	1037	-1696	-9	-3	-23	-98	-37	-61	67
	354	2019-01-22 13:15:06.17	-591	1039	-1708	-6	-12	-26	-91	-23	-68	57
	355	2019-01-22 13:15:06.18	-592	1033	-1692	-8	-16	-27	-97	-27	-70	62
	356	2019-01-22 13:15:06.19	-586	1028	-1675	-9	-18	-26	-70	-20	-50	45
	357	2019-01-22 13:15:06.20	-590	1024	-1666	-11	-17	-26	-75	-28	-47	51
	358	2019-01-22 13:15:06.21	-595	1022	-1672	-13	-8	-22	-61	-15	-46	38
	359	2019-01-22 13:15:06.22	-587	1029	-1667	-15	-1	-22	-68	-17	-51	42
	360	2019-01-22 13:15:06.23	-579	1031	-1685	-15	2	-19	-63	-11	-52	37
	361	2019-01-22 13:15:06.24	-579	1037	-1680	-15	7	-18	-72	-10	-62	41
	362	2019-01-22 13:15:06.25	-577	1040	-1691	-10	7	-16	-60	1	-61	29
	363	2019-01-22 13:15:06.26	-573	1041	-1707	-5	6	-21	-72	-19	-53	45
	364	2019-01-22 13:15:06.27	-587	1038	-1707	0	-3	-19	-74	-21	-53	47
	365	2019-01-22 13:15:06.28	-585	1034	-1693	-1	-10	-17	-96	-37	-59	66
	366	2019-01-22 13:15:06.29	-592	1038	-1678	2	-11	-15	-86	-24	-62	55
	367	2019-01-22 13:15:06.30	-591	1037	-1679	4	-12	-13	-83	-35	-48	59
	368	2019-01-22 13:15:06.31	-587	1035	-1688	4	-10	-12	-67	-35	-32	51
	369	2019-01-22 13:15:06.32	-595	1030	-1677	6	-8	-9	-81	-49	-32	65
	370	2019-01-22 13:15:06.33	-581	1032	-1677	8	3	-4	-74	-34	-40	54
	371	2019-01-22 13:15:06.34	-583	1042	-1681	13	5	-5	-84	-31	-53	57
	372	2019-01-22 13:15:06.35	-576	1049	-1686	12	9	-4	-71	-16	-55	43
	373	2019-01-22 13:15:06.36	-570	1059	-1701	10	14	-9	-76	-34	-42	55
	374	2019-01-22 13:15:06.37	-586	1069	-1714	11	14	-13	-83	-43	-40	63
	375	2019-01-22 13:15:06.38	-583	1054	-1708	13	7	-16	-111	-58	-53	84
	376	2019-01-22 13:15:06.39	-579	1057	-1701	18	7	-19	-111	-59	-52	85
	377	2019-01-22 13:15:06.40	-576	1056	-1706	21	4	-17	-125	-63	-62	94
	378	2019-01-22 13:15:06.41	-598	1083	-1739	25	0	-15	-118	-65	-53	91
	379	2019-01-22 13:15:06.42	-607	1103	-1782	22	-11	-11	-161	-113	-48	137
	380	2019-01-22 13:15:06.43	-618	1127	-1785	16	-20	-8	-187	-142	-45	164
	381	2019-01-22 13:15:06.44	-635	1167	-1781	19	-30	-6	-198	-156	-42	177
	382	2019-01-22 13:15:06.45	-617	1205	-1760	32	-39	-15	-157	-117	-40	137
	383	2019-01-22 13:15:06.46	-606	1226	-1732	45	-41	-29	-121	-85	-36	103
	384	2019-01-22 13:15:06.47	-611	1220	-1712	63	-31	-51	-69	-32	-37	50
	385	2019-01-22 13:15:06.48	-637	1199	-1729	85	-15	-65	-51	-10	-41	30
	386	2019-01-22 13:15:06.49	-646	1216	-1769	122	-11	-74	-16	22	-38	-3
	387	2019-01-22 13:15:06.50	-659	1216	-1776	155	0	-74	-14	35	-49	-10
	388	2019-01-22 13:15:06.51	-654	1205	-1749	200	10	-71	8	71	-63	-39
	389	2019-01-22 13:15:06.52	-647	1182	-1711	245	27	-64	10	69	-59	-39
	390	2019-01-22 13:15:06.53	-632	1175	-1678	284	53	-63	20	89	-69	-54
	391	2019-01-22 13:15:06.54	-635	1157	-1677	303	78	-73	4	86	-82	-45
	392	2019-01-22 13:15:06.55	-628	1124	-1688	316	95	-83	5	83	-78	-44
	393	2019-01-22 13:15:06.56	-647	1081	-1688	325	98	-87	-8	67	-75	-29
	394	2019-01-22 13:15:06.57	-641	1049	-1685	321	99	-90	-14	69	-83	-27
	395	2019-01-22 13:15:06.58	-631	1053	-1676	302	120	-97	-39	50	-89	-5
	396	2019-01-22 13:15:06.59	-634	1039	-1674	271	149	-108	-27	40	-67	-6
	397	2019-01-22 13:15:06.60	-629	1013	-1695	239	166	-111	-32	4	-36	14
	398	2019-01-22 13:15:06.61	-620	988	-1726	204	165	-100	-34	-19	-15	26
	399	2019-01-22 13:15:06.62	-639	1007	-1793	159	145	-79	-59	-11	-48	35
	400	2019-01-22 13:15:06.63	-638	1047	-1786	102	122	-65	-45	20	-65	12
	401	2019-01-22 13:15:06.64	-621	1059	-1722	47	116	-61	-90	20	-110	35
	402	2019-01-22 13:15:06.65	-619	1057	-1654	19	134	-79	-89	51	-140	19
	403	2019-01-22 13:15:06.66	-600	1029	-1619	25	165	-105	-123	26	-149	48
	404	2019-01-22 13:15:06.67	-599	971	-1597	58	191	-123	-153	18	-171	67
	405	2019-01-22 13:15:06.68	-588	922	-1632	99	214	-132	-168	-33	-135	100
	406	2019-01-22 13:15:06.69	-582	888	-1695	119	223	-123	-190	-44	-146	117
	407	2019-01-22 13:15:06.70	-589	861	-1745	118	217	-103	-296	-104	-192	200
	408	2019-01-22 13:15:06.71	-582	859	-1771	106	187	-73	-372	-193	-179	282
	409	2019-01-22 13:15:06.72	-573	877	-1756	90	157	-45	-442	-305	-137	373
	410	2019-01-22 13:15:06.73	-554	898	-1731	64	137	-33	-493	-377	-116	435
	411	2019-01-22 13:15:06.74	-532	872	-1701	38	127	-33	-579	-460	-119	519
	412	2019-01-22 13:15:06.75	-514	844	-1679	22	119	-36	-623	-525	-98	574
	413	2019-01-22 13:15:06.76	-498	826	-1678	10	107	-42	-654	-579	-75	616
	414	2019-01-22 13:15:06.77	-497	801	-1718	-39	86	-41	-676	-592	-84	634
	415	2019-01-22 13:15:06.78	-505	801	-1766	-43	63	-29	-680	-572	-108	626
	416	2019-01-22 13:15:06.79	-507	790	-1761	-30	38	-14	-648	-527	-121	587
	417	2019-01-22 13:15:06.80	-504	776	-1745	-9	25	-4	-623	-470	-153	546
	418	2019-01-22 13:15:06.81	-481	773	-1732	10	31	7	-569	-404	-165	486
	419	2019-01-22 13:15:06.82	-478	772	-1735	18	46	12	-521	-355	-166	438
	420	2019-01-22 13:15:06.83	-481	778	-1740	19	61	16	-457	-295	-162	376
	421	2019-01-22 13:15:06.84	-495	799	-1766	9	72	23	-426	-243	-183	334
	422	2019-01-22 13:15:06.85	-499	823	-1803	-28	62	33	-396	-184	-212	290
	423	2019-01-22 13:15:06.86	-514	833	-1823	-80	45	42	-365	-137	-228	251
	424	2019-01-22 13:15:06.87	-511	835	-1761	-131	29	50	-302	-96	-206	199
	425	2019-01-22 13:15:06.88	-474	802	-1661	-155	37	55	-245	-80	-165	162
	426	2019-01-22 13:15:06.89	-457	800	-1594	-132	73	42	-176	-65	-111	120
	427	2019-01-22 13:15:06.90	-459	823	-1633	-76	118	19	-137	-57	-80	97
	428	2019-01-22 13:15:06.91	-462	840	-1705	-33	144	-13	-86	-44	-42	65
	429	2019-01-22 13:15:06.92	-470	829	-1757	-20	148	-35	-64	-50	-14	57
	430	2019-01-22 13:15:06.93	-456	807	-1771	-27	136	-55	-27	-49	22	38
	431	2019-01-22 13:15:06.94	-453	801	-1782	-38	117	-68	-30	-59	29	44
	432	2019-01-22 13:15:06.95	-459	791	-1782	-60	95	-78	-16	-44	28	30
	433	2019-01-22 13:15:06.96	-456	782	-1750	-92	84	-80	-15	-25	10	20
	434	2019-01-22 13:15:06.97	-445	768	-1710	-117	92	-79	25	8	17	-16
	435	2019-01-22 13:15:06.98	-421	763	-1693	-120	111	-86	40	22	18	-31
	436	2019-01-22 13:15:06.99	-417	791	-1697	-101	143	-97	70	34	36	-52
	437	2019-01-22 13:15:07.00	-402	823	-1713	-82	167	-112	80	24	56	-52
	438	2019-01-22 13:15:07.01	-415	837	-1749	-64	167	-129	84	2	82	-43
	439	2019-01-22 13:15:07.02	-414	827	-1789	-63	154	-143	73	-18	91	-27
	440	2019-01-22 13:15:07.03	-419	819	-1811	-77	133	-143	75	-16	91	-29
	441	2019-01-22 13:15:07.04	-414	784	-1805	-85	101	-131	78	6	72	-42
	442	2019-01-22 13:15:07.05	-412	748	-1772	-81	76	-108	103	31	72	-67
	443	2019-01-22 13:15:07.06	-397	749	-1754	-49	66	-84	112	42	70	-77
	444	2019-01-22 13:15:07.07	-389	785	-1768	-22	51	-63	120	36	84	-78
	445	2019-01-22 13:15:07.08	-373	807	-1779	1	35	-47	103	23	80	-63
	446	2019-01-22 13:15:07.09	-372	838	-1781	9	18	-36	96	16	80	-56
	447	2019-01-22 13:15:07.10	-384	884	-1807	-2	7	-38	74	-1	75	-36
	448	2019-01-22 13:15:07.11	-378	925	-1828	-31	-18	-46	74	-6	80	-34
	449	2019-01-22 13:15:07.12	-382	948	-1860	-53	-49	-63	85	-1	86	-42
	450	2019-01-22 13:15:07.13	-393	938	-1865	-68	-90	-75	90	0	90	-45
	451	2019-01-22 13:15:07.14	-396	910	-1867	-84	-138	-78	68	-12	80	-28
	452	2019-01-22 13:15:07.15	-399	891	-1850	-93	-173	-78	77	-8	85	-34
	453	2019-01-22 13:15:07.16	-406	877	-1813	-88	-202	-74	85	-1	86	-42
	454	2019-01-22 13:15:07.17	-418	846	-1812	-77	-235	-65	80	-17	97	-31
	455	2019-01-22 13:15:07.18	-441	828	-1815	-65	-270	-50	73	-27	100	-23
	456	2019-01-22 13:15:07.19	-454	833	-1808	-60	-301	-32	72	-41	113	-15
	457	2019-01-22 13:15:07.20	-470	859	-1823	-70	-335	-18	53	-47	100	-3
	458	2019-01-22 13:15:07.21	-495	892	-1838	-107	-373	-6	38	-35	73	-1
	459	2019-01-22 13:15:07.22	-505	945	-1856	-164	-406	4	34	-27	61	-3
	460	2019-01-22 13:15:07.23	-508	984	-1820	-221	-426	4	37	-14	51	-11
	461	2019-01-22 13:15:07.24	-514	1021	-1764	-245	-424	-12	46	16	30	-31
	462	2019-01-22 13:15:07.25	-540	1028	-1736	-235	-425	-45	54	26	28	-40
	463	2019-01-22 13:15:07.26	-591	1019	-1731	-215	-427	-74	40	27	13	-33
	464	2019-01-22 13:15:07.27	-612	994	-1730	-199	-448	-96	28	47	-19	-37
	465	2019-01-22 13:15:07.28	-639	960	-1703	-195	-466	-103	15	63	-48	-39
	466	2019-01-22 13:15:07.29	-639	918	-1668	-203	-471	-92	-1	56	-57	-27
	467	2019-01-22 13:15:07.30	-646	879	-1639	-224	-470	-67	-6	43	-49	-18
	468	2019-01-22 13:15:07.31	-656	875	-1598	-251	-447	-29	1	32	-31	-16
	469	2019-01-22 13:15:07.32	-675	888	-1602	-275	-417	12	20	47	-27	-33
	470	2019-01-22 13:15:07.33	-697	927	-1617	-295	-382	50	29	51	-22	-40
	471	2019-01-22 13:15:07.34	-705	965	-1629	-315	-352	79	44	55	-11	-49
	472	2019-01-22 13:15:07.35	-711	980	-1590	-331	-328	101	25	42	-17	-33
	473	2019-01-22 13:15:07.36	-698	991	-1563	-338	-298	116	20	39	-19	-29
	474	2019-01-22 13:15:07.37	-687	1014	-1564	-322	-275	121	14	20	-6	-17
	475	2019-01-22 13:15:07.38	-695	1050	-1570	-309	-258	119	25	28	-3	-26
	476	2019-01-22 13:15:07.39	-693	1095	-1580	-305	-246	111	17	18	-1	-17
	477	2019-01-22 13:15:07.40	-686	1147	-1587	-310	-231	94	14	18	-4	-16
	478	2019-01-22 13:15:07.41	-687	1170	-1596	-325	-219	74	11	25	-14	-18
	479	2019-01-22 13:15:07.42	-676	1175	-1585	-337	-203	53	19	42	-23	-30
	480	2019-01-22 13:15:07.43	-669	1173	-1572	-347	-195	35	15	40	-25	-27
	481	2019-01-22 13:15:07.44	-680	1169	-1577	-353	-191	19	12	34	-22	-23
	482	2019-01-22 13:15:07.45	-691	1175	-1602	-360	-199	13	6	24	-18	-15
	483	2019-01-22 13:15:07.46	-701	1201	-1607	-368	-220	9	19	17	2	-18
	484	2019-01-22 13:15:07.47	-704	1223	-1606	-383	-234	8	23	18	5	-20
	485	2019-01-22 13:15:07.48	-709	1242	-1603	-394	-236	3	29	30	-1	-29
	486	2019-01-22 13:15:07.49	-705	1235	-1594	-396	-238	-1	22	23	-1	-22
	487	2019-01-22 13:15:07.50	-697	1211	-1578	-385	-237	0	19	30	-11	-24
	488	2019-01-22 13:15:07.51	-708	1185	-1560	-362	-231	9	12	22	-10	-17
	489	2019-01-22 13:15:07.52	-699	1186	-1546	-332	-229	21	6	7	-1	-6
	490	2019-01-22 13:15:07.53	-698	1196	-1526	-301	-234	35	-14	-22	8	18
	491	2019-01-22 13:15:07.54	-688	1219	-1527	-280	-232	45	-21	-29	8	25
	492	2019-01-22 13:15:07.55	-710	1231	-1540	-267	-235	41	-26	-28	2	27
	493	2019-01-22 13:15:07.56	-716	1240	-1554	-263	-238	38	-18	-11	-7	14
	494	2019-01-22 13:15:07.57	-738	1242	-1549	-265	-243	32	-18	2	-20	8
	495	2019-01-22 13:15:07.58	-748	1233	-1552	-259	-249	27	-5	13	-18	-4
	496	2019-01-22 13:15:07.59	-773	1224	-1539	-247	-263	27	-9	9	-18	0
	497	2019-01-22 13:15:07.60	-766	1220	-1538	-237	-271	32	-6	16	-22	-5
	498	2019-01-22 13:15:07.61	-784	1205	-1523	-226	-277	41	-25	-2	-23	13
	499	2019-01-22 13:15:07.62	-786	1215	-1494	-208	-274	50	-22	9	-31	6
	500	2019-01-22 13:15:07.63	-785	1240	-1462	-187	-264	53	-32	6	-38	13
	501	2019-01-22 13:15:07.64	-797	1280	-1460	-160	-241	47	-12	21	-33	-4
	502	2019-01-22 13:15:07.65	-811	1307	-1472	-145	-215	33	-18	28	-46	-5
	503	2019-01-22 13:15:07.66	-822	1321	-1492	-133	-184	21	-20	34	-54	-7
	504	2019-01-22 13:15:07.67	-841	1296	-1500	-131	-160	11	-39	23	-62	8
	505	2019-01-22 13:15:07.68	-850	1266	-1500	-119	-143	12	-39	22	-61	8
	506	2019-01-22 13:15:07.69	-850	1262	-1495	-99	-133	21	-50	5	-55	22
	507	2019-01-22 13:15:07.70	-847	1295	-1486	-83	-121	25	-53	9	-62	22
	508	2019-01-22 13:15:07.71	-853	1329	-1481	-75	-103	15	-92	-15	-77	53
	509	2019-01-22 13:15:07.72	-858	1325	-1464	-67	-80	3	-93	2	-95	45
	510	2019-01-22 13:15:07.73	-857	1308	-1440	-41	-56	-13	-104	-5	-99	54
	511	2019-01-22 13:15:07.74	-851	1302	-1425	-13	-29	-20	-118	-31	-87	74
	512	2019-01-22 13:15:07.75	-841	1305	-1434	4	-10	-27	-142	-68	-74	105
	513	2019-01-22 13:15:07.76	-828	1297	-1442	17	8	-33	-147	-63	-84	105
	514	2019-01-22 13:15:07.77	-820	1300	-1463	26	28	-38	-157	-62	-95	109
	515	2019-01-22 13:15:07.78	-807	1273	-1453	35	41	-41	-131	-44	-87	87
	516	2019-01-22 13:15:07.79	-803	1297	-1441	45	54	-40	-137	-61	-76	99
	517	2019-01-22 13:15:07.80	-806	1288	-1464	30	56	-45	-138	-55	-83	96
	518	2019-01-22 13:15:07.81	-805	1278	-1471	22	53	-55	-123	-25	-98	74
	519	2019-01-22 13:15:07.82	-810	1252	-1468	36	65	-60	-83	11	-94	36
	520	2019-01-22 13:15:07.83	-805	1232	-1486	65	71	-58	-74	6	-80	34
	521	2019-01-22 13:15:07.84	-776	1232	-1491	91	72	-54	-69	9	-78	30
	522	2019-01-22 13:15:07.85	-751	1234	-1491	106	74	-47	-90	-3	-87	46
	523	2019-01-22 13:15:07.86	-742	1226	-1484	118	81	-42	-100	12	-112	44
	524	2019-01-22 13:15:07.87	-735	1231	-1490	127	80	-44	-121	16	-137	52
	525	2019-01-22 13:15:07.88	-738	1255	-1485	132	80	-53	-132	46	-178	43
	526	2019-01-22 13:15:07.89	-771	1306	-1508	119	82	-73	-172	75	-247	48
	527	2019-01-22 13:15:07.90	-797	1353	-1545	96	85	-111	-196	123	-319	36
	528	2019-01-22 13:15:07.91	-834	1381	-1551	74	95	-162	-233	148	-381	42
	529	2019-01-22 13:15:07.92	-864	1406	-1532	62	118	-216	-236	161	-397	37
	530	2019-01-22 13:15:07.93	-878	1408	-1532	38	149	-272	-261	114	-375	73
	531	2019-01-22 13:15:07.94	-874	1406	-1489	19	172	-346	-284	68	-352	108
	532	2019-01-22 13:15:07.95	-867	1408	-1419	27	220	-423	-301	-10	-291	155
	533	2019-01-22 13:15:07.96	-858	1427	-1394	42	302	-512	-357	-32	-325	194
	534	2019-01-22 13:15:07.97	-848	1446	-1378	56	387	-616	-440	-36	-404	238
	535	2019-01-22 13:15:07.98	-871	1415	-1411	87	475	-725	-479	18	-497	230
	536	2019-01-22 13:15:07.99	-878	1370	-1469	136	540	-825	-545	25	-570	260
	537	2019-01-22 13:15:08.00	-891	1338	-1490	188	585	-902	-647	-17	-630	332
	538	2019-01-22 13:15:08.01	-885	1329	-1478	231	626	-978	-811	-178	-633	494
	539	2019-01-22 13:15:08.02	-875	1338	-1484	253	679	-1059	-1039	-392	-647	715
	540	2019-01-22 13:15:08.03	-853	1324	-1459	274	737	-1135	-1362	-703	-659	1032
	541	2019-01-22 13:15:08.04	-823	1280	-1442	298	794	-1204	-1678	-1106	-572	1392
	542	2019-01-22 13:15:08.05	-799	1227	-1421	330	849	-1262	-1880	-1530	-350	1705
	543	2019-01-22 13:15:08.06	-786	1197	-1424	375	911	-1307	-1969	-1823	-146	1896
	544	2019-01-22 13:15:08.07	-783	1179	-1454	411	971	-1349	-1989	-1963	-26	1976
	545	2019-01-22 13:15:08.08	-773	1188	-1503	384	1061	-1462	-1866	-1998	132	1932
	546	2019-01-22 13:15:08.09	-764	1131	-1522	361	1118	-1526	-795	-1983	1188	1389
	547	2019-01-22 13:15:08.10	-794	1116	-1563	376	1173	-1593	1390	-1823	3213	216
	548	2019-01-22 13:15:08.11	-747	976	-1542	377	1179	-1598	1814	-1200	3014	-307
	549	2019-01-22 13:15:08.12	-731	939	-1537	399	1173	-1611	1811	243	1568	-1027
	550	2019-01-22 13:15:08.13	-715	927	-1567	408	1183	-1620	1807	1305	502	-1556
	551	2019-01-22 13:15:08.14	-692	908	-1633	389	1219	-1620	1786	2047	-261	-1916
	552	2019-01-22 13:15:08.15	-698	912	-1660	363	1246	-1617	1790	2044	-254	-1917
	553	2019-01-22 13:15:08.16	-693	903	-1683	339	1254	-1623	1805	2047	-242	-1926
	554	2019-01-22 13:15:08.17	-664	887	-1696	309	1248	-1629	1807	2047	-240	-1927
	555	2019-01-22 13:15:08.18	-662	834	-1707	275	1241	-1631	1818	2047	-229	-1932
	556	2019-01-22 13:15:08.19	-664	776	-1750	237	1231	-1612	1808	2047	-239	-1927
	557	2019-01-22 13:15:08.20	-679	723	-1796	200	1207	-1574	1806	2047	-241	-1926
	558	2019-01-22 13:15:08.21	-659	720	-1828	164	1155	-1519	1809	-607	2416	-601
	559	2019-01-22 13:15:08.22	-649	739	-1842	112	1087	-1448	1801	-688	2489	-556
	560	2019-01-22 13:15:08.23	-641	769	-1859	31	1020	-1378	1786	61	1725	-923
	561	2019-01-22 13:15:08.24	-617	793	-1849	-72	964	-1323	1778	766	1012	-1272
	562	2019-01-22 13:15:08.25	-601	786	-1833	-153	921	-1289	1754	348	1406	-1051
	563	2019-01-22 13:15:08.26	-595	786	-1840	-192	887	-1273	1686	-127	1813	-779
	564	2019-01-22 13:15:08.27	-581	729	-1812	-194	857	-1267	1510	-329	1839	-590
	565	2019-01-22 13:15:08.28	-535	631	-1743	-162	842	-1245	1174	-15	1189	-579
	566	2019-01-22 13:15:08.29	-526	563	-1724	-123	836	-1195	1240	90	1150	-665
	567	2019-01-22 13:15:08.30	-509	561	-1785	-100	819	-1134	970	336	634	-653
	568	2019-01-22 13:15:08.31	-492	587	-1849	-107	790	-1076	877	217	660	-547
	569	2019-01-22 13:15:08.32	-505	625	-1875	-128	767	-1029	399	28	371	-213
	570	2019-01-22 13:15:08.33	-506	662	-1912	-173	736	-993	231	-209	440	-11
	571	2019-01-22 13:15:08.34	-486	672	-1924	-231	683	-967	-104	-327	223	215
	572	2019-01-22 13:15:08.35	-435	628	-1915	-281	635	-959	151	-644	795	246
	573	2019-01-22 13:15:08.36	-394	538	-1840	-294	603	-950	124	-973	1097	424
	574	2019-01-22 13:15:08.37	-413	482	-1727	-253	601	-921	277	-1169	1446	446
	575	2019-01-22 13:15:08.38	-421	527	-1761	-194	594	-882	-144	-876	732	510
	576	2019-01-22 13:15:08.39	-439	657	-1842	-182	561	-855	-316	-404	88	360
	577	2019-01-22 13:15:08.40	-418	708	-1886	-235	524	-863	-571	-143	-428	357
	578	2019-01-22 13:15:08.41	-423	678	-1924	-295	504	-883	-338	-281	-57	309
	579	2019-01-22 13:15:08.42	-428	608	-1890	-323	472	-897	-212	-649	437	430
	580	2019-01-22 13:15:08.43	-416	523	-1842	-304	441	-879	102	-1046	1148	472
	581	2019-01-22 13:15:08.44	-418	493	-1853	-276	415	-855	-195	-1124	929	659
	582	2019-01-22 13:15:08.45	-407	488	-1897	-262	383	-821	-322	-986	664	654
	583	2019-01-22 13:15:08.46	-433	534	-1918	-258	340	-776	-514	-791	277	652
	584	2019-01-22 13:15:08.47	-441	665	-1916	-285	297	-748	-428	-658	230	543
	585	2019-01-22 13:15:08.48	-460	741	-1882	-333	289	-752	-649	-835	186	742
	586	2019-01-22 13:15:08.49	-457	764	-1881	-388	303	-783	-688	-1198	510	943
	587	2019-01-22 13:15:08.50	-484	717	-1865	-410	324	-812	-651	-1438	787	1044
	588	2019-01-22 13:15:08.51	-503	651	-1876	-411	327	-811	-275	-1516	1241	895
	589	2019-01-22 13:15:08.52	-502	575	-1911	-417	311	-781	46	-1432	1478	693
	590	2019-01-22 13:15:08.53	-491	481	-1908	-405	295	-709	580	-1084	1664	252
	591	2019-01-22 13:15:08.54	-487	386	-1994	-388	242	-584	665	-642	1307	-11
	592	2019-01-22 13:15:08.55	-491	281	-2072	-378	145	-385	821	-1	822	-410
	593	2019-01-22 13:15:08.56	-446	199	-2112	-380	12	-113	389	798	-409	-593
	594	2019-01-22 13:15:08.57	-389	127	-2131	-401	-112	217	-151	1949	-2100	-899
	595	2019-01-22 13:15:08.58	-299	85	-1997	-420	-184	570	-1101	2037	-3138	-468
	596	2019-01-22 13:15:08.59	-275	89	-1955	-430	-253	914	-1696	2047	-3743	-175
	597	2019-01-22 13:15:08.60	-257	130	-1986	-448	-333	1245	-1959	2047	-4006	-44
	598	2019-01-22 13:15:08.61	-215	190	-2013	-449	-433	1560	-2011	2047	-4058	-18
	599	2019-01-22 13:15:08.62	-204	298	-2042	-453	-534	1846	-1966	2047	-4013	-40
	600	2019-01-22 13:15:08.63	-170	431	-1863	-464	-602	2092	-1888	2047	-3935	-79
	601	2019-01-22 13:15:08.64	-140	609	-1783	-474	-647	2256	-1774	-367	-1407	1070
	602	2019-01-22 13:15:08.65	-147	775	-1791	-511	-668	2342	-1558	-498	-1060	1028
	603	2019-01-22 13:15:08.66	-172	869	-1817	-527	-678	2371	-1142	40	-1182	551
	604	2019-01-22 13:15:08.67	-172	866	-1832	-516	-717	2361	23	592	-569	-307
	605	2019-01-22 13:15:08.68	-185	843	-1851	-507	-781	2364	1288	763	525	-1025
	606	2019-01-22 13:15:08.69	-147	838	-1834	-506	-835	2400	1602	1111	491	-1356
	607	2019-01-22 13:15:08.70	-102	852	-1796	-475	-873	2443	925	963	-38	-944
	608	2019-01-22 13:15:08.71	-78	907	-1770	-393	-898	2451	37	523	-486	-280
	609	2019-01-22 13:15:08.72	-54	982	-1769	-278	-925	2421	-988	-307	-681	647
	610	2019-01-22 13:15:08.73	-38	1076	-1746	-165	-943	2349	-1507	-934	-573	1220
	611	2019-01-22 13:15:08.74	-15	1152	-1672	-47	-918	2234	-1749	-1390	-359	1569
	612	2019-01-22 13:15:08.75	12	1235	-1647	41	-867	2098	-1796	-1555	-241	1675
	613	2019-01-22 13:15:08.76	-16	1309	-1598	67	-821	1951	-1639	-1475	-164	1557
	614	2019-01-22 13:15:08.77	-42	1400	-1629	68	-782	1789	-1254	-1039	-215	1146
	615	2019-01-22 13:15:08.78	-90	1438	-1657	53	-741	1610	-550	-490	-60	520
	616	2019-01-22 13:15:08.79	-149	1424	-1723	56	-730	1419	381	39	342	-210
	617	2019-01-22 13:15:08.80	-165	1348	-1766	67	-744	1238	848	105	743	-476
	618	2019-01-22 13:15:08.81	-188	1252	-1776	81	-746	1087	820	-29	849	-395
	619	2019-01-22 13:15:08.82	-189	1173	-1745	104	-747	963	612	-143	755	-234
	620	2019-01-22 13:15:08.83	-173	1112	-1713	122	-740	872	443	-15	458	-214
	621	2019-01-22 13:15:08.84	-191	1111	-1696	124	-722	796	170	49	121	-109
	622	2019-01-22 13:15:08.85	-220	1161	-1645	112	-705	735	10	105	-95	-57
	623	2019-01-22 13:15:08.86	-229	1233	-1629	68	-684	666	179	149	30	-164
	624	2019-01-22 13:15:08.87	-241	1264	-1637	23	-642	575	529	277	252	-403
	625	2019-01-22 13:15:08.88	-280	1230	-1652	8	-591	480	860	439	421	-649
	626	2019-01-22 13:15:08.89	-308	1176	-1688	14	-565	395	1332	725	607	-1028
	627	2019-01-22 13:15:08.90	-347	1161	-1773	11	-569	316	1664	1032	632	-1348
	628	2019-01-22 13:15:08.91	-361	1121	-1780	13	-593	252	1718	1303	415	-1510
	629	2019-01-22 13:15:08.92	-372	1065	-1788	24	-626	204	1754	1361	393	-1557
	630	2019-01-22 13:15:08.93	-406	1057	-1803	21	-676	173	1706	1344	362	-1525
	631	2019-01-22 13:15:08.94	-414	1056	-1775	4	-723	148	1748	1324	424	-1536
	632	2019-01-22 13:15:08.95	-409	1057	-1716	-17	-752	130	1513	1233	280	-1373
	633	2019-01-22 13:15:08.96	-398	1071	-1694	-32	-750	117	1483	1114	369	-1298
	634	2019-01-22 13:15:08.97	-422	1072	-1685	-40	-736	102	1145	948	197	-1046
	635	2019-01-22 13:15:08.98	-439	1070	-1623	-34	-709	95	1135	814	321	-974
	636	2019-01-22 13:15:08.99	-468	1084	-1628	-20	-676	89	804	656	148	-730
	637	2019-01-22 13:15:09.00	-497	1089	-1672	-15	-669	76	864	612	252	-738
	638	2019-01-22 13:15:09.01	-507	1057	-1654	-6	-674	64	948	702	246	-825
	639	2019-01-22 13:15:09.02	-536	1025	-1620	25	-671	59	1123	713	410	-918
	640	2019-01-22 13:15:09.03	-559	1019	-1622	58	-663	78	712	608	104	-660
	641	2019-01-22 13:15:09.04	-571	1026	-1667	75	-670	99	643	513	130	-578
	642	2019-01-22 13:15:09.05	-576	1035	-1666	75	-697	120	421	456	-35	-438
	643	2019-01-22 13:15:09.06	-574	1030	-1604	70	-711	136	595	508	87	-551
	644	2019-01-22 13:15:09.07	-540	1013	-1547	57	-697	161	397	533	-136	-465
	645	2019-01-22 13:15:09.08	-542	1011	-1558	33	-674	181	320	418	-98	-369
	646	2019-01-22 13:15:09.09	-525	1004	-1519	12	-650	193	-65	230	-295	-82
	647	2019-01-22 13:15:09.10	-538	1023	-1510	7	-610	199	-234	46	-280	94
	648	2019-01-22 13:15:09.11	-563	1088	-1534	-3	-587	209	-506	-102	-404	304
	649	2019-01-22 13:15:09.12	-606	1142	-1580	-52	-562	215	-312	-70	-242	191
	650	2019-01-22 13:15:09.13	-624	1166	-1588	-119	-546	198	-117	129	-246	-6
	651	2019-01-22 13:15:09.14	-628	1178	-1571	-159	-543	165	368	292	76	-330
	652	2019-01-22 13:15:09.15	-657	1187	-1562	-174	-537	126	146	155	-9	-150
	653	2019-01-22 13:15:09.16	-666	1173	-1541	-181	-529	104	136	31	105	-83
	654	2019-01-22 13:15:09.17	-671	1166	-1565	-205	-524	90	-52	17	-69	17
	655	2019-01-22 13:15:09.18	-684	1140	-1593	-235	-538	78	353	199	154	-276
	656	2019-01-22 13:15:09.19	-687	1105	-1567	-253	-549	81	317	266	51	-291
	657	2019-01-22 13:15:09.20	-697	1108	-1539	-254	-543	99	437	226	211	-331
	658	2019-01-22 13:15:09.21	-729	1138	-1534	-258	-537	126	-1	106	-107	-52
	659	2019-01-22 13:15:09.22	-753	1195	-1511	-284	-538	144	19	134	-115	-76
	660	2019-01-22 13:15:09.23	-767	1251	-1509	-325	-532	138	-130	192	-322	-31
	661	2019-01-22 13:15:09.24	-789	1244	-1492	-370	-524	116	251	256	-5	-253
	662	2019-01-22 13:15:09.25	-785	1234	-1476	-404	-505	98	268	233	35	-250
	663	2019-01-22 13:15:09.26	-812	1222	-1458	-426	-480	85	489	179	310	-334
	664	2019-01-22 13:15:09.27	-836	1223	-1479	-427	-449	76	-25	-61	36	43
	665	2019-01-22 13:15:09.28	-837	1223	-1496	-400	-442	75	-79	-160	81	119
	666	2019-01-22 13:15:09.29	-849	1223	-1454	-368	-446	80	-371	-269	-102	320
	667	2019-01-22 13:15:09.30	-839	1245	-1426	-345	-437	88	-200	-216	16	208
	668	2019-01-22 13:15:09.31	-825	1262	-1441	-356	-422	92	-261	-102	-159	181
	669	2019-01-22 13:15:09.32	-821	1282	-1409	-363	-398	83	120	-12	132	-54
	670	2019-01-22 13:15:09.33	-826	1295	-1394	-338	-361	59	-121	-148	27	134
	671	2019-01-22 13:15:09.34	-844	1297	-1407	-306	-326	32	-29	-162	133	95
	672	2019-01-22 13:15:09.35	-858	1308	-1481	-295	-311	11	-234	-113	-121	173
	673	2019-01-22 13:15:09.36	-879	1299	-1492	-303	-321	-17	185	59	126	-122
	674	2019-01-22 13:15:09.37	-874	1311	-1476	-302	-340	-36	103	65	38	-84
	675	2019-01-22 13:15:09.38	-868	1318	-1453	-306	-356	-44	384	108	276	-246
	676	2019-01-22 13:15:09.39	-880	1323	-1348	-339	-352	-56	75	47	28	-61
	677	2019-01-22 13:15:09.40	-897	1336	-1314	-347	-320	-60	204	28	176	-116
	678	2019-01-22 13:15:09.41	-903	1331	-1306	-352	-265	-64	-100	-106	6	103
	679	2019-01-22 13:15:09.42	-923	1312	-1316	-335	-203	-68	110	-70	180	-20
	680	2019-01-22 13:15:09.43	-942	1297	-1341	-308	-169	-66	-177	-95	-82	136
	681	2019-01-22 13:15:09.44	-945	1291	-1366	-294	-152	-60	88	-17	105	-35
	682	2019-01-22 13:15:09.45	-933	1313	-1371	-295	-139	-56	-112	-9	-103	60
	683	2019-01-22 13:15:09.46	-915	1331	-1364	-292	-136	-56	161	96	65	-128
	684	2019-01-22 13:15:09.47	-906	1349	-1349	-283	-129	-73	43	109	-66	-76
	685	2019-01-22 13:15:09.48	-881	1364	-1320	-256	-112	-98	397	148	249	-272
	686	2019-01-22 13:15:09.49	-881	1367	-1319	-225	-91	-124	-10	-56	46	33
	687	2019-01-22 13:15:09.50	-875	1341	-1342	-205	-79	-150	-28	-148	120	88
	688	2019-01-22 13:15:09.51	-916	1318	-1370	-184	-76	-164	-374	-249	-125	311
	689	2019-01-22 13:15:09.52	-917	1302	-1390	-165	-82	-163	-188	-201	13	194
	690	2019-01-22 13:15:09.53	-915	1284	-1374	-154	-90	-150	-347	-234	-113	290
	691	2019-01-22 13:15:09.54	-903	1274	-1320	-127	-77	-133	37	-78	115	20
	692	2019-01-22 13:15:09.55	-897	1275	-1298	-75	-42	-120	-275	-131	-144	203
	693	2019-01-22 13:15:09.56	-906	1294	-1305	-12	-1	-107	-246	-141	-105	193
	694	2019-01-22 13:15:09.57	-895	1313	-1320	31	16	-104	-508	-259	-249	383
	695	2019-01-22 13:15:09.58	-889	1314	-1320	55	36	-108	-184	-164	-20	174
	696	2019-01-22 13:15:09.59	-876	1283	-1330	70	59	-108	-327	-234	-93	280
	697	2019-01-22 13:15:09.60	-891	1260	-1343	87	63	-100	7	-105	112	49
	698	2019-01-22 13:15:09.61	-893	1279	-1355	109	60	-85	-306	-190	-116	248
	699	2019-01-22 13:15:09.62	-892	1306	-1375	119	52	-79	-198	-148	-50	173
	700	2019-01-22 13:15:09.63	-882	1335	-1366	121	51	-83	-475	-298	-177	386
	701	2019-01-22 13:15:09.64	-893	1358	-1378	117	63	-93	-258	-249	-9	253
	702	2019-01-22 13:15:09.65	-898	1345	-1382	106	62	-107	-392	-321	-71	356
	703	2019-01-22 13:15:09.66	-907	1306	-1380	110	52	-113	138	-73	211	-32
	704	2019-01-22 13:15:09.67	-920	1274	-1382	134	40	-110	89	-38	127	-25
	705	2019-01-22 13:15:09.68	-909	1270	-1379	157	39	-87	504	217	287	-360
	706	2019-01-22 13:15:09.69	-914	1266	-1368	170	47	-66	385	237	148	-311
	707	2019-01-22 13:15:09.70	-917	1280	-1362	179	56	-51	732	437	295	-584
	708	2019-01-22 13:15:09.71	-920	1302	-1399	177	73	-47	451	370	81	-410
	709	2019-01-22 13:15:09.72	-933	1285	-1414	157	80	-49	690	495	195	-592
	710	2019-01-22 13:15:09.73	-925	1273	-1413	132	80	-51	364	338	26	-351
	711	2019-01-22 13:15:09.74	-927	1263	-1401	116	72	-52	646	424	222	-535
	712	2019-01-22 13:15:09.75	-914	1264	-1404	101	73	-55	269	259	10	-264
	713	2019-01-22 13:15:09.76	-919	1267	-1407	89	68	-57	431	307	124	-369
	714	2019-01-22 13:15:09.77	-892	1247	-1375	75	74	-56	117	173	-56	-145
	715	2019-01-22 13:15:09.78	-896	1237	-1363	75	90	-56	401	316	85	-358
	716	2019-01-22 13:15:09.79	-879	1242	-1363	84	103	-55	-25	147	-172	-61
	717	2019-01-22 13:15:09.80	-882	1247	-1373	82	111	-59	104	205	-101	-154
	718	2019-01-22 13:15:09.81	-859	1232	-1385	73	114	-63	-237	45	-282	96
	719	2019-01-22 13:15:09.82	-852	1222	-1407	67	118	-65	-66	137	-203	-35
	720	2019-01-22 13:15:09.83	-842	1226	-1418	64	120	-66	-474	-78	-396	276
	721	2019-01-22 13:15:09.84	-855	1228	-1428	58	119	-71	-553	-99	-454	326
	722	2019-01-22 13:15:09.85	-855	1231	-1444	53	117	-74	-795	-268	-527	531
	723	2019-01-22 13:15:09.86	-855	1235	-1461	39	107	-74	-569	-113	-456	341
	724	2019-01-22 13:15:09.87	-851	1204	-1471	14	103	-68	-706	-156	-550	431
	725	2019-01-22 13:15:09.88	-850	1183	-1480	0	100	-50	-557	14	-571	271
	726	2019-01-22 13:15:09.89	-831	1178	-1477	-6	91	-30	-781	-131	-650	456
	727	2019-01-22 13:15:09.90	-815	1175	-1460	-8	80	-13	-685	-16	-669	350
	728	2019-01-22 13:15:09.91	-821	1178	-1448	-11	71	2	-849	-146	-703	497
	729	2019-01-22 13:15:09.92	-811	1217	-1445	-17	72	7	-677	-94	-583	385
	730	2019-01-22 13:15:09.93	-792	1221	-1447	-17	68	-3	-763	-276	-487	519
	731	2019-01-22 13:15:09.94	-804	1202	-1449	-13	61	-19	-465	-164	-301	314
	732	2019-01-22 13:15:09.95	-815	1191	-1460	-11	49	-27	-552	-220	-332	386
	733	2019-01-22 13:15:09.96	-823	1185	-1476	-7	29	-24	-378	-91	-287	234
	734	2019-01-22 13:15:09.97	-808	1176	-1474	-18	16	-14	-595	-201	-394	398
	735	2019-01-22 13:15:09.98	-830	1172	-1466	-33	9	2	-478	-38	-440	258
	736	2019-01-22 13:15:09.99	-824	1189	-1464	-44	-2	19	-646	-108	-538	377
	737	2019-01-22 13:15:10.00	-833	1199	-1452	-46	-11	31	-582	-72	-510	327
	738	2019-01-22 13:15:10.01	-843	1208	-1435	-41	-13	36	-768	-286	-482	527
	739	2019-01-22 13:15:10.02	-859	1221	-1431	-28	-9	31	-640	-272	-368	456
	740	2019-01-22 13:15:10.03	-869	1266	-1451	-13	-4	21	-749	-436	-313	592
	741	2019-01-22 13:15:10.04	-863	1270	-1444	0	-6	0	-510	-370	-140	440
	742	2019-01-22 13:15:10.05	-844	1262	-1426	2	-4	-22	-431	-347	-84	389
	743	2019-01-22 13:15:10.06	-856	1243	-1421	-4	0	-39	1	-45	46	22
	744	2019-01-22 13:15:10.07	-853	1237	-1449	-8	6	-49	-87	-27	-60	57
	745	2019-01-22 13:15:10.08	-866	1228	-1464	-22	0	-54	64	74	-10	-69
	746	2019-01-22 13:15:10.09	-857	1213	-1440	-40	0	-57	-226	-90	-136	158
	747	2019-01-22 13:15:10.10	-867	1221	-1435	-53	7	-51	-171	-66	-105	118
	748	2019-01-22 13:15:10.11	-872	1218	-1443	-58	12	-49	-533	-316	-217	424
	749	2019-01-22 13:15:10.12	-858	1218	-1441	-62	12	-53	-559	-385	-174	472
	750	2019-01-22 13:15:10.13	-862	1216	-1430	-62	11	-57	-650	-460	-190	555
	751	2019-01-22 13:15:10.14	-841	1199	-1408	-50	12	-57	-418	-280	-138	349
	752	2019-01-22 13:15:10.15	-849	1194	-1397	-33	24	-52	-602	-265	-337	433
	753	2019-01-22 13:15:10.16	-833	1191	-1390	-19	39	-39	-702	-260	-442	481
	754	2019-01-22 13:15:10.17	-824	1199	-1395	-8	58	-25	-973	-475	-498	724
	755	2019-01-22 13:15:10.18	-833	1201	-1411	-3	71	-14	-1047	-527	-520	787
	756	2019-01-22 13:15:10.19	-842	1222	-1425	-8	78	-9	-1133	-612	-521	872
	757	2019-01-22 13:15:10.20	-839	1224	-1438	-19	76	-9	-980	-537	-443	758
	758	2019-01-22 13:15:10.21	-831	1212	-1442	-39	69	-7	-887	-485	-402	686
	759	2019-01-22 13:15:10.22	-827	1196	-1437	-48	62	-7	-664	-322	-342	493
	760	2019-01-22 13:15:10.23	-817	1202	-1443	-44	56	-1	-795	-354	-441	574
	761	2019-01-22 13:15:10.24	-835	1216	-1448	-27	46	4	-893	-408	-485	650
	762	2019-01-22 13:15:10.25	-835	1235	-1446	-10	35	6	-1021	-526	-495	773
	763	2019-01-22 13:15:10.26	-844	1242	-1438	-5	26	4	-847	-401	-446	624
	764	2019-01-22 13:15:10.27	-846	1241	-1443	-3	17	3	-778	-288	-490	533
	765	2019-01-22 13:15:10.28	-851	1237	-1436	-5	11	6	-650	-170	-480	410
	766	2019-01-22 13:15:10.29	-842	1237	-1426	-13	15	7	-685	-216	-469	450
	767	2019-01-22 13:15:10.30	-851	1236	-1425	-24	20	9	-560	-181	-379	370
	768	2019-01-22 13:15:10.31	-843	1247	-1430	-32	23	7	-612	-280	-332	446
	769	2019-01-22 13:15:10.32	-836	1263	-1433	-36	26	3	-528	-274	-254	401
	770	2019-01-22 13:15:10.33	-850	1263	-1434	-39	30	-4	-511	-276	-235	393
	771	2019-01-22 13:15:10.34	-839	1256	-1431	-33	29	-13	-392	-201	-191	296
	772	2019-01-22 13:15:10.35	-842	1254	-1447	-14	27	-19	-534	-301	-233	417
	773	2019-01-22 13:15:10.36	-851	1258	-1453	6	25	-21	-552	-367	-185	459
	774	2019-01-22 13:15:10.37	-862	1251	-1454	19	20	-26	-582	-452	-130	517
	775	2019-01-22 13:15:10.38	-845	1242	-1434	22	13	-27	-364	-348	-16	356
	776	2019-01-22 13:15:10.39	-833	1240	-1422	18	15	-29	-218	-229	11	223
	777	2019-01-22 13:15:10.40	-845	1235	-1418	6	22	-26	-80	-118	38	99
	778	2019-01-22 13:15:10.41	-840	1241	-1412	-1	27	-31	-134	-175	41	154
	779	2019-01-22 13:15:10.42	-835	1234	-1413	-11	37	-37	-105	-177	72	141
	780	2019-01-22 13:15:10.43	-848	1240	-1429	-12	44	-35	-167	-247	80	207
	781	2019-01-22 13:15:10.44	-845	1231	-1427	-12	44	-41	85	-137	222	26
	782	2019-01-22 13:15:10.45	-837	1224	-1428	-9	47	-44	217	-92	309	-62
	783	2019-01-22 13:15:10.46	-828	1210	-1429	4	52	-43	252	-20	272	-116
	784	2019-01-22 13:15:10.47	-833	1213	-1436	18	59	-37	107	-56	163	-25
	785	2019-01-22 13:15:10.48	-834	1219	-1444	24	53	-37	103	-52	155	-25
	786	2019-01-22 13:15:10.49	-830	1215	-1442	21	48	-31	117	-97	214	-10
	787	2019-01-22 13:15:10.50	-840	1206	-1440	16	44	-23	270	-13	283	-128
	788	2019-01-22 13:15:10.51	-839	1207	-1444	11	45	-11	378	35	343	-206
	789	2019-01-22 13:15:10.52	-840	1218	-1455	1	40	-3	572	187	385	-379
	790	2019-01-22 13:15:10.53	-828	1222	-1439	-6	34	-3	676	230	446	-453
	791	2019-01-22 13:15:10.54	-819	1217	-1423	-9	37	1	661	266	395	-463
	792	2019-01-22 13:15:10.55	-813	1230	-1418	-10	49	5	587	236	351	-411
	793	2019-01-22 13:15:10.56	-806	1242	-1428	-5	59	1	629	317	312	-473
	794	2019-01-22 13:15:10.57	-808	1250	-1444	4	63	-8	581	302	279	-441
	795	2019-01-22 13:15:10.58	-824	1249	-1445	17	62	-16	506	300	206	-403
	796	2019-01-22 13:15:10.59	-815	1257	-1461	29	59	-23	408	217	191	-312
	797	2019-01-22 13:15:10.60	-813	1257	-1461	30	51	-33	340	194	146	-267
	798	2019-01-22 13:15:10.61	-821	1251	-1459	25	38	-41	314	211	103	-262
	799	2019-01-22 13:15:10.62	-828	1246	-1463	21	30	-49	178	217	-39	-197
	800	2019-01-22 13:15:10.63	-833	1236	-1474	20	21	-53	-84	60	-144	12
	801	2019-01-22 13:15:10.64	-837	1218	-1446	11	14	-54	-313	-71	-242	192
	802	2019-01-22 13:15:10.65	-832	1199	-1438	6	13	-49	-465	-124	-341	294
	803	2019-01-22 13:15:10.66	-827	1191	-1437	11	13	-39	-489	-31	-458	260
	804	2019-01-22 13:15:10.67	-829	1195	-1429	18	24	-31	-382	23	-405	179
	805	2019-01-22 13:15:10.68	-818	1208	-1429	23	33	-23	-349	-23	-326	186
	806	2019-01-22 13:15:10.69	-826	1213	-1443	33	41	-20	-356	-131	-225	243
	807	2019-01-22 13:15:10.70	-813	1215	-1449	32	43	-21	-469	-242	-227	355
	808	2019-01-22 13:15:10.71	-814	1225	-1460	26	40	-25	-556	-349	-207	452
	809	2019-01-22 13:15:10.72	-813	1208	-1461	14	39	-26	-582	-370	-212	476
	810	2019-01-22 13:15:10.73	-817	1206	-1460	1	38	-23	-480	-337	-143	408
	811	2019-01-22 13:15:10.74	-824	1204	-1467	-11	33	-22	-435	-285	-150	360
	812	2019-01-22 13:15:10.75	-808	1189	-1455	-17	25	-19	-306	-228	-78	267
	813	2019-01-22 13:15:10.76	-800	1180	-1443	-23	25	-14	-162	-124	-38	143
	814	2019-01-22 13:15:10.77	-803	1187	-1443	-21	30	-8	121	-3	124	-59
	815	2019-01-22 13:15:10.78	-800	1207	-1444	-18	32	-10	239	103	136	-171
	816	2019-01-22 13:15:10.79	-812	1211	-1453	-16	35	-12	293	136	157	-214
	817	2019-01-22 13:15:10.80	-807	1217	-1479	-10	37	-14	161	132	29	-146
	818	2019-01-22 13:15:10.81	-808	1217	-1499	-7	27	-18	107	96	11	-101
	819	2019-01-22 13:15:10.82	-821	1210	-1492	-11	7	-17	-59	10	-69	24
	820	2019-01-22 13:15:10.83	-796	1209	-1455	-21	3	-14	76	6	70	-41
	821	2019-01-22 13:15:10.84	-813	1212	-1460	-32	-1	-10	118	52	66	-85
	822	2019-01-22 13:15:10.85	-812	1220	-1473	-37	-10	-9	267	114	153	-190
	823	2019-01-22 13:15:10.86	-809	1215	-1450	-44	-13	-14	233	150	83	-191
	824	2019-01-22 13:15:10.87	-802	1220	-1430	-46	-7	-17	339	174	165	-256
	825	2019-01-22 13:15:10.88	-796	1211	-1427	-41	-4	-17	167	124	43	-145
	826	2019-01-22 13:15:10.89	-810	1218	-1432	-39	8	-17	109	74	35	-91
	827	2019-01-22 13:15:10.90	-812	1230	-1457	-29	11	-16	-74	24	-98	25
	828	2019-01-22 13:15:10.91	-816	1226	-1480	-18	11	-14	-72	-7	-65	39
	829	2019-01-22 13:15:10.92	-816	1216	-1477	-10	3	-10	-141	-31	-110	86
	830	2019-01-22 13:15:10.93	-813	1211	-1473	-2	-7	-3	6	-13	19	3
	831	2019-01-22 13:15:10.94	-815	1211	-1464	-1	-19	5	-44	-22	-22	33
	832	2019-01-22 13:15:10.95	-815	1222	-1462	-6	-25	12	198	51	147	-124
	833	2019-01-22 13:15:10.96	-816	1239	-1448	-16	-29	14	219	106	113	-162
	834	2019-01-22 13:15:10.97	-806	1234	-1436	-30	-25	6	372	144	228	-258
	835	2019-01-22 13:15:10.98	-810	1225	-1433	-37	-18	0	244	100	144	-172
	836	2019-01-22 13:15:10.99	-814	1221	-1440	-40	-8	-5	384	133	251	-258
	837	2019-01-22 13:15:11.00	-822	1217	-1440	-31	-6	-10	207	105	102	-156
	838	2019-01-22 13:15:11.01	-816	1219	-1461	-21	-10	-13	299	114	185	-206
	839	2019-01-22 13:15:11.02	-811	1217	-1454	-12	-13	-13	187	75	112	-131
	840	2019-01-22 13:15:11.03	-813	1217	-1461	-11	-20	-12	441	158	283	-299
	841	2019-01-22 13:15:11.04	-811	1221	-1460	-16	-26	-11	302	148	154	-225
	842	2019-01-22 13:15:11.05	-813	1226	-1441	-26	-28	-6	411	187	224	-299
	843	2019-01-22 13:15:11.06	-822	1223	-1441	-38	-26	-5	289	165	124	-227
	844	2019-01-22 13:15:11.07	-815	1223	-1428	-48	-18	1	402	192	210	-297
	845	2019-01-22 13:15:11.08	-817	1225	-1423	-55	-9	8	199	157	42	-178
	846	2019-01-22 13:15:11.09	-817	1224	-1431	-49	-2	10	308	212	96	-260
	847	2019-01-22 13:15:11.10	-821	1230	-1438	-33	-3	11	-42	30	-72	6
	848	2019-01-22 13:15:11.11	-813	1233	-1456	-11	-3	9	-113	-123	10	118
	849	2019-01-22 13:15:11.12	-815	1244	-1458	0	-1	8	-307	-262	-45	284
	850	2019-01-22 13:15:11.13	-806	1258	-1447	6	0	3	-149	-256	107	202
	851	2019-01-22 13:15:11.14	-812	1263	-1448	1	1	-3	-179	-207	28	193
	852	2019-01-22 13:15:11.15	-818	1254	-1458	-4	1	-15	135	-34	169	-50
	853	2019-01-22 13:15:11.16	-829	1245	-1459	-10	-8	-18	25	-20	45	-2
	854	2019-01-22 13:15:11.17	-821	1237	-1444	-18	-20	-20	150	11	139	-80
	855	2019-01-22 13:15:11.18	-813	1231	-1428	-22	-27	-20	-68	-59	-9	63
	856	2019-01-22 13:15:11.19	-825	1221	-1416	-15	-22	-18	94	-45	139	-24
	857	2019-01-22 13:15:11.20	-835	1216	-1426	0	-13	-8	-156	-134	-22	145
	858	2019-01-22 13:15:11.21	-832	1217	-1440	15	-6	1	-125	-122	-3	123
	859	2019-01-22 13:15:11.22	-828	1215	-1437	23	-4	11	-311	-139	-172	225
	860	2019-01-22 13:15:11.23	-820	1231	-1432	22	-3	16	-178	-82	-96	130
	861	2019-01-22 13:15:11.24	-823	1234	-1444	18	-7	17	-390	-169	-221	279
	862	2019-01-22 13:15:11.25	-830	1244	-1451	11	-7	13	-309	-172	-137	240
	863	2019-01-22 13:15:11.26	-832	1245	-1443	3	-7	10	-455	-178	-277	316
	864	2019-01-22 13:15:11.27	-817	1243	-1441	-2	-3	4	-279	-107	-172	193
	865	2019-01-22 13:15:11.28	-820	1246	-1445	1	-8	-4	-445	-175	-270	310
	866	2019-01-22 13:15:11.29	-824	1239	-1442	4	-2	-7	-390	-202	-188	296
	867	2019-01-22 13:15:11.30	-818	1239	-1439	9	4	-10	-633	-318	-315	475
	868	2019-01-22 13:15:11.31	-821	1235	-1445	16	8	-16	-562	-317	-245	439
	869	2019-01-22 13:15:11.32	-830	1217	-1447	20	8	-19	-601	-329	-272	465
	870	2019-01-22 13:15:11.33	-829	1225	-1449	20	4	-17	-288	-204	-84	246
	871	2019-01-22 13:15:11.34	-822	1223	-1447	16	-2	-18	-366	-190	-176	278
	872	2019-01-22 13:15:11.35	-823	1220	-1444	6	-5	-13	-196	-126	-70	161
	873	2019-01-22 13:15:11.36	-816	1229	-1439	-4	-4	-11	-370	-172	-198	271
	874	2019-01-22 13:15:11.37	-837	1230	-1443	-9	-1	-11	-284	-132	-152	208
	875	2019-01-22 13:15:11.38	-821	1234	-1447	-13	-2	-12	-559	-230	-329	394
	876	2019-01-22 13:15:11.39	-829	1241	-1425	-16	-2	-12	-565	-254	-311	409
	877	2019-01-22 13:15:11.40	-821	1249	-1426	-9	4	-9	-789	-383	-406	586
	878	2019-01-22 13:15:11.41	-828	1240	-1434	-1	4	-13	-750	-422	-328	586
	879	2019-01-22 13:15:11.42	-831	1224	-1461	4	0	-14	-927	-508	-419	717
	880	2019-01-22 13:15:11.43	-832	1215	-1449	6	-5	-7	-937	-504	-433	720
	881	2019-01-22 13:15:11.44	-823	1214	-1437	9	-7	4	-1071	-516	-555	793
	882	2019-01-22 13:15:11.45	-809	1224	-1416	6	0	9	-913	-432	-481	672
	883	2019-01-22 13:15:11.46	-814	1223	-1411	5	19	8	-1007	-538	-469	772
	884	2019-01-22 13:15:11.47	-838	1226	-1418	6	31	12	-1058	-704	-354	881
	885	2019-01-22 13:15:11.48	-839	1252	-1451	4	26	12	-1240	-1009	-231	1124
	886	2019-01-22 13:15:11.49	-838	1260	-1471	4	12	5	-930	-1117	187	1023
	887	2019-01-22 13:15:11.50	-833	1276	-1468	1	-1	-8	-766	-1172	406	969
	888	2019-01-22 13:15:11.51	-824	1277	-1448	-20	-3	-17	-80	-1011	931	545
	889	2019-01-22 13:15:11.52	-830	1268	-1469	-54	8	-23	353	-740	1093	193
	890	2019-01-22 13:15:11.53	-851	1270	-1471	-89	12	-24	1040	-282	1322	-379
	891	2019-01-22 13:15:11.54	-851	1268	-1458	-97	3	-30	1131	35	1096	-583
	892	2019-01-22 13:15:11.55	-844	1253	-1428	-93	0	-22	1499	327	1172	-913
	893	2019-01-22 13:15:11.56	-854	1258	-1416	-89	5	-15	1540	365	1175	-952
	894	2019-01-22 13:15:11.57	-853	1265	-1414	-81	15	-9	1604	392	1212	-998
	895	2019-01-22 13:15:11.58	-845	1282	-1405	-59	21	-1	1218	261	957	-739
	896	2019-01-22 13:15:11.59	-851	1298	-1403	-49	39	0	1335	276	1059	-805
	897	2019-01-22 13:15:11.60	-854	1337	-1422	-53	57	-3	978	203	775	-590
	898	2019-01-22 13:15:11.61	-860	1365	-1428	-64	72	-20	1097	244	853	-670
	899	2019-01-22 13:15:11.62	-867	1368	-1407	-60	82	-50	774	176	598	-475
	900	2019-01-22 13:15:11.63	-865	1362	-1412	-37	94	-78	876	110	766	-493
	901	2019-01-22 13:15:11.64	-856	1347	-1408	-11	104	-104	482	-9	491	-236
	902	2019-01-22 13:15:11.65	-854	1311	-1402	10	117	-117	625	41	584	-333
	903	2019-01-22 13:15:11.66	-857	1280	-1413	20	125	-123	280	13	267	-146
	904	2019-01-22 13:15:11.67	-851	1261	-1427	20	125	-114	503	60	443	-281
	905	2019-01-22 13:15:11.68	-844	1249	-1424	19	126	-99	278	-22	300	-128
	906	2019-01-22 13:15:11.69	-827	1237	-1409	19	130	-79	543	-3	546	-270
	907	2019-01-22 13:15:11.70	-822	1230	-1416	25	145	-65	193	-52	245	-70
	908	2019-01-22 13:15:11.71	-833	1235	-1414	51	160	-50	114	-22	136	-46
	909	2019-01-22 13:15:11.72	-823	1249	-1434	69	162	-37	-349	-109	-240	229
	910	2019-01-22 13:15:11.73	-829	1263	-1449	66	146	-42	-238	-131	-107	184
	911	2019-01-22 13:15:11.74	-808	1246	-1446	51	142	-52	-409	-165	-244	287
	912	2019-01-22 13:15:11.75	-813	1221	-1456	58	142	-59	-284	-149	-135	216
	913	2019-01-22 13:15:11.76	-817	1214	-1460	62	132	-54	-519	-191	-328	355
	914	2019-01-22 13:15:11.77	-789	1215	-1465	48	121	-52	-292	-119	-173	205
	915	2019-01-22 13:15:11.78	-795	1197	-1453	23	115	-46	-384	-122	-262	253
	916	2019-01-22 13:15:11.79	-787	1200	-1442	14	118	-35	-167	-79	-88	123
	917	2019-01-22 13:15:11.80	-782	1204	-1457	28	120	-25	-407	-196	-211	301
	918	2019-01-22 13:15:11.81	-775	1204	-1458	47	116	-20	-287	-222	-65	254
	919	2019-01-22 13:15:11.82	-757	1213	-1464	54	114	-16	-398	-273	-125	335
	920	2019-01-22 13:15:11.83	-758	1220	-1466	47	110	-3	-155	-252	97	203
	921	2019-01-22 13:15:11.84	-759	1226	-1477	41	107	-6	-340	-298	-42	319
	922	2019-01-22 13:15:11.85	-747	1215	-1497	37	98	-9	-213	-269	56	241
	923	2019-01-22 13:15:11.86	-756	1195	-1494	23	76	-1	-318	-250	-68	284
	924	2019-01-22 13:15:11.87	-752	1180	-1494	5	62	0	-62	-109	47	85
	925	2019-01-22 13:15:11.88	-741	1172	-1470	9	66	5	-176	-53	-123	114
	926	2019-01-22 13:15:11.89	-727	1188	-1456	17	76	9	-54	-96	42	75
	927	2019-01-22 13:15:11.90	-745	1205	-1459	16	86	5	-244	-169	-75	206
	928	2019-01-22 13:15:11.91	-735	1211	-1473	6	88	-6	-54	-134	80	94
	929	2019-01-22 13:15:11.92	-744	1215	-1498	-10	83	-15	-80	-84	4	82
	930	2019-01-22 13:15:11.93	-742	1229	-1513	-30	78	-34	215	-26	241	-94
	931	2019-01-22 13:15:11.94	-762	1195	-1489	-46	85	-54	151	-31	182	-60
	932	2019-01-22 13:15:11.95	-760	1187	-1504	-37	84	-55	132	-99	231	-16
	933	2019-01-22 13:15:11.96	-759	1204	-1528	-20	68	-59	-200	-238	38	219
	934	2019-01-22 13:15:11.97	-745	1205	-1508	-11	64	-62	-97	-313	216	205
	935	2019-01-22 13:15:11.98	-736	1216	-1476	3	77	-62	-167	-319	152	243
	936	2019-01-22 13:15:11.99	-725	1215	-1462	22	88	-69	14	-256	270	121
	937	2019-01-22 13:15:12.00	-764	1209	-1516	45	77	-96	-67	-196	129	131
	938	2019-01-22 13:15:12.01	-755	1207	-1527	37	57	-103	93	-152	245	29
	939	2019-01-22 13:15:12.02	-750	1217	-1519	9	36	-113	14	-202	216	94
	940	2019-01-22 13:15:12.03	-746	1210	-1510	-21	38	-123	172	-158	330	-7
	941	2019-01-22 13:15:12.04	-755	1202	-1504	-47	38	-124	-44	-155	111	99
	942	2019-01-22 13:15:12.05	-746	1197	-1491	-67	40	-129	-17	-78	61	47
	943	2019-01-22 13:15:12.06	-748	1187	-1450	-64	58	-131	-250	-62	-188	156
	944	2019-01-22 13:15:12.07	-743	1190	-1448	-42	91	-130	-301	-60	-241	180
	945	2019-01-22 13:15:12.08	-759	1218	-1474	-27	115	-132	-452	-129	-323	290
	946	2019-01-22 13:15:12.09	-764	1260	-1496	-38	113	-141	-356	-150	-206	253
	947	2019-01-22 13:15:12.10	-752	1251	-1521	-58	107	-158	-342	-147	-195	244
	948	2019-01-22 13:15:12.11	-769	1233	-1524	-73	98	-163	-75	-117	42	96
	949	2019-01-22 13:15:12.12	-770	1239	-1513	-95	85	-164	-29	-94	65	61
	950	2019-01-22 13:15:12.13	-772	1243	-1488	-112	84	-161	14	-34	48	10
	951	2019-01-22 13:15:12.14	-774	1249	-1472	-118	92	-166	-94	-34	-60	64
	952	2019-01-22 13:15:12.15	-757	1261	-1462	-117	116	-175	-35	-21	-14	28
	953	2019-01-22 13:15:12.16	-761	1246	-1431	-111	140	-194	-258	-91	-167	174
	954	2019-01-22 13:15:12.17	-743	1218	-1391	-90	175	-204	-333	-47	-286	190
	955	2019-01-22 13:15:12.18	-768	1225	-1355	-45	222	-219	-594	-41	-553	317
	956	2019-01-22 13:15:12.19	-777	1267	-1407	14	263	-238	-801	-81	-720	441
	957	2019-01-22 13:15:12.20	-789	1291	-1486	53	273	-258	-1051	-181	-870	616
	958	2019-01-22 13:15:12.21	-791	1291	-1527	48	258	-270	-1093	-194	-899	643
	959	2019-01-22 13:15:12.22	-793	1271	-1548	17	230	-283	-953	-177	-776	565
	960	2019-01-22 13:15:12.23	-784	1229	-1519	-12	206	-287	-625	-131	-494	378
	961	2019-01-22 13:15:12.24	-808	1253	-1488	-39	188	-287	-435	-99	-336	267
	962	2019-01-22 13:15:12.25	-806	1300	-1514	-98	160	-303	-392	-51	-341	221
	963	2019-01-22 13:15:12.26	-787	1254	-1477	-163	143	-338	-539	26	-565	256
	964	2019-01-22 13:15:12.27	-802	1199	-1455	-188	143	-366	-680	61	-741	309
	965	2019-01-22 13:15:12.28	-822	1170	-1491	-211	140	-378	-877	-19	-858	448
	966	2019-01-22 13:15:12.29	-821	1141	-1510	-256	113	-378	-865	-86	-779	475
	967	2019-01-22 13:15:12.30	-818	1112	-1489	-316	81	-363	-668	-88	-580	378
	968	2019-01-22 13:15:12.31	-801	1136	-1496	-400	47	-346	-450	-106	-344	278
	969	2019-01-22 13:15:12.32	-774	1160	-1491	-504	9	-347	-582	-289	-293	435
	970	2019-01-22 13:15:12.33	-784	1158	-1482	-620	-23	-363	-779	-472	-307	625
	971	2019-01-22 13:15:12.34	-786	1152	-1492	-733	-73	-378	-906	-601	-305	753
	972	2019-01-22 13:15:12.35	-800	1124	-1490	-847	-132	-393	-872	-571	-301	721
	973	2019-01-22 13:15:12.36	-852	1111	-1471	-959	-195	-398	-691	-413	-278	552
	974	2019-01-22 13:15:12.37	-897	1176	-1429	-1083	-255	-375	-437	-223	-214	330
	975	2019-01-22 13:15:12.38	-880	1266	-1370	-1200	-292	-357	-68	22	-90	23
	976	2019-01-22 13:15:12.39	-874	1269	-1238	-1243	-273	-347	351	522	-171	-436
	977	2019-01-22 13:15:12.40	-887	1248	-1149	-1166	-196	-339	203	868	-665	-535
	978	2019-01-22 13:15:12.41	-895	1260	-1131	-1015	-118	-327	-492	643	-1135	-75
	979	2019-01-22 13:15:12.42	-918	1269	-1155	-870	-52	-307	-1050	194	-1244	428
	980	2019-01-22 13:15:12.43	-922	1294	-1229	-758	-14	-291	-1298	-47	-1251	672
	981	2019-01-22 13:15:12.44	-928	1311	-1268	-692	4	-267	-1242	5	-1247	618
	982	2019-01-22 13:15:12.45	-909	1306	-1298	-662	1	-255	-914	130	-1044	392
	983	2019-01-22 13:15:12.46	-896	1271	-1311	-646	-9	-245	-418	128	-546	145
	984	2019-01-22 13:15:12.47	-888	1240	-1292	-629	-9	-220	-26	-33	7	29
	985	2019-01-22 13:15:12.48	-900	1227	-1282	-622	-7	-190	158	-151	309	-3
	986	2019-01-22 13:15:12.49	-895	1257	-1225	-614	-4	-166	77	-122	199	22
	987	2019-01-22 13:15:12.50	-887	1297	-1195	-583	30	-136	7	-35	42	14
	988	2019-01-22 13:15:12.51	-905	1376	-1163	-531	74	-112	-91	6	-97	42
	989	2019-01-22 13:15:12.52	-942	1458	-1130	-489	117	-99	-98	25	-123	36
	990	2019-01-22 13:15:12.53	-979	1547	-1153	-459	165	-91	-69	4	-73	32
	991	2019-01-22 13:15:12.54	-990	1630	-1162	-422	212	-97	66	-74	140	4
	992	2019-01-22 13:15:12.55	-1005	1670	-1162	-368	256	-114	73	-146	219	36
	993	2019-01-22 13:15:12.56	-1002	1663	-1163	-303	284	-138	138	-126	264	-6
	994	2019-01-22 13:15:12.57	-1017	1649	-1193	-221	307	-163	120	-55	175	-32
	995	2019-01-22 13:15:12.58	-1012	1617	-1226	-134	315	-174	202	23	179	-112
	996	2019-01-22 13:15:12.59	-1015	1590	-1208	-33	324	-161	192	45	147	-118
	997	2019-01-22 13:15:12.60	-1024	1628	-1127	84	348	-135	211	55	156	-133
	998	2019-01-22 13:15:12.61	-1012	1711	-1059	224	424	-131	-18	84	-102	-33
	999	2019-01-22 13:15:12.62	-983	1775	-996	378	536	-167	-112	79	-191	16
	1000	2019-01-22 13:15:12.63	-967	1858	-1030	536	668	-250	-288	-42	-246	165
	1001	2019-01-22 13:15:12.64	-955	1857	-1120	680	778	-366	-274	-211	-63	242
	1002	2019-01-22 13:15:12.65	-928	1782	-1174	809	853	-497	-105	-271	166	188
	1003	2019-01-22 13:15:12.66	-882	1707	-1190	907	922	-613	378	-290	668	-44
	1004	2019-01-22 13:15:12.67	-864	1706	-1171	971	1011	-739	576	-223	799	-176
	1005	2019-01-22 13:15:12.68	-840	1694	-1180	1022	1104	-897	671	-186	857	-242
	1006	2019-01-22 13:15:12.69	-817	1615	-1176	1060	1173	-1061	521	-200	721	-160
	1007	2019-01-22 13:15:12.70	-808	1527	-1159	1097	1227	-1231	772	-236	1008	-268
	1008	2019-01-22 13:15:12.71	-773	1494	-1164	1129	1295	-1386	754	-219	973	-267
	1009	2019-01-22 13:15:12.72	-750	1463	-1228	1127	1374	-1532	738	-187	925	-275
	1010	2019-01-22 13:15:12.73	-724	1380	-1347	1095	1424	-1670	453	-160	613	-146
	1011	2019-01-22 13:15:12.74	-674	1282	-1386	1058	1443	-1788	527	-135	662	-196
	1012	2019-01-22 13:15:12.75	-628	1223	-1377	1029	1463	-1878	364	-69	433	-147
	1013	2019-01-22 13:15:12.76	-593	1214	-1395	1005	1506	-1968	284	-34	318	-125
	1014	2019-01-22 13:15:12.77	-590	1172	-1467	982	1535	-2071	-100	-16	-84	58
	1015	2019-01-22 13:15:12.78	-577	1065	-1570	945	1521	-2162	-259	-60	-199	159
	1016	2019-01-22 13:15:12.79	-549	935	-1642	905	1463	-2207	-371	-108	-263	239
	1017	2019-01-22 13:15:12.80	-540	795	-1690	846	1385	-2202	-10	-99	89	54
	1018	2019-01-22 13:15:12.81	-511	723	-1704	764	1314	-2159	55	-23	78	-16
	1019	2019-01-22 13:15:12.82	-496	727	-1688	663	1275	-2105	15	20	-5	-17
	1020	2019-01-22 13:15:12.83	-485	718	-1659	587	1271	-2077	-466	5	-471	230
	1021	2019-01-22 13:15:12.84	-457	659	-1659	566	1278	-2061	-768	-6	-762	387
	1022	2019-01-22 13:15:12.85	-463	601	-1715	573	1275	-2029	-1017	2	-1019	507
	1023	2019-01-22 13:15:12.86	-468	543	-1790	574	1243	-1974	-1034	-12	-1022	523
	1024	2019-01-22 13:15:12.87	-458	494	-1876	541	1173	-1901	-1082	-39	-1043	560
	1025	2019-01-22 13:15:12.88	-465	478	-1876	470	1075	-1807	-902	22	-924	440
	1026	2019-01-22 13:15:12.89	-446	524	-1875	361	983	-1709	-799	99	-898	350
	1027	2019-01-22 13:15:12.90	-422	545	-1901	242	890	-1631	-529	123	-652	203
	1028	2019-01-22 13:15:12.91	-413	507	-1896	167	825	-1566	-475	50	-525	212
	1029	2019-01-22 13:15:12.92	-388	458	-1888	140	776	-1507	-405	11	-416	197
	1030	2019-01-22 13:15:12.93	-372	418	-1908	138	720	-1441	-577	-28	-549	302
	1031	2019-01-22 13:15:12.94	-326	387	-1926	150	652	-1365	-628	24	-652	302
	1032	2019-01-22 13:15:12.95	-290	382	-1903	148	600	-1278	-747	45	-792	351
	1033	2019-01-22 13:15:12.96	-308	412	-1948	135	535	-1198	-756	12	-768	372
	1034	2019-01-22 13:15:12.97	-334	471	-2014	114	432	-1130	-847	-43	-804	445
	1035	2019-01-22 13:15:12.98	-338	538	-2056	84	308	-1069	-780	-38	-742	409
	1036	2019-01-22 13:15:12.99	-348	582	-1993	30	209	-1031	-880	-87	-793	483
	1037	2019-01-22 13:15:13.00	-380	585	-1970	-15	149	-1022	-925	-103	-822	514
	1038	2019-01-22 13:15:13.01	-404	567	-2015	-27	78	-1031	-1092	-204	-888	648
	1039	2019-01-22 13:15:13.02	-420	518	-2053	-25	-4	-1023	-1169	-295	-874	732
	1040	2019-01-22 13:15:13.03	-424	457	-2032	-34	-76	-985	-1285	-355	-930	820
	1041	2019-01-22 13:15:13.04	-461	427	-1994	-46	-141	-940	-1241	-280	-961	760
	1042	2019-01-22 13:15:13.05	-514	416	-1966	-28	-197	-890	-1253	-133	-1120	693
	1043	2019-01-22 13:15:13.06	-574	451	-2008	22	-240	-851	-1239	27	-1266	606
	1044	2019-01-22 13:15:13.07	-663	468	-1997	69	-241	-829	-1367	11	-1378	678
	1045	2019-01-22 13:15:13.08	-704	442	-1929	102	-216	-812	-1344	-62	-1282	703
	1046	2019-01-22 13:15:13.09	-765	402	-1909	137	-196	-802	-1304	-118	-1186	711
	1047	2019-01-22 13:15:13.10	-788	363	-1928	166	-183	-786	-1150	-64	-1086	607
	1048	2019-01-22 13:15:13.11	-791	320	-1914	177	-159	-759	-1062	-40	-1022	551
	1049	2019-01-22 13:15:13.12	-758	285	-1843	168	-128	-719	-842	-27	-815	434
	1050	2019-01-22 13:15:13.13	-733	250	-1773	144	-96	-674	-694	-68	-626	381
	1051	2019-01-22 13:15:13.14	-733	239	-1727	137	-68	-630	-595	-107	-488	351
	1052	2019-01-22 13:15:13.15	-769	231	-1716	171	-38	-598	-732	-64	-668	398
	1053	2019-01-22 13:15:13.16	-809	238	-1761	240	-13	-573	-832	21	-853	405
	1054	2019-01-22 13:15:13.17	-878	250	-1820	307	21	-561	-916	81	-997	417
	1055	2019-01-22 13:15:13.18	-922	241	-1846	348	53	-549	-760	13	-773	373
	1056	2019-01-22 13:15:13.19	-940	251	-1873	363	71	-527	-576	5	-581	285
	1057	2019-01-22 13:15:13.20	-934	246	-1888	354	87	-510	-366	18	-384	174
	1058	2019-01-22 13:15:13.21	-928	243	-1898	318	104	-481	-339	19	-358	160
	1059	2019-01-22 13:15:13.22	-902	237	-1911	254	96	-454	-299	-19	-280	159
	1060	2019-01-22 13:15:13.23	-887	236	-1888	168	75	-420	-342	3	-345	169
	1061	2019-01-22 13:15:13.24	-862	257	-1845	76	38	-395	-269	73	-342	98
	1062	2019-01-22 13:15:13.25	-813	267	-1748	9	2	-390	-227	209	-436	9
	1063	2019-01-22 13:15:13.26	-796	264	-1622	-8	-11	-386	-232	297	-529	-32
	1064	2019-01-22 13:15:13.27	-843	291	-1627	54	3	-405	-649	279	-928	185
	1065	2019-01-22 13:15:13.28	-888	312	-1727	146	14	-426	-969	110	-1079	429
	1066	2019-01-22 13:15:13.29	-926	268	-1781	230	4	-414	-1115	-26	-1089	570
	1067	2019-01-22 13:15:13.30	-947	189	-1788	283	-35	-365	-1060	-89	-971	574
	1068	2019-01-22 13:15:13.31	-947	165	-1898	254	-147	-248	-1116	-107	-1009	611
	1069	2019-01-22 13:15:13.32	-920	175	-1941	209	-248	-201	-1091	-93	-998	592
	1070	2019-01-22 13:15:13.33	-875	145	-1831	182	-362	-153	-1094	-42	-1052	568
	1071	2019-01-22 13:15:13.34	-809	166	-1715	119	-459	-88	-1074	-88	-986	581
	1072	2019-01-22 13:15:13.35	-808	158	-1879	-37	-572	-46	-1260	-248	-1012	754
	1073	2019-01-22 13:15:13.36	-733	62	-1801	-140	-682	7	-1220	-229	-991	724
	1074	2019-01-22 13:15:13.37	-697	30	-1646	-122	-741	87	-1079	-60	-1019	569
	1075	2019-01-22 13:15:13.38	-714	136	-1631	-99	-780	125	-952	-27	-925	489
	1076	2019-01-22 13:15:13.39	-814	268	-1673	-135	-831	140	-906	-46	-860	476
	1077	2019-01-22 13:15:13.40	-983	393	-1809	-185	-927	135	-715	-79	-636	397
	1078	2019-01-22 13:15:13.41	-1097	471	-1945	-255	-1075	111	-511	-96	-415	303
	1079	2019-01-22 13:15:13.42	-1156	431	-1932	-375	-1209	96	-219	-27	-192	123
	1080	2019-01-22 13:15:13.43	-1148	368	-1772	-505	-1291	89	52	83	-31	-67
	1081	2019-01-22 13:15:13.44	-1108	306	-1617	-622	-1300	101	437	116	321	-276
	1082	2019-01-22 13:15:13.45	-1069	251	-1535	-701	-1263	123	554	125	429	-339
	1083	2019-01-22 13:15:13.46	-1042	227	-1487	-706	-1213	153	582	131	451	-356
	1084	2019-01-22 13:15:13.47	-996	234	-1425	-657	-1163	197	432	153	279	-292
	1085	2019-01-22 13:15:13.48	-985	277	-1342	-597	-1115	237	332	103	229	-217
	1086	2019-01-22 13:15:13.49	-1052	328	-1319	-531	-1058	261	142	31	111	-86
	1087	2019-01-22 13:15:13.50	-1278	359	-1590	-438	-1058	285	65	25	40	-45
	1088	2019-01-22 13:15:13.51	-1514	400	-1984	-348	-1140	339	-128	196	-324	-34
	1089	2019-01-22 13:15:13.52	-1652	456	-2072	-348	-1226	426	-384	343	-727	20
	1090	2019-01-22 13:15:13.53	-1646	600	-1880	-424	-1246	487	-606	344	-950	131
	1091	2019-01-22 13:15:13.54	-1629	655	-1539	-538	-1161	493	-345	157	-502	94
	1092	2019-01-22 13:15:13.55	-1607	634	-1354	-604	-965	523	208	101	107	-154
	1093	2019-01-22 13:15:13.56	-1580	660	-1409	-559	-817	533	536	135	401	-335
	1094	2019-01-22 13:15:13.57	-1525	677	-1493	-493	-748	533	412	203	209	-307
	1095	2019-01-22 13:15:13.58	-1441	694	-1536	-444	-710	524	276	166	110	-221
	1096	2019-01-22 13:15:13.59	-1341	702	-1571	-396	-688	498	175	158	17	-166
	1097	2019-01-22 13:15:13.60	-1282	658	-1608	-328	-703	471	231	100	131	-165
	1098	2019-01-22 13:15:13.61	-1148	627	-1527	-252	-740	468	261	63	198	-162
	1099	2019-01-22 13:15:13.62	-1092	649	-1589	-234	-813	469	187	-93	280	-47
	1100	2019-01-22 13:15:13.63	-1031	690	-1570	-290	-890	454	24	-250	274	113
	1101	2019-01-22 13:15:13.64	-946	709	-1447	-340	-955	415	127	-353	480	113
	1102	2019-01-22 13:15:13.65	-914	730	-1304	-362	-982	361	297	-278	575	-9
	1103	2019-01-22 13:15:13.66	-946	753	-1228	-372	-984	283	349	-193	542	-78
	1104	2019-01-22 13:15:13.67	-1035	717	-1386	-366	-1021	184	152	-126	278	-13
	1105	2019-01-22 13:15:13.68	-1139	619	-1506	-343	-1122	101	-31	-100	69	65
	1106	2019-01-22 13:15:13.69	-1169	481	-1384	-334	-1202	64	-117	-48	-69	82
	1107	2019-01-22 13:15:13.70	-1240	435	-1262	-330	-1222	64	-69	-80	11	74
	1108	2019-01-22 13:15:13.71	-1359	519	-1195	-330	-1213	67	-166	-92	-74	129
	1109	2019-01-22 13:15:13.72	-1469	630	-1178	-340	-1182	74	-301	-111	-190	206
	1110	2019-01-22 13:15:13.73	-1547	768	-1170	-378	-1131	70	-455	-110	-345	282
	1111	2019-01-22 13:15:13.74	-1607	858	-1193	-447	-1056	33	-450	-146	-304	298
	1112	2019-01-22 13:15:13.75	-1566	814	-1089	-491	-962	-41	-223	-63	-160	143
	1113	2019-01-22 13:15:13.76	-1517	705	-919	-409	-829	-105	198	57	141	-127
	1114	2019-01-22 13:15:13.77	-1515	720	-1028	-274	-721	-148	216	146	70	-181
	1115	2019-01-22 13:15:13.78	-1520	671	-1151	-184	-685	-196	-17	119	-136	-51
	1116	2019-01-22 13:15:13.79	-1566	563	-1204	-129	-697	-191	-200	39	-239	80
	1117	2019-01-22 13:15:13.80	-1624	554	-1314	-96	-755	-141	-238	-76	-162	157
	1118	2019-01-22 13:15:13.81	-1703	676	-1408	-142	-849	-71	-330	-154	-176	242
	1119	2019-01-22 13:15:13.82	-1752	803	-1375	-283	-911	-32	-327	-211	-116	269
	1120	2019-01-22 13:15:13.83	-1784	888	-1248	-435	-918	-40	-114	-116	2	115
	1121	2019-01-22 13:15:13.84	-1793	878	-1121	-542	-888	-50	286	20	266	-153
	1122	2019-01-22 13:15:13.85	-1820	785	-1005	-599	-838	-52	502	136	366	-319
	1123	2019-01-22 13:15:13.86	-1903	736	-944	-594	-781	-28	473	137	336	-305
	1124	2019-01-22 13:15:13.87	-1971	787	-929	-527	-717	20	152	62	90	-107
	1125	2019-01-22 13:15:13.88	-1985	913	-835	-451	-607	43	-41	-55	14	48
	1126	2019-01-22 13:15:13.89	-1976	1006	-788	-369	-443	16	10	-72	82	31
	1127	2019-01-22 13:15:13.90	-1975	1049	-843	-271	-291	-45	222	-51	273	-85
	1128	2019-01-22 13:15:13.91	-1933	1009	-898	-171	-177	-102	388	-5	393	-191
	1129	2019-01-22 13:15:13.92	-1873	950	-932	-99	-82	-152	513	-16	529	-248
	1130	2019-01-22 13:15:13.93	-1782	883	-908	-51	2	-192	544	-32	576	-256
	1131	2019-01-22 13:15:13.94	-1692	824	-860	-20	68	-217	612	-62	674	-275
	1132	2019-01-22 13:15:13.95	-1632	776	-816	-4	124	-233	620	-98	718	-261
	1133	2019-01-22 13:15:13.96	-1691	785	-967	5	130	-233	499	-136	635	-181
	1134	2019-01-22 13:15:13.97	-1781	772	-1227	12	34	-228	272	-131	403	-70
	1135	2019-01-22 13:15:13.98	-1842	692	-1317	2	-105	-184	175	-107	282	-34
	1136	2019-01-22 13:15:13.99	-1852	605	-1227	-30	-204	-102	73	-105	178	16
	1137	2019-01-22 13:15:14.00	-1847	615	-1077	-47	-256	-16	-30	-162	132	96
	1138	2019-01-22 13:15:14.01	-1823	687	-968	-35	-281	47	-123	-201	78	162
	1139	2019-01-22 13:15:14.02	-1782	785	-884	-16	-275	89	-130	-241	111	185
	1140	2019-01-22 13:15:14.03	-1754	874	-880	4	-244	92	-132	-213	81	172
	1141	2019-01-22 13:15:14.04	-1718	920	-932	23	-212	68	-112	-174	62	143
	1142	2019-01-22 13:15:14.05	-1681	881	-991	42	-198	45	-164	-134	-30	149
	1143	2019-01-22 13:15:14.06	-1650	824	-1042	62	-195	20	-221	-181	-40	201
	1144	2019-01-22 13:15:14.07	-1615	763	-1084	74	-224	12	-321	-256	-65	288
	1145	2019-01-22 13:15:14.08	-1586	719	-1121	81	-287	15	-411	-300	-111	355
	1146	2019-01-22 13:15:14.09	-1534	690	-1093	76	-367	22	-470	-324	-146	397
	1147	2019-01-22 13:15:14.10	-1502	666	-1062	57	-448	30	-443	-338	-105	390
	1148	2019-01-22 13:15:14.11	-1459	656	-1038	37	-532	32	-463	-346	-117	404
	1149	2019-01-22 13:15:14.12	-1423	662	-979	8	-616	35	-465	-350	-115	407
	1150	2019-01-22 13:15:14.13	-1390	709	-908	-23	-682	16	-519	-308	-211	413
	1151	2019-01-22 13:15:14.14	-1419	717	-809	-57	-719	-29	-613	-233	-380	423
	1152	2019-01-22 13:15:14.15	-1524	721	-770	-92	-728	-74	-720	-155	-565	437
	1153	2019-01-22 13:15:14.16	-1700	721	-859	-123	-750	-119	-700	-140	-560	420
	1154	2019-01-22 13:15:14.17	-1868	690	-951	-164	-793	-121	-582	-218	-364	400
	1155	2019-01-22 13:15:14.18	-1969	667	-967	-219	-813	-76	-496	-298	-198	397
	1156	2019-01-22 13:15:14.19	-2032	720	-824	-298	-767	-21	-431	-306	-125	368
	1157	2019-01-22 13:15:14.20	-2057	815	-697	-349	-658	4	-253	-257	4	255
	1158	2019-01-22 13:15:14.21	-2085	861	-630	-354	-503	2	-84	-191	107	137
	1159	2019-01-22 13:15:14.22	-2106	838	-623	-313	-346	5	-19	-140	121	79
	1160	2019-01-22 13:15:14.23	-2145	815	-683	-257	-215	28	-85	-99	14	92
	1161	2019-01-22 13:15:14.24	-2140	827	-754	-212	-124	54	-142	-76	-66	109
	1162	2019-01-22 13:15:14.25	-2122	851	-739	-174	-70	76	-71	-72	1	71
	1163	2019-01-22 13:15:14.26	-2112	910	-697	-125	-16	93	134	-32	166	-51
	1164	2019-01-22 13:15:14.27	-2100	1009	-663	-60	48	94	257	37	220	-147
	1165	2019-01-22 13:15:14.28	-2092	1094	-636	4	117	68	291	54	237	-172
	1166	2019-01-22 13:15:14.29	-2087	1110	-646	63	187	24	362	62	300	-212
	1167	2019-01-22 13:15:14.30	-2077	1072	-657	125	245	-9	460	68	392	-264
	1168	2019-01-22 13:15:14.31	-2050	1027	-675	186	289	-31	539	66	473	-302
	1169	2019-01-22 13:15:14.32	-2005	969	-672	229	319	-39	602	50	552	-326
	1170	2019-01-22 13:15:14.33	-1932	909	-666	260	341	-34	634	16	618	-325
	1171	2019-01-22 13:15:14.34	-1865	853	-647	282	369	-18	601	-19	620	-291
	1172	2019-01-22 13:15:14.35	-1801	812	-634	286	410	11	512	-89	601	-211
	1173	2019-01-22 13:15:14.36	-1723	799	-671	278	430	46	383	-205	588	-89
	1174	2019-01-22 13:15:14.37	-1656	799	-735	259	412	80	274	-256	530	-9
	1175	2019-01-22 13:15:14.38	-1591	786	-794	239	375	100	198	-246	444	24
	1176	2019-01-22 13:15:14.39	-1516	757	-841	224	309	120	134	-266	400	66
	1177	2019-01-22 13:15:14.40	-1455	739	-869	200	232	141	16	-313	329	148
	1178	2019-01-22 13:15:14.41	-1390	726	-929	166	134	158	-106	-339	233	222
	1179	2019-01-22 13:15:14.42	-1336	724	-984	149	6	166	-194	-340	146	267
	1180	2019-01-22 13:15:14.43	-1289	724	-1018	147	-154	163	-266	-323	57	294
	1181	2019-01-22 13:15:14.44	-1252	720	-1023	148	-320	149	-443	-285	-158	364
	1182	2019-01-22 13:15:14.45	-1199	734	-1013	142	-491	117	-615	-290	-325	452
	1183	2019-01-22 13:15:14.46	-1164	760	-984	133	-653	54	-719	-283	-436	501
	1184	2019-01-22 13:15:14.47	-1173	747	-942	126	-795	-21	-789	-268	-521	528
	1185	2019-01-22 13:15:14.48	-1250	697	-981	114	-926	-79	-898	-324	-574	611
	1186	2019-01-22 13:15:14.49	-1345	646	-1096	74	-1098	-97	-961	-443	-518	702
	1187	2019-01-22 13:15:14.50	-1399	596	-1116	2	-1310	-90	-892	-534	-358	713
	1188	2019-01-22 13:15:14.51	-1440	590	-972	-82	-1523	-67	-536	-507	-29	521
	1189	2019-01-22 13:15:14.52	-1437	658	-720	-166	-1659	-56	-113	-329	216	221
	1190	2019-01-22 13:15:14.53	-1501	725	-484	-260	-1668	-97	177	-121	298	-28
	1191	2019-01-22 13:15:14.54	-1615	730	-409	-329	-1591	-186	76	-53	129	-11
	1192	2019-01-22 13:15:14.55	-1755	627	-462	-369	-1521	-273	-106	-193	87	149
	1193	2019-01-22 13:15:14.56	-1888	524	-556	-399	-1500	-301	-280	-367	87	323
	1194	2019-01-22 13:15:14.57	-2026	480	-581	-465	-1503	-280	-257	-408	151	332
	1195	2019-01-22 13:15:14.58	-2142	508	-524	-547	-1494	-241	-88	-289	201	188
	1196	2019-01-22 13:15:14.59	-2237	632	-456	-622	-1446	-228	532	-172	704	-180
	1197	2019-01-22 13:15:14.60	-2323	748	-383	-685	-1358	-258	1624	-171	1795	-726
	1198	2019-01-22 13:15:14.61	-2388	779	-356	-732	-1235	-304	1793	-227	2020	-783
	1199	2019-01-22 13:15:14.62	-2430	711	-341	-755	-1013	-349	1800	-225	2025	-787
	1200	2019-01-22 13:15:14.63	-2387	726	-305	-720	-909	-336	1800	-160	1960	-820
	1201	2019-01-22 13:15:14.64	-2322	754	-248	-662	-787	-321	1806	5	1801	-905
	1202	2019-01-22 13:15:14.65	-2282	822	-240	-588	-643	-325	1803	186	1617	-994
	1203	2019-01-22 13:15:14.66	-2224	856	-271	-500	-516	-350	1805	249	1556	-1027
	1204	2019-01-22 13:15:14.67	-2175	840	-325	-403	-413	-372	1812	156	1656	-984
	1205	2019-01-22 13:15:14.68	-2131	786	-350	-316	-336	-375	1809	59	1750	-934
	1206	2019-01-22 13:15:14.69	-2054	710	-365	-228	-282	-365	1808	12	1796	-910
	1207	2019-01-22 13:15:14.70	-1976	656	-326	-145	-235	-328	1800	88	1712	-944
	1208	2019-01-22 13:15:14.71	-1912	653	-306	-61	-185	-282	1812	178	1634	-995
	1209	2019-01-22 13:15:14.72	-1868	663	-327	15	-147	-250	1783	198	1585	-990
	1210	2019-01-22 13:15:14.73	-1853	663	-407	73	-144	-223	1762	96	1666	-929
	1211	2019-01-22 13:15:14.74	-1855	634	-474	112	-172	-200	1477	-4	1481	-736
	1212	2019-01-22 13:15:14.75	-1878	600	-483	123	-220	-152	1281	-86	1367	-597
	1213	2019-01-22 13:15:14.76	-1882	634	-458	106	-267	-103	910	-109	1019	-400
	1214	2019-01-22 13:15:14.77	-1892	686	-412	76	-292	-87	1116	-37	1153	-539
	1215	2019-01-22 13:15:14.78	-1923	689	-374	52	-292	-98	1168	36	1132	-602
	1216	2019-01-22 13:15:14.79	-1980	634	-354	53	-288	-99	1274	38	1236	-656
	1217	2019-01-22 13:15:14.80	-2053	623	-344	72	-285	-89	771	63	708	-417
	1218	2019-01-22 13:15:14.81	-2144	651	-387	95	-286	-80	477	85	392	-281
	1219	2019-01-22 13:15:14.82	-2243	689	-395	108	-291	-75	156	41	115	-98
	1220	2019-01-22 13:15:14.83	-2308	716	-339	102	-286	-72	206	-96	302	-55
	1221	2019-01-22 13:15:14.84	-2360	733	-260	81	-239	-76	166	-202	368	18
	1222	2019-01-22 13:15:14.85	-2366	725	-201	76	-164	-87	529	-268	797	-130
	1223	2019-01-22 13:15:14.86	-2344	702	-162	101	-72	-96	729	-256	985	-236
	1224	2019-01-22 13:15:14.87	-2319	672	-114	143	44	-96	1179	-195	1374	-492
	1225	2019-01-22 13:15:14.88	-2300	654	-66	191	187	-85	1142	-96	1238	-523
	1226	2019-01-22 13:15:14.89	-2299	640	-75	248	309	-75	1024	-101	1125	-461
	1227	2019-01-22 13:15:14.90	-2359	619	-76	298	406	-67	558	-177	735	-190
	1228	2019-01-22 13:15:14.91	-2456	589	-123	336	478	-45	474	-221	695	-126
	1229	2019-01-22 13:15:14.92	-2533	571	-120	369	530	5	187	-222	409	17
	1230	2019-01-22 13:15:14.93	-2594	563	14	392	616	65	333	-223	556	-55
	1231	2019-01-22 13:15:14.94	-2653	552	136	412	764	119	407	-100	507	-153
	1232	2019-01-22 13:15:14.95	-2683	551	208	449	945	164	521	14	507	-267
	1233	2019-01-22 13:15:14.96	-2688	540	217	502	1127	198	206	67	139	-136
	1234	2019-01-22 13:15:14.97	-2640	558	222	555	1318	222	509	51	458	-280
	1235	2019-01-22 13:15:14.98	-2556	557	189	590	1526	242	622	49	573	-335
	1236	2019-01-22 13:15:14.99	-2459	573	123	606	1735	252	932	33	899	-482
	1237	2019-01-22 13:15:15.00	-2348	601	82	634	1924	259	920	126	794	-523
	1238	2019-01-22 13:15:15.01	-2264	657	16	690	2103	250	1062	300	762	-681
	1239	2019-01-22 13:15:15.02	-2173	701	-57	745	2275	238	689	441	248	-565
	1240	2019-01-22 13:15:15.03	-2129	722	-195	778	2427	223	407	375	32	-391
	1241	2019-01-22 13:15:15.04	-2082	693	-380	795	2512	204	-221	207	-428	7
	1242	2019-01-22 13:15:15.05	-2019	628	-549	803	2510	206	-251	24	-275	113
	1243	2019-01-22 13:15:15.06	-1957	596	-678	789	2464	229	85	-23	108	-31
	1244	2019-01-22 13:15:15.07	-1894	609	-793	746	2416	266	732	50	682	-391
	1245	2019-01-22 13:15:15.08	-1817	629	-855	690	2371	312	512	167	345	-339
	1246	2019-01-22 13:15:15.09	-1758	651	-852	625	2340	353	370	128	242	-249
	1247	2019-01-22 13:15:15.10	-1726	646	-917	566	2316	387	-63	28	-91	17
	1248	2019-01-22 13:15:15.11	-1684	584	-988	540	2261	423	-80	-62	-18	71
	1249	2019-01-22 13:15:15.12	-1657	486	-1028	557	2186	484	-708	-48	-660	378
	1250	2019-01-22 13:15:15.13	-1631	420	-1048	588	2124	580	-1423	8	-1431	707
	1251	2019-01-22 13:15:15.14	-1600	394	-1069	629	2069	690	-1842	10	-1852	916
	1252	2019-01-22 13:15:15.15	-1560	401	-1074	652	2023	793	-2006	-124	-1882	1065
	1253	2019-01-22 13:15:15.16	-1501	399	-1087	649	1990	893	-2028	-241	-1787	1134
	1254	2019-01-22 13:15:15.17	-1450	398	-1089	638	1973	1005	-1997	-303	-1694	1150
	1255	2019-01-22 13:15:15.18	-1392	427	-1092	628	1958	1113	-1968	-295	-1673	1131
	1256	2019-01-22 13:15:15.19	-1327	491	-1123	617	1953	1205	-1954	-284	-1670	1119
	1257	2019-01-22 13:15:15.20	-1268	588	-1150	619	1943	1257	-1950	-274	-1676	1112
	1258	2019-01-22 13:15:15.21	-1270	618	-1297	629	1920	1281	-1924	-263	-1661	1093
	1259	2019-01-22 13:15:15.22	-1281	570	-1519	616	1859	1323	-1912	-239	-1673	1075
	1260	2019-01-22 13:15:15.23	-1315	427	-1708	594	1736	1433	-1894	-296	-1598	1095
	1261	2019-01-22 13:15:15.24	-1296	266	-1797	562	1571	1620	-1911	-369	-1542	1140
	1262	2019-01-22 13:15:15.25	-1195	152	-1701	525	1410	1884	-1942	-426	-1516	1184
	1263	2019-01-22 13:15:15.26	-1026	225	-1402	491	1328	2161	-1961	-478	-1483	1219
	1264	2019-01-22 13:15:15.27	-866	366	-1210	477	1351	2374	-1950	-515	-1435	1232
	1265	2019-01-22 13:15:15.28	-751	436	-1159	478	1423	2531	-1901	-502	-1399	1201
	1266	2019-01-22 13:15:15.29	-678	443	-1289	530	1460	2666	-1783	-471	-1312	1127
	1267	2019-01-22 13:15:15.30	-616	430	-1476	584	1431	2797	-1723	-419	-1304	1071
	1268	2019-01-22 13:15:15.31	-520	434	-1583	612	1350	2930	-1602	-381	-1221	991
	1269	2019-01-22 13:15:15.32	-387	482	-1619	623	1267	3040	-1442	-317	-1125	879
	1270	2019-01-22 13:15:15.33	-288	524	-1648	624	1191	3104	-1162	-225	-937	693
	1271	2019-01-22 13:15:15.34	-213	605	-1675	633	1110	3117	-937	-144	-793	540
	1272	2019-01-22 13:15:15.35	-122	673	-1685	640	1023	3112	-736	-94	-642	415
	1273	2019-01-22 13:15:15.36	-62	754	-1694	634	945	3059	-668	-58	-610	363
	1274	2019-01-22 13:15:15.37	-34	822	-1748	620	879	2967	-598	-23	-575	310
	1275	2019-01-22 13:15:15.38	-38	851	-1833	613	802	2847	-649	-7	-642	328
	1276	2019-01-22 13:15:15.39	-58	862	-1908	612	700	2725	-587	-44	-543	315
	1277	2019-01-22 13:15:15.40	-63	840	-1934	597	580	2610	-504	-83	-421	293
	1278	2019-01-22 13:15:15.41	-40	833	-1862	566	473	2505	-271	-97	-174	184
	1279	2019-01-22 13:15:15.42	-21	887	-1831	533	397	2384	-124	-65	-59	94
	1280	2019-01-22 13:15:15.43	-25	935	-1838	497	347	2240	-27	-29	2	28
	1281	2019-01-22 13:15:15.44	-39	960	-1900	469	298	2086	-86	8	-94	39
	1282	2019-01-22 13:15:15.45	-70	919	-1973	452	224	1939	-12	32	-44	-10
	1283	2019-01-22 13:15:15.46	-80	864	-1987	448	137	1818	17	36	-19	-26
	1284	2019-01-22 13:15:15.47	-50	827	-1906	455	71	1711	141	22	119	-81
	1285	2019-01-22 13:15:15.48	10	789	-1808	472	23	1609	134	23	111	-78
	1286	2019-01-22 13:15:15.49	48	769	-1785	498	3	1500	131	18	113	-74
	1287	2019-01-22 13:15:15.50	57	790	-1797	515	2	1387	34	34	0	-34
	1288	2019-01-22 13:15:15.51	63	803	-1811	489	12	1275	88	25	63	-56
	1289	2019-01-22 13:15:15.52	59	825	-1820	426	8	1166	112	6	106	-59
	1290	2019-01-22 13:15:15.53	44	864	-1843	335	-12	1066	208	-20	228	-94
	1291	2019-01-22 13:15:15.54	24	906	-1842	223	-28	972	220	-19	239	-100
	1292	2019-01-22 13:15:15.55	20	928	-1793	114	-35	869	290	10	280	-150
	1293	2019-01-22 13:15:15.56	37	918	-1746	41	-34	758	252	64	188	-158
