# Supplementary material for: Evaluating the stress-response of dental students to the dental school environment
Source: PeerJ. 2020 May 6;8:e8981. doi: 10.7717/peerj.8981 (PMC7210805; doi:10.7717/peerj.8981)
Supplement: Supplemental Information 1 [file peerj-08-8981-s001.zip › 11-0 III.csv]

// Data mode : Full
// Data quality : High
// Acceleration sensor's range : 16g
// Gyroscope sensor's range : 2000dps
//
//ARTIFACT	NUM	DATE	ACC_X	ACC_Y	ACC_Z	GYRO_X	GYRO_Y	GYRO_Z	EOG_L	EOG_R	EOG_H	EOG_V
	1	2019-01-15 09:45:46.93	-433	1073	-1718	-18	-6	0	319	1175	-856	-747
	2	2019-01-15 09:45:46.94	-440	1070	-1716	-16	-8	-4	256	1222	-966	-739
	3	2019-01-15 09:45:46.95	-423	1069	-1705	-12	-7	-8	317	1170	-853	-743
	4	2019-01-15 09:45:46.96	-434	1071	-1717	-7	-4	-13	265	1186	-921	-725
	5	2019-01-15 09:45:46.97	-429	1068	-1711	0	-7	-14	336	1165	-829	-750
	6	2019-01-15 09:45:46.98	-429	1066	-1707	2	-3	-16	259	1168	-909	-713
	7	2019-01-15 09:45:46.99	-439	1062	-1715	5	-2	-16	336	1151	-815	-743
	8	2019-01-15 09:45:47.00	-434	1051	-1708	7	-6	-15	259	1117	-858	-688
	9	2019-01-15 09:45:47.01	-441	1053	-1700	7	-5	-12	347	1124	-777	-735
	10	2019-01-15 09:45:47.02	-449	1052	-1711	1	-2	-9	258	1116	-858	-687
	11	2019-01-15 09:45:47.03	-436	1046	-1708	-2	1	-4	357	1146	-789	-751
	12	2019-01-15 09:45:47.04	-438	1044	-1711	-4	1	-1	247	1132	-885	-689
	13	2019-01-15 09:45:47.05	-439	1050	-1705	-7	-2	6	350	1155	-805	-752
	14	2019-01-15 09:45:47.06	-440	1054	-1712	-7	1	7	234	1116	-882	-675
	15	2019-01-15 09:45:47.07	-424	1067	-1722	-11	6	6	354	1156	-802	-755
	16	2019-01-15 09:45:47.08	-440	1072	-1724	-10	5	2	230	1121	-891	-675
	17	2019-01-15 09:45:47.09	-448	1079	-1728	-11	1	-3	365	1167	-802	-766
	18	2019-01-15 09:45:47.10	-437	1080	-1723	-8	-5	-14	242	1118	-876	-680
	19	2019-01-15 09:45:47.11	-439	1080	-1726	-9	-5	-19	384	1177	-793	-780
	20	2019-01-15 09:45:47.12	-435	1068	-1729	-8	-14	-26	244	1121	-877	-682
	21	2019-01-15 09:45:47.13	-435	1066	-1719	-9	-13	-28	389	1180	-791	-784
	22	2019-01-15 09:45:47.14	-442	1065	-1710	-8	-14	-27	231	1124	-893	-677
	23	2019-01-15 09:45:47.15	-434	1058	-1703	-5	-13	-25	376	1194	-818	-785
	24	2019-01-15 09:45:47.16	-440	1057	-1694	-3	-9	-23	197	1120	-923	-658
	25	2019-01-15 09:45:47.17	-451	1047	-1702	-1	-4	-18	365	1196	-831	-780
	26	2019-01-15 09:45:47.18	-453	1041	-1697	1	0	-10	192	1122	-930	-657
	27	2019-01-15 09:45:47.19	-433	1037	-1700	0	2	1	378	1204	-826	-791
	28	2019-01-15 09:45:47.20	-445	1053	-1706	-3	0	7	203	1129	-926	-666
	29	2019-01-15 09:45:47.21	-434	1057	-1711	-7	0	13	394	1216	-822	-805
	30	2019-01-15 09:45:47.22	-437	1065	-1711	-8	1	12	215	1088	-873	-651
	31	2019-01-15 09:45:47.23	-431	1069	-1713	-11	5	12	411	1196	-785	-803
	32	2019-01-15 09:45:47.24	-440	1070	-1712	-4	0	10	204	1099	-895	-651
	33	2019-01-15 09:45:47.25	-433	1072	-1713	0	2	5	401	1226	-825	-813
	34	2019-01-15 09:45:47.26	-444	1073	-1719	3	-5	-2	197	1117	-920	-657
	35	2019-01-15 09:45:47.27	-437	1063	-1723	2	-9	-8	408	1230	-822	-819
	36	2019-01-15 09:45:47.28	-441	1057	-1717	2	-12	-11	198	1101	-903	-649
	37	2019-01-15 09:45:47.29	-449	1058	-1710	-4	-11	-9	411	1225	-814	-818
	38	2019-01-15 09:45:47.30	-436	1054	-1703	-10	-10	-6	190	1102	-912	-646
	39	2019-01-15 09:45:47.31	-435	1050	-1694	-12	-4	-3	409	1234	-825	-821
	40	2019-01-15 09:45:47.32	-442	1044	-1703	-15	-6	2	186	1104	-918	-645
	41	2019-01-15 09:45:47.33	-441	1052	-1705	-14	-8	5	416	1241	-825	-828
	42	2019-01-15 09:45:47.34	-442	1057	-1696	-16	-1	6	188	1101	-913	-644
	43	2019-01-15 09:45:47.35	-442	1063	-1705	-19	-3	8	419	1246	-827	-832
	44	2019-01-15 09:45:47.36	-441	1072	-1706	-22	-1	4	178	1101	-923	-639
	45	2019-01-15 09:45:47.37	-440	1077	-1710	-27	4	-5	425	1244	-819	-834
	46	2019-01-15 09:45:47.38	-451	1072	-1720	-25	4	-11	197	1072	-875	-634
	47	2019-01-15 09:45:47.39	-447	1074	-1728	-24	2	-17	434	1237	-803	-835
	48	2019-01-15 09:45:47.40	-442	1074	-1724	-22	1	-20	163	1091	-928	-627
	49	2019-01-15 09:45:47.41	-442	1070	-1721	-21	-1	-21	418	1256	-838	-837
	50	2019-01-15 09:45:47.42	-437	1074	-1720	-18	1	-21	186	1082	-896	-634
	51	2019-01-15 09:45:47.43	-433	1064	-1712	-14	7	-20	447	1249	-802	-848
	52	2019-01-15 09:45:47.44	-436	1065	-1705	-7	15	-18	192	1069	-877	-630
	53	2019-01-15 09:45:47.45	-437	1070	-1707	-1	21	-17	434	1260	-826	-847
	54	2019-01-15 09:45:47.46	-441	1067	-1717	0	18	-17	149	1097	-948	-623
	55	2019-01-15 09:45:47.47	-428	1075	-1716	0	18	-16	409	1293	-884	-851
	56	2019-01-15 09:45:47.48	-441	1068	-1714	-2	16	-17	141	1120	-979	-630
	57	2019-01-15 09:45:47.49	-421	1063	-1712	-2	10	-20	418	1294	-876	-856
	58	2019-01-15 09:45:47.50	-430	1060	-1713	-3	4	-20	156	1096	-940	-626
	59	2019-01-15 09:45:47.51	-438	1063	-1708	-3	-1	-21	432	1294	-862	-863
	60	2019-01-15 09:45:47.52	-443	1062	-1703	-4	-3	-23	152	1108	-956	-630
	61	2019-01-15 09:45:47.53	-442	1058	-1709	-7	-4	-24	429	1279	-850	-854
	62	2019-01-15 09:45:47.54	-438	1060	-1703	-8	-4	-21	162	1062	-900	-612
	63	2019-01-15 09:45:47.55	-433	1059	-1706	-9	0	-20	441	1256	-815	-848
	64	2019-01-15 09:45:47.56	-433	1058	-1707	-8	5	-18	166	1057	-891	-611
	65	2019-01-15 09:45:47.57	-441	1060	-1705	-4	9	-15	434	1266	-832	-850
	66	2019-01-15 09:45:47.58	-443	1060	-1714	-2	13	-11	147	1058	-911	-602
	67	2019-01-15 09:45:47.59	-430	1059	-1722	-2	8	-10	425	1273	-848	-849
	68	2019-01-15 09:45:47.60	-439	1053	-1721	-4	2	-4	153	1066	-913	-609
	69	2019-01-15 09:45:47.61	-433	1056	-1717	-6	-8	4	440	1291	-851	-865
	70	2019-01-15 09:45:47.62	-434	1057	-1714	-9	-8	8	159	1085	-926	-622
	71	2019-01-15 09:45:47.63	-437	1063	-1709	-13	-15	12	421	1292	-871	-856
	72	2019-01-15 09:45:47.64	-446	1072	-1710	-16	-17	11	122	1080	-958	-601
	73	2019-01-15 09:45:47.65	-436	1074	-1711	-12	-13	11	406	1292	-886	-849
	74	2019-01-15 09:45:47.66	-432	1080	-1707	-6	-13	8	133	1075	-942	-604
	75	2019-01-15 09:45:47.67	-438	1073	-1714	-5	-11	3	418	1291	-873	-854
	76	2019-01-15 09:45:47.68	-445	1084	-1709	-2	-8	0	140	1070	-930	-605
	77	2019-01-15 09:45:47.69	-453	1079	-1712	1	-11	-5	417	1286	-869	-851
	78	2019-01-15 09:45:47.70	-446	1072	-1709	4	-9	-13	128	1056	-928	-592
	79	2019-01-15 09:45:47.71	-442	1068	-1702	3	-4	-14	420	1269	-849	-844
	80	2019-01-15 09:45:47.72	-445	1067	-1700	4	2	-17	150	1043	-893	-596
	81	2019-01-15 09:45:47.73	-451	1062	-1704	2	7	-17	417	1270	-853	-843
	82	2019-01-15 09:45:47.74	-440	1052	-1704	2	6	-15	127	1055	-928	-591
	83	2019-01-15 09:45:47.75	-434	1054	-1706	-1	9	-9	393	1317	-924	-855
	84	2019-01-15 09:45:47.76	-436	1051	-1696	-1	4	-2	107	1098	-991	-602
	85	2019-01-15 09:45:47.77	-442	1058	-1703	-2	8	4	387	1328	-941	-857
	86	2019-01-15 09:45:47.78	-442	1064	-1706	-3	3	6	113	1095	-982	-604
	87	2019-01-15 09:45:47.79	-437	1060	-1712	-4	1	4	402	1308	-906	-855
	88	2019-01-15 09:45:47.80	-443	1064	-1712	-4	-3	3	137	1078	-941	-607
	89	2019-01-15 09:45:47.81	-440	1080	-1712	-3	-6	-2	405	1322	-917	-863
	90	2019-01-15 09:45:47.82	-428	1083	-1718	-2	0	-8	131	1090	-959	-610
	91	2019-01-15 09:45:47.83	-435	1082	-1733	-9	5	-17	388	1327	-939	-857
	92	2019-01-15 09:45:47.84	-432	1076	-1729	-13	5	-23	118	1099	-981	-608
	93	2019-01-15 09:45:47.85	-444	1075	-1722	-15	-2	-26	390	1302	-912	-846
	94	2019-01-15 09:45:47.86	-443	1061	-1713	-14	-4	-24	149	1064	-915	-606
	95	2019-01-15 09:45:47.87	-451	1053	-1703	-11	-5	-20	404	1286	-882	-845
	96	2019-01-15 09:45:47.88	-459	1052	-1698	4	-3	-3	148	1068	-920	-608
	97	2019-01-15 09:45:47.89	-444	1056	-1701	11	-1	4	393	1294	-901	-843
	98	2019-01-15 09:45:47.90	-434	1063	-1698	14	4	9	146	1072	-926	-609
	99	2019-01-15 09:45:47.91	-448	1065	-1706	14	6	7	401	1298	-897	-849
	100	2019-01-15 09:45:47.92	-450	1071	-1708	12	7	3	162	1077	-915	-619
	101	2019-01-15 09:45:47.93	-456	1068	-1710	12	6	-2	400	1289	-889	-844
	102	2019-01-15 09:45:47.94	-449	1061	-1718	11	6	-7	156	1072	-916	-614
	103	2019-01-15 09:45:47.95	-437	1062	-1715	5	3	-15	376	1309	-933	-842
	104	2019-01-15 09:45:47.96	-432	1069	-1712	2	3	-21	144	1097	-953	-620
	105	2019-01-15 09:45:47.97	-435	1059	-1714	-1	3	-26	367	1321	-954	-844
	106	2019-01-15 09:45:47.98	-443	1050	-1710	-4	3	-28	148	1104	-956	-626
	107	2019-01-15 09:45:47.99	-446	1050	-1699	-4	4	-28	362	1322	-960	-842
	108	2019-01-15 09:45:48.00	-439	1054	-1712	-4	1	-24	142	1096	-954	-619
	109	2019-01-15 09:45:48.01	-448	1051	-1707	-3	0	-17	375	1282	-907	-828
	110	2019-01-15 09:45:48.02	-451	1051	-1711	-5	1	-13	183	1065	-882	-624
	111	2019-01-15 09:45:48.03	-447	1051	-1711	-7	1	-8	383	1271	-888	-827
	112	2019-01-15 09:45:48.04	-449	1054	-1709	-5	1	-2	180	1074	-894	-627
	113	2019-01-15 09:45:48.05	-461	1056	-1712	-6	-4	0	362	1282	-920	-822
	114	2019-01-15 09:45:48.06	-450	1062	-1701	-9	-3	2	175	1079	-904	-627
	115	2019-01-15 09:45:48.07	-442	1064	-1702	-13	4	0	360	1272	-912	-816
	116	2019-01-15 09:45:48.08	-438	1067	-1705	-14	7	0	183	1077	-894	-630
	117	2019-01-15 09:45:48.09	-443	1064	-1709	-17	19	-5	348	1290	-942	-819
	118	2019-01-15 09:45:48.10	-438	1065	-1710	-18	22	-8	174	1108	-934	-641
	119	2019-01-15 09:45:48.11	-440	1064	-1721	-16	21	-12	334	1304	-970	-819
	120	2019-01-15 09:45:48.12	-437	1067	-1724	-14	15	-14	181	1108	-927	-644
	121	2019-01-15 09:45:48.13	-439	1064	-1725	-11	8	-15	317	1274	-957	-795
	122	2019-01-15 09:45:48.14	-440	1073	-1718	-10	4	-15	167	1098	-931	-632
	123	2019-01-15 09:45:48.15	-440	1060	-1716	-9	2	-12	342	1259	-917	-800
	124	2019-01-15 09:45:48.16	-438	1061	-1715	-7	-5	-10	227	1085	-858	-656
	125	2019-01-15 09:45:48.17	-439	1064	-1713	-7	-5	-7	341	1246	-905	-793
	126	2019-01-15 09:45:48.18	-445	1067	-1704	-8	-9	-5	209	1088	-879	-648
	127	2019-01-15 09:45:48.19	-438	1065	-1709	-12	-9	-5	320	1241	-921	-780
	128	2019-01-15 09:45:48.20	-450	1060	-1700	-13	-8	-3	205	1088	-883	-646
	129	2019-01-15 09:45:48.21	-447	1051	-1706	-12	-6	-1	325	1226	-901	-775
	130	2019-01-15 09:45:48.22	-445	1051	-1710	-7	-3	3	226	1090	-864	-658
	131	2019-01-15 09:45:48.23	-443	1051	-1702	-8	0	8	304	1234	-930	-769
	132	2019-01-15 09:45:48.24	-447	1064	-1706	-4	7	9	214	1104	-890	-659
	133	2019-01-15 09:45:48.25	-443	1071	-1716	-1	12	8	299	1261	-962	-780
	134	2019-01-15 09:45:48.26	-438	1069	-1717	1	16	5	224	1121	-897	-672
	135	2019-01-15 09:45:48.27	-437	1074	-1720	2	13	1	289	1269	-980	-779
	136	2019-01-15 09:45:48.28	-440	1068	-1717	0	10	-4	220	1139	-919	-679
	137	2019-01-15 09:45:48.29	-439	1070	-1705	-1	8	-10	303	1247	-944	-775
	138	2019-01-15 09:45:48.30	-431	1062	-1713	-3	7	-15	250	1123	-873	-686
	139	2019-01-15 09:45:48.31	-442	1057	-1710	-5	6	-19	288	1247	-959	-767
	140	2019-01-15 09:45:48.32	-438	1056	-1710	-7	2	-20	236	1135	-899	-685
	141	2019-01-15 09:45:48.33	-443	1055	-1719	-8	5	-21	276	1221	-945	-748
	142	2019-01-15 09:45:48.34	-439	1053	-1704	-8	2	-18	248	1119	-871	-683
	143	2019-01-15 09:45:48.35	-440	1050	-1703	-8	1	-16	273	1231	-958	-752
	144	2019-01-15 09:45:48.36	-434	1059	-1712	-9	5	-13	253	1142	-889	-697
	145	2019-01-15 09:45:48.37	-431	1059	-1712	-14	5	-11	275	1210	-935	-742
	146	2019-01-15 09:45:48.38	-432	1064	-1717	-17	5	-6	276	1125	-849	-700
	147	2019-01-15 09:45:48.39	-423	1077	-1714	-21	6	-5	278	1209	-931	-743
	148	2019-01-15 09:45:48.40	-432	1069	-1715	-26	6	-6	277	1141	-864	-709
	149	2019-01-15 09:45:48.41	-441	1067	-1714	-26	0	-5	256	1212	-956	-734
	150	2019-01-15 09:45:48.42	-437	1070	-1709	-25	-9	-8	279	1152	-873	-715
	151	2019-01-15 09:45:48.43	-433	1073	-1714	-22	-11	-9	263	1204	-941	-733
	152	2019-01-15 09:45:48.44	-438	1073	-1704	-19	-15	-11	292	1151	-859	-721
	153	2019-01-15 09:45:48.45	-445	1073	-1706	-11	-17	-14	246	1213	-967	-729
	154	2019-01-15 09:45:48.46	-449	1061	-1707	-4	-16	-17	275	1162	-887	-718
	155	2019-01-15 09:45:48.47	-441	1066	-1703	2	-12	-15	224	1210	-986	-717
	156	2019-01-15 09:45:48.48	-448	1066	-1708	6	-8	-15	279	1164	-885	-721
	157	2019-01-15 09:45:48.49	-443	1057	-1707	4	1	-13	222	1184	-962	-703
	158	2019-01-15 09:45:48.50	-448	1050	-1714	2	0	-6	287	1149	-862	-718
	159	2019-01-15 09:45:48.51	-443	1052	-1715	-1	0	2	249	1162	-913	-705
	160	2019-01-15 09:45:48.52	-444	1055	-1707	-4	5	7	317	1142	-825	-729
	161	2019-01-15 09:45:48.53	-448	1063	-1692	-7	7	10	222	1155	-933	-688
	162	2019-01-15 09:45:48.54	-447	1067	-1710	-5	5	11	296	1154	-858	-725
	163	2019-01-15 09:45:48.55	-446	1061	-1706	-3	1	11	208	1175	-967	-691
	164	2019-01-15 09:45:48.56	-447	1070	-1704	-2	-3	6	312	1179	-867	-745
	165	2019-01-15 09:45:48.57	-440	1071	-1703	-3	-4	1	237	1167	-930	-702
	166	2019-01-15 09:45:48.58	-444	1069	-1713	-2	-2	-4	343	1168	-825	-755
	167	2019-01-15 09:45:48.59	-445	1073	-1718	-5	3	-8	218	1174	-956	-696
	168	2019-01-15 09:45:48.60	-436	1071	-1724	-5	2	-16	325	1198	-873	-761
	169	2019-01-15 09:45:48.61	-438	1073	-1724	-9	5	-20	222	1163	-941	-692
	170	2019-01-15 09:45:48.62	-443	1069	-1719	-14	2	-18	350	1185	-835	-767
	171	2019-01-15 09:45:48.63	-448	1061	-1715	-13	0	-17	200	1177	-977	-688
	172	2019-01-15 09:45:48.64	-446	1055	-1711	-12	1	-13	327	1201	-874	-764
	173	2019-01-15 09:45:48.65	-445	1063	-1705	-8	-3	-8	199	1146	-947	-672
	174	2019-01-15 09:45:48.66	-437	1055	-1702	-7	-3	-4	348	1187	-839	-767
	175	2019-01-15 09:45:48.67	-450	1054	-1701	-4	-3	3	204	1143	-939	-673
	176	2019-01-15 09:45:48.68	-438	1047	-1700	-2	-7	5	353	1201	-848	-777
	177	2019-01-15 09:45:48.69	-447	1052	-1700	-4	-3	8	196	1139	-943	-667
	178	2019-01-15 09:45:48.70	-446	1059	-1699	-2	4	10	360	1209	-849	-784
	179	2019-01-15 09:45:48.71	-454	1068	-1704	0	3	10	200	1149	-949	-674
	180	2019-01-15 09:45:48.72	-447	1072	-1709	-2	6	8	366	1209	-843	-787
	181	2019-01-15 09:45:48.73	-451	1081	-1708	-3	5	1	184	1135	-951	-659
	182	2019-01-15 09:45:48.74	-433	1078	-1717	-4	7	-5	357	1220	-863	-788
	183	2019-01-15 09:45:48.75	-440	1075	-1710	-4	8	-10	170	1152	-982	-661
	184	2019-01-15 09:45:48.76	-435	1068	-1709	-8	7	-16	361	1242	-881	-801
	185	2019-01-15 09:45:48.77	-439	1064	-1715	-9	5	-18	167	1155	-988	-661
	186	2019-01-15 09:45:48.78	-445	1060	-1709	-11	-1	-18	373	1232	-859	-802
	187	2019-01-15 09:45:48.79	-443	1062	-1703	-14	-5	-16	195	1116	-921	-655
	188	2019-01-15 09:45:48.80	-436	1058	-1705	-15	-6	-12	386	1212	-826	-799
	189	2019-01-15 09:45:48.81	-443	1056	-1695	-15	-4	-7	164	1104	-940	-634
	190	2019-01-15 09:45:48.82	-447	1055	-1691	-12	1	-6	362	1216	-854	-789
	191	2019-01-15 09:45:48.83	-442	1052	-1705	-10	1	0	162	1105	-943	-633
	192	2019-01-15 09:45:48.84	-444	1060	-1688	-6	-3	4	385	1226	-841	-805
	193	2019-01-15 09:45:48.85	-448	1061	-1699	-10	5	6	167	1104	-937	-635
	194	2019-01-15 09:45:48.86	-440	1067	-1711	-12	2	5	388	1248	-860	-818
	195	2019-01-15 09:45:48.87	-438	1072	-1713	-17	0	3	140	1141	-1001	-640
	196	2019-01-15 09:45:48.88	-444	1075	-1715	-22	5	0	377	1262	-885	-819
	197	2019-01-15 09:45:48.89	-449	1081	-1728	-23	7	-7	144	1120	-976	-632
	198	2019-01-15 09:45:48.90	-442	1077	-1719	-23	2	-14	388	1256	-868	-822
	199	2019-01-15 09:45:48.91	-444	1075	-1713	-21	-1	-16	144	1123	-979	-633
	200	2019-01-15 09:45:48.92	-440	1067	-1711	-19	0	-15	393	1267	-874	-830
	201	2019-01-15 09:45:48.93	-440	1061	-1710	-15	-3	-14	157	1114	-957	-635
	202	2019-01-15 09:45:48.94	-461	1062	-1700	-14	-3	-9	397	1273	-876	-835
	203	2019-01-15 09:45:48.95	-446	1064	-1707	-13	-3	-3	132	1110	-978	-621
	204	2019-01-15 09:45:48.96	-444	1067	-1718	-16	-4	5	396	1261	-865	-828
	205	2019-01-15 09:45:48.97	-448	1072	-1705	-19	-4	10	161	1074	-913	-617
	206	2019-01-15 09:45:48.98	-452	1074	-1710	-15	2	10	424	1256	-832	-840
	207	2019-01-15 09:45:48.99	-433	1063	-1728	-10	13	7	156	1099	-943	-627
	208	2019-01-15 09:45:49.00	-456	1095	-1684	3	4	4	411	1265	-854	-838
	209	2019-01-15 09:45:49.01	-436	1078	-1686	1	-5	-5	152	1071	-919	-611
	210	2019-01-15 09:45:49.02	-439	1072	-1712	-6	15	-14	412	1254	-842	-833
	211	2019-01-15 09:45:49.03	-442	1078	-1710	1	5	-20	140	1079	-939	-609
	212	2019-01-15 09:45:49.04	-446	1072	-1712	-8	7	-27	394	1282	-888	-838
	213	2019-01-15 09:45:49.05	-435	1066	-1711	-17	9	-28	108	1107	-999	-607
	214	2019-01-15 09:45:49.06	-435	1062	-1704	-16	5	-26	395	1299	-904	-847
	215	2019-01-15 09:45:49.07	-432	1063	-1699	-17	5	-22	145	1101	-956	-623
	216	2019-01-15 09:45:49.08	-436	1065	-1714	-19	3	-19	416	1289	-873	-852
	217	2019-01-15 09:45:49.09	-433	1058	-1709	-19	-1	-14	120	1096	-976	-608
	218	2019-01-15 09:45:49.10	-433	1062	-1704	-19	-5	-12	404	1294	-890	-849
	219	2019-01-15 09:45:49.11	-430	1072	-1707	-17	-3	-11	150	1085	-935	-617
	220	2019-01-15 09:45:49.12	-439	1076	-1709	-15	-3	-9	428	1298	-870	-863
	221	2019-01-15 09:45:49.13	-442	1079	-1704	-16	-2	-10	135	1098	-963	-616
	222	2019-01-15 09:45:49.14	-437	1069	-1707	-14	-3	-12	408	1289	-881	-848
	223	2019-01-15 09:45:49.15	-446	1074	-1704	-15	-1	-10	136	1066	-930	-601
	224	2019-01-15 09:45:49.16	-443	1063	-1709	-16	-2	-8	429	1270	-841	-849
	225	2019-01-15 09:45:49.17	-435	1073	-1708	-13	-7	-6	152	1053	-901	-602
	226	2019-01-15 09:45:49.18	-441	1074	-1704	-15	-7	-5	432	1266	-834	-849
	227	2019-01-15 09:45:49.19	-438	1077	-1701	-12	-8	-4	150	1057	-907	-603
	228	2019-01-15 09:45:49.20	-434	1079	-1703	-9	-7	-6	445	1276	-831	-860
	229	2019-01-15 09:45:49.21	-447	1078	-1706	-8	-4	-10	164	1058	-894	-611
	230	2019-01-15 09:45:49.22	-447	1079	-1708	-10	-2	-12	424	1300	-876	-862
	231	2019-01-15 09:45:49.23	-442	1073	-1705	-13	-8	-10	112	1082	-970	-597
	232	2019-01-15 09:45:49.24	-449	1058	-1707	-15	-8	-11	381	1311	-930	-846
	233	2019-01-15 09:45:49.25	-446	1064	-1706	-14	-6	-6	104	1078	-974	-591
	234	2019-01-15 09:45:49.26	-437	1066	-1706	-14	-8	-1	406	1320	-914	-863
	235	2019-01-15 09:45:49.27	-453	1078	-1702	-9	-5	0	134	1090	-956	-612
	236	2019-01-15 09:45:49.28	-439	1072	-1696	-5	-2	-3	428	1310	-882	-869
	237	2019-01-15 09:45:49.29	-448	1072	-1704	-1	2	-5	159	1069	-910	-614
	238	2019-01-15 09:45:49.30	-447	1070	-1692	-1	3	-8	436	1276	-840	-856
	239	2019-01-15 09:45:49.31	-437	1067	-1701	2	4	-10	160	1040	-880	-600
	240	2019-01-15 09:45:49.32	-439	1076	-1702	-1	5	-11	411	1263	-852	-837
	241	2019-01-15 09:45:49.33	-441	1072	-1704	-6	6	-14	133	1043	-910	-588
	242	2019-01-15 09:45:49.34	-445	1073	-1711	-10	0	-14	414	1264	-850	-839
	243	2019-01-15 09:45:49.35	-437	1071	-1707	-13	-10	-15	166	1043	-877	-604
	244	2019-01-15 09:45:49.36	-438	1076	-1707	-16	-15	-15	413	1281	-868	-847
	245	2019-01-15 09:45:49.37	-437	1078	-1706	-16	-13	-15	137	1074	-937	-605
	246	2019-01-15 09:45:49.38	-446	1075	-1712	-17	-12	-17	394	1319	-925	-856
	247	2019-01-15 09:45:49.39	-454	1075	-1717	-20	-9	-16	146	1085	-939	-615
	248	2019-01-15 09:45:49.40	-454	1074	-1710	-22	-13	-14	423	1315	-892	-869
	249	2019-01-15 09:45:49.41	-460	1063	-1702	-19	-17	-11	170	1088	-918	-629
	250	2019-01-15 09:45:49.42	-455	1061	-1694	-14	-14	-4	416	1314	-898	-865
	251	2019-01-15 09:45:49.43	-463	1066	-1688	-12	-12	-2	157	1089	-932	-623
	252	2019-01-15 09:45:49.44	-454	1076	-1694	-10	-8	2	405	1296	-891	-850
	253	2019-01-15 09:45:49.45	-447	1079	-1687	-11	-4	6	176	1067	-891	-621
	254	2019-01-15 09:45:49.46	-440	1081	-1703	-13	2	4	413	1296	-883	-854
	255	2019-01-15 09:45:49.47	-465	1060	-1691	-11	46	-3	173	1080	-907	-626
	256	2019-01-15 09:45:49.48	-448	1108	-1706	1	0	-2	407	1287	-880	-847
	257	2019-01-15 09:45:49.49	-441	1074	-1684	-17	6	-7	178	1061	-883	-619
	258	2019-01-15 09:45:49.50	-449	1079	-1705	-11	2	-8	397	1265	-868	-831
	259	2019-01-15 09:45:49.51	-442	1075	-1701	-2	-5	-9	181	1054	-873	-617
	260	2019-01-15 09:45:49.52	-445	1070	-1698	-5	-4	-8	400	1300	-900	-850
	261	2019-01-15 09:45:49.53	-430	1076	-1701	-1	-8	-9	179	1097	-918	-638
	262	2019-01-15 09:45:49.54	-447	1081	-1697	-4	-6	-14	358	1316	-958	-837
	263	2019-01-15 09:45:49.55	-453	1074	-1699	-8	-1	-16	146	1097	-951	-621
	264	2019-01-15 09:45:49.56	-449	1068	-1701	-6	-4	-16	371	1292	-921	-831
	265	2019-01-15 09:45:49.57	-454	1073	-1694	-7	-5	-13	195	1084	-889	-639
	266	2019-01-15 09:45:49.58	-451	1067	-1701	-6	-2	-10	396	1300	-904	-848
	267	2019-01-15 09:45:49.59	-445	1066	-1702	-4	-1	-7	202	1097	-895	-649
	268	2019-01-15 09:45:49.60	-455	1071	-1701	-7	1	-4	377	1255	-878	-816
	269	2019-01-15 09:45:49.61	-458	1066	-1698	-6	6	-1	206	1055	-849	-630
	270	2019-01-15 09:45:49.62	-449	1066	-1700	-4	1	3	378	1246	-868	-812
	271	2019-01-15 09:45:49.63	-452	1082	-1704	-4	-3	5	212	1078	-866	-645
	272	2019-01-15 09:45:49.64	-445	1080	-1701	-5	2	8	378	1246	-868	-812
	273	2019-01-15 09:45:49.65	-440	1074	-1701	-2	3	8	233	1086	-853	-659
	274	2019-01-15 09:45:49.66	-445	1087	-1699	-5	7	1	387	1272	-885	-829
	275	2019-01-15 09:45:49.67	-446	1082	-1710	-5	9	-2	244	1100	-856	-672
	276	2019-01-15 09:45:49.68	-448	1083	-1710	-4	6	-8	366	1299	-933	-832
	277	2019-01-15 09:45:49.69	-447	1074	-1715	-8	3	-12	217	1124	-907	-670
	278	2019-01-15 09:45:49.70	-453	1076	-1706	-9	-3	-9	387	1270	-883	-828
	279	2019-01-15 09:45:49.71	-453	1076	-1710	-12	-2	-12	271	1093	-822	-682
	280	2019-01-15 09:45:49.72	-444	1068	-1704	-12	-4	-11	369	1280	-911	-824
	281	2019-01-15 09:45:49.73	-449	1069	-1696	-9	-3	-7	233	1124	-891	-678
	282	2019-01-15 09:45:49.74	-449	1061	-1691	-8	-4	-3	325	1292	-967	-808
	283	2019-01-15 09:45:49.75	-454	1064	-1686	-6	2	1	218	1122	-904	-670
	284	2019-01-15 09:45:49.76	-450	1062	-1696	-5	7	3	335	1250	-915	-792
	285	2019-01-15 09:45:49.77	-461	1076	-1700	-4	12	6	250	1094	-844	-672
	286	2019-01-15 09:45:49.78	-452	1071	-1706	-3	18	5	339	1251	-912	-795
	287	2019-01-15 09:45:49.79	-462	1057	-1705	0	41	4	249	1119	-870	-684
	288	2019-01-15 09:45:49.80	-435	1094	-1703	5	5	4	333	1238	-905	-785
	289	2019-01-15 09:45:49.81	-434	1076	-1685	-14	16	-2	262	1097	-835	-679
	290	2019-01-15 09:45:49.82	-438	1083	-1707	-15	16	-6	310	1218	-908	-764
	291	2019-01-15 09:45:49.83	-435	1080	-1699	-11	11	-12	252	1103	-851	-677
	292	2019-01-15 09:45:49.84	-440	1078	-1707	-18	11	-13	321	1254	-933	-787
	293	2019-01-15 09:45:49.85	-434	1077	-1698	-12	2	-14	272	1142	-870	-707
	294	2019-01-15 09:45:49.86	-442	1082	-1702	-9	-2	-13	302	1245	-943	-773
	295	2019-01-15 09:45:49.87	-439	1068	-1705	-12	-1	-14	263	1136	-873	-699
	296	2019-01-15 09:45:49.88	-445	1072	-1702	-12	-5	-10	303	1252	-949	-777
	297	2019-01-15 09:45:49.89	-437	1069	-1698	-17	-5	-7	281	1148	-867	-714
	298	2019-01-15 09:45:49.90	-441	1075	-1705	-19	-2	-7	296	1258	-962	-777
	299	2019-01-15 09:45:49.91	-445	1073	-1700	-20	-4	-2	274	1149	-875	-711
	300	2019-01-15 09:45:49.92	-442	1076	-1695	-20	-2	-4	314	1204	-890	-759
	301	2019-01-15 09:45:49.93	-450	1079	-1694	-17	-1	-8	312	1118	-806	-715
	302	2019-01-15 09:45:49.94	-441	1082	-1698	-12	0	-9	305	1221	-916	-763
	303	2019-01-15 09:45:49.95	-447	1078	-1699	-7	-2	-9	303	1156	-853	-729
	304	2019-01-15 09:45:49.96	-449	1084	-1705	-7	0	-9	292	1232	-940	-762
	305	2019-01-15 09:45:49.97	-438	1088	-1705	-7	-1	-13	302	1149	-847	-725
	306	2019-01-15 09:45:49.98	-444	1086	-1708	-8	1	-15	276	1190	-914	-733
	307	2019-01-15 09:45:49.99	-449	1085	-1707	-12	-1	-17	304	1133	-829	-718
	308	2019-01-15 09:45:50.00	-452	1074	-1701	-12	-2	-17	288	1176	-888	-732
	309	2019-01-15 09:45:50.01	-458	1075	-1695	-11	-4	-15	331	1144	-813	-737
	310	2019-01-15 09:45:50.02	-450	1066	-1686	-6	3	-16	275	1229	-954	-752
	311	2019-01-15 09:45:50.03	-441	1073	-1692	2	7	-12	310	1176	-866	-743
	312	2019-01-15 09:45:50.04	-443	1075	-1695	7	8	-11	220	1214	-994	-717
	313	2019-01-15 09:45:50.05	-437	1079	-1696	6	12	-11	287	1151	-864	-719
	314	2019-01-15 09:45:50.06	-454	1071	-1711	3	12	-11	279	1177	-898	-728
	315	2019-01-15 09:45:50.07	-440	1071	-1707	0	4	-5	357	1149	-792	-753
	316	2019-01-15 09:45:50.08	-445	1077	-1698	-3	1	-3	270	1152	-882	-711
	317	2019-01-15 09:45:50.09	-446	1078	-1694	-4	4	-1	343	1151	-808	-747
	318	2019-01-15 09:45:50.10	-450	1077	-1698	-8	6	-2	262	1156	-894	-709
	319	2019-01-15 09:45:50.11	-450	1084	-1695	-11	6	-3	349	1158	-809	-753
	320	2019-01-15 09:45:50.12	-439	1075	-1698	-14	2	-6	227	1151	-924	-689
	321	2019-01-15 09:45:50.13	-440	1077	-1697	-16	-2	-9	324	1164	-840	-744
	322	2019-01-15 09:45:50.14	-447	1079	-1697	-15	2	-9	225	1148	-923	-686
	323	2019-01-15 09:45:50.15	-435	1081	-1691	-13	6	-13	346	1175	-829	-760
	324	2019-01-15 09:45:50.16	-445	1080	-1704	-11	17	-14	222	1177	-955	-699
	325	2019-01-15 09:45:50.17	-444	1082	-1708	-10	14	-14	343	1203	-860	-773
	326	2019-01-15 09:45:50.18	-434	1078	-1710	-11	12	-11	206	1178	-972	-692
	327	2019-01-15 09:45:50.19	-444	1078	-1708	-14	4	-6	353	1204	-851	-778
	328	2019-01-15 09:45:50.20	-450	1080	-1704	-14	2	0	236	1154	-918	-695
	329	2019-01-15 09:45:50.21	-445	1086	-1702	-13	-4	0	388	1195	-807	-791
	330	2019-01-15 09:45:50.22	-446	1091	-1702	-11	-4	1	221	1154	-933	-687
	331	2019-01-15 09:45:50.23	-437	1093	-1703	-9	-3	-2	363	1202	-839	-782
	332	2019-01-15 09:45:50.24	-437	1086	-1693	-6	3	-3	213	1136	-923	-674
	333	2019-01-15 09:45:50.25	-447	1083	-1696	2	8	-8	380	1202	-822	-791
	334	2019-01-15 09:45:50.26	-436	1079	-1701	5	13	-10	220	1131	-911	-675
	335	2019-01-15 09:45:50.27	-445	1074	-1704	9	12	-8	386	1206	-820	-796
	336	2019-01-15 09:45:50.28	-447	1082	-1704	13	14	-6	198	1132	-934	-665
	337	2019-01-15 09:45:50.29	-432	1086	-1704	13	11	-3	376	1214	-838	-795
	338	2019-01-15 09:45:50.30	-449	1080	-1698	14	12	-1	204	1116	-912	-660
	339	2019-01-15 09:45:50.31	-445	1073	-1702	13	5	1	393	1217	-824	-805
	340	2019-01-15 09:45:50.32	-452	1077	-1701	11	0	0	184	1154	-970	-669
	341	2019-01-15 09:45:50.33	-454	1074	-1702	7	-6	-1	367	1238	-871	-802
	342	2019-01-15 09:45:50.34	-446	1085	-1699	2	-11	-5	166	1115	-949	-640
	343	2019-01-15 09:45:50.35	-446	1078	-1699	1	-10	-9	387	1221	-834	-804
	344	2019-01-15 09:45:50.36	-449	1079	-1697	-2	-7	-13	186	1127	-941	-656
	345	2019-01-15 09:45:50.37	-450	1075	-1698	-2	-5	-17	404	1247	-843	-825
	346	2019-01-15 09:45:50.38	-454	1071	-1693	-3	0	-19	180	1149	-969	-664
	347	2019-01-15 09:45:50.39	-458	1068	-1700	1	1	-16	400	1258	-858	-829
	348	2019-01-15 09:45:50.40	-447	1071	-1698	0	3	-13	190	1127	-937	-658
	349	2019-01-15 09:45:50.41	-445	1073	-1704	-4	11	-11	413	1234	-821	-823
	350	2019-01-15 09:45:50.42	-441	1076	-1692	-6	15	-10	190	1080	-890	-635
	351	2019-01-15 09:45:50.43	-436	1073	-1700	-9	18	-8	411	1240	-829	-825
	352	2019-01-15 09:45:50.44	-436	1075	-1703	-10	17	-9	147	1098	-951	-622
	353	2019-01-15 09:45:50.45	-435	1070	-1710	-12	11	-10	388	1248	-860	-818
	354	2019-01-15 09:45:50.46	-447	1075	-1708	-15	8	-9	151	1080	-929	-615
	355	2019-01-15 09:45:50.47	-432	1075	-1703	-16	0	-15	416	1245	-829	-830
	356	2019-01-15 09:45:50.48	-434	1076	-1705	-16	-3	-15	186	1088	-902	-637
	357	2019-01-15 09:45:50.49	-444	1074	-1707	-14	-6	-17	421	1258	-837	-839
	358	2019-01-15 09:45:50.50	-441	1082	-1699	-12	-7	-17	160	1120	-960	-640
	359	2019-01-15 09:45:50.51	-439	1069	-1708	-10	-10	-19	408	1271	-863	-839
	360	2019-01-15 09:45:50.52	-447	1071	-1698	-9	-6	-14	156	1072	-916	-614
	361	2019-01-15 09:45:50.53	-449	1070	-1700	-8	-3	-11	417	1253	-836	-835
	362	2019-01-15 09:45:50.54	-444	1063	-1695	-6	-3	-2	155	1102	-947	-628
	363	2019-01-15 09:45:50.55	-446	1064	-1696	-9	0	4	410	1288	-878	-849
	364	2019-01-15 09:45:50.56	-452	1065	-1701	-8	2	12	138	1109	-971	-623
	365	2019-01-15 09:45:50.57	-443	1067	-1696	-9	-2	17	408	1268	-860	-838
	366	2019-01-15 09:45:50.58	-445	1077	-1702	-11	0	22	157	1067	-910	-612
	367	2019-01-15 09:45:50.59	-444	1086	-1699	-10	-6	16	426	1269	-843	-847
	368	2019-01-15 09:45:50.60	-449	1093	-1698	-10	-5	8	150	1094	-944	-622
	369	2019-01-15 09:45:50.61	-444	1105	-1697	-10	-6	-2	414	1271	-857	-842
	370	2019-01-15 09:45:50.62	-442	1097	-1699	-6	-4	-12	138	1059	-921	-598
	371	2019-01-15 09:45:50.63	-452	1089	-1695	-3	0	-21	413	1265	-852	-839
	372	2019-01-15 09:45:50.64	-449	1078	-1697	-2	1	-27	149	1078	-929	-613
	373	2019-01-15 09:45:50.65	-448	1071	-1701	-3	6	-26	416	1291	-875	-853
	374	2019-01-15 09:45:50.66	-454	1063	-1699	-4	6	-23	126	1095	-969	-610
	375	2019-01-15 09:45:50.67	-440	1063	-1703	-8	4	-12	406	1310	-904	-858
	376	2019-01-15 09:45:50.68	-446	1070	-1706	-12	5	-4	131	1104	-973	-617
	377	2019-01-15 09:45:50.69	-447	1072	-1700	-12	6	2	428	1289	-861	-858
	378	2019-01-15 09:45:50.70	-446	1077	-1702	-12	2	8	165	1061	-896	-613
	379	2019-01-15 09:45:50.71	-451	1083	-1692	-8	0	9	435	1294	-859	-864
	380	2019-01-15 09:45:50.72	-441	1088	-1696	-3	3	2	135	1103	-968	-619
	381	2019-01-15 09:45:50.73	-447	1096	-1699	4	9	-6	397	1289	-892	-843
	382	2019-01-15 09:45:50.74	-444	1099	-1705	8	9	-18	128	1049	-921	-588
	383	2019-01-15 09:45:50.75	-441	1088	-1713	7	7	-26	410	1274	-864	-842
	384	2019-01-15 09:45:50.76	-452	1082	-1707	3	5	-30	138	1067	-929	-602
	385	2019-01-15 09:45:50.77	-452	1065	-1712	-1	1	-25	429	1291	-862	-860
	386	2019-01-15 09:45:50.78	-445	1062	-1701	-4	-5	-21	164	1064	-900	-614
	387	2019-01-15 09:45:50.79	-449	1067	-1695	-5	-1	-13	447	1286	-839	-866
	388	2019-01-15 09:45:50.80	-429	1072	-1700	-8	5	-9	170	1058	-888	-614
	389	2019-01-15 09:45:50.81	-439	1078	-1699	-9	6	-4	420	1312	-892	-866
	390	2019-01-15 09:45:50.82	-431	1085	-1698	-8	6	-3	122	1105	-983	-613
	391	2019-01-15 09:45:50.83	-436	1083	-1703	-6	7	-1	386	1308	-922	-847
	392	2019-01-15 09:45:50.84	-449	1084	-1704	-1	5	0	129	1082	-953	-605
	393	2019-01-15 09:45:50.85	-448	1081	-1697	7	3	-4	404	1310	-906	-857
	394	2019-01-15 09:45:50.86	-447	1079	-1700	11	5	-3	140	1092	-952	-616
	395	2019-01-15 09:45:50.87	-442	1077	-1701	19	2	-4	391	1306	-915	-848
	396	2019-01-15 09:45:50.88	-449	1083	-1699	19	0	-7	132	1093	-961	-612
	397	2019-01-15 09:45:50.89	-444	1084	-1706	16	4	-11	404	1273	-869	-838
	398	2019-01-15 09:45:50.90	-442	1079	-1709	12	1	-14	171	1037	-866	-604
	399	2019-01-15 09:45:50.91	-452	1076	-1704	10	5	-17	418	1263	-845	-840
	400	2019-01-15 09:45:50.92	-442	1074	-1702	8	7	-17	151	1055	-904	-603
	401	2019-01-15 09:45:50.93	-436	1079	-1684	10	6	-19	396	1286	-890	-841
	402	2019-01-15 09:45:50.94	-439	1074	-1693	5	12	-19	152	1064	-912	-608
	403	2019-01-15 09:45:50.95	-451	1072	-1709	3	8	-17	425	1286	-861	-855
	404	2019-01-15 09:45:50.96	-443	1069	-1703	-2	4	-14	189	1059	-870	-624
	405	2019-01-15 09:45:50.97	-441	1072	-1708	-9	2	-11	440	1292	-852	-866
	406	2019-01-15 09:45:50.98	-443	1066	-1708	-11	0	-6	187	1077	-890	-632
	407	2019-01-15 09:45:50.99	-445	1079	-1711	-15	-2	-5	392	1306	-914	-849
	408	2019-01-15 09:45:51.00	-439	1082	-1716	-17	-1	-10	141	1086	-945	-613
	409	2019-01-15 09:45:51.01	-429	1081	-1717	-18	-2	-9	402	1279	-877	-840
	410	2019-01-15 09:45:51.02	-441	1078	-1716	-16	-5	-8	191	1053	-862	-622
	411	2019-01-15 09:45:51.03	-441	1073	-1708	-11	-8	-9	419	1299	-880	-859
	412	2019-01-15 09:45:51.04	-438	1072	-1698	-7	-11	-9	188	1089	-901	-638
	413	2019-01-15 09:45:51.05	-449	1072	-1694	-3	-11	-6	404	1276	-872	-840
	414	2019-01-15 09:45:51.06	-451	1078	-1695	1	-9	-4	190	1059	-869	-624
	415	2019-01-15 09:45:51.07	-451	1076	-1701	5	-10	-8	410	1251	-841	-830
	416	2019-01-15 09:45:51.08	-445	1078	-1701	6	-12	-7	209	1057	-848	-633
	417	2019-01-15 09:45:51.09	-444	1074	-1702	5	-8	-9	430	1252	-822	-841
	418	2019-01-15 09:45:51.10	-446	1072	-1701	0	-10	-9	236	1048	-812	-642
	419	2019-01-15 09:45:51.11	-456	1075	-1711	-2	-8	-13	404	1261	-857	-832
	420	2019-01-15 09:45:51.12	-441	1069	-1694	-7	-6	-13	200	1072	-872	-636
	421	2019-01-15 09:45:51.13	-446	1067	-1698	-8	-3	-13	378	1280	-902	-829
	422	2019-01-15 09:45:51.14	-452	1063	-1695	-11	-2	-12	206	1091	-885	-648
	423	2019-01-15 09:45:51.15	-451	1062	-1689	-8	-1	-8	383	1290	-907	-836
	424	2019-01-15 09:45:51.16	-461	1065	-1695	-7	1	-5	215	1093	-878	-654
	425	2019-01-15 09:45:51.17	-460	1060	-1702	-5	-1	-1	375	1288	-913	-831
	426	2019-01-15 09:45:51.18	-457	1065	-1702	-8	-3	1	215	1095	-880	-655
	427	2019-01-15 09:45:51.19	-453	1070	-1698	-9	-3	4	399	1260	-861	-829
	428	2019-01-15 09:45:51.20	-448	1073	-1700	-11	1	4	260	1069	-809	-664
	429	2019-01-15 09:45:51.21	-440	1073	-1703	-14	0	5	394	1224	-830	-809
	430	2019-01-15 09:45:51.22	-445	1072	-1696	-16	5	2	243	1067	-824	-655
	431	2019-01-15 09:45:51.23	-444	1077	-1705	-15	5	0	367	1241	-874	-804
	432	2019-01-15 09:45:51.24	-453	1089	-1695	-17	2	-3	244	1091	-847	-667
	433	2019-01-15 09:45:51.25	-446	1079	-1699	-18	5	-6	400	1267	-867	-833
	434	2019-01-15 09:45:51.26	-441	1070	-1697	-16	2	-8	277	1090	-813	-683
	435	2019-01-15 09:45:51.27	-442	1078	-1704	-16	3	-8	388	1251	-863	-819
	436	2019-01-15 09:45:51.28	-438	1076	-1707	-19	5	-8	265	1080	-815	-672
	437	2019-01-15 09:45:51.29	-440	1080	-1717	-19	1	-7	350	1236	-886	-793
	438	2019-01-15 09:45:51.30	-445	1080	-1715	-22	-10	-8	248	1090	-842	-669
	439	2019-01-15 09:45:51.31	-438	1085	-1708	-24	-14	-4	373	1197	-824	-785
	440	2019-01-15 09:45:51.32	-442	1084	-1703	-24	-21	-3	308	1069	-761	-688
	441	2019-01-15 09:45:51.33	-442	1072	-1698	-22	-24	2	376	1236	-860	-806
	442	2019-01-15 09:45:51.34	-444	1080	-1693	-16	-21	2	280	1124	-844	-702
	443	2019-01-15 09:45:51.35	-462	1081	-1692	-12	-17	5	328	1270	-942	-799
	444	2019-01-15 09:45:51.36	-449	1084	-1699	-7	-16	5	271	1133	-862	-702
	445	2019-01-15 09:45:51.37	-453	1086	-1687	-3	-11	5	337	1254	-917	-795
	446	2019-01-15 09:45:51.38	-453	1079	-1695	1	-5	4	288	1123	-835	-705
	447	2019-01-15 09:45:51.39	-447	1076	-1697	1	-3	4	340	1200	-860	-770
	448	2019-01-15 09:45:51.40	-456	1074	-1698	0	0	6	302	1086	-784	-694
	449	2019-01-15 09:45:51.41	-463	1069	-1690	-1	1	6	337	1183	-846	-760
	450	2019-01-15 09:45:51.42	-459	1081	-1687	-2	-1	7	308	1104	-796	-706
	451	2019-01-15 09:45:51.43	-460	1082	-1691	-6	5	3	334	1211	-877	-772
	452	2019-01-15 09:45:51.44	-451	1085	-1693	-11	7	-2	320	1122	-802	-721
	453	2019-01-15 09:45:51.45	-445	1090	-1688	-14	13	-11	328	1206	-878	-767
	454	2019-01-15 09:45:51.46	-442	1083	-1698	-15	18	-20	326	1123	-797	-724
	455	2019-01-15 09:45:51.47	-444	1083	-1700	-14	18	-27	325	1218	-893	-771
	456	2019-01-15 09:45:51.48	-447	1083	-1703	-15	22	-31	327	1146	-819	-736
	457	2019-01-15 09:45:51.49	-444	1081	-1705	-15	18	-35	319	1230	-911	-774
	458	2019-01-15 09:45:51.50	-445	1087	-1712	-19	17	-35	329	1154	-825	-741
	459	2019-01-15 09:45:51.51	-451	1086	-1701	-22	17	-35	298	1217	-919	-757
	460	2019-01-15 09:45:51.52	-434	1076	-1700	-24	14	-32	319	1152	-833	-735
	461	2019-01-15 09:45:51.53	-428	1074	-1699	-21	13	-25	297	1204	-907	-750
	462	2019-01-15 09:45:51.54	-429	1065	-1693	-18	15	-20	344	1145	-801	-744
	463	2019-01-15 09:45:51.55	-440	1077	-1696	-13	13	-14	296	1171	-875	-733
	464	2019-01-15 09:45:51.56	-432	1077	-1697	-12	14	-8	346	1135	-789	-740
	465	2019-01-15 09:45:51.57	-435	1081	-1712	-10	10	-4	300	1176	-876	-738
	466	2019-01-15 09:45:51.58	-444	1089	-1701	-9	2	-2	358	1150	-792	-754
	467	2019-01-15 09:45:51.59	-436	1089	-1706	-11	-2	0	301	1170	-869	-735
	468	2019-01-15 09:45:51.60	-444	1090	-1705	-14	-7	-1	368	1154	-786	-761
	469	2019-01-15 09:45:51.61	-445	1096	-1706	-16	-9	-5	284	1158	-874	-721
	470	2019-01-15 09:45:51.62	-449	1094	-1695	-13	-9	-9	366	1163	-797	-764
	471	2019-01-15 09:45:51.63	-448	1078	-1700	-10	-16	-10	276	1204	-928	-740
	472	2019-01-15 09:45:51.64	-449	1082	-1686	-8	-20	-9	372	1198	-826	-785
	473	2019-01-15 09:45:51.65	-450	1071	-1688	-6	-17	-6	269	1198	-929	-733
	474	2019-01-15 09:45:51.66	-448	1070	-1687	-3	-13	-8	380	1202	-822	-791
	475	2019-01-15 09:45:51.67	-455	1079	-1695	0	-4	-4	280	1177	-897	-728
	476	2019-01-15 09:45:51.68	-450	1083	-1697	-3	3	-6	394	1177	-783	-785
	477	2019-01-15 09:45:51.69	-443	1089	-1698	-4	6	-5	288	1111	-823	-699
	478	2019-01-15 09:45:51.70	-453	1091	-1710	-5	14	-8	402	1152	-750	-777
	479	2019-01-15 09:45:51.71	-449	1093	-1703	-3	12	-9	255	1139	-884	-697
	480	2019-01-15 09:45:51.72	-440	1088	-1708	-3	17	-13	381	1181	-800	-781
	481	2019-01-15 09:45:51.73	-435	1097	-1696	0	9	-20	263	1143	-880	-703
	482	2019-01-15 09:45:51.74	-443	1091	-1697	0	10	-26	410	1189	-779	-799
	483	2019-01-15 09:45:51.75	-454	1077	-1697	0	-5	-28	274	1137	-863	-705
	484	2019-01-15 09:45:51.76	-446	1069	-1697	1	-13	-26	414	1203	-789	-808
	485	2019-01-15 09:45:51.77	-460	1068	-1695	1	-19	-19	226	1167	-941	-696
	486	2019-01-15 09:45:51.78	-454	1065	-1685	3	-21	-10	384	1224	-840	-804
	487	2019-01-15 09:45:51.79	-459	1072	-1697	1	-8	-1	246	1147	-901	-696
	488	2019-01-15 09:45:51.80	-461	1075	-1694	-3	2	4	424	1212	-788	-818
	489	2019-01-15 09:45:51.81	-461	1084	-1705	-6	10	6	250	1154	-904	-702
	490	2019-01-15 09:45:51.82	-464	1082	-1703	-8	13	9	420	1231	-811	-825
	491	2019-01-15 09:45:51.83	-458	1081	-1699	-7	13	7	239	1144	-905	-691
	492	2019-01-15 09:45:51.84	-452	1088	-1699	-7	17	6	424	1216	-792	-820
	493	2019-01-15 09:45:51.85	-451	1089	-1690	-5	18	2	243	1119	-876	-681
	494	2019-01-15 09:45:51.86	-457	1087	-1692	-2	14	-3	434	1215	-781	-824
	495	2019-01-15 09:45:51.87	-446	1093	-1700	-1	13	-12	239	1128	-889	-683
	496	2019-01-15 09:45:51.88	-440	1092	-1706	1	10	-21	434	1230	-796	-832
	497	2019-01-15 09:45:51.89	-435	1090	-1697	-1	8	-26	247	1105	-858	-676
	498	2019-01-15 09:45:51.90	-444	1085	-1702	-5	9	-26	441	1216	-775	-828
	499	2019-01-15 09:45:51.91	-445	1080	-1699	-5	5	-25	224	1087	-863	-655
	500	2019-01-15 09:45:51.92	-449	1071	-1698	-3	0	-11	435	1226	-791	-830
	501	2019-01-15 09:45:51.93	-442	1075	-1698	-1	-4	-5	229	1108	-879	-668
	502	2019-01-15 09:45:51.94	-441	1074	-1697	-1	-3	-2	447	1249	-802	-848
	503	2019-01-15 09:45:51.95	-444	1077	-1696	-4	-4	2	223	1137	-914	-680
	504	2019-01-15 09:45:51.96	-446	1075	-1697	-3	-4	5	448	1253	-805	-850
	505	2019-01-15 09:45:51.97	-445	1076	-1700	-3	-7	6	229	1095	-866	-662
	506	2019-01-15 09:45:51.98	-449	1084	-1692	-6	-8	3	461	1242	-781	-851
	507	2019-01-15 09:45:51.99	-447	1085	-1694	-9	-10	-3	244	1094	-850	-669
	508	2019-01-15 09:45:52.00	-451	1092	-1702	-8	-12	-6	467	1263	-796	-865
	509	2019-01-15 09:45:52.01	-449	1082	-1691	-6	-6	-10	203	1127	-924	-665
	510	2019-01-15 09:45:52.02	-454	1080	-1698	-5	-5	-13	430	1258	-828	-844
	511	2019-01-15 09:45:52.03	-450	1077	-1695	-4	-12	-12	200	1061	-861	-630
	512	2019-01-15 09:45:52.04	-445	1077	-1687	-6	-6	-11	458	1223	-765	-840
	513	2019-01-15 09:45:52.05	-445	1077	-1690	-8	1	-9	222	1058	-836	-640
	514	2019-01-15 09:45:52.06	-451	1082	-1695	-11	9	-9	466	1234	-768	-850
	515	2019-01-15 09:45:52.07	-455	1087	-1697	-10	14	-13	224	1076	-852	-650
	516	2019-01-15 09:45:52.08	-453	1077	-1707	-11	15	-14	473	1241	-768	-857
	517	2019-01-15 09:45:52.09	-443	1068	-1707	-13	10	-12	246	1051	-805	-648
	518	2019-01-15 09:45:52.10	-460	1078	-1698	-10	9	-9	503	1240	-737	-871
	519	2019-01-15 09:45:52.11	-454	1067	-1701	-9	6	-2	234	1071	-837	-652
	520	2019-01-15 09:45:52.12	-449	1078	-1707	-9	4	3	459	1281	-822	-870
	521	2019-01-15 09:45:52.13	-445	1084	-1708	-7	3	3	162	1096	-934	-629
	522	2019-01-15 09:45:52.14	-452	1088	-1702	-8	6	4	437	1294	-857	-865
	523	2019-01-15 09:45:52.15	-446	1089	-1699	-8	9	4	195	1093	-898	-644
	524	2019-01-15 09:45:52.16	-450	1090	-1691	-8	10	0	453	1277	-824	-865
	525	2019-01-15 09:45:52.17	-447	1088	-1697	-6	7	-3	197	1100	-903	-648
	526	2019-01-15 09:45:52.18	-443	1080	-1702	-4	6	-5	465	1273	-808	-869
	527	2019-01-15 09:45:52.19	-455	1081	-1696	-5	1	-6	217	1040	-823	-628
	528	2019-01-15 09:45:52.20	-449	1073	-1695	-5	-1	-8	469	1250	-781	-859
	529	2019-01-15 09:45:52.21	-447	1074	-1701	-5	-1	-10	188	1059	-871	-623
	530	2019-01-15 09:45:52.22	-443	1075	-1696	-6	0	-11	460	1270	-810	-865
	531	2019-01-15 09:45:52.23	-450	1068	-1695	-10	2	-11	202	1058	-856	-630
	532	2019-01-15 09:45:52.24	-445	1073	-1693	-9	9	-8	480	1272	-792	-876
	533	2019-01-15 09:45:52.25	-456	1065	-1697	-10	10	-3	215	1073	-858	-644
	534	2019-01-15 09:45:52.26	-452	1081	-1696	-12	13	-1	480	1285	-805	-882
	535	2019-01-15 09:45:52.27	-440	1076	-1702	-12	12	2	210	1077	-867	-643
	536	2019-01-15 09:45:52.28	-452	1087	-1707	-17	9	1	475	1298	-823	-886
	537	2019-01-15 09:45:52.29	-437	1091	-1700	-18	9	-2	213	1077	-864	-645
	538	2019-01-15 09:45:52.30	-437	1099	-1714	-18	7	-8	474	1304	-830	-889
	539	2019-01-15 09:45:52.31	-435	1093	-1703	-19	-1	-15	200	1085	-885	-642
	540	2019-01-15 09:45:52.32	-435	1086	-1696	-16	-1	-20	452	1315	-863	-883
	541	2019-01-15 09:45:52.33	-448	1074	-1693	-10	-3	-22	182	1089	-907	-635
	542	2019-01-15 09:45:52.34	-441	1083	-1693	-7	2	-23	463	1273	-810	-868
	543	2019-01-15 09:45:52.35	-441	1079	-1696	-2	1	-20	232	1027	-795	-629
	544	2019-01-15 09:45:52.36	-444	1076	-1703	-4	1	-16	489	1264	-775	-876
	545	2019-01-15 09:45:52.37	-454	1080	-1701	-8	-1	-12	226	1056	-830	-641
	546	2019-01-15 09:45:52.38	-442	1078	-1695	-13	-4	-8	484	1285	-801	-884
	547	2019-01-15 09:45:52.39	-448	1076	-1692	-17	-7	-6	236	1049	-813	-642
	548	2019-01-15 09:45:52.40	-445	1084	-1688	-17	-6	-7	477	1288	-811	-882
	549	2019-01-15 09:45:52.41	-446	1087	-1686	-18	1	-8	212	1071	-859	-641
	550	2019-01-15 09:45:52.42	-458	1084	-1694	-18	2	-13	471	1291	-820	-881
	551	2019-01-15 09:45:52.43	-452	1093	-1702	-15	3	-16	230	1054	-824	-642
	552	2019-01-15 09:45:52.44	-456	1087	-1695	-17	6	-17	478	1305	-827	-891
	553	2019-01-15 09:45:52.45	-449	1081	-1695	-14	5	-15	232	1090	-858	-661
	554	2019-01-15 09:45:52.46	-442	1081	-1693	-13	10	-12	448	1322	-874	-885
	555	2019-01-15 09:45:52.47	-445	1080	-1705	-9	9	-8	197	1091	-894	-644
	556	2019-01-15 09:45:52.48	-441	1083	-1693	-8	7	-2	465	1313	-848	-889
	557	2019-01-15 09:45:52.49	-452	1085	-1702	-5	8	-2	251	1060	-809	-655
	558	2019-01-15 09:45:52.50	-446	1084	-1704	-4	2	2	474	1263	-789	-868
	559	2019-01-15 09:45:52.51	-441	1078	-1697	-4	-1	4	236	1028	-792	-632
	560	2019-01-15 09:45:52.52	-438	1093	-1699	-3	0	4	461	1278	-817	-869
	561	2019-01-15 09:45:52.53	-442	1087	-1690	-6	1	1	237	1069	-832	-653
	562	2019-01-15 09:45:52.54	-453	1084	-1692	-7	5	-2	452	1281	-829	-866
	563	2019-01-15 09:45:52.55	-460	1079	-1684	-7	6	-1	239	1065	-826	-652
	564	2019-01-15 09:45:52.56	-447	1085	-1689	-2	2	1	454	1282	-828	-868
	565	2019-01-15 09:45:52.57	-439	1084	-1685	-4	2	2	243	1068	-825	-655
	566	2019-01-15 09:45:52.58	-452	1088	-1693	-7	6	-2	455	1305	-850	-880
	567	2019-01-15 09:45:52.59	-446	1084	-1704	-9	8	-3	261	1090	-829	-675
	568	2019-01-15 09:45:52.60	-453	1092	-1702	-10	8	-7	472	1279	-807	-875
	569	2019-01-15 09:45:52.61	-444	1093	-1703	-14	10	-10	272	1057	-785	-664
	570	2019-01-15 09:45:52.62	-446	1095	-1708	-12	5	-12	444	1302	-858	-873
	571	2019-01-15 09:45:52.63	-451	1099	-1703	-12	2	-14	246	1106	-860	-676
	572	2019-01-15 09:45:52.64	-439	1092	-1703	-12	-3	-17	434	1309	-875	-871
	573	2019-01-15 09:45:52.65	-444	1097	-1695	-11	-7	-18	260	1089	-829	-674
	574	2019-01-15 09:45:52.66	-445	1088	-1687	-9	-3	-21	443	1269	-826	-856
	575	2019-01-15 09:45:52.67	-450	1088	-1685	-3	0	-22	276	1072	-796	-674
	576	2019-01-15 09:45:52.68	-447	1093	-1685	1	8	-25	449	1256	-807	-852
	577	2019-01-15 09:45:52.69	-457	1076	-1694	3	13	-27	297	1063	-766	-680
	578	2019-01-15 09:45:52.70	-449	1072	-1691	4	17	-20	430	1261	-831	-845
	579	2019-01-15 09:45:52.71	-452	1073	-1698	4	14	-13	273	1083	-810	-678
	580	2019-01-15 09:45:52.72	-447	1070	-1702	1	10	-2	424	1270	-846	-847
	581	2019-01-15 09:45:52.73	-450	1073	-1701	-3	6	5	291	1087	-796	-689
	582	2019-01-15 09:45:52.74	-446	1083	-1698	-7	3	11	437	1265	-828	-851
	583	2019-01-15 09:45:52.75	-439	1084	-1697	-9	3	13	302	1092	-790	-697
	584	2019-01-15 09:45:52.76	-445	1091	-1698	-11	-3	11	409	1287	-878	-848
	585	2019-01-15 09:45:52.77	-440	1092	-1694	-10	-3	7	280	1113	-833	-696
	586	2019-01-15 09:45:52.78	-433	1098	-1687	-7	-2	0	396	1284	-888	-840
	587	2019-01-15 09:45:52.79	-442	1092	-1687	-5	2	-9	289	1116	-827	-702
	588	2019-01-15 09:45:52.80	-438	1089	-1695	-7	2	-18	433	1236	-803	-834
	589	2019-01-15 09:45:52.81	-441	1088	-1698	-6	4	-23	346	1072	-726	-709
	590	2019-01-15 09:45:52.82	-440	1078	-1698	-8	8	-26	421	1222	-801	-821
	591	2019-01-15 09:45:52.83	-449	1071	-1695	-11	8	-24	323	1085	-762	-704
	592	2019-01-15 09:45:52.84	-449	1070	-1693	-10	7	-19	401	1239	-838	-820
	593	2019-01-15 09:45:52.85	-447	1069	-1682	-12	4	-14	322	1103	-781	-712
	594	2019-01-15 09:45:52.86	-441	1071	-1697	-14	5	-8	408	1239	-831	-823
	595	2019-01-15 09:45:52.87	-436	1083	-1695	-11	6	-3	337	1105	-768	-721
	596	2019-01-15 09:45:52.88	-447	1090	-1701	-13	10	-2	401	1215	-814	-808
	597	2019-01-15 09:45:52.89	-451	1098	-1697	-12	10	-7	348	1112	-764	-730
	598	2019-01-15 09:45:52.90	-433	1089	-1708	-10	8	-8	382	1243	-861	-812
	599	2019-01-15 09:45:52.91	-448	1092	-1703	-13	5	-11	328	1131	-803	-729
	600	2019-01-15 09:45:52.92	-441	1094	-1705	-12	2	-12	356	1237	-881	-796
	601	2019-01-15 09:45:52.93	-441	1097	-1708	-12	-5	-14	329	1128	-799	-728
	602	2019-01-15 09:45:52.94	-447	1096	-1695	-11	-8	-16	378	1235	-857	-806
	603	2019-01-15 09:45:52.95	-446	1091	-1695	-7	-9	-17	355	1113	-758	-734
	604	2019-01-15 09:45:52.96	-451	1085	-1694	-8	-8	-17	392	1194	-802	-793
	605	2019-01-15 09:45:52.97	-448	1086	-1692	-6	-4	-16	373	1106	-733	-739
	606	2019-01-15 09:45:52.98	-453	1077	-1684	-2	-1	-12	389	1189	-800	-789
	607	2019-01-15 09:45:52.99	-454	1072	-1691	-3	4	-11	379	1117	-738	-748
	608	2019-01-15 09:45:53.00	-450	1070	-1689	-3	2	-2	360	1206	-846	-783
	609	2019-01-15 09:45:53.01	-440	1083	-1695	-4	6	3	362	1137	-775	-749
	610	2019-01-15 09:45:53.02	-447	1076	-1701	-7	5	6	357	1197	-840	-777
	611	2019-01-15 09:45:53.03	-446	1081	-1700	-8	5	9	383	1129	-746	-756
	612	2019-01-15 09:45:53.04	-443	1088	-1695	-7	4	7	352	1187	-835	-769
	613	2019-01-15 09:45:53.05	-438	1097	-1697	-7	2	0	383	1135	-752	-759
	614	2019-01-15 09:45:53.06	-442	1099	-1699	-6	1	-5	328	1219	-891	-773
	615	2019-01-15 09:45:53.07	-446	1094	-1702	-6	1	-12	367	1170	-803	-768
	616	2019-01-15 09:45:53.08	-445	1092	-1697	-7	3	-21	339	1208	-869	-773
	617	2019-01-15 09:45:53.09	-441	1079	-1690	-7	2	-22	396	1154	-758	-775
	618	2019-01-15 09:45:53.10	-448	1075	-1690	-8	0	-22	330	1178	-848	-754
	619	2019-01-15 09:45:53.11	-452	1075	-1691	-12	0	-18	382	1148	-766	-765
	620	2019-01-15 09:45:53.12	-434	1081	-1699	-12	-6	-12	304	1143	-839	-723
	621	2019-01-15 09:45:53.13	-458	1071	-1696	-14	-8	-4	389	1136	-747	-762
	622	2019-01-15 09:45:53.14	-444	1083	-1696	-15	-11	2	329	1158	-829	-743
	623	2019-01-15 09:45:53.15	-456	1084	-1690	-12	-9	2	421	1156	-735	-788
	624	2019-01-15 09:45:53.16	-445	1093	-1697	-11	-6	5	327	1167	-840	-747
	625	2019-01-15 09:45:53.17	-448	1099	-1702	-13	-1	-1	416	1167	-751	-791
	626	2019-01-15 09:45:53.18	-453	1099	-1694	-11	1	-5	318	1166	-848	-742
	627	2019-01-15 09:45:53.19	-452	1103	-1696	-9	4	-10	415	1173	-758	-794
	628	2019-01-15 09:45:53.20	-448	1103	-1703	-12	3	-16	294	1158	-864	-726
	629	2019-01-15 09:45:53.21	-458	1098	-1701	-8	2	-16	409	1179	-770	-794
	630	2019-01-15 09:45:53.22	-452	1086	-1694	-6	-3	-21	303	1169	-866	-736
	631	2019-01-15 09:45:53.23	-452	1093	-1692	-2	-2	-23	427	1200	-773	-813
	632	2019-01-15 09:45:53.24	-456	1092	-1700	0	-1	-24	275	1176	-901	-725
	633	2019-01-15 09:45:53.25	-453	1089	-1697	0	-2	-23	408	1208	-800	-808
	634	2019-01-15 09:45:53.26	-458	1086	-1699	3	3	-20	271	1173	-902	-722
	635	2019-01-15 09:45:53.27	-449	1081	-1700	3	-2	-12	418	1195	-777	-806
	636	2019-01-15 09:45:53.28	-446	1083	-1697	3	0	-6	275	1112	-837	-693
	637	2019-01-15 09:45:53.29	-447	1080	-1688	2	4	-3	428	1159	-731	-793
	638	2019-01-15 09:45:53.30	-445	1076	-1685	4	8	2	284	1088	-804	-686
	639	2019-01-15 09:45:53.31	-443	1074	-1686	8	7	3	440	1168	-728	-804
	640	2019-01-15 09:45:53.32	-448	1076	-1682	5	8	2	277	1114	-837	-695
	641	2019-01-15 09:45:53.33	-443	1085	-1686	7	5	4	444	1194	-750	-819
	642	2019-01-15 09:45:53.34	-444	1087	-1686	3	5	1	279	1108	-829	-693
	643	2019-01-15 09:45:53.35	-443	1089	-1691	-2	9	-1	449	1206	-757	-827
	644	2019-01-15 09:45:53.36	-452	1084	-1701	-8	2	-5	254	1134	-880	-694
	645	2019-01-15 09:45:53.37	-457	1086	-1700	-7	-9	-4	442	1236	-794	-839
	646	2019-01-15 09:45:53.38	-449	1091	-1695	-9	-7	-8	267	1143	-876	-705
	647	2019-01-15 09:45:53.39	-448	1099	-1700	-13	-7	-11	449	1216	-767	-832
	648	2019-01-15 09:45:53.40	-458	1104	-1708	-17	-5	-17	257	1110	-853	-683
	649	2019-01-15 09:45:53.41	-453	1098	-1707	-22	-4	-22	451	1230	-779	-840
	650	2019-01-15 09:45:53.42	-449	1094	-1695	-23	-7	-25	244	1146	-902	-695
	651	2019-01-15 09:45:53.43	-451	1094	-1692	-24	-3	-25	442	1236	-794	-839
	652	2019-01-15 09:45:53.44	-460	1087	-1688	-17	-3	-21	258	1075	-817	-666
	653	2019-01-15 09:45:53.45	-455	1083	-1689	-11	1	-17	475	1209	-734	-842
	654	2019-01-15 09:45:53.46	-451	1084	-1686	-5	8	-12	264	1103	-839	-683
	655	2019-01-15 09:45:53.47	-461	1089	-1687	1	14	-10	468	1242	-774	-855
	656	2019-01-15 09:45:53.48	-453	1089	-1693	5	20	-11	248	1086	-838	-667
	657	2019-01-15 09:45:53.49	-438	1092	-1691	4	23	-10	464	1228	-764	-846
	658	2019-01-15 09:45:53.50	-443	1089	-1697	4	24	-11	226	1094	-868	-660
	659	2019-01-15 09:45:53.51	-439	1094	-1695	3	20	-13	468	1250	-782	-859
	660	2019-01-15 09:45:53.52	-443	1086	-1701	1	10	-17	257	1093	-836	-675
	661	2019-01-15 09:45:53.53	-442	1089	-1697	1	6	-20	481	1259	-778	-870
	662	2019-01-15 09:45:53.54	-433	1088	-1699	1	4	-19	223	1123	-900	-673
	663	2019-01-15 09:45:53.55	-443	1086	-1694	0	2	-22	457	1278	-821	-867
	664	2019-01-15 09:45:53.56	-445	1076	-1685	2	-2	-20	217	1110	-893	-663
	665	2019-01-15 09:45:53.57	-444	1073	-1693	1	1	-20	474	1265	-791	-869
	666	2019-01-15 09:45:53.58	-453	1077	-1690	-1	0	-14	253	1093	-840	-673
	667	2019-01-15 09:45:53.59	-444	1068	-1692	-2	2	-9	489	1248	-759	-868
	668	2019-01-15 09:45:53.60	-450	1074	-1690	-3	-2	-4	224	1062	-838	-643
	669	2019-01-15 09:45:53.61	-449	1080	-1707	-4	-3	3	473	1250	-777	-861
	670	2019-01-15 09:45:53.62	-442	1077	-1697	-5	-3	10	229	1067	-838	-648
	671	2019-01-15 09:45:53.63	-445	1081	-1690	-5	-2	12	487	1258	-771	-872
	672	2019-01-15 09:45:53.64	-452	1080	-1699	-6	-8	13	230	1073	-843	-651
	673	2019-01-15 09:45:53.65	-449	1094	-1688	-7	-12	12	488	1267	-779	-877
	674	2019-01-15 09:45:53.66	-445	1097	-1685	-10	-7	7	220	1083	-863	-651
	675	2019-01-15 09:45:53.67	-439	1094	-1692	-9	-3	-5	470	1281	-811	-875
	676	2019-01-15 09:45:53.68	-448	1095	-1694	-12	2	-13	202	1096	-894	-649
	677	2019-01-15 09:45:53.69	-458	1085	-1696	-12	4	-19	482	1280	-798	-881
	678	2019-01-15 09:45:53.70	-450	1075	-1705	-13	-1	-18	244	1063	-819	-653
	679	2019-01-15 09:45:53.71	-449	1074	-1702	-10	0	-10	500	1293	-793	-896
	680	2019-01-15 09:45:53.72	-456	1085	-1705	-10	-3	-7	215	1094	-879	-654
	681	2019-01-15 09:45:53.73	-452	1086	-1709	-9	-4	1	472	1299	-827	-885
	682	2019-01-15 09:45:53.74	-448	1086	-1703	-8	-2	2	206	1083	-877	-644
	683	2019-01-15 09:45:53.75	-453	1084	-1700	-7	-1	3	478	1283	-805	-880
	684	2019-01-15 09:45:53.76	-457	1094	-1689	-2	-5	4	222	1064	-842	-643
	685	2019-01-15 09:45:53.77	-452	1090	-1687	-2	-1	-3	480	1292	-812	-886
	686	2019-01-15 09:45:53.78	-449	1090	-1693	-3	0	-9	206	1083	-877	-644
	687	2019-01-15 09:45:53.79	-457	1084	-1691	-6	2	-13	463	1290	-827	-876
	688	2019-01-15 09:45:53.80	-455	1088	-1693	-4	3	-16	191	1047	-856	-619
	689	2019-01-15 09:45:53.81	-452	1081	-1689	-7	3	-17	465	1275	-810	-870
	690	2019-01-15 09:45:53.82	-452	1078	-1689	-5	4	-16	210	1060	-850	-635
	691	2019-01-15 09:45:53.83	-453	1080	-1692	-4	9	-13	484	1289	-805	-886
	692	2019-01-15 09:45:53.84	-445	1080	-1693	-2	7	-7	225	1064	-839	-644
	693	2019-01-15 09:45:53.85	-451	1087	-1698	-2	6	-1	486	1310	-824	-898
	694	2019-01-15 09:45:53.86	-456	1085	-1693	-4	6	0	225	1084	-859	-654
	695	2019-01-15 09:45:53.87	-445	1089	-1693	-4	2	0	482	1308	-826	-895
	696	2019-01-15 09:45:53.88	-448	1090	-1703	-8	2	0	216	1076	-860	-646
	697	2019-01-15 09:45:53.89	-448	1079	-1697	-10	2	0	478	1288	-810	-883
	698	2019-01-15 09:45:53.90	-447	1084	-1695	-12	0	-4	224	1058	-834	-641
	699	2019-01-15 09:45:53.91	-449	1083	-1688	-9	1	-2	482	1304	-822	-893
	700	2019-01-15 09:45:53.92	-448	1084	-1689	-9	2	-3	220	1086	-866	-653
	701	2019-01-15 09:45:53.93	-448	1088	-1692	-8	3	-8	467	1279	-812	-873
	702	2019-01-15 09:45:53.94	-447	1093	-1698	-5	2	-8	231	1042	-811	-636
	703	2019-01-15 09:45:53.95	-446	1094	-1700	-8	1	-12	475	1275	-800	-875
	704	2019-01-15 09:45:53.96	-442	1089	-1692	-8	-2	-15	223	1067	-844	-645
	705	2019-01-15 09:45:53.97	-448	1093	-1690	-10	-1	-15	465	1283	-818	-874
	706	2019-01-15 09:45:53.98	-451	1088	-1690	-11	3	-15	234	1053	-819	-643
	707	2019-01-15 09:45:53.99	-452	1089	-1694	-8	4	-12	477	1286	-809	-881
	708	2019-01-15 09:45:54.00	-448	1082	-1700	-11	1	-9	241	1067	-826	-654
	709	2019-01-15 09:45:54.01	-454	1083	-1702	-11	3	-6	469	1290	-821	-879
	710	2019-01-15 09:45:54.02	-445	1085	-1695	-9	1	0	236	1064	-828	-650
	711	2019-01-15 09:45:54.03	-444	1088	-1690	-11	2	1	477	1310	-833	-893
	712	2019-01-15 09:45:54.04	-451	1093	-1693	-6	6	1	250	1092	-842	-671
	713	2019-01-15 09:45:54.05	-438	1086	-1692	-3	2	-1	470	1313	-843	-891
	714	2019-01-15 09:45:54.06	-447	1086	-1691	-1	2	-5	244	1079	-835	-661
	715	2019-01-15 09:45:54.07	-453	1083	-1704	-4	0	-7	482	1294	-812	-888
	716	2019-01-15 09:45:54.08	-452	1088	-1701	-5	-8	-7	280	1064	-784	-672
	717	2019-01-15 09:45:54.09	-454	1087	-1698	-5	-12	-7	467	1260	-793	-863
	718	2019-01-15 09:45:54.10	-455	1080	-1679	-9	-10	-3	247	1054	-807	-650
	719	2019-01-15 09:45:54.11	-461	1078	-1685	-13	-1	-2	442	1286	-844	-864
	720	2019-01-15 09:45:54.12	-458	1080	-1688	-14	0	1	254	1084	-830	-669
	721	2019-01-15 09:45:54.13	-451	1079	-1691	-13	0	7	442	1281	-839	-861
	722	2019-01-15 09:45:54.14	-457	1083	-1691	-9	-2	9	257	1073	-816	-665
	723	2019-01-15 09:45:54.15	-449	1100	-1697	-5	2	10	468	1273	-805	-870
	724	2019-01-15 09:45:54.16	-447	1105	-1699	-5	6	4	288	1066	-778	-677
	725	2019-01-15 09:45:54.17	-445	1099	-1705	-6	7	0	454	1299	-845	-876
	726	2019-01-15 09:45:54.18	-444	1100	-1706	-4	5	-6	261	1094	-833	-677
	727	2019-01-15 09:45:54.19	-456	1098	-1701	-2	3	-11	433	1273	-840	-853
	728	2019-01-15 09:45:54.20	-453	1083	-1703	0	2	-14	275	1070	-795	-672
	729	2019-01-15 09:45:54.21	-452	1079	-1685	3	0	-11	448	1281	-833	-864
	730	2019-01-15 09:45:54.22	-449	1078	-1690	4	4	-8	293	1102	-809	-697
	731	2019-01-15 09:45:54.23	-453	1085	-1693	2	4	-2	443	1248	-805	-845
	732	2019-01-15 09:45:54.24	-445	1085	-1683	-1	10	1	303	1063	-760	-683
	733	2019-01-15 09:45:54.25	-439	1082	-1688	-7	19	0	438	1245	-807	-841
	734	2019-01-15 09:45:54.26	-440	1086	-1691	-8	20	0	300	1082	-782	-691
	735	2019-01-15 09:45:54.27	-441	1084	-1688	-9	16	2	432	1260	-828	-846
	736	2019-01-15 09:45:54.28	-444	1092	-1697	-7	13	2	304	1088	-784	-696
	737	2019-01-15 09:45:54.29	-444	1092	-1698	-6	9	-3	401	1251	-850	-826
	738	2019-01-15 09:45:54.30	-444	1093	-1695	-6	6	-4	282	1085	-803	-683
	739	2019-01-15 09:45:54.31	-440	1087	-1697	-6	0	-8	397	1255	-858	-826
	740	2019-01-15 09:45:54.32	-445	1089	-1699	-10	-4	-9	302	1099	-797	-700
	741	2019-01-15 09:45:54.33	-435	1085	-1691	-13	-7	-10	400	1271	-871	-835
	742	2019-01-15 09:45:54.34	-444	1084	-1692	-15	-2	-10	304	1117	-813	-710
	743	2019-01-15 09:45:54.35	-438	1088	-1694	-15	2	-5	400	1267	-867	-833
	744	2019-01-15 09:45:54.36	-435	1089	-1692	-16	-1	-4	323	1114	-791	-718
	745	2019-01-15 09:45:54.37	-433	1093	-1692	-17	2	-3	373	1268	-895	-820
	746	2019-01-15 09:45:54.38	-444	1089	-1697	-15	4	-3	294	1121	-827	-707
	747	2019-01-15 09:45:54.39	-442	1092	-1683	-15	4	-5	374	1192	-818	-783
	748	2019-01-15 09:45:54.40	-453	1089	-1697	-11	2	-4	336	1064	-728	-700
	749	2019-01-15 09:45:54.41	-449	1092	-1687	-9	-10	-3	395	1217	-822	-806
	750	2019-01-15 09:45:54.42	-449	1093	-1689	-7	-5	0	344	1116	-772	-730
	751	2019-01-15 09:45:54.43	-451	1087	-1700	-8	-8	2	375	1234	-859	-804
	752	2019-01-15 09:45:54.44	-447	1093	-1699	-9	-3	2	334	1117	-783	-725
	753	2019-01-15 09:45:54.45	-442	1098	-1690	-14	-3	1	363	1223	-860	-793
	754	2019-01-15 09:45:54.46	-447	1092	-1701	-17	-5	-2	339	1120	-781	-729
	755	2019-01-15 09:45:54.47	-442	1101	-1699	-19	-3	-3	363	1207	-844	-785
	756	2019-01-15 09:45:54.48	-458	1095	-1699	-18	-4	-4	352	1115	-763	-733
	757	2019-01-15 09:45:54.49	-441	1085	-1701	-12	-4	-5	355	1225	-870	-790
	758	2019-01-15 09:45:54.50	-440	1037	-1711	-6	56	-8	354	1139	-785	-746
	759	2019-01-15 09:45:54.51	-454	1134	-1688	26	-19	3	315	1219	-904	-767
	760	2019-01-15 09:45:54.52	-435	1083	-1666	-2	-9	-4	325	1143	-818	-734
	761	2019-01-15 09:45:54.53	-452	1106	-1692	-7	1	-1	319	1234	-915	-776
	762	2019-01-15 09:45:54.54	-449	1081	-1682	4	-11	-1	355	1150	-795	-752
	763	2019-01-15 09:45:54.55	-451	1090	-1689	-8	2	-2	331	1190	-859	-760
	764	2019-01-15 09:45:54.56	-440	1081	-1686	-8	-4	-1	365	1132	-767	-748
	765	2019-01-15 09:45:54.57	-448	1089	-1689	-4	-3	0	351	1174	-823	-762
	766	2019-01-15 09:45:54.58	-457	1080	-1690	-11	4	-4	391	1129	-738	-760
	767	2019-01-15 09:45:54.59	-454	1079	-1692	-8	3	-6	313	1171	-858	-742
	768	2019-01-15 09:45:54.60	-460	1089	-1687	-9	4	-8	361	1145	-784	-753
	769	2019-01-15 09:45:54.61	-444	1084	-1690	-10	5	-7	297	1184	-887	-740
	770	2019-01-15 09:45:54.62	-445	1089	-1690	-15	13	-6	370	1160	-790	-765
	771	2019-01-15 09:45:54.63	-452	1095	-1693	-15	14	-4	301	1177	-876	-739
	772	2019-01-15 09:45:54.64	-444	1087	-1698	-11	9	-2	380	1154	-774	-767
	773	2019-01-15 09:45:54.65	-439	1087	-1697	-11	8	-1	306	1179	-873	-742
	774	2019-01-15 09:45:54.66	-444	1091	-1695	-10	3	1	390	1172	-782	-781
	775	2019-01-15 09:45:54.67	-443	1103	-1694	-8	2	1	293	1201	-908	-747
	776	2019-01-15 09:45:54.68	-445	1098	-1693	-10	-1	0	386	1181	-795	-783
	777	2019-01-15 09:45:54.69	-451	1094	-1697	-13	-2	-1	288	1159	-871	-723
	778	2019-01-15 09:45:54.70	-449	1098	-1686	-13	-4	1	392	1167	-775	-779
	779	2019-01-15 09:45:54.71	-447	1088	-1688	-10	2	0	298	1172	-874	-735
	780	2019-01-15 09:45:54.72	-446	1100	-1691	-4	1	-1	409	1186	-777	-797
	781	2019-01-15 09:45:54.73	-438	1090	-1689	-4	7	-1	288	1155	-867	-721
	782	2019-01-15 09:45:54.74	-444	1098	-1698	-4	10	-1	409	1178	-769	-793
	783	2019-01-15 09:45:54.75	-441	1102	-1685	-3	13	-3	285	1143	-858	-714
	784	2019-01-15 09:45:54.76	-431	1097	-1690	-6	14	-4	414	1184	-770	-799
	785	2019-01-15 09:45:54.77	-441	1096	-1691	-6	14	-5	276	1137	-861	-706
	786	2019-01-15 09:45:54.78	-441	1094	-1690	-6	7	-2	416	1178	-762	-797
	787	2019-01-15 09:45:54.79	-445	1088	-1694	-5	6	0	264	1125	-861	-694
	788	2019-01-15 09:45:54.80	-447	1092	-1689	-4	2	0	413	1185	-772	-799
	789	2019-01-15 09:45:54.81	-438	1098	-1698	-3	2	-1	259	1134	-875	-696
	790	2019-01-15 09:45:54.82	-438	1093	-1694	-4	-4	0	418	1201	-783	-809
	791	2019-01-15 09:45:54.83	-441	1093	-1688	-7	-8	-3	244	1157	-913	-700
	792	2019-01-15 09:45:54.84	-440	1098	-1693	-7	-7	-8	414	1226	-812	-820
	793	2019-01-15 09:45:54.85	-449	1106	-1692	-7	-9	-14	251	1137	-886	-694
	794	2019-01-15 09:45:54.86	-452	1100	-1692	-9	-7	-20	426	1213	-787	-819
	795	2019-01-15 09:45:54.87	-447	1098	-1696	-7	-11	-23	233	1135	-902	-684
	796	2019-01-15 09:45:54.88	-443	1086	-1688	-9	-13	-22	415	1207	-792	-811
	797	2019-01-15 09:45:54.89	-440	1080	-1685	-9	-7	-22	241	1079	-838	-660
	798	2019-01-15 09:45:54.90	-451	1083	-1682	-9	2	-20	440	1190	-750	-815
	799	2019-01-15 09:45:54.91	-448	1086	-1681	-12	10	-14	245	1119	-874	-682
	800	2019-01-15 09:45:54.92	-445	1075	-1692	-16	8	-10	436	1227	-791	-831
	801	2019-01-15 09:45:54.93	-453	1077	-1690	-17	3	-3	234	1114	-880	-674
	802	2019-01-15 09:45:54.94	-439	1087	-1686	-15	1	4	427	1223	-796	-825
	803	2019-01-15 09:45:54.95	-455	1094	-1692	-18	-2	5	224	1110	-886	-667
	804	2019-01-15 09:45:54.96	-451	1111	-1706	-20	-3	-1	435	1228	-793	-831
	805	2019-01-15 09:45:54.97	-444	1109	-1715	-23	-5	-6	235	1099	-864	-667
	806	2019-01-15 09:45:54.98	-444	1115	-1703	-24	-9	-15	452	1233	-781	-842
	807	2019-01-15 09:45:54.99	-451	1096	-1696	-22	-7	-18	238	1107	-869	-672
	808	2019-01-15 09:45:55.00	-445	1084	-1693	-15	-7	-18	445	1244	-799	-844
	809	2019-01-15 09:45:55.01	-455	1090	-1685	-10	-5	-16	199	1103	-904	-651
	810	2019-01-15 09:45:55.02	-447	1088	-1688	-6	-7	-8	429	1261	-832	-845
	811	2019-01-15 09:45:55.03	-451	1087	-1686	-5	-5	-1	197	1111	-914	-654
	812	2019-01-15 09:45:55.04	-446	1094	-1682	-3	-3	-1	447	1271	-824	-859
	813	2019-01-15 09:45:55.05	-444	1096	-1680	-4	3	4	200	1115	-915	-657
	814	2019-01-15 09:45:55.06	-449	1092	-1680	-4	7	2	444	1254	-810	-849
	815	2019-01-15 09:45:55.07	-454	1063	-1699	-4	43	-2	219	1060	-841	-639
	816	2019-01-15 09:45:55.08	-443	1121	-1683	12	0	2	453	1230	-777	-841
	817	2019-01-15 09:45:55.09	-435	1088	-1672	-12	7	-3	193	1073	-880	-633
	818	2019-01-15 09:45:55.10	-448	1092	-1698	-14	7	-4	430	1267	-837	-848
	819	2019-01-15 09:45:55.11	-444	1093	-1697	-6	-3	-5	168	1095	-927	-631
	820	2019-01-15 09:45:55.12	-440	1097	-1693	-12	-3	-8	420	1268	-848	-844
	821	2019-01-15 09:45:55.13	-444	1105	-1695	-14	-4	-10	158	1081	-923	-619
	822	2019-01-15 09:45:55.14	-439	1099	-1688	-12	-8	-10	419	1263	-844	-841
	823	2019-01-15 09:45:55.15	-441	1096	-1685	-14	-3	-11	150	1078	-928	-614
	824	2019-01-15 09:45:55.16	-450	1090	-1685	-12	-2	-10	415	1276	-861	-845
	825	2019-01-15 09:45:55.17	-445	1104	-1688	-8	-4	-8	148	1087	-939	-617
	826	2019-01-15 09:45:55.18	-450	1094	-1688	-10	-2	-5	413	1287	-874	-850
	827	2019-01-15 09:45:55.19	-444	1098	-1677	-6	-1	0	123	1106	-983	-614
	828	2019-01-15 09:45:55.20	-453	1084	-1687	-3	1	2	389	1295	-906	-842
	829	2019-01-15 09:45:55.21	-450	1096	-1690	1	-9	4	105	1094	-989	-599
	830	2019-01-15 09:45:55.22	-444	1097	-1681	-1	-7	3	392	1282	-890	-837
	831	2019-01-15 09:45:55.23	-443	1094	-1690	-4	-7	3	128	1068	-940	-598
	832	2019-01-15 09:45:55.24	-444	1099	-1684	-5	-6	1	399	1280	-881	-839
	833	2019-01-15 09:45:55.25	-453	1104	-1692	-9	0	-2	109	1074	-965	-591
	834	2019-01-15 09:45:55.26	-448	1101	-1696	-8	-4	-3	381	1280	-899	-830
	835	2019-01-15 09:45:55.27	-448	1100	-1699	-12	0	0	105	1059	-954	-582
	836	2019-01-15 09:45:55.28	-450	1091	-1698	-13	-1	-2	369	1269	-900	-819
	837	2019-01-15 09:45:55.29	-450	1076	-1701	-8	25	-4	76	1056	-980	-566
	838	2019-01-15 09:45:55.30	-453	1110	-1682	4	-4	1	346	1269	-923	-807
	839	2019-01-15 09:45:55.31	-450	1095	-1673	-11	-1	-1	71	1047	-976	-559
	840	2019-01-15 09:45:55.32	-453	1095	-1688	-10	6	-1	361	1267	-906	-814
	841	2019-01-15 09:45:55.33	-447	1091	-1678	-2	1	-4	83	1052	-969	-567
	842	2019-01-15 09:45:55.34	-448	1095	-1686	-7	13	-6	368	1305	-937	-836
	843	2019-01-15 09:45:55.35	-451	1098	-1686	-3	11	-6	68	1080	-1012	-574
	844	2019-01-15 09:45:55.36	-444	1096	-1687	-3	8	-8	330	1308	-978	-819
	845	2019-01-15 09:45:55.37	-448	1102	-1691	-5	12	-8	23	1080	-1057	-551
	846	2019-01-15 09:45:55.38	-443	1098	-1690	-4	13	-13	318	1298	-980	-808
	847	2019-01-15 09:45:55.39	-455	1105	-1689	-4	12	-14	45	1065	-1020	-555
	848	2019-01-15 09:45:55.40	-446	1104	-1688	-4	10	-20	316	1279	-963	-797
	849	2019-01-15 09:45:55.41	-438	1104	-1692	-2	13	-23	35	1052	-1017	-543
	850	2019-01-15 09:45:55.42	-444	1098	-1686	-2	13	-27	306	1287	-981	-796
	851	2019-01-15 09:45:55.43	-443	1099	-1687	-1	15	-27	34	1064	-1030	-549
	852	2019-01-15 09:45:55.44	-440	1094	-1691	-1	15	-26	304	1298	-994	-801
	853	2019-01-15 09:45:55.45	-438	1095	-1689	-4	14	-23	33	1072	-1039	-552
	854	2019-01-15 09:45:55.46	-443	1089	-1690	-4	12	-22	299	1289	-990	-794
	855	2019-01-15 09:45:55.47	-436	1090	-1694	-4	5	-16	46	1061	-1015	-553
	856	2019-01-15 09:45:55.48	-439	1095	-1697	-6	5	-9	299	1282	-983	-790
	857	2019-01-15 09:45:55.49	-439	1090	-1689	-6	3	-7	41	1062	-1021	-551
	858	2019-01-15 09:45:55.50	-448	1091	-1690	-5	3	-6	288	1312	-1024	-800
	859	2019-01-15 09:45:55.51	-439	1096	-1676	-1	5	-4	23	1095	-1072	-559
	860	2019-01-15 09:45:55.52	-442	1087	-1688	4	8	-3	281	1328	-1047	-804
	861	2019-01-15 09:45:55.53	-448	1094	-1691	4	2	-1	40	1092	-1052	-566
	862	2019-01-15 09:45:55.54	-455	1101	-1690	3	-3	3	286	1313	-1027	-799
	863	2019-01-15 09:45:55.55	-445	1099	-1689	2	-3	1	40	1085	-1045	-562
	864	2019-01-15 09:45:55.56	-449	1106	-1690	0	-1	-1	286	1288	-1002	-787
	865	2019-01-15 09:45:55.57	-448	1097	-1686	3	2	-2	59	1061	-1002	-560
	866	2019-01-15 09:45:55.58	-450	1100	-1691	3	4	-7	290	1279	-989	-784
	867	2019-01-15 09:45:55.59	-452	1100	-1694	3	5	-9	61	1070	-1009	-565
	868	2019-01-15 09:45:55.60	-447	1102	-1697	1	7	-11	280	1295	-1015	-787
	869	2019-01-15 09:45:55.61	-442	1101	-1693	3	7	-14	67	1082	-1015	-574
	870	2019-01-15 09:45:55.62	-442	1101	-1695	3	12	-18	276	1284	-1008	-780
	871	2019-01-15 09:45:55.63	-448	1092	-1694	4	9	-17	73	1065	-992	-569
	872	2019-01-15 09:45:55.64	-443	1086	-1693	4	9	-15	266	1280	-1014	-773
	873	2019-01-15 09:45:55.65	-439	1082	-1689	6	6	-18	72	1079	-1007	-575
	874	2019-01-15 09:45:55.66	-439	1083	-1683	6	10	-12	290	1287	-997	-788
	875	2019-01-15 09:45:55.67	-442	1080	-1688	8	9	-9	112	1079	-967	-595
	876	2019-01-15 09:45:55.68	-441	1080	-1692	7	10	-4	298	1273	-975	-785
	877	2019-01-15 09:45:55.69	-446	1087	-1691	5	6	-2	108	1072	-964	-590
	878	2019-01-15 09:45:55.70	-440	1088	-1681	2	8	3	289	1301	-1012	-795
	879	2019-01-15 09:45:55.71	-443	1084	-1694	0	11	3	106	1107	-1001	-606
	880	2019-01-15 09:45:55.72	-455	1095	-1697	0	3	-2	284	1257	-973	-770
	881	2019-01-15 09:45:55.73	-447	1087	-1703	-2	-5	-1	131	1057	-926	-594
	882	2019-01-15 09:45:55.74	-453	1096	-1692	-4	-8	-4	290	1259	-969	-774
	883	2019-01-15 09:45:55.75	-447	1102	-1699	-6	-5	-6	133	1095	-962	-614
	884	2019-01-15 09:45:55.76	-441	1106	-1699	-10	-1	-12	283	1272	-989	-777
	885	2019-01-15 09:45:55.77	-442	1111	-1694	-9	3	-18	151	1083	-932	-617
	886	2019-01-15 09:45:55.78	-440	1101	-1694	-6	7	-23	272	1253	-981	-762
	887	2019-01-15 09:45:55.79	-448	1091	-1697	-2	3	-26	145	1092	-947	-618
	888	2019-01-15 09:45:55.80	-446	1093	-1694	1	1	-27	265	1265	-1000	-765
	889	2019-01-15 09:45:55.81	-449	1093	-1691	4	-1	-28	156	1101	-945	-628
	890	2019-01-15 09:45:55.82	-451	1097	-1693	5	0	-26	277	1275	-998	-776
	891	2019-01-15 09:45:55.83	-454	1088	-1682	8	2	-25	173	1123	-950	-648
	892	2019-01-15 09:45:55.84	-462	1087	-1684	6	8	-22	286	1277	-991	-781
	893	2019-01-15 09:45:55.85	-456	1082	-1689	6	14	-16	193	1116	-923	-654
	894	2019-01-15 09:45:55.86	-444	1077	-1688	3	19	-11	277	1270	-993	-773
	895	2019-01-15 09:45:55.87	-452	1078	-1686	1	20	-5	188	1119	-931	-653
	896	2019-01-15 09:45:55.88	-443	1088	-1687	1	21	2	265	1242	-977	-753
	897	2019-01-15 09:45:55.89	-446	1088	-1690	0	15	7	199	1098	-899	-648
	898	2019-01-15 09:45:55.90	-440	1087	-1695	0	15	9	264	1247	-983	-755
	899	2019-01-15 09:45:55.91	-446	1097	-1694	2	10	9	200	1119	-919	-659
	900	2019-01-15 09:45:55.92	-433	1106	-1690	2	4	3	251	1237	-986	-744
	901	2019-01-15 09:45:55.93	-438	1106	-1697	5	-1	-1	204	1115	-911	-659
	902	2019-01-15 09:45:55.94	-439	1100	-1692	4	-2	-8	255	1226	-971	-740
	903	2019-01-15 09:45:55.95	-445	1103	-1692	4	-4	-15	220	1116	-896	-668
	904	2019-01-15 09:45:55.96	-444	1083	-1692	2	1	-18	264	1222	-958	-743
	905	2019-01-15 09:45:55.97	-442	1070	-1685	0	5	-17	235	1116	-881	-675
	906	2019-01-15 09:45:55.98	-447	1070	-1688	-4	11	-13	251	1214	-963	-732
	907	2019-01-15 09:45:55.99	-446	1072	-1697	-5	11	-6	233	1117	-884	-675
	908	2019-01-15 09:45:56.00	-441	1081	-1694	-3	3	0	247	1229	-982	-738
	909	2019-01-15 09:45:56.01	-445	1080	-1687	-9	5	2	246	1144	-898	-695
	910	2019-01-15 09:45:56.02	-439	1085	-1691	-9	4	1	240	1248	-1008	-744
	911	2019-01-15 09:45:56.03	-443	1088	-1692	-11	5	-1	244	1155	-911	-699
	912	2019-01-15 09:45:56.04	-440	1091	-1701	-9	8	-6	226	1224	-998	-725
	913	2019-01-15 09:45:56.05	-436	1091	-1701	-8	5	-11	243	1142	-899	-692
	914	2019-01-15 09:45:56.06	-445	1095	-1696	-7	5	-14	243	1184	-941	-713
	915	2019-01-15 09:45:56.07	-437	1093	-1695	-8	5	-20	280	1122	-842	-701
	916	2019-01-15 09:45:56.08	-439	1089	-1701	-7	3	-20	236	1185	-949	-710
	917	2019-01-15 09:45:56.09	-442	1086	-1699	-4	1	-21	264	1146	-882	-705
	918	2019-01-15 09:45:56.10	-449	1085	-1696	-6	0	-20	204	1199	-995	-701
	919	2019-01-15 09:45:56.11	-446	1089	-1693	-1	1	-18	260	1156	-896	-708
	920	2019-01-15 09:45:56.12	-443	1084	-1691	0	1	-16	201	1184	-983	-692
	921	2019-01-15 09:45:56.13	-454	1080	-1694	1	1	-9	277	1155	-878	-716
	922	2019-01-15 09:45:56.14	-450	1068	-1690	1	4	-2	218	1178	-960	-698
	923	2019-01-15 09:45:56.15	-447	1084	-1692	-4	3	3	286	1164	-878	-725
	924	2019-01-15 09:45:56.16	-447	1078	-1694	-4	9	8	179	1202	-1023	-690
	925	2019-01-15 09:45:56.17	-449	1084	-1691	-9	11	10	262	1175	-913	-718
	926	2019-01-15 09:45:56.18	-443	1096	-1694	-12	13	10	220	1168	-948	-694
	927	2019-01-15 09:45:56.19	-438	1097	-1697	-15	9	8	337	1163	-826	-750
	928	2019-01-15 09:45:56.20	-442	1094	-1693	-17	7	4	236	1177	-941	-706
	929	2019-01-15 09:45:56.21	-436	1112	-1689	-14	4	-5	318	1176	-858	-747
	930	2019-01-15 09:45:56.22	-438	1102	-1691	-7	8	-16	208	1132	-924	-670
	931	2019-01-15 09:45:56.23	-440	1107	-1695	-4	9	-25	320	1152	-832	-736
	932	2019-01-15 09:45:56.24	-439	1096	-1694	-1	13	-34	193	1154	-961	-673
	933	2019-01-15 09:45:56.25	-446	1089	-1693	-1	9	-35	325	1195	-870	-760
	934	2019-01-15 09:45:56.26	-439	1078	-1696	-6	9	-29	197	1148	-951	-672
	935	2019-01-15 09:45:56.27	-438	1075	-1690	-9	7	-23	326	1182	-856	-754
	936	2019-01-15 09:45:56.28	-437	1082	-1694	-14	3	-13	157	1140	-983	-648
	937	2019-01-15 09:45:56.29	-438	1080	-1691	-18	-2	-6	307	1195	-888	-751
	938	2019-01-15 09:45:56.30	-437	1084	-1696	-23	-1	1	167	1149	-982	-658
	939	2019-01-15 09:45:56.31	-436	1084	-1695	-23	-4	8	330	1212	-882	-771
	940	2019-01-15 09:45:56.32	-430	1089	-1689	-21	-3	9	160	1162	-1002	-661
	941	2019-01-15 09:45:56.33	-446	1109	-1686	-14	-2	10	333	1216	-883	-774
	942	2019-01-15 09:45:56.34	-452	1101	-1694	-11	-1	6	174	1143	-969	-658
	943	2019-01-15 09:45:56.35	-435	1109	-1697	-7	0	-1	356	1216	-860	-786
	944	2019-01-15 09:45:56.36	-444	1114	-1700	-5	0	-6	179	1142	-963	-660
	945	2019-01-15 09:45:56.37	-447	1107	-1695	-2	-3	-11	351	1214	-863	-782
	946	2019-01-15 09:45:56.38	-439	1098	-1692	-1	-6	-14	151	1103	-952	-627
	947	2019-01-15 09:45:56.39	-439	1097	-1698	-1	-4	-18	345	1205	-860	-775
	948	2019-01-15 09:45:56.40	-447	1089	-1693	-3	-5	-16	162	1121	-959	-641
	949	2019-01-15 09:45:56.41	-440	1090	-1694	-4	-3	-14	371	1233	-862	-802
	950	2019-01-15 09:45:56.42	-443	1078	-1689	-7	-6	-9	164	1125	-961	-644
	951	2019-01-15 09:45:56.43	-431	1086	-1692	-7	-5	-3	362	1227	-865	-794
	952	2019-01-15 09:45:56.44	-441	1084	-1688	-6	-2	2	142	1110	-968	-626
	953	2019-01-15 09:45:56.45	-447	1086	-1687	-2	0	6	359	1229	-870	-794
	954	2019-01-15 09:45:56.46	-441	1093	-1691	5	3	9	154	1109	-955	-631
	955	2019-01-15 09:45:56.47	-436	1097	-1685	9	5	9	372	1235	-863	-803
	956	2019-01-15 09:45:56.48	-442	1093	-1690	10	5	4	142	1105	-963	-623
	957	2019-01-15 09:45:56.49	-442	1094	-1699	8	2	1	359	1235	-876	-797
	958	2019-01-15 09:45:56.50	-438	1091	-1698	6	-3	-2	119	1105	-986	-612
	959	2019-01-15 09:45:56.51	-439	1088	-1693	3	-4	-6	362	1256	-894	-809
	960	2019-01-15 09:45:56.52	-441	1077	-1683	-4	-4	-6	130	1133	-1003	-631
	961	2019-01-15 09:45:56.53	-450	1084	-1685	-6	0	-11	366	1263	-897	-814
	962	2019-01-15 09:45:56.54	-455	1071	-1693	-10	-2	-8	118	1096	-978	-607
	963	2019-01-15 09:45:56.55	-453	1078	-1685	-11	-1	-6	374	1246	-872	-810
	964	2019-01-15 09:45:56.56	-445	1079	-1682	-17	4	-4	136	1095	-959	-615
	965	2019-01-15 09:45:56.57	-454	1088	-1689	-21	10	-7	382	1260	-878	-821
	966	2019-01-15 09:45:56.58	-436	1096	-1697	-21	16	-9	105	1081	-976	-593
	967	2019-01-15 09:45:56.59	-442	1102	-1702	-24	19	-13	376	1257	-881	-816
	968	2019-01-15 09:45:56.60	-439	1096	-1709	-25	19	-17	136	1081	-945	-608
	969	2019-01-15 09:45:56.61	-427	1093	-1708	-23	14	-18	405	1267	-862	-836
	970	2019-01-15 09:45:56.62	-435	1096	-1706	-20	6	-18	128	1092	-964	-610
	971	2019-01-15 09:45:56.63	-439	1093	-1708	-14	-3	-17	384	1269	-885	-826
	972	2019-01-15 09:45:56.64	-441	1100	-1700	-11	-9	-15	118	1079	-961	-598
	973	2019-01-15 09:45:56.65	-442	1100	-1691	-5	-11	-14	398	1276	-878	-837
	974	2019-01-15 09:45:56.66	-440	1091	-1689	-3	-9	-9	134	1103	-969	-618
	975	2019-01-15 09:45:56.67	-454	1094	-1684	1	-5	-10	401	1301	-900	-851
	976	2019-01-15 09:45:56.68	-442	1090	-1688	0	-1	-7	122	1104	-982	-613
	977	2019-01-15 09:45:56.69	-450	1093	-1686	-1	3	-6	390	1270	-880	-830
	978	2019-01-15 09:45:56.70	-442	1093	-1689	-1	6	-3	120	1048	-928	-584
	979	2019-01-15 09:45:56.71	-442	1089	-1690	-3	2	-3	397	1266	-869	-831
	980	2019-01-15 09:45:56.72	-441	1094	-1690	0	4	-1	116	1088	-972	-602
	981	2019-01-15 09:45:56.73	-455	1099	-1692	-2	1	-4	390	1294	-904	-842
	982	2019-01-15 09:45:56.74	-442	1092	-1679	-1	3	-5	109	1080	-971	-594
	983	2019-01-15 09:45:56.75	-441	1083	-1683	-1	7	-3	411	1272	-861	-841
	984	2019-01-15 09:45:56.76	-444	1082	-1689	0	7	0	161	1050	-889	-605
	985	2019-01-15 09:45:56.77	-444	1082	-1690	-3	6	2	426	1274	-848	-850
	986	2019-01-15 09:45:56.78	-453	1090	-1697	-6	5	7	120	1069	-949	-594
	987	2019-01-15 09:45:56.79	-436	1090	-1692	-12	3	11	388	1288	-900	-838
	988	2019-01-15 09:45:56.80	-448	1104	-1696	-13	2	12	121	1069	-948	-595
	989	2019-01-15 09:45:56.81	-435	1100	-1696	-14	2	10	404	1299	-895	-851
	990	2019-01-15 09:45:56.82	-434	1100	-1695	-13	2	7	110	1098	-988	-604
	991	2019-01-15 09:45:56.83	-440	1105	-1692	-5	-3	3	399	1312	-913	-855
	992	2019-01-15 09:45:56.84	-442	1114	-1686	-1	-4	-1	128	1075	-947	-601
	993	2019-01-15 09:45:56.85	-447	1102	-1693	2	-4	-8	400	1281	-881	-840
	994	2019-01-15 09:45:56.86	-443	1108	-1693	3	-4	-14	121	1054	-933	-587
	995	2019-01-15 09:45:56.87	-446	1097	-1696	4	1	-17	390	1280	-890	-835
	996	2019-01-15 09:45:56.88	-444	1089	-1693	3	3	-21	116	1055	-939	-585
	997	2019-01-15 09:45:56.89	-454	1084	-1697	0	4	-20	383	1290	-907	-836
	998	2019-01-15 09:45:56.90	-449	1078	-1704	-2	0	-14	113	1068	-955	-590
	999	2019-01-15 09:45:56.91	-443	1083	-1694	-7	-4	-8	388	1300	-912	-844
	1000	2019-01-15 09:45:56.92	-446	1084	-1691	-10	-5	-3	128	1072	-944	-600
	1001	2019-01-15 09:45:56.93	-454	1087	-1698	-13	-6	3	391	1296	-905	-843
	1002	2019-01-15 09:45:56.94	-448	1090	-1690	-14	-8	7	122	1068	-946	-595
	1003	2019-01-15 09:45:56.95	-442	1101	-1687	-13	-8	6	390	1297	-907	-843
	1004	2019-01-15 09:45:56.96	-441	1097	-1687	-13	-7	4	149	1078	-929	-613
	1005	2019-01-15 09:45:56.97	-447	1092	-1696	-9	-1	0	405	1306	-901	-855
	1006	2019-01-15 09:45:56.98	-436	1097	-1681	-6	-3	-5	141	1078	-937	-609
	1007	2019-01-15 09:45:56.99	-433	1091	-1687	-2	1	-8	353	1289	-936	-821
	1008	2019-01-15 09:45:57.00	-447	1096	-1694	0	5	-12	107	1078	-971	-592
	1009	2019-01-15 09:45:57.01	-438	1096	-1697	-3	6	-15	366	1313	-947	-839
	1010	2019-01-15 09:45:57.02	-431	1095	-1701	-5	5	-17	130	1096	-966	-613
	1011	2019-01-15 09:45:57.03	-443	1091	-1695	-7	6	-17	381	1290	-909	-835
	1012	2019-01-15 09:45:57.04	-438	1087	-1700	-8	2	-18	150	1054	-904	-602
	1013	2019-01-15 09:45:57.05	-454	1087	-1690	-8	-4	-17	390	1259	-869	-824
	1014	2019-01-15 09:45:57.06	-445	1083	-1694	-8	-6	-15	159	1050	-891	-604
	1015	2019-01-15 09:45:57.07	-447	1078	-1686	-7	-5	-10	366	1274	-908	-820
	1016	2019-01-15 09:45:57.08	-443	1076	-1688	-13	-6	-4	132	1059	-927	-595
	1017	2019-01-15 09:45:57.09	-439	1078	-1686	-18	-4	3	351	1266	-915	-808
	1018	2019-01-15 09:45:57.10	-443	1086	-1691	-22	0	8	145	1051	-906	-598
	1019	2019-01-15 09:45:57.11	-439	1083	-1684	-22	6	11	364	1279	-915	-821
	1020	2019-01-15 09:45:57.12	-443	1090	-1685	-21	6	13	156	1073	-917	-614
	1021	2019-01-15 09:45:57.13	-440	1103	-1694	-16	6	9	364	1295	-931	-829
	1022	2019-01-15 09:45:57.14	-440	1115	-1699	-15	1	5	161	1087	-926	-624
	1023	2019-01-15 09:45:57.15	-437	1110	-1696	-13	-5	-2	358	1317	-959	-837
	1024	2019-01-15 09:45:57.16	-440	1103	-1699	-10	-6	-9	157	1105	-948	-631
	1025	2019-01-15 09:45:57.17	-445	1102	-1690	-5	-9	-12	366	1280	-914	-823
	1026	2019-01-15 09:45:57.18	-462	1091	-1689	-7	-10	-17	195	1057	-862	-626
	1027	2019-01-15 09:45:57.19	-447	1093	-1697	-9	-13	-14	387	1267	-880	-827
	1028	2019-01-15 09:45:57.20	-438	1086	-1687	-9	-11	-8	206	1073	-867	-639
	1029	2019-01-15 09:45:57.21	-459	1089	-1689	-14	-9	-2	348	1274	-926	-811
	1030	2019-01-15 09:45:57.22	-453	1093	-1688	-15	-6	1	173	1079	-906	-626
	1031	2019-01-15 09:45:57.23	-449	1093	-1680	-18	-9	1	325	1268	-943	-796
	1032	2019-01-15 09:45:57.24	-450	1093	-1682	-16	-5	0	176	1086	-910	-631
	1033	2019-01-15 09:45:57.25	-459	1102	-1679	-15	-4	0	332	1260	-928	-796
	1034	2019-01-15 09:45:57.26	-452	1108	-1688	-16	-4	-4	195	1075	-880	-635
	1035	2019-01-15 09:45:57.27	-452	1110	-1690	-17	0	-9	331	1246	-915	-788
	1036	2019-01-15 09:45:57.28	-449	1110	-1693	-20	3	-16	193	1082	-889	-637
	1037	2019-01-15 09:45:57.29	-454	1103	-1691	-21	2	-18	316	1249	-933	-782
	1038	2019-01-15 09:45:57.30	-450	1098	-1687	-22	3	-20	198	1080	-882	-639
	1039	2019-01-15 09:45:57.31	-442	1093	-1684	-20	5	-21	339	1266	-927	-802
	1040	2019-01-15 09:45:57.32	-442	1086	-1683	-16	6	-14	225	1107	-882	-666
	1041	2019-01-15 09:45:57.33	-438	1084	-1693	-13	3	-6	330	1272	-942	-801
	1042	2019-01-15 09:45:57.34	-440	1094	-1676	-11	6	0	218	1103	-885	-660
	1043	2019-01-15 09:45:57.35	-438	1092	-1688	-10	7	2	311	1224	-913	-767
	1044	2019-01-15 09:45:57.36	-439	1100	-1689	-5	5	5	224	1075	-851	-649
	1045	2019-01-15 09:45:57.37	-443	1097	-1683	-4	4	3	315	1260	-945	-787
	1046	2019-01-15 09:45:57.38	-438	1108	-1682	-7	-2	0	220	1112	-892	-666
	1047	2019-01-15 09:45:57.39	-433	1102	-1678	-11	4	-4	294	1247	-953	-770
	1048	2019-01-15 09:45:57.40	-442	1099	-1690	-14	8	-9	220	1087	-867	-653
	1049	2019-01-15 09:45:57.41	-442	1099	-1688	-16	3	-8	310	1237	-927	-773
	1050	2019-01-15 09:45:57.42	-448	1092	-1690	-15	2	-10	253	1111	-858	-682
	1051	2019-01-15 09:45:57.43	-443	1094	-1687	-13	4	-8	300	1245	-945	-772
	1052	2019-01-15 09:45:57.44	-435	1099	-1692	-12	7	-5	243	1119	-876	-681
	1053	2019-01-15 09:45:57.45	-453	1107	-1699	-11	11	-5	279	1234	-955	-756
	1054	2019-01-15 09:45:57.46	-438	1104	-1702	-11	10	-1	248	1121	-873	-684
	1055	2019-01-15 09:45:57.47	-443	1105	-1699	-13	6	2	288	1235	-947	-761
	1056	2019-01-15 09:45:57.48	-448	1101	-1694	-12	3	1	262	1136	-874	-699
	1057	2019-01-15 09:45:57.49	-444	1106	-1686	-6	0	-1	278	1244	-966	-761
	1058	2019-01-15 09:45:57.50	-449	1115	-1683	-2	4	-4	258	1139	-881	-698
	1059	2019-01-15 09:45:57.51	-444	1109	-1685	-4	6	-8	256	1195	-939	-725
	1060	2019-01-15 09:45:57.52	-445	1104	-1682	-2	9	-11	264	1115	-851	-689
	1061	2019-01-15 09:45:57.53	-439	1096	-1675	-5	10	-13	271	1208	-937	-739
	1062	2019-01-15 09:45:57.54	-434	1097	-1683	-8	14	-14	282	1140	-858	-711
	1063	2019-01-15 09:45:57.55	-446	1090	-1683	-8	10	-12	273	1203	-930	-738
	1064	2019-01-15 09:45:57.56	-438	1094	-1685	-8	10	-12	292	1138	-846	-715
	1065	2019-01-15 09:45:57.57	-433	1100	-1685	-9	10	-10	259	1208	-949	-733
	1066	2019-01-15 09:45:57.58	-433	1108	-1688	-9	10	-9	286	1148	-862	-717
	1067	2019-01-15 09:45:57.59	-433	1108	-1689	-7	9	-10	253	1195	-942	-724
	1068	2019-01-15 09:45:57.60	-431	1117	-1692	-8	6	-11	304	1147	-843	-725
	1069	2019-01-15 09:45:57.61	-433	1106	-1695	-5	0	-17	242	1198	-956	-720
	1070	2019-01-15 09:45:57.62	-437	1100	-1693	-3	-1	-16	294	1162	-868	-728
	1071	2019-01-15 09:45:57.63	-436	1097	-1689	-2	-13	-13	217	1222	-1005	-719
	1072	2019-01-15 09:45:57.64	-436	1090	-1687	-3	-17	-11	281	1184	-903	-732
	1073	2019-01-15 09:45:57.65	-451	1095	-1686	-6	-15	-10	223	1201	-978	-712
	1074	2019-01-15 09:45:57.66	-447	1089	-1687	-8	-16	-3	303	1167	-864	-735
	1075	2019-01-15 09:45:57.67	-454	1083	-1676	-12	-17	-1	216	1167	-951	-691
	1076	2019-01-15 09:45:57.68	-459	1078	-1674	-10	-8	7	302	1156	-854	-729
	1077	2019-01-15 09:45:57.69	-457	1088	-1682	-7	-7	10	203	1167	-964	-685
	1078	2019-01-15 09:45:57.70	-450	1100	-1677	-6	0	13	311	1170	-859	-740
	1079	2019-01-15 09:45:57.71	-448	1098	-1679	-9	6	11	214	1178	-964	-696
	1080	2019-01-15 09:45:57.72	-438	1120	-1688	-8	10	9	320	1176	-856	-748
	1081	2019-01-15 09:45:57.73	-445	1121	-1698	-11	13	3	197	1160	-963	-678
	1082	2019-01-15 09:45:57.74	-444	1115	-1700	-11	5	-2	324	1175	-851	-749
	1083	2019-01-15 09:45:57.75	-450	1106	-1704	-9	-1	-8	227	1153	-926	-690
	1084	2019-01-15 09:45:57.76	-447	1106	-1699	-6	-5	-9	359	1180	-821	-769
	1085	2019-01-15 09:45:57.77	-452	1106	-1691	-3	-9	-15	219	1149	-930	-684
	1086	2019-01-15 09:45:57.78	-444	1104	-1694	-1	-10	-17	345	1202	-857	-773
	1087	2019-01-15 09:45:57.79	-439	1100	-1680	1	-6	-15	152	1162	-1010	-657
	1088	2019-01-15 09:45:57.80	-447	1095	-1679	1	-1	-10	312	1218	-906	-765
	1089	2019-01-15 09:45:57.81	-450	1099	-1679	3	2	-7	176	1157	-981	-666
	1090	2019-01-15 09:45:57.82	-452	1090	-1680	2	6	-4	349	1209	-860	-779
	1091	2019-01-15 09:45:57.83	-448	1096	-1687	1	9	2	178	1127	-949	-652
	1092	2019-01-15 09:45:57.84	-448	1108	-1681	0	9	4	352	1205	-853	-778
	1093	2019-01-15 09:45:57.85	-442	1107	-1685	-2	5	2	192	1125	-933	-658
	1094	2019-01-15 09:45:57.86	-439	1105	-1687	-5	3	2	367	1202	-835	-784
	1095	2019-01-15 09:45:57.87	-443	1101	-1689	-6	1	-3	166	1120	-954	-643
	1096	2019-01-15 09:45:57.88	-446	1105	-1685	-6	2	-12	357	1215	-858	-786
	1097	2019-01-15 09:45:57.89	-433	1103	-1688	-3	2	-16	168	1129	-961	-648
	1098	2019-01-15 09:45:57.90	-439	1111	-1682	-3	4	-19	356	1217	-861	-786
	1099	2019-01-15 09:45:57.91	-444	1100	-1690	-2	8	-23	156	1121	-965	-638
	1100	2019-01-15 09:45:57.92	-448	1095	-1692	-1	7	-22	361	1230	-869	-795
	1101	2019-01-15 09:45:57.93	-440	1092	-1693	-3	4	-19	155	1152	-997	-653
	1102	2019-01-15 09:45:57.94	-428	1087	-1692	-3	5	-17	370	1260	-890	-815
	1103	2019-01-15 09:45:57.95	-445	1088	-1688	-4	2	-13	176	1139	-963	-657
	1104	2019-01-15 09:45:57.96	-446	1090	-1682	-8	1	-10	395	1234	-839	-814
	1105	2019-01-15 09:45:57.97	-442	1088	-1680	-6	1	-7	183	1095	-912	-639
	1106	2019-01-15 09:45:57.98	-440	1094	-1684	-6	0	-7	385	1220	-835	-802
	1107	2019-01-15 09:45:57.99	-442	1098	-1682	-6	2	-7	136	1112	-976	-624
	1108	2019-01-15 09:45:58.00	-434	1103	-1687	-6	4	-3	364	1241	-877	-802
	1109	2019-01-15 09:45:58.01	-435	1105	-1696	-7	3	-2	160	1099	-939	-629
	1110	2019-01-15 09:45:58.02	-445	1104	-1699	-8	-1	0	408	1230	-822	-819
	1111	2019-01-15 09:45:58.03	-444	1101	-1692	-9	-1	-1	182	1090	-908	-636
	1112	2019-01-15 09:45:58.04	-428	1109	-1693	-7	-5	-3	400	1245	-845	-822
	1113	2019-01-15 09:45:58.05	-446	1110	-1688	-6	-7	-5	138	1100	-962	-619
	1114	2019-01-15 09:45:58.06	-444	1106	-1687	-5	-5	-6	380	1249	-869	-814
	1115	2019-01-15 09:45:58.07	-449	1102	-1690	0	-13	-7	141	1092	-951	-616
	1116	2019-01-15 09:45:58.08	-441	1100	-1684	2	-10	-9	400	1261	-861	-830
	1117	2019-01-15 09:45:58.09	-447	1106	-1688	2	-5	-8	150	1098	-948	-624
	1118	2019-01-15 09:45:58.10	-451	1104	-1683	0	-1	-11	415	1258	-843	-836
	1119	2019-01-15 09:45:58.11	-445	1102	-1684	0	5	-14	163	1090	-927	-626
	1120	2019-01-15 09:45:58.12	-444	1091	-1688	1	9	-12	411	1254	-843	-832
	1121	2019-01-15 09:45:58.13	-447	1096	-1682	4	4	-13	147	1072	-925	-609
	1122	2019-01-15 09:45:58.14	-450	1088	-1683	6	5	-13	406	1262	-856	-834
	1123	2019-01-15 09:45:58.15	-447	1082	-1696	3	0	-8	139	1091	-952	-615
	1124	2019-01-15 09:45:58.16	-448	1091	-1688	0	-10	-6	403	1274	-871	-838
	1125	2019-01-15 09:45:58.17	-449	1087	-1683	-5	-10	-5	133	1083	-950	-608
	1126	2019-01-15 09:45:58.18	-443	1094	-1677	-12	-11	-3	398	1275	-877	-836
	1127	2019-01-15 09:45:58.19	-454	1093	-1677	-16	-2	-4	140	1090	-950	-615
	1128	2019-01-15 09:45:58.20	-452	1090	-1681	-21	2	-3	405	1270	-865	-837
	1129	2019-01-15 09:45:58.21	-447	1089	-1689	-24	2	-2	142	1068	-926	-605
	1130	2019-01-15 09:45:58.22	-454	1100	-1688	-20	-1	1	407	1267	-860	-837
	1131	2019-01-15 09:45:58.23	-448	1107	-1678	-19	2	2	129	1087	-958	-608
	1132	2019-01-15 09:45:58.24	-447	1116	-1691	-17	3	-2	417	1290	-873	-853
	1133	2019-01-15 09:45:58.25	-447	1117	-1691	-17	10	-8	142	1078	-936	-610
	1134	2019-01-15 09:45:58.26	-441	1119	-1700	-11	12	-13	420	1284	-864	-852
	1135	2019-01-15 09:45:58.27	-451	1116	-1698	-9	9	-19	150	1066	-916	-608
	1136	2019-01-15 09:45:58.28	-449	1106	-1699	-6	8	-21	400	1272	-872	-836
	1137	2019-01-15 09:45:58.29	-441	1101	-1692	-3	10	-21	112	1060	-948	-586
	1138	2019-01-15 09:45:58.30	-450	1094	-1687	-1	3	-17	399	1276	-877	-837
	1139	2019-01-15 09:45:58.31	-451	1092	-1687	2	2	-7	148	1062	-914	-605
	1140	2019-01-15 09:45:58.32	-452	1089	-1673	1	2	-1	412	1284	-872	-848
	1141	2019-01-15 09:45:58.33	-453	1089	-1676	-1	7	5	124	1074	-950	-599
	1142	2019-01-15 09:45:58.34	-446	1095	-1677	-3	13	10	386	1287	-901	-836
	1143	2019-01-15 09:45:58.35	-437	1093	-1680	-5	12	12	115	1065	-950	-590
	1144	2019-01-15 09:45:58.36	-441	1098	-1681	-7	13	11	408	1275	-867	-841
	1145	2019-01-15 09:45:58.37	-444	1104	-1687	-9	14	11	155	1055	-900	-605
	1146	2019-01-15 09:45:58.38	-435	1120	-1683	-9	15	3	432	1286	-854	-859
	1147	2019-01-15 09:45:58.39	-440	1112	-1687	-7	13	-5	159	1063	-904	-611
	1148	2019-01-15 09:45:58.40	-427	1116	-1691	-5	15	-14	403	1304	-901	-853
	1149	2019-01-15 09:45:58.41	-430	1107	-1696	-3	12	-22	115	1089	-974	-602
	1150	2019-01-15 09:45:58.42	-438	1108	-1693	-2	9	-25	397	1321	-924	-859
	1151	2019-01-15 09:45:58.43	-431	1104	-1692	0	4	-26	136	1090	-954	-613
	1152	2019-01-15 09:45:58.44	-438	1095	-1680	-1	5	-23	402	1292	-890	-847
	1153	2019-01-15 09:45:58.45	-448	1090	-1687	0	5	-20	148	1053	-905	-600
	1154	2019-01-15 09:45:58.46	-429	1082	-1692	0	1	-11	428	1266	-838	-847
	1155	2019-01-15 09:45:58.47	-431	1087	-1676	-2	0	-5	174	1043	-869	-608
	1156	2019-01-15 09:45:58.48	-450	1086	-1683	-6	1	1	417	1288	-871	-852
	1157	2019-01-15 09:45:58.49	-434	1089	-1683	-9	-7	5	147	1066	-919	-606
	1158	2019-01-15 09:45:58.50	-436	1102	-1677	-10	-5	7	390	1295	-905	-842
	1159	2019-01-15 09:45:58.51	-431	1101	-1683	-12	-3	7	140	1068	-928	-604
	1160	2019-01-15 09:45:58.52	-426	1109	-1688	-14	1	2	390	1299	-909	-844
	1161	2019-01-15 09:45:58.53	-432	1121	-1692	-16	4	-3	150	1068	-918	-609
	1162	2019-01-15 09:45:58.54	-443	1112	-1694	-14	6	-9	410	1284	-874	-847
	1163	2019-01-15 09:45:58.55	-446	1105	-1691	-7	6	-12	187	1053	-866	-620
	1164	2019-01-15 09:45:58.56	-448	1103	-1685	-6	2	-15	401	1297	-896	-849
	1165	2019-01-15 09:45:58.57	-452	1104	-1698	0	1	-12	152	1084	-932	-618
	1166	2019-01-15 09:45:58.58	-442	1100	-1687	3	0	-12	352	1308	-956	-830
	1167	2019-01-15 09:45:58.59	-434	1097	-1686	4	3	-10	125	1081	-956	-603
	1168	2019-01-15 09:45:58.60	-444	1103	-1680	1	5	-8	372	1301	-929	-836
	1169	2019-01-15 09:45:58.61	-438	1094	-1692	-2	8	-6	168	1061	-893	-614
	1170	2019-01-15 09:45:58.62	-437	1092	-1686	-8	6	-3	383	1278	-895	-830
	1171	2019-01-15 09:45:58.63	-429	1101	-1680	-10	8	1	171	1057	-886	-614
	1172	2019-01-15 09:45:58.64	-439	1095	-1691	-8	7	-3	387	1284	-897	-835
	1173	2019-01-15 09:45:58.65	-427	1106	-1690	-7	2	0	196	1074	-878	-635
	1174	2019-01-15 09:45:58.66	-434	1107	-1687	-1	-5	-6	388	1269	-881	-828
	1175	2019-01-15 09:45:58.67	-447	1099	-1684	-2	-5	-6	202	1071	-869	-636
	1176	2019-01-15 09:45:58.68	-439	1094	-1693	1	-8	-8	373	1280	-907	-826
	1177	2019-01-15 09:45:58.69	-445	1101	-1683	3	-8	-8	179	1071	-892	-625
	1178	2019-01-15 09:45:58.70	-439	1100	-1687	1	-4	-6	342	1302	-960	-822
	1179	2019-01-15 09:45:58.71	-445	1099	-1681	-2	-1	-9	164	1108	-944	-636
	1180	2019-01-15 09:45:58.72	-450	1099	-1680	-5	1	-9	365	1303	-938	-834
	1181	2019-01-15 09:45:58.73	-440	1095	-1682	-8	4	-8	214	1096	-882	-655
	1182	2019-01-15 09:45:58.74	-442	1101	-1685	-8	4	-4	413	1263	-850	-838
	1183	2019-01-15 09:45:58.75	-440	1096	-1688	-10	2	-6	253	1067	-814	-660
	1184	2019-01-15 09:45:58.76	-441	1104	-1692	-13	2	-4	368	1253	-885	-810
	1185	2019-01-15 09:45:58.77	-433	1101	-1693	-13	-1	-5	200	1079	-879	-639
	1186	2019-01-15 09:45:58.78	-432	1110	-1682	-12	-4	-6	344	1263	-919	-803
	1187	2019-01-15 09:45:58.79	-443	1103	-1687	-9	-3	-11	219	1094	-875	-656
	1188	2019-01-15 09:45:58.80	-440	1096	-1683	-5	-5	-9	347	1263	-916	-805
	1189	2019-01-15 09:45:58.81	-442	1105	-1681	4	-3	-9	223	1085	-862	-654
	1190	2019-01-15 09:45:58.82	-448	1095	-1686	2	-1	-11	324	1255	-931	-789
	1191	2019-01-15 09:45:58.83	-443	1091	-1683	2	2	-9	216	1093	-877	-654
	1192	2019-01-15 09:45:58.84	-435	1101	-1685	-1	0	-7	330	1259	-929	-794
	1193	2019-01-15 09:45:58.85	-445	1091	-1680	-5	3	-6	236	1098	-862	-667
	1194	2019-01-15 09:45:58.86	-436	1099	-1685	-7	5	-4	332	1252	-920	-792
	1195	2019-01-15 09:45:58.87	-438	1099	-1684	-9	6	-2	247	1099	-852	-673
	1196	2019-01-15 09:45:58.88	-443	1117	-1686	-13	6	-2	342	1255	-913	-798
	1197	2019-01-15 09:45:58.89	-440	1112	-1686	-13	6	-3	252	1114	-862	-683
	1198	2019-01-15 09:45:58.90	-433	1117	-1685	-13	1	-6	312	1220	-908	-766
	1199	2019-01-15 09:45:58.91	-448	1101	-1686	-13	0	-9	250	1085	-835	-667
	1200	2019-01-15 09:45:58.92	-433	1104	-1688	-13	-2	-11	312	1234	-922	-773
	1201	2019-01-15 09:45:58.93	-438	1102	-1683	-10	-5	-14	253	1122	-869	-687
	1202	2019-01-15 09:45:58.94	-440	1102	-1685	-10	-5	-14	299	1235	-936	-767
	1203	2019-01-15 09:45:58.95	-439	1098	-1690	-7	-5	-13	256	1108	-852	-682
	1204	2019-01-15 09:45:58.96	-437	1106	-1679	-5	-5	-13	306	1211	-905	-758
	1205	2019-01-15 09:45:58.97	-447	1101	-1703	-1	-2	-12	275	1115	-840	-695
	1206	2019-01-15 09:45:58.98	-445	1107	-1691	-1	-7	-10	296	1231	-935	-763
	1207	2019-01-15 09:45:58.99	-450	1105	-1689	-5	-3	-7	270	1126	-856	-698
	1208	2019-01-15 09:45:59.00	-444	1101	-1688	-8	-5	-7	286	1221	-935	-753
	1209	2019-01-15 09:45:59.01	-441	1098	-1678	-12	-3	-6	295	1139	-844	-717
	1210	2019-01-15 09:45:59.02	-444	1089	-1678	-14	0	-5	312	1229	-917	-770
	1211	2019-01-15 09:45:59.03	-454	1093	-1689	-15	-6	-3	304	1143	-839	-723
	1212	2019-01-15 09:45:59.04	-460	1091	-1677	-14	-11	1	261	1220	-959	-740
	1213	2019-01-15 09:45:59.05	-449	1097	-1680	-14	-7	1	266	1141	-875	-703
	1214	2019-01-15 09:45:59.06	-455	1106	-1681	-10	1	-1	268	1165	-897	-716
	1215	2019-01-15 09:45:59.07	-446	1106	-1695	-10	3	-4	308	1116	-808	-712
	1216	2019-01-15 09:45:59.08	-451	1116	-1701	-10	5	-7	276	1197	-921	-736
	1217	2019-01-15 09:45:59.09	-448	1110	-1696	-14	5	-12	302	1150	-848	-726
	1218	2019-01-15 09:45:59.10	-452	1119	-1696	-14	2	-15	244	1186	-942	-715
	1219	2019-01-15 09:45:59.11	-452	1112	-1695	-12	-2	-16	298	1151	-853	-724
	1220	2019-01-15 09:45:59.12	-439	1106	-1688	-12	-3	-13	233	1189	-956	-711
	1221	2019-01-15 09:45:59.13	-440	1106	-1683	-10	1	-12	298	1149	-851	-723
	1222	2019-01-15 09:45:59.14	-447	1107	-1676	-9	6	-13	251	1176	-925	-713
	1223	2019-01-15 09:45:59.15	-439	1103	-1675	-10	11	-12	330	1147	-817	-738
	1224	2019-01-15 09:45:59.16	-433	1101	-1678	-9	14	-8	248	1181	-933	-714
	1225	2019-01-15 09:45:59.17	-439	1090	-1676	-8	9	-5	323	1168	-845	-745
	1226	2019-01-15 09:45:59.18	-454	1087	-1679	-8	4	2	208	1205	-997	-706
	1227	2019-01-15 09:45:59.19	-430	1087	-1683	-8	-3	6	307	1189	-882	-748
	1228	2019-01-15 09:45:59.20	-436	1095	-1679	-8	-11	9	217	1200	-983	-708
	1229	2019-01-15 09:45:59.21	-450	1109	-1679	-10	-12	6	320	1184	-864	-752
	1230	2019-01-15 09:45:59.22	-450	1105	-1687	-9	-7	1	208	1143	-935	-675
	1231	2019-01-15 09:45:59.23	-440	1110	-1679	-8	-5	-7	330	1157	-827	-743
	1232	2019-01-15 09:45:59.24	-445	1106	-1690	-8	1	-13	238	1145	-907	-691
	1233	2019-01-15 09:45:59.25	-443	1104	-1685	-13	9	-15	358	1174	-816	-766
	1234	2019-01-15 09:45:59.26	-449	1106	-1685	-16	13	-18	232	1135	-903	-683
	1235	2019-01-15 09:45:59.27	-445	1107	-1697	-18	11	-16	351	1163	-812	-757
	1236	2019-01-15 09:45:59.28	-442	1105	-1687	-20	9	-14	214	1132	-918	-673
	1237	2019-01-15 09:45:59.29	-430	1106	-1690	-22	6	-11	352	1182	-830	-767
	1238	2019-01-15 09:45:59.30	-443	1112	-1680	-20	4	-8	202	1140	-938	-671
	1239	2019-01-15 09:45:59.31	-449	1096	-1682	-15	1	-7	354	1192	-838	-773
	1240	2019-01-15 09:45:59.32	-439	1102	-1678	-8	-13	-4	200	1148	-948	-674
	1241	2019-01-15 09:45:59.33	-445	1105	-1677	-8	-14	-1	365	1216	-851	-790
	1242	2019-01-15 09:45:59.34	-445	1104	-1688	-6	-17	-1	199	1158	-959	-678
	1243	2019-01-15 09:45:59.35	-444	1107	-1686	-9	-14	-1	364	1217	-853	-790
	1244	2019-01-15 09:45:59.36	-443	1099	-1684	-15	-12	1	179	1156	-977	-667
	1245	2019-01-15 09:45:59.37	-449	1103	-1685	-16	-10	2	350	1219	-869	-784
	1246	2019-01-15 09:45:59.38	-448	1108	-1676	-15	-5	3	176	1105	-929	-640
	1247	2019-01-15 09:45:59.39	-442	1101	-1688	-15	-5	5	375	1198	-823	-786
	1248	2019-01-15 09:45:59.40	-449	1108	-1687	-14	-6	2	199	1116	-917	-657
	1249	2019-01-15 09:45:59.41	-448	1108	-1684	-14	-5	3	389	1224	-835	-806
	1250	2019-01-15 09:45:59.42	-455	1109	-1689	-13	-5	2	180	1149	-969	-664
	1251	2019-01-15 09:45:59.43	-427	1073	-1734	-13	40	-5	363	1227	-864	-795
	1252	2019-01-15 09:45:59.44	-427	1160	-1663	11	-13	-2	165	1100	-935	-632
	1253	2019-01-15 09:45:59.45	-434	1108	-1651	-12	-5	-12	373	1200	-827	-786
	1254	2019-01-15 09:45:59.46	-460	1116	-1691	-19	14	-18	162	1117	-955	-639
	1255	2019-01-15 09:45:59.47	-452	1103	-1671	-3	-1	-16	372	1236	-864	-804
	1256	2019-01-15 09:45:59.48	-446	1100	-1677	-12	6	-13	153	1098	-945	-625
	1257	2019-01-15 09:45:59.49	-449	1097	-1675	-13	6	-10	384	1240	-856	-812
	1258	2019-01-15 09:45:59.50	-446	1108	-1682	-8	3	-5	150	1141	-991	-645
	1259	2019-01-15 09:45:59.51	-438	1108	-1685	-13	8	-3	370	1259	-889	-814
	1260	2019-01-15 09:45:59.52	-443	1113	-1686	-10	8	-1	150	1127	-977	-638
	1261	2019-01-15 09:45:59.53	-444	1107	-1680	-9	3	-1	388	1240	-852	-814
	1262	2019-01-15 09:45:59.54	-437	1104	-1679	-10	6	1	171	1070	-899	-620
	1263	2019-01-15 09:45:59.55	-451	1111	-1685	-6	2	-1	412	1241	-829	-826
	1264	2019-01-15 09:45:59.56	-437	1110	-1678	-7	-2	-2	159	1107	-948	-633
	1265	2019-01-15 09:45:59.57	-445	1113	-1686	-7	0	-3	384	1263	-879	-823
	1266	2019-01-15 09:45:59.58	-446	1121	-1681	-7	-1	-5	126	1094	-968	-610
	1267	2019-01-15 09:45:59.59	-444	1121	-1688	-10	-4	-10	387	1256	-869	-821
	1268	2019-01-15 09:45:59.60	-441	1113	-1683	-10	-4	-9	148	1088	-940	-618
	1269	2019-01-15 09:45:59.61	-450	1111	-1678	-11	-4	-12	404	1254	-850	-829
	1270	2019-01-15 09:45:59.62	-445	1104	-1676	-8	-2	-11	147	1078	-931	-612
	1271	2019-01-15 09:45:59.63	-440	1107	-1678	-8	0	-11	402	1252	-850	-827
	1272	2019-01-15 09:45:59.64	-442	1106	-1675	-6	1	-10	147	1071	-924	-609
	1273	2019-01-15 09:45:59.65	-442	1108	-1675	-7	2	-10	411	1262	-851	-836
	1274	2019-01-15 09:45:59.66	-437	1111	-1685	-9	3	-9	157	1084	-927	-620
	1275	2019-01-15 09:45:59.67	-440	1116	-1684	-12	2	-10	417	1294	-877	-855
	1276	2019-01-15 09:45:59.68	-443	1112	-1680	-16	5	-13	136	1126	-990	-631
	1277	2019-01-15 09:45:59.69	-452	1113	-1685	-12	5	-12	382	1280	-898	-831
	1278	2019-01-15 09:45:59.70	-439	1111	-1685	-13	3	-11	124	1051	-927	-587
	1279	2019-01-15 09:45:59.71	-445	1114	-1683	-11	0	-11	400	1258	-858	-829
	1280	2019-01-15 09:45:59.72	-442	1108	-1687	-12	-5	-7	143	1082	-939	-612
	1281	2019-01-15 09:45:59.73	-448	1120	-1678	-9	-9	-9	413	1289	-876	-851
	1282	2019-01-15 09:45:59.74	-444	1120	-1682	-7	-11	-11	146	1080	-934	-613
	1283	2019-01-15 09:45:59.75	-451	1119	-1679	-6	-12	-15	413	1275	-862	-844
	1284	2019-01-15 09:45:59.76	-453	1113	-1681	-2	-8	-21	142	1067	-925	-604
	1285	2019-01-15 09:45:59.77	-448	1111	-1672	-2	-7	-24	410	1284	-874	-847
	1286	2019-01-15 09:45:59.78	-446	1102	-1675	3	2	-26	131	1086	-955	-608
	1287	2019-01-15 09:45:59.79	-462	1097	-1675	8	6	-23	402	1293	-891	-847
	1288	2019-01-15 09:45:59.80	-460	1098	-1683	12	8	-16	133	1070	-937	-601
	1289	2019-01-15 09:45:59.81	-458	1098	-1683	14	8	-8	392	1288	-896	-840
	1290	2019-01-15 09:45:59.82	-454	1100	-1672	13	13	-3	112	1083	-971	-597
	1291	2019-01-15 09:45:59.83	-454	1101	-1683	11	15	0	394	1332	-938	-863
	1292	2019-01-15 09:45:59.84	-448	1104	-1681	9	9	4	127	1097	-970	-612
	1293	2019-01-15 09:45:59.85	-448	1103	-1684	6	3	2	425	1298	-873	-861
	1294	2019-01-15 09:45:59.86	-450	1112	-1676	2	-1	2	169	1050	-881	-609
	1295	2019-01-15 09:45:59.87	-446	1122	-1687	0	6	0	405	1282	-877	-843
	1296	2019-01-15 09:45:59.88	-441	1117	-1691	-4	7	-3	120	1059	-939	-589
	1297	2019-01-15 09:45:59.89	-448	1122	-1689	-7	10	-8	379	1276	-897	-827
	1298	2019-01-15 09:45:59.90	-447	1119	-1686	-7	5	-12	144	1059	-915	-601
	1299	2019-01-15 09:45:59.91	-447	1120	-1682	-3	7	-14	421	1301	-880	-861
	1300	2019-01-15 09:45:59.92	-450	1119	-1682	1	7	-17	161	1078	-917	-619
	1301	2019-01-15 09:45:59.93	-455	1115	-1684	5	7	-16	404	1296	-892	-850
	1302	2019-01-15 09:45:59.94	-450	1105	-1679	9	9	-18	148	1063	-915	-605
	1303	2019-01-15 09:45:59.95	-450	1105	-1678	15	6	-15	398	1278	-880	-838
	1304	2019-01-15 09:45:59.96	-449	1107	-1677	16	12	-17	146	1057	-911	-601
	1305	2019-01-15 09:45:59.97	-450	1099	-1669	15	25	-17	390	1289	-899	-839
	1306	2019-01-15 09:45:59.98	-443	1099	-1676	12	31	-16	144	1068	-924	-606
	1307	2019-01-15 09:45:59.99	-444	1103	-1685	10	33	-13	393	1307	-914	-850
	1308	2019-01-15 09:46:00.00	-437	1102	-1688	11	29	-9	152	1088	-936	-620
	1309	2019-01-15 09:46:00.01	-445	1107	-1682	13	26	-7	415	1287	-872	-851
	1310	2019-01-15 09:46:00.02	-432	1110	-1686	10	13	-11	185	1043	-858	-614
	1311	2019-01-15 09:46:00.03	-446	1114	-1690	10	9	-13	395	1278	-883	-836
	1312	2019-01-15 09:46:00.04	-442	1109	-1686	9	-1	-18	155	1069	-914	-612
	1313	2019-01-15 09:46:00.05	-434	1104	-1689	10	-6	-22	397	1290	-893	-843
	1314	2019-01-15 09:46:00.06	-443	1101	-1682	9	-7	-26	180	1059	-879	-619
	1315	2019-01-15 09:46:00.07	-431	1100	-1683	7	-5	-27	386	1284	-898	-835
	1316	2019-01-15 09:46:00.08	-428	1089	-1677	6	-3	-23	156	1066	-910	-611
	1317	2019-01-15 09:46:00.09	-433	1089	-1676	4	-1	-21	372	1295	-923	-833
	1318	2019-01-15 09:46:00.10	-445	1093	-1678	-1	4	-16	162	1072	-910	-617
	1319	2019-01-15 09:46:00.11	-449	1091	-1693	3	-3	-12	369	1292	-923	-830
	1320	2019-01-15 09:46:00.12	-450	1107	-1686	7	-11	-6	164	1076	-912	-620
	1321	2019-01-15 09:46:00.13	-440	1103	-1679	6	-9	-4	368	1294	-926	-831
	1322	2019-01-15 09:46:00.14	-446	1110	-1684	9	-8	-8	170	1080	-910	-625
	1323	2019-01-15 09:46:00.15	-442	1120	-1693	10	1	-12	388	1284	-896	-836
	1324	2019-01-15 09:46:00.16	-452	1128	-1708	8	-1	-22	202	1072	-870	-637
	1325	2019-01-15 09:46:00.17	-451	1120	-1707	6	-5	-31	373	1298	-925	-835
	1326	2019-01-15 09:46:00.18	-446	1101	-1695	4	-12	-34	177	1102	-925	-639
	1327	2019-01-15 09:46:00.19	-447	1095	-1683	5	-14	-32	327	1262	-935	-794
	1328	2019-01-15 09:46:00.20	-449	1095	-1689	8	-20	-31	165	1051	-886	-608
	1329	2019-01-15 09:46:00.21	-452	1090	-1684	11	-23	-26	339	1266	-927	-802
	1330	2019-01-15 09:46:00.22	-452	1092	-1681	13	-25	-21	197	1091	-894	-644
	1331	2019-01-15 09:46:00.23	-459	1082	-1673	12	-19	-16	355	1282	-927	-818
	1332	2019-01-15 09:46:00.24	-464	1084	-1672	11	-8	-9	210	1096	-886	-653
	1333	2019-01-15 09:46:00.25	-463	1085	-1673	9	3	-2	351	1259	-908	-805
	1334	2019-01-15 09:46:00.26	-459	1091	-1679	9	11	4	210	1078	-868	-644
	1335	2019-01-15 09:46:00.27	-465	1093	-1676	10	18	9	346	1265	-919	-805
	1336	2019-01-15 09:46:00.28	-454	1094	-1681	7	22	10	213	1099	-886	-656
	1337	2019-01-15 09:46:00.29	-444	1101	-1692	3	23	9	331	1270	-939	-800
	1338	2019-01-15 09:46:00.30	-448	1107	-1690	0	22	1	210	1093	-883	-651
	1339	2019-01-15 09:46:00.31	-449	1107	-1691	-2	18	-5	309	1272	-963	-790
	1340	2019-01-15 09:46:00.32	-437	1106	-1696	-2	17	-16	201	1113	-912	-657
	1341	2019-01-15 09:46:00.33	-442	1108	-1688	-2	15	-27	317	1276	-959	-796
	1342	2019-01-15 09:46:00.34	-448	1106	-1693	-3	18	-38	240	1119	-879	-679
	1343	2019-01-15 09:46:00.35	-444	1089	-1688	-6	15	-45	344	1257	-913	-800
	1344	2019-01-15 09:46:00.36	-443	1081	-1685	-3	15	-44	257	1097	-840	-677
	1345	2019-01-15 09:46:00.37	-440	1083	-1690	-3	13	-40	313	1246	-933	-779
	1346	2019-01-15 09:46:00.38	-443	1079	-1683	-5	14	-34	229	1106	-877	-667
	1347	2019-01-15 09:46:00.39	-443	1080	-1685	-7	16	-25	293	1256	-963	-774
	1348	2019-01-15 09:46:00.40	-439	1080	-1688	-6	12	-15	237	1115	-878	-676
	1349	2019-01-15 09:46:00.41	-443	1090	-1686	-4	7	-7	300	1241	-941	-770
	1350	2019-01-15 09:46:00.42	-439	1091	-1687	-3	6	0	255	1110	-855	-682
	1351	2019-01-15 09:46:00.43	-440	1093	-1688	-2	7	3	320	1222	-902	-771
	1352	2019-01-15 09:46:00.44	-438	1099	-1688	0	6	0	284	1103	-819	-693
	1353	2019-01-15 09:46:00.45	-443	1102	-1695	-2	4	-2	298	1225	-927	-761
	1354	2019-01-15 09:46:00.46	-439	1103	-1694	-3	-3	-9	258	1122	-864	-690
	1355	2019-01-15 09:46:00.47	-440	1107	-1696	-6	-9	-13	272	1227	-955	-749
	1356	2019-01-15 09:46:00.48	-442	1104	-1693	-7	-10	-17	262	1122	-860	-692
	1357	2019-01-15 09:46:00.49	-439	1100	-1688	-10	-13	-19	281	1214	-933	-747
	1358	2019-01-15 09:46:00.50	-447	1086	-1674	-9	-15	-20	280	1131	-851	-705
	1359	2019-01-15 09:46:00.51	-454	1087	-1674	-10	-6	-17	280	1243	-963	-761
	1360	2019-01-15 09:46:00.52	-452	1076	-1682	-8	-2	-10	278	1149	-871	-713
	1361	2019-01-15 09:46:00.53	-444	1079	-1677	-7	0	-3	275	1189	-914	-732
	1362	2019-01-15 09:46:00.54	-450	1091	-1688	-6	2	3	291	1107	-816	-699
	1363	2019-01-15 09:46:00.55	-448	1093	-1686	-6	7	7	262	1212	-950	-737
	1364	2019-01-15 09:46:00.56	-442	1098	-1692	-5	7	9	283	1154	-871	-718
	1365	2019-01-15 09:46:00.57	-447	1100	-1700	-4	6	7	256	1216	-960	-736
	1366	2019-01-15 09:46:00.58	-443	1113	-1692	-2	5	4	309	1148	-839	-728
	1367	2019-01-15 09:46:00.59	-442	1108	-1700	1	2	-2	298	1209	-911	-753
	1368	2019-01-15 09:46:00.60	-441	1104	-1695	1	-1	-9	342	1158	-816	-750
	1369	2019-01-15 09:46:00.61	-450	1099	-1689	2	2	-16	262	1196	-934	-729
	1370	2019-01-15 09:46:00.62	-447	1091	-1686	-3	1	-19	308	1150	-842	-729
	1371	2019-01-15 09:46:00.63	-451	1084	-1675	-6	8	-18	250	1184	-934	-717
	1372	2019-01-15 09:46:00.64	-454	1082	-1686	-5	10	-13	328	1155	-827	-741
	1373	2019-01-15 09:46:00.65	-452	1073	-1685	-9	7	-8	261	1192	-931	-726
	1374	2019-01-15 09:46:00.66	-445	1082	-1680	-11	6	1	334	1156	-822	-745
	1375	2019-01-15 09:46:00.67	-447	1090	-1689	-12	6	3	222	1180	-958	-701
	1376	2019-01-15 09:46:00.68	-436	1108	-1701	-16	12	2	312	1165	-853	-738
	1377	2019-01-15 09:46:00.69	-440	1115	-1701	-18	10	-1	220	1158	-938	-689
	1378	2019-01-15 09:46:00.70	-438	1113	-1698	-17	12	-6	334	1157	-823	-745
	1379	2019-01-15 09:46:00.71	-445	1107	-1700	-12	11	-12	217	1152	-935	-684
	1380	2019-01-15 09:46:00.72	-437	1101	-1697	-7	10	-13	332	1173	-841	-752
	1381	2019-01-15 09:46:00.73	-440	1097	-1691	-4	1	-11	207	1156	-949	-681
	1382	2019-01-15 09:46:00.74	-444	1099	-1692	0	1	-13	334	1178	-844	-756
	1383	2019-01-15 09:46:00.75	-449	1098	-1688	1	2	-10	197	1134	-937	-665
	1384	2019-01-15 09:46:00.76	-451	1098	-1690	2	3	-10	326	1168	-842	-747
	1385	2019-01-15 09:46:00.77	-447	1106	-1685	1	4	-11	162	1131	-969	-646
	1386	2019-01-15 09:46:00.78	-461	1097	-1687	-5	10	-10	316	1185	-869	-750
	1387	2019-01-15 09:46:00.79	-448	1095	-1688	-7	10	-12	187	1147	-960	-667
	1388	2019-01-15 09:46:00.80	-436	1104	-1684	-8	10	-12	350	1200	-850	-775
	1389	2019-01-15 09:46:00.81	-453	1097	-1680	-8	8	-14	178	1160	-982	-669
	1390	2019-01-15 09:46:00.82	-447	1093	-1689	-7	7	-13	345	1219	-874	-782
	1391	2019-01-15 09:46:00.83	-443	1092	-1683	-6	7	-13	200	1170	-970	-685
	1392	2019-01-15 09:46:00.84	-451	1100	-1687	-3	6	-10	368	1210	-842	-789
	1393	2019-01-15 09:46:00.85	-435	1096	-1692	-2	8	-10	209	1089	-880	-649
	1394	2019-01-15 09:46:00.86	-446	1093	-1690	-1	8	-9	384	1177	-793	-780
	1395	2019-01-15 09:46:00.87	-454	1091	-1692	2	3	-7	197	1128	-931	-662
	1396	2019-01-15 09:46:00.88	-451	1093	-1694	2	0	-3	374	1232	-858	-803
	1397	2019-01-15 09:46:00.89	-443	1089	-1692	2	-3	2	192	1137	-945	-664
	1398	2019-01-15 09:46:00.90	-451	1093	-1690	1	-6	1	387	1219	-832	-803
	1399	2019-01-15 09:46:00.91	-457	1095	-1685	-1	-4	1	195	1125	-930	-660
	1400	2019-01-15 09:46:00.92	-453	1101	-1679	-2	2	-2	398	1223	-825	-810
	1401	2019-01-15 09:46:00.93	-445	1090	-1672	-1	5	-4	208	1118	-910	-663
	1402	2019-01-15 09:46:00.94	-442	1099	-1681	1	9	-4	412	1227	-815	-819
	1403	2019-01-15 09:46:00.95	-451	1102	-1684	-2	12	-7	193	1121	-928	-657
	1404	2019-01-15 09:46:00.96	-438	1105	-1691	-7	15	-10	405	1238	-833	-821
	1405	2019-01-15 09:46:00.97	-444	1099	-1692	-9	17	-11	204	1119	-915	-661
	1406	2019-01-15 09:46:00.98	-441	1095	-1691	-15	16	-16	429	1255	-826	-842
	1407	2019-01-15 09:46:00.99	-440	1095	-1692	-18	15	-18	207	1126	-919	-666
	1408	2019-01-15 09:46:01.00	-449	1100	-1702	-19	5	-14	405	1239	-834	-822
	1409	2019-01-15 09:46:01.01	-445	1096	-1697	-18	-2	-14	158	1089	-931	-623
	1410	2019-01-15 09:46:01.02	-444	1098	-1679	-14	-6	-12	404	1241	-837	-822
	1411	2019-01-15 09:46:01.03	-454	1105	-1691	-10	-4	-14	185	1098	-913	-641
	1412	2019-01-15 09:46:01.04	-444	1096	-1690	-4	-4	-15	427	1245	-818	-836
	1413	2019-01-15 09:46:01.05	-444	1092	-1691	-2	-1	-17	187	1089	-902	-638
	1414	2019-01-15 09:46:01.06	-445	1095	-1689	-3	1	-14	436	1258	-822	-847
	1415	2019-01-15 09:46:01.07	-442	1091	-1690	-6	4	-14	192	1096	-904	-644
	1416	2019-01-15 09:46:01.08	-440	1094	-1688	-9	5	-12	423	1262	-839	-842
	1417	2019-01-15 09:46:01.09	-450	1087	-1688	-15	6	-8	166	1098	-932	-632
	1418	2019-01-15 09:46:01.10	-448	1087	-1688	-18	6	-6	416	1265	-849	-840
	1419	2019-01-15 09:46:01.11	-446	1091	-1678	-20	6	-4	173	1093	-920	-633
	1420	2019-01-15 09:46:01.12	-444	1090	-1689	-20	10	-3	426	1275	-849	-850
	1421	2019-01-15 09:46:01.13	-442	1097	-1685	-19	7	-5	172	1109	-937	-640
	1422	2019-01-15 09:46:01.14	-447	1094	-1687	-17	7	-6	446	1266	-820	-856
	1423	2019-01-15 09:46:01.15	-451	1100	-1693	-16	10	-9	213	1035	-822	-624
	1424	2019-01-15 09:46:01.16	-441	1102	-1687	-14	8	-15	443	1252	-809	-847
	1425	2019-01-15 09:46:01.17	-439	1104	-1692	-12	10	-18	141	1084	-943	-612
	1426	2019-01-15 09:46:01.18	-444	1099	-1694	-9	10	-23	393	1280	-887	-836
	1427	2019-01-15 09:46:01.19	-444	1093	-1695	-12	6	-23	149	1080	-931	-614
	1428	2019-01-15 09:46:01.20	-442	1089	-1693	-16	0	-23	431	1273	-842	-852
	1429	2019-01-15 09:46:01.21	-445	1091	-1691	-19	-5	-22	175	1084	-909	-629
	1430	2019-01-15 09:46:01.22	-450	1090	-1693	-27	-7	-18	435	1278	-843	-856
	1431	2019-01-15 09:46:01.23	-441	1090	-1690	-31	-9	-16	173	1069	-896	-621
	1432	2019-01-15 09:46:01.24	-458	1098	-1685	-32	-14	-16	444	1263	-819	-853
	1433	2019-01-15 09:46:01.25	-445	1098	-1683	-33	-10	-17	184	1060	-876	-622
	1434	2019-01-15 09:46:01.26	-442	1101	-1683	-32	-7	-15	440	1277	-837	-858
	1435	2019-01-15 09:46:01.27	-450	1102	-1679	-27	-2	-15	163	1065	-902	-614
	1436	2019-01-15 09:46:01.28	-450	1108	-1680	-24	0	-12	429	1295	-866	-862
	1437	2019-01-15 09:46:01.29	-445	1114	-1686	-17	1	-13	154	1092	-938	-623
	1438	2019-01-15 09:46:01.30	-451	1107	-1688	-12	0	-15	422	1281	-859	-851
	1439	2019-01-15 09:46:01.31	-446	1125	-1691	-11	0	-16	162	1045	-883	-603
	1440	2019-01-15 09:46:01.32	-449	1118	-1690	-10	1	-18	427	1275	-848	-851
	1441	2019-01-15 09:46:01.33	-451	1118	-1693	-10	1	-23	165	1075	-910	-620
	1442	2019-01-15 09:46:01.34	-459	1113	-1691	-12	-5	-22	446	1286	-840	-866
	1443	2019-01-15 09:46:01.35	-454	1105	-1691	-16	-4	-22	198	1050	-852	-624
	1444	2019-01-15 09:46:01.36	-456	1097	-1682	-20	-4	-13	448	1286	-838	-867
	1445	2019-01-15 09:46:01.37	-446	1103	-1681	-19	1	-10	173	1076	-903	-624
	1446	2019-01-15 09:46:01.38	-435	1097	-1674	-16	6	-6	415	1304	-889	-859
	1447	2019-01-15 09:46:01.39	-441	1105	-1689	-11	12	-2	154	1075	-921	-614
	1448	2019-01-15 09:46:01.40	-443	1102	-1677	-3	10	-2	416	1298	-882	-857
	1449	2019-01-15 09:46:01.41	-438	1109	-1684	1	14	-1	171	1072	-901	-621
	1450	2019-01-15 09:46:01.42	-447	1100	-1686	3	9	-2	432	1298	-866	-865
	1451	2019-01-15 09:46:01.43	-444	1102	-1689	5	4	0	181	1070	-889	-625
	1452	2019-01-15 09:46:01.44	-447	1093	-1683	5	-3	1	444	1290	-846	-867
	1453	2019-01-15 09:46:01.45	-441	1096	-1676	4	-8	1	203	1060	-857	-631
	1454	2019-01-15 09:46:01.46	-440	1093	-1690	-1	-4	1	423	1278	-855	-850
	1455	2019-01-15 09:46:01.47	-440	1093	-1688	-4	-8	3	165	1065	-900	-615
	1456	2019-01-15 09:46:01.48	-449	1099	-1690	-5	-9	7	407	1299	-892	-853
	1457	2019-01-15 09:46:01.49	-448	1109	-1697	-6	-8	6	172	1073	-901	-622
	1458	2019-01-15 09:46:01.50	-445	1107	-1685	-7	-6	6	422	1303	-881	-862
	1459	2019-01-15 09:46:01.51	-449	1113	-1694	-6	-3	4	174	1069	-895	-621
	1460	2019-01-15 09:46:01.52	-448	1112	-1696	-7	0	-3	413	1298	-885	-855
	1461	2019-01-15 09:46:01.53	-450	1116	-1691	-9	-2	-5	184	1066	-882	-625
	1462	2019-01-15 09:46:01.54	-455	1115	-1686	-6	-1	-8	410	1296	-886	-853
	1463	2019-01-15 09:46:01.55	-457	1103	-1677	-6	1	-11	182	1076	-894	-629
	1464	2019-01-15 09:46:01.56	-451	1106	-1680	-4	1	-10	385	1290	-905	-837
	1465	2019-01-15 09:46:01.57	-441	1100	-1685	-1	1	-5	168	1075	-907	-621
	1466	2019-01-15 09:46:01.58	-442	1108	-1680	-1	3	-5	384	1288	-904	-836
	1467	2019-01-15 09:46:01.59	-441	1110	-1674	1	12	-7	178	1064	-886	-621
	1468	2019-01-15 09:46:01.60	-451	1105	-1684	2	14	-8	398	1323	-925	-860
	1469	2019-01-15 09:46:01.61	-441	1102	-1684	5	10	-10	190	1108	-918	-649
	1470	2019-01-15 09:46:01.62	-439	1106	-1680	9	9	-14	380	1280	-900	-830
	1471	2019-01-15 09:46:01.63	-446	1103	-1683	10	10	-15	196	1050	-854	-623
	1472	2019-01-15 09:46:01.64	-448	1096	-1685	10	6	-19	388	1275	-887	-831
	1473	2019-01-15 09:46:01.65	-447	1103	-1686	5	0	-16	208	1087	-879	-647
	1474	2019-01-15 09:46:01.66	-444	1092	-1678	0	-3	-15	373	1293	-920	-833
	1475	2019-01-15 09:46:01.67	-445	1089	-1678	-2	-2	-15	195	1085	-890	-640
	1476	2019-01-15 09:46:01.68	-446	1091	-1677	-2	-3	-14	363	1282	-919	-822
	1477	2019-01-15 09:46:01.69	-450	1089	-1683	-4	-3	-11	206	1087	-881	-646
	1478	2019-01-15 09:46:01.70	-450	1087	-1686	-7	-3	-6	387	1285	-898	-836
	1479	2019-01-15 09:46:01.71	-449	1095	-1686	-12	-9	-2	232	1086	-854	-659
	1480	2019-01-15 09:46:01.72	-457	1098	-1680	-12	-9	0	379	1278	-899	-828
	1481	2019-01-15 09:46:01.73	-452	1096	-1679	-14	-6	0	224	1085	-861	-654
	1482	2019-01-15 09:46:01.74	-451	1098	-1674	-12	2	-2	371	1273	-902	-822
	1483	2019-01-15 09:46:01.75	-462	1097	-1680	-8	1	-2	228	1091	-863	-659
	1484	2019-01-15 09:46:01.76	-451	1103	-1687	-9	0	-2	362	1294	-932	-828
	1485	2019-01-15 09:46:01.77	-446	1108	-1692	-13	1	-4	229	1107	-878	-668
	1486	2019-01-15 09:46:01.78	-448	1115	-1691	-16	2	-5	352	1259	-907	-805
	1487	2019-01-15 09:46:01.79	-452	1115	-1692	-18	2	-9	234	1081	-847	-657
	1488	2019-01-15 09:46:01.80	-442	1118	-1699	-20	0	-10	340	1270	-930	-805
	1489	2019-01-15 09:46:01.81	-443	1121	-1695	-18	-3	-12	230	1108	-878	-669
	1490	2019-01-15 09:46:01.82	-442	1115	-1690	-11	-8	-16	325	1266	-941	-795
	1491	2019-01-15 09:46:01.83	-457	1105	-1689	-7	-11	-16	239	1097	-858	-668
	1492	2019-01-15 09:46:01.84	-453	1111	-1684	3	-12	-16	332	1252	-920	-792
	1493	2019-01-15 09:46:01.85	-455	1104	-1685	6	-11	-12	247	1101	-854	-674
	1494	2019-01-15 09:46:01.86	-448	1095	-1679	9	-6	-10	320	1248	-928	-784
	1495	2019-01-15 09:46:01.87	-454	1092	-1686	7	-7	-3	249	1101	-852	-675
	1496	2019-01-15 09:46:01.88	-451	1092	-1677	4	-4	3	310	1254	-944	-782
	1497	2019-01-15 09:46:01.89	-453	1083	-1684	8	0	8	255	1115	-860	-685
	1498	2019-01-15 09:46:01.90	-460	1085	-1681	6	1	15	310	1247	-937	-778
	1499	2019-01-15 09:46:01.91	-449	1097	-1683	9	0	17	266	1119	-853	-692
	1500	2019-01-15 09:46:01.92	-448	1093	-1683	8	3	15	294	1235	-941	-764
	1501	2019-01-15 09:46:01.93	-443	1096	-1680	7	4	13	262	1124	-862	-693
	1502	2019-01-15 09:46:01.94	-455	1101	-1681	5	4	11	328	1230	-902	-779
	1503	2019-01-15 09:46:01.95	-448	1102	-1694	1	1	6	296	1117	-821	-706
	1504	2019-01-15 09:46:01.96	-449	1103	-1687	-4	3	3	286	1202	-916	-744
	1505	2019-01-15 09:46:01.97	-442	1107	-1685	-9	1	-3	267	1103	-836	-685
	1506	2019-01-15 09:46:01.98	-445	1103	-1682	-13	0	-6	285	1221	-936	-753
	1507	2019-01-15 09:46:01.99	-451	1097	-1684	-11	1	-11	284	1130	-846	-707
	1508	2019-01-15 09:46:02.00	-453	1097	-1677	-7	1	-11	272	1223	-951	-747
	1509	2019-01-15 09:46:02.01	-447	1099	-1679	-3	5	-14	275	1131	-856	-703
	1510	2019-01-15 09:46:02.02	-446	1102	-1683	-1	5	-10	287	1203	-916	-745
	1511	2019-01-15 09:46:02.03	-454	1100	-1685	1	5	-9	311	1123	-812	-717
	1512	2019-01-15 09:46:02.04	-440	1094	-1688	-3	8	-6	288	1196	-908	-742
	1513	2019-01-15 09:46:02.05	-452	1099	-1689	-4	2	-4	300	1132	-832	-716
	1514	2019-01-15 09:46:02.06	-447	1103	-1693	-10	2	0	265	1207	-942	-736
	1515	2019-01-15 09:46:02.07	-452	1106	-1697	-10	-4	1	304	1153	-849	-728
	1516	2019-01-15 09:46:02.08	-445	1108	-1695	-9	-6	3	262	1201	-939	-731
	1517	2019-01-15 09:46:02.09	-447	1115	-1689	-10	-6	2	316	1150	-834	-733
	1518	2019-01-15 09:46:02.10	-447	1116	-1684	-8	-4	0	239	1222	-983	-730
	1519	2019-01-15 09:46:02.11	-455	1107	-1683	-3	-5	-2	290	1172	-882	-731
	1520	2019-01-15 09:46:02.12	-449	1105	-1682	-1	-7	-2	225	1176	-951	-700
	1521	2019-01-15 09:46:02.13	-454	1108	-1685	3	-4	-1	312	1139	-827	-725
	1522	2019-01-15 09:46:02.14	-454	1104	-1685	2	-7	-1	243	1181	-938	-712
	1523	2019-01-15 09:46:02.15	-449	1102	-1685	2	-10	0	333	1166	-833	-749
	1524	2019-01-15 09:46:02.16	-457	1099	-1685	2	-12	1	245	1184	-939	-714
	1525	2019-01-15 09:46:02.17	-453	1100	-1688	3	-17	1	333	1168	-835	-750
	1526	2019-01-15 09:46:02.18	-457	1099	-1665	1	-11	-3	226	1164	-938	-695
	1527	2019-01-15 09:46:02.19	-446	1096	-1664	2	-5	-7	335	1163	-828	-749
	1528	2019-01-15 09:46:02.20	-453	1088	-1675	6	2	-5	230	1164	-934	-697
	1529	2019-01-15 09:46:02.21	-463	1097	-1688	4	5	-4	340	1182	-842	-761
	1530	2019-01-15 09:46:02.22	-449	1101	-1673	5	5	-3	212	1169	-957	-690
	1531	2019-01-15 09:46:02.23	-459	1104	-1682	4	11	-4	325	1185	-860	-755
	1532	2019-01-15 09:46:02.24	-464	1099	-1694	5	6	-5	188	1166	-978	-677
	1533	2019-01-15 09:46:02.25	-450	1104	-1688	1	3	-7	333	1200	-867	-766
	1534	2019-01-15 09:46:02.26	-449	1096	-1690	-1	-2	-9	222	1164	-942	-693
	1535	2019-01-15 09:46:02.27	-451	1107	-1686	-4	-3	-13	347	1177	-830	-762
	1536	2019-01-15 09:46:02.28	-447	1104	-1687	-14	3	-17	172	1116	-944	-644
	1537	2019-01-15 09:46:02.29	-450	1095	-1691	-22	9	-22	329	1188	-859	-758
	1538	2019-01-15 09:46:02.30	-453	1096	-1688	-25	8	-19	190	1151	-961	-670
	1539	2019-01-15 09:46:02.31	-458	1099	-1684	-24	10	-16	358	1209	-851	-783
	1540	2019-01-15 09:46:02.32	-439	1103	-1682	-19	10	-13	193	1148	-955	-670
	1541	2019-01-15 09:46:02.33	-458	1104	-1696	-9	9	-11	360	1206	-846	-783
	1542	2019-01-15 09:46:02.34	-454	1107	-1694	-4	6	-10	187	1129	-942	-658
	1543	2019-01-15 09:46:02.35	-449	1105	-1687	-4	3	-10	359	1202	-843	-780
	1544	2019-01-15 09:46:02.36	-446	1111	-1685	-5	2	-10	174	1132	-958	-653
	1545	2019-01-15 09:46:02.37	-447	1111	-1688	-9	6	-16	370	1218	-848	-794
	1546	2019-01-15 09:46:02.38	-443	1100	-1690	-11	5	-15	177	1141	-964	-659
	1547	2019-01-15 09:46:02.39	-451	1099	-1684	-14	6	-18	370	1237	-867	-803
	1548	2019-01-15 09:46:02.40	-447	1098	-1677	-13	3	-16	165	1152	-987	-658
	1549	2019-01-15 09:46:02.41	-455	1094	-1686	-10	6	-15	373	1234	-861	-803
	1550	2019-01-15 09:46:02.42	-446	1098	-1683	-4	7	-12	174	1106	-932	-640
	1551	2019-01-15 09:46:02.43	-450	1104	-1676	-3	10	-11	376	1214	-838	-795
	1552	2019-01-15 09:46:02.44	-452	1095	-1682	-2	11	-8	160	1091	-931	-625
	1553	2019-01-15 09:46:02.45	-443	1099	-1678	2	12	-9	376	1227	-851	-801
	1554	2019-01-15 09:46:02.46	-447	1100	-1687	-1	13	-8	152	1118	-966	-635
	1555	2019-01-15 09:46:02.47	-452	1102	-1690	0	14	-11	376	1252	-876	-814
	1556	2019-01-15 09:46:02.48	-449	1099	-1686	0	12	-8	150	1118	-968	-634
	1557	2019-01-15 09:46:02.49	-452	1101	-1688	0	10	-7	376	1240	-864	-808
	1558	2019-01-15 09:46:02.50	-441	1100	-1686	-4	11	-8	139	1096	-957	-617
	1559	2019-01-15 09:46:02.51	-452	1098	-1681	-1	13	-6	377	1241	-864	-809
	1560	2019-01-15 09:46:02.52	-444	1091	-1680	1	11	-5	144	1108	-964	-626
	1561	2019-01-15 09:46:02.53	-455	1094	-1683	-1	6	-6	388	1251	-863	-819
	1562	2019-01-15 09:46:02.54	-454	1104	-1684	-7	7	-5	147	1096	-949	-621
	1563	2019-01-15 09:46:02.55	-450	1099	-1683	-11	12	-8	381	1259	-878	-820
	1564	2019-01-15 09:46:02.56	-449	1095	-1694	-11	6	-8	112	1125	-1013	-618
	1565	2019-01-15 09:46:02.57	-445	1096	-1687	-14	9	-9	363	1287	-924	-825
	1566	2019-01-15 09:46:02.58	-443	1096	-1697	-14	12	-10	115	1114	-999	-614
	1567	2019-01-15 09:46:02.59	-441	1104	-1684	-15	11	-7	368	1255	-887	-811
	1568	2019-01-15 09:46:02.60	-440	1107	-1692	-14	12	-10	122	1074	-952	-598
	1569	2019-01-15 09:46:02.61	-444	1098	-1689	-13	5	-8	397	1262	-865	-829
	1570	2019-01-15 09:46:02.62	-441	1097	-1686	-10	1	-6	148	1092	-944	-620
	1571	2019-01-15 09:46:02.63	-451	1103	-1683	-8	-3	-2	410	1268	-858	-839
	1572	2019-01-15 09:46:02.64	-442	1106	-1677	-6	-4	-2	138	1079	-941	-608
	1573	2019-01-15 09:46:02.65	-457	1101	-1680	-4	0	-2	401	1274	-873	-837
	1574	2019-01-15 09:46:02.66	-456	1094	-1684	-1	4	-1	130	1088	-958	-609
	1575	2019-01-15 09:46:02.67	-455	1099	-1678	1	7	1	399	1282	-883	-840
	1576	2019-01-15 09:46:02.68	-448	1103	-1682	1	10	3	124	1086	-962	-605
	1577	2019-01-15 09:46:02.69	-453	1104	-1678	4	16	2	406	1281	-875	-843
	1578	2019-01-15 09:46:02.70	-450	1111	-1687	0	20	1	137	1082	-945	-609
	1579	2019-01-15 09:46:02.71	-444	1105	-1688	-4	20	-8	408	1282	-874	-845
	1580	2019-01-15 09:46:02.72	-452	1105	-1695	-3	16	-12	124	1078	-954	-601
	1581	2019-01-15 09:46:02.73	-453	1103	-1691	-5	10	-17	401	1309	-908	-855
	1582	2019-01-15 09:46:02.74	-444	1099	-1687	-5	7	-16	115	1112	-997	-613
	1583	2019-01-15 09:46:02.75	-450	1101	-1692	-5	3	-16	402	1294	-892	-848
	1584	2019-01-15 09:46:02.76	-446	1096	-1684	-5	1	-15	144	1060	-916	-602
	1585	2019-01-15 09:46:02.77	-448	1099	-1686	-10	3	-13	414	1274	-860	-844
	1586	2019-01-15 09:46:02.78	-438	1101	-1680	-10	7	-12	134	1073	-939	-603
	1587	2019-01-15 09:46:02.79	-444	1096	-1680	-12	13	-9	400	1284	-884	-842
	1588	2019-01-15 09:46:02.80	-441	1096	-1680	-11	10	-7	129	1075	-946	-602
	1589	2019-01-15 09:46:02.81	-447	1092	-1681	-10	11	-5	404	1290	-886	-847
	1590	2019-01-15 09:46:02.82	-441	1103	-1687	-10	12	-2	135	1066	-931	-600
	1591	2019-01-15 09:46:02.83	-437	1105	-1689	-7	7	-1	416	1284	-868	-850
	1592	2019-01-15 09:46:02.84	-438	1102	-1686	-9	2	1	134	1060	-926	-597
	1593	2019-01-15 09:46:02.85	-434	1111	-1691	-9	8	-3	388	1284	-896	-836
	1594	2019-01-15 09:46:02.86	-452	1108	-1694	-3	8	-7	115	1067	-952	-591
	1595	2019-01-15 09:46:02.87	-433	1111	-1699	-5	8	-11	408	1299	-891	-853
	1596	2019-01-15 09:46:02.88	-438	1103	-1694	-1	4	-12	155	1070	-915	-612
	1597	2019-01-15 09:46:02.89	-438	1095	-1694	0	2	-14	422	1298	-876	-860
	1598	2019-01-15 09:46:02.90	-443	1098	-1689	-3	0	-12	155	1066	-911	-610
	1599	2019-01-15 09:46:02.91	-438	1093	-1686	-6	3	-8	402	1311	-909	-856
	1600	2019-01-15 09:46:02.92	-442	1100	-1679	-7	0	-6	127	1090	-963	-608
	1601	2019-01-15 09:46:02.93	-438	1097	-1679	-10	-3	-5	399	1290	-891	-844
	1602	2019-01-15 09:46:02.94	-446	1093	-1683	-12	-3	-1	162	1044	-882	-603
	1603	2019-01-15 09:46:02.95	-450	1103	-1681	-12	0	0	396	1280	-884	-838
	1604	2019-01-15 09:46:02.96	-455	1105	-1684	-7	1	1	136	1074	-938	-605
	1605	2019-01-15 09:46:02.97	-443	1112	-1687	-5	3	-1	394	1302	-908	-848
	1606	2019-01-15 09:46:02.98	-446	1113	-1690	-3	4	-4	157	1070	-913	-613
	1607	2019-01-15 09:46:02.99	-445	1106	-1689	1	6	-5	411	1292	-881	-851
	1608	2019-01-15 09:46:03.00	-433	1112	-1680	7	9	-10	175	1070	-895	-622
	1609	2019-01-15 09:46:03.01	-451	1110	-1688	8	15	-16	403	1301	-898	-852
	1610	2019-01-15 09:46:03.02	-443	1102	-1688	8	12	-16	157	1072	-915	-614
	1611	2019-01-15 09:46:03.03	-443	1092	-1692	8	7	-17	387	1296	-909	-841
	1612	2019-01-15 09:46:03.04	-449	1102	-1681	5	8	-17	161	1071	-910	-616
	1613	2019-01-15 09:46:03.05	-438	1096	-1676	2	11	-16	412	1289	-877	-850
	1614	2019-01-15 09:46:03.06	-442	1098	-1688	-2	14	-16	194	1060	-866	-627
	1615	2019-01-15 09:46:03.07	-443	1081	-1681	-3	11	-11	408	1307	-899	-857
	1616	2019-01-15 09:46:03.08	-444	1095	-1690	-4	5	-6	176	1094	-918	-635
	1617	2019-01-15 09:46:03.09	-438	1094	-1689	-3	8	-2	360	1291	-931	-825
	1618	2019-01-15 09:46:03.10	-431	1105	-1694	-4	8	0	151	1059	-908	-605
	1619	2019-01-15 09:46:03.11	-428	1113	-1697	-9	13	-3	376	1280	-904	-828
	1620	2019-01-15 09:46:03.12	-435	1113	-1704	-11	9	-7	197	1077	-880	-637
	1621	2019-01-15 09:46:03.13	-432	1112	-1699	-12	6	-11	403	1288	-885	-845
	1622	2019-01-15 09:46:03.14	-441	1109	-1699	-8	-2	-15	206	1084	-878	-645
	1623	2019-01-15 09:46:03.15	-445	1102	-1691	-3	-12	-13	369	1277	-908	-823
	1624	2019-01-15 09:46:03.16	-447	1101	-1687	-4	-19	-13	184	1071	-887	-627
	1625	2019-01-15 09:46:03.17	-444	1107	-1680	-2	-18	-11	376	1274	-898	-825
	1626	2019-01-15 09:46:03.18	-448	1103	-1678	0	-11	-14	216	1081	-865	-648
	1627	2019-01-15 09:46:03.19	-448	1105	-1672	2	-2	-13	371	1281	-910	-826
	1628	2019-01-15 09:46:03.20	-453	1106	-1680	5	9	-12	195	1074	-879	-634
	1629	2019-01-15 09:46:03.21	-451	1096	-1690	4	16	-10	367	1261	-894	-814
	1630	2019-01-15 09:46:03.22	-451	1093	-1682	3	18	-5	227	1075	-848	-651
	1631	2019-01-15 09:46:03.23	-445	1092	-1679	4	20	0	379	1279	-900	-829
	1632	2019-01-15 09:46:03.24	-442	1097	-1688	3	23	4	223	1094	-871	-658
	1633	2019-01-15 09:46:03.25	-434	1102	-1682	0	19	4	373	1233	-860	-803
	1634	2019-01-15 09:46:03.26	-437	1096	-1683	2	15	1	249	1053	-804	-651
	1635	2019-01-15 09:46:03.27	-449	1100	-1681	-1	13	-1	367	1247	-880	-807
	1636	2019-01-15 09:46:03.28	-437	1096	-1686	-3	9	-4	239	1088	-849	-663
	1637	2019-01-15 09:46:03.29	-420	1093	-1686	-4	3	-8	346	1265	-919	-805
	1638	2019-01-15 09:46:03.30	-431	1097	-1688	-8	1	-10	239	1101	-862	-670
	1639	2019-01-15 09:46:03.31	-436	1099	-1687	-11	-3	-8	340	1261	-921	-800
	1640	2019-01-15 09:46:03.32	-434	1096	-1693	-13	-9	-9	243	1097	-854	-670
	1641	2019-01-15 09:46:03.33	-434	1093	-1694	-14	-5	-6	342	1246	-904	-794
	1642	2019-01-15 09:46:03.34	-440	1088	-1681	-14	-5	-4	255	1099	-844	-677
	1643	2019-01-15 09:46:03.35	-447	1082	-1689	-12	-4	2	336	1248	-912	-792
	1644	2019-01-15 09:46:03.36	-450	1099	-1683	-11	-9	4	265	1105	-840	-685
	1645	2019-01-15 09:46:03.37	-447	1098	-1685	-9	-10	3	324	1269	-945	-796
	1646	2019-01-15 09:46:03.38	-436	1099	-1697	-9	-12	5	262	1134	-872	-698
	1647	2019-01-15 09:46:03.39	-442	1103	-1690	-13	-9	2	323	1256	-933	-789
	1648	2019-01-15 09:46:03.40	-446	1111	-1690	-12	-7	-2	272	1107	-835	-689
	1649	2019-01-15 09:46:03.41	-446	1099	-1692	-15	-6	-7	314	1229	-915	-771
	1650	2019-01-15 09:46:03.42	-454	1103	-1687	-13	-7	-7	275	1109	-834	-692
	1651	2019-01-15 09:46:03.43	-443	1100	-1689	-12	-4	-7	330	1228	-898	-779
	1652	2019-01-15 09:46:03.44	-447	1102	-1688	-13	-5	-6	300	1114	-814	-707
	1653	2019-01-15 09:46:03.45	-444	1106	-1689	-15	-10	-6	320	1228	-908	-774
	1654	2019-01-15 09:46:03.46	-450	1100	-1687	-18	-9	-11	295	1120	-825	-707
	1655	2019-01-15 09:46:03.47	-447	1105	-1690	-20	-5	-11	330	1219	-889	-774
	1656	2019-01-15 09:46:03.48	-452	1101	-1684	-18	0	-13	319	1126	-807	-722
	1657	2019-01-15 09:46:03.49	-459	1099	-1683	-15	6	-15	304	1228	-924	-766
	1658	2019-01-15 09:46:03.50	-451	1099	-1686	-16	9	-11	292	1135	-843	-713
	1659	2019-01-15 09:46:03.51	-438	1098	-1689	-14	9	-9	284	1218	-934	-751
	1660	2019-01-15 09:46:03.52	-449	1103	-1678	-9	9	-9	304	1129	-825	-716
	1661	2019-01-15 09:46:03.53	-441	1105	-1680	-8	9	-9	320	1217	-897	-768
	1662	2019-01-15 09:46:03.54	-429	1101	-1684	-4	11	-9	346	1137	-791	-741
	1663	2019-01-15 09:46:03.55	-437	1105	-1683	-6	11	-12	333	1172	-839	-752
	1664	2019-01-15 09:46:03.56	-442	1104	-1691	-9	10	-14	358	1109	-751	-733
	1665	2019-01-15 09:46:03.57	-441	1101	-1689	-12	4	-14	291	1186	-895	-738
	1666	2019-01-15 09:46:03.58	-432	1102	-1689	-16	3	-13	321	1141	-820	-731
	1667	2019-01-15 09:46:03.59	-434	1103	-1683	-17	2	-12	263	1189	-926	-726
	1668	2019-01-15 09:46:03.60	-441	1107	-1684	-21	1	-14	332	1147	-815	-739
	1669	2019-01-15 09:46:03.61	-442	1103	-1680	-20	0	-12	281	1191	-910	-736
	1670	2019-01-15 09:46:03.62	-436	1102	-1682	-18	-3	-11	352	1156	-804	-754
	1671	2019-01-15 09:46:03.63	-439	1104	-1679	-16	1	-9	279	1171	-892	-725
	1672	2019-01-15 09:46:03.64	-438	1102	-1678	-13	1	-10	360	1155	-795	-757
	1673	2019-01-15 09:46:03.65	-442	1101	-1678	-11	4	-7	272	1172	-900	-722
	1674	2019-01-15 09:46:03.66	-428	1103	-1687	-11	5	-8	357	1171	-814	-764
	1675	2019-01-15 09:46:03.67	-435	1113	-1677	-11	10	-7	256	1184	-928	-720
	1676	2019-01-15 09:46:03.68	-442	1104	-1696	-13	10	-9	352	1171	-819	-761
	1677	2019-01-15 09:46:03.69	-433	1106	-1693	-15	6	-8	226	1178	-952	-702
	1678	2019-01-15 09:46:03.70	-437	1108	-1689	-14	2	-10	336	1182	-846	-759
	1679	2019-01-15 09:46:03.71	-440	1106	-1695	-12	-5	-5	242	1145	-903	-693
	1680	2019-01-15 09:46:03.72	-435	1116	-1687	-9	-13	-6	378	1161	-783	-769
	1681	2019-01-15 09:46:03.73	-444	1109	-1687	-10	-15	-7	256	1155	-899	-705
	1682	2019-01-15 09:46:03.74	-438	1107	-1685	-10	-17	-8	387	1186	-799	-786
	1683	2019-01-15 09:46:03.75	-451	1102	-1681	-9	-17	-6	247	1154	-907	-700
	1684	2019-01-15 09:46:03.76	-447	1108	-1676	-11	-18	-7	383	1189	-806	-786
	1685	2019-01-15 09:46:03.77	-452	1109	-1679	-10	-13	-5	227	1149	-922	-688
	1686	2019-01-15 09:46:03.78	-453	1103	-1677	-11	-12	-6	378	1195	-817	-786
	1687	2019-01-15 09:46:03.79	-458	1109	-1679	-11	-12	-6	223	1147	-924	-685
	1688	2019-01-15 09:46:03.80	-460	1105	-1684	-8	-6	-6	387	1206	-819	-796
	1689	2019-01-15 09:46:03.81	-448	1108	-1685	-6	-4	-4	234	1142	-908	-688
	1690	2019-01-15 09:46:03.82	-450	1105	-1684	-5	3	-2	405	1204	-799	-804
	1691	2019-01-15 09:46:03.83	-449	1102	-1687	0	1	-1	241	1128	-887	-684
	1692	2019-01-15 09:46:03.84	-446	1111	-1673	0	0	-5	410	1210	-800	-810
	1693	2019-01-15 09:46:03.85	-440	1103	-1679	-2	6	-7	214	1141	-927	-677
	1694	2019-01-15 09:46:03.86	-446	1105	-1687	-5	9	-13	390	1229	-839	-809
	1695	2019-01-15 09:46:03.87	-443	1106	-1681	-9	5	-14	187	1159	-972	-673
	1696	2019-01-15 09:46:03.88	-445	1099	-1686	-14	4	-12	378	1233	-855	-805
	1697	2019-01-15 09:46:03.89	-446	1103	-1680	-17	0	-11	206	1104	-898	-655
	1698	2019-01-15 09:46:03.90	-448	1095	-1682	-19	2	-9	422	1210	-788	-816
	1699	2019-01-15 09:46:03.91	-447	1089	-1690	-17	-6	-3	214	1113	-899	-663
	1700	2019-01-15 09:46:03.92	-448	1104	-1685	-14	-11	1	419	1226	-807	-822
	1701	2019-01-15 09:46:03.93	-449	1112	-1685	-13	-14	2	202	1104	-902	-653
	1702	2019-01-15 09:46:03.94	-439	1121	-1688	-13	-8	-2	416	1226	-810	-821
	1703	2019-01-15 09:46:03.95	-450	1126	-1691	-12	-2	-8	196	1103	-907	-649
	1704	2019-01-15 09:46:03.96	-440	1123	-1698	-12	0	-16	420	1238	-818	-829
	1705	2019-01-15 09:46:03.97	-449	1118	-1691	-14	3	-21	199	1112	-913	-655
	1706	2019-01-15 09:46:03.98	-454	1116	-1691	-11	0	-24	416	1243	-827	-829
	1707	2019-01-15 09:46:03.99	-456	1104	-1684	-4	0	-24	178	1095	-917	-636
	1708	2019-01-15 09:46:04.00	-453	1103	-1682	1	-6	-19	413	1252	-839	-832
	1709	2019-01-15 09:46:04.01	-457	1099	-1676	3	-6	-16	173	1126	-953	-649
	1710	2019-01-15 09:46:04.02	-458	1104	-1676	2	2	-13	421	1278	-857	-849
	1711	2019-01-15 09:46:04.03	-456	1104	-1673	-1	10	-11	205	1104	-899	-654
	1712	2019-01-15 09:46:04.04	-449	1106	-1666	-7	11	-9	440	1228	-788	-834
	1713	2019-01-15 09:46:04.05	-442	1098	-1677	-8	16	-5	196	1049	-853	-622
	1714	2019-01-15 09:46:04.06	-458	1104	-1680	-17	10	-2	432	1245	-813	-838
	1715	2019-01-15 09:46:04.07	-457	1106	-1682	-22	11	-4	173	1104	-931	-638
	1716	2019-01-15 09:46:04.08	-446	1111	-1681	-21	9	-9	418	1268	-850	-843
	1717	2019-01-15 09:46:04.09	-450	1114	-1679	-17	14	-13	175	1087	-912	-631
	1718	2019-01-15 09:46:04.10	-451	1111	-1679	-10	14	-22	432	1260	-828	-846
	1719	2019-01-15 09:46:04.11	-444	1120	-1671	-5	16	-26	182	1082	-900	-632
	1720	2019-01-15 09:46:04.12	-440	1116	-1689	-3	17	-31	437	1262	-825	-849
	1721	2019-01-15 09:46:04.13	-442	1112	-1692	-1	12	-30	177	1077	-900	-627
	1722	2019-01-15 09:46:04.14	-445	1107	-1691	-2	5	-30	428	1270	-842	-849
	1723	2019-01-15 09:46:04.15	-440	1112	-1683	-4	3	-26	156	1090	-934	-623
	1724	2019-01-15 09:46:04.16	-449	1102	-1677	-7	-4	-21	422	1273	-851	-847
	1725	2019-01-15 09:46:04.17	-441	1091	-1669	-5	2	-16	165	1072	-907	-618
	1726	2019-01-15 09:46:04.18	-447	1085	-1675	-5	1	-10	423	1278	-855	-850
	1727	2019-01-15 09:46:04.19	-447	1096	-1675	-6	-2	-5	140	1099	-959	-619
	1728	2019-01-15 09:46:04.20	-451	1093	-1670	-15	6	1	416	1280	-864	-848
	1729	2019-01-15 09:46:04.21	-450	1103	-1674	-20	9	5	164	1051	-887	-607
	1730	2019-01-15 09:46:04.22	-442	1108	-1681	-27	14	7	443	1255	-812	-849
	1731	2019-01-15 09:46:04.23	-442	1110	-1686	-29	15	3	171	1052	-881	-611
	1732	2019-01-15 09:46:04.24	-450	1119	-1693	-27	4	0	421	1283	-862	-852
	1733	2019-01-15 09:46:04.25	-443	1116	-1693	-24	0	-4	131	1077	-946	-604
	1734	2019-01-15 09:46:04.26	-442	1122	-1692	-18	-5	-9	403	1289	-886	-846
	1735	2019-01-15 09:46:04.27	-445	1122	-1683	-8	-2	-12	146	1068	-922	-607
	1736	2019-01-15 09:46:04.28	-446	1122	-1687	-2	-4	-14	420	1289	-869	-854
	1737	2019-01-15 09:46:04.29	-454	1123	-1690	2	2	-13	151	1071	-920	-611
	1738	2019-01-15 09:46:04.30	-444	1118	-1686	4	2	-14	423	1286	-863	-854
	1739	2019-01-15 09:46:04.31	-438	1107	-1678	3	7	-9	173	1067	-894	-620
	1740	2019-01-15 09:46:04.32	-446	1099	-1679	6	9	-6	428	1283	-855	-855
	1741	2019-01-15 09:46:04.33	-455	1101	-1679	5	13	1	156	1070	-914	-613
	1742	2019-01-15 09:46:04.34	-448	1099	-1676	8	5	3	401	1272	-871	-836
	1743	2019-01-15 09:46:04.35	-449	1102	-1674	6	6	8	142	1068	-926	-605
	1744	2019-01-15 09:46:04.36	-439	1110	-1682	3	11	6	405	1280	-875	-842
	1745	2019-01-15 09:46:04.37	-440	1106	-1681	-1	11	6	162	1064	-902	-613
	1746	2019-01-15 09:46:04.38	-445	1117	-1681	-8	11	3	428	1292	-864	-860
	1747	2019-01-15 09:46:04.39	-447	1115	-1681	-12	8	1	174	1072	-898	-623
	1748	2019-01-15 09:46:04.40	-441	1119	-1676	-14	9	-4	428	1295	-867	-861
	1749	2019-01-15 09:46:04.41	-433	1116	-1681	-15	10	-8	171	1078	-907	-624
	1750	2019-01-15 09:46:04.42	-442	1119	-1687	-15	10	-11	417	1290	-873	-853
	1751	2019-01-15 09:46:04.43	-437	1118	-1680	-11	7	-18	166	1046	-880	-606
	1752	2019-01-15 09:46:04.44	-438	1110	-1685	-10	3	-20	419	1286	-867	-852
	1753	2019-01-15 09:46:04.45	-429	1103	-1680	-5	1	-19	174	1066	-892	-620
	1754	2019-01-15 09:46:04.46	-427	1094	-1665	0	1	-18	418	1306	-888	-862
	1755	2019-01-15 09:46:04.47	-434	1108	-1676	2	1	-12	173	1067	-894	-620
	1756	2019-01-15 09:46:04.48	-439	1103	-1677	1	-2	-8	417	1293	-876	-855
	1757	2019-01-15 09:46:04.49	-432	1107	-1679	-1	-4	-4	190	1062	-872	-626
	1758	2019-01-15 09:46:04.50	-437	1104	-1681	-8	-4	0	418	1321	-903	-869
	1759	2019-01-15 09:46:04.51	-436	1113	-1678	-10	-4	2	178	1101	-923	-639
	1760	2019-01-15 09:46:04.52	-440	1119	-1682	-14	-4	4	404	1285	-881	-844
	1761	2019-01-15 09:46:04.53	-441	1118	-1682	-17	-5	1	199	1039	-840	-619
	1762	2019-01-15 09:46:04.54	-439	1121	-1678	-16	-6	0	426	1273	-847	-849
	1763	2019-01-15 09:46:04.55	-438	1122	-1690	-17	-8	-4	198	1075	-877	-636
	1764	2019-01-15 09:46:04.56	-427	1118	-1681	-12	-10	-4	406	1298	-892	-852
	1765	2019-01-15 09:46:04.57	-437	1108	-1678	-10	-7	-4	197	1073	-876	-635
	1766	2019-01-15 09:46:04.58	-447	1111	-1684	-4	-8	-4	409	1281	-872	-845
	1767	2019-01-15 09:46:04.59	-451	1104	-1679	1	-9	-1	206	1068	-862	-637
	1768	2019-01-15 09:46:04.60	-452	1108	-1672	5	-10	-2	409	1280	-871	-844
	1769	2019-01-15 09:46:04.61	-441	1108	-1670	7	-11	0	219	1069	-850	-644
	1770	2019-01-15 09:46:04.62	-447	1106	-1685	7	-9	-1	410	1285	-875	-847
	1771	2019-01-15 09:46:04.63	-444	1106	-1686	4	-12	2	215	1083	-868	-649
	1772	2019-01-15 09:46:04.64	-447	1105	-1679	-1	-10	2	382	1296	-914	-839
	1773	2019-01-15 09:46:04.65	-449	1107	-1665	-4	-9	2	200	1088	-888	-644
	1774	2019-01-15 09:46:04.66	-448	1106	-1675	-6	-6	2	415	1286	-871	-850
	1775	2019-01-15 09:46:04.67	-447	1101	-1679	-10	-6	4	265	1073	-808	-669
	1776	2019-01-15 09:46:04.68	-454	1096	-1682	-12	-6	6	385	1267	-882	-826
	1777	2019-01-15 09:46:04.69	-447	1105	-1683	-9	-4	8	205	1074	-869	-639
	1778	2019-01-15 09:46:04.70	-450	1112	-1673	-11	1	5	374	1271	-897	-822
	1779	2019-01-15 09:46:04.71	-454	1114	-1683	-9	3	0	245	1079	-834	-662
	1780	2019-01-15 09:46:04.72	-450	1121	-1683	-9	4	-3	417	1282	-865	-849
	1781	2019-01-15 09:46:04.73	-460	1119	-1682	-8	0	-5	264	1082	-818	-673
	1782	2019-01-15 09:46:04.74	-451	1119	-1682	-7	1	-7	390	1261	-871	-825
	1783	2019-01-15 09:46:04.75	-451	1101	-1682	-6	-1	-7	248	1060	-812	-654
	1784	2019-01-15 09:46:04.76	-454	1114	-1680	-3	0	-4	378	1260	-882	-819
	1785	2019-01-15 09:46:04.77	-448	1116	-1679	-1	-2	-5	256	1095	-839	-675
	1786	2019-01-15 09:46:04.78	-446	1114	-1675	-4	1	-4	368	1261	-893	-814
	1787	2019-01-15 09:46:04.79	-453	1110	-1672	-4	2	-6	266	1095	-829	-680
	1788	2019-01-15 09:46:04.80	-448	1112	-1667	-4	8	-6	377	1274	-897	-825
	1789	2019-01-15 09:46:04.81	-453	1107	-1675	-2	12	-5	275	1110	-835	-692
	1790	2019-01-15 09:46:04.82	-446	1099	-1678	-2	10	-4	378	1254	-876	-816
	1791	2019-01-15 09:46:04.83	-445	1108	-1677	-4	8	-3	288	1086	-798	-687
	1792	2019-01-15 09:46:04.84	-442	1111	-1676	-4	6	-1	367	1214	-847	-790
	1793	2019-01-15 09:46:04.85	-446	1108	-1686	-6	1	-2	286	1079	-793	-682
	1794	2019-01-15 09:46:04.86	-443	1114	-1681	-12	-5	-4	336	1242	-906	-789
	1795	2019-01-15 09:46:04.87	-441	1116	-1672	-13	-3	-6	272	1108	-836	-690
	1796	2019-01-15 09:46:04.88	-441	1113	-1680	-11	-4	-10	344	1236	-892	-790
	1797	2019-01-15 09:46:04.89	-440	1116	-1673	-8	-2	-10	303	1105	-802	-704
	1798	2019-01-15 09:46:04.90	-449	1111	-1672	-6	-2	-14	348	1236	-888	-792
	1799	2019-01-15 09:46:04.91	-450	1112	-1683	-3	2	-15	300	1113	-813	-706
	1800	2019-01-15 09:46:04.92	-451	1107	-1682	-4	-1	-12	331	1228	-897	-779
	1801	2019-01-15 09:46:04.93	-443	1098	-1679	-10	3	-10	303	1113	-810	-708
	1802	2019-01-15 09:46:04.94	-445	1100	-1672	-12	7	-6	311	1225	-914	-768
	1803	2019-01-15 09:46:04.95	-443	1099	-1683	-15	5	0	298	1122	-824	-710
	1804	2019-01-15 09:46:04.96	-436	1113	-1678	-16	0	4	321	1220	-899	-770
	1805	2019-01-15 09:46:04.97	-448	1111	-1676	-19	5	1	330	1127	-797	-728
	1806	2019-01-15 09:46:04.98	-441	1117	-1683	-16	6	-1	315	1253	-938	-784
	1807	2019-01-15 09:46:04.99	-444	1123	-1676	-12	5	-6	310	1156	-846	-733
	1808	2019-01-15 09:46:05.00	-440	1116	-1674	-10	8	-11	312	1206	-894	-759
	1809	2019-01-15 09:46:05.01	-441	1108	-1680	-6	7	-15	337	1115	-778	-726
	1810	2019-01-15 09:46:05.02	-447	1118	-1685	-3	7	-17	336	1196	-860	-766
	1811	2019-01-15 09:46:05.03	-437	1106	-1688	-2	1	-15	353	1131	-778	-742
	1812	2019-01-15 09:46:05.04	-451	1112	-1685	-4	-3	-11	298	1198	-900	-748
	1813	2019-01-15 09:46:05.05	-449	1108	-1679	-9	-7	-9	327	1136	-809	-731
	1814	2019-01-15 09:46:05.06	-448	1115	-1681	-11	-9	-5	292	1202	-910	-747
	1815	2019-01-15 09:46:05.07	-445	1110	-1679	-12	-4	-4	344	1148	-804	-746
	1816	2019-01-15 09:46:05.08	-441	1116	-1681	-16	-3	-3	286	1185	-899	-735
	1817	2019-01-15 09:46:05.09	-442	1117	-1687	-20	-3	-3	347	1140	-793	-743
	1818	2019-01-15 09:46:05.10	-448	1124	-1683	-20	-6	-3	290	1186	-896	-738
	1819	2019-01-15 09:46:05.11	-437	1122	-1678	-16	-3	-1	362	1156	-794	-759
	1820	2019-01-15 09:46:05.12	-452	1110	-1676	-11	-1	-4	276	1180	-904	-728
	1821	2019-01-15 09:46:05.13	-452	1105	-1667	-2	-3	-4	368	1170	-802	-769
	1822	2019-01-15 09:46:05.14	-448	1107	-1672	5	-3	-7	267	1197	-930	-732
	1823	2019-01-15 09:46:05.15	-439	1105	-1672	6	5	-6	365	1188	-823	-776
	1824	2019-01-15 09:46:05.16	-446	1105	-1679	4	8	-5	273	1167	-894	-720
	1825	2019-01-15 09:46:05.17	-448	1104	-1685	-2	5	-2	375	1158	-783	-766
	1826	2019-01-15 09:46:05.18	-450	1110	-1688	-9	7	-3	244	1148	-904	-696
	1827	2019-01-15 09:46:05.19	-446	1111	-1679	-16	11	-3	364	1174	-810	-769
	1828	2019-01-15 09:46:05.20	-448	1117	-1674	-18	9	-6	261	1156	-895	-708
	1829	2019-01-15 09:46:05.21	-432	1128	-1682	-19	9	-8	389	1169	-780	-779
	1830	2019-01-15 09:46:05.22	-437	1122	-1682	-20	8	-10	272	1129	-857	-700
	1831	2019-01-15 09:46:05.23	-438	1115	-1682	-16	7	-13	403	1170	-767	-786
	1832	2019-01-15 09:46:05.24	-452	1119	-1684	-15	1	-15	254	1130	-876	-692
	1833	2019-01-15 09:46:05.25	-440	1121	-1685	-15	-3	-15	385	1169	-784	-777
	1834	2019-01-15 09:46:05.26	-438	1118	-1678	-13	-6	-16	246	1131	-885	-688
	1835	2019-01-15 09:46:05.27	-442	1116	-1679	-9	-8	-14	396	1192	-796	-794
	1836	2019-01-15 09:46:05.28	-446	1112	-1675	-5	-14	-12	240	1152	-912	-696
	1837	2019-01-15 09:46:05.29	-446	1112	-1675	-3	-12	-12	395	1199	-804	-797
	1838	2019-01-15 09:46:05.30	-444	1117	-1675	-1	-13	-9	234	1130	-896	-682
	1839	2019-01-15 09:46:05.31	-457	1116	-1671	1	-8	-6	400	1203	-803	-801
	1840	2019-01-15 09:46:05.32	-458	1114	-1672	-2	-2	-3	232	1152	-920	-692
	1841	2019-01-15 09:46:05.33	-442	1116	-1672	-5	2	1	402	1205	-803	-803
	1842	2019-01-15 09:46:05.34	-445	1114	-1673	-9	6	2	239	1091	-852	-665
	1843	2019-01-15 09:46:05.35	-446	1114	-1677	-11	9	2	420	1189	-769	-804
	1844	2019-01-15 09:46:05.36	-450	1121	-1677	-11	11	2	226	1129	-903	-677
	1845	2019-01-15 09:46:05.37	-447	1123	-1681	-11	6	0	406	1219	-813	-812
	1846	2019-01-15 09:46:05.38	-446	1127	-1682	-9	2	-3	216	1115	-899	-665
	1847	2019-01-15 09:46:05.39	-444	1119	-1679	-7	0	-4	416	1219	-803	-817
	1848	2019-01-15 09:46:05.40	-440	1119	-1671	-2	-3	-9	221	1120	-899	-670
	1849	2019-01-15 09:46:05.41	-451	1124	-1677	1	0	-17	431	1225	-794	-828
	1850	2019-01-15 09:46:05.42	-444	1116	-1679	-2	-6	-18	228	1110	-882	-669
	1851	2019-01-15 09:46:05.43	-445	1117	-1679	-2	-4	-19	429	1229	-800	-829
	1852	2019-01-15 09:46:05.44	-455	1109	-1669	-7	-3	-16	206	1106	-900	-656
	1853	2019-01-15 09:46:05.45	-450	1105	-1663	-10	5	-15	418	1233	-815	-825
	1854	2019-01-15 09:46:05.46	-456	1101	-1667	-13	11	-14	197	1110	-913	-653
	1855	2019-01-15 09:46:05.47	-447	1104	-1680	-17	6	-9	432	1257	-825	-844
	1856	2019-01-15 09:46:05.48	-445	1102	-1667	-17	2	-5	210	1130	-920	-670
	1857	2019-01-15 09:46:05.49	-448	1103	-1672	-17	5	0	431	1246	-815	-838
	1858	2019-01-15 09:46:05.50	-444	1110	-1675	-17	7	3	208	1073	-865	-640
	1859	2019-01-15 09:46:05.51	-441	1119	-1683	-17	9	5	454	1229	-775	-841
	1860	2019-01-15 09:46:05.52	-443	1123	-1686	-16	10	5	226	1101	-875	-663
	1861	2019-01-15 09:46:05.53	-440	1133	-1691	-17	8	0	441	1254	-813	-847
	1862	2019-01-15 09:46:05.54	-440	1124	-1688	-17	2	-3	192	1102	-910	-647
	1863	2019-01-15 09:46:05.55	-453	1122	-1689	-14	-7	-8	432	1249	-817	-840
	1864	2019-01-15 09:46:05.56	-447	1121	-1681	-14	-13	-8	198	1092	-894	-645
	1865	2019-01-15 09:46:05.57	-447	1126	-1679	-12	-14	-9	441	1244	-803	-842
	1866	2019-01-15 09:46:05.58	-449	1119	-1672	-14	-15	-6	206	1082	-876	-644
	1867	2019-01-15 09:46:05.59	-443	1111	-1661	-16	-11	-5	460	1253	-793	-856
	1868	2019-01-15 09:46:05.60	-447	1114	-1668	-13	-6	-4	216	1089	-873	-652
	1869	2019-01-15 09:46:05.61	-454	1101	-1667	-11	0	-2	462	1264	-802	-863
	1870	2019-01-15 09:46:05.62	-459	1113	-1668	-8	1	1	198	1079	-881	-638
	1871	2019-01-15 09:46:05.63	-449	1115	-1664	-11	5	3	442	1264	-822	-853
	1872	2019-01-15 09:46:05.64	-445	1114	-1675	-12	7	2	184	1106	-922	-645
	1873	2019-01-15 09:46:05.65	-434	1118	-1674	-12	3	4	430	1280	-850	-855
	1874	2019-01-15 09:46:05.66	-449	1120	-1674	-14	2	1	178	1068	-890	-623
	1875	2019-01-15 09:46:05.67	-444	1118	-1681	-15	3	0	458	1261	-803	-859
	1876	2019-01-15 09:46:05.68	-437	1115	-1674	-17	0	-3	220	1070	-850	-645
	1877	2019-01-15 09:46:05.69	-447	1123	-1678	-15	-4	-3	469	1275	-806	-872
	1878	2019-01-15 09:46:05.70	-448	1115	-1675	-18	-7	-4	202	1064	-862	-633
	1879	2019-01-15 09:46:05.71	-454	1117	-1674	-17	-10	-4	465	1266	-801	-865
	1880	2019-01-15 09:46:05.72	-448	1122	-1674	-16	-14	-3	217	1060	-843	-638
	1881	2019-01-15 09:46:05.73	-443	1116	-1672	-17	-10	-3	465	1275	-810	-870
	1882	2019-01-15 09:46:05.74	-449	1116	-1662	-16	-4	-4	184	1076	-892	-630
	1883	2019-01-15 09:46:05.75	-452	1112	-1666	-14	-1	0	443	1285	-842	-864
	1884	2019-01-15 09:46:05.76	-453	1118	-1660	-10	-3	2	188	1069	-881	-628
	1885	2019-01-15 09:46:05.77	-450	1120	-1675	-10	-1	3	468	1283	-815	-875
	1886	2019-01-15 09:46:05.78	-456	1123	-1676	-10	-3	8	208	1068	-860	-638
	1887	2019-01-15 09:46:05.79	-451	1131	-1675	-12	-4	5	480	1296	-816	-888
	1888	2019-01-15 09:46:05.80	-435	1136	-1673	-15	-3	0	218	1071	-853	-644
	1889	2019-01-15 09:46:05.81	-440	1131	-1675	-16	0	-5	469	1275	-806	-872
	1890	2019-01-15 09:46:05.82	-445	1127	-1678	-16	-4	-8	204	1049	-845	-626
	1891	2019-01-15 09:46:05.83	-450	1133	-1677	-15	-5	-11	448	1273	-825	-860
	1892	2019-01-15 09:46:05.84	-451	1122	-1684	-16	-4	-12	185	1058	-873	-621
	1893	2019-01-15 09:46:05.85	-444	1127	-1676	-14	-4	-13	453	1287	-834	-870
	1894	2019-01-15 09:46:05.86	-456	1119	-1664	-15	0	-12	208	1065	-857	-636
	1895	2019-01-15 09:46:05.87	-445	1118	-1665	-10	0	-11	464	1292	-828	-878
	1896	2019-01-15 09:46:05.88	-445	1119	-1670	-10	2	-7	210	1061	-851	-635
	1897	2019-01-15 09:46:05.89	-468	1117	-1663	-6	3	-6	457	1288	-831	-872
	1898	2019-01-15 09:46:05.90	-449	1122	-1665	-5	2	-3	213	1064	-851	-638
	1899	2019-01-15 09:46:05.91	-446	1116	-1667	-4	8	-3	458	1291	-833	-874
	1900	2019-01-15 09:46:05.92	-442	1124	-1678	-4	9	-4	215	1061	-846	-638
	1901	2019-01-15 09:46:05.93	-442	1112	-1667	-4	10	-5	443	1287	-844	-865
	1902	2019-01-15 09:46:05.94	-438	1114	-1670	-8	10	-6	201	1061	-860	-631
	1903	2019-01-15 09:46:05.95	-444	1115	-1673	-10	9	-4	469	1311	-842	-890
	1904	2019-01-15 09:46:05.96	-445	1112	-1674	-11	9	-3	225	1077	-852	-651
	1905	2019-01-15 09:46:05.97	-443	1118	-1676	-14	5	0	449	1319	-870	-884
	1906	2019-01-15 09:46:05.98	-444	1123	-1674	-17	0	-2	195	1074	-879	-634
	1907	2019-01-15 09:46:05.99	-446	1126	-1681	-20	-2	-3	430	1275	-845	-852
	1908	2019-01-15 09:46:06.00	-437	1130	-1669	-19	-5	-5	216	1039	-823	-627
	1909	2019-01-15 09:46:06.01	-441	1125	-1663	-17	-6	-9	457	1274	-817	-865
	1910	2019-01-15 09:46:06.02	-447	1129	-1667	-13	-4	-17	239	1052	-813	-645
	1911	2019-01-15 09:46:06.03	-451	1128	-1664	-15	-4	-21	443	1287	-844	-865
	1912	2019-01-15 09:46:06.04	-452	1122	-1674	-16	-5	-25	210	1068	-858	-639
	1913	2019-01-15 09:46:06.05	-452	1123	-1670	-20	-4	-22	425	1288	-863	-856
	1914	2019-01-15 09:46:06.06	-450	1120	-1667	-20	1	-21	224	1060	-836	-642
	1915	2019-01-15 09:46:06.07	-448	1123	-1672	-20	4	-18	445	1284	-839	-864
	1916	2019-01-15 09:46:06.08	-453	1124	-1666	-21	2	-14	258	1067	-809	-662
	1917	2019-01-15 09:46:06.09	-452	1119	-1665	-19	4	-11	439	1290	-851	-864
	1918	2019-01-15 09:46:06.10	-450	1121	-1663	-17	2	-8	237	1070	-833	-653
	1919	2019-01-15 09:46:06.11	-443	1132	-1678	-12	4	-3	424	1285	-861	-854
	1920	2019-01-15 09:46:06.12	-451	1129	-1677	-7	3	-2	252	1075	-823	-663
	1921	2019-01-15 09:46:06.13	-449	1137	-1673	-7	3	-1	431	1309	-878	-870
	1922	2019-01-15 09:46:06.14	-445	1130	-1668	-8	4	-2	243	1098	-855	-670
	1923	2019-01-15 09:46:06.15	-458	1131	-1674	-6	1	-6	399	1264	-865	-831
	1924	2019-01-15 09:46:06.16	-454	1132	-1672	-3	-1	-5	254	1050	-796	-652
	1925	2019-01-15 09:46:06.17	-448	1137	-1671	-3	-2	-8	426	1254	-828	-840
	1926	2019-01-15 09:46:06.18	-442	1132	-1672	-3	0	-11	272	1075	-803	-673
	1927	2019-01-15 09:46:06.19	-442	1122	-1671	-2	1	-13	419	1275	-856	-847
	1928	2019-01-15 09:46:06.20	-438	1126	-1676	-2	1	-15	266	1082	-816	-674
	1929	2019-01-15 09:46:06.21	-449	1123	-1667	-3	5	-15	415	1266	-851	-840
	1930	2019-01-15 09:46:06.22	-451	1114	-1667	-2	5	-15	274	1082	-808	-678
	1931	2019-01-15 09:46:06.23	-454	1119	-1670	-2	0	-11	402	1271	-869	-836
	1932	2019-01-15 09:46:06.24	-451	1113	-1669	-1	0	-9	270	1088	-818	-679
	1933	2019-01-15 09:46:06.25	-440	1123	-1653	-5	-4	-5	408	1264	-856	-836
	1934	2019-01-15 09:46:06.26	-443	1121	-1659	-11	2	-5	293	1086	-793	-689
	1935	2019-01-15 09:46:06.27	-447	1117	-1667	-16	-2	-3	380	1268	-888	-824
	1936	2019-01-15 09:46:06.28	-449	1111	-1662	-15	-8	0	264	1094	-830	-679
	1937	2019-01-15 09:46:06.29	-451	1116	-1658	-14	-7	4	386	1270	-884	-828
	1938	2019-01-15 09:46:06.30	-447	1128	-1671	-12	-4	2	305	1101	-796	-703
	1939	2019-01-15 09:46:06.31	-447	1143	-1679	-11	4	-2	437	1234	-797	-835
	1940	2019-01-15 09:46:06.32	-454	1139	-1693	-15	7	-6	349	1066	-717	-707
	1941	2019-01-15 09:46:06.33	-462	1139	-1687	-19	7	-12	406	1234	-828	-820
	1942	2019-01-15 09:46:06.34	-451	1133	-1680	-17	3	-14	311	1096	-785	-703
	1943	2019-01-15 09:46:06.35	-445	1134	-1670	-12	4	-16	366	1251	-885	-808
	1944	2019-01-15 09:46:06.36	-453	1125	-1665	-7	3	-16	312	1121	-809	-716
	1945	2019-01-15 09:46:06.37	-464	1127	-1659	-3	3	-14	360	1241	-881	-800
	1946	2019-01-15 09:46:06.38	-451	1120	-1657	0	6	-11	309	1106	-797	-707
	1947	2019-01-15 09:46:06.39	-451	1121	-1658	-1	9	-3	351	1220	-869	-785
	1948	2019-01-15 09:46:06.40	-447	1118	-1660	-3	14	-4	320	1114	-794	-717
	1949	2019-01-15 09:46:06.41	-443	1118	-1661	-7	16	0	356	1221	-865	-788
	1950	2019-01-15 09:46:06.42	-451	1126	-1664	-7	17	1	323	1099	-776	-711
	1951	2019-01-15 09:46:06.43	-441	1130	-1674	-9	15	3	364	1222	-858	-793
	1952	2019-01-15 09:46:06.44	-438	1137	-1677	-11	10	-1	341	1124	-783	-732
	1953	2019-01-15 09:46:06.45	-443	1135	-1670	-8	9	-6	344	1214	-870	-779
	1954	2019-01-15 09:46:06.46	-435	1132	-1669	-7	10	-11	331	1111	-780	-721
	1955	2019-01-15 09:46:06.47	-441	1134	-1670	-3	7	-17	334	1196	-862	-765
	1956	2019-01-15 09:46:06.48	-462	1143	-1669	0	4	-20	342	1112	-770	-727
	1957	2019-01-15 09:46:06.49	-437	1133	-1672	1	2	-22	322	1215	-893	-768
	1958	2019-01-15 09:46:06.50	-454	1125	-1675	2	3	-21	338	1133	-795	-735
	1959	2019-01-15 09:46:06.51	-447	1124	-1668	4	0	-21	348	1196	-848	-772
	1960	2019-01-15 09:46:06.52	-448	1125	-1671	-1	3	-17	378	1116	-738	-747
	1961	2019-01-15 09:46:06.53	-454	1120	-1674	-2	5	-12	322	1204	-882	-763
	1962	2019-01-15 09:46:06.54	-443	1126	-1655	-3	9	-8	350	1146	-796	-748
	1963	2019-01-15 09:46:06.55	-448	1111	-1678	-4	10	-4	315	1202	-887	-758
	1964	2019-01-15 09:46:06.56	-448	1128	-1667	-2	1	0	369	1142	-773	-755
	1965	2019-01-15 09:46:06.57	-439	1127	-1663	-2	7	2	312	1194	-882	-753
	1966	2019-01-15 09:46:06.58	-433	1132	-1672	-2	7	2	368	1154	-786	-761
	1967	2019-01-15 09:46:06.59	-443	1137	-1672	-1	11	-2	301	1191	-890	-746
	1968	2019-01-15 09:46:06.60	-438	1140	-1673	-2	12	-6	378	1154	-776	-766
	1969	2019-01-15 09:46:06.61	-448	1135	-1677	-3	2	-8	312	1198	-886	-755
	1970	2019-01-15 09:46:06.62	-451	1134	-1681	0	-2	-5	389	1172	-783	-780
	1971	2019-01-15 09:46:06.63	-453	1126	-1673	1	-10	-5	304	1176	-872	-740
	1972	2019-01-15 09:46:06.64	-455	1126	-1655	0	-13	-2	382	1151	-769	-766
	1973	2019-01-15 09:46:06.65	-458	1110	-1663	0	-8	-1	279	1159	-880	-719
	1974	2019-01-15 09:46:06.66	-456	1116	-1660	2	-6	4	377	1167	-790	-772
	1975	2019-01-15 09:46:06.67	-454	1117	-1661	-1	1	10	270	1171	-901	-720
	1976	2019-01-15 09:46:06.68	-460	1118	-1659	0	10	9	384	1167	-783	-775
	1977	2019-01-15 09:46:06.69	-454	1124	-1666	0	13	12	286	1154	-868	-720
	1978	2019-01-15 09:46:06.70	-442	1132	-1672	0	20	7	410	1171	-761	-790
	1979	2019-01-15 09:46:06.71	-439	1138	-1668	4	20	2	290	1152	-862	-721
	1980	2019-01-15 09:46:06.72	-444	1133	-1678	7	22	-5	403	1166	-763	-784
	1981	2019-01-15 09:46:06.73	-444	1130	-1675	8	17	-14	258	1132	-874	-695
	1982	2019-01-15 09:46:06.74	-446	1124	-1683	12	10	-22	402	1170	-768	-786
	1983	2019-01-15 09:46:06.75	-434	1114	-1674	9	5	-22	262	1155	-893	-708
	1984	2019-01-15 09:46:06.76	-438	1109	-1670	-2	2	-22	408	1204	-796	-806
	1985	2019-01-15 09:46:06.77	-439	1108	-1666	-7	2	-19	248	1189	-941	-718
	1986	2019-01-15 09:46:06.78	-440	1097	-1667	-8	4	-13	412	1209	-797	-810
	1987	2019-01-15 09:46:06.79	-442	1104	-1662	-4	5	-8	296	1130	-834	-713
	1988	2019-01-15 09:46:06.80	-425	1111	-1659	-3	9	-3	440	1171	-731	-805
	1989	2019-01-15 09:46:06.81	-443	1109	-1667	-2	12	0	265	1110	-845	-687
	1990	2019-01-15 09:46:06.82	-434	1127	-1669	-3	13	-1	429	1189	-760	-809
	1991	2019-01-15 09:46:06.83	-439	1122	-1682	-6	6	1	266	1130	-864	-698
	1992	2019-01-15 09:46:06.84	-430	1126	-1684	-8	1	-4	438	1209	-771	-823
	1993	2019-01-15 09:46:06.85	-440	1130	-1680	-13	-2	-7	252	1123	-871	-687
	1994	2019-01-15 09:46:06.86	-438	1128	-1684	-16	-7	-9	419	1187	-768	-803
[truncated: 4,084 more rows]
