# Supplementary material for: Evaluating the stress-response of dental students to the dental school environment
Source: PeerJ. 2020 May 6;8:e8981. doi: 10.7717/peerj.8981 (PMC7210805; doi:10.7717/peerj.8981)
Supplement: Supplemental Information 1 [file peerj-08-8981-s001.zip › 11-1-III.csv]

// Data mode : Full
// Data quality : High
// Acceleration sensor's range : 16g
// Gyroscope sensor's range : 2000dps
//
//ARTIFACT	NUM	DATE	ACC_X	ACC_Y	ACC_Z	GYRO_X	GYRO_Y	GYRO_Z	EOG_L	EOG_R	EOG_H	EOG_V
	1	2019-01-22 09:25:14.48	-660	1319	-1404	-63	25	0	-207	-182	-25	194
	2	2019-01-22 09:25:14.49	-675	1323	-1393	-66	31	7	0	47	-47	-23
	3	2019-01-22 09:25:14.50	-664	1329	-1394	-61	36	12	-190	-158	-32	174
	4	2019-01-22 09:25:14.51	-656	1332	-1401	-53	41	16	8	55	-47	-31
	5	2019-01-22 09:25:14.52	-652	1346	-1413	-47	38	19	-189	-160	-29	174
	6	2019-01-22 09:25:14.53	-653	1362	-1427	-41	31	16	-6	37	-43	-15
	7	2019-01-22 09:25:14.54	-649	1373	-1439	-36	16	4	-178	-156	-22	167
	8	2019-01-22 09:25:14.55	-643	1373	-1438	-36	2	-10	9	39	-30	-24
	9	2019-01-22 09:25:14.56	-661	1375	-1423	-41	-13	-22	-141	-129	-12	135
	10	2019-01-22 09:25:14.57	-652	1370	-1391	-54	-9	-34	23	53	-30	-38
	11	2019-01-22 09:25:14.58	-663	1358	-1399	-57	3	-43	-160	-141	-19	150
	12	2019-01-22 09:25:14.59	-674	1345	-1407	-51	6	-45	-20	15	-35	2
	13	2019-01-22 09:25:14.60	-673	1333	-1391	-43	2	-40	-179	-162	-17	170
	14	2019-01-22 09:25:14.61	-669	1347	-1412	-40	2	-36	-32	-6	-26	19
	15	2019-01-22 09:25:14.62	-664	1348	-1422	-39	-3	-28	-170	-161	-9	165
	16	2019-01-22 09:25:14.63	-659	1362	-1411	-34	-7	-29	-22	3	-25	9
	17	2019-01-22 09:25:14.64	-659	1366	-1406	-31	-6	-30	-144	-133	-11	138
	18	2019-01-22 09:25:14.65	-667	1365	-1400	-35	2	-34	-18	5	-23	6
	19	2019-01-22 09:25:14.66	-668	1362	-1399	-35	8	-37	-148	-145	-3	146
	20	2019-01-22 09:25:14.67	-666	1346	-1410	-32	9	-37	-44	-30	-14	37
	21	2019-01-22 09:25:14.68	-668	1345	-1417	-29	10	-30	-169	-165	-4	167
	22	2019-01-22 09:25:14.69	-659	1338	-1405	-23	6	-21	-59	-43	-16	51
	23	2019-01-22 09:25:14.70	-656	1338	-1399	-20	4	-6	-151	-146	-5	148
	24	2019-01-22 09:25:14.71	-665	1356	-1399	-24	5	1	-46	-30	-16	38
	25	2019-01-22 09:25:14.72	-657	1353	-1403	-26	4	5	-133	-134	1	133
	26	2019-01-22 09:25:14.73	-649	1365	-1409	-25	-1	6	-48	-33	-15	40
	27	2019-01-22 09:25:14.74	-648	1376	-1396	-26	-7	5	-139	-125	-14	132
	28	2019-01-22 09:25:14.75	-661	1381	-1406	-26	-4	-1	-72	-40	-32	56
	29	2019-01-22 09:25:14.76	-658	1376	-1400	-28	0	-8	-158	-123	-35	140
	30	2019-01-22 09:25:14.77	-661	1371	-1398	-27	-2	-11	-90	-39	-51	64
	31	2019-01-22 09:25:14.78	-674	1363	-1407	-23	0	-13	-155	-106	-49	130
	32	2019-01-22 09:25:14.79	-671	1359	-1407	-20	0	-12	-98	-32	-66	65
	33	2019-01-22 09:25:14.80	-664	1353	-1401	-17	-5	-13	-138	-79	-59	108
	34	2019-01-22 09:25:14.81	-672	1356	-1402	-18	-8	-8	-97	-29	-68	63
	35	2019-01-22 09:25:14.82	-664	1357	-1406	-19	-8	-4	-142	-87	-55	114
	36	2019-01-22 09:25:14.83	-652	1359	-1406	-17	-10	-2	-106	-56	-50	81
	37	2019-01-22 09:25:14.84	-654	1366	-1395	-12	-8	-2	-126	-90	-36	108
	38	2019-01-22 09:25:14.85	-661	1373	-1397	-8	-8	-9	-86	-43	-43	64
	39	2019-01-22 09:25:14.86	-667	1373	-1397	-2	-7	-13	-116	-68	-48	92
	40	2019-01-22 09:25:14.87	-673	1382	-1411	-1	-9	-20	-98	-35	-63	66
	41	2019-01-22 09:25:14.88	-655	1366	-1411	-2	-22	-23	-112	-49	-63	80
	42	2019-01-22 09:25:14.89	-660	1354	-1381	-8	-23	-21	-101	-33	-68	67
	43	2019-01-22 09:25:14.90	-664	1344	-1382	-16	-11	-17	-100	-52	-48	76
	44	2019-01-22 09:25:14.91	-669	1338	-1387	-19	-2	-7	-108	-56	-52	82
	45	2019-01-22 09:25:14.92	-668	1344	-1394	-7	5	3	-104	-61	-43	82
	46	2019-01-22 09:25:14.93	-671	1359	-1410	8	6	6	-129	-74	-55	101
	47	2019-01-22 09:25:14.94	-670	1363	-1408	17	-1	6	-99	-50	-49	74
	48	2019-01-22 09:25:14.95	-666	1379	-1412	24	-9	8	-106	-53	-53	79
	49	2019-01-22 09:25:14.96	-649	1392	-1413	26	-17	3	-51	-3	-48	27
	50	2019-01-22 09:25:14.97	-665	1381	-1408	20	-19	-5	-96	-37	-59	66
	51	2019-01-22 09:25:14.98	-662	1369	-1398	10	-19	-12	-69	-13	-56	41
	52	2019-01-22 09:25:14.99	-674	1356	-1387	3	-15	-15	-130	-76	-54	103
	53	2019-01-22 09:25:15.00	-675	1352	-1379	4	-7	-17	-74	-35	-39	54
	54	2019-01-22 09:25:15.01	-672	1346	-1382	11	0	-20	-121	-84	-37	102
	55	2019-01-22 09:25:15.02	-673	1352	-1394	18	9	-18	-58	-19	-39	38
	56	2019-01-22 09:25:15.03	-667	1358	-1403	21	13	-14	-127	-78	-49	102
	57	2019-01-22 09:25:15.04	-656	1355	-1416	21	7	-13	-56	-8	-48	32
	58	2019-01-22 09:25:15.05	-664	1360	-1411	15	3	-7	-140	-90	-50	115
	59	2019-01-22 09:25:15.06	-660	1350	-1407	6	1	-7	-57	-18	-39	37
	60	2019-01-22 09:25:15.07	-658	1345	-1405	-2	-1	-5	-146	-105	-41	125
	61	2019-01-22 09:25:15.08	-656	1346	-1393	-1	-4	-3	-56	-18	-38	37
	62	2019-01-22 09:25:15.09	-661	1347	-1401	4	-1	-4	-160	-115	-45	137
	63	2019-01-22 09:25:15.10	-670	1355	-1390	13	4	-9	-55	-16	-39	35
	64	2019-01-22 09:25:15.11	-675	1358	-1413	23	6	-13	-158	-118	-40	138
	65	2019-01-22 09:25:15.12	-664	1351	-1424	21	1	-15	-41	-6	-35	23
	66	2019-01-22 09:25:15.13	-674	1347	-1426	12	-13	-13	-159	-125	-34	142
	67	2019-01-22 09:25:15.14	-673	1345	-1420	1	-22	-10	-32	1	-33	15
	68	2019-01-22 09:25:15.15	-662	1341	-1414	-7	-30	-10	-162	-126	-36	144
	69	2019-01-22 09:25:15.16	-660	1348	-1393	-6	-33	-13	-29	9	-38	10
	70	2019-01-22 09:25:15.17	-666	1354	-1374	0	-27	-17	-166	-133	-33	149
	71	2019-01-22 09:25:15.18	-675	1358	-1381	7	-15	-21	-32	4	-36	14
	72	2019-01-22 09:25:15.19	-672	1352	-1402	11	-7	-23	-176	-141	-35	158
	73	2019-01-22 09:25:15.20	-688	1344	-1403	11	-10	-20	-24	6	-30	9
	74	2019-01-22 09:25:15.21	-674	1360	-1415	5	-12	-17	-166	-139	-27	152
	75	2019-01-22 09:25:15.22	-673	1348	-1428	-8	-20	-13	-7	11	-18	-2
	76	2019-01-22 09:25:15.23	-673	1345	-1415	-16	-24	-7	-173	-155	-18	164
	77	2019-01-22 09:25:15.24	-666	1344	-1393	-24	-18	-1	1	6	-5	-3
	78	2019-01-22 09:25:15.25	-671	1342	-1395	-24	-8	4	-168	-152	-16	160
	79	2019-01-22 09:25:15.26	-672	1341	-1400	-13	-4	9	4	18	-14	-11
	80	2019-01-22 09:25:15.27	-674	1346	-1398	2	-5	14	-184	-170	-14	177
	81	2019-01-22 09:25:15.28	-670	1361	-1404	12	-11	16	8	12	-4	-10
	82	2019-01-22 09:25:15.29	-662	1373	-1408	9	-10	11	-171	-173	2	172
	83	2019-01-22 09:25:15.30	-661	1367	-1413	2	-12	8	42	35	7	-38
	84	2019-01-22 09:25:15.31	-661	1364	-1421	-5	-23	6	-155	-156	1	155
	85	2019-01-22 09:25:15.32	-665	1358	-1418	-12	-36	6	44	46	-2	-45
	86	2019-01-22 09:25:15.33	-662	1356	-1401	-21	-39	6	-173	-164	-9	168
	87	2019-01-22 09:25:15.34	-673	1347	-1389	-22	-37	11	38	42	-4	-40
	88	2019-01-22 09:25:15.35	-662	1340	-1388	-13	-26	18	-179	-177	-2	178
	89	2019-01-22 09:25:15.36	-667	1360	-1394	0	-23	20	41	34	7	-37
	90	2019-01-22 09:25:15.37	-671	1362	-1405	9	-23	18	-176	-180	4	178
	91	2019-01-22 09:25:15.38	-675	1363	-1407	11	-29	17	58	56	2	-57
	92	2019-01-22 09:25:15.39	-659	1374	-1416	6	-34	16	-177	-175	-2	176
	93	2019-01-22 09:25:15.40	-675	1366	-1415	-2	-41	13	51	54	-3	-52
	94	2019-01-22 09:25:15.41	-666	1356	-1404	-15	-43	11	-197	-190	-7	193
	95	2019-01-22 09:25:15.42	-675	1353	-1385	-20	-41	8	27	43	-16	-35
	96	2019-01-22 09:25:15.43	-675	1364	-1371	-15	-33	4	-224	-207	-17	215
	97	2019-01-22 09:25:15.44	-671	1358	-1373	-3	-20	-1	13	28	-15	-20
	98	2019-01-22 09:25:15.45	-671	1347	-1378	4	-12	-4	-227	-211	-16	219
	99	2019-01-22 09:25:15.46	-683	1335	-1385	6	-8	-4	32	47	-15	-39
	100	2019-01-22 09:25:15.47	-686	1333	-1406	-2	-6	2	-206	-194	-12	200
	101	2019-01-22 09:25:15.48	-681	1324	-1415	-12	-17	12	60	66	-6	-63
	102	2019-01-22 09:25:15.49	-677	1334	-1399	-20	-22	26	-202	-195	-7	198
	103	2019-01-22 09:25:15.50	-669	1348	-1379	-24	-22	32	44	63	-19	-53
	104	2019-01-22 09:25:15.51	-669	1356	-1381	-21	-15	34	-215	-193	-22	204
	105	2019-01-22 09:25:15.52	-670	1364	-1376	-16	-9	29	58	88	-30	-73
	106	2019-01-22 09:25:15.53	-671	1368	-1396	-9	-2	28	-208	-190	-18	199
	107	2019-01-22 09:25:15.54	-664	1369	-1398	-12	-5	26	46	67	-21	-56
	108	2019-01-22 09:25:15.55	-671	1363	-1411	-19	-9	26	-216	-202	-14	209
	109	2019-01-22 09:25:15.56	-674	1354	-1408	-28	-13	29	61	76	-15	-68
	110	2019-01-22 09:25:15.57	-679	1353	-1399	-37	-14	30	-214	-202	-12	208
	111	2019-01-22 09:25:15.58	-670	1365	-1398	-44	-15	31	53	68	-15	-60
	112	2019-01-22 09:25:15.59	-655	1380	-1388	-44	-19	24	-215	-210	-5	212
	113	2019-01-22 09:25:15.60	-663	1386	-1390	-40	-16	15	78	86	-8	-82
	114	2019-01-22 09:25:15.61	-661	1388	-1391	-32	-13	4	-194	-192	-2	193
	115	2019-01-22 09:25:15.62	-666	1391	-1389	-30	-10	-4	78	95	-17	-86
	116	2019-01-22 09:25:15.63	-666	1381	-1399	-30	-9	-12	-225	-224	-1	224
	117	2019-01-22 09:25:15.64	-669	1379	-1395	-30	-14	-19	46	48	-2	-47
	118	2019-01-22 09:25:15.65	-666	1365	-1393	-30	-16	-24	-212	-227	15	219
	119	2019-01-22 09:25:15.66	-671	1362	-1396	-36	-16	-23	100	94	6	-97
	120	2019-01-22 09:25:15.67	-659	1360	-1384	-34	-14	-22	-189	-197	8	193
	121	2019-01-22 09:25:15.68	-671	1368	-1375	-27	-9	-22	74	76	-2	-75
	122	2019-01-22 09:25:15.69	-659	1368	-1393	-16	-2	-22	-222	-224	2	223
	123	2019-01-22 09:25:15.70	-664	1366	-1394	-2	2	-23	59	78	-19	-68
	124	2019-01-22 09:25:15.71	-664	1381	-1394	11	-1	-24	-215	-204	-11	209
	125	2019-01-22 09:25:15.72	-671	1383	-1402	16	-3	-27	75	99	-24	-87
	126	2019-01-22 09:25:15.73	-658	1381	-1402	10	-3	-30	-209	-191	-18	200
	127	2019-01-22 09:25:15.74	-670	1382	-1406	1	-4	-33	66	96	-30	-81
	128	2019-01-22 09:25:15.75	-678	1376	-1391	-6	-4	-34	-230	-207	-23	218
	129	2019-01-22 09:25:15.76	-669	1359	-1385	-10	-2	-33	38	61	-23	-49
	130	2019-01-22 09:25:15.77	-676	1358	-1388	-6	1	-34	-252	-244	-8	248
	131	2019-01-22 09:25:15.78	-663	1355	-1388	2	-2	-34	32	48	-16	-40
	132	2019-01-22 09:25:15.79	-671	1348	-1388	7	-1	-30	-221	-216	-5	218
	133	2019-01-22 09:25:15.80	-673	1347	-1397	8	1	-26	68	86	-18	-77
	134	2019-01-22 09:25:15.81	-677	1351	-1402	10	-3	-26	-223	-216	-7	219
	135	2019-01-22 09:25:15.82	-661	1363	-1390	9	-9	-26	40	55	-15	-47
	136	2019-01-22 09:25:15.83	-671	1360	-1391	2	-12	-30	-233	-231	-2	232
	137	2019-01-22 09:25:15.84	-680	1367	-1393	-9	-12	-32	50	63	-13	-56
	138	2019-01-22 09:25:15.85	-679	1362	-1389	-9	-14	-31	-217	-207	-10	212
	139	2019-01-22 09:25:15.86	-674	1350	-1385	-7	-8	-26	58	89	-31	-73
	140	2019-01-22 09:25:15.87	-690	1344	-1394	-8	4	-21	-226	-209	-17	217
	141	2019-01-22 09:25:15.88	-683	1335	-1399	-3	1	-14	32	59	-27	-45
	142	2019-01-22 09:25:15.89	-678	1350	-1391	6	-6	-7	-216	-213	-3	214
	143	2019-01-22 09:25:15.90	-673	1360	-1387	4	-4	-3	69	77	-8	-73
	144	2019-01-22 09:25:15.91	-670	1374	-1392	-5	0	-3	-195	-197	2	196
	145	2019-01-22 09:25:15.92	-678	1384	-1390	-9	-1	-9	62	73	-11	-67
	146	2019-01-22 09:25:15.93	-666	1377	-1392	-6	0	-18	-202	-194	-8	198
	147	2019-01-22 09:25:15.94	-671	1372	-1393	-3	-1	-26	62	82	-20	-72
	148	2019-01-22 09:25:15.95	-677	1372	-1395	-4	0	-31	-190	-189	-1	189
	149	2019-01-22 09:25:15.96	-674	1365	-1390	-3	-2	-29	52	63	-11	-57
	150	2019-01-22 09:25:15.97	-681	1354	-1394	-2	-3	-25	-224	-230	6	227
	151	2019-01-22 09:25:15.98	-668	1355	-1393	-5	-3	-21	6	3	3	-4
	152	2019-01-22 09:25:15.99	-677	1345	-1384	-9	-6	-13	-233	-255	22	244
	153	2019-01-22 09:25:16.00	-673	1347	-1384	-16	-4	-7	18	5	13	-11
	154	2019-01-22 09:25:16.01	-668	1353	-1388	-17	-2	-5	-217	-225	8	221
	155	2019-01-22 09:25:16.02	-674	1359	-1393	-14	0	-6	22	36	-14	-29
	156	2019-01-22 09:25:16.03	-673	1365	-1396	-8	-3	-6	-209	-209	0	209
	157	2019-01-22 09:25:16.04	-671	1373	-1399	3	-10	-5	4	18	-14	-11
	158	2019-01-22 09:25:16.05	-670	1388	-1403	12	-19	-7	-225	-224	-1	224
	159	2019-01-22 09:25:16.06	-671	1382	-1399	11	-21	-11	4	11	-7	-7
	160	2019-01-22 09:25:16.07	-664	1382	-1395	4	-20	-16	-213	-205	-8	209
	161	2019-01-22 09:25:16.08	-682	1362	-1401	-1	-20	-21	10	28	-18	-19
	162	2019-01-22 09:25:16.09	-691	1355	-1399	-8	-23	-20	-208	-205	-3	206
	163	2019-01-22 09:25:16.10	-692	1340	-1395	-13	-27	-18	11	30	-19	-20
	164	2019-01-22 09:25:16.11	-679	1340	-1383	-9	-28	-14	-189	-185	-4	187
	165	2019-01-22 09:25:16.12	-674	1343	-1377	-3	-23	-10	22	43	-21	-32
	166	2019-01-22 09:25:16.13	-691	1336	-1374	-4	-13	-6	-171	-170	-1	170
	167	2019-01-22 09:25:16.14	-675	1347	-1389	-5	-8	-2	21	32	-11	-26
	168	2019-01-22 09:25:16.15	-677	1347	-1399	-10	-11	0	-173	-162	-11	167
	169	2019-01-22 09:25:16.16	-687	1346	-1404	-18	-16	3	17	48	-31	-32
	170	2019-01-22 09:25:16.17	-681	1344	-1401	-31	-21	6	-168	-150	-18	159
	171	2019-01-22 09:25:16.18	-686	1359	-1378	-37	-23	7	12	40	-28	-26
	172	2019-01-22 09:25:16.19	-681	1362	-1378	-42	-20	7	-170	-160	-10	165
	173	2019-01-22 09:25:16.20	-683	1361	-1379	-39	-11	3	-4	18	-22	-7
	174	2019-01-22 09:25:16.21	-692	1365	-1381	-29	-6	0	-169	-158	-11	163
	175	2019-01-22 09:25:16.22	-698	1371	-1381	-20	-4	-3	-1	22	-23	-10
	176	2019-01-22 09:25:16.23	-682	1368	-1389	-13	-3	-3	-154	-143	-11	148
	177	2019-01-22 09:25:16.24	-676	1363	-1391	-9	-3	-4	6	34	-28	-20
	178	2019-01-22 09:25:16.25	-682	1370	-1389	-10	-2	-8	-150	-130	-20	140
	179	2019-01-22 09:25:16.26	-682	1377	-1390	-14	-5	-9	-19	18	-37	0
	180	2019-01-22 09:25:16.27	-675	1373	-1393	-23	-6	-12	-164	-141	-23	152
	181	2019-01-22 09:25:16.28	-682	1377	-1396	-26	-5	-16	-36	-3	-33	19
	182	2019-01-22 09:25:16.29	-676	1369	-1391	-23	-4	-19	-175	-154	-21	164
	183	2019-01-22 09:25:16.30	-666	1371	-1388	-18	-8	-19	-48	-12	-36	30
	184	2019-01-22 09:25:16.31	-679	1368	-1378	-19	-9	-16	-166	-150	-16	158
	185	2019-01-22 09:25:16.32	-674	1360	-1389	-20	-10	-18	-44	-13	-31	28
	186	2019-01-22 09:25:16.33	-676	1362	-1385	-18	-15	-15	-148	-133	-15	140
	187	2019-01-22 09:25:16.34	-678	1361	-1379	-19	-18	-12	-37	-16	-21	26
	188	2019-01-22 09:25:16.35	-686	1359	-1382	-22	-16	-10	-136	-127	-9	131
	189	2019-01-22 09:25:16.36	-679	1355	-1391	-24	-15	-4	-32	-13	-19	22
	190	2019-01-22 09:25:16.37	-678	1362	-1391	-18	-17	0	-114	-119	5	116
	191	2019-01-22 09:25:16.38	-684	1372	-1388	-10	-22	3	-29	-20	-9	24
	192	2019-01-22 09:25:16.39	-675	1377	-1381	-4	-20	-3	-111	-111	0	111
	193	2019-01-22 09:25:16.40	-673	1388	-1370	-4	-18	-12	-34	-12	-22	23
	194	2019-01-22 09:25:16.41	-682	1384	-1368	-8	-13	-21	-109	-93	-16	101
	195	2019-01-22 09:25:16.42	-695	1366	-1381	-5	-22	-27	-47	-17	-30	32
	196	2019-01-22 09:25:16.43	-695	1360	-1379	-5	-23	-23	-112	-92	-20	102
	197	2019-01-22 09:25:16.44	-687	1357	-1383	-12	-22	-20	-50	-22	-28	36
	198	2019-01-22 09:25:16.45	-693	1356	-1377	-12	-20	-12	-106	-97	-9	101
	199	2019-01-22 09:25:16.46	-683	1358	-1372	-15	-14	-7	-71	-47	-24	59
	200	2019-01-22 09:25:16.47	-682	1354	-1379	-22	-6	-6	-115	-105	-10	110
	201	2019-01-22 09:25:16.48	-678	1362	-1390	-31	-8	-4	-75	-51	-24	63
	202	2019-01-22 09:25:16.49	-695	1368	-1387	-35	-13	-1	-86	-76	-10	81
	203	2019-01-22 09:25:16.50	-680	1368	-1378	-35	-16	-2	-51	-35	-16	43
	204	2019-01-22 09:25:16.51	-687	1372	-1367	-36	-14	-1	-73	-70	-3	71
	205	2019-01-22 09:25:16.52	-689	1377	-1370	-29	-9	-7	-72	-56	-16	64
	206	2019-01-22 09:25:16.53	-697	1376	-1369	-23	-11	-10	-84	-70	-14	77
	207	2019-01-22 09:25:16.54	-695	1378	-1373	-24	-11	-10	-74	-52	-22	63
	208	2019-01-22 09:25:16.55	-684	1374	-1380	-27	-10	-10	-54	-45	-9	49
	209	2019-01-22 09:25:16.56	-688	1373	-1364	-28	-10	-11	-56	-35	-21	45
	210	2019-01-22 09:25:16.57	-688	1378	-1370	-34	-7	-14	-43	-25	-18	34
	211	2019-01-22 09:25:16.58	-691	1383	-1371	-32	-5	-17	-66	-37	-29	51
	212	2019-01-22 09:25:16.59	-690	1390	-1367	-23	-5	-22	-43	-27	-16	35
	213	2019-01-22 09:25:16.60	-692	1404	-1380	-15	-2	-28	-68	-48	-20	58
	214	2019-01-22 09:25:16.61	-694	1403	-1385	-9	-3	-37	-16	-4	-12	10
	215	2019-01-22 09:25:16.62	-696	1405	-1382	-4	0	-40	-58	-40	-18	49
	216	2019-01-22 09:25:16.63	-687	1403	-1387	-2	1	-48	-19	-13	-6	16
	217	2019-01-22 09:25:16.64	-694	1397	-1387	-2	-3	-56	-67	-56	-11	61
	218	2019-01-22 09:25:16.65	-694	1380	-1379	-3	-7	-58	1	2	-1	-1
	219	2019-01-22 09:25:16.66	-693	1369	-1372	-1	-8	-52	-65	-59	-6	62
	220	2019-01-22 09:25:16.67	-695	1357	-1381	1	-6	-43	-4	0	-4	2
	221	2019-01-22 09:25:16.68	-695	1347	-1362	3	-7	-29	-98	-88	-10	93
	222	2019-01-22 09:25:16.69	-699	1348	-1381	8	-6	-16	-38	-41	3	39
	223	2019-01-22 09:25:16.70	-698	1363	-1377	14	-11	-7	-121	-110	-11	115
	224	2019-01-22 09:25:16.71	-692	1360	-1360	21	-8	-3	-32	-24	-8	28
	225	2019-01-22 09:25:16.72	-692	1376	-1364	24	3	-4	-118	-106	-12	112
	226	2019-01-22 09:25:16.73	-695	1364	-1370	21	10	-6	-11	-6	-5	8
	227	2019-01-22 09:25:16.74	-693	1361	-1387	16	13	-5	-110	-94	-16	102
	228	2019-01-22 09:25:16.75	-699	1362	-1400	9	8	-1	1	10	-9	-5
	229	2019-01-22 09:25:16.76	-692	1365	-1397	10	0	-1	-115	-99	-16	107
	230	2019-01-22 09:25:16.77	-694	1364	-1389	8	-3	4	4	9	-5	-6
	231	2019-01-22 09:25:16.78	-690	1370	-1378	10	-10	3	-121	-113	-8	117
	232	2019-01-22 09:25:16.79	-686	1383	-1376	14	-16	-6	4	13	-9	-8
	233	2019-01-22 09:25:16.80	-689	1390	-1376	18	-13	-17	-121	-100	-21	110
	234	2019-01-22 09:25:16.81	-702	1385	-1372	23	-8	-29	22	44	-22	-33
	235	2019-01-22 09:25:16.82	-687	1379	-1376	23	-9	-37	-127	-101	-26	114
	236	2019-01-22 09:25:16.83	-700	1364	-1373	20	-5	-43	14	36	-22	-25
	237	2019-01-22 09:25:16.84	-701	1362	-1381	17	-4	-45	-133	-109	-24	121
	238	2019-01-22 09:25:16.85	-692	1356	-1372	14	-2	-47	34	54	-20	-44
	239	2019-01-22 09:25:16.86	-694	1360	-1370	15	3	-50	-129	-112	-17	120
	240	2019-01-22 09:25:16.87	-700	1350	-1382	15	5	-48	32	41	-9	-36
	241	2019-01-22 09:25:16.88	-695	1349	-1383	16	10	-43	-151	-145	-6	148
	242	2019-01-22 09:25:16.89	-694	1340	-1385	19	12	-40	12	16	-4	-14
	243	2019-01-22 09:25:16.90	-688	1335	-1384	17	16	-32	-176	-168	-8	172
	244	2019-01-22 09:25:16.91	-692	1331	-1392	14	16	-19	-28	-19	-9	23
	245	2019-01-22 09:25:16.92	-684	1329	-1394	11	11	-12	-205	-196	-9	200
	246	2019-01-22 09:25:16.93	-690	1338	-1394	11	5	-4	-10	-4	-6	7
	247	2019-01-22 09:25:16.94	-680	1357	-1385	7	1	0	-191	-181	-10	186
	248	2019-01-22 09:25:16.95	-689	1362	-1388	-3	-3	-1	1	14	-13	-7
	249	2019-01-22 09:25:16.96	-688	1355	-1391	-11	-2	-4	-194	-180	-14	187
	250	2019-01-22 09:25:16.97	-700	1353	-1397	-16	-6	-2	8	18	-10	-13
	251	2019-01-22 09:25:16.98	-695	1360	-1388	-16	-9	-2	-196	-191	-5	193
	252	2019-01-22 09:25:16.99	-702	1356	-1372	-21	-11	-4	11	17	-6	-14
	253	2019-01-22 09:25:17.00	-695	1358	-1375	-21	-9	-3	-201	-190	-11	195
	254	2019-01-22 09:25:17.01	-706	1355	-1384	-23	-12	-7	17	33	-16	-25
	255	2019-01-22 09:25:17.02	-696	1358	-1369	-26	-20	-9	-202	-188	-14	195
	256	2019-01-22 09:25:17.03	-701	1371	-1368	-26	-21	-19	13	27	-14	-20
	257	2019-01-22 09:25:17.04	-701	1369	-1387	-22	-26	-23	-227	-214	-13	220
	258	2019-01-22 09:25:17.05	-707	1375	-1373	-19	-23	-31	-16	5	-21	5
	259	2019-01-22 09:25:17.06	-708	1369	-1367	-19	-9	-34	-246	-224	-22	235
	260	2019-01-22 09:25:17.07	-709	1359	-1384	-29	3	-33	-26	-5	-21	15
	261	2019-01-22 09:25:17.08	-708	1346	-1386	-33	7	-28	-256	-244	-12	250
	262	2019-01-22 09:25:17.09	-703	1343	-1376	-34	7	-14	-10	0	-10	5
	263	2019-01-22 09:25:17.10	-701	1346	-1357	-34	10	-7	-232	-228	-4	230
	264	2019-01-22 09:25:17.11	-698	1351	-1362	-33	18	2	14	25	-11	-19
	265	2019-01-22 09:25:17.12	-695	1353	-1374	-30	21	9	-231	-221	-10	226
	266	2019-01-22 09:25:17.13	-690	1373	-1373	-24	19	16	26	32	-6	-29
	267	2019-01-22 09:25:17.14	-691	1380	-1385	-26	20	16	-227	-229	2	228
	268	2019-01-22 09:25:17.15	-695	1390	-1395	-25	15	10	26	18	8	-22
	269	2019-01-22 09:25:17.16	-683	1388	-1390	-25	5	4	-228	-237	9	232
	270	2019-01-22 09:25:17.17	-683	1389	-1389	-22	-4	-6	35	31	4	-33
	271	2019-01-22 09:25:17.18	-679	1385	-1379	-21	-9	-12	-228	-227	-1	227
	272	2019-01-22 09:25:17.19	-690	1384	-1373	-23	-15	-18	32	40	-8	-36
	273	2019-01-22 09:25:17.20	-684	1376	-1374	-21	-15	-26	-240	-235	-5	237
	274	2019-01-22 09:25:17.21	-691	1368	-1374	-22	-10	-32	9	25	-16	-17
	275	2019-01-22 09:25:17.22	-701	1367	-1375	-24	-13	-32	-260	-250	-10	255
	276	2019-01-22 09:25:17.23	-703	1362	-1384	-30	-14	-30	5	13	-8	-9
	277	2019-01-22 09:25:17.24	-706	1361	-1385	-37	-15	-28	-262	-261	-1	261
	278	2019-01-22 09:25:17.25	-702	1363	-1375	-40	-18	-24	3	10	-7	-6
	279	2019-01-22 09:25:17.26	-699	1372	-1371	-38	-20	-22	-256	-248	-8	252
	280	2019-01-22 09:25:17.27	-695	1372	-1363	-34	-18	-22	23	37	-14	-30
	281	2019-01-22 09:25:17.28	-701	1364	-1359	-27	-15	-21	-242	-228	-14	235
	282	2019-01-22 09:25:17.29	-702	1373	-1370	-17	-13	-24	44	65	-21	-54
	283	2019-01-22 09:25:17.30	-709	1379	-1379	-10	-17	-30	-234	-219	-15	226
	284	2019-01-22 09:25:17.31	-704	1381	-1368	-8	-17	-39	44	62	-18	-53
	285	2019-01-22 09:25:17.32	-705	1371	-1358	-16	-8	-44	-227	-210	-17	218
	286	2019-01-22 09:25:17.33	-710	1359	-1369	-29	4	-42	81	108	-27	-94
	287	2019-01-22 09:25:17.34	-715	1345	-1372	-39	11	-36	-191	-181	-10	186
	288	2019-01-22 09:25:17.35	-709	1342	-1376	-35	5	-26	87	101	-14	-94
	289	2019-01-22 09:25:17.36	-710	1355	-1366	-28	3	-15	-201	-199	-2	200
	290	2019-01-22 09:25:17.37	-697	1369	-1362	-21	7	-8	93	102	-9	-97
	291	2019-01-22 09:25:17.38	-698	1382	-1371	-19	10	-6	-171	-169	-2	170
	292	2019-01-22 09:25:17.39	-698	1401	-1377	-14	5	-11	133	148	-15	-140
	293	2019-01-22 09:25:17.40	-696	1401	-1384	-11	1	-19	-147	-139	-8	143
	294	2019-01-22 09:25:17.41	-701	1400	-1380	-14	1	-27	136	154	-18	-145
	295	2019-01-22 09:25:17.42	-708	1374	-1379	-19	3	-30	-176	-171	-5	173
	296	2019-01-22 09:25:17.43	-706	1368	-1371	-20	3	-29	78	96	-18	-87
	297	2019-01-22 09:25:17.44	-713	1358	-1374	-18	0	-20	-210	-201	-9	205
	298	2019-01-22 09:25:17.45	-715	1355	-1369	-12	-3	-11	80	97	-17	-88
	299	2019-01-22 09:25:17.46	-709	1364	-1366	-8	-4	-6	-190	-190	0	190
	300	2019-01-22 09:25:17.47	-703	1376	-1364	-6	0	-4	95	99	-4	-97
	301	2019-01-22 09:25:17.48	-704	1381	-1366	-3	6	-3	-177	-188	11	182
	302	2019-01-22 09:25:17.49	-704	1380	-1361	-6	11	-5	94	101	-7	-97
	303	2019-01-22 09:25:17.50	-717	1376	-1365	-4	15	-6	-197	-193	-4	195
	304	2019-01-22 09:25:17.51	-696	1377	-1368	0	13	-8	67	84	-17	-75
	305	2019-01-22 09:25:17.52	-702	1375	-1374	3	12	-6	-220	-210	-10	215
	306	2019-01-22 09:25:17.53	-707	1373	-1374	1	8	-8	48	72	-24	-60
	307	2019-01-22 09:25:17.54	-708	1373	-1376	1	2	-7	-215	-200	-15	207
	308	2019-01-22 09:25:17.55	-702	1372	-1366	-4	-2	-6	48	75	-27	-61
	309	2019-01-22 09:25:17.56	-701	1372	-1361	-7	-1	-3	-217	-206	-11	211
	310	2019-01-22 09:25:17.57	-709	1369	-1358	-2	3	-5	52	74	-22	-63
	311	2019-01-22 09:25:17.58	-702	1378	-1366	3	3	-7	-208	-197	-11	202
	312	2019-01-22 09:25:17.59	-702	1388	-1353	8	7	-15	51	72	-21	-61
	313	2019-01-22 09:25:17.60	-707	1388	-1365	7	14	-24	-203	-191	-12	197
	314	2019-01-22 09:25:17.61	-709	1392	-1372	1	14	-32	65	88	-23	-76
	315	2019-01-22 09:25:17.62	-712	1382	-1380	-5	10	-37	-174	-170	-4	172
	316	2019-01-22 09:25:17.63	-703	1370	-1375	-12	1	-40	68	82	-14	-75
	317	2019-01-22 09:25:17.64	-718	1363	-1368	-20	-3	-35	-205	-197	-8	201
	318	2019-01-22 09:25:17.65	-713	1365	-1367	-24	-1	-31	18	49	-31	-33
	319	2019-01-22 09:25:17.66	-705	1362	-1354	-20	4	-29	-225	-203	-22	214
	320	2019-01-22 09:25:17.67	-705	1362	-1357	-10	13	-24	22	56	-34	-39
	321	2019-01-22 09:25:17.68	-708	1370	-1366	-3	17	-24	-205	-198	-7	201
	322	2019-01-22 09:25:17.69	-710	1378	-1372	5	15	-24	28	45	-17	-36
	323	2019-01-22 09:25:17.70	-717	1388	-1370	9	12	-25	-194	-197	3	195
	324	2019-01-22 09:25:17.71	-707	1388	-1372	1	9	-24	25	41	-16	-33
	325	2019-01-22 09:25:17.72	-697	1393	-1376	-7	15	-27	-203	-202	-1	202
	326	2019-01-22 09:25:17.73	-704	1386	-1374	-16	10	-28	-2	7	-9	-2
	327	2019-01-22 09:25:17.74	-704	1383	-1367	-14	9	-27	-220	-227	7	223
	328	2019-01-22 09:25:17.75	-708	1375	-1380	-12	7	-27	-11	-7	-4	9
	329	2019-01-22 09:25:17.76	-713	1376	-1378	-5	3	-27	-202	-207	5	204
	330	2019-01-22 09:25:17.77	-706	1376	-1362	0	1	-25	16	25	-9	-20
	331	2019-01-22 09:25:17.78	-711	1366	-1367	3	3	-25	-187	-197	10	192
	332	2019-01-22 09:25:17.79	-708	1357	-1368	12	10	-27	-13	-4	-9	8
	333	2019-01-22 09:25:17.80	-711	1356	-1375	12	10	-24	-210	-210	0	210
	334	2019-01-22 09:25:17.81	-709	1360	-1372	13	7	-22	-8	5	-13	1
	335	2019-01-22 09:25:17.82	-698	1367	-1368	8	12	-20	-181	-179	-2	180
	336	2019-01-22 09:25:17.83	-696	1356	-1367	2	15	-20	3	23	-20	-13
	337	2019-01-22 09:25:17.84	-704	1354	-1372	2	17	-20	-173	-166	-7	169
	338	2019-01-22 09:25:17.85	-700	1359	-1369	-4	16	-22	-1	20	-21	-9
	339	2019-01-22 09:25:17.86	-702	1363	-1371	-9	16	-23	-171	-166	-5	168
	340	2019-01-22 09:25:17.87	-693	1363	-1382	-8	10	-22	-13	6	-19	3
	341	2019-01-22 09:25:17.88	-696	1365	-1391	-7	5	-20	-173	-167	-6	170
	342	2019-01-22 09:25:17.89	-701	1358	-1390	-8	-7	-19	-25	3	-28	11
	343	2019-01-22 09:25:17.90	-692	1362	-1381	-11	-15	-16	-179	-161	-18	170
	344	2019-01-22 09:25:17.91	-702	1363	-1364	-14	-11	-17	-38	-8	-30	23
	345	2019-01-22 09:25:17.92	-702	1357	-1367	-13	-8	-19	-179	-176	-3	177
	346	2019-01-22 09:25:17.93	-695	1357	-1355	-19	-5	-20	-35	-27	-8	31
	347	2019-01-22 09:25:17.94	-705	1357	-1362	-22	-1	-19	-153	-158	5	155
	348	2019-01-22 09:25:17.95	-701	1361	-1380	-15	0	-20	-24	-12	-12	18
	349	2019-01-22 09:25:17.96	-705	1365	-1373	-6	-3	-17	-152	-149	-3	150
	350	2019-01-22 09:25:17.97	-704	1366	-1376	-1	-6	-12	-32	-22	-10	27
	351	2019-01-22 09:25:17.98	-709	1369	-1374	1	-11	-9	-128	-138	10	133
	352	2019-01-22 09:25:17.99	-714	1373	-1369	2	-10	-5	-14	-12	-2	13
	353	2019-01-22 09:25:18.00	-717	1381	-1362	-2	-11	-5	-122	-125	3	123
	354	2019-01-22 09:25:18.01	-714	1379	-1362	-9	-7	-9	-31	-14	-17	22
	355	2019-01-22 09:25:18.02	-715	1377	-1367	-17	-4	-14	-128	-123	-5	125
	356	2019-01-22 09:25:18.03	-710	1382	-1365	-26	-1	-19	-43	-27	-16	35
	357	2019-01-22 09:25:18.04	-713	1363	-1356	-28	0	-20	-122	-125	3	123
	358	2019-01-22 09:25:18.05	-721	1366	-1365	-25	4	-21	-49	-37	-12	43
	359	2019-01-22 09:25:18.06	-706	1364	-1358	-16	9	-19	-119	-125	6	122
	360	2019-01-22 09:25:18.07	-703	1360	-1368	-15	11	-10	-40	-38	-2	39
	361	2019-01-22 09:25:18.08	-696	1360	-1364	-18	16	-5	-84	-97	13	90
	362	2019-01-22 09:25:18.09	-709	1357	-1367	-20	17	-1	-41	-33	-8	37
	363	2019-01-22 09:25:18.10	-697	1363	-1379	-19	16	2	-96	-98	2	97
	364	2019-01-22 09:25:18.11	-706	1376	-1366	-20	7	0	-45	-42	-3	43
	365	2019-01-22 09:25:18.12	-699	1390	-1372	-19	6	-8	-79	-95	16	87
	366	2019-01-22 09:25:18.13	-692	1386	-1372	-20	8	-15	-42	-41	-1	41
	367	2019-01-22 09:25:18.14	-704	1378	-1379	-17	10	-23	-75	-80	5	77
	368	2019-01-22 09:25:18.15	-692	1383	-1380	-14	6	-22	-59	-46	-13	52
	369	2019-01-22 09:25:18.16	-700	1391	-1369	-13	2	-25	-79	-77	-2	78
	370	2019-01-22 09:25:18.17	-703	1371	-1378	-19	2	-26	-71	-60	-11	65
	371	2019-01-22 09:25:18.18	-704	1357	-1380	-24	0	-22	-59	-62	3	60
	372	2019-01-22 09:25:18.19	-702	1359	-1369	-25	-6	-17	-50	-41	-9	45
	373	2019-01-22 09:25:18.20	-698	1363	-1358	-23	-2	-9	-52	-49	-3	50
	374	2019-01-22 09:25:18.21	-707	1373	-1360	-25	3	-5	-71	-55	-16	63
	375	2019-01-22 09:25:18.22	-701	1370	-1371	-23	6	-6	-56	-49	-7	52
	376	2019-01-22 09:25:18.23	-703	1376	-1370	-11	2	-4	-68	-51	-17	59
	377	2019-01-22 09:25:18.24	-701	1377	-1369	-7	-1	-6	-42	-30	-12	36
	378	2019-01-22 09:25:18.25	-706	1378	-1374	-3	-3	-6	-82	-60	-22	71
	379	2019-01-22 09:25:18.26	-699	1386	-1365	1	-2	-10	-54	-42	-12	48
	380	2019-01-22 09:25:18.27	-706	1380	-1369	-1	0	-16	-97	-74	-23	85
	381	2019-01-22 09:25:18.28	-703	1377	-1373	1	3	-18	-50	-36	-14	43
	382	2019-01-22 09:25:18.29	-708	1381	-1371	7	0	-19	-103	-74	-29	88
	383	2019-01-22 09:25:18.30	-701	1385	-1365	12	-2	-22	-56	-25	-31	40
	384	2019-01-22 09:25:18.31	-712	1378	-1377	6	3	-18	-118	-82	-36	100
	385	2019-01-22 09:25:18.32	-710	1371	-1377	5	1	-18	-46	-15	-31	30
	386	2019-01-22 09:25:18.33	-698	1359	-1371	3	-5	-11	-109	-74	-35	91
	387	2019-01-22 09:25:18.34	-697	1357	-1356	-4	-2	-5	-24	3	-27	10
	388	2019-01-22 09:25:18.35	-696	1350	-1366	-13	3	1	-109	-83	-26	96
	389	2019-01-22 09:25:18.36	-702	1344	-1367	-16	4	8	-33	-10	-23	21
	390	2019-01-22 09:25:18.37	-697	1352	-1362	-17	-1	18	-136	-102	-34	119
	391	2019-01-22 09:25:18.38	-705	1370	-1362	-18	2	20	-50	-13	-37	31
	392	2019-01-22 09:25:18.39	-689	1382	-1366	-13	1	19	-151	-104	-47	127
	393	2019-01-22 09:25:18.40	-700	1393	-1373	-7	-5	14	-46	12	-58	17
	394	2019-01-22 09:25:18.41	-708	1400	-1373	-5	-12	10	-152	-83	-69	117
	395	2019-01-22 09:25:18.42	-703	1403	-1364	-8	-19	1	-34	52	-86	-9
	396	2019-01-22 09:25:18.43	-702	1394	-1359	-13	-19	-3	-156	-71	-85	113
	397	2019-01-22 09:25:18.44	-706	1371	-1349	-19	-13	-7	-44	41	-85	1
	398	2019-01-22 09:25:18.45	-706	1367	-1353	-19	-6	-1	-183	-102	-81	142
	399	2019-01-22 09:25:18.46	-708	1373	-1353	-18	2	3	-56	28	-84	14
	400	2019-01-22 09:25:18.47	-700	1380	-1364	-16	5	6	-190	-112	-78	151
	401	2019-01-22 09:25:18.48	-698	1391	-1380	-7	4	2	-41	46	-87	-2
	402	2019-01-22 09:25:18.49	-701	1401	-1370	-3	-3	-2	-175	-81	-94	128
	403	2019-01-22 09:25:18.50	-699	1407	-1375	-4	-8	-10	-3	93	-96	-45
	404	2019-01-22 09:25:18.51	-700	1404	-1392	-9	-16	-19	-159	-74	-85	116
	405	2019-01-22 09:25:18.52	-713	1396	-1370	-10	-25	-28	-8	77	-85	-34
	406	2019-01-22 09:25:18.53	-703	1378	-1351	-7	-24	-31	-184	-103	-81	143
	407	2019-01-22 09:25:18.54	-718	1362	-1351	-3	-18	-33	-13	76	-89	-31
	408	2019-01-22 09:25:18.55	-715	1351	-1351	3	-14	-26	-180	-108	-72	144
	409	2019-01-22 09:25:18.56	-703	1343	-1357	9	-13	-19	6	68	-62	-37
	410	2019-01-22 09:25:18.57	-703	1357	-1354	12	-8	-11	-170	-117	-53	143
	411	2019-01-22 09:25:18.58	-714	1375	-1362	11	-5	-6	23	87	-64	-55
	412	2019-01-22 09:25:18.59	-712	1386	-1370	7	-2	-6	-180	-124	-56	152
	413	2019-01-22 09:25:18.60	-712	1388	-1373	4	-3	-10	8	53	-45	-30
	414	2019-01-22 09:25:18.61	-711	1384	-1367	2	-4	-13	-188	-154	-34	171
	415	2019-01-22 09:25:18.62	-704	1384	-1366	5	-1	-15	12	44	-32	-28
	416	2019-01-22 09:25:18.63	-712	1385	-1359	11	1	-23	-188	-165	-23	176
	417	2019-01-22 09:25:18.64	-699	1371	-1359	13	3	-24	38	45	-7	-41
	418	2019-01-22 09:25:18.65	-709	1364	-1362	9	6	-22	-159	-174	15	166
	419	2019-01-22 09:25:18.66	-711	1362	-1372	3	6	-18	76	46	30	-61
	420	2019-01-22 09:25:18.67	-703	1358	-1375	3	1	-12	-149	-177	28	163
	421	2019-01-22 09:25:18.68	-710	1362	-1367	2	1	-8	75	45	30	-60
	422	2019-01-22 09:25:18.69	-707	1368	-1360	2	5	-8	-155	-183	28	169
	423	2019-01-22 09:25:18.70	-702	1370	-1365	0	7	-9	89	70	19	-79
	424	2019-01-22 09:25:18.71	-703	1377	-1367	4	7	-12	-148	-160	12	154
	425	2019-01-22 09:25:18.72	-702	1379	-1377	4	7	-14	89	81	8	-85
	426	2019-01-22 09:25:18.73	-706	1375	-1380	2	3	-15	-157	-169	12	163
	427	2019-01-22 09:25:18.74	-711	1380	-1373	-1	-6	-19	91	92	-1	-91
	428	2019-01-22 09:25:18.75	-704	1376	-1372	-2	-14	-21	-152	-151	-1	151
	429	2019-01-22 09:25:18.76	-701	1373	-1362	-5	-13	-23	105	110	-5	-107
	430	2019-01-22 09:25:18.77	-697	1367	-1371	-12	-13	-26	-160	-167	7	163
	431	2019-01-22 09:25:18.78	-725	1359	-1365	-13	-14	-25	86	68	18	-77
	432	2019-01-22 09:25:18.79	-716	1366	-1374	-10	-13	-23	-188	-207	19	197
	433	2019-01-22 09:25:18.80	-703	1365	-1376	-4	-16	-22	54	42	12	-48
	434	2019-01-22 09:25:18.81	-713	1373	-1355	1	-16	-17	-197	-206	9	201
	435	2019-01-22 09:25:18.82	-717	1367	-1355	1	-6	-14	86	84	2	-85
	436	2019-01-22 09:25:18.83	-706	1357	-1366	1	-3	-15	-163	-170	7	166
	437	2019-01-22 09:25:18.84	-714	1353	-1371	1	-5	-7	113	110	3	-111
	438	2019-01-22 09:25:18.85	-716	1353	-1368	2	-11	0	-161	-169	8	165
	439	2019-01-22 09:25:18.86	-706	1355	-1379	0	-20	7	102	103	-1	-102
	440	2019-01-22 09:25:18.87	-707	1369	-1366	-3	-21	9	-179	-182	3	180
	441	2019-01-22 09:25:18.88	-714	1385	-1350	3	-16	3	95	100	-5	-97
	442	2019-01-22 09:25:18.89	-713	1380	-1357	7	-5	0	-178	-190	12	184
	443	2019-01-22 09:25:18.90	-703	1375	-1373	3	1	-10	97	91	6	-94
	444	2019-01-22 09:25:18.91	-701	1366	-1377	-3	-5	-10	-183	-201	18	192
	445	2019-01-22 09:25:18.92	-713	1361	-1370	-9	-11	-6	86	82	4	-84
	446	2019-01-22 09:25:18.93	-723	1365	-1360	-20	-12	-1	-190	-195	5	192
	447	2019-01-22 09:25:18.94	-714	1362	-1356	-32	-16	5	95	102	-7	-98
	448	2019-01-22 09:25:18.95	-713	1371	-1356	-33	-15	5	-177	-188	11	182
	449	2019-01-22 09:25:18.96	-709	1375	-1347	-30	-13	5	101	97	4	-99
	450	2019-01-22 09:25:18.97	-716	1383	-1354	-27	-7	-3	-190	-202	12	196
	451	2019-01-22 09:25:18.98	-715	1385	-1353	-21	-2	-8	88	86	2	-87
	452	2019-01-22 09:25:18.99	-710	1377	-1355	-16	1	-9	-202	-218	16	210
	453	2019-01-22 09:25:19.00	-710	1376	-1362	-19	2	-7	77	58	19	-67
	454	2019-01-22 09:25:19.01	-707	1364	-1349	-23	5	-2	-212	-239	27	225
	455	2019-01-22 09:25:19.02	-706	1366	-1350	-29	12	4	65	42	23	-53
	456	2019-01-22 09:25:19.03	-703	1371	-1356	-31	16	6	-228	-258	30	243
	457	2019-01-22 09:25:19.04	-697	1390	-1365	-26	10	6	48	25	23	-36
	458	2019-01-22 09:25:19.05	-697	1397	-1357	-10	9	-8	-232	-259	27	245
	459	2019-01-22 09:25:19.06	-697	1396	-1363	-9	8	-14	51	36	15	-43
	460	2019-01-22 09:25:19.07	-698	1391	-1368	-7	5	-17	-235	-260	25	247
	461	2019-01-22 09:25:19.08	-707	1386	-1377	-9	-2	-14	35	10	25	-22
	462	2019-01-22 09:25:19.09	-698	1384	-1376	-14	-11	-17	-246	-282	36	264
	463	2019-01-22 09:25:19.10	-704	1384	-1372	-10	-16	-18	29	0	29	-14
	464	2019-01-22 09:25:19.11	-707	1382	-1377	-4	-21	-17	-234	-266	32	250
	465	2019-01-22 09:25:19.12	-703	1389	-1366	-3	-32	-16	58	36	22	-47
	466	2019-01-22 09:25:19.13	-702	1384	-1345	1	-25	-20	-220	-257	37	238
	467	2019-01-22 09:25:19.14	-723	1380	-1355	9	-12	-21	41	9	32	-25
	468	2019-01-22 09:25:19.15	-720	1365	-1354	14	-3	-17	-234	-274	40	254
	469	2019-01-22 09:25:19.16	-724	1369	-1369	12	0	-10	36	8	28	-22
	470	2019-01-22 09:25:19.17	-710	1366	-1367	14	-7	-2	-234	-274	40	254
	471	2019-01-22 09:25:19.18	-715	1363	-1365	14	-11	6	44	6	38	-25
	472	2019-01-22 09:25:19.19	-716	1364	-1365	15	-10	13	-200	-256	56	228
	473	2019-01-22 09:25:19.20	-713	1368	-1359	14	-10	16	78	34	44	-56
	474	2019-01-22 09:25:19.21	-721	1376	-1358	10	-4	16	-187	-228	41	207
	475	2019-01-22 09:25:19.22	-717	1387	-1360	9	-2	10	55	50	5	-52
	476	2019-01-22 09:25:19.23	-716	1384	-1365	9	2	7	-242	-232	-10	237
	477	2019-01-22 09:25:19.24	-712	1378	-1370	8	2	5	-17	37	-54	-10
	478	2019-01-22 09:25:19.25	-698	1383	-1369	4	2	-1	-276	-217	-59	246
	479	2019-01-22 09:25:19.26	-710	1379	-1372	4	2	-3	-24	70	-94	-23
	480	2019-01-22 09:25:19.27	-706	1373	-1373	6	-3	-8	-259	-187	-72	223
	481	2019-01-22 09:25:19.28	-709	1376	-1372	13	-8	-12	-9	78	-87	-34
	482	2019-01-22 09:25:19.29	-715	1374	-1364	12	-8	-15	-249	-189	-60	219
	483	2019-01-22 09:25:19.30	-703	1371	-1372	7	-8	-18	-2	72	-74	-35
	484	2019-01-22 09:25:19.31	-706	1365	-1370	4	-6	-18	-240	-189	-51	214
	485	2019-01-22 09:25:19.32	-716	1363	-1369	2	-5	-16	-4	54	-58	-25
	486	2019-01-22 09:25:19.33	-705	1363	-1371	-2	-8	-13	-242	-219	-23	230
	487	2019-01-22 09:25:19.34	-707	1358	-1357	-2	-7	-11	-4	25	-29	-10
	488	2019-01-22 09:25:19.35	-698	1358	-1356	3	-7	-7	-211	-208	-3	209
	489	2019-01-22 09:25:19.36	-705	1367	-1366	14	-10	-7	30	48	-18	-39
	490	2019-01-22 09:25:19.37	-704	1374	-1358	15	-9	-8	-182	-187	5	184
	491	2019-01-22 09:25:19.38	-697	1377	-1381	8	-6	-13	33	45	-12	-39
	492	2019-01-22 09:25:19.39	-711	1390	-1384	-1	-11	-20	-177	-180	3	178
	493	2019-01-22 09:25:19.40	-707	1373	-1381	-12	-21	-20	32	49	-17	-40
	494	2019-01-22 09:25:19.41	-708	1365	-1374	-21	-22	-20	-180	-170	-10	175
	495	2019-01-22 09:25:19.42	-710	1367	-1356	-24	-18	-19	5	36	-31	-20
	496	2019-01-22 09:25:19.43	-712	1359	-1347	-20	-12	-16	-198	-187	-11	192
	497	2019-01-22 09:25:19.44	-709	1361	-1359	-11	-15	-14	2	21	-19	-11
	498	2019-01-22 09:25:19.45	-711	1361	-1357	0	-17	-9	-176	-181	5	178
	499	2019-01-22 09:25:19.46	-709	1382	-1363	4	-17	-6	16	27	-11	-21
	500	2019-01-22 09:25:19.47	-714	1373	-1387	-2	-23	-7	-166	-167	1	166
	501	2019-01-22 09:25:19.48	-713	1378	-1389	-7	-26	-6	19	40	-21	-29
	502	2019-01-22 09:25:19.49	-702	1378	-1383	-9	-30	-7	-148	-134	-14	141
	503	2019-01-22 09:25:19.50	-714	1367	-1373	-14	-35	-8	20	54	-34	-37
	504	2019-01-22 09:25:19.51	-710	1372	-1361	-13	-36	-10	-152	-144	-8	148
	505	2019-01-22 09:25:19.52	-710	1372	-1348	-10	-34	-13	5	29	-24	-17
	506	2019-01-22 09:25:19.53	-718	1380	-1358	-4	-30	-14	-146	-134	-12	140
	507	2019-01-22 09:25:19.54	-721	1379	-1356	-3	-29	-13	12	42	-30	-27
	508	2019-01-22 09:25:19.55	-721	1378	-1360	-7	-27	-14	-134	-124	-10	129
	509	2019-01-22 09:25:19.56	-713	1372	-1369	-16	-23	-13	2	23	-21	-12
	510	2019-01-22 09:25:19.57	-726	1373	-1371	-26	-24	-13	-147	-151	4	149
	511	2019-01-22 09:25:19.58	-721	1378	-1365	-31	-34	-12	-19	-6	-13	12
	512	2019-01-22 09:25:19.59	-713	1374	-1362	-31	-41	-15	-136	-141	5	138
	513	2019-01-22 09:25:19.60	-720	1381	-1347	-30	-43	-13	-7	9	-16	-1
	514	2019-01-22 09:25:19.61	-716	1378	-1348	-19	-40	-14	-125	-125	0	125
	515	2019-01-22 09:25:19.62	-726	1381	-1344	-8	-36	-16	-13	4	-17	4
	516	2019-01-22 09:25:19.63	-719	1392	-1354	6	-30	-18	-128	-131	3	129
	517	2019-01-22 09:25:19.64	-726	1396	-1359	6	-26	-24	-23	-11	-12	17
	518	2019-01-22 09:25:19.65	-727	1390	-1370	3	-28	-28	-118	-115	-3	116
	519	2019-01-22 09:25:19.66	-725	1379	-1356	-3	-31	-26	-21	4	-25	8
	520	2019-01-22 09:25:19.67	-731	1366	-1349	-8	-29	-16	-116	-106	-10	111
	521	2019-01-22 09:25:19.68	-733	1356	-1346	-7	-28	-7	-33	-14	-19	23
	522	2019-01-22 09:25:19.69	-726	1350	-1344	0	-22	2	-104	-106	2	105
	523	2019-01-22 09:25:19.70	-723	1371	-1343	16	-16	6	-29	-23	-6	26
	524	2019-01-22 09:25:19.71	-729	1377	-1354	28	-10	9	-103	-115	12	109
	525	2019-01-22 09:25:19.72	-725	1374	-1358	30	-7	9	-39	-36	-3	37
	526	2019-01-22 09:25:19.73	-733	1376	-1370	23	-8	16	-79	-88	9	83
	527	2019-01-22 09:25:19.74	-729	1379	-1370	16	-22	17	-28	-14	-14	21
	528	2019-01-22 09:25:19.75	-725	1378	-1357	10	-22	15	-80	-81	1	80
	529	2019-01-22 09:25:19.76	-737	1373	-1354	-1	-18	17	-52	-42	-10	47
	530	2019-01-22 09:25:19.77	-737	1379	-1346	-8	-10	14	-104	-110	6	107
	531	2019-01-22 09:25:19.78	-733	1375	-1354	-2	-9	12	-83	-71	-12	77
	532	2019-01-22 09:25:19.79	-736	1370	-1357	4	-9	11	-105	-108	3	106
	533	2019-01-22 09:25:19.80	-728	1372	-1358	11	-9	11	-76	-67	-9	71
	534	2019-01-22 09:25:19.81	-723	1375	-1367	16	-7	4	-88	-84	-4	86
	535	2019-01-22 09:25:19.82	-719	1375	-1360	17	-8	5	-77	-54	-23	65
	536	2019-01-22 09:25:19.83	-730	1368	-1363	16	-8	2	-76	-73	-3	74
	537	2019-01-22 09:25:19.84	-724	1369	-1362	15	-7	-1	-75	-60	-15	67
	538	2019-01-22 09:25:19.85	-730	1369	-1358	16	-7	-2	-85	-79	-6	82
	539	2019-01-22 09:25:19.86	-732	1375	-1353	15	-6	-3	-97	-69	-28	83
	540	2019-01-22 09:25:19.87	-724	1377	-1355	10	-3	-7	-68	-48	-20	58
	541	2019-01-22 09:25:19.88	-726	1383	-1355	4	1	-13	-82	-48	-34	65
	542	2019-01-22 09:25:19.89	-731	1378	-1361	2	1	-18	-51	-28	-23	39
	543	2019-01-22 09:25:19.90	-730	1371	-1362	-1	1	-24	-83	-54	-29	68
	544	2019-01-22 09:25:19.91	-725	1369	-1351	-2	7	-26	-54	-43	-11	48
	545	2019-01-22 09:25:19.92	-708	1360	-1366	-1	9	-28	-109	-84	-25	96
	546	2019-01-22 09:25:19.93	-722	1359	-1365	0	8	-24	-63	-47	-16	55
	547	2019-01-22 09:25:19.94	-724	1348	-1368	2	8	-18	-104	-83	-21	93
	548	2019-01-22 09:25:19.95	-714	1356	-1363	3	5	-10	-31	-27	-4	29
	549	2019-01-22 09:25:19.96	-714	1359	-1367	3	2	-8	-95	-85	-10	90
	550	2019-01-22 09:25:19.97	-721	1368	-1355	6	2	-9	-26	-27	1	26
	551	2019-01-22 09:25:19.98	-729	1378	-1354	4	2	-10	-92	-82	-10	87
	552	2019-01-22 09:25:19.99	-718	1379	-1353	3	7	-18	-2	1	-3	0
	553	2019-01-22 09:25:20.00	-714	1371	-1361	0	6	-24	-76	-66	-10	71
	554	2019-01-22 09:25:20.01	-718	1380	-1372	3	5	-30	65	63	2	-64
	555	2019-01-22 09:25:20.02	-719	1373	-1372	5	2	-34	-5	10	-15	-2
	556	2019-01-22 09:25:20.03	-724	1371	-1373	6	-6	-35	96	106	-10	-101
	557	2019-01-22 09:25:20.04	-722	1371	-1376	5	-9	-34	-37	-20	-17	28
	558	2019-01-22 09:25:20.05	-725	1371	-1382	5	-15	-37	59	74	-15	-66
	559	2019-01-22 09:25:20.06	-717	1364	-1362	2	-18	-38	-83	-61	-22	72
	560	2019-01-22 09:25:20.07	-721	1360	-1356	-6	-14	-33	21	32	-11	-26
	561	2019-01-22 09:25:20.08	-720	1345	-1355	-16	-9	-29	-115	-102	-13	108
	562	2019-01-22 09:25:20.09	-730	1340	-1354	-15	-7	-19	12	10	2	-11
	563	2019-01-22 09:25:20.10	-738	1340	-1350	-8	-10	-11	-124	-126	2	125
	564	2019-01-22 09:25:20.11	-723	1348	-1365	-6	-11	-1	4	-9	13	2
	565	2019-01-22 09:25:20.12	-724	1362	-1355	-2	-9	4	-140	-145	5	142
	566	2019-01-22 09:25:20.13	-720	1372	-1362	5	-4	4	-5	-6	1	5
	567	2019-01-22 09:25:20.14	-724	1376	-1370	0	2	-3	-164	-157	-7	160
	568	2019-01-22 09:25:20.15	-724	1379	-1380	-10	1	-5	-23	-13	-10	18
	569	2019-01-22 09:25:20.16	-723	1373	-1380	-19	-8	-5	-180	-163	-17	171
	570	2019-01-22 09:25:20.17	-721	1371	-1358	-19	-11	-3	-19	-11	-8	15
	571	2019-01-22 09:25:20.18	-731	1369	-1354	-21	-8	1	-182	-179	-3	180
	572	2019-01-22 09:25:20.19	-727	1365	-1350	-20	-4	3	-10	-22	12	16
	573	2019-01-22 09:25:20.20	-722	1371	-1358	-14	-1	1	-192	-192	0	192
	574	2019-01-22 09:25:20.21	-729	1371	-1364	-10	-1	-1	-24	-11	-13	17
	575	2019-01-22 09:25:20.22	-724	1388	-1369	-13	-6	-6	-197	-173	-24	185
	576	2019-01-22 09:25:20.23	-722	1388	-1364	-21	-12	-11	0	23	-23	-11
	577	2019-01-22 09:25:20.24	-724	1378	-1371	-29	-14	-11	-201	-186	-15	193
	578	2019-01-22 09:25:20.25	-726	1372	-1362	-35	-16	-10	-30	-20	-10	25
	579	2019-01-22 09:25:20.26	-722	1370	-1345	-36	-20	-6	-220	-210	-10	215
	580	2019-01-22 09:25:20.27	-726	1388	-1345	-33	-17	-5	3	14	-11	-8
	581	2019-01-22 09:25:20.28	-728	1392	-1333	-26	-12	-8	-191	-183	-8	187
	582	2019-01-22 09:25:20.29	-727	1397	-1342	-22	-2	-13	27	29	-2	-28
	583	2019-01-22 09:25:20.30	-724	1392	-1366	-16	6	-21	-184	-183	-1	183
	584	2019-01-22 09:25:20.31	-733	1386	-1371	-8	-1	-24	30	36	-6	-33
	585	2019-01-22 09:25:20.32	-729	1372	-1364	-3	-8	-24	-207	-201	-6	204
	586	2019-01-22 09:25:20.33	-733	1367	-1359	0	-13	-20	0	-1	1	0
	587	2019-01-22 09:25:20.34	-721	1372	-1344	0	-12	-16	-222	-232	10	227
	588	2019-01-22 09:25:20.35	-731	1372	-1347	2	-9	-14	32	14	18	-23
	589	2019-01-22 09:25:20.36	-724	1375	-1359	12	-2	-9	-169	-184	15	176
	590	2019-01-22 09:25:20.37	-734	1385	-1370	13	-9	-7	90	87	3	-88
	591	2019-01-22 09:25:20.38	-729	1384	-1353	14	-10	-8	-152	-152	0	152
	592	2019-01-22 09:25:20.39	-722	1379	-1356	12	-6	-12	109	106	3	-107
	593	2019-01-22 09:25:20.40	-722	1364	-1355	9	-2	-11	-129	-133	4	131
	594	2019-01-22 09:25:20.41	-724	1354	-1359	11	-3	-7	131	142	-11	-136
	595	2019-01-22 09:25:20.42	-728	1346	-1360	15	-9	-3	-132	-130	-2	131
	596	2019-01-22 09:25:20.43	-730	1344	-1364	17	-14	5	129	133	-4	-131
	597	2019-01-22 09:25:20.44	-731	1356	-1367	18	-19	15	-130	-134	4	132
	598	2019-01-22 09:25:20.45	-735	1352	-1359	20	-21	19	134	139	-5	-136
	599	2019-01-22 09:25:20.46	-731	1364	-1360	17	-24	21	-149	-144	-5	146
	600	2019-01-22 09:25:20.47	-729	1382	-1364	16	-27	21	94	116	-22	-105
	601	2019-01-22 09:25:20.48	-727	1381	-1358	11	-26	13	-192	-177	-15	184
	602	2019-01-22 09:25:20.49	-736	1384	-1356	2	-21	4	66	93	-27	-79
	603	2019-01-22 09:25:20.50	-734	1382	-1362	-7	-20	-3	-207	-184	-23	195
	604	2019-01-22 09:25:20.51	-728	1376	-1357	-14	-18	-10	63	96	-33	-79
	605	2019-01-22 09:25:20.52	-727	1375	-1358	-22	-19	-14	-224	-200	-24	212
	606	2019-01-22 09:25:20.53	-713	1362	-1361	-28	-19	-16	35	73	-38	-54
	607	2019-01-22 09:25:20.54	-726	1352	-1360	-33	-22	-13	-252	-227	-25	239
	608	2019-01-22 09:25:20.55	-723	1348	-1359	-25	-23	-6	26	50	-24	-38
	609	2019-01-22 09:25:20.56	-725	1362	-1358	-18	-24	-2	-246	-239	-7	242
	610	2019-01-22 09:25:20.57	-732	1367	-1350	-11	-24	0	28	38	-10	-33
	611	2019-01-22 09:25:20.58	-738	1379	-1354	-7	-22	2	-252	-253	1	252
	612	2019-01-22 09:25:20.59	-739	1384	-1360	-6	-25	-2	27	31	-4	-29
	613	2019-01-22 09:25:20.60	-737	1384	-1350	-9	-30	-3	-257	-262	5	259
	614	2019-01-22 09:25:20.61	-740	1393	-1342	-14	-28	-10	17	30	-13	-23
	615	2019-01-22 09:25:20.62	-733	1388	-1341	-18	-24	-15	-255	-247	-8	251
	616	2019-01-22 09:25:20.63	-744	1374	-1342	-20	-19	-19	24	42	-18	-33
	617	2019-01-22 09:25:20.64	-739	1373	-1348	-17	-19	-19	-239	-235	-4	237
	618	2019-01-22 09:25:20.65	-744	1366	-1346	-9	-16	-19	57	64	-7	-60
	619	2019-01-22 09:25:20.66	-750	1370	-1350	0	-16	-16	-216	-224	8	220
	620	2019-01-22 09:25:20.67	-744	1367	-1347	12	-12	-10	81	81	0	-81
	621	2019-01-22 09:25:20.68	-745	1376	-1345	18	-5	-8	-194	-206	12	200
	622	2019-01-22 09:25:20.69	-744	1369	-1347	22	0	-10	98	99	-1	-98
	623	2019-01-22 09:25:20.70	-746	1370	-1353	22	3	-12	-190	-192	2	191
	624	2019-01-22 09:25:20.71	-741	1363	-1358	18	6	-12	86	104	-18	-95
	625	2019-01-22 09:25:20.72	-738	1370	-1357	9	6	-12	-210	-201	-9	205
	626	2019-01-22 09:25:20.73	-732	1367	-1357	0	10	-13	65	80	-15	-72
	627	2019-01-22 09:25:20.74	-732	1374	-1372	0	9	-15	-222	-222	0	222
	628	2019-01-22 09:25:20.75	-731	1369	-1370	1	0	-19	60	74	-14	-67
	629	2019-01-22 09:25:20.76	-736	1374	-1366	3	-10	-22	-220	-219	-1	219
	630	2019-01-22 09:25:20.77	-733	1366	-1361	3	-15	-21	54	68	-14	-61
	631	2019-01-22 09:25:20.78	-739	1365	-1355	6	-11	-22	-229	-228	-1	228
	632	2019-01-22 09:25:20.79	-740	1359	-1349	2	-5	-18	44	55	-11	-49
	633	2019-01-22 09:25:20.80	-740	1347	-1348	-4	7	-12	-242	-245	3	243
	634	2019-01-22 09:25:20.81	-734	1343	-1362	-4	8	-7	20	27	-7	-23
	635	2019-01-22 09:25:20.82	-733	1355	-1357	-2	-1	-3	-245	-252	7	248
	636	2019-01-22 09:25:20.83	-729	1365	-1359	-1	-4	0	39	45	-6	-42
	637	2019-01-22 09:25:20.84	-728	1373	-1356	-9	0	1	-227	-229	2	228
	638	2019-01-22 09:25:20.85	-725	1375	-1361	-11	-2	-1	32	47	-15	-39
	639	2019-01-22 09:25:20.86	-722	1370	-1361	-8	-2	-4	-245	-242	-3	243
	640	2019-01-22 09:25:20.87	-733	1381	-1362	-5	-5	-8	12	27	-15	-19
	641	2019-01-22 09:25:20.88	-719	1378	-1362	-5	-7	-14	-253	-249	-4	251
	642	2019-01-22 09:25:20.89	-733	1377	-1363	-8	-9	-14	5	27	-22	-16
	643	2019-01-22 09:25:20.90	-721	1380	-1359	-8	-9	-15	-241	-235	-6	238
	644	2019-01-22 09:25:20.91	-734	1372	-1356	-11	-8	-18	18	40	-22	-29
	645	2019-01-22 09:25:20.92	-734	1367	-1353	-13	-12	-17	-222	-230	8	226
	646	2019-01-22 09:25:20.93	-729	1362	-1357	-12	-12	-14	34	32	2	-33
	647	2019-01-22 09:25:20.94	-725	1365	-1357	-13	-15	-15	-201	-216	15	208
	648	2019-01-22 09:25:20.95	-737	1363	-1352	-13	-23	-16	38	47	-9	-42
	649	2019-01-22 09:25:20.96	-739	1356	-1350	-12	-22	-12	-190	-198	8	194
	650	2019-01-22 09:25:20.97	-728	1349	-1347	-12	-21	-6	53	64	-11	-58
	651	2019-01-22 09:25:20.98	-734	1355	-1353	-10	-20	0	-180	-183	3	181
	652	2019-01-22 09:25:20.99	-732	1370	-1351	-10	-18	5	53	64	-11	-58
	653	2019-01-22 09:25:21.00	-729	1377	-1353	-17	-19	8	-163	-177	14	170
	654	2019-01-22 09:25:21.01	-729	1381	-1365	-21	-16	7	73	69	4	-71
	655	2019-01-22 09:25:21.02	-725	1378	-1357	-22	-24	4	-152	-164	12	158
	656	2019-01-22 09:25:21.03	-733	1383	-1349	-19	-26	-2	66	79	-13	-72
	657	2019-01-22 09:25:21.04	-734	1390	-1351	-23	-30	-6	-151	-153	2	152
	658	2019-01-22 09:25:21.05	-736	1383	-1338	-25	-27	-10	63	76	-13	-69
	659	2019-01-22 09:25:21.06	-739	1378	-1342	-19	-17	-14	-152	-159	7	155
	660	2019-01-22 09:25:21.07	-746	1371	-1356	-18	-10	-12	47	57	-10	-52
	661	2019-01-22 09:25:21.08	-747	1368	-1362	-19	-12	-9	-170	-177	7	173
	662	2019-01-22 09:25:21.09	-745	1368	-1359	-17	-19	-6	26	35	-9	-30
	663	2019-01-22 09:25:21.10	-737	1375	-1362	-13	-24	-5	-160	-168	8	164
	664	2019-01-22 09:25:21.11	-739	1383	-1354	-13	-24	-7	35	42	-7	-38
	665	2019-01-22 09:25:21.12	-739	1389	-1345	-7	-25	-14	-150	-160	10	155
	666	2019-01-22 09:25:21.13	-740	1394	-1353	-2	-25	-20	36	45	-9	-40
	667	2019-01-22 09:25:21.14	-753	1384	-1351	-1	-23	-26	-147	-156	9	151
	668	2019-01-22 09:25:21.15	-757	1382	-1351	0	-16	-22	12	17	-5	-14
	669	2019-01-22 09:25:21.16	-753	1371	-1356	3	-14	-22	-169	-191	22	180
	670	2019-01-22 09:25:21.17	-750	1357	-1349	2	-16	-15	-12	-19	7	15
	671	2019-01-22 09:25:21.18	-752	1352	-1342	-1	-12	-9	-171	-191	20	181
	672	2019-01-22 09:25:21.19	-748	1350	-1343	-2	-10	-1	-10	-13	3	11
	673	2019-01-22 09:25:21.20	-744	1356	-1337	-1	-7	7	-151	-172	21	161
	674	2019-01-22 09:25:21.21	-747	1357	-1335	4	-3	8	-4	-10	6	7
	675	2019-01-22 09:25:21.22	-742	1367	-1349	3	4	9	-153	-170	17	161
	676	2019-01-22 09:25:21.23	-745	1380	-1355	4	5	4	-17	-14	-3	15
	677	2019-01-22 09:25:21.24	-737	1381	-1359	3	2	-1	-153	-161	8	157
	678	2019-01-22 09:25:21.25	-745	1383	-1372	-3	-4	-7	-25	-14	-11	19
	679	2019-01-22 09:25:21.26	-745	1385	-1361	-8	-13	-10	-137	-141	4	139
	680	2019-01-22 09:25:21.27	-737	1375	-1354	-13	-17	-16	-13	0	-13	6
	681	2019-01-22 09:25:21.28	-744	1376	-1347	-18	-18	-19	-131	-133	2	132
	682	2019-01-22 09:25:21.29	-759	1374	-1343	-16	-16	-25	-24	-7	-17	15
	683	2019-01-22 09:25:21.30	-751	1366	-1339	-8	-11	-29	-121	-112	-9	116
	684	2019-01-22 09:25:21.31	-743	1365	-1342	2	-10	-31	-23	5	-28	9
	685	2019-01-22 09:25:21.32	-741	1373	-1338	9	-8	-31	-120	-115	-5	117
	686	2019-01-22 09:25:21.33	-748	1380	-1352	6	-5	-36	-26	-14	-12	20
	687	2019-01-22 09:25:21.34	-750	1377	-1366	2	-9	-38	-92	-103	11	97
	688	2019-01-22 09:25:21.35	-745	1372	-1356	-7	-12	-38	-9	-2	-7	5
	689	2019-01-22 09:25:21.36	-758	1365	-1350	-17	-12	-34	-105	-108	3	106
	690	2019-01-22 09:25:21.37	-747	1363	-1356	-25	-14	-30	-42	-27	-15	34
	691	2019-01-22 09:25:21.38	-748	1365	-1348	-23	-18	-27	-104	-109	5	106
	692	2019-01-22 09:25:21.39	-747	1360	-1331	-18	-13	-23	-36	-23	-13	29
	693	2019-01-22 09:25:21.40	-741	1358	-1328	-19	-3	-18	-84	-88	4	86
	694	2019-01-22 09:25:21.41	-750	1357	-1344	-16	0	-15	-43	-35	-8	39
	695	2019-01-22 09:25:21.42	-746	1375	-1334	-7	-4	-12	-78	-87	9	82
	696	2019-01-22 09:25:21.43	-759	1377	-1351	0	-7	-10	-38	-30	-8	34
	697	2019-01-22 09:25:21.44	-752	1377	-1364	0	-13	-9	-74	-75	1	74
	698	2019-01-22 09:25:21.45	-752	1383	-1354	4	-16	-9	-58	-45	-13	51
	699	2019-01-22 09:25:21.46	-737	1381	-1348	6	-11	-9	-75	-76	1	75
	700	2019-01-22 09:25:21.47	-745	1377	-1350	6	-7	-13	-58	-46	-12	52
	701	2019-01-22 09:25:21.48	-750	1378	-1354	9	-11	-14	-75	-74	-1	74
	702	2019-01-22 09:25:21.49	-761	1384	-1353	15	-16	-19	-71	-54	-17	62
	703	2019-01-22 09:25:21.50	-753	1385	-1344	16	-14	-22	-55	-50	-5	52
	704	2019-01-22 09:25:21.51	-756	1373	-1349	11	-12	-24	-59	-44	-15	51
	705	2019-01-22 09:25:21.52	-759	1362	-1341	8	-11	-18	-49	-54	5	51
	706	2019-01-22 09:25:21.53	-760	1356	-1337	6	-10	-12	-79	-69	-10	74
	707	2019-01-22 09:25:21.54	-748	1351	-1342	4	-7	-7	-60	-54	-6	57
	708	2019-01-22 09:25:21.55	-751	1376	-1343	6	-9	-3	-91	-70	-21	80
	709	2019-01-22 09:25:21.56	-758	1383	-1347	12	-9	-5	-35	-23	-12	29
	710	2019-01-22 09:25:21.57	-749	1386	-1344	8	-10	-11	-61	-46	-15	53
	711	2019-01-22 09:25:21.58	-760	1383	-1347	7	-6	-16	-6	-14	8	10
	712	2019-01-22 09:25:21.59	-754	1375	-1350	6	-6	-18	-67	-67	0	67
	713	2019-01-22 09:25:21.60	-747	1361	-1344	-1	-3	-17	-25	-36	11	30
	714	2019-01-22 09:25:21.61	-762	1356	-1354	-5	0	-12	-103	-101	-2	102
	715	2019-01-22 09:25:21.62	-760	1353	-1357	-3	-6	-7	-46	-54	8	50
	716	2019-01-22 09:25:21.63	-745	1364	-1334	3	-15	-4	-105	-102	-3	103
	717	2019-01-22 09:25:21.64	-747	1363	-1345	5	-14	-3	-16	-14	-2	15
	718	2019-01-22 09:25:21.65	-748	1368	-1341	7	-8	-5	-98	-85	-13	91
	719	2019-01-22 09:25:21.66	-753	1366	-1347	8	-5	-7	-21	-19	-2	20
	720	2019-01-22 09:25:21.67	-749	1354	-1347	4	-3	-5	-124	-112	-12	118
	721	2019-01-22 09:25:21.68	-753	1360	-1337	3	-2	1	-24	-23	-1	23
	722	2019-01-22 09:25:21.69	-755	1360	-1360	3	-5	6	-117	-113	-4	115
	723	2019-01-22 09:25:21.70	-756	1367	-1353	5	-10	10	6	-2	8	-2
	724	2019-01-22 09:25:21.71	-747	1378	-1349	12	-12	6	-107	-107	0	107
	725	2019-01-22 09:25:21.72	-749	1378	-1348	14	-5	2	7	2	5	-4
	726	2019-01-22 09:25:21.73	-753	1372	-1345	11	2	0	-128	-124	-4	126
	727	2019-01-22 09:25:21.74	-753	1371	-1373	9	1	1	-6	-13	7	9
	728	2019-01-22 09:25:21.75	-747	1370	-1367	9	-12	-3	-144	-147	3	145
	729	2019-01-22 09:25:21.76	-757	1369	-1354	5	-12	-3	-1	-10	9	5
	730	2019-01-22 09:25:21.77	-751	1370	-1353	-1	-12	-2	-145	-147	2	146
	731	2019-01-22 09:25:21.78	-749	1358	-1343	-1	-9	-2	13	15	-2	-14
	732	2019-01-22 09:25:21.79	-755	1355	-1338	4	-8	-3	-145	-135	-10	140
	733	2019-01-22 09:25:21.80	-755	1370	-1340	12	2	0	-3	3	-6	0
	734	2019-01-22 09:25:21.81	-750	1365	-1352	17	6	-1	-161	-150	-11	155
	735	2019-01-22 09:25:21.82	-749	1380	-1359	26	1	-3	17	28	-11	-22
	736	2019-01-22 09:25:21.83	-750	1380	-1361	28	-3	-5	-145	-131	-14	138
	737	2019-01-22 09:25:21.84	-749	1375	-1358	24	-7	-4	33	48	-15	-40
	738	2019-01-22 09:25:21.85	-741	1361	-1362	16	-10	-4	-150	-133	-17	141
	739	2019-01-22 09:25:21.86	-748	1359	-1360	14	-15	-2	26	32	-6	-29
	740	2019-01-22 09:25:21.87	-744	1356	-1344	15	-14	-3	-168	-164	-4	166
	741	2019-01-22 09:25:21.88	-747	1369	-1345	13	-11	-5	24	18	6	-21
	742	2019-01-22 09:25:21.89	-744	1375	-1354	11	-5	-14	-155	-159	4	157
	743	2019-01-22 09:25:21.90	-747	1373	-1363	10	-8	-18	55	45	10	-50
	744	2019-01-22 09:25:21.91	-752	1362	-1371	8	-14	-19	-149	-154	5	151
	745	2019-01-22 09:25:21.92	-743	1363	-1365	6	-19	-18	55	49	6	-52
	746	2019-01-22 09:25:21.93	-743	1359	-1354	3	-25	-17	-160	-166	6	163
	747	2019-01-22 09:25:21.94	-743	1354	-1348	-1	-28	-15	44	35	9	-39
	748	2019-01-22 09:25:21.95	-752	1352	-1356	-7	-27	-13	-183	-185	2	184
	749	2019-01-22 09:25:21.96	-747	1361	-1350	-9	-31	-9	40	43	-3	-41
	750	2019-01-22 09:25:21.97	-757	1364	-1345	-12	-30	-8	-173	-169	-4	171
	751	2019-01-22 09:25:21.98	-755	1371	-1349	-12	-27	-10	60	72	-12	-66
	752	2019-01-22 09:25:21.99	-761	1366	-1335	-6	-24	-12	-172	-163	-9	167
	753	2019-01-22 09:25:22.00	-765	1361	-1353	4	-17	-12	54	60	-6	-57
	754	2019-01-22 09:25:22.01	-765	1362	-1356	13	-18	-12	-186	-189	3	187
	755	2019-01-22 09:25:22.02	-762	1358	-1352	20	-22	-11	57	58	-1	-57
	756	2019-01-22 09:25:22.03	-758	1361	-1352	17	-17	-9	-173	-173	0	173
	757	2019-01-22 09:25:22.04	-760	1358	-1346	6	-11	-5	88	93	-5	-90
	758	2019-01-22 09:25:22.05	-763	1350	-1339	-5	-6	-1	-168	-168	0	168
	759	2019-01-22 09:25:22.06	-756	1341	-1356	-9	-12	4	65	72	-7	-68
	760	2019-01-22 09:25:22.07	-763	1354	-1344	-4	-20	6	-197	-191	-6	194
	761	2019-01-22 09:25:22.08	-748	1379	-1344	-2	-27	3	54	67	-13	-60
	762	2019-01-22 09:25:22.09	-747	1374	-1356	-1	-29	-2	-206	-200	-6	203
	763	2019-01-22 09:25:22.10	-748	1372	-1346	2	-23	-9	52	67	-15	-59
	764	2019-01-22 09:25:22.11	-753	1368	-1347	2	-16	-13	-211	-195	-16	203
	765	2019-01-22 09:25:22.12	-753	1359	-1359	-3	-13	-17	47	75	-28	-61
	766	2019-01-22 09:25:22.13	-760	1353	-1358	-9	-18	-18	-223	-201	-22	212
	767	2019-01-22 09:25:22.14	-762	1356	-1350	-12	-18	-15	37	71	-34	-54
	768	2019-01-22 09:25:22.15	-765	1351	-1349	-16	-17	-9	-224	-203	-21	213
	769	2019-01-22 09:25:22.16	-769	1352	-1343	-21	-16	-4	36	68	-32	-52
	770	2019-01-22 09:25:22.17	-769	1361	-1349	-21	-12	1	-237	-216	-21	226
	771	2019-01-22 09:25:22.18	-766	1369	-1349	-16	-14	0	14	45	-31	-29
	772	2019-01-22 09:25:22.19	-770	1377	-1350	-17	-14	1	-250	-225	-25	237
	773	2019-01-22 09:25:22.20	-760	1384	-1343	-16	-13	-3	34	74	-40	-54
	774	2019-01-22 09:25:22.21	-762	1376	-1333	-21	-9	-5	-231	-201	-30	216
	775	2019-01-22 09:25:22.22	-761	1370	-1348	-21	-6	-6	41	85	-44	-63
	776	2019-01-22 09:25:22.23	-769	1366	-1342	-14	-3	-8	-239	-214	-25	226
	777	2019-01-22 09:25:22.24	-765	1367	-1340	-5	1	-6	36	67	-31	-51
	778	2019-01-22 09:25:22.25	-758	1372	-1341	4	7	-8	-233	-219	-14	226
	779	2019-01-22 09:25:22.26	-757	1374	-1347	14	14	-10	53	82	-29	-67
	780	2019-01-22 09:25:22.27	-752	1377	-1354	19	13	-11	-224	-212	-12	218
	781	2019-01-22 09:25:22.28	-749	1374	-1355	16	11	-9	55	80	-25	-67
	782	2019-01-22 09:25:22.29	-753	1371	-1359	16	8	-9	-223	-217	-6	220
	783	2019-01-22 09:25:22.30	-755	1365	-1364	15	-1	-7	76	92	-16	-84
	784	2019-01-22 09:25:22.31	-761	1367	-1351	15	-11	-9	-202	-205	3	203
	785	2019-01-22 09:25:22.32	-752	1371	-1340	9	-11	-15	81	85	-4	-83
	786	2019-01-22 09:25:22.33	-747	1366	-1343	9	-6	-23	-202	-210	8	206
	787	2019-01-22 09:25:22.34	-764	1364	-1344	14	-2	-28	84	91	-7	-87
	788	2019-01-22 09:25:22.35	-771	1359	-1361	19	-6	-28	-203	-211	8	207
	789	2019-01-22 09:25:22.36	-760	1363	-1347	18	-8	-25	80	82	-2	-81
	790	2019-01-22 09:25:22.37	-758	1354	-1350	15	1	-21	-213	-227	14	220
	791	2019-01-22 09:25:22.38	-754	1339	-1354	12	8	-16	70	66	4	-68
	792	2019-01-22 09:25:22.39	-751	1339	-1363	11	4	-10	-208	-227	19	217
	793	2019-01-22 09:25:22.40	-759	1353	-1360	8	-3	-4	81	77	4	-79
	794	2019-01-22 09:25:22.41	-760	1350	-1364	1	-8	1	-203	-210	7	206
	795	2019-01-22 09:25:22.42	-753	1361	-1353	-1	-9	2	76	87	-11	-81
	796	2019-01-22 09:25:22.43	-769	1363	-1351	1	-9	1	-204	-213	9	208
	797	2019-01-22 09:25:22.44	-764	1362	-1342	6	-10	-1	75	75	0	-75
	798	2019-01-22 09:25:22.45	-758	1363	-1345	9	-8	-4	-208	-222	14	215
	799	2019-01-22 09:25:22.46	-769	1366	-1345	9	-4	-8	61	62	-1	-61
	800	2019-01-22 09:25:22.47	-759	1365	-1357	5	-1	-11	-219	-234	15	226
	801	2019-01-22 09:25:22.48	-752	1364	-1360	0	2	-14	53	48	5	-50
	802	2019-01-22 09:25:22.49	-757	1359	-1360	-1	-1	-11	-226	-246	20	236
	803	2019-01-22 09:25:22.50	-763	1353	-1354	-2	-1	-10	37	30	7	-33
	804	2019-01-22 09:25:22.51	-761	1349	-1347	3	-3	-10	-223	-243	20	233
	805	2019-01-22 09:25:22.52	-758	1352	-1339	7	0	-7	61	56	5	-58
	806	2019-01-22 09:25:22.53	-759	1359	-1356	11	0	-8	-190	-208	18	199
	807	2019-01-22 09:25:22.54	-764	1361	-1361	12	-1	-11	74	74	0	-74
	808	2019-01-22 09:25:22.55	-754	1365	-1365	11	-4	-15	-193	-204	11	198
	809	2019-01-22 09:25:22.56	-748	1369	-1372	10	-3	-19	63	75	-12	-69
	810	2019-01-22 09:25:22.57	-749	1360	-1362	10	-7	-22	-208	-209	1	208
	811	2019-01-22 09:25:22.58	-760	1358	-1354	7	-8	-23	48	63	-15	-55
	812	2019-01-22 09:25:22.59	-755	1342	-1356	7	-4	-20	-199	-205	6	202
	813	2019-01-22 09:25:22.60	-757	1341	-1350	9	-5	-14	60	74	-14	-67
	814	2019-01-22 09:25:22.61	-771	1338	-1348	11	0	-6	-196	-203	7	199
	815	2019-01-22 09:25:22.62	-765	1348	-1350	18	-2	-2	36	43	-7	-39
	816	2019-01-22 09:25:22.63	-757	1358	-1362	21	-5	0	-195	-209	14	202
	817	2019-01-22 09:25:22.64	-751	1361	-1359	22	-6	2	51	59	-8	-55
	818	2019-01-22 09:25:22.65	-766	1373	-1363	19	-11	-3	-170	-180	10	175
	819	2019-01-22 09:25:22.66	-760	1368	-1359	16	-11	-10	63	73	-10	-68
	820	2019-01-22 09:25:22.67	-757	1364	-1370	8	-12	-15	-175	-184	9	179
	821	2019-01-22 09:25:22.68	-757	1363	-1356	6	-15	-21	38	45	-7	-41
	822	2019-01-22 09:25:22.69	-758	1364	-1357	7	-15	-24	-189	-197	8	193
	823	2019-01-22 09:25:22.70	-760	1369	-1345	7	-7	-28	24	43	-19	-33
	824	2019-01-22 09:25:22.71	-774	1369	-1360	12	-2	-33	-190	-184	-6	187
	825	2019-01-22 09:25:22.72	-767	1362	-1358	20	-2	-36	27	51	-24	-39
	826	2019-01-22 09:25:22.73	-767	1365	-1354	25	-5	-38	-178	-172	-6	175
	827	2019-01-22 09:25:22.74	-771	1355	-1353	28	-10	-38	11	36	-25	-23
	828	2019-01-22 09:25:22.75	-769	1348	-1362	26	-13	-35	-212	-199	-13	205
	829	2019-01-22 09:25:22.76	-770	1349	-1363	22	-15	-36	-34	3	-37	15
	830	2019-01-22 09:25:22.77	-769	1349	-1358	23	-11	-35	-226	-206	-20	216
	831	2019-01-22 09:25:22.78	-765	1338	-1363	18	-7	-32	-39	-3	-36	21
	832	2019-01-22 09:25:22.79	-776	1333	-1369	12	-3	-26	-212	-194	-18	203
	833	2019-01-22 09:25:22.80	-767	1324	-1359	14	-4	-17	-36	2	-38	17
	834	2019-01-22 09:25:22.81	-774	1328	-1349	17	-4	-9	-212	-189	-23	200
	835	2019-01-22 09:25:22.82	-780	1334	-1352	14	1	-1	-50	-7	-43	28
	836	2019-01-22 09:25:22.83	-761	1340	-1346	18	9	0	-214	-196	-18	205
	837	2019-01-22 09:25:22.84	-765	1350	-1359	20	12	-1	-54	-23	-31	38
	838	2019-01-22 09:25:22.85	-769	1352	-1364	19	11	-1	-207	-192	-15	199
	839	2019-01-22 09:25:22.86	-762	1359	-1369	10	10	-4	-59	-26	-33	42
	840	2019-01-22 09:25:22.87	-765	1356	-1368	1	6	-7	-204	-192	-12	198
	841	2019-01-22 09:25:22.88	-761	1355	-1361	-3	3	-11	-68	-40	-28	54
	842	2019-01-22 09:25:22.89	-757	1350	-1364	-3	-3	-13	-201	-190	-11	195
	843	2019-01-22 09:25:22.90	-759	1354	-1359	2	-5	-13	-63	-35	-28	49
	844	2019-01-22 09:25:22.91	-766	1367	-1355	11	-6	-20	-176	-167	-9	171
	845	2019-01-22 09:25:22.92	-769	1360	-1360	16	-5	-25	-49	-25	-24	37
	846	2019-01-22 09:25:22.93	-765	1359	-1354	15	3	-32	-165	-159	-6	162
	847	2019-01-22 09:25:22.94	-765	1357	-1355	13	5	-40	-54	-32	-22	43
	848	2019-01-22 09:25:22.95	-772	1341	-1363	6	4	-39	-159	-155	-4	157
	849	2019-01-22 09:25:22.96	-765	1335	-1367	0	9	-38	-66	-46	-20	56
	850	2019-01-22 09:25:22.97	-773	1336	-1363	-8	0	-34	-163	-164	1	163
	851	2019-01-22 09:25:22.98	-774	1346	-1357	-16	4	-23	-79	-63	-16	71
	852	2019-01-22 09:25:22.99	-777	1348	-1349	-10	3	-25	-154	-150	-4	152
	853	2019-01-22 09:25:23.00	-772	1351	-1357	-3	8	-24	-62	-45	-17	53
	854	2019-01-22 09:25:23.01	-774	1356	-1359	1	4	-27	-124	-116	-8	120
	855	2019-01-22 09:25:23.02	-765	1356	-1358	9	3	-30	-58	-35	-23	46
	856	2019-01-22 09:25:23.03	-763	1356	-1355	11	8	-28	-128	-127	-1	127
	857	2019-01-22 09:25:23.04	-771	1335	-1366	6	16	-26	-62	-52	-10	57
	858	2019-01-22 09:25:23.05	-773	1329	-1362	5	12	-22	-110	-111	1	110
	859	2019-01-22 09:25:23.06	-767	1335	-1369	8	6	-11	-67	-44	-23	55
	860	2019-01-22 09:25:23.07	-769	1335	-1362	10	7	-7	-111	-101	-10	106
	861	2019-01-22 09:25:23.08	-771	1342	-1364	12	13	-6	-68	-43	-25	55
	862	2019-01-22 09:25:23.09	-772	1356	-1370	16	16	-4	-94	-85	-9	89
	863	2019-01-22 09:25:23.10	-776	1366	-1370	18	17	-8	-66	-45	-21	55
	864	2019-01-22 09:25:23.11	-760	1357	-1379	18	18	-16	-93	-92	-1	92
	865	2019-01-22 09:25:23.12	-765	1364	-1375	17	15	-23	-77	-63	-14	70
	866	2019-01-22 09:25:23.13	-765	1353	-1374	17	7	-25	-96	-91	-5	93
	867	2019-01-22 09:25:23.14	-766	1355	-1377	14	2	-32	-89	-70	-19	79
	868	2019-01-22 09:25:23.15	-766	1354	-1362	12	-1	-36	-79	-75	-4	77
	869	2019-01-22 09:25:23.16	-767	1359	-1370	11	2	-47	-80	-68	-12	74
	870	2019-01-22 09:25:23.17	-760	1339	-1362	13	1	-56	-68	-71	3	69
	871	2019-01-22 09:25:23.18	-764	1334	-1363	16	4	-59	-83	-74	-9	78
	872	2019-01-22 09:25:23.19	-762	1327	-1370	17	13	-55	-64	-68	4	66
	873	2019-01-22 09:25:23.20	-765	1308	-1371	17	15	-49	-96	-86	-10	91
	874	2019-01-22 09:25:23.21	-765	1303	-1375	19	13	-35	-75	-78	3	76
	875	2019-01-22 09:25:23.22	-770	1300	-1379	24	10	-21	-111	-102	-9	106
	876	2019-01-22 09:25:23.23	-768	1319	-1379	28	-1	-11	-50	-53	3	51
	877	2019-01-22 09:25:23.24	-764	1335	-1376	23	-1	-6	-84	-79	-5	81
	878	2019-01-22 09:25:23.25	-769	1336	-1380	19	-3	-8	-24	-37	13	30
	879	2019-01-22 09:25:23.26	-768	1329	-1370	9	-3	-8	-90	-89	-1	89
	880	2019-01-22 09:25:23.27	-775	1332	-1364	3	-2	-11	-31	-40	9	35
	881	2019-01-22 09:25:23.28	-757	1319	-1371	0	-2	-12	-104	-98	-6	101
	882	2019-01-22 09:25:23.29	-770	1321	-1368	3	-4	-10	-30	-33	3	31
	883	2019-01-22 09:25:23.30	-771	1330	-1381	6	-5	-8	-107	-102	-5	104
	884	2019-01-22 09:25:23.31	-765	1335	-1382	8	-14	-11	-8	-17	9	12
	885	2019-01-22 09:25:23.32	-774	1339	-1369	5	-16	-13	-93	-95	2	94
	886	2019-01-22 09:25:23.33	-772	1336	-1379	-4	-13	-14	5	-14	19	4
	887	2019-01-22 09:25:23.34	-771	1340	-1378	-6	-15	-18	-106	-121	15	113
	888	2019-01-22 09:25:23.35	-769	1340	-1370	-7	-15	-23	-9	-40	31	24
	889	2019-01-22 09:25:23.36	-768	1339	-1360	-8	-12	-29	-125	-140	15	132
	890	2019-01-22 09:25:23.37	-778	1338	-1365	-5	-3	-29	-12	-30	18	21
	891	2019-01-22 09:25:23.38	-779	1331	-1356	1	3	-28	-119	-126	7	122
	892	2019-01-22 09:25:23.39	-785	1319	-1369	8	7	-24	3	-12	15	4
	893	2019-01-22 09:25:23.40	-777	1324	-1371	17	5	-19	-121	-135	14	128
	894	2019-01-22 09:25:23.41	-776	1326	-1373	17	-2	-15	16	-13	29	-1
	895	2019-01-22 09:25:23.42	-777	1329	-1383	14	-3	-10	-128	-139	11	133
	896	2019-01-22 09:25:23.43	-772	1328	-1376	13	-2	-8	7	-6	13	0
	897	2019-01-22 09:25:23.44	-768	1333	-1377	8	1	-5	-141	-145	4	143
	898	2019-01-22 09:25:23.45	-773	1324	-1386	-1	6	-2	8	-2	10	-3
	899	2019-01-22 09:25:23.46	-767	1322	-1390	-3	1	3	-158	-161	3	159
	900	2019-01-22 09:25:23.47	-780	1323	-1386	-1	-5	5	-2	-9	7	5
	901	2019-01-22 09:25:23.48	-765	1327	-1372	3	-10	8	-147	-146	-1	146
	902	2019-01-22 09:25:23.49	-775	1324	-1372	1	-12	10	38	37	1	-37
	903	2019-01-22 09:25:23.50	-771	1332	-1367	-1	-10	7	-149	-146	-3	147
	904	2019-01-22 09:25:23.51	-772	1335	-1361	2	-8	3	-8	-6	-2	7
	905	2019-01-22 09:25:23.52	-776	1340	-1366	-1	-4	-2	-202	-203	1	202
	906	2019-01-22 09:25:23.53	-772	1332	-1375	-4	-5	-9	-10	-28	18	19
	907	2019-01-22 09:25:23.54	-776	1336	-1376	-7	-11	-11	-182	-202	20	192
	908	2019-01-22 09:25:23.55	-781	1330	-1378	-11	-12	-8	32	7	25	-19
	909	2019-01-22 09:25:23.56	-786	1315	-1365	-15	-12	-5	-160	-174	14	167
	910	2019-01-22 09:25:23.57	-780	1323	-1369	-21	-10	0	38	24	14	-31
	911	2019-01-22 09:25:23.58	-779	1321	-1361	-26	-8	3	-178	-191	13	184
	912	2019-01-22 09:25:23.59	-781	1340	-1370	-20	-5	3	35	16	19	-25
	913	2019-01-22 09:25:23.60	-783	1350	-1375	-17	-6	-1	-165	-182	17	173
	914	2019-01-22 09:25:23.61	-777	1356	-1367	-16	-11	-6	68	53	15	-60
	915	2019-01-22 09:25:23.62	-766	1358	-1371	-18	-12	-15	-154	-164	10	159
	916	2019-01-22 09:25:23.63	-788	1359	-1368	-19	-8	-23	72	62	10	-67
	917	2019-01-22 09:25:23.64	-779	1345	-1374	-22	-7	-29	-155	-168	13	161
	918	2019-01-22 09:25:23.65	-783	1352	-1361	-27	-8	-29	88	71	17	-79
	919	2019-01-22 09:25:23.66	-777	1343	-1360	-28	-3	-34	-145	-166	21	155
	920	2019-01-22 09:25:23.67	-777	1339	-1354	-23	-1	-36	102	79	23	-90
	921	2019-01-22 09:25:23.68	-777	1335	-1365	-19	2	-34	-142	-166	24	154
	922	2019-01-22 09:25:23.69	-779	1334	-1374	-18	-1	-32	98	77	21	-87
	923	2019-01-22 09:25:23.70	-771	1327	-1370	-15	1	-30	-170	-189	19	179
	924	2019-01-22 09:25:23.71	-779	1324	-1364	-12	11	-25	66	48	18	-57
	925	2019-01-22 09:25:23.72	-766	1314	-1361	-11	17	-17	-191	-208	17	199
	926	2019-01-22 09:25:23.73	-778	1324	-1374	-11	19	-10	74	58	16	-66
	927	2019-01-22 09:25:23.74	-773	1335	-1385	-5	12	-9	-167	-183	16	175
	928	2019-01-22 09:25:23.75	-768	1348	-1376	-1	3	-10	114	102	12	-108
	929	2019-01-22 09:25:23.76	-770	1352	-1376	-6	0	-14	-143	-161	18	152
	930	2019-01-22 09:25:23.77	-765	1349	-1377	-13	-1	-20	136	119	17	-127
	931	2019-01-22 09:25:23.78	-774	1339	-1374	-20	-5	-28	-137	-160	23	148
	932	2019-01-22 09:25:23.79	-770	1331	-1369	-22	-7	-35	136	122	14	-129
	933	2019-01-22 09:25:23.80	-773	1324	-1366	-20	-8	-35	-159	-172	13	165
	934	2019-01-22 09:25:23.81	-784	1337	-1378	-18	-7	-33	114	107	7	-110
	935	2019-01-22 09:25:23.82	-775	1341	-1373	-13	-11	-35	-164	-181	17	172
	936	2019-01-22 09:25:23.83	-779	1340	-1370	-9	-12	-34	128	119	9	-123
	937	2019-01-22 09:25:23.84	-769	1326	-1370	-10	-11	-34	-148	-167	19	157
	938	2019-01-22 09:25:23.85	-776	1318	-1378	-15	-12	-29	127	115	12	-121
	939	2019-01-22 09:25:23.86	-786	1322	-1359	-16	-15	-24	-165	-182	17	173
	940	2019-01-22 09:25:23.87	-784	1310	-1362	-23	-9	-16	111	100	11	-105
	941	2019-01-22 09:25:23.88	-778	1311	-1360	-28	-4	-4	-185	-206	21	195
	942	2019-01-22 09:25:23.89	-790	1326	-1368	-19	-2	4	86	69	17	-77
	943	2019-01-22 09:25:23.90	-768	1331	-1365	-13	1	10	-198	-225	27	211
	944	2019-01-22 09:25:23.91	-778	1345	-1373	-5	3	12	101	74	27	-87
	945	2019-01-22 09:25:23.92	-769	1346	-1375	0	3	10	-178	-210	32	194
	946	2019-01-22 09:25:23.93	-766	1349	-1377	5	0	5	110	91	19	-100
	947	2019-01-22 09:25:23.94	-775	1360	-1372	10	-7	-2	-175	-197	22	186
	948	2019-01-22 09:25:23.95	-760	1351	-1365	4	-11	-9	115	104	11	-109
	949	2019-01-22 09:25:23.96	-780	1350	-1374	-3	-12	-19	-188	-212	24	200
	950	2019-01-22 09:25:23.97	-771	1339	-1369	-4	-13	-25	86	66	20	-76
	951	2019-01-22 09:25:23.98	-778	1332	-1371	1	-15	-24	-204	-238	34	221
	952	2019-01-22 09:25:23.99	-789	1328	-1370	5	-17	-22	84	57	27	-70
	953	2019-01-22 09:25:24.00	-784	1328	-1362	10	-17	-20	-196	-226	30	211
	954	2019-01-22 09:25:24.01	-785	1312	-1356	12	-14	-14	100	82	18	-91
	955	2019-01-22 09:25:24.02	-779	1297	-1349	14	-6	-5	-194	-224	30	209
	956	2019-01-22 09:25:24.03	-771	1291	-1369	9	1	6	80	58	22	-69
	957	2019-01-22 09:25:24.04	-781	1307	-1362	6	-1	15	-214	-240	26	227
	958	2019-01-22 09:25:24.05	-779	1317	-1373	5	-8	22	67	55	12	-61
	959	2019-01-22 09:25:24.06	-782	1336	-1370	-1	-12	20	-208	-232	24	220
	960	2019-01-22 09:25:24.07	-778	1355	-1373	-8	-12	15	85	71	14	-78
	961	2019-01-22 09:25:24.08	-774	1359	-1381	-14	-7	5	-199	-222	23	210
	962	2019-01-22 09:25:24.09	-779	1360	-1384	-20	-9	-3	88	82	6	-85
	963	2019-01-22 09:25:24.10	-784	1340	-1385	-26	-18	-12	-183	-206	23	194
	964	2019-01-22 09:25:24.11	-781	1335	-1364	-30	-24	-17	102	85	17	-93
	965	2019-01-22 09:25:24.12	-785	1341	-1363	-31	-26	-15	-176	-207	31	191
	966	2019-01-22 09:25:24.13	-782	1331	-1352	-25	-27	-13	109	94	15	-101
	967	2019-01-22 09:25:24.14	-782	1326	-1351	-20	-24	-12	-143	-166	23	154
	968	2019-01-22 09:25:24.15	-784	1332	-1348	-16	-17	-7	147	146	1	-146
	969	2019-01-22 09:25:24.16	-793	1338	-1359	-13	-13	-6	-134	-150	16	142
	970	2019-01-22 09:25:24.17	-791	1329	-1362	-13	-13	2	118	113	5	-115
	971	2019-01-22 09:25:24.18	-779	1346	-1360	-13	-16	8	-169	-191	22	180
	972	2019-01-22 09:25:24.19	-775	1350	-1347	-14	-13	9	89	81	8	-85
	973	2019-01-22 09:25:24.20	-789	1345	-1354	-19	-10	8	-174	-197	23	185
	974	2019-01-22 09:25:24.21	-782	1345	-1358	-21	-9	6	78	69	9	-73
	975	2019-01-22 09:25:24.22	-779	1349	-1350	-13	-9	4	-177	-204	27	190
	976	2019-01-22 09:25:24.23	-792	1339	-1355	-14	-8	1	74	60	14	-67
	977	2019-01-22 09:25:24.24	-783	1340	-1357	-17	-5	0	-203	-227	24	215
	978	2019-01-22 09:25:24.25	-779	1352	-1365	-17	-6	-1	27	15	12	-21
	979	2019-01-22 09:25:24.26	-787	1349	-1360	-16	-8	-4	-225	-252	27	238
	980	2019-01-22 09:25:24.27	-785	1354	-1363	-19	-9	-4	37	25	12	-31
	981	2019-01-22 09:25:24.28	-778	1347	-1366	-23	-15	-7	-187	-213	26	200
	982	2019-01-22 09:25:24.29	-777	1376	-1358	-20	-15	-24	54	47	7	-50
	983	2019-01-22 09:25:24.30	-801	1352	-1346	-20	-15	-29	-161	-190	29	175
	984	2019-01-22 09:25:24.31	-789	1344	-1365	-15	-11	-24	76	62	14	-69
	985	2019-01-22 09:25:24.32	-791	1337	-1365	-3	-12	-24	-172	-199	27	185
	986	2019-01-22 09:25:24.33	-784	1336	-1351	6	-10	-18	37	32	5	-34
	987	2019-01-22 09:25:24.34	-778	1324	-1342	12	-1	-10	-189	-210	21	199
	988	2019-01-22 09:25:24.35	-785	1324	-1356	14	13	-1	36	33	3	-34
	989	2019-01-22 09:25:24.36	-781	1324	-1368	18	12	8	-170	-191	21	180
	990	2019-01-22 09:25:24.37	-783	1336	-1370	23	5	15	51	46	5	-48
	991	2019-01-22 09:25:24.38	-780	1347	-1363	19	9	19	-152	-178	26	165
	992	2019-01-22 09:25:24.39	-794	1351	-1353	16	14	22	51	43	8	-47
	993	2019-01-22 09:25:24.40	-781	1348	-1369	21	16	23	-150	-177	27	163
	994	2019-01-22 09:25:24.41	-793	1350	-1367	27	10	17	47	38	9	-42
	995	2019-01-22 09:25:24.42	-775	1350	-1369	28	10	13	-141	-170	29	155
	996	2019-01-22 09:25:24.43	-779	1350	-1369	29	11	0	54	41	13	-47
	997	2019-01-22 09:25:24.44	-767	1349	-1378	27	8	-8	-123	-151	28	137
	998	2019-01-22 09:25:24.45	-769	1350	-1373	20	4	-17	62	56	6	-59
	999	2019-01-22 09:25:24.46	-765	1351	-1373	10	4	-23	-122	-144	22	133
	1000	2019-01-22 09:25:24.47	-772	1332	-1374	6	3	-28	40	35	5	-37
	1001	2019-01-22 09:25:24.48	-775	1321	-1368	5	-1	-28	-129	-156	27	142
	1002	2019-01-22 09:25:24.49	-779	1316	-1370	7	0	-27	38	24	14	-31
	1003	2019-01-22 09:25:24.50	-778	1321	-1364	6	1	-26	-127	-160	33	143
	1004	2019-01-22 09:25:24.51	-784	1310	-1377	4	0	-22	26	11	15	-18
	1005	2019-01-22 09:25:24.52	-778	1305	-1381	1	-5	-13	-108	-141	33	124
	1006	2019-01-22 09:25:24.53	-779	1309	-1368	1	-8	-5	42	30	12	-36
	1007	2019-01-22 09:25:24.54	-788	1318	-1364	4	-7	1	-99	-123	24	111
	1008	2019-01-22 09:25:24.55	-781	1325	-1360	6	-5	3	35	33	2	-34
	1009	2019-01-22 09:25:24.56	-770	1342	-1366	9	-3	2	-92	-115	23	103
	1010	2019-01-22 09:25:24.57	-788	1352	-1365	17	-5	-4	34	24	10	-29
	1011	2019-01-22 09:25:24.58	-786	1349	-1359	16	-3	-12	-87	-121	34	104
	1012	2019-01-22 09:25:24.59	-782	1352	-1364	10	5	-18	15	-1	16	-7
	1013	2019-01-22 09:25:24.60	-784	1337	-1375	2	10	-23	-99	-131	32	115
	1014	2019-01-22 09:25:24.61	-798	1324	-1371	-5	4	-26	17	2	15	-9
	1015	2019-01-22 09:25:24.62	-784	1316	-1368	-12	1	-23	-94	-131	37	112
	1016	2019-01-22 09:25:24.63	-780	1324	-1366	-20	0	-19	-6	-23	17	14
	1017	2019-01-22 09:25:24.64	-790	1329	-1373	-25	2	-16	-110	-145	35	127
	1018	2019-01-22 09:25:24.65	-774	1338	-1365	-21	-2	-15	-15	-28	13	21
	1019	2019-01-22 09:25:24.66	-790	1342	-1354	-15	-2	-17	-81	-107	26	94
	1020	2019-01-22 09:25:24.67	-788	1346	-1361	-10	-1	-24	0	-9	9	4
	1021	2019-01-22 09:25:24.68	-796	1335	-1375	-6	-5	-24	-61	-89	28	75
	1022	2019-01-22 09:25:24.69	-785	1328	-1362	-8	-4	-25	5	-8	13	1
	1023	2019-01-22 09:25:24.70	-782	1324	-1356	-8	7	-19	-75	-108	33	91
	1024	2019-01-22 09:25:24.71	-794	1317	-1359	-12	23	-6	-25	-38	13	31
	1025	2019-01-22 09:25:24.72	-794	1314	-1370	-9	29	5	-90	-118	28	104
	1026	2019-01-22 09:25:24.73	-789	1325	-1383	-3	22	19	-48	-58	10	53
	1027	2019-01-22 09:25:24.74	-772	1339	-1380	1	12	28	-62	-89	27	75
	1028	2019-01-22 09:25:24.75	-776	1356	-1364	2	7	31	-8	-21	13	14
	1029	2019-01-22 09:25:24.76	-777	1363	-1371	1	12	30	-28	-52	24	40
	1030	2019-01-22 09:25:24.77	-778	1355	-1369	1	12	22	-9	-12	3	10
	1031	2019-01-22 09:25:24.78	-759	1356	-1359	-1	12	19	-20	-36	16	28
	1032	2019-01-22 09:25:24.79	-773	1352	-1381	4	12	9	-19	-22	3	20
	1033	2019-01-22 09:25:24.80	-768	1353	-1371	13	4	5	-46	-63	17	54
	1034	2019-01-22 09:25:24.81	-768	1356	-1358	20	2	-1	-55	-53	-2	54
	1035	2019-01-22 09:25:24.82	-768	1358	-1361	17	3	-9	-50	-57	7	53
	1036	2019-01-22 09:25:24.83	-775	1353	-1369	14	3	-13	-64	-52	-12	58
	1037	2019-01-22 09:25:24.84	-778	1359	-1378	15	-5	-18	-56	-61	5	58
	1038	2019-01-22 09:25:24.85	-773	1349	-1367	12	-6	-23	-79	-75	-4	77
	1039	2019-01-22 09:25:24.86	-774	1352	-1366	1	-5	-24	-53	-69	16	61
	1040	2019-01-22 09:25:24.87	-775	1348	-1367	-6	-5	-23	-76	-83	7	79
	1041	2019-01-22 09:25:24.88	-774	1345	-1374	-8	-7	-23	-32	-48	16	40
	1042	2019-01-22 09:25:24.89	-784	1342	-1368	-6	-13	-24	-70	-66	-4	68
	1043	2019-01-22 09:25:24.90	-791	1342	-1358	-3	-6	-20	-17	-24	7	20
	1044	2019-01-22 09:25:24.91	-775	1334	-1370	6	-8	-18	-70	-70	0	70
	1045	2019-01-22 09:25:24.92	-782	1342	-1366	17	-8	-14	0	-24	24	12
	1046	2019-01-22 09:25:24.93	-792	1340	-1365	26	-4	-13	-54	-71	17	62
	1047	2019-01-22 09:25:24.94	-793	1319	-1372	27	-1	-11	43	19	24	-31
	1048	2019-01-22 09:25:24.95	-793	1328	-1394	27	-7	-1	-30	-40	10	35
	1049	2019-01-22 09:25:24.96	-785	1333	-1362	29	-16	0	-14	-29	15	21
	1050	2019-01-22 09:25:24.97	-780	1337	-1352	25	-4	5	-196	-200	4	198
	1051	2019-01-22 09:25:24.98	-773	1318	-1359	23	12	2	-201	-223	22	212
	1052	2019-01-22 09:25:24.99	-768	1325	-1371	20	12	3	-244	-257	13	250
	1053	2019-01-22 09:25:25.00	-771	1336	-1368	23	12	-2	-33	-42	9	37
	1054	2019-01-22 09:25:25.01	-767	1330	-1389	26	11	-9	-30	-19	-11	24
	1055	2019-01-22 09:25:25.02	-774	1327	-1381	26	7	-12	164	174	-10	-169
	1056	2019-01-22 09:25:25.03	-766	1323	-1385	24	1	-12	20	30	-10	-25
	1057	2019-01-22 09:25:25.04	-767	1336	-1378	30	-8	-15	94	94	0	-94
	1058	2019-01-22 09:25:25.05	-762	1338	-1368	30	-9	-21	-77	-79	2	78
	1059	2019-01-22 09:25:25.06	-767	1324	-1375	26	-8	-24	34	21	13	-27
	1060	2019-01-22 09:25:25.07	-782	1324	-1371	25	-8	-26	-111	-120	9	115
	1061	2019-01-22 09:25:25.08	-771	1320	-1378	22	-13	-21	9	-9	18	0
	1062	2019-01-22 09:25:25.09	-781	1317	-1369	20	-16	-18	-129	-141	12	135
	1063	2019-01-22 09:25:25.10	-775	1306	-1371	19	-13	-14	29	6	23	-17
	1064	2019-01-22 09:25:25.11	-771	1305	-1365	19	-10	-9	-127	-140	13	133
	1065	2019-01-22 09:25:25.12	-772	1305	-1377	16	-7	-5	17	0	17	-8
	1066	2019-01-22 09:25:25.13	-767	1308	-1384	16	-6	-3	-152	-164	12	158
	1067	2019-01-22 09:25:25.14	-780	1321	-1390	16	-7	-1	17	-9	26	-4
	1068	2019-01-22 09:25:25.15	-769	1332	-1393	13	-13	-5	-141	-163	22	152
	1069	2019-01-22 09:25:25.16	-775	1332	-1399	17	-19	-10	41	11	30	-26
	1070	2019-01-22 09:25:25.17	-782	1323	-1382	14	-21	-13	-132	-155	23	143
	1071	2019-01-22 09:25:25.18	-787	1307	-1376	7	-21	-12	55	27	28	-41
	1072	2019-01-22 09:25:25.19	-773	1296	-1370	1	-22	-4	-146	-163	17	154
	1073	2019-01-22 09:25:25.20	-785	1298	-1362	-5	-19	2	29	10	19	-19
	1074	2019-01-22 09:25:25.21	-785	1298	-1368	-11	-15	9	-170	-183	13	176
	1075	2019-01-22 09:25:25.22	-793	1310	-1375	-14	-13	9	40	25	15	-32
	1076	2019-01-22 09:25:25.23	-782	1321	-1373	-14	-12	9	-153	-163	10	158
	1077	2019-01-22 09:25:25.24	-782	1337	-1372	-14	-9	6	54	42	12	-48
	1078	2019-01-22 09:25:25.25	-787	1335	-1385	-17	-6	-2	-163	-174	11	168
	1079	2019-01-22 09:25:25.26	-795	1334	-1384	-18	-4	-10	54	34	20	-44
	1080	2019-01-22 09:25:25.27	-784	1341	-1377	-18	-8	-12	-164	-185	21	174
	1081	2019-01-22 09:25:25.28	-783	1338	-1378	-14	-3	-16	54	25	29	-39
	1082	2019-01-22 09:25:25.29	-785	1335	-1379	-20	5	-20	-175	-200	25	187
	1083	2019-01-22 09:25:25.30	-789	1330	-1384	-21	6	-18	47	26	21	-36
	1084	2019-01-22 09:25:25.31	-783	1321	-1378	-15	0	-16	-188	-201	13	194
	1085	2019-01-22 09:25:25.32	-791	1315	-1381	-2	-7	-11	38	29	9	-33
	1086	2019-01-22 09:25:25.33	-790	1315	-1377	6	-12	-5	-196	-205	9	200
	1087	2019-01-22 09:25:25.34	-776	1330	-1359	15	-8	-6	40	46	-6	-43
	1088	2019-01-22 09:25:25.35	-783	1329	-1362	16	9	-8	-202	-185	-17	193
	1089	2019-01-22 09:25:25.36	-780	1319	-1376	13	20	-7	34	71	-37	-52
	1090	2019-01-22 09:25:25.37	-775	1314	-1387	13	21	-3	-221	-188	-33	204
	1091	2019-01-22 09:25:25.38	-788	1320	-1389	9	16	4	25	69	-44	-47
	1092	2019-01-22 09:25:25.39	-776	1318	-1373	1	14	10	-218	-183	-35	200
	1093	2019-01-22 09:25:25.40	-760	1331	-1375	-2	14	15	37	84	-47	-60
	1094	2019-01-22 09:25:25.41	-768	1326	-1393	0	7	16	-216	-179	-37	197
	1095	2019-01-22 09:25:25.42	-766	1345	-1381	3	-2	11	42	93	-51	-67
	1096	2019-01-22 09:25:25.43	-766	1350	-1381	1	-3	0	-218	-171	-47	194
	1097	2019-01-22 09:25:25.44	-770	1346	-1396	-5	0	-13	37	101	-64	-69
	1098	2019-01-22 09:25:25.45	-773	1334	-1390	-5	-6	-18	-218	-169	-49	193
	1099	2019-01-22 09:25:25.46	-779	1337	-1391	-5	-10	-21	62	113	-51	-87
	1100	2019-01-22 09:25:25.47	-779	1328	-1385	-8	-13	-25	-212	-180	-32	196
	1101	2019-01-22 09:25:25.48	-783	1323	-1380	-13	-14	-25	55	94	-39	-74
	1102	2019-01-22 09:25:25.49	-779	1318	-1372	-11	-19	-23	-218	-190	-28	204
	1103	2019-01-22 09:25:25.50	-775	1327	-1381	-12	-18	-21	61	108	-47	-84
	1104	2019-01-22 09:25:25.51	-786	1322	-1374	-14	-15	-15	-220	-191	-29	205
	1105	2019-01-22 09:25:25.52	-776	1323	-1376	-14	-16	-13	51	86	-35	-68
	1106	2019-01-22 09:25:25.53	-783	1329	-1373	-13	-21	-8	-221	-201	-20	211
	1107	2019-01-22 09:25:25.54	-773	1331	-1370	-10	-17	-4	66	102	-36	-84
	1108	2019-01-22 09:25:25.55	-774	1327	-1372	-8	-14	-3	-203	-178	-25	190
	1109	2019-01-22 09:25:25.56	-783	1332	-1366	0	-9	-2	82	123	-41	-102
	1110	2019-01-22 09:25:25.57	-779	1321	-1371	5	-10	2	-203	-177	-26	190
	1111	2019-01-22 09:25:25.58	-786	1325	-1372	6	-11	-2	74	109	-35	-91
	1112	2019-01-22 09:25:25.59	-775	1329	-1384	7	-15	-1	-212	-197	-15	204
	1113	2019-01-22 09:25:25.60	-767	1323	-1392	7	-32	2	79	106	-27	-92
	1114	2019-01-22 09:25:25.61	-782	1325	-1378	3	-30	4	-206	-194	-12	200
	1115	2019-01-22 09:25:25.62	-797	1327	-1375	7	-27	4	69	94	-25	-81
	1116	2019-01-22 09:25:25.63	-789	1334	-1371	10	-24	2	-227	-217	-10	222
	1117	2019-01-22 09:25:25.64	-779	1331	-1371	11	-19	2	62	85	-23	-73
	1118	2019-01-22 09:25:25.65	-787	1323	-1380	11	-21	4	-220	-212	-8	216
	1119	2019-01-22 09:25:25.66	-788	1316	-1378	7	-20	7	69	88	-19	-78
	1120	2019-01-22 09:25:25.67	-803	1319	-1367	2	-24	9	-206	-207	1	206
	1121	2019-01-22 09:25:25.68	-781	1321	-1364	-4	-26	11	94	96	-2	-95
	1122	2019-01-22 09:25:25.69	-788	1329	-1366	-7	-22	12	-192	-209	17	200
	1123	2019-01-22 09:25:25.70	-774	1334	-1380	-3	-21	11	84	80	4	-82
	1124	2019-01-22 09:25:25.71	-786	1345	-1365	3	-21	5	-211	-224	13	217
	1125	2019-01-22 09:25:25.72	-771	1339	-1363	3	-17	2	77	78	-1	-77
	1126	2019-01-22 09:25:25.73	-777	1334	-1373	0	-11	1	-206	-225	19	215
	1127	2019-01-22 09:25:25.74	-780	1325	-1377	-1	-7	-1	76	68	8	-72
	1128	2019-01-22 09:25:25.75	-779	1325	-1380	1	-11	-3	-204	-226	22	215
	1129	2019-01-22 09:25:25.76	-781	1332	-1380	-3	-14	-6	84	74	10	-79
	1130	2019-01-22 09:25:25.77	-780	1339	-1383	-6	-18	-10	-188	-221	33	204
	1131	2019-01-22 09:25:25.78	-776	1328	-1386	-3	-18	-14	87	60	27	-73
	1132	2019-01-22 09:25:25.79	-785	1341	-1393	3	-23	-16	-196	-236	40	216
	1133	2019-01-22 09:25:25.80	-777	1339	-1378	12	-28	-19	87	63	24	-75
	1134	2019-01-22 09:25:25.81	-783	1329	-1380	13	-31	-22	-189	-224	35	206
	1135	2019-01-22 09:25:25.82	-783	1325	-1381	12	-33	-23	80	63	17	-71
	1136	2019-01-22 09:25:25.83	-779	1326	-1381	8	-36	-19	-208	-235	27	221
	1137	2019-01-22 09:25:25.84	-793	1315	-1375	1	-35	-13	58	51	7	-54
	1138	2019-01-22 09:25:25.85	-785	1309	-1377	-5	-38	-10	-212	-232	20	222
	1139	2019-01-22 09:25:25.86	-787	1315	-1374	-6	-42	-3	54	51	3	-52
	1140	2019-01-22 09:25:25.87	-798	1326	-1385	0	-46	0	-199	-223	24	211
	1141	2019-01-22 09:25:25.88	-786	1332	-1370	11	-45	0	72	61	11	-66
	1142	2019-01-22 09:25:25.89	-791	1323	-1360	16	-36	2	-182	-211	29	196
	1143	2019-01-22 09:25:25.90	-798	1327	-1367	23	-23	7	73	61	12	-67
	1144	2019-01-22 09:25:25.91	-791	1319	-1376	29	-27	10	-184	-205	21	194
	1145	2019-01-22 09:25:25.92	-798	1317	-1367	33	-35	14	59	57	2	-58
	1146	2019-01-22 09:25:25.93	-795	1311	-1381	32	-39	15	-268	-296	28	282
	1147	2019-01-22 09:25:25.94	-790	1305	-1386	22	-44	18	-88	-115	27	101
	1148	2019-01-22 09:25:25.95	-792	1316	-1376	14	-47	21	-290	-327	37	308
	1149	2019-01-22 09:25:25.96	-787	1326	-1374	14	-42	19	28	13	15	-20
	1150	2019-01-22 09:25:25.97	-800	1320	-1383	15	-35	17	-124	-147	23	135
	1151	2019-01-22 09:25:25.98	-802	1317	-1383	14	-34	15	165	162	3	-163
	1152	2019-01-22 09:25:25.99	-786	1315	-1385	17	-41	17	-25	-48	23	36
	1153	2019-01-22 09:25:26.00	-789	1302	-1374	14	-44	24	192	190	2	-191
	1154	2019-01-22 09:25:26.01	-793	1311	-1373	7	-47	30	-64	-80	16	72
	1155	2019-01-22 09:25:26.02	-791	1299	-1364	6	-45	35	119	126	-7	-122
	1156	2019-01-22 09:25:26.03	-788	1304	-1352	7	-46	38	-123	-144	21	133
	1157	2019-01-22 09:25:26.04	-785	1307	-1350	5	-40	39	76	68	8	-72
	1158	2019-01-22 09:25:26.05	-786	1316	-1360	4	-30	41	-149	-185	36	167
	1159	2019-01-22 09:25:26.06	-793	1313	-1370	8	-25	42	44	22	22	-33
	1160	2019-01-22 09:25:26.07	-789	1313	-1370	11	-27	38	-166	-200	34	183
	1161	2019-01-22 09:25:26.08	-792	1318	-1381	8	-27	36	29	22	7	-25
	1162	2019-01-22 09:25:26.09	-787	1311	-1375	2	-29	31	-156	-181	25	168
	1163	2019-01-22 09:25:26.10	-781	1311	-1379	-12	-33	30	33	25	8	-29
	1164	2019-01-22 09:25:26.11	-786	1314	-1384	-31	-38	31	-169	-192	23	180
	1165	2019-01-22 09:25:26.12	-785	1324	-1374	-42	-39	30	3	5	-2	-4
	1166	2019-01-22 09:25:26.13	-792	1322	-1374	-42	-42	27	-175	-181	6	178
	1167	2019-01-22 09:25:26.14	-782	1331	-1366	-29	-45	21	8	23	-15	-15
	1168	2019-01-22 09:25:26.15	-789	1336	-1364	-17	-45	14	-134	-151	17	142
	1169	2019-01-22 09:25:26.16	-790	1337	-1358	-13	-39	7	46	41	5	-43
	1170	2019-01-22 09:25:26.17	-783	1335	-1372	-17	-34	-2	-106	-133	27	119
	1171	2019-01-22 09:25:26.18	-779	1332	-1383	-24	-34	-7	32	24	8	-28
	1172	2019-01-22 09:25:26.19	-792	1331	-1366	-27	-39	-10	-143	-165	22	154
	1173	2019-01-22 09:25:26.20	-797	1321	-1375	-34	-45	-9	-12	-7	-5	9
	1174	2019-01-22 09:25:26.21	-788	1320	-1367	-38	-53	-7	-159	-165	6	162
	1175	2019-01-22 09:25:26.22	-795	1320	-1350	-33	-52	-9	-23	-2	-21	12
	1176	2019-01-22 09:25:26.23	-799	1335	-1349	-20	-38	-7	-165	-147	-18	156
	1177	2019-01-22 09:25:26.24	-805	1340	-1361	-17	-29	-11	-50	3	-53	23
	1178	2019-01-22 09:25:26.25	-812	1326	-1367	-15	-25	-12	-181	-130	-51	155
	1179	2019-01-22 09:25:26.26	-818	1335	-1370	-15	-28	-8	-71	0	-71	35
	1180	2019-01-22 09:25:26.27	-822	1323	-1363	-20	-28	0	-179	-125	-54	152
	1181	2019-01-22 09:25:26.28	-819	1323	-1358	-26	-23	10	-65	5	-70	30
	1182	2019-01-22 09:25:26.29	-822	1339	-1360	-29	-22	20	-172	-114	-58	143
	1183	2019-01-22 09:25:26.30	-802	1345	-1353	-19	-23	16	-77	2	-79	37
	1184	2019-01-22 09:25:26.31	-806	1348	-1346	-7	-15	15	-175	-121	-54	148
	1185	2019-01-22 09:25:26.32	-801	1363	-1344	3	-5	2	-70	-4	-66	37
	1186	2019-01-22 09:25:26.33	-797	1366	-1355	10	7	-6	-126	-74	-52	100
	1187	2019-01-22 09:25:26.34	-803	1356	-1360	16	6	-13	-39	28	-67	5
	1188	2019-01-22 09:25:26.35	-803	1357	-1357	21	5	-19	-112	-74	-38	93
	1189	2019-01-22 09:25:26.36	-809	1345	-1359	18	6	-27	-54	-16	-38	35
	1190	2019-01-22 09:25:26.37	-801	1332	-1355	14	10	-30	-115	-104	-11	109
	1191	2019-01-22 09:25:26.38	-804	1326	-1348	9	15	-31	-54	-31	-23	42
	1192	2019-01-22 09:25:26.39	-810	1311	-1367	9	20	-26	-86	-84	-2	85
	1193	2019-01-22 09:25:26.40	-801	1321	-1350	10	23	-22	-31	-16	-15	23
	1194	2019-01-22 09:25:26.41	-799	1313	-1362	11	28	-15	-62	-65	3	63
	1195	2019-01-22 09:25:26.42	-802	1320	-1374	16	28	-10	-30	-22	-8	26
	1196	2019-01-22 09:25:26.43	-786	1338	-1360	22	25	-10	-42	-64	22	53
	1197	2019-01-22 09:25:26.44	-787	1331	-1364	22	24	-9	-15	-26	11	20
	1198	2019-01-22 09:25:26.45	-784	1332	-1370	20	23	-16	-27	-50	23	38
	1199	2019-01-22 09:25:26.46	-792	1328	-1373	18	19	-23	-25	-31	6	28
	1200	2019-01-22 09:25:26.47	-789	1326	-1367	14	16	-23	-37	-64	27	50
	1201	2019-01-22 09:25:26.48	-794	1318	-1369	2	12	-22	-48	-60	12	54
	1202	2019-01-22 09:25:26.49	-800	1316	-1375	-2	11	-24	-55	-81	26	68
	1203	2019-01-22 09:25:26.50	-792	1320	-1374	-3	12	-20	-71	-82	11	76
	1204	2019-01-22 09:25:26.51	-787	1327	-1361	-2	12	-22	-49	-72	23	60
	1205	2019-01-22 09:25:26.52	-784	1326	-1366	-4	18	-25	-62	-68	6	65
	1206	2019-01-22 09:25:26.53	-788	1309	-1389	-4	18	-23	-20	-44	24	32
	1207	2019-01-22 09:25:26.54	-783	1307	-1384	-1	4	-20	-52	-65	13	58
	1208	2019-01-22 09:25:26.55	-793	1313	-1379	2	-5	-16	-25	-57	32	41
	1209	2019-01-22 09:25:26.56	-793	1306	-1381	0	-10	-10	-80	-93	13	86
	1210	2019-01-22 09:25:26.57	-786	1319	-1377	-1	-15	-4	-30	-49	19	39
	1211	2019-01-22 09:25:26.58	-776	1326	-1364	-1	-12	0	-80	-86	6	83
	1212	2019-01-22 09:25:26.59	-789	1315	-1376	-3	-10	1	-28	-50	22	39
	1213	2019-01-22 09:25:26.60	-791	1322	-1374	-9	-17	2	-103	-113	10	108
	1214	2019-01-22 09:25:26.61	-795	1337	-1368	-10	-19	4	-27	-52	25	39
	1215	2019-01-22 09:25:26.62	-795	1332	-1363	-16	-14	8	-98	-110	12	104
	1216	2019-01-22 09:25:26.63	-793	1322	-1367	-22	-12	8	-20	-43	23	31
	1217	2019-01-22 09:25:26.64	-798	1313	-1365	-23	-13	13	-107	-120	13	113
	1218	2019-01-22 09:25:26.65	-793	1330	-1356	-24	-13	15	-20	-45	25	32
	1219	2019-01-22 09:25:26.66	-800	1334	-1370	-23	-11	15	-116	-125	9	120
	1220	2019-01-22 09:25:26.67	-799	1336	-1372	-19	-14	13	-3	-25	22	14
	1221	2019-01-22 09:25:26.68	-793	1348	-1363	-10	-16	6	-109	-123	14	116
	1222	2019-01-22 09:25:26.69	-791	1338	-1367	-6	-16	3	8	-16	24	4
	1223	2019-01-22 09:25:26.70	-799	1349	-1367	-8	-15	-1	-113	-123	10	118
	1224	2019-01-22 09:25:26.71	-787	1341	-1363	-10	-11	-8	17	0	17	-8
	1225	2019-01-22 09:25:26.72	-791	1342	-1360	-15	-4	-7	-118	-127	9	122
	1226	2019-01-22 09:25:26.73	-793	1335	-1354	-18	3	-9	5	-10	15	2
	1227	2019-01-22 09:25:26.74	-799	1322	-1359	-22	3	-11	-119	-128	9	123
	1228	2019-01-22 09:25:26.75	-794	1315	-1368	-23	5	-5	43	23	20	-33
	1229	2019-01-22 09:25:26.76	-789	1321	-1359	-23	8	1	-105	-119	14	112
	1230	2019-01-22 09:25:26.77	-791	1324	-1357	-21	9	4	37	13	24	-25
	1231	2019-01-22 09:25:26.78	-792	1333	-1379	-7	2	2	-128	-145	17	136
	1232	2019-01-22 09:25:26.79	-795	1358	-1362	2	0	-1	40	18	22	-29
	1233	2019-01-22 09:25:26.80	-787	1359	-1363	6	5	-10	-123	-139	16	131
	1234	2019-01-22 09:25:26.81	-792	1363	-1379	-1	9	-24	48	26	22	-37
	1235	2019-01-22 09:25:26.82	-793	1359	-1374	-3	5	-33	-136	-150	14	143
	1236	2019-01-22 09:25:26.83	-799	1349	-1378	-4	-3	-37	28	12	16	-20
	1237	2019-01-22 09:25:26.84	-800	1334	-1358	-8	-9	-37	-155	-159	4	157
	1238	2019-01-22 09:25:26.85	-795	1329	-1351	-6	-4	-35	36	34	2	-35
	1239	2019-01-22 09:25:26.86	-799	1327	-1352	-1	6	-32	-149	-150	1	149
	1240	2019-01-22 09:25:26.87	-804	1331	-1356	4	15	-28	36	34	2	-35
	1241	2019-01-22 09:25:26.88	-800	1322	-1371	10	16	-27	-161	-161	0	161
	1242	2019-01-22 09:25:26.89	-791	1326	-1377	17	13	-24	40	36	4	-38
	1243	2019-01-22 09:25:26.90	-797	1334	-1364	20	7	-17	-168	-176	8	172
	1244	2019-01-22 09:25:26.91	-788	1330	-1364	15	10	-18	37	19	18	-28
	1245	2019-01-22 09:25:26.92	-796	1327	-1367	15	13	-16	-175	-193	18	184
	1246	2019-01-22 09:25:26.93	-786	1317	-1361	16	16	-15	35	10	25	-22
	1247	2019-01-22 09:25:26.94	-786	1317	-1377	12	19	-14	-178	-202	24	190
	1248	2019-01-22 09:25:26.95	-775	1325	-1376	16	17	-13	52	32	20	-42
	1249	2019-01-22 09:25:26.96	-784	1334	-1377	24	16	-13	-164	-174	10	169
	1250	2019-01-22 09:25:26.97	-787	1337	-1376	26	11	-20	66	66	0	-66
	1251	2019-01-22 09:25:26.98	-780	1332	-1396	30	2	-26	-165	-164	-1	164
	1252	2019-01-22 09:25:26.99	-781	1340	-1384	29	-3	-32	80	80	0	-80
	1253	2019-01-22 09:25:27.00	-781	1340	-1371	24	-3	-38	-168	-173	5	170
	1254	2019-01-22 09:25:27.01	-796	1322	-1382	13	-2	-43	64	60	4	-62
	1255	2019-01-22 09:25:27.02	-801	1314	-1380	9	-6	-42	-189	-196	7	192
	1256	2019-01-22 09:25:27.03	-791	1297	-1375	6	-11	-36	54	48	6	-51
	1257	2019-01-22 09:25:27.04	-797	1293	-1370	7	-12	-31	-194	-200	6	197
	1258	2019-01-22 09:25:27.05	-801	1300	-1369	10	-19	-20	59	57	2	-58
	1259	2019-01-22 09:25:27.06	-792	1302	-1362	15	-24	-9	-189	-196	7	192
	1260	2019-01-22 09:25:27.07	-808	1307	-1362	16	-25	-6	81	79	2	-80
	1261	2019-01-22 09:25:27.08	-806	1314	-1365	14	-17	-4	-179	-183	4	181
	1262	2019-01-22 09:25:27.09	-797	1314	-1360	7	-17	-4	95	97	-2	-96
	1263	2019-01-22 09:25:27.10	-814	1320	-1365	-3	-11	-9	-161	-172	11	166
	1264	2019-01-22 09:25:27.11	-811	1322	-1370	-17	-8	-11	107	100	7	-103
	1265	2019-01-22 09:25:27.12	-809	1311	-1377	-26	-7	-13	-164	-176	12	170
	1266	2019-01-22 09:25:27.13	-815	1318	-1365	-26	-13	-13	113	110	3	-111
	1267	2019-01-22 09:25:27.14	-805	1317	-1368	-21	-9	-10	-158	-160	2	159
	1268	2019-01-22 09:25:27.15	-819	1312	-1363	-14	0	-7	120	126	-6	-123
	1269	2019-01-22 09:25:27.16	-809	1308	-1371	-6	4	2	-167	-181	14	174
	1270	2019-01-22 09:25:27.17	-814	1317	-1370	3	0	5	104	97	7	-100
	1271	2019-01-22 09:25:27.18	-805	1327	-1356	6	4	7	-186	-198	12	192
	1272	2019-01-22 09:25:27.19	-811	1329	-1367	3	7	5	86	79	7	-82
	1273	2019-01-22 09:25:27.20	-801	1325	-1373	-1	9	0	-194	-209	15	201
	1274	2019-01-22 09:25:27.21	-793	1328	-1370	-1	15	-4	83	80	3	-81
	1275	2019-01-22 09:25:27.22	-793	1328	-1357	4	28	-6	-208	-216	8	212
	1276	2019-01-22 09:25:27.23	-797	1324	-1360	7	36	-8	78	77	1	-77
	1277	2019-01-22 09:25:27.24	-792	1322	-1372	12	38	-8	-211	-222	11	216
	1278	2019-01-22 09:25:27.25	-793	1320	-1380	16	34	-5	71	66	5	-68
	1279	2019-01-22 09:25:27.26	-787	1333	-1384	16	26	-8	-208	-224	16	216
	1280	2019-01-22 09:25:27.27	-776	1329	-1383	11	23	-14	86	83	3	-84
	1281	2019-01-22 09:25:27.28	-780	1327	-1393	0	16	-20	-201	-211	10	206
	1282	2019-01-22 09:25:27.29	-778	1324	-1386	-3	3	-21	85	83	2	-84
	1283	2019-01-22 09:25:27.30	-785	1312	-1377	-11	-5	-19	-218	-234	16	226
	1284	2019-01-22 09:25:27.31	-793	1317	-1371	-18	-8	-16	59	52	7	-55
	1285	2019-01-22 09:25:27.32	-789	1317	-1365	-21	-11	-15	-228	-241	13	234
	1286	2019-01-22 09:25:27.33	-794	1319	-1356	-21	-11	-12	62	62	0	-62
	1287	2019-01-22 09:25:27.34	-798	1328	-1362	-22	-10	-8	-223	-234	11	228
	1288	2019-01-22 09:25:27.35	-797	1326	-1369	-24	-9	-7	68	62	6	-65
	1289	2019-01-22 09:25:27.36	-805	1324	-1371	-26	-11	-7	-220	-245	25	232
	1290	2019-01-22 09:25:27.37	-797	1327	-1372	-31	-11	-3	66	47	19	-56
	1291	2019-01-22 09:25:27.38	-808	1325	-1371	-38	-8	-1	-213	-242	29	227
	1292	2019-01-22 09:25:27.39	-816	1334	-1373	-38	-9	0	70	61	9	-65
	1293	2019-01-22 09:25:27.40	-799	1342	-1357	-36	-3	2	-225	-240	15	232
	1294	2019-01-22 09:25:27.41	-804	1349	-1357	-31	4	-1	54	52	2	-53
	1295	2019-01-22 09:25:27.42	-810	1332	-1365	-18	9	-4	-221	-233	12	227
	1296	2019-01-22 09:25:27.43	-800	1341	-1373	-5	4	-4	72	77	-5	-74
	1297	2019-01-22 09:25:27.44	-791	1344	-1355	6	3	-6	-196	-206	10	201
	1298	2019-01-22 09:25:27.45	-794	1345	-1354	8	13	-9	90	93	-3	-91
	1299	2019-01-22 09:25:27.46	-801	1335	-1372	15	13	-14	-198	-209	11	203
	1300	2019-01-22 09:25:27.47	-804	1328	-1387	24	9	-16	62	76	-14	-69
	1301	2019-01-22 09:25:27.48	-804	1326	-1371	35	4	-20	-230	-218	-12	224
	1302	2019-01-22 09:25:27.49	-795	1328	-1365	41	5	-18	36	73	-37	-54
	1303	2019-01-22 09:25:27.50	-789	1317	-1356	41	15	-19	-232	-218	-14	225
	1304	2019-01-22 09:25:27.51	-788	1317	-1373	40	18	-19	41	64	-23	-52
	1305	2019-01-22 09:25:27.52	-783	1310	-1381	38	16	-16	-228	-234	6	231
	1306	2019-01-22 09:25:27.53	-781	1310	-1384	39	16	-15	34	39	-5	-36
	1307	2019-01-22 09:25:27.54	-778	1308	-1387	34	16	-13	-234	-244	10	239
	1308	2019-01-22 09:25:27.55	-780	1308	-1386	31	11	-16	23	34	-11	-28
	1309	2019-01-22 09:25:27.56	-786	1312	-1388	27	3	-16	-226	-235	9	230
	1310	2019-01-22 09:25:27.57	-786	1318	-1388	20	-7	-18	38	42	-4	-40
	1311	2019-01-22 09:25:27.58	-787	1321	-1387	13	-11	-20	-215	-227	12	221
	1312	2019-01-22 09:25:27.59	-798	1319	-1384	6	-16	-24	31	40	-9	-35
	1313	2019-01-22 09:25:27.60	-810	1323	-1380	-1	-19	-25	-209	-214	5	211
	1314	2019-01-22 09:25:27.61	-786	1321	-1379	-9	-20	-25	40	56	-16	-48
	1315	2019-01-22 09:25:27.62	-796	1317	-1375	-20	-18	-25	-205	-215	10	210
	1316	2019-01-22 09:25:27.63	-800	1327	-1373	-25	-14	-27	32	33	-1	-32
	1317	2019-01-22 09:25:27.64	-804	1318	-1366	-24	-12	-29	-194	-206	12	200
	1318	2019-01-22 09:25:27.65	-799	1323	-1374	-25	-8	-25	49	58	-9	-53
	1319	2019-01-22 09:25:27.66	-796	1322	-1365	-26	-4	-23	-196	-204	8	200
	1320	2019-01-22 09:25:27.67	-798	1319	-1376	-20	-1	-16	-28	-16	-12	22
	1321	2019-01-22 09:25:27.68	-795	1304	-1382	-6	2	-13	-329	-335	6	332
	1322	2019-01-22 09:25:27.69	-799	1298	-1389	10	-5	-4	-118	-106	-12	112
	1323	2019-01-22 09:25:27.70	-791	1316	-1377	23	-10	4	-208	-206	-2	207
	1324	2019-01-22 09:25:27.71	-796	1315	-1374	27	-7	2	108	147	-39	-127
	1325	2019-01-22 09:25:27.72	-792	1310	-1393	27	1	-5	-9	20	-29	-5
	1326	2019-01-22 09:25:27.73	-790	1298	-1385	29	-6	-3	200	246	-46	-223
	1327	2019-01-22 09:25:27.74	-795	1303	-1374	25	-11	2	-31	-20	-11	25
	1328	2019-01-22 09:25:27.75	-793	1313	-1375	20	-6	0	114	134	-20	-124
	1329	2019-01-22 09:25:27.76	-789	1306	-1377	18	-2	-5	-107	-119	12	113
	1330	2019-01-22 09:25:27.77	-790	1296	-1382	18	-7	-5	73	78	-5	-75
	1331	2019-01-22 09:25:27.78	-787	1295	-1374	16	-11	-4	-111	-125	14	118
	1332	2019-01-22 09:25:27.79	-785	1298	-1374	11	-8	-5	61	71	-10	-66
	1333	2019-01-22 09:25:27.80	-800	1296	-1377	5	-6	-7	-125	-140	15	132
	1334	2019-01-22 09:25:27.81	-796	1299	-1362	-5	-4	-14	37	41	-4	-39
	1335	2019-01-22 09:25:27.82	-804	1309	-1371	-20	4	-12	-137	-159	22	148
	1336	2019-01-22 09:25:27.83	-799	1306	-1384	-33	6	-10	10	4	6	-7
	1337	2019-01-22 09:25:27.84	-798	1305	-1385	-40	-2	-11	-164	-191	27	177
	1338	2019-01-22 09:25:27.85	-808	1316	-1374	-41	-8	-7	-13	-23	10	18
	1339	2019-01-22 09:25:27.86	-794	1326	-1382	-44	-12	-8	-157	-186	29	171
	1340	2019-01-22 09:25:27.87	-796	1327	-1374	-46	-12	-16	-11	-16	5	13
	1341	2019-01-22 09:25:27.88	-799	1329	-1369	-45	-3	-22	-153	-170	17	161
	1342	2019-01-22 09:25:27.89	-810	1325	-1364	-43	11	-28	-26	-17	-9	21
	1343	2019-01-22 09:25:27.90	-809	1325	-1361	-41	17	-35	-149	-168	19	158
	1344	2019-01-22 09:25:27.91	-815	1322	-1373	-41	16	-36	-24	-23	-1	23
	1345	2019-01-22 09:25:27.92	-816	1330	-1376	-37	14	-37	-142	-157	15	149
	1346	2019-01-22 09:25:27.93	-811	1339	-1362	-31	16	-36	-29	-18	-11	23
	1347	2019-01-22 09:25:27.94	-812	1340	-1376	-28	17	-34	-130	-134	4	132
	1348	2019-01-22 09:25:27.95	-803	1331	-1374	-22	19	-32	-26	-15	-11	20
	1349	2019-01-22 09:25:27.96	-802	1347	-1356	-12	23	-31	-135	-145	10	140
	1350	2019-01-22 09:25:27.97	-792	1341	-1366	-4	34	-36	-45	-41	-4	43
	1351	2019-01-22 09:25:27.98	-797	1335	-1364	6	40	-42	-132	-145	13	138
	1352	2019-01-22 09:25:27.99	-795	1329	-1370	13	41	-48	-47	-38	-9	42
	1353	2019-01-22 09:25:28.00	-795	1321	-1377	17	40	-49	-128	-133	5	130
	1354	2019-01-22 09:25:28.01	-798	1322	-1381	17	39	-48	-56	-46	-10	51
	1355	2019-01-22 09:25:28.02	-791	1315	-1374	18	42	-48	-134	-149	15	141
	1356	2019-01-22 09:25:28.03	-788	1310	-1381	17	41	-47	-75	-77	2	76
	1357	2019-01-22 09:25:28.04	-789	1306	-1385	17	36	-48	-116	-139	23	127
	1358	2019-01-22 09:25:28.05	-788	1308	-1380	11	31	-46	-50	-55	5	52
	1359	2019-01-22 09:25:28.06	-787	1316	-1382	8	29	-48	-98	-118	20	108
	1360	2019-01-22 09:25:28.07	-789	1317	-1378	3	25	-52	-61	-64	3	62
	1361	2019-01-22 09:25:28.08	-797	1310	-1389	-3	21	-55	-102	-127	25	114
	1362	2019-01-22 09:25:28.09	-793	1307	-1389	-7	12	-55	-67	-79	12	73
	1363	2019-01-22 09:25:28.10	-793	1307	-1389	-14	5	-51	-100	-127	27	113
	1364	2019-01-22 09:25:28.11	-789	1306	-1390	-16	-3	-49	-73	-85	12	79
	1365	2019-01-22 09:25:28.12	-798	1304	-1367	-15	-14	-46	-31	-55	24	43
	1366	2019-01-22 09:25:28.13	-800	1305	-1381	-14	-13	-42	14	9	5	-11
	1367	2019-01-22 09:25:28.14	-810	1295	-1371	-18	-16	-34	16	-6	22	-5
	1368	2019-01-22 09:25:28.15	-812	1307	-1364	-21	-8	-30	1	-6	7	2
	1369	2019-01-22 09:25:28.16	-797	1306	-1361	-23	4	-26	6	-12	18	3
	1370	2019-01-22 09:25:28.17	-817	1308	-1376	-29	9	-22	-19	-18	-1	18
	1371	2019-01-22 09:25:28.18	-811	1311	-1396	-31	10	-17	-11	-14	3	12
	1372	2019-01-22 09:25:28.19	-808	1312	-1389	-28	8	-12	-44	-33	-11	38
	1373	2019-01-22 09:25:28.20	-797	1319	-1382	-22	3	-6	-19	-20	1	19
	1374	2019-01-22 09:25:28.21	-802	1324	-1382	-19	2	-7	-53	-42	-11	47
	1375	2019-01-22 09:25:28.22	-798	1335	-1381	-16	-1	-15	-2	-4	2	3
	1376	2019-01-22 09:25:28.23	-802	1336	-1375	-12	0	-31	-49	-41	-8	45
	1377	2019-01-22 09:25:28.24	-801	1330	-1370	-11	4	-41	0	-11	11	5
	1378	2019-01-22 09:25:28.25	-798	1329	-1368	-8	2	-48	-65	-63	-2	64
	1379	2019-01-22 09:25:28.26	-796	1318	-1375	-6	3	-51	-14	-19	5	16
	1380	2019-01-22 09:25:28.27	-801	1307	-1373	-3	4	-49	-80	-74	-6	77
	1381	2019-01-22 09:25:28.28	-806	1300	-1381	0	4	-42	-12	-21	9	16
	1382	2019-01-22 09:25:28.29	-809	1297	-1375	0	8	-33	-86	-90	4	88
	1383	2019-01-22 09:25:28.30	-802	1284	-1381	1	12	-22	-12	-25	13	18
	1384	2019-01-22 09:25:28.31	-803	1279	-1379	-5	13	-10	-97	-104	7	100
	1385	2019-01-22 09:25:28.32	-788	1296	-1376	-9	10	2	-8	-31	23	19
	1386	2019-01-22 09:25:28.33	-802	1292	-1385	-4	4	6	-100	-111	11	105
	1387	2019-01-22 09:25:28.34	-796	1311	-1386	2	0	7	-10	-24	14	17
	1388	2019-01-22 09:25:28.35	-796	1326	-1378	9	-7	3	-117	-118	1	117
	1389	2019-01-22 09:25:28.36	-796	1325	-1379	-1	-4	-7	-6	-14	8	10
	1390	2019-01-22 09:25:28.37	-805	1324	-1388	-3	-3	-14	-119	-118	-1	118
	1391	2019-01-22 09:25:28.38	-809	1326	-1378	-11	-9	-23	6	2	4	-4
	1392	2019-01-22 09:25:28.39	-809	1319	-1371	-22	-9	-27	-125	-121	-4	123
	1393	2019-01-22 09:25:28.40	-806	1307	-1363	-39	-3	-32	-5	0	-5	2
	1394	2019-01-22 09:25:28.41	-818	1305	-1365	-47	-3	-29	-141	-135	-6	138
	1395	2019-01-22 09:25:28.42	-820	1301	-1357	-46	1	-25	-1	-6	5	3
	1396	2019-01-22 09:25:28.43	-818	1306	-1370	-37	9	-21	-152	-154	2	153
	1397	2019-01-22 09:25:28.44	-809	1309	-1358	-30	19	-15	-8	-12	4	10
	1398	2019-01-22 09:25:28.45	-807	1323	-1357	-24	30	-10	-154	-154	0	154
	1399	2019-01-22 09:25:28.46	-801	1321	-1387	-17	28	-14	8	2	6	-5
	1400	2019-01-22 09:25:28.47	-804	1328	-1383	-5	14	-16	-150	-150	0	150
	1401	2019-01-22 09:25:28.48	-807	1337	-1388	-4	7	-17	25	22	3	-23
	1402	2019-01-22 09:25:28.49	-803	1331	-1389	-12	5	-19	-146	-142	-4	144
	1403	2019-01-22 09:25:28.50	-800	1322	-1385	-8	-2	-20	19	23	-4	-21
	1404	2019-01-22 09:25:28.51	-812	1316	-1378	4	-8	-19	-167	-161	-6	164
	1405	2019-01-22 09:25:28.52	-810	1300	-1371	15	-6	-19	12	8	4	-10
	1406	2019-01-22 09:25:28.53	-804	1307	-1373	18	-6	-13	-168	-174	6	171
	1407	2019-01-22 09:25:28.54	-813	1314	-1366	18	-3	-10	38	28	10	-33
	1408	2019-01-22 09:25:28.55	-801	1326	-1368	11	2	-8	-151	-159	8	155
	1409	2019-01-22 09:25:28.56	-811	1318	-1372	0	6	-9	56	41	15	-48
	1410	2019-01-22 09:25:28.57	-800	1321	-1366	-6	10	-9	-154	-165	11	159
	1411	2019-01-22 09:25:28.58	-813	1316	-1364	-5	10	-12	44	36	8	-40
	1412	2019-01-22 09:25:28.59	-810	1320	-1358	-7	13	-13	-173	-175	2	174
	1413	2019-01-22 09:25:28.60	-807	1315	-1376	-7	14	-15	40	42	-2	-41
	1414	2019-01-22 09:25:28.61	-813	1316	-1376	-1	11	-11	-179	-176	-3	177
	1415	2019-01-22 09:25:28.62	-806	1302	-1385	9	3	-7	44	50	-6	-47
	1416	2019-01-22 09:25:28.63	-795	1303	-1379	18	2	-3	-178	-174	-4	176
	1417	2019-01-22 09:25:28.64	-810	1305	-1371	24	3	2	56	54	2	-55
	1418	2019-01-22 09:25:28.65	-805	1308	-1378	25	5	4	-177	-185	8	181
	1419	2019-01-22 09:25:28.66	-807	1302	-1381	26	6	2	60	56	4	-58
	1420	2019-01-22 09:25:28.67	-809	1305	-1374	23	6	3	-182	-186	4	184
	1421	2019-01-22 09:25:28.68	-810	1302	-1377	17	6	-1	60	55	5	-57
	1422	2019-01-22 09:25:28.69	-803	1306	-1380	12	8	-2	-192	-198	6	195
	1423	2019-01-22 09:25:28.70	-796	1302	-1381	10	3	-4	43	40	3	-41
	1424	2019-01-22 09:25:28.71	-803	1310	-1381	9	6	-1	-216	-218	2	217
	1425	2019-01-22 09:25:28.72	-802	1318	-1378	4	6	-1	54	58	-4	-56
	1426	2019-01-22 09:25:28.73	-792	1316	-1383	-1	8	-5	-192	-196	4	194
	1427	2019-01-22 09:25:28.74	-799	1310	-1382	-8	5	-10	77	68	9	-72
	1428	2019-01-22 09:25:28.75	-799	1320	-1392	-12	2	-13	-190	-203	13	196
	1429	2019-01-22 09:25:28.76	-802	1314	-1395	-15	-10	-14	68	63	5	-65
	1430	2019-01-22 09:25:28.77	-789	1318	-1375	-16	-12	-18	-209	-213	4	211
	1431	2019-01-22 09:25:28.78	-803	1314	-1372	-14	-7	-20	62	65	-3	-63
	1432	2019-01-22 09:25:28.79	-814	1302	-1370	-14	-2	-22	-200	-206	6	203
	1433	2019-01-22 09:25:28.80	-804	1289	-1373	-12	0	-18	71	65	6	-68
	1434	2019-01-22 09:25:28.81	-801	1283	-1378	-6	-3	-13	-204	-215	11	209
	1435	2019-01-22 09:25:28.82	-808	1291	-1372	1	1	-5	72	67	5	-69
	1436	2019-01-22 09:25:28.83	-806	1295	-1388	-2	10	1	-208	-221	13	214
	1437	2019-01-22 09:25:28.84	-796	1311	-1386	-5	9	7	67	56	11	-61
	1438	2019-01-22 09:25:28.85	-806	1326	-1387	-4	10	2	-206	-224	18	215
	1439	2019-01-22 09:25:28.86	-806	1333	-1385	-11	10	-4	78	69	9	-73
	1440	2019-01-22 09:25:28.87	-806	1317	-1387	-17	12	-8	-209	-217	8	213
	1441	2019-01-22 09:25:28.88	-807	1320	-1386	-23	10	-9	62	72	-10	-67
	1442	2019-01-22 09:25:28.89	-803	1306	-1379	-20	5	-10	-231	-225	-6	228
	1443	2019-01-22 09:25:28.90	-794	1308	-1373	-14	3	-6	42	53	-11	-47
	1444	2019-01-22 09:25:28.91	-800	1304	-1383	-7	2	-1	-241	-245	4	243
	1445	2019-01-22 09:25:28.92	-808	1302	-1375	-3	1	2	54	54	0	-54
	1446	2019-01-22 09:25:28.93	-799	1307	-1375	1	9	7	-220	-227	7	223
	1447	2019-01-22 09:25:28.94	-803	1307	-1381	4	11	8	69	71	-2	-70
	1448	2019-01-22 09:25:28.95	-797	1304	-1376	6	15	11	-214	-224	10	219
	1449	2019-01-22 09:25:28.96	-803	1315	-1364	10	19	11	75	78	-3	-76
	1450	2019-01-22 09:25:28.97	-807	1308	-1387	9	25	10	-211	-219	8	215
	1451	2019-01-22 09:25:28.98	-799	1313	-1389	12	25	13	75	75	0	-75
	1452	2019-01-22 09:25:28.99	-785	1321	-1380	18	19	12	-220	-231	11	225
	1453	2019-01-22 09:25:29.00	-785	1322	-1383	22	17	5	68	66	2	-67
	1454	2019-01-22 09:25:29.01	-786	1321	-1388	17	13	-5	-214	-230	16	222
	1455	2019-01-22 09:25:29.02	-783	1321	-1392	9	10	-15	73	63	10	-68
	1456	2019-01-22 09:25:29.03	-785	1321	-1396	1	5	-23	-220	-245	25	232
	1457	2019-01-22 09:25:29.04	-792	1316	-1392	-10	-3	-26	65	54	11	-59
	1458	2019-01-22 09:25:29.05	-794	1313	-1392	-17	-8	-30	-214	-232	18	223
	1459	2019-01-22 09:25:29.06	-788	1312	-1380	-21	-11	-33	75	71	4	-73
	1460	2019-01-22 09:25:29.07	-794	1313	-1373	-25	-14	-34	-209	-222	13	215
	1461	2019-01-22 09:25:29.08	-788	1316	-1386	-32	-10	-39	79	83	-4	-81
	1462	2019-01-22 09:25:29.09	-793	1301	-1393	-34	-13	-39	-203	-209	6	206
	1463	2019-01-22 09:25:29.10	-789	1287	-1386	-28	-21	-32	68	83	-15	-75
	1464	2019-01-22 09:25:29.11	-796	1293	-1367	-21	-22	-24	-223	-219	-4	221
	1465	2019-01-22 09:25:29.12	-799	1291	-1374	-12	-24	-17	49	67	-18	-58
	1466	2019-01-22 09:25:29.13	-803	1289	-1364	-4	-23	-9	-202	-201	-1	201
	1467	2019-01-22 09:25:29.14	-803	1306	-1357	7	-11	-6	88	105	-17	-96
	1468	2019-01-22 09:25:29.15	-809	1304	-1360	11	-2	-2	-188	-187	-1	187
	1469	2019-01-22 09:25:29.16	-804	1301	-1374	4	1	0	81	92	-11	-86
	1470	2019-01-22 09:25:29.17	-816	1314	-1387	-5	-5	2	-189	-190	1	189
	1471	2019-01-22 09:25:29.18	-820	1320	-1392	-16	-14	8	82	96	-14	-89
	1472	2019-01-22 09:25:29.19	-815	1318	-1382	-27	-19	11	-180	-189	9	184
	1473	2019-01-22 09:25:29.20	-811	1322	-1366	-37	-15	15	83	87	-4	-85
	1474	2019-01-22 09:25:29.21	-805	1322	-1361	-40	-9	15	-178	-188	10	183
	1475	2019-01-22 09:25:29.22	-808	1332	-1360	-37	-3	12	88	95	-7	-91
	1476	2019-01-22 09:25:29.23	-816	1331	-1368	-30	4	5	-170	-182	12	176
	1477	2019-01-22 09:25:29.24	-807	1338	-1377	-16	4	0	87	88	-1	-87
	1478	2019-01-22 09:25:29.25	-815	1336	-1370	-8	4	-5	-168	-184	16	176
	1479	2019-01-22 09:25:29.26	-819	1335	-1372	-7	2	-7	78	78	0	-78
	1480	2019-01-22 09:25:29.27	-807	1328	-1376	-6	4	-4	-184	-200	16	192
	1481	2019-01-22 09:25:29.28	-808	1324	-1368	-2	3	-5	48	49	-1	-48
	1482	2019-01-22 09:25:29.29	-806	1320	-1370	0	3	1	-198	-212	14	205
	1483	2019-01-22 09:25:29.30	-814	1323	-1363	-3	9	6	40	43	-3	-41
	1484	2019-01-22 09:25:29.31	-811	1326	-1372	-4	14	6	-189	-204	15	196
	1485	2019-01-22 09:25:29.32	-801	1331	-1358	0	15	6	46	50	-4	-48
	1486	2019-01-22 09:25:29.33	-798	1339	-1369	9	21	-2	-176	-189	13	182
	1487	2019-01-22 09:25:29.34	-803	1338	-1368	12	23	-9	49	51	-2	-50
	1488	2019-01-22 09:25:29.35	-803	1339	-1378	11	24	-13	-172	-190	18	181
	1489	2019-01-22 09:25:29.36	-795	1333	-1378	14	26	-19	49	47	2	-48
	1490	2019-01-22 09:25:29.37	-800	1327	-1385	17	25	-23	-180	-198	18	189
	1491	2019-01-22 09:25:29.38	-802	1312	-1375	20	23	-25	14	18	-4	-16
	1492	2019-01-22 09:25:29.39	-803	1319	-1391	16	18	-22	-192	-206	14	199
	1493	2019-01-22 09:25:29.40	-798	1305	-1389	18	5	-17	17	22	-5	-19
	1494	2019-01-22 09:25:29.41	-799	1302	-1380	23	8	-12	-180	-195	15	187
	1495	2019-01-22 09:25:29.42	-785	1302	-1360	25	14	-8	13	15	-2	-14
	1496	2019-01-22 09:25:29.43	-784	1303	-1367	25	20	-8	-170	-183	13	176
	1497	2019-01-22 09:25:29.44	-792	1314	-1376	22	27	-11	24	30	-6	-27
	1498	2019-01-22 09:25:29.45	-794	1319	-1388	17	30	-14	-162	-172	10	167
	1499	2019-01-22 09:25:29.46	-796	1317	-1389	11	30	-14	11	20	-9	-15
	1500	2019-01-22 09:25:29.47	-793	1310	-1391	2	24	-10	-172	-186	14	179
	1501	2019-01-22 09:25:29.48	-789	1322	-1387	-4	15	-8	-7	-12	5	9
	1502	2019-01-22 09:25:29.49	-786	1320	-1386	-6	14	-13	-168	-187	19	177
	1503	2019-01-22 09:25:29.50	-783	1312	-1386	-4	10	-20	16	13	3	-14
	1504	2019-01-22 09:25:29.51	-787	1318	-1379	-3	9	-23	-124	-144	20	134
	1505	2019-01-22 09:25:29.52	-779	1320	-1387	0	10	-31	38	36	2	-37
	1506	2019-01-22 09:25:29.53	-776	1322	-1379	2	10	-37	-131	-152	21	141
	1507	2019-01-22 09:25:29.54	-786	1318	-1395	7	10	-49	2	-3	5	0
	1508	2019-01-22 09:25:29.55	-790	1310	-1395	4	2	-52	-151	-173	22	162
	1509	2019-01-22 09:25:29.56	-786	1292	-1408	1	-8	-51	-16	-23	7	19
	1510	2019-01-22 09:25:29.57	-789	1283	-1406	0	-16	-43	-149	-177	28	163
	1511	2019-01-22 09:25:29.58	-803	1275	-1394	-3	-24	-29	-22	-31	9	26
	1512	2019-01-22 09:25:29.59	-790	1287	-1381	-2	-26	-20	-139	-160	21	149
	1513	2019-01-22 09:25:29.60	-795	1289	-1386	-4	-24	-12	-21	-23	2	22
	1514	2019-01-22 09:25:29.61	-798	1300	-1378	-5	-20	-12	-126	-144	18	135
	1515	2019-01-22 09:25:29.62	-791	1308	-1377	-7	-17	-13	-13	-16	3	14
	1516	2019-01-22 09:25:29.63	-800	1307	-1386	-6	-17	-13	-104	-123	19	113
	1517	2019-01-22 09:25:29.64	-798	1302	-1387	-10	-15	-17	-9	-8	-1	8
	1518	2019-01-22 09:25:29.65	-802	1302	-1387	-15	-16	-14	-106	-112	6	109
	1519	2019-01-22 09:25:29.66	-808	1304	-1391	-18	-19	-10	-26	-15	-11	20
	1520	2019-01-22 09:25:29.67	-808	1310	-1383	-17	-23	-8	-102	-104	2	103
	1521	2019-01-22 09:25:29.68	-805	1312	-1365	-17	-21	-6	-30	-16	-14	23
	1522	2019-01-22 09:25:29.69	-813	1316	-1391	-18	-14	-5	-94	-99	5	96
	1523	2019-01-22 09:25:29.70	-806	1314	-1381	-10	-16	-6	-32	-23	-9	27
	1524	2019-01-22 09:25:29.71	-796	1327	-1358	1	-11	-8	-86	-96	10	91
	1525	2019-01-22 09:25:29.72	-799	1325	-1370	-3	6	-14	-38	-39	1	38
	1526	2019-01-22 09:25:29.73	-805	1304	-1364	-6	14	-19	-86	-109	23	97
	1527	2019-01-22 09:25:29.74	-822	1297	-1386	2	12	-19	-47	-56	9	51
	1528	2019-01-22 09:25:29.75	-805	1294	-1392	9	-3	-16	-81	-105	24	93
	1529	2019-01-22 09:25:29.76	-818	1302	-1378	13	-13	-11	-46	-53	7	49
	1530	2019-01-22 09:25:29.77	-813	1309	-1378	9	-13	-9	-63	-75	12	69
	1531	2019-01-22 09:25:29.78	-805	1309	-1376	5	-6	-10	-51	-41	-10	46
	1532	2019-01-22 09:25:29.79	-809	1305	-1379	0	4	-11	-75	-80	5	77
	1533	2019-01-22 09:25:29.80	-811	1305	-1379	-7	11	-12	-69	-62	-7	65
	1534	2019-01-22 09:25:29.81	-804	1307	-1379	-9	12	-13	-68	-77	9	72
	1535	2019-01-22 09:25:29.82	-803	1311	-1371	-6	12	-13	-67	-64	-3	65
	1536	2019-01-22 09:25:29.83	-808	1315	-1370	-4	15	-17	-54	-70	16	62
	1537	2019-01-22 09:25:29.84	-806	1312	-1367	-4	16	-20	-63	-69	6	66
	1538	2019-01-22 09:25:29.85	-802	1320	-1374	-5	19	-22	-30	-51	21	40
	1539	2019-01-22 09:25:29.86	-794	1324	-1379	-9	23	-24	-55	-61	6	58
	1540	2019-01-22 09:25:29.87	-798	1315	-1386	-13	23	-28	-32	-48	16	40
	1541	2019-01-22 09:25:29.88	-790	1310	-1387	-15	21	-29	-78	-81	3	79
	1542	2019-01-22 09:25:29.89	-790	1311	-1392	-9	14	-32	-36	-51	15	43
	1543	2019-01-22 09:25:29.90	-793	1309	-1382	-3	11	-36	-72	-75	3	73
	1544	2019-01-22 09:25:29.91	-801	1313	-1380	-7	12	-42	2	-10	12	4
	1545	2019-01-22 09:25:29.92	-800	1313	-1389	-10	10	-45	-67	-63	-4	65
	1546	2019-01-22 09:25:29.93	-795	1305	-1400	-11	10	-46	-9	-15	6	12
	1547	2019-01-22 09:25:29.94	-798	1301	-1399	-13	11	-43	-98	-95	-3	96
	1548	2019-01-22 09:25:29.95	-795	1290	-1390	-13	7	-39	-14	-26	12	20
	1549	2019-01-22 09:25:29.96	-798	1297	-1384	-14	10	-29	-95	-98	3	96
	1550	2019-01-22 09:25:29.97	-800	1302	-1382	-11	9	-25	-5	-18	13	11
	1551	2019-01-22 09:25:29.98	-790	1300	-1388	-11	4	-17	-111	-113	2	112
	1552	2019-01-22 09:25:29.99	-800	1301	-1391	-11	-4	-16	-35	-41	6	38
	1553	2019-01-22 09:25:30.00	-799	1316	-1380	-9	-3	-12	-134	-131	-3	132
	1554	2019-01-22 09:25:30.01	-797	1321	-1386	-11	-7	-16	-18	-25	7	21
	1555	2019-01-22 09:25:30.02	-801	1325	-1383	-8	-7	-20	-126	-123	-3	124
	1556	2019-01-22 09:25:30.03	-812	1324	-1390	-4	-11	-22	-18	-25	7	21
	1557	2019-01-22 09:25:30.04	-805	1310	-1386	2	-22	-24	-132	-130	-2	131
	1558	2019-01-22 09:25:30.05	-800	1308	-1369	13	-24	-22	-1	-8	7	4
	1559	2019-01-22 09:25:30.06	-805	1299	-1377	16	-16	-20	-137	-139	2	138
	1560	2019-01-22 09:25:30.07	-814	1299	-1392	13	-14	-17	-12	-25	13	18
	1561	2019-01-22 09:25:30.08	-815	1300	-1399	9	-14	-15	-152	-155	3	153
	1562	2019-01-22 09:25:30.09	-810	1294	-1399	8	-23	-8	-3	-7	4	5
	1563	2019-01-22 09:25:30.10	-818	1306	-1383	5	-26	-6	-139	-136	-3	137
	1564	2019-01-22 09:25:30.11	-803	1303	-1379	0	-20	-4	22	13	9	-17
	1565	2019-01-22 09:25:30.12	-807	1297	-1381	-7	-15	-2	-131	-138	7	134
	1566	2019-01-22 09:25:30.13	-808	1302	-1379	-11	-13	1	36	23	13	-29
	1567	2019-01-22 09:25:30.14	-806	1300	-1377	-9	-9	0	-137	-146	9	141
	1568	2019-01-22 09:25:30.15	-807	1301	-1368	-5	-5	-3	26	9	17	-17
	1569	2019-01-22 09:25:30.16	-809	1300	-1377	-4	-6	-5	-157	-165	8	161
	1570	2019-01-22 09:25:30.17	-806	1304	-1392	0	-6	-8	23	19	4	-21
	1571	2019-01-22 09:25:30.18	-805	1317	-1391	2	-8	-12	-166	-162	-4	164
	1572	2019-01-22 09:25:30.19	-805	1329	-1383	-3	-11	-22	8	8	0	-8
	1573	2019-01-22 09:25:30.20	-802	1331	-1390	-13	-10	-32	-184	-185	1	184
	1574	2019-01-22 09:25:30.21	-798	1323	-1396	-19	-12	-40	13	6	7	-9
	1575	2019-01-22 09:25:30.22	-805	1318	-1386	-23	-19	-49	-177	-185	8	181
	1576	2019-01-22 09:25:30.23	-810	1296	-1385	-26	-22	-50	34	17	17	-25
	1577	2019-01-22 09:25:30.24	-815	1284	-1375	-23	-25	-46	-173	-186	13	179
	1578	2019-01-22 09:25:30.25	-812	1294	-1368	-16	-27	-43	27	15	12	-21
	1579	2019-01-22 09:25:30.26	-817	1282	-1364	-12	-23	-38	-176	-187	11	181
	1580	2019-01-22 09:25:30.27	-818	1266	-1375	-10	-19	-27	72	57	15	-64
	1581	2019-01-22 09:25:30.28	-816	1265	-1367	-8	-20	-9	-146	-154	8	150
	1582	2019-01-22 09:25:30.29	-823	1268	-1374	-10	-17	7	70	75	-5	-72
	1583	2019-01-22 09:25:30.30	-818	1289	-1387	-9	-17	10	-162	-152	-10	157
	1584	2019-01-22 09:25:30.31	-804	1322	-1365	-5	-17	4	78	97	-19	-87
	1585	2019-01-22 09:25:30.32	-815	1306	-1376	-7	-16	-7	-150	-134	-16	142
	1586	2019-01-22 09:25:30.33	-813	1320	-1386	-3	-13	-22	82	100	-18	-91
	1587	2019-01-22 09:25:30.34	-814	1322	-1364	1	-8	-34	-169	-158	-11	163
	1588	2019-01-22 09:25:30.35	-821	1295	-1374	-4	3	-40	55	70	-15	-62
	1589	2019-01-22 09:25:30.36	-826	1284	-1384	-4	1	-40	-192	-186	-6	189
	1590	2019-01-22 09:25:30.37	-819	1278	-1384	-3	-8	-33	60	59	1	-59
	1591	2019-01-22 09:25:30.38	-822	1289	-1390	-6	-17	-31	-187	-189	2	188
	1592	2019-01-22 09:25:30.39	-828	1285	-1382	-14	-19	-32	73	76	-3	-74
	1593	2019-01-22 09:25:30.40	-825	1282	-1379	-19	-14	-26	-190	-185	-5	187
	1594	2019-01-22 09:25:30.41	-832	1282	-1372	-23	-7	-21	65	76	-11	-70
	1595	2019-01-22 09:25:30.42	-823	1279	-1379	-30	-2	-12	-202	-202	0	202
	1596	2019-01-22 09:25:30.43	-824	1278	-1376	-35	4	-2	57	58	-1	-57
	1597	2019-01-22 09:25:30.44	-835	1281	-1370	-35	4	12	-209	-215	6	212
	1598	2019-01-22 09:25:30.45	-832	1296	-1364	-34	1	21	62	60	2	-61
	1599	2019-01-22 09:25:30.46	-816	1310	-1368	-33	0	26	-199	-207	8	203
	1600	2019-01-22 09:25:30.47	-813	1315	-1366	-30	1	25	82	80	2	-81
	1601	2019-01-22 09:25:30.48	-813	1327	-1369	-25	6	20	-197	-204	7	200
	1602	2019-01-22 09:25:30.49	-811	1326	-1364	-25	7	12	68	67	1	-67
	1603	2019-01-22 09:25:30.50	-812	1336	-1376	-24	5	1	-217	-226	9	221
	1604	2019-01-22 09:25:30.51	-812	1329	-1371	-23	4	-8	54	52	2	-53
	1605	2019-01-22 09:25:30.52	-816	1321	-1366	-21	7	-13	-221	-232	11	226
	1606	2019-01-22 09:25:30.53	-807	1322	-1378	-14	7	-18	67	57	10	-62
	1607	2019-01-22 09:25:30.54	-810	1321	-1382	-9	5	-20	-210	-223	13	216
	1608	2019-01-22 09:25:30.55	-811	1314	-1374	-10	4	-21	73	73	0	-73
	1609	2019-01-22 09:25:30.56	-818	1322	-1378	-11	4	-20	-209	-213	4	211
	1610	2019-01-22 09:25:30.57	-808	1313	-1373	-14	3	-18	77	83	-6	-80
	1611	2019-01-22 09:25:30.58	-819	1304	-1373	-21	3	-12	-216	-219	3	217
	1612	2019-01-22 09:25:30.59	-805	1309	-1371	-24	-2	-4	65	69	-4	-67
	1613	2019-01-22 09:25:30.60	-812	1316	-1368	-17	-6	-1	-224	-225	1	224
	1614	2019-01-22 09:25:30.61	-825	1325	-1363	-9	-5	6	62	74	-12	-68
	1615	2019-01-22 09:25:30.62	-817	1332	-1376	-6	-5	6	-216	-214	-2	215
	1616	2019-01-22 09:25:30.63	-824	1335	-1373	-3	-5	1	78	88	-10	-83
	1617	2019-01-22 09:25:30.64	-818	1331	-1368	-1	-4	0	-215	-220	5	217
	1618	2019-01-22 09:25:30.65	-820	1321	-1379	-3	-8	0	65	66	-1	-65
	1619	2019-01-22 09:25:30.66	-815	1313	-1377	-7	-10	-3	-225	-233	8	229
	1620	2019-01-22 09:25:30.67	-816	1303	-1344	-3	-3	1	59	59	0	-59
	1621	2019-01-22 09:25:30.68	-811	1293	-1353	-3	7	5	-231	-247	16	239
	1622	2019-01-22 09:25:30.69	-810	1299	-1370	-6	12	11	46	39	7	-42
	1623	2019-01-22 09:25:30.70	-825	1306	-1382	0	8	14	-236	-250	14	243
	1624	2019-01-22 09:25:30.71	-816	1322	-1378	5	3	14	61	61	0	-61
	1625	2019-01-22 09:25:30.72	-807	1337	-1378	3	-1	7	-223	-231	8	227
	1626	2019-01-22 09:25:30.73	-818	1348	-1373	-5	3	-1	62	66	-4	-64
	1627	2019-01-22 09:25:30.74	-812	1342	-1371	-8	3	-11	-232	-241	9	236
	1628	2019-01-22 09:25:30.75	-810	1329	-1380	-11	5	-19	48	50	-2	-49
	1629	2019-01-22 09:25:30.76	-817	1317	-1374	-10	6	-24	-236	-252	16	244
	1630	2019-01-22 09:25:30.77	-815	1315	-1368	-7	4	-25	51	49	2	-50
	1631	2019-01-22 09:25:30.78	-802	1298	-1367	-6	6	-23	-223	-237	14	230
	1632	2019-01-22 09:25:30.79	-816	1290	-1361	-2	10	-13	57	64	-7	-60
	1633	2019-01-22 09:25:30.80	-806	1293	-1360	2	14	-1	-215	-222	7	218
	1634	2019-01-22 09:25:30.81	-807	1309	-1370	12	19	1	61	69	-8	-65
	1635	2019-01-22 09:25:30.82	-806	1328	-1374	29	21	-1	-203	-211	8	207
	1636	2019-01-22 09:25:30.83	-816	1334	-1370	31	20	-5	78	88	-10	-83
	1637	2019-01-22 09:25:30.84	-804	1333	-1389	31	22	-12	-182	-189	7	185
	1638	2019-01-22 09:25:30.85	-809	1321	-1390	35	18	-18	86	96	-10	-91
	1639	2019-01-22 09:25:30.86	-809	1315	-1380	31	11	-27	-181	-188	7	184
	1640	2019-01-22 09:25:30.87	-794	1299	-1384	24	12	-27	81	86	-5	-83
	1641	2019-01-22 09:25:30.88	-809	1292	-1388	21	10	-25	-185	-199	14	192
	1642	2019-01-22 09:25:30.89	-809	1282	-1393	18	4	-20	72	76	-4	-74
	1643	2019-01-22 09:25:30.90	-812	1298	-1382	13	-2	-16	-186	-194	8	190
	1644	2019-01-22 09:25:30.91	-807	1291	-1386	15	-6	-14	76	85	-9	-80
	1645	2019-01-22 09:25:30.92	-813	1290	-1373	16	-8	-12	-159	-169	10	164
	1646	2019-01-22 09:25:30.93	-802	1302	-1370	14	-5	-12	96	102	-6	-99
	1647	2019-01-22 09:25:30.94	-815	1299	-1373	15	5	-16	-164	-175	11	169
	1648	2019-01-22 09:25:30.95	-818	1293	-1377	13	12	-18	62	68	-6	-65
	1649	2019-01-22 09:25:30.96	-810	1288	-1378	11	15	-19	-182	-190	8	186
	1650	2019-01-22 09:25:30.97	-812	1292	-1378	6	13	-17	61	69	-8	-65
	1651	2019-01-22 09:25:30.98	-814	1289	-1395	0	9	-14	-172	-181	9	176
	1652	2019-01-22 09:25:30.99	-797	1292	-1392	-1	4	-14	46	55	-9	-50
	1653	2019-01-22 09:25:31.00	-810	1301	-1383	-4	4	-14	-193	-202	9	197
	1654	2019-01-22 09:25:31.01	-809	1293	-1386	-5	5	-14	24	32	-8	-28
	1655	2019-01-22 09:25:31.02	-796	1294	-1394	-8	5	-16	-191	-203	12	197
	1656	2019-01-22 09:25:31.03	-797	1300	-1397	-8	2	-13	26	32	-6	-29
	1657	2019-01-22 09:25:31.04	-798	1301	-1392	-7	-5	-10	-189	-200	11	194
	1658	2019-01-22 09:25:31.05	-804	1306	-1387	-11	-8	-6	23	29	-6	-26
	1659	2019-01-22 09:25:31.06	-813	1308	-1382	-13	-9	-4	-167	-180	13	173
	1660	2019-01-22 09:25:31.07	-809	1312	-1376	-15	-11	-3	37	40	-3	-38
	1661	2019-01-22 09:25:31.08	-826	1313	-1377	-20	-9	-1	-176	-190	14	183
	1662	2019-01-22 09:25:31.09	-808	1305	-1376	-22	-7	-1	4	6	-2	-5
	1663	2019-01-22 09:25:31.10	-811	1303	-1369	-21	-7	1	-182	-200	18	191
	1664	2019-01-22 09:25:31.11	-818	1310	-1361	-18	-2	2	7	11	-4	-9
	1665	2019-01-22 09:25:31.12	-807	1305	-1371	-14	1	2	-167	-171	4	169
	1666	2019-01-22 09:25:31.13	-808	1302	-1382	-13	-1	4	13	30	-17	-21
	1667	2019-01-22 09:25:31.14	-803	1314	-1380	-12	1	2	-154	-156	2	155
	1668	2019-01-22 09:25:31.15	-808	1310	-1377	-18	4	3	3	16	-13	-9
	1669	2019-01-22 09:25:31.16	-812	1312	-1374	-20	5	0	-150	-158	8	154
	1670	2019-01-22 09:25:31.17	-808	1306	-1376	-17	6	-3	1	8	-7	-4
	1671	2019-01-22 09:25:31.18	-803	1315	-1376	-12	5	-8	-141	-146	5	143
	1672	2019-01-22 09:25:31.19	-813	1324	-1384	-7	7	-13	11	28	-17	-19
	1673	2019-01-22 09:25:31.20	-818	1333	-1377	-1	8	-19	-127	-129	2	128
	1674	2019-01-22 09:25:31.21	-808	1318	-1382	0	8	-23	8	18	-10	-13
	1675	2019-01-22 09:25:31.22	-809	1316	-1389	-5	5	-24	-126	-135	9	130
	1676	2019-01-22 09:25:31.23	-810	1312	-1384	-12	4	-21	-10	-1	-9	5
	1677	2019-01-22 09:25:31.24	-809	1301	-1371	-17	7	-15	-138	-147	9	142
	1678	2019-01-22 09:25:31.25	-806	1294	-1387	-20	7	-11	-21	-14	-7	17
	1679	2019-01-22 09:25:31.26	-802	1296	-1368	-15	-2	-9	-124	-135	11	129
	1680	2019-01-22 09:25:31.27	-808	1306	-1362	-8	2	-12	-10	-9	-1	9
	1681	2019-01-22 09:25:31.28	-808	1295	-1364	-2	8	-17	-101	-114	13	107
	1682	2019-01-22 09:25:31.29	-805	1293	-1390	-2	14	-18	-9	-2	-7	5
	1683	2019-01-22 09:25:31.30	-799	1296	-1396	1	10	-17	-116	-127	11	121
	1684	2019-01-22 09:25:31.31	-811	1294	-1392	7	3	-10	-35	-31	-4	33
	1685	2019-01-22 09:25:31.32	-804	1308	-1390	4	-1	-5	-114	-125	11	119
	1686	2019-01-22 09:25:31.33	-818	1318	-1382	0	-1	-1	-30	-25	-5	27
	1687	2019-01-22 09:25:31.34	-808	1317	-1388	-7	-6	-7	-95	-106	11	100
	1688	2019-01-22 09:25:31.35	-812	1326	-1384	-11	-10	-13	-26	-22	-4	24
	1689	2019-01-22 09:25:31.36	-814	1324	-1376	-17	-7	-24	-86	-93	7	89
	1690	2019-01-22 09:25:31.37	-814	1313	-1370	-21	-8	-34	-24	-16	-8	20
	1691	2019-01-22 09:25:31.38	-810	1311	-1363	-25	4	-40	-80	-87	7	83
	1692	2019-01-22 09:25:31.39	-816	1298	-1370	-26	9	-42	-51	-38	-13	44
	1693	2019-01-22 09:25:31.40	-816	1290	-1382	-26	10	-34	-106	-108	2	107
	1694	2019-01-22 09:25:31.41	-808	1291	-1379	-19	8	-25	-69	-60	-9	64
	1695	2019-01-22 09:25:31.42	-811	1298	-1376	-12	9	-17	-82	-98	16	90
	1696	2019-01-22 09:25:31.43	-808	1301	-1389	-10	11	-11	-56	-59	3	57
	1697	2019-01-22 09:25:31.44	-807	1307	-1395	-4	5	-6	-73	-85	12	79
	1698	2019-01-22 09:25:31.45	-808	1317	-1378	1	-1	-3	-62	-57	-5	59
	1699	2019-01-22 09:25:31.46	-803	1320	-1375	4	0	0	-71	-78	7	74
	1700	2019-01-22 09:25:31.47	-804	1321	-1376	7	-1	-4	-64	-56	-8	60
	1701	2019-01-22 09:25:31.48	-803	1331	-1369	10	-3	-6	-52	-56	4	54
	1702	2019-01-22 09:25:31.49	-803	1326	-1375	13	-1	-10	-59	-50	-9	54
	1703	2019-01-22 09:25:31.50	-820	1315	-1383	9	0	-15	-38	-49	11	43
	1704	2019-01-22 09:25:31.51	-809	1306	-1393	5	-5	-14	-57	-58	1	57
	1705	2019-01-22 09:25:31.52	-814	1301	-1382	4	-11	-15	-32	-42	10	37
	1706	2019-01-22 09:25:31.53	-811	1298	-1380	0	-8	-10	-68	-63	-5	65
	1707	2019-01-22 09:25:31.54	-798	1312	-1374	-2	-9	-9	-39	-44	5	41
	1708	2019-01-22 09:25:31.55	-797	1311	-1367	-2	-6	-11	-69	-67	-2	68
	1709	2019-01-22 09:25:31.56	-812	1309	-1375	-2	-2	-11	-16	-32	16	24
	1710	2019-01-22 09:25:31.57	-810	1294	-1372	-2	-3	-12	-68	-73	5	70
	1711	2019-01-22 09:25:31.58	-805	1296	-1369	0	-8	-10	-16	-36	20	26
	1712	2019-01-22 09:25:31.59	-813	1284	-1381	-4	-9	-4	-78	-86	8	82
	1713	2019-01-22 09:25:31.60	-811	1289	-1380	-11	-13	-2	-13	-34	21	23
	1714	2019-01-22 09:25:31.61	-812	1300	-1379	-15	-7	3	-91	-100	9	95
	1715	2019-01-22 09:25:31.62	-805	1299	-1385	-22	-4	5	-25	-45	20	35
	1716	2019-01-22 09:25:31.63	-812	1302	-1382	-25	-4	9	-122	-128	6	125
	1717	2019-01-22 09:25:31.64	-818	1311	-1385	-21	-8	11	-26	-39	13	32
	1718	2019-01-22 09:25:31.65	-812	1323	-1374	-13	-13	9	-109	-110	1	109
	1719	2019-01-22 09:25:31.66	-804	1336	-1366	-12	-9	2	-16	-21	5	18
	1720	2019-01-22 09:25:31.67	-816	1336	-1377	-7	-5	-6	-130	-125	-5	127
	1721	2019-01-22 09:25:31.68	-814	1333	-1376	-5	-9	-13	-21	-23	2	22
	1722	2019-01-22 09:25:31.69	-806	1328	-1368	-9	-6	-18	-131	-126	-5	128
	1723	2019-01-22 09:25:31.70	-806	1325	-1370	-14	-2	-23	-12	-15	3	13
	1724	2019-01-22 09:25:31.71	-819	1314	-1384	-13	-4	-26	-141	-142	1	141
	1725	2019-01-22 09:25:31.72	-812	1314	-1375	-7	-10	-26	-6	-21	15	13
	1726	2019-01-22 09:25:31.73	-811	1308	-1380	-4	-12	-25	-137	-144	7	140
	1727	2019-01-22 09:25:31.74	-808	1312	-1368	-1	-12	-23	4	-8	12	2
	1728	2019-01-22 09:25:31.75	-809	1319	-1378	2	-9	-21	-144	-146	2	145
	1729	2019-01-22 09:25:31.76	-810	1309	-1371	4	-8	-19	6	-3	9	-1
	1730	2019-01-22 09:25:31.77	-808	1302	-1377	4	-7	-16	-144	-143	-1	143
	1731	2019-01-22 09:25:31.78	-811	1295	-1379	5	-8	-10	15	15	0	-15
	1732	2019-01-22 09:25:31.79	-810	1298	-1373	8	-8	-5	-155	-149	-6	152
	1733	2019-01-22 09:25:31.80	-810	1302	-1370	10	-7	-2	7	1	6	-4
	1734	2019-01-22 09:25:31.81	-815	1314	-1381	15	-9	-3	-161	-163	2	162
	1735	2019-01-22 09:25:31.82	-808	1318	-1376	19	-10	-6	22	24	-2	-23
	1736	2019-01-22 09:25:31.83	-810	1323	-1383	12	-11	-12	-153	-148	-5	150
	1737	2019-01-22 09:25:31.84	-816	1317	-1397	1	-18	-18	27	32	-5	-29
	1738	2019-01-22 09:25:31.85	-812	1300	-1382	-6	-22	-16	-164	-154	-10	159
	1739	2019-01-22 09:25:31.86	-818	1294	-1381	-8	-26	-10	37	45	-8	-41
	1740	2019-01-22 09:25:31.87	-820	1284	-1373	-11	-31	-3	-154	-148	-6	151
	1741	2019-01-22 09:25:31.88	-807	1290	-1354	-9	-29	3	44	51	-7	-47
	1742	2019-01-22 09:25:31.89	-810	1292	-1358	-3	-21	6	-167	-158	-9	162
	1743	2019-01-22 09:25:31.90	-820	1303	-1365	-2	-14	3	30	44	-14	-37
	1744	2019-01-22 09:25:31.91	-816	1315	-1377	-5	-14	0	-182	-170	-12	176
	1745	2019-01-22 09:25:31.92	-826	1322	-1389	-8	-17	-7	41	50	-9	-45
	1746	2019-01-22 09:25:31.93	-823	1319	-1380	-9	-20	-19	-175	-168	-7	171
	1747	2019-01-22 09:25:31.94	-825	1302	-1384	-12	-26	-18	48	54	-6	-51
	1748	2019-01-22 09:25:31.95	-818	1299	-1366	-10	-26	-17	-181	-181	0	181
	1749	2019-01-22 09:25:31.96	-820	1299	-1361	-9	-19	-15	57	53	4	-55
	1750	2019-01-22 09:25:31.97	-822	1302	-1365	-7	-11	-17	-182	-189	7	185
	1751	2019-01-22 09:25:31.98	-823	1299	-1363	0	-8	-15	56	55	1	-55
	1752	2019-01-22 09:25:31.99	-821	1297	-1363	1	-3	-10	-185	-190	5	187
	1753	2019-01-22 09:25:32.00	-821	1296	-1373	-1	-2	-7	62	62	0	-62
	1754	2019-01-22 09:25:32.01	-828	1299	-1376	-2	-1	-3	-190	-191	1	190
	1755	2019-01-22 09:25:32.02	-817	1303	-1378	2	1	5	47	51	-4	-49
	1756	2019-01-22 09:25:32.03	-815	1307	-1384	4	-2	14	-210	-210	0	210
	1757	2019-01-22 09:25:32.04	-817	1309	-1382	6	-3	17	40	45	-5	-42
	1758	2019-01-22 09:25:32.05	-816	1310	-1378	6	-1	16	-209	-209	0	209
	1759	2019-01-22 09:25:32.06	-814	1309	-1383	4	-3	14	60	62	-2	-61
	1760	2019-01-22 09:25:32.07	-810	1304	-1376	4	-9	14	-203	-205	2	204
	1761	2019-01-22 09:25:32.08	-806	1304	-1376	4	-14	8	59	59	0	-59
	1762	2019-01-22 09:25:32.09	-807	1304	-1387	2	-17	7	-205	-211	6	208
	1763	2019-01-22 09:25:32.10	-818	1300	-1372	3	-20	8	66	62	4	-64
	1764	2019-01-22 09:25:32.11	-812	1320	-1372	4	-20	6	-197	-208	11	202
	1765	2019-01-22 09:25:32.12	-813	1301	-1377	4	-19	11	83	72	11	-77
	1766	2019-01-22 09:25:32.13	-821	1315	-1369	7	-11	12	-197	-212	15	204
	1767	2019-01-22 09:25:32.14	-820	1326	-1381	11	-4	4	69	66	3	-67
	1768	2019-01-22 09:25:32.15	-811	1327	-1377	14	-6	-2	-209	-212	3	210
	1769	2019-01-22 09:25:32.16	-821	1328	-1360	9	-2	-8	74	75	-1	-74
	1770	2019-01-22 09:25:32.17	-817	1297	-1388	6	-3	-21	-198	-207	9	202
	1771	2019-01-22 09:25:32.18	-820	1287	-1366	8	-18	-17	87	84	3	-85
	1772	2019-01-22 09:25:32.19	-826	1282	-1365	11	-17	-7	-202	-211	9	206
	1773	2019-01-22 09:25:32.20	-831	1289	-1383	7	-17	2	75	72	3	-73
	1774	2019-01-22 09:25:32.21	-821	1299	-1372	12	-15	8	-207	-215	8	211
	1775	2019-01-22 09:25:32.22	-816	1302	-1363	13	-7	8	86	84	2	-85
	1776	2019-01-22 09:25:32.23	-818	1313	-1375	4	6	9	-200	-216	16	208
	1777	2019-01-22 09:25:32.24	-822	1317	-1382	-1	6	4	90	75	15	-82
	1778	2019-01-22 09:25:32.25	-821	1312	-1372	-5	0	2	-194	-221	27	207
	1779	2019-01-22 09:25:32.26	-816	1301	-1371	-11	4	2	93	78	15	-85
	1780	2019-01-22 09:25:32.27	-811	1305	-1374	-15	4	5	-219	-230	11	224
	1781	2019-01-22 09:25:32.28	-821	1297	-1382	-10	-1	5	49	52	-3	-50
	1782	2019-01-22 09:25:32.29	-804	1305	-1362	-4	-5	9	-244	-249	5	246
	1783	2019-01-22 09:25:32.30	-807	1318	-1365	2	-1	10	44	54	-10	-49
	1784	2019-01-22 09:25:32.31	-804	1328	-1372	7	0	1	-236	-234	-2	235
	1785	2019-01-22 09:25:32.32	-812	1323	-1376	10	0	-5	64	78	-14	-71
	1786	2019-01-22 09:25:32.33	-816	1330	-1385	7	0	-13	-217	-217	0	217
	1787	2019-01-22 09:25:32.34	-813	1326	-1392	2	-4	-16	62	73	-11	-67
	1788	2019-01-22 09:25:32.35	-822	1317	-1382	-1	-7	-18	-233	-236	3	234
	1789	2019-01-22 09:25:32.36	-806	1312	-1379	-4	-5	-17	46	52	-6	-49
	1790	2019-01-22 09:25:32.37	-808	1308	-1380	-5	-5	-12	-229	-240	11	234
	1791	2019-01-22 09:25:32.38	-798	1310	-1381	-5	-6	-7	61	53	8	-57
	1792	2019-01-22 09:25:32.39	-803	1320	-1377	5	-9	-10	-210	-230	20	220
	1793	2019-01-22 09:25:32.40	-810	1326	-1368	12	-9	-14	80	70	10	-75
	1794	2019-01-22 09:25:32.41	-821	1325	-1371	18	-8	-17	-198	-208	10	203
	1795	2019-01-22 09:25:32.42	-825	1312	-1371	25	-8	-24	82	92	-10	-87
	1796	2019-01-22 09:25:32.43	-812	1301	-1372	28	-2	-22	-212	-213	1	212
	1797	2019-01-22 09:25:32.44	-813	1287	-1384	28	-3	-19	56	68	-12	-62
	1798	2019-01-22 09:25:32.45	-816	1285	-1375	28	-4	-9	-221	-226	5	223
	1799	2019-01-22 09:25:32.46	-815	1282	-1384	23	-6	2	49	57	-8	-53
	1800	2019-01-22 09:25:32.47	-817	1287	-1396	18	-11	14	-206	-214	8	210
	1801	2019-01-22 09:25:32.48	-812	1295	-1386	17	-18	16	62	68	-6	-65
	1802	2019-01-22 09:25:32.49	-814	1313	-1374	18	-19	16	-215	-226	11	220
	1803	2019-01-22 09:25:32.50	-809	1309	-1365	14	-14	10	50	53	-3	-51
	1804	2019-01-22 09:25:32.51	-809	1304	-1371	7	-9	1	-217	-235	18	226
	1805	2019-01-22 09:25:32.52	-816	1300	-1378	8	-12	-4	41	34	7	-37
	1806	2019-01-22 09:25:32.53	-811	1288	-1381	11	-13	-6	-223	-238	15	230
	1807	2019-01-22 09:25:32.54	-816	1288	-1381	9	-10	-1	37	44	-7	-40
	1808	2019-01-22 09:25:32.55	-817	1289	-1384	9	-11	4	-210	-219	9	214
	1809	2019-01-22 09:25:32.56	-827	1294	-1377	8	-13	8	45	50	-5	-47
	1810	2019-01-22 09:25:32.57	-818	1307	-1367	8	-9	11	-212	-227	15	219
	1811	2019-01-22 09:25:32.58	-814	1311	-1370	9	-6	7	35	35	0	-35
	1812	2019-01-22 09:25:32.59	-816	1308	-1382	13	-6	0	-197	-202	5	199
	1813	2019-01-22 09:25:32.60	-819	1303	-1373	16	-8	-6	56	75	-19	-65
	1814	2019-01-22 09:25:32.61	-819	1305	-1371	15	-6	-6	-178	-173	-5	175
	1815	2019-01-22 09:25:32.62	-821	1301	-1376	10	0	-10	55	79	-24	-67
	1816	2019-01-22 09:25:32.63	-808	1284	-1374	9	2	-8	-172	-174	2	173
	1817	2019-01-22 09:25:32.64	-813	1292	-1382	11	3	-7	55	68	-13	-61
	1818	2019-01-22 09:25:32.65	-810	1297	-1393	7	3	-6	-186	-188	2	187
	1819	2019-01-22 09:25:32.66	-817	1303	-1390	5	-1	-7	23	39	-16	-31
	1820	2019-01-22 09:25:32.67	-810	1301	-1395	2	-6	-7	-189	-191	2	190
	1821	2019-01-22 09:25:32.68	-807	1287	-1392	0	-12	-12	36	51	-15	-43
	1822	2019-01-22 09:25:32.69	-806	1290	-1388	1	-18	-10	-168	-170	2	169
	1823	2019-01-22 09:25:32.70	-815	1287	-1376	-1	-19	-6	42	55	-13	-48
	1824	2019-01-22 09:25:32.71	-813	1280	-1374	-1	-18	-1	-163	-176	13	169
	1825	2019-01-22 09:25:32.72	-814	1288	-1384	3	-18	7	33	32	1	-32
	1826	2019-01-22 09:25:32.73	-811	1291	-1380	5	-19	10	-157	-176	19	166
	1827	2019-01-22 09:25:32.74	-821	1297	-1376	2	-14	13	41	37	4	-39
	1828	2019-01-22 09:25:32.75	-823	1303	-1379	-1	-10	12	-154	-172	18	163
	1829	2019-01-22 09:25:32.76	-820	1305	-1393	-4	-12	11	20	21	-1	-20
	1830	2019-01-22 09:25:32.77	-817	1306	-1387	-11	-16	7	-160	-173	13	166
	1831	2019-01-22 09:25:32.78	-814	1312	-1383	-17	-16	-1	19	27	-8	-23
	1832	2019-01-22 09:25:32.79	-806	1303	-1372	-18	-14	-4	-160	-170	10	165
	1833	2019-01-22 09:25:32.80	-823	1305	-1377	-14	-4	-5	4	10	-6	-7
	1834	2019-01-22 09:25:32.81	-814	1301	-1362	-6	2	-8	-153	-170	17	161
	1835	2019-01-22 09:25:32.82	-822	1300	-1373	-1	3	-7	8	12	-4	-10
	1836	2019-01-22 09:25:32.83	-818	1302	-1379	2	3	-6	-147	-153	6	150
	1837	2019-01-22 09:25:32.84	-831	1306	-1385	6	-3	-4	-9	6	-15	1
	1838	2019-01-22 09:25:32.85	-815	1297	-1380	8	-2	-5	-158	-159	1	158
	1839	2019-01-22 09:25:32.86	-819	1305	-1371	8	3	-10	-19	-6	-13	12
	1840	2019-01-22 09:25:32.87	-824	1307	-1372	4	14	-15	-155	-162	7	158
	1841	2019-01-22 09:25:32.88	-818	1307	-1382	-1	24	-23	-10	0	-10	5
	1842	2019-01-22 09:25:32.89	-806	1313	-1387	-2	19	-31	-126	-130	4	128
	1843	2019-01-22 09:25:32.90	-823	1309	-1392	-6	14	-36	-10	2	-12	4
	1844	2019-01-22 09:25:32.91	-817	1308	-1393	-12	10	-42	-131	-134	3	132
	1845	2019-01-22 09:25:32.92	-807	1305	-1394	-17	5	-47	-39	-21	-18	30
	1846	2019-01-22 09:25:32.93	-807	1294	-1395	-19	-1	-51	-155	-150	-5	152
	1847	2019-01-22 09:25:32.94	-820	1299	-1392	-21	-5	-52	-61	-45	-16	53
	1848	2019-01-22 09:25:32.95	-821	1296	-1393	-23	-5	-45	-143	-151	8	147
	1849	2019-01-22 09:25:32.96	-819	1289	-1387	-23	-8	-41	-41	-39	-2	40
	1850	2019-01-22 09:25:32.97	-816	1283	-1379	-22	-6	-33	-114	-128	14	121
	1851	2019-01-22 09:25:32.98	-820	1280	-1373	-17	-1	-21	-35	-35	0	35
	1852	2019-01-22 09:25:32.99	-816	1286	-1369	-14	-1	-14	-103	-122	19	112
	1853	2019-01-22 09:25:33.00	-813	1296	-1383	-13	2	-7	-35	-37	2	36
	1854	2019-01-22 09:25:33.01	-812	1308	-1392	-16	0	1	-92	-110	18	101
	1855	2019-01-22 09:25:33.02	-816	1307	-1385	-19	-8	1	-38	-40	2	39
	1856	2019-01-22 09:25:33.03	-812	1303	-1391	-22	-10	4	-82	-105	23	93
	1857	2019-01-22 09:25:33.04	-814	1312	-1384	-21	-12	7	-35	-42	7	38
	1858	2019-01-22 09:25:33.05	-814	1318	-1372	-15	-16	5	-68	-84	16	76
	1859	2019-01-22 09:25:33.06	-815	1317	-1359	-5	-15	4	-34	-30	-4	32
	1860	2019-01-22 09:25:33.07	-821	1325	-1369	1	-6	2	-62	-72	10	67
	1861	2019-01-22 09:25:33.08	-821	1318	-1377	10	-4	-5	-43	-34	-9	38
	1862	2019-01-22 09:25:33.09	-829	1318	-1385	13	-9	-6	-60	-60	0	60
	1863	2019-01-22 09:25:33.10	-825	1303	-1380	11	-11	-7	-54	-36	-18	45
	1864	2019-01-22 09:25:33.11	-830	1294	-1385	8	-16	-4	-67	-64	-3	65
	1865	2019-01-22 09:25:33.12	-834	1279	-1379	1	-25	4	-78	-64	-14	71
	1866	2019-01-22 09:25:33.13	-828	1279	-1366	-1	-29	15	-84	-82	-2	83
	1867	2019-01-22 09:25:33.14	-826	1299	-1363	3	-21	18	-86	-73	-13	79
	1868	2019-01-22 09:25:33.15	-821	1300	-1365	1	-11	18	-60	-57	-3	58
	1869	2019-01-22 09:25:33.16	-820	1300	-1372	3	-7	14	-83	-70	-13	76
	1870	2019-01-22 09:25:33.17	-822	1317	-1372	4	-5	9	-64	-66	2	65
	1871	2019-01-22 09:25:33.18	-822	1313	-1378	1	-4	3	-92	-85	-7	88
	1872	2019-01-22 09:25:33.19	-831	1315	-1377	-3	-8	0	-34	-40	6	37
	1873	2019-01-22 09:25:33.20	-825	1303	-1366	-5	-9	-4	-76	-74	-2	75
	1874	2019-01-22 09:25:33.21	-830	1300	-1367	-14	-6	-6	-24	-32	8	28
	1875	2019-01-22 09:25:33.22	-827	1303	-1367	-21	0	-2	-85	-82	-3	83
	1876	2019-01-22 09:25:33.23	-836	1300	-1377	-22	6	-4	-36	-38	2	37
	1877	2019-01-22 09:25:33.24	-824	1306	-1378	-16	2	-1	-105	-96	-9	100
	1878	2019-01-22 09:25:33.25	-817	1313	-1363	-12	4	-1	-30	-33	3	31
	1879	2019-01-22 09:25:33.26	-816	1311	-1387	-11	11	0	-88	-84	-4	86
	1880	2019-01-22 09:25:33.27	-818	1319	-1386	-6	11	-9	-1	-3	2	2
	1881	2019-01-22 09:25:33.28	-806	1315	-1387	-6	8	-16	-91	-81	-10	86
	1882	2019-01-22 09:25:33.29	-818	1313	-1387	-7	8	-21	-4	-4	0	4
	1883	2019-01-22 09:25:33.30	-819	1308	-1387	-4	4	-25	-104	-100	-4	102
	1884	2019-01-22 09:25:33.31	-821	1296	-1389	-2	-1	-23	-13	-21	8	17
	1885	2019-01-22 09:25:33.32	-818	1302	-1387	-3	-2	-18	-124	-123	-1	123
	1886	2019-01-22 09:25:33.33	-817	1288	-1377	-4	0	-12	-16	-20	4	18
	1887	2019-01-22 09:25:33.34	-812	1299	-1377	-1	2	-5	-129	-124	-5	126
	1888	2019-01-22 09:25:33.35	-805	1307	-1371	2	-3	-3	-5	-7	2	6
	1889	2019-01-22 09:25:33.36	-803	1313	-1362	5	0	-1	-126	-127	1	126
	1890	2019-01-22 09:25:33.37	-815	1326	-1377	3	3	-8	11	-2	13	-4
	1891	2019-01-22 09:25:33.38	-812	1326	-1375	9	4	-17	-122	-129	7	125
	1892	2019-01-22 09:25:33.39	-813	1325	-1383	10	-2	-31	25	11	14	-18
	1893	2019-01-22 09:25:33.40	-828	1316	-1391	12	-3	-41	-122	-124	2	123
	1894	2019-01-22 09:25:33.41	-814	1304	-1392	8	-5	-43	25	23	2	-24
	1895	2019-01-22 09:25:33.42	-816	1292	-1391	8	-5	-42	-132	-129	-3	130
	1896	2019-01-22 09:25:33.43	-821	1299	-1393	11	-7	-39	44	35	9	-39
	1897	2019-01-22 09:25:33.44	-825	1297	-1374	14	-1	-36	-117	-123	6	120
	1898	2019-01-22 09:25:33.45	-815	1302	-1371	12	2	-34	50	43	7	-46
	1899	2019-01-22 09:25:33.46	-823	1288	-1387	10	9	-35	-126	-125	-1	125
	1900	2019-01-22 09:25:33.47	-826	1270	-1394	15	3	-34	51	53	-2	-52
	1901	2019-01-22 09:25:33.48	-824	1282	-1376	12	-9	-22	-135	-132	-3	133
	1902	2019-01-22 09:25:33.49	-810	1278	-1371	-3	-7	-27	49	48	1	-48
	1903	2019-01-22 09:25:33.50	-825	1286	-1389	-11	3	-20	-141	-141	0	141
	1904	2019-01-22 09:25:33.51	-835	1314	-1394	-20	6	-27	50	48	2	-49
	1905	2019-01-22 09:25:33.52	-831	1312	-1393	-28	-3	-36	-155	-155	0	155
	1906	2019-01-22 09:25:33.53	-832	1306	-1382	-37	-6	-42	37	34	3	-35
	1907	2019-01-22 09:25:33.54	-834	1327	-1371	-34	-8	-54	-183	-183	0	183
	1908	2019-01-22 09:25:33.55	-819	1308	-1373	-27	-2	-63	12	10	2	-11
	1909	2019-01-22 09:25:33.56	-829	1281	-1377	-21	-5	-66	-197	-199	2	198
	1910	2019-01-22 09:25:33.57	-834	1292	-1368	-13	1	-61	15	19	-4	-17
	1911	2019-01-22 09:25:33.58	-836	1301	-1372	-1	4	-58	-205	-196	-9	200
	1912	2019-01-22 09:25:33.59	-839	1298	-1357	7	8	-54	8	21	-13	-14
	1913	2019-01-22 09:25:33.60	-837	1305	-1371	11	16	-51	-212	-199	-13	205
	1914	2019-01-22 09:25:33.61	-836	1307	-1376	16	20	-52	8	20	-12	-14
	1915	2019-01-22 09:25:33.62	-832	1297	-1370	17	23	-41	-211	-203	-8	207
	1916	2019-01-22 09:25:33.63	-828	1295	-1378	14	28	-36	22	27	-5	-24
	1917	2019-01-22 09:25:33.64	-835	1282	-1380	16	29	-27	-206	-199	-7	202
	1918	2019-01-22 09:25:33.65	-827	1280	-1391	16	25	-19	40	46	-6	-43
	1919	2019-01-22 09:25:33.66	-813	1285	-1392	14	19	-11	-201	-197	-4	199
	1920	2019-01-22 09:25:33.67	-817	1290	-1392	15	15	-10	54	63	-9	-58
	1921	2019-01-22 09:25:33.68	-820	1304	-1381	15	15	-10	-177	-174	-3	175
	1922	2019-01-22 09:25:33.69	-831	1305	-1386	11	14	-17	98	102	-4	-100
	1923	2019-01-22 09:25:33.70	-831	1296	-1393	11	7	-24	-151	-147	-4	149
	1924	2019-01-22 09:25:33.71	-832	1286	-1382	15	-6	-24	104	114	-10	-109
	1925	2019-01-22 09:25:33.72	-822	1283	-1388	12	-10	-25	-181	-176	-5	178
	1926	2019-01-22 09:25:33.73	-820	1279	-1376	7	-8	-19	67	71	-4	-69
	1927	2019-01-22 09:25:33.74	-833	1268	-1364	3	-5	-13	-200	-208	8	204
	1928	2019-01-22 09:25:33.75	-831	1266	-1385	-3	-6	-3	76	68	8	-72
	1929	2019-01-22 09:25:33.76	-831	1272	-1371	-1	-13	3	-188	-198	10	193
	1930	2019-01-22 09:25:33.77	-824	1291	-1367	0	-5	6	94	87	7	-90
	1931	2019-01-22 09:25:33.78	-825	1294	-1371	1	7	6	-171	-183	12	177
	1932	2019-01-22 09:25:33.79	-835	1304	-1374	-2	13	5	108	102	6	-105
	1933	2019-01-22 09:25:33.80	-831	1318	-1387	0	14	-4	-175	-183	8	179
	1934	2019-01-22 09:25:33.81	-829	1310	-1398	3	6	-12	100	109	-9	-104
	1935	2019-01-22 09:25:33.82	-825	1303	-1397	1	-1	-18	-180	-177	-3	178
	1936	2019-01-22 09:25:33.83	-826	1299	-1400	1	-4	-21	99	109	-10	-104
	1937	2019-01-22 09:25:33.84	-817	1286	-1398	4	-9	-23	-198	-199	1	198
	1938	2019-01-22 09:25:33.85	-838	1283	-1387	8	-10	-22	64	72	-8	-68
	1939	2019-01-22 09:25:33.86	-832	1285	-1382	15	-5	-20	-219	-217	-2	218
	1940	2019-01-22 09:25:33.87	-832	1291	-1375	23	4	-18	94	104	-10	-99
	1941	2019-01-22 09:25:33.88	-836	1291	-1375	27	9	-19	-134	-131	-3	132
	1942	2019-01-22 09:25:33.89	-838	1280	-1378	29	20	-18	211	230	-19	-220
	1943	2019-01-22 09:25:33.90	-848	1276	-1380	26	31	-13	-55	-42	-13	48
	1944	2019-01-22 09:25:33.91	-841	1265	-1396	29	35	-4	229	258	-29	-243
	1945	2019-01-22 09:25:33.92	-827	1268	-1399	30	32	5	-94	-80	-14	87
	1946	2019-01-22 09:25:33.93	-825	1273	-1403	28	30	12	171	194	-23	-182
	1947	2019-01-22 09:25:33.94	-813	1284	-1409	25	27	15	-160	-157	-3	158
	1948	2019-01-22 09:25:33.95	-809	1289	-1408	25	22	13	100	113	-13	-106
	1949	2019-01-22 09:25:33.96	-814	1293	-1396	29	19	8	-155	-149	-6	152
	1950	2019-01-22 09:25:33.97	-812	1292	-1397	30	14	1	184	205	-21	-194
	1951	2019-01-22 09:25:33.98	-821	1287	-1389	28	13	-9	-118	-115	-3	116
	1952	2019-01-22 09:25:33.99	-830	1288	-1383	24	11	-15	115	126	-11	-120
	1953	2019-01-22 09:25:34.00	-817	1284	-1391	17	16	-21	-261	-267	6	264
	1954	2019-01-22 09:25:34.01	-835	1276	-1393	9	15	-21	-50	-51	1	50
	1955	2019-01-22 09:25:34.02	-826	1272	-1396	1	16	-20	-334	-349	15	341
	1956	2019-01-22 09:25:34.03	-827	1275	-1405	0	18	-11	-33	-37	4	35
	1957	2019-01-22 09:25:34.04	-818	1273	-1388	-1	19	-6	-283	-300	17	291
	1958	2019-01-22 09:25:34.05	-810	1284	-1376	-2	24	-5	-6	-8	2	7
	1959	2019-01-22 09:25:34.06	-805	1288	-1380	3	33	-7	-295	-308	13	301
	1960	2019-01-22 09:25:34.07	-812	1287	-1400	11	34	-11	-44	-48	4	46
	1961	2019-01-22 09:25:34.08	-815	1288	-1390	24	27	-14	-320	-337	17	328
	1962	2019-01-22 09:25:34.09	-817	1297	-1402	30	23	-14	-58	-70	12	64
	1963	2019-01-22 09:25:34.10	-824	1287	-1415	24	21	-19	-349	-376	27	362
	1964	2019-01-22 09:25:34.11	-825	1280	-1404	27	21	-20	-119	-138	19	128
	1965	2019-01-22 09:25:34.12	-821	1289	-1405	32	19	-21	-390	-414	24	402
	1966	2019-01-22 09:25:34.13	-824	1288	-1405	27	24	-24	-132	-146	14	139
	1967	2019-01-22 09:25:34.14	-822	1288	-1399	19	29	-24	-324	-342	18	333
	1968	2019-01-22 09:25:34.15	-816	1275	-1386	18	32	-22	7	11	-4	-9
	1969	2019-01-22 09:25:34.16	-818	1266	-1391	15	39	-20	-167	-162	-5	164
	1970	2019-01-22 09:25:34.17	-822	1262	-1400	19	39	-20	116	143	-27	-129
	1971	2019-01-22 09:25:34.18	-815	1264	-1398	26	39	-16	-226	-224	-2	225
	1972	2019-01-22 09:25:34.19	-820	1276	-1408	28	41	-12	-31	-24	-7	27
	1973	2019-01-22 09:25:34.20	-817	1278	-1415	25	38	-12	-245	-245	0	245
	1974	2019-01-22 09:25:34.21	-825	1293	-1414	21	31	-10	72	95	-23	-83
	1975	2019-01-22 09:25:34.22	-815	1291	-1397	20	31	-11	-113	-103	-10	108
	1976	2019-01-22 09:25:34.23	-820	1246	-1404	18	34	0	156	178	-22	-167
	1977	2019-01-22 09:25:34.24	-822	1253	-1402	19	35	11	-116	-120	4	118
	1978	2019-01-22 09:25:34.25	-829	1258	-1387	24	33	20	87	94	-7	-90
	1979	2019-01-22 09:25:34.26	-811	1263	-1383	26	40	27	-179	-185	6	182
	1980	2019-01-22 09:25:34.27	-818	1276	-1397	27	52	25	54	61	-7	-57
	1981	2019-01-22 09:25:34.28	-808	1291	-1401	30	56	24	-151	-178	27	164
	1982	2019-01-22 09:25:34.29	-811	1307	-1407	27	58	14	104	84	20	-94
	1983	2019-01-22 09:25:34.30	-815	1312	-1411	26	61	2	-119	-145	26	132
	1984	2019-01-22 09:25:34.31	-801	1297	-1415	28	56	-8	36	43	-7	-39
	1985	2019-01-22 09:25:34.32	-803	1288	-1413	29	48	-11	-308	-320	12	314
	1986	2019-01-22 09:25:34.33	-799	1288	-1405	25	47	-20	-148	-157	9	152
	1987	2019-01-22 09:25:34.34	-797	1286	-1407	20	53	-26	-337	-367	30	352
	1988	2019-01-22 09:25:34.35	-799	1270	-1408	16	51	-30	-143	-159	16	151
	1989	2019-01-22 09:25:34.36	-814	1269	-1422	13	51	-29	-372	-396	24	384
	1990	2019-01-22 09:25:34.37	-815	1270	-1449	4	37	-26	-232	-236	4	234
	1991	2019-01-22 09:25:34.38	-802	1276	-1445	1	20	-25	-444	-459	15	451
	1992	2019-01-22 09:25:34.39	-796	1288	-1429	5	9	-27	-275	-276	1	275
	1993	2019-01-22 09:25:34.40	-796	1282	-1415	-2	10	-30	-324	-336	12	330
	1994	2019-01-22 09:25:34.41	-800	1266	-1417	-12	14	-30	20	26	-6	-23
[truncated: 3,818 more rows]
