# Supplementary material for: Evaluating the stress-response of dental students to the dental school environment
Source: PeerJ. 2020 May 6;8:e8981. doi: 10.7717/peerj.8981 (PMC7210805; doi:10.7717/peerj.8981)
Supplement: Supplemental Information 1 [file peerj-08-8981-s001.zip › 1-0 III.csv]

// Data mode : Full
// Data quality : High
// Acceleration sensor's range : 16g
// Gyroscope sensor's range : 2000dps
//
//ARTIFACT	NUM	DATE	ACC_X	ACC_Y	ACC_Z	GYRO_X	GYRO_Y	GYRO_Z	EOG_L	EOG_R	EOG_H	EOG_V
	1	2019-01-22 08:47:36.68	-137	981	-1769	10	3	-4	-84	16	-100	34
	2	2019-01-22 08:47:36.69	-134	987	-1787	11	13	-7	-132	-76	-56	104
	3	2019-01-22 08:47:36.70	-140	995	-1796	8	18	-11	-68	42	-110	13
	4	2019-01-22 08:47:36.71	-136	994	-1799	4	18	-14	-133	-60	-73	96
	5	2019-01-22 08:47:36.72	-133	997	-1798	-3	15	-19	-87	41	-128	23
	6	2019-01-22 08:47:36.73	-135	999	-1795	-6	8	-22	-149	-72	-77	110
	7	2019-01-22 08:47:36.74	-135	993	-1797	-12	-2	-24	-87	35	-122	26
	8	2019-01-22 08:47:36.75	-139	983	-1791	-10	-8	-26	-127	-55	-72	91
	9	2019-01-22 08:47:36.76	-150	986	-1784	-5	-15	-25	-82	43	-125	19
	10	2019-01-22 08:47:36.77	-133	981	-1781	-6	-15	-23	-135	-64	-71	99
	11	2019-01-22 08:47:36.78	-135	975	-1777	-2	-12	-24	-90	21	-111	34
	12	2019-01-22 08:47:36.79	-136	981	-1783	-1	-8	-21	-134	-75	-59	104
	13	2019-01-22 08:47:36.80	-145	986	-1786	0	-6	-15	-79	26	-105	26
	14	2019-01-22 08:47:36.81	-157	985	-1789	-1	-5	-13	-117	-62	-55	89
	15	2019-01-22 08:47:36.82	-147	980	-1793	-4	-4	-7	-64	33	-97	15
	16	2019-01-22 08:47:36.83	-150	978	-1797	-2	-6	1	-116	-62	-54	89
	17	2019-01-22 08:47:36.84	-151	985	-1787	1	-10	3	-79	17	-96	31
	18	2019-01-22 08:47:36.85	-142	988	-1778	0	-10	6	-129	-86	-43	107
	19	2019-01-22 08:47:36.86	-144	997	-1786	2	-4	6	-88	4	-92	42
	20	2019-01-22 08:47:36.87	-140	997	-1794	3	-5	4	-130	-76	-54	103
	21	2019-01-22 08:47:36.88	-151	988	-1797	1	-5	2	-87	20	-107	33
	22	2019-01-22 08:47:36.89	-150	998	-1791	-1	-8	-3	-119	-56	-63	87
	23	2019-01-22 08:47:36.90	-154	992	-1788	-1	-8	-7	-74	30	-104	22
	24	2019-01-22 08:47:36.91	-149	994	-1786	-2	-8	-11	-114	-50	-64	82
	25	2019-01-22 08:47:36.92	-141	985	-1793	0	-8	-13	-75	34	-109	20
	26	2019-01-22 08:47:36.93	-147	990	-1774	3	-7	-16	-110	-43	-67	76
	27	2019-01-22 08:47:36.94	-147	979	-1781	6	-3	-19	-68	39	-107	14
	28	2019-01-22 08:47:36.95	-141	977	-1790	6	0	-20	-100	-42	-58	71
	29	2019-01-22 08:47:36.96	-156	978	-1786	6	-1	-16	-76	29	-105	23
	30	2019-01-22 08:47:36.97	-148	963	-1784	4	2	-14	-120	-50	-70	85
	31	2019-01-22 08:47:36.98	-156	967	-1789	4	0	-10	-87	26	-113	30
	32	2019-01-22 08:47:36.99	-141	977	-1792	4	0	-9	-114	-43	-71	78
	33	2019-01-22 08:47:37.00	-146	977	-1802	-2	2	-7	-83	15	-98	34
	34	2019-01-22 08:47:37.01	-148	981	-1796	-2	0	-3	-109	-64	-45	86
	35	2019-01-22 08:47:37.02	-146	991	-1796	-8	-1	-6	-75	-2	-73	38
	36	2019-01-22 08:47:37.03	-150	989	-1790	-8	-2	-9	-103	-56	-47	79
	37	2019-01-22 08:47:37.04	-159	986	-1785	-5	-3	-10	-76	16	-92	30
	38	2019-01-22 08:47:37.05	-143	983	-1778	-4	-3	-13	-95	-43	-52	69
	39	2019-01-22 08:47:37.06	-147	982	-1776	-6	0	-15	-72	11	-83	30
	40	2019-01-22 08:47:37.07	-148	976	-1774	-8	7	-18	-92	-48	-44	70
	41	2019-01-22 08:47:37.08	-140	983	-1787	-11	8	-18	-81	2	-83	39
	42	2019-01-22 08:47:37.09	-152	988	-1787	-11	11	-18	-104	-57	-47	80
	43	2019-01-22 08:47:37.10	-140	980	-1794	-12	10	-16	-85	-2	-83	43
	44	2019-01-22 08:47:37.11	-147	989	-1795	-12	8	-16	-102	-54	-48	78
	45	2019-01-22 08:47:37.12	-147	988	-1794	-11	3	-14	-94	-16	-78	55
	46	2019-01-22 08:47:37.13	-143	994	-1789	-9	-1	-15	-108	-64	-44	86
	47	2019-01-22 08:47:37.14	-149	988	-1780	-10	-2	-15	-95	-18	-77	56
	48	2019-01-22 08:47:37.15	-144	983	-1789	-11	-3	-15	-109	-62	-47	85
	49	2019-01-22 08:47:37.16	-134	991	-1793	-9	-2	-12	-97	-18	-79	57
	50	2019-01-22 08:47:37.17	-139	989	-1786	-7	-3	-13	-111	-53	-58	82
	51	2019-01-22 08:47:37.18	-141	985	-1785	-6	-2	-13	-99	-13	-86	56
	52	2019-01-22 08:47:37.19	-148	977	-1793	-4	-2	-13	-110	-55	-55	82
	53	2019-01-22 08:47:37.20	-144	979	-1789	3	-5	-12	-108	-21	-87	64
	54	2019-01-22 08:47:37.21	-140	982	-1799	2	-8	-9	-109	-48	-61	78
	55	2019-01-22 08:47:37.22	-146	980	-1780	-4	-2	-9	-103	-17	-86	60
	56	2019-01-22 08:47:37.23	-139	982	-1782	-5	-2	-8	-94	-39	-55	66
	57	2019-01-22 08:47:37.24	-137	984	-1786	-7	5	-6	-101	-25	-76	63
	58	2019-01-22 08:47:37.25	-142	986	-1785	-8	6	-7	-108	-51	-57	79
	59	2019-01-22 08:47:37.26	-145	982	-1787	-7	6	-5	-112	-30	-82	71
	60	2019-01-22 08:47:37.27	-145	988	-1787	-7	6	-1	-98	-36	-62	67
	61	2019-01-22 08:47:37.28	-148	993	-1792	-9	0	-1	-89	-15	-74	52
	62	2019-01-22 08:47:37.29	-144	990	-1797	-7	-4	0	-74	-21	-53	47
	63	2019-01-22 08:47:37.30	-148	991	-1791	-8	-8	0	-85	-7	-78	46
	64	2019-01-22 08:47:37.31	-149	996	-1793	-8	-10	-4	-79	-17	-62	48
	65	2019-01-22 08:47:37.32	-141	996	-1791	-7	-12	-4	-89	-9	-80	49
	66	2019-01-22 08:47:37.33	-155	989	-1796	-8	-16	-5	-78	-8	-70	43
	67	2019-01-22 08:47:37.34	-157	990	-1798	-10	-18	-5	-97	-11	-86	54
	68	2019-01-22 08:47:37.35	-150	980	-1791	-8	-24	-1	-89	-11	-78	50
	69	2019-01-22 08:47:37.36	-139	983	-1782	-7	-22	0	-117	-17	-100	67
	70	2019-01-22 08:47:37.37	-151	985	-1785	-6	-15	-1	-98	-9	-89	53
	71	2019-01-22 08:47:37.38	-153	982	-1770	-2	-8	1	-110	-16	-94	63
	72	2019-01-22 08:47:37.39	-148	971	-1773	2	-4	2	-85	-6	-79	45
	73	2019-01-22 08:47:37.40	-150	973	-1776	6	5	3	-95	-7	-88	51
	74	2019-01-22 08:47:37.41	-150	980	-1788	10	8	5	-69	20	-89	24
	75	2019-01-22 08:47:37.42	-149	978	-1793	11	11	3	-93	6	-99	43
	76	2019-01-22 08:47:37.43	-151	984	-1797	9	16	0	-73	16	-89	28
	77	2019-01-22 08:47:37.44	-155	990	-1800	6	15	-4	-105	-12	-93	58
	78	2019-01-22 08:47:37.45	-166	988	-1800	2	8	-7	-91	6	-97	42
	79	2019-01-22 08:47:37.46	-161	984	-1792	2	-4	-7	-126	-24	-102	75
	80	2019-01-22 08:47:37.47	-158	982	-1789	2	-14	-7	-88	10	-98	39
	81	2019-01-22 08:47:37.48	-149	980	-1781	-3	-18	-10	-109	-11	-98	60
	82	2019-01-22 08:47:37.49	-158	994	-1772	-10	-15	-12	-66	24	-90	21
	83	2019-01-22 08:47:37.50	-154	983	-1774	-16	-8	-14	-95	-13	-82	54
	84	2019-01-22 08:47:37.51	-150	978	-1777	-20	-1	-13	-53	14	-67	19
	85	2019-01-22 08:47:37.52	-158	977	-1778	-22	4	-11	-88	-30	-58	59
	86	2019-01-22 08:47:37.53	-159	971	-1784	-19	9	-5	-53	9	-62	22
	87	2019-01-22 08:47:37.54	-146	971	-1784	-13	10	2	-96	-31	-65	63
	88	2019-01-22 08:47:37.55	-146	975	-1785	-8	7	8	-61	12	-73	24
	89	2019-01-22 08:47:37.56	-144	979	-1786	-10	10	10	-103	-36	-67	69
	90	2019-01-22 08:47:37.57	-145	992	-1783	-13	12	12	-59	20	-79	19
	91	2019-01-22 08:47:37.58	-144	999	-1788	-16	15	11	-110	-37	-73	73
	92	2019-01-22 08:47:37.59	-149	1000	-1796	-20	16	8	-66	12	-78	27
	93	2019-01-22 08:47:37.60	-142	1007	-1794	-20	16	5	-117	-46	-71	81
	94	2019-01-22 08:47:37.61	-142	1004	-1801	-20	11	2	-72	18	-90	27
	95	2019-01-22 08:47:37.62	-145	999	-1801	-19	9	0	-129	-46	-83	87
	96	2019-01-22 08:47:37.63	-133	993	-1799	-12	0	-4	-80	10	-90	35
	97	2019-01-22 08:47:37.64	-151	986	-1797	-4	-6	-4	-114	-38	-76	76
	98	2019-01-22 08:47:37.65	-138	980	-1790	2	-11	-3	-58	33	-91	12
	99	2019-01-22 08:47:37.66	-144	985	-1783	5	-10	-5	-107	-34	-73	70
	100	2019-01-22 08:47:37.67	-134	979	-1777	6	-9	-8	-60	26	-86	17
	101	2019-01-22 08:47:37.68	-133	985	-1785	4	-7	-10	-116	-40	-76	78
	102	2019-01-22 08:47:37.69	-143	985	-1777	-2	-2	-9	-62	36	-98	13
	103	2019-01-22 08:47:37.70	-137	978	-1787	-3	0	-12	-118	-44	-74	81
	104	2019-01-22 08:47:37.71	-144	981	-1792	-2	3	-11	-62	21	-83	20
	105	2019-01-22 08:47:37.72	-141	982	-1792	-5	4	-12	-113	-51	-62	82
	106	2019-01-22 08:47:37.73	-142	981	-1803	-5	0	-9	-55	26	-81	14
	107	2019-01-22 08:47:37.74	-142	986	-1796	-5	-5	-8	-115	-58	-57	86
	108	2019-01-22 08:47:37.75	-146	986	-1801	-5	-6	-11	-61	16	-77	22
	109	2019-01-22 08:47:37.76	-143	996	-1792	-8	-9	-16	-120	-70	-50	95
	110	2019-01-22 08:47:37.77	-142	997	-1786	-11	-10	-20	-65	10	-75	27
	111	2019-01-22 08:47:37.78	-137	1005	-1784	-15	-6	-25	-129	-76	-53	102
	112	2019-01-22 08:47:37.79	-132	999	-1780	-18	0	-33	-72	5	-77	33
	113	2019-01-22 08:47:37.80	-148	992	-1784	-15	0	-40	-126	-72	-54	99
	114	2019-01-22 08:47:37.81	-153	974	-1790	-12	-7	-42	-55	31	-86	12
	115	2019-01-22 08:47:37.82	-150	978	-1785	-6	-11	-38	-106	-45	-61	75
	116	2019-01-22 08:47:37.83	-152	981	-1785	-3	-12	-35	-47	43	-90	2
	117	2019-01-22 08:47:37.84	-149	983	-1786	-6	-8	-33	-114	-56	-58	85
	118	2019-01-22 08:47:37.85	-152	987	-1776	-7	-4	-31	-53	28	-81	12
	119	2019-01-22 08:47:37.86	-156	975	-1770	-8	0	-30	-124	-74	-50	99
	120	2019-01-22 08:47:37.87	-147	973	-1774	-7	7	-25	-65	14	-79	25
	121	2019-01-22 08:47:37.88	-140	971	-1772	-6	14	-18	-136	-83	-53	109
	122	2019-01-22 08:47:37.89	-145	973	-1778	-7	22	-14	-69	11	-80	29
	123	2019-01-22 08:47:37.90	-143	980	-1785	-8	24	-10	-132	-85	-47	108
	124	2019-01-22 08:47:37.91	-137	980	-1791	-6	21	-7	-56	26	-82	15
	125	2019-01-22 08:47:37.92	-144	991	-1801	-5	14	-3	-120	-71	-49	95
	126	2019-01-22 08:47:37.93	-149	990	-1802	-6	2	-1	-49	24	-73	12
	127	2019-01-22 08:47:37.94	-145	998	-1798	-5	-4	-3	-121	-85	-36	103
	128	2019-01-22 08:47:37.95	-142	999	-1790	-7	-12	-4	-60	14	-74	23
	129	2019-01-22 08:47:37.96	-144	994	-1792	-8	-15	-7	-137	-96	-41	116
	130	2019-01-22 08:47:37.97	-151	987	-1787	-10	-16	-9	-59	12	-71	23
	131	2019-01-22 08:47:37.98	-151	985	-1784	-8	-15	-10	-107	-75	-32	91
	132	2019-01-22 08:47:37.99	-149	980	-1778	-5	-13	-10	-42	32	-74	5
	133	2019-01-22 08:47:38.00	-150	975	-1776	-4	-9	-7	-125	-80	-45	102
	134	2019-01-22 08:47:38.01	-156	974	-1771	-2	-5	0	-75	12	-87	31
	135	2019-01-22 08:47:38.02	-149	973	-1774	2	-1	4	-138	-88	-50	113
	136	2019-01-22 08:47:38.03	-170	968	-1794	4	-3	11	-54	22	-76	16
	137	2019-01-22 08:47:38.04	-144	981	-1781	3	-6	15	-123	-86	-37	104
	138	2019-01-22 08:47:38.05	-154	983	-1777	1	-3	16	-56	32	-88	12
	139	2019-01-22 08:47:38.06	-155	989	-1786	-2	-2	12	-127	-73	-54	100
	140	2019-01-22 08:47:38.07	-147	984	-1795	1	-4	9	-63	30	-93	16
	141	2019-01-22 08:47:38.08	-151	1000	-1791	3	-6	4	-130	-80	-50	105
	142	2019-01-22 08:47:38.09	-148	998	-1794	-1	-3	-3	-57	36	-93	10
	143	2019-01-22 08:47:38.10	-148	996	-1791	-4	-2	-9	-125	-66	-59	95
	144	2019-01-22 08:47:38.11	-153	990	-1795	-4	-2	-14	-44	50	-94	-3
	145	2019-01-22 08:47:38.12	-150	999	-1792	-4	-6	-16	-110	-61	-49	85
	146	2019-01-22 08:47:38.13	-151	992	-1799	-5	-8	-20	-37	51	-88	-7
	147	2019-01-22 08:47:38.14	-160	989	-1787	-9	-11	-22	-109	-71	-38	90
	148	2019-01-22 08:47:38.15	-156	985	-1786	-9	-16	-21	-40	39	-79	0
	149	2019-01-22 08:47:38.16	-155	978	-1774	-10	-16	-19	-112	-77	-35	94
	150	2019-01-22 08:47:38.17	-145	970	-1770	-6	-15	-15	-35	45	-80	-5
	151	2019-01-22 08:47:38.18	-146	961	-1769	-2	-7	-7	-94	-54	-40	74
	152	2019-01-22 08:47:38.19	-147	971	-1767	-2	1	-3	-23	69	-92	-23
	153	2019-01-22 08:47:38.20	-154	978	-1771	0	7	7	-100	-55	-45	77
	154	2019-01-22 08:47:38.21	-151	979	-1784	-4	14	15	-39	54	-93	-7
	155	2019-01-22 08:47:38.22	-147	993	-1788	-7	17	18	-103	-58	-45	80
	156	2019-01-22 08:47:38.23	-150	986	-1791	-9	18	19	-34	62	-96	-14
	157	2019-01-22 08:47:38.24	-147	993	-1795	-7	16	16	-104	-59	-45	81
	158	2019-01-22 08:47:38.25	-147	996	-1792	-5	9	12	-49	49	-98	0
	159	2019-01-22 08:47:38.26	-140	995	-1793	-3	0	5	-129	-72	-57	100
	160	2019-01-22 08:47:38.27	-149	996	-1796	-3	0	1	-69	36	-105	16
	161	2019-01-22 08:47:38.28	-142	989	-1789	-3	-4	-3	-134	-72	-62	103
	162	2019-01-22 08:47:38.29	-133	991	-1786	-2	-2	-9	-57	50	-107	3
	163	2019-01-22 08:47:38.30	-137	989	-1785	-5	0	-10	-116	-62	-54	89
	164	2019-01-22 08:47:38.31	-135	981	-1784	-5	5	-7	-50	48	-98	1
	165	2019-01-22 08:47:38.32	-147	981	-1779	-3	6	-7	-108	-62	-46	85
	166	2019-01-22 08:47:38.33	-151	981	-1796	-2	3	0	-46	52	-98	-3
	167	2019-01-22 08:47:38.34	-146	983	-1798	1	-6	2	-108	-63	-45	85
	168	2019-01-22 08:47:38.35	-152	988	-1790	-4	-7	5	-48	37	-85	5
	169	2019-01-22 08:47:38.36	-133	980	-1782	-5	-8	2	-111	-82	-29	96
	170	2019-01-22 08:47:38.37	-133	990	-1782	-2	-2	1	-55	25	-80	15
	171	2019-01-22 08:47:38.38	-141	996	-1785	2	0	-1	-119	-83	-36	101
	172	2019-01-22 08:47:38.39	-135	991	-1798	2	0	-7	-60	31	-91	14
	173	2019-01-22 08:47:38.40	-145	999	-1803	2	-1	-11	-126	-82	-44	104
	174	2019-01-22 08:47:38.41	-135	990	-1798	3	-8	-12	-54	31	-85	11
	175	2019-01-22 08:47:38.42	-133	986	-1797	5	-13	-14	-105	-78	-27	91
	176	2019-01-22 08:47:38.43	-145	985	-1802	4	-17	-14	-55	26	-81	14
	177	2019-01-22 08:47:38.44	-143	984	-1793	5	-19	-15	-118	-74	-44	96
	178	2019-01-22 08:47:38.45	-150	987	-1788	2	-19	-12	-74	20	-94	27
	179	2019-01-22 08:47:38.46	-143	975	-1784	1	-24	-12	-116	-72	-44	94
	180	2019-01-22 08:47:38.47	-156	975	-1786	2	-22	-8	-54	33	-87	10
	181	2019-01-22 08:47:38.48	-152	976	-1772	0	-21	-4	-102	-68	-34	85
	182	2019-01-22 08:47:38.49	-148	977	-1775	-1	-16	-1	-61	22	-83	19
	183	2019-01-22 08:47:38.50	-157	977	-1775	0	-13	3	-119	-77	-42	98
	184	2019-01-22 08:47:38.51	-149	977	-1779	1	-9	7	-67	12	-79	27
	185	2019-01-22 08:47:38.52	-148	985	-1788	0	-4	10	-109	-94	-15	101
	186	2019-01-22 08:47:38.53	-159	985	-1786	-1	-4	13	-55	-4	-51	29
	187	2019-01-22 08:47:38.54	-144	987	-1791	-1	-2	12	-83	-90	7	86
	188	2019-01-22 08:47:38.55	-151	985	-1785	0	-1	10	-27	8	-35	9
	189	2019-01-22 08:47:38.56	-146	992	-1788	-3	-3	5	-77	-72	-5	74
	190	2019-01-22 08:47:38.57	-149	997	-1786	-3	-3	-1	-37	16	-53	10
	191	2019-01-22 08:47:38.58	-148	996	-1789	-5	-1	-7	-89	-74	-15	81
	192	2019-01-22 08:47:38.59	-145	993	-1786	-8	-4	-10	-56	8	-64	24
	193	2019-01-22 08:47:38.60	-148	984	-1783	-8	-1	-13	-95	-69	-26	82
	194	2019-01-22 08:47:38.61	-137	978	-1782	-8	-2	-15	-54	21	-75	16
	195	2019-01-22 08:47:38.62	-137	979	-1791	-9	-2	-14	-88	-51	-37	69
	196	2019-01-22 08:47:38.63	-139	982	-1790	-10	0	-13	-50	29	-79	10
	197	2019-01-22 08:47:38.64	-140	975	-1787	-13	2	-10	-94	-53	-41	73
	198	2019-01-22 08:47:38.65	-149	984	-1788	-16	-1	-9	-65	22	-87	21
	199	2019-01-22 08:47:38.66	-149	985	-1794	-18	-2	-5	-94	-46	-48	70
	200	2019-01-22 08:47:38.67	-147	988	-1793	-11	-7	-2	-59	28	-87	15
	201	2019-01-22 08:47:38.68	-139	988	-1774	-10	-9	-2	-92	-50	-42	71
	202	2019-01-22 08:47:38.69	-148	984	-1787	-8	-7	-1	-67	14	-81	26
	203	2019-01-22 08:47:38.70	-146	989	-1786	-7	-9	-2	-90	-49	-41	69
	204	2019-01-22 08:47:38.71	-140	986	-1797	-3	-11	-2	-58	24	-82	17
	205	2019-01-22 08:47:38.72	-143	989	-1795	-4	-11	-3	-79	-30	-49	54
	206	2019-01-22 08:47:38.73	-153	983	-1796	-2	-11	0	-49	36	-85	6
	207	2019-01-22 08:47:38.74	-147	984	-1789	1	-7	2	-82	-35	-47	58
	208	2019-01-22 08:47:38.75	-145	983	-1789	1	-8	0	-68	6	-74	31
	209	2019-01-22 08:47:38.76	-141	980	-1789	5	-8	3	-94	-65	-29	79
	210	2019-01-22 08:47:38.77	-135	981	-1786	6	-2	1	-66	-11	-55	38
	211	2019-01-22 08:47:38.78	-135	983	-1785	4	0	1	-70	-56	-14	63
	212	2019-01-22 08:47:38.79	-132	993	-1796	4	4	-3	-47	6	-53	20
	213	2019-01-22 08:47:38.80	-154	981	-1795	2	1	-5	-55	-26	-29	40
	214	2019-01-22 08:47:38.81	-155	990	-1796	1	-4	-4	-51	14	-65	18
	215	2019-01-22 08:47:38.82	-158	985	-1803	1	-11	-5	-70	-39	-31	54
	216	2019-01-22 08:47:38.83	-151	978	-1794	0	-20	-3	-57	-1	-56	29
	217	2019-01-22 08:47:38.84	-156	978	-1782	1	-24	3	-75	-35	-40	55
	218	2019-01-22 08:47:38.85	-159	980	-1769	2	-28	7	-70	6	-76	32
	219	2019-01-22 08:47:38.86	-156	984	-1769	2	-25	7	-84	-40	-44	62
	220	2019-01-22 08:47:38.87	-137	985	-1776	3	-20	10	-68	-2	-66	35
	221	2019-01-22 08:47:38.88	-151	993	-1777	3	-13	8	-69	-30	-39	49
	222	2019-01-22 08:47:38.89	-148	993	-1781	1	-7	7	-62	-3	-59	32
	223	2019-01-22 08:47:38.90	-140	990	-1781	-3	1	1	-67	-25	-42	46
	224	2019-01-22 08:47:38.91	-141	987	-1789	-3	3	1	-71	6	-77	32
	225	2019-01-22 08:47:38.92	-152	988	-1793	-4	-1	1	-69	-15	-54	42
	226	2019-01-22 08:47:38.93	-160	986	-1800	-5	-3	3	-73	5	-78	34
	227	2019-01-22 08:47:38.94	-149	987	-1796	-4	-10	3	-70	-24	-46	47
	228	2019-01-22 08:47:38.95	-152	995	-1792	-7	-13	1	-77	-10	-67	43
	229	2019-01-22 08:47:38.96	-149	994	-1788	-8	-16	-3	-78	-30	-48	54
	230	2019-01-22 08:47:38.97	-141	991	-1783	-8	-12	-7	-89	-20	-69	54
	231	2019-01-22 08:47:38.98	-142	1001	-1774	-9	-7	-11	-82	-33	-49	57
	232	2019-01-22 08:47:38.99	-145	993	-1782	-8	-4	-16	-84	-22	-62	53
	233	2019-01-22 08:47:39.00	-142	994	-1792	-7	-3	-19	-68	-22	-46	45
	234	2019-01-22 08:47:39.01	-143	989	-1788	-6	-4	-18	-79	-14	-65	46
	235	2019-01-22 08:47:39.02	-150	993	-1792	-5	-6	-20	-62	-18	-44	40
	236	2019-01-22 08:47:39.03	-158	978	-1807	-10	-16	-18	-78	-23	-55	50
	237	2019-01-22 08:47:39.04	-161	993	-1801	-12	-24	-17	-55	-23	-32	39
	238	2019-01-22 08:47:39.05	-153	975	-1789	-12	-30	-15	-74	-27	-47	50
	239	2019-01-22 08:47:39.06	-141	977	-1787	-14	-32	-15	-65	-26	-39	45
	240	2019-01-22 08:47:39.07	-154	981	-1779	-15	-30	-17	-93	-33	-60	63
	241	2019-01-22 08:47:39.08	-143	981	-1774	-16	-25	-19	-73	-20	-53	46
	242	2019-01-22 08:47:39.09	-159	973	-1773	-12	-19	-17	-88	-18	-70	53
	243	2019-01-22 08:47:39.10	-147	981	-1781	-8	-14	-18	-59	3	-62	28
	244	2019-01-22 08:47:39.11	-162	984	-1791	-8	-5	-12	-81	-13	-68	47
	245	2019-01-22 08:47:39.12	-154	981	-1795	-8	-9	-9	-72	-13	-59	42
	246	2019-01-22 08:47:39.13	-160	988	-1797	-11	-6	-8	-104	-37	-67	70
	247	2019-01-22 08:47:39.14	-162	990	-1795	-10	-15	-8	-78	-19	-59	48
	248	2019-01-22 08:47:39.15	-160	991	-1789	-9	-18	-10	-105	-50	-55	77
	249	2019-01-22 08:47:39.16	-167	993	-1776	-5	-15	-12	-70	-17	-53	43
	250	2019-01-22 08:47:39.17	-160	982	-1780	-2	-13	-13	-93	-34	-59	63
	251	2019-01-22 08:47:39.18	-159	985	-1787	5	-12	-15	-58	4	-62	27
	252	2019-01-22 08:47:39.19	-155	987	-1786	9	-12	-14	-91	-31	-60	61
	253	2019-01-22 08:47:39.20	-156	990	-1785	6	-8	-13	-64	1	-65	31
	254	2019-01-22 08:47:39.21	-148	982	-1786	6	-5	-12	-98	-36	-62	67
	255	2019-01-22 08:47:39.22	-165	976	-1787	3	-7	-8	-66	2	-68	32
	256	2019-01-22 08:47:39.23	-159	977	-1777	1	-4	-1	-106	-39	-67	72
	257	2019-01-22 08:47:39.24	-160	973	-1772	2	-1	-2	-66	6	-72	30
	258	2019-01-22 08:47:39.25	-167	975	-1780	1	0	1	-109	-35	-74	72
	259	2019-01-22 08:47:39.26	-141	983	-1790	1	3	0	-62	14	-76	24
	260	2019-01-22 08:47:39.27	-154	987	-1793	3	3	-1	-96	-36	-60	66
	261	2019-01-22 08:47:39.28	-164	987	-1796	4	2	-1	-53	11	-64	21
	262	2019-01-22 08:47:39.29	-156	989	-1793	1	1	-4	-100	-46	-54	73
	263	2019-01-22 08:47:39.30	-156	995	-1798	3	-5	-6	-61	6	-67	27
	264	2019-01-22 08:47:39.31	-167	987	-1787	-3	-8	-11	-100	-37	-63	68
	265	2019-01-22 08:47:39.32	-157	988	-1786	-8	-7	-16	-55	16	-71	19
	266	2019-01-22 08:47:39.33	-157	976	-1781	-11	-7	-17	-108	-53	-55	80
	267	2019-01-22 08:47:39.34	-153	982	-1776	-12	-1	-20	-50	12	-62	19
	268	2019-01-22 08:47:39.35	-148	988	-1783	-11	6	-22	-89	-45	-44	67
	269	2019-01-22 08:47:39.36	-151	981	-1790	-11	7	-23	-29	20	-49	4
	270	2019-01-22 08:47:39.37	-148	980	-1789	-9	5	-20	-76	-44	-32	60
	271	2019-01-22 08:47:39.38	-160	984	-1794	-8	0	-15	-16	32	-48	-8
	272	2019-01-22 08:47:39.39	-154	981	-1794	-8	-3	-12	-72	-36	-36	54
	273	2019-01-22 08:47:39.40	-158	980	-1794	-5	-8	-8	-26	25	-51	0
	274	2019-01-22 08:47:39.41	-147	982	-1785	-6	-13	-3	-96	-73	-23	84
	275	2019-01-22 08:47:39.42	-156	980	-1786	-6	-12	-1	-43	-3	-40	23
	276	2019-01-22 08:47:39.43	-178	985	-1793	-7	-13	2	-93	-66	-27	79
	277	2019-01-22 08:47:39.44	-167	978	-1794	-7	-13	9	-36	26	-62	5
	278	2019-01-22 08:47:39.45	-168	980	-1786	0	-15	12	-102	-48	-54	75
	279	2019-01-22 08:47:39.46	-160	983	-1772	1	-12	14	-45	33	-78	6
	280	2019-01-22 08:47:39.47	-157	986	-1766	2	-5	11	-107	-47	-60	77
	281	2019-01-22 08:47:39.48	-164	993	-1773	1	8	7	-38	40	-78	-1
	282	2019-01-22 08:47:39.49	-151	1000	-1786	2	13	2	-98	-39	-59	68
	283	2019-01-22 08:47:39.50	-150	992	-1790	2	18	-5	-38	49	-87	-5
	284	2019-01-22 08:47:39.51	-160	990	-1793	3	20	-9	-114	-46	-68	80
	285	2019-01-22 08:47:39.52	-158	994	-1801	1	18	-14	-62	38	-100	12
	286	2019-01-22 08:47:39.53	-146	978	-1805	2	14	-17	-120	-51	-69	85
	287	2019-01-22 08:47:39.54	-156	976	-1802	4	5	-15	-46	44	-90	1
	288	2019-01-22 08:47:39.55	-156	979	-1798	7	-6	-14	-106	-49	-57	77
	289	2019-01-22 08:47:39.56	-155	974	-1788	2	-7	-10	-44	49	-93	-2
	290	2019-01-22 08:47:39.57	-141	975	-1778	-2	-5	-6	-117	-47	-70	82
	291	2019-01-22 08:47:39.58	-137	981	-1777	-4	-1	-6	-46	49	-95	-1
	292	2019-01-22 08:47:39.59	-146	984	-1776	-4	6	-8	-106	-45	-61	75
	293	2019-01-22 08:47:39.60	-138	990	-1780	-8	9	-10	-40	48	-88	-4
	294	2019-01-22 08:47:39.61	-150	987	-1788	-8	14	-9	-116	-63	-53	89
	295	2019-01-22 08:47:39.62	-154	982	-1800	-7	7	-8	-48	38	-86	5
	296	2019-01-22 08:47:39.63	-164	976	-1806	-3	-3	-5	-120	-66	-54	93
	297	2019-01-22 08:47:39.64	-161	984	-1803	0	-14	-2	-47	43	-90	2
	298	2019-01-22 08:47:39.65	-158	985	-1795	0	-20	2	-97	-48	-49	72
	299	2019-01-22 08:47:39.66	-166	988	-1797	0	-24	2	-15	67	-82	-26
	300	2019-01-22 08:47:39.67	-165	988	-1781	1	-23	3	-73	-38	-35	55
	301	2019-01-22 08:47:39.68	-157	992	-1782	1	-17	-2	-12	60	-72	-24
	302	2019-01-22 08:47:39.69	-166	991	-1777	3	-12	-3	-84	-57	-27	70
	303	2019-01-22 08:47:39.70	-170	987	-1772	4	-5	-6	-16	51	-67	-17
	304	2019-01-22 08:47:39.71	-154	985	-1768	7	1	-12	-99	-68	-31	83
	305	2019-01-22 08:47:39.72	-160	988	-1779	4	9	-17	-31	44	-75	-6
	306	2019-01-22 08:47:39.73	-159	1001	-1785	2	15	-25	-112	-71	-41	91
	307	2019-01-22 08:47:39.74	-159	992	-1801	-1	13	-32	-40	36	-76	2
	308	2019-01-22 08:47:39.75	-157	998	-1801	1	6	-34	-100	-64	-36	82
	309	2019-01-22 08:47:39.76	-164	988	-1795	0	3	-34	-15	59	-74	-22
	310	2019-01-22 08:47:39.77	-154	975	-1801	2	-6	-38	-86	-48	-38	67
	311	2019-01-22 08:47:39.78	-174	977	-1792	5	-13	-34	-17	61	-78	-22
	312	2019-01-22 08:47:39.79	-160	973	-1781	5	-15	-34	-100	-58	-42	79
	313	2019-01-22 08:47:39.80	-161	961	-1781	4	-14	-29	-37	44	-81	-3
	314	2019-01-22 08:47:39.81	-164	964	-1785	2	-9	-27	-105	-69	-36	87
	315	2019-01-22 08:47:39.82	-159	968	-1779	1	-4	-20	-39	46	-85	-3
	316	2019-01-22 08:47:39.83	-154	973	-1789	-4	3	-20	-115	-68	-47	91
	317	2019-01-22 08:47:39.84	-154	981	-1790	-6	9	-15	-55	41	-96	7
	318	2019-01-22 08:47:39.85	-166	981	-1792	-7	13	-14	-113	-69	-44	91
	319	2019-01-22 08:47:39.86	-162	981	-1804	-9	9	-8	-36	51	-87	-7
	320	2019-01-22 08:47:39.87	-164	980	-1795	-6	5	-5	-102	-65	-37	83
	321	2019-01-22 08:47:39.88	-164	983	-1800	-3	-5	-3	-34	49	-83	-7
	322	2019-01-22 08:47:39.89	-167	985	-1794	-2	-10	-5	-101	-74	-27	87
	323	2019-01-22 08:47:39.90	-173	991	-1788	-3	-10	-5	-32	27	-59	2
	324	2019-01-22 08:47:39.91	-170	991	-1781	-2	-9	-9	-98	-88	-10	93
	325	2019-01-22 08:47:39.92	-174	995	-1775	-2	-5	-11	-27	23	-50	2
	326	2019-01-22 08:47:39.93	-171	982	-1776	-1	-1	-12	-88	-83	-5	85
	327	2019-01-22 08:47:39.94	-166	974	-1777	5	5	-13	-12	32	-44	-10
	328	2019-01-22 08:47:39.95	-164	968	-1774	8	10	-12	-78	-69	-9	73
	329	2019-01-22 08:47:39.96	-157	967	-1781	10	13	-13	-22	38	-60	-8
	330	2019-01-22 08:47:39.97	-162	972	-1791	10	19	-16	-98	-80	-18	89
	331	2019-01-22 08:47:39.98	-156	984	-1790	7	23	-15	-45	27	-72	9
	332	2019-01-22 08:47:39.99	-157	982	-1800	3	22	-18	-117	-80	-37	98
	333	2019-01-22 08:47:40.00	-163	984	-1798	-3	21	-21	-65	27	-92	19
	334	2019-01-22 08:47:40.01	-158	987	-1793	-5	21	-25	-121	-83	-38	102
	335	2019-01-22 08:47:40.02	-151	974	-1790	-5	19	-26	-54	34	-88	10
	336	2019-01-22 08:47:40.03	-152	962	-1796	-1	16	-28	-114	-66	-48	90
	337	2019-01-22 08:47:40.04	-155	971	-1792	1	15	-29	-63	33	-96	15
	338	2019-01-22 08:47:40.05	-155	964	-1789	1	14	-27	-118	-75	-43	96
	339	2019-01-22 08:47:40.06	-144	981	-1791	1	15	-24	-63	22	-85	20
	340	2019-01-22 08:47:40.07	-154	975	-1789	-3	13	-25	-134	-89	-45	111
	341	2019-01-22 08:47:40.08	-145	978	-1786	-6	16	-25	-78	14	-92	32
	342	2019-01-22 08:47:40.09	-147	975	-1791	-12	20	-24	-137	-89	-48	113
	343	2019-01-22 08:47:40.10	-153	971	-1801	-13	16	-20	-71	29	-100	21
	344	2019-01-22 08:47:40.11	-152	976	-1797	-12	12	-14	-123	-75	-48	99
	345	2019-01-22 08:47:40.12	-140	978	-1795	-12	7	-9	-62	27	-89	17
	346	2019-01-22 08:47:40.13	-151	968	-1802	-13	5	-6	-110	-70	-40	90
	347	2019-01-22 08:47:40.14	-147	963	-1799	-12	-2	0	-51	32	-83	9
	348	2019-01-22 08:47:40.15	-150	966	-1790	-10	-7	5	-94	-69	-25	81
	349	2019-01-22 08:47:40.16	-146	968	-1780	-7	-12	8	-30	22	-52	4
	350	2019-01-22 08:47:40.17	-143	972	-1784	-7	-9	10	-71	-73	2	72
	351	2019-01-22 08:47:40.18	-153	979	-1786	-11	-7	9	-16	22	-38	-3
	352	2019-01-22 08:47:40.19	-149	982	-1790	-10	-3	8	-66	-69	3	67
	353	2019-01-22 08:47:40.20	-138	983	-1782	-14	1	6	-24	22	-46	1
	354	2019-01-22 08:47:40.21	-158	985	-1783	-14	7	3	-77	-70	-7	73
	355	2019-01-22 08:47:40.22	-155	974	-1796	-16	6	-2	-38	18	-56	10
	356	2019-01-22 08:47:40.23	-154	980	-1794	-13	3	-4	-86	-73	-13	79
	357	2019-01-22 08:47:40.24	-142	982	-1795	-16	1	-8	-43	19	-62	12
	358	2019-01-22 08:47:40.25	-143	988	-1791	-17	-1	-14	-82	-58	-24	70
	359	2019-01-22 08:47:40.26	-140	992	-1793	-16	1	-20	-33	30	-63	1
	360	2019-01-22 08:47:40.27	-142	994	-1797	-18	-1	-26	-69	-53	-16	61
	361	2019-01-22 08:47:40.28	-151	992	-1801	-20	1	-34	-29	33	-62	-2
	362	2019-01-22 08:47:40.29	-161	986	-1797	-21	-4	-35	-70	-46	-24	58
	363	2019-01-22 08:47:40.30	-162	973	-1798	-18	-9	-32	-36	29	-65	3
	364	2019-01-22 08:47:40.31	-162	979	-1797	-16	-14	-28	-78	-50	-28	64
	365	2019-01-22 08:47:40.32	-164	976	-1793	-11	-21	-21	-52	13	-65	19
	366	2019-01-22 08:47:40.33	-165	985	-1781	-12	-22	-17	-95	-72	-23	83
	367	2019-01-22 08:47:40.34	-154	986	-1782	-14	-20	-12	-61	1	-62	30
	368	2019-01-22 08:47:40.35	-159	982	-1778	-14	-12	-9	-89	-59	-30	74
	369	2019-01-22 08:47:40.36	-153	985	-1775	-14	-4	-3	-56	14	-70	21
	370	2019-01-22 08:47:40.37	-170	988	-1778	-12	-1	-4	-88	-52	-36	70
	371	2019-01-22 08:47:40.38	-164	984	-1781	-10	6	0	-64	10	-74	27
	372	2019-01-22 08:47:40.39	-162	990	-1786	-8	5	2	-88	-52	-36	70
	373	2019-01-22 08:47:40.40	-167	987	-1789	-4	2	6	-55	17	-72	19
	374	2019-01-22 08:47:40.41	-157	993	-1790	-1	-2	5	-69	-34	-35	51
	375	2019-01-22 08:47:40.42	-154	995	-1793	-7	-4	1	-41	29	-70	6
	376	2019-01-22 08:47:40.43	-164	1001	-1790	-9	-1	-4	-62	-33	-29	47
	377	2019-01-22 08:47:40.44	-151	1004	-1782	-10	0	-7	-40	24	-64	8
	378	2019-01-22 08:47:40.45	-162	987	-1791	-11	0	-12	-58	-36	-22	47
	379	2019-01-22 08:47:40.46	-148	983	-1780	-8	-1	-14	-51	7	-58	22
	380	2019-01-22 08:47:40.47	-150	993	-1785	-7	3	-17	-70	-45	-25	57
	381	2019-01-22 08:47:40.48	-158	976	-1788	-4	3	-20	-53	13	-66	20
	382	2019-01-22 08:47:40.49	-164	987	-1785	-4	1	-20	-61	-18	-43	39
	383	2019-01-22 08:47:40.50	-171	980	-1793	-4	1	-20	-46	29	-75	8
	384	2019-01-22 08:47:40.51	-162	967	-1792	-6	-5	-16	-56	-19	-37	37
	385	2019-01-22 08:47:40.52	-168	972	-1781	-3	-6	-12	-48	16	-64	16
	386	2019-01-22 08:47:40.53	-160	966	-1774	-6	-2	-9	-68	-32	-36	50
	387	2019-01-22 08:47:40.54	-144	972	-1772	-6	5	-9	-52	13	-65	19
	388	2019-01-22 08:47:40.55	-162	982	-1773	-11	11	-7	-56	-14	-42	35
	389	2019-01-22 08:47:40.56	-151	989	-1790	-18	20	-7	-52	26	-78	13
	390	2019-01-22 08:47:40.57	-151	987	-1796	-23	23	-10	-56	2	-58	27
	391	2019-01-22 08:47:40.58	-163	999	-1803	-22	20	-8	-57	21	-78	18
	392	2019-01-22 08:47:40.59	-159	999	-1813	-23	13	-9	-65	-19	-46	42
	393	2019-01-22 08:47:40.60	-162	997	-1807	-23	2	-10	-70	4	-74	33
	394	2019-01-22 08:47:40.61	-165	998	-1802	-20	-5	-9	-79	-16	-63	47
	395	2019-01-22 08:47:40.62	-150	998	-1786	-21	-11	-8	-95	0	-95	47
	396	2019-01-22 08:47:40.63	-152	997	-1782	-21	-12	-9	-114	-40	-74	77
	397	2019-01-22 08:47:40.64	-163	995	-1781	-12	-10	-13	-138	-80	-58	109
	398	2019-01-22 08:47:40.65	-147	984	-1780	-2	-7	-16	-139	-126	-13	132
	399	2019-01-22 08:47:40.66	-162	981	-1781	3	-4	-14	-128	-109	-19	118
	400	2019-01-22 08:47:40.67	-161	982	-1791	8	0	-17	-97	-87	-10	92
	401	2019-01-22 08:47:40.68	-162	991	-1793	13	1	-22	-91	-51	-40	71
	402	2019-01-22 08:47:40.69	-163	984	-1797	15	0	-26	-72	-28	-44	50
	403	2019-01-22 08:47:40.70	-164	983	-1793	17	0	-27	-78	0	-78	39
	404	2019-01-22 08:47:40.71	-169	971	-1798	12	0	-26	-57	31	-88	13
	405	2019-01-22 08:47:40.72	-177	981	-1803	8	-4	-28	-70	28	-98	21
	406	2019-01-22 08:47:40.73	-159	979	-1798	9	-7	-29	-56	22	-78	17
	407	2019-01-22 08:47:40.74	-160	971	-1796	10	-5	-30	-65	13	-78	26
	408	2019-01-22 08:47:40.75	-149	978	-1791	9	-4	-31	-36	29	-65	3
	409	2019-01-22 08:47:40.76	-161	958	-1794	12	-3	-32	-52	18	-70	17
	410	2019-01-22 08:47:40.77	-161	961	-1797	14	-8	-32	-31	32	-63	0
	411	2019-01-22 08:47:40.78	-165	954	-1805	16	-13	-32	-53	16	-69	18
	412	2019-01-22 08:47:40.79	-156	943	-1810	17	-24	-32	-29	30	-59	0
	413	2019-01-22 08:47:40.80	-167	955	-1810	13	-33	-32	-61	0	-61	30
	414	2019-01-22 08:47:40.81	-158	946	-1800	7	-36	-33	-40	10	-50	15
	415	2019-01-22 08:47:40.82	-161	956	-1790	2	-35	-37	-67	-20	-47	43
	416	2019-01-22 08:47:40.83	-157	957	-1791	-1	-32	-42	-34	4	-38	15
	417	2019-01-22 08:47:40.84	-161	948	-1792	-5	-34	-44	-69	-29	-40	49
	418	2019-01-22 08:47:40.85	-162	945	-1789	-9	-32	-49	-35	1	-36	17
	419	2019-01-22 08:47:40.86	-164	943	-1795	-13	-33	-49	-70	-36	-34	53
	420	2019-01-22 08:47:40.87	-167	940	-1801	-19	-34	-46	-26	6	-32	10
	421	2019-01-22 08:47:40.88	-156	931	-1802	-23	-36	-43	-62	-26	-36	44
	422	2019-01-22 08:47:40.89	-149	928	-1794	-26	-38	-38	-32	13	-45	9
	423	2019-01-22 08:47:40.90	-147	932	-1784	-30	-39	-35	-72	-30	-42	51
	424	2019-01-22 08:47:40.91	-152	929	-1791	-36	-37	-34	-40	8	-48	16
	425	2019-01-22 08:47:40.92	-164	936	-1784	-35	-40	-31	-87	-37	-50	62
	426	2019-01-22 08:47:40.93	-165	942	-1793	-34	-43	-31	-42	15	-57	13
	427	2019-01-22 08:47:40.94	-162	945	-1797	-37	-45	-31	-90	-35	-55	62
	428	2019-01-22 08:47:40.95	-167	954	-1804	-46	-51	-31	-41	32	-73	4
	429	2019-01-22 08:47:40.96	-159	960	-1801	-52	-54	-32	-76	-14	-62	45
	430	2019-01-22 08:47:40.97	-154	951	-1789	-61	-55	-30	-38	32	-70	3
	431	2019-01-22 08:47:40.98	-172	963	-1787	-71	-54	-23	-101	-47	-54	74
	432	2019-01-22 08:47:40.99	-167	971	-1780	-78	-54	-20	-57	-3	-54	30
	433	2019-01-22 08:47:41.00	-158	974	-1777	-84	-52	-18	-102	-61	-41	81
	434	2019-01-22 08:47:41.01	-173	987	-1775	-86	-56	-16	-53	5	-58	24
	435	2019-01-22 08:47:41.02	-180	986	-1778	-88	-58	-13	-100	-56	-44	78
	436	2019-01-22 08:47:41.03	-176	996	-1775	-87	-64	-15	-46	6	-52	20
	437	2019-01-22 08:47:41.04	-184	998	-1773	-89	-71	-16	-101	-62	-39	81
	438	2019-01-22 08:47:41.05	-181	1009	-1768	-89	-70	-16	-50	7	-57	21
	439	2019-01-22 08:47:41.06	-174	1006	-1761	-88	-71	-16	-101	-59	-42	80
	440	2019-01-22 08:47:41.07	-178	1023	-1769	-87	-68	-16	-48	13	-61	17
	441	2019-01-22 08:47:41.08	-188	1023	-1777	-88	-68	-17	-103	-55	-48	79
	442	2019-01-22 08:47:41.09	-193	1024	-1774	-90	-65	-19	-41	21	-62	10
	443	2019-01-22 08:47:41.10	-198	1021	-1781	-88	-66	-19	-90	-53	-37	71
	444	2019-01-22 08:47:41.11	-183	1025	-1777	-88	-71	-16	-31	27	-58	2
	445	2019-01-22 08:47:41.12	-202	1030	-1775	-80	-77	-16	-97	-60	-37	78
	446	2019-01-22 08:47:41.13	-183	1031	-1775	-74	-83	-16	-49	14	-63	17
	447	2019-01-22 08:47:41.14	-183	1044	-1779	-70	-85	-21	-106	-68	-38	87
	448	2019-01-22 08:47:41.15	-188	1052	-1778	-66	-83	-20	-32	21	-53	5
	449	2019-01-22 08:47:41.16	-201	1047	-1784	-66	-84	-20	-80	-52	-28	66
	450	2019-01-22 08:47:41.17	-192	1041	-1770	-65	-85	-18	-19	38	-57	-9
	451	2019-01-22 08:47:41.18	-196	1035	-1776	-64	-85	-17	-82	-49	-33	65
	452	2019-01-22 08:47:41.19	-197	1041	-1780	-65	-90	-11	-19	35	-54	-8
	453	2019-01-22 08:47:41.20	-204	1037	-1763	-63	-97	-7	-88	-56	-32	72
	454	2019-01-22 08:47:41.21	-206	1031	-1764	-55	-100	-5	-38	30	-68	4
	455	2019-01-22 08:47:41.22	-205	1021	-1760	-43	-103	-3	-100	-59	-41	79
	456	2019-01-22 08:47:41.23	-212	1032	-1762	-29	-106	-1	-30	36	-66	-3
	457	2019-01-22 08:47:41.24	-209	1046	-1771	-19	-110	0	-84	-51	-33	67
	458	2019-01-22 08:47:41.25	-206	1060	-1774	-15	-116	1	-16	50	-66	-17
	459	2019-01-22 08:47:41.26	-215	1056	-1769	-15	-120	-1	-92	-46	-46	69
	460	2019-01-22 08:47:41.27	-216	1051	-1770	-18	-124	-1	-34	38	-72	-2
	461	2019-01-22 08:47:41.28	-228	1041	-1766	-20	-127	3	-96	-59	-37	77
	462	2019-01-22 08:47:41.29	-239	1034	-1755	-20	-131	10	-21	41	-62	-10
	463	2019-01-22 08:47:41.30	-235	1028	-1743	-17	-133	19	-90	-55	-35	72
	464	2019-01-22 08:47:41.31	-229	1036	-1743	-17	-132	26	-34	42	-76	-4
	465	2019-01-22 08:47:41.32	-239	1039	-1733	-18	-123	27	-115	-72	-43	93
	466	2019-01-22 08:47:41.33	-245	1042	-1741	-13	-115	27	-43	20	-63	11
	467	2019-01-22 08:47:41.34	-241	1046	-1742	-9	-110	27	-110	-83	-27	96
	468	2019-01-22 08:47:41.35	-256	1042	-1749	-3	-108	27	-33	25	-58	4
	469	2019-01-22 08:47:41.36	-259	1057	-1755	-1	-109	25	-98	-72	-26	85
	470	2019-01-22 08:47:41.37	-259	1054	-1758	-2	-107	22	-36	32	-68	2
	471	2019-01-22 08:47:41.38	-252	1060	-1747	-4	-106	14	-107	-73	-34	90
	472	2019-01-22 08:47:41.39	-256	1064	-1750	-10	-104	6	-30	31	-61	0
	473	2019-01-22 08:47:41.40	-252	1057	-1748	-19	-102	-2	-90	-67	-23	78
	474	2019-01-22 08:47:41.41	-257	1050	-1748	-21	-96	-6	-14	44	-58	-15
	475	2019-01-22 08:47:41.42	-260	1036	-1748	-20	-91	-8	-74	-67	-7	70
	476	2019-01-22 08:47:41.43	-246	1039	-1747	-17	-86	-5	2	41	-39	-21
	477	2019-01-22 08:47:41.44	-265	1042	-1743	-13	-83	-6	-55	-59	4	57
	478	2019-01-22 08:47:41.45	-252	1036	-1745	-8	-77	-6	18	51	-33	-34
	479	2019-01-22 08:47:41.46	-266	1028	-1739	-6	-77	-5	-65	-56	-9	60
	480	2019-01-22 08:47:41.47	-257	1026	-1746	-5	-78	-7	-6	58	-64	-26
	481	2019-01-22 08:47:41.48	-262	1028	-1745	-6	-79	-6	-73	-53	-20	63
	482	2019-01-22 08:47:41.49	-265	1018	-1749	-4	-77	-3	-8	50	-58	-21
	483	2019-01-22 08:47:41.50	-268	1028	-1757	-4	-79	-2	-84	-61	-23	72
	484	2019-01-22 08:47:41.51	-271	1033	-1757	-7	-80	1	-16	50	-66	-17
	485	2019-01-22 08:47:41.52	-266	1042	-1747	-11	-77	2	-84	-56	-28	70
	486	2019-01-22 08:47:41.53	-278	1042	-1753	-15	-76	3	-32	44	-76	-6
	487	2019-01-22 08:47:41.54	-285	1036	-1755	-23	-76	3	-109	-72	-37	90
	488	2019-01-22 08:47:41.55	-280	1028	-1752	-28	-76	4	-45	41	-86	2
	489	2019-01-22 08:47:41.56	-280	1037	-1746	-29	-77	7	-106	-62	-44	84
	490	2019-01-22 08:47:41.57	-282	1026	-1737	-29	-76	9	-29	48	-77	-9
	491	2019-01-22 08:47:41.58	-288	1020	-1737	-25	-72	12	-81	-58	-23	69
	492	2019-01-22 08:47:41.59	-289	1031	-1747	-17	-67	20	-12	55	-67	-21
	493	2019-01-22 08:47:41.60	-296	1030	-1742	-12	-64	24	-83	-59	-24	71
	494	2019-01-22 08:47:41.61	-287	1034	-1742	-7	-55	26	-27	35	-62	-4
	495	2019-01-22 08:47:41.62	-291	1037	-1752	-4	-51	25	-99	-73	-26	86
	496	2019-01-22 08:47:41.63	-287	1033	-1746	-3	-47	25	-34	39	-73	-2
	497	2019-01-22 08:47:41.64	-284	1038	-1752	-2	-41	23	-91	-69	-22	80
	498	2019-01-22 08:47:41.65	-267	1036	-1740	-2	-31	16	-26	40	-66	-7
	499	2019-01-22 08:47:41.66	-280	1029	-1738	2	-23	10	-89	-64	-25	76
	500	2019-01-22 08:47:41.67	-285	1031	-1749	7	-18	4	-37	45	-82	-4
	501	2019-01-22 08:47:41.68	-285	1038	-1759	10	-19	1	-93	-51	-42	72
	502	2019-01-22 08:47:41.69	-285	1031	-1766	14	-25	-3	-31	67	-98	-18
	503	2019-01-22 08:47:41.70	-286	1022	-1761	11	-32	-1	-86	-33	-53	59
	504	2019-01-22 08:47:41.71	-292	1019	-1759	6	-36	-1	-36	50	-86	-7
	505	2019-01-22 08:47:41.72	-280	1023	-1755	7	-44	-3	-95	-56	-39	75
	506	2019-01-22 08:47:41.73	-278	1027	-1743	-3	-42	-5	-40	47	-87	-3
	507	2019-01-22 08:47:41.74	-282	1018	-1740	-5	-40	-7	-87	-49	-38	68
	508	2019-01-22 08:47:41.75	-285	1027	-1744	-3	-36	-7	-32	41	-73	-4
	509	2019-01-22 08:47:41.76	-286	1027	-1744	-4	-32	-6	-94	-69	-25	81
	510	2019-01-22 08:47:41.77	-299	1029	-1748	-6	-30	-6	-38	32	-70	3
	511	2019-01-22 08:47:41.78	-288	1031	-1749	-7	-29	-8	-93	-64	-29	78
	512	2019-01-22 08:47:41.79	-301	1023	-1749	-7	-28	-7	-40	32	-72	4
	513	2019-01-22 08:47:41.80	-297	1025	-1750	-8	-26	-7	-96	-62	-34	79
	514	2019-01-22 08:47:41.81	-302	1028	-1750	-9	-28	-6	-39	43	-82	-2
	515	2019-01-22 08:47:41.82	-291	1030	-1757	-8	-28	-7	-79	-45	-34	62
	516	2019-01-22 08:47:41.83	-294	1028	-1747	-5	-26	-5	-16	51	-67	-17
	517	2019-01-22 08:47:41.84	-291	1029	-1749	-5	-26	-5	-68	-46	-22	57
	518	2019-01-22 08:47:41.85	-289	1033	-1744	-5	-22	-8	-30	43	-73	-6
	519	2019-01-22 08:47:41.86	-288	1034	-1745	-6	-17	-10	-87	-55	-32	71
	520	2019-01-22 08:47:41.87	-297	1034	-1747	-6	-13	-13	-39	37	-76	1
	521	2019-01-22 08:47:41.88	-297	1026	-1754	-6	-14	-16	-82	-49	-33	65
	522	2019-01-22 08:47:41.89	-288	1026	-1742	-2	-18	-15	-39	44	-83	-2
	523	2019-01-22 08:47:41.90	-305	1019	-1756	-1	-20	-15	-80	-34	-46	57
	524	2019-01-22 08:47:41.91	-307	1011	-1754	0	-25	-12	-31	56	-87	-12
	525	2019-01-22 08:47:41.92	-293	1016	-1753	6	-27	-7	-73	-38	-35	55
	526	2019-01-22 08:47:41.93	-285	1022	-1741	2	-25	-2	-36	43	-79	-3
	527	2019-01-22 08:47:41.94	-301	1017	-1743	0	-18	-1	-81	-38	-43	59
	528	2019-01-22 08:47:41.95	-299	1025	-1738	-3	-14	0	-39	39	-78	0
	529	2019-01-22 08:47:41.96	-302	1021	-1741	-6	-10	2	-67	-35	-32	51
	530	2019-01-22 08:47:41.97	-302	1018	-1747	-5	-9	7	-19	49	-68	-15
	531	2019-01-22 08:47:41.98	-308	1017	-1747	-2	-11	9	-60	-29	-31	44
	532	2019-01-22 08:47:41.99	-307	1030	-1740	-1	-10	10	-41	26	-67	7
	533	2019-01-22 08:47:42.00	-303	1038	-1743	-3	-6	11	-77	-45	-32	61
	534	2019-01-22 08:47:42.01	-297	1037	-1749	-2	-5	7	-34	34	-68	0
	535	2019-01-22 08:47:42.02	-299	1035	-1749	1	-6	5	-62	-29	-33	45
	536	2019-01-22 08:47:42.03	-296	1037	-1746	3	-4	1	-25	37	-62	-6
	537	2019-01-22 08:47:42.04	-300	1041	-1747	-1	-4	-2	-67	-36	-31	51
	538	2019-01-22 08:47:42.05	-300	1033	-1743	-2	0	-6	-48	19	-67	14
	539	2019-01-22 08:47:42.06	-286	1033	-1747	-4	2	-10	-77	-44	-33	60
	540	2019-01-22 08:47:42.07	-300	1041	-1743	-2	5	-9	-48	26	-74	11
	541	2019-01-22 08:47:42.08	-291	1031	-1749	0	8	-11	-76	-32	-44	54
	542	2019-01-22 08:47:42.09	-299	1027	-1748	2	9	-11	-41	33	-74	4
	543	2019-01-22 08:47:42.10	-292	1036	-1746	7	10	-13	-64	-21	-43	42
	544	2019-01-22 08:47:42.11	-296	1040	-1750	8	14	-14	-38	37	-75	0
	545	2019-01-22 08:47:42.12	-289	1032	-1750	10	16	-15	-56	-18	-38	37
	546	2019-01-22 08:47:42.13	-284	1031	-1750	13	12	-15	-25	33	-58	-4
	547	2019-01-22 08:47:42.14	-292	1034	-1754	12	10	-18	-44	-22	-22	33
	548	2019-01-22 08:47:42.15	-286	1032	-1754	9	9	-19	-36	23	-59	6
	549	2019-01-22 08:47:42.16	-291	1022	-1758	7	5	-19	-61	-20	-41	40
	550	2019-01-22 08:47:42.17	-291	1028	-1755	9	0	-20	-54	14	-68	20
	551	2019-01-22 08:47:42.18	-290	1019	-1751	11	-1	-18	-63	-18	-45	40
	552	2019-01-22 08:47:42.19	-288	1017	-1753	13	-4	-19	-49	21	-70	14
	553	2019-01-22 08:47:42.20	-290	1024	-1745	16	-2	-16	-55	-15	-40	35
	554	2019-01-22 08:47:42.21	-277	1027	-1738	15	1	-17	-52	16	-68	18
	555	2019-01-22 08:47:42.22	-282	1025	-1743	14	12	-16	-73	-25	-48	49
	556	2019-01-22 08:47:42.23	-276	1019	-1748	8	19	-17	-75	2	-77	36
	557	2019-01-22 08:47:42.24	-280	1016	-1756	7	19	-14	-72	-21	-51	46
	558	2019-01-22 08:47:42.25	-288	1011	-1761	8	14	-12	-58	8	-66	25
	559	2019-01-22 08:47:42.26	-280	1016	-1765	7	7	-9	-52	-18	-34	35
	560	2019-01-22 08:47:42.27	-297	1018	-1763	8	-1	-5	-55	8	-63	23
	561	2019-01-22 08:47:42.28	-290	1017	-1768	8	-10	-5	-65	-18	-47	41
	562	2019-01-22 08:47:42.29	-289	1019	-1766	6	-18	-3	-71	-6	-65	38
	563	2019-01-22 08:47:42.30	-290	1024	-1760	10	-20	-1	-62	-18	-44	40
	564	2019-01-22 08:47:42.31	-294	1022	-1744	6	-19	1	-59	3	-62	28
	565	2019-01-22 08:47:42.32	-300	1023	-1753	4	-12	3	-51	-10	-41	30
	566	2019-01-22 08:47:42.33	-295	1018	-1748	-1	-11	4	-63	-12	-51	37
	567	2019-01-22 08:47:42.34	-310	1006	-1743	1	-7	8	-66	-37	-29	51
	568	2019-01-22 08:47:42.35	-295	1004	-1737	5	-5	12	-76	-33	-43	54
	569	2019-01-22 08:47:42.36	-302	1010	-1743	8	-3	15	-57	-19	-38	38
	570	2019-01-22 08:47:42.37	-301	1016	-1742	13	-1	16	-67	-5	-62	36
	571	2019-01-22 08:47:42.38	-303	1022	-1758	15	0	16	-53	0	-53	26
	572	2019-01-22 08:47:42.39	-293	1029	-1756	11	3	14	-65	-6	-59	35
	573	2019-01-22 08:47:42.40	-285	1036	-1763	8	8	8	-54	-7	-47	30
	574	2019-01-22 08:47:42.41	-285	1032	-1760	5	16	3	-66	-11	-55	38
	575	2019-01-22 08:47:42.42	-299	1033	-1761	3	22	-7	-41	3	-44	19
	576	2019-01-22 08:47:42.43	-294	1032	-1767	3	20	-15	-63	-2	-61	32
	577	2019-01-22 08:47:42.44	-291	1022	-1764	7	13	-22	-42	11	-53	15
	578	2019-01-22 08:47:42.45	-287	1016	-1768	11	1	-20	-66	-13	-53	39
	579	2019-01-22 08:47:42.46	-277	1014	-1761	14	-6	-23	-41	-6	-35	23
	580	2019-01-22 08:47:42.47	-276	1019	-1759	15	-7	-24	-62	-16	-46	39
	581	2019-01-22 08:47:42.48	-279	1018	-1746	11	-8	-25	-30	23	-53	3
	582	2019-01-22 08:47:42.49	-281	1020	-1739	5	-2	-28	-65	-6	-59	35
	583	2019-01-22 08:47:42.50	-286	1021	-1751	2	6	-29	-30	22	-52	4
	584	2019-01-22 08:47:42.51	-282	1007	-1755	0	9	-28	-62	-9	-53	35
	585	2019-01-22 08:47:42.52	-287	1005	-1758	-2	7	-27	-37	22	-59	7
	586	2019-01-22 08:47:42.53	-283	1007	-1762	1	2	-23	-81	-13	-68	47
	587	2019-01-22 08:47:42.54	-276	1004	-1764	2	3	-20	-54	16	-70	19
	588	2019-01-22 08:47:42.55	-291	1004	-1763	0	-4	-15	-87	-21	-66	54
	589	2019-01-22 08:47:42.56	-278	1010	-1758	1	-4	-10	-53	10	-63	21
	590	2019-01-22 08:47:42.57	-285	1009	-1759	2	-4	-9	-92	-37	-55	64
	591	2019-01-22 08:47:42.58	-294	1016	-1753	4	-6	-4	-52	3	-55	24
	592	2019-01-22 08:47:42.59	-294	1012	-1751	4	-7	-5	-91	-38	-53	64
	593	2019-01-22 08:47:42.60	-301	1018	-1756	6	-9	-7	-52	8	-60	22
	594	2019-01-22 08:47:42.61	-296	1023	-1755	5	-12	-6	-93	-33	-60	63
	595	2019-01-22 08:47:42.62	-292	1028	-1757	-3	-7	-14	-47	21	-68	13
	596	2019-01-22 08:47:42.63	-298	1032	-1767	-9	-2	-17	-82	-18	-64	50
	597	2019-01-22 08:47:42.64	-292	1024	-1766	-11	-2	-23	-29	36	-65	-3
	598	2019-01-22 08:47:42.65	-298	1032	-1747	-16	-2	-26	-66	-25	-41	45
	599	2019-01-22 08:47:42.66	-301	1009	-1760	-16	-5	-28	-21	28	-49	-3
	600	2019-01-22 08:47:42.67	-295	1014	-1754	-12	-8	-27	-72	-25	-47	48
	601	2019-01-22 08:47:42.68	-292	1010	-1743	-10	-8	-25	-22	25	-47	-1
	602	2019-01-22 08:47:42.69	-298	1010	-1744	-13	-1	-27	-67	-42	-25	54
	603	2019-01-22 08:47:42.70	-299	1008	-1751	-8	4	-27	-18	16	-34	1
	604	2019-01-22 08:47:42.71	-299	1006	-1753	-7	6	-21	-70	-43	-27	56
	605	2019-01-22 08:47:42.72	-303	1007	-1765	-5	8	-17	-17	27	-44	-5
	606	2019-01-22 08:47:42.73	-304	1015	-1756	-6	8	-14	-70	-46	-24	58
	607	2019-01-22 08:47:42.74	-290	1017	-1765	-6	8	-11	-20	21	-41	0
	608	2019-01-22 08:47:42.75	-289	1021	-1757	-6	7	-6	-67	-38	-29	52
	609	2019-01-22 08:47:42.76	-293	1020	-1758	-4	6	-5	-11	43	-54	-16
	610	2019-01-22 08:47:42.77	-288	1025	-1756	-4	6	-7	-70	-30	-40	50
	611	2019-01-22 08:47:42.78	-299	1024	-1757	-4	5	-9	-26	31	-57	-2
	612	2019-01-22 08:47:42.79	-298	1029	-1754	-2	4	-8	-86	-50	-36	68
	613	2019-01-22 08:47:42.80	-297	1019	-1751	-5	2	-11	-22	29	-51	-3
	614	2019-01-22 08:47:42.81	-296	1019	-1750	-3	6	-12	-88	-53	-35	70
	615	2019-01-22 08:47:42.82	-296	1008	-1753	0	3	-12	-43	15	-58	14
	616	2019-01-22 08:47:42.83	-285	1007	-1751	2	5	-14	-108	-68	-40	88
	617	2019-01-22 08:47:42.84	-291	1010	-1752	3	5	-15	-40	28	-68	6
	618	2019-01-22 08:47:42.85	-291	1004	-1751	4	6	-9	-88	-46	-42	67
	619	2019-01-22 08:47:42.86	-293	1008	-1755	3	9	-8	-26	38	-64	-6
	620	2019-01-22 08:47:42.87	-295	1007	-1752	-1	10	-7	-84	-56	-28	70
	621	2019-01-22 08:47:42.88	-277	1019	-1765	-4	8	-6	-34	22	-56	6
	622	2019-01-22 08:47:42.89	-287	1015	-1767	-5	6	-3	-98	-61	-37	79
	623	2019-01-22 08:47:42.90	-283	1026	-1761	-5	4	-6	-36	26	-62	5
	624	2019-01-22 08:47:42.91	-286	1028	-1768	-4	3	-5	-81	-52	-29	66
	625	2019-01-22 08:47:42.92	-291	1021	-1762	-1	1	-8	-11	42	-53	-15
	626	2019-01-22 08:47:42.93	-288	1011	-1754	5	-3	-12	-85	-51	-34	68
	627	2019-01-22 08:47:42.94	-294	1008	-1753	9	-2	-12	-28	32	-60	-2
	628	2019-01-22 08:47:42.95	-288	1010	-1755	10	-4	-11	-96	-64	-32	80
	629	2019-01-22 08:47:42.96	-284	1013	-1751	10	-2	-10	-32	39	-71	-3
	630	2019-01-22 08:47:42.97	-279	1012	-1758	7	0	-9	-97	-53	-44	75
	631	2019-01-22 08:47:42.98	-284	1006	-1757	7	3	-5	-32	39	-71	-3
	632	2019-01-22 08:47:42.99	-289	1002	-1764	6	2	-2	-100	-62	-38	81
	633	2019-01-22 08:47:43.00	-277	1004	-1759	9	-1	1	-32	39	-71	-3
	634	2019-01-22 08:47:43.01	-281	1003	-1757	7	-1	5	-97	-62	-35	79
	635	2019-01-22 08:47:43.02	-279	1008	-1771	8	-2	7	-29	33	-62	-2
	636	2019-01-22 08:47:43.03	-278	1014	-1768	8	-8	5	-99	-72	-27	85
	637	2019-01-22 08:47:43.04	-290	1020	-1772	4	-15	3	-32	32	-64	0
	638	2019-01-22 08:47:43.05	-281	1015	-1770	2	-19	1	-96	-61	-35	78
	639	2019-01-22 08:47:43.06	-282	1010	-1762	1	-24	2	-27	53	-80	-13
	640	2019-01-22 08:47:43.07	-290	1015	-1751	1	-27	0	-98	-57	-41	77
	641	2019-01-22 08:47:43.08	-291	1005	-1751	0	-23	1	-25	43	-68	-9
	642	2019-01-22 08:47:43.09	-282	999	-1750	1	-21	4	-79	-55	-24	67
	643	2019-01-22 08:47:43.10	-283	1004	-1744	3	-17	6	-9	54	-63	-22
	644	2019-01-22 08:47:43.11	-283	1004	-1750	3	-11	10	-78	-54	-24	66
	645	2019-01-22 08:47:43.12	-291	1007	-1756	2	-8	11	-3	50	-53	-23
	646	2019-01-22 08:47:43.13	-285	1013	-1763	5	-5	10	-72	-60	-12	66
	647	2019-01-22 08:47:43.14	-288	1002	-1769	3	-8	9	-15	42	-57	-13
	648	2019-01-22 08:47:43.15	-282	1003	-1780	3	-12	9	-94	-68	-26	81
	649	2019-01-22 08:47:43.16	-287	1008	-1769	3	-18	10	-20	43	-63	-11
	650	2019-01-22 08:47:43.17	-280	1016	-1754	5	-15	9	-82	-64	-18	73
	651	2019-01-22 08:47:43.18	-275	1016	-1764	-4	-14	5	-18	46	-64	-14
	652	2019-01-22 08:47:43.19	-290	1024	-1771	-7	-12	0	-92	-68	-24	80
	653	2019-01-22 08:47:43.20	-295	1026	-1770	-10	-14	-6	-21	32	-53	-5
	654	2019-01-22 08:47:43.21	-292	1026	-1769	-9	-18	-8	-82	-79	-3	80
	655	2019-01-22 08:47:43.22	-305	1020	-1768	-9	-21	-14	-12	25	-37	-6
	656	2019-01-22 08:47:43.23	-297	1019	-1753	-6	-26	-11	-84	-80	-4	82
	657	2019-01-22 08:47:43.24	-291	1001	-1748	-4	-24	-7	-23	38	-61	-7
	658	2019-01-22 08:47:43.25	-291	1003	-1749	-3	-24	-5	-93	-68	-25	80
	659	2019-01-22 08:47:43.26	-295	1008	-1744	1	-22	1	-33	35	-68	-1
	660	2019-01-22 08:47:43.27	-291	1007	-1757	0	-15	2	-100	-73	-27	86
	661	2019-01-22 08:47:43.28	-292	1010	-1756	1	-13	5	-33	44	-77	-5
	662	2019-01-22 08:47:43.29	-298	1010	-1760	3	-15	11	-104	-59	-45	81
	663	2019-01-22 08:47:43.30	-302	1008	-1761	4	-12	12	-40	40	-80	0
	664	2019-01-22 08:47:43.31	-310	1009	-1762	6	-13	15	-121	-85	-36	103
	665	2019-01-22 08:47:43.32	-301	1006	-1760	6	-13	14	-58	22	-80	18
	666	2019-01-22 08:47:43.33	-300	1012	-1770	2	-18	14	-118	-84	-34	101
	667	2019-01-22 08:47:43.34	-290	1018	-1765	2	-21	15	-39	32	-71	3
	668	2019-01-22 08:47:43.35	-287	1015	-1756	0	-22	11	-99	-76	-23	87
	669	2019-01-22 08:47:43.36	-289	1020	-1762	2	-18	7	-43	22	-65	10
	670	2019-01-22 08:47:43.37	-289	1014	-1755	4	-14	2	-98	-85	-13	91
	671	2019-01-22 08:47:43.38	-297	1016	-1758	2	-12	-5	-26	31	-57	-2
	672	2019-01-22 08:47:43.39	-296	1004	-1760	5	-8	-6	-77	-56	-21	66
	673	2019-01-22 08:47:43.40	-302	1007	-1768	4	-9	-7	-13	54	-67	-20
	674	2019-01-22 08:47:43.41	-308	1013	-1756	7	-14	-6	-91	-56	-35	73
	675	2019-01-22 08:47:43.42	-306	1000	-1767	6	-22	-5	-36	47	-83	-5
	676	2019-01-22 08:47:43.43	-305	989	-1760	10	-30	3	-84	-52	-32	68
	677	2019-01-22 08:47:43.44	-294	1006	-1753	13	-31	8	-30	45	-75	-7
	678	2019-01-22 08:47:43.45	-298	994	-1744	11	-23	10	-95	-53	-42	74
	679	2019-01-22 08:47:43.46	-300	987	-1752	11	-13	11	-50	32	-82	9
	680	2019-01-22 08:47:43.47	-302	996	-1746	16	-11	13	-105	-66	-39	85
	681	2019-01-22 08:47:43.48	-304	998	-1757	13	-8	18	-44	35	-79	4
	682	2019-01-22 08:47:43.49	-308	999	-1765	11	-6	17	-98	-64	-34	81
	683	2019-01-22 08:47:43.50	-313	1005	-1771	9	-9	19	-50	32	-82	9
	684	2019-01-22 08:47:43.51	-306	1010	-1771	3	-11	19	-96	-57	-39	76
	685	2019-01-22 08:47:43.52	-312	1010	-1770	-2	-14	16	-48	30	-78	9
	686	2019-01-22 08:47:43.53	-311	1011	-1764	-2	-17	17	-96	-63	-33	79
	687	2019-01-22 08:47:43.54	-310	1012	-1757	-2	-17	11	-41	28	-69	6
	688	2019-01-22 08:47:43.55	-297	1012	-1752	-4	-14	9	-86	-58	-28	72
	689	2019-01-22 08:47:43.56	-295	1020	-1746	-4	-9	1	-45	21	-66	12
	690	2019-01-22 08:47:43.57	-298	1016	-1752	-3	-2	-1	-87	-64	-23	75
	691	2019-01-22 08:47:43.58	-294	1007	-1745	-3	4	-5	-36	28	-64	4
	692	2019-01-22 08:47:43.59	-298	1004	-1756	-1	8	-10	-74	-46	-28	60
	693	2019-01-22 08:47:43.60	-310	1003	-1764	-2	9	-11	-28	38	-66	-5
	694	2019-01-22 08:47:43.61	-297	1001	-1762	1	5	-10	-64	-26	-38	45
	695	2019-01-22 08:47:43.62	-296	1000	-1766	3	4	-9	-32	52	-84	-10
	696	2019-01-22 08:47:43.63	-292	1000	-1762	1	5	-8	-75	-29	-46	52
	697	2019-01-22 08:47:43.64	-289	999	-1761	-1	8	-7	-42	47	-89	-2
	698	2019-01-22 08:47:43.65	-288	1005	-1761	0	6	-7	-85	-28	-57	56
	699	2019-01-22 08:47:43.66	-286	1009	-1759	-2	7	-9	-50	37	-87	6
	700	2019-01-22 08:47:43.67	-273	1013	-1759	-1	13	-13	-71	-42	-29	56
	701	2019-01-22 08:47:43.68	-286	1010	-1758	-1	12	-15	-32	26	-58	3
	702	2019-01-22 08:47:43.69	-283	1011	-1769	-2	9	-16	-56	-40	-16	48
	703	2019-01-22 08:47:43.70	-292	1009	-1773	-3	3	-18	-35	18	-53	8
	704	2019-01-22 08:47:43.71	-303	1004	-1770	-3	-3	-18	-78	-49	-29	63
	705	2019-01-22 08:47:43.72	-293	1006	-1773	-7	-13	-15	-65	4	-69	30
	706	2019-01-22 08:47:43.73	-285	1006	-1760	-11	-19	-10	-80	-56	-24	68
	707	2019-01-22 08:47:43.74	-280	1006	-1762	-14	-20	-9	-55	-2	-53	28
	708	2019-01-22 08:47:43.75	-297	1011	-1764	-16	-21	-9	-83	-63	-20	73
	709	2019-01-22 08:47:43.76	-292	1005	-1764	-12	-19	-10	-57	-14	-43	35
	710	2019-01-22 08:47:43.77	-285	1006	-1759	-6	-18	-9	-73	-55	-18	64
	711	2019-01-22 08:47:43.78	-296	1005	-1757	-5	-16	-5	-43	9	-52	17
	712	2019-01-22 08:47:43.79	-301	997	-1758	-5	-12	-2	-56	-30	-26	43
	713	2019-01-22 08:47:43.80	-304	993	-1766	-6	-13	5	-43	19	-62	12
	714	2019-01-22 08:47:43.81	-309	1003	-1765	-5	-18	6	-66	-26	-40	46
	715	2019-01-22 08:47:43.82	-301	1008	-1760	-4	-18	11	-42	17	-59	12
	716	2019-01-22 08:47:43.83	-305	1015	-1757	-7	-11	9	-47	-28	-19	37
	717	2019-01-22 08:47:43.84	-302	1015	-1756	-6	-10	7	-43	11	-54	16
	718	2019-01-22 08:47:43.85	-307	1013	-1757	0	-5	4	-63	-19	-44	41
	719	2019-01-22 08:47:43.86	-300	1015	-1770	3	-4	1	-56	25	-81	15
	720	2019-01-22 08:47:43.87	-304	1006	-1763	3	-4	-1	-66	-7	-59	36
	721	2019-01-22 08:47:43.88	-293	1004	-1762	3	-1	-2	-53	22	-75	15
	722	2019-01-22 08:47:43.89	-302	1011	-1763	2	3	-3	-55	-15	-40	35
	723	2019-01-22 08:47:43.90	-295	1011	-1769	-2	3	-1	-53	7	-60	23
	724	2019-01-22 08:47:43.91	-300	1002	-1766	-7	-4	-3	-64	-31	-33	47
	725	2019-01-22 08:47:43.92	-308	1009	-1767	-10	-7	-4	-68	-16	-52	42
	726	2019-01-22 08:47:43.93	-308	1008	-1759	-10	-12	-3	-72	-40	-32	56
	727	2019-01-22 08:47:43.94	-295	1012	-1753	-11	-13	-4	-73	-14	-59	43
	728	2019-01-22 08:47:43.95	-291	1007	-1752	-11	-10	-8	-65	-26	-39	45
	729	2019-01-22 08:47:43.96	-296	1012	-1759	-13	-8	-8	-62	-3	-59	32
	730	2019-01-22 08:47:43.97	-310	1011	-1759	-13	-5	-9	-62	-10	-52	36
	731	2019-01-22 08:47:43.98	-302	1004	-1756	-13	-6	-7	-66	14	-80	26
	732	2019-01-22 08:47:43.99	-308	1004	-1753	-12	-3	-3	-59	5	-64	27
	733	2019-01-22 08:47:44.00	-302	1004	-1762	-11	-3	0	-74	5	-79	34
	734	2019-01-22 08:47:44.01	-303	1007	-1751	-7	-2	5	-62	-7	-55	34
	735	2019-01-22 08:47:44.02	-304	1010	-1758	-6	2	6	-61	-4	-57	32
	736	2019-01-22 08:47:44.03	-307	1015	-1756	-5	4	7	-44	-1	-43	22
	737	2019-01-22 08:47:44.04	-305	1023	-1760	-3	7	2	-55	5	-60	25
	738	2019-01-22 08:47:44.05	-305	1017	-1760	-1	7	-3	-36	4	-40	16
	739	2019-01-22 08:47:44.06	-298	1020	-1770	-3	7	-9	-40	5	-45	17
	740	2019-01-22 08:47:44.07	-294	1024	-1770	-1	1	-13	-16	18	-34	-1
	741	2019-01-22 08:47:44.08	-298	1015	-1774	-4	-4	-15	-47	4	-51	21
	742	2019-01-22 08:47:44.09	-290	1024	-1768	-10	-5	-21	-36	9	-45	13
	743	2019-01-22 08:47:44.10	-302	1008	-1763	-10	-9	-23	-55	2	-57	26
	744	2019-01-22 08:47:44.11	-301	1001	-1758	-8	-8	-23	-46	5	-51	20
	745	2019-01-22 08:47:44.12	-306	994	-1762	-8	-11	-17	-70	-12	-58	41
	746	2019-01-22 08:47:44.13	-297	998	-1760	-5	-13	-15	-53	-2	-51	27
	747	2019-01-22 08:47:44.14	-295	1008	-1752	-6	-8	-11	-69	-10	-59	39
	748	2019-01-22 08:47:44.15	-286	998	-1748	-4	1	-11	-45	9	-54	18
	749	2019-01-22 08:47:44.16	-290	1005	-1753	0	5	-11	-69	-14	-55	41
	750	2019-01-22 08:47:44.17	-295	1008	-1765	0	8	-9	-40	7	-47	16
	751	2019-01-22 08:47:44.18	-296	1001	-1763	-1	3	-7	-65	-24	-41	44
	752	2019-01-22 08:47:44.19	-302	1008	-1771	-1	-1	-7	-32	3	-35	14
	753	2019-01-22 08:47:44.20	-294	1007	-1758	0	-4	-4	-71	-24	-47	47
	754	2019-01-22 08:47:44.21	-298	1012	-1762	-3	-7	-3	-38	7	-45	15
	755	2019-01-22 08:47:44.22	-292	1011	-1764	-1	-7	-3	-75	-32	-43	53
	756	2019-01-22 08:47:44.23	-291	1012	-1760	0	-8	-2	-41	4	-45	18
	757	2019-01-22 08:47:44.24	-304	1013	-1760	0	-10	-6	-74	-35	-39	54
	758	2019-01-22 08:47:44.25	-315	1016	-1756	1	-9	-6	-24	17	-41	3
	759	2019-01-22 08:47:44.26	-308	1010	-1761	-2	-9	-11	-62	-28	-34	45
	760	2019-01-22 08:47:44.27	-300	996	-1762	-3	-10	-10	-26	10	-36	8
	761	2019-01-22 08:47:44.28	-305	1005	-1759	-2	-10	-9	-77	-38	-39	57
	762	2019-01-22 08:47:44.29	-313	1004	-1747	-5	-7	-8	-41	3	-44	19
	763	2019-01-22 08:47:44.30	-304	1001	-1764	-5	-3	-5	-75	-39	-36	57
	764	2019-01-22 08:47:44.31	-303	1005	-1757	-5	3	-3	-20	26	-46	-3
	765	2019-01-22 08:47:44.32	-305	1004	-1761	-5	7	-1	-64	-30	-34	47
	766	2019-01-22 08:47:44.33	-301	1001	-1760	-3	7	-1	-23	16	-39	3
	767	2019-01-22 08:47:44.34	-306	1000	-1760	0	7	-2	-70	-42	-28	56
	768	2019-01-22 08:47:44.35	-313	1009	-1765	2	5	-4	-27	20	-47	3
	769	2019-01-22 08:47:44.36	-304	1009	-1760	1	0	-5	-82	-39	-43	60
	770	2019-01-22 08:47:44.37	-303	1009	-1765	-1	-6	-6	-33	28	-61	2
	771	2019-01-22 08:47:44.38	-294	1004	-1765	-4	-3	-10	-85	-44	-41	64
	772	2019-01-22 08:47:44.39	-299	1002	-1760	-6	-3	-10	-30	20	-50	5
	773	2019-01-22 08:47:44.40	-298	1006	-1758	-6	-4	-11	-80	-38	-42	59
	774	2019-01-22 08:47:44.41	-303	1005	-1752	-5	-1	-11	-24	40	-64	-8
	775	2019-01-22 08:47:44.42	-293	1008	-1757	-5	0	-10	-82	-28	-54	55
	776	2019-01-22 08:47:44.43	-295	1000	-1759	-5	4	-9	-34	43	-77	-4
	777	2019-01-22 08:47:44.44	-292	1009	-1758	-2	3	-6	-98	-38	-60	68
	778	2019-01-22 08:47:44.45	-303	1008	-1758	-3	1	-8	-48	29	-77	9
	779	2019-01-22 08:47:44.46	-296	1006	-1763	-4	2	-7	-97	-52	-45	74
	780	2019-01-22 08:47:44.47	-303	1005	-1768	-3	-2	-7	-37	32	-69	2
	781	2019-01-22 08:47:44.48	-301	1012	-1768	-4	-6	-5	-93	-40	-53	66
	782	2019-01-22 08:47:44.49	-293	1012	-1767	-5	-7	-7	-27	51	-78	-12
	783	2019-01-22 08:47:44.50	-300	1011	-1767	-4	-10	-6	-88	-30	-58	59
	784	2019-01-22 08:47:44.51	-305	1012	-1767	-5	-13	-7	-30	48	-78	-9
	785	2019-01-22 08:47:44.52	-303	1009	-1760	-2	-14	-6	-93	-43	-50	68
	786	2019-01-22 08:47:44.53	-300	1006	-1758	-3	-13	-4	-29	47	-76	-9
	787	2019-01-22 08:47:44.54	-306	1004	-1756	-6	-12	-4	-100	-52	-48	76
	788	2019-01-22 08:47:44.55	-316	1008	-1759	-5	-11	-4	-25	51	-76	-13
	789	2019-01-22 08:47:44.56	-304	1007	-1756	-7	-7	-2	-92	-36	-56	64
	790	2019-01-22 08:47:44.57	-309	1007	-1744	-7	-2	-2	-33	59	-92	-13
	791	2019-01-22 08:47:44.58	-314	1006	-1755	-2	4	-2	-101	-38	-63	69
	792	2019-01-22 08:47:44.59	-306	1005	-1762	1	2	-3	-31	57	-88	-13
	793	2019-01-22 08:47:44.60	-301	1011	-1758	3	4	-2	-93	-40	-53	66
	794	2019-01-22 08:47:44.61	-293	1007	-1756	3	8	-2	-14	56	-70	-21
	795	2019-01-22 08:47:44.62	-304	1012	-1760	2	14	-6	-79	-47	-32	63
	796	2019-01-22 08:47:44.63	-298	1018	-1766	-1	18	-11	-23	45	-68	-11
	797	2019-01-22 08:47:44.64	-302	1007	-1766	-2	15	-13	-92	-54	-38	73
	798	2019-01-22 08:47:44.65	-295	1011	-1772	-4	11	-15	-30	45	-75	-7
	799	2019-01-22 08:47:44.66	-303	1019	-1766	-6	5	-18	-93	-60	-33	76
	800	2019-01-22 08:47:44.67	-301	1009	-1763	-7	1	-21	-22	35	-57	-6
	801	2019-01-22 08:47:44.68	-296	1009	-1758	-6	1	-20	-93	-63	-30	78
	802	2019-01-22 08:47:44.69	-299	1008	-1758	-6	-6	-21	-20	37	-57	-8
	803	2019-01-22 08:47:44.70	-292	1006	-1759	-9	-3	-17	-85	-64	-21	74
	804	2019-01-22 08:47:44.71	-300	999	-1757	-10	-4	-16	-18	45	-63	-13
	805	2019-01-22 08:47:44.72	-297	1001	-1757	-10	0	-12	-85	-63	-22	74
	806	2019-01-22 08:47:44.73	-295	999	-1756	-11	1	-10	-14	42	-56	-14
	807	2019-01-22 08:47:44.74	-293	1003	-1757	-7	3	-8	-85	-57	-28	71
	808	2019-01-22 08:47:44.75	-298	1002	-1761	-6	6	-6	-25	40	-65	-7
	809	2019-01-22 08:47:44.76	-296	1007	-1762	-5	5	-5	-96	-75	-21	85
	810	2019-01-22 08:47:44.77	-295	1009	-1771	-1	7	-5	-28	29	-57	0
	811	2019-01-22 08:47:44.78	-303	1007	-1765	1	5	-2	-90	-75	-15	82
	812	2019-01-22 08:47:44.79	-294	1005	-1770	6	2	-5	-18	39	-57	-10
	813	2019-01-22 08:47:44.80	-296	1007	-1769	3	0	-5	-89	-63	-26	76
	814	2019-01-22 08:47:44.81	-304	1006	-1759	2	-2	-7	-25	36	-61	-5
	815	2019-01-22 08:47:44.82	-296	1009	-1767	-3	0	-7	-102	-81	-21	91
	816	2019-01-22 08:47:44.83	-291	1012	-1763	-7	-2	-10	-43	28	-71	7
	817	2019-01-22 08:47:44.84	-288	1011	-1759	-5	-6	-11	-113	-75	-38	94
	818	2019-01-22 08:47:44.85	-296	1008	-1758	-8	-2	-10	-54	27	-81	13
	819	2019-01-22 08:47:44.86	-295	1000	-1746	-4	-3	-11	-136	-92	-44	114
	820	2019-01-22 08:47:44.87	-297	996	-1749	0	-3	-10	-94	-1	-93	47
	821	2019-01-22 08:47:44.88	-299	990	-1757	5	-6	-9	-179	-118	-61	148
	822	2019-01-22 08:47:44.89	-301	1004	-1752	9	-5	-5	-135	-18	-117	76
	823	2019-01-22 08:47:44.90	-299	1007	-1754	5	-1	-6	-213	-125	-88	169
	824	2019-01-22 08:47:44.91	-296	1000	-1762	2	2	-5	-150	-21	-129	85
	825	2019-01-22 08:47:44.92	-293	1005	-1766	-1	2	-4	-201	-124	-77	162
	826	2019-01-22 08:47:44.93	-297	1006	-1766	-3	-1	-6	-146	-30	-116	88
	827	2019-01-22 08:47:44.94	-299	1003	-1763	-5	1	-3	-209	-129	-80	169
	828	2019-01-22 08:47:44.95	-296	1011	-1770	-10	0	-4	-159	-35	-124	97
	829	2019-01-22 08:47:44.96	-297	1001	-1771	-10	0	-6	-214	-134	-80	174
	830	2019-01-22 08:47:44.97	-293	1009	-1770	-14	-1	-6	-152	-36	-116	94
	831	2019-01-22 08:47:44.98	-291	1006	-1768	-15	-5	-5	-204	-138	-66	171
	832	2019-01-22 08:47:44.99	-300	1008	-1762	-14	-10	-3	-139	-34	-105	86
	833	2019-01-22 08:47:45.00	-299	1006	-1756	-12	-11	-5	-192	-129	-63	160
	834	2019-01-22 08:47:45.01	-308	1006	-1746	-13	-12	-4	-132	-27	-105	79
	835	2019-01-22 08:47:45.02	-298	1010	-1752	-9	-9	-4	-192	-122	-70	157
	836	2019-01-22 08:47:45.03	-303	1013	-1749	-6	-6	-5	-127	-10	-117	68
	837	2019-01-22 08:47:45.04	-296	1016	-1755	-3	-3	-9	-173	-99	-74	136
	838	2019-01-22 08:47:45.05	-298	1014	-1756	-5	1	-10	-109	-3	-106	56
	839	2019-01-22 08:47:45.06	-307	1007	-1747	-3	1	-10	-159	-106	-53	132
	840	2019-01-22 08:47:45.07	-296	1014	-1764	-3	3	-13	-100	-8	-92	54
	841	2019-01-22 08:47:45.08	-292	1005	-1761	-5	5	-14	-157	-110	-47	133
	842	2019-01-22 08:47:45.09	-303	1012	-1761	-10	6	-18	-103	-13	-90	58
	843	2019-01-22 08:47:45.10	-295	1012	-1767	-12	7	-19	-149	-107	-42	128
	844	2019-01-22 08:47:45.11	-291	1009	-1766	-12	5	-21	-86	-5	-81	45
	845	2019-01-22 08:47:45.12	-294	1008	-1765	-13	3	-23	-138	-92	-46	115
	846	2019-01-22 08:47:45.13	-299	1008	-1767	-8	2	-21	-88	10	-98	39
	847	2019-01-22 08:47:45.14	-298	1009	-1759	-6	-1	-22	-139	-87	-52	113
	848	2019-01-22 08:47:45.15	-295	1002	-1769	-3	-1	-17	-83	6	-89	38
	849	2019-01-22 08:47:45.16	-300	1001	-1764	-2	-3	-13	-129	-77	-52	103
	850	2019-01-22 08:47:45.17	-294	998	-1756	0	-3	-11	-79	15	-94	32
	851	2019-01-22 08:47:45.18	-282	1002	-1758	-1	-3	-9	-126	-74	-52	100
	852	2019-01-22 08:47:45.19	-307	1010	-1756	-4	-3	-4	-63	20	-83	21
	853	2019-01-22 08:47:45.20	-297	1004	-1761	-6	-2	-3	-102	-64	-38	83
	854	2019-01-22 08:47:45.21	-290	1004	-1762	-7	-3	-2	-61	18	-79	21
	855	2019-01-22 08:47:45.22	-301	1012	-1757	-9	-4	-2	-112	-71	-41	91
	856	2019-01-22 08:47:45.23	-302	1016	-1764	-8	-4	-3	-70	4	-74	33
	857	2019-01-22 08:47:45.24	-294	1021	-1764	-6	-6	-6	-116	-82	-34	99
	858	2019-01-22 08:47:45.25	-296	1012	-1766	-5	-8	-6	-72	0	-72	36
	859	2019-01-22 08:47:45.26	-301	1017	-1758	-1	-10	-8	-112	-75	-37	93
	860	2019-01-22 08:47:45.27	-301	1013	-1766	1	-11	-12	-71	6	-77	32
	861	2019-01-22 08:47:45.28	-309	1010	-1760	1	-13	-10	-103	-72	-31	87
	862	2019-01-22 08:47:45.29	-311	1010	-1754	2	-11	-13	-54	12	-66	21
	863	2019-01-22 08:47:45.30	-299	1008	-1752	0	-12	-9	-77	-51	-26	64
	864	2019-01-22 08:47:45.31	-312	1008	-1761	-3	-9	-10	-38	27	-65	5
	865	2019-01-22 08:47:45.32	-314	1010	-1762	-3	-4	-10	-79	-46	-33	62
	866	2019-01-22 08:47:45.33	-307	1003	-1759	-3	-5	-7	-40	33	-73	3
	867	2019-01-22 08:47:45.34	-312	1000	-1756	-3	-3	-4	-87	-54	-33	70
	868	2019-01-22 08:47:45.35	-312	997	-1753	-2	0	-3	-53	8	-61	22
	869	2019-01-22 08:47:45.36	-310	1003	-1753	1	0	-1	-81	-58	-23	69
	870	2019-01-22 08:47:45.37	-300	1006	-1754	3	-2	-1	-40	19	-59	10
	871	2019-01-22 08:47:45.38	-299	1009	-1756	0	5	-1	-70	-42	-28	56
	872	2019-01-22 08:47:45.39	-290	1011	-1757	-1	12	-3	-51	8	-59	21
	873	2019-01-22 08:47:45.40	-298	1014	-1761	-3	20	-10	-73	-52	-21	62
	874	2019-01-22 08:47:45.41	-299	1019	-1768	-2	21	-13	-48	3	-51	22
	875	2019-01-22 08:47:45.42	-287	1021	-1769	-5	22	-18	-77	-58	-19	67
	876	2019-01-22 08:47:45.43	-297	1019	-1776	-2	12	-20	-57	-5	-52	31
	877	2019-01-22 08:47:45.44	-294	1011	-1771	0	1	-20	-77	-55	-22	66
	878	2019-01-22 08:47:45.45	-304	1006	-1773	0	-7	-20	-50	0	-50	25
	879	2019-01-22 08:47:45.46	-297	1006	-1765	-2	-12	-18	-59	-49	-10	54
	880	2019-01-22 08:47:45.47	-294	1011	-1750	-4	-12	-18	-29	-3	-26	16
	881	2019-01-22 08:47:45.48	-291	1008	-1744	-9	-5	-16	-34	-44	10	39
	882	2019-01-22 08:47:45.49	-302	1006	-1750	-9	1	-20	-12	11	-23	0
	883	2019-01-22 08:47:45.50	-298	1008	-1755	-7	9	-14	-20	-23	3	21
	884	2019-01-22 08:47:45.51	-302	1001	-1760	-5	11	-12	-7	24	-31	-8
	885	2019-01-22 08:47:45.52	-300	1003	-1758	-2	10	-7	-24	-15	-9	19
	886	2019-01-22 08:47:45.53	-298	1006	-1766	1	7	-4	-25	6	-31	9
	887	2019-01-22 08:47:45.54	-293	1010	-1776	-1	5	-3	-42	-41	-1	41
	888	2019-01-22 08:47:45.55	-304	1011	-1776	0	0	-2	-32	-8	-24	20
	889	2019-01-22 08:47:45.56	-306	1014	-1765	0	-1	0	-26	-28	2	27
	890	2019-01-22 08:47:45.57	-307	1018	-1769	0	-3	-3	-15	3	-18	6
	891	2019-01-22 08:47:45.58	-293	1016	-1766	1	-5	-4	-23	-30	7	26
	892	2019-01-22 08:47:45.59	-301	1013	-1764	1	-5	-4	-26	-8	-18	17
	893	2019-01-22 08:47:45.60	-295	1007	-1754	1	-2	-7	-29	-34	5	31
	894	2019-01-22 08:47:45.61	-296	1008	-1758	4	0	-6	-36	-14	-22	25
	895	2019-01-22 08:47:45.62	-289	1008	-1763	5	3	-7	-39	-34	-5	36
	896	2019-01-22 08:47:45.63	-298	1007	-1760	2	2	-8	-46	-19	-27	32
	897	2019-01-22 08:47:45.64	-298	1013	-1745	-1	4	-9	-38	-34	-4	36
	898	2019-01-22 08:47:45.65	-293	997	-1766	-5	5	-9	-39	-15	-24	27
	899	2019-01-22 08:47:45.66	-309	1003	-1760	-1	1	-7	-36	-22	-14	29
	900	2019-01-22 08:47:45.67	-301	995	-1760	0	1	-7	-47	-16	-31	31
	901	2019-01-22 08:47:45.68	-291	999	-1757	8	-1	-7	-36	-18	-18	27
	902	2019-01-22 08:47:45.69	-300	996	-1769	8	1	-7	-46	-14	-32	30
	903	2019-01-22 08:47:45.70	-291	1003	-1765	6	-1	-6	-28	-13	-15	20
	904	2019-01-22 08:47:45.71	-300	1005	-1768	3	-3	-4	-38	-12	-26	25
	905	2019-01-22 08:47:45.72	-284	1002	-1772	-2	2	-6	-18	-11	-7	14
	906	2019-01-22 08:47:45.73	-297	1012	-1760	-8	3	-4	-33	-13	-20	23
	907	2019-01-22 08:47:45.74	-294	1008	-1765	-9	3	-6	2	16	-14	-9
	908	2019-01-22 08:47:45.75	-306	1006	-1761	-9	4	-6	-13	14	-27	0
	909	2019-01-22 08:47:45.76	-304	1009	-1762	-7	-1	-6	16	32	-16	-24
	910	2019-01-22 08:47:45.77	-294	1010	-1759	-3	-4	-7	-6	13	-19	-3
	911	2019-01-22 08:47:45.78	-295	1013	-1758	-1	-4	-10	16	36	-20	-26
	912	2019-01-22 08:47:45.79	-300	1014	-1764	-3	-4	-11	-6	19	-25	-6
	913	2019-01-22 08:47:45.80	-294	1014	-1765	-1	-4	-13	13	29	-16	-21
	914	2019-01-22 08:47:45.81	-292	1013	-1765	-5	-1	-16	-20	0	-20	10
	915	2019-01-22 08:47:45.82	-300	1012	-1758	-5	0	-19	7	23	-16	-15
	916	2019-01-22 08:47:45.83	-301	1005	-1760	-3	1	-18	-19	-6	-13	12
	917	2019-01-22 08:47:45.84	-309	1004	-1754	-1	2	-18	18	29	-11	-23
	918	2019-01-22 08:47:45.85	-300	995	-1762	3	2	-16	-15	4	-19	5
	919	2019-01-22 08:47:45.86	-303	996	-1759	4	2	-13	24	36	-12	-30
	920	2019-01-22 08:47:45.87	-291	1001	-1760	5	3	-10	-5	5	-10	0
	921	2019-01-22 08:47:45.88	-299	1003	-1762	4	6	-8	32	44	-12	-38
	922	2019-01-22 08:47:45.89	-296	1005	-1760	3	4	-7	-1	4	-5	-1
	923	2019-01-22 08:47:45.90	-308	1002	-1763	4	1	-6	23	32	-9	-27
	924	2019-01-22 08:47:45.91	-296	1003	-1759	3	0	-5	-23	-18	-5	20
	925	2019-01-22 08:47:45.92	-293	990	-1761	4	-2	-4	12	19	-7	-15
	926	2019-01-22 08:47:45.93	-299	994	-1762	4	-3	-2	-20	-27	7	23
	927	2019-01-22 08:47:45.94	-301	1001	-1758	4	-6	-2	24	17	7	-20
	928	2019-01-22 08:47:45.95	-293	998	-1756	3	-7	-4	-22	-34	12	28
	929	2019-01-22 08:47:45.96	-309	1002	-1757	3	-3	-7	21	15	6	-18
	930	2019-01-22 08:47:45.97	-298	1006	-1763	2	-4	-9	-26	-38	12	32
	931	2019-01-22 08:47:45.98	-299	1004	-1764	-1	0	-10	18	9	9	-13
	932	2019-01-22 08:47:45.99	-301	1003	-1764	0	-2	-10	-22	-49	27	35
	933	2019-01-22 08:47:46.00	-300	1006	-1768	-1	-3	-11	20	12	8	-16
	934	2019-01-22 08:47:46.01	-301	1003	-1769	-1	-9	-8	-25	-36	11	30
	935	2019-01-22 08:47:46.02	-312	1002	-1771	-3	-11	-7	36	36	0	-36
	936	2019-01-22 08:47:46.03	-301	996	-1763	-5	-13	-6	-6	-22	16	14
	937	2019-01-22 08:47:46.04	-297	1000	-1761	-5	-13	-7	51	41	10	-46
	938	2019-01-22 08:47:46.05	-310	1004	-1762	-5	-11	-9	0	-20	20	10
	939	2019-01-22 08:47:46.06	-302	1000	-1750	-2	-7	-8	46	52	-6	-49
	940	2019-01-22 08:47:46.07	-302	1003	-1754	-2	-4	-11	-12	-11	-1	11
	941	2019-01-22 08:47:46.08	-308	997	-1757	-1	-1	-11	36	59	-23	-47
	942	2019-01-22 08:47:46.09	-312	995	-1760	-3	3	-11	-15	-14	-1	14
	943	2019-01-22 08:47:46.10	-315	1002	-1762	-3	3	-10	49	59	-10	-54
	944	2019-01-22 08:47:46.11	-313	994	-1762	-3	6	-9	-1	-16	15	8
	945	2019-01-22 08:47:46.12	-297	1000	-1758	0	7	-8	54	54	0	-54
	946	2019-01-22 08:47:46.13	-299	994	-1758	-1	8	-11	-9	-19	10	14
	947	2019-01-22 08:47:46.14	-300	993	-1769	1	12	-12	39	54	-15	-46
	948	2019-01-22 08:47:46.15	-294	1007	-1768	2	12	-13	-16	-21	5	18
	949	2019-01-22 08:47:46.16	-294	1008	-1773	3	13	-14	34	57	-23	-45
	950	2019-01-22 08:47:46.17	-298	1009	-1772	-4	12	-16	-22	-22	0	22
	951	2019-01-22 08:47:46.18	-294	1014	-1778	-4	11	-15	39	55	-16	-47
	952	2019-01-22 08:47:46.19	-298	1005	-1773	-3	8	-14	-23	-29	6	26
	953	2019-01-22 08:47:46.20	-299	1002	-1765	-2	1	-16	38	57	-19	-47
	954	2019-01-22 08:47:46.21	-315	1004	-1762	-1	0	-14	-26	-28	2	27
	955	2019-01-22 08:47:46.22	-306	1001	-1763	1	-2	-14	36	57	-21	-46
	956	2019-01-22 08:47:46.23	-312	1000	-1759	0	-4	-13	-26	-40	14	33
	957	2019-01-22 08:47:46.24	-301	1000	-1756	-2	-4	-13	37	44	-7	-40
	958	2019-01-22 08:47:46.25	-301	996	-1758	-4	1	-12	-10	-31	21	20
	959	2019-01-22 08:47:46.26	-302	1000	-1748	-5	5	-12	61	66	-5	-63
	960	2019-01-22 08:47:46.27	-303	999	-1754	-8	10	-11	-17	-30	13	23
	961	2019-01-22 08:47:46.28	-305	998	-1758	-9	13	-10	45	59	-14	-52
	962	2019-01-22 08:47:46.29	-295	1002	-1767	-9	12	-10	-22	-42	20	32
	963	2019-01-22 08:47:46.30	-304	1005	-1765	-10	12	-9	48	57	-9	-52
	964	2019-01-22 08:47:46.31	-301	1003	-1763	-6	12	-9	-14	-39	25	26
	965	2019-01-22 08:47:46.32	-304	1005	-1763	-5	9	-11	51	59	-8	-55
	966	2019-01-22 08:47:46.33	-299	1011	-1767	-4	9	-15	-21	-38	17	29
	967	2019-01-22 08:47:46.34	-300	1014	-1767	-4	13	-17	44	62	-18	-53
	968	2019-01-22 08:47:46.35	-296	999	-1773	-4	9	-19	-27	-42	15	34
	969	2019-01-22 08:47:46.36	-304	998	-1771	-4	11	-19	44	56	-12	-50
	970	2019-01-22 08:47:46.37	-291	1006	-1769	-4	7	-19	-14	-40	26	27
	971	2019-01-22 08:47:46.38	-304	1001	-1768	-4	6	-20	64	69	-5	-66
	972	2019-01-22 08:47:46.39	-297	1001	-1767	-2	4	-20	-4	-33	29	18
	973	2019-01-22 08:47:46.40	-297	997	-1762	2	3	-16	65	73	-8	-69
	974	2019-01-22 08:47:46.41	-292	994	-1769	0	0	-16	-7	-36	29	21
	975	2019-01-22 08:47:46.42	-299	1003	-1757	4	-1	-10	53	60	-7	-56
	976	2019-01-22 08:47:46.43	-289	989	-1752	5	4	-8	-27	-53	26	40
	977	2019-01-22 08:47:46.44	-294	987	-1757	4	10	-7	43	52	-9	-47
	978	2019-01-22 08:47:46.45	-290	989	-1761	7	12	-6	-18	-52	34	35
	979	2019-01-22 08:47:46.46	-294	996	-1769	8	13	-4	48	55	-7	-51
	980	2019-01-22 08:47:46.47	-291	997	-1781	3	10	-3	-22	-52	30	37
	981	2019-01-22 08:47:46.48	-293	1009	-1778	2	1	-6	52	64	-12	-58
	982	2019-01-22 08:47:46.49	-288	1010	-1779	0	-2	-7	-15	-39	24	27
	983	2019-01-22 08:47:46.50	-302	1011	-1774	-4	-8	-9	46	63	-17	-54
	984	2019-01-22 08:47:46.51	-297	1004	-1766	-6	-10	-12	-31	-52	21	41
	985	2019-01-22 08:47:46.52	-308	1010	-1761	-6	-11	-16	33	53	-20	-43
	986	2019-01-22 08:47:46.53	-307	1002	-1757	-5	-11	-19	-34	-54	20	44
	987	2019-01-22 08:47:46.54	-305	996	-1748	-3	-5	-19	39	58	-19	-48
	988	2019-01-22 08:47:46.55	-299	998	-1748	-7	-1	-19	-35	-53	18	44
	989	2019-01-22 08:47:46.56	-294	993	-1748	-5	8	-18	40	58	-18	-49
	990	2019-01-22 08:47:46.57	-302	989	-1755	-4	13	-15	-33	-55	22	44
	991	2019-01-22 08:47:46.58	-289	985	-1760	-1	13	-11	38	55	-17	-46
	992	2019-01-22 08:47:46.59	-297	991	-1759	0	14	-10	-35	-55	20	45
	993	2019-01-22 08:47:46.60	-294	993	-1768	-1	16	-5	33	66	-33	-49
	994	2019-01-22 08:47:46.61	-293	1000	-1767	-3	14	-5	-32	-43	11	37
	995	2019-01-22 08:47:46.62	-298	999	-1778	-5	14	-6	32	60	-28	-46
	996	2019-01-22 08:47:46.63	-285	998	-1774	-4	11	-8	-33	-44	11	38
	997	2019-01-22 08:47:46.64	-302	1006	-1767	-4	10	-10	40	67	-27	-53
	998	2019-01-22 08:47:46.65	-295	1003	-1768	-5	8	-12	-24	-42	18	33
	999	2019-01-22 08:47:46.66	-291	1004	-1768	-4	8	-14	49	73	-24	-61
	1000	2019-01-22 08:47:46.67	-288	1001	-1758	-3	5	-17	-19	-37	18	28
	1001	2019-01-22 08:47:46.68	-288	1000	-1764	-4	6	-21	36	59	-23	-47
	1002	2019-01-22 08:47:46.69	-296	1001	-1764	-5	5	-21	-23	-36	13	29
	1003	2019-01-22 08:47:46.70	-298	1007	-1769	-8	5	-21	44	69	-25	-56
	1004	2019-01-22 08:47:46.71	-298	999	-1768	-12	4	-23	-16	-34	18	25
	1005	2019-01-22 08:47:46.72	-298	997	-1774	-9	-2	-21	32	66	-34	-49
	1006	2019-01-22 08:47:46.73	-298	998	-1766	-11	-5	-20	-34	-38	4	36
	1007	2019-01-22 08:47:46.74	-282	1007	-1763	-13	-3	-22	24	56	-32	-40
	1008	2019-01-22 08:47:46.75	-291	1010	-1766	-18	-1	-20	-30	-48	18	39
	1009	2019-01-22 08:47:46.76	-294	1012	-1767	-18	1	-24	32	49	-17	-40
	1010	2019-01-22 08:47:46.77	-297	1001	-1765	-13	2	-25	-16	-43	27	29
	1011	2019-01-22 08:47:46.78	-285	996	-1763	-4	-4	-24	36	50	-14	-43
	1012	2019-01-22 08:47:46.79	-294	1002	-1768	1	-3	-24	-29	-53	24	41
	1013	2019-01-22 08:47:46.80	-305	998	-1765	2	-5	-22	21	47	-26	-34
	1014	2019-01-22 08:47:46.81	-307	1003	-1772	1	-7	-23	-32	-49	17	40
	1015	2019-01-22 08:47:46.82	-300	1014	-1770	-1	-11	-22	9	36	-27	-22
	1016	2019-01-22 08:47:46.83	-300	1015	-1760	-6	-5	-23	-42	-56	14	49
	1017	2019-01-22 08:47:46.84	-295	1011	-1758	-7	0	-27	15	34	-19	-24
	1018	2019-01-22 08:47:46.85	-298	1003	-1767	-3	1	-21	-37	-63	26	50
	1019	2019-01-22 08:47:46.86	-306	997	-1774	3	1	-21	9	27	-18	-18
	1020	2019-01-22 08:47:46.87	-306	992	-1773	8	-1	-19	-33	-52	19	42
	1021	2019-01-22 08:47:46.88	-294	991	-1765	10	1	-16	15	38	-23	-26
	1022	2019-01-22 08:47:46.89	-295	987	-1771	11	4	-16	-30	-43	13	36
	1023	2019-01-22 08:47:46.90	-303	990	-1776	9	1	-13	9	36	-27	-22
	1024	2019-01-22 08:47:46.91	-301	984	-1771	6	-4	-12	-31	-44	13	37
	1025	2019-01-22 08:47:46.92	-316	983	-1770	3	-12	-8	20	48	-28	-34
	1026	2019-01-22 08:47:46.93	-307	983	-1759	-1	-18	-5	-11	-25	14	18
	1027	2019-01-22 08:47:46.94	-311	990	-1756	-5	-18	-1	33	55	-22	-44
	1028	2019-01-22 08:47:46.95	-316	994	-1756	-8	-15	2	-6	-23	17	14
	1029	2019-01-22 08:47:46.96	-312	995	-1752	-12	-12	-1	32	54	-22	-43
	1030	2019-01-22 08:47:46.97	-315	1000	-1753	-22	1	4	-13	-20	7	16
	1031	2019-01-22 08:47:46.98	-313	1003	-1755	-20	4	2	7	39	-32	-23
	1032	2019-01-22 08:47:46.99	-308	1003	-1754	-19	3	3	-25	-30	5	27
	1033	2019-01-22 08:47:47.00	-305	1007	-1753	-19	5	2	6	39	-33	-22
	1034	2019-01-22 08:47:47.01	-307	1014	-1757	-19	7	0	-18	-16	-2	17
	1035	2019-01-22 08:47:47.02	-311	1015	-1764	-18	8	-3	10	43	-33	-26
	1036	2019-01-22 08:47:47.03	-302	1018	-1771	-16	11	-3	-20	-26	6	23
	1037	2019-01-22 08:47:47.04	-297	1015	-1768	-17	13	-6	11	36	-25	-23
	1038	2019-01-22 08:47:47.05	-288	1017	-1763	-15	13	-10	-18	-27	9	22
	1039	2019-01-22 08:47:47.06	-297	1018	-1765	-16	16	-14	-9	13	-22	-2
	1040	2019-01-22 08:47:47.07	-292	1016	-1770	-13	17	-18	-36	-40	4	38
	1041	2019-01-22 08:47:47.08	-293	1007	-1771	-12	16	-19	-11	15	-26	-2
	1042	2019-01-22 08:47:47.09	-295	1001	-1770	-8	12	-16	-28	-41	13	34
	1043	2019-01-22 08:47:47.10	-302	1001	-1759	-3	4	-14	2	16	-14	-9
	1044	2019-01-22 08:47:47.11	-295	997	-1773	-4	-1	-10	-18	-35	17	26
	1045	2019-01-22 08:47:47.12	-297	1001	-1759	-5	-6	-8	-2	10	-12	-4
	1046	2019-01-22 08:47:47.13	-299	1004	-1762	-6	0	-7	-27	-37	10	32
	1047	2019-01-22 08:47:47.14	-297	997	-1754	-9	5	-8	-19	5	-24	7
	1048	2019-01-22 08:47:47.15	-294	1004	-1750	-3	12	-9	-40	-46	6	43
	1049	2019-01-22 08:47:47.16	-292	1004	-1757	-6	15	-9	-24	-1	-23	12
	1050	2019-01-22 08:47:47.17	-288	1003	-1767	-9	15	-9	-26	-24	-2	25
	1051	2019-01-22 08:47:47.18	-283	1007	-1776	-13	14	-13	-7	23	-30	-8
	1052	2019-01-22 08:47:47.19	-284	1000	-1765	-14	13	-17	-25	-22	-3	23
	1053	2019-01-22 08:47:47.20	-282	1002	-1774	-14	11	-20	-21	7	-28	7
	1054	2019-01-22 08:47:47.21	-297	998	-1770	-11	5	-19	-24	-25	1	24
	1055	2019-01-22 08:47:47.22	-286	1007	-1775	-11	-1	-18	-8	16	-24	-4
	1056	2019-01-22 08:47:47.23	-291	1008	-1769	-8	-6	-20	1	5	-4	-3
	1057	2019-01-22 08:47:47.24	-286	1004	-1770	-13	-8	-21	10	37	-27	-23
	1058	2019-01-22 08:47:47.25	-288	1010	-1773	-18	-6	-19	-10	6	-16	2
	1059	2019-01-22 08:47:47.26	-286	1006	-1770	-22	-5	-21	-25	19	-44	3
	1060	2019-01-22 08:47:47.27	-287	1006	-1765	-24	-3	-21	-24	-3	-21	13
	1061	2019-01-22 08:47:47.28	-302	995	-1766	-20	-4	-18	-21	20	-41	0
	1062	2019-01-22 08:47:47.29	-294	991	-1762	-13	-6	-14	-9	9	-18	0
	1063	2019-01-22 08:47:47.30	-295	993	-1758	-9	-4	-11	-11	22	-33	-5
	1064	2019-01-22 08:47:47.31	-297	1000	-1762	-4	-3	-9	-4	12	-16	-4
	1065	2019-01-22 08:47:47.32	-299	1000	-1759	0	-2	-8	-10	27	-37	-8
	1066	2019-01-22 08:47:47.33	-298	1004	-1762	3	1	-11	3	12	-9	-7
	1067	2019-01-22 08:47:47.34	-300	1005	-1766	-1	2	-11	-4	16	-20	-6
	1068	2019-01-22 08:47:47.35	-299	1008	-1765	-1	3	-12	-3	5	-8	-1
	1069	2019-01-22 08:47:47.36	-297	1007	-1765	-2	3	-13	-18	6	-24	6
	1070	2019-01-22 08:47:47.37	-300	994	-1768	-1	3	-15	-11	-2	-9	6
	1071	2019-01-22 08:47:47.38	-306	997	-1766	-4	1	-18	-23	5	-28	9
	1072	2019-01-22 08:47:47.39	-301	999	-1761	-5	-1	-19	-7	11	-18	-2
	1073	2019-01-22 08:47:47.40	-291	1001	-1761	-10	-1	-19	-23	10	-33	6
	1074	2019-01-22 08:47:47.41	-298	1004	-1762	-10	0	-22	-1	17	-18	-8
	1075	2019-01-22 08:47:47.42	-296	1006	-1764	-16	-3	-21	-16	11	-27	2
	1076	2019-01-22 08:47:47.43	-290	1006	-1750	-18	-2	-22	0	9	-9	-4
	1077	2019-01-22 08:47:47.44	-297	1006	-1761	-16	-1	-21	-31	-17	-14	24
	1078	2019-01-22 08:47:47.45	-299	1003	-1759	-14	0	-23	-9	-3	-6	6
	1079	2019-01-22 08:47:47.46	-298	1002	-1752	-9	-1	-22	-22	-5	-17	13
	1080	2019-01-22 08:47:47.47	-311	999	-1764	-9	-3	-20	0	9	-9	-4
	1081	2019-01-22 08:47:47.48	-302	997	-1760	-8	-4	-15	-20	-11	-9	15
	1082	2019-01-22 08:47:47.49	-298	996	-1754	-7	-1	-11	7	4	3	-5
	1083	2019-01-22 08:47:47.50	-292	1002	-1754	-5	1	-4	-26	-23	-3	24
	1084	2019-01-22 08:47:47.51	-304	1005	-1755	-3	4	-4	10	7	3	-8
	1085	2019-01-22 08:47:47.52	-302	1010	-1764	-4	8	0	-13	-13	0	13
	1086	2019-01-22 08:47:47.53	-297	1014	-1761	-5	10	2	21	21	0	-21
	1087	2019-01-22 08:47:47.54	-306	1005	-1764	-7	10	4	-10	-8	-2	9
	1088	2019-01-22 08:47:47.55	-296	1012	-1761	-3	8	2	32	25	7	-28
	1089	2019-01-22 08:47:47.56	-307	1009	-1766	1	7	4	1	-8	9	3
	1090	2019-01-22 08:47:47.57	-311	1010	-1768	1	0	4	37	33	4	-35
	1091	2019-01-22 08:47:47.58	-317	1012	-1768	4	-2	3	-3	-6	3	4
	1092	2019-01-22 08:47:47.59	-306	1011	-1761	3	-5	0	30	33	-3	-31
	1093	2019-01-22 08:47:47.60	-304	1007	-1749	2	0	-1	-10	-8	-2	9
	1094	2019-01-22 08:47:47.61	-307	1006	-1753	0	6	-6	35	45	-10	-40
	1095	2019-01-22 08:47:47.62	-303	1005	-1755	-3	9	-7	-8	0	-8	4
	1096	2019-01-22 08:47:47.63	-297	998	-1755	-4	11	-7	32	47	-15	-39
	1097	2019-01-22 08:47:47.64	-297	1008	-1756	-3	16	-7	-19	-18	-1	18
	1098	2019-01-22 08:47:47.65	-280	1006	-1759	-2	24	-12	22	21	1	-21
	1099	2019-01-22 08:47:47.66	-287	1009	-1768	-2	26	-16	-39	-41	2	40
	1100	2019-01-22 08:47:47.67	-295	1010	-1776	-2	25	-21	7	21	-14	-14
	1101	2019-01-22 08:47:47.68	-297	1008	-1783	2	18	-20	-40	-33	-7	36
	1102	2019-01-22 08:47:47.69	-300	1010	-1783	2	8	-20	10	24	-14	-17
	1103	2019-01-22 08:47:47.70	-293	1014	-1775	2	-1	-22	-30	-28	-2	29
	1104	2019-01-22 08:47:47.71	-286	1018	-1782	2	-8	-27	24	45	-21	-34
	1105	2019-01-22 08:47:47.72	-283	1014	-1768	0	-15	-27	-22	-18	-4	20
	1106	2019-01-22 08:47:47.73	-296	1009	-1751	-3	-16	-27	30	39	-9	-34
	1107	2019-01-22 08:47:47.74	-284	1001	-1759	-8	-8	-23	-33	-32	-1	32
	1108	2019-01-22 08:47:47.75	-292	1002	-1746	-9	-3	-21	22	44	-22	-33
	1109	2019-01-22 08:47:47.76	-300	998	-1758	-12	0	-14	-27	-26	-1	26
	1110	2019-01-22 08:47:47.77	-301	991	-1756	-10	2	-4	27	38	-11	-32
	1111	2019-01-22 08:47:47.78	-300	994	-1765	-8	1	7	-33	-41	8	37
	1112	2019-01-22 08:47:47.79	-301	1003	-1760	-8	-2	12	21	39	-18	-30
	1113	2019-01-22 08:47:47.80	-301	1005	-1758	-9	-1	16	-48	-51	3	49
	1114	2019-01-22 08:47:47.81	-303	1013	-1765	-5	-1	16	12	24	-12	-18
	1115	2019-01-22 08:47:47.82	-304	1016	-1766	-1	-1	15	-33	-54	21	43
	1116	2019-01-22 08:47:47.83	-304	1018	-1764	5	-4	12	29	32	-3	-30
	1117	2019-01-22 08:47:47.84	-299	1020	-1768	8	-7	10	-40	-49	9	44
	1118	2019-01-22 08:47:47.85	-295	1018	-1764	7	-4	7	8	37	-29	-22
	1119	2019-01-22 08:47:47.86	-293	1014	-1766	5	-3	1	-47	-25	-22	36
	1120	2019-01-22 08:47:47.87	-296	1021	-1761	2	0	-3	19	69	-50	-44
	1121	2019-01-22 08:47:47.88	-292	1020	-1764	-1	-1	-7	-44	-20	-24	32
	1122	2019-01-22 08:47:47.89	-290	1020	-1765	-5	1	-12	15	67	-52	-41
	1123	2019-01-22 08:47:47.90	-291	1020	-1754	-4	2	-18	-60	-30	-30	45
	1124	2019-01-22 08:47:47.91	-301	1000	-1758	-4	1	-20	-4	57	-61	-26
	1125	2019-01-22 08:47:47.92	-301	996	-1766	2	-4	-19	-67	-32	-35	49
	1126	2019-01-22 08:47:47.93	-293	1005	-1759	6	-5	-17	-1	54	-55	-26
	1127	2019-01-22 08:47:47.94	-294	993	-1754	5	-2	-17	-73	-47	-26	60
	1128	2019-01-22 08:47:47.95	-286	992	-1754	6	2	-16	-5	47	-52	-21
	1129	2019-01-22 08:47:47.96	-289	998	-1765	6	3	-14	-65	-47	-18	56
	1130	2019-01-22 08:47:47.97	-294	990	-1769	4	5	-12	4	48	-44	-26
	1131	2019-01-22 08:47:47.98	-291	999	-1769	2	3	-8	-52	-50	-2	51
	1132	2019-01-22 08:47:47.99	-292	995	-1762	3	1	-7	23	53	-30	-38
	1133	2019-01-22 08:47:48.00	-294	995	-1762	2	1	-5	-43	-43	0	43
	1134	2019-01-22 08:47:48.01	-303	1001	-1763	2	2	-6	22	59	-37	-40
	1135	2019-01-22 08:47:48.02	-294	1006	-1769	2	0	-8	-41	-39	-2	40
	1136	2019-01-22 08:47:48.03	-297	999	-1771	4	-4	-7	33	62	-29	-47
	1137	2019-01-22 08:47:48.04	-298	1002	-1770	3	-5	-8	-37	-43	6	40
	1138	2019-01-22 08:47:48.05	-303	1001	-1770	2	-8	-7	31	56	-25	-43
	1139	2019-01-22 08:47:48.06	-286	994	-1774	2	-5	-7	-46	-53	7	49
	1140	2019-01-22 08:47:48.07	-304	997	-1765	0	-6	-6	15	40	-25	-27
	1141	2019-01-22 08:47:48.08	-296	988	-1762	1	-4	-6	-53	-64	11	58
	1142	2019-01-22 08:47:48.09	-297	995	-1758	0	-2	-5	17	48	-31	-32
	1143	2019-01-22 08:47:48.10	-296	999	-1753	4	-1	-3	-50	-55	5	52
	1144	2019-01-22 08:47:48.11	-296	994	-1764	4	4	-2	22	48	-26	-35
	1145	2019-01-22 08:47:48.12	-291	994	-1772	5	5	-1	-44	-50	6	47
	1146	2019-01-22 08:47:48.13	-300	1005	-1770	3	6	-2	31	56	-25	-43
	1147	2019-01-22 08:47:48.14	-291	1002	-1769	2	5	0	-39	-53	14	46
	1148	2019-01-22 08:47:48.15	-303	1006	-1769	3	5	0	26	52	-26	-39
	1149	2019-01-22 08:47:48.16	-290	1000	-1765	4	4	-4	-50	-60	10	55
	1150	2019-01-22 08:47:48.17	-300	995	-1764	7	0	-4	11	39	-28	-25
	1151	2019-01-22 08:47:48.18	-293	995	-1768	12	-4	-5	-60	-71	11	65
	1152	2019-01-22 08:47:48.19	-292	993	-1765	13	-4	-4	8	32	-24	-20
	1153	2019-01-22 08:47:48.20	-280	1006	-1769	10	-1	-7	-44	-64	20	54
	1154	2019-01-22 08:47:48.21	-295	1002	-1769	6	-1	-10	33	44	-11	-38
	1155	2019-01-22 08:47:48.22	-300	999	-1766	0	-1	-9	-37	-60	23	48
	1156	2019-01-22 08:47:48.23	-302	997	-1770	-3	-2	-12	31	48	-17	-39
	1157	2019-01-22 08:47:48.24	-301	994	-1775	-6	-3	-10	-51	-68	17	59
	1158	2019-01-22 08:47:48.25	-297	995	-1766	-6	-3	-8	1	35	-34	-18
	1159	2019-01-22 08:47:48.26	-304	995	-1765	-4	-3	-7	-79	-75	-4	77
	1160	2019-01-22 08:47:48.27	-301	992	-1763	-1	-1	-6	-18	35	-53	-8
	1161	2019-01-22 08:47:48.28	-301	996	-1761	0	-2	-4	-77	-63	-14	70
	1162	2019-01-22 08:47:48.29	-302	1002	-1763	-1	1	-4	-3	60	-63	-28
	1163	2019-01-22 08:47:48.30	-301	1004	-1770	-2	1	-6	-69	-39	-30	54
	1164	2019-01-22 08:47:48.31	-289	1005	-1772	-3	2	-4	-7	65	-72	-29
	1165	2019-01-22 08:47:48.32	-301	1011	-1768	-1	2	-7	-70	-51	-19	60
	1166	2019-01-22 08:47:48.33	-297	1004	-1765	-2	1	-9	-8	46	-54	-19
	1167	2019-01-22 08:47:48.34	-299	1010	-1752	-1	4	-11	-76	-61	-15	68
	1168	2019-01-22 08:47:48.35	-296	1010	-1760	-2	4	-15	-10	48	-58	-19
	1169	2019-01-22 08:47:48.36	-291	999	-1761	-3	6	-16	-64	-49	-15	56
	1170	2019-01-22 08:47:48.37	-307	999	-1774	-4	1	-17	4	52	-48	-28
	1171	2019-01-22 08:47:48.38	-295	1000	-1768	-7	-2	-16	-54	-50	-4	52
	1172	2019-01-22 08:47:48.39	-293	999	-1775	-12	-2	-14	9	61	-52	-35
	1173	2019-01-22 08:47:48.40	-304	1005	-1773	-16	-5	-14	-38	-30	-8	34
	1174	2019-01-22 08:47:48.41	-301	1004	-1775	-14	-5	-13	27	67	-40	-47
	1175	2019-01-22 08:47:48.42	-301	998	-1765	-12	-6	-14	-36	-40	4	38
	1176	2019-01-22 08:47:48.43	-293	1005	-1756	-8	-3	-13	13	52	-39	-32
	1177	2019-01-22 08:47:48.44	-292	999	-1751	-3	0	-14	-54	-51	-3	52
	1178	2019-01-22 08:47:48.45	-298	996	-1756	2	7	-12	-3	40	-43	-18
	1179	2019-01-22 08:47:48.46	-299	994	-1764	5	13	-16	-56	-55	-1	55
	1180	2019-01-22 08:47:48.47	-291	1001	-1759	5	19	-18	-2	47	-49	-22
	1181	2019-01-22 08:47:48.48	-289	1002	-1768	3	29	-21	-56	-39	-17	47
	1182	2019-01-22 08:47:48.49	-299	1001	-1774	3	35	-24	-6	55	-61	-24
	1183	2019-01-22 08:47:48.50	-293	1006	-1780	1	32	-26	-57	-40	-17	48
	1184	2019-01-22 08:47:48.51	-283	1007	-1781	-1	26	-26	-5	50	-55	-22
	1185	2019-01-22 08:47:48.52	-285	1000	-1780	-2	17	-28	-57	-38	-19	47
	1186	2019-01-22 08:47:48.53	-284	1002	-1786	-6	10	-27	-16	51	-67	-17
	1187	2019-01-22 08:47:48.54	-291	1005	-1773	-4	-1	-27	-60	-39	-21	49
	1188	2019-01-22 08:47:48.55	-297	997	-1769	-8	-4	-26	2	46	-44	-24
	1189	2019-01-22 08:47:48.56	-286	1000	-1771	-10	-5	-25	-42	-45	3	43
	1190	2019-01-22 08:47:48.57	-286	1005	-1774	-13	-6	-25	1	38	-37	-19
	1191	2019-01-22 08:47:48.58	-296	1006	-1775	-12	-5	-24	-40	-38	-2	39
	1192	2019-01-22 08:47:48.59	-300	1002	-1766	-7	-4	-23	2	49	-47	-25
	1193	2019-01-22 08:47:48.60	-313	997	-1760	-5	-2	-17	-52	-41	-11	46
	1194	2019-01-22 08:47:48.61	-307	1011	-1762	-3	1	-16	-31	16	-47	7
	1195	2019-01-22 08:47:48.62	-310	1004	-1764	2	7	-13	-98	-104	6	101
	1196	2019-01-22 08:47:48.63	-304	1005	-1758	5	6	-13	-69	-60	-9	64
	1197	2019-01-22 08:47:48.64	-306	1004	-1761	8	12	-16	-98	-137	39	117
	1198	2019-01-22 08:47:48.65	-300	1011	-1764	12	12	-24	-60	-63	3	61
	1199	2019-01-22 08:47:48.66	-297	1017	-1769	13	16	-31	-82	-108	26	95
	1200	2019-01-22 08:47:48.67	-289	1018	-1771	12	19	-44	-36	-13	-23	24
	1201	2019-01-22 08:47:48.68	-290	1012	-1772	11	24	-56	-54	-44	-10	49
	1202	2019-01-22 08:47:48.69	-281	1002	-1772	13	22	-58	-12	51	-63	-19
	1203	2019-01-22 08:47:48.70	-293	996	-1771	14	16	-61	-42	-12	-30	27
	1204	2019-01-22 08:47:48.71	-288	987	-1775	14	11	-61	-2	60	-62	-29
	1205	2019-01-22 08:47:48.72	-291	966	-1768	15	7	-55	-25	0	-25	12
	1206	2019-01-22 08:47:48.73	-301	969	-1761	17	3	-49	11	67	-56	-39
	1207	2019-01-22 08:47:48.74	-300	958	-1781	16	-5	-49	-17	6	-23	5
	1208	2019-01-22 08:47:48.75	-298	980	-1776	20	-15	-46	8	56	-48	-32
	1209	2019-01-22 08:47:48.76	-297	970	-1766	14	-20	-47	-16	-5	-11	10
	1210	2019-01-22 08:47:48.77	-301	962	-1771	8	-24	-46	-3	41	-44	-19
	1211	2019-01-22 08:47:48.78	-299	976	-1763	10	-31	-49	-21	-5	-16	13
	1212	2019-01-22 08:47:48.79	-301	978	-1762	4	-32	-50	6	56	-50	-31
	1213	2019-01-22 08:47:48.80	-296	972	-1760	-6	-28	-49	-3	13	-16	-5
	1214	2019-01-22 08:47:48.81	-300	975	-1770	-14	-24	-49	16	56	-40	-36
	1215	2019-01-22 08:47:48.82	-295	970	-1772	-27	-23	-43	-2	8	-10	-3
	1216	2019-01-22 08:47:48.83	-311	971	-1771	-38	-23	-38	13	53	-40	-33
	1217	2019-01-22 08:47:48.84	-317	973	-1765	-49	-20	-36	-6	7	-13	0
	1218	2019-01-22 08:47:48.85	-307	975	-1759	-55	-19	-30	-1	39	-40	-19
	1219	2019-01-22 08:47:48.86	-304	979	-1754	-54	-21	-26	-16	-5	-11	10
	1220	2019-01-22 08:47:48.87	-311	992	-1764	-52	-16	-26	3	33	-30	-18
	1221	2019-01-22 08:47:48.88	-311	1004	-1761	-48	-14	-28	6	8	-2	-7
	1222	2019-01-22 08:47:48.89	-304	1008	-1757	-46	-12	-33	10	36	-26	-23
	1223	2019-01-22 08:47:48.90	-298	1006	-1759	-43	-9	-38	-2	6	-8	-2
	1224	2019-01-22 08:47:48.91	-306	1004	-1766	-37	-6	-37	-3	32	-35	-14
	1225	2019-01-22 08:47:48.92	-309	1000	-1769	-35	-5	-36	-8	10	-18	-1
	1226	2019-01-22 08:47:48.93	-303	1004	-1777	-32	-7	-32	-5	39	-44	-17
	1227	2019-01-22 08:47:48.94	-306	996	-1768	-29	-6	-32	-6	17	-23	-5
	1228	2019-01-22 08:47:48.95	-311	994	-1773	-27	-8	-29	-5	26	-31	-10
	1229	2019-01-22 08:47:48.96	-306	997	-1765	-23	-11	-29	-3	6	-9	-1
	1230	2019-01-22 08:47:48.97	-308	1004	-1776	-20	-13	-33	-11	20	-31	-4
	1231	2019-01-22 08:47:48.98	-304	1005	-1773	-18	-15	-37	-11	7	-18	2
	1232	2019-01-22 08:47:48.99	-300	1008	-1779	-16	-22	-37	-24	14	-38	5
	1233	2019-01-22 08:47:49.00	-295	1010	-1774	-16	-22	-40	-30	-3	-27	16
	1234	2019-01-22 08:47:49.01	-320	1004	-1772	-14	-24	-43	-38	4	-42	17
	1235	2019-01-22 08:47:49.02	-312	995	-1775	-12	-27	-46	-21	12	-33	4
	1236	2019-01-22 08:47:49.03	-314	991	-1770	-4	-34	-49	-30	15	-45	7
	1237	2019-01-22 08:47:49.04	-324	994	-1771	1	-41	-48	-22	9	-31	6
	1238	2019-01-22 08:47:49.05	-323	983	-1765	2	-44	-48	-27	8	-35	9
	1239	2019-01-22 08:47:49.06	-319	982	-1751	6	-45	-46	-7	9	-16	-1
	1240	2019-01-22 08:47:49.07	-318	985	-1758	7	-42	-42	-28	7	-35	10
	1241	2019-01-22 08:47:49.08	-322	992	-1758	6	-40	-44	-26	4	-30	11
	1242	2019-01-22 08:47:49.09	-328	984	-1756	1	-34	-45	-44	-5	-39	24
	1243	2019-01-22 08:47:49.10	-331	987	-1758	0	-32	-44	-24	2	-26	11
	1244	2019-01-22 08:47:49.11	-330	978	-1761	-2	-27	-38	-46	-10	-36	28
	1245	2019-01-22 08:47:49.12	-323	980	-1747	-2	-28	-31	-25	8	-33	8
	1246	2019-01-22 08:47:49.13	-329	969	-1755	-4	-23	-25	-49	-8	-41	28
	1247	2019-01-22 08:47:49.14	-339	963	-1751	-5	-22	-19	-25	4	-29	10
	1248	2019-01-22 08:47:49.15	-332	971	-1748	-3	-22	-13	-50	-21	-29	35
	1249	2019-01-22 08:47:49.16	-321	980	-1749	-1	-21	-12	-18	6	-24	6
	1250	2019-01-22 08:47:49.17	-330	981	-1768	-6	-19	-12	-40	-10	-30	25
	1251	2019-01-22 08:47:49.18	-326	996	-1774	-12	-21	-13	-3	23	-26	-10
	1252	2019-01-22 08:47:49.19	-343	1003	-1776	-20	-28	-13	-33	-8	-25	20
	1253	2019-01-22 08:47:49.20	-318	1010	-1764	-31	-31	-13	-11	6	-17	2
	1254	2019-01-22 08:47:49.21	-314	1005	-1759	-37	-27	-20	-52	-32	-20	42
	1255	2019-01-22 08:47:49.22	-328	997	-1754	-41	-23	-22	-15	10	-25	2
	1256	2019-01-22 08:47:49.23	-317	985	-1756	-40	-19	-19	-36	-3	-33	19
	1257	2019-01-22 08:47:49.24	-318	978	-1755	-38	-16	-15	6	50	-44	-28
	1258	2019-01-22 08:47:49.25	-318	991	-1761	-37	-11	-9	-46	4	-50	21
	1259	2019-01-22 08:47:49.26	-318	1000	-1766	-43	-8	-4	-21	38	-59	-8
	1260	2019-01-22 08:47:49.27	-322	1000	-1766	-46	-4	1	-64	-18	-46	41
	1261	2019-01-22 08:47:49.28	-331	1006	-1766	-47	0	6	-20	23	-43	-1
	1262	2019-01-22 08:47:49.29	-334	1013	-1768	-46	-1	10	-54	-21	-33	37
	1263	2019-01-22 08:47:49.30	-330	1024	-1768	-46	-4	13	-11	31	-42	-10
	1264	2019-01-22 08:47:49.31	-334	1030	-1763	-44	-5	12	-57	-20	-37	38
	1265	2019-01-22 08:47:49.32	-333	1029	-1750	-43	-8	16	-8	32	-40	-12
	1266	2019-01-22 08:47:49.33	-320	1028	-1754	-41	-9	16	-50	-17	-33	33
	1267	2019-01-22 08:47:49.34	-321	1032	-1743	-38	-8	13	-4	40	-44	-18
	1268	2019-01-22 08:47:49.35	-318	1033	-1740	-38	-4	8	-49	-17	-32	33
	1269	2019-01-22 08:47:49.36	-328	1025	-1749	-35	0	4	7	50	-43	-28
	1270	2019-01-22 08:47:49.37	-317	1021	-1746	-28	-1	3	-37	-9	-28	23
	1271	2019-01-22 08:47:49.38	-309	1020	-1751	-25	-5	5	10	54	-44	-32
	1272	2019-01-22 08:47:49.39	-317	1029	-1756	-24	-3	5	-37	-12	-25	24
	1273	2019-01-22 08:47:49.40	-319	1032	-1756	-25	-5	4	16	50	-34	-33
	1274	2019-01-22 08:47:49.41	-327	1033	-1755	-29	-3	4	-44	-21	-23	32
	1275	2019-01-22 08:47:49.42	-318	1029	-1762	-29	-7	3	2	47	-45	-24
	1276	2019-01-22 08:47:49.43	-325	1033	-1759	-30	-12	1	-62	-20	-42	41
	1277	2019-01-22 08:47:49.44	-327	1031	-1753	-25	-14	-2	2	55	-53	-28
	1278	2019-01-22 08:47:49.45	-328	1021	-1749	-19	-17	-5	-51	-19	-32	35
	1279	2019-01-22 08:47:49.46	-321	1021	-1746	-14	-19	-4	12	59	-47	-35
	1280	2019-01-22 08:47:49.47	-319	1022	-1746	-9	-19	-3	-56	-25	-31	40
	1281	2019-01-22 08:47:49.48	-333	1016	-1750	-10	-18	-3	-10	44	-54	-17
	1282	2019-01-22 08:47:49.49	-324	1019	-1737	-10	-15	-4	-76	-50	-26	63
	1283	2019-01-22 08:47:49.50	-329	1014	-1745	-13	-11	1	-13	26	-39	-6
	1284	2019-01-22 08:47:49.51	-327	1011	-1753	-12	-16	2	-68	-51	-17	59
	1285	2019-01-22 08:47:49.52	-330	1021	-1747	-14	-10	4	4	39	-35	-21
	1286	2019-01-22 08:47:49.53	-320	1018	-1743	-15	-6	5	-54	-40	-14	47
	1287	2019-01-22 08:47:49.54	-324	1015	-1749	-12	-2	7	5	42	-37	-23
	1288	2019-01-22 08:47:49.55	-331	1020	-1750	-6	-1	2	-64	-52	-12	58
	1289	2019-01-22 08:47:49.56	-332	1021	-1759	-2	-1	0	-9	27	-36	-9
	1290	2019-01-22 08:47:49.57	-331	1023	-1764	0	-8	-4	-62	-52	-10	57
	1291	2019-01-22 08:47:49.58	-328	1018	-1758	-1	-14	-3	11	43	-32	-27
	1292	2019-01-22 08:47:49.59	-330	1020	-1759	-7	-18	-2	-50	-49	-1	49
	1293	2019-01-22 08:47:49.60	-334	1016	-1756	-19	-24	-3	14	40	-26	-27
	1294	2019-01-22 08:47:49.61	-331	1021	-1749	-23	-26	-3	-50	-52	2	51
	1295	2019-01-22 08:47:49.62	-332	1020	-1754	-23	-21	-4	12	39	-27	-25
	1296	2019-01-22 08:47:49.63	-337	1014	-1749	-22	-20	-4	-45	-52	7	48
	1297	2019-01-22 08:47:49.64	-345	1018	-1755	-18	-19	-2	34	50	-16	-42
	1298	2019-01-22 08:47:49.65	-341	1011	-1751	-12	-19	-1	-29	-46	17	37
	1299	2019-01-22 08:47:49.66	-353	1010	-1747	-7	-16	4	32	52	-20	-42
	1300	2019-01-22 08:47:49.67	-354	1006	-1740	-2	-15	5	-49	-48	-1	48
	1301	2019-01-22 08:47:49.68	-337	1012	-1746	0	-14	10	4	39	-35	-21
	1302	2019-01-22 08:47:49.69	-345	1016	-1754	1	-11	11	-62	-59	-3	60
	1303	2019-01-22 08:47:49.70	-337	1019	-1746	-1	-6	8	17	48	-31	-32
	1304	2019-01-22 08:47:49.71	-345	1022	-1748	-2	-3	5	-48	-46	-2	47
	1305	2019-01-22 08:47:49.72	-333	1029	-1752	-2	2	3	17	51	-34	-34
	1306	2019-01-22 08:47:49.73	-339	1020	-1753	0	5	-1	-43	-49	6	46
	1307	2019-01-22 08:47:49.74	-339	1015	-1751	1	5	-5	19	52	-33	-35
	1308	2019-01-22 08:47:49.75	-334	1018	-1751	5	0	-7	-62	-56	-6	59
	1309	2019-01-22 08:47:49.76	-340	1012	-1755	8	-3	-6	2	41	-39	-21
	1310	2019-01-22 08:47:49.77	-336	1013	-1750	7	-5	-6	-68	-66	-2	67
	1311	2019-01-22 08:47:49.78	-338	1013	-1747	1	-6	-6	-4	38	-42	-17
	1312	2019-01-22 08:47:49.79	-344	1011	-1745	-4	-6	-7	-78	-59	-19	68
	1313	2019-01-22 08:47:49.80	-349	1004	-1746	-10	-7	-4	-8	49	-57	-20
	1314	2019-01-22 08:47:49.81	-342	1008	-1742	-12	-6	-2	-49	-35	-14	42
	1315	2019-01-22 08:47:49.82	-343	1022	-1738	-12	-3	1	41	96	-55	-68
	1316	2019-01-22 08:47:49.83	-337	1027	-1743	-15	1	-1	-40	-19	-21	29
	1317	2019-01-22 08:47:49.84	-345	1036	-1742	-16	5	-4	-2	58	-60	-28
	1318	2019-01-22 08:47:49.85	-340	1039	-1748	-19	11	-11	-97	-80	-17	88
	1319	2019-01-22 08:47:49.86	-337	1042	-1753	-20	16	-15	-37	16	-53	10
	1320	2019-01-22 08:47:49.87	-335	1034	-1752	-18	11	-19	-96	-83	-13	89
	1321	2019-01-22 08:47:49.88	-336	1028	-1758	-14	4	-18	-36	21	-57	7
	1322	2019-01-22 08:47:49.89	-328	1030	-1756	-8	0	-17	-114	-88	-26	101
	1323	2019-01-22 08:47:49.90	-333	1022	-1757	-5	-5	-12	-59	11	-70	24
	1324	2019-01-22 08:47:49.91	-332	1023	-1755	-1	-8	-8	-120	-90	-30	105
	1325	2019-01-22 08:47:49.92	-333	1019	-1748	1	-10	-5	-48	13	-61	17
	1326	2019-01-22 08:47:49.93	-344	1014	-1747	2	-7	2	-96	-81	-15	88
	1327	2019-01-22 08:47:49.94	-345	1016	-1742	3	-5	4	-9	36	-45	-13
	1328	2019-01-22 08:47:49.95	-344	1012	-1741	7	-4	10	-64	-68	4	66
	1329	2019-01-22 08:47:49.96	-331	1015	-1740	9	-1	10	-5	29	-34	-12
	1330	2019-01-22 08:47:49.97	-333	1018	-1739	8	10	10	-79	-80	1	79
	1331	2019-01-22 08:47:49.98	-334	1022	-1737	4	14	8	-15	16	-31	0
	1332	2019-01-22 08:47:49.99	-334	1025	-1742	3	16	4	-75	-90	15	82
	1333	2019-01-22 08:47:50.00	-335	1024	-1747	3	18	-2	-1	19	-20	-9
	1334	2019-01-22 08:47:50.01	-334	1022	-1745	5	20	-7	-52	-71	19	61
	1335	2019-01-22 08:47:50.02	-322	1026	-1746	6	23	-13	19	37	-18	-28
	1336	2019-01-22 08:47:50.03	-322	1024	-1756	2	26	-19	-36	-61	25	48
	1337	2019-01-22 08:47:50.04	-328	1032	-1759	4	27	-25	27	47	-20	-37
	1338	2019-01-22 08:47:50.05	-323	1027	-1766	0	23	-30	-42	-52	10	47
	1339	2019-01-22 08:47:50.06	-333	1018	-1765	-2	14	-33	13	38	-25	-25
	1340	2019-01-22 08:47:50.07	-327	1017	-1758	-4	5	-35	-46	-63	17	54
	1341	2019-01-22 08:47:50.08	-337	1008	-1747	-5	-1	-31	8	44	-36	-26
	1342	2019-01-22 08:47:50.09	-328	999	-1741	-10	-5	-27	-53	-52	-1	52
	1343	2019-01-22 08:47:50.10	-326	1010	-1740	-13	0	-24	-2	44	-46	-21
	1344	2019-01-22 08:47:50.11	-324	1016	-1746	-14	5	-22	-62	-56	-6	59
	1345	2019-01-22 08:47:50.12	-329	1014	-1749	-17	10	-20	-10	29	-39	-9
	1346	2019-01-22 08:47:50.13	-320	1021	-1748	-19	13	-16	-65	-65	0	65
	1347	2019-01-22 08:47:50.14	-323	1017	-1757	-18	15	-11	-11	37	-48	-13
	1348	2019-01-22 08:47:50.15	-340	1017	-1757	-17	13	-3	-58	-48	-10	53
	1349	2019-01-22 08:47:50.16	-324	1022	-1751	-13	15	-2	-7	41	-48	-17
	1350	2019-01-22 08:47:50.17	-317	1017	-1752	-14	13	0	-59	-52	-7	55
	1351	2019-01-22 08:47:50.18	-321	1022	-1745	-10	9	2	-2	40	-42	-19
	1352	2019-01-22 08:47:50.19	-327	1016	-1756	-4	7	3	-52	-51	-1	51
	1353	2019-01-22 08:47:50.20	-325	1017	-1752	1	2	3	0	38	-38	-19
	1354	2019-01-22 08:47:50.21	-325	1019	-1753	3	2	1	-50	-47	-3	48
	1355	2019-01-22 08:47:50.22	-321	1022	-1748	7	2	-1	-14	36	-50	-11
	1356	2019-01-22 08:47:50.23	-323	1026	-1749	2	3	-6	-63	-52	-11	57
	1357	2019-01-22 08:47:50.24	-328	1030	-1750	-2	7	-7	-19	24	-43	-2
	1358	2019-01-22 08:47:50.25	-316	1028	-1753	-9	8	-12	-72	-51	-21	61
	1359	2019-01-22 08:47:50.26	-325	1024	-1759	-14	8	-12	-26	35	-61	-4
	1360	2019-01-22 08:47:50.27	-323	1021	-1740	-18	10	-11	-56	-37	-19	46
	1361	2019-01-22 08:47:50.28	-335	1004	-1756	-14	6	-12	-1	37	-38	-18
	1362	2019-01-22 08:47:50.29	-323	1005	-1751	-9	-1	-9	-45	-40	-5	42
	1363	2019-01-22 08:47:50.30	-321	1009	-1738	-6	3	-4	-3	40	-43	-18
	1364	2019-01-22 08:47:50.31	-317	1012	-1743	-3	3	-4	-42	-34	-8	38
	1365	2019-01-22 08:47:50.32	-316	1016	-1743	-2	7	-2	-12	38	-50	-13
	1366	2019-01-22 08:47:50.33	-327	1020	-1743	-4	16	1	-52	-33	-19	42
	1367	2019-01-22 08:47:50.34	-319	1017	-1749	-11	16	0	-18	25	-43	-3
	1368	2019-01-22 08:47:50.35	-323	1020	-1752	-12	15	3	-54	-41	-13	47
	1369	2019-01-22 08:47:50.36	-323	1008	-1749	-12	12	3	-29	22	-51	3
	1370	2019-01-22 08:47:50.37	-325	1014	-1750	-10	13	4	-56	-42	-14	49
	1371	2019-01-22 08:47:50.38	-327	1017	-1748	-9	13	3	-21	19	-40	1
	1372	2019-01-22 08:47:50.39	-320	1024	-1760	-4	12	0	-48	-44	-4	46
	1373	2019-01-22 08:47:50.40	-326	1033	-1756	-4	12	-3	-19	21	-40	-1
	1374	2019-01-22 08:47:50.41	-325	1030	-1754	-4	8	-6	-39	-23	-16	31
	1375	2019-01-22 08:47:50.42	-324	1025	-1748	-3	9	-7	-15	43	-58	-14
	1376	2019-01-22 08:47:50.43	-318	1024	-1750	-3	5	-11	-42	-14	-28	28
	1377	2019-01-22 08:47:50.44	-311	1024	-1743	-6	4	-10	-22	29	-51	-3
	1378	2019-01-22 08:47:50.45	-314	1026	-1747	-9	6	-12	-46	-31	-15	38
	1379	2019-01-22 08:47:50.46	-324	1026	-1748	-10	10	-13	-34	16	-50	9
	1380	2019-01-22 08:47:50.47	-325	1025	-1754	-8	8	-14	-52	-29	-23	40
	1381	2019-01-22 08:47:50.48	-323	1021	-1755	-7	8	-14	-36	16	-52	10
	1382	2019-01-22 08:47:50.49	-330	1018	-1761	-5	6	-11	-46	-22	-24	34
	1383	2019-01-22 08:47:50.50	-334	1019	-1762	-1	-1	-10	-33	19	-52	7
	1384	2019-01-22 08:47:50.51	-327	1016	-1743	4	0	-6	-49	-24	-25	36
	1385	2019-01-22 08:47:50.52	-321	1019	-1747	2	1	-8	-32	10	-42	11
	1386	2019-01-22 08:47:50.53	-310	1018	-1751	-1	4	-7	-38	-29	-9	33
	1387	2019-01-22 08:47:50.54	-315	1024	-1751	1	4	-4	-26	2	-28	12
	1388	2019-01-22 08:47:50.55	-323	1024	-1753	4	6	-6	-34	-31	-3	32
	1389	2019-01-22 08:47:50.56	-319	1025	-1757	3	4	-2	-23	8	-31	7
	1390	2019-01-22 08:47:50.57	-321	1018	-1754	6	2	-1	-24	-11	-13	17
	1391	2019-01-22 08:47:50.58	-329	1019	-1750	8	2	2	-30	13	-43	8
	1392	2019-01-22 08:47:50.59	-333	1016	-1747	7	1	1	-32	-13	-19	22
	1393	2019-01-22 08:47:50.60	-320	1011	-1747	9	-3	2	-28	10	-38	9
	1394	2019-01-22 08:47:50.61	-314	1022	-1741	9	-2	3	-23	-8	-15	15
	1395	2019-01-22 08:47:50.62	-311	1014	-1741	6	1	-1	-13	18	-31	-2
	1396	2019-01-22 08:47:50.63	-325	1025	-1748	6	3	-4	-16	-3	-13	9
	1397	2019-01-22 08:47:50.64	-321	1025	-1755	5	2	-7	-34	1	-35	16
	1398	2019-01-22 08:47:50.65	-319	1021	-1757	6	0	-6	-22	-13	-9	17
	1399	2019-01-22 08:47:50.66	-323	1020	-1747	5	0	-10	-35	-5	-30	20
	1400	2019-01-22 08:47:50.67	-325	1023	-1761	5	-2	-11	-27	-13	-14	20
	1401	2019-01-22 08:47:50.68	-323	1018	-1754	2	-5	-11	-45	-13	-32	29
	1402	2019-01-22 08:47:50.69	-317	1019	-1751	1	-5	-12	-39	-19	-20	29
	1403	2019-01-22 08:47:50.70	-319	1005	-1749	1	-4	-12	-59	-14	-45	36
	1404	2019-01-22 08:47:50.71	-318	1008	-1750	1	0	-14	-38	2	-40	18
	1405	2019-01-22 08:47:50.72	-324	1013	-1741	7	-1	-14	-36	14	-50	11
	1406	2019-01-22 08:47:50.73	-327	1013	-1746	7	1	-10	-9	27	-36	-9
	1407	2019-01-22 08:47:50.74	-322	1004	-1752	7	6	-6	-33	6	-39	13
	1408	2019-01-22 08:47:50.75	-324	1010	-1755	7	8	-4	-16	0	-16	8
	1409	2019-01-22 08:47:50.76	-318	1014	-1752	6	8	-3	-36	-11	-25	23
	1410	2019-01-22 08:47:50.77	-317	1023	-1753	1	13	-3	-15	12	-27	1
	1411	2019-01-22 08:47:50.78	-319	1023	-1753	2	12	-3	-36	2	-38	17
	1412	2019-01-22 08:47:50.79	-334	1020	-1762	2	8	-5	-18	13	-31	2
	1413	2019-01-22 08:47:50.80	-323	1017	-1762	1	3	-8	-48	-2	-46	25
	1414	2019-01-22 08:47:50.81	-322	1012	-1764	4	2	-7	-26	16	-42	5
	1415	2019-01-22 08:47:50.82	-315	1008	-1755	9	5	-10	-55	-6	-49	30
	1416	2019-01-22 08:47:50.83	-314	1017	-1751	11	11	-11	-24	22	-46	1
	1417	2019-01-22 08:47:50.84	-320	1013	-1760	12	14	-14	-52	-2	-50	27
	1418	2019-01-22 08:47:50.85	-331	1020	-1763	10	14	-13	-22	26	-48	-2
	1419	2019-01-22 08:47:50.86	-316	1024	-1761	4	12	-16	-46	4	-50	21
	1420	2019-01-22 08:47:50.87	-325	1023	-1756	-4	10	-16	-15	29	-44	-7
	1421	2019-01-22 08:47:50.88	-320	1019	-1757	-9	8	-14	-57	-16	-41	36
	1422	2019-01-22 08:47:50.89	-321	1021	-1751	-10	4	-12	-24	11	-35	6
	1423	2019-01-22 08:47:50.90	-324	1015	-1744	-11	-1	-14	-58	-23	-35	40
	1424	2019-01-22 08:47:50.91	-315	1011	-1743	-2	1	-12	-19	16	-35	1
	1425	2019-01-22 08:47:50.92	-320	1010	-1746	2	4	-14	-59	-30	-29	44
	1426	2019-01-22 08:47:50.93	-313	1008	-1752	3	12	-10	-21	8	-29	6
	1427	2019-01-22 08:47:50.94	-320	1014	-1753	6	12	-9	-74	-36	-38	55
	1428	2019-01-22 08:47:50.95	-321	1015	-1750	5	17	-7	-33	14	-47	9
	1429	2019-01-22 08:47:50.96	-311	1017	-1751	4	19	-7	-77	-41	-36	59
	1430	2019-01-22 08:47:50.97	-316	1021	-1753	6	18	-8	-41	-5	-36	23
	1431	2019-01-22 08:47:50.98	-315	1018	-1766	7	16	-11	-84	-59	-25	71
	1432	2019-01-22 08:47:50.99	-314	1020	-1764	6	10	-15	-31	-7	-24	19
	1433	2019-01-22 08:47:51.00	-313	1015	-1756	7	9	-17	-61	-52	-9	56
	1434	2019-01-22 08:47:51.01	-306	1015	-1753	7	8	-20	-4	11	-15	-3
	1435	2019-01-22 08:47:51.02	-308	1019	-1752	3	6	-24	-57	-49	-8	53
	1436	2019-01-22 08:47:51.03	-313	1024	-1753	0	12	-25	-3	8	-11	-2
	1437	2019-01-22 08:47:51.04	-314	1019	-1758	-5	14	-30	-44	-47	3	45
	1438	2019-01-22 08:47:51.05	-319	1016	-1750	-5	16	-34	6	19	-13	-12
	1439	2019-01-22 08:47:51.06	-326	1001	-1751	-7	13	-31	-48	-44	-4	46
	1440	2019-01-22 08:47:51.07	-316	992	-1759	-5	8	-28	-5	13	-18	-4
	1441	2019-01-22 08:47:51.08	-316	1001	-1758	1	1	-21	-48	-50	2	49
	1442	2019-01-22 08:47:51.09	-311	1000	-1758	0	1	-15	4	20	-16	-12
	1443	2019-01-22 08:47:51.10	-299	1005	-1758	0	5	-14	-60	-53	-7	56
	1444	2019-01-22 08:47:51.11	-310	1007	-1750	2	6	-11	-15	8	-23	3
	1445	2019-01-22 08:47:51.12	-319	1009	-1758	-1	9	-10	-65	-60	-5	62
	1446	2019-01-22 08:47:51.13	-327	1015	-1766	-4	11	-8	-1	18	-19	-8
	1447	2019-01-22 08:47:51.14	-319	1014	-1767	-7	7	-9	-56	-55	-1	55
	1448	2019-01-22 08:47:51.15	-314	1014	-1759	-3	7	-6	7	22	-15	-14
	1449	2019-01-22 08:47:51.16	-327	1022	-1760	-4	2	-8	-44	-50	6	47
	1450	2019-01-22 08:47:51.17	-331	1015	-1764	-2	2	-7	19	32	-13	-25
	1451	2019-01-22 08:47:51.18	-316	1019	-1761	-2	0	-5	-48	-49	1	48
	1452	2019-01-22 08:47:51.19	-314	1015	-1754	4	1	-4	12	32	-20	-22
	1453	2019-01-22 08:47:51.20	-314	1016	-1746	3	1	-4	-44	-51	7	47
	1454	2019-01-22 08:47:51.21	-316	1018	-1752	4	5	-4	28	42	-14	-35
	1455	2019-01-22 08:47:51.22	-308	1020	-1751	2	11	-7	-32	-40	8	36
	1456	2019-01-22 08:47:51.23	-316	1017	-1753	0	14	-8	24	41	-17	-32
	1457	2019-01-22 08:47:51.24	-313	1010	-1754	2	16	-12	-49	-59	10	54
	1458	2019-01-22 08:47:51.25	-321	1004	-1756	4	15	-11	8	25	-17	-16
	1459	2019-01-22 08:47:51.26	-315	1003	-1759	8	12	-11	-64	-61	-3	62
	1460	2019-01-22 08:47:51.27	-309	1003	-1761	10	10	-9	4	44	-40	-24
	1461	2019-01-22 08:47:51.28	-317	998	-1758	8	11	-4	-55	-45	-10	50
	1462	2019-01-22 08:47:51.29	-315	1001	-1764	7	9	-1	9	37	-28	-23
	1463	2019-01-22 08:47:51.30	-308	1009	-1760	2	10	1	-62	-62	0	62
	1464	2019-01-22 08:47:51.31	-305	1012	-1758	1	9	3	2	36	-34	-19
	1465	2019-01-22 08:47:51.32	-310	1017	-1756	-2	10	-2	-66	-63	-3	64
	1466	2019-01-22 08:47:51.33	-312	1008	-1749	0	14	-5	-1	31	-32	-15
	1467	2019-01-22 08:47:51.34	-307	1011	-1755	0	16	-10	-66	-61	-5	63
	1468	2019-01-22 08:47:51.35	-310	1009	-1749	2	16	-10	-1	40	-41	-19
	1469	2019-01-22 08:47:51.36	-305	999	-1758	5	22	-10	-74	-63	-11	68
	1470	2019-01-22 08:47:51.37	-307	1002	-1761	2	18	-7	-20	27	-47	-3
	1471	2019-01-22 08:47:51.38	-303	1009	-1754	3	16	-5	-97	-74	-23	85
	1472	2019-01-22 08:47:51.39	-302	1006	-1759	-2	16	-3	-32	27	-59	2
	1473	2019-01-22 08:47:51.40	-310	1009	-1755	-4	18	-6	-107	-81	-26	94
	1474	2019-01-22 08:47:51.41	-304	1012	-1767	-5	17	-8	-39	18	-57	10
	1475	2019-01-22 08:47:51.42	-301	1008	-1769	-2	14	-9	-93	-77	-16	85
	1476	2019-01-22 08:47:51.43	-297	1011	-1776	3	7	-10	-7	36	-43	-14
	1477	2019-01-22 08:47:51.44	-310	1010	-1773	5	1	-9	-68	-56	-12	62
	1478	2019-01-22 08:47:51.45	-306	1004	-1768	8	-3	-6	12	60	-48	-36
	1479	2019-01-22 08:47:51.46	-302	1008	-1759	8	-11	-6	-72	-50	-22	61
	1480	2019-01-22 08:47:51.47	-305	1008	-1753	5	-10	-5	-7	51	-58	-22
	1481	2019-01-22 08:47:51.48	-310	1006	-1753	-3	-8	-2	-83	-65	-18	74
	1482	2019-01-22 08:47:51.49	-311	999	-1750	-3	-5	-3	-9	42	-51	-16
	1483	2019-01-22 08:47:51.50	-314	1003	-1749	-1	-4	1	-82	-63	-19	72
	1484	2019-01-22 08:47:51.51	-310	991	-1762	2	-2	2	-14	50	-64	-18
	1485	2019-01-22 08:47:51.52	-313	1000	-1756	6	-3	3	-90	-57	-33	73
	1486	2019-01-22 08:47:51.53	-310	1000	-1762	8	2	1	-15	55	-70	-20
	1487	2019-01-22 08:47:51.54	-308	1009	-1762	4	6	-2	-75	-50	-25	62
	1488	2019-01-22 08:47:51.55	-319	1007	-1769	6	6	-6	-7	59	-66	-26
	1489	2019-01-22 08:47:51.56	-305	1006	-1768	5	7	-8	-73	-52	-21	62
	1490	2019-01-22 08:47:51.57	-310	1010	-1763	-1	10	-12	-4	50	-54	-23
	1491	2019-01-22 08:47:51.58	-299	1013	-1769	-3	16	-17	-71	-51	-20	61
	1492	2019-01-22 08:47:51.59	-307	1012	-1772	-7	16	-22	3	63	-60	-33
	1493	2019-01-22 08:47:51.60	-310	1018	-1765	-7	13	-27	-65	-46	-19	55
	1494	2019-01-22 08:47:51.61	-320	1009	-1766	-7	8	-31	-2	50	-52	-24
	1495	2019-01-22 08:47:51.62	-316	1003	-1769	-5	0	-32	-68	-58	-10	63
	1496	2019-01-22 08:47:51.63	-319	997	-1757	-2	-5	-30	5	62	-57	-33
	1497	2019-01-22 08:47:51.64	-313	993	-1754	1	-13	-26	-45	-30	-15	37
	1498	2019-01-22 08:47:51.65	-318	996	-1753	1	-10	-26	23	71	-48	-47
	1499	2019-01-22 08:47:51.66	-322	1000	-1745	-2	-5	-22	-48	-43	-5	45
	1500	2019-01-22 08:47:51.67	-311	1003	-1753	-4	1	-18	17	59	-42	-38
	1501	2019-01-22 08:47:51.68	-310	997	-1757	-9	6	-13	-54	-43	-11	48
	1502	2019-01-22 08:47:51.69	-315	1005	-1751	-10	12	-11	3	60	-57	-31
	1503	2019-01-22 08:47:51.70	-312	1000	-1756	-10	11	-9	-56	-37	-19	46
	1504	2019-01-22 08:47:51.71	-308	1001	-1756	-5	11	-9	0	57	-57	-28
	1505	2019-01-22 08:47:51.72	-313	1009	-1766	-3	10	-6	-72	-55	-17	63
	1506	2019-01-22 08:47:51.73	-304	1015	-1764	-1	8	-10	-16	39	-55	-11
	1507	2019-01-22 08:47:51.74	-306	1013	-1763	1	8	-14	-65	-57	-8	61
	1508	2019-01-22 08:47:51.75	-305	1019	-1763	-1	8	-18	8	56	-48	-32
	1509	2019-01-22 08:47:51.76	-309	1014	-1765	-2	6	-17	-46	-38	-8	42
	1510	2019-01-22 08:47:51.77	-296	1014	-1770	-4	5	-19	2	57	-55	-29
	1511	2019-01-22 08:47:51.78	-301	999	-1770	-9	3	-18	-58	-44	-14	51
	1512	2019-01-22 08:47:51.79	-305	1001	-1758	-10	1	-17	-10	49	-59	-19
	1513	2019-01-22 08:47:51.80	-309	994	-1756	-4	0	-14	-65	-46	-19	55
	1514	2019-01-22 08:47:51.81	-317	989	-1759	-3	-6	-8	-2	49	-51	-23
	1515	2019-01-22 08:47:51.82	-305	994	-1760	-3	-13	-1	-51	-42	-9	46
	1516	2019-01-22 08:47:51.83	-303	1007	-1749	-3	-11	1	-6	45	-51	-19
	1517	2019-01-22 08:47:51.84	-295	1007	-1753	-10	-1	0	-61	-57	-4	59
	1518	2019-01-22 08:47:51.85	-292	1008	-1759	-15	8	-1	-23	22	-45	0
	1519	2019-01-22 08:47:51.86	-302	1009	-1757	-15	14	-4	-71	-63	-8	67
	1520	2019-01-22 08:47:51.87	-306	1005	-1768	-12	14	-5	-22	25	-47	-1
	1521	2019-01-22 08:47:51.88	-308	996	-1776	-9	4	-3	-68	-54	-14	61
	1522	2019-01-22 08:47:51.89	-314	1005	-1780	-2	-6	0	-30	24	-54	3
	1523	2019-01-22 08:47:51.90	-316	997	-1773	1	-17	2	-66	-53	-13	59
	1524	2019-01-22 08:47:51.91	-307	1002	-1771	4	-19	1	-34	17	-51	8
	1525	2019-01-22 08:47:51.92	-308	1005	-1750	3	-19	3	-96	-80	-16	88
	1526	2019-01-22 08:47:51.93	-306	1010	-1752	1	-19	2	-65	-25	-40	45
	1527	2019-01-22 08:47:51.94	-305	1016	-1747	-4	-15	0	-102	-109	7	105
	1528	2019-01-22 08:47:51.95	-314	1010	-1745	-5	-4	-4	-46	-30	-16	38
	1529	2019-01-22 08:47:51.96	-302	1019	-1746	-12	2	-8	-80	-107	27	93
	1530	2019-01-22 08:47:51.97	-311	1005	-1756	-13	7	-11	-52	-47	-5	49
	1531	2019-01-22 08:47:51.98	-315	1006	-1760	-15	4	-15	-88	-122	34	105
	1532	2019-01-22 08:47:51.99	-308	1007	-1765	-11	5	-16	-47	-40	-7	43
	1533	2019-01-22 08:47:52.00	-314	1004	-1761	-9	-1	-17	-77	-73	-4	75
	1534	2019-01-22 08:47:52.01	-307	1004	-1761	-5	-4	-16	-34	32	-66	1
	1535	2019-01-22 08:47:52.02	-315	1003	-1769	-2	-6	-16	-62	-12	-50	37
	1536	2019-01-22 08:47:52.03	-315	1007	-1764	1	-9	-14	-21	60	-81	-19
	1537	2019-01-22 08:47:52.04	-319	1008	-1768	-2	-3	-14	-38	4	-42	17
	1538	2019-01-22 08:47:52.05	-308	1006	-1762	-3	0	-18	-4	67	-71	-31
	1539	2019-01-22 08:47:52.06	-312	1010	-1758	-2	2	-18	-29	5	-34	12
	1540	2019-01-22 08:47:52.07	-316	1010	-1754	-3	5	-20	-3	57	-60	-27
	1541	2019-01-22 08:47:52.08	-310	1010	-1757	-2	7	-18	-18	0	-18	9
	1542	2019-01-22 08:47:52.09	-300	1013	-1751	0	7	-16	12	60	-48	-36
	1543	2019-01-22 08:47:52.10	-297	1006	-1763	-1	6	-17	-17	3	-20	7
	1544	2019-01-22 08:47:52.11	-310	1007	-1762	-1	5	-12	2	56	-54	-29
	1545	2019-01-22 08:47:52.12	-307	997	-1768	0	-2	-10	-23	10	-33	6
	1546	2019-01-22 08:47:52.13	-308	1004	-1761	1	-7	-6	-15	56	-71	-20
	1547	2019-01-22 08:47:52.14	-310	1004	-1756	-2	-9	-6	-37	1	-38	18
	1548	2019-01-22 08:47:52.15	-309	1001	-1758	-2	-8	-6	-22	43	-65	-10
	1549	2019-01-22 08:47:52.16	-295	1004	-1764	-3	-4	-9	-45	-4	-41	24
	1550	2019-01-22 08:47:52.17	-300	1013	-1768	-4	-6	-7	-35	34	-69	0
	1551	2019-01-22 08:47:52.18	-309	1008	-1762	-7	-4	-7	-50	-5	-45	27
	1552	2019-01-22 08:47:52.19	-313	1002	-1760	-9	-1	-5	-32	29	-61	1
	1553	2019-01-22 08:47:52.20	-310	1004	-1760	-9	-3	-3	-36	-9	-27	22
	1554	2019-01-22 08:47:52.21	-323	993	-1761	-5	-7	1	-24	26	-50	-1
	1555	2019-01-22 08:47:52.22	-313	990	-1740	1	-9	6	-30	-9	-21	19
	1556	2019-01-22 08:47:52.23	-314	1000	-1741	4	-4	3	-22	17	-39	2
	1557	2019-01-22 08:47:52.24	-305	1006	-1750	6	4	-1	-23	-12	-11	17
	1558	2019-01-22 08:47:52.25	-320	1007	-1756	6	7	-2	-21	18	-39	1
	1559	2019-01-22 08:47:52.26	-316	1021	-1764	3	9	-9	-25	4	-29	10
	1560	2019-01-22 08:47:52.27	-307	1016	-1768	-1	13	-12	-12	33	-45	-10
	1561	2019-01-22 08:47:52.28	-308	1023	-1758	-6	17	-19	-20	0	-20	10
	1562	2019-01-22 08:47:52.29	-317	1016	-1760	-11	17	-21	-26	9	-35	8
	1563	2019-01-22 08:47:52.30	-309	1010	-1764	-13	13	-23	-37	-22	-15	29
	1564	2019-01-22 08:47:52.31	-306	1005	-1768	-12	8	-26	-24	8	-32	8
	1565	2019-01-22 08:47:52.32	-305	1010	-1759	-10	1	-23	-6	6	-12	0
	1566	2019-01-22 08:47:52.33	-316	1000	-1758	-10	1	-21	-12	21	-33	-4
	1567	2019-01-22 08:47:52.34	-309	1011	-1758	-8	2	-20	-13	2	-15	5
	1568	2019-01-22 08:47:52.35	-313	998	-1760	-6	1	-15	-29	1	-30	14
	1569	2019-01-22 08:47:52.36	-307	1001	-1760	-4	-1	-13	-29	-14	-15	21
	1570	2019-01-22 08:47:52.37	-314	1012	-1761	-4	4	-10	-44	-11	-33	27
	1571	2019-01-22 08:47:52.38	-311	997	-1760	-4	5	-3	-35	0	-35	17
	1572	2019-01-22 08:47:52.39	-324	1003	-1759	0	6	3	-42	6	-48	18
	1573	2019-01-22 08:47:52.40	-308	1005	-1757	1	7	6	-27	7	-34	10
	1574	2019-01-22 08:47:52.41	-305	1004	-1757	1	10	10	-47	-2	-45	24
	1575	2019-01-22 08:47:52.42	-312	1003	-1762	4	9	12	-28	2	-30	13
	1576	2019-01-22 08:47:52.43	-299	1008	-1761	7	10	13	-42	-8	-34	25
	1577	2019-01-22 08:47:52.44	-301	1009	-1759	11	7	12	-17	1	-18	8
	1578	2019-01-22 08:47:52.45	-299	1009	-1759	16	12	11	-46	-17	-29	31
	1579	2019-01-22 08:47:52.46	-301	1010	-1773	12	7	5	-33	0	-33	16
	1580	2019-01-22 08:47:52.47	-303	1015	-1774	10	4	0	-57	-16	-41	36
	1581	2019-01-22 08:47:52.48	-304	1008	-1765	5	5	-3	-34	2	-36	16
	1582	2019-01-22 08:47:52.49	-303	1004	-1764	5	4	-6	-61	-24	-37	42
	1583	2019-01-22 08:47:52.50	-304	1000	-1755	7	5	-8	-26	-1	-25	13
	1584	2019-01-22 08:47:52.51	-305	1003	-1746	6	9	-12	-46	-22	-24	34
	1585	2019-01-22 08:47:52.52	-306	986	-1772	6	6	-14	-18	1	-19	8
	1586	2019-01-22 08:47:52.53	-302	1001	-1767	9	2	-8	-61	-36	-25	48
	1587	2019-01-22 08:47:52.54	-308	1002	-1761	4	4	-7	-30	-2	-28	16
	1588	2019-01-22 08:47:52.55	-302	997	-1746	-2	6	-6	-62	-33	-29	47
	1589	2019-01-22 08:47:52.56	-298	991	-1759	-2	8	-7	-28	3	-31	12
	1590	2019-01-22 08:47:52.57	-309	994	-1759	-4	8	-8	-61	-28	-33	44
	1591	2019-01-22 08:47:52.58	-307	996	-1765	-5	1	-7	-22	20	-42	1
	1592	2019-01-22 08:47:52.59	-300	1005	-1777	-7	1	-6	-65	-25	-40	45
	1593	2019-01-22 08:47:52.60	-293	1005	-1768	-12	-3	-9	-32	10	-42	11
	1594	2019-01-22 08:47:52.61	-301	1003	-1769	-14	-3	-10	-76	-33	-43	54
	1595	2019-01-22 08:47:52.62	-292	1016	-1768	-13	-4	-13	-32	17	-49	7
	1596	2019-01-22 08:47:52.63	-310	1011	-1771	-15	-4	-16	-75	-31	-44	53
	1597	2019-01-22 08:47:52.64	-306	1012	-1768	-15	-8	-18	-32	13	-45	9
	1598	2019-01-22 08:47:52.65	-306	1009	-1763	-14	-9	-16	-71	-38	-33	54
	1599	2019-01-22 08:47:52.66	-304	1004	-1753	-14	-8	-14	-17	21	-38	-2
	1600	2019-01-22 08:47:52.67	-307	1001	-1751	-13	-9	-14	-60	-31	-29	45
	1601	2019-01-22 08:47:52.68	-303	994	-1761	-10	-7	-12	-5	29	-34	-12
	1602	2019-01-22 08:47:52.69	-312	1001	-1761	-6	-8	-8	-63	-36	-27	49
	1603	2019-01-22 08:47:52.70	-313	996	-1755	-8	-4	-6	-10	35	-45	-12
	1604	2019-01-22 08:47:52.71	-307	1001	-1758	-9	0	-2	-65	-24	-41	44
	1605	2019-01-22 08:47:52.72	-304	1003	-1756	-8	3	-1	-3	57	-60	-27
	1606	2019-01-22 08:47:52.73	-293	1011	-1767	-11	6	-2	-41	-11	-30	26
	1607	2019-01-22 08:47:52.74	-298	1014	-1761	-10	7	-2	18	52	-34	-35
	1608	2019-01-22 08:47:52.75	-308	1013	-1762	-10	9	-6	-41	-26	-15	33
	1609	2019-01-22 08:47:52.76	-301	1004	-1763	-7	8	-9	8	40	-32	-24
	1610	2019-01-22 08:47:52.77	-306	1002	-1761	-2	10	-11	-54	-32	-22	43
	1611	2019-01-22 08:47:52.78	-301	1002	-1759	0	8	-15	10	47	-37	-28
	1612	2019-01-22 08:47:52.79	-305	1008	-1765	-3	5	-17	-50	-32	-18	41
	1613	2019-01-22 08:47:52.80	-295	1007	-1757	-6	9	-21	3	40	-37	-21
	1614	2019-01-22 08:47:52.81	-297	1004	-1763	-9	5	-24	-51	-38	-13	44
	1615	2019-01-22 08:47:52.82	-309	1008	-1763	-9	3	-23	4	46	-42	-25
	1616	2019-01-22 08:47:52.83	-297	1001	-1755	-8	2	-20	-58	-31	-27	44
	1617	2019-01-22 08:47:52.84	-290	1005	-1750	-12	2	-20	1	46	-45	-23
	1618	2019-01-22 08:47:52.85	-303	1006	-1761	-11	2	-16	-63	-36	-27	49
	1619	2019-01-22 08:47:52.86	-299	1004	-1771	-12	4	-11	4	47	-43	-25
	1620	2019-01-22 08:47:52.87	-303	1004	-1762	-11	0	-10	-59	-46	-13	52
	1621	2019-01-22 08:47:52.88	-309	1000	-1768	-8	-6	-4	5	36	-31	-20
	1622	2019-01-22 08:47:52.89	-304	1009	-1768	-7	-8	-4	-62	-50	-12	56
	1623	2019-01-22 08:47:52.90	-300	1017	-1763	-12	-10	-4	6	48	-42	-27
	1624	2019-01-22 08:47:52.91	-309	1020	-1763	-13	-13	-6	-55	-34	-21	44
	1625	2019-01-22 08:47:52.92	-303	1015	-1771	-11	-11	-8	11	59	-48	-35
	1626	2019-01-22 08:47:52.93	-302	1012	-1758	-7	-11	-10	-53	-35	-18	44
	1627	2019-01-22 08:47:52.94	-313	1014	-1756	-7	-10	-9	8	50	-42	-29
	1628	2019-01-22 08:47:52.95	-320	1017	-1765	-7	-10	-8	-65	-54	-11	59
	1629	2019-01-22 08:47:52.96	-310	1002	-1770	-4	-10	-8	-5	32	-37	-13
	1630	2019-01-22 08:47:52.97	-311	1005	-1754	0	-9	-2	-70	-63	-7	66
	1631	2019-01-22 08:47:52.98	-317	1000	-1756	-1	-3	0	0	37	-37	-18
	1632	2019-01-22 08:47:52.99	-310	1006	-1750	-1	2	-1	-65	-57	-8	61
	1633	2019-01-22 08:47:53.00	-308	1005	-1760	3	5	1	6	46	-40	-26
	1634	2019-01-22 08:47:53.01	-304	1003	-1762	6	2	1	-68	-54	-14	61
	1635	2019-01-22 08:47:53.02	-302	1007	-1761	8	5	2	-13	38	-51	-12
	1636	2019-01-22 08:47:53.03	-292	1011	-1756	8	7	1	-91	-69	-22	80
	1637	2019-01-22 08:47:53.04	-303	1015	-1759	7	13	-6	-20	35	-55	-7
	1638	2019-01-22 08:47:53.05	-291	1013	-1773	4	17	-12	-67	-55	-12	61
	1639	2019-01-22 08:47:53.06	-305	1018	-1775	1	14	-17	16	56	-40	-36
	1640	2019-01-22 08:47:53.07	-302	1019	-1776	2	5	-21	-55	-48	-7	51
	1641	2019-01-22 08:47:53.08	-308	1014	-1773	-3	-3	-23	8	44	-36	-26
	1642	2019-01-22 08:47:53.09	-304	1014	-1764	-5	-10	-22	-57	-61	4	59
	1643	2019-01-22 08:47:53.10	-300	1009	-1754	-7	-14	-21	9	41	-32	-25
	1644	2019-01-22 08:47:53.11	-303	1002	-1757	-9	-13	-21	-61	-56	-5	58
	1645	2019-01-22 08:47:53.12	-306	1006	-1752	-3	-13	-16	5	44	-39	-24
	1646	2019-01-22 08:47:53.13	-301	1001	-1747	2	-9	-13	-65	-52	-13	58
	1647	2019-01-22 08:47:53.14	-301	997	-1751	4	-4	-8	-6	42	-48	-18
	1648	2019-01-22 08:47:53.15	-312	996	-1755	7	-2	-2	-89	-73	-16	81
	1649	2019-01-22 08:47:53.16	-310	998	-1754	8	-3	2	-16	36	-52	-10
	1650	2019-01-22 08:47:53.17	-314	1005	-1759	5	-4	3	-75	-58	-17	66
	1651	2019-01-22 08:47:53.18	-313	996	-1763	3	-5	8	-5	52	-57	-23
	1652	2019-01-22 08:47:53.19	-316	1005	-1766	4	-4	9	-68	-52	-16	60
	1653	2019-01-22 08:47:53.20	-305	1004	-1767	4	-4	3	-2	53	-55	-25
	1654	2019-01-22 08:47:53.21	-302	1011	-1766	5	-2	1	-64	-44	-20	54
	1655	2019-01-22 08:47:53.22	-311	1012	-1764	4	-3	-6	16	66	-50	-41
	1656	2019-01-22 08:47:53.23	-308	1018	-1768	3	-3	-11	-44	-45	1	44
	1657	2019-01-22 08:47:53.24	-309	1013	-1755	1	-3	-16	15	56	-41	-35
	1658	2019-01-22 08:47:53.25	-307	1004	-1764	0	-5	-19	-66	-59	-7	62
	1659	2019-01-22 08:47:53.26	-313	1001	-1766	-1	-5	-18	-6	41	-47	-17
	1660	2019-01-22 08:47:53.27	-307	998	-1772	-1	-11	-15	-74	-66	-8	70
	1661	2019-01-22 08:47:53.28	-315	996	-1749	2	-11	-13	-6	35	-41	-14
	1662	2019-01-22 08:47:53.29	-305	981	-1750	1	-7	-8	-72	-75	3	73
	1663	2019-01-22 08:47:53.30	-310	982	-1754	2	-10	-5	-9	24	-33	-7
	1664	2019-01-22 08:47:53.31	-313	982	-1746	9	-8	0	-70	-72	2	71
	1665	2019-01-22 08:47:53.32	-297	986	-1752	3	-1	2	-9	40	-49	-15
	1666	2019-01-22 08:47:53.33	-302	993	-1761	2	6	1	-74	-56	-18	65
	1667	2019-01-22 08:47:53.34	-307	1001	-1770	-1	6	1	-14	39	-53	-12
	1668	2019-01-22 08:47:53.35	-313	1003	-1779	-7	5	-1	-79	-70	-9	74
	1669	2019-01-22 08:47:53.36	-312	1014	-1778	-10	-1	-2	-19	32	-51	-6
	1670	2019-01-22 08:47:53.37	-306	1013	-1768	-11	-6	-6	-86	-68	-18	77
	1671	2019-01-22 08:47:53.38	-307	1014	-1771	-14	-5	-9	-19	35	-54	-8
	1672	2019-01-22 08:47:53.39	-312	1010	-1756	-11	-3	-11	-68	-54	-14	61
	1673	2019-01-22 08:47:53.40	-309	1005	-1759	-6	-4	-16	-2	53	-55	-25
	1674	2019-01-22 08:47:53.41	-312	1002	-1770	-1	-2	-16	-60	-44	-16	52
	1675	2019-01-22 08:47:53.42	-315	1001	-1766	3	-3	-18	-7	57	-64	-25
	1676	2019-01-22 08:47:53.43	-309	1005	-1765	4	-6	-15	-69	-43	-26	56
	1677	2019-01-22 08:47:53.44	-311	1006	-1758	0	-3	-13	-15	51	-66	-18
	1678	2019-01-22 08:47:53.45	-315	1006	-1761	-6	4	-9	-63	-42	-21	52
	1679	2019-01-22 08:47:53.46	-313	996	-1757	-8	7	-7	-8	51	-59	-21
	1680	2019-01-22 08:47:53.47	-311	999	-1757	-6	8	-7	-62	-48	-14	55
	1681	2019-01-22 08:47:53.48	-309	997	-1757	1	12	-6	-2	48	-50	-23
	1682	2019-01-22 08:47:53.49	-311	995	-1756	5	12	-6	-52	-42	-10	47
	1683	2019-01-22 08:47:53.50	-307	999	-1760	8	9	-6	0	50	-50	-25
	1684	2019-01-22 08:47:53.51	-296	1006	-1765	11	7	-10	-58	-47	-11	52
	1685	2019-01-22 08:47:53.52	-303	1004	-1767	10	6	-10	-1	44	-45	-21
	1686	2019-01-22 08:47:53.53	-302	1007	-1758	9	6	-13	-59	-52	-7	55
	1687	2019-01-22 08:47:53.54	-306	999	-1753	-1	8	-17	-9	35	-44	-13
	1688	2019-01-22 08:47:53.55	-308	1003	-1764	-4	9	-14	-53	-47	-6	50
	1689	2019-01-22 08:47:53.56	-312	995	-1765	-5	7	-14	0	52	-52	-26
	1690	2019-01-22 08:47:53.57	-300	991	-1773	-6	6	-14	-42	-33	-9	37
	1691	2019-01-22 08:47:53.58	-296	1002	-1767	-9	8	-10	2	47	-45	-24
	1692	2019-01-22 08:47:53.59	-303	995	-1773	-10	6	-9	-50	-36	-14	43
	1693	2019-01-22 08:47:53.60	-304	1005	-1773	-9	5	-7	-18	35	-53	-8
	1694	2019-01-22 08:47:53.61	-298	1000	-1764	-6	5	-6	-63	-51	-12	57
	1695	2019-01-22 08:47:53.62	-296	1003	-1770	-7	8	-5	-32	25	-57	3
	1696	2019-01-22 08:47:53.63	-309	1007	-1766	-4	7	-2	-68	-43	-25	55
	1697	2019-01-22 08:47:53.64	-299	1006	-1769	-4	6	-2	-28	39	-67	-5
	1698	2019-01-22 08:47:53.65	-300	1005	-1773	-2	4	-4	-68	-35	-33	51
	1699	2019-01-22 08:47:53.66	-296	1017	-1773	0	1	-6	-36	26	-62	5
	1700	2019-01-22 08:47:53.67	-301	1022	-1774	2	-1	-10	-78	-46	-32	62
	1701	2019-01-22 08:47:53.68	-301	1012	-1775	-3	-5	-13	-37	28	-65	4
	1702	2019-01-22 08:47:53.69	-298	1015	-1768	-4	-7	-15	-62	-29	-33	45
	1703	2019-01-22 08:47:53.70	-311	1003	-1763	-3	-12	-15	-32	34	-66	-1
	1704	2019-01-22 08:47:53.71	-314	1000	-1760	-2	-15	-13	-69	-33	-36	51
	1705	2019-01-22 08:47:53.72	-310	996	-1760	-4	-17	-12	-46	24	-70	11
	1706	2019-01-22 08:47:53.73	-314	998	-1754	-10	-11	-13	-60	-30	-30	45
	1707	2019-01-22 08:47:53.74	-311	995	-1754	-10	-9	-9	-16	30	-46	-7
	1708	2019-01-22 08:47:53.75	-301	995	-1754	-10	-5	-8	-32	-30	-2	31
	1709	2019-01-22 08:47:53.76	-314	998	-1747	-7	2	-3	-14	16	-30	-1
	1710	2019-01-22 08:47:53.77	-320	994	-1758	-3	5	-3	-42	-40	-2	41
	1711	2019-01-22 08:47:53.78	-315	989	-1757	0	5	-2	-27	5	-32	11
	1712	2019-01-22 08:47:53.79	-314	990	-1760	3	1	1	-45	-44	-1	44
	1713	2019-01-22 08:47:53.80	-317	992	-1762	5	2	4	-25	6	-31	9
	1714	2019-01-22 08:47:53.81	-303	995	-1763	4	7	4	-43	-44	1	43
	1715	2019-01-22 08:47:53.82	-298	998	-1762	1	11	3	-27	-2	-25	14
	1716	2019-01-22 08:47:53.83	-291	1011	-1765	-2	20	0	-34	-36	2	35
	1717	2019-01-22 08:47:53.84	-298	1012	-1769	-4	22	-5	-17	8	-25	4
	1718	2019-01-22 08:47:53.85	-298	1005	-1776	-6	15	-12	-34	-36	2	35
	1719	2019-01-22 08:47:53.86	-308	999	-1782	-6	8	-14	-19	-1	-18	10
	1720	2019-01-22 08:47:53.87	-303	995	-1775	-4	-1	-15	-21	-27	6	24
	1721	2019-01-22 08:47:53.88	-300	996	-1772	-2	-12	-14	-11	9	-20	1
	1722	2019-01-22 08:47:53.89	-293	995	-1765	-4	-16	-12	-14	-19	5	16
	1723	2019-01-22 08:47:53.90	-302	1000	-1764	-6	-13	-11	-14	10	-24	2
	1724	2019-01-22 08:47:53.91	-300	1001	-1756	-11	-12	-11	-21	-9	-12	15
	1725	2019-01-22 08:47:53.92	-308	1010	-1764	-13	-9	-11	-36	3	-39	16
	1726	2019-01-22 08:47:53.93	-312	1008	-1762	-15	-2	-11	-44	-21	-23	32
	1727	2019-01-22 08:47:53.94	-304	1011	-1764	-15	1	-12	-56	-10	-46	33
	1728	2019-01-22 08:47:53.95	-295	1008	-1762	-13	1	-13	-34	-4	-30	19
	1729	2019-01-22 08:47:53.96	-309	1004	-1761	-10	2	-11	-35	19	-54	8
	1730	2019-01-22 08:47:53.97	-302	1002	-1768	-3	0	-11	-32	4	-36	14
	1731	2019-01-22 08:47:53.98	-307	1001	-1774	3	-5	-9	-31	18	-49	6
	1732	2019-01-22 08:47:53.99	-293	1006	-1769	10	-5	-7	-26	10	-36	8
	1733	2019-01-22 08:47:54.00	-295	1007	-1762	11	-6	-6	-36	24	-60	6
	1734	2019-01-22 08:47:54.01	-302	1007	-1768	7	-6	-5	-26	22	-48	2
	1735	2019-01-22 08:47:54.02	-314	1006	-1766	5	-4	-7	-43	22	-65	10
	1736	2019-01-22 08:47:54.03	-302	998	-1753	3	-5	-6	-37	12	-49	12
	1737	2019-01-22 08:47:54.04	-303	1000	-1756	2	-5	-7	-48	3	-51	22
	1738	2019-01-22 08:47:54.05	-308	999	-1760	3	-2	-9	-30	0	-30	15
	1739	2019-01-22 08:47:54.06	-316	1002	-1766	1	-1	-10	-51	-7	-44	29
	1740	2019-01-22 08:47:54.07	-299	1004	-1759	-1	-1	-13	-39	-6	-33	22
	1741	2019-01-22 08:47:54.08	-299	1000	-1759	-3	-2	-13	-50	-10	-40	30
	1742	2019-01-22 08:47:54.09	-294	1001	-1757	-5	-6	-13	-33	1	-34	16
	1743	2019-01-22 08:47:54.10	-310	990	-1753	-7	-3	-14	-52	-3	-49	27
	1744	2019-01-22 08:47:54.11	-300	984	-1751	-12	-2	-14	-21	19	-40	1
	1745	2019-01-22 08:47:54.12	-305	983	-1751	-12	-1	-12	-39	9	-48	15
	1746	2019-01-22 08:47:54.13	-301	990	-1740	-10	-2	-11	-18	29	-47	-5
	1747	2019-01-22 08:47:54.14	-293	991	-1744	-19	7	-12	-50	3	-53	23
	1748	2019-01-22 08:47:54.15	-299	995	-1769	-28	18	-9	-29	15	-44	7
	1749	2019-01-22 08:47:54.16	-303	997	-1776	-32	21	-5	-57	-14	-43	35
	1750	2019-01-22 08:47:54.17	-292	1001	-1776	-32	21	3	-19	18	-37	0
	1751	2019-01-22 08:47:54.18	-302	1015	-1779	-33	16	10	-40	-5	-35	22
	1752	2019-01-22 08:47:54.19	-302	1007	-1779	-29	12	14	-11	18	-29	-3
	1753	2019-01-22 08:47:54.20	-302	1014	-1769	-20	7	17	-48	-17	-31	32
	1754	2019-01-22 08:47:54.21	-298	1014	-1778	-10	0	17	-20	15	-35	2
	1755	2019-01-22 08:47:54.22	-306	1014	-1765	-2	-4	14	-64	-21	-43	42
	1756	2019-01-22 08:47:54.23	-297	1017	-1761	3	-7	11	-24	18	-42	3
	1757	2019-01-22 08:47:54.24	-310	1012	-1768	10	-6	6	-60	-20	-40	40
	1758	2019-01-22 08:47:54.25	-323	999	-1761	14	-12	5	-22	20	-42	1
	1759	2019-01-22 08:47:54.26	-315	994	-1758	20	-11	8	-63	-25	-38	44
	1760	2019-01-22 08:47:54.27	-315	998	-1753	18	-9	5	-30	14	-44	8
	1761	2019-01-22 08:47:54.28	-314	1010	-1768	14	-2	4	-74	-41	-33	57
	1762	2019-01-22 08:47:54.29	-307	1016	-1761	7	3	1	-31	-4	-27	17
	1763	2019-01-22 08:47:54.30	-299	1017	-1764	0	9	-4	-67	-53	-14	60
	1764	2019-01-22 08:47:54.31	-297	1015	-1765	-3	13	-11	-20	3	-23	8
	1765	2019-01-22 08:47:54.32	-289	1008	-1764	-4	15	-18	-55	-37	-18	46
	1766	2019-01-22 08:47:54.33	-306	1015	-1774	-1	16	-23	-6	18	-24	-6
	1767	2019-01-22 08:47:54.34	-290	1002	-1771	4	11	-28	-53	-35	-18	44
	1768	2019-01-22 08:47:54.35	-299	998	-1768	12	5	-33	-8	18	-26	-5
	1769	2019-01-22 08:47:54.36	-298	991	-1767	18	-2	-33	-46	-31	-15	38
	1770	2019-01-22 08:47:54.37	-300	992	-1772	19	-6	-33	-1	27	-28	-13
	1771	2019-01-22 08:47:54.38	-307	991	-1773	23	-10	-30	-65	-43	-22	54
	1772	2019-01-22 08:47:54.39	-306	984	-1768	21	-15	-23	-15	26	-41	-5
	1773	2019-01-22 08:47:54.40	-301	987	-1766	11	-13	-21	-80	-51	-29	65
	1774	2019-01-22 08:47:54.41	-299	985	-1770	5	-12	-15	-31	10	-41	10
	1775	2019-01-22 08:47:54.42	-318	978	-1764	4	-11	-11	-79	-52	-27	65
	1776	2019-01-22 08:47:54.43	-304	979	-1758	4	-11	-5	-11	34	-45	-11
	1777	2019-01-22 08:47:54.44	-303	982	-1761	6	-10	-1	-59	-33	-26	46
	1778	2019-01-22 08:47:54.45	-314	988	-1764	5	-8	0	-6	42	-48	-18
	1779	2019-01-22 08:47:54.46	-301	988	-1766	4	-8	-1	-62	-27	-35	44
	1780	2019-01-22 08:47:54.47	-308	1000	-1760	0	-5	-2	2	47	-45	-24
	1781	2019-01-22 08:47:54.48	-311	1000	-1768	-6	-3	-4	-59	-38	-21	48
	1782	2019-01-22 08:47:54.49	-312	989	-1754	-10	0	-6	-2	40	-42	-19
	1783	2019-01-22 08:47:54.50	-300	991	-1750	-15	4	-6	-56	-38	-18	47
	1784	2019-01-22 08:47:54.51	-307	977	-1758	-17	13	-7	11	44	-33	-27
	1785	2019-01-22 08:47:54.52	-311	983	-1763	-15	10	-7	-45	-45	0	45
	1786	2019-01-22 08:47:54.53	-312	983	-1762	-11	14	-7	16	34	-18	-25
	1787	2019-01-22 08:47:54.54	-310	982	-1766	-8	15	-10	-51	-56	5	53
	1788	2019-01-22 08:47:54.55	-303	991	-1771	-3	14	-8	18	35	-17	-26
	1789	2019-01-22 08:47:54.56	-305	1005	-1777	-3	15	-9	-39	-47	8	43
	1790	2019-01-22 08:47:54.57	-308	1008	-1776	-11	14	-13	25	39	-14	-32
	1791	2019-01-22 08:47:54.58	-304	999	-1778	-15	13	-15	-44	-53	9	48
	1792	2019-01-22 08:47:54.59	-316	995	-1775	-16	7	-18	18	40	-22	-29
	1793	2019-01-22 08:47:54.60	-310	997	-1768	-15	5	-22	-50	-50	0	50
	1794	2019-01-22 08:47:54.61	-314	994	-1762	-15	-4	-23	9	37	-28	-23
	1795	2019-01-22 08:47:54.62	-307	998	-1767	-15	-6	-26	-62	-62	0	62
	1796	2019-01-22 08:47:54.63	-309	999	-1765	-18	-3	-24	6	32	-26	-19
	1797	2019-01-22 08:47:54.64	-292	1002	-1758	-19	1	-25	-60	-62	2	61
	1798	2019-01-22 08:47:54.65	-305	1005	-1758	-19	7	-26	4	34	-30	-19
	1799	2019-01-22 08:47:54.66	-291	1007	-1757	-23	11	-27	-71	-67	-4	69
	1800	2019-01-22 08:47:54.67	-291	1008	-1760	-22	14	-26	-13	24	-37	-5
	1801	2019-01-22 08:47:54.68	-287	1008	-1763	-20	15	-24	-83	-71	-12	77
	1802	2019-01-22 08:47:54.69	-301	998	-1770	-15	20	-24	-8	32	-40	-12
	1803	2019-01-22 08:47:54.70	-292	1000	-1777	-9	15	-19	-72	-66	-6	69
	1804	2019-01-22 08:47:54.71	-297	1000	-1771	-6	10	-19	0	37	-37	-18
	1805	2019-01-22 08:47:54.72	-294	993	-1775	0	7	-16	-72	-60	-12	66
	1806	2019-01-22 08:47:54.73	-302	1002	-1769	2	5	-15	1	53	-52	-27
	1807	2019-01-22 08:47:54.74	-295	994	-1771	1	-2	-10	-67	-48	-19	57
	1808	2019-01-22 08:47:54.75	-297	1000	-1763	-3	-7	-11	5	45	-40	-25
	1809	2019-01-22 08:47:54.76	-293	989	-1765	-6	-6	-9	-72	-75	3	73
	1810	2019-01-22 08:47:54.77	-292	1001	-1759	-9	-4	-9	-4	27	-31	-11
	1811	2019-01-22 08:47:54.78	-286	1008	-1752	-15	5	-6	-72	-75	3	73
	1812	2019-01-22 08:47:54.79	-299	1000	-1762	-19	8	-8	1	37	-36	-19
	1813	2019-01-22 08:47:54.80	-298	1008	-1752	-20	12	-8	-56	-52	-4	54
	1814	2019-01-22 08:47:54.81	-312	998	-1767	-17	7	-9	12	47	-35	-29
	1815	2019-01-22 08:47:54.82	-318	997	-1772	-15	-5	-8	-52	-59	7	55
	1816	2019-01-22 08:47:54.83	-305	1003	-1767	-12	-15	-6	13	49	-36	-31
	1817	2019-01-22 08:47:54.84	-301	1001	-1755	-11	-14	-9	-67	-56	-11	61
	1818	2019-01-22 08:47:54.85	-301	1003	-1755	-14	3	-14	-3	45	-48	-21
	1819	2019-01-22 08:47:54.86	-291	1007	-1765	-17	8	-16	-73	-65	-8	69
	1820	2019-01-22 08:47:54.87	-300	1013	-1770	-17	14	-15	-3	40	-43	-18
	1821	2019-01-22 08:47:54.88	-301	1010	-1775	-15	12	-13	-60	-62	2	61
	1822	2019-01-22 08:47:54.89	-310	1003	-1771	-14	11	-9	6	43	-37	-24
	1823	2019-01-22 08:47:54.90	-294	1012	-1771	-10	7	-6	-68	-62	-6	65
	1824	2019-01-22 08:47:54.91	-302	1006	-1766	-6	3	-5	-7	38	-45	-15
	1825	2019-01-22 08:47:54.92	-296	1006	-1759	-2	3	-6	-81	-77	-4	79
	1826	2019-01-22 08:47:54.93	-307	1006	-1754	3	1	-5	-20	23	-43	-1
	1827	2019-01-22 08:47:54.94	-304	1002	-1767	8	2	-6	-87	-78	-9	82
	1828	2019-01-22 08:47:54.95	-302	995	-1759	8	-1	-6	-21	30	-51	-4
	1829	2019-01-22 08:47:54.96	-311	998	-1765	5	-1	-6	-80	-62	-18	71
	1830	2019-01-22 08:47:54.97	-302	999	-1765	4	1	-7	-3	48	-51	-22
	1831	2019-01-22 08:47:54.98	-307	999	-1760	-1	3	-9	-64	-52	-12	58
	1832	2019-01-22 08:47:54.99	-304	1011	-1763	-5	8	-13	-9	48	-57	-19
	1833	2019-01-22 08:47:55.00	-301	1005	-1765	-10	9	-17	-84	-60	-24	72
	1834	2019-01-22 08:47:55.01	-306	1011	-1766	-11	10	-21	-22	41	-63	-9
	1835	2019-01-22 08:47:55.02	-294	1010	-1755	-11	10	-25	-74	-53	-21	63
	1836	2019-01-22 08:47:55.03	-290	1012	-1754	-10	11	-28	-2	62	-64	-30
	1837	2019-01-22 08:47:55.04	-298	1001	-1759	-6	13	-31	-61	-37	-24	49
	1838	2019-01-22 08:47:55.05	-284	1001	-1765	-3	11	-32	-1	56	-57	-27
	1839	2019-01-22 08:47:55.06	-298	996	-1764	1	8	-30	-65	-47	-18	56
	1840	2019-01-22 08:47:55.07	-284	1002	-1771	-2	8	-28	-14	53	-67	-19
	1841	2019-01-22 08:47:55.08	-291	1007	-1769	-4	7	-25	-70	-46	-24	58
	1842	2019-01-22 08:47:55.09	-292	1004	-1771	-6	5	-24	-12	47	-59	-17
	1843	2019-01-22 08:47:55.10	-290	1001	-1770	-8	2	-20	-61	-44	-17	52
	1844	2019-01-22 08:47:55.11	-294	995	-1763	-5	-1	-15	-3	56	-59	-26
	1845	2019-01-22 08:47:55.12	-292	993	-1766	-4	-4	-11	-57	-35	-22	46
	1846	2019-01-22 08:47:55.13	-302	995	-1759	-3	-6	-6	0	60	-60	-30
	1847	2019-01-22 08:47:55.14	-303	997	-1756	3	-10	-1	-55	-26	-29	40
	1848	2019-01-22 08:47:55.15	-293	1004	-1758	2	-12	1	-12	56	-68	-22
	1849	2019-01-22 08:47:55.16	-304	999	-1757	4	-13	1	-62	-42	-20	52
	1850	2019-01-22 08:47:55.17	-310	1001	-1753	2	-13	2	-3	37	-40	-17
	1851	2019-01-22 08:47:55.18	-311	1002	-1753	-4	-9	5	-62	-49	-13	55
	1852	2019-01-22 08:47:55.19	-320	1004	-1760	-7	-11	1	-27	33	-60	-3
	1853	2019-01-22 08:47:55.20	-318	1003	-1758	-12	-7	0	-70	-47	-23	58
	1854	2019-01-22 08:47:55.21	-309	998	-1758	-13	-11	3	-18	46	-64	-14
	1855	2019-01-22 08:47:55.22	-310	998	-1748	-14	-4	-2	-63	-31	-32	47
	1856	2019-01-22 08:47:55.23	-310	998	-1748	-16	4	-5	-15	50	-65	-17
	1857	2019-01-22 08:47:55.24	-307	1002	-1750	-13	11	-9	-56	-34	-22	45
	1858	2019-01-22 08:47:55.25	-310	1005	-1757	-11	15	-10	-9	47	-56	-19
	1859	2019-01-22 08:47:55.26	-296	1006	-1771	-12	21	-11	-51	-32	-19	41
	1860	2019-01-22 08:47:55.27	-296	1006	-1775	-15	25	-11	-7	50	-57	-21
	1861	2019-01-22 08:47:55.28	-297	1010	-1779	-17	26	-11	-56	-18	-38	37
	1862	2019-01-22 08:47:55.29	-292	1015	-1776	-18	26	-11	-25	55	-80	-15
	1863	2019-01-22 08:47:55.30	-313	1016	-1776	-18	19	-11	-63	-28	-35	45
	1864	2019-01-22 08:47:55.31	-309	1007	-1772	-18	12	-10	-21	37	-58	-8
	1865	2019-01-22 08:47:55.32	-310	1002	-1762	-11	4	-6	-53	-30	-23	41
	1866	2019-01-22 08:47:55.33	-296	1009	-1754	-8	-3	-4	-15	41	-56	-13
	1867	2019-01-22 08:47:55.34	-302	1000	-1756	-4	-4	-7	-53	-33	-20	43
	1868	2019-01-22 08:47:55.35	-298	1003	-1752	-1	2	-5	-30	25	-55	2
	1869	2019-01-22 08:47:55.36	-297	1005	-1754	-2	7	-6	-59	-39	-20	49
	1870	2019-01-22 08:47:55.37	-297	999	-1756	-4	14	-5	-34	24	-58	5
	1871	2019-01-22 08:47:55.38	-297	1009	-1760	-5	19	-5	-63	-39	-24	51
	1872	2019-01-22 08:47:55.39	-304	1012	-1765	-6	19	-5	-35	14	-49	10
	1873	2019-01-22 08:47:55.40	-299	1002	-1767	-3	17	-6	-62	-43	-19	52
	1874	2019-01-22 08:47:55.41	-283	1014	-1770	-1	14	-9	-33	16	-49	8
	1875	2019-01-22 08:47:55.42	-293	1011	-1774	-1	12	-13	-53	-31	-22	42
	1876	2019-01-22 08:47:55.43	-297	1008	-1768	0	8	-16	-26	19	-45	3
	1877	2019-01-22 08:47:55.44	-295	1008	-1770	-1	6	-22	-39	-31	-8	35
	1878	2019-01-22 08:47:55.45	-293	1001	-1764	1	0	-25	-18	26	-44	-4
	1879	2019-01-22 08:47:55.46	-294	1000	-1762	3	-2	-28	-36	-15	-21	25
	1880	2019-01-22 08:47:55.47	-299	1003	-1760	-2	-2	-31	-20	27	-47	-3
	1881	2019-01-22 08:47:55.48	-289	1002	-1763	-9	0	-32	-44	-23	-21	33
	1882	2019-01-22 08:47:55.49	-288	1008	-1764	-15	4	-31	-36	12	-48	12
	1883	2019-01-22 08:47:55.50	-294	1002	-1761	-19	7	-30	-48	-35	-13	41
	1884	2019-01-22 08:47:55.51	-287	1005	-1758	-19	8	-29	-38	0	-38	19
	1885	2019-01-22 08:47:55.52	-296	1003	-1765	-15	7	-28	-49	-35	-14	42
	1886	2019-01-22 08:47:55.53	-300	1000	-1765	-13	0	-24	-40	0	-40	20
	1887	2019-01-22 08:47:55.54	-294	1012	-1759	-11	-1	-21	-48	-27	-21	37
	1888	2019-01-22 08:47:55.55	-289	1006	-1756	-10	2	-19	-42	2	-44	20
	1889	2019-01-22 08:47:55.56	-291	1000	-1754	-11	5	-15	-55	-36	-19	45
	1890	2019-01-22 08:47:55.57	-296	996	-1761	-7	6	-12	-50	-8	-42	29
	1891	2019-01-22 08:47:55.58	-299	997	-1766	-6	6	-7	-41	-20	-21	30
	1892	2019-01-22 08:47:55.59	-285	1001	-1773	-1	4	1	-45	8	-53	18
	1893	2019-01-22 08:47:55.60	-287	1005	-1770	1	3	6	-46	-14	-32	30
	1894	2019-01-22 08:47:55.61	-287	1012	-1768	3	4	7	-46	0	-46	23
	1895	2019-01-22 08:47:55.62	-285	1004	-1766	5	5	6	-42	-16	-26	29
	1896	2019-01-22 08:47:55.63	-300	1013	-1762	8	1	6	-46	-1	-45	23
	1897	2019-01-22 08:47:55.64	-306	1013	-1767	12	1	4	-38	-8	-30	23
	1898	2019-01-22 08:47:55.65	-293	1007	-1762	10	-2	3	-39	11	-50	14
	1899	2019-01-22 08:47:55.66	-300	1015	-1770	6	-2	-1	-27	7	-34	10
	1900	2019-01-22 08:47:55.67	-291	1016	-1762	1	-2	-2	-37	7	-44	15
	1901	2019-01-22 08:47:55.68	-285	1011	-1764	-2	-1	-7	-24	0	-24	12
	1902	2019-01-22 08:47:55.69	-296	1014	-1766	-3	1	-6	-36	-2	-34	19
	1903	2019-01-22 08:47:55.70	-297	1006	-1767	-3	1	-7	-23	-4	-19	13
	1904	2019-01-22 08:47:55.71	-297	1007	-1758	0	-2	-7	-41	-5	-36	23
	1905	2019-01-22 08:47:55.72	-286	1009	-1759	1	1	-5	-21	-2	-19	11
	1906	2019-01-22 08:47:55.73	-299	1004	-1754	1	3	-5	-39	-9	-30	24
	1907	2019-01-22 08:47:55.74	-296	1001	-1761	1	6	-6	-13	6	-19	3
	1908	2019-01-22 08:47:55.75	-291	1007	-1763	0	8	-3	-24	4	-28	10
	1909	2019-01-22 08:47:55.76	-285	1009	-1771	-4	9	-8	-15	6	-21	4
	1910	2019-01-22 08:47:55.77	-297	1012	-1756	-7	9	-9	-55	-15	-40	35
	1911	2019-01-22 08:47:55.78	-294	1008	-1767	-7	12	-15	-42	-12	-30	27
	1912	2019-01-22 08:47:55.79	-294	1005	-1769	-6	9	-15	-66	-36	-30	51
	1913	2019-01-22 08:47:55.80	-294	997	-1776	-1	5	-12	-37	-13	-24	25
	1914	2019-01-22 08:47:55.81	-301	992	-1768	2	2	-9	-62	-32	-30	47
	1915	2019-01-22 08:47:55.82	-301	997	-1764	5	1	-5	-40	-15	-25	27
	1916	2019-01-22 08:47:55.83	-298	986	-1760	9	1	-2	-77	-41	-36	59
	1917	2019-01-22 08:47:55.84	-289	983	-1758	10	-1	-1	-44	-6	-38	25
	1918	2019-01-22 08:47:55.85	-298	991	-1762	7	4	2	-67	-31	-36	49
	1919	2019-01-22 08:47:55.86	-295	994	-1759	4	5	2	-28	6	-34	11
	1920	2019-01-22 08:47:55.87	-291	1000	-1755	5	8	2	-63	-24	-39	43
	1921	2019-01-22 08:47:55.88	-287	999	-1765	-1	12	3	-28	16	-44	6
	1922	2019-01-22 08:47:55.89	-299	994	-1769	-8	14	-1	-61	-21	-40	41
	1923	2019-01-22 08:47:55.90	-302	1001	-1769	-7	13	1	-20	1	-21	9
	1924	2019-01-22 08:47:55.91	-297	998	-1769	-7	7	1	-59	-52	-7	55
	1925	2019-01-22 08:47:55.92	-295	1002	-1774	-11	9	-4	-17	-5	-12	11
	1926	2019-01-22 08:47:55.93	-310	1005	-1769	-11	3	-5	-49	-37	-12	43
	1927	2019-01-22 08:47:55.94	-294	1006	-1765	-10	-4	-9	-8	15	-23	-3
	1928	2019-01-22 08:47:55.95	-291	1003	-1762	-12	-9	-14	-58	-34	-24	46
	1929	2019-01-22 08:47:55.96	-307	1006	-1762	-8	-10	-18	-10	23	-33	-6
	1930	2019-01-22 08:47:55.97	-311	1003	-1752	-9	-12	-22	-54	-30	-24	42
	1931	2019-01-22 08:47:55.98	-313	1000	-1769	-13	-10	-26	-2	32	-34	-15
	1932	2019-01-22 08:47:55.99	-312	999	-1762	-15	-10	-27	-45	-27	-18	36
	1933	2019-01-22 08:47:56.00	-320	1005	-1761	-17	-6	-26	-3	26	-29	-11
	1934	2019-01-22 08:47:56.01	-296	997	-1754	-20	1	-25	-60	-38	-22	49
	1935	2019-01-22 08:47:56.02	-299	1003	-1743	-20	9	-24	-21	13	-34	4
	1936	2019-01-22 08:47:56.03	-303	992	-1759	-18	12	-20	-69	-46	-23	57
	1937	2019-01-22 08:47:56.04	-306	998	-1756	-15	18	-16	-21	11	-32	5
	1938	2019-01-22 08:47:56.05	-303	992	-1760	-9	22	-12	-64	-41	-23	52
	1939	2019-01-22 08:47:56.06	-298	993	-1765	-7	23	-10	-4	33	-37	-14
	1940	2019-01-22 08:47:56.07	-290	1004	-1775	-5	25	-11	-55	-28	-27	41
	1941	2019-01-22 08:47:56.08	-293	1005	-1775	-6	25	-10	-7	40	-47	-16
	1942	2019-01-22 08:47:56.09	-289	1018	-1781	-10	18	-11	-58	-36	-22	47
	1943	2019-01-22 08:47:56.10	-295	1015	-1779	-14	14	-13	-3	29	-32	-13
	1944	2019-01-22 08:47:56.11	-290	1012	-1767	-16	7	-13	-61	-43	-18	52
	1945	2019-01-22 08:47:56.12	-292	1015	-1763	-15	2	-13	-7	27	-34	-10
	1946	2019-01-22 08:47:56.13	-288	1012	-1751	-13	0	-14	-66	-50	-16	58
	1947	2019-01-22 08:47:56.14	-289	1012	-1753	-13	3	-15	-7	32	-39	-12
	1948	2019-01-22 08:47:56.15	-290	1015	-1755	-12	6	-16	-72	-47	-25	59
	1949	2019-01-22 08:47:56.16	-295	1003	-1768	-9	8	-15	-12	29	-41	-8
	1950	2019-01-22 08:47:56.17	-296	1004	-1759	-5	6	-11	-65	-57	-8	61
	1951	2019-01-22 08:47:56.18	-300	1007	-1769	-3	7	-9	1	28	-27	-14
	1952	2019-01-22 08:47:56.19	-287	1008	-1757	1	6	-8	-58	-57	-1	57
	1953	2019-01-22 08:47:56.20	-284	1010	-1760	1	6	-7	3	28	-25	-15
	1954	2019-01-22 08:47:56.21	-292	1018	-1760	-1	7	-10	-61	-59	-2	60
	1955	2019-01-22 08:47:56.22	-297	1021	-1767	1	4	-11	5	25	-20	-15
	1956	2019-01-22 08:47:56.23	-291	1015	-1763	-3	3	-13	-57	-60	3	58
	1957	2019-01-22 08:47:56.24	-286	1009	-1759	-4	3	-17	22	51	-29	-36
	1958	2019-01-22 08:47:56.25	-287	1007	-1758	-2	4	-18	-39	-36	-3	37
	1959	2019-01-22 08:47:56.26	-291	1010	-1759	-5	3	-17	23	50	-27	-36
	1960	2019-01-22 08:47:56.27	-285	1005	-1767	-4	3	-18	-46	-42	-4	44
	1961	2019-01-22 08:47:56.28	-294	1002	-1763	-6	5	-14	20	57	-37	-38
	1962	2019-01-22 08:47:56.29	-295	1002	-1771	-7	7	-14	-56	-45	-11	50
	1963	2019-01-22 08:47:56.30	-288	1007	-1742	-5	7	-12	11	52	-41	-31
	1964	2019-01-22 08:47:56.31	-292	999	-1751	-2	10	-10	-55	-38	-17	46
	1965	2019-01-22 08:47:56.32	-286	1000	-1762	0	7	-7	12	62	-50	-37
	1966	2019-01-22 08:47:56.33	-290	1000	-1763	2	8	-7	-57	-32	-25	44
	1967	2019-01-22 08:47:56.34	-293	1002	-1756	-1	8	-6	6	69	-63	-37
	1968	2019-01-22 08:47:56.35	-292	1000	-1763	0	5	-6	-72	-36	-36	54
	1969	2019-01-22 08:47:56.36	-284	999	-1773	0	7	-5	-8	59	-67	-25
	1970	2019-01-22 08:47:56.37	-282	1005	-1775	0	3	-4	-63	-36	-27	49
	1971	2019-01-22 08:47:56.38	-292	1010	-1771	-3	4	-3	9	68	-59	-38
	1972	2019-01-22 08:47:56.39	-288	1008	-1770	-3	4	-4	-64	-35	-29	49
	1973	2019-01-22 08:47:56.40	-283	1002	-1770	-3	3	-7	9	65	-56	-37
	1974	2019-01-22 08:47:56.41	-290	1006	-1772	-2	3	-9	-60	-36	-24	48
	1975	2019-01-22 08:47:56.42	-296	1003	-1769	-3	1	-10	11	67	-56	-39
	1976	2019-01-22 08:47:56.43	-289	1001	-1765	-3	0	-5	-77	-60	-17	68
	1977	2019-01-22 08:47:56.44	-292	1016	-1771	-7	0	-12	-33	1	-34	16
	1978	2019-01-22 08:47:56.45	-277	1009	-1767	-7	3	-16	-125	-148	23	136
	1979	2019-01-22 08:47:56.46	-281	1013	-1769	-8	-1	-17	-64	-69	5	66
	1980	2019-01-22 08:47:56.47	-276	1017	-1772	-11	0	-22	-116	-147	31	131
	1981	2019-01-22 08:47:56.48	-289	1014	-1768	-8	0	-27	-37	-7	-30	22
	1982	2019-01-22 08:47:56.49	-285	1003	-1758	-4	-1	-26	-94	-64	-30	79
	1983	2019-01-22 08:47:56.50	-285	998	-1765	0	0	-22	-6	78	-84	-36
	1984	2019-01-22 08:47:56.51	-289	995	-1767	3	0	-20	-69	-19	-50	44
	1985	2019-01-22 08:47:56.52	-286	991	-1764	5	0	-14	6	81	-75	-43
	1986	2019-01-22 08:47:56.53	-286	996	-1765	5	1	-11	-54	-24	-30	39
	1987	2019-01-22 08:47:56.54	-283	1000	-1765	6	0	-7	16	80	-64	-48
	1988	2019-01-22 08:47:56.55	-279	999	-1766	5	4	-3	-53	-37	-16	45
	1989	2019-01-22 08:47:56.56	-286	1000	-1764	2	2	-2	11	62	-51	-36
	1990	2019-01-22 08:47:56.57	-288	1001	-1761	5	0	2	-59	-48	-11	53
	1991	2019-01-22 08:47:56.58	-287	1000	-1763	2	-1	1	1	53	-52	-27
	1992	2019-01-22 08:47:56.59	-294	993	-1762	5	-5	1	-63	-53	-10	58
	1993	2019-01-22 08:47:56.60	-295	1001	-1768	6	-12	-2	3	48	-45	-25
	1994	2019-01-22 08:47:56.61	-285	1010	-1768	4	-11	-3	-56	-49	-7	52
[truncated: 3,534 more rows]
