# Supplementary material for: Evaluating the stress-response of dental students to the dental school environment
Source: PeerJ. 2020 May 6;8:e8981. doi: 10.7717/peerj.8981 (PMC7210805; doi:10.7717/peerj.8981)
Supplement: Supplemental Information 1 [file peerj-08-8981-s001.zip › 1-0 V.csv]

// Data mode : Full
// Data quality : High
// Acceleration sensor's range : 16g
// Gyroscope sensor's range : 2000dps
//
//ARTIFACT	NUM	DATE	ACC_X	ACC_Y	ACC_Z	GYRO_X	GYRO_Y	GYRO_Z	EOG_L	EOG_R	EOG_H	EOG_V
	1	2019-01-17 09:23:04.59	-461	1127	-1658	-2	9	-18	-77	-30	-47	53
	2	2019-01-17 09:23:04.60	-453	1121	-1655	-2	7	-18	-76	-2	-74	39
	3	2019-01-17 09:23:04.61	-457	1119	-1670	-5	5	-18	-84	-22	-62	53
	4	2019-01-17 09:23:04.62	-449	1112	-1645	-4	10	-14	-75	18	-93	28
	5	2019-01-17 09:23:04.63	-452	1105	-1657	2	10	-11	-79	-17	-62	48
	6	2019-01-17 09:23:04.64	-458	1110	-1668	3	9	-7	-70	9	-79	30
	7	2019-01-17 09:23:04.65	-453	1116	-1666	6	7	-6	-79	-21	-58	50
	8	2019-01-17 09:23:04.66	-452	1111	-1672	5	6	-4	-75	12	-87	31
	9	2019-01-17 09:23:04.67	-459	1127	-1670	3	6	-6	-81	-22	-59	51
	10	2019-01-17 09:23:04.68	-448	1127	-1673	0	4	-7	-77	9	-86	34
	11	2019-01-17 09:23:04.69	-458	1124	-1666	-4	2	-10	-72	-16	-56	44
	12	2019-01-17 09:23:04.70	-456	1124	-1669	-7	1	-14	-67	4	-71	31
	13	2019-01-17 09:23:04.71	-453	1118	-1662	-9	-1	-17	-78	-29	-49	53
	14	2019-01-17 09:23:04.72	-463	1122	-1663	-12	1	-17	-73	0	-73	36
	15	2019-01-17 09:23:04.73	-465	1114	-1662	-9	1	-14	-84	-23	-61	53
	16	2019-01-17 09:23:04.74	-457	1119	-1655	-4	4	-10	-80	11	-91	34
	17	2019-01-17 09:23:04.75	-455	1135	-1663	-2	5	-8	-91	-24	-67	57
	18	2019-01-17 09:23:04.76	-452	1133	-1661	-4	8	-11	-72	24	-96	24
	19	2019-01-17 09:23:04.77	-469	1130	-1668	-5	10	-13	-76	-4	-72	40
	20	2019-01-17 09:23:04.78	-464	1120	-1663	-4	10	-15	-65	27	-92	19
	21	2019-01-17 09:23:04.79	-463	1124	-1673	2	9	-17	-80	-7	-73	43
	22	2019-01-17 09:23:04.80	-470	1120	-1656	1	7	-19	-76	25	-101	25
	23	2019-01-17 09:23:04.81	-467	1113	-1661	3	12	-16	-85	-5	-80	45
	24	2019-01-17 09:23:04.82	-464	1109	-1655	7	14	-13	-77	36	-113	20
	25	2019-01-17 09:23:04.83	-454	1113	-1661	4	19	-12	-81	4	-85	38
	26	2019-01-17 09:23:04.84	-455	1116	-1655	3	20	-6	-71	34	-105	18
	27	2019-01-17 09:23:04.85	-457	1122	-1662	-2	22	-4	-82	-2	-80	42
	28	2019-01-17 09:23:04.86	-460	1125	-1670	-7	24	-8	-74	31	-105	21
	29	2019-01-17 09:23:04.87	-456	1131	-1673	-12	20	-13	-78	-2	-76	40
	30	2019-01-17 09:23:04.88	-441	1119	-1665	-14	17	-17	-66	30	-96	18
	31	2019-01-17 09:23:04.89	-451	1119	-1672	-13	12	-17	-77	-10	-67	43
	32	2019-01-17 09:23:04.90	-453	1116	-1664	-10	7	-15	-67	19	-86	24
	33	2019-01-17 09:23:04.91	-458	1104	-1655	-6	4	-15	-78	-14	-64	46
	34	2019-01-17 09:23:04.92	-444	1108	-1658	-3	4	-11	-68	30	-98	19
	35	2019-01-17 09:23:04.93	-452	1113	-1661	-2	7	-5	-75	6	-81	34
	36	2019-01-17 09:23:04.94	-447	1122	-1657	-2	9	-3	-61	39	-100	11
	37	2019-01-17 09:23:04.95	-455	1117	-1662	-2	8	-3	-65	3	-68	31
	38	2019-01-17 09:23:04.96	-451	1129	-1673	-8	8	-5	-58	35	-93	11
	39	2019-01-17 09:23:04.97	-448	1127	-1678	-8	5	-6	-73	-4	-69	38
	40	2019-01-17 09:23:04.98	-450	1128	-1672	-11	1	-7	-62	26	-88	18
	41	2019-01-17 09:23:04.99	-447	1127	-1666	-13	-2	-10	-72	-5	-67	38
	42	2019-01-17 09:23:05.00	-450	1118	-1664	-13	-5	-11	-65	22	-87	21
	43	2019-01-17 09:23:05.01	-447	1120	-1660	-12	-5	-12	-82	-10	-72	46
	44	2019-01-17 09:23:05.02	-452	1118	-1650	-11	-2	-12	-74	23	-97	25
	45	2019-01-17 09:23:05.03	-459	1121	-1664	-7	-4	-13	-83	-7	-76	45
	46	2019-01-17 09:23:05.04	-454	1119	-1664	-7	-1	-9	-68	28	-96	20
	47	2019-01-17 09:23:05.05	-456	1119	-1671	-6	-1	-7	-77	-4	-73	40
	48	2019-01-17 09:23:05.06	-456	1120	-1662	-5	-3	-3	-65	29	-94	18
	49	2019-01-17 09:23:05.07	-457	1127	-1665	-7	-3	1	-75	-6	-69	40
	50	2019-01-17 09:23:05.08	-453	1124	-1656	-5	-3	2	-62	29	-91	16
	51	2019-01-17 09:23:05.09	-462	1125	-1656	-7	2	-1	-73	-3	-70	38
	52	2019-01-17 09:23:05.10	-458	1128	-1663	-8	6	-3	-60	28	-88	16
	53	2019-01-17 09:23:05.11	-463	1127	-1661	-5	8	-7	-79	-14	-65	46
	54	2019-01-17 09:23:05.12	-466	1125	-1662	-3	7	-10	-63	21	-84	21
	55	2019-01-17 09:23:05.13	-457	1132	-1665	-4	5	-10	-66	-13	-53	39
	56	2019-01-17 09:23:05.14	-459	1130	-1660	-5	8	-12	-55	12	-67	21
	57	2019-01-17 09:23:05.15	-460	1132	-1660	-5	8	-14	-72	-20	-52	46
	58	2019-01-17 09:23:05.16	-452	1119	-1665	-6	8	-12	-62	12	-74	25
	59	2019-01-17 09:23:05.17	-448	1121	-1667	-1	4	-12	-74	-15	-59	44
	60	2019-01-17 09:23:05.18	-451	1121	-1663	2	1	-11	-64	8	-72	28
	61	2019-01-17 09:23:05.19	-443	1123	-1656	4	1	-13	-72	-13	-59	42
	62	2019-01-17 09:23:05.20	-452	1118	-1667	-2	2	-15	-59	22	-81	18
	63	2019-01-17 09:23:05.21	-445	1114	-1670	-6	0	-16	-65	2	-67	31
	64	2019-01-17 09:23:05.22	-449	1100	-1656	-8	-2	-13	-61	21	-82	20
	65	2019-01-17 09:23:05.23	-441	1095	-1666	-5	-7	-10	-72	-7	-65	39
	66	2019-01-17 09:23:05.24	-456	1111	-1665	-5	-9	-7	-58	26	-84	16
	67	2019-01-17 09:23:05.25	-457	1107	-1659	-7	-11	-5	-64	12	-76	26
	68	2019-01-17 09:23:05.26	-449	1108	-1661	-13	-11	-3	-53	38	-91	7
	69	2019-01-17 09:23:05.27	-457	1118	-1667	-18	-9	-1	-60	12	-72	24
	70	2019-01-17 09:23:05.28	-460	1121	-1659	-27	-5	-1	-55	29	-84	13
	71	2019-01-17 09:23:05.29	-460	1117	-1667	-29	-5	0	-68	-5	-63	36
	72	2019-01-17 09:23:05.30	-451	1126	-1666	-31	-7	-2	-57	10	-67	23
	73	2019-01-17 09:23:05.31	-454	1128	-1663	-31	-9	-3	-63	-12	-51	37
	74	2019-01-17 09:23:05.32	-461	1140	-1668	-26	-9	-4	-50	3	-53	23
	75	2019-01-17 09:23:05.33	-461	1137	-1666	-24	-7	-11	-63	-22	-41	42
	76	2019-01-17 09:23:05.34	-463	1136	-1664	-21	-9	-12	-55	-3	-52	29
	77	2019-01-17 09:23:05.35	-464	1138	-1662	-17	-7	-15	-61	-7	-54	34
	78	2019-01-17 09:23:05.36	-467	1134	-1661	-15	-5	-16	-47	23	-70	12
	79	2019-01-17 09:23:05.37	-466	1133	-1664	-17	-4	-14	-58	6	-64	26
	80	2019-01-17 09:23:05.38	-460	1128	-1660	-16	-6	-12	-56	16	-72	20
	81	2019-01-17 09:23:05.39	-472	1122	-1660	-11	-5	-6	-62	-1	-61	31
	82	2019-01-17 09:23:05.40	-462	1128	-1649	-12	-4	-1	-49	17	-66	16
	83	2019-01-17 09:23:05.41	-456	1126	-1658	-6	-1	-1	-60	-2	-58	31
	84	2019-01-17 09:23:05.42	-459	1123	-1655	-4	3	0	-61	8	-69	26
	85	2019-01-17 09:23:05.43	-457	1124	-1658	-3	8	1	-69	-11	-58	40
	86	2019-01-17 09:23:05.44	-460	1129	-1656	2	6	-1	-57	-3	-54	30
	87	2019-01-17 09:23:05.45	-461	1130	-1659	2	9	-5	-60	-23	-37	41
	88	2019-01-17 09:23:05.46	-450	1127	-1659	-2	6	-9	-53	-16	-37	34
	89	2019-01-17 09:23:05.47	-448	1130	-1655	-9	6	-12	-58	-28	-30	43
	90	2019-01-17 09:23:05.48	-459	1125	-1652	-11	6	-17	-50	-7	-43	28
	91	2019-01-17 09:23:05.49	-463	1120	-1657	-11	3	-19	-57	-11	-46	34
	92	2019-01-17 09:23:05.50	-455	1117	-1653	-10	1	-18	-51	-3	-48	27
	93	2019-01-17 09:23:05.51	-462	1115	-1653	-8	2	-17	-58	-14	-44	36
	94	2019-01-17 09:23:05.52	-457	1115	-1647	-7	5	-13	-59	-19	-40	39
	95	2019-01-17 09:23:05.53	-448	1123	-1661	-7	6	-10	-65	-25	-40	45
	96	2019-01-17 09:23:05.54	-458	1124	-1665	-8	8	-9	-56	-13	-43	34
	97	2019-01-17 09:23:05.55	-457	1125	-1658	-12	7	-9	-60	-14	-46	37
	98	2019-01-17 09:23:05.56	-446	1133	-1656	-15	6	-11	-53	-7	-46	30
	99	2019-01-17 09:23:05.57	-459	1138	-1662	-16	9	-13	-60	-21	-39	40
	100	2019-01-17 09:23:05.58	-458	1134	-1665	-17	5	-17	-49	-10	-39	29
	101	2019-01-17 09:23:05.59	-459	1131	-1655	-15	-4	-20	-48	-15	-33	31
	102	2019-01-17 09:23:05.60	-454	1128	-1654	-15	-5	-19	-48	-20	-28	34
	103	2019-01-17 09:23:05.61	-454	1128	-1655	-15	-3	-19	-42	-13	-29	27
	104	2019-01-17 09:23:05.62	-464	1131	-1648	-14	2	-15	-37	-9	-28	23
	105	2019-01-17 09:23:05.63	-453	1134	-1650	-11	6	-10	-38	-7	-31	22
	106	2019-01-17 09:23:05.64	-463	1133	-1658	-10	8	-6	-31	-6	-25	18
	107	2019-01-17 09:23:05.65	-460	1135	-1662	-8	8	-4	-36	-4	-32	20
	108	2019-01-17 09:23:05.66	-461	1136	-1665	-10	7	-1	-40	-8	-32	24
	109	2019-01-17 09:23:05.67	-455	1139	-1666	-7	6	-2	-54	-5	-49	29
	110	2019-01-17 09:23:05.68	-457	1132	-1667	-4	2	-5	-53	-5	-48	29
	111	2019-01-17 09:23:05.69	-457	1134	-1658	-1	1	-9	-58	3	-61	27
	112	2019-01-17 09:23:05.70	-459	1135	-1653	0	-1	-14	-56	-9	-47	32
	113	2019-01-17 09:23:05.71	-467	1139	-1655	3	1	-18	-56	-12	-44	34
	114	2019-01-17 09:23:05.72	-457	1130	-1653	1	4	-22	-52	-21	-31	36
	115	2019-01-17 09:23:05.73	-450	1124	-1660	1	5	-21	-51	-12	-39	31
	116	2019-01-17 09:23:05.74	-453	1124	-1658	0	6	-18	-42	-18	-24	30
	117	2019-01-17 09:23:05.75	-461	1127	-1662	-3	4	-14	-49	-15	-34	32
	118	2019-01-17 09:23:05.76	-450	1124	-1667	-6	6	-10	-45	-27	-18	36
	119	2019-01-17 09:23:05.77	-460	1128	-1663	-5	7	-8	-49	-13	-36	31
	120	2019-01-17 09:23:05.78	-454	1122	-1658	-3	7	-7	-49	-17	-32	33
	121	2019-01-17 09:23:05.79	-461	1126	-1656	-2	6	-7	-50	2	-52	24
	122	2019-01-17 09:23:05.80	-452	1125	-1658	-4	5	-7	-50	-4	-46	27
	123	2019-01-17 09:23:05.81	-453	1121	-1662	-4	4	-7	-48	16	-64	16
	124	2019-01-17 09:23:05.82	-461	1123	-1651	-4	4	-4	-50	7	-57	21
	125	2019-01-17 09:23:05.83	-451	1124	-1651	1	6	-3	-49	13	-62	18
	126	2019-01-17 09:23:05.84	-449	1119	-1656	5	4	-3	-52	-11	-41	31
	127	2019-01-17 09:23:05.85	-453	1138	-1660	5	7	-3	-49	-3	-46	26
	128	2019-01-17 09:23:05.86	-455	1135	-1670	2	8	-7	-53	-19	-34	36
	129	2019-01-17 09:23:05.87	-446	1132	-1672	-1	5	-10	-54	2	-56	26
	130	2019-01-17 09:23:05.88	-454	1127	-1665	-4	5	-13	-58	-7	-51	32
	131	2019-01-17 09:23:05.89	-455	1131	-1664	-7	3	-15	-61	15	-76	23
	132	2019-01-17 09:23:05.90	-461	1125	-1669	-7	0	-14	-66	-5	-61	35
	133	2019-01-17 09:23:05.91	-460	1125	-1665	-6	-2	-11	-64	8	-72	28
	134	2019-01-17 09:23:05.92	-463	1126	-1654	-5	-2	-9	-60	-9	-51	34
	135	2019-01-17 09:23:05.93	-449	1129	-1658	-6	-2	-4	-61	7	-68	27
	136	2019-01-17 09:23:05.94	-461	1126	-1657	-6	2	-2	-61	-13	-48	37
	137	2019-01-17 09:23:05.95	-447	1133	-1653	-6	5	-1	-52	6	-58	23
	138	2019-01-17 09:23:05.96	-452	1136	-1658	-5	5	-3	-52	-17	-35	34
	139	2019-01-17 09:23:05.97	-452	1133	-1657	-1	4	-3	-49	1	-50	24
	140	2019-01-17 09:23:05.98	-443	1131	-1657	1	4	-6	-54	-24	-30	39
	141	2019-01-17 09:23:05.99	-450	1127	-1659	1	3	-7	-45	-1	-44	23
	142	2019-01-17 09:23:06.00	-454	1124	-1648	2	1	-9	-52	-27	-25	39
	143	2019-01-17 09:23:06.01	-453	1127	-1655	2	2	-10	-61	-16	-45	38
	144	2019-01-17 09:23:06.02	-451	1126	-1655	-1	5	-9	-63	-28	-35	45
	145	2019-01-17 09:23:06.03	-462	1128	-1654	-3	5	-7	-58	-1	-57	29
	146	2019-01-17 09:23:06.04	-460	1130	-1663	-5	3	-7	-56	-23	-33	39
	147	2019-01-17 09:23:06.05	-449	1135	-1670	-8	4	-6	-48	-4	-44	26
	148	2019-01-17 09:23:06.06	-457	1128	-1659	-9	3	-5	-51	-33	-18	42
	149	2019-01-17 09:23:06.07	-462	1130	-1657	-7	2	-6	-48	-13	-35	30
	150	2019-01-17 09:23:06.08	-459	1135	-1659	-6	1	-6	-52	-35	-17	43
	151	2019-01-17 09:23:06.09	-451	1125	-1656	-4	-1	-6	-49	0	-49	24
	152	2019-01-17 09:23:06.10	-464	1126	-1667	-2	-1	-8	-52	-20	-32	36
	153	2019-01-17 09:23:06.11	-469	1126	-1652	6	0	-5	-52	9	-61	21
	154	2019-01-17 09:23:06.12	-451	1131	-1649	6	0	-4	-66	-22	-44	44
	155	2019-01-17 09:23:06.13	-449	1133	-1655	2	5	-5	-67	4	-71	31
	156	2019-01-17 09:23:06.14	-464	1129	-1658	-3	7	-6	-71	-21	-50	46
	157	2019-01-17 09:23:06.15	-448	1130	-1666	-3	7	-8	-59	11	-70	24
	158	2019-01-17 09:23:06.16	-457	1140	-1662	-3	7	-11	-61	-21	-40	41
	159	2019-01-17 09:23:06.17	-446	1141	-1664	-1	5	-14	-54	14	-68	20
	160	2019-01-17 09:23:06.18	-459	1137	-1662	-2	8	-21	-58	-14	-44	36
	161	2019-01-17 09:23:06.19	-446	1130	-1665	-3	8	-24	-46	23	-69	11
	162	2019-01-17 09:23:06.20	-451	1122	-1666	-1	10	-25	-55	-11	-44	33
	163	2019-01-17 09:23:06.21	-454	1117	-1661	0	3	-22	-48	24	-72	12
	164	2019-01-17 09:23:06.22	-456	1116	-1660	-3	0	-20	-55	-6	-49	30
	165	2019-01-17 09:23:06.23	-458	1115	-1655	-4	-1	-13	-42	30	-72	6
	166	2019-01-17 09:23:06.24	-466	1120	-1659	-3	-2	-6	-48	2	-50	23
	167	2019-01-17 09:23:06.25	-456	1120	-1649	-5	0	-3	-37	26	-63	5
	168	2019-01-17 09:23:06.26	-462	1132	-1658	-9	7	-4	-53	-19	-34	36
	169	2019-01-17 09:23:06.27	-459	1132	-1655	-14	10	-3	-47	8	-55	19
	170	2019-01-17 09:23:06.28	-454	1133	-1662	-14	11	-5	-56	-18	-38	37
	171	2019-01-17 09:23:06.29	-458	1128	-1664	-15	13	-4	-46	21	-67	12
	172	2019-01-17 09:23:06.30	-453	1125	-1665	-14	12	-7	-52	-14	-38	33
	173	2019-01-17 09:23:06.31	-462	1135	-1666	-11	8	-10	-45	13	-58	16
	174	2019-01-17 09:23:06.32	-456	1128	-1648	-11	9	-13	-59	-21	-38	40
	175	2019-01-17 09:23:06.33	-451	1127	-1653	-9	12	-14	-50	17	-67	16
	176	2019-01-17 09:23:06.34	-454	1127	-1651	-5	12	-14	-61	-21	-40	41
	177	2019-01-17 09:23:06.35	-454	1126	-1656	-5	14	-16	-52	10	-62	21
	178	2019-01-17 09:23:06.36	-459	1124	-1659	-4	13	-16	-57	-26	-31	41
	179	2019-01-17 09:23:06.37	-455	1122	-1670	-7	13	-19	-53	2	-55	25
	180	2019-01-17 09:23:06.38	-452	1127	-1670	-11	9	-14	-57	-35	-22	46
	181	2019-01-17 09:23:06.39	-448	1127	-1660	-10	7	-14	-52	0	-52	26
	182	2019-01-17 09:23:06.40	-436	1124	-1658	-12	5	-16	-65	-29	-36	47
	183	2019-01-17 09:23:06.41	-443	1133	-1648	-13	3	-13	-55	17	-72	19
	184	2019-01-17 09:23:06.42	-442	1131	-1641	-13	6	-11	-64	-14	-50	39
	185	2019-01-17 09:23:06.43	-460	1130	-1661	-13	9	-14	-58	18	-76	20
	186	2019-01-17 09:23:06.44	-454	1132	-1651	-13	8	-14	-69	-21	-48	45
	187	2019-01-17 09:23:06.45	-458	1122	-1658	-7	3	-11	-54	15	-69	19
	188	2019-01-17 09:23:06.46	-443	1133	-1667	-7	-1	-12	-59	-15	-44	37
	189	2019-01-17 09:23:06.47	-452	1135	-1671	-8	-1	-15	-48	21	-69	13
	190	2019-01-17 09:23:06.48	-464	1130	-1665	-10	-4	-15	-65	-20	-45	42
	191	2019-01-17 09:23:06.49	-455	1135	-1665	-13	1	-16	-58	13	-71	22
	192	2019-01-17 09:23:06.50	-458	1133	-1662	-15	0	-15	-72	-20	-52	46
	193	2019-01-17 09:23:06.51	-462	1134	-1661	-17	-1	-12	-58	14	-72	22
	194	2019-01-17 09:23:06.52	-460	1126	-1655	-12	-4	-9	-69	-17	-52	43
	195	2019-01-17 09:23:06.53	-460	1136	-1659	-10	-4	-9	-60	16	-76	22
	196	2019-01-17 09:23:06.54	-457	1134	-1652	-10	-1	-8	-73	-17	-56	45
	197	2019-01-17 09:23:06.55	-459	1136	-1651	-12	4	-7	-62	11	-73	25
	198	2019-01-17 09:23:06.56	-462	1142	-1654	-13	7	-5	-65	-16	-49	40
	199	2019-01-17 09:23:06.57	-462	1138	-1653	-12	6	-7	-45	24	-69	10
	200	2019-01-17 09:23:06.58	-462	1138	-1650	-10	8	-7	-53	2	-55	25
	201	2019-01-17 09:23:06.59	-456	1139	-1647	-9	9	-6	-39	29	-68	5
	202	2019-01-17 09:23:06.60	-462	1135	-1653	-6	8	-10	-52	-12	-40	32
	203	2019-01-17 09:23:06.61	-438	1138	-1655	-1	10	-12	-43	17	-60	13
	204	2019-01-17 09:23:06.62	-444	1131	-1656	-3	13	-15	-52	-10	-42	31
	205	2019-01-17 09:23:06.63	-448	1138	-1664	-5	12	-18	-35	24	-59	5
	206	2019-01-17 09:23:06.64	-454	1131	-1658	-6	12	-26	-44	-6	-38	25
	207	2019-01-17 09:23:06.65	-446	1125	-1655	-5	10	-26	-33	22	-55	5
	208	2019-01-17 09:23:06.66	-447	1131	-1648	-6	15	-29	-48	-8	-40	28
	209	2019-01-17 09:23:06.67	-445	1133	-1662	-12	14	-29	-44	19	-63	12
	210	2019-01-17 09:23:06.68	-448	1131	-1658	-13	9	-25	-58	-11	-47	34
	211	2019-01-17 09:23:06.69	-442	1124	-1661	-12	7	-22	-48	16	-64	16
	212	2019-01-17 09:23:06.70	-450	1126	-1659	-13	3	-18	-62	-10	-52	36
	213	2019-01-17 09:23:06.71	-447	1130	-1665	-11	-1	-15	-53	15	-68	19
	214	2019-01-17 09:23:06.72	-445	1132	-1657	-11	-4	-15	-65	-17	-48	41
	215	2019-01-17 09:23:06.73	-454	1121	-1656	-9	-8	-9	-56	0	-56	28
	216	2019-01-17 09:23:06.74	-451	1127	-1652	-5	-10	-7	-66	-29	-37	47
	217	2019-01-17 09:23:06.75	-449	1120	-1652	-5	-8	-5	-54	-5	-49	29
	218	2019-01-17 09:23:06.76	-451	1132	-1646	-6	-5	-2	-63	-30	-33	46
	219	2019-01-17 09:23:06.77	-448	1136	-1664	-6	-1	-2	-50	-2	-48	26
	220	2019-01-17 09:23:06.78	-455	1141	-1663	-8	-3	-4	-66	-28	-38	47
	221	2019-01-17 09:23:06.79	-454	1131	-1661	-8	-3	-6	-58	-7	-51	32
	222	2019-01-17 09:23:06.80	-458	1137	-1667	-6	0	-9	-69	-34	-35	51
	223	2019-01-17 09:23:06.81	-454	1138	-1664	-6	-6	-13	-54	2	-56	26
	224	2019-01-17 09:23:06.82	-459	1143	-1660	-4	-4	-14	-57	-7	-50	32
	225	2019-01-17 09:23:06.83	-467	1132	-1659	-3	-5	-15	-43	26	-69	8
	226	2019-01-17 09:23:06.84	-462	1134	-1654	0	-5	-16	-52	6	-58	23
	227	2019-01-17 09:23:06.85	-450	1132	-1650	-2	-4	-13	-47	22	-69	12
	228	2019-01-17 09:23:06.86	-455	1124	-1651	-1	-3	-13	-59	-2	-57	30
	229	2019-01-17 09:23:06.87	-459	1121	-1657	2	2	-10	-55	9	-64	23
	230	2019-01-17 09:23:06.88	-463	1125	-1657	3	2	-7	-65	-19	-46	42
	231	2019-01-17 09:23:06.89	-461	1127	-1663	2	3	-5	-55	-2	-53	28
	232	2019-01-17 09:23:06.90	-455	1123	-1663	1	-1	-3	-62	-20	-42	41
	233	2019-01-17 09:23:06.91	-449	1129	-1663	-1	-2	-2	-50	0	-50	25
	234	2019-01-17 09:23:06.92	-454	1132	-1650	-2	-1	-2	-55	-15	-40	35
	235	2019-01-17 09:23:06.93	-445	1131	-1649	-5	2	-5	-50	0	-50	25
	236	2019-01-17 09:23:06.94	-455	1132	-1653	-5	1	-8	-56	-20	-36	38
	237	2019-01-17 09:23:06.95	-454	1130	-1655	-4	-1	-9	-50	-7	-43	28
	238	2019-01-17 09:23:06.96	-464	1129	-1661	-5	-3	-10	-59	-22	-37	40
	239	2019-01-17 09:23:06.97	-455	1125	-1654	-7	-6	-8	-51	-6	-45	28
	240	2019-01-17 09:23:06.98	-451	1126	-1648	-6	-6	-6	-56	-20	-36	38
	241	2019-01-17 09:23:06.99	-452	1119	-1654	-6	-4	-4	-47	-7	-40	27
	242	2019-01-17 09:23:07.00	-455	1130	-1647	-4	-1	-4	-59	-21	-38	40
	243	2019-01-17 09:23:07.01	-461	1131	-1658	-1	3	0	-58	-10	-48	34
	244	2019-01-17 09:23:07.02	-453	1141	-1656	-3	0	-4	-65	-17	-48	41
	245	2019-01-17 09:23:07.03	-460	1143	-1668	-9	-1	-5	-55	-2	-53	28
	246	2019-01-17 09:23:07.04	-458	1139	-1661	-11	-4	-6	-60	-9	-51	34
	247	2019-01-17 09:23:07.05	-451	1130	-1648	-9	-5	-8	-50	-4	-46	27
	248	2019-01-17 09:23:07.06	-459	1131	-1662	-7	-9	-7	-51	-18	-33	34
	249	2019-01-17 09:23:07.07	-457	1135	-1653	-10	-11	-6	-46	-16	-30	31
	250	2019-01-17 09:23:07.08	-456	1129	-1656	-6	-10	-4	-51	-22	-29	36
	251	2019-01-17 09:23:07.09	-450	1129	-1658	-6	-10	-4	-40	-10	-30	25
	252	2019-01-17 09:23:07.10	-463	1139	-1654	-7	-6	-5	-45	-11	-34	28
	253	2019-01-17 09:23:07.11	-461	1145	-1661	-7	-5	-4	-39	1	-40	19
	254	2019-01-17 09:23:07.12	-451	1139	-1662	-9	-5	-3	-44	3	-47	20
	255	2019-01-17 09:23:07.13	-459	1138	-1662	-11	-4	-2	-44	11	-55	16
	256	2019-01-17 09:23:07.14	-452	1144	-1659	-10	-6	-2	-53	6	-59	23
	257	2019-01-17 09:23:07.15	-463	1141	-1659	-9	-6	-2	-48	6	-54	21
	258	2019-01-17 09:23:07.16	-455	1134	-1652	-3	-5	-3	-52	-3	-49	27
	259	2019-01-17 09:23:07.17	-458	1137	-1656	1	-5	-3	-50	-6	-44	28
	260	2019-01-17 09:23:07.18	-460	1137	-1655	4	-6	-1	-54	-15	-39	34
	261	2019-01-17 09:23:07.19	-454	1128	-1659	5	-7	-4	-61	-30	-31	45
	262	2019-01-17 09:23:07.20	-457	1133	-1656	5	-8	-2	-69	-34	-35	51
	263	2019-01-17 09:23:07.21	-464	1131	-1655	3	-9	-1	-67	-37	-30	52
	264	2019-01-17 09:23:07.22	-456	1136	-1646	1	-8	-1	-66	-31	-35	48
	265	2019-01-17 09:23:07.23	-472	1129	-1656	0	-5	-2	-62	-31	-31	46
	266	2019-01-17 09:23:07.24	-463	1129	-1645	-1	-1	-2	-69	-34	-35	51
	267	2019-01-17 09:23:07.25	-460	1131	-1654	-3	1	-1	-60	-34	-26	47
	268	2019-01-17 09:23:07.26	-465	1127	-1650	-2	1	-2	-61	-25	-36	43
	269	2019-01-17 09:23:07.27	-455	1131	-1659	-2	4	-2	-53	-17	-36	35
	270	2019-01-17 09:23:07.28	-454	1133	-1650	-2	2	-1	-54	4	-58	25
	271	2019-01-17 09:23:07.29	-451	1132	-1658	-5	5	-3	-49	13	-62	18
	272	2019-01-17 09:23:07.30	-454	1136	-1656	-6	4	-6	-43	28	-71	7
	273	2019-01-17 09:23:07.31	-454	1151	-1653	-8	4	-9	-32	22	-54	5
	274	2019-01-17 09:23:07.32	-455	1137	-1654	-8	2	-12	-33	23	-56	5
	275	2019-01-17 09:23:07.33	-456	1134	-1661	-5	0	-15	-46	-3	-43	24
	276	2019-01-17 09:23:07.34	-463	1130	-1651	-4	-2	-16	-59	-8	-51	33
	277	2019-01-17 09:23:07.35	-456	1122	-1647	-4	-2	-17	-67	-32	-35	49
	278	2019-01-17 09:23:07.36	-456	1127	-1654	-4	0	-14	-65	-20	-45	42
	279	2019-01-17 09:23:07.37	-449	1128	-1654	-6	5	-13	-61	-27	-34	44
	280	2019-01-17 09:23:07.38	-470	1133	-1658	-7	3	-11	-56	-12	-44	34
	281	2019-01-17 09:23:07.39	-453	1132	-1662	-7	0	-9	-59	-26	-33	42
	282	2019-01-17 09:23:07.40	-465	1134	-1660	-10	1	-10	-55	-8	-47	31
	283	2019-01-17 09:23:07.41	-454	1133	-1660	-10	2	-10	-53	-18	-35	35
	284	2019-01-17 09:23:07.42	-456	1138	-1654	-9	0	-10	-44	3	-47	20
	285	2019-01-17 09:23:07.43	-456	1137	-1653	-5	3	-13	-43	-8	-35	25
	286	2019-01-17 09:23:07.44	-463	1140	-1652	-4	1	-12	-40	16	-56	12
	287	2019-01-17 09:23:07.45	-456	1129	-1647	-2	2	-13	-45	0	-45	22
	288	2019-01-17 09:23:07.46	-461	1129	-1652	-4	4	-13	-41	18	-59	11
	289	2019-01-17 09:23:07.47	-455	1133	-1653	-1	6	-11	-40	-7	-33	23
	290	2019-01-17 09:23:07.48	-457	1128	-1660	-1	4	-12	-32	7	-39	12
	291	2019-01-17 09:23:07.49	-459	1138	-1657	-2	6	-11	-38	-12	-26	25
	292	2019-01-17 09:23:07.50	-462	1132	-1658	-4	4	-11	-36	12	-48	12
	293	2019-01-17 09:23:07.51	-450	1134	-1652	-6	5	-9	-40	-3	-37	21
	294	2019-01-17 09:23:07.52	-453	1129	-1650	-5	4	-9	-32	26	-58	3
	295	2019-01-17 09:23:07.53	-450	1135	-1663	-1	3	-10	-38	8	-46	15
	296	2019-01-17 09:23:07.54	-446	1134	-1668	-2	3	-9	-38	34	-72	2
	297	2019-01-17 09:23:07.55	-453	1133	-1661	-1	2	-7	-42	12	-54	15
	298	2019-01-17 09:23:07.56	-454	1131	-1661	-1	-4	-8	-33	46	-79	-6
	299	2019-01-17 09:23:07.57	-448	1123	-1652	-2	-7	-7	-30	26	-56	2
	300	2019-01-17 09:23:07.58	-459	1127	-1650	-6	-6	-7	-17	56	-73	-19
	301	2019-01-17 09:23:07.59	-462	1129	-1640	-7	-6	-5	-18	29	-47	-5
	302	2019-01-17 09:23:07.60	-463	1134	-1648	-9	-3	-3	-28	45	-73	-8
	303	2019-01-17 09:23:07.61	-460	1143	-1652	-12	0	-6	-40	13	-53	13
	304	2019-01-17 09:23:07.62	-462	1142	-1654	-13	1	-5	-38	37	-75	0
	305	2019-01-17 09:23:07.63	-457	1136	-1664	-14	0	-8	-38	11	-49	13
	306	2019-01-17 09:23:07.64	-456	1137	-1663	-9	-1	-9	-40	14	-54	13
	307	2019-01-17 09:23:07.65	-449	1133	-1653	-6	-3	-10	-58	-43	-15	50
	308	2019-01-17 09:23:07.66	-445	1140	-1650	-4	-5	-11	-59	-24	-35	41
	309	2019-01-17 09:23:07.67	-454	1138	-1658	-4	-6	-12	-70	-51	-19	60
	310	2019-01-17 09:23:07.68	-454	1136	-1652	-5	-7	-12	-61	-12	-49	36
	311	2019-01-17 09:23:07.69	-451	1133	-1648	-3	-4	-14	-67	-39	-28	53
	312	2019-01-17 09:23:07.70	-460	1130	-1655	-1	-4	-11	-67	-15	-52	41
	313	2019-01-17 09:23:07.71	-456	1127	-1655	-1	-6	-8	-78	-46	-32	62
	314	2019-01-17 09:23:07.72	-450	1123	-1653	4	-2	-4	-68	-7	-61	37
	315	2019-01-17 09:23:07.73	-450	1129	-1654	2	-3	-2	-66	-21	-45	43
	316	2019-01-17 09:23:07.74	-456	1136	-1666	0	-1	-3	-52	30	-82	11
	317	2019-01-17 09:23:07.75	-461	1140	-1659	-5	-1	-4	-53	8	-61	22
	318	2019-01-17 09:23:07.76	-463	1134	-1649	-6	-4	-3	-44	42	-86	1
	319	2019-01-17 09:23:07.77	-460	1130	-1647	-7	-6	-1	-46	8	-54	19
	320	2019-01-17 09:23:07.78	-466	1136	-1650	-7	-3	-3	-35	33	-68	1
	321	2019-01-17 09:23:07.79	-457	1139	-1650	-8	0	-5	-47	-11	-36	29
	322	2019-01-17 09:23:07.80	-460	1142	-1651	-7	4	-7	-48	4	-52	22
	323	2019-01-17 09:23:07.81	-464	1140	-1653	-7	7	-9	-67	-39	-28	53
	324	2019-01-17 09:23:07.82	-461	1133	-1651	-3	2	-7	-62	-13	-49	37
	325	2019-01-17 09:23:07.83	-463	1136	-1651	-1	3	-7	-73	-43	-30	58
	326	2019-01-17 09:23:07.84	-460	1138	-1660	0	4	-6	-60	-10	-50	35
	327	2019-01-17 09:23:07.85	-457	1133	-1653	-2	1	-7	-66	-45	-21	55
	328	2019-01-17 09:23:07.86	-465	1138	-1655	-4	0	-8	-52	-10	-42	31
	329	2019-01-17 09:23:07.87	-460	1139	-1646	-6	-1	-11	-60	-42	-18	51
	330	2019-01-17 09:23:07.88	-463	1136	-1647	-8	4	-11	-51	-2	-49	26
	331	2019-01-17 09:23:07.89	-461	1129	-1647	-5	6	-12	-62	-34	-28	48
	332	2019-01-17 09:23:07.90	-455	1129	-1650	-1	3	-9	-49	6	-55	21
	333	2019-01-17 09:23:07.91	-458	1131	-1654	1	2	-6	-54	-21	-33	37
	334	2019-01-17 09:23:07.92	-464	1130	-1647	2	0	-6	-41	15	-56	13
	335	2019-01-17 09:23:07.93	-463	1133	-1651	-1	3	-5	-53	-23	-30	38
	336	2019-01-17 09:23:07.94	-453	1137	-1651	-6	4	-5	-49	11	-60	19
	337	2019-01-17 09:23:07.95	-466	1138	-1652	-11	1	-8	-62	-20	-42	41
	338	2019-01-17 09:23:07.96	-454	1135	-1650	-9	1	-9	-52	15	-67	18
	339	2019-01-17 09:23:07.97	-464	1136	-1657	-10	-1	-11	-62	-18	-44	40
	340	2019-01-17 09:23:07.98	-468	1135	-1647	-8	-3	-11	-47	13	-60	17
	341	2019-01-17 09:23:07.99	-447	1135	-1649	-9	-2	-11	-56	-24	-32	40
	342	2019-01-17 09:23:08.00	-458	1136	-1652	-7	1	-12	-36	17	-53	9
	343	2019-01-17 09:23:08.01	-462	1130	-1645	-8	0	-11	-46	-17	-29	31
	344	2019-01-17 09:23:08.02	-457	1139	-1653	-8	3	-9	-36	18	-54	9
	345	2019-01-17 09:23:08.03	-460	1145	-1651	-11	6	-11	-49	-13	-36	31
	346	2019-01-17 09:23:08.04	-462	1140	-1655	-9	8	-12	-37	24	-61	6
	347	2019-01-17 09:23:08.05	-458	1142	-1656	-10	9	-14	-43	-14	-29	28
	348	2019-01-17 09:23:08.06	-457	1138	-1661	-5	5	-16	-37	6	-43	15
	349	2019-01-17 09:23:08.07	-455	1137	-1657	-5	3	-16	-44	-21	-23	32
	350	2019-01-17 09:23:08.08	-454	1137	-1653	-6	-2	-17	-35	11	-46	12
	351	2019-01-17 09:23:08.09	-452	1130	-1655	-4	1	-13	-49	-23	-26	36
	352	2019-01-17 09:23:08.10	-457	1134	-1655	0	3	-9	-41	3	-44	19
	353	2019-01-17 09:23:08.11	-462	1134	-1656	3	4	-8	-64	-36	-28	50
	354	2019-01-17 09:23:08.12	-462	1134	-1656	4	4	-5	-57	-8	-49	32
	355	2019-01-17 09:23:08.13	-452	1132	-1659	3	4	-5	-63	-37	-26	50
	356	2019-01-17 09:23:08.14	-453	1134	-1654	2	3	-4	-46	-1	-45	23
	357	2019-01-17 09:23:08.15	-459	1134	-1657	-1	0	-5	-58	-28	-30	43
	358	2019-01-17 09:23:08.16	-459	1132	-1658	-5	-1	-5	-55	2	-57	26
	359	2019-01-17 09:23:08.17	-458	1134	-1652	-4	0	-4	-69	-28	-41	48
	360	2019-01-17 09:23:08.18	-453	1134	-1655	-5	0	-5	-58	3	-61	27
	361	2019-01-17 09:23:08.19	-463	1131	-1657	-5	0	-6	-65	-26	-39	45
	362	2019-01-17 09:23:08.20	-460	1138	-1647	-6	-2	-5	-58	-1	-57	29
	363	2019-01-17 09:23:08.21	-455	1141	-1651	-7	1	-6	-64	-29	-35	46
	364	2019-01-17 09:23:08.22	-461	1136	-1654	-4	3	-8	-52	4	-56	24
	365	2019-01-17 09:23:08.23	-453	1136	-1649	-6	4	-10	-61	-21	-40	41
	366	2019-01-17 09:23:08.24	-458	1134	-1653	-7	3	-11	-53	10	-63	21
	367	2019-01-17 09:23:08.25	-458	1130	-1662	-9	0	-10	-64	-25	-39	44
	368	2019-01-17 09:23:08.26	-458	1128	-1649	-8	0	-9	-62	-14	-48	38
	369	2019-01-17 09:23:08.27	-458	1133	-1656	-7	-2	-6	-73	-45	-28	59
	370	2019-01-17 09:23:08.28	-458	1132	-1649	-4	-3	-3	-56	-15	-41	35
	371	2019-01-17 09:23:08.29	-452	1132	-1651	-1	1	-4	-60	-31	-29	45
	372	2019-01-17 09:23:08.30	-456	1136	-1647	3	0	-5	-44	-3	-41	23
	373	2019-01-17 09:23:08.31	-444	1143	-1650	4	1	-4	-53	-32	-21	42
	374	2019-01-17 09:23:08.32	-464	1140	-1660	-1	0	-7	-43	-12	-31	27
	375	2019-01-17 09:23:08.33	-455	1143	-1660	-8	-2	-10	-56	-31	-25	43
	376	2019-01-17 09:23:08.34	-458	1134	-1647	-7	-2	-12	-43	-4	-39	23
	377	2019-01-17 09:23:08.35	-468	1119	-1651	-6	-4	-12	-52	-29	-23	40
	378	2019-01-17 09:23:08.36	-466	1129	-1657	-6	-10	-12	-44	-8	-36	26
	379	2019-01-17 09:23:08.37	-460	1131	-1647	-7	-8	-11	-54	-21	-33	37
	380	2019-01-17 09:23:08.38	-445	1130	-1647	-9	-6	-9	-51	10	-61	20
	381	2019-01-17 09:23:08.39	-456	1127	-1653	-11	-7	-6	-53	-8	-45	30
	382	2019-01-17 09:23:08.40	-457	1141	-1651	-10	-2	-6	-40	10	-50	15
	383	2019-01-17 09:23:08.41	-461	1143	-1661	-12	1	-7	-38	-12	-26	25
	384	2019-01-17 09:23:08.42	-469	1145	-1658	-10	-1	-6	-36	-1	-35	18
	385	2019-01-17 09:23:08.43	-462	1142	-1662	-9	-3	-8	-46	-19	-27	32
	386	2019-01-17 09:23:08.44	-463	1146	-1658	-5	-4	-8	-40	-5	-35	22
	387	2019-01-17 09:23:08.45	-464	1147	-1652	-4	0	-9	-50	-22	-28	36
	388	2019-01-17 09:23:08.46	-460	1138	-1652	-3	-1	-9	-50	-7	-43	28
	389	2019-01-17 09:23:08.47	-470	1144	-1657	-2	-1	-9	-67	-28	-39	47
	390	2019-01-17 09:23:08.48	-461	1139	-1650	3	-2	-10	-56	-8	-48	32
	391	2019-01-17 09:23:08.49	-451	1137	-1652	5	1	-5	-58	-21	-37	39
	392	2019-01-17 09:23:08.50	-470	1135	-1655	6	0	-5	-48	-13	-35	30
	393	2019-01-17 09:23:08.51	-462	1140	-1655	9	-2	-2	-63	-40	-23	51
	394	2019-01-17 09:23:08.52	-459	1134	-1656	9	-5	-4	-59	-36	-23	47
	395	2019-01-17 09:23:08.53	-451	1133	-1649	11	1	-2	-65	-44	-21	54
	396	2019-01-17 09:23:08.54	-454	1125	-1646	8	0	-1	-55	-25	-30	40
	397	2019-01-17 09:23:08.55	-455	1135	-1644	4	4	-2	-61	-36	-25	48
	398	2019-01-17 09:23:08.56	-453	1133	-1650	0	7	-2	-50	-26	-24	38
	399	2019-01-17 09:23:08.57	-459	1131	-1652	-2	9	-3	-52	-37	-15	44
	400	2019-01-17 09:23:08.58	-458	1127	-1654	-1	7	-5	-50	-30	-20	40
	401	2019-01-17 09:23:08.59	-454	1127	-1659	-2	4	-4	-61	-34	-27	47
	402	2019-01-17 09:23:08.60	-459	1131	-1655	-1	0	-5	-54	-23	-31	38
	403	2019-01-17 09:23:08.61	-453	1129	-1662	-1	0	-7	-50	-23	-27	36
	404	2019-01-17 09:23:08.62	-463	1132	-1667	-2	-4	-8	-41	-20	-21	30
	405	2019-01-17 09:23:08.63	-460	1130	-1651	-3	-8	-6	-50	-26	-24	38
	406	2019-01-17 09:23:08.64	-454	1129	-1654	-4	-8	-9	-51	-23	-28	37
	407	2019-01-17 09:23:08.65	-453	1128	-1654	-7	-5	-9	-60	-22	-38	41
	408	2019-01-17 09:23:08.66	-453	1124	-1651	-13	-6	-7	-57	-16	-41	36
	409	2019-01-17 09:23:08.67	-460	1124	-1649	-14	-3	-6	-59	-9	-50	34
	410	2019-01-17 09:23:08.68	-459	1128	-1657	-16	-3	-4	-48	-3	-45	25
	411	2019-01-17 09:23:08.69	-454	1126	-1658	-15	-4	-2	-47	-2	-45	24
	412	2019-01-17 09:23:08.70	-455	1135	-1658	-12	-4	0	-39	0	-39	19
	413	2019-01-17 09:23:08.71	-453	1144	-1651	-12	-4	-2	-43	-1	-42	22
	414	2019-01-17 09:23:08.72	-458	1142	-1656	-12	-3	-2	-42	-6	-36	24
	415	2019-01-17 09:23:08.73	-462	1145	-1652	-10	-5	-5	-47	-10	-37	28
	416	2019-01-17 09:23:08.74	-462	1146	-1649	-9	-2	-10	-48	-14	-34	31
	417	2019-01-17 09:23:08.75	-468	1144	-1651	-6	-3	-16	-53	-14	-39	33
	418	2019-01-17 09:23:08.76	-459	1140	-1654	-6	-1	-16	-46	-20	-26	33
	419	2019-01-17 09:23:08.77	-462	1128	-1645	-6	-2	-16	-49	-24	-25	36
	420	2019-01-17 09:23:08.78	-467	1121	-1653	-8	0	-13	-47	-35	-12	41
	421	2019-01-17 09:23:08.79	-463	1128	-1640	-8	3	-7	-58	-30	-28	44
	422	2019-01-17 09:23:08.80	-455	1127	-1652	-9	4	-1	-44	-21	-23	32
	423	2019-01-17 09:23:08.81	-461	1137	-1645	-9	9	3	-43	-2	-41	22
	424	2019-01-17 09:23:08.82	-464	1140	-1650	-11	12	3	-34	-4	-30	19
	425	2019-01-17 09:23:08.83	-459	1147	-1657	-9	13	3	-46	-5	-41	25
	426	2019-01-17 09:23:08.84	-454	1147	-1656	-7	10	-2	-48	-15	-33	31
	427	2019-01-17 09:23:08.85	-452	1145	-1659	-5	8	-6	-52	-1	-51	26
	428	2019-01-17 09:23:08.86	-455	1148	-1660	-4	7	-10	-44	-6	-38	25
	429	2019-01-17 09:23:08.87	-461	1141	-1654	-7	3	-16	-40	11	-51	14
	430	2019-01-17 09:23:08.88	-447	1130	-1651	-6	1	-16	-43	-4	-39	23
	431	2019-01-17 09:23:08.89	-467	1133	-1648	-6	0	-15	-43	12	-55	15
	432	2019-01-17 09:23:08.90	-459	1128	-1651	-7	5	-13	-44	-3	-41	23
	433	2019-01-17 09:23:08.91	-456	1125	-1649	-6	11	-8	-40	9	-49	15
	434	2019-01-17 09:23:08.92	-453	1133	-1656	-7	10	-7	-43	-10	-33	26
	435	2019-01-17 09:23:08.93	-453	1137	-1653	-7	12	-5	-44	-2	-42	23
	436	2019-01-17 09:23:08.94	-461	1137	-1652	-5	8	-4	-42	-19	-23	30
	437	2019-01-17 09:23:08.95	-456	1137	-1659	-7	2	-6	-37	1	-38	18
	438	2019-01-17 09:23:08.96	-448	1147	-1653	-8	0	-7	-41	-21	-20	31
	439	2019-01-17 09:23:08.97	-453	1140	-1645	-11	-3	-10	-46	-10	-36	28
	440	2019-01-17 09:23:08.98	-456	1127	-1649	-13	-1	-10	-47	-30	-17	38
	441	2019-01-17 09:23:08.99	-458	1128	-1638	-11	-2	-8	-48	-9	-39	28
	442	2019-01-17 09:23:09.00	-462	1128	-1644	-7	0	-3	-54	-34	-20	44
	443	2019-01-17 09:23:09.01	-457	1139	-1647	-3	-1	-1	-52	-17	-35	34
	444	2019-01-17 09:23:09.02	-464	1140	-1648	-7	1	1	-52	-28	-24	40
	445	2019-01-17 09:23:09.03	-458	1140	-1667	-8	1	0	-52	2	-54	25
	446	2019-01-17 09:23:09.04	-459	1145	-1661	-11	-1	-3	-58	-18	-40	38
	447	2019-01-17 09:23:09.05	-456	1139	-1657	-10	-3	-4	-48	4	-52	22
	448	2019-01-17 09:23:09.06	-458	1144	-1661	-11	-4	-6	-52	-22	-30	37
	449	2019-01-17 09:23:09.07	-461	1147	-1650	-15	-8	-3	-54	2	-56	26
	450	2019-01-17 09:23:09.08	-456	1144	-1652	-12	-5	-4	-61	-27	-34	44
	451	2019-01-17 09:23:09.09	-456	1142	-1639	-9	-5	-5	-57	-3	-54	30
	452	2019-01-17 09:23:09.10	-470	1147	-1642	-6	0	-3	-58	-28	-30	43
	453	2019-01-17 09:23:09.11	-453	1150	-1643	-2	3	0	-53	1	-54	26
	454	2019-01-17 09:23:09.12	-467	1148	-1649	3	6	-2	-56	-26	-30	41
	455	2019-01-17 09:23:09.13	-457	1152	-1654	5	4	-4	-56	-5	-51	30
	456	2019-01-17 09:23:09.14	-458	1153	-1655	7	3	-10	-62	-28	-34	45
	457	2019-01-17 09:23:09.15	-456	1146	-1657	6	2	-12	-58	0	-58	29
	458	2019-01-17 09:23:09.16	-461	1138	-1653	5	-3	-14	-62	-30	-32	46
	459	2019-01-17 09:23:09.17	-456	1141	-1653	5	-4	-15	-43	1	-44	21
	460	2019-01-17 09:23:09.18	-450	1129	-1645	7	-1	-13	-52	-26	-26	39
	461	2019-01-17 09:23:09.19	-453	1136	-1639	4	2	-8	-48	5	-53	21
	462	2019-01-17 09:23:09.20	-458	1132	-1644	3	5	-5	-67	-36	-31	51
	463	2019-01-17 09:23:09.21	-456	1138	-1647	0	9	-5	-55	-1	-54	28
	464	2019-01-17 09:23:09.22	-460	1139	-1650	2	10	-6	-60	-32	-28	46
	465	2019-01-17 09:23:09.23	-450	1143	-1657	3	7	-6	-50	-2	-48	26
	466	2019-01-17 09:23:09.24	-462	1140	-1657	2	3	-8	-59	-42	-17	50
	467	2019-01-17 09:23:09.25	-450	1146	-1658	3	3	-11	-50	-13	-37	31
	468	2019-01-17 09:23:09.26	-462	1129	-1647	-1	0	-10	-59	-46	-13	52
	469	2019-01-17 09:23:09.27	-461	1126	-1654	2	-4	-13	-52	-15	-37	33
	470	2019-01-17 09:23:09.28	-463	1122	-1645	3	-2	-7	-60	-46	-14	53
	471	2019-01-17 09:23:09.29	-457	1121	-1641	4	-1	-3	-47	-10	-37	28
	472	2019-01-17 09:23:09.30	-446	1126	-1648	0	5	0	-52	-39	-13	45
	473	2019-01-17 09:23:09.31	-456	1133	-1655	-3	6	1	-44	-8	-36	26
	474	2019-01-17 09:23:09.32	-454	1139	-1654	-5	6	2	-55	-46	-9	50
	475	2019-01-17 09:23:09.33	-454	1132	-1661	-11	5	-1	-54	-10	-44	32
	476	2019-01-17 09:23:09.34	-459	1135	-1666	-11	-2	-1	-65	-42	-23	53
	477	2019-01-17 09:23:09.35	-456	1135	-1665	-7	-5	-1	-57	-10	-47	33
	478	2019-01-17 09:23:09.36	-457	1137	-1656	-7	-8	-2	-56	-36	-20	46
	479	2019-01-17 09:23:09.37	-445	1136	-1648	-9	-6	-2	-41	0	-41	20
	480	2019-01-17 09:23:09.38	-457	1133	-1652	-8	-8	-1	-49	-30	-19	39
	481	2019-01-17 09:23:09.39	-460	1137	-1648	-10	-3	1	-34	10	-44	12
	482	2019-01-17 09:23:09.40	-459	1146	-1644	-11	3	0	-46	-23	-23	34
	483	2019-01-17 09:23:09.41	-459	1141	-1654	-10	3	0	-41	6	-47	17
	484	2019-01-17 09:23:09.42	-463	1144	-1661	-7	5	0	-50	-32	-18	41
	485	2019-01-17 09:23:09.43	-458	1143	-1650	-5	1	-4	-39	0	-39	19
	486	2019-01-17 09:23:09.44	-459	1148	-1661	-7	1	-8	-50	-28	-22	39
	487	2019-01-17 09:23:09.45	-465	1138	-1653	-4	0	-10	-46	12	-58	17
	488	2019-01-17 09:23:09.46	-457	1134	-1648	-2	1	-12	-60	-20	-40	40
	489	2019-01-17 09:23:09.47	-448	1142	-1652	-3	2	-13	-49	10	-59	19
	490	2019-01-17 09:23:09.48	-457	1139	-1645	-3	1	-15	-61	-24	-37	42
	491	2019-01-17 09:23:09.49	-450	1136	-1646	-5	5	-12	-53	8	-61	22
	492	2019-01-17 09:23:09.50	-448	1140	-1648	-3	5	-14	-61	-30	-31	45
	493	2019-01-17 09:23:09.51	-454	1133	-1654	-5	8	-14	-43	5	-48	19
	494	2019-01-17 09:23:09.52	-457	1133	-1656	-4	6	-15	-51	-28	-23	39
	495	2019-01-17 09:23:09.53	-455	1133	-1652	-3	2	-12	-39	6	-45	16
	496	2019-01-17 09:23:09.54	-454	1132	-1653	-7	-3	-10	-46	-30	-16	38
	497	2019-01-17 09:23:09.55	-457	1134	-1652	-6	-4	-13	-39	1	-40	19
	498	2019-01-17 09:23:09.56	-452	1139	-1649	-8	-3	-11	-52	-32	-20	42
	499	2019-01-17 09:23:09.57	-461	1133	-1653	-9	-4	-11	-42	5	-47	18
	500	2019-01-17 09:23:09.58	-457	1128	-1650	-8	-7	-6	-45	-24	-21	34
	501	2019-01-17 09:23:09.59	-470	1137	-1650	-6	-8	-2	-43	1	-44	21
	502	2019-01-17 09:23:09.60	-452	1136	-1639	-7	-7	-3	-58	-36	-22	47
	503	2019-01-17 09:23:09.61	-463	1142	-1640	-13	-4	-3	-52	-11	-41	31
	504	2019-01-17 09:23:09.62	-451	1139	-1647	-13	2	-4	-53	-33	-20	43
	505	2019-01-17 09:23:09.63	-459	1138	-1647	-9	4	-5	-41	-1	-40	21
	506	2019-01-17 09:23:09.64	-456	1138	-1654	-7	3	-4	-51	-38	-13	44
	507	2019-01-17 09:23:09.65	-458	1145	-1660	-7	0	-3	-45	-19	-26	32
	508	2019-01-17 09:23:09.66	-455	1146	-1652	-10	-1	-4	-54	-46	-8	50
	509	2019-01-17 09:23:09.67	-463	1134	-1651	-15	-1	-7	-45	-12	-33	28
	510	2019-01-17 09:23:09.68	-458	1138	-1647	-15	3	-7	-56	-33	-23	44
	511	2019-01-17 09:23:09.69	-455	1137	-1659	-17	6	-8	-45	1	-46	22
	512	2019-01-17 09:23:09.70	-465	1137	-1653	-19	3	-7	-52	-28	-24	40
	513	2019-01-17 09:23:09.71	-466	1142	-1652	-17	2	-6	-51	-10	-41	30
	514	2019-01-17 09:23:09.72	-459	1144	-1656	-17	2	-4	-57	-40	-17	48
	515	2019-01-17 09:23:09.73	-459	1154	-1643	-18	4	-4	-46	-5	-41	25
	516	2019-01-17 09:23:09.74	-456	1151	-1644	-14	5	-3	-57	-35	-22	46
	517	2019-01-17 09:23:09.75	-454	1152	-1649	-14	6	-6	-45	-10	-35	27
	518	2019-01-17 09:23:09.76	-449	1158	-1651	-9	8	-7	-55	-40	-15	47
	519	2019-01-17 09:23:09.77	-467	1155	-1647	-6	6	-9	-50	-14	-36	32
	520	2019-01-17 09:23:09.78	-455	1145	-1653	-7	6	-12	-63	-40	-23	51
	521	2019-01-17 09:23:09.79	-456	1142	-1647	-2	3	-13	-52	-8	-44	30
	522	2019-01-17 09:23:09.80	-450	1143	-1646	1	4	-15	-63	-30	-33	46
	523	2019-01-17 09:23:09.81	-450	1143	-1648	0	2	-18	-54	-7	-47	30
	524	2019-01-17 09:23:09.82	-450	1135	-1649	-2	1	-16	-61	-35	-26	48
	525	2019-01-17 09:23:09.83	-454	1139	-1648	-3	4	-14	-46	-3	-43	24
	526	2019-01-17 09:23:09.84	-456	1134	-1649	-6	5	-13	-56	-24	-32	40
	527	2019-01-17 09:23:09.85	-452	1140	-1659	-8	6	-14	-48	0	-48	24
	528	2019-01-17 09:23:09.86	-458	1142	-1651	-9	6	-14	-57	-23	-34	40
	529	2019-01-17 09:23:09.87	-466	1139	-1645	-7	1	-11	-50	-2	-48	26
	530	2019-01-17 09:23:09.88	-462	1144	-1645	-10	-2	-9	-62	-36	-26	49
	531	2019-01-17 09:23:09.89	-460	1138	-1644	-10	1	-8	-53	-22	-31	37
	532	2019-01-17 09:23:09.90	-464	1138	-1644	-8	3	-8	-64	-45	-19	54
	533	2019-01-17 09:23:09.91	-450	1144	-1637	-7	4	-6	-56	-17	-39	36
	534	2019-01-17 09:23:09.92	-460	1143	-1638	-5	7	-6	-68	-33	-35	50
	535	2019-01-17 09:23:09.93	-447	1148	-1641	-2	11	-7	-59	-10	-49	34
	536	2019-01-17 09:23:09.94	-453	1156	-1643	-3	10	-11	-66	-26	-40	46
	537	2019-01-17 09:23:09.95	-460	1147	-1662	-4	10	-14	-59	-12	-47	35
	538	2019-01-17 09:23:09.96	-452	1149	-1661	-4	4	-16	-66	-34	-32	50
	539	2019-01-17 09:23:09.97	-459	1142	-1653	-5	-2	-17	-54	-13	-41	33
	540	2019-01-17 09:23:09.98	-449	1132	-1650	-6	-3	-15	-70	-33	-37	51
	541	2019-01-17 09:23:09.99	-455	1135	-1646	-6	-6	-13	-50	-13	-37	31
	542	2019-01-17 09:23:10.00	-462	1139	-1648	-5	-5	-8	-59	-34	-25	46
	543	2019-01-17 09:23:10.01	-453	1142	-1652	-6	-5	-5	-47	-14	-33	30
	544	2019-01-17 09:23:10.02	-467	1144	-1654	-9	-3	-2	-65	-39	-26	52
	545	2019-01-17 09:23:10.03	-462	1141	-1644	-10	-2	-1	-50	-16	-34	33
	546	2019-01-17 09:23:10.04	-455	1143	-1649	-10	-1	1	-58	-34	-24	46
	547	2019-01-17 09:23:10.05	-460	1146	-1655	-6	0	2	-48	-21	-27	34
	548	2019-01-17 09:23:10.06	-456	1144	-1641	-4	0	-1	-56	-38	-18	47
	549	2019-01-17 09:23:10.07	-466	1152	-1649	-2	2	-3	-48	-24	-24	36
	550	2019-01-17 09:23:10.08	-459	1150	-1645	-2	2	-9	-59	-32	-27	45
	551	2019-01-17 09:23:10.09	-467	1148	-1643	0	2	-9	-49	-6	-43	27
	552	2019-01-17 09:23:10.10	-459	1144	-1657	-1	4	-12	-52	-10	-42	31
	553	2019-01-17 09:23:10.11	-460	1142	-1657	-3	2	-14	-46	-5	-41	25
	554	2019-01-17 09:23:10.12	-454	1145	-1655	-3	4	-15	-52	-17	-35	34
	555	2019-01-17 09:23:10.13	-449	1140	-1651	-4	3	-15	-46	-10	-36	28
	556	2019-01-17 09:23:10.14	-453	1129	-1642	-4	3	-15	-59	-18	-41	38
	557	2019-01-17 09:23:10.15	-450	1138	-1644	-3	6	-12	-53	-11	-42	32
	558	2019-01-17 09:23:10.16	-458	1137	-1642	0	7	-9	-62	-18	-44	40
	559	2019-01-17 09:23:10.17	-442	1142	-1644	-2	6	-6	-57	-12	-45	34
	560	2019-01-17 09:23:10.18	-453	1151	-1656	-4	6	-7	-63	-18	-45	40
	561	2019-01-17 09:23:10.19	-454	1146	-1657	-6	3	-6	-59	-21	-38	40
	562	2019-01-17 09:23:10.20	-464	1143	-1660	-7	-5	-7	-62	-25	-37	43
	563	2019-01-17 09:23:10.21	-456	1151	-1653	-8	-4	-7	-60	-23	-37	41
	564	2019-01-17 09:23:10.22	-445	1141	-1646	-7	-2	-9	-68	-28	-40	48
	565	2019-01-17 09:23:10.23	-454	1145	-1651	-3	-3	-11	-65	-31	-34	48
	566	2019-01-17 09:23:10.24	-454	1152	-1641	-3	-1	-10	-73	-32	-41	52
	567	2019-01-17 09:23:10.25	-461	1147	-1647	-1	3	-12	-67	-27	-40	47
	568	2019-01-17 09:23:10.26	-457	1139	-1653	-4	2	-12	-63	-17	-46	40
	569	2019-01-17 09:23:10.27	-453	1136	-1649	-4	0	-10	-57	-11	-46	34
	570	2019-01-17 09:23:10.28	-462	1136	-1647	-1	0	-7	-62	-11	-51	36
	571	2019-01-17 09:23:10.29	-456	1136	-1644	0	-4	-5	-57	-18	-39	37
	572	2019-01-17 09:23:10.30	-464	1134	-1649	2	-2	-2	-59	-8	-51	33
	573	2019-01-17 09:23:10.31	-464	1134	-1646	3	-2	-1	-53	-7	-46	30
	574	2019-01-17 09:23:10.32	-452	1141	-1657	1	-1	-1	-52	-3	-49	27
	575	2019-01-17 09:23:10.33	-454	1150	-1648	-3	2	-1	-52	-6	-46	29
	576	2019-01-17 09:23:10.34	-456	1148	-1654	-6	3	-4	-53	-2	-51	27
	577	2019-01-17 09:23:10.35	-453	1146	-1654	-8	2	-3	-54	-20	-34	37
	578	2019-01-17 09:23:10.36	-452	1148	-1644	-6	3	-9	-56	-15	-41	35
	579	2019-01-17 09:23:10.37	-452	1147	-1651	-5	1	-9	-54	-22	-32	38
	580	2019-01-17 09:23:10.38	-460	1146	-1649	-4	-1	-9	-51	-7	-44	29
	581	2019-01-17 09:23:10.39	-466	1140	-1648	-3	2	-9	-47	-14	-33	30
	582	2019-01-17 09:23:10.40	-463	1142	-1646	0	0	-8	-41	1	-42	20
	583	2019-01-17 09:23:10.41	-459	1140	-1646	-1	1	-9	-48	-16	-32	32
	584	2019-01-17 09:23:10.42	-456	1143	-1645	-1	5	-7	-46	-9	-37	27
	585	2019-01-17 09:23:10.43	-460	1142	-1649	-1	6	-9	-54	-32	-22	43
	586	2019-01-17 09:23:10.44	-457	1138	-1655	1	4	-10	-48	-8	-40	28
	587	2019-01-17 09:23:10.45	-462	1147	-1651	-1	-2	-8	-54	-26	-28	40
	588	2019-01-17 09:23:10.46	-455	1141	-1644	-1	1	-7	-47	-9	-38	28
	589	2019-01-17 09:23:10.47	-463	1139	-1642	0	4	-6	-53	-25	-28	39
	590	2019-01-17 09:23:10.48	-462	1136	-1646	-1	1	-6	-52	-7	-45	29
	591	2019-01-17 09:23:10.49	-454	1138	-1643	-4	4	-7	-56	-22	-34	39
	592	2019-01-17 09:23:10.50	-458	1139	-1647	-4	4	-8	-61	-6	-55	33
	593	2019-01-17 09:23:10.51	-455	1140	-1648	-4	4	-8	-74	-35	-39	54
	594	2019-01-17 09:23:10.52	-466	1137	-1650	-5	4	-7	-72	-23	-49	47
	595	2019-01-17 09:23:10.53	-451	1144	-1655	-5	4	-6	-68	-31	-37	49
	596	2019-01-17 09:23:10.54	-453	1138	-1643	-6	1	-8	-56	-3	-53	29
	597	2019-01-17 09:23:10.55	-458	1137	-1652	-8	2	-8	-53	-22	-31	37
	598	2019-01-17 09:23:10.56	-449	1142	-1650	-7	2	-7	-50	0	-50	25
	599	2019-01-17 09:23:10.57	-458	1131	-1646	-7	5	-8	-57	-20	-37	38
	600	2019-01-17 09:23:10.58	-454	1139	-1650	-4	6	-9	-56	-2	-54	29
	601	2019-01-17 09:23:10.59	-454	1141	-1654	-2	3	-8	-58	-25	-33	41
	602	2019-01-17 09:23:10.60	-457	1130	-1650	-4	3	-6	-52	0	-52	26
	603	2019-01-17 09:23:10.61	-451	1141	-1653	-5	1	-6	-56	-30	-26	43
	604	2019-01-17 09:23:10.62	-453	1144	-1659	-6	0	-2	-47	-2	-45	24
	605	2019-01-17 09:23:10.63	-459	1143	-1654	-9	-1	-1	-48	-21	-27	34
	606	2019-01-17 09:23:10.64	-460	1146	-1656	-10	-2	-2	-43	3	-46	20
	607	2019-01-17 09:23:10.65	-454	1147	-1649	-10	-2	-1	-47	-20	-27	33
	608	2019-01-17 09:23:10.66	-455	1142	-1642	-5	-2	-1	-43	14	-57	14
	609	2019-01-17 09:23:10.67	-456	1147	-1645	-5	1	-2	-49	-14	-35	31
	610	2019-01-17 09:23:10.68	-454	1156	-1646	-3	0	-3	-42	8	-50	17
	611	2019-01-17 09:23:10.69	-459	1149	-1650	-3	-3	-5	-48	-20	-28	34
	612	2019-01-17 09:23:10.70	-446	1144	-1642	-2	-2	-7	-47	5	-52	21
	613	2019-01-17 09:23:10.71	-456	1152	-1649	-4	0	-9	-55	-24	-31	39
	614	2019-01-17 09:23:10.72	-451	1145	-1648	-2	1	-12	-48	8	-56	20
	615	2019-01-17 09:23:10.73	-452	1142	-1651	-4	1	-14	-58	-19	-39	38
	616	2019-01-17 09:23:10.74	-452	1137	-1646	-6	1	-13	-50	15	-65	17
	617	2019-01-17 09:23:10.75	-453	1144	-1654	-5	0	-10	-56	-16	-40	36
	618	2019-01-17 09:23:10.76	-458	1138	-1648	-2	1	-9	-50	8	-58	21
	619	2019-01-17 09:23:10.77	-447	1142	-1647	-6	0	-7	-55	-27	-28	41
	620	2019-01-17 09:23:10.78	-455	1142	-1647	-4	0	-6	-45	1	-46	22
	621	2019-01-17 09:23:10.79	-457	1140	-1638	-3	1	-3	-55	-32	-23	43
	622	2019-01-17 09:23:10.80	-445	1145	-1641	-5	3	-6	-49	-2	-47	25
	623	2019-01-17 09:23:10.81	-463	1137	-1643	-6	3	-5	-50	-26	-24	38
	624	2019-01-17 09:23:10.82	-454	1145	-1644	-5	4	-8	-55	2	-57	26
	625	2019-01-17 09:23:10.83	-452	1142	-1647	-7	3	-10	-62	-33	-29	47
	626	2019-01-17 09:23:10.84	-450	1143	-1654	-9	2	-9	-54	-14	-40	34
	627	2019-01-17 09:23:10.85	-458	1148	-1646	-9	1	-10	-50	-32	-18	41
	628	2019-01-17 09:23:10.86	-454	1142	-1650	-8	-2	-10	-44	1	-45	21
	629	2019-01-17 09:23:10.87	-461	1145	-1653	-6	1	-8	-53	-29	-24	41
	630	2019-01-17 09:23:10.88	-460	1151	-1652	0	0	-5	-38	6	-44	16
	631	2019-01-17 09:23:10.89	-462	1156	-1648	3	-4	-6	-50	-28	-22	39
	632	2019-01-17 09:23:10.90	-464	1154	-1648	4	0	-10	-44	0	-44	22
	633	2019-01-17 09:23:10.91	-457	1148	-1656	0	-1	-15	-51	-32	-19	41
	634	2019-01-17 09:23:10.92	-441	1135	-1657	0	-1	-13	-45	-5	-40	25
	635	2019-01-17 09:23:10.93	-449	1128	-1646	4	-5	-11	-53	-40	-13	46
	636	2019-01-17 09:23:10.94	-453	1129	-1637	6	-5	-7	-42	-3	-39	22
	637	2019-01-17 09:23:10.95	-451	1136	-1651	5	-2	-6	-56	-36	-20	46
	638	2019-01-17 09:23:10.96	-459	1129	-1639	3	-1	-1	-49	0	-49	24
	639	2019-01-17 09:23:10.97	-457	1139	-1644	1	0	-3	-56	-29	-27	42
	640	2019-01-17 09:23:10.98	-460	1145	-1661	0	3	-3	-49	12	-61	18
	641	2019-01-17 09:23:10.99	-453	1141	-1658	-1	1	-5	-63	-27	-36	45
	642	2019-01-17 09:23:11.00	-451	1137	-1661	-4	-2	-6	-59	0	-59	29
	643	2019-01-17 09:23:11.01	-459	1142	-1659	-6	-8	-4	-72	-36	-36	54
	644	2019-01-17 09:23:11.02	-453	1144	-1652	-8	-10	-3	-56	0	-56	28
	645	2019-01-17 09:23:11.03	-458	1135	-1645	-7	-9	-2	-62	-29	-33	45
	646	2019-01-17 09:23:11.04	-461	1138	-1643	-7	-5	0	-52	6	-58	23
	647	2019-01-17 09:23:11.05	-460	1144	-1644	-5	-2	0	-58	-29	-29	43
	648	2019-01-17 09:23:11.06	-454	1149	-1646	-4	4	-2	-44	7	-51	18
	649	2019-01-17 09:23:11.07	-450	1144	-1653	-5	7	-5	-56	-28	-28	42
	650	2019-01-17 09:23:11.08	-468	1139	-1658	-3	5	-6	-42	0	-42	21
	651	2019-01-17 09:23:11.09	-455	1144	-1655	-2	2	-7	-55	-41	-14	48
	652	2019-01-17 09:23:11.10	-459	1142	-1646	-2	-3	-7	-48	-7	-41	27
	653	2019-01-17 09:23:11.11	-461	1144	-1648	1	-3	-8	-66	-41	-25	53
	654	2019-01-17 09:23:11.12	-458	1134	-1643	0	-2	-8	-57	-9	-48	33
	655	2019-01-17 09:23:11.13	-449	1135	-1641	-3	0	-9	-66	-38	-28	52
	656	2019-01-17 09:23:11.14	-461	1142	-1651	-3	1	-11	-48	-2	-46	25
	657	2019-01-17 09:23:11.15	-462	1131	-1654	-6	2	-10	-50	-32	-18	41
	658	2019-01-17 09:23:11.16	-448	1140	-1645	-7	1	-8	-38	0	-38	19
	659	2019-01-17 09:23:11.17	-462	1134	-1649	-7	3	-5	-49	-37	-12	43
	660	2019-01-17 09:23:11.18	-449	1147	-1657	-9	0	-4	-35	-8	-27	21
	661	2019-01-17 09:23:11.19	-459	1148	-1653	-11	-4	-4	-44	-34	-10	39
	662	2019-01-17 09:23:11.20	-459	1137	-1646	-10	-3	-4	-35	0	-35	17
	663	2019-01-17 09:23:11.21	-457	1145	-1651	-8	-3	-3	-47	-32	-15	39
	664	2019-01-17 09:23:11.22	-455	1136	-1651	-7	-9	-4	-30	6	-36	12
	665	2019-01-17 09:23:11.23	-461	1141	-1644	-7	-7	0	-56	-38	-18	47
	666	2019-01-17 09:23:11.24	-452	1140	-1642	-10	-5	2	-43	-4	-39	23
	667	2019-01-17 09:23:11.25	-451	1138	-1642	-12	-2	1	-60	-41	-19	50
	668	2019-01-17 09:23:11.26	-449	1143	-1643	-14	-2	3	-43	2	-45	20
	669	2019-01-17 09:23:11.27	-466	1152	-1654	-16	0	0	-57	-24	-33	40
	670	2019-01-17 09:23:11.28	-456	1156	-1653	-18	-1	-3	-46	7	-53	19
	671	2019-01-17 09:23:11.29	-453	1152	-1654	-16	-2	-8	-62	-31	-31	46
	672	2019-01-17 09:23:11.30	-464	1151	-1647	-14	0	-10	-50	-4	-46	27
	673	2019-01-17 09:23:11.31	-459	1150	-1647	-10	-1	-10	-67	-30	-37	48
	674	2019-01-17 09:23:11.32	-464	1147	-1646	-7	0	-10	-58	1	-59	28
	675	2019-01-17 09:23:11.33	-467	1144	-1645	-5	4	-9	-66	-26	-40	46
	676	2019-01-17 09:23:11.34	-458	1141	-1644	-3	4	-7	-52	1	-53	25
	677	2019-01-17 09:23:11.35	-468	1149	-1644	-5	6	-4	-62	-31	-31	46
	678	2019-01-17 09:23:11.36	-461	1141	-1645	-8	11	-5	-50	-15	-35	32
	679	2019-01-17 09:23:11.37	-455	1143	-1639	-9	11	-4	-64	-43	-21	53
	680	2019-01-17 09:23:11.38	-460	1148	-1647	-11	13	-5	-56	-14	-42	35
	681	2019-01-17 09:23:11.39	-461	1150	-1656	-14	14	-8	-62	-31	-31	46
	682	2019-01-17 09:23:11.40	-455	1146	-1660	-14	12	-7	-51	3	-54	24
	683	2019-01-17 09:23:11.41	-460	1142	-1656	-13	9	-6	-61	-21	-40	41
	684	2019-01-17 09:23:11.42	-457	1136	-1652	-10	7	-7	-43	1	-44	21
	685	2019-01-17 09:23:11.43	-454	1147	-1650	-10	7	-7	-50	-16	-34	33
	686	2019-01-17 09:23:11.44	-454	1141	-1642	-9	5	-5	-45	10	-55	17
	687	2019-01-17 09:23:11.45	-446	1149	-1643	-7	5	-6	-54	-5	-49	29
	688	2019-01-17 09:23:11.46	-465	1147	-1640	-6	9	-8	-43	17	-60	13
	689	2019-01-17 09:23:11.47	-459	1149	-1645	-7	8	-7	-54	-6	-48	30
	690	2019-01-17 09:23:11.48	-456	1146	-1647	-8	7	-9	-45	9	-54	18
	691	2019-01-17 09:23:11.49	-447	1152	-1652	-10	3	-12	-60	-13	-47	36
	692	2019-01-17 09:23:11.50	-442	1148	-1645	-12	4	-10	-57	2	-59	27
	693	2019-01-17 09:23:11.51	-463	1140	-1643	-9	3	-10	-66	-14	-52	40
	694	2019-01-17 09:23:11.52	-461	1141	-1654	-10	4	-7	-57	9	-66	24
	695	2019-01-17 09:23:11.53	-455	1149	-1655	-7	2	-3	-59	-6	-53	32
	696	2019-01-17 09:23:11.54	-455	1138	-1643	-7	1	-3	-44	0	-44	22
	697	2019-01-17 09:23:11.55	-452	1137	-1644	-4	3	-1	-56	-25	-31	40
	698	2019-01-17 09:23:11.56	-461	1152	-1640	-5	5	0	-50	-20	-30	35
	699	2019-01-17 09:23:11.57	-450	1153	-1644	-11	3	-5	-56	-38	-18	47
	700	2019-01-17 09:23:11.58	-451	1145	-1646	-15	6	-8	-53	-25	-28	39
	701	2019-01-17 09:23:11.59	-453	1146	-1636	-12	9	-11	-61	-40	-21	50
	702	2019-01-17 09:23:11.60	-458	1145	-1649	-12	8	-11	-48	-23	-25	35
	703	2019-01-17 09:23:11.61	-458	1144	-1654	-11	5	-11	-53	-24	-29	38
	704	2019-01-17 09:23:11.62	-461	1139	-1653	-9	0	-11	-47	-9	-38	28
	705	2019-01-17 09:23:11.63	-449	1145	-1661	-7	-1	-9	-47	-10	-37	28
	706	2019-01-17 09:23:11.64	-448	1146	-1647	-10	-1	-7	-51	-10	-41	30
	707	2019-01-17 09:23:11.65	-451	1147	-1658	-14	0	-5	-53	-21	-32	37
	708	2019-01-17 09:23:11.66	-463	1149	-1652	-17	1	-2	-47	-26	-21	36
	709	2019-01-17 09:23:11.67	-454	1148	-1646	-14	0	0	-46	-25	-21	35
	710	2019-01-17 09:23:11.68	-460	1156	-1641	-12	2	0	-38	-15	-23	26
	711	2019-01-17 09:23:11.69	-450	1157	-1636	-10	5	2	-46	-21	-25	33
	712	2019-01-17 09:23:11.70	-451	1148	-1634	-7	11	2	-41	-14	-27	27
	713	2019-01-17 09:23:11.71	-442	1157	-1638	-4	13	1	-46	-19	-27	32
	714	2019-01-17 09:23:11.72	-454	1156	-1643	-1	8	1	-48	-16	-32	32
	715	2019-01-17 09:23:11.73	-452	1155	-1650	-2	8	-2	-51	-18	-33	34
	716	2019-01-17 09:23:11.74	-457	1152	-1644	-2	6	-4	-46	-9	-37	27
	717	2019-01-17 09:23:11.75	-445	1155	-1652	-2	5	-5	-54	-11	-43	32
	718	2019-01-17 09:23:11.76	-449	1150	-1645	-2	1	-7	-50	-16	-34	33
	719	2019-01-17 09:23:11.77	-448	1151	-1638	-1	-1	-6	-50	-13	-37	31
	720	2019-01-17 09:23:11.78	-445	1147	-1640	-1	3	-5	-47	-6	-41	26
	721	2019-01-17 09:23:11.79	-455	1146	-1647	-1	3	-5	-53	-8	-45	30
	722	2019-01-17 09:23:11.80	-451	1144	-1639	-1	7	-7	-58	-15	-43	36
	723	2019-01-17 09:23:11.81	-446	1135	-1641	0	10	-3	-66	-18	-48	42
	724	2019-01-17 09:23:11.82	-453	1141	-1650	3	7	-2	-58	-24	-34	41
	725	2019-01-17 09:23:11.83	-451	1145	-1639	3	7	-2	-58	-17	-41	37
	726	2019-01-17 09:23:11.84	-455	1155	-1651	1	5	-4	-55	-21	-34	38
	727	2019-01-17 09:23:11.85	-453	1155	-1647	-3	5	-3	-55	-17	-38	36
	728	2019-01-17 09:23:11.86	-443	1151	-1641	-5	4	-5	-53	-25	-28	39
	729	2019-01-17 09:23:11.87	-447	1138	-1651	-6	-1	-7	-59	-22	-37	40
	730	2019-01-17 09:23:11.88	-454	1146	-1644	-7	-1	-8	-53	-24	-29	38
	731	2019-01-17 09:23:11.89	-448	1143	-1640	-3	3	-9	-55	-12	-43	33
	732	2019-01-17 09:23:11.90	-445	1153	-1640	-4	4	-10	-53	-19	-34	36
	733	2019-01-17 09:23:11.91	-451	1143	-1640	-5	5	-9	-50	-8	-42	29
	734	2019-01-17 09:23:11.92	-456	1150	-1647	-5	4	-7	-48	-21	-27	34
	735	2019-01-17 09:23:11.93	-454	1147	-1648	-6	1	-6	-47	-11	-36	29
	736	2019-01-17 09:23:11.94	-442	1143	-1651	-9	1	-5	-40	-20	-20	30
	737	2019-01-17 09:23:11.95	-450	1156	-1651	-9	1	-6	-39	-7	-32	23
	738	2019-01-17 09:23:11.96	-460	1156	-1649	-8	2	-6	-38	-16	-22	27
	739	2019-01-17 09:23:11.97	-450	1156	-1646	-6	3	-8	-40	-1	-39	20
	740	2019-01-17 09:23:11.98	-453	1157	-1647	-1	4	-7	-44	-17	-27	30
	741	2019-01-17 09:23:11.99	-456	1154	-1645	-1	2	-10	-44	-1	-43	22
	742	2019-01-17 09:23:12.00	-455	1152	-1643	1	6	-9	-51	-19	-32	35
	743	2019-01-17 09:23:12.01	-453	1151	-1637	2	7	-11	-55	-8	-47	31
	744	2019-01-17 09:23:12.02	-451	1145	-1642	2	10	-12	-56	-25	-31	40
	745	2019-01-17 09:23:12.03	-453	1141	-1651	4	14	-12	-54	-10	-44	32
	746	2019-01-17 09:23:12.04	-453	1141	-1641	5	14	-12	-42	-19	-23	30
	747	2019-01-17 09:23:12.05	-458	1133	-1651	5	14	-11	-48	-7	-41	27
	748	2019-01-17 09:23:12.06	-457	1141	-1653	3	13	-8	-52	-25	-27	38
	749	2019-01-17 09:23:12.07	-441	1146	-1647	2	10	-7	-56	-16	-40	36
	750	2019-01-17 09:23:12.08	-437	1146	-1654	-1	6	-7	-58	-25	-33	41
	751	2019-01-17 09:23:12.09	-437	1146	-1645	-3	4	-6	-56	-6	-50	31
	752	2019-01-17 09:23:12.10	-445	1149	-1644	-3	3	-7	-57	-32	-25	44
	753	2019-01-17 09:23:12.11	-447	1146	-1639	-5	6	-5	-44	0	-44	22
	754	2019-01-17 09:23:12.12	-452	1150	-1643	-5	6	-6	-47	-20	-27	33
	755	2019-01-17 09:23:12.13	-446	1146	-1646	-6	3	-8	-40	8	-48	16
	756	2019-01-17 09:23:12.14	-443	1145	-1651	-3	2	-6	-51	-25	-26	38
	757	2019-01-17 09:23:12.15	-447	1146	-1650	-4	-1	-6	-51	-7	-44	29
	758	2019-01-17 09:23:12.16	-451	1144	-1650	-8	-4	-5	-52	-30	-22	41
	759	2019-01-17 09:23:12.17	-444	1142	-1649	-11	-6	-3	-45	-5	-40	25
	760	2019-01-17 09:23:12.18	-448	1150	-1647	-14	-4	-4	-46	-24	-22	35
	761	2019-01-17 09:23:12.19	-454	1151	-1635	-14	-4	-6	-38	5	-43	16
	762	2019-01-17 09:23:12.20	-458	1158	-1638	-10	-2	-5	-44	-23	-21	33
	763	2019-01-17 09:23:12.21	-451	1154	-1636	-8	2	-6	-43	2	-45	20
	764	2019-01-17 09:23:12.22	-449	1148	-1645	-10	5	-7	-50	-20	-30	35
	765	2019-01-17 09:23:12.23	-449	1141	-1647	-2	4	-7	-49	11	-60	19
	766	2019-01-17 09:23:12.24	-443	1149	-1646	5	0	-5	-56	-13	-43	34
	767	2019-01-17 09:23:12.25	-450	1148	-1649	2	-2	-7	-54	12	-66	21
	768	2019-01-17 09:23:12.26	-448	1149	-1650	0	-4	-9	-60	-17	-43	38
	769	2019-01-17 09:23:12.27	-442	1147	-1649	-1	0	-9	-46	18	-64	14
	770	2019-01-17 09:23:12.28	-453	1148	-1654	-6	3	-10	-53	-13	-40	33
	771	2019-01-17 09:23:12.29	-441	1139	-1652	-6	2	-7	-49	8	-57	20
	772	2019-01-17 09:23:12.30	-451	1140	-1651	-9	0	-3	-54	-30	-24	42
	773	2019-01-17 09:23:12.31	-447	1148	-1648	-10	-1	-2	-43	-4	-39	23
	774	2019-01-17 09:23:12.32	-452	1152	-1643	-9	-1	0	-50	-34	-16	42
	775	2019-01-17 09:23:12.33	-442	1160	-1646	-10	1	-1	-46	2	-48	22
	776	2019-01-17 09:23:12.34	-450	1154	-1645	-8	3	-2	-56	-32	-24	44
	777	2019-01-17 09:23:12.35	-450	1155	-1645	-6	4	-3	-48	0	-48	24
	778	2019-01-17 09:23:12.36	-450	1156	-1644	-6	2	-5	-56	-32	-24	44
	779	2019-01-17 09:23:12.37	-452	1148	-1646	-2	2	-7	-49	-4	-45	26
	780	2019-01-17 09:23:12.38	-448	1153	-1649	1	3	-6	-57	-35	-22	46
	781	2019-01-17 09:23:12.39	-435	1154	-1643	2	4	-11	-54	-7	-47	30
	782	2019-01-17 09:23:12.40	-445	1154	-1642	0	3	-9	-66	-39	-27	52
	783	2019-01-17 09:23:12.41	-452	1152	-1641	1	6	-13	-54	0	-54	27
	784	2019-01-17 09:23:12.42	-459	1150	-1639	-1	8	-12	-62	-34	-28	48
	785	2019-01-17 09:23:12.43	-443	1143	-1646	-1	9	-14	-46	-3	-43	24
	786	2019-01-17 09:23:12.44	-443	1149	-1650	-3	6	-14	-54	-38	-16	46
	787	2019-01-17 09:23:12.45	-451	1137	-1654	-3	6	-13	-38	0	-38	19
	788	2019-01-17 09:23:12.46	-446	1145	-1647	-2	4	-12	-57	-39	-18	48
	789	2019-01-17 09:23:12.47	-443	1146	-1647	-2	1	-11	-52	-3	-49	27
	790	2019-01-17 09:23:12.48	-454	1151	-1650	-3	2	-11	-63	-37	-26	50
	791	2019-01-17 09:23:12.49	-452	1148	-1644	-7	3	-10	-48	11	-59	18
	792	2019-01-17 09:23:12.50	-445	1150	-1641	-10	2	-10	-55	-24	-31	39
	793	2019-01-17 09:23:12.51	-450	1150	-1650	-10	0	-10	-42	8	-50	17
	794	2019-01-17 09:23:12.52	-461	1149	-1641	-7	-1	-9	-55	-35	-20	45
	795	2019-01-17 09:23:12.53	-448	1146	-1641	-2	3	-9	-43	1	-44	21
	796	2019-01-17 09:23:12.54	-443	1149	-1645	-1	1	-9	-61	-36	-25	48
	797	2019-01-17 09:23:12.55	-443	1144	-1651	-1	4	-11	-48	3	-51	22
	798	2019-01-17 09:23:12.56	-446	1143	-1652	0	0	-10	-58	-35	-23	46
	799	2019-01-17 09:23:12.57	-451	1149	-1647	-3	-4	-11	-50	-1	-49	25
	800	2019-01-17 09:23:12.58	-453	1145	-1649	-7	-3	-9	-64	-36	-28	50
	801	2019-01-17 09:23:12.59	-450	1145	-1645	-10	-1	-6	-55	-4	-51	29
	802	2019-01-17 09:23:12.60	-453	1146	-1653	-10	0	-6	-65	-41	-24	53
	803	2019-01-17 09:23:12.61	-457	1146	-1642	-6	3	-4	-48	-13	-35	30
	804	2019-01-17 09:23:12.62	-451	1145	-1644	-1	3	-1	-54	-46	-8	50
	805	2019-01-17 09:23:12.63	-446	1153	-1643	1	5	-3	-42	-16	-26	29
	806	2019-01-17 09:23:12.64	-461	1160	-1647	-1	6	-3	-48	-48	0	48
	807	2019-01-17 09:23:12.65	-453	1156	-1653	-2	4	-3	-38	-19	-19	28
	808	2019-01-17 09:23:12.66	-446	1151	-1647	-4	4	-9	-51	-59	8	55
	809	2019-01-17 09:23:12.67	-445	1149	-1646	-5	5	-9	-44	-22	-22	33
	810	2019-01-17 09:23:12.68	-438	1151	-1641	-5	3	-7	-59	-47	-12	53
	811	2019-01-17 09:23:12.69	-447	1149	-1642	-4	6	-7	-51	-9	-42	30
	812	2019-01-17 09:23:12.70	-448	1148	-1643	-5	4	-6	-71	-43	-28	57
	813	2019-01-17 09:23:12.71	-456	1137	-1653	-1	4	-6	-61	-8	-53	34
	814	2019-01-17 09:23:12.72	-457	1146	-1645	0	3	-8	-67	-30	-37	48
	815	2019-01-17 09:23:12.73	-444	1140	-1640	-1	1	-5	-57	8	-65	24
	816	2019-01-17 09:23:12.74	-445	1147	-1645	2	5	-4	-66	-17	-49	41
	817	2019-01-17 09:23:12.75	-455	1153	-1646	0	5	-6	-58	18	-76	20
	818	2019-01-17 09:23:12.76	-445	1158	-1648	-2	4	-8	-67	-16	-51	41
	819	2019-01-17 09:23:12.77	-446	1154	-1643	-6	4	-9	-56	16	-72	20
	820	2019-01-17 09:23:12.78	-448	1152	-1647	-7	1	-11	-65	-17	-48	41
	821	2019-01-17 09:23:12.79	-440	1152	-1648	-10	0	-11	-51	14	-65	18
	822	2019-01-17 09:23:12.80	-455	1151	-1647	-10	1	-13	-65	-20	-45	42
	823	2019-01-17 09:23:12.81	-446	1155	-1645	-10	2	-12	-55	1	-56	27
	824	2019-01-17 09:23:12.82	-446	1139	-1642	-8	-2	-11	-64	-32	-32	48
	825	2019-01-17 09:23:12.83	-443	1148	-1648	-5	-2	-11	-49	2	-51	23
	826	2019-01-17 09:23:12.84	-448	1143	-1645	-2	-2	-8	-65	-28	-37	46
	827	2019-01-17 09:23:12.85	-447	1155	-1649	0	-1	-8	-74	-13	-61	43
	828	2019-01-17 09:23:12.86	-455	1154	-1647	-1	1	-8	-109	-50	-59	79
	829	2019-01-17 09:23:12.87	-446	1145	-1653	-4	0	-6	-129	-42	-87	85
	830	2019-01-17 09:23:12.88	-443	1152	-1645	-4	0	-4	-150	-80	-70	115
	831	2019-01-17 09:23:12.89	-435	1148	-1641	-3	-3	-2	-149	-69	-80	109
	832	2019-01-17 09:23:12.90	-450	1156	-1645	0	-2	-3	-172	-98	-74	135
	833	2019-01-17 09:23:12.91	-445	1151	-1645	-3	-2	-4	-174	-74	-100	124
	834	2019-01-17 09:23:12.92	-446	1143	-1639	-1	-3	-6	-195	-104	-91	149
	835	2019-01-17 09:23:12.93	-447	1149	-1650	1	-2	-7	-181	-75	-106	128
	836	2019-01-17 09:23:12.94	-455	1150	-1653	1	-1	-6	-186	-99	-87	142
	837	2019-01-17 09:23:12.95	-453	1147	-1656	-1	-2	-4	-174	-73	-101	123
	838	2019-01-17 09:23:12.96	-450	1155	-1654	-1	-2	-4	-183	-92	-91	137
	839	2019-01-17 09:23:12.97	-452	1157	-1647	-1	-5	0	-175	-71	-104	123
	840	2019-01-17 09:23:12.98	-450	1155	-1639	-3	-6	1	-186	-93	-93	139
	841	2019-01-17 09:23:12.99	-452	1160	-1646	-7	-1	0	-176	-67	-109	121
	842	2019-01-17 09:23:13.00	-455	1152	-1640	-7	-1	-2	-180	-79	-101	129
	843	2019-01-17 09:23:13.01	-451	1156	-1647	-3	3	-3	-165	-52	-113	108
	844	2019-01-17 09:23:13.02	-459	1158	-1648	-4	2	-6	-167	-70	-97	118
	845	2019-01-17 09:23:13.03	-446	1153	-1645	0	4	-10	-153	-52	-101	102
	846	2019-01-17 09:23:13.04	-447	1153	-1650	2	4	-8	-158	-75	-83	116
	847	2019-01-17 09:23:13.05	-458	1150	-1649	4	1	-9	-146	-59	-87	102
	848	2019-01-17 09:23:13.06	-452	1148	-1646	6	-1	-8	-151	-75	-76	113
	849	2019-01-17 09:23:13.07	-442	1153	-1643	4	-2	-9	-139	-53	-86	96
	850	2019-01-17 09:23:13.08	-449	1144	-1646	2	-2	-9	-140	-63	-77	101
	851	2019-01-17 09:23:13.09	-453	1144	-1643	1	-1	-11	-127	-43	-84	85
	852	2019-01-17 09:23:13.10	-448	1146	-1643	-2	2	-8	-128	-59	-69	93
	853	2019-01-17 09:23:13.11	-441	1150	-1641	-2	5	-7	-115	-46	-69	80
	854	2019-01-17 09:23:13.12	-450	1147	-1642	-3	6	-6	-121	-62	-59	91
	855	2019-01-17 09:23:13.13	-445	1138	-1641	-1	7	-5	-109	-42	-67	75
	856	2019-01-17 09:23:13.14	-448	1151	-1654	-2	6	-8	-110	-47	-63	78
	857	2019-01-17 09:23:13.15	-445	1151	-1639	-4	4	-6	-98	-32	-66	65
	858	2019-01-17 09:23:13.16	-446	1151	-1645	-5	3	-8	-107	-47	-60	77
	859	2019-01-17 09:23:13.17	-453	1146	-1653	-2	-1	-11	-100	-42	-58	71
	860	2019-01-17 09:23:13.18	-454	1146	-1646	-3	-3	-9	-103	-50	-53	76
	861	2019-01-17 09:23:13.19	-451	1142	-1643	-4	-4	-7	-94	-37	-57	65
	862	2019-01-17 09:23:13.20	-445	1149	-1649	-3	-2	-7	-101	-45	-56	73
	863	2019-01-17 09:23:13.21	-447	1146	-1649	-6	-1	-8	-96	-37	-59	66
	864	2019-01-17 09:23:13.22	-450	1141	-1648	-7	-2	-5	-104	-48	-56	76
	865	2019-01-17 09:23:13.23	-454	1141	-1646	-4	0	-3	-93	-39	-54	66
	866	2019-01-17 09:23:13.24	-446	1152	-1651	-3	-1	-3	-90	-37	-53	63
	867	2019-01-17 09:23:13.25	-451	1152	-1657	-1	-1	-3	-78	-25	-53	51
	868	2019-01-17 09:23:13.26	-446	1145	-1654	0	-2	-3	-81	-27	-54	54
	869	2019-01-17 09:23:13.27	-455	1149	-1644	-1	-4	-4	-73	-20	-53	46
	870	2019-01-17 09:23:13.28	-447	1155	-1650	-4	-4	-5	-83	-34	-49	58
	871	2019-01-17 09:23:13.29	-460	1155	-1651	-4	-2	-6	-78	-30	-48	54
	872	2019-01-17 09:23:13.30	-450	1152	-1646	-7	-1	-8	-78	-33	-45	55
	873	2019-01-17 09:23:13.31	-443	1146	-1642	-6	0	-6	-74	-26	-48	50
	874	2019-01-17 09:23:13.32	-454	1150	-1642	-1	-1	-6	-81	-26	-55	53
	875	2019-01-17 09:23:13.33	-443	1150	-1650	1	-1	-7	-77	-25	-52	51
	876	2019-01-17 09:23:13.34	-447	1150	-1645	1	1	-7	-70	-11	-59	40
	877	2019-01-17 09:23:13.35	-447	1152	-1647	3	0	-6	-65	-9	-56	37
	878	2019-01-17 09:23:13.36	-450	1149	-1642	-2	1	-7	-74	-14	-60	44
	879	2019-01-17 09:23:13.37	-451	1147	-1647	-1	1	-6	-63	-12	-51	37
	880	2019-01-17 09:23:13.38	-459	1152	-1647	-1	2	-6	-63	-13	-50	38
	881	2019-01-17 09:23:13.39	-456	1149	-1648	1	1	-5	-56	-22	-34	39
	882	2019-01-17 09:23:13.40	-450	1146	-1646	1	-1	-4	-54	-21	-33	37
	883	2019-01-17 09:23:13.41	-447	1145	-1652	1	2	-1	-52	-29	-23	40
	884	2019-01-17 09:23:13.42	-451	1145	-1645	2	2	-3	-59	-24	-35	41
	885	2019-01-17 09:23:13.43	-449	1141	-1641	-1	3	-7	-60	-29	-31	44
	886	2019-01-17 09:23:13.44	-451	1146	-1645	1	2	-6	-62	-21	-41	41
	887	2019-01-17 09:23:13.45	-445	1145	-1645	0	4	-9	-57	-24	-33	40
	888	2019-01-17 09:23:13.46	-452	1154	-1649	-1	4	-6	-54	-7	-47	30
	889	2019-01-17 09:23:13.47	-446	1154	-1650	-2	4	-8	-53	-16	-37	34
	890	2019-01-17 09:23:13.48	-449	1148	-1650	-4	2	-10	-51	-10	-41	30
	891	2019-01-17 09:23:13.49	-455	1150	-1646	-7	0	-9	-49	-23	-26	36
	892	2019-01-17 09:23:13.50	-446	1150	-1647	-7	-2	-9	-49	-8	-41	28
	893	2019-01-17 09:23:13.51	-443	1148	-1643	-7	0	-7	-47	-16	-31	31
	894	2019-01-17 09:23:13.52	-446	1147	-1646	-7	-1	-5	-42	4	-46	19
	895	2019-01-17 09:23:13.53	-451	1149	-1645	-5	-1	-4	-40	-6	-34	23
	896	2019-01-17 09:23:13.54	-455	1153	-1640	-6	-1	-6	-39	7	-46	16
	897	2019-01-17 09:23:13.55	-452	1152	-1649	-2	-3	-7	-41	-6	-35	23
	898	2019-01-17 09:23:13.56	-447	1158	-1652	-6	0	-9	-38	14	-52	12
	899	2019-01-17 09:23:13.57	-445	1153	-1648	-7	3	-9	-36	2	-38	17
	900	2019-01-17 09:23:13.58	-453	1142	-1640	3	-1	-9	-36	9	-45	13
	901	2019-01-17 09:23:13.59	-450	1147	-1649	5	0	-7	-39	-20	-19	29
	902	2019-01-17 09:23:13.60	-451	1148	-1649	5	-1	-9	-34	-4	-30	19
	903	2019-01-17 09:23:13.61	-461	1147	-1652	4	2	-7	-35	-14	-21	24
	904	2019-01-17 09:23:13.62	-448	1152	-1649	1	5	-8	-30	12	-42	9
	905	2019-01-17 09:23:13.63	-450	1148	-1646	1	5	-8	-30	-5	-25	17
	906	2019-01-17 09:23:13.64	-453	1142	-1651	-2	3	-7	-26	11	-37	7
	907	2019-01-17 09:23:13.65	-459	1144	-1655	-4	0	-4	-26	-16	-10	21
	908	2019-01-17 09:23:13.66	-451	1147	-1647	-3	-2	-1	-21	1	-22	10
	909	2019-01-17 09:23:13.67	-451	1148	-1643	-8	0	-3	-26	-24	-2	25
	910	2019-01-17 09:23:13.68	-454	1145	-1637	-8	3	-2	-14	9	-23	2
	911	2019-01-17 09:23:13.69	-452	1149	-1642	-9	3	-3	-19	-13	-6	16
	912	2019-01-17 09:23:13.70	-447	1150	-1650	-8	5	-5	-13	15	-28	-1
	913	2019-01-17 09:23:13.71	-439	1152	-1642	-7	5	-3	-17	-17	0	17
	914	2019-01-17 09:23:13.72	-442	1153	-1655	-6	4	-7	-13	5	-18	4
	915	2019-01-17 09:23:13.73	-450	1157	-1645	-8	2	-7	-14	-26	12	20
	916	2019-01-17 09:23:13.74	-457	1159	-1643	-5	-3	-6	-5	0	-5	2
	917	2019-01-17 09:23:13.75	-445	1156	-1638	-4	0	-6	-6	-21	15	13
	918	2019-01-17 09:23:13.76	-441	1151	-1643	-2	2	-10	4	15	-11	-9
	919	2019-01-17 09:23:13.77	-447	1148	-1642	-4	4	-10	-12	-19	7	15
	920	2019-01-17 09:23:13.78	-450	1156	-1646	-2	3	-11	-4	15	-19	-5
	921	2019-01-17 09:23:13.79	-439	1156	-1646	-4	3	-12	-8	-17	9	12
	922	2019-01-17 09:23:13.80	-445	1153	-1651	-3	4	-12	4	14	-10	-9
	923	2019-01-17 09:23:13.81	-445	1152	-1651	-3	3	-11	-3	-9	6	6
	924	2019-01-17 09:23:13.82	-439	1146	-1644	-4	0	-6	8	29	-21	-18
	925	2019-01-17 09:23:13.83	-450	1142	-1641	-4	-2	-4	1	7	-6	-4
	926	2019-01-17 09:23:13.84	-443	1145	-1637	-4	0	-1	7	38	-31	-22
	927	2019-01-17 09:23:13.85	-453	1136	-1647	-4	-1	1	0	6	-6	-3
	928	2019-01-17 09:23:13.86	-446	1145	-1648	-3	-6	3	8	30	-22	-19
	929	2019-01-17 09:23:13.87	-441	1147	-1642	-3	-4	0	-1	-7	6	4
	930	2019-01-17 09:23:13.88	-450	1153	-1642	-6	0	-1	3	19	-16	-11
	931	2019-01-17 09:23:13.89	-441	1151	-1645	-7	-2	-4	-6	-12	6	9
	932	2019-01-17 09:23:13.90	-457	1146	-1641	-8	0	-6	4	22	-18	-13
	933	2019-01-17 09:23:13.91	-441	1146	-1647	-6	-4	-4	-4	-11	7	7
	934	2019-01-17 09:23:13.92	-448	1152	-1648	-6	-4	-2	2	14	-12	-8
	935	2019-01-17 09:23:13.93	-449	1156	-1650	-8	-4	-4	-3	-16	13	9
	936	2019-01-17 09:23:13.94	-451	1155	-1644	-11	-2	-4	7	18	-11	-12
	937	2019-01-17 09:23:13.95	-450	1152	-1641	-9	-2	-6	3	-7	10	2
	938	2019-01-17 09:23:13.96	-444	1155	-1641	-7	1	-8	13	26	-13	-19
	939	2019-01-17 09:23:13.97	-446	1151	-1642	-6	2	-10	4	-8	12	2
	940	2019-01-17 09:23:13.98	-449	1150	-1644	-3	3	-12	10	24	-14	-17
	941	2019-01-17 09:23:13.99	-452	1152	-1645	-1	3	-13	-2	-10	8	6
	942	2019-01-17 09:23:14.00	-446	1153	-1648	-1	4	-12	7	25	-18	-16
	943	2019-01-17 09:23:14.01	-452	1148	-1646	-1	4	-12	0	-4	4	2
	944	2019-01-17 09:23:14.02	-438	1151	-1638	-5	6	-13	9	31	-22	-20
	945	2019-01-17 09:23:14.03	-450	1149	-1646	-6	6	-12	-1	-3	2	2
	946	2019-01-17 09:23:14.04	-442	1150	-1649	-6	7	-9	12	37	-25	-24
	947	2019-01-17 09:23:14.05	-451	1155	-1643	-2	8	-7	2	9	-7	-5
	948	2019-01-17 09:23:14.06	-450	1159	-1642	-3	9	-9	8	43	-35	-25
	949	2019-01-17 09:23:14.07	-446	1154	-1651	-3	7	-8	-5	2	-7	1
	950	2019-01-17 09:23:14.08	-444	1151	-1643	1	8	-10	6	33	-27	-19
	951	2019-01-17 09:23:14.09	-445	1154	-1651	-1	8	-8	6	7	-1	-6
	952	2019-01-17 09:23:14.10	-426	1152	-1645	0	7	-12	13	38	-25	-25
	953	2019-01-17 09:23:14.11	-437	1156	-1647	1	6	-12	1	8	-7	-4
	954	2019-01-17 09:23:14.12	-439	1155	-1644	1	5	-14	12	40	-28	-26
	955	2019-01-17 09:23:14.13	-435	1151	-1648	1	2	-12	-1	8	-9	-3
	956	2019-01-17 09:23:14.14	-443	1150	-1646	2	2	-12	9	37	-28	-23
	957	2019-01-17 09:23:14.15	-453	1148	-1641	3	1	-10	3	2	1	-2
	958	2019-01-17 09:23:14.16	-452	1144	-1650	0	-1	-7	19	38	-19	-28
	959	2019-01-17 09:23:14.17	-441	1144	-1651	-1	-2	-4	10	3	7	-6
	960	2019-01-17 09:23:14.18	-453	1142	-1644	1	-2	-2	10	28	-18	-19
	961	2019-01-17 09:23:14.19	-448	1142	-1641	4	-1	-1	7	1	6	-4
	962	2019-01-17 09:23:14.20	-442	1150	-1640	6	0	-2	17	31	-14	-24
	963	2019-01-17 09:23:14.21	-445	1153	-1644	5	3	-3	9	-5	14	-2
	964	2019-01-17 09:23:14.22	-446	1151	-1648	4	6	-6	18	30	-12	-24
	965	2019-01-17 09:23:14.23	-442	1152	-1653	2	4	-8	8	2	6	-5
	966	2019-01-17 09:23:14.24	-447	1149	-1649	5	-1	-11	16	30	-14	-23
	967	2019-01-17 09:23:14.25	-452	1145	-1648	5	-5	-12	3	-7	10	2
	968	2019-01-17 09:23:14.26	-452	1140	-1658	4	-4	-14	14	28	-14	-21
	969	2019-01-17 09:23:14.27	-446	1135	-1647	5	-7	-10	5	1	4	-3
	970	2019-01-17 09:23:14.28	-452	1139	-1644	2	-4	-9	14	36	-22	-25
	971	2019-01-17 09:23:14.29	-455	1141	-1647	0	-1	-9	-1	0	-1	0
	972	2019-01-17 09:23:14.30	-454	1141	-1652	-4	4	-7	8	24	-16	-16
	973	2019-01-17 09:23:14.31	-452	1140	-1650	-5	3	-4	-3	-10	7	6
	974	2019-01-17 09:23:14.32	-449	1141	-1646	-5	-2	-1	10	22	-12	-16
	975	2019-01-17 09:23:14.33	-443	1150	-1651	-4	2	-2	2	-3	5	0
	976	2019-01-17 09:23:14.34	-455	1153	-1647	-2	3	-2	15	29	-14	-22
	977	2019-01-17 09:23:14.35	-456	1156	-1644	0	4	-2	4	0	4	-2
	978	2019-01-17 09:23:14.36	-450	1159	-1649	-2	7	-6	16	36	-20	-26
	979	2019-01-17 09:23:14.37	-446	1159	-1645	0	8	-10	2	9	-7	-5
	980	2019-01-17 09:23:14.38	-447	1158	-1648	-2	9	-12	8	32	-24	-20
	981	2019-01-17 09:23:14.39	-447	1147	-1652	-4	9	-17	0	5	-5	-2
	982	2019-01-17 09:23:14.40	-451	1142	-1651	-1	6	-18	11	28	-17	-19
	983	2019-01-17 09:23:14.41	-440	1139	-1654	-1	5	-16	-1	-2	1	1
	984	2019-01-17 09:23:14.42	-444	1140	-1642	0	-1	-15	7	29	-22	-18
	985	2019-01-17 09:23:14.43	-451	1140	-1643	-1	6	-13	-1	12	-13	-5
	986	2019-01-17 09:23:14.44	-452	1134	-1638	-2	3	-9	14	47	-33	-30
	987	2019-01-17 09:23:14.45	-440	1144	-1651	-3	8	-8	4	22	-18	-13
	988	2019-01-17 09:23:14.46	-448	1146	-1646	-5	11	-6	14	45	-31	-29
	989	2019-01-17 09:23:14.47	-442	1144	-1648	-7	10	-7	10	15	-5	-12
	990	2019-01-17 09:23:14.48	-442	1150	-1648	-7	8	-10	26	34	-8	-30
	991	2019-01-17 09:23:14.49	-437	1150	-1658	-6	6	-9	20	10	10	-15
	992	2019-01-17 09:23:14.50	-437	1151	-1652	-6	5	-11	32	42	-10	-37
	993	2019-01-17 09:23:14.51	-452	1148	-1652	-4	0	-12	13	14	-1	-13
	994	2019-01-17 09:23:14.52	-450	1149	-1654	-4	-4	-12	22	37	-15	-29
	995	2019-01-17 09:23:14.53	-438	1145	-1649	-4	-5	-8	17	19	-2	-18
	996	2019-01-17 09:23:14.54	-445	1147	-1643	-4	-2	-7	23	38	-15	-30
	997	2019-01-17 09:23:14.55	-443	1150	-1638	-5	-1	-8	14	14	0	-14
	998	2019-01-17 09:23:14.56	-440	1148	-1640	-6	4	-8	20	30	-10	-25
	999	2019-01-17 09:23:14.57	-449	1146	-1650	-7	8	-7	16	11	5	-13
	1000	2019-01-17 09:23:14.58	-448	1155	-1655	-8	5	-10	24	27	-3	-25
	1001	2019-01-17 09:23:14.59	-453	1153	-1656	-7	2	-9	13	10	3	-11
	1002	2019-01-17 09:23:14.60	-449	1154	-1649	-10	-3	-10	14	29	-15	-21
	1003	2019-01-17 09:23:14.61	-448	1151	-1650	-10	-4	-10	-4	11	-15	-3
	1004	2019-01-17 09:23:14.62	-454	1154	-1642	-8	-7	-11	7	30	-23	-18
	1005	2019-01-17 09:23:14.63	-453	1158	-1631	-8	-4	-12	7	15	-8	-11
	1006	2019-01-17 09:23:14.64	-449	1147	-1642	-10	1	-16	24	31	-7	-27
	1007	2019-01-17 09:23:14.65	-451	1141	-1642	-6	5	-17	19	16	3	-17
	1008	2019-01-17 09:23:14.66	-447	1136	-1651	-1	6	-17	22	32	-10	-27
	1009	2019-01-17 09:23:14.67	-453	1137	-1648	2	5	-16	7	15	-8	-11
	1010	2019-01-17 09:23:14.68	-437	1139	-1648	3	1	-13	10	24	-14	-17
	1011	2019-01-17 09:23:14.69	-445	1143	-1647	2	0	-12	4	4	0	-4
	1012	2019-01-17 09:23:14.70	-449	1137	-1650	-1	0	-9	16	14	2	-15
	1013	2019-01-17 09:23:14.71	-444	1147	-1645	-5	-1	-11	13	7	6	-10
	1014	2019-01-17 09:23:14.72	-441	1139	-1643	-8	0	-12	20	22	-2	-21
	1015	2019-01-17 09:23:14.73	-452	1138	-1651	-11	1	-10	9	10	-1	-9
	1016	2019-01-17 09:23:14.74	-456	1139	-1644	-9	0	-10	13	13	0	-13
	1017	2019-01-17 09:23:14.75	-456	1147	-1646	-10	-2	-10	5	3	2	-4
	1018	2019-01-17 09:23:14.76	-451	1146	-1637	-11	0	-9	12	14	-2	-13
	1019	2019-01-17 09:23:14.77	-446	1150	-1646	-13	2	-10	8	14	-6	-11
	1020	2019-01-17 09:23:14.78	-446	1153	-1641	-12	6	-13	14	25	-11	-19
	1021	2019-01-17 09:23:14.79	-451	1151	-1645	-14	6	-13	10	19	-9	-14
	1022	2019-01-17 09:23:14.80	-433	1153	-1643	-14	5	-14	14	23	-9	-18
	1023	2019-01-17 09:23:14.81	-448	1153	-1645	-12	5	-13	9	20	-11	-14
	1024	2019-01-17 09:23:14.82	-441	1147	-1651	-12	2	-12	8	21	-13	-14
	1025	2019-01-17 09:23:14.83	-448	1153	-1645	-10	1	-10	3	19	-16	-11
	1026	2019-01-17 09:23:14.84	-449	1156	-1649	-11	-1	-6	3	16	-13	-9
	1027	2019-01-17 09:23:14.85	-453	1157	-1646	-10	-2	-7	-2	15	-17	-6
	1028	2019-01-17 09:23:14.86	-444	1152	-1650	-7	-2	-5	6	16	-10	-11
	1029	2019-01-17 09:23:14.87	-448	1150	-1647	-5	-3	-6	9	17	-8	-13
	1030	2019-01-17 09:23:14.88	-447	1154	-1643	-3	-7	-5	18	19	-1	-18
	1031	2019-01-17 09:23:14.89	-448	1155	-1637	-2	-6	-5	16	28	-12	-22
	1032	2019-01-17 09:23:14.90	-451	1145	-1651	-8	-4	-5	16	30	-14	-23
	1033	2019-01-17 09:23:14.91	-454	1145	-1640	-9	-3	-5	9	31	-22	-20
	1034	2019-01-17 09:23:14.92	-458	1145	-1640	-5	-1	-3	4	16	-12	-10
	1035	2019-01-17 09:23:14.93	-453	1154	-1637	-2	0	-5	-4	11	-15	-3
	1036	2019-01-17 09:23:14.94	-446	1149	-1639	-4	-1	-8	4	8	-4	-6
	1037	2019-01-17 09:23:14.95	-449	1149	-1650	-5	-1	-10	2	15	-13	-8
	1038	2019-01-17 09:23:14.96	-455	1154	-1650	-6	-1	-13	9	11	-2	-10
	1039	2019-01-17 09:23:14.97	-450	1157	-1651	-10	-2	-14	4	16	-12	-10
	1040	2019-01-17 09:23:14.98	-451	1151	-1653	-12	-5	-14	8	7	1	-7
	1041	2019-01-17 09:23:14.99	-459	1156	-1648	-12	-6	-11	8	15	-7	-11
	1042	2019-01-17 09:23:15.00	-461	1153	-1645	-13	-6	-9	-1	-1	0	1
	1043	2019-01-17 09:23:15.01	-447	1149	-1635	-13	0	-9	3	14	-11	-8
	1044	2019-01-17 09:23:15.02	-459	1148	-1635	-12	5	-9	2	-5	7	1
	1045	2019-01-17 09:23:15.03	-460	1152	-1647	-9	9	-9	1	5	-4	-3
	1046	2019-01-17 09:23:15.04	-464	1154	-1646	-6	6	-12	-2	-9	7	5
	1047	2019-01-17 09:23:15.05	-456	1159	-1651	-3	6	-11	-3	2	-5	0
	1048	2019-01-17 09:23:15.06	-450	1155	-1649	-3	5	-12	-2	-12	10	7
	1049	2019-01-17 09:23:15.07	-442	1153	-1647	-1	6	-13	0	4	-4	-2
	1050	2019-01-17 09:23:15.08	-450	1148	-1638	4	3	-10	-1	-2	1	1
	1051	2019-01-17 09:23:15.09	-449	1148	-1636	5	-1	-7	-1	15	-16	-7
	1052	2019-01-17 09:23:15.10	-450	1147	-1640	4	1	-6	-3	-2	-1	2
	1053	2019-01-17 09:23:15.11	-441	1144	-1641	1	4	-4	1	15	-14	-8
	1054	2019-01-17 09:23:15.12	-448	1146	-1647	-2	7	-3	1	2	-1	-1
	1055	2019-01-17 09:23:15.13	-448	1147	-1653	-2	2	-3	1	20	-19	-10
	1056	2019-01-17 09:23:15.14	-449	1137	-1640	-3	4	-3	-1	6	-7	-2
	1057	2019-01-17 09:23:15.15	-459	1145	-1645	-3	0	-1	2	23	-21	-12
	1058	2019-01-17 09:23:15.16	-450	1152	-1644	-1	-3	-1	1	2	-1	-1
	1059	2019-01-17 09:23:15.17	-452	1144	-1637	-2	-2	-2	0	19	-19	-9
	1060	2019-01-17 09:23:15.18	-463	1146	-1644	-5	-2	-3	-4	3	-7	0
	1061	2019-01-17 09:23:15.19	-452	1145	-1651	-4	-5	-4	-2	27	-29	-12
	1062	2019-01-17 09:23:15.20	-455	1158	-1645	-6	-9	-3	-7	3	-10	2
	1063	2019-01-17 09:23:15.21	-445	1155	-1630	-8	-5	-4	-4	26	-30	-11
	1064	2019-01-17 09:23:15.22	-461	1156	-1641	-9	-1	-5	-6	4	-10	1
	1065	2019-01-17 09:23:15.23	-461	1147	-1638	-10	2	-8	0	24	-24	-12
	1066	2019-01-17 09:23:15.24	-458	1146	-1640	-12	8	-7	-5	-1	-4	3
	1067	2019-01-17 09:23:15.25	-455	1151	-1654	-11	7	-8	-4	16	-20	-6
	1068	2019-01-17 09:23:15.26	-452	1149	-1649	-11	6	-7	-13	-12	-1	12
	1069	2019-01-17 09:23:15.27	-449	1157	-1652	-10	6	-6	-8	13	-21	-2
	1070	2019-01-17 09:23:15.28	-453	1162	-1649	-8	7	-5	-7	-6	-1	6
	1071	2019-01-17 09:23:15.29	-454	1152	-1644	-6	2	-4	2	23	-21	-12
	1072	2019-01-17 09:23:15.30	-447	1154	-1649	-1	3	-6	-4	-6	2	5
	1073	2019-01-17 09:23:15.31	-454	1154	-1648	2	1	-3	1	18	-17	-9
	1074	2019-01-17 09:23:15.32	-450	1153	-1645	1	1	-3	-8	-8	0	8
	1075	2019-01-17 09:23:15.33	-449	1156	-1644	2	2	-5	-3	16	-19	-6
	1076	2019-01-17 09:23:15.34	-441	1154	-1636	3	4	-6	-5	-14	9	9
	1077	2019-01-17 09:23:15.35	-446	1146	-1644	1	8	-5	10	15	-5	-12
	1078	2019-01-17 09:23:15.36	-442	1157	-1642	0	11	-6	-3	-17	14	10
	1079	2019-01-17 09:23:15.37	-441	1150	-1642	-2	10	-6	4	17	-13	-10
	1080	2019-01-17 09:23:15.38	-441	1142	-1636	-2	9	-4	-3	-11	8	7
	1081	2019-01-17 09:23:15.39	-440	1147	-1645	-3	11	-8	5	21	-16	-13
	1082	2019-01-17 09:23:15.40	-433	1154	-1640	0	7	-7	-4	-9	5	6
	1083	2019-01-17 09:23:15.41	-448	1156	-1649	-6	5	-13	1	21	-20	-11
	1084	2019-01-17 09:23:15.42	-442	1156	-1649	-5	8	-15	1	7	-6	-4
	1085	2019-01-17 09:23:15.43	-438	1156	-1650	-6	4	-18	9	39	-30	-24
	1086	2019-01-17 09:23:15.44	-427	1150	-1650	-6	3	-17	2	7	-5	-4
	1087	2019-01-17 09:23:15.45	-437	1150	-1644	-3	3	-17	3	31	-28	-17
	1088	2019-01-17 09:23:15.46	-442	1155	-1646	0	7	-15	-5	-4	-1	4
	1089	2019-01-17 09:23:15.47	-443	1150	-1650	0	2	-13	6	28	-22	-17
	1090	2019-01-17 09:23:15.48	-440	1147	-1651	2	3	-8	0	-2	2	1
	1091	2019-01-17 09:23:15.49	-446	1148	-1652	1	2	-3	11	34	-23	-22
	1092	2019-01-17 09:23:15.50	-446	1147	-1654	-1	-2	-1	3	4	-1	-3
	1093	2019-01-17 09:23:15.51	-453	1146	-1650	-2	-2	0	8	33	-25	-20
	1094	2019-01-17 09:23:15.52	-438	1151	-1646	-2	-5	1	-6	-4	-2	5
	1095	2019-01-17 09:23:15.53	-438	1150	-1648	2	-6	4	1	29	-28	-15
	1096	2019-01-17 09:23:15.54	-444	1153	-1641	3	-3	0	-8	-4	-4	6
	1097	2019-01-17 09:23:15.55	-438	1150	-1640	3	-3	-1	2	35	-33	-18
	1098	2019-01-17 09:23:15.56	-450	1152	-1636	2	-3	-6	-11	0	-11	5
	1099	2019-01-17 09:23:15.57	-440	1147	-1642	-1	2	-5	0	34	-34	-17
	1100	2019-01-17 09:23:15.58	-444	1146	-1642	1	2	-6	-10	-2	-8	6
	1101	2019-01-17 09:23:15.59	-447	1138	-1638	0	2	-5	6	28	-22	-17
	1102	2019-01-17 09:23:15.60	-449	1144	-1642	2	2	-5	1	-12	13	5
	1103	2019-01-17 09:23:15.61	-438	1142	-1648	1	2	-2	12	20	-8	-16
	1104	2019-01-17 09:23:15.62	-445	1142	-1658	0	1	-2	1	-15	16	7
	1105	2019-01-17 09:23:15.63	-453	1148	-1650	-3	1	-2	9	24	-15	-16
	1106	2019-01-17 09:23:15.64	-433	1157	-1645	-4	-2	-6	-3	-7	4	5
	1107	2019-01-17 09:23:15.65	-457	1153	-1650	-10	0	-8	5	31	-26	-18
	1108	2019-01-17 09:23:15.66	-454	1153	-1653	-10	-3	-12	-10	-4	-6	7
	1109	2019-01-17 09:23:15.67	-441	1147	-1645	-12	-7	-10	-4	25	-29	-10
	1110	2019-01-17 09:23:15.68	-447	1146	-1647	-9	-6	-11	-19	-12	-7	15
	1111	2019-01-17 09:23:15.69	-449	1150	-1641	-9	-2	-9	-12	25	-37	-6
	1112	2019-01-17 09:23:15.70	-446	1149	-1640	-11	0	-8	-20	-4	-16	12
	1113	2019-01-17 09:23:15.71	-446	1156	-1643	-8	0	-5	-8	34	-42	-13
	1114	2019-01-17 09:23:15.72	-445	1156	-1641	-5	3	-4	-15	3	-18	6
	1115	2019-01-17 09:23:15.73	-452	1165	-1645	-6	5	-6	-7	37	-44	-15
	1116	2019-01-17 09:23:15.74	-443	1167	-1646	0	5	-8	-18	-9	-9	13
	1117	2019-01-17 09:23:15.75	-444	1162	-1651	3	3	-10	-9	19	-28	-5
	1118	2019-01-17 09:23:15.76	-445	1157	-1646	6	0	-15	-16	-6	-10	11
	1119	2019-01-17 09:23:15.77	-449	1161	-1640	5	-2	-18	-8	33	-41	-12
	1120	2019-01-17 09:23:15.78	-449	1154	-1638	8	1	-20	-21	1	-22	10
	1121	2019-01-17 09:23:15.79	-446	1147	-1642	6	7	-19	-15	29	-44	-7
	1122	2019-01-17 09:23:15.80	-447	1142	-1646	5	4	-16	-20	-3	-17	11
	1123	2019-01-17 09:23:15.81	-448	1140	-1647	2	2	-12	-8	27	-35	-9
	1124	2019-01-17 09:23:15.82	-452	1133	-1644	2	4	-8	-14	-5	-9	9
	1125	2019-01-17 09:23:15.83	-445	1145	-1647	1	6	-4	-2	23	-25	-10
	1126	2019-01-17 09:23:15.84	-450	1145	-1644	-1	3	-2	-16	-17	1	16
	1127	2019-01-17 09:23:15.85	-444	1147	-1645	-2	5	0	-7	9	-16	-1
	1128	2019-01-17 09:23:15.86	-446	1146	-1646	-2	2	2	-15	-24	9	19
	1129	2019-01-17 09:23:15.87	-450	1148	-1652	0	1	-1	-4	5	-9	0
	1130	2019-01-17 09:23:15.88	-454	1148	-1640	3	0	-1	-12	-19	7	15
	1131	2019-01-17 09:23:15.89	-448	1150	-1638	2	1	-2	-2	16	-18	-7
	1132	2019-01-17 09:23:15.90	-444	1150	-1642	0	3	-3	-17	-10	-7	13
	1133	2019-01-17 09:23:15.91	-440	1141	-1646	-2	3	-6	-5	23	-28	-9
	1134	2019-01-17 09:23:15.92	-454	1141	-1646	-7	2	-6	-18	-7	-11	12
	1135	2019-01-17 09:23:15.93	-450	1154	-1646	-6	0	-6	-11	18	-29	-3
	1136	2019-01-17 09:23:15.94	-449	1146	-1646	-9	3	-6	-25	-16	-9	20
	1137	2019-01-17 09:23:15.95	-447	1148	-1651	-11	3	-4	-14	10	-24	2
	1138	2019-01-17 09:23:15.96	-441	1151	-1643	-11	2	-6	-19	-10	-9	14
	1139	2019-01-17 09:23:15.97	-452	1148	-1649	-10	2	-3	-1	24	-25	-11
	1140	2019-01-17 09:23:15.98	-463	1154	-1643	-10	5	-3	-10	-5	-5	7
	1141	2019-01-17 09:23:15.99	-458	1158	-1641	-7	6	-2	-5	14	-19	-4
	1142	2019-01-17 09:23:16.00	-444	1153	-1638	-8	8	-6	-19	-12	-7	15
	1143	2019-01-17 09:23:16.01	-441	1152	-1646	-5	9	-6	-2	22	-24	-10
	1144	2019-01-17 09:23:16.02	-449	1156	-1647	-3	11	-7	-13	-7	-6	10
	1145	2019-01-17 09:23:16.03	-450	1161	-1644	-2	10	-6	-5	15	-20	-5
	1146	2019-01-17 09:23:16.04	-450	1163	-1645	0	13	-9	-17	-13	-4	15
	1147	2019-01-17 09:23:16.05	-443	1168	-1659	-3	15	-12	-8	11	-19	-1
	1148	2019-01-17 09:23:16.06	-446	1165	-1651	-2	11	-14	-17	-7	-10	12
	1149	2019-01-17 09:23:16.07	-449	1156	-1650	-2	8	-16	-4	21	-25	-8
	1150	2019-01-17 09:23:16.08	-446	1143	-1649	-1	8	-16	-14	0	-14	7
	1151	2019-01-17 09:23:16.09	-443	1142	-1647	0	7	-15	-8	23	-31	-7
	1152	2019-01-17 09:23:16.10	-448	1153	-1641	2	5	-12	-21	3	-24	9
	1153	2019-01-17 09:23:16.11	-443	1141	-1644	4	6	-13	-11	28	-39	-8
	1154	2019-01-17 09:23:16.12	-444	1140	-1642	2	7	-10	-22	7	-29	7
	1155	2019-01-17 09:23:16.13	-441	1144	-1639	5	8	-4	-12	23	-35	-5
	1156	2019-01-17 09:23:16.14	-451	1147	-1646	4	6	-3	-29	-6	-23	17
	1157	2019-01-17 09:23:16.15	-453	1149	-1650	1	3	-1	-14	11	-25	1
	1158	2019-01-17 09:23:16.16	-436	1148	-1649	0	1	0	-21	-5	-16	13
	1159	2019-01-17 09:23:16.17	-438	1149	-1655	-1	2	0	-5	20	-25	-7
	1160	2019-01-17 09:23:16.18	-445	1149	-1648	0	5	1	-17	2	-19	7
	1161	2019-01-17 09:23:16.19	-442	1153	-1652	-1	1	-3	-8	20	-28	-6
	1162	2019-01-17 09:23:16.20	-448	1147	-1646	-1	2	-4	-18	0	-18	9
	1163	2019-01-17 09:23:16.21	-448	1144	-1641	0	2	-3	-8	13	-21	-2
	1164	2019-01-17 09:23:16.22	-440	1134	-1641	-1	5	-2	-15	1	-16	7
	1165	2019-01-17 09:23:16.23	-432	1131	-1639	-6	7	4	-8	21	-29	-6
	1166	2019-01-17 09:23:16.24	-439	1145	-1651	-6	6	7	-21	11	-32	5
	1167	2019-01-17 09:23:16.25	-438	1149	-1650	-4	2	8	-14	25	-39	-5
	1168	2019-01-17 09:23:16.26	-445	1151	-1649	-9	1	6	-23	11	-34	6
	1169	2019-01-17 09:23:16.27	-442	1149	-1658	-10	3	3	-13	16	-29	-1
	1170	2019-01-17 09:23:16.28	-448	1162	-1654	-10	3	0	-15	5	-20	5
	1171	2019-01-17 09:23:16.29	-447	1153	-1659	-12	4	-4	-6	16	-22	-5
	1172	2019-01-17 09:23:16.30	-444	1156	-1659	-11	-1	-8	-13	11	-24	1
	1173	2019-01-17 09:23:16.31	-439	1159	-1648	-5	0	-7	-7	22	-29	-7
	1174	2019-01-17 09:23:16.32	-441	1151	-1644	-3	-1	-6	-14	11	-25	1
	1175	2019-01-17 09:23:16.33	-447	1157	-1645	-2	3	-7	-12	14	-26	-1
	1176	2019-01-17 09:23:16.34	-443	1154	-1641	-4	2	-5	-17	5	-22	6
	1177	2019-01-17 09:23:16.35	-446	1150	-1645	-1	2	-4	-8	9	-17	0
	1178	2019-01-17 09:23:16.36	-437	1145	-1649	-2	5	-3	-7	6	-13	0
	1179	2019-01-17 09:23:16.37	-451	1150	-1649	0	6	-3	-1	17	-18	-8
	1180	2019-01-17 09:23:16.38	-446	1146	-1647	1	5	-2	-14	17	-31	-1
	1181	2019-01-17 09:23:16.39	-437	1148	-1642	4	3	-3	-16	17	-33	0
	1182	2019-01-17 09:23:16.40	-437	1150	-1646	0	0	-4	-23	12	-35	5
	1183	2019-01-17 09:23:16.41	-434	1157	-1647	-2	0	-7	-18	10	-28	4
	1184	2019-01-17 09:23:16.42	-436	1148	-1647	-6	-1	-9	-24	8	-32	8
	1185	2019-01-17 09:23:16.43	-441	1141	-1639	-5	-1	-7	-13	12	-25	0
	1186	2019-01-17 09:23:16.44	-437	1146	-1643	-6	2	-8	-8	19	-27	-5
	1187	2019-01-17 09:23:16.45	-438	1150	-1642	-7	3	-6	2	21	-19	-11
	1188	2019-01-17 09:23:16.46	-442	1144	-1650	-6	1	-5	1	23	-22	-12
	1189	2019-01-17 09:23:16.47	-447	1151	-1652	-4	0	-6	6	21	-15	-13
	1190	2019-01-17 09:23:16.48	-440	1148	-1653	-4	-1	-4	-1	20	-21	-9
	1191	2019-01-17 09:23:16.49	-445	1150	-1647	-5	-5	-3	0	14	-14	-7
	1192	2019-01-17 09:23:16.50	-436	1141	-1647	-7	-6	-3	-8	18	-26	-5
	1193	2019-01-17 09:23:16.51	-441	1144	-1654	-6	-5	0	-12	9	-21	1
	1194	2019-01-17 09:23:16.52	-444	1142	-1645	-8	-8	2	-14	17	-31	-1
	1195	2019-01-17 09:23:16.53	-430	1152	-1637	-5	-6	4	-14	9	-23	2
	1196	2019-01-17 09:23:16.54	-434	1151	-1642	-6	-4	3	-14	21	-35	-3
	1197	2019-01-17 09:23:16.55	-442	1148	-1650	-10	2	4	-22	9	-31	6
	1198	2019-01-17 09:23:16.56	-444	1155	-1649	-8	3	6	-12	27	-39	-7
	1199	2019-01-17 09:23:16.57	-446	1158	-1650	-9	1	6	-11	18	-29	-3
	1200	2019-01-17 09:23:16.58	-437	1160	-1651	-8	0	2	-8	32	-40	-12
	1201	2019-01-17 09:23:16.59	-436	1157	-1650	-9	-2	-2	-10	14	-24	-2
	1202	2019-01-17 09:23:16.60	-440	1160	-1652	-6	-4	-6	-10	26	-36	-8
	1203	2019-01-17 09:23:16.61	-441	1154	-1641	-4	-5	-8	-14	12	-26	1
	1204	2019-01-17 09:23:16.62	-445	1158	-1644	-3	-5	-11	-14	32	-46	-9
	1205	2019-01-17 09:23:16.63	-441	1151	-1643	-2	-4	-11	-19	22	-41	-1
	1206	2019-01-17 09:23:16.64	-439	1149	-1643	-3	0	-11	-22	27	-49	-2
	1207	2019-01-17 09:23:16.65	-441	1148	-1645	-2	-2	-8	-22	13	-35	4
	1208	2019-01-17 09:23:16.66	-449	1148	-1642	-2	0	-5	-20	27	-47	-3
	1209	2019-01-17 09:23:16.67	-436	1146	-1647	-2	2	-4	-16	11	-27	2
	1210	2019-01-17 09:23:16.68	-438	1148	-1645	-4	2	-2	-15	21	-36	-3
	1211	2019-01-17 09:23:16.69	-431	1153	-1649	-8	0	-1	-20	-2	-18	11
	1212	2019-01-17 09:23:16.70	-442	1151	-1653	-5	2	-1	-21	15	-36	3
	1213	2019-01-17 09:23:16.71	-438	1155	-1646	-4	0	-3	-24	2	-26	11
	1214	2019-01-17 09:23:16.72	-438	1154	-1643	-3	1	-5	-19	26	-45	-3
	1215	2019-01-17 09:23:16.73	-441	1150	-1650	-4	0	-8	-15	8	-23	3
	1216	2019-01-17 09:23:16.74	-438	1151	-1648	-2	2	-12	-6	28	-34	-11
	1217	2019-01-17 09:23:16.75	-447	1156	-1645	-3	2	-14	-13	6	-19	3
	1218	2019-01-17 09:23:16.76	-438	1149	-1647	-3	2	-14	-17	26	-43	-4
	1219	2019-01-17 09:23:16.77	-436	1154	-1651	-3	-1	-13	-25	2	-27	11
	1220	2019-01-17 09:23:16.78	-435	1149	-1646	-5	0	-12	-23	23	-46	0
	1221	2019-01-17 09:23:16.79	-441	1150	-1645	-2	-4	-13	-28	-2	-26	15
	1222	2019-01-17 09:23:16.80	-445	1145	-1651	-1	-5	-7	-23	22	-45	0
	1223	2019-01-17 09:23:16.81	-440	1151	-1646	-1	-4	-5	-25	-5	-20	15
	1224	2019-01-17 09:23:16.82	-449	1152	-1640	3	-3	-1	-21	22	-43	0
	1225	2019-01-17 09:23:16.83	-443	1153	-1636	7	-4	0	-25	-3	-22	14
	1226	2019-01-17 09:23:16.84	-446	1150	-1643	3	-2	-3	-20	23	-43	-1
	1227	2019-01-17 09:23:16.85	-438	1151	-1646	0	1	-4	-26	-4	-22	15
	1228	2019-01-17 09:23:16.86	-448	1156	-1637	0	-1	-6	-20	20	-40	0
	1229	2019-01-17 09:23:16.87	-438	1153	-1646	1	0	-8	-22	-6	-16	14
	1230	2019-01-17 09:23:16.88	-437	1154	-1646	-4	-1	-8	-17	18	-35	0
	1231	2019-01-17 09:23:16.89	-439	1150	-1649	-3	-6	-7	-23	-10	-13	16
	1232	2019-01-17 09:23:16.90	-449	1151	-1652	-3	-3	-6	-16	29	-45	-6
	1233	2019-01-17 09:23:16.91	-447	1152	-1648	-3	-6	-5	-24	11	-35	6
	1234	2019-01-17 09:23:16.92	-446	1156	-1651	-6	-3	-6	-14	45	-59	-15
	1235	2019-01-17 09:23:16.93	-451	1151	-1645	-8	-1	-7	-22	8	-30	7
	1236	2019-01-17 09:23:16.94	-443	1162	-1652	-9	-1	-6	-22	29	-51	-3
	1237	2019-01-17 09:23:16.95	-445	1165	-1646	-3	-3	-5	-32	-7	-25	19
	1238	2019-01-17 09:23:16.96	-443	1151	-1646	-3	-1	-5	-28	20	-48	4
	1239	2019-01-17 09:23:16.97	-449	1154	-1646	-1	-1	-7	-26	-11	-15	18
	1240	2019-01-17 09:23:16.98	-440	1149	-1643	-1	0	-7	-21	17	-38	2
	1241	2019-01-17 09:23:16.99	-438	1157	-1647	2	0	-7	-31	-15	-16	23
	1242	2019-01-17 09:23:17.00	-441	1154	-1641	3	0	-8	-28	6	-34	11
	1243	2019-01-17 09:23:17.01	-445	1154	-1642	5	-1	-9	-30	-25	-5	27
	1244	2019-01-17 09:23:17.02	-444	1158	-1646	3	1	-10	-15	8	-23	3
	1245	2019-01-17 09:23:17.03	-437	1151	-1652	2	-1	-13	-20	-14	-6	17
	1246	2019-01-17 09:23:17.04	-448	1153	-1646	0	0	-13	-12	26	-38	-7
	1247	2019-01-17 09:23:17.05	-449	1146	-1636	-2	-3	-14	-25	-7	-18	16
	1248	2019-01-17 09:23:17.06	-445	1143	-1635	-2	-2	-11	-24	19	-43	2
	1249	2019-01-17 09:23:17.07	-434	1144	-1643	-2	2	-9	-35	-15	-20	25
	1250	2019-01-17 09:23:17.08	-446	1144	-1644	-2	1	-5	-23	24	-47	0
	1251	2019-01-17 09:23:17.09	-441	1140	-1640	0	4	-3	-27	-11	-16	19
	1252	2019-01-17 09:23:17.10	-451	1152	-1645	-1	6	-5	-13	18	-31	-2
	1253	2019-01-17 09:23:17.11	-448	1156	-1656	-2	6	-9	-23	-19	-4	21
	1254	2019-01-17 09:23:17.12	-439	1153	-1653	-1	2	-10	-17	17	-34	0
	1255	2019-01-17 09:23:17.13	-438	1151	-1644	-3	0	-12	-29	-14	-15	21
	1256	2019-01-17 09:23:17.14	-437	1151	-1658	-1	-1	-14	-20	22	-42	-1
	1257	2019-01-17 09:23:17.15	-443	1149	-1644	-2	-6	-14	-34	-15	-19	24
	1258	2019-01-17 09:23:17.16	-441	1141	-1635	-5	-5	-12	-24	20	-44	2
	1259	2019-01-17 09:23:17.17	-445	1144	-1640	-7	1	-12	-32	-11	-21	21
	1260	2019-01-17 09:23:17.18	-444	1142	-1642	-7	5	-10	-18	27	-45	-4
	1261	2019-01-17 09:23:17.19	-444	1140	-1653	-7	2	-8	-27	-5	-22	16
	1262	2019-01-17 09:23:17.20	-448	1147	-1657	-7	2	-6	-16	30	-46	-7
	1263	2019-01-17 09:23:17.21	-441	1147	-1656	-5	0	-3	-28	-8	-20	18
	1264	2019-01-17 09:23:17.22	-449	1154	-1652	-6	-1	0	-23	23	-46	0
	1265	2019-01-17 09:23:17.23	-449	1153	-1655	-7	-3	-1	-36	-12	-24	24
	1266	2019-01-17 09:23:17.24	-442	1158	-1641	-6	-3	-3	-22	22	-44	0
	1267	2019-01-17 09:23:17.25	-445	1157	-1647	-6	-1	-3	-31	-11	-20	21
	1268	2019-01-17 09:23:17.26	-451	1160	-1640	-3	1	-4	-23	26	-49	-1
	1269	2019-01-17 09:23:17.27	-450	1155	-1647	0	3	-7	-35	-5	-30	20
	1270	2019-01-17 09:23:17.28	-448	1150	-1648	2	2	-8	-23	33	-56	-5
	1271	2019-01-17 09:23:17.29	-443	1154	-1643	3	4	-7	-31	1	-32	15
	1272	2019-01-17 09:23:17.30	-443	1154	-1645	4	5	-9	-18	36	-54	-9
	1273	2019-01-17 09:23:17.31	-432	1149	-1642	2	8	-7	-28	-2	-26	15
	1274	2019-01-17 09:23:17.32	-432	1149	-1644	-1	5	-9	-17	31	-48	-7
	1275	2019-01-17 09:23:17.33	-440	1145	-1643	-5	7	-8	-26	2	-28	12
	1276	2019-01-17 09:23:17.34	-440	1143	-1641	-4	5	-7	-15	33	-48	-9
	1277	2019-01-17 09:23:17.35	-441	1150	-1650	-3	3	-5	-30	-7	-23	18
	1278	2019-01-17 09:23:17.36	-429	1152	-1644	-2	2	-7	-18	29	-47	-5
	1279	2019-01-17 09:23:17.37	-438	1151	-1642	-1	3	-8	-37	-9	-28	23
	1280	2019-01-17 09:23:17.38	-441	1150	-1646	-1	1	-10	-19	27	-46	-4
	1281	2019-01-17 09:23:17.39	-434	1151	-1643	-2	2	-9	-30	-5	-25	17
	1282	2019-01-17 09:23:17.40	-435	1146	-1643	-3	-2	-10	-9	37	-46	-14
	1283	2019-01-17 09:23:17.41	-437	1149	-1652	-3	-2	-8	-25	-2	-23	13
	1284	2019-01-17 09:23:17.42	-439	1149	-1647	-5	-4	-7	-15	25	-40	-5
	1285	2019-01-17 09:23:17.43	-441	1149	-1648	-8	-5	-6	-28	-14	-14	21
	1286	2019-01-17 09:23:17.44	-439	1156	-1645	-5	-5	-4	-16	22	-38	-3
	1287	2019-01-17 09:23:17.45	-437	1149	-1652	-3	-7	-4	-25	-4	-21	14
	1288	2019-01-17 09:23:17.46	-439	1154	-1643	-1	-8	-4	-12	35	-47	-11
	1289	2019-01-17 09:23:17.47	-442	1162	-1644	-1	-5	-4	-25	5	-30	10
	1290	2019-01-17 09:23:17.48	-446	1152	-1655	-4	-4	-4	-14	30	-44	-8
	1291	2019-01-17 09:23:17.49	-448	1147	-1647	-4	-7	-2	-23	-3	-20	13
	1292	2019-01-17 09:23:17.50	-433	1146	-1637	-2	-6	0	-12	22	-34	-5
	1293	2019-01-17 09:23:17.51	-441	1143	-1642	2	-6	3	-25	-7	-18	16
	1294	2019-01-17 09:23:17.52	-447	1152	-1651	2	-9	3	-16	20	-36	-2
	1295	2019-01-17 09:23:17.53	-435	1156	-1644	1	-9	1	-29	-9	-20	19
	1296	2019-01-17 09:23:17.54	-445	1154	-1650	2	-7	1	-18	17	-35	0
	1297	2019-01-17 09:23:17.55	-447	1155	-1650	4	-10	0	-24	-7	-17	15
	1298	2019-01-17 09:23:17.56	-451	1157	-1652	4	-11	-4	-10	23	-33	-6
	1299	2019-01-17 09:23:17.57	-442	1153	-1650	0	-11	-8	-22	-4	-18	13
	1300	2019-01-17 09:23:17.58	-457	1147	-1653	-6	-12	-9	-14	17	-31	-1
	1301	2019-01-17 09:23:17.59	-449	1147	-1643	-8	-10	-8	-23	-12	-11	17
	1302	2019-01-17 09:23:17.60	-447	1151	-1637	-7	-8	-8	-10	14	-24	-2
	1303	2019-01-17 09:23:17.61	-449	1146	-1642	-4	-6	-6	-22	-3	-19	12
	1304	2019-01-17 09:23:17.62	-457	1154	-1639	-1	-4	-4	-13	26	-39	-6
	1305	2019-01-17 09:23:17.63	-445	1157	-1647	-1	-2	-6	-24	0	-24	12
	1306	2019-01-17 09:23:17.64	-446	1154	-1643	1	1	-5	-14	21	-35	-3
	1307	2019-01-17 09:23:17.65	-447	1154	-1652	3	-3	-6	-27	-4	-23	15
	1308	2019-01-17 09:23:17.66	-446	1157	-1647	3	-6	-7	-19	16	-35	1
	1309	2019-01-17 09:23:17.67	-447	1154	-1647	3	-6	-6	-33	-8	-25	20
	1310	2019-01-17 09:23:17.68	-443	1149	-1644	5	-6	-7	-27	11	-38	8
	1311	2019-01-17 09:23:17.69	-443	1149	-1642	4	-4	-4	-30	5	-35	12
	1312	2019-01-17 09:23:17.70	-452	1156	-1641	2	0	-7	-17	37	-54	-10
	1313	2019-01-17 09:23:17.71	-444	1149	-1646	-1	3	-5	-24	24	-48	0
	1314	2019-01-17 09:23:17.72	-448	1150	-1642	-1	4	-7	-17	42	-59	-12
	1315	2019-01-17 09:23:17.73	-445	1144	-1650	-2	2	-7	-31	17	-48	7
	1316	2019-01-17 09:23:17.74	-449	1153	-1645	-2	1	-7	-21	28	-49	-3
	1317	2019-01-17 09:23:17.75	-439	1150	-1649	-3	1	-7	-19	18	-37	0
	1318	2019-01-17 09:23:17.76	-447	1151	-1637	-5	1	-7	-14	30	-44	-8
	1319	2019-01-17 09:23:17.77	-444	1148	-1646	0	-1	-8	-25	14	-39	5
	1320	2019-01-17 09:23:17.78	-455	1149	-1651	1	-2	-5	-25	20	-45	2
	1321	2019-01-17 09:23:17.79	-436	1153	-1631	2	-4	-4	-23	16	-39	3
	1322	2019-01-17 09:23:17.80	-447	1153	-1638	0	-1	-5	-20	27	-47	-3
	1323	2019-01-17 09:23:17.81	-451	1151	-1644	-1	-1	-4	-24	19	-43	2
	1324	2019-01-17 09:23:17.82	-439	1150	-1645	-5	-2	-5	-21	25	-46	-2
	1325	2019-01-17 09:23:17.83	-450	1144	-1648	-3	-2	-5	-31	10	-41	10
	1326	2019-01-17 09:23:17.84	-452	1143	-1648	-6	-3	-4	-27	20	-47	3
	1327	2019-01-17 09:23:17.85	-448	1150	-1652	-7	-3	-6	-30	14	-44	8
	1328	2019-01-17 09:23:17.86	-441	1152	-1651	-3	-5	-5	-23	23	-46	0
	1329	2019-01-17 09:23:17.87	-449	1148	-1651	-3	-5	-1	-31	10	-41	10
	1330	2019-01-17 09:23:17.88	-449	1151	-1646	-4	-8	-2	-25	21	-46	2
	1331	2019-01-17 09:23:17.89	-446	1147	-1648	-5	-4	-2	-35	9	-44	13
	1332	2019-01-17 09:23:17.90	-447	1155	-1645	-4	-2	-2	-31	13	-44	9
	1333	2019-01-17 09:23:17.91	-449	1154	-1647	-4	-1	-4	-31	10	-41	10
	1334	2019-01-17 09:23:17.92	-450	1146	-1647	-2	-2	-5	-23	15	-38	4
	1335	2019-01-17 09:23:17.93	-443	1149	-1646	1	-2	-6	-29	10	-39	9
	1336	2019-01-17 09:23:17.94	-450	1147	-1648	2	1	-6	-24	18	-42	3
	1337	2019-01-17 09:23:17.95	-440	1145	-1646	2	2	-7	-28	24	-52	2
	1338	2019-01-17 09:23:17.96	-452	1144	-1645	7	3	-9	-26	27	-53	0
	1339	2019-01-17 09:23:17.97	-451	1147	-1647	6	3	-6	-30	20	-50	5
	1340	2019-01-17 09:23:17.98	-455	1146	-1647	4	4	-9	-28	16	-44	6
	1341	2019-01-17 09:23:17.99	-443	1146	-1648	1	2	-10	-32	11	-43	10
	1342	2019-01-17 09:23:18.00	-449	1140	-1647	-1	1	-9	-27	8	-35	9
	1343	2019-01-17 09:23:18.01	-450	1140	-1647	-6	4	-9	-28	10	-38	9
	1344	2019-01-17 09:23:18.02	-443	1146	-1645	-7	6	-6	-24	6	-30	9
	1345	2019-01-17 09:23:18.03	-452	1142	-1646	-8	5	-7	-26	6	-32	10
	1346	2019-01-17 09:23:18.04	-432	1145	-1653	-10	4	-4	-24	0	-24	12
	1347	2019-01-17 09:23:18.05	-451	1149	-1649	-9	2	-3	-28	5	-33	11
	1348	2019-01-17 09:23:18.06	-441	1149	-1648	-11	3	-4	-24	2	-26	11
	1349	2019-01-17 09:23:18.07	-442	1156	-1653	-13	-1	-5	-24	10	-34	7
	1350	2019-01-17 09:23:18.08	-436	1152	-1650	-15	-2	-5	-26	3	-29	11
	1351	2019-01-17 09:23:18.09	-452	1156	-1644	-11	-1	-8	-32	9	-41	11
	1352	2019-01-17 09:23:18.10	-439	1149	-1652	-9	-2	-9	-32	1	-33	15
	1353	2019-01-17 09:23:18.11	-449	1154	-1650	-6	-3	-9	-29	15	-44	7
	1354	2019-01-17 09:23:18.12	-444	1152	-1644	-3	-4	-9	-22	9	-31	6
	1355	2019-01-17 09:23:18.13	-453	1152	-1637	-5	-4	-10	-24	19	-43	2
	1356	2019-01-17 09:23:18.14	-454	1148	-1640	-7	-1	-9	-23	6	-29	8
	1357	2019-01-17 09:23:18.15	-450	1148	-1638	-9	0	-6	-22	16	-38	3
	1358	2019-01-17 09:23:18.16	-448	1140	-1637	-6	2	-2	-18	3	-21	7
	1359	2019-01-17 09:23:18.17	-442	1148	-1638	-5	3	3	-28	11	-39	8
	1360	2019-01-17 09:23:18.18	-444	1153	-1651	-3	2	0	-35	-6	-29	20
	1361	2019-01-17 09:23:18.19	-450	1153	-1656	-2	1	3	-59	-12	-47	35
	1362	2019-01-17 09:23:18.20	-445	1152	-1653	-4	0	5	-72	-38	-34	55
	1363	2019-01-17 09:23:18.21	-457	1157	-1656	-6	0	2	-99	-54	-45	76
	1364	2019-01-17 09:23:18.22	-453	1156	-1654	-7	1	-1	-126	-95	-31	110
	1365	2019-01-17 09:23:18.23	-449	1153	-1647	-10	1	-1	-147	-102	-45	124
	1366	2019-01-17 09:23:18.24	-451	1157	-1650	-9	1	-2	-167	-126	-41	146
	1367	2019-01-17 09:23:18.25	-453	1153	-1641	-6	2	-2	-170	-114	-56	142
	1368	2019-01-17 09:23:18.26	-452	1168	-1642	-6	5	-3	-158	-128	-30	143
	1369	2019-01-17 09:23:18.27	-442	1160	-1639	-6	8	-7	-126	-98	-28	112
	1370	2019-01-17 09:23:18.28	-441	1152	-1640	-5	12	-7	-91	-91	0	91
	1371	2019-01-17 09:23:18.29	-441	1158	-1649	-6	10	-7	-53	-43	-10	48
	1372	2019-01-17 09:23:18.30	-436	1150	-1646	-6	8	-6	-30	-35	5	32
	1373	2019-01-17 09:23:18.31	-441	1156	-1649	-6	5	-5	-9	5	-14	2
	1374	2019-01-17 09:23:18.32	-447	1152	-1643	-3	6	-6	-6	-10	4	8
	1375	2019-01-17 09:23:18.33	-437	1145	-1646	1	-1	-3	5	17	-12	-11
	1376	2019-01-17 09:23:18.34	-441	1149	-1644	-1	-3	-1	10	0	10	-5
	1377	2019-01-17 09:23:18.35	-432	1149	-1648	-2	-2	0	17	24	-7	-20
	1378	2019-01-17 09:23:18.36	-438	1154	-1644	-3	-2	1	14	6	8	-10
	1379	2019-01-17 09:23:18.37	-443	1147	-1646	0	0	1	17	38	-21	-27
	1380	2019-01-17 09:23:18.38	-443	1155	-1645	2	3	-2	12	22	-10	-17
	1381	2019-01-17 09:23:18.39	-443	1154	-1645	2	2	-1	22	56	-34	-39
	1382	2019-01-17 09:23:18.40	-447	1148	-1640	2	2	-3	17	32	-15	-24
	1383	2019-01-17 09:23:18.41	-445	1150	-1650	-2	0	-2	20	53	-33	-36
	1384	2019-01-17 09:23:18.42	-435	1150	-1644	-7	-2	-5	10	25	-15	-17
	1385	2019-01-17 09:23:18.43	-451	1154	-1641	-7	-2	-8	11	52	-41	-31
	1386	2019-01-17 09:23:18.44	-443	1144	-1646	-5	-5	-7	0	24	-24	-12
	1387	2019-01-17 09:23:18.45	-444	1145	-1645	-3	-10	-6	2	52	-50	-27
	1388	2019-01-17 09:23:18.46	-444	1140	-1636	-2	-7	-6	-5	23	-28	-9
	1389	2019-01-17 09:23:18.47	-444	1146	-1640	-3	-5	-4	0	46	-46	-23
	1390	2019-01-17 09:23:18.48	-459	1145	-1644	-8	-1	-6	-10	15	-25	-2
	1391	2019-01-17 09:23:18.49	-451	1145	-1652	-10	3	-4	-5	41	-46	-18
	1392	2019-01-17 09:23:18.50	-444	1152	-1648	-10	2	-4	-15	7	-22	4
	1393	2019-01-17 09:23:18.51	-435	1154	-1654	-12	3	-3	-10	33	-43	-11
	1394	2019-01-17 09:23:18.52	-448	1147	-1655	-12	2	-4	-15	2	-17	6
	1395	2019-01-17 09:23:18.53	-443	1154	-1651	-10	4	-2	-7	31	-38	-12
	1396	2019-01-17 09:23:18.54	-446	1155	-1652	-9	1	-6	-19	-4	-15	11
	1397	2019-01-17 09:23:18.55	-453	1154	-1645	-6	2	-4	-14	28	-42	-7
	1398	2019-01-17 09:23:18.56	-444	1162	-1647	-5	1	-5	-22	1	-23	10
	1399	2019-01-17 09:23:18.57	-452	1157	-1639	-5	3	-8	-2	44	-46	-21
	1400	2019-01-17 09:23:18.58	-448	1153	-1644	-8	3	-8	-14	8	-22	3
	1401	2019-01-17 09:23:18.59	-442	1151	-1642	-9	3	-7	-6	39	-45	-16
	1402	2019-01-17 09:23:18.60	-440	1144	-1636	-9	3	-5	-28	-11	-17	19
	1403	2019-01-17 09:23:18.61	-442	1153	-1643	-11	9	-3	-11	32	-43	-10
	1404	2019-01-17 09:23:18.62	-449	1152	-1648	-9	10	-4	-22	-4	-18	13
	1405	2019-01-17 09:23:18.63	-445	1156	-1649	-9	11	-1	-14	30	-44	-8
	1406	2019-01-17 09:23:18.64	-443	1150	-1647	-8	10	-2	-20	-8	-12	14
	1407	2019-01-17 09:23:18.65	-438	1159	-1651	-7	8	-1	-11	23	-34	-6
	1408	2019-01-17 09:23:18.66	-438	1158	-1645	-4	5	-2	-25	-12	-13	18
	1409	2019-01-17 09:23:18.67	-429	1155	-1646	-4	4	-4	-18	26	-44	-4
	1410	2019-01-17 09:23:18.68	-434	1155	-1641	-7	4	-6	-31	-13	-18	22
	1411	2019-01-17 09:23:18.69	-439	1156	-1637	-8	5	-8	-20	23	-43	-1
	1412	2019-01-17 09:23:18.70	-433	1162	-1643	-6	5	-7	-36	-12	-24	24
	1413	2019-01-17 09:23:18.71	-436	1157	-1639	-4	6	-8	-30	20	-50	5
	1414	2019-01-17 09:23:18.72	-451	1157	-1653	-4	4	-10	-42	-17	-25	29
	1415	2019-01-17 09:23:18.73	-435	1152	-1648	-1	2	-8	-29	24	-53	2
	1416	2019-01-17 09:23:18.74	-439	1152	-1647	-1	-1	-8	-36	-5	-31	20
	1417	2019-01-17 09:23:18.75	-432	1156	-1645	-1	-3	-8	-22	34	-56	-6
	1418	2019-01-17 09:23:18.76	-440	1159	-1631	-5	-3	-11	-27	6	-33	10
	1419	2019-01-17 09:23:18.77	-438	1152	-1641	-9	2	-11	-16	42	-58	-13
	1420	2019-01-17 09:23:18.78	-447	1153	-1641	-8	2	-10	-30	1	-31	14
	1421	2019-01-17 09:23:18.79	-441	1142	-1642	-6	1	-6	-25	29	-54	-2
	1422	2019-01-17 09:23:18.80	-437	1155	-1639	-3	-1	0	-35	-9	-26	22
	1423	2019-01-17 09:23:18.81	-440	1159	-1643	-2	0	-2	-24	25	-49	0
	1424	2019-01-17 09:23:18.82	-438	1152	-1656	-4	-2	-3	-34	-11	-23	22
	1425	2019-01-17 09:23:18.83	-445	1153	-1645	-6	-1	-3	-27	21	-48	3
	1426	2019-01-17 09:23:18.84	-436	1153	-1647	-9	0	-6	-43	-13	-30	28
	1427	2019-01-17 09:23:18.85	-442	1159	-1654	-12	0	-7	-34	23	-57	5
	1428	2019-01-17 09:23:18.86	-448	1156	-1648	-12	0	-8	-45	-14	-31	29
	1429	2019-01-17 09:23:18.87	-449	1164	-1644	-12	-1	-8	-32	17	-49	7
	1430	2019-01-17 09:23:18.88	-444	1156	-1646	-8	-1	-7	-44	-23	-21	33
	1431	2019-01-17 09:23:18.89	-438	1157	-1639	-5	-2	-9	-28	15	-43	6
	1432	2019-01-17 09:23:18.90	-443	1162	-1639	-2	-1	-7	-34	-9	-25	21
	1433	2019-01-17 09:23:18.91	-455	1162	-1643	-3	6	-10	-19	34	-53	-7
	1434	2019-01-17 09:23:18.92	-441	1162	-1638	-2	5	-11	-32	7	-39	12
	1435	2019-01-17 09:23:18.93	-441	1153	-1636	-1	5	-14	-26	41	-67	-7
	1436	2019-01-17 09:23:18.94	-443	1156	-1643	0	3	-15	-36	9	-45	13
	1437	2019-01-17 09:23:18.95	-446	1153	-1647	2	2	-13	-22	36	-58	-7
	1438	2019-01-17 09:23:18.96	-445	1152	-1646	3	0	-12	-36	-5	-31	20
	1439	2019-01-17 09:23:18.97	-448	1151	-1643	1	0	-11	-25	27	-52	-1
	1440	2019-01-17 09:23:18.98	-442	1154	-1644	-1	1	-7	-29	7	-36	11
	1441	2019-01-17 09:23:18.99	-435	1154	-1641	0	2	-5	-24	35	-59	-5
	1442	2019-01-17 09:23:19.00	-444	1145	-1647	-1	3	-4	-32	6	-38	13
	1443	2019-01-17 09:23:19.01	-446	1148	-1644	0	2	-5	-26	30	-56	-2
	1444	2019-01-17 09:23:19.02	-440	1158	-1645	1	1	-4	-30	14	-44	8
	1445	2019-01-17 09:23:19.03	-439	1158	-1644	0	-2	-5	-21	41	-62	-10
	1446	2019-01-17 09:23:19.04	-429	1162	-1645	-2	1	-8	-29	8	-37	10
	1447	2019-01-17 09:23:19.05	-451	1156	-1644	-7	0	-12	-19	34	-53	-7
	1448	2019-01-17 09:23:19.06	-444	1153	-1645	-6	-2	-13	-33	1	-34	16
	1449	2019-01-17 09:23:19.07	-436	1150	-1650	-6	-6	-13	-32	24	-56	4
	1450	2019-01-17 09:23:19.08	-451	1142	-1637	-7	-7	-12	-37	2	-39	17
	1451	2019-01-17 09:23:19.09	-442	1146	-1643	-6	-6	-8	-23	33	-56	-5
	1452	2019-01-17 09:23:19.10	-440	1143	-1641	-3	-5	-6	-31	2	-33	14
	1453	2019-01-17 09:23:19.11	-443	1148	-1642	-4	1	-5	-16	26	-42	-5
	1454	2019-01-17 09:23:19.12	-451	1152	-1646	-6	0	-3	-22	0	-22	11
	1455	2019-01-17 09:23:19.13	-445	1158	-1644	-6	1	-4	-11	29	-40	-9
	1456	2019-01-17 09:23:19.14	-447	1151	-1651	-9	-1	-4	-24	5	-29	9
	1457	2019-01-17 09:23:19.15	-450	1156	-1651	-8	-3	-4	-17	26	-43	-4
	1458	2019-01-17 09:23:19.16	-446	1155	-1649	-8	1	-4	-28	-3	-25	15
	1459	2019-01-17 09:23:19.17	-442	1158	-1646	-8	-1	-6	-16	21	-37	-2
	1460	2019-01-17 09:23:19.18	-447	1161	-1642	-5	0	-5	-23	-3	-20	13
	1461	2019-01-17 09:23:19.19	-440	1163	-1641	-5	-2	-8	-15	20	-35	-2
	1462	2019-01-17 09:23:19.20	-439	1158	-1637	-4	0	-9	-30	-4	-26	17
	1463	2019-01-17 09:23:19.21	-448	1156	-1640	-1	6	-10	-26	19	-45	3
	1464	2019-01-17 09:23:19.22	-444	1152	-1647	1	3	-12	-37	-2	-35	19
	1465	2019-01-17 09:23:19.23	-444	1151	-1641	5	4	-13	-27	19	-46	4
	1466	2019-01-17 09:23:19.24	-445	1156	-1647	6	4	-12	-38	0	-38	19
	1467	2019-01-17 09:23:19.25	-441	1153	-1647	7	-1	-14	-33	20	-53	6
	1468	2019-01-17 09:23:19.26	-447	1146	-1637	5	0	-15	-45	1	-46	22
	1469	2019-01-17 09:23:19.27	-441	1147	-1641	3	3	-15	-33	15	-48	9
	1470	2019-01-17 09:23:19.28	-446	1155	-1635	-1	2	-14	-40	-7	-33	23
	1471	2019-01-17 09:23:19.29	-448	1154	-1639	-5	3	-15	-27	9	-36	9
	1472	2019-01-17 09:23:19.30	-436	1144	-1645	-6	6	-16	-33	-3	-30	18
	1473	2019-01-17 09:23:19.31	-432	1155	-1639	-8	4	-14	-24	14	-38	5
	1474	2019-01-17 09:23:19.32	-437	1157	-1646	-8	3	-13	-32	-2	-30	17
	1475	2019-01-17 09:23:19.33	-448	1156	-1646	-12	-1	-13	-19	11	-30	4
	1476	2019-01-17 09:23:19.34	-446	1156	-1641	-14	-4	-11	-25	-5	-20	15
	1477	2019-01-17 09:23:19.35	-445	1150	-1642	-12	-4	-12	-24	7	-31	8
	1478	2019-01-17 09:23:19.36	-443	1151	-1650	-11	-6	-10	-40	-7	-33	23
	1479	2019-01-17 09:23:19.37	-439	1159	-1647	-11	-6	-8	-32	9	-41	11
	1480	2019-01-17 09:23:19.38	-439	1156	-1642	-12	-6	-8	-40	-4	-36	22
	1481	2019-01-17 09:23:19.39	-447	1153	-1637	-10	-2	-6	-26	12	-38	7
	1482	2019-01-17 09:23:19.40	-450	1154	-1647	-11	-1	-3	-39	-7	-32	23
	1483	2019-01-17 09:23:19.41	-450	1153	-1646	-10	3	-2	-33	3	-36	15
	1484	2019-01-17 09:23:19.42	-454	1153	-1645	-5	3	-2	-45	-14	-31	29
	1485	2019-01-17 09:23:19.43	-442	1150	-1640	3	3	-1	-30	6	-36	12
	1486	2019-01-17 09:23:19.44	-446	1157	-1650	6	2	-4	-38	3	-41	17
	1487	2019-01-17 09:23:19.45	-454	1156	-1651	2	2	-7	-31	17	-48	7
	1488	2019-01-17 09:23:19.46	-442	1150	-1642	0	0	-8	-39	13	-52	13
	1489	2019-01-17 09:23:19.47	-448	1153	-1646	-1	2	-11	-28	21	-49	3
	1490	2019-01-17 09:23:19.48	-451	1161	-1646	-5	6	-13	-34	7	-41	13
	1491	2019-01-17 09:23:19.49	-448	1158	-1649	-11	8	-14	-22	11	-33	5
	1492	2019-01-17 09:23:19.50	-448	1158	-1652	-16	3	-10	-28	3	-31	12
	1493	2019-01-17 09:23:19.51	-441	1152	-1653	-14	-2	-10	-26	2	-28	12
	1494	2019-01-17 09:23:19.52	-438	1157	-1647	-12	-4	-9	-33	-2	-31	17
	1495	2019-01-17 09:23:19.53	-443	1163	-1641	-12	-4	-8	-26	1	-27	12
	1496	2019-01-17 09:23:19.54	-439	1164	-1645	-11	0	-9	-24	2	-26	11
	1497	2019-01-17 09:23:19.55	-443	1157	-1637	-10	-1	-9	-14	7	-21	3
	1498	2019-01-17 09:23:19.56	-451	1159	-1641	-10	1	-10	-20	11	-31	4
	1499	2019-01-17 09:23:19.57	-443	1156	-1641	-9	2	-8	-24	7	-31	8
	1500	2019-01-17 09:23:19.58	-449	1158	-1652	-8	2	-8	-32	7	-39	12
	1501	2019-01-17 09:23:19.59	-442	1156	-1637	-5	-1	-5	-32	2	-34	15
	1502	2019-01-17 09:23:19.60	-446	1158	-1636	-2	0	-4	-35	7	-42	14
	1503	2019-01-17 09:23:19.61	-450	1162	-1635	-3	2	-6	-34	1	-35	16
	1504	2019-01-17 09:23:19.62	-446	1158	-1646	-1	3	-5	-34	10	-44	12
	1505	2019-01-17 09:23:19.63	-445	1164	-1648	0	6	-5	-30	10	-40	10
	1506	2019-01-17 09:23:19.64	-443	1165	-1646	-1	3	-10	-33	21	-54	6
	1507	2019-01-17 09:23:19.65	-448	1155	-1643	0	4	-10	-31	16	-47	7
	1508	2019-01-17 09:23:19.66	-449	1163	-1645	1	2	-10	-29	25	-54	2
	1509	2019-01-17 09:23:19.67	-452	1158	-1636	0	1	-11	-25	16	-41	4
	1510	2019-01-17 09:23:19.68	-448	1158	-1640	0	4	-11	-26	29	-55	-1
	1511	2019-01-17 09:23:19.69	-446	1153	-1641	-2	4	-10	-29	21	-50	4
	1512	2019-01-17 09:23:19.70	-445	1144	-1645	0	8	-11	-32	26	-58	3
	1513	2019-01-17 09:23:19.71	-443	1140	-1652	1	5	-8	-33	11	-44	11
	1514	2019-01-17 09:23:19.72	-446	1149	-1645	0	2	-6	-33	22	-55	5
	1515	2019-01-17 09:23:19.73	-441	1152	-1637	-2	1	-2	-34	12	-46	11
	1516	2019-01-17 09:23:19.74	-431	1154	-1636	-4	-1	-1	-34	24	-58	5
	1517	2019-01-17 09:23:19.75	-439	1160	-1643	-7	3	-1	-34	7	-41	13
	1518	2019-01-17 09:23:19.76	-445	1158	-1646	-10	1	0	-31	22	-53	4
	1519	2019-01-17 09:23:19.77	-439	1151	-1645	-12	-1	-1	-31	10	-41	10
	1520	2019-01-17 09:23:19.78	-443	1156	-1650	-13	-1	-3	-32	25	-57	3
	1521	2019-01-17 09:23:19.79	-455	1158	-1648	-15	-4	-5	-36	1	-37	17
	1522	2019-01-17 09:23:19.80	-447	1154	-1649	-15	-5	-4	-24	24	-48	0
	1523	2019-01-17 09:23:19.81	-445	1158	-1639	-11	-9	-2	-32	1	-33	15
	1524	2019-01-17 09:23:19.82	-448	1157	-1638	-9	-9	-3	-32	25	-57	3
	1525	2019-01-17 09:23:19.83	-444	1162	-1643	-7	-8	-2	-41	-1	-40	21
	1526	2019-01-17 09:23:19.84	-434	1173	-1645	-5	-2	-3	-31	25	-56	3
	1527	2019-01-17 09:23:19.85	-446	1166	-1646	-4	-2	-6	-32	-2	-30	17
	1528	2019-01-17 09:23:19.86	-447	1159	-1642	-4	1	-9	-33	10	-43	11
	1529	2019-01-17 09:23:19.87	-442	1166	-1640	-2	-2	-13	-30	-9	-21	19
	1530	2019-01-17 09:23:19.88	-439	1163	-1647	-4	-1	-16	-25	11	-36	7
	1531	2019-01-17 09:23:19.89	-440	1155	-1643	-3	0	-19	-28	-16	-12	22
	1532	2019-01-17 09:23:19.90	-446	1163	-1642	-1	-2	-16	-25	6	-31	9
	1533	2019-01-17 09:23:19.91	-455	1153	-1642	0	-2	-15	-30	-20	-10	25
	1534	2019-01-17 09:23:19.92	-444	1148	-1640	-1	0	-12	-27	4	-31	11
	1535	2019-01-17 09:23:19.93	-443	1152	-1638	-3	1	-10	-33	-20	-13	26
	1536	2019-01-17 09:23:19.94	-439	1151	-1636	-5	0	-4	-27	8	-35	9
	1537	2019-01-17 09:23:19.95	-437	1155	-1640	-7	0	-3	-28	-11	-17	19
	1538	2019-01-17 09:23:19.96	-437	1159	-1640	-8	0	-2	-21	15	-36	3
	1539	2019-01-17 09:23:19.97	-443	1159	-1642	-8	-2	-2	-27	-16	-11	21
	1540	2019-01-17 09:23:19.98	-437	1158	-1644	-8	-1	-2	-26	8	-34	9
	1541	2019-01-17 09:23:19.99	-447	1162	-1642	-9	-1	-3	-39	-21	-18	30
	1542	2019-01-17 09:23:20.00	-446	1158	-1643	-8	1	-7	-38	8	-46	15
	1543	2019-01-17 09:23:20.01	-449	1162	-1642	-5	-2	-7	-38	-14	-24	26
	1544	2019-01-17 09:23:20.02	-448	1160	-1639	-6	-3	-7	-24	22	-46	1
	1545	2019-01-17 09:23:20.03	-445	1160	-1631	-2	-3	-8	-31	-7	-24	19
	1546	2019-01-17 09:23:20.04	-441	1165	-1635	3	-1	-10	-24	17	-41	3
	1547	2019-01-17 09:23:20.05	-450	1164	-1638	3	5	-11	-28	-18	-10	23
	1548	2019-01-17 09:23:20.06	-455	1165	-1646	-2	2	-9	-20	8	-28	6
	1549	2019-01-17 09:23:20.07	-444	1162	-1646	-1	1	-13	-34	-29	-5	31
	1550	2019-01-17 09:23:20.08	-449	1157	-1637	2	-2	-11	-34	-2	-32	18
	1551	2019-01-17 09:23:20.09	-447	1151	-1644	4	-2	-10	-39	-31	-8	35
	1552	2019-01-17 09:23:20.10	-441	1158	-1639	6	-1	-8	-28	8	-36	10
	1553	2019-01-17 09:23:20.11	-443	1158	-1634	5	-1	-10	-32	-11	-21	21
	1554	2019-01-17 09:23:20.12	-446	1150	-1641	2	4	-8	-23	28	-51	-2
	1555	2019-01-17 09:23:20.13	-444	1158	-1642	-1	5	-7	-33	-7	-26	20
	1556	2019-01-17 09:23:20.14	-449	1159	-1644	-2	5	-9	-24	22	-46	1
	1557	2019-01-17 09:23:20.15	-442	1156	-1654	-3	3	-7	-33	-11	-22	22
	1558	2019-01-17 09:23:20.16	-443	1157	-1653	-3	2	-7	-28	23	-51	2
	1559	2019-01-17 09:23:20.17	-444	1153	-1649	-1	-5	-4	-40	-16	-24	28
	1560	2019-01-17 09:23:20.18	-436	1157	-1642	1	-5	-2	-30	14	-44	8
	1561	2019-01-17 09:23:20.19	-442	1154	-1651	-2	-7	-1	-37	-19	-18	28
	1562	2019-01-17 09:23:20.20	-434	1157	-1640	-2	-6	3	-25	21	-46	2
	1563	2019-01-17 09:23:20.21	-437	1164	-1644	0	-6	4	-20	5	-25	7
	1564	2019-01-17 09:23:20.22	-440	1163	-1645	-1	-3	4	-13	35	-48	-11
	1565	2019-01-17 09:23:20.23	-449	1159	-1637	-2	-2	1	-25	-7	-18	16
	1566	2019-01-17 09:23:20.24	-441	1162	-1645	4	-5	-2	-21	9	-30	6
	1567	2019-01-17 09:23:20.25	-449	1157	-1654	8	-6	-4	-31	-27	-4	29
	1568	2019-01-17 09:23:20.26	-443	1152	-1634	7	-6	-5	-23	6	-29	8
	1569	2019-01-17 09:23:20.27	-445	1151	-1640	6	-3	-6	-29	-20	-9	24
	1570	2019-01-17 09:23:20.28	-444	1154	-1639	3	-2	-4	-17	17	-34	0
	1571	2019-01-17 09:23:20.29	-453	1153	-1639	3	1	-3	-29	-17	-12	23
	1572	2019-01-17 09:23:20.30	-447	1151	-1636	-1	2	-3	-29	10	-39	9
	1573	2019-01-17 09:23:20.31	-440	1154	-1637	-4	4	-6	-31	-15	-16	23
	1574	2019-01-17 09:23:20.32	-439	1160	-1636	-8	4	-6	-20	19	-39	0
	1575	2019-01-17 09:23:20.33	-445	1157	-1647	-10	4	-10	-29	-15	-14	22
	1576	2019-01-17 09:23:20.34	-435	1154	-1642	-12	1	-12	-18	19	-37	0
	1577	2019-01-17 09:23:20.35	-441	1148	-1637	-12	3	-14	-29	-14	-15	21
	1578	2019-01-17 09:23:20.36	-450	1150	-1644	-7	-2	-14	-19	18	-37	0
	1579	2019-01-17 09:23:20.37	-450	1151	-1639	-5	-1	-12	-31	-14	-17	22
	1580	2019-01-17 09:23:20.38	-447	1151	-1634	-7	-1	-10	-20	24	-44	-2
	1581	2019-01-17 09:23:20.39	-451	1153	-1641	-9	2	-9	-29	-8	-21	18
	1582	2019-01-17 09:23:20.40	-452	1151	-1646	-10	4	-6	-14	29	-43	-7
	1583	2019-01-17 09:23:20.41	-450	1160	-1646	-12	0	-7	-30	-7	-23	18
	1584	2019-01-17 09:23:20.42	-449	1160	-1646	-13	-1	-6	-27	27	-54	0
	1585	2019-01-17 09:23:20.43	-446	1166	-1651	-14	-3	-5	-40	-2	-38	21
	1586	2019-01-17 09:23:20.44	-443	1155	-1648	-13	-3	-6	-28	33	-61	-2
	1587	2019-01-17 09:23:20.45	-446	1161	-1643	-10	-2	-4	-36	-5	-31	20
	1588	2019-01-17 09:23:20.46	-445	1169	-1644	-7	-3	-5	-21	23	-44	-1
	1589	2019-01-17 09:23:20.47	-439	1162	-1638	-2	-1	-6	-31	-12	-19	21
	1590	2019-01-17 09:23:20.48	-442	1163	-1634	-1	4	-7	-20	20	-40	0
	1591	2019-01-17 09:23:20.49	-446	1159	-1646	-1	5	-11	-32	-12	-20	22
	1592	2019-01-17 09:23:20.50	-454	1158	-1645	4	3	-9	-24	24	-48	0
	1593	2019-01-17 09:23:20.51	-454	1160	-1645	8	1	-10	-33	-6	-27	19
	1594	2019-01-17 09:23:20.52	-450	1160	-1641	8	2	-10	-18	31	-49	-6
	1595	2019-01-17 09:23:20.53	-452	1162	-1642	5	3	-10	-29	1	-30	14
	1596	2019-01-17 09:23:20.54	-450	1161	-1635	3	9	-10	-22	26	-48	-2
	1597	2019-01-17 09:23:20.55	-443	1148	-1638	5	8	-9	-36	-10	-26	23
	1598	2019-01-17 09:23:20.56	-439	1149	-1633	5	10	-7	-30	17	-47	6
	1599	2019-01-17 09:23:20.57	-443	1142	-1645	4	9	-8	-43	-14	-29	28
	1600	2019-01-17 09:23:20.58	-448	1151	-1647	4	8	-6	-31	14	-45	8
	1601	2019-01-17 09:23:20.59	-433	1151	-1648	3	8	-5	-43	-15	-28	29
	1602	2019-01-17 09:23:20.60	-435	1150	-1646	2	6	-3	-33	18	-51	7
	1603	2019-01-17 09:23:20.61	-442	1154	-1637	1	5	-6	-44	-8	-36	26
	1604	2019-01-17 09:23:20.62	-442	1152	-1644	1	2	-5	-23	28	-51	-2
	1605	2019-01-17 09:23:20.63	-451	1154	-1641	0	0	-3	-40	-10	-30	25
	1606	2019-01-17 09:23:20.64	-445	1155	-1644	0	-1	-3	-29	15	-44	7
	1607	2019-01-17 09:23:20.65	-454	1161	-1650	-4	-1	-5	-46	-23	-23	34
	1608	2019-01-17 09:23:20.66	-436	1167	-1642	-9	2	-8	-30	14	-44	8
	1609	2019-01-17 09:23:20.67	-444	1159	-1646	-11	5	-9	-42	-12	-30	27
	1610	2019-01-17 09:23:20.68	-445	1160	-1645	-12	7	-9	-30	19	-49	5
	1611	2019-01-17 09:23:20.69	-443	1156	-1646	-9	6	-13	-40	-10	-30	25
	1612	2019-01-17 09:23:20.70	-437	1149	-1646	-6	4	-11	-29	15	-44	7
	1613	2019-01-17 09:23:20.71	-448	1151	-1640	-1	6	-9	-50	-14	-36	32
	1614	2019-01-17 09:23:20.72	-442	1154	-1636	0	6	-11	-37	22	-59	7
	1615	2019-01-17 09:23:20.73	-442	1155	-1646	-2	8	-10	-44	2	-46	21
	1616	2019-01-17 09:23:20.74	-441	1153	-1639	-1	9	-7	-29	25	-54	2
	1617	2019-01-17 09:23:20.75	-438	1150	-1638	4	9	-7	-41	-7	-34	24
	1618	2019-01-17 09:23:20.76	-444	1150	-1645	3	9	-5	-30	8	-38	11
	1619	2019-01-17 09:23:20.77	-444	1154	-1650	4	7	-6	-37	-14	-23	25
	1620	2019-01-17 09:23:20.78	-443	1152	-1645	-2	8	-7	-22	16	-38	3
	1621	2019-01-17 09:23:20.79	-438	1150	-1655	-5	6	-8	-30	-1	-29	15
	1622	2019-01-17 09:23:20.80	-440	1153	-1655	-5	6	-5	-26	14	-40	6
	1623	2019-01-17 09:23:20.81	-429	1153	-1655	-7	2	-5	-38	-14	-24	26
	1624	2019-01-17 09:23:20.82	-442	1150	-1646	-8	1	-3	-28	0	-28	14
	1625	2019-01-17 09:23:20.83	-442	1153	-1651	-7	5	-3	-39	-21	-18	30
	1626	2019-01-17 09:23:20.84	-439	1159	-1643	-11	4	-3	-32	-4	-28	18
	1627	2019-01-17 09:23:20.85	-441	1153	-1637	-10	7	-5	-42	-21	-21	31
	1628	2019-01-17 09:23:20.86	-438	1152	-1637	-8	7	-5	-29	1	-30	14
	1629	2019-01-17 09:23:20.87	-448	1156	-1645	-6	7	-9	-37	-11	-26	24
	1630	2019-01-17 09:23:20.88	-441	1164	-1646	-6	7	-11	-28	0	-28	14
	1631	2019-01-17 09:23:20.89	-445	1155	-1647	-7	6	-12	-34	-22	-12	28
	1632	2019-01-17 09:23:20.90	-441	1154	-1646	-5	3	-15	-25	-8	-17	16
	1633	2019-01-17 09:23:20.91	-438	1156	-1644	-6	4	-17	-35	-22	-13	28
	1634	2019-01-17 09:23:20.92	-437	1155	-1637	-6	4	-19	-29	-4	-25	16
	1635	2019-01-17 09:23:20.93	-441	1151	-1644	-6	5	-17	-38	-8	-30	23
	1636	2019-01-17 09:23:20.94	-448	1141	-1640	-5	1	-17	-30	8	-38	11
	1637	2019-01-17 09:23:20.95	-438	1148	-1643	-3	7	-11	-40	-1	-39	20
	1638	2019-01-17 09:23:20.96	-436	1155	-1642	-4	7	-7	-33	12	-45	10
	1639	2019-01-17 09:23:20.97	-440	1151	-1647	-7	5	-6	-38	7	-45	15
	1640	2019-01-17 09:23:20.98	-431	1158	-1643	-10	3	-5	-29	19	-48	5
	1641	2019-01-17 09:23:20.99	-433	1158	-1643	-9	1	-4	-34	11	-45	11
	1642	2019-01-17 09:23:21.00	-434	1162	-1647	-8	0	-6	-27	20	-47	3
	1643	2019-01-17 09:23:21.01	-431	1166	-1646	-8	-2	-7	-41	9	-50	16
	1644	2019-01-17 09:23:21.02	-449	1159	-1640	-10	-4	-10	-32	16	-48	8
	1645	2019-01-17 09:23:21.03	-447	1152	-1646	-8	-9	-11	-30	7	-37	11
	1646	2019-01-17 09:23:21.04	-450	1151	-1639	-7	-10	-10	-34	-3	-31	18
	1647	2019-01-17 09:23:21.05	-442	1151	-1630	-3	-12	-9	-44	-12	-32	28
	1648	2019-01-17 09:23:21.06	-448	1159	-1625	-4	-9	-8	-36	-14	-22	25
	1649	2019-01-17 09:23:21.07	-452	1162	-1643	-9	-7	-9	-30	-1	-29	15
	1650	2019-01-17 09:23:21.08	-448	1163	-1645	-14	0	-8	-22	5	-27	8
	1651	2019-01-17 09:23:21.09	-451	1161	-1650	-14	-5	-6	-32	-4	-28	18
	1652	2019-01-17 09:23:21.10	-444	1161	-1648	-15	-5	-8	-26	-3	-23	14
	1653	2019-01-17 09:23:21.11	-436	1160	-1648	-17	-6	-8	-32	-9	-23	20
	1654	2019-01-17 09:23:21.12	-442	1159	-1640	-17	-8	-8	-27	-8	-19	17
	1655	2019-01-17 09:23:21.13	-432	1159	-1641	-14	-7	-8	-26	-7	-19	16
	1656	2019-01-17 09:23:21.14	-442	1154	-1643	-6	-8	-7	-17	-5	-12	11
	1657	2019-01-17 09:23:21.15	-442	1159	-1637	-4	-8	-5	-17	4	-21	6
	1658	2019-01-17 09:23:21.16	-446	1161	-1636	-2	-7	-7	-15	1	-16	7
	1659	2019-01-17 09:23:21.17	-448	1166	-1634	-1	-6	-5	-24	0	-24	12
	1660	2019-01-17 09:23:21.18	-440	1164	-1642	-1	-7	-6	-28	-9	-19	18
	1661	2019-01-17 09:23:21.19	-442	1160	-1641	-1	-4	-6	-34	-2	-32	18
	1662	2019-01-17 09:23:21.20	-449	1153	-1643	-1	-6	-8	-29	-5	-24	17
	1663	2019-01-17 09:23:21.21	-458	1158	-1641	-4	-6	-9	-30	2	-32	14
	1664	2019-01-17 09:23:21.22	-446	1164	-1647	-5	-7	-12	-26	-5	-21	15
	1665	2019-01-17 09:23:21.23	-445	1160	-1639	-8	-5	-10	-25	1	-26	12
	1666	2019-01-17 09:23:21.24	-444	1154	-1641	-8	-4	-10	-27	-8	-19	17
	1667	2019-01-17 09:23:21.25	-451	1145	-1640	-7	-6	-9	-29	4	-33	12
	1668	2019-01-17 09:23:21.26	-444	1153	-1646	-4	-3	-6	-31	-7	-24	19
	1669	2019-01-17 09:23:21.27	-444	1153	-1637	-6	-6	-1	-34	4	-38	15
	1670	2019-01-17 09:23:21.28	-445	1160	-1635	-5	-4	-4	-34	-4	-30	19
	1671	2019-01-17 09:23:21.29	-445	1166	-1642	-5	-3	-6	-31	11	-42	10
	1672	2019-01-17 09:23:21.30	-440	1165	-1638	-5	-3	-10	-30	-4	-26	17
	1673	2019-01-17 09:23:21.31	-447	1154	-1643	-3	-5	-13	-28	3	-31	12
	1674	2019-01-17 09:23:21.32	-440	1162	-1645	1	-8	-16	-29	-13	-16	21
	1675	2019-01-17 09:23:21.33	-448	1166	-1644	1	-8	-15	-30	8	-38	11
	1676	2019-01-17 09:23:21.34	-440	1152	-1644	-3	-9	-19	-31	-1	-30	16
	1677	2019-01-17 09:23:21.35	-451	1146	-1635	-4	-11	-15	-26	20	-46	3
	1678	2019-01-17 09:23:21.36	-451	1145	-1640	-1	-10	-15	-26	6	-32	10
	1679	2019-01-17 09:23:21.37	-438	1156	-1631	0	-6	-9	-28	23	-51	2
	1680	2019-01-17 09:23:21.38	-443	1155	-1648	-4	-6	-11	-33	5	-38	14
	1681	2019-01-17 09:23:21.39	-445	1159	-1646	-7	-7	-10	-28	24	-52	2
	1682	2019-01-17 09:23:21.40	-447	1146	-1634	-8	-7	-10	-24	8	-32	8
	1683	2019-01-17 09:23:21.41	-443	1153	-1637	-4	-10	-8	-24	20	-44	2
	1684	2019-01-17 09:23:21.42	-446	1151	-1649	-7	-12	-10	-28	-4	-24	16
	1685	2019-01-17 09:23:21.43	-449	1150	-1645	-8	-15	-9	-27	17	-44	5
	1686	2019-01-17 09:23:21.44	-450	1155	-1645	-12	-16	-11	-28	6	-34	11
	1687	2019-01-17 09:23:21.45	-451	1152	-1640	-12	-15	-8	-30	23	-53	3
	1688	2019-01-17 09:23:21.46	-451	1146	-1643	-14	-15	-6	-32	-2	-30	17
	1689	2019-01-17 09:23:21.47	-453	1145	-1645	-14	-16	-1	-23	15	-38	4
	1690	2019-01-17 09:23:21.48	-454	1162	-1637	-15	-15	3	-24	-5	-19	14
	1691	2019-01-17 09:23:21.49	-466	1161	-1631	-18	-12	3	-15	18	-33	-1
	1692	2019-01-17 09:23:21.50	-462	1164	-1641	-17	-7	1	-24	-10	-14	17
	1693	2019-01-17 09:23:21.51	-463	1167	-1640	-17	-6	2	-18	9	-27	4
	1694	2019-01-17 09:23:21.52	-456	1163	-1635	-14	-3	0	-28	-31	3	29
	1695	2019-01-17 09:23:21.53	-459	1174	-1641	-10	-5	-2	-20	-7	-13	13
	1696	2019-01-17 09:23:21.54	-469	1173	-1641	-9	-6	-6	-26	-32	6	29
	1697	2019-01-17 09:23:21.55	-459	1165	-1642	-8	-5	-9	-24	0	-24	12
	1698	2019-01-17 09:23:21.56	-452	1172	-1638	-7	-3	-14	-34	-24	-10	29
	1699	2019-01-17 09:23:21.57	-460	1167	-1633	-10	-1	-16	-35	4	-39	15
	1700	2019-01-17 09:23:21.58	-458	1166	-1635	-9	3	-15	-41	-23	-18	32
	1701	2019-01-17 09:23:21.59	-451	1163	-1631	-7	8	-14	-35	2	-37	16
	1702	2019-01-17 09:23:21.60	-463	1161	-1629	-8	8	-13	-38	-27	-11	32
	1703	2019-01-17 09:23:21.61	-460	1160	-1632	-9	11	-12	-25	4	-29	10
	1704	2019-01-17 09:23:21.62	-450	1162	-1636	-7	14	-12	-29	-23	-6	26
	1705	2019-01-17 09:23:21.63	-457	1164	-1639	-8	11	-9	-21	6	-27	7
	1706	2019-01-17 09:23:21.64	-445	1162	-1632	-9	10	-10	-32	-29	-3	30
	1707	2019-01-17 09:23:21.65	-445	1168	-1631	-8	10	-12	-25	4	-29	10
	1708	2019-01-17 09:23:21.66	-452	1165	-1632	-9	13	-17	-31	-20	-11	25
	1709	2019-01-17 09:23:21.67	-452	1160	-1646	-8	10	-16	-25	16	-41	4
	1710	2019-01-17 09:23:21.68	-447	1166	-1647	-7	3	-18	-38	-20	-18	29
	1711	2019-01-17 09:23:21.69	-453	1159	-1642	-4	2	-19	-28	17	-45	5
	1712	2019-01-17 09:23:21.70	-444	1168	-1628	-1	5	-17	-30	-3	-27	16
	1713	2019-01-17 09:23:21.71	-451	1168	-1636	-5	7	-22	-15	38	-53	-11
	1714	2019-01-17 09:23:21.72	-452	1160	-1637	-8	8	-20	-23	8	-31	7
	1715	2019-01-17 09:23:21.73	-449	1154	-1633	-5	10	-19	-20	42	-62	-11
	1716	2019-01-17 09:23:21.74	-443	1160	-1639	-4	12	-17	-29	9	-38	10
	1717	2019-01-17 09:23:21.75	-455	1160	-1644	-3	10	-17	-24	33	-57	-4
	1718	2019-01-17 09:23:21.76	-456	1160	-1644	-6	6	-12	-36	-5	-31	20
	1719	2019-01-17 09:23:21.77	-450	1161	-1637	-3	5	-9	-31	27	-58	2
	1720	2019-01-17 09:23:21.78	-448	1160	-1641	-5	1	-12	-41	-6	-35	23
	1721	2019-01-17 09:23:21.79	-453	1164	-1638	-6	0	-13	-32	31	-63	0
	1722	2019-01-17 09:23:21.80	-454	1165	-1633	-6	3	-13	-42	0	-42	21
	1723	2019-01-17 09:23:21.81	-449	1162	-1638	-3	4	-13	-33	33	-66	0
	1724	2019-01-17 09:23:21.82	-452	1160	-1636	-4	4	-12	-43	-12	-31	27
	1725	2019-01-17 09:23:21.83	-454	1157	-1639	1	2	-13	-33	14	-47	9
	1726	2019-01-17 09:23:21.84	-453	1157	-1630	3	5	-11	-40	-25	-15	32
	1727	2019-01-17 09:23:21.85	-444	1161	-1637	2	4	-10	-18	18	-36	0
	1728	2019-01-17 09:23:21.86	-452	1155	-1642	3	4	-10	-34	-23	-11	28
	1729	2019-01-17 09:23:21.87	-447	1155	-1640	3	4	-8	-29	10	-39	9
	1730	2019-01-17 09:23:21.88	-455	1156	-1636	1	0	-6	-41	-30	-11	35
	1731	2019-01-17 09:23:21.89	-446	1158	-1637	-1	3	-5	-33	8	-41	12
	1732	2019-01-17 09:23:21.90	-448	1161	-1633	-3	4	-6	-43	-24	-19	33
	1733	2019-01-17 09:23:21.91	-447	1161	-1630	-4	5	-6	-30	16	-46	7
	1734	2019-01-17 09:23:21.92	-455	1165	-1636	-5	7	-9	-37	-16	-21	26
	1735	2019-01-17 09:23:21.93	-450	1171	-1633	-2	8	-12	-24	17	-41	3
	1736	2019-01-17 09:23:21.94	-456	1165	-1638	-7	8	-15	-39	-25	-14	32
	1737	2019-01-17 09:23:21.95	-448	1159	-1650	-7	8	-21	-19	23	-42	-2
	1738	2019-01-17 09:23:21.96	-446	1159	-1633	-7	3	-20	-28	-14	-14	21
	1739	2019-01-17 09:23:21.97	-452	1155	-1632	-8	4	-21	-16	20	-36	-2
	1740	2019-01-17 09:23:21.98	-445	1158	-1643	-8	4	-21	-26	-15	-11	20
	1741	2019-01-17 09:23:21.99	-448	1155	-1643	-8	2	-14	-19	20	-39	0
	1742	2019-01-17 09:23:22.00	-453	1156	-1645	-7	1	-13	-33	-16	-17	24
	1743	2019-01-17 09:23:22.01	-448	1158	-1636	-5	-1	-10	-23	16	-39	3
	1744	2019-01-17 09:23:22.02	-448	1160	-1645	-2	0	-8	-37	-21	-16	29
	1745	2019-01-17 09:23:22.03	-456	1166	-1631	-4	-1	-4	-28	16	-44	6
	1746	2019-01-17 09:23:22.04	-455	1163	-1634	-7	0	-5	-39	-14	-25	26
	1747	2019-01-17 09:23:22.05	-447	1164	-1638	-7	2	-5	-26	22	-48	2
	1748	2019-01-17 09:23:22.06	-449	1160	-1635	-3	5	-5	-38	-14	-24	26
	1749	2019-01-17 09:23:22.07	-447	1158	-1629	2	4	-7	-28	15	-43	6
	1750	2019-01-17 09:23:22.08	-447	1159	-1647	6	3	-5	-41	-20	-21	30
	1751	2019-01-17 09:23:22.09	-447	1153	-1643	7	0	-2	-29	15	-44	7
	1752	2019-01-17 09:23:22.10	-454	1159	-1643	9	-3	-3	-37	-15	-22	26
	1753	2019-01-17 09:23:22.11	-447	1162	-1640	7	4	-4	-27	16	-43	5
	1754	2019-01-17 09:23:22.12	-457	1159	-1643	4	3	-4	-39	-12	-27	25
	1755	2019-01-17 09:23:22.13	-458	1161	-1645	2	6	-7	-32	18	-50	7
	1756	2019-01-17 09:23:22.14	-449	1156	-1656	0	3	-7	-45	-9	-36	27
	1757	2019-01-17 09:23:22.15	-449	1153	-1648	1	-2	-4	-30	27	-57	1
	1758	2019-01-17 09:23:22.16	-451	1162	-1642	-2	-2	-3	-37	-6	-31	21
	1759	2019-01-17 09:23:22.17	-444	1153	-1637	-4	-2	1	-28	16	-44	6
	1760	2019-01-17 09:23:22.18	-451	1152	-1633	-6	0	2	-42	-16	-26	29
	1761	2019-01-17 09:23:22.19	-444	1159	-1641	-4	3	4	-35	15	-50	10
	1762	2019-01-17 09:23:22.20	-443	1165	-1634	-3	2	7	-47	-11	-36	29
	1763	2019-01-17 09:23:22.21	-459	1157	-1634	-4	-2	4	-35	22	-57	6
	1764	2019-01-17 09:23:22.22	-460	1166	-1637	-3	0	4	-45	-3	-42	24
	1765	2019-01-17 09:23:22.23	-451	1165	-1639	-3	0	-1	-35	21	-56	7
	1766	2019-01-17 09:23:22.24	-459	1169	-1637	-4	-4	-7	-43	-13	-30	28
	1767	2019-01-17 09:23:22.25	-452	1163	-1637	-3	-4	-7	-32	11	-43	10
	1768	2019-01-17 09:23:22.26	-455	1159	-1628	-2	-1	-12	-36	-10	-26	23
	1769	2019-01-17 09:23:22.27	-451	1158	-1631	-1	1	-13	-24	13	-37	5
	1770	2019-01-17 09:23:22.28	-442	1157	-1632	-2	6	-9	-32	-13	-19	22
	1771	2019-01-17 09:23:22.29	-455	1165	-1635	-1	6	-12	-22	6	-28	8
	1772	2019-01-17 09:23:22.30	-449	1163	-1640	-5	7	-10	-39	-24	-15	31
	1773	2019-01-17 09:23:22.31	-453	1162	-1635	-9	10	-9	-29	0	-29	14
	1774	2019-01-17 09:23:22.32	-448	1161	-1643	-12	7	-11	-46	-27	-19	36
	1775	2019-01-17 09:23:22.33	-443	1162	-1637	-17	6	-8	-32	1	-33	15
	1776	2019-01-17 09:23:22.34	-456	1160	-1634	-14	5	-8	-42	-20	-22	31
	1777	2019-01-17 09:23:22.35	-442	1169	-1640	-8	1	-7	-30	6	-36	12
	1778	2019-01-17 09:23:22.36	-450	1167	-1635	-5	0	-6	-39	-12	-27	25
	1779	2019-01-17 09:23:22.37	-457	1156	-1632	-2	-1	-7	-26	14	-40	6
	1780	2019-01-17 09:23:22.38	-454	1162	-1633	-2	0	-6	-32	-3	-29	17
	1781	2019-01-17 09:23:22.39	-458	1161	-1638	-4	2	-6	-28	12	-40	8
	1782	2019-01-17 09:23:22.40	-449	1167	-1634	-6	2	-4	-40	-6	-34	23
	1783	2019-01-17 09:23:22.41	-462	1159	-1643	-7	4	-5	-30	11	-41	9
	1784	2019-01-17 09:23:22.42	-462	1158	-1646	-6	5	-4	-36	-10	-26	23
	1785	2019-01-17 09:23:22.43	-451	1163	-1643	-8	4	-5	-26	6	-32	10
	1786	2019-01-17 09:23:22.44	-447	1162	-1634	-8	3	-2	-33	-12	-21	22
	1787	2019-01-17 09:23:22.45	-437	1162	-1637	-5	5	-1	-22	6	-28	8
	1788	2019-01-17 09:23:22.46	-448	1166	-1636	-3	9	-3	-28	-3	-25	15
	1789	2019-01-17 09:23:22.47	-444	1167	-1633	-3	9	-5	-17	12	-29	2
	1790	2019-01-17 09:23:22.48	-462	1166	-1640	-2	12	-6	-26	-10	-16	18
	1791	2019-01-17 09:23:22.49	-450	1161	-1634	-4	10	-10	-23	-2	-21	12
	1792	2019-01-17 09:23:22.50	-451	1164	-1637	-4	10	-15	-31	-10	-21	20
	1793	2019-01-17 09:23:22.51	-440	1163	-1637	-10	7	-19	-23	14	-37	4
	1794	2019-01-17 09:23:22.52	-440	1165	-1639	-11	10	-24	-33	6	-39	13
	1795	2019-01-17 09:23:22.53	-446	1158	-1635	-11	9	-22	-25	18	-43	3
	1796	2019-01-17 09:23:22.54	-454	1165	-1646	-10	8	-23	-29	9	-38	10
	1797	2019-01-17 09:23:22.55	-448	1166	-1637	-11	5	-20	-22	20	-42	1
	1798	2019-01-17 09:23:22.56	-441	1162	-1636	-10	6	-16	-35	6	-41	14
	1799	2019-01-17 09:23:22.57	-446	1155	-1636	-11	7	-12	-37	6	-43	15
	1800	2019-01-17 09:23:22.58	-435	1160	-1635	-9	8	-9	-47	-8	-39	27
	1801	2019-01-17 09:23:22.59	-447	1161	-1633	-5	8	-8	-40	-3	-37	21
	1802	2019-01-17 09:23:22.60	-440	1163	-1641	-3	9	-8	-45	-10	-35	27
	1803	2019-01-17 09:23:22.61	-435	1170	-1643	4	7	-8	-38	-4	-34	21
	1804	2019-01-17 09:23:22.62	-432	1173	-1646	5	3	-10	-41	-3	-38	22
	1805	2019-01-17 09:23:22.63	-448	1170	-1650	4	-1	-12	-36	3	-39	16
	1806	2019-01-17 09:23:22.64	-451	1163	-1647	5	-4	-12	-45	-2	-43	23
	1807	2019-01-17 09:23:22.65	-442	1155	-1647	5	-4	-14	-39	2	-41	18
	1808	2019-01-17 09:23:22.66	-440	1155	-1646	6	-6	-11	-37	-2	-35	19
	1809	2019-01-17 09:23:22.67	-445	1143	-1640	10	-7	-8	-24	5	-29	9
	1810	2019-01-17 09:23:22.68	-452	1148	-1641	13	-8	-7	-32	2	-34	15
	1811	2019-01-17 09:23:22.69	-452	1152	-1640	8	-5	-5	-37	3	-40	17
	1812	2019-01-17 09:23:22.70	-449	1156	-1640	2	-7	-2	-39	9	-48	15
	1813	2019-01-17 09:23:22.71	-447	1153	-1637	-3	-8	-4	-40	9	-49	15
	1814	2019-01-17 09:23:22.72	-447	1164	-1631	-4	-6	-1	-39	13	-52	13
	1815	2019-01-17 09:23:22.73	-442	1154	-1634	-7	-7	-4	-38	3	-41	17
	1816	2019-01-17 09:23:22.74	-453	1156	-1645	-6	-7	-2	-38	13	-51	12
	1817	2019-01-17 09:23:22.75	-451	1162	-1643	-7	-8	-6	-41	5	-46	18
	1818	2019-01-17 09:23:22.76	-448	1161	-1641	-7	-9	-6	-51	0	-51	25
	1819	2019-01-17 09:23:22.77	-451	1167	-1648	-12	-7	-8	-36	3	-39	16
	1820	2019-01-17 09:23:22.78	-455	1163	-1647	-11	-5	-7	-31	11	-42	10
	1821	2019-01-17 09:23:22.79	-456	1162	-1639	-10	-6	-5	-28	1	-29	13
	1822	2019-01-17 09:23:22.80	-449	1155	-1642	-7	-7	-4	-27	7	-34	10
	1823	2019-01-17 09:23:22.81	-451	1166	-1636	-3	-4	-4	-29	-7	-22	18
	1824	2019-01-17 09:23:22.82	-453	1172	-1639	0	-2	-7	-27	-1	-26	14
	1825	2019-01-17 09:23:22.83	-451	1167	-1635	0	-2	-8	-22	-13	-9	17
	1826	2019-01-17 09:23:22.84	-440	1164	-1638	0	0	-12	-21	-2	-19	11
	1827	2019-01-17 09:23:22.85	-451	1163	-1634	-2	1	-17	-20	-5	-15	12
	1828	2019-01-17 09:23:22.86	-443	1160	-1638	-1	1	-17	-21	12	-33	4
	1829	2019-01-17 09:23:22.87	-453	1156	-1637	0	0	-16	-24	-8	-16	16
	1830	2019-01-17 09:23:22.88	-458	1151	-1643	0	-5	-13	-28	1	-29	13
	1831	2019-01-17 09:23:22.89	-453	1155	-1634	1	-7	-6	-31	-15	-16	23
	1832	2019-01-17 09:23:22.90	-457	1160	-1631	-3	-7	-4	-30	2	-32	14
	1833	2019-01-17 09:23:22.91	-444	1157	-1633	-6	-3	-3	-31	-10	-21	20
	1834	2019-01-17 09:23:22.92	-450	1159	-1634	-6	-3	-5	-30	5	-35	12
	1835	2019-01-17 09:23:22.93	-451	1157	-1639	-7	-2	-2	-27	-13	-14	20
	1836	2019-01-17 09:23:22.94	-445	1164	-1640	-5	-5	-4	-26	1	-27	12
	1837	2019-01-17 09:23:22.95	-458	1164	-1641	-6	-3	-7	-25	-14	-11	19
	1838	2019-01-17 09:23:22.96	-451	1164	-1639	-5	-7	-6	-20	8	-28	6
	1839	2019-01-17 09:23:22.97	-449	1165	-1646	-4	-7	-8	-26	-12	-14	19
	1840	2019-01-17 09:23:22.98	-457	1166	-1625	-1	-5	-8	-26	5	-31	10
	1841	2019-01-17 09:23:22.99	-454	1163	-1646	-2	-2	-12	-30	-14	-16	22
	1842	2019-01-17 09:23:23.00	-458	1156	-1638	-4	-6	-9	-26	7	-33	9
	1843	2019-01-17 09:23:23.01	-449	1158	-1630	0	-6	-8	-25	-17	-8	21
	1844	2019-01-17 09:23:23.02	-464	1151	-1627	-1	-6	-8	-18	3	-21	7
	1845	2019-01-17 09:23:23.03	-460	1149	-1635	-5	0	-5	-22	-17	-5	19
	1846	2019-01-17 09:23:23.04	-445	1153	-1639	-7	1	-2	-20	12	-32	4
	1847	2019-01-17 09:23:23.05	-455	1152	-1642	-5	0	1	-23	-10	-13	16
	1848	2019-01-17 09:23:23.06	-457	1164	-1643	-5	1	0	-22	12	-34	5
	1849	2019-01-17 09:23:23.07	-461	1166	-1646	-7	-1	2	-24	-13	-11	18
	1850	2019-01-17 09:23:23.08	-449	1169	-1644	-6	-3	-2	-13	16	-29	-1
	1851	2019-01-17 09:23:23.09	-459	1170	-1641	-9	-2	-6	-21	-9	-12	15
	1852	2019-01-17 09:23:23.10	-464	1165	-1642	-5	-3	-8	-21	20	-41	0
	1853	2019-01-17 09:23:23.11	-453	1165	-1634	-4	-1	-13	-21	1	-22	10
	1854	2019-01-17 09:23:23.12	-455	1156	-1629	-3	2	-13	-20	26	-46	-3
	1855	2019-01-17 09:23:23.13	-461	1159	-1638	-3	2	-14	-29	-5	-24	17
	1856	2019-01-17 09:23:23.14	-454	1150	-1645	-5	2	-11	-27	14	-41	6
	1857	2019-01-17 09:23:23.15	-456	1159	-1635	-4	2	-9	-28	-14	-14	21
	1858	2019-01-17 09:23:23.16	-464	1153	-1635	-6	3	-7	-19	14	-33	2
	1859	2019-01-17 09:23:23.17	-447	1164	-1643	-6	4	-4	-31	-21	-10	26
	1860	2019-01-17 09:23:23.18	-449	1169	-1637	-7	7	-3	-20	20	-40	0
	1861	2019-01-17 09:23:23.19	-451	1165	-1640	-6	6	-4	-25	-3	-22	14
	1862	2019-01-17 09:23:23.20	-455	1162	-1645	-8	5	-5	-19	27	-46	-4
	1863	2019-01-17 09:23:23.21	-445	1170	-1636	-8	7	-6	-28	-3	-25	15
	1864	2019-01-17 09:23:23.22	-448	1166	-1636	-7	5	-8	-21	30	-51	-4
	1865	2019-01-17 09:23:23.23	-450	1165	-1638	-7	7	-10	-28	-2	-26	15
	1866	2019-01-17 09:23:23.24	-454	1157	-1642	-5	8	-7	-20	25	-45	-2
	1867	2019-01-17 09:23:23.25	-449	1165	-1640	-5	5	-8	-26	-10	-16	18
	1868	2019-01-17 09:23:23.26	-445	1158	-1636	-5	2	-6	-19	18	-37	0
	1869	2019-01-17 09:23:23.27	-443	1158	-1636	-7	2	-5	-30	-17	-13	23
	1870	2019-01-17 09:23:23.28	-446	1161	-1645	-6	-1	-4	-22	12	-34	5
	1871	2019-01-17 09:23:23.29	-455	1166	-1636	-7	0	-2	-28	-16	-12	22
	1872	2019-01-17 09:23:23.30	-450	1162	-1635	-5	0	-2	-20	21	-41	0
	1873	2019-01-17 09:23:23.31	-444	1165	-1633	-2	3	-4	-30	-9	-21	19
	1874	2019-01-17 09:23:23.32	-456	1176	-1629	-2	2	-5	-22	26	-48	-2
	1875	2019-01-17 09:23:23.33	-452	1170	-1640	-3	4	-9	-37	-12	-25	24
	1876	2019-01-17 09:23:23.34	-446	1172	-1640	-3	4	-9	-37	18	-55	9
	1877	2019-01-17 09:23:23.35	-451	1170	-1629	0	1	-13	-51	-13	-38	32
	1878	2019-01-17 09:23:23.36	-450	1162	-1628	1	0	-14	-43	21	-64	11
	1879	2019-01-17 09:23:23.37	-450	1155	-1637	0	-6	-14	-52	-19	-33	35
	1880	2019-01-17 09:23:23.38	-456	1154	-1640	1	-6	-11	-40	14	-54	13
	1881	2019-01-17 09:23:23.39	-452	1152	-1639	0	-3	-11	-50	-18	-32	34
	1882	2019-01-17 09:23:23.40	-449	1165	-1635	-1	-2	-7	-38	19	-57	9
	1883	2019-01-17 09:23:23.41	-447	1162	-1632	-6	0	-3	-44	-17	-27	30
	1884	2019-01-17 09:23:23.42	-452	1160	-1648	-9	1	-2	-33	14	-47	9
	1885	2019-01-17 09:23:23.43	-454	1163	-1652	-7	-3	1	-45	-26	-19	35
	1886	2019-01-17 09:23:23.44	-460	1166	-1643	-6	-7	3	-36	7	-43	14
	1887	2019-01-17 09:23:23.45	-457	1174	-1638	-1	-9	2	-45	-23	-22	34
	1888	2019-01-17 09:23:23.46	-445	1175	-1633	0	-9	1	-38	10	-48	14
	1889	2019-01-17 09:23:23.47	-456	1174	-1636	0	-7	0	-51	-25	-26	38
	1890	2019-01-17 09:23:23.48	-445	1177	-1625	1	-4	-4	-39	11	-50	14
	1891	2019-01-17 09:23:23.49	-463	1169	-1629	2	1	-9	-53	-21	-32	37
	1892	2019-01-17 09:23:23.50	-457	1168	-1634	2	0	-11	-38	14	-52	12
	1893	2019-01-17 09:23:23.51	-448	1163	-1633	4	3	-14	-50	-18	-32	34
	1894	2019-01-17 09:23:23.52	-456	1165	-1634	6	1	-13	-32	23	-55	4
	1895	2019-01-17 09:23:23.53	-452	1160	-1628	3	4	-13	-45	-15	-30	30
	1896	2019-01-17 09:23:23.54	-461	1163	-1637	6	6	-13	-24	22	-46	1
	1897	2019-01-17 09:23:23.55	-450	1159	-1640	4	3	-10	-34	-18	-16	26
	1898	2019-01-17 09:23:23.56	-454	1163	-1635	2	7	-9	-21	19	-40	1
	1899	2019-01-17 09:23:23.57	-455	1154	-1637	-1	6	-7	-36	-21	-15	28
	1900	2019-01-17 09:23:23.58	-442	1166	-1636	-1	6	-6	-21	15	-36	3
	1901	2019-01-17 09:23:23.59	-449	1160	-1633	0	4	-8	-30	-25	-5	27
	1902	2019-01-17 09:23:23.60	-448	1161	-1639	2	6	-11	-14	9	-23	2
	1903	2019-01-17 09:23:23.61	-448	1165	-1639	1	4	-12	-24	-23	-1	23
	1904	2019-01-17 09:23:23.62	-454	1156	-1637	1	4	-11	-14	11	-25	1
	1905	2019-01-17 09:23:23.63	-453	1148	-1638	4	3	-8	-29	-26	-3	27
	1906	2019-01-17 09:23:23.64	-451	1150	-1643	5	-1	-5	-22	8	-30	7
	1907	2019-01-17 09:23:23.65	-439	1149	-1639	2	-3	-3	-33	-20	-13	26
	1908	2019-01-17 09:23:23.66	-450	1151	-1631	2	-1	-2	-22	15	-37	3
	1909	2019-01-17 09:23:23.67	-458	1149	-1637	-2	4	-3	-30	-16	-14	23
	1910	2019-01-17 09:23:23.68	-455	1162	-1633	-6	5	-4	-16	19	-35	-1
	1911	2019-01-17 09:23:23.69	-452	1158	-1637	-6	3	-6	-28	-12	-16	20
	1912	2019-01-17 09:23:23.70	-450	1161	-1642	-6	1	-9	-21	18	-39	1
	1913	2019-01-17 09:23:23.71	-452	1161	-1643	-7	-2	-10	-37	-16	-21	26
	1914	2019-01-17 09:23:23.72	-456	1166	-1650	-8	-4	-14	-27	12	-39	7
	1915	2019-01-17 09:23:23.73	-447	1163	-1640	-11	-7	-16	-36	-19	-17	27
	1916	2019-01-17 09:23:23.74	-447	1164	-1640	-13	-7	-16	-28	16	-44	6
	1917	2019-01-17 09:23:23.75	-456	1156	-1626	-12	-5	-14	-38	-9	-29	23
	1918	2019-01-17 09:23:23.76	-448	1153	-1636	-11	0	-11	-24	26	-50	-1
	1919	2019-01-17 09:23:23.77	-459	1157	-1635	-5	3	-11	-32	-4	-28	18
	1920	2019-01-17 09:23:23.78	-459	1159	-1643	-3	2	-7	-28	20	-48	4
	1921	2019-01-17 09:23:23.79	-453	1157	-1637	-1	2	-5	-41	-13	-28	27
	1922	2019-01-17 09:23:23.80	-454	1164	-1640	-3	1	-5	-30	17	-47	6
	1923	2019-01-17 09:23:23.81	-460	1153	-1635	-2	3	-5	-40	-14	-26	27
	1924	2019-01-17 09:23:23.82	-451	1158	-1635	-4	3	-4	-28	12	-40	8
	1925	2019-01-17 09:23:23.83	-455	1161	-1645	-5	4	-4	-37	-16	-21	26
	1926	2019-01-17 09:23:23.84	-449	1168	-1639	-5	6	-5	-31	6	-37	12
	1927	2019-01-17 09:23:23.85	-458	1156	-1645	-3	4	-5	-48	-20	-28	34
	1928	2019-01-17 09:23:23.86	-460	1161	-1638	0	2	-7	-43	9	-52	17
	1929	2019-01-17 09:23:23.87	-452	1159	-1634	1	1	-10	-52	-10	-42	31
	1930	2019-01-17 09:23:23.88	-458	1162	-1635	-2	4	-10	-38	19	-57	9
	1931	2019-01-17 09:23:23.89	-449	1152	-1637	-6	5	-11	-43	-5	-38	24
	1932	2019-01-17 09:23:23.90	-451	1154	-1629	-7	7	-10	-28	14	-42	7
	1933	2019-01-17 09:23:23.91	-440	1156	-1642	-8	7	-8	-37	-17	-20	27
	1934	2019-01-17 09:23:23.92	-450	1163	-1639	-10	8	-5	-27	6	-33	10
	1935	2019-01-17 09:23:23.93	-453	1163	-1639	-10	6	-2	-32	-5	-27	18
	1936	2019-01-17 09:23:23.94	-449	1171	-1646	-10	5	-3	-28	18	-46	5
	1937	2019-01-17 09:23:23.95	-453	1167	-1639	-8	1	-8	-38	-2	-36	20
	1938	2019-01-17 09:23:23.96	-440	1164	-1632	-8	0	-8	-34	12	-46	11
	1939	2019-01-17 09:23:23.97	-451	1166	-1634	-9	1	-11	-37	-5	-32	21
	1940	2019-01-17 09:23:23.98	-434	1173	-1626	-8	3	-11	-24	13	-37	5
	1941	2019-01-17 09:23:23.99	-441	1166	-1644	-10	6	-10	-33	-6	-27	19
	1942	2019-01-17 09:23:24.00	-445	1159	-1639	-10	7	-9	-30	6	-36	12
	1943	2019-01-17 09:23:24.01	-449	1157	-1635	-7	5	-8	-38	-12	-26	25
	1944	2019-01-17 09:23:24.02	-454	1160	-1640	-5	3	-5	-29	5	-34	12
	1945	2019-01-17 09:23:24.03	-448	1158	-1637	-2	-1	-2	-37	-9	-28	23
	1946	2019-01-17 09:23:24.04	-452	1162	-1637	-5	-2	-1	-31	7	-38	12
	1947	2019-01-17 09:23:24.05	-451	1167	-1637	-4	0	0	-39	-7	-32	23
	1948	2019-01-17 09:23:24.06	-451	1156	-1630	-6	2	0	-29	9	-38	10
	1949	2019-01-17 09:23:24.07	-454	1157	-1641	-8	2	1	-38	-4	-34	21
	1950	2019-01-17 09:23:24.08	-457	1167	-1635	-10	2	0	-35	6	-41	14
	1951	2019-01-17 09:23:24.09	-456	1168	-1642	-10	-1	0	-46	-8	-38	27
	1952	2019-01-17 09:23:24.10	-454	1167	-1642	-10	1	-3	-40	0	-40	20
	1953	2019-01-17 09:23:24.11	-459	1175	-1640	-9	0	-5	-45	-9	-36	27
	1954	2019-01-17 09:23:24.12	-445	1176	-1631	-7	-1	-8	-37	3	-40	17
	1955	2019-01-17 09:23:24.13	-450	1175	-1642	-5	5	-10	-41	-2	-39	21
	1956	2019-01-17 09:23:24.14	-450	1168	-1635	-5	8	-11	-32	9	-41	11
	1957	2019-01-17 09:23:24.15	-454	1165	-1634	-3	8	-10	-39	-2	-37	20
	1958	2019-01-17 09:23:24.16	-452	1163	-1642	-1	8	-9	-32	-5	-27	18
	1959	2019-01-17 09:23:24.17	-452	1167	-1640	2	7	-7	-34	-16	-18	25
	1960	2019-01-17 09:23:24.18	-453	1164	-1633	5	6	-6	-25	-4	-21	14
	1961	2019-01-17 09:23:24.19	-446	1162	-1628	5	4	-6	-28	3	-31	12
	1962	2019-01-17 09:23:24.20	-448	1164	-1630	5	6	-5	-29	12	-41	8
	1963	2019-01-17 09:23:24.21	-451	1160	-1635	4	7	-9	-41	5	-46	18
	1964	2019-01-17 09:23:24.22	-447	1151	-1644	6	6	-10	-41	4	-45	18
	1965	2019-01-17 09:23:24.23	-446	1157	-1647	6	5	-10	-46	-5	-41	25
	1966	2019-01-17 09:23:24.24	-432	1157	-1639	2	3	-8	-41	-3	-38	22
	1967	2019-01-17 09:23:24.25	-443	1157	-1637	-3	3	-14	-41	8	-49	16
	1968	2019-01-17 09:23:24.26	-448	1161	-1638	-8	5	-13	-34	22	-56	6
	1969	2019-01-17 09:23:24.27	-438	1160	-1631	-9	7	-16	-37	26	-63	5
	1970	2019-01-17 09:23:24.28	-448	1158	-1640	-9	6	-20	-34	23	-57	5
	1971	2019-01-17 09:23:24.29	-453	1164	-1640	-11	4	-23	-39	18	-57	10
	1972	2019-01-17 09:23:24.30	-446	1153	-1636	-10	3	-25	-40	12	-52	14
	1973	2019-01-17 09:23:24.31	-444	1153	-1638	-8	1	-23	-46	13	-59	16
	1974	2019-01-17 09:23:24.32	-452	1153	-1644	-6	-1	-20	-41	6	-47	17
	1975	2019-01-17 09:23:24.33	-445	1154	-1642	-8	-2	-17	-41	14	-55	13
	1976	2019-01-17 09:23:24.34	-447	1162	-1641	-8	-4	-12	-33	13	-46	10
	1977	2019-01-17 09:23:24.35	-451	1169	-1642	-10	-5	-10	-40	14	-54	13
	1978	2019-01-17 09:23:24.36	-450	1164	-1649	-12	-6	-9	-37	6	-43	15
	1979	2019-01-17 09:23:24.37	-464	1157	-1642	-16	-6	-5	-42	5	-47	18
	1980	2019-01-17 09:23:24.38	-463	1157	-1636	-17	-8	0	-41	-10	-31	25
	1981	2019-01-17 09:23:24.39	-459	1156	-1631	-16	-9	3	-39	-5	-34	22
	1982	2019-01-17 09:23:24.40	-462	1166	-1630	-15	-4	7	-33	-20	-13	26
	1983	2019-01-17 09:23:24.41	-458	1165	-1621	-13	-4	8	-25	-7	-18	16
	1984	2019-01-17 09:23:24.42	-467	1170	-1628	-13	1	6	-24	-22	-2	23
	1985	2019-01-17 09:23:24.43	-452	1168	-1639	-12	2	5	-30	-14	-16	22
	1986	2019-01-17 09:23:24.44	-458	1168	-1636	-12	3	2	-32	-27	-5	29
	1987	2019-01-17 09:23:24.45	-458	1173	-1633	-13	1	1	-30	-8	-22	19
	1988	2019-01-17 09:23:24.46	-452	1166	-1637	-9	5	-3	-28	-14	-14	21
	1989	2019-01-17 09:23:24.47	-455	1174	-1635	-8	6	-5	-32	0	-32	16
	1990	2019-01-17 09:23:24.48	-462	1170	-1636	-8	5	-6	-37	-18	-19	27
	1991	2019-01-17 09:23:24.49	-458	1177	-1638	-9	5	-8	-38	-5	-33	21
	1992	2019-01-17 09:23:24.50	-451	1171	-1630	-10	10	-9	-37	-20	-17	28
	1993	2019-01-17 09:23:24.51	-460	1172	-1635	-8	10	-12	-35	-4	-31	19
	1994	2019-01-17 09:23:24.52	-458	1168	-1638	-9	10	-13	-37	-22	-15	29
[truncated: 3,709 more rows]
