# Supplementary material for: Evaluating the stress-response of dental students to the dental school environment
Source: PeerJ. 2020 May 6;8:e8981. doi: 10.7717/peerj.8981 (PMC7210805; doi:10.7717/peerj.8981)
Supplement: Supplemental Information 1 [file peerj-08-8981-s001.zip › 1-0-IV.csv]

// Data mode : Full
// Data quality : High
// Acceleration sensor's range : 16g
// Gyroscope sensor's range : 2000dps
//
//ARTIFACT	NUM	DATE	ACC_X	ACC_Y	ACC_Z	GYRO_X	GYRO_Y	GYRO_Z	EOG_L	EOG_R	EOG_H	EOG_V
	1	2019-01-22 13:06:59.68	-535	959	-1742	-12	-10	-16	-76	-24	-52	50
	2	2019-01-22 13:06:59.69	-529	965	-1750	-12	-9	-15	-73	-22	-51	47
	3	2019-01-22 13:06:59.70	-531	966	-1741	-11	-10	-14	-78	-21	-57	49
	4	2019-01-22 13:06:59.71	-537	952	-1739	-10	-10	-11	-78	-14	-64	46
	5	2019-01-22 13:06:59.72	-531	960	-1736	-6	-10	-8	-77	-18	-59	47
	6	2019-01-22 13:06:59.73	-534	958	-1737	-4	-12	-6	-73	-14	-59	43
	7	2019-01-22 13:06:59.74	-533	956	-1736	-3	-12	-2	-78	-18	-60	48
	8	2019-01-22 13:06:59.75	-531	961	-1737	-5	-10	0	-79	-13	-66	46
	9	2019-01-22 13:06:59.76	-527	956	-1734	-6	-9	0	-79	-22	-57	50
	10	2019-01-22 13:06:59.77	-538	959	-1737	-5	-7	1	-70	-20	-50	45
	11	2019-01-22 13:06:59.78	-542	961	-1734	-6	-6	-3	-70	-27	-43	48
	12	2019-01-22 13:06:59.79	-525	959	-1739	-6	-8	-5	-67	-17	-50	42
	13	2019-01-22 13:06:59.80	-534	960	-1748	-4	-11	-7	-73	-23	-50	48
	14	2019-01-22 13:06:59.81	-533	965	-1738	-4	-15	-6	-70	-12	-58	41
	15	2019-01-22 13:06:59.82	-537	967	-1732	-8	-15	-8	-73	-24	-49	48
	16	2019-01-22 13:06:59.83	-533	962	-1743	-9	-18	-10	-68	-13	-55	40
	17	2019-01-22 13:06:59.84	-535	967	-1733	-10	-14	-10	-69	-23	-46	46
	18	2019-01-22 13:06:59.85	-546	958	-1722	-8	-13	-11	-77	-23	-54	50
	19	2019-01-22 13:06:59.86	-536	960	-1731	-7	-8	-11	-81	-37	-44	59
	20	2019-01-22 13:06:59.87	-539	967	-1737	-6	-6	-12	-76	-30	-46	53
	21	2019-01-22 13:06:59.88	-535	955	-1732	-2	-4	-15	-71	-28	-43	49
	22	2019-01-22 13:06:59.89	-544	956	-1752	-4	-3	-15	-69	-19	-50	44
	23	2019-01-22 13:06:59.90	-544	960	-1735	-2	-6	-14	-76	-33	-43	54
	24	2019-01-22 13:06:59.91	-528	981	-1735	-5	-3	-18	-67	-19	-48	43
	25	2019-01-22 13:06:59.92	-544	980	-1752	-14	1	-26	-68	-26	-42	47
	26	2019-01-22 13:06:59.93	-530	978	-1751	-16	-4	-33	-68	-19	-49	43
	27	2019-01-22 13:06:59.94	-547	961	-1736	-16	-4	-36	-72	-27	-45	49
	28	2019-01-22 13:06:59.95	-531	962	-1744	-13	-3	-39	-70	-22	-48	46
	29	2019-01-22 13:06:59.96	-540	969	-1745	-12	0	-42	-69	-26	-43	47
	30	2019-01-22 13:06:59.97	-532	964	-1738	-11	-2	-43	-60	-15	-45	37
	31	2019-01-22 13:06:59.98	-533	968	-1738	-7	0	-43	-61	-21	-40	41
	32	2019-01-22 13:06:59.99	-539	966	-1727	-5	6	-43	-60	-11	-49	35
	33	2019-01-22 13:07:00.00	-545	949	-1738	-6	10	-41	-65	-19	-46	42
	34	2019-01-22 13:07:00.01	-540	940	-1764	4	0	-36	-61	-9	-52	35
	35	2019-01-22 13:07:00.02	-535	964	-1727	6	-8	-25	-67	-22	-45	44
	36	2019-01-22 13:07:00.03	-524	963	-1717	3	-7	-28	-67	-18	-49	42
	37	2019-01-22 13:07:00.04	-519	965	-1721	0	2	-31	-67	-26	-41	46
	38	2019-01-22 13:07:00.05	-524	958	-1734	-2	3	-31	-65	-13	-52	39
	39	2019-01-22 13:07:00.06	-535	946	-1734	-6	4	-31	-70	-21	-49	45
	40	2019-01-22 13:07:00.07	-528	947	-1735	-9	2	-25	-62	-10	-52	36
	41	2019-01-22 13:07:00.08	-532	952	-1736	-14	2	-22	-60	-19	-41	39
	42	2019-01-22 13:07:00.09	-537	959	-1730	-21	5	-17	-57	-10	-47	33
	43	2019-01-22 13:07:00.10	-530	959	-1734	-28	7	-16	-66	-23	-43	44
	44	2019-01-22 13:07:00.11	-531	963	-1736	-30	11	-17	-70	-22	-48	46
	45	2019-01-22 13:07:00.12	-523	962	-1732	-32	14	-14	-70	-23	-47	46
	46	2019-01-22 13:07:00.13	-524	962	-1740	-27	13	-14	-61	-8	-53	34
	47	2019-01-22 13:07:00.14	-539	959	-1749	-23	10	-14	-68	-20	-48	44
	48	2019-01-22 13:07:00.15	-534	949	-1744	-18	5	-14	-67	-16	-51	41
	49	2019-01-22 13:07:00.16	-528	958	-1738	-13	4	-10	-73	-20	-53	46
	50	2019-01-22 13:07:00.17	-525	969	-1734	-10	5	-12	-68	-9	-59	38
	51	2019-01-22 13:07:00.18	-530	967	-1735	-10	7	-12	-71	-26	-45	48
	52	2019-01-22 13:07:00.19	-527	961	-1746	-14	4	-14	-65	-19	-46	42
	53	2019-01-22 13:07:00.20	-524	956	-1750	-14	1	-14	-65	-27	-38	46
	54	2019-01-22 13:07:00.21	-519	963	-1754	-14	-5	-13	-66	-22	-44	44
	55	2019-01-22 13:07:00.22	-530	959	-1748	-16	-7	-12	-72	-25	-47	48
	56	2019-01-22 13:07:00.23	-537	957	-1745	-15	-10	-10	-66	-15	-51	40
	57	2019-01-22 13:07:00.24	-537	957	-1732	-12	-9	-11	-69	-26	-43	47
	58	2019-01-22 13:07:00.25	-525	961	-1736	-12	-11	-11	-66	-19	-47	42
	59	2019-01-22 13:07:00.26	-536	954	-1739	-10	-5	-11	-76	-31	-45	53
	60	2019-01-22 13:07:00.27	-528	962	-1737	-8	-8	-10	-71	-29	-42	50
	61	2019-01-22 13:07:00.28	-524	959	-1726	-7	-9	-9	-72	-41	-31	56
	62	2019-01-22 13:07:00.29	-534	964	-1734	-7	-7	-10	-62	-27	-35	44
	63	2019-01-22 13:07:00.30	-539	969	-1734	-10	-6	-8	-71	-30	-41	50
	64	2019-01-22 13:07:00.31	-538	978	-1735	-12	-3	-13	-69	-23	-46	46
	65	2019-01-22 13:07:00.32	-535	959	-1735	-15	-5	-13	-73	-39	-34	56
	66	2019-01-22 13:07:00.33	-544	953	-1738	-12	-8	-14	-71	-31	-40	51
	67	2019-01-22 13:07:00.34	-543	952	-1740	-15	-9	-15	-76	-43	-33	59
	68	2019-01-22 13:07:00.35	-538	970	-1736	-16	-11	-13	-71	-33	-38	52
	69	2019-01-22 13:07:00.36	-533	972	-1736	-19	-9	-17	-72	-34	-38	53
	70	2019-01-22 13:07:00.37	-534	976	-1732	-23	-8	-21	-72	-28	-44	50
	71	2019-01-22 13:07:00.38	-533	966	-1729	-24	-1	-22	-78	-37	-41	57
	72	2019-01-22 13:07:00.39	-535	967	-1727	-20	1	-24	-68	-23	-45	45
	73	2019-01-22 13:07:00.40	-544	964	-1731	-17	2	-24	-72	-27	-45	49
	74	2019-01-22 13:07:00.41	-549	966	-1738	-15	4	-23	-67	-18	-49	42
	75	2019-01-22 13:07:00.42	-542	960	-1731	-16	1	-20	-67	-23	-44	45
	76	2019-01-22 13:07:00.43	-543	958	-1733	-11	2	-18	-62	-15	-47	38
	77	2019-01-22 13:07:00.44	-534	959	-1728	-10	2	-14	-66	-22	-44	44
	78	2019-01-22 13:07:00.45	-532	962	-1733	-10	4	-11	-62	-13	-49	37
	79	2019-01-22 13:07:00.46	-532	960	-1735	-11	-1	-10	-69	-24	-45	46
	80	2019-01-22 13:07:00.47	-534	962	-1732	-11	2	-7	-64	-12	-52	38
	81	2019-01-22 13:07:00.48	-520	959	-1730	-9	5	-8	-65	-13	-52	39
	82	2019-01-22 13:07:00.49	-540	961	-1730	-6	7	-4	-60	-6	-54	33
	83	2019-01-22 13:07:00.50	-528	961	-1735	-6	4	1	-62	-14	-48	38
	84	2019-01-22 13:07:00.51	-533	964	-1739	-6	3	2	-55	-6	-49	30
	85	2019-01-22 13:07:00.52	-522	967	-1735	-8	0	3	-57	-15	-42	36
	86	2019-01-22 13:07:00.53	-534	963	-1733	-10	-4	5	-51	-9	-42	30
	87	2019-01-22 13:07:00.54	-524	960	-1737	-11	-7	3	-52	-19	-33	35
	88	2019-01-22 13:07:00.55	-527	960	-1743	-14	-8	3	-52	-15	-37	33
	89	2019-01-22 13:07:00.56	-525	958	-1736	-16	-10	0	-57	-25	-32	41
	90	2019-01-22 13:07:00.57	-535	967	-1735	-15	-14	0	-54	-19	-35	36
	91	2019-01-22 13:07:00.58	-526	963	-1726	-17	-15	-1	-52	-18	-34	35
	92	2019-01-22 13:07:00.59	-530	969	-1721	-16	-14	-3	-48	-10	-38	29
	93	2019-01-22 13:07:00.60	-537	966	-1727	-17	-11	-6	-55	-21	-34	38
	94	2019-01-22 13:07:00.61	-545	960	-1726	-16	-13	-7	-53	-19	-34	36
	95	2019-01-22 13:07:00.62	-535	964	-1737	-15	-13	-7	-60	-24	-36	42
	96	2019-01-22 13:07:00.63	-538	962	-1734	-18	-15	-4	-60	-14	-46	37
	97	2019-01-22 13:07:00.64	-534	968	-1724	-20	-13	-3	-57	-21	-36	39
	98	2019-01-22 13:07:00.65	-544	965	-1725	-21	-10	-5	-54	-11	-43	32
	99	2019-01-22 13:07:00.66	-534	969	-1737	-23	-9	-8	-54	-12	-42	33
	100	2019-01-22 13:07:00.67	-537	963	-1743	-26	-13	-7	-62	-16	-46	39
	101	2019-01-22 13:07:00.68	-541	969	-1738	-28	-14	-8	-67	-20	-47	43
	102	2019-01-22 13:07:00.69	-544	970	-1733	-30	-12	-9	-67	-14	-53	40
	103	2019-01-22 13:07:00.70	-555	973	-1728	-30	-8	-10	-70	-19	-51	44
	104	2019-01-22 13:07:00.71	-546	984	-1731	-31	-7	-12	-61	-15	-46	38
	105	2019-01-22 13:07:00.72	-551	976	-1733	-30	-5	-14	-59	-16	-43	37
	106	2019-01-22 13:07:00.73	-548	973	-1727	-24	-7	-11	-59	-12	-47	35
	107	2019-01-22 13:07:00.74	-552	975	-1733	-23	-7	-11	-65	-18	-47	41
	108	2019-01-22 13:07:00.75	-541	974	-1723	-19	-3	-9	-60	-14	-46	37
	109	2019-01-22 13:07:00.76	-542	973	-1721	-18	0	-11	-60	-11	-49	35
	110	2019-01-22 13:07:00.77	-550	975	-1726	-16	2	-8	-57	-9	-48	33
	111	2019-01-22 13:07:00.78	-539	981	-1719	-19	2	-10	-61	-13	-48	37
	112	2019-01-22 13:07:00.79	-531	988	-1727	-24	4	-15	-59	-7	-52	33
	113	2019-01-22 13:07:00.80	-532	988	-1723	-22	11	-19	-62	-14	-48	38
	114	2019-01-22 13:07:00.81	-538	984	-1739	-19	13	-26	-59	-15	-44	37
	115	2019-01-22 13:07:00.82	-529	982	-1731	-18	13	-27	-55	-15	-40	35
	116	2019-01-22 13:07:00.83	-535	979	-1735	-19	13	-30	-51	-11	-40	31
	117	2019-01-22 13:07:00.84	-532	979	-1727	-18	14	-29	-48	-8	-40	28
	118	2019-01-22 13:07:00.85	-538	975	-1731	-18	13	-26	-41	-3	-38	22
	119	2019-01-22 13:07:00.86	-541	967	-1733	-16	6	-24	-45	-10	-35	27
	120	2019-01-22 13:07:00.87	-542	972	-1728	-13	2	-18	-40	-11	-29	25
	121	2019-01-22 13:07:00.88	-533	966	-1728	-15	-1	-13	-41	-15	-26	28
	122	2019-01-22 13:07:00.89	-532	974	-1720	-14	1	-10	-45	-14	-31	29
	123	2019-01-22 13:07:00.90	-525	971	-1719	-13	-1	-6	-48	-16	-32	32
	124	2019-01-22 13:07:00.91	-526	979	-1726	-12	-2	-2	-43	-12	-31	27
	125	2019-01-22 13:07:00.92	-535	963	-1723	-12	-4	0	-46	-6	-40	26
	126	2019-01-22 13:07:00.93	-530	981	-1722	-11	-1	4	-45	-10	-35	27
	127	2019-01-22 13:07:00.94	-537	982	-1720	-16	3	5	-47	-13	-34	30
	128	2019-01-22 13:07:00.95	-525	982	-1734	-18	5	2	-43	-7	-36	25
	129	2019-01-22 13:07:00.96	-531	989	-1738	-22	2	0	-48	-9	-39	28
	130	2019-01-22 13:07:00.97	-522	990	-1739	-21	-2	-4	-49	-11	-38	30
	131	2019-01-22 13:07:00.98	-539	984	-1733	-21	-5	-7	-48	-11	-37	29
	132	2019-01-22 13:07:00.99	-537	980	-1732	-18	-10	-13	-52	-13	-39	32
	133	2019-01-22 13:07:01.00	-529	981	-1728	-14	-13	-12	-52	-12	-40	32
	134	2019-01-22 13:07:01.01	-545	975	-1726	-14	-15	-12	-47	-17	-30	32
	135	2019-01-22 13:07:01.02	-529	975	-1721	-10	-16	-11	-49	-16	-33	32
	136	2019-01-22 13:07:01.03	-542	980	-1722	-8	-15	-10	-48	-17	-31	32
	137	2019-01-22 13:07:01.04	-538	979	-1717	-9	-13	-7	-53	-15	-38	34
	138	2019-01-22 13:07:01.05	-538	982	-1718	-12	-6	-9	-55	-12	-43	33
	139	2019-01-22 13:07:01.06	-537	981	-1725	-15	-5	-10	-55	-9	-46	32
	140	2019-01-22 13:07:01.07	-534	979	-1714	-16	-1	-11	-44	-5	-39	24
	141	2019-01-22 13:07:01.08	-543	982	-1726	-19	3	-12	-51	-10	-41	30
	142	2019-01-22 13:07:01.09	-534	990	-1729	-20	5	-12	-54	-19	-35	36
	143	2019-01-22 13:07:01.10	-528	981	-1721	-22	5	-14	-59	-27	-32	43
	144	2019-01-22 13:07:01.11	-525	984	-1718	-22	7	-17	-54	-21	-33	37
	145	2019-01-22 13:07:01.12	-520	985	-1725	-20	9	-21	-52	-19	-33	35
	146	2019-01-22 13:07:01.13	-530	982	-1731	-17	9	-22	-50	-17	-33	33
	147	2019-01-22 13:07:01.14	-534	983	-1725	-15	8	-21	-53	-9	-44	31
	148	2019-01-22 13:07:01.15	-537	981	-1730	-15	3	-22	-60	-14	-46	37
	149	2019-01-22 13:07:01.16	-523	976	-1723	-14	0	-21	-60	-11	-49	35
	150	2019-01-22 13:07:01.17	-530	977	-1725	-14	-2	-18	-54	-11	-43	32
	151	2019-01-22 13:07:01.18	-527	979	-1725	-14	-2	-15	-50	-9	-41	29
	152	2019-01-22 13:07:01.19	-534	971	-1732	-14	-4	-12	-46	-10	-36	28
	153	2019-01-22 13:07:01.20	-527	973	-1732	-15	-5	-8	-47	-5	-42	26
	154	2019-01-22 13:07:01.21	-525	979	-1727	-16	-6	-3	-55	-12	-43	33
	155	2019-01-22 13:07:01.22	-530	983	-1727	-16	-7	-2	-54	-11	-43	32
	156	2019-01-22 13:07:01.23	-529	978	-1732	-15	-11	0	-52	-14	-38	33
	157	2019-01-22 13:07:01.24	-525	981	-1721	-15	-15	3	-52	-15	-37	33
	158	2019-01-22 13:07:01.25	-534	984	-1721	-15	-16	2	-55	-24	-31	39
	159	2019-01-22 13:07:01.26	-540	988	-1725	-14	-18	2	-56	-19	-37	37
	160	2019-01-22 13:07:01.27	-542	986	-1725	-13	-20	2	-59	-28	-31	43
	161	2019-01-22 13:07:01.28	-546	986	-1720	-13	-19	-3	-55	-26	-29	40
	162	2019-01-22 13:07:01.29	-550	989	-1725	-9	-20	-5	-54	-25	-29	39
	163	2019-01-22 13:07:01.30	-550	972	-1721	-6	-18	-4	-57	-19	-38	38
	164	2019-01-22 13:07:01.31	-546	979	-1722	-4	-19	-4	-57	-19	-38	38
	165	2019-01-22 13:07:01.32	-550	981	-1719	-4	-15	-3	-50	-10	-40	30
	166	2019-01-22 13:07:01.33	-546	992	-1722	-12	-9	-2	-50	-19	-31	34
	167	2019-01-22 13:07:01.34	-554	986	-1718	-16	-7	-3	-48	-15	-33	31
	168	2019-01-22 13:07:01.35	-551	986	-1710	-18	-4	-2	-50	-16	-34	33
	169	2019-01-22 13:07:01.36	-550	988	-1713	-20	-3	-2	-50	-14	-36	32
	170	2019-01-22 13:07:01.37	-545	995	-1717	-21	-1	-3	-45	-19	-26	32
	171	2019-01-22 13:07:01.38	-544	997	-1715	-24	6	-10	-40	-8	-32	24
	172	2019-01-22 13:07:01.39	-544	991	-1728	-20	8	-15	-41	-11	-30	26
	173	2019-01-22 13:07:01.40	-548	998	-1725	-15	7	-22	-34	-3	-31	18
	174	2019-01-22 13:07:01.41	-528	999	-1726	-14	8	-26	-34	-9	-25	21
	175	2019-01-22 13:07:01.42	-535	996	-1724	-10	11	-33	-28	-2	-26	15
	176	2019-01-22 13:07:01.43	-533	994	-1732	-9	13	-36	-27	-5	-22	16
	177	2019-01-22 13:07:01.44	-544	978	-1731	-11	10	-35	-22	10	-32	6
	178	2019-01-22 13:07:01.45	-542	978	-1730	-8	7	-32	-32	1	-33	15
	179	2019-01-22 13:07:01.46	-546	972	-1731	-5	4	-27	-18	13	-31	2
	180	2019-01-22 13:07:01.47	-548	963	-1717	-5	1	-19	-21	5	-26	8
	181	2019-01-22 13:07:01.48	-539	970	-1711	-5	3	-8	-13	12	-25	0
	182	2019-01-22 13:07:01.49	-539	975	-1707	-6	7	-5	-20	3	-23	8
	183	2019-01-22 13:07:01.50	-533	982	-1712	-10	19	2	-22	11	-33	5
	184	2019-01-22 13:07:01.51	-533	990	-1722	-14	21	2	-29	-5	-24	17
	185	2019-01-22 13:07:01.52	-538	989	-1721	-16	22	0	-24	4	-28	10
	186	2019-01-22 13:07:01.53	-544	990	-1721	-17	17	-5	-30	-6	-24	18
	187	2019-01-22 13:07:01.54	-536	992	-1716	-19	10	-9	-30	-1	-29	15
	188	2019-01-22 13:07:01.55	-529	993	-1726	-19	7	-15	-36	-9	-27	22
	189	2019-01-22 13:07:01.56	-531	993	-1726	-20	3	-17	-32	0	-32	16
	190	2019-01-22 13:07:01.57	-537	991	-1722	-22	-1	-22	-33	-12	-21	22
	191	2019-01-22 13:07:01.58	-531	983	-1725	-25	-4	-24	-34	-1	-33	17
	192	2019-01-22 13:07:01.59	-529	984	-1710	-27	-4	-24	-40	-10	-30	25
	193	2019-01-22 13:07:01.60	-533	983	-1719	-27	-4	-21	-36	-5	-31	20
	194	2019-01-22 13:07:01.61	-524	990	-1718	-31	-4	-18	-40	-11	-29	25
	195	2019-01-22 13:07:01.62	-535	996	-1711	-38	2	-17	-38	-3	-35	20
	196	2019-01-22 13:07:01.63	-532	990	-1720	-36	3	-15	-36	-14	-22	25
	197	2019-01-22 13:07:01.64	-533	988	-1725	-36	2	-12	-35	-5	-30	20
	198	2019-01-22 13:07:01.65	-536	986	-1717	-34	4	-6	-38	-17	-21	27
	199	2019-01-22 13:07:01.66	-539	988	-1714	-33	1	-2	-32	-9	-23	20
	200	2019-01-22 13:07:01.67	-529	1000	-1724	-32	6	0	-35	-13	-22	24
	201	2019-01-22 13:07:01.68	-540	1003	-1724	-30	7	2	-28	-4	-24	16
	202	2019-01-22 13:07:01.69	-526	1000	-1724	-28	4	-1	-32	-13	-19	22
	203	2019-01-22 13:07:01.70	-531	994	-1732	-26	-2	0	-30	-6	-24	18
	204	2019-01-22 13:07:01.71	-534	1000	-1728	-23	-6	1	-31	-12	-19	21
	205	2019-01-22 13:07:01.72	-531	1004	-1729	-20	-8	3	-30	-1	-29	15
	206	2019-01-22 13:07:01.73	-536	995	-1718	-17	-9	1	-37	-12	-25	24
	207	2019-01-22 13:07:01.74	-527	996	-1715	-16	-11	1	-32	-5	-27	18
	208	2019-01-22 13:07:01.75	-536	1003	-1713	-13	-8	2	-37	-8	-29	22
	209	2019-01-22 13:07:01.76	-527	1004	-1716	-12	-6	-1	-37	0	-37	18
	210	2019-01-22 13:07:01.77	-525	1002	-1710	-10	-5	1	-41	-10	-31	25
	211	2019-01-22 13:07:01.78	-527	999	-1716	-11	1	-1	-40	-6	-34	23
	212	2019-01-22 13:07:01.79	-533	1004	-1720	-11	3	-5	-48	-15	-33	31
	213	2019-01-22 13:07:01.80	-530	1000	-1718	-12	2	-6	-42	-5	-37	23
	214	2019-01-22 13:07:01.81	-530	1000	-1717	-13	1	-8	-46	-16	-30	31
	215	2019-01-22 13:07:01.82	-532	1000	-1718	-14	3	-6	-40	-10	-30	25
	216	2019-01-22 13:07:01.83	-532	997	-1718	-12	0	-8	-36	-13	-23	24
	217	2019-01-22 13:07:01.84	-530	997	-1713	-12	-1	-8	-36	-6	-30	21
	218	2019-01-22 13:07:01.85	-538	1006	-1712	-12	0	-10	-37	-18	-19	27
	219	2019-01-22 13:07:01.86	-534	1005	-1715	-15	4	-13	-38	-9	-29	23
	220	2019-01-22 13:07:01.87	-528	1011	-1713	-18	6	-15	-31	-10	-21	20
	221	2019-01-22 13:07:01.88	-536	1006	-1715	-19	7	-18	-40	-5	-35	22
	222	2019-01-22 13:07:01.89	-533	1006	-1718	-16	9	-19	-52	-21	-31	36
	223	2019-01-22 13:07:01.90	-531	1006	-1715	-14	9	-21	-56	-27	-29	41
	224	2019-01-22 13:07:01.91	-534	1009	-1717	-11	10	-23	-63	-37	-26	50
	225	2019-01-22 13:07:01.92	-532	1002	-1716	-8	8	-28	-65	-38	-27	51
	226	2019-01-22 13:07:01.93	-534	1009	-1718	-8	9	-29	-71	-43	-28	57
	227	2019-01-22 13:07:01.94	-517	1008	-1715	-5	10	-29	-73	-40	-33	56
	228	2019-01-22 13:07:01.95	-523	1003	-1722	-2	10	-31	-74	-48	-26	61
	229	2019-01-22 13:07:01.96	-519	999	-1720	-1	7	-30	-70	-39	-31	54
	230	2019-01-22 13:07:01.97	-530	999	-1728	0	3	-29	-75	-44	-31	59
	231	2019-01-22 13:07:01.98	-525	991	-1722	-1	-2	-29	-70	-35	-35	52
	232	2019-01-22 13:07:01.99	-522	994	-1715	1	-3	-24	-77	-44	-33	60
	233	2019-01-22 13:07:02.00	-520	980	-1716	0	-4	-20	-74	-34	-40	54
	234	2019-01-22 13:07:02.01	-524	985	-1708	-2	-5	-16	-71	-34	-37	52
	235	2019-01-22 13:07:02.02	-526	986	-1708	-1	-1	-13	-67	-24	-43	45
	236	2019-01-22 13:07:02.03	-524	984	-1715	-2	-1	-9	-66	-28	-38	47
	237	2019-01-22 13:07:02.04	-525	980	-1720	-4	-2	-3	-57	-14	-43	35
	238	2019-01-22 13:07:02.05	-521	979	-1713	-4	-4	2	-62	-21	-41	41
	239	2019-01-22 13:07:02.06	-531	988	-1722	-7	-4	5	-59	-15	-44	37
	240	2019-01-22 13:07:02.07	-513	990	-1722	-10	-8	7	-59	-22	-37	40
	241	2019-01-22 13:07:02.08	-529	993	-1725	-14	-9	6	-53	-18	-35	35
	242	2019-01-22 13:07:02.09	-529	981	-1707	-13	-13	8	-50	-20	-30	35
	243	2019-01-22 13:07:02.10	-534	993	-1712	-9	-14	7	-47	-11	-36	29
	244	2019-01-22 13:07:02.11	-530	997	-1711	-10	-15	6	-48	-19	-29	33
	245	2019-01-22 13:07:02.12	-532	998	-1713	-9	-14	1	-45	-15	-30	30
	246	2019-01-22 13:07:02.13	-528	1004	-1715	-10	-13	0	-46	-20	-26	33
	247	2019-01-22 13:07:02.14	-530	1005	-1718	-13	-13	-2	-40	-9	-31	24
	248	2019-01-22 13:07:02.15	-531	1002	-1720	-17	-11	-7	-39	-16	-23	27
	249	2019-01-22 13:07:02.16	-531	1000	-1717	-22	-8	-9	-30	-10	-20	20
	250	2019-01-22 13:07:02.17	-536	1001	-1722	-26	-4	-11	-36	-15	-21	25
	251	2019-01-22 13:07:02.18	-534	993	-1720	-28	-5	-11	-37	-12	-25	24
	252	2019-01-22 13:07:02.19	-534	995	-1713	-25	-4	-9	-39	-22	-17	30
	253	2019-01-22 13:07:02.20	-537	1007	-1718	-25	-7	-11	-39	-18	-21	28
	254	2019-01-22 13:07:02.21	-528	1005	-1716	-23	-7	-8	-43	-26	-17	34
	255	2019-01-22 13:07:02.22	-533	1009	-1716	-24	-5	-9	-44	-18	-26	31
	256	2019-01-22 13:07:02.23	-534	1011	-1714	-25	-5	-7	-48	-21	-27	34
	257	2019-01-22 13:07:02.24	-529	1004	-1710	-26	-3	-9	-31	-9	-22	20
	258	2019-01-22 13:07:02.25	-531	1007	-1709	-22	-1	-9	-36	-13	-23	24
	259	2019-01-22 13:07:02.26	-534	1012	-1713	-21	2	-13	-34	-12	-22	23
	260	2019-01-22 13:07:02.27	-535	1007	-1713	-20	4	-11	-44	-23	-21	33
	261	2019-01-22 13:07:02.28	-528	1001	-1710	-18	3	-11	-36	-10	-26	23
	262	2019-01-22 13:07:02.29	-538	999	-1706	-12	1	-12	-41	-16	-25	28
	263	2019-01-22 13:07:02.30	-533	1005	-1714	-9	-2	-9	-32	-5	-27	18
	264	2019-01-22 13:07:02.31	-532	1002	-1718	-8	-1	-5	-39	-17	-22	28
	265	2019-01-22 13:07:02.32	-526	1006	-1718	-10	-2	-6	-41	-18	-23	29
	266	2019-01-22 13:07:02.33	-530	1008	-1713	-11	-3	-5	-43	-19	-24	31
	267	2019-01-22 13:07:02.34	-526	1007	-1712	-12	-3	-5	-41	-16	-25	28
	268	2019-01-22 13:07:02.35	-527	1006	-1709	-14	-2	-6	-43	-25	-18	34
	269	2019-01-22 13:07:02.36	-532	1006	-1709	-16	-2	-10	-44	-20	-24	32
	270	2019-01-22 13:07:02.37	-538	1008	-1713	-15	-3	-11	-45	-26	-19	35
	271	2019-01-22 13:07:02.38	-529	1011	-1719	-15	-2	-15	-43	-22	-21	32
	272	2019-01-22 13:07:02.39	-536	1002	-1720	-14	-5	-15	-48	-30	-18	39
	273	2019-01-22 13:07:02.40	-536	1003	-1705	-14	-4	-17	-44	-25	-19	34
	274	2019-01-22 13:07:02.41	-535	1008	-1707	-16	-2	-17	-49	-29	-20	39
	275	2019-01-22 13:07:02.42	-533	1025	-1715	-20	0	-17	-46	-31	-15	38
	276	2019-01-22 13:07:02.43	-532	1014	-1714	-25	1	-18	-50	-32	-18	41
	277	2019-01-22 13:07:02.44	-534	1013	-1707	-24	4	-18	-44	-25	-19	34
	278	2019-01-22 13:07:02.45	-524	1013	-1707	-22	5	-17	-39	-18	-21	28
	279	2019-01-22 13:07:02.46	-530	1013	-1703	-18	9	-18	-38	-19	-19	28
	280	2019-01-22 13:07:02.47	-528	1013	-1722	-11	7	-18	-35	-22	-13	28
	281	2019-01-22 13:07:02.48	-536	1018	-1721	-5	1	-18	-35	-13	-22	24
	282	2019-01-22 13:07:02.49	-545	1014	-1718	1	-4	-16	-35	-14	-21	24
	283	2019-01-22 13:07:02.50	-527	1019	-1711	4	-7	-15	-36	-13	-23	24
	284	2019-01-22 13:07:02.51	-529	1016	-1705	4	-7	-18	-41	-19	-22	30
	285	2019-01-22 13:07:02.52	-535	1016	-1699	4	-5	-20	-40	-17	-23	28
	286	2019-01-22 13:07:02.53	-537	1009	-1699	2	-1	-21	-45	-15	-30	30
	287	2019-01-22 13:07:02.54	-523	1003	-1708	-1	-1	-22	-40	-13	-27	26
	288	2019-01-22 13:07:02.55	-524	992	-1705	-2	7	-18	-38	-8	-30	23
	289	2019-01-22 13:07:02.56	-519	993	-1706	-3	8	-19	-33	-9	-24	21
	290	2019-01-22 13:07:02.57	-524	998	-1707	-3	8	-17	-33	-5	-28	19
	291	2019-01-22 13:07:02.58	-531	997	-1716	-8	7	-16	-38	-5	-33	21
	292	2019-01-22 13:07:02.59	-524	1006	-1709	-9	2	-15	-39	-4	-35	21
	293	2019-01-22 13:07:02.60	-526	1003	-1708	-14	-2	-16	-38	-4	-34	21
	294	2019-01-22 13:07:02.61	-520	1010	-1715	-15	-2	-17	-35	-9	-26	22
	295	2019-01-22 13:07:02.62	-532	999	-1712	-19	-7	-18	-38	-15	-23	26
	296	2019-01-22 13:07:02.63	-516	1001	-1706	-22	-11	-18	-42	-15	-27	28
	297	2019-01-22 13:07:02.64	-523	1011	-1708	-22	-10	-19	-32	-8	-24	20
	298	2019-01-22 13:07:02.65	-526	1005	-1706	-25	-10	-19	-25	-3	-22	14
	299	2019-01-22 13:07:02.66	-525	1006	-1700	-23	-8	-19	-31	-13	-18	22
	300	2019-01-22 13:07:02.67	-545	1005	-1706	-24	-9	-15	-32	-9	-23	20
	301	2019-01-22 13:07:02.68	-537	1007	-1706	-22	-9	-13	-36	-22	-14	29
	302	2019-01-22 13:07:02.69	-536	1006	-1701	-23	-9	-10	-26	-7	-19	16
	303	2019-01-22 13:07:02.70	-543	1009	-1710	-22	-7	-13	-29	-5	-24	17
	304	2019-01-22 13:07:02.71	-537	1016	-1711	-22	-9	-10	-31	6	-37	12
	305	2019-01-22 13:07:02.72	-538	1007	-1715	-19	-6	-12	-29	2	-31	13
	306	2019-01-22 13:07:02.73	-536	1022	-1716	-17	-9	-13	-28	2	-30	13
	307	2019-01-22 13:07:02.74	-534	1017	-1715	-17	-11	-16	-26	1	-27	12
	308	2019-01-22 13:07:02.75	-533	1010	-1717	-17	-14	-19	-27	0	-27	13
	309	2019-01-22 13:07:02.76	-537	1014	-1710	-20	-14	-18	-26	-7	-19	16
	310	2019-01-22 13:07:02.77	-535	1014	-1710	-21	-12	-17	-30	-2	-28	16
	311	2019-01-22 13:07:02.78	-540	1007	-1708	-21	-11	-18	-31	-4	-27	17
	312	2019-01-22 13:07:02.79	-533	1009	-1709	-24	-9	-13	-26	6	-32	10
	313	2019-01-22 13:07:02.80	-532	1000	-1706	-18	-10	-4	-28	0	-28	14
	314	2019-01-22 13:07:02.81	-543	1015	-1704	-16	-14	-2	-25	4	-29	10
	315	2019-01-22 13:07:02.82	-545	1010	-1704	-13	-10	0	-25	2	-27	11
	316	2019-01-22 13:07:02.83	-546	1017	-1705	-14	-8	-1	-25	4	-29	10
	317	2019-01-22 13:07:02.84	-544	1012	-1702	-14	-9	-1	-22	0	-22	11
	318	2019-01-22 13:07:02.85	-533	1008	-1701	-8	-9	0	-22	9	-31	6
	319	2019-01-22 13:07:02.86	-533	1008	-1699	-8	-13	-2	-25	6	-31	9
	320	2019-01-22 13:07:02.87	-529	1018	-1703	-8	-10	-4	-28	11	-39	8
	321	2019-01-22 13:07:02.88	-526	1012	-1700	-9	-7	-7	-29	3	-32	13
	322	2019-01-22 13:07:02.89	-541	998	-1706	-7	-5	-7	-24	5	-29	9
	323	2019-01-22 13:07:02.90	-540	1004	-1713	-9	-6	-7	-25	-5	-20	15
	324	2019-01-22 13:07:02.91	-546	1007	-1709	-14	-6	-6	-21	1	-22	10
	325	2019-01-22 13:07:02.92	-535	1018	-1711	-22	-5	-6	-19	1	-20	9
	326	2019-01-22 13:07:02.93	-540	1017	-1717	-24	-4	-7	-24	5	-29	9
	327	2019-01-22 13:07:02.94	-537	1025	-1714	-27	-4	-8	-25	-2	-23	13
	328	2019-01-22 13:07:02.95	-545	1023	-1708	-30	-3	-9	-26	4	-30	11
	329	2019-01-22 13:07:02.96	-544	1023	-1705	-27	-5	-8	-24	-2	-22	13
	330	2019-01-22 13:07:02.97	-544	1020	-1710	-27	-4	-7	-24	8	-32	8
	331	2019-01-22 13:07:02.98	-548	1024	-1706	-24	-6	-5	-28	-2	-26	15
	332	2019-01-22 13:07:02.99	-537	1033	-1692	-24	-1	-5	-26	2	-28	12
	333	2019-01-22 13:07:03.00	-538	1031	-1695	-22	2	-6	-30	-3	-27	16
	334	2019-01-22 13:07:03.01	-540	1028	-1697	-19	11	-9	-27	5	-32	11
	335	2019-01-22 13:07:03.02	-531	1021	-1701	-13	14	-11	-36	-5	-31	20
	336	2019-01-22 13:07:03.03	-531	1032	-1708	-9	17	-13	-33	-3	-30	18
	337	2019-01-22 13:07:03.04	-525	1032	-1707	-6	17	-15	-30	-6	-24	18
	338	2019-01-22 13:07:03.05	-536	1027	-1711	-1	15	-19	-30	0	-30	15
	339	2019-01-22 13:07:03.06	-535	1019	-1706	1	9	-20	-24	0	-24	12
	340	2019-01-22 13:07:03.07	-544	1019	-1713	-2	6	-19	-29	5	-34	12
	341	2019-01-22 13:07:03.08	-540	1022	-1707	-3	2	-17	-30	-8	-22	19
	342	2019-01-22 13:07:03.09	-533	1017	-1699	-6	-1	-16	-40	-10	-30	25
	343	2019-01-22 13:07:03.10	-540	1013	-1694	-8	-2	-14	-39	-13	-26	26
	344	2019-01-22 13:07:03.11	-529	1016	-1698	-11	0	-15	-36	-4	-32	20
	345	2019-01-22 13:07:03.12	-533	1021	-1687	-11	-1	-15	-41	-10	-31	25
	346	2019-01-22 13:07:03.13	-543	1013	-1692	-12	-1	-12	-41	-9	-32	25
	347	2019-01-22 13:07:03.14	-536	1005	-1706	-10	-3	-13	-45	-16	-29	30
	348	2019-01-22 13:07:03.15	-534	998	-1699	-4	-4	-7	-37	-12	-25	24
	349	2019-01-22 13:07:03.16	-535	1009	-1694	-2	-3	-3	-38	-16	-22	27
	350	2019-01-22 13:07:03.17	-530	1012	-1699	-3	-1	0	-34	-11	-23	22
	351	2019-01-22 13:07:03.18	-544	1013	-1706	-3	1	-1	-32	-16	-16	24
	352	2019-01-22 13:07:03.19	-534	1014	-1700	-7	-1	4	-31	-11	-20	21
	353	2019-01-22 13:07:03.20	-533	1016	-1708	-9	-5	1	-35	-18	-17	26
	354	2019-01-22 13:07:03.21	-547	1016	-1716	-11	-7	2	-38	-8	-30	23
	355	2019-01-22 13:07:03.22	-544	1027	-1706	-12	-7	-1	-43	-18	-25	30
	356	2019-01-22 13:07:03.23	-539	1025	-1702	-14	-5	-3	-37	-10	-27	23
	357	2019-01-22 13:07:03.24	-539	1025	-1702	-15	-6	-5	-37	-19	-18	28
	358	2019-01-22 13:07:03.25	-534	1019	-1696	-12	-2	-7	-32	-12	-20	22
	359	2019-01-22 13:07:03.26	-538	1025	-1695	-11	0	-8	-42	-20	-22	31
	360	2019-01-22 13:07:03.27	-538	1022	-1696	-8	2	-7	-38	-16	-22	27
	361	2019-01-22 13:07:03.28	-536	1024	-1705	-4	6	-10	-41	-21	-20	31
	362	2019-01-22 13:07:03.29	-533	1022	-1703	-5	5	-13	-39	-17	-22	28
	363	2019-01-22 13:07:03.30	-534	1029	-1708	-4	8	-18	-39	-23	-16	31
	364	2019-01-22 13:07:03.31	-535	1020	-1710	-6	8	-17	-37	-13	-24	25
	365	2019-01-22 13:07:03.32	-538	1018	-1711	-5	11	-21	-41	-23	-18	32
	366	2019-01-22 13:07:03.33	-536	1016	-1708	-5	9	-23	-41	-12	-29	26
	367	2019-01-22 13:07:03.34	-535	1023	-1707	-6	10	-24	-44	-19	-25	31
	368	2019-01-22 13:07:03.35	-529	1025	-1707	-6	13	-22	-37	-5	-32	21
	369	2019-01-22 13:07:03.36	-531	1029	-1707	-8	13	-24	-47	-20	-27	33
	370	2019-01-22 13:07:03.37	-528	1023	-1707	-8	13	-24	-44	-13	-31	28
	371	2019-01-22 13:07:03.38	-530	1018	-1695	-9	14	-27	-48	-21	-27	34
	372	2019-01-22 13:07:03.39	-522	1017	-1702	-9	18	-29	-44	-9	-35	26
	373	2019-01-22 13:07:03.40	-517	1024	-1697	-8	18	-31	-49	-16	-33	32
	374	2019-01-22 13:07:03.41	-524	1017	-1709	-9	18	-33	-43	-11	-32	27
	375	2019-01-22 13:07:03.42	-514	1015	-1711	-5	14	-31	-48	-15	-33	31
	376	2019-01-22 13:07:03.43	-522	1015	-1712	-1	9	-29	-42	-8	-34	25
	377	2019-01-22 13:07:03.44	-513	1011	-1711	0	3	-29	-47	-14	-33	30
	378	2019-01-22 13:07:03.45	-522	1007	-1708	-1	0	-25	-47	-12	-35	29
	379	2019-01-22 13:07:03.46	-535	1005	-1711	-1	-5	-22	-48	-15	-33	31
	380	2019-01-22 13:07:03.47	-528	1002	-1705	-1	-9	-18	-34	-5	-29	19
	381	2019-01-22 13:07:03.48	-523	1007	-1711	-4	-12	-14	-36	-19	-17	27
	382	2019-01-22 13:07:03.49	-528	1008	-1707	-5	-14	-9	-37	-12	-25	24
	383	2019-01-22 13:07:03.50	-531	1000	-1702	-8	-14	-2	-56	-33	-23	44
	384	2019-01-22 13:07:03.51	-532	1011	-1708	-13	-15	1	-43	-13	-30	28
	385	2019-01-22 13:07:03.52	-540	1000	-1699	-12	-14	4	-46	-19	-27	32
	386	2019-01-22 13:07:03.53	-533	1008	-1709	-11	-13	6	-38	-4	-34	21
	387	2019-01-22 13:07:03.54	-537	1018	-1712	-7	-14	6	-45	-17	-28	31
	388	2019-01-22 13:07:03.55	-542	1019	-1705	-9	-17	6	-38	-11	-27	24
	389	2019-01-22 13:07:03.56	-541	1020	-1697	-12	-14	5	-44	-19	-25	31
	390	2019-01-22 13:07:03.57	-539	1024	-1707	-15	-14	0	-40	-9	-31	24
	391	2019-01-22 13:07:03.58	-544	1022	-1704	-15	-11	-3	-47	-16	-31	31
	392	2019-01-22 13:07:03.59	-540	1011	-1697	-15	-13	-6	-43	-14	-29	28
	393	2019-01-22 13:07:03.60	-529	1014	-1698	-15	-14	-7	-44	-25	-19	34
	394	2019-01-22 13:07:03.61	-534	1024	-1691	-15	-9	-12	-38	-25	-13	31
	395	2019-01-22 13:07:03.62	-540	1027	-1693	-13	-2	-14	-39	-26	-13	32
	396	2019-01-22 13:07:03.63	-539	1018	-1706	-10	0	-18	-28	-10	-18	19
	397	2019-01-22 13:07:03.64	-537	1017	-1707	-6	-2	-13	-29	-12	-17	20
	398	2019-01-22 13:07:03.65	-543	1013	-1710	-6	-4	-12	-30	-12	-18	21
	399	2019-01-22 13:07:03.66	-542	1019	-1711	-5	-5	-8	-31	-20	-11	25
	400	2019-01-22 13:07:03.67	-548	1028	-1706	-7	-7	-6	-32	-13	-19	22
	401	2019-01-22 13:07:03.68	-534	1012	-1704	-9	-7	-2	-34	-16	-18	25
	402	2019-01-22 13:07:03.69	-540	1022	-1708	-9	-6	-1	-33	-13	-20	23
	403	2019-01-22 13:07:03.70	-538	1022	-1707	-9	-6	0	-35	-23	-12	29
	404	2019-01-22 13:07:03.71	-542	1022	-1704	-7	-7	3	-35	-15	-20	25
	405	2019-01-22 13:07:03.72	-532	1021	-1699	-4	-7	5	-37	-18	-19	27
	406	2019-01-22 13:07:03.73	-533	1024	-1695	-4	-3	4	-30	-5	-25	17
	407	2019-01-22 13:07:03.74	-533	1024	-1695	-1	3	4	-29	-7	-22	18
	408	2019-01-22 13:07:03.75	-536	1020	-1698	2	2	2	-29	2	-31	13
	409	2019-01-22 13:07:03.76	-524	1029	-1700	5	2	0	-34	-6	-28	20
	410	2019-01-22 13:07:03.77	-542	1016	-1699	5	2	0	-33	1	-34	16
	411	2019-01-22 13:07:03.78	-534	1019	-1706	6	0	-3	-39	-7	-32	23
	412	2019-01-22 13:07:03.79	-541	1022	-1706	6	-3	-4	-32	0	-32	16
	413	2019-01-22 13:07:03.80	-535	1024	-1698	2	-2	-5	-33	-6	-27	19
	414	2019-01-22 13:07:03.81	-528	1031	-1692	0	-1	-10	-28	4	-32	12
	415	2019-01-22 13:07:03.82	-531	1027	-1695	-4	-1	-12	-30	-4	-26	17
	416	2019-01-22 13:07:03.83	-540	1023	-1698	-10	2	-14	-27	-2	-25	14
	417	2019-01-22 13:07:03.84	-539	1026	-1702	-13	1	-15	-31	-11	-20	21
	418	2019-01-22 13:07:03.85	-532	1026	-1712	-16	-2	-19	-26	-3	-23	14
	419	2019-01-22 13:07:03.86	-532	1024	-1700	-17	-2	-21	-32	-12	-20	22
	420	2019-01-22 13:07:03.87	-531	1025	-1698	-18	-5	-22	-29	-6	-23	17
	421	2019-01-22 13:07:03.88	-539	1018	-1709	-16	-8	-22	-26	-5	-21	15
	422	2019-01-22 13:07:03.89	-535	1019	-1699	-14	-8	-16	-27	-10	-17	18
	423	2019-01-22 13:07:03.90	-532	1018	-1695	-10	-10	-15	-31	-17	-14	24
	424	2019-01-22 13:07:03.91	-532	1022	-1696	-7	-4	-11	-36	-29	-7	32
	425	2019-01-22 13:07:03.92	-532	1030	-1699	-8	0	-10	-31	-19	-12	25
	426	2019-01-22 13:07:03.93	-544	1024	-1698	-7	4	-9	-24	-15	-9	19
	427	2019-01-22 13:07:03.94	-545	1018	-1711	-6	3	-6	-31	-14	-17	22
	428	2019-01-22 13:07:03.95	-541	1028	-1710	-3	0	-5	-33	-15	-18	24
	429	2019-01-22 13:07:03.96	-530	1026	-1714	-3	1	-2	-34	-13	-21	23
	430	2019-01-22 13:07:03.97	-538	1027	-1710	0	-2	-1	-29	-13	-16	21
	431	2019-01-22 13:07:03.98	-540	1024	-1700	3	-2	-3	-26	-13	-13	19
	432	2019-01-22 13:07:03.99	-532	1019	-1706	7	-5	-1	-28	-9	-19	18
	433	2019-01-22 13:07:04.00	-532	1021	-1696	10	-3	-2	-29	-10	-19	19
	434	2019-01-22 13:07:04.01	-525	1024	-1698	11	-1	-3	-28	-6	-22	17
	435	2019-01-22 13:07:04.02	-531	1024	-1696	11	1	-5	-28	-13	-15	20
	436	2019-01-22 13:07:04.03	-533	1016	-1700	9	5	-6	-26	-10	-16	18
	437	2019-01-22 13:07:04.04	-529	1018	-1699	9	9	-7	-28	-11	-17	19
	438	2019-01-22 13:07:04.05	-537	1016	-1703	6	10	-7	-26	-11	-15	18
	439	2019-01-22 13:07:04.06	-537	1017	-1700	2	9	-7	-32	-17	-15	24
	440	2019-01-22 13:07:04.07	-530	1019	-1701	1	12	-7	-30	-17	-13	23
	441	2019-01-22 13:07:04.08	-522	1019	-1700	-3	8	-8	-36	-19	-17	27
	442	2019-01-22 13:07:04.09	-527	1024	-1704	-3	10	-8	-36	-22	-14	29
	443	2019-01-22 13:07:04.10	-518	1021	-1709	-1	10	-10	-36	-19	-17	27
	444	2019-01-22 13:07:04.11	-525	1016	-1705	1	4	-13	-35	-19	-16	27
	445	2019-01-22 13:07:04.12	-523	1011	-1710	-1	2	-15	-42	-19	-23	30
	446	2019-01-22 13:07:04.13	-525	1021	-1708	-2	1	-16	-39	-20	-19	29
	447	2019-01-22 13:07:04.14	-517	1000	-1756	1	-9	-17	-35	-16	-19	25
	448	2019-01-22 13:07:04.15	-519	1031	-1704	4	-24	-13	-36	-17	-19	26
	449	2019-01-22 13:07:04.16	-511	1039	-1678	4	-23	-17	-36	-18	-18	27
	450	2019-01-22 13:07:04.17	-511	1032	-1691	-1	-14	-26	-40	-18	-22	29
	451	2019-01-22 13:07:04.18	-527	1011	-1704	-1	-11	-28	-38	-14	-24	26
	452	2019-01-22 13:07:04.19	-528	1007	-1706	-4	-11	-26	-38	-16	-22	27
	453	2019-01-22 13:07:04.20	-531	1003	-1699	-5	-9	-23	-38	-20	-18	29
	454	2019-01-22 13:07:04.21	-530	1001	-1702	-3	-9	-16	-43	-21	-22	32
	455	2019-01-22 13:07:04.22	-526	1010	-1699	-5	-8	-11	-45	-25	-20	35
	456	2019-01-22 13:07:04.23	-529	1011	-1702	-9	-5	-6	-47	-28	-19	37
	457	2019-01-22 13:07:04.24	-519	1019	-1701	-11	-3	-2	-51	-27	-24	39
	458	2019-01-22 13:07:04.25	-533	1020	-1702	-12	-2	-1	-47	-21	-26	34
	459	2019-01-22 13:07:04.26	-533	1017	-1709	-12	-2	4	-50	-20	-30	35
	460	2019-01-22 13:07:04.27	-535	1023	-1715	-11	-5	4	-46	-19	-27	32
	461	2019-01-22 13:07:04.28	-524	1034	-1714	-9	-10	3	-43	-17	-26	30
	462	2019-01-22 13:07:04.29	-526	1027	-1703	-9	-8	2	-32	-15	-17	23
	463	2019-01-22 13:07:04.30	-521	1025	-1712	-8	-9	-1	-42	-22	-20	32
	464	2019-01-22 13:07:04.31	-528	1018	-1694	-5	-8	0	-40	-28	-12	34
	465	2019-01-22 13:07:04.32	-527	1001	-1695	-2	-9	-4	-42	-34	-8	38
	466	2019-01-22 13:07:04.33	-530	1003	-1708	2	-8	-3	-35	-30	-5	32
	467	2019-01-22 13:07:04.34	-526	1013	-1696	0	-10	-1	-32	-21	-11	26
	468	2019-01-22 13:07:04.35	-529	1011	-1694	-2	-7	-4	-31	-18	-13	24
	469	2019-01-22 13:07:04.36	-533	1009	-1710	-3	-10	-6	-30	-12	-18	21
	470	2019-01-22 13:07:04.37	-533	1005	-1705	-7	-12	-5	-30	-16	-14	23
	471	2019-01-22 13:07:04.38	-531	1007	-1712	-11	-17	-5	-27	-11	-16	19
	472	2019-01-22 13:07:04.39	-540	1015	-1702	-14	-19	-5	-34	-16	-18	25
	473	2019-01-22 13:07:04.40	-531	1014	-1710	-20	-20	-7	-32	-9	-23	20
	474	2019-01-22 13:07:04.41	-543	1016	-1709	-23	-20	-7	-32	-12	-20	22
	475	2019-01-22 13:07:04.42	-543	1010	-1704	-25	-23	-8	-29	-10	-19	19
	476	2019-01-22 13:07:04.43	-543	1015	-1702	-28	-24	-6	-38	-14	-24	26
	477	2019-01-22 13:07:04.44	-553	1016	-1702	-26	-24	-8	-41	-13	-28	27
	478	2019-01-22 13:07:04.45	-543	1013	-1691	-25	-23	-3	-44	-24	-20	34
	479	2019-01-22 13:07:04.46	-558	1016	-1695	-25	-19	2	-44	-28	-16	36
	480	2019-01-22 13:07:04.47	-547	1016	-1691	-26	-11	4	-49	-31	-18	40
	481	2019-01-22 13:07:04.48	-546	1028	-1683	-26	-9	6	-48	-32	-16	40
	482	2019-01-22 13:07:04.49	-549	1032	-1692	-25	-1	6	-55	-38	-17	46
	483	2019-01-22 13:07:04.50	-551	1042	-1694	-26	1	2	-56	-33	-23	44
	484	2019-01-22 13:07:04.51	-561	1038	-1704	-24	4	0	-61	-35	-26	48
	485	2019-01-22 13:07:04.52	-548	1036	-1703	-21	5	-2	-59	-31	-28	45
	486	2019-01-22 13:07:04.53	-547	1038	-1702	-18	4	-5	-57	-31	-26	44
	487	2019-01-22 13:07:04.54	-543	1032	-1697	-14	6	-8	-59	-27	-32	43
	488	2019-01-22 13:07:04.55	-537	1035	-1698	-11	8	-10	-60	-33	-27	46
	489	2019-01-22 13:07:04.56	-537	1038	-1701	-9	9	-14	-59	-30	-29	44
	490	2019-01-22 13:07:04.57	-530	1033	-1701	-6	11	-15	-58	-34	-24	46
	491	2019-01-22 13:07:04.58	-541	1025	-1710	-4	10	-18	-54	-28	-26	41
	492	2019-01-22 13:07:04.59	-539	1020	-1704	-5	8	-19	-47	-29	-18	38
	493	2019-01-22 13:07:04.60	-533	1021	-1692	-3	7	-15	-50	-22	-28	36
	494	2019-01-22 13:07:04.61	-536	1020	-1702	-2	5	-14	-56	-29	-27	42
	495	2019-01-22 13:07:04.62	-532	1020	-1705	1	2	-12	-58	-28	-30	43
	496	2019-01-22 13:07:04.63	-528	1018	-1698	0	-1	-9	-56	-34	-22	45
	497	2019-01-22 13:07:04.64	-528	1022	-1693	2	-1	-6	-55	-24	-31	39
	498	2019-01-22 13:07:04.65	-527	1019	-1688	-1	4	-6	-54	-28	-26	41
	499	2019-01-22 13:07:04.66	-531	1024	-1691	-5	6	-7	-51	-22	-29	36
	500	2019-01-22 13:07:04.67	-532	1024	-1701	-8	9	-6	-47	-30	-17	38
	501	2019-01-22 13:07:04.68	-535	1020	-1703	-8	6	-7	-48	-22	-26	35
	502	2019-01-22 13:07:04.69	-530	1024	-1706	-6	3	-5	-49	-29	-20	39
	503	2019-01-22 13:07:04.70	-539	1032	-1703	-7	0	-4	-41	-15	-26	28
	504	2019-01-22 13:07:04.71	-525	1034	-1705	-7	-2	-5	-47	-28	-19	37
	505	2019-01-22 13:07:04.72	-534	1027	-1706	-8	-4	-7	-44	-23	-21	33
	506	2019-01-22 13:07:04.73	-539	1032	-1700	-6	-4	-3	-50	-43	-7	46
	507	2019-01-22 13:07:04.74	-534	1031	-1693	-8	-1	-5	-41	-22	-19	31
	508	2019-01-22 13:07:04.75	-535	1032	-1701	-6	1	-6	-41	-29	-12	35
	509	2019-01-22 13:07:04.76	-539	1026	-1704	-9	4	-6	-47	-21	-26	34
	510	2019-01-22 13:07:04.77	-532	1025	-1697	-7	4	-8	-44	-25	-19	34
	511	2019-01-22 13:07:04.78	-534	1027	-1695	-6	6	-9	-42	-13	-29	27
	512	2019-01-22 13:07:04.79	-531	1025	-1693	-2	6	-9	-39	-20	-19	29
	513	2019-01-22 13:07:04.80	-542	1023	-1705	-1	8	-8	-38	-10	-28	24
	514	2019-01-22 13:07:04.81	-539	1016	-1703	-2	5	-11	-40	-17	-23	28
	515	2019-01-22 13:07:04.82	-530	1028	-1701	-7	4	-11	-38	-4	-34	21
	516	2019-01-22 13:07:04.83	-528	1036	-1705	-11	7	-15	-42	-14	-28	28
	517	2019-01-22 13:07:04.84	-526	1034	-1693	-15	10	-17	-42	-8	-34	25
	518	2019-01-22 13:07:04.85	-521	1031	-1700	-15	14	-20	-47	-19	-28	33
	519	2019-01-22 13:07:04.86	-530	1036	-1701	-14	14	-26	-41	-8	-33	24
	520	2019-01-22 13:07:04.87	-529	1032	-1696	-12	9	-25	-42	-19	-23	30
	521	2019-01-22 13:07:04.88	-524	1029	-1696	-12	8	-27	-39	-13	-26	26
	522	2019-01-22 13:07:04.89	-522	1029	-1705	-12	8	-25	-44	-23	-21	33
	523	2019-01-22 13:07:04.90	-530	1028	-1706	-11	8	-26	-38	-12	-26	25
	524	2019-01-22 13:07:04.91	-533	1026	-1703	-9	10	-24	-46	-21	-25	33
	525	2019-01-22 13:07:04.92	-523	1028	-1704	-7	10	-24	-39	-5	-34	22
	526	2019-01-22 13:07:04.93	-525	1028	-1710	-4	9	-24	-42	-13	-29	27
	527	2019-01-22 13:07:04.94	-519	1025	-1706	-1	9	-24	-36	-3	-33	19
	528	2019-01-22 13:07:04.95	-511	1020	-1705	2	6	-23	-43	-15	-28	29
	529	2019-01-22 13:07:04.96	-513	1021	-1701	3	4	-19	-40	-8	-32	24
	530	2019-01-22 13:07:04.97	-518	1018	-1704	3	3	-16	-44	-16	-28	30
	531	2019-01-22 13:07:04.98	-512	1009	-1701	2	-2	-12	-37	-5	-32	21
	532	2019-01-22 13:07:04.99	-514	1012	-1708	1	-4	-5	-43	-16	-27	29
	533	2019-01-22 13:07:05.00	-513	1013	-1706	-1	-8	-2	-38	-12	-26	25
	534	2019-01-22 13:07:05.01	-519	1010	-1694	-2	-12	1	-46	-22	-24	34
	535	2019-01-22 13:07:05.02	-523	1013	-1695	0	-13	3	-40	-6	-34	23
	536	2019-01-22 13:07:05.03	-515	1016	-1707	-1	-17	5	-42	-12	-30	27
	537	2019-01-22 13:07:05.04	-527	1017	-1700	-1	-20	3	-32	-4	-28	18
	538	2019-01-22 13:07:05.05	-523	1020	-1703	-2	-26	2	-35	-11	-24	23
	539	2019-01-22 13:07:05.06	-533	1023	-1697	-3	-27	2	-28	-2	-26	15
	540	2019-01-22 13:07:05.07	-539	1029	-1703	-10	-27	1	-34	-7	-27	20
	541	2019-01-22 13:07:05.08	-533	1025	-1704	-14	-31	1	-35	-3	-32	19
	542	2019-01-22 13:07:05.09	-541	1025	-1695	-16	-32	-2	-42	-13	-29	27
	543	2019-01-22 13:07:05.10	-546	1023	-1689	-18	-27	-4	-34	-9	-25	21
	544	2019-01-22 13:07:05.11	-548	1024	-1693	-19	-25	-5	-33	-9	-24	21
	545	2019-01-22 13:07:05.12	-548	1029	-1693	-21	-20	-5	-38	-13	-25	25
	546	2019-01-22 13:07:05.13	-543	1023	-1691	-22	-16	-8	-45	-23	-22	34
	547	2019-01-22 13:07:05.14	-548	1025	-1687	-23	-11	-10	-46	-22	-24	34
	548	2019-01-22 13:07:05.15	-542	1035	-1696	-23	-8	-9	-48	-22	-26	35
	549	2019-01-22 13:07:05.16	-541	1034	-1694	-24	-3	-11	-40	-12	-28	26
	550	2019-01-22 13:07:05.17	-545	1032	-1703	-26	0	-14	-50	-20	-30	35
	551	2019-01-22 13:07:05.18	-551	1035	-1707	-24	3	-17	-37	-6	-31	21
	552	2019-01-22 13:07:05.19	-529	1041	-1702	-24	2	-18	-44	-18	-26	31
	553	2019-01-22 13:07:05.20	-548	1038	-1703	-21	3	-18	-38	-12	-26	25
	554	2019-01-22 13:07:05.21	-539	1040	-1698	-16	3	-17	-42	-16	-26	29
	555	2019-01-22 13:07:05.22	-532	1034	-1695	-13	4	-17	-31	-3	-28	17
	556	2019-01-22 13:07:05.23	-538	1040	-1697	-11	4	-19	-38	-6	-32	22
	557	2019-01-22 13:07:05.24	-537	1042	-1692	-10	4	-19	-35	-4	-31	19
	558	2019-01-22 13:07:05.25	-535	1038	-1694	-10	8	-20	-38	-17	-21	27
	559	2019-01-22 13:07:05.26	-535	1038	-1688	-9	8	-22	-33	-13	-20	23
	560	2019-01-22 13:07:05.27	-530	1034	-1694	-7	10	-23	-40	-15	-25	27
	561	2019-01-22 13:07:05.28	-525	1029	-1700	-6	10	-22	-33	-8	-25	20
	562	2019-01-22 13:07:05.29	-537	1031	-1696	-4	10	-20	-41	-14	-27	27
	563	2019-01-22 13:07:05.30	-536	1026	-1698	-3	8	-20	-38	-4	-34	21
	564	2019-01-22 13:07:05.31	-533	1030	-1698	-7	5	-15	-44	-10	-34	27
	565	2019-01-22 13:07:05.32	-535	1020	-1703	-5	3	-15	-43	-3	-40	23
	566	2019-01-22 13:07:05.33	-538	1020	-1697	-2	1	-10	-47	-14	-33	30
	567	2019-01-22 13:07:05.34	-525	1026	-1691	-3	0	-9	-43	-9	-34	26
	568	2019-01-22 13:07:05.35	-534	1026	-1704	-4	0	-4	-48	-17	-31	32
	569	2019-01-22 13:07:05.36	-531	1030	-1697	-8	-5	-4	-44	-10	-34	27
	570	2019-01-22 13:07:05.37	-532	1029	-1692	-10	-5	-4	-43	-11	-32	27
	571	2019-01-22 13:07:05.38	-529	1031	-1685	-11	-7	-5	-40	-3	-37	21
	572	2019-01-22 13:07:05.39	-542	1022	-1708	-13	-7	-4	-40	-8	-32	24
	573	2019-01-22 13:07:05.40	-532	1020	-1705	-10	-13	-2	-41	-6	-35	23
	574	2019-01-22 13:07:05.41	-534	1028	-1693	-11	-12	0	-42	-17	-25	29
	575	2019-01-22 13:07:05.42	-533	1037	-1700	-14	-6	0	-38	-10	-28	24
	576	2019-01-22 13:07:05.43	-533	1036	-1688	-15	-4	-5	-36	-8	-28	22
	577	2019-01-22 13:07:05.44	-533	1025	-1693	-14	-3	-8	-32	3	-35	14
	578	2019-01-22 13:07:05.45	-537	1025	-1697	-12	-4	-8	-31	-3	-28	17
	579	2019-01-22 13:07:05.46	-543	1029	-1695	-9	-3	-8	-31	-8	-23	19
	580	2019-01-22 13:07:05.47	-543	1027	-1697	-10	-2	-8	-28	-13	-15	20
	581	2019-01-22 13:07:05.48	-535	1031	-1698	-9	-4	-10	-24	-7	-17	15
	582	2019-01-22 13:07:05.49	-529	1025	-1698	-9	-3	-10	-22	-5	-17	13
	583	2019-01-22 13:07:05.50	-539	1033	-1693	-9	-1	-9	-25	-5	-20	15
	584	2019-01-22 13:07:05.51	-535	1033	-1697	-9	1	-8	-30	-9	-21	19
	585	2019-01-22 13:07:05.52	-532	1038	-1690	-12	4	-11	-24	-1	-23	12
	586	2019-01-22 13:07:05.53	-540	1041	-1692	-11	4	-13	-28	-11	-17	19
	587	2019-01-22 13:07:05.54	-533	1034	-1698	-12	6	-13	-27	-10	-17	18
	588	2019-01-22 13:07:05.55	-541	1037	-1703	-10	5	-18	-27	-18	-9	22
	589	2019-01-22 13:07:05.56	-540	1034	-1708	-11	4	-22	-25	-11	-14	18
	590	2019-01-22 13:07:05.57	-534	1029	-1707	-9	-1	-20	-29	-12	-17	20
	591	2019-01-22 13:07:05.58	-522	1041	-1692	-12	-3	-19	-31	-11	-20	21
	592	2019-01-22 13:07:05.59	-522	1029	-1695	-13	1	-24	-36	-10	-26	23
	593	2019-01-22 13:07:05.60	-529	1027	-1695	-10	2	-24	-32	-11	-21	21
	594	2019-01-22 13:07:05.61	-525	1023	-1694	-10	2	-21	-36	-8	-28	22
	595	2019-01-22 13:07:05.62	-535	1023	-1690	-8	7	-21	-33	-8	-25	20
	596	2019-01-22 13:07:05.63	-531	1026	-1697	-6	4	-18	-34	-14	-20	24
	597	2019-01-22 13:07:05.64	-531	1026	-1702	-8	8	-14	-29	-11	-18	20
	598	2019-01-22 13:07:05.65	-522	1032	-1696	-9	8	-13	-34	-11	-23	22
	599	2019-01-22 13:07:05.66	-526	1033	-1702	-7	7	-13	-33	-7	-26	20
	600	2019-01-22 13:07:05.67	-529	1033	-1707	-10	8	-15	-39	-14	-25	26
	601	2019-01-22 13:07:05.68	-533	1031	-1698	-12	5	-11	-39	-16	-23	27
	602	2019-01-22 13:07:05.69	-530	1029	-1704	-9	2	-13	-44	-19	-25	31
	603	2019-01-22 13:07:05.70	-523	1036	-1704	-8	0	-10	-41	-16	-25	28
	604	2019-01-22 13:07:05.71	-516	1040	-1696	-7	-2	-11	-41	-20	-21	30
	605	2019-01-22 13:07:05.72	-532	1037	-1698	-6	-4	-12	-41	-18	-23	29
	606	2019-01-22 13:07:05.73	-518	1032	-1699	-3	0	-12	-40	-20	-20	30
	607	2019-01-22 13:07:05.74	-530	1028	-1697	-2	-1	-12	-37	-15	-22	26
	608	2019-01-22 13:07:05.75	-532	1028	-1696	-2	-3	-10	-31	-9	-22	20
	609	2019-01-22 13:07:05.76	-529	1024	-1691	-1	-3	-11	-22	-3	-19	12
	610	2019-01-22 13:07:05.77	-526	1029	-1701	-3	-3	-9	-8	9	-17	0
	611	2019-01-22 13:07:05.78	-532	1024	-1704	-2	-3	-4	13	34	-21	-23
	612	2019-01-22 13:07:05.79	-528	1025	-1699	-5	-8	0	32	63	-31	-47
	613	2019-01-22 13:07:05.80	-527	1037	-1700	-5	-13	0	40	74	-34	-57
	614	2019-01-22 13:07:05.81	-521	1038	-1686	-7	-9	-1	46	78	-32	-62
	615	2019-01-22 13:07:05.82	-531	1033	-1703	-8	-6	-3	39	68	-29	-53
	616	2019-01-22 13:07:05.83	-532	1029	-1703	-7	-7	-5	34	65	-31	-49
	617	2019-01-22 13:07:05.84	-529	1033	-1700	-7	-11	-5	24	52	-28	-38
	618	2019-01-22 13:07:05.85	-533	1032	-1685	-8	-7	-4	17	48	-31	-32
	619	2019-01-22 13:07:05.86	-522	1036	-1688	-7	-3	-7	17	38	-21	-27
	620	2019-01-22 13:07:05.87	-535	1033	-1702	-9	-4	-9	16	38	-22	-27
	621	2019-01-22 13:07:05.88	-526	1029	-1700	-8	-4	-10	14	31	-17	-22
	622	2019-01-22 13:07:05.89	-536	1035	-1699	-7	-6	-11	6	30	-24	-18
	623	2019-01-22 13:07:05.90	-532	1033	-1696	-6	-6	-12	4	24	-20	-14
	624	2019-01-22 13:07:05.91	-536	1031	-1699	-9	-6	-12	0	20	-20	-10
	625	2019-01-22 13:07:05.92	-531	1030	-1688	-8	-5	-17	-5	12	-17	-3
	626	2019-01-22 13:07:05.93	-526	1031	-1687	-8	-3	-21	-7	17	-24	-5
	627	2019-01-22 13:07:05.94	-529	1030	-1696	-9	-3	-20	-12	7	-19	2
	628	2019-01-22 13:07:05.95	-531	1040	-1709	-10	1	-19	-14	9	-23	2
	629	2019-01-22 13:07:05.96	-531	1047	-1703	-13	0	-22	-15	6	-21	4
	630	2019-01-22 13:07:05.97	-524	1041	-1700	-18	-4	-18	-16	13	-29	1
	631	2019-01-22 13:07:05.98	-537	1036	-1700	-16	-3	-17	-16	6	-22	5
	632	2019-01-22 13:07:05.99	-541	1037	-1706	-15	-4	-17	-17	4	-21	6
	633	2019-01-22 13:07:06.00	-538	1038	-1703	-12	-6	-16	-25	1	-26	12
	634	2019-01-22 13:07:06.01	-531	1035	-1691	-10	-5	-13	-26	2	-28	12
	635	2019-01-22 13:07:06.02	-526	1035	-1688	-7	-6	-9	-25	0	-25	12
	636	2019-01-22 13:07:06.03	-528	1035	-1690	-2	-2	-7	-23	3	-26	10
	637	2019-01-22 13:07:06.04	-528	1038	-1689	-2	-1	-6	-23	-3	-20	13
	638	2019-01-22 13:07:06.05	-539	1040	-1695	-4	0	-6	-25	-1	-24	13
	639	2019-01-22 13:07:06.06	-526	1037	-1698	-4	0	-8	-36	-10	-26	23
	640	2019-01-22 13:07:06.07	-520	1039	-1698	0	-4	-7	-37	-5	-32	21
	641	2019-01-22 13:07:06.08	-522	1040	-1692	-1	-9	-7	-37	-6	-31	21
	642	2019-01-22 13:07:06.09	-527	1040	-1689	1	-9	-8	-23	14	-37	4
	643	2019-01-22 13:07:06.10	-528	1037	-1689	5	-10	-9	-16	15	-31	0
	644	2019-01-22 13:07:06.11	-533	1029	-1691	4	-13	-12	-6	29	-35	-11
	645	2019-01-22 13:07:06.12	-534	1029	-1700	3	-16	-10	-7	18	-25	-5
	646	2019-01-22 13:07:06.13	-539	1029	-1697	2	-22	-12	-10	21	-31	-5
	647	2019-01-22 13:07:06.14	-542	1027	-1698	-2	-24	-10	-13	16	-29	-1
	648	2019-01-22 13:07:06.15	-529	1022	-1689	-3	-23	-9	-13	16	-29	-1
	649	2019-01-22 13:07:06.16	-537	1025	-1691	-6	-25	-9	-13	13	-26	0
	650	2019-01-22 13:07:06.17	-540	1035	-1685	-10	-23	-12	-14	15	-29	0
	651	2019-01-22 13:07:06.18	-547	1029	-1701	-12	-23	-10	-14	10	-24	2
	652	2019-01-22 13:07:06.19	-541	1023	-1690	-13	-22	-9	-13	10	-23	1
	653	2019-01-22 13:07:06.20	-540	1021	-1686	-14	-22	-8	-17	2	-19	7
	654	2019-01-22 13:07:06.21	-535	1029	-1688	-14	-21	-6	-14	7	-21	3
	655	2019-01-22 13:07:06.22	-551	1044	-1691	-14	-16	-4	-20	-3	-17	11
	656	2019-01-22 13:07:06.23	-549	1039	-1685	-16	-13	-8	-17	3	-20	7
	657	2019-01-22 13:07:06.24	-548	1047	-1687	-15	-10	-13	-24	-6	-18	15
	658	2019-01-22 13:07:06.25	-549	1047	-1693	-16	-5	-14	-25	-1	-24	13
	659	2019-01-22 13:07:06.26	-533	1050	-1695	-15	0	-20	-35	-13	-22	24
	660	2019-01-22 13:07:06.27	-549	1044	-1698	-10	1	-23	-32	-6	-26	19
	661	2019-01-22 13:07:06.28	-553	1030	-1701	-5	3	-23	-34	-12	-22	23
	662	2019-01-22 13:07:06.29	-550	1029	-1698	0	-2	-18	-30	0	-30	15
	663	2019-01-22 13:07:06.30	-541	1027	-1694	3	-3	-16	-33	-15	-18	24
	664	2019-01-22 13:07:06.31	-540	1027	-1697	3	-3	-14	-32	-7	-25	19
	665	2019-01-22 13:07:06.32	-538	1025	-1688	5	-3	-9	-34	-18	-16	26
	666	2019-01-22 13:07:06.33	-539	1032	-1683	3	0	-7	-34	-10	-24	22
	667	2019-01-22 13:07:06.34	-539	1022	-1686	3	5	-6	-24	-10	-14	17
	668	2019-01-22 13:07:06.35	-540	1025	-1692	0	6	-7	-30	-9	-21	19
	669	2019-01-22 13:07:06.36	-533	1028	-1685	1	11	-7	-27	-12	-15	19
	670	2019-01-22 13:07:06.37	-535	1032	-1693	-2	12	-8	-20	-10	-10	15
	671	2019-01-22 13:07:06.38	-527	1029	-1697	-4	13	-12	-31	-16	-15	23
	672	2019-01-22 13:07:06.39	-540	1036	-1699	-4	9	-10	-29	-14	-15	21
	673	2019-01-22 13:07:06.40	-539	1041	-1695	-5	10	-12	-37	-19	-18	28
	674	2019-01-22 13:07:06.41	-533	1032	-1698	-8	7	-17	-31	-8	-23	19
	675	2019-01-22 13:07:06.42	-542	1041	-1693	-9	6	-20	-34	-14	-20	24
	676	2019-01-22 13:07:06.43	-533	1037	-1685	-12	6	-23	-23	-3	-20	13
	677	2019-01-22 13:07:06.44	-530	1036	-1694	-12	3	-26	-29	-12	-17	20
	678	2019-01-22 13:07:06.45	-531	1039	-1689	-14	6	-29	-27	-2	-25	14
	679	2019-01-22 13:07:06.46	-538	1026	-1693	-14	4	-31	-32	-12	-20	22
	680	2019-01-22 13:07:06.47	-534	1023	-1697	-15	1	-28	-31	-9	-22	20
	681	2019-01-22 13:07:06.48	-540	1030	-1690	-16	0	-25	-38	-26	-12	32
	682	2019-01-22 13:07:06.49	-532	1033	-1687	-14	4	-26	-35	-17	-18	26
	683	2019-01-22 13:07:06.50	-532	1037	-1689	-15	3	-23	-31	-21	-10	26
	684	2019-01-22 13:07:06.51	-533	1029	-1700	-14	4	-20	-26	-10	-16	18
	685	2019-01-22 13:07:06.52	-539	1033	-1702	-15	2	-18	-26	-14	-12	20
	686	2019-01-22 13:07:06.53	-523	1027	-1698	-11	2	-12	-23	-6	-17	14
	687	2019-01-22 13:07:06.54	-533	1036	-1699	-9	0	-9	-24	-11	-13	17
	688	2019-01-22 13:07:06.55	-538	1038	-1695	-8	-1	-8	-25	-12	-13	18
	689	2019-01-22 13:07:06.56	-533	1038	-1695	-5	-2	-5	-36	-22	-14	29
	690	2019-01-22 13:07:06.57	-531	1043	-1690	-6	-4	-8	-30	-23	-7	26
	691	2019-01-22 13:07:06.58	-529	1040	-1694	-7	-1	-10	-13	-31	18	22
	692	2019-01-22 13:07:06.59	-532	1043	-1699	-8	-3	-11	30	-23	53	-3
	693	2019-01-22 13:07:06.60	-532	1043	-1690	-9	-5	-14	58	-31	89	-13
	694	2019-01-22 13:07:06.61	-537	1044	-1697	-12	-5	-17	62	-24	86	-19
	695	2019-01-22 13:07:06.62	-535	1043	-1693	-11	-4	-18	42	-30	72	-6
	696	2019-01-22 13:07:06.63	-545	1032	-1694	-11	-5	-19	37	-18	55	-9
	697	2019-01-22 13:07:06.64	-534	1030	-1702	-8	-4	-19	22	-28	50	3
	698	2019-01-22 13:07:06.65	-533	1034	-1694	-7	-6	-17	16	-22	38	3
	699	2019-01-22 13:07:06.66	-536	1036	-1689	-10	-8	-18	2	-33	35	15
	700	2019-01-22 13:07:06.67	-547	1036	-1701	-11	-4	-15	-2	-27	25	14
	701	2019-01-22 13:07:06.68	-532	1032	-1691	-12	-6	-15	-5	-27	22	16
	702	2019-01-22 13:07:06.69	-538	1023	-1682	-10	-5	-12	2	-10	12	4
	703	2019-01-22 13:07:06.70	-535	1030	-1685	-10	-4	-12	6	-7	13	0
	704	2019-01-22 13:07:06.71	-542	1039	-1687	-11	-2	-9	20	3	17	-11
	705	2019-01-22 13:07:06.72	-525	1037	-1689	-13	3	-12	33	8	25	-20
	706	2019-01-22 13:07:06.73	-538	1031	-1698	-11	1	-11	46	14	32	-30
	707	2019-01-22 13:07:06.74	-533	1039	-1706	-13	2	-10	34	4	30	-19
	708	2019-01-22 13:07:06.75	-534	1041	-1695	-15	2	-11	38	13	25	-25
	709	2019-01-22 13:07:06.76	-535	1043	-1694	-17	3	-13	15	0	15	-7
	710	2019-01-22 13:07:06.77	-533	1034	-1703	-18	0	-19	0	-1	1	0
	711	2019-01-22 13:07:06.78	-531	1031	-1701	-13	-2	-21	-19	-28	9	23
	712	2019-01-22 13:07:06.79	-536	1037	-1698	-12	-3	-22	-15	-29	14	22
	713	2019-01-22 13:07:06.80	-537	1033	-1685	-14	-5	-20	5	-33	38	14
	714	2019-01-22 13:07:06.81	-544	1031	-1692	-12	-5	-19	34	-2	36	-16
	715	2019-01-22 13:07:06.82	-544	1032	-1687	-12	-2	-17	27	-10	37	-8
	716	2019-01-22 13:07:06.83	-534	1034	-1679	-14	0	-14	12	-5	17	-3
	717	2019-01-22 13:07:06.84	-541	1037	-1686	-13	4	-14	-6	-8	2	7
	718	2019-01-22 13:07:06.85	-543	1027	-1685	-14	7	-13	-27	2	-29	12
	719	2019-01-22 13:07:06.86	-542	1035	-1685	-10	8	-12	-43	-3	-40	23
	720	2019-01-22 13:07:06.87	-537	1033	-1692	-9	9	-11	-52	-7	-45	29
	721	2019-01-22 13:07:06.88	-539	1036	-1688	-10	6	-12	-63	-16	-47	39
	722	2019-01-22 13:07:06.89	-530	1039	-1695	-11	3	-12	-58	-11	-47	34
	723	2019-01-22 13:07:06.90	-532	1043	-1692	-13	-1	-12	-64	-17	-47	40
	724	2019-01-22 13:07:06.91	-527	1040	-1692	-17	0	-16	-59	-8	-51	33
	725	2019-01-22 13:07:06.92	-534	1027	-1689	-18	-2	-16	-66	-14	-52	40
	726	2019-01-22 13:07:06.93	-538	1032	-1691	-17	-6	-18	-64	-9	-55	36
	727	2019-01-22 13:07:06.94	-542	1036	-1698	-19	-6	-16	-68	-20	-48	44
	728	2019-01-22 13:07:06.95	-536	1038	-1689	-21	-5	-15	-69	-18	-51	43
	729	2019-01-22 13:07:06.96	-525	1041	-1691	-22	-2	-15	-76	-23	-53	49
	730	2019-01-22 13:07:06.97	-547	1034	-1693	-19	-3	-15	-74	-19	-55	46
	731	2019-01-22 13:07:06.98	-533	1029	-1691	-16	-5	-11	-74	-18	-56	46
	732	2019-01-22 13:07:06.99	-536	1029	-1689	-14	-9	-7	-73	-17	-56	45
	733	2019-01-22 13:07:07.00	-546	1029	-1695	-12	-9	-2	-86	-28	-58	57
	734	2019-01-22 13:07:07.01	-532	1043	-1683	-16	-7	-1	-92	-30	-62	61
	735	2019-01-22 13:07:07.02	-532	1039	-1698	-17	-7	-1	-100	-38	-62	69
	736	2019-01-22 13:07:07.03	-538	1044	-1693	-16	-5	-1	-95	-32	-63	63
	737	2019-01-22 13:07:07.04	-535	1046	-1687	-16	-6	2	-93	-43	-50	68
	738	2019-01-22 13:07:07.05	-536	1050	-1690	-15	-6	-2	-92	-42	-50	67
	739	2019-01-22 13:07:07.06	-537	1039	-1693	-9	-8	-1	-88	-41	-47	64
	740	2019-01-22 13:07:07.07	-553	1040	-1688	-5	-10	0	-84	-32	-52	58
	741	2019-01-22 13:07:07.08	-534	1039	-1687	-4	-6	3	-85	-31	-54	58
	742	2019-01-22 13:07:07.09	-550	1039	-1689	-3	-10	3	-83	-29	-54	56
	743	2019-01-22 13:07:07.10	-537	1044	-1685	-6	-7	3	-83	-29	-54	56
	744	2019-01-22 13:07:07.11	-542	1039	-1683	-6	-6	2	-73	-23	-50	48
	745	2019-01-22 13:07:07.12	-551	1046	-1678	-6	-3	0	-71	-24	-47	47
	746	2019-01-22 13:07:07.13	-536	1052	-1680	-8	1	-3	-60	-15	-45	37
	747	2019-01-22 13:07:07.14	-537	1047	-1682	-7	6	-5	-61	-20	-41	40
	748	2019-01-22 13:07:07.15	-536	1048	-1686	-9	6	-9	-62	-18	-44	40
	749	2019-01-22 13:07:07.16	-543	1043	-1697	-9	7	-13	-62	-15	-47	38
	750	2019-01-22 13:07:07.17	-537	1046	-1690	-11	6	-16	-66	-16	-50	41
	751	2019-01-22 13:07:07.18	-536	1048	-1684	-12	8	-19	-66	-16	-50	41
	752	2019-01-22 13:07:07.19	-531	1053	-1688	-11	8	-22	-64	-21	-43	42
	753	2019-01-22 13:07:07.20	-534	1045	-1686	-12	9	-21	-69	-21	-48	45
	754	2019-01-22 13:07:07.21	-532	1037	-1686	-10	9	-25	-68	-18	-50	43
	755	2019-01-22 13:07:07.22	-531	1041	-1688	-8	7	-23	-74	-19	-55	46
	756	2019-01-22 13:07:07.23	-530	1037	-1685	-8	5	-20	-60	-4	-56	32
	757	2019-01-22 13:07:07.24	-535	1040	-1690	-5	6	-20	-53	-6	-47	29
	758	2019-01-22 13:07:07.25	-533	1034	-1686	-5	3	-18	-50	-3	-47	26
	759	2019-01-22 13:07:07.26	-520	1035	-1695	-5	2	-14	-49	-6	-43	27
	760	2019-01-22 13:07:07.27	-535	1038	-1693	-8	-1	-12	-48	-4	-44	26
	761	2019-01-22 13:07:07.28	-532	1035	-1685	-10	-5	-9	-46	-8	-38	27
	762	2019-01-22 13:07:07.29	-533	1031	-1691	-9	-6	-4	-51	-9	-42	30
	763	2019-01-22 13:07:07.30	-538	1045	-1697	-11	-8	-3	-53	-10	-43	31
	764	2019-01-22 13:07:07.31	-534	1042	-1692	-14	-11	-4	-58	-19	-39	38
	765	2019-01-22 13:07:07.32	-533	1045	-1690	-12	-10	-1	-60	-20	-40	40
	766	2019-01-22 13:07:07.33	-536	1046	-1686	-9	-11	0	-54	-20	-34	37
	767	2019-01-22 13:07:07.34	-526	1046	-1689	-9	-12	0	-52	-24	-28	38
	768	2019-01-22 13:07:07.35	-547	1049	-1688	-10	-12	-1	-44	-27	-17	35
	769	2019-01-22 13:07:07.36	-543	1061	-1684	-10	-7	-2	-42	-32	-10	37
	770	2019-01-22 13:07:07.37	-542	1057	-1691	-8	-5	-4	-41	-33	-8	37
	771	2019-01-22 13:07:07.38	-543	1054	-1686	-8	-5	-10	-36	-28	-8	32
	772	2019-01-22 13:07:07.39	-540	1049	-1697	-6	-7	-13	-29	-37	8	33
	773	2019-01-22 13:07:07.40	-546	1060	-1688	-6	-6	-15	-26	-34	8	30
	774	2019-01-22 13:07:07.41	-544	1048	-1675	-7	-4	-18	-22	-39	17	30
	775	2019-01-22 13:07:07.42	-549	1044	-1681	-5	3	-21	-22	-37	15	29
	776	2019-01-22 13:07:07.43	-544	1040	-1679	-3	7	-20	-20	-34	14	27
	777	2019-01-22 13:07:07.44	-547	1042	-1682	-1	9	-18	-20	-31	11	25
	778	2019-01-22 13:07:07.45	-531	1047	-1681	2	8	-18	-19	-31	12	25
	779	2019-01-22 13:07:07.46	-531	1040	-1686	2	11	-18	-18	-30	12	24
	780	2019-01-22 13:07:07.47	-544	1044	-1690	1	14	-23	-20	-32	12	26
	781	2019-01-22 13:07:07.48	-538	1040	-1699	-2	13	-23	-16	-32	16	24
	782	2019-01-22 13:07:07.49	-528	1040	-1695	-2	10	-22	-18	-40	22	29
	783	2019-01-22 13:07:07.50	-534	1039	-1697	-5	10	-20	-15	-35	20	25
	784	2019-01-22 13:07:07.51	-532	1044	-1698	-4	10	-19	-17	-37	20	27
	785	2019-01-22 13:07:07.52	-526	1034	-1695	-6	11	-20	-18	-29	11	23
	786	2019-01-22 13:07:07.53	-534	1042	-1694	-7	9	-19	-16	-31	15	23
	787	2019-01-22 13:07:07.54	-531	1041	-1687	-5	8	-19	-12	-20	8	16
	788	2019-01-22 13:07:07.55	-524	1034	-1696	0	6	-18	-7	-18	11	12
	789	2019-01-22 13:07:07.56	-530	1032	-1688	5	3	-15	-5	-18	13	11
	790	2019-01-22 13:07:07.57	-534	1034	-1685	3	1	-10	3	-22	25	9
	791	2019-01-22 13:07:07.58	-541	1032	-1677	2	2	-8	6	-29	35	11
	792	2019-01-22 13:07:07.59	-541	1037	-1680	0	3	-9	0	-39	39	19
	793	2019-01-22 13:07:07.60	-536	1033	-1679	-2	6	-8	4	-36	40	16
	794	2019-01-22 13:07:07.61	-539	1037	-1678	-5	7	-8	-1	-44	43	22
	795	2019-01-22 13:07:07.62	-538	1044	-1685	-4	6	-10	-1	-36	35	18
	796	2019-01-22 13:07:07.63	-530	1034	-1687	-5	4	-12	-5	-43	38	24
	797	2019-01-22 13:07:07.64	-528	1039	-1691	-7	4	-13	-9	-35	26	22
	798	2019-01-22 13:07:07.65	-530	1037	-1685	-7	2	-13	-12	-38	26	25
	799	2019-01-22 13:07:07.66	-539	1036	-1685	-7	2	-13	-8	-32	24	20
	800	2019-01-22 13:07:07.67	-534	1041	-1690	-8	3	-16	-10	-40	30	25
	801	2019-01-22 13:07:07.68	-537	1055	-1690	-11	2	-17	-7	-31	24	19
	802	2019-01-22 13:07:07.69	-541	1050	-1690	-13	2	-17	-13	-40	27	26
	803	2019-01-22 13:07:07.70	-539	1049	-1694	-14	3	-17	-7	-32	25	19
	804	2019-01-22 13:07:07.71	-537	1055	-1681	-17	1	-18	-6	-44	38	25
	805	2019-01-22 13:07:07.72	-542	1052	-1681	-14	3	-22	-7	-39	32	23
	806	2019-01-22 13:07:07.73	-540	1041	-1694	-13	1	-22	-7	-46	39	26
	807	2019-01-22 13:07:07.74	-537	1044	-1679	-10	2	-20	-14	-50	36	32
	808	2019-01-22 13:07:07.75	-544	1037	-1682	-6	-1	-17	-39	-71	32	55
	809	2019-01-22 13:07:07.76	-538	1055	-1687	-5	4	-16	-61	-78	17	69
	810	2019-01-22 13:07:07.77	-537	1051	-1690	-7	9	-16	-82	-89	7	85
	811	2019-01-22 13:07:07.78	-528	1050	-1693	-5	12	-17	-91	-82	-9	86
	812	2019-01-22 13:07:07.79	-540	1044	-1694	0	8	-18	-99	-84	-15	91
	813	2019-01-22 13:07:07.80	-539	1037	-1705	3	7	-11	-103	-77	-26	90
	814	2019-01-22 13:07:07.81	-538	1038	-1694	1	0	-12	-110	-85	-25	97
	815	2019-01-22 13:07:07.82	-537	1037	-1695	4	-5	-6	-112	-82	-30	97
	816	2019-01-22 13:07:07.83	-542	1033	-1685	4	-3	-3	-121	-90	-31	105
	817	2019-01-22 13:07:07.84	-545	1036	-1680	6	-3	-4	-121	-86	-35	103
	818	2019-01-22 13:07:07.85	-534	1043	-1683	3	-3	-1	-123	-88	-35	105
	819	2019-01-22 13:07:07.86	-533	1037	-1677	3	3	-2	-121	-80	-41	100
	820	2019-01-22 13:07:07.87	-534	1040	-1682	1	8	-3	-126	-89	-37	107
	821	2019-01-22 13:07:07.88	-540	1030	-1683	-1	11	-5	-124	-89	-35	106
	822	2019-01-22 13:07:07.89	-536	1037	-1691	0	9	-7	-124	-99	-25	111
	823	2019-01-22 13:07:07.90	-545	1038	-1687	-2	13	-9	-118	-89	-29	103
	824	2019-01-22 13:07:07.91	-530	1044	-1690	-2	13	-9	-116	-90	-26	103
	825	2019-01-22 13:07:07.92	-529	1043	-1688	-5	12	-13	-112	-79	-33	95
	826	2019-01-22 13:07:07.93	-538	1045	-1691	-7	13	-15	-117	-85	-32	101
	827	2019-01-22 13:07:07.94	-531	1037	-1692	-8	14	-17	-118	-76	-42	97
	828	2019-01-22 13:07:07.95	-534	1039	-1690	-7	13	-19	-122	-84	-38	103
	829	2019-01-22 13:07:07.96	-534	1037	-1695	-6	13	-22	-120	-78	-42	99
	830	2019-01-22 13:07:07.97	-529	1042	-1696	-7	13	-23	-117	-82	-35	99
	831	2019-01-22 13:07:07.98	-532	1038	-1688	-7	11	-22	-109	-69	-40	89
	832	2019-01-22 13:07:07.99	-526	1044	-1686	-6	11	-25	-114	-79	-35	96
	833	2019-01-22 13:07:08.00	-531	1038	-1686	-8	11	-22	-115	-74	-41	94
	834	2019-01-22 13:07:08.01	-535	1034	-1688	-9	8	-21	-110	-75	-35	92
	835	2019-01-22 13:07:08.02	-521	1042	-1691	-12	8	-21	-107	-68	-39	87
	836	2019-01-22 13:07:08.03	-531	1048	-1688	-9	8	-20	-111	-74	-37	92
	837	2019-01-22 13:07:08.04	-532	1042	-1694	-6	6	-19	-114	-75	-39	94
	838	2019-01-22 13:07:08.05	-534	1033	-1702	-4	4	-17	-114	-81	-33	97
	839	2019-01-22 13:07:08.06	-528	1038	-1689	-3	3	-15	-112	-74	-38	93
	840	2019-01-22 13:07:08.07	-533	1046	-1687	-3	3	-14	-114	-84	-30	99
	841	2019-01-22 13:07:08.08	-529	1043	-1696	-2	1	-10	-102	-67	-35	84
	842	2019-01-22 13:07:08.09	-529	1039	-1699	-4	5	-8	-104	-74	-30	89
	843	2019-01-22 13:07:08.10	-538	1043	-1694	-3	1	-7	-97	-62	-35	79
	844	2019-01-22 13:07:08.11	-535	1039	-1688	-2	-3	-5	-98	-68	-30	83
	845	2019-01-22 13:07:08.12	-535	1046	-1685	-1	0	-3	-91	-59	-32	75
	846	2019-01-22 13:07:08.13	-536	1043	-1698	-4	0	-5	-92	-64	-28	78
	847	2019-01-22 13:07:08.14	-529	1039	-1690	-4	1	-5	-90	-52	-38	71
	848	2019-01-22 13:07:08.15	-534	1043	-1684	-2	-1	-4	-92	-54	-38	73
	849	2019-01-22 13:07:08.16	-539	1051	-1688	0	1	-7	-82	-42	-40	62
	850	2019-01-22 13:07:08.17	-524	1047	-1687	0	5	-8	-81	-48	-33	64
	851	2019-01-22 13:07:08.18	-536	1046	-1689	2	6	-11	-73	-41	-32	57
	852	2019-01-22 13:07:08.19	-537	1041	-1687	5	6	-13	-75	-50	-25	62
	853	2019-01-22 13:07:08.20	-526	1048	-1692	5	7	-15	-72	-46	-26	59
	854	2019-01-22 13:07:08.21	-535	1046	-1691	4	6	-15	-79	-51	-28	65
	855	2019-01-22 13:07:08.22	-534	1047	-1698	-2	9	-19	-74	-39	-35	56
	856	2019-01-22 13:07:08.23	-532	1044	-1697	-6	10	-20	-73	-42	-31	57
	857	2019-01-22 13:07:08.24	-530	1044	-1696	-9	10	-22	-69	-38	-31	53
	858	2019-01-22 13:07:08.25	-537	1040	-1700	-8	8	-20	-72	-47	-25	59
	859	2019-01-22 13:07:08.26	-523	1039	-1694	-8	8	-19	-71	-42	-29	56
	860	2019-01-22 13:07:08.27	-533	1042	-1688	-4	4	-17	-74	-48	-26	61
	861	2019-01-22 13:07:08.28	-532	1041	-1701	-1	6	-16	-73	-42	-31	57
	862	2019-01-22 13:07:08.29	-531	1044	-1688	-1	9	-14	-75	-46	-29	60
	863	2019-01-22 13:07:08.30	-523	1039	-1673	-1	12	-13	-72	-39	-33	55
	864	2019-01-22 13:07:08.31	-525	1042	-1688	2	16	-15	-74	-46	-28	60
	865	2019-01-22 13:07:08.32	-520	1041	-1687	2	18	-16	-69	-39	-30	54
	866	2019-01-22 13:07:08.33	-528	1043	-1684	1	19	-16	-76	-47	-29	61
	867	2019-01-22 13:07:08.34	-529	1044	-1696	2	19	-17	-74	-38	-36	56
	868	2019-01-22 13:07:08.35	-520	1049	-1696	2	14	-21	-73	-42	-31	57
	869	2019-01-22 13:07:08.36	-521	1041	-1701	0	9	-22	-64	-34	-30	49
	870	2019-01-22 13:07:08.37	-524	1039	-1686	-2	8	-22	-67	-38	-29	52
	871	2019-01-22 13:07:08.38	-521	1045	-1694	-6	7	-25	-66	-33	-33	49
	872	2019-01-22 13:07:08.39	-526	1039	-1687	-9	7	-24	-72	-38	-34	55
	873	2019-01-22 13:07:08.40	-510	1036	-1691	-11	7	-24	-65	-34	-31	49
	874	2019-01-22 13:07:08.41	-529	1040	-1696	-12	8	-25	-65	-35	-30	50
	875	2019-01-22 13:07:08.42	-526	1043	-1684	-11	4	-27	-54	-22	-32	38
	876	2019-01-22 13:07:08.43	-520	1041	-1691	-9	6	-24	-60	-32	-28	46
	877	2019-01-22 13:07:08.44	-529	1029	-1706	-8	3	-29	-53	-29	-24	41
	878	2019-01-22 13:07:08.45	-525	1023	-1693	-3	-2	-23	-57	-39	-18	48
	879	2019-01-22 13:07:08.46	-520	1021	-1690	-3	-7	-20	-51	-27	-24	39
	880	2019-01-22 13:07:08.47	-520	1034	-1688	-2	-8	-19	-59	-32	-27	45
	881	2019-01-22 13:07:08.48	-531	1035	-1678	-6	-5	-15	-57	-28	-29	42
	882	2019-01-22 13:07:08.49	-533	1040	-1697	-9	-3	-13	-57	-36	-21	46
	883	2019-01-22 13:07:08.50	-533	1045	-1695	-12	-3	-13	-47	-34	-13	40
	884	2019-01-22 13:07:08.51	-533	1035	-1704	-14	-5	-15	-47	-37	-10	42
	885	2019-01-22 13:07:08.52	-538	1037	-1700	-13	-5	-14	-46	-31	-15	38
	886	2019-01-22 13:07:08.53	-529	1039	-1694	-12	-6	-15	-50	-33	-17	41
	887	2019-01-22 13:07:08.54	-533	1044	-1698	-9	-7	-15	-44	-30	-14	37
	888	2019-01-22 13:07:08.55	-532	1043	-1695	-10	-6	-16	-42	-39	-3	40
	889	2019-01-22 13:07:08.56	-535	1040	-1690	-10	-7	-16	-40	-37	-3	38
	890	2019-01-22 13:07:08.57	-534	1044	-1686	-8	-5	-15	-45	-40	-5	42
	891	2019-01-22 13:07:08.58	-532	1044	-1689	-10	-1	-15	-42	-32	-10	37
	892	2019-01-22 13:07:08.59	-532	1045	-1687	-9	1	-17	-42	-30	-12	36
	893	2019-01-22 13:07:08.60	-534	1047	-1680	-8	10	-18	-34	-24	-10	29
	894	2019-01-22 13:07:08.61	-535	1046	-1686	-10	12	-23	-33	-27	-6	30
	895	2019-01-22 13:07:08.62	-525	1043	-1683	-9	16	-23	-26	-28	2	27
	896	2019-01-22 13:07:08.63	-525	1033	-1696	-8	14	-24	-20	-29	9	24
	897	2019-01-22 13:07:08.64	-529	1036	-1697	-4	14	-24	-8	-19	11	13
	898	2019-01-22 13:07:08.65	-529	1036	-1699	-6	9	-22	3	-9	12	3
	899	2019-01-22 13:07:08.66	-514	1035	-1699	-6	6	-21	12	2	10	-7
	900	2019-01-22 13:07:08.67	-519	1028	-1699	-5	5	-20	12	0	12	-6
	901	2019-01-22 13:07:08.68	-514	1035	-1692	-8	0	-18	19	0	19	-9
	902	2019-01-22 13:07:08.69	-518	1032	-1691	-8	0	-18	19	-4	23	-7
	903	2019-01-22 13:07:08.70	-525	1031	-1693	-8	-2	-15	19	-4	23	-7
	904	2019-01-22 13:07:08.71	-526	1032	-1698	-11	-4	-14	17	-5	22	-6
	905	2019-01-22 13:07:08.72	-529	1032	-1696	-10	-4	-8	18	-3	21	-7
	906	2019-01-22 13:07:08.73	-527	1033	-1692	-13	-4	-6	15	-7	22	-4
	907	2019-01-22 13:07:08.74	-522	1044	-1692	-15	-4	-5	16	-10	26	-3
	908	2019-01-22 13:07:08.75	-531	1036	-1695	-18	-4	-3	17	-13	30	-2
	909	2019-01-22 13:07:08.76	-521	1039	-1691	-18	-6	-5	18	-13	31	-2
	910	2019-01-22 13:07:08.77	-525	1046	-1695	-19	-6	-2	17	-15	32	-1
	911	2019-01-22 13:07:08.78	-521	1048	-1697	-20	-5	-5	13	-18	31	2
	912	2019-01-22 13:07:08.79	-526	1047	-1687	-21	-3	-9	12	-20	32	4
	913	2019-01-22 13:07:08.80	-525	1047	-1695	-21	-6	-9	9	-16	25	3
	914	2019-01-22 13:07:08.81	-528	1043	-1684	-18	-5	-9	13	-15	28	1
	915	2019-01-22 13:07:08.82	-525	1043	-1695	-15	-9	-9	14	-12	26	-1
	916	2019-01-22 13:07:08.83	-532	1044	-1688	-11	-9	-10	22	-8	30	-7
	917	2019-01-22 13:07:08.84	-533	1047	-1689	-10	-11	-10	18	-16	34	-1
	918	2019-01-22 13:07:08.85	-539	1044	-1686	-10	-10	-10	18	-17	35	0
	919	2019-01-22 13:07:08.86	-537	1042	-1684	-10	-11	-12	17	-21	38	2
	920	2019-01-22 13:07:08.87	-541	1042	-1691	-13	-7	-11	23	-12	35	-5
	921	2019-01-22 13:07:08.88	-530	1037	-1690	-13	-6	-8	26	-11	37	-7
	922	2019-01-22 13:07:08.89	-535	1037	-1687	-14	-8	-9	27	-12	39	-7
	923	2019-01-22 13:07:08.90	-533	1040	-1687	-13	-4	-9	27	-10	37	-8
	924	2019-01-22 13:07:08.91	-527	1047	-1680	-12	-1	-12	25	-11	36	-7
	925	2019-01-22 13:07:08.92	-530	1039	-1689	-11	4	-11	21	-21	42	0
	926	2019-01-22 13:07:08.93	-527	1043	-1687	-9	4	-14	28	-12	40	-8
	927	2019-01-22 13:07:08.94	-533	1040	-1699	-9	4	-15	31	-6	37	-12
	928	2019-01-22 13:07:08.95	-527	1048	-1697	-15	3	-16	32	1	31	-16
	929	2019-01-22 13:07:08.96	-525	1051	-1695	-17	4	-17	33	0	33	-16
	930	2019-01-22 13:07:08.97	-521	1043	-1702	-18	2	-19	38	0	38	-19
	931	2019-01-22 13:07:08.98	-537	1045	-1696	-19	0	-20	42	-4	46	-19
	932	2019-01-22 13:07:08.99	-537	1042	-1696	-19	-3	-19	45	-1	46	-22
	933	2019-01-22 13:07:09.00	-534	1039	-1686	-16	-8	-17	42	-4	46	-19
	934	2019-01-22 13:07:09.01	-522	1036	-1686	-15	-10	-13	38	0	38	-19
	935	2019-01-22 13:07:09.02	-541	1039	-1691	-13	-10	-11	36	1	35	-18
	936	2019-01-22 13:07:09.03	-532	1044	-1681	-11	-7	-5	36	8	28	-22
	937	2019-01-22 13:07:09.04	-528	1050	-1683	-12	-4	-4	37	6	31	-21
	938	2019-01-22 13:07:09.05	-528	1046	-1689	-12	0	-3	35	9	26	-22
	939	2019-01-22 13:07:09.06	-533	1040	-1689	-14	0	-3	34	7	27	-20
	940	2019-01-22 13:07:09.07	-548	1048	-1681	-12	3	-4	36	11	25	-23
	941	2019-01-22 13:07:09.08	-533	1047	-1686	-11	2	-5	36	7	29	-21
	942	2019-01-22 13:07:09.09	-526	1047	-1689	-9	2	-9	36	11	25	-23
	943	2019-01-22 13:07:09.10	-534	1045	-1692	-6	-1	-11	33	9	24	-21
	944	2019-01-22 13:07:09.11	-535	1048	-1683	-5	-4	-11	31	13	18	-22
	945	2019-01-22 13:07:09.12	-529	1050	-1687	-7	-3	-12	29	9	20	-19
	946	2019-01-22 13:07:09.13	-533	1045	-1684	-11	-5	-15	34	15	19	-24
	947	2019-01-22 13:07:09.14	-531	1047	-1686	-15	-2	-16	35	17	18	-26
	948	2019-01-22 13:07:09.15	-525	1047	-1691	-16	-2	-18	38	22	16	-30
	949	2019-01-22 13:07:09.16	-532	1053	-1685	-19	-3	-17	33	12	21	-22
	950	2019-01-22 13:07:09.17	-533	1049	-1682	-20	1	-18	33	9	24	-21
	951	2019-01-22 13:07:09.18	-533	1043	-1691	-19	2	-18	36	3	33	-19
	952	2019-01-22 13:07:09.19	-535	1040	-1688	-16	-1	-18	35	8	27	-21
	953	2019-01-22 13:07:09.20	-545	1046	-1680	-13	-1	-13	33	3	30	-18
	954	2019-01-22 13:07:09.21	-526	1047	-1676	-10	2	-10	27	5	22	-16
	955	2019-01-22 13:07:09.22	-539	1050	-1688	-13	2	-11	35	9	26	-22
	956	2019-01-22 13:07:09.23	-540	1057	-1690	-15	2	-9	38	18	20	-28
	957	2019-01-22 13:07:09.24	-531	1054	-1693	-15	-1	-10	40	20	20	-30
	958	2019-01-22 13:07:09.25	-533	1051	-1689	-18	-2	-10	36	18	18	-27
	959	2019-01-22 13:07:09.26	-527	1058	-1696	-15	-3	-9	32	11	21	-21
	960	2019-01-22 13:07:09.27	-538	1058	-1688	-13	-5	-9	31	13	18	-22
	961	2019-01-22 13:07:09.28	-529	1055	-1681	-12	-4	-11	33	18	15	-25
	962	2019-01-22 13:07:09.29	-525	1065	-1679	-13	-2	-16	37	28	9	-32
	963	2019-01-22 13:07:09.30	-528	1066	-1681	-8	-3	-15	36	22	14	-29
	964	2019-01-22 13:07:09.31	-520	1057	-1683	-8	0	-17	37	27	10	-32
	965	2019-01-22 13:07:09.32	-525	1057	-1685	-8	2	-18	38	23	15	-30
	966	2019-01-22 13:07:09.33	-523	1053	-1676	-6	5	-16	40	31	9	-35
	967	2019-01-22 13:07:09.34	-521	1053	-1681	-1	6	-16	40	27	13	-33
	968	2019-01-22 13:07:09.35	-527	1046	-1688	1	4	-15	44	32	12	-38
	969	2019-01-22 13:07:09.36	-525	1046	-1688	2	1	-11	44	23	21	-33
	970	2019-01-22 13:07:09.37	-528	1049	-1685	1	-6	-13	50	28	22	-39
	971	2019-01-22 13:07:09.38	-529	1056	-1683	0	-5	-12	51	22	29	-36
	972	2019-01-22 13:07:09.39	-530	1060	-1687	-1	-5	-15	50	21	29	-35
	973	2019-01-22 13:07:09.40	-518	1056	-1679	-5	-6	-16	44	11	33	-27
	974	2019-01-22 13:07:09.41	-527	1063	-1678	-7	-3	-21	45	17	28	-31
	975	2019-01-22 13:07:09.42	-519	1060	-1684	-11	-2	-27	44	12	32	-28
	976	2019-01-22 13:07:09.43	-525	1059	-1683	-10	-2	-29	48	19	29	-33
	977	2019-01-22 13:07:09.44	-532	1048	-1690	-10	-4	-29	43	14	29	-28
	978	2019-01-22 13:07:09.45	-525	1054	-1685	-5	-3	-32	46	19	27	-32
	979	2019-01-22 13:07:09.46	-538	1051	-1686	-5	-4	-28	45	13	32	-29
	980	2019-01-22 13:07:09.47	-532	1044	-1692	-3	-7	-26	46	20	26	-33
	981	2019-01-22 13:07:09.48	-526	1039	-1695	-4	-8	-22	39	12	27	-25
	982	2019-01-22 13:07:09.49	-530	1046	-1686	-3	-8	-16	41	17	24	-29
	983	2019-01-22 13:07:09.50	-536	1049	-1678	-4	-7	-11	39	12	27	-25
	984	2019-01-22 13:07:09.51	-537	1048	-1691	-6	-9	-10	40	17	23	-28
	985	2019-01-22 13:07:09.52	-531	1044	-1687	-9	-7	-7	35	9	26	-22
	986	2019-01-22 13:07:09.53	-530	1042	-1685	-8	-3	-7	32	13	19	-22
	987	2019-01-22 13:07:09.54	-527	1053	-1682	-7	-2	-8	28	6	22	-17
	988	2019-01-22 13:07:09.55	-530	1048	-1682	-4	-2	-7	34	14	20	-24
	989	2019-01-22 13:07:09.56	-528	1043	-1685	-4	-3	-9	38	9	29	-23
	990	2019-01-22 13:07:09.57	-529	1040	-1688	2	-5	-10	44	16	28	-30
	991	2019-01-22 13:07:09.58	-534	1048	-1677	1	-5	-12	38	9	29	-23
	992	2019-01-22 13:07:09.59	-524	1042	-1692	-1	-3	-15	36	12	24	-24
	993	2019-01-22 13:07:09.60	-536	1036	-1701	-2	-7	-16	25	5	20	-15
	994	2019-01-22 13:07:09.61	-530	1036	-1682	-3	-7	-12	25	17	8	-21
	995	2019-01-22 13:07:09.62	-524	1033	-1676	-3	-9	-12	16	9	7	-12
	996	2019-01-22 13:07:09.63	-530	1039	-1679	-4	-6	-8	31	25	6	-28
	997	2019-01-22 13:07:09.64	-526	1045	-1676	-8	-2	-7	25	17	8	-21
	998	2019-01-22 13:07:09.65	-536	1042	-1680	-13	-1	-10	28	29	-1	-28
	999	2019-01-22 13:07:09.66	-533	1038	-1685	-15	0	-8	16	15	1	-15
	1000	2019-01-22 13:07:09.67	-534	1037	-1689	-18	0	-7	17	20	-3	-18
	1001	2019-01-22 13:07:09.68	-529	1044	-1685	-21	-1	-5	9	11	-2	-10
	1002	2019-01-22 13:07:09.69	-539	1056	-1684	-26	-1	-3	15	23	-8	-19
	1003	2019-01-22 13:07:09.70	-529	1061	-1689	-27	-1	-8	14	16	-2	-15
	1004	2019-01-22 13:07:09.71	-532	1048	-1690	-27	-5	-11	19	22	-3	-20
	1005	2019-01-22 13:07:09.72	-534	1048	-1694	-23	-4	-12	15	10	5	-12
	1006	2019-01-22 13:07:09.73	-533	1052	-1693	-20	-8	-14	21	19	2	-20
	1007	2019-01-22 13:07:09.74	-538	1049	-1684	-17	-9	-14	20	14	6	-17
	1008	2019-01-22 13:07:09.75	-536	1056	-1682	-15	-8	-13	19	19	0	-19
	1009	2019-01-22 13:07:09.76	-537	1052	-1679	-13	-2	-12	11	12	-1	-11
	1010	2019-01-22 13:07:09.77	-537	1045	-1678	-13	1	-11	11	18	-7	-14
	1011	2019-01-22 13:07:09.78	-527	1043	-1675	-12	5	-9	6	12	-6	-9
	1012	2019-01-22 13:07:09.79	-533	1048	-1685	-13	5	-7	8	18	-10	-13
	1013	2019-01-22 13:07:09.80	-532	1050	-1677	-14	7	-8	6	14	-8	-10
	1014	2019-01-22 13:07:09.81	-535	1058	-1684	-17	7	-5	9	20	-11	-14
	1015	2019-01-22 13:07:09.82	-533	1057	-1688	-19	5	-8	9	14	-5	-11
	1016	2019-01-22 13:07:09.83	-533	1056	-1687	-21	4	-10	15	18	-3	-16
	1017	2019-01-22 13:07:09.84	-532	1055	-1686	-19	0	-13	13	8	5	-10
	1018	2019-01-22 13:07:09.85	-524	1057	-1686	-19	-2	-16	17	14	3	-15
	1019	2019-01-22 13:07:09.86	-545	1052	-1691	-16	-6	-18	16	5	11	-10
	1020	2019-01-22 13:07:09.87	-537	1047	-1685	-15	-8	-19	20	9	11	-14
	1021	2019-01-22 13:07:09.88	-534	1057	-1690	-16	-11	-21	17	5	12	-11
	1022	2019-01-22 13:07:09.89	-533	1057	-1690	-16	-13	-21	21	15	6	-18
	1023	2019-01-22 13:07:09.90	-531	1052	-1683	-16	-10	-23	17	8	9	-12
	1024	2019-01-22 13:07:09.91	-539	1042	-1688	-11	-14	-21	20	12	8	-16
	1025	2019-01-22 13:07:09.92	-540	1046	-1685	-9	-13	-17	14	5	9	-9
	1026	2019-01-22 13:07:09.93	-534	1051	-1679	-9	-13	-13	12	12	0	-12
	1027	2019-01-22 13:07:09.94	-538	1060	-1673	-11	-8	-10	7	9	-2	-8
	1028	2019-01-22 13:07:09.95	-543	1063	-1677	-13	-4	-8	9	14	-5	-11
	1029	2019-01-22 13:07:09.96	-529	1065	-1679	-15	-3	-9	4	12	-8	-8
	1030	2019-01-22 13:07:09.97	-539	1059	-1692	-19	-6	-6	9	16	-7	-12
	1031	2019-01-22 13:07:09.98	-535	1052	-1688	-18	-7	-7	9	6	3	-7
	1032	2019-01-22 13:07:09.99	-534	1062	-1687	-13	-7	-6	13	11	2	-12
	1033	2019-01-22 13:07:10.00	-541	1065	-1680	-9	-8	-5	10	10	0	-10
	1034	2019-01-22 13:07:10.01	-548	1051	-1683	-8	-6	-3	4	15	-11	-9
	1035	2019-01-22 13:07:10.02	-541	1056	-1677	-4	-4	-3	-1	9	-10	-4
	1036	2019-01-22 13:07:10.03	-538	1059	-1682	-3	0	-3	-4	11	-15	-3
	1037	2019-01-22 13:07:10.04	-534	1054	-1681	-2	2	-4	-2	8	-10	-3
	1038	2019-01-22 13:07:10.05	-526	1060	-1674	-1	6	-6	2	13	-11	-7
	1039	2019-01-22 13:07:10.06	-531	1061	-1684	-4	6	-8	9	12	-3	-10
	1040	2019-01-22 13:07:10.07	-523	1060	-1682	-3	8	-11	7	11	-4	-9
	1041	2019-01-22 13:07:10.08	-520	1048	-1677	-2	3	-14	4	8	-4	-6
	1042	2019-01-22 13:07:10.09	-522	1050	-1680	-4	3	-15	3	7	-4	-5
	1043	2019-01-22 13:07:10.10	-529	1048	-1685	-6	-2	-17	4	4	0	-4
	1044	2019-01-22 13:07:10.11	-524	1046	-1681	-5	-4	-18	6	9	-3	-7
	1045	2019-01-22 13:07:10.12	-526	1051	-1678	-11	-8	-18	2	8	-6	-5
	1046	2019-01-22 13:07:10.13	-527	1047	-1684	-13	-11	-19	2	11	-9	-6
	1047	2019-01-22 13:07:10.14	-536	1051	-1683	-19	-10	-16	2	9	-7	-5
	1048	2019-01-22 13:07:10.15	-525	1049	-1683	-24	-8	-12	10	14	-4	-12
	1049	2019-01-22 13:07:10.16	-528	1047	-1678	-24	-10	-12	15	12	3	-13
	1050	2019-01-22 13:07:10.17	-527	1047	-1676	-24	-9	-10	16	18	-2	-17
	1051	2019-01-22 13:07:10.18	-544	1049	-1683	-22	-10	-7	9	14	-5	-11
	1052	2019-01-22 13:07:10.19	-527	1056	-1689	-20	-12	-5	7	13	-6	-10
	1053	2019-01-22 13:07:10.20	-541	1068	-1683	-19	-11	-5	4	9	-5	-6
	1054	2019-01-22 13:07:10.21	-537	1065	-1678	-20	-17	-4	6	11	-5	-8
	1055	2019-01-22 13:07:10.22	-537	1070	-1683	-23	-15	-7	0	8	-8	-4
	1056	2019-01-22 13:07:10.23	-532	1061	-1674	-20	-12	-7	0	10	-10	-5
	1057	2019-01-22 13:07:10.24	-530	1062	-1678	-20	-12	-6	-3	4	-7	0
	1058	2019-01-22 13:07:10.25	-544	1063	-1677	-16	-10	-7	-3	10	-13	-3
	1059	2019-01-22 13:07:10.26	-542	1051	-1683	-11	-10	-6	-5	12	-17	-3
	1060	2019-01-22 13:07:10.27	-538	1053	-1687	-5	-8	-7	0	18	-18	-9
	1061	2019-01-22 13:07:10.28	-551	1058	-1680	-3	-10	-5	2	18	-16	-10
	1062	2019-01-22 13:07:10.29	-546	1055	-1674	-1	-8	-2	6	16	-10	-11
	1063	2019-01-22 13:07:10.30	-541	1063	-1666	-4	-6	-2	6	14	-8	-10
	1064	2019-01-22 13:07:10.31	-542	1057	-1673	-6	-1	-1	12	19	-7	-15
	1065	2019-01-22 13:07:10.32	-537	1059	-1677	-6	1	-2	16	22	-6	-19
	1066	2019-01-22 13:07:10.33	-526	1060	-1677	-4	4	-3	19	23	-4	-21
	1067	2019-01-22 13:07:10.34	-534	1061	-1678	-4	3	-3	12	16	-4	-14
	1068	2019-01-22 13:07:10.35	-526	1061	-1678	-5	5	-5	11	15	-4	-13
	1069	2019-01-22 13:07:10.36	-534	1057	-1687	-3	8	-8	12	18	-6	-15
	1070	2019-01-22 13:07:10.37	-536	1055	-1689	0	3	-11	15	23	-8	-19
	1071	2019-01-22 13:07:10.38	-544	1052	-1692	-1	0	-11	14	26	-12	-20
	1072	2019-01-22 13:07:10.39	-526	1045	-1684	-6	-3	-10	13	24	-11	-18
	1073	2019-01-22 13:07:10.40	-535	1052	-1678	-8	-3	-10	9	20	-11	-14
	1074	2019-01-22 13:07:10.41	-538	1047	-1675	-10	-4	-8	12	22	-10	-17
	1075	2019-01-22 13:07:10.42	-544	1051	-1677	-15	-2	-5	10	18	-8	-14
	1076	2019-01-22 13:07:10.43	-545	1059	-1676	-14	-2	-6	10	15	-5	-12
	1077	2019-01-22 13:07:10.44	-534	1063	-1683	-14	-1	-2	4	12	-8	-8
	1078	2019-01-22 13:07:10.45	-555	1059	-1676	-15	-4	-2	13	17	-4	-15
	1079	2019-01-22 13:07:10.46	-536	1063	-1675	-15	1	-2	11	14	-3	-12
	1080	2019-01-22 13:07:10.47	-545	1059	-1667	-14	0	-2	13	17	-4	-15
	1081	2019-01-22 13:07:10.48	-525	1060	-1666	-14	5	-4	4	15	-11	-9
	1082	2019-01-22 13:07:10.49	-538	1067	-1671	-14	4	-4	3	16	-13	-9
	1083	2019-01-22 13:07:10.50	-532	1063	-1673	-15	5	-8	0	19	-19	-9
	1084	2019-01-22 13:07:10.51	-533	1068	-1676	-12	9	-8	0	21	-21	-10
	1085	2019-01-22 13:07:10.52	-537	1066	-1677	-12	4	-9	-1	20	-21	-9
	1086	2019-01-22 13:07:10.53	-529	1070	-1681	-12	5	-12	2	17	-15	-9
	1087	2019-01-22 13:07:10.54	-533	1073	-1679	-11	8	-13	6	20	-14	-13
	1088	2019-01-22 13:07:10.55	-537	1065	-1682	-9	6	-15	6	17	-11	-11
	1089	2019-01-22 13:07:10.56	-530	1073	-1681	-10	5	-15	9	19	-10	-14
	1090	2019-01-22 13:07:10.57	-520	1075	-1681	-11	5	-18	15	18	-3	-16
	1091	2019-01-22 13:07:10.58	-534	1072	-1676	-13	-1	-21	16	18	-2	-17
	1092	2019-01-22 13:07:10.59	-519	1061	-1681	-14	0	-20	11	16	-5	-13
	1093	2019-01-22 13:07:10.60	-526	1067	-1674	-12	-2	-18	8	20	-12	-14
	1094	2019-01-22 13:07:10.61	-531	1058	-1675	-9	-3	-17	10	20	-10	-15
	1095	2019-01-22 13:07:10.62	-532	1055	-1682	-7	-3	-11	12	27	-15	-19
	1096	2019-01-22 13:07:10.63	-538	1054	-1669	-1	-4	-6	11	28	-17	-19
	1097	2019-01-22 13:07:10.64	-534	1052	-1671	1	-6	-1	13	30	-17	-21
	1098	2019-01-22 13:07:10.65	-533	1071	-1677	1	-1	5	15	26	-11	-20
	1099	2019-01-22 13:07:10.66	-539	1066	-1685	-4	-2	3	14	26	-12	-20
	1100	2019-01-22 13:07:10.67	-533	1059	-1689	-1	-7	4	16	19	-3	-17
	1101	2019-01-22 13:07:10.68	-525	1068	-1689	-2	-12	2	18	18	0	-18
	1102	2019-01-22 13:07:10.69	-527	1069	-1681	-2	-14	-1	20	10	10	-15
	1103	2019-01-22 13:07:10.70	-529	1068	-1687	-3	-16	-1	19	11	8	-15
	1104	2019-01-22 13:07:10.71	-528	1061	-1680	-2	-18	-3	16	10	6	-13
	1105	2019-01-22 13:07:10.72	-538	1056	-1677	-3	-17	-3	16	16	0	-16
	1106	2019-01-22 13:07:10.73	-532	1058	-1665	0	-16	-3	13	12	1	-12
	1107	2019-01-22 13:07:10.74	-535	1062	-1672	-1	-11	-3	15	15	0	-15
	1108	2019-01-22 13:07:10.75	-539	1060	-1675	-1	-10	-2	16	8	8	-12
	1109	2019-01-22 13:07:10.76	-540	1061	-1671	-3	-6	-1	15	12	3	-13
	1110	2019-01-22 13:07:10.77	-547	1059	-1674	-2	-4	1	14	13	1	-13
	1111	2019-01-22 13:07:10.78	-537	1059	-1681	-1	-5	2	14	19	-5	-16
	1112	2019-01-22 13:07:10.79	-529	1077	-1671	-4	-3	1	11	15	-4	-13
	1113	2019-01-22 13:07:10.80	-535	1074	-1676	-6	1	-1	11	17	-6	-14
	1114	2019-01-22 13:07:10.81	-536	1076	-1677	-8	4	-8	9	10	-1	-9
	1115	2019-01-22 13:07:10.82	-536	1067	-1677	-11	4	-13	11	17	-6	-14
	1116	2019-01-22 13:07:10.83	-538	1056	-1673	-6	2	-17	1	8	-7	-4
	1117	2019-01-22 13:07:10.84	-530	1055	-1677	-4	2	-18	2	10	-8	-6
	1118	2019-01-22 13:07:10.85	-535	1068	-1680	-4	1	-18	-6	-4	-2	5
	1119	2019-01-22 13:07:10.86	-530	1067	-1675	-3	6	-22	5	8	-3	-6
	1120	2019-01-22 13:07:10.87	-531	1067	-1680	-2	10	-27	2	2	0	-2
	1121	2019-01-22 13:07:10.88	-532	1073	-1682	-5	8	-27	11	16	-5	-13
	1122	2019-01-22 13:07:10.89	-536	1077	-1678	-10	8	-29	2	2	0	-2
	1123	2019-01-22 13:07:10.90	-539	1069	-1687	-11	9	-29	0	5	-5	-2
	1124	2019-01-22 13:07:10.91	-536	1065	-1677	-11	3	-27	-4	-2	-2	3
	1125	2019-01-22 13:07:10.92	-525	1068	-1673	-12	2	-23	5	9	-4	-7
	1126	2019-01-22 13:07:10.93	-536	1071	-1675	-12	0	-21	6	5	1	-5
	1127	2019-01-22 13:07:10.94	-522	1067	-1679	-8	1	-19	13	18	-5	-15
	1128	2019-01-22 13:07:10.95	-531	1067	-1680	-2	1	-15	14	16	-2	-15
	1129	2019-01-22 13:07:10.96	-531	1063	-1674	3	2	-15	15	27	-12	-21
	1130	2019-01-22 13:07:10.97	-532	1061	-1679	8	1	-13	12	21	-9	-16
	1131	2019-01-22 13:07:10.98	-538	1067	-1678	12	0	-8	18	26	-8	-22
	1132	2019-01-22 13:07:10.99	-524	1053	-1686	14	1	-6	19	18	1	-18
	1133	2019-01-22 13:07:11.00	-527	1047	-1681	17	-2	-4	23	29	-6	-26
	1134	2019-01-22 13:07:11.01	-538	1047	-1679	21	-3	0	18	30	-12	-24
	1135	2019-01-22 13:07:11.02	-527	1046	-1673	21	-6	2	19	39	-20	-29
	1136	2019-01-22 13:07:11.03	-529	1052	-1671	19	-7	1	16	27	-11	-21
	1137	2019-01-22 13:07:11.04	-528	1048	-1672	18	-5	3	15	27	-12	-21
	1138	2019-01-22 13:07:11.05	-536	1046	-1677	16	-6	3	9	17	-8	-13
	1139	2019-01-22 13:07:11.06	-531	1045	-1675	13	-8	5	10	21	-11	-15
	1140	2019-01-22 13:07:11.07	-541	1050	-1676	5	-7	4	7	12	-5	-9
	1141	2019-01-22 13:07:11.08	-544	1054	-1679	1	-4	7	9	18	-9	-13
	1142	2019-01-22 13:07:11.09	-542	1060	-1673	-3	-5	5	5	12	-7	-8
	1143	2019-01-22 13:07:11.10	-539	1057	-1678	-7	-2	2	7	23	-16	-15
	1144	2019-01-22 13:07:11.11	-543	1057	-1676	-9	-2	4	0	15	-15	-7
	1145	2019-01-22 13:07:11.12	-544	1062	-1672	-10	1	2	2	19	-17	-10
	1146	2019-01-22 13:07:11.13	-546	1061	-1672	-11	3	-1	-1	9	-10	-4
	1147	2019-01-22 13:07:11.14	-548	1067	-1670	-10	4	-6	-3	12	-15	-4
	1148	2019-01-22 13:07:11.15	-550	1073	-1676	-13	10	-12	-14	7	-21	3
	1149	2019-01-22 13:07:11.16	-539	1070	-1670	-15	12	-15	-14	14	-28	0
	1150	2019-01-22 13:07:11.17	-549	1066	-1679	-17	20	-21	-15	4	-19	5
	1151	2019-01-22 13:07:11.18	-545	1072	-1672	-14	20	-24	-6	9	-15	-1
	1152	2019-01-22 13:07:11.19	-539	1069	-1682	-12	18	-29	-5	4	-9	0
	1153	2019-01-22 13:07:11.20	-536	1065	-1680	-11	21	-30	-1	14	-15	-6
	1154	2019-01-22 13:07:11.21	-523	1063	-1679	-10	21	-32	-4	9	-13	-2
	1155	2019-01-22 13:07:11.22	-527	1060	-1681	-4	20	-32	-2	16	-18	-7
	1156	2019-01-22 13:07:11.23	-530	1059	-1682	-2	20	-32	-2	8	-10	-3
	1157	2019-01-22 13:07:11.24	-529	1052	-1683	-1	21	-32	-8	10	-18	-1
	1158	2019-01-22 13:07:11.25	-535	1056	-1676	1	19	-29	-10	4	-14	3
	1159	2019-01-22 13:07:11.26	-532	1058	-1689	0	18	-29	-15	2	-17	6
	1160	2019-01-22 13:07:11.27	-534	1064	-1681	-1	17	-27	-6	3	-9	1
	1161	2019-01-22 13:07:11.28	-529	1060	-1684	0	16	-26	2	15	-13	-8
	1162	2019-01-22 13:07:11.29	-532	1056	-1673	-3	15	-24	0	15	-15	-7
	1163	2019-01-22 13:07:11.30	-524	1057	-1692	0	14	-22	3	13	-10	-8
	1164	2019-01-22 13:07:11.31	-526	1047	-1683	3	9	-22	5	7	-2	-6
	1165	2019-01-22 13:07:11.32	-528	1046	-1670	6	10	-17	8	9	-1	-8
	1166	2019-01-22 13:07:11.33	-523	1040	-1677	13	11	-14	4	5	-1	-4
	1167	2019-01-22 13:07:11.34	-524	1043	-1678	15	10	-10	0	16	-16	-8
	1168	2019-01-22 13:07:11.35	-531	1052	-1688	8	11	-10	-3	17	-20	-7
	1169	2019-01-22 13:07:11.36	-530	1057	-1682	3	12	-10	8	26	-18	-17
	1170	2019-01-22 13:07:11.37	-537	1060	-1677	-2	12	-13	8	18	-10	-13
	1171	2019-01-22 13:07:11.38	-538	1058	-1679	-6	13	-14	9	20	-11	-14
	1172	2019-01-22 13:07:11.39	-531	1061	-1679	-12	15	-21	6	13	-7	-9
	1173	2019-01-22 13:07:11.40	-536	1063	-1674	-10	20	-24	8	18	-10	-13
	1174	2019-01-22 13:07:11.41	-528	1055	-1668	-7	24	-29	2	9	-7	-5
	1175	2019-01-22 13:07:11.42	-527	1058	-1665	-3	31	-33	9	13	-4	-11
	1176	2019-01-22 13:07:11.43	-533	1059	-1678	-1	38	-39	9	11	-2	-10
	1177	2019-01-22 13:07:11.44	-534	1057	-1675	2	42	-42	14	22	-8	-18
	1178	2019-01-22 13:07:11.45	-527	1053	-1670	5	48	-44	13	18	-5	-15
	1179	2019-01-22 13:07:11.46	-524	1048	-1683	9	52	-43	19	32	-13	-25
	1180	2019-01-22 13:07:11.47	-521	1029	-1677	15	56	-39	21	28	-7	-24
	1181	2019-01-22 13:07:11.48	-523	1033	-1668	21	64	-31	28	33	-5	-30
	1182	2019-01-22 13:07:11.49	-512	1029	-1679	22	70	-25	27	32	-5	-29
	1183	2019-01-22 13:07:11.50	-516	1028	-1677	24	77	-16	31	42	-11	-36
	1184	2019-01-22 13:07:11.51	-527	1022	-1673	22	78	-8	30	46	-16	-38
	1185	2019-01-22 13:07:11.52	-515	1019	-1676	17	85	5	40	61	-21	-50
	1186	2019-01-22 13:07:11.53	-508	1026	-1676	12	88	12	43	59	-16	-51
	1187	2019-01-22 13:07:11.54	-505	1038	-1683	6	89	21	46	61	-15	-53
	1188	2019-01-22 13:07:11.55	-497	1045	-1687	-2	90	24	40	54	-14	-47
	1189	2019-01-22 13:07:11.56	-500	1047	-1689	-12	89	25	36	55	-19	-45
	1190	2019-01-22 13:07:11.57	-500	1052	-1695	-16	84	26	29	46	-17	-37
	1191	2019-01-22 13:07:11.58	-490	1057	-1694	-22	82	21	32	50	-18	-41
	1192	2019-01-22 13:07:11.59	-494	1055	-1693	-28	79	14	33	47	-14	-40
	1193	2019-01-22 13:07:11.60	-491	1058	-1694	-28	75	11	36	50	-14	-43
	1194	2019-01-22 13:07:11.61	-492	1057	-1697	-30	69	5	29	43	-14	-36
	1195	2019-01-22 13:07:11.62	-495	1049	-1691	-21	63	0	34	47	-13	-40
	1196	2019-01-22 13:07:11.63	-494	1055	-1694	-14	56	-4	34	39	-5	-36
	1197	2019-01-22 13:07:11.64	-486	1065	-1698	-14	51	-8	45	47	-2	-46
	1198	2019-01-22 13:07:11.65	-494	1071	-1694	-16	49	-14	35	40	-5	-37
	1199	2019-01-22 13:07:11.66	-490	1056	-1687	-16	49	-22	30	43	-13	-36
	1200	2019-01-22 13:07:11.67	-489	1054	-1676	-10	52	-21	15	24	-9	-19
	1201	2019-01-22 13:07:11.68	-491	1045	-1679	-10	59	-23	26	35	-9	-30
	1202	2019-01-22 13:07:11.69	-500	1042	-1682	-5	67	-20	25	32	-7	-28
	1203	2019-01-22 13:07:11.70	-500	1052	-1671	0	73	-19	28	41	-13	-34
	1204	2019-01-22 13:07:11.71	-504	1052	-1684	5	79	-19	27	38	-11	-32
	1205	2019-01-22 13:07:11.72	-506	1058	-1698	6	80	-16	30	41	-11	-35
	1206	2019-01-22 13:07:11.73	-499	1046	-1685	5	87	-14	34	42	-8	-38
	1207	2019-01-22 13:07:11.74	-493	1055	-1681	5	87	-14	40	51	-11	-45
	1208	2019-01-22 13:07:11.75	-491	1050	-1691	4	91	-12	37	47	-10	-42
	1209	2019-01-22 13:07:11.76	-494	1044	-1674	5	94	-9	38	52	-14	-45
	1210	2019-01-22 13:07:11.77	-489	1042	-1678	16	100	-9	38	56	-18	-47
	1211	2019-01-22 13:07:11.78	-483	1048	-1685	27	100	-8	40	66	-26	-53
	1212	2019-01-22 13:07:11.79	-484	1057	-1690	31	104	-5	34	65	-31	-49
	1213	2019-01-22 13:07:11.80	-477	1057	-1690	32	107	-6	39	69	-30	-54
	1214	2019-01-22 13:07:11.81	-483	1054	-1688	36	115	-4	37	68	-31	-52
	1215	2019-01-22 13:07:11.82	-474	1049	-1696	36	120	-4	40	71	-31	-55
	1216	2019-01-22 13:07:11.83	-474	1056	-1701	33	121	-4	40	72	-32	-56
	1217	2019-01-22 13:07:11.84	-473	1047	-1680	31	124	-2	44	72	-28	-58
	1218	2019-01-22 13:07:11.85	-472	1044	-1688	38	130	-2	46	68	-22	-57
	1219	2019-01-22 13:07:11.86	-468	1050	-1697	43	133	-1	47	67	-20	-57
	1220	2019-01-22 13:07:11.87	-474	1056	-1698	45	139	-1	40	56	-16	-48
	1221	2019-01-22 13:07:11.88	-457	1062	-1700	42	143	-2	34	51	-17	-42
	1222	2019-01-22 13:07:11.89	-454	1065	-1702	39	148	-4	26	45	-19	-35
	1223	2019-01-22 13:07:11.90	-457	1073	-1711	38	151	-11	20	44	-24	-32
	1224	2019-01-22 13:07:11.91	-452	1075	-1712	32	154	-17	14	40	-26	-27
	1225	2019-01-22 13:07:11.92	-445	1072	-1705	30	152	-22	15	40	-25	-27
	1226	2019-01-22 13:07:11.93	-439	1067	-1709	30	153	-32	6	31	-25	-18
	1227	2019-01-22 13:07:11.94	-442	1061	-1709	27	153	-36	-6	22	-28	-8
	1228	2019-01-22 13:07:11.95	-447	1046	-1712	27	152	-39	-16	16	-32	0
	1229	2019-01-22 13:07:11.96	-434	1045	-1703	40	146	-38	-20	12	-32	4
	1230	2019-01-22 13:07:11.97	-438	1043	-1723	45	142	-40	-26	0	-26	13
	1231	2019-01-22 13:07:11.98	-435	1049	-1729	52	138	-38	-28	-8	-20	18
	1232	2019-01-22 13:07:11.99	-432	1055	-1738	51	131	-38	-33	-10	-23	21
	1233	2019-01-22 13:07:12.00	-422	1048	-1732	49	128	-38	-39	-18	-21	28
	1234	2019-01-22 13:07:12.01	-420	1042	-1714	47	124	-39	-52	-38	-14	45
	1235	2019-01-22 13:07:12.02	-415	1045	-1725	47	125	-41	-57	-45	-12	51
	1236	2019-01-22 13:07:12.03	-407	1037	-1724	49	122	-39	-57	-41	-16	49
	1237	2019-01-22 13:07:12.04	-409	1030	-1728	51	122	-33	-53	-37	-16	45
	1238	2019-01-22 13:07:12.05	-412	1027	-1727	46	122	-30	-42	-26	-16	34
	1239	2019-01-22 13:07:12.06	-408	1031	-1729	46	120	-25	-45	-32	-13	38
	1240	2019-01-22 13:07:12.07	-402	1025	-1729	47	116	-20	-45	-30	-15	37
	1241	2019-01-22 13:07:12.08	-397	1023	-1733	44	115	-18	-56	-38	-18	47
	1242	2019-01-22 13:07:12.09	-398	1021	-1723	41	115	-14	-56	-29	-27	42
	1243	2019-01-22 13:07:12.10	-395	1022	-1731	44	114	-11	-54	-31	-23	42
	1244	2019-01-22 13:07:12.11	-394	1017	-1733	51	112	-9	-48	-24	-24	36
	1245	2019-01-22 13:07:12.12	-389	1022	-1737	55	110	-9	-48	-28	-20	38
	1246	2019-01-22 13:07:12.13	-390	1017	-1734	57	111	-9	-50	-26	-24	38
	1247	2019-01-22 13:07:12.14	-378	1019	-1742	63	109	-6	-57	-26	-31	41
	1248	2019-01-22 13:07:12.15	-381	1018	-1749	69	104	-7	-53	-22	-31	37
	1249	2019-01-22 13:07:12.16	-378	1015	-1739	69	101	-6	-49	-24	-25	36
	1250	2019-01-22 13:07:12.17	-374	1014	-1740	69	99	-6	-46	-24	-22	35
	1251	2019-01-22 13:07:12.18	-377	1009	-1739	72	98	-9	-45	-22	-23	33
	1252	2019-01-22 13:07:12.19	-374	1016	-1740	70	94	-11	-42	-21	-21	31
	1253	2019-01-22 13:07:12.20	-375	1007	-1743	71	89	-13	-42	-23	-19	32
	1254	2019-01-22 13:07:12.21	-370	1007	-1732	69	91	-13	-40	-19	-21	29
	1255	2019-01-22 13:07:12.22	-369	1009	-1743	71	90	-18	-40	-20	-20	30
	1256	2019-01-22 13:07:12.23	-375	1000	-1753	69	89	-17	-42	-17	-25	29
	1257	2019-01-22 13:07:12.24	-371	992	-1751	67	88	-13	-46	-22	-24	34
	1258	2019-01-22 13:07:12.25	-375	993	-1746	62	87	-11	-48	-22	-26	35
	1259	2019-01-22 13:07:12.26	-370	998	-1748	59	87	-6	-50	-28	-22	39
	1260	2019-01-22 13:07:12.27	-359	995	-1746	56	89	-2	-50	-23	-27	36
	1261	2019-01-22 13:07:12.28	-350	993	-1754	51	91	-2	-53	-28	-25	40
	1262	2019-01-22 13:07:12.29	-358	995	-1753	50	93	4	-57	-30	-27	43
	1263	2019-01-22 13:07:12.30	-353	987	-1753	49	92	8	-65	-43	-22	54
	1264	2019-01-22 13:07:12.31	-354	991	-1758	49	93	14	-69	-42	-27	55
	1265	2019-01-22 13:07:12.32	-348	988	-1752	47	93	19	-68	-40	-28	54
	1266	2019-01-22 13:07:12.33	-351	1000	-1759	48	93	24	-74	-41	-33	57
	1267	2019-01-22 13:07:12.34	-334	995	-1759	49	92	29	-92	-68	-24	80
	1268	2019-01-22 13:07:12.35	-328	1000	-1765	51	90	29	-126	-115	-11	120
	1269	2019-01-22 13:07:12.36	-333	992	-1764	50	88	32	-159	-173	14	166
	1270	2019-01-22 13:07:12.37	-332	1002	-1759	49	85	35	-177	-203	26	190
	1271	2019-01-22 13:07:12.38	-327	995	-1769	51	81	38	-184	-209	25	196
	1272	2019-01-22 13:07:12.39	-321	993	-1758	50	77	41	-171	-180	9	175
	1273	2019-01-22 13:07:12.40	-330	983	-1766	54	74	45	-144	-144	0	144
	1274	2019-01-22 13:07:12.41	-327	994	-1772	61	67	44	-105	-93	-12	99
	1275	2019-01-22 13:07:12.42	-330	988	-1784	65	59	45	-71	-54	-17	62
	1276	2019-01-22 13:07:12.43	-322	988	-1778	66	53	42	-46	-18	-28	32
	1277	2019-01-22 13:07:12.44	-319	994	-1779	69	49	37	-28	0	-28	14
	1278	2019-01-22 13:07:12.45	-326	989	-1766	66	46	36	-12	24	-36	-6
	1279	2019-01-22 13:07:12.46	-319	985	-1759	71	43	31	2	37	-35	-19
	1280	2019-01-22 13:07:12.47	-328	987	-1771	74	40	24	1	39	-38	-20
	1281	2019-01-22 13:07:12.48	-326	982	-1768	80	38	23	3	37	-34	-20
	1282	2019-01-22 13:07:12.49	-326	982	-1776	80	32	24	5	36	-31	-20
	1283	2019-01-22 13:07:12.50	-327	982	-1784	78	24	24	14	41	-27	-27
	1284	2019-01-22 13:07:12.51	-322	973	-1769	73	23	23	16	40	-24	-28
	1285	2019-01-22 13:07:12.52	-327	972	-1778	70	20	24	16	30	-14	-23
	1286	2019-01-22 13:07:12.53	-321	977	-1781	64	14	27	12	25	-13	-18
	1287	2019-01-22 13:07:12.54	-319	973	-1787	57	11	27	3	18	-15	-10
	1288	2019-01-22 13:07:12.55	-328	982	-1788	46	6	25	-8	18	-26	-5
	1289	2019-01-22 13:07:12.56	-319	989	-1791	36	6	24	-6	10	-16	-2
	1290	2019-01-22 13:07:12.57	-329	994	-1795	26	1	22	-8	15	-23	-3
	1291	2019-01-22 13:07:12.58	-331	986	-1795	15	-3	20	-20	1	-21	9
	1292	2019-01-22 13:07:12.59	-321	985	-1791	11	-8	19	-22	5	-27	8
	1293	2019-01-22 13:07:12.60	-330	980	-1788	8	-18	17	-21	0	-21	10
	1294	2019-01-22 13:07:12.61	-333	979	-1778	5	-21	18	-18	1	-19	8
	1295	2019-01-22 13:07:12.62	-322	985	-1772	7	-26	15	-29	-15	-14	22
	1296	2019-01-22 13:07:12.63	-331	988	-1774	4	-23	14	-34	-9	-25	21
	1297	2019-01-22 13:07:12.64	-334	986	-1771	2	-26	12	-40	-13	-27	26
	1298	2019-01-22 13:07:12.65	-332	981	-1775	1	-27	8	-38	-8	-30	23
	1299	2019-01-22 13:07:12.66	-325	986	-1783	-2	-27	8	-42	-16	-26	29
	1300	2019-01-22 13:07:12.67	-328	974	-1785	-4	-34	6	-41	-11	-30	26
	1301	2019-01-22 13:07:12.68	-341	979	-1768	-9	-39	3	-43	-24	-19	33
	1302	2019-01-22 13:07:12.69	-336	983	-1768	-11	-39	2	-40	-22	-18	31
	1303	2019-01-22 13:07:12.70	-341	978	-1765	-11	-36	-2	-41	-30	-11	35
	1304	2019-01-22 13:07:12.71	-342	982	-1773	-10	-37	-4	-37	-26	-11	31
	1305	2019-01-22 13:07:12.72	-335	982	-1774	-12	-36	-4	-44	-34	-10	39
	1306	2019-01-22 13:07:12.73	-330	991	-1769	-8	-33	-9	-45	-30	-15	37
	1307	2019-01-22 13:07:12.74	-331	980	-1762	-6	-27	-8	-50	-35	-15	42
	1308	2019-01-22 13:07:12.75	-327	973	-1763	-1	-25	-10	-50	-26	-24	38
	1309	2019-01-22 13:07:12.76	-329	971	-1760	3	-21	-9	-54	-29	-25	41
	1310	2019-01-22 13:07:12.77	-331	973	-1763	7	-15	-8	-48	-21	-27	34
	1311	2019-01-22 13:07:12.78	-336	974	-1773	10	-15	-3	-50	-27	-23	38
	1312	2019-01-22 13:07:12.79	-331	965	-1772	11	-15	0	-43	-19	-24	31
	1313	2019-01-22 13:07:12.80	-329	974	-1771	11	-15	0	-44	-28	-16	36
	1314	2019-01-22 13:07:12.81	-329	979	-1771	10	-14	0	-41	-25	-16	33
	1315	2019-01-22 13:07:12.82	-334	972	-1777	7	-13	-2	-42	-31	-11	36
	1316	2019-01-22 13:07:12.83	-335	973	-1780	10	-14	0	-35	-19	-16	27
	1317	2019-01-22 13:07:12.84	-345	970	-1783	10	-21	0	-37	-21	-16	29
	1318	2019-01-22 13:07:12.85	-339	973	-1781	10	-23	2	-32	-8	-24	20
	1319	2019-01-22 13:07:12.86	-349	967	-1770	11	-21	4	-36	-17	-19	26
	1320	2019-01-22 13:07:12.87	-340	968	-1770	14	-20	2	-27	-8	-19	17
	1321	2019-01-22 13:07:12.88	-347	963	-1765	16	-18	6	-36	-21	-15	28
	1322	2019-01-22 13:07:12.89	-337	969	-1772	19	-17	7	-29	-10	-19	19
	1323	2019-01-22 13:07:12.90	-338	969	-1766	17	-16	6	-35	-23	-12	29
	1324	2019-01-22 13:07:12.91	-345	972	-1766	18	-12	6	-30	-11	-19	20
	1325	2019-01-22 13:07:12.92	-341	978	-1774	14	-10	2	-36	-20	-16	28
	1326	2019-01-22 13:07:12.93	-335	977	-1778	8	-8	2	-38	-18	-20	28
	1327	2019-01-22 13:07:12.94	-344	978	-1775	2	-8	-1	-38	-20	-18	29
	1328	2019-01-22 13:07:12.95	-337	976	-1770	-4	-7	-2	-39	-17	-22	28
	1329	2019-01-22 13:07:12.96	-333	979	-1777	-8	-7	-7	-41	-23	-18	32
	1330	2019-01-22 13:07:12.97	-341	973	-1774	-10	-6	-8	-36	-14	-22	25
	1331	2019-01-22 13:07:12.98	-330	976	-1779	-12	-5	-11	-38	-15	-23	26
	1332	2019-01-22 13:07:12.99	-334	964	-1780	-11	-5	-15	-37	-10	-27	23
	1333	2019-01-22 13:07:13.00	-344	968	-1770	-10	-5	-16	-42	-23	-19	32
	1334	2019-01-22 13:07:13.01	-331	973	-1779	-9	-4	-20	-39	-24	-15	31
	1335	2019-01-22 13:07:13.02	-332	963	-1769	-9	-4	-24	-43	-29	-14	36
	1336	2019-01-22 13:07:13.03	-332	969	-1772	-9	-2	-26	-40	-18	-22	29
	1337	2019-01-22 13:07:13.04	-329	970	-1774	-9	-2	-28	-42	-20	-22	31
	1338	2019-01-22 13:07:13.05	-338	979	-1778	-12	-1	-28	-38	-10	-28	24
	1339	2019-01-22 13:07:13.06	-335	974	-1783	-11	-4	-30	-37	-16	-21	26
	1340	2019-01-22 13:07:13.07	-328	970	-1786	-15	-5	-26	-34	-14	-20	24
	1341	2019-01-22 13:07:13.08	-337	968	-1777	-13	-6	-23	-40	-24	-16	32
	1342	2019-01-22 13:07:13.09	-344	968	-1775	-8	-4	-17	-39	-22	-17	30
	1343	2019-01-22 13:07:13.10	-340	963	-1777	-3	-5	-14	-40	-22	-18	31
	1344	2019-01-22 13:07:13.11	-334	971	-1780	-4	-3	-12	-33	-10	-23	21
	1345	2019-01-22 13:07:13.12	-336	968	-1779	0	-6	-9	-34	-11	-23	22
	1346	2019-01-22 13:07:13.13	-338	966	-1773	2	-4	-9	-33	-4	-29	18
	1347	2019-01-22 13:07:13.14	-330	967	-1770	3	-1	-8	-35	-12	-23	23
	1348	2019-01-22 13:07:13.15	-336	968	-1781	6	-3	-8	-31	-6	-25	18
	1349	2019-01-22 13:07:13.16	-329	967	-1795	4	-1	-8	-35	-10	-25	22
	1350	2019-01-22 13:07:13.17	-347	959	-1777	0	-5	-5	-35	-11	-24	23
	1351	2019-01-22 13:07:13.18	-337	964	-1782	-1	-8	-2	-47	-30	-17	38
	1352	2019-01-22 13:07:13.19	-341	963	-1775	-5	-11	-1	-56	-32	-24	44
	1353	2019-01-22 13:07:13.20	-328	964	-1774	-12	-14	-1	-63	-40	-23	51
	1354	2019-01-22 13:07:13.21	-340	966	-1789	-26	-22	-5	-75	-95	20	85
	1355	2019-01-22 13:07:13.22	-344	972	-1805	-47	-31	-5	-142	-239	97	190
	1356	2019-01-22 13:07:13.23	-346	981	-1825	-76	-46	-4	-288	-400	112	344
	1357	2019-01-22 13:07:13.24	-365	983	-1804	-97	-58	-2	-432	-537	105	484
	1358	2019-01-22 13:07:13.25	-362	987	-1788	-103	-66	-8	-491	-563	72	527
	1359	2019-01-22 13:07:13.26	-370	985	-1813	-108	-79	-9	-513	-548	35	530
	1360	2019-01-22 13:07:13.27	-381	1066	-1834	-111	-87	-18	-570	-587	17	578
	1361	2019-01-22 13:07:13.28	-346	1031	-1799	-113	-88	-22	-699	-711	12	705
	1362	2019-01-22 13:07:13.29	-346	978	-1705	-82	-66	-20	-886	-889	3	887
	1363	2019-01-22 13:07:13.30	-348	948	-1656	-27	-32	-21	-1041	-1039	-2	1040
	1364	2019-01-22 13:07:13.31	-361	935	-1681	25	6	-9	-1133	-1113	-20	1123
	1365	2019-01-22 13:07:13.32	-359	949	-1725	70	27	11	-1130	-1064	-66	1097
	1366	2019-01-22 13:07:13.33	-361	979	-1754	88	41	29	-1042	-927	-115	984
	1367	2019-01-22 13:07:13.34	-344	983	-1771	86	56	37	-910	-760	-150	835
	1368	2019-01-22 13:07:13.35	-353	980	-1770	80	56	43	-754	-584	-170	669
	1369	2019-01-22 13:07:13.36	-340	982	-1760	76	55	42	-604	-415	-189	509
	1370	2019-01-22 13:07:13.37	-340	989	-1768	68	51	37	-477	-276	-201	376
	1371	2019-01-22 13:07:13.38	-330	987	-1769	59	44	29	-373	-179	-194	276
	1372	2019-01-22 13:07:13.39	-325	991	-1767	51	36	23	-292	-119	-173	205
	1373	2019-01-22 13:07:13.40	-332	984	-1775	49	30	12	-238	-90	-148	164
	1374	2019-01-22 13:07:13.41	-330	990	-1780	52	20	-1	-184	-59	-125	121
	1375	2019-01-22 13:07:13.42	-330	990	-1769	51	12	-16	-139	-28	-111	83
	1376	2019-01-22 13:07:13.43	-338	979	-1771	49	5	-29	-96	2	-98	47
	1377	2019-01-22 13:07:13.44	-326	976	-1774	46	0	-39	-67	17	-84	25
	1378	2019-01-22 13:07:13.45	-328	963	-1749	44	-5	-46	-41	23	-64	9
	1379	2019-01-22 13:07:13.46	-336	950	-1761	45	-1	-50	-27	16	-43	5
	1380	2019-01-22 13:07:13.47	-332	935	-1771	43	-3	-47	-19	14	-33	2
	1381	2019-01-22 13:07:13.48	-339	923	-1765	40	-1	-37	-21	9	-30	6
	1382	2019-01-22 13:07:13.49	-337	923	-1762	34	2	-25	-20	6	-26	7
	1383	2019-01-22 13:07:13.50	-332	932	-1763	29	2	-13	-21	3	-24	9
	1384	2019-01-22 13:07:13.51	-326	932	-1773	21	6	-4	-23	5	-28	9
	1385	2019-01-22 13:07:13.52	-343	942	-1785	15	3	4	-21	4	-25	8
	1386	2019-01-22 13:07:13.53	-338	947	-1783	9	1	10	-17	12	-29	2
	1387	2019-01-22 13:07:13.54	-334	949	-1789	6	-2	12	-20	15	-35	2
	1388	2019-01-22 13:07:13.55	-341	957	-1788	2	-2	13	-21	11	-32	5
	1389	2019-01-22 13:07:13.56	-340	963	-1789	-2	-7	11	-21	7	-28	7
	1390	2019-01-22 13:07:13.57	-334	964	-1786	0	-10	9	-14	21	-35	-3
	1391	2019-01-22 13:07:13.58	-330	973	-1783	5	-11	6	-8	34	-42	-13
	1392	2019-01-22 13:07:13.59	-325	974	-1779	6	-10	0	-4	42	-46	-19
	1393	2019-01-22 13:07:13.60	-325	970	-1787	14	-5	-3	-2	42	-44	-20
	1394	2019-01-22 13:07:13.61	-338	958	-1780	19	-4	-7	-4	34	-38	-15
	1395	2019-01-22 13:07:13.62	-345	958	-1785	29	-3	-7	-4	44	-48	-20
	1396	2019-01-22 13:07:13.63	-345	951	-1782	36	-3	-3	-2	54	-56	-26
	1397	2019-01-22 13:07:13.64	-342	950	-1791	44	-3	1	5	56	-51	-30
	1398	2019-01-22 13:07:13.65	-340	947	-1791	40	-3	4	13	50	-37	-31
	1399	2019-01-22 13:07:13.66	-329	948	-1789	38	-3	11	8	54	-46	-31
	1400	2019-01-22 13:07:13.67	-323	947	-1769	43	1	17	8	69	-61	-38
	1401	2019-01-22 13:07:13.68	-324	948	-1772	42	2	16	14	77	-63	-45
	1402	2019-01-22 13:07:13.69	-339	951	-1782	41	9	16	30	76	-46	-53
	1403	2019-01-22 13:07:13.70	-328	963	-1783	39	12	13	24	54	-30	-39
	1404	2019-01-22 13:07:13.71	-326	960	-1791	40	16	10	20	38	-18	-29
	1405	2019-01-22 13:07:13.72	-320	960	-1797	37	13	4	7	22	-15	-14
	1406	2019-01-22 13:07:13.73	-330	962	-1802	34	7	-1	10	26	-16	-18
	1407	2019-01-22 13:07:13.74	-322	962	-1792	28	3	-8	4	22	-18	-13
	1408	2019-01-22 13:07:13.75	-318	953	-1791	21	4	-14	-3	25	-28	-11
	1409	2019-01-22 13:07:13.76	-316	955	-1791	20	5	-21	-7	28	-35	-10
	1410	2019-01-22 13:07:13.77	-321	953	-1784	17	1	-25	9	36	-27	-22
	1411	2019-01-22 13:07:13.78	-324	942	-1789	20	0	-24	21	40	-19	-30
	1412	2019-01-22 13:07:13.79	-316	948	-1786	21	-4	-23	43	43	0	-43
	1413	2019-01-22 13:07:13.80	-319	944	-1796	21	-3	-21	52	43	9	-47
	1414	2019-01-22 13:07:13.81	-328	942	-1788	23	-1	-18	60	37	23	-48
	1415	2019-01-22 13:07:13.82	-320	945	-1785	23	-2	-16	67	37	30	-52
	1416	2019-01-22 13:07:13.83	-327	944	-1792	24	1	-12	73	32	41	-52
	1417	2019-01-22 13:07:13.84	-326	944	-1789	26	1	-10	81	38	43	-59
	1418	2019-01-22 13:07:13.85	-326	936	-1788	24	-4	-7	80	35	45	-57
	1419	2019-01-22 13:07:13.86	-326	940	-1788	23	-11	-4	79	32	47	-55
	1420	2019-01-22 13:07:13.87	-322	941	-1789	21	-13	-2	77	23	54	-50
	1421	2019-01-22 13:07:13.88	-329	933	-1796	15	-14	-2	77	19	58	-48
	1422	2019-01-22 13:07:13.89	-329	929	-1787	13	-16	3	77	9	68	-43
	1423	2019-01-22 13:07:13.90	-335	929	-1792	13	-19	7	71	11	60	-41
	1424	2019-01-22 13:07:13.91	-326	932	-1781	9	-21	9	62	4	58	-33
	1425	2019-01-22 13:07:13.92	-324	934	-1781	8	-19	7	54	3	51	-28
	1426	2019-01-22 13:07:13.93	-333	937	-1782	7	-13	7	49	7	42	-28
	1427	2019-01-22 13:07:13.94	-332	937	-1790	5	-18	6	51	16	35	-33
	1428	2019-01-22 13:07:13.95	-336	935	-1781	2	-20	7	51	14	37	-32
	1429	2019-01-22 13:07:13.96	-343	948	-1780	-2	-19	8	42	17	25	-29
	1430	2019-01-22 13:07:13.97	-333	948	-1782	-8	-18	5	39	15	24	-27
	1431	2019-01-22 13:07:13.98	-331	943	-1792	-11	-15	2	42	17	25	-29
	1432	2019-01-22 13:07:13.99	-345	946	-1799	-17	-17	-2	36	7	29	-21
	1433	2019-01-22 13:07:14.00	-339	942	-1799	-19	-21	-3	32	11	21	-21
	1434	2019-01-22 13:07:14.01	-351	946	-1797	-19	-25	-5	26	3	23	-14
	1435	2019-01-22 13:07:14.02	-347	947	-1801	-14	-28	-7	32	8	24	-20
	1436	2019-01-22 13:07:14.03	-344	949	-1794	-13	-29	-7	24	-4	28	-10
	1437	2019-01-22 13:07:14.04	-342	954	-1780	-13	-28	-10	23	0	23	-11
	1438	2019-01-22 13:07:14.05	-351	950	-1780	-13	-24	-13	22	5	17	-13
	1439	2019-01-22 13:07:14.06	-346	951	-1778	-11	-23	-17	24	15	9	-19
	1440	2019-01-22 13:07:14.07	-348	947	-1783	-9	-23	-17	19	8	11	-13
	1441	2019-01-22 13:07:14.08	-341	947	-1784	-7	-21	-19	26	11	15	-18
	1442	2019-01-22 13:07:14.09	-339	953	-1783	-4	-15	-19	31	7	24	-19
	1443	2019-01-22 13:07:14.10	-343	945	-1779	0	-12	-19	34	18	16	-26
	1444	2019-01-22 13:07:14.11	-344	943	-1791	2	-10	-19	18	5	13	-11
	1445	2019-01-22 13:07:14.12	-346	943	-1798	0	-11	-17	24	18	6	-21
	1446	2019-01-22 13:07:14.13	-343	938	-1793	-1	-12	-15	23	3	20	-13
	1447	2019-01-22 13:07:14.14	-344	938	-1794	-4	-14	-10	12	7	5	-9
	1448	2019-01-22 13:07:14.15	-346	942	-1787	-3	-15	-6	-7	-4	-3	5
	1449	2019-01-22 13:07:14.16	-348	941	-1775	-4	-15	-4	-7	3	-10	2
	1450	2019-01-22 13:07:14.17	-338	947	-1780	-2	-9	-2	-3	1	-4	1
	1451	2019-01-22 13:07:14.18	-347	953	-1766	5	-5	-1	17	21	-4	-19
	1452	2019-01-22 13:07:14.19	-342	943	-1780	17	-5	-4	22	19	3	-20
	1453	2019-01-22 13:07:14.20	-345	953	-1796	26	-4	-2	37	30	7	-33
	1454	2019-01-22 13:07:14.21	-344	951	-1787	26	-4	-3	40	30	10	-35
	1455	2019-01-22 13:07:14.22	-350	955	-1792	24	-4	-5	58	40	18	-49
	1456	2019-01-22 13:07:14.23	-355	956	-1799	20	-2	-6	62	36	26	-49
	1457	2019-01-22 13:07:14.24	-345	950	-1792	14	-3	-9	53	39	14	-46
	1458	2019-01-22 13:07:14.25	-345	945	-1793	14	-4	-15	48	34	14	-41
	1459	2019-01-22 13:07:14.26	-347	948	-1790	13	-4	-15	53	45	8	-49
	1460	2019-01-22 13:07:14.27	-346	942	-1779	13	-1	-16	38	37	1	-37
	1461	2019-01-22 13:07:14.28	-340	939	-1782	14	2	-18	41	39	2	-40
	1462	2019-01-22 13:07:14.29	-350	937	-1791	15	7	-18	46	34	12	-40
	1463	2019-01-22 13:07:14.30	-351	930	-1799	16	4	-18	48	43	5	-45
	1464	2019-01-22 13:07:14.31	-339	933	-1793	18	3	-14	47	42	5	-44
	1465	2019-01-22 13:07:14.32	-341	934	-1794	21	0	-11	45	42	3	-43
	1466	2019-01-22 13:07:14.33	-347	939	-1798	19	2	-12	45	39	6	-42
	1467	2019-01-22 13:07:14.34	-340	936	-1795	17	0	-12	48	43	5	-45
	1468	2019-01-22 13:07:14.35	-338	937	-1797	14	-3	-13	48	30	18	-39
	1469	2019-01-22 13:07:14.36	-341	937	-1790	11	-2	-11	46	31	15	-38
	1470	2019-01-22 13:07:14.37	-338	933	-1781	8	-1	-12	48	35	13	-41
	1471	2019-01-22 13:07:14.38	-333	921	-1785	9	1	-12	55	46	9	-50
	1472	2019-01-22 13:07:14.39	-339	924	-1793	11	1	-10	54	43	11	-48
	1473	2019-01-22 13:07:14.40	-335	926	-1788	11	0	-10	54	54	0	-54
	1474	2019-01-22 13:07:14.41	-339	929	-1792	11	-3	-7	45	51	-6	-48
	1475	2019-01-22 13:07:14.42	-334	928	-1797	11	-9	-8	47	51	-4	-49
	1476	2019-01-22 13:07:14.43	-335	932	-1798	7	-14	-10	44	45	-1	-44
	1477	2019-01-22 13:07:14.44	-342	924	-1791	6	-19	-7	46	51	-5	-48
	1478	2019-01-22 13:07:14.45	-337	919	-1787	2	-17	-7	46	44	2	-45
	1479	2019-01-22 13:07:14.46	-342	927	-1792	1	-17	-6	50	47	3	-48
	1480	2019-01-22 13:07:14.47	-349	924	-1791	-1	-15	-4	46	33	13	-39
	1481	2019-01-22 13:07:14.48	-348	933	-1790	4	-14	-4	50	36	14	-43
	1482	2019-01-22 13:07:14.49	-340	933	-1790	1	-14	-4	44	27	17	-35
	1483	2019-01-22 13:07:14.50	-343	938	-1796	-4	-8	-6	49	43	6	-46
	1484	2019-01-22 13:07:14.51	-342	932	-1786	-4	-7	-7	54	55	-1	-54
	1485	2019-01-22 13:07:14.52	-345	932	-1795	-5	-4	-6	52	52	0	-52
	1486	2019-01-22 13:07:14.53	-340	931	-1800	-6	-2	-7	50	40	10	-45
	1487	2019-01-22 13:07:14.54	-344	931	-1796	-4	-2	-9	46	35	11	-40
	1488	2019-01-22 13:07:14.55	-354	931	-1786	-4	0	-12	35	33	2	-34
	1489	2019-01-22 13:07:14.56	-344	925	-1795	0	3	-15	38	37	1	-37
	1490	2019-01-22 13:07:14.57	-339	931	-1797	0	0	-13	29	19	10	-24
	1491	2019-01-22 13:07:14.58	-345	923	-1790	-5	2	-14	30	29	1	-29
	1492	2019-01-22 13:07:14.59	-345	923	-1785	-5	1	-12	21	26	-5	-23
	1493	2019-01-22 13:07:14.60	-340	924	-1788	-7	2	-11	16	30	-14	-23
	1494	2019-01-22 13:07:14.61	-344	925	-1785	-7	0	-11	22	37	-15	-29
	1495	2019-01-22 13:07:14.62	-342	925	-1789	-3	-3	-9	29	48	-19	-38
	1496	2019-01-22 13:07:14.63	-347	929	-1784	-6	-2	-12	32	43	-11	-37
	1497	2019-01-22 13:07:14.64	-348	927	-1794	-9	-2	-12	38	49	-11	-43
	1498	2019-01-22 13:07:14.65	-338	929	-1792	-16	-2	-14	37	46	-9	-41
	1499	2019-01-22 13:07:14.66	-341	934	-1790	-21	-3	-14	37	46	-9	-41
	1500	2019-01-22 13:07:14.67	-348	934	-1793	-24	-6	-15	25	35	-10	-30
	1501	2019-01-22 13:07:14.68	-343	932	-1791	-25	-7	-16	27	40	-13	-33
	1502	2019-01-22 13:07:14.69	-345	934	-1787	-26	-9	-18	21	28	-7	-24
	1503	2019-01-22 13:07:14.70	-347	935	-1781	-28	-6	-22	17	26	-9	-21
	1504	2019-01-22 13:07:14.71	-352	935	-1785	-26	-2	-27	12	22	-10	-17
	1505	2019-01-22 13:07:14.72	-362	931	-1796	-23	0	-27	13	32	-19	-22
	1506	2019-01-22 13:07:14.73	-345	932	-1789	-23	-1	-25	13	28	-15	-20
	1507	2019-01-22 13:07:14.74	-355	935	-1793	-28	6	-26	20	35	-15	-27
	1508	2019-01-22 13:07:14.75	-353	936	-1791	-34	16	-26	17	25	-8	-21
	1509	2019-01-22 13:07:14.76	-348	928	-1789	-37	21	-23	13	24	-11	-18
	1510	2019-01-22 13:07:14.77	-361	929	-1796	-39	22	-22	6	20	-14	-13
	1511	2019-01-22 13:07:14.78	-347	929	-1805	-42	23	-18	11	28	-17	-19
	1512	2019-01-22 13:07:14.79	-349	933	-1793	-41	23	-12	9	20	-11	-14
	1513	2019-01-22 13:07:14.80	-352	932	-1784	-37	22	-14	5	20	-15	-12
	1514	2019-01-22 13:07:14.81	-345	937	-1774	-30	25	-12	4	25	-21	-14
	1515	2019-01-22 13:07:14.82	-342	938	-1787	-26	29	-13	9	36	-27	-22
	1516	2019-01-22 13:07:14.83	-346	945	-1797	-24	29	-13	12	31	-19	-21
	1517	2019-01-22 13:07:14.84	-339	951	-1801	-21	25	-15	16	40	-24	-28
	1518	2019-01-22 13:07:14.85	-342	953	-1797	-19	20	-21	20	38	-18	-29
	1519	2019-01-22 13:07:14.86	-350	952	-1793	-24	20	-24	24	45	-21	-34
	1520	2019-01-22 13:07:14.87	-337	946	-1793	-25	19	-29	15	40	-25	-27
	1521	2019-01-22 13:07:14.88	-335	943	-1788	-29	14	-30	6	38	-32	-22
	1522	2019-01-22 13:07:14.89	-340	941	-1787	-31	12	-30	-6	31	-37	-12
	1523	2019-01-22 13:07:14.90	-328	926	-1779	-32	13	-27	-20	26	-46	-3
	1524	2019-01-22 13:07:14.91	-342	934	-1778	-30	9	-27	-26	23	-49	1
	1525	2019-01-22 13:07:14.92	-337	940	-1785	-27	10	-21	-6	44	-50	-19
	1526	2019-01-22 13:07:14.93	-337	943	-1788	-24	11	-16	-1	50	-51	-24
	1527	2019-01-22 13:07:14.94	-348	949	-1791	-23	8	-13	13	68	-55	-40
	1528	2019-01-22 13:07:14.95	-345	953	-1793	-22	7	-13	21	66	-45	-43
	1529	2019-01-22 13:07:14.96	-349	963	-1790	-21	5	-12	26	71	-45	-48
	1530	2019-01-22 13:07:14.97	-341	958	-1800	-16	2	-14	24	65	-41	-44
	1531	2019-01-22 13:07:14.98	-334	959	-1795	-12	-1	-15	26	68	-42	-47
	1532	2019-01-22 13:07:14.99	-337	950	-1788	-8	-3	-15	24	70	-46	-47
	1533	2019-01-22 13:07:15.00	-333	950	-1789	-4	-6	-15	29	77	-48	-53
	1534	2019-01-22 13:07:15.01	-328	951	-1792	-5	-7	-16	19	65	-46	-42
	1535	2019-01-22 13:07:15.02	-346	957	-1790	-9	-5	-16	25	75	-50	-50
	1536	2019-01-22 13:07:15.03	-336	942	-1795	-9	-9	-15	24	76	-52	-50
	1537	2019-01-22 13:07:15.04	-341	942	-1788	-6	-8	-13	23	78	-55	-50
	1538	2019-01-22 13:07:15.05	-345	943	-1787	-1	-11	-10	28	72	-44	-50
	1539	2019-01-22 13:07:15.06	-347	946	-1789	-2	-9	-7	30	61	-31	-45
	1540	2019-01-22 13:07:15.07	-338	947	-1779	0	-4	-5	25	53	-28	-39
	1541	2019-01-22 13:07:15.08	-343	946	-1776	0	0	-2	14	50	-36	-32
	1542	2019-01-22 13:07:15.09	-334	948	-1774	-1	4	-2	13	47	-34	-30
	1543	2019-01-22 13:07:15.10	-335	947	-1778	0	5	-2	16	45	-29	-30
	1544	2019-01-22 13:07:15.11	-347	948	-1778	1	6	-6	13	44	-31	-28
	1545	2019-01-22 13:07:15.12	-340	959	-1782	2	8	-10	18	48	-30	-33
	1546	2019-01-22 13:07:15.13	-334	956	-1780	-2	9	-14	19	47	-28	-33
	1547	2019-01-22 13:07:15.14	-335	951	-1794	-8	11	-19	20	54	-34	-37
	1548	2019-01-22 13:07:15.15	-342	947	-1793	-8	10	-24	24	56	-32	-40
	1549	2019-01-22 13:07:15.16	-336	948	-1794	-8	8	-25	20	62	-42	-41
	1550	2019-01-22 13:07:15.17	-331	948	-1787	-4	2	-28	23	64	-41	-43
	1551	2019-01-22 13:07:15.18	-334	957	-1793	-2	6	-31	34	65	-31	-49
	1552	2019-01-22 13:07:15.19	-330	950	-1790	-1	0	-33	32	66	-34	-49
	1553	2019-01-22 13:07:15.20	-336	944	-1792	1	1	-35	26	65	-39	-45
	1554	2019-01-22 13:07:15.21	-327	948	-1796	0	4	-34	23	63	-40	-43
	1555	2019-01-22 13:07:15.22	-331	942	-1787	-2	4	-30	19	64	-45	-41
	1556	2019-01-22 13:07:15.23	-330	942	-1790	-3	6	-29	18	66	-48	-42
	1557	2019-01-22 13:07:15.24	-330	946	-1791	-1	5	-27	23	64	-41	-43
	1558	2019-01-22 13:07:15.25	-341	938	-1796	-1	6	-23	19	56	-37	-37
	1559	2019-01-22 13:07:15.26	-336	944	-1792	3	2	-21	17	54	-37	-35
	1560	2019-01-22 13:07:15.27	-331	943	-1800	1	1	-19	22	60	-38	-41
	1561	2019-01-22 13:07:15.28	-335	943	-1801	4	-1	-15	32	71	-39	-51
	1562	2019-01-22 13:07:15.29	-336	935	-1789	4	-3	-13	32	79	-47	-55
	1563	2019-01-22 13:07:15.30	-339	936	-1784	4	-2	-9	29	80	-51	-54
	1564	2019-01-22 13:07:15.31	-345	936	-1785	5	0	-7	36	87	-51	-61
	1565	2019-01-22 13:07:15.32	-336	944	-1790	4	-2	-5	48	91	-43	-69
	1566	2019-01-22 13:07:15.33	-337	940	-1782	5	1	-4	56	95	-39	-75
	1567	2019-01-22 13:07:15.34	-347	941	-1782	5	1	-4	48	79	-31	-63
	1568	2019-01-22 13:07:15.35	-331	934	-1783	5	1	-5	48	75	-27	-61
	1569	2019-01-22 13:07:15.36	-342	936	-1788	1	1	-4	43	57	-14	-50
	1570	2019-01-22 13:07:15.37	-340	932	-1783	0	4	-5	30	48	-18	-39
	1571	2019-01-22 13:07:15.38	-348	943	-1783	-4	7	-7	33	51	-18	-42
	1572	2019-01-22 13:07:15.39	-338	945	-1785	-8	10	-11	33	51	-18	-42
	1573	2019-01-22 13:07:15.40	-333	937	-1785	-8	12	-14	40	62	-22	-51
	1574	2019-01-22 13:07:15.41	-338	937	-1789	-2	14	-16	45	66	-21	-55
	1575	2019-01-22 13:07:15.42	-336	937	-1791	2	13	-19	41	62	-21	-51
	1576	2019-01-22 13:07:15.43	-327	946	-1793	2	12	-21	34	56	-22	-45
	1577	2019-01-22 13:07:15.44	-327	942	-1793	5	14	-24	34	51	-17	-42
	1578	2019-01-22 13:07:15.45	-340	940	-1786	5	15	-29	32	47	-15	-39
	1579	2019-01-22 13:07:15.46	-332	941	-1784	2	15	-31	18	31	-13	-24
	1580	2019-01-22 13:07:15.47	-336	929	-1793	6	11	-32	12	27	-15	-19
	1581	2019-01-22 13:07:15.48	-338	933	-1787	7	9	-28	1	11	-10	-6
	1582	2019-01-22 13:07:15.49	-333	928	-1786	4	11	-28	-12	3	-15	4
	1583	2019-01-22 13:07:15.50	-340	927	-1785	3	15	-27	-12	0	-12	6
	1584	2019-01-22 13:07:15.51	-341	926	-1799	3	15	-25	-14	1	-15	6
	1585	2019-01-22 13:07:15.52	-337	930	-1798	-2	12	-18	-20	-5	-15	12
	1586	2019-01-22 13:07:15.53	-336	927	-1797	-6	10	-14	-24	3	-27	10
	1587	2019-01-22 13:07:15.54	-330	936	-1790	-10	10	-13	-27	0	-27	13
	1588	2019-01-22 13:07:15.55	-330	938	-1795	-11	10	-12	-29	2	-31	13
	1589	2019-01-22 13:07:15.56	-344	936	-1797	-10	9	-13	-29	-6	-23	17
	1590	2019-01-22 13:07:15.57	-334	931	-1793	-8	4	-12	-30	-2	-28	16
	1591	2019-01-22 13:07:15.58	-338	931	-1793	-5	0	-11	-33	-2	-31	17
	1592	2019-01-22 13:07:15.59	-337	938	-1792	-4	-1	-9	-40	-3	-37	21
	1593	2019-01-22 13:07:15.60	-331	932	-1790	-3	-5	-6	-49	-17	-32	33
	1594	2019-01-22 13:07:15.61	-339	939	-1779	-5	-3	-10	-58	-22	-36	40
	1595	2019-01-22 13:07:15.62	-332	942	-1780	-5	1	-9	-63	-24	-39	43
	1596	2019-01-22 13:07:15.63	-340	940	-1777	-3	4	-13	-47	-11	-36	29
	1597	2019-01-22 13:07:15.64	-337	944	-1789	2	6	-14	-35	-9	-26	22
	1598	2019-01-22 13:07:15.65	-339	948	-1790	4	10	-17	-26	3	-29	11
	1599	2019-01-22 13:07:15.66	-343	950	-1800	6	8	-18	-25	4	-29	10
	1600	2019-01-22 13:07:15.67	-340	952	-1801	2	5	-22	-23	16	-39	3
	1601	2019-01-22 13:07:15.68	-340	942	-1786	-3	6	-22	-26	19	-45	3
	1602	2019-01-22 13:07:15.69	-347	947	-1795	-8	6	-22	-22	24	-46	-1
	1603	2019-01-22 13:07:15.70	-335	940	-1792	-12	8	-21	-19	17	-36	1
	1604	2019-01-22 13:07:15.71	-339	939	-1791	-15	8	-22	-19	18	-37	0
	1605	2019-01-22 13:07:15.72	-338	938	-1786	-17	6	-20	-27	15	-42	6
	1606	2019-01-22 13:07:15.73	-340	940	-1784	-17	7	-19	-28	21	-49	3
	1607	2019-01-22 13:07:15.74	-338	942	-1780	-17	10	-20	-29	19	-48	5
	1608	2019-01-22 13:07:15.75	-337	943	-1782	-16	11	-23	-25	19	-44	3
	1609	2019-01-22 13:07:15.76	-339	944	-1792	-15	10	-24	-26	14	-40	6
	1610	2019-01-22 13:07:15.77	-342	938	-1787	-14	10	-26	-20	20	-40	0
	1611	2019-01-22 13:07:15.78	-333	943	-1787	-13	7	-22	-28	11	-39	8
	1612	2019-01-22 13:07:15.79	-332	943	-1783	-14	8	-22	-31	12	-43	9
	1613	2019-01-22 13:07:15.80	-330	947	-1786	-13	13	-23	-36	-2	-34	19
	1614	2019-01-22 13:07:15.81	-342	945	-1795	-13	16	-21	-22	12	-34	5
	1615	2019-01-22 13:07:15.82	-339	944	-1797	-11	14	-19	-20	14	-34	3
	1616	2019-01-22 13:07:15.83	-333	952	-1799	-9	12	-16	-21	21	-42	0
	1617	2019-01-22 13:07:15.84	-323	944	-1800	-4	15	-17	-24	10	-34	7
	1618	2019-01-22 13:07:15.85	-335	943	-1792	3	12	-16	-16	17	-33	0
	1619	2019-01-22 13:07:15.86	-331	938	-1788	7	13	-16	-10	20	-30	-5
	1620	2019-01-22 13:07:15.87	-340	944	-1789	11	14	-15	-8	34	-42	-13
	1621	2019-01-22 13:07:15.88	-336	943	-1785	14	16	-17	-7	31	-38	-12
	1622	2019-01-22 13:07:15.89	-328	940	-1785	9	18	-19	-3	32	-35	-14
	1623	2019-01-22 13:07:15.90	-327	947	-1784	6	17	-20	-13	13	-26	0
	1624	2019-01-22 13:07:15.91	-329	947	-1789	1	17	-21	-14	14	-28	0
	1625	2019-01-22 13:07:15.92	-324	937	-1792	-5	15	-20	-9	20	-29	-5
	1626	2019-01-22 13:07:15.93	-326	935	-1795	-9	12	-18	-6	26	-32	-10
	1627	2019-01-22 13:07:15.94	-324	924	-1798	-9	7	-14	-26	4	-30	11
	1628	2019-01-22 13:07:15.95	-324	938	-1794	-9	5	-15	-46	-4	-42	25
	1629	2019-01-22 13:07:15.96	-326	939	-1790	-10	3	-15	-57	-25	-32	41
	1630	2019-01-22 13:07:15.97	-339	948	-1789	-11	5	-19	-60	-36	-24	48
	1631	2019-01-22 13:07:15.98	-331	946	-1785	-12	7	-23	-75	-52	-23	63
	1632	2019-01-22 13:07:15.99	-326	949	-1789	-11	7	-26	-81	-52	-29	66
	1633	2019-01-22 13:07:16.00	-319	938	-1789	-13	10	-30	-87	-61	-26	74
	1634	2019-01-22 13:07:16.01	-327	937	-1797	-13	8	-32	-82	-54	-28	68
	1635	2019-01-22 13:07:16.02	-329	936	-1790	-12	9	-29	-84	-57	-27	70
	1636	2019-01-22 13:07:16.03	-334	928	-1788	-16	11	-28	-85	-59	-26	72
	1637	2019-01-22 13:07:16.04	-324	933	-1787	-14	13	-25	-94	-69	-25	81
	1638	2019-01-22 13:07:16.05	-333	936	-1793	-11	11	-24	-95	-58	-37	76
	1639	2019-01-22 13:07:16.06	-323	936	-1799	-10	7	-21	-96	-60	-36	78
	1640	2019-01-22 13:07:16.07	-317	940	-1793	-9	6	-21	-100	-58	-42	79
	1641	2019-01-22 13:07:16.08	-328	940	-1794	-11	4	-21	-104	-70	-34	87
	1642	2019-01-22 13:07:16.09	-313	942	-1798	-14	5	-20	-103	-64	-39	83
	1643	2019-01-22 13:07:16.10	-332	944	-1794	-14	3	-19	-106	-69	-37	87
	1644	2019-01-22 13:07:16.11	-323	943	-1797	-18	1	-18	-100	-63	-37	81
	1645	2019-01-22 13:07:16.12	-331	945	-1789	-14	1	-19	-96	-66	-30	81
	1646	2019-01-22 13:07:16.13	-320	938	-1799	-13	-2	-17	-96	-55	-41	75
	1647	2019-01-22 13:07:16.14	-329	942	-1797	-10	-5	-16	-99	-57	-42	78
	1648	2019-01-22 13:07:16.15	-321	944	-1786	-7	-3	-13	-94	-53	-41	73
	1649	2019-01-22 13:07:16.16	-336	935	-1794	-9	-3	-14	-98	-71	-27	84
	1650	2019-01-22 13:07:16.17	-328	927	-1799	-11	-1	-12	-102	-65	-37	83
	1651	2019-01-22 13:07:16.18	-334	923	-1791	-7	-4	-6	-101	-61	-40	81
	1652	2019-01-22 13:07:16.19	-330	926	-1796	-7	-5	-1	-93	-50	-43	71
	1653	2019-01-22 13:07:16.20	-331	929	-1788	-5	-6	3	-84	-46	-38	65
	1654	2019-01-22 13:07:16.21	-334	935	-1793	-7	-8	3	-80	-38	-42	59
	1655	2019-01-22 13:07:16.22	-335	938	-1799	-12	-6	2	-79	-39	-40	59
	1656	2019-01-22 13:07:16.23	-340	947	-1794	-16	-5	0	-74	-38	-36	56
	1657	2019-01-22 13:07:16.24	-337	951	-1790	-20	-1	-3	-76	-50	-26	63
	1658	2019-01-22 13:07:16.25	-338	947	-1795	-27	-2	-6	-62	-30	-32	46
	1659	2019-01-22 13:07:16.26	-330	953	-1782	-27	0	-11	-63	-30	-33	46
	1660	2019-01-22 13:07:16.27	-339	955	-1790	-27	1	-10	-58	-25	-33	41
	1661	2019-01-22 13:07:16.28	-328	945	-1791	-24	4	-15	-61	-42	-19	51
	1662	2019-01-22 13:07:16.29	-332	949	-1790	-20	2	-14	-55	-31	-24	43
	1663	2019-01-22 13:07:16.30	-343	943	-1791	-18	4	-14	-60	-30	-30	45
	1664	2019-01-22 13:07:16.31	-334	938	-1790	-14	4	-12	-51	-22	-29	36
	1665	2019-01-22 13:07:16.32	-328	940	-1795	-12	5	-11	-53	-32	-21	42
	1666	2019-01-22 13:07:16.33	-325	944	-1786	-10	6	-11	-58	-32	-26	45
	1667	2019-01-22 13:07:16.34	-338	938	-1791	-9	10	-10	-64	-36	-28	50
	1668	2019-01-22 13:07:16.35	-327	945	-1789	-11	10	-10	-59	-27	-32	43
	1669	2019-01-22 13:07:16.36	-328	943	-1790	-13	9	-8	-58	-27	-31	42
	1670	2019-01-22 13:07:16.37	-332	946	-1795	-11	9	-7	-64	-19	-45	41
	1671	2019-01-22 13:07:16.38	-332	951	-1782	-13	5	-6	-62	-21	-41	41
	1672	2019-01-22 13:07:16.39	-326	941	-1780	-15	7	-7	-48	-9	-39	28
	1673	2019-01-22 13:07:16.40	-324	946	-1779	-18	8	-9	-48	-7	-41	27
	1674	2019-01-22 13:07:16.41	-328	938	-1781	-20	10	-8	-45	-6	-39	25
	1675	2019-01-22 13:07:16.42	-329	946	-1785	-20	13	-11	-42	-14	-28	28
	1676	2019-01-22 13:07:16.43	-335	950	-1790	-21	10	-9	-43	-5	-38	24
	1677	2019-01-22 13:07:16.44	-330	943	-1797	-21	9	-10	-55	-8	-47	31
	1678	2019-01-22 13:07:16.45	-332	953	-1794	-20	5	-12	-54	-7	-47	30
	1679	2019-01-22 13:07:16.46	-327	952	-1791	-21	3	-15	-55	-11	-44	33
	1680	2019-01-22 13:07:16.47	-323	952	-1786	-22	6	-19	-50	-9	-41	29
	1681	2019-01-22 13:07:16.48	-325	948	-1802	-23	3	-18	-47	-11	-36	29
	1682	2019-01-22 13:07:16.49	-342	945	-1801	-19	0	-17	-42	-4	-38	23
	1683	2019-01-22 13:07:16.50	-320	939	-1790	-18	-4	-14	-46	-11	-35	28
	1684	2019-01-22 13:07:16.51	-320	953	-1785	-14	0	-11	-43	-8	-35	25
	1685	2019-01-22 13:07:16.52	-325	956	-1775	-14	1	-11	-42	-9	-33	25
	1686	2019-01-22 13:07:16.53	-316	963	-1786	-15	4	-13	-34	-3	-31	18
	1687	2019-01-22 13:07:16.54	-325	947	-1792	-16	9	-9	-34	-3	-31	18
	1688	2019-01-22 13:07:16.55	-326	953	-1789	-13	8	-11	-30	0	-30	15
	1689	2019-01-22 13:07:16.56	-336	951	-1794	-11	7	-10	-33	2	-35	15
	1690	2019-01-22 13:07:16.57	-334	945	-1795	-10	3	-10	-38	0	-38	19
	1691	2019-01-22 13:07:16.58	-334	950	-1791	-7	2	-7	-41	-4	-37	22
	1692	2019-01-22 13:07:16.59	-328	952	-1791	-6	2	-8	-30	4	-34	13
	1693	2019-01-22 13:07:16.60	-333	948	-1783	-7	2	-7	-28	6	-34	11
	1694	2019-01-22 13:07:16.61	-320	951	-1780	-8	2	-9	-23	12	-35	5
	1695	2019-01-22 13:07:16.62	-337	954	-1784	-7	5	-11	-22	6	-28	8
	1696	2019-01-22 13:07:16.63	-326	957	-1783	-6	8	-10	-13	18	-31	-2
	1697	2019-01-22 13:07:16.64	-330	947	-1783	-5	9	-12	-18	13	-31	2
	1698	2019-01-22 13:07:16.65	-330	944	-1787	-4	11	-11	-19	7	-26	6
	1699	2019-01-22 13:07:16.66	-322	944	-1787	-5	9	-11	-19	9	-28	5
	1700	2019-01-22 13:07:16.67	-332	942	-1788	-2	11	-6	-20	11	-31	4
	1701	2019-01-22 13:07:16.68	-323	941	-1789	-2	10	-4	-28	0	-28	14
	1702	2019-01-22 13:07:16.69	-314	948	-1790	-3	13	-4	-16	12	-28	2
	1703	2019-01-22 13:07:16.70	-324	945	-1789	-9	11	-4	-10	14	-24	-2
	1704	2019-01-22 13:07:16.71	-324	946	-1786	-9	12	-6	-7	19	-26	-6
	1705	2019-01-22 13:07:16.72	-323	942	-1789	-12	11	-8	-16	16	-32	0
	1706	2019-01-22 13:07:16.73	-318	954	-1788	-15	9	-12	-17	19	-36	-1
	1707	2019-01-22 13:07:16.74	-312	948	-1792	-17	8	-13	-16	19	-35	-1
	1708	2019-01-22 13:07:16.75	-315	955	-1791	-16	5	-16	-13	22	-35	-4
	1709	2019-01-22 13:07:16.76	-323	948	-1791	-18	7	-20	-13	14	-27	0
	1710	2019-01-22 13:07:16.77	-318	946	-1786	-17	5	-21	-14	14	-28	0
	1711	2019-01-22 13:07:16.78	-303	949	-1786	-19	4	-20	-18	14	-32	2
	1712	2019-01-22 13:07:16.79	-310	946	-1792	-19	3	-20	-17	16	-33	0
	1713	2019-01-22 13:07:16.80	-314	948	-1791	-22	3	-18	-11	19	-30	-4
	1714	2019-01-22 13:07:16.81	-318	946	-1794	-25	4	-14	-12	16	-28	-2
	1715	2019-01-22 13:07:16.82	-316	944	-1789	-26	1	-12	-15	9	-24	3
	1716	2019-01-22 13:07:16.83	-316	946	-1789	-26	1	-8	-13	13	-26	0
	1717	2019-01-22 13:07:16.84	-316	948	-1785	-22	-3	-7	34	65	-31	-49
	1718	2019-01-22 13:07:16.85	-308	951	-1794	-19	-4	-5	122	152	-30	-137
	1719	2019-01-22 13:07:16.86	-324	956	-1788	-21	-5	-4	172	202	-30	-187
	1720	2019-01-22 13:07:16.87	-316	958	-1785	-23	-6	-3	181	206	-25	-193
	1721	2019-01-22 13:07:16.88	-313	959	-1786	-26	-10	-4	166	198	-32	-182
	1722	2019-01-22 13:07:16.89	-314	959	-1788	-25	-11	-5	148	179	-31	-163
	1723	2019-01-22 13:07:16.90	-317	954	-1786	-26	-13	-6	130	158	-28	-144
	1724	2019-01-22 13:07:16.91	-317	953	-1784	-26	-13	-5	106	131	-25	-118
	1725	2019-01-22 13:07:16.92	-315	960	-1781	-28	-14	-6	76	101	-25	-88
	1726	2019-01-22 13:07:16.93	-316	954	-1774	-29	-11	-6	55	78	-23	-66
	1727	2019-01-22 13:07:16.94	-324	963	-1788	-27	-15	-5	30	59	-29	-44
	1728	2019-01-22 13:07:16.95	-313	958	-1785	-28	-13	-4	16	42	-26	-29
	1729	2019-01-22 13:07:16.96	-314	963	-1786	-27	-12	-2	1	27	-26	-14
	1730	2019-01-22 13:07:16.97	-315	960	-1781	-23	-13	-2	-13	13	-26	0
	1731	2019-01-22 13:07:16.98	-324	958	-1781	-23	-11	0	-26	2	-28	12
	1732	2019-01-22 13:07:16.99	-325	952	-1785	-17	-11	1	-32	-8	-24	20
	1733	2019-01-22 13:07:17.00	-324	952	-1774	-13	-9	5	-37	-16	-21	26
	1734	2019-01-22 13:07:17.01	-330	961	-1777	-13	-7	5	-50	-27	-23	38
	1735	2019-01-22 13:07:17.02	-319	973	-1776	-13	-5	5	-57	-30	-27	43
	1736	2019-01-22 13:07:17.03	-328	964	-1780	-15	2	1	-64	-34	-30	49
	1737	2019-01-22 13:07:17.04	-323	970	-1791	-14	3	-3	-64	-26	-38	45
	1738	2019-01-22 13:07:17.05	-325	967	-1791	-16	0	-5	-57	-28	-29	42
	1739	2019-01-22 13:07:17.06	-323	968	-1787	-16	-2	-7	-56	-29	-27	42
	1740	2019-01-22 13:07:17.07	-318	959	-1789	-14	-6	-9	-67	-39	-28	53
	1741	2019-01-22 13:07:17.08	-321	961	-1777	-12	-7	-10	-75	-39	-36	57
	1742	2019-01-22 13:07:17.09	-325	956	-1781	-10	-11	-11	-76	-42	-34	59
	1743	2019-01-22 13:07:17.10	-321	968	-1774	-10	-9	-10	-72	-36	-36	54
	1744	2019-01-22 13:07:17.11	-322	964	-1772	-10	-8	-13	-72	-40	-32	56
	1745	2019-01-22 13:07:17.12	-332	964	-1777	-13	-6	-13	-70	-39	-31	54
	1746	2019-01-22 13:07:17.13	-323	967	-1784	-12	-6	-16	-69	-42	-27	55
	1747	2019-01-22 13:07:17.14	-333	968	-1775	-12	-6	-18	-75	-42	-33	58
	1748	2019-01-22 13:07:17.15	-318	963	-1787	-11	-6	-19	-80	-45	-35	62
	1749	2019-01-22 13:07:17.16	-331	964	-1783	-11	-9	-18	-75	-47	-28	61
	1750	2019-01-22 13:07:17.17	-316	963	-1776	-12	-9	-14	-71	-62	-9	66
	1751	2019-01-22 13:07:17.18	-332	967	-1771	-10	-10	-14	-73	-58	-15	65
	1752	2019-01-22 13:07:17.19	-320	974	-1775	-11	-7	-16	-75	-53	-22	64
	1753	2019-01-22 13:07:17.20	-332	972	-1773	-12	-7	-17	-70	-44	-26	57
	1754	2019-01-22 13:07:17.21	-333	978	-1774	-13	-6	-19	-69	-47	-22	58
	1755	2019-01-22 13:07:17.22	-328	970	-1786	-16	-5	-21	-67	-40	-27	53
	1756	2019-01-22 13:07:17.23	-322	974	-1781	-17	-4	-22	-65	-45	-20	55
	1757	2019-01-22 13:07:17.24	-338	966	-1784	-17	-2	-23	-61	-43	-18	52
	1758	2019-01-22 13:07:17.25	-333	958	-1788	-12	-5	-20	-60	-46	-14	53
	1759	2019-01-22 13:07:17.26	-333	965	-1777	-8	-7	-14	-62	-41	-21	51
	1760	2019-01-22 13:07:17.27	-331	967	-1774	-7	-1	-13	-71	-47	-24	59
	1761	2019-01-22 13:07:17.28	-324	964	-1784	-5	1	-11	-66	-39	-27	52
	1762	2019-01-22 13:07:17.29	-327	960	-1787	-4	4	-8	-59	-39	-20	49
	1763	2019-01-22 13:07:17.30	-319	955	-1794	-4	3	-6	-56	-36	-20	46
	1764	2019-01-22 13:07:17.31	-321	969	-1789	-6	0	-4	-54	-41	-13	47
	1765	2019-01-22 13:07:17.32	-322	965	-1788	-4	-3	-6	-54	-41	-13	47
	1766	2019-01-22 13:07:17.33	-330	959	-1788	-5	-2	-3	-64	-46	-18	55
	1767	2019-01-22 13:07:17.34	-322	963	-1777	-3	-4	-5	-68	-37	-31	52
	1768	2019-01-22 13:07:17.35	-314	970	-1771	-5	-2	-7	-70	-39	-31	54
	1769	2019-01-22 13:07:17.36	-324	961	-1781	-1	0	-6	-66	-37	-29	51
	1770	2019-01-22 13:07:17.37	-326	954	-1778	-1	-2	-4	-66	-42	-24	54
	1771	2019-01-22 13:07:17.38	-317	955	-1776	2	-5	-2	-62	-31	-31	46
	1772	2019-01-22 13:07:17.39	-332	958	-1773	3	-4	1	-59	-34	-25	46
	1773	2019-01-22 13:07:17.40	-316	951	-1771	4	-4	-2	-64	-29	-35	46
	1774	2019-01-22 13:07:17.41	-317	951	-1777	4	-4	-1	-58	-34	-24	46
	1775	2019-01-22 13:07:17.42	-322	959	-1781	4	-3	-3	-53	-31	-22	42
	1776	2019-01-22 13:07:17.43	-321	959	-1777	0	-5	-5	-51	-33	-18	42
	1777	2019-01-22 13:07:17.44	-322	952	-1781	-6	-6	-9	-60	-30	-30	45
	1778	2019-01-22 13:07:17.45	-317	954	-1785	-9	-12	-8	-67	-37	-30	52
	1779	2019-01-22 13:07:17.46	-309	958	-1779	-12	-12	-9	-65	-39	-26	52
	1780	2019-01-22 13:07:17.47	-313	962	-1779	-18	-11	-15	-70	-55	-15	62
	1781	2019-01-22 13:07:17.48	-316	971	-1785	-24	-10	-19	-64	-45	-19	54
	1782	2019-01-22 13:07:17.49	-322	963	-1787	-29	-9	-19	-68	-51	-17	59
	1783	2019-01-22 13:07:17.50	-322	959	-1788	-33	-11	-18	-60	-42	-18	51
	1784	2019-01-22 13:07:17.51	-325	963	-1781	-36	-13	-18	-65	-47	-18	56
	1785	2019-01-22 13:07:17.52	-321	966	-1777	-37	-10	-17	-70	-47	-23	58
	1786	2019-01-22 13:07:17.53	-321	967	-1781	-36	-9	-18	-76	-56	-20	66
	1787	2019-01-22 13:07:17.54	-333	967	-1784	-31	-7	-14	-69	-53	-16	61
	1788	2019-01-22 13:07:17.55	-331	973	-1781	-26	-11	-13	-66	-58	-8	62
	1789	2019-01-22 13:07:17.56	-331	979	-1781	-21	-11	-13	-60	-46	-14	53
	1790	2019-01-22 13:07:17.57	-319	980	-1782	-19	-9	-11	-65	-48	-17	56
	1791	2019-01-22 13:07:17.58	-327	980	-1775	-16	-8	-12	-64	-45	-19	54
	1792	2019-01-22 13:07:17.59	-323	980	-1780	-12	-8	-15	-65	-51	-14	58
	1793	2019-01-22 13:07:17.60	-319	968	-1782	-6	-11	-16	-62	-45	-17	53
	1794	2019-01-22 13:07:17.61	-328	963	-1777	-8	-11	-14	-60	-48	-12	54
	1795	2019-01-22 13:07:17.62	-321	971	-1777	-7	-12	-13	-56	-42	-14	49
	1796	2019-01-22 13:07:17.63	-325	964	-1780	-6	-13	-9	-63	-52	-11	57
	1797	2019-01-22 13:07:17.64	-328	961	-1777	-8	-11	-8	-59	-48	-11	53
	1798	2019-01-22 13:07:17.65	-320	967	-1777	-7	-17	-5	-60	-44	-16	52
	1799	2019-01-22 13:07:17.66	-335	963	-1780	-7	-17	-5	-54	-35	-19	44
	1800	2019-01-22 13:07:17.67	-334	962	-1765	-6	-17	-3	-56	-40	-16	48
	1801	2019-01-22 13:07:17.68	-334	967	-1775	-7	-17	-2	-54	-33	-21	43
	1802	2019-01-22 13:07:17.69	-319	974	-1772	-8	-16	-1	-54	-37	-17	45
	1803	2019-01-22 13:07:17.70	-335	966	-1763	-9	-11	-4	-54	-24	-30	39
	1804	2019-01-22 13:07:17.71	-336	956	-1777	-7	-10	-7	-59	-29	-30	44
	1805	2019-01-22 13:07:17.72	-331	966	-1779	-6	-12	-4	-58	-24	-34	41
	1806	2019-01-22 13:07:17.73	-328	961	-1766	-6	-13	-5	-54	-29	-25	41
	1807	2019-01-22 13:07:17.74	-324	973	-1767	-5	-13	-7	-53	-23	-30	38
	1808	2019-01-22 13:07:17.75	-340	972	-1775	-10	-10	-12	-58	-30	-28	44
	1809	2019-01-22 13:07:17.76	-339	965	-1774	-9	-8	-18	-48	-22	-26	35
	1810	2019-01-22 13:07:17.77	-327	967	-1786	-11	-8	-20	-52	-30	-22	41
	1811	2019-01-22 13:07:17.78	-334	971	-1789	-16	-10	-20	-52	-25	-27	38
	1812	2019-01-22 13:07:17.79	-331	974	-1781	-22	-11	-21	-61	-33	-28	47
	1813	2019-01-22 13:07:17.80	-320	972	-1780	-24	-7	-21	-52	-33	-19	42
	1814	2019-01-22 13:07:17.81	-329	971	-1791	-24	-7	-22	-61	-36	-25	48
	1815	2019-01-22 13:07:17.82	-349	964	-1782	-23	-10	-21	-55	-23	-32	39
	1816	2019-01-22 13:07:17.83	-339	963	-1776	-16	-9	-17	-55	-34	-21	44
	1817	2019-01-22 13:07:17.84	-325	964	-1764	-11	-10	-13	-53	-30	-23	41
	1818	2019-01-22 13:07:17.85	-339	975	-1776	-7	-8	-10	-62	-38	-24	50
	1819	2019-01-22 13:07:17.86	-335	961	-1771	-5	-6	-5	-59	-34	-25	46
	1820	2019-01-22 13:07:17.87	-340	969	-1765	-4	-1	-3	-62	-40	-22	51
	1821	2019-01-22 13:07:17.88	-334	969	-1767	-7	3	-2	-59	-34	-25	46
	1822	2019-01-22 13:07:17.89	-335	971	-1774	-7	4	-3	-58	-39	-19	48
	1823	2019-01-22 13:07:17.90	-349	968	-1779	-8	1	-5	-54	-33	-21	43
	1824	2019-01-22 13:07:17.91	-345	970	-1781	-11	-2	-4	-58	-39	-19	48
	1825	2019-01-22 13:07:17.92	-330	966	-1778	-10	-4	-4	-56	-32	-24	44
	1826	2019-01-22 13:07:17.93	-342	974	-1773	-10	-6	-3	-57	-39	-18	48
	1827	2019-01-22 13:07:17.94	-339	974	-1781	-8	-4	-5	-56	-32	-24	44
	1828	2019-01-22 13:07:17.95	-337	972	-1773	-8	-4	-5	-61	-35	-26	48
	1829	2019-01-22 13:07:17.96	-337	975	-1773	-6	-3	-8	-55	-24	-31	39
	1830	2019-01-22 13:07:17.97	-333	974	-1778	-6	-3	-10	-50	-17	-33	33
	1831	2019-01-22 13:07:17.98	-339	970	-1782	-4	-3	-11	-45	-7	-38	26
	1832	2019-01-22 13:07:17.99	-334	970	-1776	0	-6	-12	-44	-9	-35	26
	1833	2019-01-22 13:07:18.00	-342	965	-1763	0	-4	-10	-36	-5	-31	20
	1834	2019-01-22 13:07:18.01	-336	964	-1772	-1	-4	-12	-46	-19	-27	32
	1835	2019-01-22 13:07:18.02	-336	959	-1781	1	-5	-9	-48	-20	-28	34
	1836	2019-01-22 13:07:18.03	-342	962	-1771	1	-3	-5	-50	-22	-28	36
	1837	2019-01-22 13:07:18.04	-339	969	-1760	1	-3	-4	-46	-20	-26	33
	1838	2019-01-22 13:07:18.05	-327	977	-1761	-4	4	-6	-50	-26	-24	38
	1839	2019-01-22 13:07:18.06	-327	980	-1773	-7	10	-9	-48	-16	-32	32
	1840	2019-01-22 13:07:18.07	-336	973	-1780	-10	11	-9	-50	-21	-29	35
	1841	2019-01-22 13:07:18.08	-334	967	-1785	-4	9	-9	-47	-19	-28	33
	1842	2019-01-22 13:07:18.09	-332	963	-1786	-3	4	-7	-48	-23	-25	35
	1843	2019-01-22 13:07:18.10	-330	972	-1791	0	1	-9	-43	-20	-23	31
	1844	2019-01-22 13:07:18.11	-331	971	-1774	2	-5	-7	-46	-31	-15	38
	1845	2019-01-22 13:07:18.12	-322	971	-1777	3	-5	-8	-50	-30	-20	40
	1846	2019-01-22 13:07:18.13	-323	971	-1773	3	-6	-9	-55	-34	-21	44
	1847	2019-01-22 13:07:18.14	-335	970	-1771	2	-3	-11	-55	-30	-25	42
	1848	2019-01-22 13:07:18.15	-336	968	-1766	2	-2	-11	-56	-32	-24	44
	1849	2019-01-22 13:07:18.16	-324	966	-1771	1	2	-10	-50	-26	-24	38
	1850	2019-01-22 13:07:18.17	-328	964	-1770	-1	1	-10	-48	-25	-23	36
	1851	2019-01-22 13:07:18.18	-319	962	-1776	-1	0	-3	-50	-20	-30	35
	1852	2019-01-22 13:07:18.19	-324	968	-1772	-3	-2	-1	-53	-20	-33	36
	1853	2019-01-22 13:07:18.20	-337	968	-1769	-5	-1	0	-50	-21	-29	35
	1854	2019-01-22 13:07:18.21	-328	976	-1772	-7	4	-1	-45	-28	-17	36
	1855	2019-01-22 13:07:18.22	-333	986	-1774	-8	5	-4	-50	-31	-19	40
	1856	2019-01-22 13:07:18.23	-336	981	-1775	-8	6	-9	-46	-27	-19	36
	1857	2019-01-22 13:07:18.24	-328	982	-1784	-11	7	-11	-50	-30	-20	40
	1858	2019-01-22 13:07:18.25	-333	978	-1781	-10	3	-16	-51	-30	-21	40
	1859	2019-01-22 13:07:18.26	-324	981	-1778	-9	2	-20	-47	-28	-19	37
	1860	2019-01-22 13:07:18.27	-331	985	-1774	-11	2	-25	-45	-24	-21	34
	1861	2019-01-22 13:07:18.28	-327	977	-1772	-10	1	-30	-42	-19	-23	30
	1862	2019-01-22 13:07:18.29	-318	968	-1782	-9	1	-34	-48	-29	-19	38
	1863	2019-01-22 13:07:18.30	-332	967	-1780	-8	-4	-32	-46	-24	-22	35
	1864	2019-01-22 13:07:18.31	-332	967	-1776	-10	-6	-28	-44	-23	-21	33
	1865	2019-01-22 13:07:18.32	-338	962	-1779	-10	-11	-24	-38	-16	-22	27
	1866	2019-01-22 13:07:18.33	-321	960	-1782	-11	-9	-21	-36	-14	-22	25
	1867	2019-01-22 13:07:18.34	-336	967	-1780	-9	-10	-17	-37	-14	-23	25
	1868	2019-01-22 13:07:18.35	-335	973	-1774	-9	-10	-10	-38	-20	-18	29
	1869	2019-01-22 13:07:18.36	-330	967	-1779	-9	-8	-9	-36	-21	-15	28
	1870	2019-01-22 13:07:18.37	-332	969	-1781	-7	-7	-8	-39	-21	-18	30
	1871	2019-01-22 13:07:18.38	-338	970	-1775	-6	-7	-5	-31	-16	-15	23
	1872	2019-01-22 13:07:18.39	-329	978	-1778	-5	-6	-9	-29	-9	-20	19
	1873	2019-01-22 13:07:18.40	-331	980	-1772	-5	-7	-10	-38	-17	-21	27
	1874	2019-01-22 13:07:18.41	-337	968	-1776	-5	-8	-13	-47	-24	-23	35
	1875	2019-01-22 13:07:18.42	-339	965	-1776	-4	-12	-14	-44	-27	-17	35
	1876	2019-01-22 13:07:18.43	-335	969	-1773	-2	-14	-15	-38	-21	-17	29
	1877	2019-01-22 13:07:18.44	-325	963	-1768	-2	-14	-10	-39	-18	-21	28
	1878	2019-01-22 13:07:18.45	-332	973	-1764	-4	-14	-12	-36	-18	-18	27
	1879	2019-01-22 13:07:18.46	-344	968	-1766	-4	-10	-16	-29	-17	-12	23
	1880	2019-01-22 13:07:18.47	-340	964	-1775	1	-9	-13	-32	-17	-15	24
	1881	2019-01-22 13:07:18.48	-341	959	-1783	-2	-11	-11	-33	-11	-22	22
	1882	2019-01-22 13:07:18.49	-340	971	-1772	-5	-9	-4	-32	-5	-27	18
	1883	2019-01-22 13:07:18.50	-333	970	-1785	-11	1	-4	-32	-11	-21	21
	1884	2019-01-22 13:07:18.51	-347	969	-1784	-12	1	-4	-36	-22	-14	29
	1885	2019-01-22 13:07:18.52	-338	968	-1776	-8	4	-4	-32	-17	-15	24
	1886	2019-01-22 13:07:18.53	-343	969	-1776	-3	0	-2	-32	-7	-25	19
	1887	2019-01-22 13:07:18.54	-337	966	-1769	3	-2	-2	-34	-5	-29	19
	1888	2019-01-22 13:07:18.55	-334	967	-1775	5	-2	-3	-29	-7	-22	18
	1889	2019-01-22 13:07:18.56	-335	975	-1775	7	2	-2	-23	-12	-11	17
	1890	2019-01-22 13:07:18.57	-346	972	-1775	7	4	-5	-21	-12	-9	16
	1891	2019-01-22 13:07:18.58	-338	973	-1773	5	5	-7	-15	-7	-8	11
	1892	2019-01-22 13:07:18.59	-334	973	-1770	3	6	-10	-24	-9	-15	16
	1893	2019-01-22 13:07:18.60	-335	966	-1768	1	10	-13	-28	-11	-17	19
	1894	2019-01-22 13:07:18.61	-336	970	-1770	-1	10	-16	-30	-16	-14	23
	1895	2019-01-22 13:07:18.62	-330	968	-1772	-2	11	-16	-18	-10	-8	14
	1896	2019-01-22 13:07:18.63	-334	976	-1775	-6	12	-18	-15	-3	-12	9
	1897	2019-01-22 13:07:18.64	-327	964	-1775	-8	11	-19	-5	2	-7	1
	1898	2019-01-22 13:07:18.65	-326	966	-1772	-7	7	-20	-16	0	-16	8
	1899	2019-01-22 13:07:18.66	-336	967	-1780	-9	4	-19	-23	-6	-17	14
	1900	2019-01-22 13:07:18.67	-328	970	-1770	-11	7	-20	-23	-8	-15	15
	1901	2019-01-22 13:07:18.68	-320	965	-1775	-9	3	-20	-22	-6	-16	14
	1902	2019-01-22 13:07:18.69	-323	970	-1782	-10	4	-18	-28	-6	-22	17
	1903	2019-01-22 13:07:18.70	-319	960	-1776	-10	1	-18	-29	-13	-16	21
	1904	2019-01-22 13:07:18.71	-338	954	-1790	-6	-5	-12	-28	-10	-18	19
	1905	2019-01-22 13:07:18.72	-331	954	-1786	-7	-10	-8	-31	-18	-13	24
	1906	2019-01-22 13:07:18.73	-334	960	-1775	-5	-16	-3	-31	-13	-18	22
	1907	2019-01-22 13:07:18.74	-320	965	-1773	-4	-16	3	-32	-17	-15	24
	1908	2019-01-22 13:07:18.75	-332	972	-1770	-8	-12	3	-27	-14	-13	20
	1909	2019-01-22 13:07:18.76	-326	971	-1782	-11	-10	3	-22	-10	-12	16
	1910	2019-01-22 13:07:18.77	-341	969	-1782	-12	-10	4	-24	-5	-19	14
	1911	2019-01-22 13:07:18.78	-334	968	-1781	-10	-13	4	-28	-13	-15	20
	1912	2019-01-22 13:07:18.79	-336	973	-1781	-9	-16	5	-23	-9	-14	16
	1913	2019-01-22 13:07:18.80	-338	977	-1776	-10	-15	2	-24	-13	-11	18
	1914	2019-01-22 13:07:18.81	-340	970	-1770	-6	-16	1	-23	-8	-15	15
	1915	2019-01-22 13:07:18.82	-329	971	-1779	-5	-14	3	-20	-4	-16	12
	1916	2019-01-22 13:07:18.83	-334	969	-1769	-4	-12	5	-19	1	-20	9
	1917	2019-01-22 13:07:18.84	-345	970	-1771	-1	-11	3	-18	-5	-13	11
	1918	2019-01-22 13:07:18.85	-337	966	-1772	0	-9	3	-17	-6	-11	11
	1919	2019-01-22 13:07:18.86	-334	979	-1764	2	-7	5	-18	-6	-12	12
	1920	2019-01-22 13:07:18.87	-339	973	-1772	-2	-1	1	-16	6	-22	5
	1921	2019-01-22 13:07:18.88	-330	972	-1776	-1	1	-2	-13	8	-21	2
	1922	2019-01-22 13:07:18.89	-342	968	-1771	-5	4	-2	-6	13	-19	-3
	1923	2019-01-22 13:07:18.90	-337	975	-1773	-4	5	-4	-10	8	-18	1
	1924	2019-01-22 13:07:18.91	-332	970	-1779	1	5	-7	-17	10	-27	3
	1925	2019-01-22 13:07:18.92	-337	969	-1779	4	3	-8	-19	5	-24	7
	1926	2019-01-22 13:07:18.93	-330	974	-1778	3	-2	-9	-14	6	-20	4
	1927	2019-01-22 13:07:18.94	-327	970	-1776	-1	-1	-12	-13	0	-13	6
	1928	2019-01-22 13:07:18.95	-340	973	-1771	-3	-3	-14	-15	9	-24	3
	1929	2019-01-22 13:07:18.96	-349	971	-1768	-4	-3	-18	-15	8	-23	3
	1930	2019-01-22 13:07:18.97	-334	963	-1772	-5	-1	-16	-9	14	-23	-2
	1931	2019-01-22 13:07:18.98	-339	972	-1779	-6	3	-16	-11	9	-20	1
	1932	2019-01-22 13:07:18.99	-342	971	-1773	-8	6	-12	-12	9	-21	1
	1933	2019-01-22 13:07:19.00	-327	971	-1776	-8	8	-10	-19	4	-23	7
	1934	2019-01-22 13:07:19.01	-338	973	-1770	-5	13	-6	-17	15	-32	1
	1935	2019-01-22 13:07:19.02	-328	977	-1779	-5	13	-8	-32	-1	-31	16
	1936	2019-01-22 13:07:19.03	-334	972	-1773	-5	16	-9	-18	5	-23	6
	1937	2019-01-22 13:07:19.04	-325	969	-1776	-4	14	-7	-24	-8	-16	16
	1938	2019-01-22 13:07:19.05	-320	977	-1778	-3	13	-10	-19	5	-24	7
	1939	2019-01-22 13:07:19.06	-323	974	-1782	-1	10	-12	-19	-4	-15	11
	1940	2019-01-22 13:07:19.07	-320	973	-1781	-2	7	-13	-20	1	-21	9
	1941	2019-01-22 13:07:19.08	-319	969	-1785	0	4	-16	-24	-4	-20	14
	1942	2019-01-22 13:07:19.09	-315	965	-1776	2	2	-18	-14	9	-23	2
	1943	2019-01-22 13:07:19.10	-320	966	-1778	8	-3	-18	-17	8	-25	4
	1944	2019-01-22 13:07:19.11	-328	963	-1779	6	-6	-17	-16	15	-31	0
	1945	2019-01-22 13:07:19.12	-324	962	-1775	3	-8	-14	-28	1	-29	13
	1946	2019-01-22 13:07:19.13	-328	963	-1782	3	-8	-11	-24	5	-29	9
	1947	2019-01-22 13:07:19.14	-327	954	-1777	1	-14	-6	-25	-6	-19	15
	1948	2019-01-22 13:07:19.15	-340	952	-1766	0	-12	-4	-20	8	-28	6
	1949	2019-01-22 13:07:19.16	-327	957	-1756	-3	-12	0	-26	4	-30	11
	1950	2019-01-22 13:07:19.17	-326	968	-1763	-7	-7	3	-20	8	-28	6
	1951	2019-01-22 13:07:19.18	-332	966	-1773	-6	-3	2	-20	-4	-16	12
	1952	2019-01-22 13:07:19.19	-333	965	-1767	-3	-5	2	-21	0	-21	10
	1953	2019-01-22 13:07:19.20	-328	974	-1772	-7	-4	2	-19	-1	-18	10
	1954	2019-01-22 13:07:19.21	-327	981	-1781	-11	-2	-2	-15	3	-18	6
	1955	2019-01-22 13:07:19.22	-332	982	-1782	-19	-1	-8	-16	-5	-11	10
	1956	2019-01-22 13:07:19.23	-340	981	-1784	-21	-1	-15	-15	2	-17	6
	1957	2019-01-22 13:07:19.24	-332	977	-1786	-20	-6	-16	-16	-6	-10	11
	1958	2019-01-22 13:07:19.25	-336	971	-1783	-19	-9	-18	-16	5	-21	5
	1959	2019-01-22 13:07:19.26	-338	968	-1777	-17	-12	-17	-19	5	-24	7
	1960	2019-01-22 13:07:19.27	-340	976	-1771	-13	-16	-17	-16	5	-21	5
	1961	2019-01-22 13:07:19.28	-333	977	-1766	-13	-14	-15	-16	-6	-10	11
	1962	2019-01-22 13:07:19.29	-341	978	-1768	-16	-14	-17	-12	0	-12	6
	1963	2019-01-22 13:07:19.30	-336	981	-1771	-18	-10	-20	-18	3	-21	7
	1964	2019-01-22 13:07:19.31	-331	985	-1765	-22	-9	-20	-21	3	-24	9
	1965	2019-01-22 13:07:19.32	-335	981	-1767	-24	-8	-23	-21	-8	-13	14
	1966	2019-01-22 13:07:19.33	-342	980	-1774	-24	-3	-23	-14	2	-16	6
	1967	2019-01-22 13:07:19.34	-332	986	-1768	-22	-5	-22	-17	2	-19	7
	1968	2019-01-22 13:07:19.35	-336	981	-1771	-20	-5	-24	-16	7	-23	4
	1969	2019-01-22 13:07:19.36	-333	979	-1773	-15	-5	-22	-23	-3	-20	13
	1970	2019-01-22 13:07:19.37	-342	984	-1775	-13	-5	-21	-27	-5	-22	16
	1971	2019-01-22 13:07:19.38	-337	979	-1773	-11	-6	-20	-27	-14	-13	20
	1972	2019-01-22 13:07:19.39	-338	978	-1781	-6	-10	-17	-23	-9	-14	16
	1973	2019-01-22 13:07:19.40	-341	983	-1787	-5	-12	-17	-19	0	-19	9
	1974	2019-01-22 13:07:19.41	-336	970	-1791	-6	-13	-16	-13	6	-19	3
	1975	2019-01-22 13:07:19.42	-336	975	-1785	-10	-14	-12	-11	-1	-10	6
	1976	2019-01-22 13:07:19.43	-339	983	-1768	-10	-16	-13	-13	-9	-4	11
	1977	2019-01-22 13:07:19.44	-347	975	-1776	-9	-12	-11	-6	-2	-4	4
	1978	2019-01-22 13:07:19.45	-343	965	-1773	-6	-11	-8	-8	10	-18	-1
	1979	2019-01-22 13:07:19.46	-338	970	-1771	-1	-13	-5	-17	6	-23	5
	1980	2019-01-22 13:07:19.47	-335	979	-1763	-2	-8	-2	-10	5	-15	2
	1981	2019-01-22 13:07:19.48	-341	977	-1762	-1	-3	-5	-14	0	-14	7
	1982	2019-01-22 13:07:19.49	-343	974	-1772	2	0	-4	-12	7	-19	2
	1983	2019-01-22 13:07:19.50	-349	967	-1773	3	-3	-4	-13	7	-20	3
	1984	2019-01-22 13:07:19.51	-342	970	-1778	5	-6	-4	-12	11	-23	0
	1985	2019-01-22 13:07:19.52	-340	974	-1776	6	-9	-4	-11	9	-20	1
	1986	2019-01-22 13:07:19.53	-343	978	-1773	3	-10	-6	-12	6	-18	3
	1987	2019-01-22 13:07:19.54	-329	974	-1769	3	-8	-8	-14	-1	-13	7
	1988	2019-01-22 13:07:19.55	-331	978	-1772	-2	-6	-9	-8	8	-16	0
	1989	2019-01-22 13:07:19.56	-338	968	-1777	-2	-5	-11	-6	8	-14	-1
	1990	2019-01-22 13:07:19.57	-328	971	-1776	1	-6	-9	-3	16	-19	-6
	1991	2019-01-22 13:07:19.58	-340	965	-1772	4	-6	-6	-6	7	-13	0
	1992	2019-01-22 13:07:19.59	-332	967	-1769	5	-6	-5	-5	9	-14	-2
	1993	2019-01-22 13:07:19.60	-328	961	-1775	2	-3	-4	-13	1	-14	6
	1994	2019-01-22 13:07:19.61	-336	970	-1771	-1	-6	0	-12	6	-18	3
[truncated: 4,205 more rows]
