# Supplementary material for: Evaluating the stress-response of dental students to the dental school environment
Source: PeerJ. 2020 May 6;8:e8981. doi: 10.7717/peerj.8981 (PMC7210805; doi:10.7717/peerj.8981)
Supplement: Supplemental Information 1 [file peerj-08-8981-s001.zip › 1-1 III.csv]

// Data mode : Full
// Data quality : High
// Acceleration sensor's range : 16g
// Gyroscope sensor's range : 2000dps
//
//ARTIFACT	NUM	DATE	ACC_X	ACC_Y	ACC_Z	GYRO_X	GYRO_Y	GYRO_Z	EOG_L	EOG_R	EOG_H	EOG_V
	1	2019-01-15 08:56:37.88	-386	-297	-1963	97	411	-1512	132	136	-4	-134
	2	2019-01-15 08:56:37.89	-377	-324	-2007	90	427	-1503	-97	-94	-3	95
	3	2019-01-15 08:56:37.90	-362	-332	-2035	73	434	-1484	131	139	-8	-135
	4	2019-01-15 08:56:37.91	-344	-335	-2021	55	425	-1450	-103	-104	1	103
	5	2019-01-15 08:56:37.92	-339	-347	-2062	31	413	-1411	120	124	-4	-122
	6	2019-01-15 08:56:37.93	-327	-344	-2075	-4	407	-1370	-117	-118	1	117
	7	2019-01-15 08:56:37.94	-351	-355	-2093	-37	351	-1317	101	109	-8	-105
	8	2019-01-15 08:56:37.95	-306	-359	-2102	-71	314	-1249	-137	-137	0	137
	9	2019-01-15 08:56:37.96	-279	-365	-2124	-127	323	-1184	74	74	0	-74
	10	2019-01-15 08:56:37.97	-302	-377	-2150	-191	313	-1113	-153	-156	3	154
	11	2019-01-15 08:56:37.98	-281	-368	-2086	-241	268	-1034	77	77	0	-77
	12	2019-01-15 08:56:37.99	-240	-351	-2037	-278	258	-969	-147	-148	1	147
	13	2019-01-15 08:56:38.00	-231	-310	-2036	-295	262	-921	80	88	-8	-84
	14	2019-01-15 08:56:38.01	-252	-300	-2055	-317	262	-879	-142	-138	-4	140
	15	2019-01-15 08:56:38.02	-216	-287	-2111	-355	279	-834	81	88	-7	-84
	16	2019-01-15 08:56:38.03	-217	-278	-2133	-381	279	-782	-147	-149	2	148
	17	2019-01-15 08:56:38.04	-227	-292	-2122	-387	268	-731	94	93	1	-93
	18	2019-01-15 08:56:38.05	-229	-256	-2111	-390	256	-682	-137	-137	0	137
	19	2019-01-15 08:56:38.06	-209	-209	-2080	-383	229	-639	93	99	-6	-96
	20	2019-01-15 08:56:38.07	-186	-146	-2030	-376	257	-621	-147	-147	0	147
	21	2019-01-15 08:56:38.08	-179	-101	-2056	-381	301	-628	69	74	-5	-71
	22	2019-01-15 08:56:38.09	-195	-110	-2055	-368	301	-636	-156	-156	0	156
	23	2019-01-15 08:56:38.10	-206	-96	-2081	-318	289	-659	83	84	-1	-83
	24	2019-01-15 08:56:38.11	-175	-51	-2142	-260	272	-692	-137	-136	-1	136
	25	2019-01-15 08:56:38.12	-199	-21	-2122	-225	224	-733	81	90	-9	-85
	26	2019-01-15 08:56:38.13	-150	-7	-2122	-218	221	-778	-144	-143	-1	143
	27	2019-01-15 08:56:38.14	-166	-12	-2085	-212	213	-828	75	80	-5	-77
	28	2019-01-15 08:56:38.15	-139	-32	-2110	-218	213	-866	-145	-146	1	145
	29	2019-01-15 08:56:38.16	-167	-30	-2074	-229	205	-897	73	76	-3	-74
	30	2019-01-15 08:56:38.17	-107	-39	-2040	-248	235	-921	-149	-146	-3	147
	31	2019-01-15 08:56:38.18	-142	-9	-1961	-267	268	-952	59	68	-9	-63
	32	2019-01-15 08:56:38.19	-125	-25	-1971	-263	308	-969	-151	-149	-2	150
	33	2019-01-15 08:56:38.20	-145	-76	-1997	-251	358	-986	66	72	-6	-69
	34	2019-01-15 08:56:38.21	-145	-134	-2068	-227	369	-967	-141	-141	0	141
	35	2019-01-15 08:56:38.22	-156	-174	-2111	-192	346	-927	72	79	-7	-75
	36	2019-01-15 08:56:38.23	-133	-158	-2126	-157	302	-863	-132	-132	0	132
	37	2019-01-15 08:56:38.24	-123	-148	-2085	-133	275	-806	86	92	-6	-89
	38	2019-01-15 08:56:38.25	-85	-116	-2053	-121	272	-764	-119	-121	2	120
	39	2019-01-15 08:56:38.26	-99	-112	-2030	-114	275	-742	93	96	-3	-94
	40	2019-01-15 08:56:38.27	-110	-115	-2040	-102	266	-715	-120	-122	2	121
	41	2019-01-15 08:56:38.28	-103	-99	-2053	-82	253	-689	77	83	-6	-80
	42	2019-01-15 08:56:38.29	-80	-70	-2092	-70	244	-672	-119	-118	-1	118
	43	2019-01-15 08:56:38.30	-99	-34	-2114	-68	219	-657	82	89	-7	-85
	44	2019-01-15 08:56:38.31	-74	-14	-2142	-84	198	-643	-120	-119	-1	119
	45	2019-01-15 08:56:38.32	-116	-20	-2145	-86	141	-636	60	60	0	-60
	46	2019-01-15 08:56:38.33	-95	-26	-2108	-79	102	-612	-136	-144	8	140
	47	2019-01-15 08:56:38.34	-88	-60	-2091	-80	104	-599	32	32	0	-32
	48	2019-01-15 08:56:38.35	-112	-85	-2064	-83	97	-575	-142	-143	1	142
	49	2019-01-15 08:56:38.36	-98	-85	-2058	-68	86	-541	41	48	-7	-44
	50	2019-01-15 08:56:38.37	-111	-74	-2056	-52	84	-507	-119	-122	3	120
	51	2019-01-15 08:56:38.38	-108	-64	-2069	-47	64	-473	54	56	-2	-55
	52	2019-01-15 08:56:38.39	-80	-6	-2063	-61	40	-415	-107	-109	2	108
	53	2019-01-15 08:56:38.40	-99	4	-2064	-86	30	-391	67	73	-6	-70
	54	2019-01-15 08:56:38.41	-100	7	-1990	-96	40	-372	-86	-82	-4	84
	55	2019-01-15 08:56:38.42	-104	-17	-1970	-87	57	-355	36	49	-13	-42
	56	2019-01-15 08:56:38.43	-118	-25	-2044	-81	65	-343	-107	-103	-4	105
	57	2019-01-15 08:56:38.44	-132	-15	-2101	-69	62	-324	39	50	-11	-44
	58	2019-01-15 08:56:38.45	-122	-14	-2111	-50	39	-299	-83	-83	0	83
	59	2019-01-15 08:56:38.46	-122	-20	-2118	-40	16	-276	43	50	-7	-46
	60	2019-01-15 08:56:38.47	-123	-28	-2097	-31	-9	-250	-87	-85	-2	86
	61	2019-01-15 08:56:38.48	-141	-10	-2076	-13	-30	-234	28	34	-6	-31
	62	2019-01-15 08:56:38.49	-132	16	-2074	2	-49	-224	-93	-94	1	93
	63	2019-01-15 08:56:38.50	-116	17	-2059	7	-43	-226	8	17	-9	-12
	64	2019-01-15 08:56:38.51	-125	1	-2038	-7	-28	-221	-95	-92	-3	93
	65	2019-01-15 08:56:38.52	-138	-34	-2020	-21	-30	-207	8	20	-12	-14
	66	2019-01-15 08:56:38.53	-141	-43	-1995	-23	-29	-191	-88	-85	-3	86
	67	2019-01-15 08:56:38.54	-152	-31	-1989	-11	-49	-180	-2	6	-8	-2
	68	2019-01-15 08:56:38.55	-149	7	-2007	-10	-51	-178	-91	-93	2	92
	69	2019-01-15 08:56:38.56	-160	27	-2022	-22	-47	-184	-8	-6	-2	7
	70	2019-01-15 08:56:38.57	-164	4	-2049	-38	-54	-188	-71	-72	1	71
	71	2019-01-15 08:56:38.58	-163	-23	-2100	-41	-66	-195	22	29	-7	-25
	72	2019-01-15 08:56:38.59	-165	-28	-2126	-45	-89	-194	-46	-42	-4	44
	73	2019-01-15 08:56:38.60	-166	-40	-2083	-31	-136	-187	12	20	-8	-16
	74	2019-01-15 08:56:38.61	-148	-25	-2068	-14	-160	-175	-45	-43	-2	44
	75	2019-01-15 08:56:38.62	-145	11	-2055	-9	-154	-187	12	20	-8	-16
	76	2019-01-15 08:56:38.63	-153	11	-2033	-18	-140	-201	-32	-31	-1	31
	77	2019-01-15 08:56:38.64	-156	-22	-2057	-22	-121	-207	9	13	-4	-11
	78	2019-01-15 08:56:38.65	-165	-57	-2093	-25	-113	-203	-41	-43	2	42
	79	2019-01-15 08:56:38.66	-179	-69	-2090	-20	-123	-182	-24	-18	-6	21
	80	2019-01-15 08:56:38.67	-171	-51	-2076	-12	-137	-156	-56	-54	-2	55
	81	2019-01-15 08:56:38.68	-161	-33	-2030	-5	-143	-134	-29	-21	-8	25
	82	2019-01-15 08:56:38.69	-187	-7	-2020	-10	-138	-127	-48	-44	-4	46
	83	2019-01-15 08:56:38.70	-186	5	-2027	-21	-129	-121	-38	-29	-9	33
	84	2019-01-15 08:56:38.71	-201	-6	-2046	-26	-119	-118	-46	-41	-5	43
	85	2019-01-15 08:56:38.72	-214	-24	-2072	-32	-116	-111	-20	-12	-8	16
	86	2019-01-15 08:56:38.73	-218	-33	-2085	-50	-122	-97	-15	-16	1	15
	87	2019-01-15 08:56:38.74	-213	-49	-2090	-72	-118	-82	-26	-24	-2	25
	88	2019-01-15 08:56:38.75	-223	-51	-2054	-74	-110	-69	-30	-31	1	30
	89	2019-01-15 08:56:38.76	-225	-31	-2019	-78	-94	-58	-31	-28	-3	29
	90	2019-01-15 08:56:38.77	-224	-12	-1996	-82	-74	-51	-4	-10	6	7
	91	2019-01-15 08:56:38.78	-226	-24	-1982	-86	-37	-50	-18	-19	1	18
	92	2019-01-15 08:56:38.79	-250	-28	-1986	-78	-10	-52	7	2	5	-4
	93	2019-01-15 08:56:38.80	-233	-13	-2011	-67	7	-46	-33	-32	-1	32
	94	2019-01-15 08:56:38.81	-233	-14	-2029	-65	31	-45	-22	-25	3	23
	95	2019-01-15 08:56:38.82	-253	-27	-2028	-62	49	-44	-67	-65	-2	66
	96	2019-01-15 08:56:38.83	-240	-18	-2023	-46	51	-40	-24	-26	2	25
	97	2019-01-15 08:56:38.84	-223	3	-2037	-25	46	-36	-68	-70	2	69
	98	2019-01-15 08:56:38.85	-207	20	-2063	-23	51	-38	-29	-34	5	31
	99	2019-01-15 08:56:38.86	-206	30	-2063	-24	55	-41	-97	-95	-2	96
	100	2019-01-15 08:56:38.87	-192	15	-2045	-18	48	-42	-8	-3	-5	5
	101	2019-01-15 08:56:38.88	-193	10	-2049	-12	45	-40	-75	-65	-10	70
	102	2019-01-15 08:56:38.89	-186	13	-2055	-6	48	-38	0	3	-3	-1
	103	2019-01-15 08:56:38.90	-179	12	-2067	-3	41	-29	-87	-82	-5	84
	104	2019-01-15 08:56:38.91	-171	22	-2056	0	32	-21	16	20	-4	-18
	105	2019-01-15 08:56:38.92	-165	26	-2061	6	28	-21	-79	-72	-7	75
	106	2019-01-15 08:56:38.93	-160	25	-2059	12	26	-24	27	31	-4	-29
	107	2019-01-15 08:56:38.94	-156	17	-2078	16	23	-26	-81	-79	-2	80
	108	2019-01-15 08:56:38.95	-164	24	-2076	21	17	-28	2	2	0	-2
	109	2019-01-15 08:56:38.96	-152	19	-2061	24	10	-23	-128	-128	0	128
	110	2019-01-15 08:56:38.97	-161	15	-2035	21	11	-22	-15	-16	1	15
	111	2019-01-15 08:56:38.98	-156	25	-2031	16	11	-20	-124	-123	-1	123
	112	2019-01-15 08:56:38.99	-158	26	-2033	12	9	-21	16	16	0	-16
	113	2019-01-15 08:56:39.00	-160	28	-2034	12	10	-27	-110	-107	-3	108
	114	2019-01-15 08:56:39.01	-165	26	-2049	14	7	-32	8	12	-4	-10
	115	2019-01-15 08:56:39.02	-178	24	-2070	14	5	-38	-136	-131	-5	133
	116	2019-01-15 08:56:39.03	-160	2	-2090	17	2	-35	31	36	-5	-33
	117	2019-01-15 08:56:39.04	-170	-13	-2092	23	-9	-29	-101	-99	-2	100
	118	2019-01-15 08:56:39.05	-168	-24	-2086	27	-21	-12	60	62	-2	-61
	119	2019-01-15 08:56:39.06	-171	-15	-2058	28	-29	2	-93	-93	0	93
	120	2019-01-15 08:56:39.07	-157	-6	-2046	31	-34	14	73	74	-1	-73
	121	2019-01-15 08:56:39.08	-171	-6	-2028	26	-31	17	-92	-92	0	92
	122	2019-01-15 08:56:39.09	-178	-16	-2044	24	-22	19	62	65	-3	-63
	123	2019-01-15 08:56:39.10	-167	-31	-2045	26	-26	30	-117	-114	-3	115
	124	2019-01-15 08:56:39.11	-170	-31	-2062	30	-37	41	52	56	-4	-54
	125	2019-01-15 08:56:39.12	-158	-29	-2077	29	-40	58	-125	-125	0	125
	126	2019-01-15 08:56:39.13	-162	-38	-2078	24	-50	78	63	56	7	-59
	127	2019-01-15 08:56:39.14	-169	-37	-2091	25	-57	101	-119	-125	6	122
	128	2019-01-15 08:56:39.15	-153	-28	-2096	28	-73	131	60	59	1	-59
	129	2019-01-15 08:56:39.16	-153	-48	-2094	30	-78	166	-132	-131	-1	131
	130	2019-01-15 08:56:39.17	-154	-81	-2102	34	-69	213	62	67	-5	-64
	131	2019-01-15 08:56:39.18	-157	-135	-2127	31	-70	290	-131	-128	-3	129
	132	2019-01-15 08:56:39.19	-146	-191	-2120	38	-71	399	89	93	-4	-91
	133	2019-01-15 08:56:39.20	-144	-238	-2102	56	-73	533	-110	-113	3	111
	134	2019-01-15 08:56:39.21	-140	-274	-2100	81	-87	690	96	86	10	-91
	135	2019-01-15 08:56:39.22	-148	-303	-2120	118	-102	865	-125	-127	2	126
	136	2019-01-15 08:56:39.23	-131	-283	-2140	166	-132	1037	76	82	-6	-79
	137	2019-01-15 08:56:39.24	-114	-224	-2140	212	-163	1198	-143	-136	-7	139
	138	2019-01-15 08:56:39.25	-139	-165	-2082	232	-187	1335	90	84	6	-87
	139	2019-01-15 08:56:39.26	-142	-130	-2121	231	-224	1460	-124	-133	9	128
	140	2019-01-15 08:56:39.27	-86	-175	-2151	210	-230	1594	101	96	5	-98
	141	2019-01-15 08:56:39.28	-73	-205	-2169	203	-209	1724	-131	-135	4	133
	142	2019-01-15 08:56:39.29	-86	-225	-2112	201	-206	1864	68	66	2	-67
	143	2019-01-15 08:56:39.30	-118	-243	-2037	193	-181	1990	-161	-167	6	164
	144	2019-01-15 08:56:39.31	-145	-191	-1988	201	-189	2089	47	42	5	-44
	145	2019-01-15 08:56:39.32	-134	-125	-1973	235	-231	2172	-180	-185	5	182
	146	2019-01-15 08:56:39.33	-117	-125	-2036	256	-244	2235	33	33	0	-33
	147	2019-01-15 08:56:39.34	-108	-155	-2066	250	-198	2295	-176	-181	5	178
	148	2019-01-15 08:56:39.35	-119	-160	-2077	228	-159	2369	56	51	5	-53
	149	2019-01-15 08:56:39.36	-115	-157	-2028	217	-171	2447	-153	-160	7	156
	150	2019-01-15 08:56:39.37	-118	-143	-2019	204	-157	2506	89	88	1	-88
	151	2019-01-15 08:56:39.38	-145	-81	-2036	175	-136	2536	-136	-135	-1	135
	152	2019-01-15 08:56:39.39	-179	-29	-2043	131	-149	2547	107	114	-7	-110
	153	2019-01-15 08:56:39.40	-168	-60	-2022	78	-139	2550	-120	-121	1	120
	154	2019-01-15 08:56:39.41	-184	-120	-2006	46	-106	2550	121	125	-4	-123
	155	2019-01-15 08:56:39.42	-179	-156	-2011	41	-65	2563	-113	-113	0	113
	156	2019-01-15 08:56:39.43	-158	-127	-2004	51	-35	2575	117	126	-9	-121
	157	2019-01-15 08:56:39.44	-150	-87	-1974	70	-15	2586	-128	-129	1	128
	158	2019-01-15 08:56:39.45	-142	-40	-1971	81	-1	2586	78	79	-1	-78
	159	2019-01-15 08:56:39.46	-140	7	-1974	77	15	2572	-152	-157	5	154
	160	2019-01-15 08:56:39.47	-177	35	-1996	67	17	2547	74	81	-7	-77
	161	2019-01-15 08:56:39.48	-184	58	-2008	65	14	2502	-142	-140	-2	141
	162	2019-01-15 08:56:39.49	-180	98	-2040	76	10	2441	95	102	-7	-98
	163	2019-01-15 08:56:39.50	-182	103	-2029	68	6	2367	-120	-121	1	120
	164	2019-01-15 08:56:39.51	-167	86	-2026	71	-11	2298	106	110	-4	-108
	165	2019-01-15 08:56:39.52	-167	95	-2031	86	-14	2223	-119	-127	8	123
	166	2019-01-15 08:56:39.53	-168	94	-2035	89	-21	2156	102	98	4	-100
	167	2019-01-15 08:56:39.54	-201	57	-2056	82	-38	2106	-123	-126	3	124
	168	2019-01-15 08:56:39.55	-214	45	-2054	77	-60	2066	85	94	-9	-89
	169	2019-01-15 08:56:39.56	-232	38	-2044	63	-83	2029	-121	-118	-3	119
	170	2019-01-15 08:56:39.57	-226	59	-2044	39	-79	1990	113	122	-9	-117
	171	2019-01-15 08:56:39.58	-211	90	-2018	5	-64	1946	-99	-99	0	99
	172	2019-01-15 08:56:39.59	-215	83	-2013	-32	-51	1901	105	112	-7	-108
	173	2019-01-15 08:56:39.60	-205	63	-1988	-40	-47	1860	-107	-114	7	110
	174	2019-01-15 08:56:39.61	-186	57	-1992	-42	-24	1821	102	107	-5	-104
	175	2019-01-15 08:56:39.62	-189	49	-2003	-38	-10	1780	-100	-107	7	103
	176	2019-01-15 08:56:39.63	-186	65	-1995	-30	-5	1745	94	95	-1	-94
	177	2019-01-15 08:56:39.64	-182	113	-2005	-24	-27	1704	-111	-118	7	114
	178	2019-01-15 08:56:39.65	-188	193	-2023	-48	-25	1655	76	78	-2	-77
	179	2019-01-15 08:56:39.66	-197	253	-2050	-103	-33	1594	-100	-100	0	100
	180	2019-01-15 08:56:39.67	-197	255	-2075	-162	-35	1526	110	121	-11	-115
	181	2019-01-15 08:56:39.68	-221	205	-2111	-196	-41	1467	-70	-66	-4	68
	182	2019-01-15 08:56:39.69	-222	152	-2106	-219	-57	1425	105	113	-8	-109
	183	2019-01-15 08:56:39.70	-230	121	-2116	-220	-110	1405	-74	-74	0	74
	184	2019-01-15 08:56:39.71	-210	111	-2113	-202	-161	1390	109	115	-6	-112
	185	2019-01-15 08:56:39.72	-207	149	-2053	-183	-196	1368	-64	-68	4	66
	186	2019-01-15 08:56:39.73	-205	179	-2022	-187	-217	1341	102	110	-8	-106
	187	2019-01-15 08:56:39.74	-206	157	-1963	-221	-199	1257	-75	-74	-1	74
	188	2019-01-15 08:56:39.75	-208	144	-1964	-219	-201	1209	79	82	-3	-80
	189	2019-01-15 08:56:39.76	-240	166	-2011	-234	-198	1173	-84	-86	2	85
	190	2019-01-15 08:56:39.77	-258	173	-2084	-262	-215	1152	77	83	-6	-80
	191	2019-01-15 08:56:39.78	-264	207	-2144	-297	-225	1133	-71	-77	6	74
	192	2019-01-15 08:56:39.79	-252	227	-2127	-341	-242	1120	76	80	-4	-78
	193	2019-01-15 08:56:39.80	-219	243	-2077	-377	-260	1105	-64	-66	2	65
	194	2019-01-15 08:56:39.81	-193	276	-2005	-380	-263	1072	73	81	-8	-77
	195	2019-01-15 08:56:39.82	-186	363	-1936	-364	-242	1032	-54	-54	0	54
	196	2019-01-15 08:56:39.83	-180	462	-1919	-359	-221	977	88	95	-7	-91
	197	2019-01-15 08:56:39.84	-167	533	-1953	-379	-183	912	-42	-41	-1	41
	198	2019-01-15 08:56:39.85	-197	565	-2036	-401	-145	842	70	76	-6	-73
	199	2019-01-15 08:56:39.86	-204	564	-2092	-425	-125	787	-38	-38	0	38
	200	2019-01-15 08:56:39.87	-209	578	-2074	-450	-129	746	77	85	-8	-81
	201	2019-01-15 08:56:39.88	-222	572	-2014	-471	-145	715	-24	-26	2	25
	202	2019-01-15 08:56:39.89	-243	596	-1967	-475	-155	688	82	89	-7	-85
	203	2019-01-15 08:56:39.90	-238	593	-1951	-468	-182	661	2	3	-1	-2
	204	2019-01-15 08:56:39.91	-252	599	-1967	-445	-232	640	96	103	-7	-99
	205	2019-01-15 08:56:39.92	-244	589	-1950	-415	-282	616	20	21	-1	-20
	206	2019-01-15 08:56:39.93	-239	567	-1921	-391	-282	581	108	111	-3	-109
	207	2019-01-15 08:56:39.94	-245	476	-1963	-368	-285	549	62	62	0	-62
	208	2019-01-15 08:56:39.95	-250	391	-2021	-334	-287	535	142	149	-7	-145
	209	2019-01-15 08:56:39.96	-277	340	-2022	-296	-302	530	105	104	1	-104
	210	2019-01-15 08:56:39.97	-301	290	-1990	-256	-334	530	158	165	-7	-161
	211	2019-01-15 08:56:39.98	-347	288	-1996	-219	-362	524	122	119	3	-120
	212	2019-01-15 08:56:39.99	-400	349	-1997	-205	-413	514	146	154	-8	-150
	213	2019-01-15 08:56:40.00	-399	399	-2025	-218	-483	511	129	125	4	-127
	214	2019-01-15 08:56:40.01	-405	408	-2014	-225	-508	481	142	145	-3	-143
	215	2019-01-15 08:56:40.02	-436	392	-1959	-233	-499	455	139	140	-1	-139
	216	2019-01-15 08:56:40.03	-446	366	-1962	-242	-486	440	158	162	-4	-160
	217	2019-01-15 08:56:40.04	-464	357	-1995	-232	-484	432	153	149	4	-151
	218	2019-01-15 08:56:40.05	-471	365	-1956	-205	-471	428	145	148	-3	-146
	219	2019-01-15 08:56:40.06	-468	349	-1916	-178	-456	415	140	140	0	-140
	220	2019-01-15 08:56:40.07	-471	352	-1900	-138	-439	406	133	134	-1	-133
	221	2019-01-15 08:56:40.08	-460	371	-1874	-109	-408	389	120	112	8	-116
	222	2019-01-15 08:56:40.09	-459	394	-1839	-110	-368	369	81	81	0	-81
	223	2019-01-15 08:56:40.10	-454	384	-1840	-126	-332	351	98	96	2	-97
	224	2019-01-15 08:56:40.11	-464	365	-1864	-147	-286	338	71	69	2	-70
	225	2019-01-15 08:56:40.12	-468	356	-1861	-162	-253	331	95	93	2	-94
	226	2019-01-15 08:56:40.13	-480	309	-1886	-182	-241	335	55	60	-5	-57
	227	2019-01-15 08:56:40.14	-480	261	-1919	-194	-262	357	101	96	5	-98
	228	2019-01-15 08:56:40.15	-457	250	-1898	-191	-287	387	43	37	6	-40
	229	2019-01-15 08:56:40.16	-420	250	-1875	-181	-318	413	78	80	-2	-79
	230	2019-01-15 08:56:40.17	-411	274	-1841	-184	-324	430	14	21	-7	-17
	231	2019-01-15 08:56:40.18	-421	293	-1816	-211	-307	433	113	121	-8	-117
	232	2019-01-15 08:56:40.19	-454	313	-1891	-251	-295	429	59	64	-5	-61
	233	2019-01-15 08:56:40.20	-457	333	-1936	-288	-310	428	131	129	2	-130
	234	2019-01-15 08:56:40.21	-447	395	-1941	-337	-340	417	43	42	1	-42
	235	2019-01-15 08:56:40.22	-441	433	-1928	-398	-364	402	136	131	5	-133
	236	2019-01-15 08:56:40.23	-449	446	-1908	-473	-371	380	46	44	2	-45
	237	2019-01-15 08:56:40.24	-438	446	-1854	-521	-375	357	126	124	2	-125
	238	2019-01-15 08:56:40.25	-432	452	-1807	-544	-381	338	19	20	-1	-19
	239	2019-01-15 08:56:40.26	-423	458	-1809	-547	-385	324	131	132	-1	-131
	240	2019-01-15 08:56:40.27	-431	481	-1826	-536	-374	304	26	26	0	-26
	241	2019-01-15 08:56:40.28	-459	517	-1857	-541	-362	289	126	129	-3	-127
	242	2019-01-15 08:56:40.29	-477	531	-1860	-551	-359	278	2	4	-2	-3
	243	2019-01-15 08:56:40.30	-486	535	-1900	-545	-368	272	120	111	9	-115
	244	2019-01-15 08:56:40.31	-498	591	-1909	-538	-385	270	-11	-16	5	13
	245	2019-01-15 08:56:40.32	-507	631	-1976	-543	-398	272	136	133	3	-134
	246	2019-01-15 08:56:40.33	-510	676	-2038	-546	-408	274	7	5	2	-6
	247	2019-01-15 08:56:40.34	-517	736	-2065	-539	-426	272	148	140	8	-144
	248	2019-01-15 08:56:40.35	-541	795	-2105	-541	-450	265	-1	-3	2	2
	249	2019-01-15 08:56:40.36	-562	848	-2094	-558	-471	254	144	138	6	-141
	250	2019-01-15 08:56:40.37	-560	877	-2001	-554	-500	233	-14	-19	5	16
	251	2019-01-15 08:56:40.38	-574	886	-1888	-522	-512	207	141	135	6	-138
	252	2019-01-15 08:56:40.39	-586	872	-1840	-482	-496	178	-21	-25	4	23
	253	2019-01-15 08:56:40.40	-576	866	-1816	-428	-463	147	122	115	7	-118
	254	2019-01-15 08:56:40.41	-569	850	-1803	-361	-427	121	-49	-60	11	54
	255	2019-01-15 08:56:40.42	-574	801	-1820	-283	-410	99	109	96	13	-102
	256	2019-01-15 08:56:40.43	-589	806	-1791	-192	-415	88	-63	-71	8	67
	257	2019-01-15 08:56:40.44	-596	787	-1799	-120	-409	86	112	106	6	-109
	258	2019-01-15 08:56:40.45	-625	780	-1829	-69	-411	79	-66	-71	5	68
	259	2019-01-15 08:56:40.46	-610	806	-1888	-32	-418	76	124	115	9	-119
	260	2019-01-15 08:56:40.47	-615	851	-1925	-29	-414	67	-57	-64	7	60
	261	2019-01-15 08:56:40.48	-633	854	-1931	-42	-425	51	156	150	6	-153
	262	2019-01-15 08:56:40.49	-659	831	-1901	-44	-447	32	-37	-36	-1	36
	263	2019-01-15 08:56:40.50	-654	799	-1858	-36	-482	13	155	159	-4	-157
	264	2019-01-15 08:56:40.51	-638	794	-1814	-23	-509	-6	-58	-54	-4	56
	265	2019-01-15 08:56:40.52	-643	775	-1785	-19	-512	-29	160	166	-6	-163
	266	2019-01-15 08:56:40.53	-657	764	-1762	-20	-510	-51	-43	-46	3	44
	267	2019-01-15 08:56:40.54	-660	720	-1760	-20	-493	-73	172	172	0	-172
	268	2019-01-15 08:56:40.55	-681	681	-1735	-11	-475	-84	-48	-49	1	48
	269	2019-01-15 08:56:40.56	-708	644	-1701	22	-473	-92	150	150	0	-150
	270	2019-01-15 08:56:40.57	-722	627	-1715	60	-473	-95	-72	-73	1	72
	271	2019-01-15 08:56:40.58	-702	630	-1728	86	-460	-97	164	167	-3	-165
	272	2019-01-15 08:56:40.59	-730	639	-1773	91	-456	-101	-49	-50	1	49
	273	2019-01-15 08:56:40.60	-754	681	-1815	72	-458	-104	164	163	1	-163
	274	2019-01-15 08:56:40.61	-760	712	-1815	28	-460	-109	-67	-71	4	69
	275	2019-01-15 08:56:40.62	-770	704	-1828	-16	-472	-114	146	144	2	-145
	276	2019-01-15 08:56:40.63	-766	678	-1761	-45	-490	-118	-75	-77	2	76
	277	2019-01-15 08:56:40.64	-766	642	-1687	-55	-495	-118	180	183	-3	-181
	278	2019-01-15 08:56:40.65	-782	606	-1688	-56	-480	-115	-46	-53	7	49
	279	2019-01-15 08:56:40.66	-810	607	-1674	-50	-475	-107	177	176	1	-176
	280	2019-01-15 08:56:40.67	-821	632	-1659	-36	-485	-93	-60	-63	3	61
	281	2019-01-15 08:56:40.68	-824	659	-1648	-26	-487	-88	182	186	-4	-184
	282	2019-01-15 08:56:40.69	-831	687	-1644	-28	-496	-79	-52	-57	5	54
	283	2019-01-15 08:56:40.70	-833	697	-1628	-54	-486	-75	184	188	-4	-186
	284	2019-01-15 08:56:40.71	-843	671	-1634	-85	-469	-73	-58	-59	1	58
	285	2019-01-15 08:56:40.72	-861	643	-1656	-119	-452	-65	166	169	-3	-167
	286	2019-01-15 08:56:40.73	-881	657	-1651	-143	-443	-53	-78	-84	6	81
	287	2019-01-15 08:56:40.74	-893	678	-1608	-148	-471	-29	166	158	8	-162
	288	2019-01-15 08:56:40.75	-898	690	-1599	-147	-452	-13	-69	-80	11	74
	289	2019-01-15 08:56:40.76	-910	718	-1610	-149	-439	5	176	168	8	-172
	290	2019-01-15 08:56:40.77	-913	744	-1615	-172	-404	16	-65	-72	7	68
	291	2019-01-15 08:56:40.78	-926	762	-1615	-207	-390	30	168	170	-2	-169
	292	2019-01-15 08:56:40.79	-923	766	-1637	-245	-381	44	-72	-74	2	73
	293	2019-01-15 08:56:40.80	-954	792	-1627	-278	-404	61	164	165	-1	-164
	294	2019-01-15 08:56:40.81	-941	802	-1617	-319	-390	80	-67	-70	3	68
	295	2019-01-15 08:56:40.82	-960	833	-1601	-348	-388	95	166	171	-5	-168
	296	2019-01-15 08:56:40.83	-976	871	-1613	-372	-377	103	-68	-72	4	70
	297	2019-01-15 08:56:40.84	-1016	895	-1641	-393	-377	108	177	177	0	-177
	298	2019-01-15 08:56:40.85	-1034	918	-1649	-414	-375	113	-49	-56	7	52
	299	2019-01-15 08:56:40.86	-1056	931	-1667	-430	-382	119	173	173	0	-173
	300	2019-01-15 08:56:40.87	-1068	946	-1649	-446	-394	126	-58	-66	8	62
	301	2019-01-15 08:56:40.88	-1088	978	-1621	-467	-399	138	174	182	-8	-178
	302	2019-01-15 08:56:40.89	-1101	1006	-1602	-494	-404	139	-50	-56	6	53
	303	2019-01-15 08:56:40.90	-1108	1055	-1620	-511	-406	140	149	148	1	-148
	304	2019-01-15 08:56:40.91	-1116	1088	-1606	-526	-407	131	-79	-90	11	84
	305	2019-01-15 08:56:40.92	-1134	1103	-1579	-537	-392	115	140	138	2	-139
	306	2019-01-15 08:56:40.93	-1135	1090	-1549	-543	-361	100	-78	-94	16	86
	307	2019-01-15 08:56:40.94	-1120	1062	-1542	-532	-329	87	133	117	16	-125
	308	2019-01-15 08:56:40.95	-1132	1055	-1498	-494	-325	85	-76	-95	19	85
	309	2019-01-15 08:56:40.96	-1127	1052	-1501	-455	-294	87	146	145	1	-145
	310	2019-01-15 08:56:40.97	-1129	1074	-1520	-422	-262	88	-61	-69	8	65
	311	2019-01-15 08:56:40.98	-1111	1110	-1513	-401	-250	92	160	162	-2	-161
	312	2019-01-15 08:56:40.99	-1094	1111	-1496	-384	-239	88	-51	-66	15	58
	313	2019-01-15 08:56:41.00	-1076	1110	-1474	-380	-216	82	133	126	7	-129
	314	2019-01-15 08:56:41.01	-1089	1106	-1478	-375	-207	73	-67	-76	9	71
	315	2019-01-15 08:56:41.02	-1105	1107	-1467	-350	-220	72	151	155	-4	-153
	316	2019-01-15 08:56:41.03	-1106	1095	-1457	-303	-232	69	-40	-49	9	44
	317	2019-01-15 08:56:41.04	-1116	1087	-1432	-258	-225	64	141	144	-3	-142
	318	2019-01-15 08:56:41.05	-1106	1099	-1443	-226	-203	58	-44	-45	1	44
	319	2019-01-15 08:56:41.06	-1112	1100	-1443	-206	-180	49	148	158	-10	-153
	320	2019-01-15 08:56:41.07	-1108	1092	-1418	-182	-168	40	-48	-55	7	51
	321	2019-01-15 08:56:41.08	-1123	1081	-1457	-172	-158	37	107	101	6	-104
	322	2019-01-15 08:56:41.09	-1115	1079	-1447	-164	-179	32	-69	-80	11	74
	323	2019-01-15 08:56:41.10	-1123	1067	-1410	-159	-173	29	115	114	1	-114
	324	2019-01-15 08:56:41.11	-1128	1057	-1409	-164	-147	23	-49	-53	4	51
	325	2019-01-15 08:56:41.12	-1134	1046	-1428	-166	-129	22	107	113	-6	-110
	326	2019-01-15 08:56:41.13	-1141	1047	-1435	-166	-131	31	-55	-57	2	56
	327	2019-01-15 08:56:41.14	-1136	1057	-1419	-171	-133	38	98	105	-7	-101
	328	2019-01-15 08:56:41.15	-1137	1073	-1400	-174	-132	40	-36	-50	14	43
	329	2019-01-15 08:56:41.16	-1126	1090	-1386	-177	-118	41	127	118	9	-122
	330	2019-01-15 08:56:41.17	-1126	1098	-1377	-169	-100	33	-12	-22	10	17
	331	2019-01-15 08:56:41.18	-1137	1103	-1398	-154	-95	20	124	123	1	-123
	332	2019-01-15 08:56:41.19	-1138	1120	-1414	-146	-92	14	-12	-13	1	12
	333	2019-01-15 08:56:41.20	-1130	1113	-1469	-140	-98	5	117	124	-7	-120
	334	2019-01-15 08:56:41.21	-1132	1129	-1410	-131	-125	-2	-9	-8	-1	8
	335	2019-01-15 08:56:41.22	-1133	1128	-1382	-127	-123	-7	110	112	-2	-111
	336	2019-01-15 08:56:41.23	-1123	1098	-1373	-136	-95	-14	-22	-28	6	25
	337	2019-01-15 08:56:41.24	-1136	1102	-1369	-129	-72	-15	73	75	-2	-74
	338	2019-01-15 08:56:41.25	-1122	1092	-1360	-114	-66	-14	-41	-42	1	41
	339	2019-01-15 08:56:41.26	-1129	1082	-1372	-99	-55	-11	60	63	-3	-61
	340	2019-01-15 08:56:41.27	-1137	1094	-1402	-92	-53	-9	-33	-33	0	33
	341	2019-01-15 08:56:41.28	-1137	1104	-1400	-93	-56	-8	58	66	-8	-62
	342	2019-01-15 08:56:41.29	-1152	1112	-1393	-99	-49	-13	-41	-41	0	41
	343	2019-01-15 08:56:41.30	-1150	1107	-1397	-102	-44	-19	42	49	-7	-45
	344	2019-01-15 08:56:41.31	-1146	1116	-1399	-100	-34	-18	-32	-30	-2	31
	345	2019-01-15 08:56:41.32	-1150	1113	-1405	-96	-31	-21	51	60	-9	-55
	346	2019-01-15 08:56:41.33	-1146	1112	-1403	-93	-26	-23	0	-3	3	1
	347	2019-01-15 08:56:41.34	-1154	1113	-1414	-87	-22	-26	64	63	1	-63
	348	2019-01-15 08:56:41.35	-1138	1105	-1404	-81	-18	-29	-4	-2	-2	3
	349	2019-01-15 08:56:41.36	-1143	1102	-1399	-73	-18	-28	50	60	-10	-55
	350	2019-01-15 08:56:41.37	-1135	1107	-1398	-61	-21	-30	22	18	4	-20
	351	2019-01-15 08:56:41.38	-1141	1113	-1405	-45	-24	-35	65	61	4	-63
	352	2019-01-15 08:56:41.39	-1146	1122	-1425	-33	-33	-41	35	27	8	-31
	353	2019-01-15 08:56:41.40	-1154	1129	-1427	-26	-29	-47	56	58	-2	-57
	354	2019-01-15 08:56:41.41	-1152	1127	-1427	-22	-27	-55	29	14	15	-21
	355	2019-01-15 08:56:41.42	-1144	1119	-1417	-20	-25	-62	29	25	4	-27
	356	2019-01-15 08:56:41.43	-1145	1104	-1404	-13	-22	-68	20	17	3	-18
	357	2019-01-15 08:56:41.44	-1130	1100	-1399	-5	-23	-73	33	40	-7	-36
	358	2019-01-15 08:56:41.45	-1144	1083	-1402	4	-30	-74	25	14	11	-19
	359	2019-01-15 08:56:41.46	-1144	1072	-1393	18	-35	-74	6	4	2	-5
	360	2019-01-15 08:56:41.47	-1139	1066	-1385	26	-33	-71	24	12	12	-18
	361	2019-01-15 08:56:41.48	-1134	1068	-1376	33	-29	-69	15	9	6	-12
	362	2019-01-15 08:56:41.49	-1143	1058	-1382	32	-26	-68	51	34	17	-42
	363	2019-01-15 08:56:41.50	-1136	1055	-1390	30	-23	-72	24	20	4	-22
	364	2019-01-15 08:56:41.51	-1141	1042	-1392	25	-19	-74	46	29	17	-37
	365	2019-01-15 08:56:41.52	-1147	1024	-1386	26	-17	-82	0	-10	10	5
	366	2019-01-15 08:56:41.53	-1149	999	-1396	29	-22	-77	52	51	1	-51
	367	2019-01-15 08:56:41.54	-1156	990	-1373	39	-35	-68	14	21	-7	-17
	368	2019-01-15 08:56:41.55	-1143	984	-1382	45	-22	-55	68	66	2	-67
	369	2019-01-15 08:56:41.56	-1164	989	-1389	43	-16	-42	-3	-6	3	4
	370	2019-01-15 08:56:41.57	-1148	995	-1405	38	-13	-28	43	33	10	-38
	371	2019-01-15 08:56:41.58	-1173	1007	-1374	42	-25	-17	-32	-37	5	34
	372	2019-01-15 08:56:41.59	-1134	1030	-1368	44	-34	-7	43	33	10	-38
	373	2019-01-15 08:56:41.60	-1162	1010	-1409	19	17	-14	-33	-30	-3	31
	374	2019-01-15 08:56:41.61	-1154	1036	-1393	10	5	-15	47	38	9	-42
	375	2019-01-15 08:56:41.62	-1147	1014	-1401	9	-16	-16	-44	-53	9	48
	376	2019-01-15 08:56:41.63	-1154	1009	-1407	9	-4	-15	48	43	5	-45
	377	2019-01-15 08:56:41.64	-1144	995	-1393	3	-2	-11	-43	-42	-1	42
	378	2019-01-15 08:56:41.65	-1150	991	-1394	4	-6	4	76	69	7	-72
	379	2019-01-15 08:56:41.66	-1141	1001	-1405	8	4	22	-24	-27	3	25
	380	2019-01-15 08:56:41.67	-1138	994	-1476	9	8	36	108	104	4	-106
	381	2019-01-15 08:56:41.68	-1149	1060	-1373	17	-32	53	-21	-19	-2	20
	382	2019-01-15 08:56:41.69	-1100	1031	-1416	14	-19	60	106	104	2	-105
	383	2019-01-15 08:56:41.70	-1129	1056	-1408	-3	21	53	-34	-35	1	34
	384	2019-01-15 08:56:41.71	-1112	1056	-1410	-10	10	51	95	94	1	-94
	385	2019-01-15 08:56:41.72	-1111	1053	-1429	-15	8	47	-48	-53	5	50
	386	2019-01-15 08:56:41.73	-1104	1057	-1412	-11	16	43	85	82	3	-83
	387	2019-01-15 08:56:41.74	-1114	1051	-1415	1	6	35	-64	-66	2	65
	388	2019-01-15 08:56:41.75	-1127	1044	-1421	16	-2	33	99	93	6	-96
	389	2019-01-15 08:56:41.76	-1118	1045	-1425	28	-8	28	-46	-55	9	50
	390	2019-01-15 08:56:41.77	-1116	1052	-1427	28	-9	20	98	95	3	-96
	391	2019-01-15 08:56:41.78	-1116	1053	-1430	24	-12	15	-64	-66	2	65
	392	2019-01-15 08:56:41.79	-1121	1051	-1423	17	-18	6	96	92	4	-94
	393	2019-01-15 08:56:41.80	-1117	1042	-1416	17	-25	-4	-71	-75	4	73
	394	2019-01-15 08:56:41.81	-1132	1045	-1412	20	-27	-15	91	95	-4	-93
	395	2019-01-15 08:56:41.82	-1137	1040	-1419	22	-29	-24	-78	-76	-2	77
	396	2019-01-15 08:56:41.83	-1132	1032	-1416	25	-25	-28	132	131	1	-131
	397	2019-01-15 08:56:41.84	-1133	1016	-1414	26	-16	-27	-44	-49	5	46
	398	2019-01-15 08:56:41.85	-1138	999	-1400	30	-11	-21	132	128	4	-130
	399	2019-01-15 08:56:41.86	-1140	996	-1403	32	-11	-15	-63	-65	2	64
	400	2019-01-15 08:56:41.87	-1136	1002	-1396	33	-13	-11	144	145	-1	-144
	401	2019-01-15 08:56:41.88	-1135	1006	-1395	32	-13	-9	-56	-61	5	58
	402	2019-01-15 08:56:41.89	-1136	1012	-1405	27	-10	-11	117	118	-1	-117
	403	2019-01-15 08:56:41.90	-1148	1007	-1405	24	-10	-15	-91	-93	2	92
	404	2019-01-15 08:56:41.91	-1147	1017	-1402	21	-5	-20	112	111	1	-111
	405	2019-01-15 08:56:41.92	-1164	1020	-1401	23	-5	-27	-91	-98	7	94
	406	2019-01-15 08:56:41.93	-1160	1019	-1403	21	-1	-31	123	109	14	-116
	407	2019-01-15 08:56:41.94	-1149	1028	-1408	15	0	-34	-91	-100	9	95
	408	2019-01-15 08:56:41.95	-1151	1024	-1409	3	0	-38	117	114	3	-115
	409	2019-01-15 08:56:41.96	-1155	1022	-1403	-4	2	-43	-98	-100	2	99
	410	2019-01-15 08:56:41.97	-1146	1005	-1400	-9	7	-42	136	131	5	-133
	411	2019-01-15 08:56:41.98	-1146	1001	-1393	-6	9	-39	-76	-85	9	80
	412	2019-01-15 08:56:41.99	-1144	1005	-1398	-1	6	-33	153	151	2	-152
	413	2019-01-15 08:56:42.00	-1152	1013	-1409	4	9	-28	-72	-82	10	77
	414	2019-01-15 08:56:42.01	-1153	1021	-1401	5	12	-26	167	155	12	-161
	415	2019-01-15 08:56:42.02	-1153	1031	-1406	5	17	-23	-65	-74	9	69
	416	2019-01-15 08:56:42.03	-1155	1030	-1402	2	19	-24	161	163	-2	-162
	417	2019-01-15 08:56:42.04	-1159	1022	-1411	1	21	-22	-75	-72	-3	73
	418	2019-01-15 08:56:42.05	-1129	1033	-1412	-1	16	-25	166	168	-2	-167
	419	2019-01-15 08:56:42.06	-1138	1035	-1415	0	19	-27	-75	-77	2	76
	420	2019-01-15 08:56:42.07	-1135	1039	-1414	1	18	-32	153	153	0	-153
	421	2019-01-15 08:56:42.08	-1125	1044	-1414	5	13	-36	-82	-86	4	84
	422	2019-01-15 08:56:42.09	-1129	1036	-1408	6	12	-41	142	145	-3	-143
	423	2019-01-15 08:56:42.10	-1120	1024	-1423	5	12	-41	-90	-96	6	93
	424	2019-01-15 08:56:42.11	-1123	1028	-1418	12	1	-41	128	118	10	-123
	425	2019-01-15 08:56:42.12	-1130	1038	-1413	11	-1	-42	-100	-110	10	105
	426	2019-01-15 08:56:42.13	-1133	1029	-1401	10	-1	-45	137	141	-4	-139
	427	2019-01-15 08:56:42.14	-1138	1008	-1420	12	3	-45	-93	-88	-5	90
	428	2019-01-15 08:56:42.15	-1125	1022	-1404	28	-7	-45	165	176	-11	-170
	429	2019-01-15 08:56:42.16	-1144	1029	-1402	37	-2	-49	-71	-81	10	76
	430	2019-01-15 08:56:42.17	-1144	1033	-1405	36	-2	-53	160	151	9	-155
	431	2019-01-15 08:56:42.18	-1149	1036	-1394	34	-6	-60	-77	-83	6	80
	432	2019-01-15 08:56:42.19	-1151	1028	-1409	35	5	-67	165	174	-9	-169
	433	2019-01-15 08:56:42.20	-1145	1032	-1409	40	2	-75	-75	-77	2	76
	434	2019-01-15 08:56:42.21	-1155	1032	-1410	48	4	-83	146	142	4	-144
	435	2019-01-15 08:56:42.22	-1144	1043	-1402	65	5	-98	-97	-107	10	102
	436	2019-01-15 08:56:42.23	-1144	1041	-1405	87	9	-116	117	120	-3	-118
	437	2019-01-15 08:56:42.24	-1162	1036	-1409	108	6	-131	-104	-107	3	105
	438	2019-01-15 08:56:42.25	-1158	1032	-1418	120	2	-149	138	138	0	-138
	439	2019-01-15 08:56:42.26	-1164	1041	-1421	125	-2	-161	-81	-86	5	83
	440	2019-01-15 08:56:42.27	-1167	1023	-1421	121	-5	-175	136	139	-3	-137
	441	2019-01-15 08:56:42.28	-1165	1004	-1433	110	-9	-183	-92	-102	10	97
	442	2019-01-15 08:56:42.29	-1164	1000	-1433	98	-16	-189	129	122	7	-125
	443	2019-01-15 08:56:42.30	-1163	990	-1423	84	-15	-189	-84	-100	16	92
	444	2019-01-15 08:56:42.31	-1164	971	-1427	69	-16	-185	139	132	7	-135
	445	2019-01-15 08:56:42.32	-1163	948	-1423	60	-11	-176	-65	-71	6	68
	446	2019-01-15 08:56:42.33	-1161	935	-1406	52	-8	-166	154	161	-7	-157
	447	2019-01-15 08:56:42.34	-1162	934	-1399	44	-3	-152	-75	-83	8	79
	448	2019-01-15 08:56:42.35	-1170	935	-1403	43	0	-141	116	104	12	-110
	449	2019-01-15 08:56:42.36	-1173	946	-1414	43	1	-129	-70	-85	15	77
	450	2019-01-15 08:56:42.37	-1169	946	-1411	46	-1	-124	161	161	0	-161
	451	2019-01-15 08:56:42.38	-1174	956	-1423	44	1	-116	-52	-70	18	61
	452	2019-01-15 08:56:42.39	-1179	956	-1424	38	2	-115	112	96	16	-104
	453	2019-01-15 08:56:42.40	-1177	959	-1435	30	0	-112	-90	-112	22	101
	454	2019-01-15 08:56:42.41	-1175	968	-1432	18	-10	-111	93	88	5	-90
	455	2019-01-15 08:56:42.42	-1183	953	-1401	5	2	-109	-77	-95	18	86
	456	2019-01-15 08:56:42.43	-1185	934	-1426	-14	21	-104	116	104	12	-110
	457	2019-01-15 08:56:42.44	-1187	947	-1427	-11	7	-97	-52	-76	24	64
	458	2019-01-15 08:56:42.45	-1184	949	-1429	-12	7	-92	122	113	9	-117
	459	2019-01-15 08:56:42.46	-1186	950	-1423	-23	6	-89	-42	-58	16	50
	460	2019-01-15 08:56:42.47	-1176	947	-1434	-35	13	-87	137	131	6	-134
	461	2019-01-15 08:56:42.48	-1181	938	-1429	-43	6	-84	-26	-32	6	29
	462	2019-01-15 08:56:42.49	-1177	929	-1422	-47	4	-81	140	144	-4	-142
	463	2019-01-15 08:56:42.50	-1183	933	-1438	-52	2	-79	-33	-34	1	33
	464	2019-01-15 08:56:42.51	-1184	933	-1445	-58	4	-74	120	126	-6	-123
	465	2019-01-15 08:56:42.52	-1195	925	-1454	-61	-9	-64	-32	-34	2	33
	466	2019-01-15 08:56:42.53	-1205	929	-1431	-58	-29	-54	122	128	-6	-125
	467	2019-01-15 08:56:42.54	-1199	936	-1417	-51	-47	-44	-29	-39	10	34
	468	2019-01-15 08:56:42.55	-1193	934	-1418	-59	-32	-39	93	91	2	-92
	469	2019-01-15 08:56:42.56	-1199	944	-1397	-68	-33	-34	-38	-47	9	42
	470	2019-01-15 08:56:42.57	-1190	951	-1365	-80	-21	-27	90	93	-3	-91
	471	2019-01-15 08:56:42.58	-1191	929	-1422	-87	19	-29	-37	-45	8	41
	472	2019-01-15 08:56:42.59	-1214	946	-1413	-71	-10	-23	81	74	7	-77
	473	2019-01-15 08:56:42.60	-1191	944	-1410	-55	-37	-12	-29	-37	8	33
	474	2019-01-15 08:56:42.61	-1185	946	-1408	-65	-29	-11	76	78	-2	-77
	475	2019-01-15 08:56:42.62	-1181	931	-1419	-76	-12	-12	-28	-30	2	29
	476	2019-01-15 08:56:42.63	-1164	910	-1427	-75	-31	-7	58	60	-2	-59
	477	2019-01-15 08:56:42.64	-1160	907	-1434	-77	-59	1	-22	-22	0	22
	478	2019-01-15 08:56:42.65	-1153	902	-1441	-91	-69	1	77	83	-6	-80
	479	2019-01-15 08:56:42.66	-1151	897	-1441	-112	-93	2	11	0	11	-5
	480	2019-01-15 08:56:42.67	-1137	885	-1455	-151	-118	1	87	81	6	-84
	481	2019-01-15 08:56:42.68	-1133	871	-1460	-196	-147	5	18	5	13	-11
	482	2019-01-15 08:56:42.69	-1117	847	-1461	-245	-181	12	72	76	-4	-74
	483	2019-01-15 08:56:42.70	-1122	820	-1479	-295	-235	18	-5	0	-5	2
	484	2019-01-15 08:56:42.71	-1121	810	-1479	-358	-281	30	28	38	-10	-33
	485	2019-01-15 08:56:42.72	-1125	802	-1483	-430	-340	40	-16	-28	12	22
	486	2019-01-15 08:56:42.73	-1142	832	-1453	-518	-388	51	33	27	6	-30
	487	2019-01-15 08:56:42.74	-1152	924	-1421	-635	-429	60	8	2	6	-5
	488	2019-01-15 08:56:42.75	-1175	965	-1374	-756	-509	57	43	49	-6	-46
	489	2019-01-15 08:56:42.76	-1204	932	-1345	-860	-531	43	10	8	2	-9
	490	2019-01-15 08:56:42.77	-1225	922	-1280	-936	-524	44	22	23	-1	-22
	491	2019-01-15 08:56:42.78	-1222	922	-1234	-996	-485	46	10	-8	18	-1
	492	2019-01-15 08:56:42.79	-1248	908	-1215	-1041	-476	50	30	20	10	-25
	493	2019-01-15 08:56:42.80	-1262	906	-1222	-1077	-467	61	31	16	15	-23
	494	2019-01-15 08:56:42.81	-1247	900	-1273	-1110	-457	75	22	18	4	-20
	495	2019-01-15 08:56:42.82	-1279	930	-1185	-1132	-503	97	29	15	14	-22
	496	2019-01-15 08:56:42.83	-1282	970	-1078	-1124	-513	119	18	10	8	-14
	497	2019-01-15 08:56:42.84	-1307	1014	-1032	-1088	-469	135	42	32	10	-37
	498	2019-01-15 08:56:42.85	-1319	1076	-1099	-1023	-424	141	21	22	-1	-21
	499	2019-01-15 08:56:42.86	-1317	1141	-1063	-952	-416	144	40	41	-1	-40
	500	2019-01-15 08:56:42.87	-1306	1162	-1064	-882	-384	141	-3	1	-4	1
	501	2019-01-15 08:56:42.88	-1331	1172	-1107	-826	-389	134	42	39	3	-40
	502	2019-01-15 08:56:42.89	-1323	1198	-1083	-775	-402	132	3	3	0	-3
	503	2019-01-15 08:56:42.90	-1325	1232	-1075	-732	-387	130	54	45	9	-49
	504	2019-01-15 08:56:42.91	-1345	1262	-1093	-717	-395	127	-21	-25	4	23
	505	2019-01-15 08:56:42.92	-1339	1333	-1043	-735	-409	120	29	27	2	-28
	506	2019-01-15 08:56:42.93	-1368	1358	-987	-737	-428	98	-36	-36	0	36
	507	2019-01-15 08:56:42.94	-1397	1362	-937	-705	-413	66	45	35	10	-40
	508	2019-01-15 08:56:42.95	-1413	1369	-926	-666	-348	42	-22	-26	4	24
	509	2019-01-15 08:56:42.96	-1444	1364	-907	-637	-299	22	74	74	0	-74
	510	2019-01-15 08:56:42.97	-1455	1348	-895	-610	-268	6	-6	-6	0	6
	511	2019-01-15 08:56:42.98	-1437	1345	-910	-579	-235	-2	87	86	1	-86
	512	2019-01-15 08:56:42.99	-1441	1330	-895	-558	-222	-7	-20	-16	-4	18
	513	2019-01-15 08:56:43.00	-1412	1345	-890	-546	-205	-5	80	74	6	-77
	514	2019-01-15 08:56:43.01	-1400	1359	-867	-542	-172	-5	-29	-34	5	31
	515	2019-01-15 08:56:43.02	-1388	1360	-872	-535	-144	-5	83	78	5	-80
	516	2019-01-15 08:56:43.03	-1387	1389	-851	-522	-120	-9	-31	-37	6	34
	517	2019-01-15 08:56:43.04	-1381	1407	-868	-498	-92	-10	68	55	13	-61
	518	2019-01-15 08:56:43.05	-1389	1404	-854	-467	-64	-11	-60	-67	7	63
	519	2019-01-15 08:56:43.06	-1384	1380	-845	-434	-44	-13	54	44	10	-49
	520	2019-01-15 08:56:43.07	-1393	1366	-866	-400	-17	-9	-74	-76	2	75
	521	2019-01-15 08:56:43.08	-1373	1343	-857	-363	-15	1	64	57	7	-60
	522	2019-01-15 08:56:43.09	-1381	1340	-862	-331	-2	20	-70	-71	1	70
	523	2019-01-15 08:56:43.10	-1371	1356	-856	-309	-7	41	76	67	9	-71
	524	2019-01-15 08:56:43.11	-1378	1384	-869	-297	-16	55	-72	-71	-1	71
	525	2019-01-15 08:56:43.12	-1374	1401	-848	-275	-31	62	87	93	-6	-90
	526	2019-01-15 08:56:43.13	-1364	1409	-807	-251	-10	63	-66	-58	-8	62
	527	2019-01-15 08:56:43.14	-1370	1428	-808	-226	35	60	81	85	-4	-83
	528	2019-01-15 08:56:43.15	-1382	1424	-844	-208	76	53	-82	-79	-3	80
	529	2019-01-15 08:56:43.16	-1377	1427	-849	-185	82	43	106	110	-4	-108
	530	2019-01-15 08:56:43.17	-1357	1435	-846	-167	82	37	-59	-55	-4	57
	531	2019-01-15 08:56:43.18	-1341	1440	-839	-157	93	24	124	123	1	-123
	532	2019-01-15 08:56:43.19	-1326	1445	-852	-159	109	8	-68	-66	-2	67
	533	2019-01-15 08:56:43.20	-1324	1441	-853	-161	121	-7	94	94	0	-94
	534	2019-01-15 08:56:43.21	-1313	1428	-862	-155	133	-22	-95	-97	2	96
	535	2019-01-15 08:56:43.22	-1326	1402	-884	-132	119	-34	80	81	-1	-80
	536	2019-01-15 08:56:43.23	-1302	1397	-865	-107	104	-33	-100	-102	2	101
	537	2019-01-15 08:56:43.24	-1298	1385	-862	-89	105	-33	108	109	-1	-108
	538	2019-01-15 08:56:43.25	-1296	1378	-865	-78	105	-32	-85	-84	-1	84
	539	2019-01-15 08:56:43.26	-1299	1385	-861	-76	106	-28	99	96	3	-97
	540	2019-01-15 08:56:43.27	-1289	1376	-864	-76	105	-28	-107	-114	7	110
	541	2019-01-15 08:56:43.28	-1293	1380	-869	-81	103	-28	105	98	7	-101
	542	2019-01-15 08:56:43.29	-1280	1380	-874	-93	95	-30	-96	-94	-2	95
	543	2019-01-15 08:56:43.30	-1287	1381	-866	-101	86	-31	120	124	-4	-122
	544	2019-01-15 08:56:43.31	-1278	1377	-862	-106	77	-33	-90	-93	3	91
	545	2019-01-15 08:56:43.32	-1281	1371	-850	-98	77	-32	110	106	4	-108
	546	2019-01-15 08:56:43.33	-1292	1342	-850	-82	79	-27	-113	-114	1	113
	547	2019-01-15 08:56:43.34	-1296	1327	-844	-62	85	-13	106	101	5	-103
	548	2019-01-15 08:56:43.35	-1294	1343	-850	-46	88	-1	-114	-116	2	115
	549	2019-01-15 08:56:43.36	-1304	1360	-860	-46	81	8	83	76	7	-79
	550	2019-01-15 08:56:43.37	-1298	1378	-854	-60	84	15	-149	-155	6	152
	551	2019-01-15 08:56:43.38	-1304	1391	-858	-81	87	13	77	74	3	-75
	552	2019-01-15 08:56:43.39	-1305	1400	-855	-104	84	6	-138	-140	2	139
	553	2019-01-15 08:56:43.40	-1304	1401	-854	-122	81	-4	89	90	-1	-89
	554	2019-01-15 08:56:43.41	-1319	1382	-916	-122	62	-13	-136	-140	4	138
	555	2019-01-15 08:56:43.42	-1313	1412	-823	-107	21	-15	96	93	3	-94
	556	2019-01-15 08:56:43.43	-1298	1411	-833	-102	56	-17	-130	-139	9	134
	557	2019-01-15 08:56:43.44	-1319	1415	-827	-110	85	-24	89	86	3	-87
	558	2019-01-15 08:56:43.45	-1303	1408	-839	-101	76	-25	-136	-137	1	136
	559	2019-01-15 08:56:43.46	-1311	1417	-840	-94	90	-23	119	124	-5	-121
	560	2019-01-15 08:56:43.47	-1310	1420	-835	-87	87	-23	-112	-111	-1	111
	561	2019-01-15 08:56:43.48	-1312	1426	-840	-80	88	-26	127	131	-4	-129
	562	2019-01-15 08:56:43.49	-1311	1433	-846	-67	86	-27	-114	-118	4	116
	563	2019-01-15 08:56:43.50	-1314	1431	-851	-53	90	-33	118	114	4	-116
	564	2019-01-15 08:56:43.51	-1316	1431	-840	-42	93	-37	-130	-146	16	138
	565	2019-01-15 08:56:43.52	-1302	1428	-851	-32	100	-39	80	66	14	-73
	566	2019-01-15 08:56:43.53	-1293	1420	-856	-23	96	-39	-156	-172	16	164
	567	2019-01-15 08:56:43.54	-1283	1416	-855	-19	95	-37	84	75	9	-79
	568	2019-01-15 08:56:43.55	-1282	1422	-855	-18	96	-35	-136	-147	11	141
	569	2019-01-15 08:56:43.56	-1284	1420	-855	-20	89	-34	95	91	4	-93
	570	2019-01-15 08:56:43.57	-1269	1410	-860	-15	91	-37	-134	-145	11	139
	571	2019-01-15 08:56:43.58	-1288	1400	-837	-4	98	-38	104	91	13	-97
	572	2019-01-15 08:56:43.59	-1291	1389	-838	8	100	-34	-126	-140	14	133
	573	2019-01-15 08:56:43.60	-1285	1384	-866	15	105	-29	120	111	9	-115
	574	2019-01-15 08:56:43.61	-1287	1393	-878	17	103	-24	-110	-122	12	116
	575	2019-01-15 08:56:43.62	-1278	1395	-884	14	104	-15	94	93	1	-93
	576	2019-01-15 08:56:43.63	-1291	1391	-884	8	105	-18	-138	-146	8	142
	577	2019-01-15 08:56:43.64	-1283	1404	-880	6	103	-21	104	97	7	-100
	578	2019-01-15 08:56:43.65	-1290	1406	-873	10	105	-26	-112	-116	4	114
	579	2019-01-15 08:56:43.66	-1303	1404	-874	26	101	-37	122	128	-6	-125
	580	2019-01-15 08:56:43.67	-1298	1412	-880	44	102	-42	-106	-112	6	109
	581	2019-01-15 08:56:43.68	-1314	1418	-895	55	100	-48	94	95	-1	-94
	582	2019-01-15 08:56:43.69	-1304	1408	-888	63	101	-46	-129	-135	6	132
	583	2019-01-15 08:56:43.70	-1311	1411	-879	63	99	-50	85	82	3	-83
	584	2019-01-15 08:56:43.71	-1304	1406	-860	65	108	-51	-129	-133	4	131
	585	2019-01-15 08:56:43.72	-1309	1414	-857	78	116	-56	88	90	-2	-89
	586	2019-01-15 08:56:43.73	-1308	1409	-871	97	130	-60	-127	-141	14	134
	587	2019-01-15 08:56:43.74	-1300	1418	-873	116	133	-65	76	63	13	-69
	588	2019-01-15 08:56:43.75	-1310	1427	-895	124	146	-68	-129	-148	19	138
	589	2019-01-15 08:56:43.76	-1309	1407	-907	126	147	-66	78	77	1	-77
	590	2019-01-15 08:56:43.77	-1293	1371	-899	128	153	-62	-118	-124	6	121
	591	2019-01-15 08:56:43.78	-1282	1358	-888	142	146	-46	86	85	1	-85
	592	2019-01-15 08:56:43.79	-1269	1349	-914	147	145	-21	-94	-99	5	96
	593	2019-01-15 08:56:43.80	-1276	1341	-919	144	130	-10	100	99	1	-99
	594	2019-01-15 08:56:43.81	-1271	1342	-922	133	130	0	-100	-103	3	101
	595	2019-01-15 08:56:43.82	-1262	1352	-927	119	122	5	77	83	-6	-80
	596	2019-01-15 08:56:43.83	-1273	1355	-939	100	111	1	-106	-113	7	109
	597	2019-01-15 08:56:43.84	-1262	1344	-943	87	104	1	60	64	-4	-62
	598	2019-01-15 08:56:43.85	-1263	1332	-937	75	97	1	-121	-132	11	126
	599	2019-01-15 08:56:43.86	-1258	1332	-950	65	87	2	40	31	9	-35
	600	2019-01-15 08:56:43.87	-1246	1328	-929	56	76	6	-119	-127	8	123
	601	2019-01-15 08:56:43.88	-1245	1321	-913	56	81	7	51	55	-4	-53
	602	2019-01-15 08:56:43.89	-1248	1325	-907	68	86	6	-92	-97	5	94
	603	2019-01-15 08:56:43.90	-1256	1326	-902	89	98	11	51	54	-3	-52
	604	2019-01-15 08:56:43.91	-1268	1335	-933	104	114	16	-95	-108	13	101
	605	2019-01-15 08:56:43.92	-1275	1351	-970	112	124	25	48	46	2	-47
	606	2019-01-15 08:56:43.93	-1279	1374	-998	106	115	33	-78	-92	14	85
	607	2019-01-15 08:56:43.94	-1285	1387	-1006	96	101	43	71	61	10	-66
	608	2019-01-15 08:56:43.95	-1281	1389	-994	100	75	54	-61	-73	12	67
	609	2019-01-15 08:56:43.96	-1287	1381	-958	118	63	65	65	58	7	-61
	610	2019-01-15 08:56:43.97	-1300	1374	-950	166	84	90	-55	-57	2	56
	611	2019-01-15 08:56:43.98	-1355	1361	-925	250	111	144	55	65	-10	-60
	612	2019-01-15 08:56:43.99	-1416	1341	-958	349	175	239	-44	-47	3	45
	613	2019-01-15 08:56:44.00	-1446	1354	-1002	419	285	376	64	67	-3	-65
	614	2019-01-15 08:56:44.01	-1431	1423	-1001	507	343	530	-45	-60	15	52
	615	2019-01-15 08:56:44.02	-1424	1478	-973	608	393	666	32	29	3	-30
	616	2019-01-15 08:56:44.03	-1388	1467	-955	717	442	791	-67	-73	6	70
	617	2019-01-15 08:56:44.04	-1372	1446	-962	823	495	922	21	21	0	-21
	618	2019-01-15 08:56:44.05	-1336	1417	-974	927	552	1057	-51	-57	6	54
	619	2019-01-15 08:56:44.06	-1298	1342	-1012	1020	598	1221	29	25	4	-27
	620	2019-01-15 08:56:44.07	-1269	1301	-1076	1098	656	1412	-37	-47	10	42
	621	2019-01-15 08:56:44.08	-1222	1329	-1079	1164	713	1600	22	22	0	-22
	622	2019-01-15 08:56:44.09	-1147	1372	-1077	1220	783	1775	-18	-28	10	23
	623	2019-01-15 08:56:44.10	-1101	1422	-1095	1264	834	1919	47	44	3	-45
	624	2019-01-15 08:56:44.11	-1034	1481	-1169	1285	870	2022	-12	-20	8	16
	625	2019-01-15 08:56:44.12	-966	1546	-1219	1289	880	2080	6	6	0	-6
	626	2019-01-15 08:56:44.13	-897	1583	-1244	1272	898	2095	-12	-25	13	18
	627	2019-01-15 08:56:44.14	-826	1609	-1253	1248	897	2077	30	20	10	-25
	628	2019-01-15 08:56:44.15	-761	1609	-1288	1218	885	2040	35	26	9	-30
	629	2019-01-15 08:56:44.16	-700	1562	-1324	1193	869	1992	58	55	3	-56
	630	2019-01-15 08:56:44.17	-624	1509	-1367	1186	847	1945	46	48	-2	-47
	631	2019-01-15 08:56:44.18	-550	1505	-1406	1205	799	1892	34	43	-9	-38
	632	2019-01-15 08:56:44.19	-453	1543	-1414	1240	726	1829	29	29	0	-29
	633	2019-01-15 08:56:44.20	-400	1559	-1450	1268	657	1726	16	20	-4	-18
	634	2019-01-15 08:56:44.21	-367	1547	-1492	1271	601	1614	41	38	3	-39
	635	2019-01-15 08:56:44.22	-378	1498	-1533	1242	585	1503	17	23	-6	-20
	636	2019-01-15 08:56:44.23	-341	1414	-1563	1209	533	1429	68	55	13	-61
	637	2019-01-15 08:56:44.24	-339	1343	-1579	1193	502	1378	37	27	10	-32
	638	2019-01-15 08:56:44.25	-301	1314	-1583	1198	471	1346	81	70	11	-75
	639	2019-01-15 08:56:44.26	-259	1322	-1577	1192	471	1309	35	32	3	-33
	640	2019-01-15 08:56:44.27	-247	1317	-1580	1179	437	1261	106	94	12	-100
	641	2019-01-15 08:56:44.28	-235	1286	-1637	1163	400	1212	52	51	1	-51
	642	2019-01-15 08:56:44.29	-236	1250	-1660	1147	345	1164	121	116	5	-118
	643	2019-01-15 08:56:44.30	-214	1242	-1679	1112	330	1112	45	46	-1	-45
	644	2019-01-15 08:56:44.31	-226	1183	-1684	1079	254	1062	126	123	3	-124
	645	2019-01-15 08:56:44.32	-163	1163	-1608	1033	266	1020	38	42	-4	-40
	646	2019-01-15 08:56:44.33	-195	1122	-1540	1003	313	968	112	112	0	-112
	647	2019-01-15 08:56:44.34	-205	1075	-1615	1002	328	929	7	8	-1	-7
	648	2019-01-15 08:56:44.35	-176	1063	-1689	1021	321	902	102	98	4	-100
	649	2019-01-15 08:56:44.36	-132	1134	-1687	1013	347	869	4	3	1	-3
	650	2019-01-15 08:56:44.37	-161	1137	-1681	976	345	807	115	110	5	-112
	651	2019-01-15 08:56:44.38	-123	1139	-1693	930	356	740	3	2	1	-2
	652	2019-01-15 08:56:44.39	-134	1119	-1714	876	388	658	103	97	6	-100
	653	2019-01-15 08:56:44.40	-140	1086	-1708	825	362	588	-26	-26	0	26
	654	2019-01-15 08:56:44.41	-113	1072	-1686	781	321	528	82	84	-2	-83
	655	2019-01-15 08:56:44.42	-95	1063	-1679	719	316	467	-48	-44	-4	46
	656	2019-01-15 08:56:44.43	-71	1056	-1663	640	327	408	107	99	8	-103
	657	2019-01-15 08:56:44.44	-54	1036	-1642	561	352	342	-20	-27	7	23
	658	2019-01-15 08:56:44.45	-36	1017	-1694	480	373	298	111	104	7	-107
	659	2019-01-15 08:56:44.46	-38	979	-1781	419	365	270	-42	-45	3	43
	660	2019-01-15 08:56:44.47	-5	963	-1795	386	356	253	107	104	3	-105
	661	2019-01-15 08:56:44.48	-1	955	-1790	383	347	238	-45	-44	-1	44
	662	2019-01-15 08:56:44.49	-5	945	-1793	392	313	223	81	82	-1	-81
	663	2019-01-15 08:56:44.50	9	937	-1818	408	277	207	-86	-84	-2	85
	664	2019-01-15 08:56:44.51	22	913	-1817	431	233	185	72	70	2	-71
	665	2019-01-15 08:56:44.52	44	939	-1787	456	208	167	-81	-83	2	82
	666	2019-01-15 08:56:44.53	48	944	-1820	469	189	134	99	95	4	-97
	667	2019-01-15 08:56:44.54	40	937	-1890	471	184	102	-64	-64	0	64
	668	2019-01-15 08:56:44.55	12	932	-1907	477	153	75	105	101	4	-103
	669	2019-01-15 08:56:44.56	12	934	-1897	481	98	48	-76	-82	6	79
	670	2019-01-15 08:56:44.57	17	925	-1886	478	76	16	98	88	10	-93
	671	2019-01-15 08:56:44.58	5	886	-1847	477	72	-16	-85	-90	5	87
	672	2019-01-15 08:56:44.59	-17	810	-1835	486	85	-42	118	119	-1	-118
	673	2019-01-15 08:56:44.60	-34	765	-1832	513	63	-52	-79	-75	-4	77
	674	2019-01-15 08:56:44.61	-46	745	-1837	540	47	-51	100	103	-3	-101
	675	2019-01-15 08:56:44.62	-47	745	-1851	557	42	-53	-108	-109	1	108
	676	2019-01-15 08:56:44.63	-43	737	-1863	563	48	-54	105	102	3	-103
	677	2019-01-15 08:56:44.64	-52	742	-1845	558	49	-58	-93	-95	2	94
	678	2019-01-15 08:56:44.65	-45	697	-1854	554	59	-63	89	90	-1	-89
	679	2019-01-15 08:56:44.66	-57	650	-1855	554	76	-65	-123	-123	0	123
	680	2019-01-15 08:56:44.67	-50	615	-1859	566	81	-65	84	84	0	-84
	681	2019-01-15 08:56:44.68	-35	604	-1871	572	83	-61	-119	-119	0	119
	682	2019-01-15 08:56:44.69	-16	602	-1868	563	97	-57	92	94	-2	-93
	683	2019-01-15 08:56:44.70	-3	638	-1861	548	122	-57	-123	-121	-2	122
	684	2019-01-15 08:56:44.71	0	655	-1873	529	144	-64	83	84	-1	-83
	685	2019-01-15 08:56:44.72	-4	654	-1910	519	155	-78	-136	-134	-2	135
	686	2019-01-15 08:56:44.73	-14	664	-1924	515	152	-96	85	91	-6	-88
	687	2019-01-15 08:56:44.74	-10	675	-1911	506	150	-109	-126	-125	-1	125
	688	2019-01-15 08:56:44.75	-27	660	-1949	496	148	-126	107	113	-6	-110
	689	2019-01-15 08:56:44.76	-27	636	-1991	487	116	-129	-116	-117	1	116
	690	2019-01-15 08:56:44.77	-6	635	-1965	488	83	-131	118	116	2	-117
	691	2019-01-15 08:56:44.78	-4	621	-1937	485	65	-129	-112	-113	1	112
	692	2019-01-15 08:56:44.79	-7	602	-1910	485	67	-124	121	126	-5	-123
	693	2019-01-15 08:56:44.80	-31	568	-1936	499	60	-113	-112	-110	-2	111
	694	2019-01-15 08:56:44.81	-47	566	-1951	511	47	-100	116	121	-5	-118
	695	2019-01-15 08:56:44.82	-48	576	-1960	514	17	-87	-130	-131	1	130
	696	2019-01-15 08:56:44.83	-67	587	-1931	511	1	-87	78	81	-3	-79
	697	2019-01-15 08:56:44.84	-65	553	-1897	505	13	-102	-146	-149	3	147
	698	2019-01-15 08:56:44.85	-61	507	-1874	510	21	-120	78	78	0	-78
	699	2019-01-15 08:56:44.86	-55	456	-1848	525	18	-129	-162	-166	4	164
	700	2019-01-15 08:56:44.87	-55	406	-1867	539	32	-134	50	52	-2	-51
	701	2019-01-15 08:56:44.88	-49	399	-1899	544	39	-135	-173	-177	4	175
	702	2019-01-15 08:56:44.89	-53	409	-1913	531	50	-134	60	66	-6	-63
	703	2019-01-15 08:56:44.90	-59	391	-1915	498	63	-136	-162	-162	0	162
	704	2019-01-15 08:56:44.91	-68	362	-1942	468	61	-142	73	75	-2	-74
	705	2019-01-15 08:56:44.92	-56	357	-1944	442	52	-142	-156	-158	2	157
	706	2019-01-15 08:56:44.93	-29	361	-1916	414	36	-150	66	66	0	-66
	707	2019-01-15 08:56:44.94	-9	385	-1960	365	34	-169	-156	-155	-1	155
	708	2019-01-15 08:56:44.95	21	427	-1964	305	35	-196	102	111	-9	-106
	709	2019-01-15 08:56:44.96	38	439	-1946	245	55	-233	-131	-131	0	131
	710	2019-01-15 08:56:44.97	49	420	-1891	203	77	-274	99	105	-6	-102
	711	2019-01-15 08:56:44.98	34	372	-1945	198	80	-307	-138	-143	5	140
	712	2019-01-15 08:56:44.99	21	387	-2009	205	37	-320	74	74	0	-74
	713	2019-01-15 08:56:45.00	6	421	-2020	189	-24	-321	-154	-154	0	154
	714	2019-01-15 08:56:45.01	4	438	-2061	137	-55	-322	78	84	-6	-81
	715	2019-01-15 08:56:45.02	30	458	-2068	83	-79	-318	-139	-146	7	142
	716	2019-01-15 08:56:45.03	34	486	-2021	34	-108	-310	64	65	-1	-64
	717	2019-01-15 08:56:45.04	44	494	-2020	-22	-141	-306	-158	-164	6	161
	718	2019-01-15 08:56:45.05	37	526	-2060	-68	-147	-308	50	47	3	-48
	719	2019-01-15 08:56:45.06	2	587	-2079	-113	-175	-313	-160	-160	0	160
	720	2019-01-15 08:56:45.07	-1	612	-2065	-177	-194	-313	69	74	-5	-71
	721	2019-01-15 08:56:45.08	-49	616	-2092	-211	-200	-313	-136	-136	0	136
	722	2019-01-15 08:56:45.09	-81	620	-2116	-233	-240	-304	77	83	-6	-80
	723	2019-01-15 08:56:45.10	-92	635	-2085	-263	-276	-289	-123	-127	4	125
	724	2019-01-15 08:56:45.11	-107	677	-2081	-297	-307	-277	76	84	-8	-80
	725	2019-01-15 08:56:45.12	-107	714	-2065	-327	-314	-272	-130	-132	2	131
	726	2019-01-15 08:56:45.13	-113	698	-1962	-349	-291	-287	77	78	-1	-77
	727	2019-01-15 08:56:45.14	-135	717	-1938	-326	-266	-292	-110	-111	1	110
	728	2019-01-15 08:56:45.15	-176	726	-1929	-305	-265	-296	95	101	-6	-98
	729	2019-01-15 08:56:45.16	-204	727	-1939	-281	-251	-300	-106	-108	2	107
	730	2019-01-15 08:56:45.17	-236	709	-1935	-254	-254	-300	70	73	-3	-71
	731	2019-01-15 08:56:45.18	-254	692	-1957	-217	-267	-297	-110	-118	8	114
	732	2019-01-15 08:56:45.19	-266	676	-1964	-184	-288	-295	76	81	-5	-78
	733	2019-01-15 08:56:45.20	-278	643	-1962	-148	-284	-299	-100	-105	5	102
	734	2019-01-15 08:56:45.21	-298	622	-1972	-99	-293	-304	66	72	-6	-69
	735	2019-01-15 08:56:45.22	-312	593	-1968	-38	-316	-304	-107	-107	0	107
	736	2019-01-15 08:56:45.23	-335	601	-1949	24	-336	-309	51	58	-7	-54
	737	2019-01-15 08:56:45.24	-336	592	-1937	60	-336	-319	-102	-100	-2	101
	738	2019-01-15 08:56:45.25	-348	579	-1937	82	-323	-333	61	66	-5	-63
	739	2019-01-15 08:56:45.26	-358	553	-1933	109	-322	-346	-86	-86	0	86
	740	2019-01-15 08:56:45.27	-344	518	-1925	131	-326	-352	70	77	-7	-73
	741	2019-01-15 08:56:45.28	-330	470	-1885	142	-314	-348	-78	-79	1	78
	742	2019-01-15 08:56:45.29	-332	417	-1839	151	-279	-336	60	68	-8	-64
	743	2019-01-15 08:56:45.30	-319	374	-1830	150	-226	-312	-75	-76	1	75
	744	2019-01-15 08:56:45.31	-346	329	-1828	142	-173	-286	50	51	-1	-50
	745	2019-01-15 08:56:45.32	-349	315	-1889	147	-151	-249	-90	-92	2	91
	746	2019-01-15 08:56:45.33	-354	333	-1939	141	-142	-220	26	27	-1	-26
	747	2019-01-15 08:56:45.34	-355	363	-1941	119	-135	-197	-89	-90	1	89
	748	2019-01-15 08:56:45.35	-354	369	-1900	77	-118	-184	38	45	-7	-41
	749	2019-01-15 08:56:45.36	-371	346	-1890	44	-92	-177	-56	-61	5	58
	750	2019-01-15 08:56:45.37	-383	341	-1893	20	-68	-170	41	42	-1	-41
	751	2019-01-15 08:56:45.38	-376	357	-1870	-6	-68	-153	-59	-70	11	64
	752	2019-01-15 08:56:45.39	-354	406	-1877	-42	-64	-141	26	27	-1	-26
	753	2019-01-15 08:56:45.40	-338	451	-1883	-94	-40	-138	-72	-69	-3	70
	754	2019-01-15 08:56:45.41	-348	450	-1903	-150	-2	-149	6	16	-10	-11
	755	2019-01-15 08:56:45.42	-361	448	-1917	-198	23	-153	-47	-45	-2	46
	756	2019-01-15 08:56:45.43	-357	451	-1925	-225	15	-144	46	52	-6	-49
	757	2019-01-15 08:56:45.44	-350	456	-1914	-236	2	-131	-28	-37	9	32
	758	2019-01-15 08:56:45.45	-331	458	-1903	-243	-14	-121	20	18	2	-19
	759	2019-01-15 08:56:45.46	-327	470	-1900	-238	-15	-104	-42	-53	11	47
	760	2019-01-15 08:56:45.47	-324	522	-1956	-222	-6	-103	-7	-9	2	8
	761	2019-01-15 08:56:45.48	-348	581	-1987	-221	-12	-98	-70	-77	7	73
	762	2019-01-15 08:56:45.49	-353	621	-2008	-234	-18	-94	-40	-38	-2	39
	763	2019-01-15 08:56:45.50	-362	665	-2001	-254	-9	-94	-73	-87	14	80
	764	2019-01-15 08:56:45.51	-356	652	-2006	-268	-2	-93	-38	-45	7	41
	765	2019-01-15 08:56:45.52	-361	658	-2002	-282	4	-88	-63	-64	1	63
	766	2019-01-15 08:56:45.53	-353	642	-1960	-291	7	-82	-45	-38	-7	41
	767	2019-01-15 08:56:45.54	-337	643	-1928	-296	22	-67	-65	-68	3	66
	768	2019-01-15 08:56:45.55	-321	625	-1893	-287	36	-41	-56	-54	-2	55
	769	2019-01-15 08:56:45.56	-304	617	-1847	-272	52	-16	-44	-50	6	47
	770	2019-01-15 08:56:45.57	-298	613	-1855	-249	66	13	-42	-40	-2	41
	771	2019-01-15 08:56:45.58	-277	634	-1918	-230	71	45	-30	-33	3	31
	772	2019-01-15 08:56:45.59	-244	673	-1933	-229	74	73	-38	-33	-5	35
	773	2019-01-15 08:56:45.60	-231	703	-1946	-235	82	85	-9	-9	0	9
	774	2019-01-15 08:56:45.61	-218	721	-1948	-255	99	91	-28	-21	-7	24
	775	2019-01-15 08:56:45.62	-205	729	-1934	-270	104	96	0	3	-3	-1
	776	2019-01-15 08:56:45.63	-203	742	-1913	-271	87	102	-37	-36	-1	36
	777	2019-01-15 08:56:45.64	-192	750	-1911	-272	74	103	3	4	-1	-3
	778	2019-01-15 08:56:45.65	-186	759	-1945	-283	71	106	-40	-36	-4	38
	779	2019-01-15 08:56:45.66	-163	751	-1978	-281	54	112	-19	-23	4	21
	780	2019-01-15 08:56:45.67	-165	760	-1941	-265	25	117	-90	-88	-2	89
	781	2019-01-15 08:56:45.68	-142	742	-1895	-248	9	122	-28	-29	1	28
	782	2019-01-15 08:56:45.69	-144	742	-1885	-236	8	125	-77	-80	3	78
	783	2019-01-15 08:56:45.70	-140	740	-1868	-230	9	130	-7	-9	2	8
	784	2019-01-15 08:56:45.71	-146	739	-1865	-215	6	131	-78	-76	-2	77
	785	2019-01-15 08:56:45.72	-143	722	-1934	-197	-6	131	5	-4	9	0
	786	2019-01-15 08:56:45.73	-174	733	-2007	-173	-33	133	-81	-82	1	81
	787	2019-01-15 08:56:45.74	-179	769	-2005	-161	-79	139	3	1	2	-2
	788	2019-01-15 08:56:45.75	-192	791	-2002	-162	-110	134	-89	-88	-1	88
	789	2019-01-15 08:56:45.76	-222	803	-1984	-158	-133	123	32	28	4	-30
	790	2019-01-15 08:56:45.77	-224	808	-1975	-157	-166	107	-61	-55	-6	58
	791	2019-01-15 08:56:45.78	-228	814	-1955	-149	-188	89	57	59	-2	-58
	792	2019-01-15 08:56:45.79	-238	777	-1906	-134	-201	70	-61	-63	2	62
	793	2019-01-15 08:56:45.80	-265	745	-1911	-114	-197	55	41	37	4	-39
	794	2019-01-15 08:56:45.81	-283	753	-1934	-100	-209	45	-105	-105	0	105
	795	2019-01-15 08:56:45.82	-309	793	-1952	-90	-232	36	10	5	5	-7
	796	2019-01-15 08:56:45.83	-321	835	-1968	-99	-251	26	-121	-127	6	124
	797	2019-01-15 08:56:45.84	-328	856	-1953	-121	-257	11	6	0	6	-3
	798	2019-01-15 08:56:45.85	-329	853	-1901	-134	-247	-8	-124	-125	1	124
	799	2019-01-15 08:56:45.86	-342	829	-1875	-128	-236	-26	26	18	8	-22
	800	2019-01-15 08:56:45.87	-361	830	-1867	-121	-225	-35	-116	-116	0	116
	801	2019-01-15 08:56:45.88	-360	832	-1875	-116	-209	-46	44	45	-1	-44
	802	2019-01-15 08:56:45.89	-371	819	-1870	-105	-188	-52	-110	-112	2	111
	803	2019-01-15 08:56:45.90	-360	803	-1894	-96	-170	-50	43	35	8	-39
	804	2019-01-15 08:56:45.91	-364	786	-1899	-76	-160	-46	-119	-123	4	121
	805	2019-01-15 08:56:45.92	-362	774	-1885	-47	-163	-37	51	52	-1	-51
	806	2019-01-15 08:56:45.93	-364	767	-1875	-31	-167	-23	-115	-115	0	115
	807	2019-01-15 08:56:45.94	-358	764	-1888	-16	-163	-9	80	79	1	-79
	808	2019-01-15 08:56:45.95	-349	783	-1884	-7	-167	0	-98	-99	1	98
	809	2019-01-15 08:56:45.96	-357	797	-1889	-9	-160	4	58	59	-1	-58
	810	2019-01-15 08:56:45.97	-339	811	-1876	-20	-141	3	-137	-136	-1	136
	811	2019-01-15 08:56:45.98	-319	806	-1859	-24	-117	-3	52	54	-2	-53
	812	2019-01-15 08:56:45.99	-324	809	-1843	-28	-85	-16	-130	-130	0	130
	813	2019-01-15 08:56:46.00	-315	784	-1866	-29	-57	-24	66	67	-1	-66
	814	2019-01-15 08:56:46.01	-318	762	-1873	-16	-34	-33	-130	-129	-1	129
	815	2019-01-15 08:56:46.02	-328	756	-1889	-2	-24	-35	55	59	-4	-57
	816	2019-01-15 08:56:46.03	-336	731	-1917	10	-28	-34	-144	-148	4	146
	817	2019-01-15 08:56:46.04	-338	739	-1912	22	-37	-32	57	52	5	-54
	818	2019-01-15 08:56:46.05	-331	737	-1908	26	-45	-27	-140	-146	6	143
	819	2019-01-15 08:56:46.06	-331	719	-1888	27	-47	-23	78	75	3	-76
	820	2019-01-15 08:56:46.07	-328	714	-1883	31	-42	-18	-126	-126	0	126
	821	2019-01-15 08:56:46.08	-315	731	-1866	35	-36	-9	85	90	-5	-87
	822	2019-01-15 08:56:46.09	-326	742	-1863	33	-19	-10	-134	-133	-1	133
	823	2019-01-15 08:56:46.10	-301	747	-1895	21	13	-13	56	58	-2	-57
	824	2019-01-15 08:56:46.11	-314	749	-1898	12	22	-18	-166	-166	0	166
	825	2019-01-15 08:56:46.12	-302	744	-1894	12	17	-18	39	41	-2	-40
	826	2019-01-15 08:56:46.13	-313	741	-1891	14	16	-16	-172	-174	2	173
	827	2019-01-15 08:56:46.14	-323	739	-1895	18	6	-14	56	55	1	-55
	828	2019-01-15 08:56:46.15	-323	734	-1895	14	1	-7	-152	-157	5	154
	829	2019-01-15 08:56:46.16	-329	738	-1898	10	3	2	69	72	-3	-70
	830	2019-01-15 08:56:46.17	-329	738	-1906	7	2	6	-158	-156	-2	157
	831	2019-01-15 08:56:46.18	-334	747	-1895	10	-10	10	64	75	-11	-69
	832	2019-01-15 08:56:46.19	-331	759	-1888	12	-23	10	-155	-154	-1	154
	833	2019-01-15 08:56:46.20	-336	750	-1892	15	-36	8	64	71	-7	-67
	834	2019-01-15 08:56:46.21	-344	750	-1909	15	-48	11	-152	-151	-1	151
	835	2019-01-15 08:56:46.22	-355	750	-1920	12	-50	9	89	95	-6	-92
	836	2019-01-15 08:56:46.23	-354	752	-1914	6	-43	10	-140	-141	1	140
	837	2019-01-15 08:56:46.24	-353	748	-1898	-1	-45	12	84	88	-4	-86
	838	2019-01-15 08:56:46.25	-365	739	-1887	7	-40	22	-146	-143	-3	144
	839	2019-01-15 08:56:46.26	-365	729	-1876	14	-34	29	98	106	-8	-102
	840	2019-01-15 08:56:46.27	-363	731	-1878	19	-16	33	-138	-137	-1	137
	841	2019-01-15 08:56:46.28	-375	738	-1867	22	0	38	72	77	-5	-74
	842	2019-01-15 08:56:46.29	-363	734	-1874	28	6	39	-170	-172	2	171
	843	2019-01-15 08:56:46.30	-364	730	-1872	41	8	42	38	41	-3	-39
	844	2019-01-15 08:56:46.31	-355	750	-1851	49	11	40	-184	-190	6	187
	845	2019-01-15 08:56:46.32	-357	735	-1876	44	19	32	33	31	2	-32
	846	2019-01-15 08:56:46.33	-350	745	-1887	43	27	27	-180	-186	6	183
	847	2019-01-15 08:56:46.34	-347	751	-1885	42	26	22	62	64	-2	-63
	848	2019-01-15 08:56:46.35	-341	738	-1888	35	25	21	-147	-153	6	150
	849	2019-01-15 08:56:46.36	-340	726	-1875	34	33	23	86	85	1	-85
	850	2019-01-15 08:56:46.37	-322	722	-1885	32	38	31	-139	-140	1	139
	851	2019-01-15 08:56:46.38	-334	726	-1895	29	50	35	77	81	-4	-79
	852	2019-01-15 08:56:46.39	-314	736	-1896	24	60	40	-145	-151	6	148
	853	2019-01-15 08:56:46.40	-314	739	-1892	22	57	39	69	64	5	-66
	854	2019-01-15 08:56:46.41	-318	737	-1887	27	53	42	-146	-148	2	147
	855	2019-01-15 08:56:46.42	-313	734	-1904	30	44	38	88	97	-9	-92
	856	2019-01-15 08:56:46.43	-315	745	-1917	25	42	36	-118	-123	5	120
	857	2019-01-15 08:56:46.44	-312	742	-1923	13	38	32	96	94	2	-95
	858	2019-01-15 08:56:46.45	-311	736	-1923	13	32	25	-120	-127	7	123
	859	2019-01-15 08:56:46.46	-313	729	-1901	15	23	21	87	90	-3	-88
	860	2019-01-15 08:56:46.47	-320	720	-1895	27	14	20	-126	-133	7	129
	861	2019-01-15 08:56:46.48	-322	720	-1901	46	8	15	69	67	2	-68
	862	2019-01-15 08:56:46.49	-322	729	-1907	47	8	11	-132	-141	9	136
	863	2019-01-15 08:56:46.50	-330	737	-1904	44	10	4	68	68	0	-68
	864	2019-01-15 08:56:46.51	-331	736	-1913	38	13	-2	-128	-130	2	129
	865	2019-01-15 08:56:46.52	-321	739	-1915	33	10	-8	61	68	-7	-64
	866	2019-01-15 08:56:46.53	-311	734	-1923	32	8	-15	-123	-121	-2	122
	867	2019-01-15 08:56:46.54	-332	728	-1927	32	3	-20	64	76	-12	-70
	868	2019-01-15 08:56:46.55	-326	718	-1912	33	-6	-19	-113	-113	0	113
	869	2019-01-15 08:56:46.56	-336	714	-1904	37	-15	-16	75	78	-3	-76
	870	2019-01-15 08:56:46.57	-329	708	-1895	36	-24	-14	-106	-112	6	109
	871	2019-01-15 08:56:46.58	-332	706	-1895	31	-26	-14	59	60	-1	-59
	872	2019-01-15 08:56:46.59	-321	711	-1901	23	-24	-12	-114	-116	2	115
	873	2019-01-15 08:56:46.60	-333	712	-1901	16	-20	-13	59	56	3	-57
	874	2019-01-15 08:56:46.61	-333	720	-1899	15	-18	-16	-87	-94	7	90
	875	2019-01-15 08:56:46.62	-337	717	-1891	16	-17	-22	89	92	-3	-90
	876	2019-01-15 08:56:46.63	-345	715	-1903	15	-14	-24	-100	-104	4	102
	877	2019-01-15 08:56:46.64	-340	716	-1894	10	-13	-24	14	16	-2	-15
	878	2019-01-15 08:56:46.65	-340	718	-1882	9	-14	-26	-122	-133	11	127
	879	2019-01-15 08:56:46.66	-353	708	-1887	9	-17	-27	27	29	-2	-28
	880	2019-01-15 08:56:46.67	-351	710	-1888	5	-14	-26	-100	-103	3	101
	881	2019-01-15 08:56:46.68	-351	706	-1891	-1	-11	-27	25	29	-4	-27
	882	2019-01-15 08:56:46.69	-345	696	-1887	-7	-8	-22	-99	-96	-3	97
	883	2019-01-15 08:56:46.70	-341	699	-1890	-6	-8	-19	18	28	-10	-23
	884	2019-01-15 08:56:46.71	-350	705	-1901	-3	-6	-17	-98	-101	3	99
	885	2019-01-15 08:56:46.72	-345	711	-1904	-5	-4	-13	16	17	-1	-16
	886	2019-01-15 08:56:46.73	-345	718	-1906	-11	-1	-13	-89	-91	2	90
	887	2019-01-15 08:56:46.74	-336	714	-1912	-15	-2	-12	20	27	-7	-23
	888	2019-01-15 08:56:46.75	-341	719	-1901	-16	-3	-10	-64	-61	-3	62
	889	2019-01-15 08:56:46.76	-352	718	-1906	-15	-10	-14	33	42	-9	-37
	890	2019-01-15 08:56:46.77	-341	720	-1918	-16	-20	-13	-50	-57	7	53
	891	2019-01-15 08:56:46.78	-346	729	-1909	-16	-29	-17	37	30	7	-33
	892	2019-01-15 08:56:46.79	-332	718	-1884	-19	-34	-18	-67	-76	9	71
	893	2019-01-15 08:56:46.80	-336	705	-1884	-22	-25	-19	-19	-18	-1	18
	894	2019-01-15 08:56:46.81	-338	708	-1890	-19	-14	-19	-85	-86	1	85
	895	2019-01-15 08:56:46.82	-354	698	-1890	-17	-9	-16	-20	-12	-8	16
	896	2019-01-15 08:56:46.83	-351	705	-1901	-20	-3	-11	-68	-68	0	68
	897	2019-01-15 08:56:46.84	-352	709	-1905	-25	-1	-5	-12	-8	-4	10
	898	2019-01-15 08:56:46.85	-359	713	-1917	-31	-1	2	-76	-80	4	78
	899	2019-01-15 08:56:46.86	-353	699	-1937	-30	-5	5	-48	-48	0	48
	900	2019-01-15 08:56:46.87	-376	731	-1912	-9	-40	12	-74	-75	1	74
	901	2019-01-15 08:56:46.88	-357	743	-1895	-13	-38	16	-27	-21	-6	24
	902	2019-01-15 08:56:46.89	-356	725	-1900	-29	-22	9	-31	-35	4	33
	903	2019-01-15 08:56:46.90	-354	731	-1881	-27	-22	7	-2	0	-2	1
	904	2019-01-15 08:56:46.91	-340	720	-1875	-28	-15	11	-29	-30	1	29
	905	2019-01-15 08:56:46.92	-354	729	-1885	-33	-1	13	-39	-34	-5	36
	906	2019-01-15 08:56:46.93	-339	718	-1888	-35	7	13	-33	-30	-3	31
	907	2019-01-15 08:56:46.94	-347	718	-1894	-32	13	14	-26	-24	-2	25
	908	2019-01-15 08:56:46.95	-352	718	-1896	-26	8	14	-37	-45	8	41
	909	2019-01-15 08:56:46.96	-351	725	-1897	-24	11	18	-59	-61	2	60
	910	2019-01-15 08:56:46.97	-357	730	-1898	-25	11	15	-42	-47	5	44
	911	2019-01-15 08:56:46.98	-351	736	-1913	-24	13	13	-59	-55	-4	57
	912	2019-01-15 08:56:46.99	-354	721	-1915	-11	-3	9	-34	-34	0	34
	913	2019-01-15 08:56:47.00	-335	750	-1873	-13	-4	10	-75	-65	-10	70
	914	2019-01-15 08:56:47.01	-347	717	-1875	-25	15	3	-40	-40	0	40
	915	2019-01-15 08:56:47.02	-344	720	-1881	-24	17	3	-78	-72	-6	75
	916	2019-01-15 08:56:47.03	-337	729	-1889	-17	16	3	-20	-21	1	20
	917	2019-01-15 08:56:47.04	-342	732	-1891	-19	22	4	-74	-69	-5	71
	918	2019-01-15 08:56:47.05	-339	746	-1901	-24	27	3	10	11	-1	-10
	919	2019-01-15 08:56:47.06	-337	739	-1902	-26	28	3	-50	-44	-6	47
	920	2019-01-15 08:56:47.07	-339	745	-1895	-27	27	2	20	23	-3	-21
	921	2019-01-15 08:56:47.08	-341	746	-1895	-28	25	2	-62	-56	-6	59
	922	2019-01-15 08:56:47.09	-347	746	-1894	-22	20	3	2	3	-1	-2
	923	2019-01-15 08:56:47.10	-335	744	-1894	-20	17	1	-89	-88	-1	88
	924	2019-01-15 08:56:47.11	-344	747	-1902	-16	14	-3	-6	-10	4	8
	925	2019-01-15 08:56:47.12	-327	747	-1912	-17	14	-3	-97	-98	1	97
	926	2019-01-15 08:56:47.13	-337	747	-1905	-18	10	-6	2	1	1	-1
	927	2019-01-15 08:56:47.14	-316	749	-1900	-17	8	-7	-96	-94	-2	95
	928	2019-01-15 08:56:47.15	-337	751	-1892	-17	5	-8	10	11	-1	-10
	929	2019-01-15 08:56:47.16	-332	745	-1901	-9	3	-9	-104	-100	-4	102
	930	2019-01-15 08:56:47.17	-333	742	-1912	-8	1	-8	7	11	-4	-9
	931	2019-01-15 08:56:47.18	-330	744	-1909	-9	-1	-6	-114	-109	-5	111
	932	2019-01-15 08:56:47.19	-345	736	-1908	-5	-3	-4	10	12	-2	-11
	933	2019-01-15 08:56:47.20	-338	735	-1896	-2	-11	-3	-120	-117	-3	118
	934	2019-01-15 08:56:47.21	-334	744	-1886	2	-15	1	25	28	-3	-26
	935	2019-01-15 08:56:47.22	-342	728	-1890	0	-18	2	-108	-108	0	108
	936	2019-01-15 08:56:47.23	-332	732	-1887	-4	-13	-1	18	14	4	-16
	937	2019-01-15 08:56:47.24	-326	732	-1883	-10	-7	-3	-133	-132	-1	132
	938	2019-01-15 08:56:47.25	-332	728	-1886	-12	0	-6	24	31	-7	-27
	939	2019-01-15 08:56:47.26	-337	719	-1890	2	-5	-9	-121	-119	-2	120
	940	2019-01-15 08:56:47.27	-333	759	-1864	14	-8	-8	16	11	5	-13
	941	2019-01-15 08:56:47.28	-353	727	-1892	5	9	-11	-154	-159	5	156
	942	2019-01-15 08:56:47.29	-351	740	-1905	4	4	-10	8	-6	14	-1
	943	2019-01-15 08:56:47.30	-343	724	-1896	4	-4	-3	-152	-164	12	158
	944	2019-01-15 08:56:47.31	-353	724	-1895	-3	-3	0	33	22	11	-27
	945	2019-01-15 08:56:47.32	-338	721	-1891	-10	0	2	-141	-145	4	143
	946	2019-01-15 08:56:47.33	-329	729	-1893	-18	6	7	34	28	6	-31
	947	2019-01-15 08:56:47.34	-337	737	-1892	-21	5	5	-148	-153	5	150
	948	2019-01-15 08:56:47.35	-344	740	-1888	-25	10	5	43	39	4	-41
	949	2019-01-15 08:56:47.36	-345	738	-1893	-26	14	5	-143	-144	1	143
	950	2019-01-15 08:56:47.37	-337	742	-1892	-24	11	8	59	63	-4	-61
	951	2019-01-15 08:56:47.38	-337	741	-1895	-24	13	6	-133	-134	1	133
	952	2019-01-15 08:56:47.39	-340	741	-1895	-25	12	8	70	65	5	-67
	953	2019-01-15 08:56:47.40	-347	746	-1899	-24	8	9	-135	-141	6	138
	954	2019-01-15 08:56:47.41	-354	739	-1899	-28	5	8	37	40	-3	-38
	955	2019-01-15 08:56:47.42	-338	723	-1933	-19	-8	6	-167	-169	2	168
	956	2019-01-15 08:56:47.43	-342	766	-1881	-9	-32	10	53	52	1	-52
	957	2019-01-15 08:56:47.44	-332	744	-1898	-22	-18	1	-142	-148	6	145
	958	2019-01-15 08:56:47.45	-340	753	-1889	-27	-20	-6	66	60	6	-63
	959	2019-01-15 08:56:47.46	-324	769	-1881	-25	-20	-8	-151	-155	4	153
	960	2019-01-15 08:56:47.47	-341	749	-1883	-31	-12	-17	65	60	5	-62
	961	2019-01-15 08:56:47.48	-346	757	-1882	-33	-8	-22	-148	-156	8	152
	962	2019-01-15 08:56:47.49	-343	738	-1887	-28	-14	-25	70	65	5	-67
	963	2019-01-15 08:56:47.50	-354	727	-1891	-27	-17	-17	-154	-159	5	156
	964	2019-01-15 08:56:47.51	-350	732	-1888	-28	-10	-12	62	61	1	-61
	965	2019-01-15 08:56:47.52	-345	738	-1886	-37	1	-9	-160	-163	3	161
	966	2019-01-15 08:56:47.53	-340	736	-1889	-41	10	-6	85	85	0	-85
	967	2019-01-15 08:56:47.54	-355	708	-1917	-16	-16	-3	-137	-138	1	137
	968	2019-01-15 08:56:47.55	-336	780	-1861	-1	-29	7	101	105	-4	-103
	969	2019-01-15 08:56:47.56	-351	732	-1907	-26	-8	-1	-136	-136	0	136
	970	2019-01-15 08:56:47.57	-337	747	-1897	-28	-11	-2	89	94	-5	-91
	971	2019-01-15 08:56:47.58	-343	746	-1882	-18	-18	1	-154	-157	3	155
	972	2019-01-15 08:56:47.59	-343	744	-1881	-21	-13	3	66	64	2	-65
	973	2019-01-15 08:56:47.60	-347	750	-1882	-24	-4	2	-163	-169	6	166
	974	2019-01-15 08:56:47.61	-334	751	-1887	-23	-4	5	70	68	2	-69
	975	2019-01-15 08:56:47.62	-346	747	-1895	-21	-5	9	-160	-168	8	164
	976	2019-01-15 08:56:47.63	-347	746	-1912	-28	-5	5	73	63	10	-68
	977	2019-01-15 08:56:47.64	-351	744	-1911	-20	-25	6	-155	-161	6	158
	978	2019-01-15 08:56:47.65	-345	764	-1891	-23	-29	7	74	75	-1	-74
	979	2019-01-15 08:56:47.66	-359	751	-1901	-36	-27	5	-160	-159	-1	159
	980	2019-01-15 08:56:47.67	-347	763	-1898	-39	-33	0	75	82	-7	-78
	981	2019-01-15 08:56:47.68	-351	751	-1887	-42	-37	-1	-143	-143	0	143
	982	2019-01-15 08:56:47.69	-341	759	-1870	-47	-30	-2	98	104	-6	-101
	983	2019-01-15 08:56:47.70	-351	745	-1869	-47	-31	-2	-130	-131	1	130
	984	2019-01-15 08:56:47.71	-348	756	-1867	-43	-25	-1	97	101	-4	-99
	985	2019-01-15 08:56:47.72	-349	754	-1875	-39	-19	-3	-143	-143	0	143
	986	2019-01-15 08:56:47.73	-353	763	-1870	-39	-16	-3	58	66	-8	-62
	987	2019-01-15 08:56:47.74	-344	758	-1896	-42	-10	-5	-164	-164	0	164
	988	2019-01-15 08:56:47.75	-346	767	-1903	-44	-15	-5	68	73	-5	-70
	989	2019-01-15 08:56:47.76	-355	767	-1903	-38	-21	-6	-144	-144	0	144
	990	2019-01-15 08:56:47.77	-349	769	-1885	-39	-25	-3	75	82	-7	-78
	991	2019-01-15 08:56:47.78	-353	765	-1891	-37	-30	-4	-145	-150	5	147
	992	2019-01-15 08:56:47.79	-353	764	-1874	-33	-33	-2	66	61	5	-63
	993	2019-01-15 08:56:47.80	-345	757	-1868	-33	-26	-3	-152	-158	6	155
	994	2019-01-15 08:56:47.81	-354	753	-1881	-28	-24	-2	56	59	-3	-57
	995	2019-01-15 08:56:47.82	-353	764	-1870	-26	-25	-4	-154	-156	2	155
	996	2019-01-15 08:56:47.83	-355	771	-1874	-33	-15	-13	64	65	-1	-64
	997	2019-01-15 08:56:47.84	-353	776	-1877	-34	-9	-16	-137	-145	8	141
	998	2019-01-15 08:56:47.85	-354	773	-1880	-32	-7	-22	66	70	-4	-68
	999	2019-01-15 08:56:47.86	-357	778	-1882	-37	-8	-23	-130	-136	6	133
	1000	2019-01-15 08:56:47.87	-365	770	-1883	-41	-8	-26	67	66	1	-66
	1001	2019-01-15 08:56:47.88	-352	768	-1894	-41	-12	-27	-144	-148	4	146
	1002	2019-01-15 08:56:47.89	-354	750	-1891	-37	-23	-26	23	26	-3	-24
	1003	2019-01-15 08:56:47.90	-350	767	-1875	-32	-30	-25	-162	-170	8	166
	1004	2019-01-15 08:56:47.91	-347	762	-1869	-31	-25	-30	19	18	1	-18
	1005	2019-01-15 08:56:47.92	-361	768	-1871	-36	-19	-30	-144	-146	2	145
	1006	2019-01-15 08:56:47.93	-361	766	-1873	-36	-16	-34	36	44	-8	-40
	1007	2019-01-15 08:56:47.94	-358	765	-1878	-35	-21	-34	-127	-125	-2	126
	1008	2019-01-15 08:56:47.95	-364	760	-1897	-33	-22	-34	45	54	-9	-49
	1009	2019-01-15 08:56:47.96	-370	761	-1890	-22	-43	-31	-119	-119	0	119
	1010	2019-01-15 08:56:47.97	-355	777	-1874	-28	-39	-29	42	49	-7	-45
	1011	2019-01-15 08:56:47.98	-370	755	-1880	-41	-27	-34	-112	-116	4	114
	1012	2019-01-15 08:56:47.99	-349	766	-1857	-42	-27	-31	43	48	-5	-45
	1013	2019-01-15 08:56:48.00	-359	761	-1858	-44	-14	-30	-96	-95	-1	95
	1014	2019-01-15 08:56:48.01	-372	767	-1863	-43	-2	-29	57	66	-9	-61
	1015	2019-01-15 08:56:48.02	-368	768	-1871	-43	-4	-29	-84	-81	-3	82
	1016	2019-01-15 08:56:48.03	-370	775	-1878	-40	-8	-24	55	59	-4	-57
	1017	2019-01-15 08:56:48.04	-379	775	-1882	-40	-13	-24	-80	-88	8	84
	1018	2019-01-15 08:56:48.05	-375	790	-1885	-46	-12	-23	52	48	4	-50
	1019	2019-01-15 08:56:48.06	-374	792	-1888	-54	-14	-24	-95	-107	12	101
	1020	2019-01-15 08:56:48.07	-372	787	-1885	-54	-13	-27	-5	-6	1	5
	1021	2019-01-15 08:56:48.08	-373	781	-1879	-48	-16	-27	-119	-122	3	120
	1022	2019-01-15 08:56:48.09	-368	753	-1910	-23	-32	-29	-6	0	-6	3
	1023	2019-01-15 08:56:48.10	-364	813	-1821	-8	-44	-22	-102	-101	-1	101
	1024	2019-01-15 08:56:48.11	-375	773	-1856	-25	-10	-25	1	7	-6	-4
	1025	2019-01-15 08:56:48.12	-382	773	-1870	-31	-2	-24	-91	-90	-1	90
	1026	2019-01-15 08:56:48.13	-377	784	-1876	-20	-10	-20	2	9	-7	-5
	1027	2019-01-15 08:56:48.14	-382	786	-1877	-26	-5	-17	-82	-84	2	83
	1028	2019-01-15 08:56:48.15	-374	785	-1874	-33	-3	-16	-4	0	-4	2
	1029	2019-01-15 08:56:48.16	-363	766	-1913	-29	-7	-16	-72	-75	3	73
	1030	2019-01-15 08:56:48.17	-378	797	-1850	-10	-34	-14	6	11	-5	-8
	1031	2019-01-15 08:56:48.18	-366	786	-1852	-21	-17	-13	-54	-56	2	55
	1032	2019-01-15 08:56:48.19	-381	776	-1872	-34	-3	-16	6	9	-3	-7
	1033	2019-01-15 08:56:48.20	-383	769	-1867	-28	-11	-16	-54	-55	1	54
	1034	2019-01-15 08:56:48.21	-385	762	-1855	-24	-16	-11	-26	-19	-7	22
	1035	2019-01-15 08:56:48.22	-383	761	-1848	-30	-13	-7	-75	-79	4	77
	1036	2019-01-15 08:56:48.23	-377	760	-1863	-41	-3	-3	-44	-40	-4	42
	1037	2019-01-15 08:56:48.24	-364	739	-1905	-45	-4	0	-64	-68	4	66
	1038	2019-01-15 08:56:48.25	-366	785	-1850	-35	-31	8	-43	-37	-6	40
	1039	2019-01-15 08:56:48.26	-363	774	-1855	-56	-17	9	-63	-68	5	65
	1040	2019-01-15 08:56:48.27	-369	776	-1869	-78	-4	2	-50	-50	0	50
	1041	2019-01-15 08:56:48.28	-365	777	-1875	-86	-15	3	-64	-67	3	65
	1042	2019-01-15 08:56:48.29	-368	780	-1874	-99	-25	4	-59	-56	-3	57
	1043	2019-01-15 08:56:48.30	-373	784	-1874	-116	-27	2	-62	-70	8	66
	1044	2019-01-15 08:56:48.31	-357	790	-1868	-128	-43	3	-67	-68	1	67
	1045	2019-01-15 08:56:48.32	-352	785	-1848	-132	-46	-2	-53	-53	0	53
	1046	2019-01-15 08:56:48.33	-370	783	-1864	-138	-47	-3	-56	-48	-8	52
	1047	2019-01-15 08:56:48.34	-366	781	-1866	-143	-54	-6	-16	-27	11	21
	1048	2019-01-15 08:56:48.35	-377	783	-1869	-142	-64	-6	-36	-44	8	40
	1049	2019-01-15 08:56:48.36	-373	798	-1862	-146	-70	-9	-32	-40	8	36
	1050	2019-01-15 08:56:48.37	-381	793	-1859	-157	-76	-7	-88	-87	-1	87
	1051	2019-01-15 08:56:48.38	-385	805	-1858	-162	-77	-6	-41	-51	10	46
	1052	2019-01-15 08:56:48.39	-398	815	-1859	-161	-83	-4	-76	-80	4	78
	1053	2019-01-15 08:56:48.40	-399	825	-1862	-164	-82	-6	-26	-33	7	29
	1054	2019-01-15 08:56:48.41	-401	837	-1858	-167	-79	-8	-91	-89	-2	90
	1055	2019-01-15 08:56:48.42	-405	832	-1849	-165	-84	-7	-37	-45	8	41
	1056	2019-01-15 08:56:48.43	-404	829	-1846	-164	-82	-9	-98	-100	2	99
	1057	2019-01-15 08:56:48.44	-393	827	-1826	-165	-78	-7	-16	-14	-2	15
	1058	2019-01-15 08:56:48.45	-397	829	-1835	-163	-75	-6	-85	-79	-6	82
	1059	2019-01-15 08:56:48.46	-391	843	-1824	-160	-70	-2	-7	-9	2	8
	1060	2019-01-15 08:56:48.47	-401	845	-1833	-151	-67	0	-96	-97	1	96
	1061	2019-01-15 08:56:48.48	-400	857	-1839	-150	-62	3	11	3	8	-7
	1062	2019-01-15 08:56:48.49	-398	861	-1855	-150	-63	4	-78	-79	1	78
	1063	2019-01-15 08:56:48.50	-394	859	-1854	-146	-69	5	15	14	1	-14
	1064	2019-01-15 08:56:48.51	-408	855	-1838	-138	-79	4	-104	-101	-3	102
	1065	2019-01-15 08:56:48.52	-404	866	-1840	-141	-81	3	-17	-23	6	20
	1066	2019-01-15 08:56:48.53	-411	861	-1827	-142	-87	2	-133	-138	5	135
	1067	2019-01-15 08:56:48.54	-411	865	-1819	-139	-89	3	2	-4	6	1
	1068	2019-01-15 08:56:48.55	-417	859	-1813	-137	-91	0	-110	-112	2	111
	1069	2019-01-15 08:56:48.56	-422	862	-1802	-137	-84	-2	24	17	7	-20
	1070	2019-01-15 08:56:48.57	-423	868	-1810	-141	-72	-4	-118	-118	0	118
	1071	2019-01-15 08:56:48.58	-435	875	-1803	-145	-66	-5	12	11	1	-11
	1072	2019-01-15 08:56:48.59	-423	876	-1814	-153	-60	-8	-126	-127	1	126
	1073	2019-01-15 08:56:48.60	-423	893	-1813	-160	-57	-10	14	18	-4	-16
	1074	2019-01-15 08:56:48.61	-423	904	-1812	-152	-49	-14	-127	-127	0	127
	1075	2019-01-15 08:56:48.62	-439	893	-1829	-139	-45	-18	9	7	2	-8
	1076	2019-01-15 08:56:48.63	-418	914	-1805	-128	-49	-20	-143	-144	1	143
	1077	2019-01-15 08:56:48.64	-422	928	-1800	-117	-48	-24	22	21	1	-21
	1078	2019-01-15 08:56:48.65	-447	904	-1827	-109	-42	-27	-123	-120	-3	121
	1079	2019-01-15 08:56:48.66	-440	894	-1824	-98	-50	-26	68	74	-6	-71
	1080	2019-01-15 08:56:48.67	-434	877	-1847	-83	-63	-22	-114	-106	-8	110
	1081	2019-01-15 08:56:48.68	-450	854	-1848	-40	-108	-19	26	24	2	-25
	1082	2019-01-15 08:56:48.69	-432	929	-1759	-21	-124	-7	-165	-169	4	167
	1083	2019-01-15 08:56:48.70	-424	941	-1754	-57	-68	-12	6	-1	7	-2
	1084	2019-01-15 08:56:48.71	-434	919	-1794	-111	11	-27	-165	-170	5	167
	1085	2019-01-15 08:56:48.72	-440	900	-1819	-101	5	-30	41	39	2	-40
	1086	2019-01-15 08:56:48.73	-442	872	-1862	-63	-20	-26	-139	-140	1	139
	1087	2019-01-15 08:56:48.74	-461	924	-1777	-37	-64	-15	54	57	-3	-55
	1088	2019-01-15 08:56:48.75	-447	900	-1800	-55	-34	-12	-144	-141	-3	142
	1089	2019-01-15 08:56:48.76	-435	903	-1804	-73	-19	-12	57	61	-4	-59
	1090	2019-01-15 08:56:48.77	-455	876	-1842	-55	-35	-5	-147	-147	0	147
	1091	2019-01-15 08:56:48.78	-456	921	-1771	-31	-58	8	60	57	3	-58
	1092	2019-01-15 08:56:48.79	-443	930	-1794	-40	-41	7	-148	-150	2	149
	1093	2019-01-15 08:56:48.80	-451	932	-1803	-50	-22	1	55	56	-1	-55
	1094	2019-01-15 08:56:48.81	-444	927	-1794	-41	-21	-3	-156	-154	-2	155
	1095	2019-01-15 08:56:48.82	-442	924	-1775	-36	-17	-6	85	85	0	-85
	1096	2019-01-15 08:56:48.83	-459	924	-1787	-36	-7	-11	-132	-137	5	134
	1097	2019-01-15 08:56:48.84	-451	930	-1786	-37	-5	-12	71	63	8	-67
	1098	2019-01-15 08:56:48.85	-448	927	-1793	-37	-1	-12	-157	-165	8	161
	1099	2019-01-15 08:56:48.86	-436	920	-1791	-33	0	-14	67	61	6	-64
	1100	2019-01-15 08:56:48.87	-452	927	-1800	-28	1	-13	-152	-156	4	154
	1101	2019-01-15 08:56:48.88	-446	919	-1799	-24	-1	-15	70	77	-7	-73
	1102	2019-01-15 08:56:48.89	-444	917	-1796	-22	-4	-13	-156	-155	-1	155
	1103	2019-01-15 08:56:48.90	-438	914	-1791	-16	-6	-15	63	66	-3	-64
	1104	2019-01-15 08:56:48.91	-442	919	-1801	-19	-5	-10	-166	-166	0	166
	1105	2019-01-15 08:56:48.92	-449	926	-1796	-24	-3	-8	65	68	-3	-66
	1106	2019-01-15 08:56:48.93	-451	921	-1796	-29	-4	-8	-159	-161	2	160
	1107	2019-01-15 08:56:48.94	-454	922	-1787	-30	-3	-9	74	78	-4	-76
	1108	2019-01-15 08:56:48.95	-450	920	-1794	-29	-4	-8	-150	-147	-3	148
	1109	2019-01-15 08:56:48.96	-452	925	-1781	-25	-5	-7	103	111	-8	-107
	1110	2019-01-15 08:56:48.97	-449	909	-1798	-26	-8	-8	-131	-128	-3	129
	1111	2019-01-15 08:56:48.98	-458	911	-1778	-4	-32	-8	104	109	-5	-106
	1112	2019-01-15 08:56:48.99	-424	942	-1770	-8	-8	-4	-138	-139	1	138
	1113	2019-01-15 08:56:49.00	-461	912	-1796	-25	7	-11	77	83	-6	-80
	1114	2019-01-15 08:56:49.01	-452	912	-1792	-22	-1	-8	-161	-164	3	162
	1115	2019-01-15 08:56:49.02	-446	923	-1799	-15	1	-5	79	78	1	-78
	1116	2019-01-15 08:56:49.03	-450	920	-1790	-20	-2	-6	-152	-157	5	154
	1117	2019-01-15 08:56:49.04	-463	928	-1794	-23	0	-8	81	82	-1	-81
	1118	2019-01-15 08:56:49.05	-446	934	-1796	-25	0	-6	-159	-161	2	160
	1119	2019-01-15 08:56:49.06	-456	939	-1798	-26	-2	-8	77	84	-7	-80
	1120	2019-01-15 08:56:49.07	-452	926	-1789	-28	-4	-10	-155	-150	-5	152
	1121	2019-01-15 08:56:49.08	-459	931	-1783	-21	-4	-14	65	78	-13	-71
	1122	2019-01-15 08:56:49.09	-444	922	-1780	-15	-5	-15	-158	-155	-3	156
	1123	2019-01-15 08:56:49.10	-455	927	-1784	-12	0	-18	64	72	-8	-68
	1124	2019-01-15 08:56:49.11	-463	927	-1788	-11	0	-19	-155	-156	1	155
	1125	2019-01-15 08:56:49.12	-454	929	-1796	-7	2	-20	69	75	-6	-72
	1126	2019-01-15 08:56:49.13	-453	928	-1791	-6	2	-21	-140	-139	-1	139
	1127	2019-01-15 08:56:49.14	-449	925	-1803	-5	2	-20	90	99	-9	-94
	1128	2019-01-15 08:56:49.15	-451	927	-1792	-6	3	-18	-126	-124	-2	125
	1129	2019-01-15 08:56:49.16	-458	927	-1796	-5	3	-17	100	106	-6	-103
	1130	2019-01-15 08:56:49.17	-444	921	-1792	-1	3	-16	-135	-137	2	136
	1131	2019-01-15 08:56:49.18	-444	915	-1787	8	-1	-12	45	48	-3	-46
	1132	2019-01-15 08:56:49.19	-458	921	-1797	9	0	-10	-164	-165	1	164
	1133	2019-01-15 08:56:49.20	-447	921	-1792	4	4	-7	43	49	-6	-46
	1134	2019-01-15 08:56:49.21	-457	924	-1796	0	5	-7	-148	-156	8	152
	1135	2019-01-15 08:56:49.22	-448	925	-1792	-3	7	-3	64	57	7	-60
	1136	2019-01-15 08:56:49.23	-459	919	-1793	-3	7	-2	-139	-145	6	142
	1137	2019-01-15 08:56:49.24	-448	911	-1791	2	4	2	38	43	-5	-40
	1138	2019-01-15 08:56:49.25	-458	913	-1791	1	3	4	-153	-152	-1	152
	1139	2019-01-15 08:56:49.26	-455	905	-1796	1	1	7	35	44	-9	-39
	1140	2019-01-15 08:56:49.27	-453	912	-1786	-3	4	6	-148	-149	1	148
	1141	2019-01-15 08:56:49.28	-443	924	-1789	-8	4	3	30	34	-4	-32
	1142	2019-01-15 08:56:49.29	-444	916	-1797	-9	4	1	-143	-148	5	145
	1143	2019-01-15 08:56:49.30	-447	865	-1851	14	-24	1	38	39	-1	-38
	1144	2019-01-15 08:56:49.31	-432	967	-1743	17	-27	12	-114	-116	2	115
	1145	2019-01-15 08:56:49.32	-458	901	-1792	-15	11	-1	72	80	-8	-76
	1146	2019-01-15 08:56:49.33	-445	916	-1794	-20	10	-4	-109	-117	8	113
	1147	2019-01-15 08:56:49.34	-444	921	-1793	-8	0	-1	29	27	2	-28
	1148	2019-01-15 08:56:49.35	-454	917	-1790	-5	-4	-5	-124	-133	9	128
	1149	2019-01-15 08:56:49.36	-442	923	-1796	-11	-7	-4	36	36	0	-36
	1150	2019-01-15 08:56:49.37	-450	922	-1792	-10	-1	-2	-108	-110	2	109
	1151	2019-01-15 08:56:49.38	-452	915	-1794	-11	-3	0	38	44	-6	-41
	1152	2019-01-15 08:56:49.39	-454	915	-1781	-13	0	2	-103	-105	2	104
	1153	2019-01-15 08:56:49.40	-452	924	-1789	-12	1	2	26	29	-3	-27
	1154	2019-01-15 08:56:49.41	-453	920	-1792	-11	3	1	-104	-111	7	107
	1155	2019-01-15 08:56:49.42	-438	909	-1811	-6	6	-1	20	20	0	-20
	1156	2019-01-15 08:56:49.43	-478	919	-1756	29	-35	-2	-94	-97	3	95
	1157	2019-01-15 08:56:49.44	-425	930	-1792	19	7	0	18	21	-3	-19
	1158	2019-01-15 08:56:49.45	-455	916	-1809	2	6	-7	-79	-84	5	81
	1159	2019-01-15 08:56:49.46	-438	922	-1800	12	-3	-5	30	30	0	-30
	1160	2019-01-15 08:56:49.47	-451	914	-1795	16	-6	-3	-62	-62	0	62
	1161	2019-01-15 08:56:49.48	-438	919	-1793	9	-9	-3	32	38	-6	-35
	1162	2019-01-15 08:56:49.49	-445	921	-1791	7	-7	-3	-73	-72	-1	72
	1163	2019-01-15 08:56:49.50	-448	925	-1792	3	-4	-4	-8	0	-8	4
	1164	2019-01-15 08:56:49.51	-444	918	-1790	1	-1	-6	-102	-103	1	102
	1165	2019-01-15 08:56:49.52	-447	915	-1786	-2	4	-10	-24	-17	-7	20
	1166	2019-01-15 08:56:49.53	-449	927	-1786	-2	5	-11	-80	-83	3	81
	1167	2019-01-15 08:56:49.54	-456	926	-1792	-1	4	-14	-12	-8	-4	10
	1168	2019-01-15 08:56:49.55	-451	928	-1787	1	4	-14	-74	-79	5	76
	1169	2019-01-15 08:56:49.56	-446	922	-1784	1	3	-15	-17	-14	-3	15
	1170	2019-01-15 08:56:49.57	-454	914	-1797	2	3	-13	-67	-73	6	70
	1171	2019-01-15 08:56:49.58	-446	915	-1789	3	3	-11	-20	-21	1	20
	1172	2019-01-15 08:56:49.59	-443	923	-1796	2	5	-12	-66	-66	0	66
	1173	2019-01-15 08:56:49.60	-446	917	-1792	3	5	-12	-31	-22	-9	26
	1174	2019-01-15 08:56:49.61	-447	919	-1789	3	5	-11	-51	-51	0	51
	1175	2019-01-15 08:56:49.62	-446	920	-1797	2	6	-9	-14	-9	-5	11
	1176	2019-01-15 08:56:49.63	-453	918	-1801	3	3	-10	-31	-39	8	35
	1177	2019-01-15 08:56:49.64	-457	919	-1795	5	6	-10	-20	-20	0	20
	1178	2019-01-15 08:56:49.65	-449	912	-1798	6	0	-7	-24	-27	3	25
	1179	2019-01-15 08:56:49.66	-452	915	-1799	3	-4	-5	-13	-12	-1	12
	1180	2019-01-15 08:56:49.67	-440	920	-1793	-1	-1	-5	-31	-32	1	31
	1181	2019-01-15 08:56:49.68	-441	906	-1779	-2	2	-3	-52	-47	-5	49
	1182	2019-01-15 08:56:49.69	-444	899	-1774	7	7	-2	-45	-49	4	47
	1183	2019-01-15 08:56:49.70	-438	901	-1786	18	10	-1	-60	-61	1	60
	1184	2019-01-15 08:56:49.71	-452	906	-1797	21	10	2	-41	-47	6	44
	1185	2019-01-15 08:56:49.72	-455	919	-1805	20	6	5	-68	-63	-5	65
	1186	2019-01-15 08:56:49.73	-442	928	-1813	12	6	5	-31	-34	3	32
	1187	2019-01-15 08:56:49.74	-452	929	-1806	4	2	5	-64	-62	-2	63
	1188	2019-01-15 08:56:49.75	-444	926	-1807	-2	3	-1	-24	-26	2	25
	1189	2019-01-15 08:56:49.76	-456	927	-1799	-6	1	-4	-72	-70	-2	71
	1190	2019-01-15 08:56:49.77	-457	925	-1799	-7	0	-8	-22	-25	3	23
	1191	2019-01-15 08:56:49.78	-454	927	-1790	-5	-3	-11	-77	-74	-3	75
	1192	2019-01-15 08:56:49.79	-460	918	-1786	-3	-2	-12	-22	-22	0	22
	1193	2019-01-15 08:56:49.80	-469	914	-1785	0	-5	-10	-89	-86	-3	87
	1194	2019-01-15 08:56:49.81	-456	907	-1780	5	-2	-6	3	7	-4	-5
	1195	2019-01-15 08:56:49.82	-445	905	-1786	5	0	-5	-63	-57	-6	60
	1196	2019-01-15 08:56:49.83	-446	913	-1796	7	5	-4	18	12	6	-15
	1197	2019-01-15 08:56:49.84	-465	914	-1795	4	8	-4	-70	-72	2	71
	1198	2019-01-15 08:56:49.85	-451	908	-1801	4	9	-5	8	5	3	-6
	1199	2019-01-15 08:56:49.86	-447	909	-1794	4	10	-4	-91	-87	-4	89
	1200	2019-01-15 08:56:49.87	-451	914	-1793	3	9	-5	0	-1	1	0
	1201	2019-01-15 08:56:49.88	-447	920	-1800	1	8	-6	-97	-95	-2	96
	1202	2019-01-15 08:56:49.89	-443	923	-1799	2	8	-6	10	9	1	-9
	1203	2019-01-15 08:56:49.90	-443	921	-1795	1	4	-9	-111	-109	-2	110
	1204	2019-01-15 08:56:49.91	-442	919	-1797	3	2	-13	-2	0	-2	1
	1205	2019-01-15 08:56:49.92	-449	918	-1795	9	2	-16	-129	-126	-3	127
	1206	2019-01-15 08:56:49.93	-448	908	-1795	14	1	-16	2	2	0	-2
	1207	2019-01-15 08:56:49.94	-440	910	-1793	20	-1	-13	-117	-117	0	117
	1208	2019-01-15 08:56:49.95	-444	904	-1797	21	-3	-15	32	32	0	-32
	1209	2019-01-15 08:56:49.96	-447	909	-1798	17	-6	-13	-106	-103	-3	104
	1210	2019-01-15 08:56:49.97	-439	918	-1798	12	-8	-10	51	51	0	-51
	1211	2019-01-15 08:56:49.98	-449	915	-1793	3	-5	-10	-100	-99	-1	99
	1212	2019-01-15 08:56:49.99	-442	913	-1801	0	-1	-10	35	38	-3	-36
	1213	2019-01-15 08:56:50.00	-449	910	-1792	2	1	-9	-138	-135	-3	136
	1214	2019-01-15 08:56:50.01	-451	904	-1798	2	-3	-8	8	5	3	-6
	1215	2019-01-15 08:56:50.02	-451	905	-1799	3	0	-3	-150	-155	5	152
	1216	2019-01-15 08:56:50.03	-436	900	-1802	2	-1	0	22	21	1	-21
	1217	2019-01-15 08:56:50.04	-453	904	-1800	1	-2	3	-136	-137	1	136
	1218	2019-01-15 08:56:50.05	-444	906	-1795	1	-5	2	38	40	-2	-39
	1219	2019-01-15 08:56:50.06	-445	908	-1793	5	-7	1	-140	-138	-2	139
	1220	2019-01-15 08:56:50.07	-452	917	-1796	9	-7	1	40	48	-8	-44
	1221	2019-01-15 08:56:50.08	-455	909	-1796	8	-7	-1	-143	-140	-3	141
	1222	2019-01-15 08:56:50.09	-448	913	-1793	6	-2	-1	42	41	1	-41
	1223	2019-01-15 08:56:50.10	-449	900	-1797	8	-2	-1	-148	-149	1	148
	1224	2019-01-15 08:56:50.11	-456	898	-1797	8	1	-2	48	51	-3	-49
	1225	2019-01-15 08:56:50.12	-452	897	-1793	13	-2	-3	-144	-141	-3	142
	1226	2019-01-15 08:56:50.13	-446	899	-1794	17	0	-6	76	80	-4	-78
	1227	2019-01-15 08:56:50.14	-449	906	-1802	19	4	-7	-129	-129	0	129
	1228	2019-01-15 08:56:50.15	-452	918	-1804	17	3	-11	63	64	-1	-63
	1229	2019-01-15 08:56:50.16	-451	920	-1806	13	2	-11	-155	-156	1	155
	1230	2019-01-15 08:56:50.17	-447	914	-1805	7	3	-11	38	38	0	-38
	1231	2019-01-15 08:56:50.18	-461	909	-1796	8	0	-13	-168	-171	3	169
	1232	2019-01-15 08:56:50.19	-459	913	-1803	8	-6	-15	42	41	1	-41
	1233	2019-01-15 08:56:50.20	-460	911	-1800	4	-10	-16	-167	-167	0	167
	1234	2019-01-15 08:56:50.21	-455	912	-1793	4	-7	-17	58	64	-6	-61
	1235	2019-01-15 08:56:50.22	-454	902	-1786	2	-6	-20	-153	-154	1	153
	1236	2019-01-15 08:56:50.23	-458	904	-1780	5	-2	-20	68	67	1	-67
	1237	2019-01-15 08:56:50.24	-457	899	-1790	10	3	-20	-156	-160	4	158
	1238	2019-01-15 08:56:50.25	-468	896	-1788	13	7	-19	83	74	9	-78
	1239	2019-01-15 08:56:50.26	-467	892	-1791	11	9	-16	-150	-155	5	152
	1240	2019-01-15 08:56:50.27	-463	894	-1797	10	13	-14	77	76	1	-76
	1241	2019-01-15 08:56:50.28	-460	898	-1796	12	13	-12	-159	-164	5	161
	1242	2019-01-15 08:56:50.29	-462	898	-1794	12	10	-10	75	78	-3	-76
	1243	2019-01-15 08:56:50.30	-456	893	-1795	8	12	-11	-152	-156	4	154
	1244	2019-01-15 08:56:50.31	-451	902	-1798	1	16	-9	99	95	4	-97
	1245	2019-01-15 08:56:50.32	-461	898	-1802	1	17	-9	-132	-141	9	136
	1246	2019-01-15 08:56:50.33	-447	906	-1800	0	14	-9	78	77	1	-77
	1247	2019-01-15 08:56:50.34	-455	910	-1794	2	9	-7	-163	-169	6	166
	1248	2019-01-15 08:56:50.35	-459	900	-1785	2	10	-8	63	57	6	-60
	1249	2019-01-15 08:56:50.36	-461	895	-1802	4	13	-5	-165	-175	10	170
	1250	2019-01-15 08:56:50.37	-451	903	-1796	6	11	-4	73	68	5	-70
	1251	2019-01-15 08:56:50.38	-446	900	-1787	6	16	0	-156	-169	13	162
	1252	2019-01-15 08:56:50.39	-457	902	-1789	12	17	-1	69	58	11	-63
	1253	2019-01-15 08:56:50.40	-452	896	-1794	16	20	-2	-162	-169	7	165
	1254	2019-01-15 08:56:50.41	-451	905	-1792	15	21	-2	72	70	2	-71
	1255	2019-01-15 08:56:50.42	-451	904	-1793	11	24	0	-149	-151	2	150
	1256	2019-01-15 08:56:50.43	-455	896	-1814	3	29	-2	86	87	-1	-86
	1257	2019-01-15 08:56:50.44	-446	902	-1818	8	19	-1	-142	-150	8	146
	1258	2019-01-15 08:56:50.45	-447	901	-1817	13	13	4	83	79	4	-81
	1259	2019-01-15 08:56:50.46	-454	907	-1816	4	12	2	-140	-143	3	141
	1260	2019-01-15 08:56:50.47	-448	906	-1801	1	12	0	96	100	-4	-98
	1261	2019-01-15 08:56:50.48	-448	900	-1790	-2	13	0	-130	-133	3	131
	1262	2019-01-15 08:56:50.49	-444	899	-1792	-1	13	1	89	93	-4	-91
	1263	2019-01-15 08:56:50.50	-440	892	-1799	1	13	2	-145	-153	8	149
	1264	2019-01-15 08:56:50.51	-442	899	-1790	-1	14	1	47	43	4	-45
	1265	2019-01-15 08:56:50.52	-448	896	-1787	-3	17	-1	-164	-175	11	169
	1266	2019-01-15 08:56:50.53	-445	896	-1790	0	20	2	65	59	6	-62
	1267	2019-01-15 08:56:50.54	-451	904	-1802	4	25	-1	-135	-144	9	139
	1268	2019-01-15 08:56:50.55	-439	900	-1803	1	25	-1	80	79	1	-79
	1269	2019-01-15 08:56:50.56	-444	903	-1801	3	23	-3	-131	-134	3	132
	1270	2019-01-15 08:56:50.57	-434	904	-1805	5	22	-5	70	76	-6	-73
	1271	2019-01-15 08:56:50.58	-443	897	-1802	9	20	-6	-129	-138	9	133
	1272	2019-01-15 08:56:50.59	-437	899	-1806	9	18	-6	72	67	5	-69
	1273	2019-01-15 08:56:50.60	-439	891	-1807	8	17	-3	-134	-139	5	136
	1274	2019-01-15 08:56:50.61	-438	897	-1804	6	16	-3	63	66	-3	-64
	1275	2019-01-15 08:56:50.62	-434	902	-1803	4	15	-3	-126	-132	6	129
	1276	2019-01-15 08:56:50.63	-441	912	-1804	2	15	-5	66	73	-7	-69
	1277	2019-01-15 08:56:50.64	-429	905	-1808	2	16	-6	-113	-115	2	114
	1278	2019-01-15 08:56:50.65	-430	900	-1800	0	17	-5	80	83	-3	-81
	1279	2019-01-15 08:56:50.66	-436	905	-1808	-4	21	-7	-95	-98	3	96
	1280	2019-01-15 08:56:50.67	-438	903	-1806	-5	16	-4	81	85	-4	-83
	1281	2019-01-15 08:56:50.68	-432	904	-1809	-4	14	-4	-101	-111	10	106
	1282	2019-01-15 08:56:50.69	-434	902	-1802	-4	12	-8	45	46	-1	-45
	1283	2019-01-15 08:56:50.70	-439	902	-1798	1	10	-9	-125	-130	5	127
	1284	2019-01-15 08:56:50.71	-427	899	-1796	8	7	-9	29	30	-1	-29
	1285	2019-01-15 08:56:50.72	-443	894	-1802	9	7	-6	-123	-129	6	126
	1286	2019-01-15 08:56:50.73	-447	890	-1802	10	8	-3	40	41	-1	-40
	1287	2019-01-15 08:56:50.74	-443	888	-1801	11	10	-1	-101	-108	7	104
	1288	2019-01-15 08:56:50.75	-446	886	-1804	10	10	-2	36	42	-6	-39
	1289	2019-01-15 08:56:50.76	-432	889	-1808	6	14	0	-106	-113	7	109
	1290	2019-01-15 08:56:50.77	-437	890	-1807	7	10	-1	25	24	1	-24
	1291	2019-01-15 08:56:50.78	-433	884	-1804	8	17	1	-104	-112	8	108
	1292	2019-01-15 08:56:50.79	-446	886	-1803	8	20	1	30	33	-3	-31
	1293	2019-01-15 08:56:50.80	-441	890	-1811	14	19	5	-94	-98	4	96
	1294	2019-01-15 08:56:50.81	-433	893	-1808	15	19	5	21	23	-2	-22
	1295	2019-01-15 08:56:50.82	-445	905	-1784	4	20	6	-87	-88	1	87
	1296	2019-01-15 08:56:50.83	-441	887	-1820	-9	30	5	28	35	-7	-31
	1297	2019-01-15 08:56:50.84	-433	900	-1814	-9	24	8	-91	-91	0	91
	1298	2019-01-15 08:56:50.85	-428	903	-1809	-6	13	5	-5	0	-5	2
	1299	2019-01-15 08:56:50.86	-429	910	-1813	-12	14	0	-102	-103	1	102
	1300	2019-01-15 08:56:50.87	-418	911	-1808	-14	15	-5	-2	4	-6	-1
	1301	2019-01-15 08:56:50.88	-442	904	-1808	-15	14	-7	-86	-82	-4	84
	1302	2019-01-15 08:56:50.89	-442	904	-1809	-12	12	-8	-7	4	-11	1
	1303	2019-01-15 08:56:50.90	-441	897	-1798	-10	10	-13	-86	-81	-5	83
	1304	2019-01-15 08:56:50.91	-441	896	-1800	-5	12	-14	-10	0	-10	5
	1305	2019-01-15 08:56:50.92	-437	898	-1799	-5	11	-13	-76	-71	-5	73
	1306	2019-01-15 08:56:50.93	-436	897	-1805	-6	11	-13	-13	-4	-9	8
	1307	2019-01-15 08:56:50.94	-438	899	-1806	-9	11	-17	-62	-64	2	63
	1308	2019-01-15 08:56:50.95	-442	897	-1812	-10	9	-15	-12	-9	-3	10
	1309	2019-01-15 08:56:50.96	-439	899	-1814	-8	6	-14	-59	-65	6	62
	1310	2019-01-15 08:56:50.97	-445	903	-1808	-11	5	-16	-14	-11	-3	12
	1311	2019-01-15 08:56:50.98	-431	895	-1809	-13	8	-16	-46	-47	1	46
	1312	2019-01-15 08:56:50.99	-432	897	-1801	-11	8	-15	-17	-11	-6	14
	1313	2019-01-15 08:56:51.00	-436	894	-1804	-9	7	-11	-64	-69	5	66
	1314	2019-01-15 08:56:51.01	-434	895	-1806	-11	6	-8	-61	-61	0	61
	1315	2019-01-15 08:56:51.02	-442	897	-1797	-11	12	-4	-69	-76	7	72
	1316	2019-01-15 08:56:51.03	-435	887	-1796	-12	17	-4	-43	-43	0	43
	1317	2019-01-15 08:56:51.04	-431	893	-1793	-10	21	-2	-40	-44	4	42
	1318	2019-01-15 08:56:51.05	-425	892	-1800	-3	23	-4	-42	-40	-2	41
	1319	2019-01-15 08:56:51.06	-429	895	-1804	-4	22	-1	-43	-49	6	46
	1320	2019-01-15 08:56:51.07	-430	904	-1807	-5	21	2	-48	-46	-2	47
	1321	2019-01-15 08:56:51.08	-433	901	-1806	-7	25	3	-44	-43	-1	43
	1322	2019-01-15 08:56:51.09	-421	903	-1808	-12	22	6	-65	-58	-7	61
	1323	2019-01-15 08:56:51.10	-437	914	-1814	-20	26	6	-40	-39	-1	39
	1324	2019-01-15 08:56:51.11	-439	901	-1814	-20	22	4	-67	-59	-8	63
	1325	2019-01-15 08:56:51.12	-422	909	-1808	-17	17	4	-26	-32	6	29
	1326	2019-01-15 08:56:51.13	-440	914	-1806	-15	15	1	-61	-64	3	62
	1327	2019-01-15 08:56:51.14	-435	912	-1805	-11	15	-6	-5	-11	6	8
	1328	2019-01-15 08:56:51.15	-427	911	-1806	-2	10	-11	-55	-52	-3	53
	1329	2019-01-15 08:56:51.16	-425	900	-1807	3	5	-15	-30	-33	3	31
	1330	2019-01-15 08:56:51.17	-433	907	-1808	9	3	-19	-96	-94	-2	95
	1331	2019-01-15 08:56:51.18	-420	898	-1806	4	4	-20	-23	-24	1	23
	1332	2019-01-15 08:56:51.19	-427	907	-1784	-3	10	-18	-92	-94	2	93
	1333	2019-01-15 08:56:51.20	-431	874	-1821	-12	19	-20	-19	-29	10	24
	1334	2019-01-15 08:56:51.21	-426	896	-1804	0	3	-16	-103	-107	4	105
	1335	2019-01-15 08:56:51.22	-427	896	-1805	1	6	-12	-25	-40	15	32
	1336	2019-01-15 08:56:51.23	-433	904	-1812	-8	12	-16	-113	-118	5	115
	1337	2019-01-15 08:56:51.24	-440	909	-1808	-11	12	-18	-17	-19	2	18
	1338	2019-01-15 08:56:51.25	-432	911	-1814	-14	12	-22	-114	-114	0	114
	1339	2019-01-15 08:56:51.26	-422	910	-1815	-15	8	-24	-18	-22	4	20
	1340	2019-01-15 08:56:51.27	-434	910	-1812	-14	6	-27	-126	-127	1	126
	1341	2019-01-15 08:56:51.28	-438	925	-1768	-14	9	-27	5	-2	7	-1
	1342	2019-01-15 08:56:51.29	-431	876	-1823	-24	28	-32	-103	-103	0	103
	1343	2019-01-15 08:56:51.30	-438	894	-1802	-8	14	-29	43	39	4	-41
	1344	2019-01-15 08:56:51.31	-423	895	-1796	9	3	-23	-90	-91	1	90
	1345	2019-01-15 08:56:51.32	-420	897	-1799	4	11	-24	20	12	8	-16
	1346	2019-01-15 08:56:51.33	-432	895	-1805	2	14	-24	-128	-132	4	130
	1347	2019-01-15 08:56:51.34	-434	903	-1808	3	16	-22	22	12	10	-17
	1348	2019-01-15 08:56:51.35	-421	913	-1805	-1	14	-22	-119	-129	10	124
	1349	2019-01-15 08:56:51.36	-430	914	-1801	-10	18	-23	36	25	11	-30
	1350	2019-01-15 08:56:51.37	-420	900	-1826	-22	23	-22	-122	-128	6	125
	1351	2019-01-15 08:56:51.38	-435	900	-1816	-16	9	-20	31	21	10	-26
	1352	2019-01-15 08:56:51.39	-429	902	-1808	-13	2	-15	-128	-137	9	132
	1353	2019-01-15 08:56:51.40	-427	906	-1799	-14	5	-18	37	26	11	-31
	1354	2019-01-15 08:56:51.41	-426	905	-1802	-8	0	-18	-136	-140	4	138
	1355	2019-01-15 08:56:51.42	-428	907	-1791	-5	2	-19	41	40	1	-40
	1356	2019-01-15 08:56:51.43	-428	893	-1800	-11	10	-18	-131	-132	1	131
	1357	2019-01-15 08:56:51.44	-433	889	-1802	-7	6	-17	69	76	-7	-72
	1358	2019-01-15 08:56:51.45	-424	897	-1792	-1	6	-12	-110	-105	-5	107
	1359	2019-01-15 08:56:51.46	-430	895	-1799	-2	11	-12	77	80	-3	-78
	1360	2019-01-15 08:56:51.47	-424	897	-1801	-4	12	-11	-131	-132	1	131
	1361	2019-01-15 08:56:51.48	-428	895	-1798	-2	12	-8	38	36	2	-37
	1362	2019-01-15 08:56:51.49	-421	891	-1800	1	17	-5	-169	-173	4	171
	1363	2019-01-15 08:56:51.50	-422	921	-1780	-8	29	-4	41	41	0	-41
	1364	2019-01-15 08:56:51.51	-429	886	-1835	-22	38	-9	-149	-153	4	151
	1365	2019-01-15 08:56:51.52	-428	909	-1823	-12	14	-5	68	71	-3	-69
	1366	2019-01-15 08:56:51.53	-422	905	-1812	-9	6	-5	-143	-142	-1	142
	1367	2019-01-15 08:56:51.54	-428	906	-1809	-13	2	-7	45	47	-2	-46
	1368	2019-01-15 08:56:51.55	-419	906	-1805	-9	-1	-7	-162	-164	2	163
	1369	2019-01-15 08:56:51.56	-429	903	-1796	-6	-1	-8	59	58	1	-58
	1370	2019-01-15 08:56:51.57	-424	907	-1798	-6	-2	-7	-148	-152	4	150
	1371	2019-01-15 08:56:51.58	-431	903	-1795	-1	3	-7	74	70	4	-72
	1372	2019-01-15 08:56:51.59	-426	906	-1796	1	2	-12	-147	-152	5	149
	1373	2019-01-15 08:56:51.60	-430	908	-1804	1	1	-10	86	86	0	-86
	1374	2019-01-15 08:56:51.61	-429	906	-1806	-3	2	-5	-140	-141	1	140
	1375	2019-01-15 08:56:51.62	-435	909	-1805	-7	1	-1	68	72	-4	-70
	1376	2019-01-15 08:56:51.63	-436	901	-1806	-8	6	3	-166	-170	4	168
	1377	2019-01-15 08:56:51.64	-426	898	-1805	-8	3	3	50	44	6	-47
	1378	2019-01-15 08:56:51.65	-426	909	-1811	-11	4	4	-168	-176	8	172
	1379	2019-01-15 08:56:51.66	-427	907	-1805	-14	8	3	71	66	5	-68
	1380	2019-01-15 08:56:51.67	-422	909	-1802	-9	4	4	-153	-156	3	154
	1381	2019-01-15 08:56:51.68	-423	914	-1799	-6	6	0	79	82	-3	-80
	1382	2019-01-15 08:56:51.69	-434	914	-1810	-3	5	-3	-153	-162	9	157
	1383	2019-01-15 08:56:51.70	-430	906	-1814	-2	4	-5	80	69	11	-74
	1384	2019-01-15 08:56:51.71	-433	907	-1806	2	2	-9	-155	-167	12	161
	1385	2019-01-15 08:56:51.72	-434	897	-1807	4	0	-11	69	62	7	-65
	1386	2019-01-15 08:56:51.73	-428	894	-1806	4	-4	-11	-154	-166	12	160
	1387	2019-01-15 08:56:51.74	-427	904	-1797	1	-5	-13	82	79	3	-80
	1388	2019-01-15 08:56:51.75	-424	900	-1791	3	-3	-16	-150	-150	0	150
	1389	2019-01-15 08:56:51.76	-426	902	-1798	6	-2	-17	98	106	-8	-102
	1390	2019-01-15 08:56:51.77	-426	900	-1804	8	-1	-18	-131	-132	1	131
	1391	2019-01-15 08:56:51.78	-428	900	-1814	0	1	-18	96	101	-5	-98
	1392	2019-01-15 08:56:51.79	-426	904	-1815	-5	4	-15	-155	-156	1	155
	1393	2019-01-15 08:56:51.80	-427	895	-1816	-8	0	-13	53	56	-3	-54
	1394	2019-01-15 08:56:51.81	-434	895	-1816	-10	1	-9	-172	-176	4	174
	1395	2019-01-15 08:56:51.82	-429	901	-1812	-11	-2	-6	62	63	-1	-62
	1396	2019-01-15 08:56:51.83	-432	901	-1804	-13	-1	-8	-155	-158	3	156
	1397	2019-01-15 08:56:51.84	-430	895	-1802	-13	0	-10	76	80	-4	-78
	1398	2019-01-15 08:56:51.85	-427	895	-1797	-11	2	-9	-144	-147	3	145
	1399	2019-01-15 08:56:51.86	-428	905	-1794	-5	3	-6	77	80	-3	-78
	1400	2019-01-15 08:56:51.87	-429	904	-1796	-1	2	-8	-150	-157	7	153
	1401	2019-01-15 08:56:51.88	-431	898	-1805	0	7	-5	62	58	4	-60
	1402	2019-01-15 08:56:51.89	-430	908	-1807	-6	10	-4	-152	-155	3	153
	1403	2019-01-15 08:56:51.90	-422	908	-1805	-9	15	-5	65	70	-5	-67
	1404	2019-01-15 08:56:51.91	-428	912	-1801	-7	11	-8	-134	-135	1	134
	1405	2019-01-15 08:56:51.92	-423	905	-1807	-6	10	-9	103	103	0	-103
	1406	2019-01-15 08:56:51.93	-423	897	-1805	-1	9	-12	-111	-115	4	113
	1407	2019-01-15 08:56:51.94	-416	897	-1801	4	4	-8	99	99	0	-99
	1408	2019-01-15 08:56:51.95	-430	896	-1806	9	0	-8	-130	-135	5	132
	1409	2019-01-15 08:56:51.96	-419	895	-1811	10	-2	-7	42	44	-2	-43
	1410	2019-01-15 08:56:51.97	-422	898	-1816	9	-3	-3	-156	-158	2	157
	1411	2019-01-15 08:56:51.98	-428	898	-1811	6	-2	-1	48	55	-7	-51
	1412	2019-01-15 08:56:51.99	-425	890	-1812	3	0	1	-128	-129	1	128
	1413	2019-01-15 08:56:52.00	-429	895	-1806	-1	2	0	65	64	1	-64
	1414	2019-01-15 08:56:52.01	-420	895	-1801	-4	3	2	-131	-139	8	135
	1415	2019-01-15 08:56:52.02	-432	896	-1794	-5	4	4	43	41	2	-42
	1416	2019-01-15 08:56:52.03	-424	901	-1800	-4	6	3	-132	-141	9	136
	1417	2019-01-15 08:56:52.04	-416	904	-1797	-7	7	-1	53	55	-2	-54
	1418	2019-01-15 08:56:52.05	-419	917	-1804	-11	6	-7	-119	-118	-1	118
	1419	2019-01-15 08:56:52.06	-426	911	-1808	-12	3	-12	55	62	-7	-58
	1420	2019-01-15 08:56:52.07	-433	913	-1810	-10	2	-15	-117	-120	3	118
	1421	2019-01-15 08:56:52.08	-416	919	-1817	-15	-1	-18	44	48	-4	-46
	1422	2019-01-15 08:56:52.09	-423	918	-1817	-15	-7	-21	-107	-109	2	108
	1423	2019-01-15 08:56:52.10	-420	899	-1797	-11	-4	-23	54	64	-10	-59
	1424	2019-01-15 08:56:52.11	-428	908	-1795	-3	-6	-23	-118	-119	1	118
	1425	2019-01-15 08:56:52.12	-429	886	-1803	3	-6	-22	5	11	-6	-8
	1426	2019-01-15 08:56:52.13	-435	890	-1804	7	-6	-16	-130	-134	4	132
	1427	2019-01-15 08:56:52.14	-428	895	-1796	4	-6	-13	27	30	-3	-28
	1428	2019-01-15 08:56:52.15	-429	893	-1798	3	-5	-8	-104	-109	5	106
	1429	2019-01-15 08:56:52.16	-444	897	-1807	1	-2	-6	22	26	-4	-24
	1430	2019-01-15 08:56:52.17	-439	899	-1801	-5	1	-6	-104	-110	6	107
	1431	2019-01-15 08:56:52.18	-430	903	-1804	-9	9	-8	16	16	0	-16
	1432	2019-01-15 08:56:52.19	-430	897	-1810	-8	10	-11	-106	-111	5	108
	1433	2019-01-15 08:56:52.20	-430	893	-1810	-4	8	-11	8	10	-2	-9
	1434	2019-01-15 08:56:52.21	-437	894	-1810	0	8	-10	-107	-112	5	109
	1435	2019-01-15 08:56:52.22	-436	897	-1812	5	3	-12	-1	3	-4	-1
	1436	2019-01-15 08:56:52.23	-438	902	-1812	3	-4	-12	-94	-94	0	94
	1437	2019-01-15 08:56:52.24	-435	898	-1810	3	-5	-13	2	11	-9	-6
	1438	2019-01-15 08:56:52.25	-423	901	-1799	-2	-9	-12	-80	-80	0	80
	1439	2019-01-15 08:56:52.26	-431	903	-1805	-4	-4	-15	7	13	-6	-10
	1440	2019-01-15 08:56:52.27	-427	907	-1802	-7	0	-18	-60	-62	2	61
	1441	2019-01-15 08:56:52.28	-425	901	-1797	-9	-1	-19	22	21	1	-21
	1442	2019-01-15 08:56:52.29	-430	899	-1798	-8	2	-19	-75	-85	10	80
	1443	2019-01-15 08:56:52.30	-428	891	-1798	-5	-2	-14	-30	-30	0	30
	1444	2019-01-15 08:56:52.31	-431	897	-1798	-5	-3	-10	-96	-105	9	100
	1445	2019-01-15 08:56:52.32	-438	896	-1796	-9	1	-4	-35	-38	3	36
	1446	2019-01-15 08:56:52.33	-440	904	-1803	-13	1	0	-63	-82	19	72
	1447	2019-01-15 08:56:52.34	-427	906	-1801	-15	4	2	-16	-27	11	21
	1448	2019-01-15 08:56:52.35	-440	902	-1802	-19	8	2	-65	-80	15	72
	1449	2019-01-15 08:56:52.36	-444	900	-1804	-20	9	1	-41	-46	5	43
	1450	2019-01-15 08:56:52.37	-439	912	-1803	-17	8	1	-64	-69	5	66
	1451	2019-01-15 08:56:52.38	-436	909	-1796	-12	7	-1	-40	-34	-6	37
	1452	2019-01-15 08:56:52.39	-433	904	-1797	-7	7	-1	-62	-73	11	67
	1453	2019-01-15 08:56:52.40	-438	916	-1800	-2	8	-6	-45	-51	6	48
	1454	2019-01-15 08:56:52.41	-438	905	-1809	-2	3	-5	-50	-58	8	54
	1455	2019-01-15 08:56:52.42	-437	915	-1798	0	5	-4	-45	-44	-1	44
	1456	2019-01-15 08:56:52.43	-432	906	-1801	2	1	-5	-35	-43	8	39
	1457	2019-01-15 08:56:52.44	-436	903	-1804	5	2	-8	-37	-39	2	38
	1458	2019-01-15 08:56:52.45	-429	904	-1793	1	4	-10	-43	-47	4	45
	1459	2019-01-15 08:56:52.46	-431	899	-1799	0	6	-12	-74	-73	-1	73
	1460	2019-01-15 08:56:52.47	-432	908	-1802	3	5	-12	-42	-48	6	45
	1461	2019-01-15 08:56:52.48	-430	904	-1804	3	3	-14	-67	-66	-1	66
	1462	2019-01-15 08:56:52.49	-438	903	-1808	3	4	-13	-27	-31	4	29
	1463	2019-01-15 08:56:52.50	-432	898	-1799	3	3	-12	-68	-66	-2	67
	1464	2019-01-15 08:56:52.51	-431	896	-1811	6	1	-10	-31	-34	3	32
	1465	2019-01-15 08:56:52.52	-433	899	-1803	7	0	-8	-83	-82	-1	82
	1466	2019-01-15 08:56:52.53	-424	900	-1807	4	1	-7	-26	-26	0	26
	1467	2019-01-15 08:56:52.54	-432	897	-1804	3	0	-5	-88	-84	-4	86
	1468	2019-01-15 08:56:52.55	-431	894	-1807	4	5	-4	-12	-16	4	14
	1469	2019-01-15 08:56:52.56	-431	892	-1799	4	4	-2	-80	-81	1	80
	1470	2019-01-15 08:56:52.57	-427	900	-1800	2	6	-2	21	13	8	-17
	1471	2019-01-15 08:56:52.58	-437	900	-1796	-1	9	-2	-56	-58	2	57
	1472	2019-01-15 08:56:52.59	-436	903	-1797	-1	11	-2	27	28	-1	-27
	1473	2019-01-15 08:56:52.60	-433	903	-1807	-4	14	-4	-82	-84	2	83
	1474	2019-01-15 08:56:52.61	-438	899	-1801	-6	12	-5	-17	-26	9	21
	1475	2019-01-15 08:56:52.62	-435	907	-1813	-6	13	-9	-122	-126	4	124
	1476	2019-01-15 08:56:52.63	-434	912	-1814	-2	12	-10	-9	-21	12	15
	1477	2019-01-15 08:56:52.64	-424	910	-1810	3	7	-11	-108	-116	8	112
	1478	2019-01-15 08:56:52.65	-428	907	-1803	6	5	-16	15	10	5	-12
	1479	2019-01-15 08:56:52.66	-428	912	-1771	6	9	-16	-107	-104	-3	105
	1480	2019-01-15 08:56:52.67	-411	879	-1840	-15	37	-22	12	6	6	-9
	1481	2019-01-15 08:56:52.68	-429	899	-1809	0	11	-21	-119	-125	6	122
	1482	2019-01-15 08:56:52.69	-419	888	-1805	16	5	-17	4	1	3	-2
	1483	2019-01-15 08:56:52.70	-435	890	-1801	4	11	-18	-128	-128	0	128
	1484	2019-01-15 08:56:52.71	-428	893	-1803	2	15	-16	26	22	4	-24
	1485	2019-01-15 08:56:52.72	-430	884	-1810	-4	19	-13	-120	-120	0	120
	1486	2019-01-15 08:56:52.73	-438	889	-1806	-3	14	-9	54	51	3	-52
	1487	2019-01-15 08:56:52.74	-426	895	-1811	-5	14	-9	-97	-101	4	99
	1488	2019-01-15 08:56:52.75	-426	904	-1797	-8	15	-8	48	50	-2	-49
	1489	2019-01-15 08:56:52.76	-431	896	-1806	-8	18	-10	-123	-123	0	123
	1490	2019-01-15 08:56:52.77	-419	900	-1795	-7	20	-9	37	29	8	-33
	1491	2019-01-15 08:56:52.78	-424	886	-1792	-5	21	-5	-130	-135	5	132
	1492	2019-01-15 08:56:52.79	-429	889	-1804	-6	26	-5	38	28	10	-33
	1493	2019-01-15 08:56:52.80	-432	894	-1805	-9	27	-3	-141	-147	6	144
	1494	2019-01-15 08:56:52.81	-425	906	-1825	-10	24	-2	37	35	2	-36
	1495	2019-01-15 08:56:52.82	-430	900	-1817	-10	18	-1	-141	-143	2	142
	1496	2019-01-15 08:56:52.83	-419	903	-1822	-7	14	-1	49	45	4	-47
	1497	2019-01-15 08:56:52.84	-417	916	-1811	-6	8	-1	-138	-144	6	141
	1498	2019-01-15 08:56:52.85	-413	910	-1807	-3	5	-2	57	51	6	-54
	1499	2019-01-15 08:56:52.86	-431	935	-1780	-6	7	-7	-141	-147	6	144
	1500	2019-01-15 08:56:52.87	-434	893	-1824	-10	13	-10	57	52	5	-54
	1501	2019-01-15 08:56:52.88	-424	908	-1805	1	2	-7	-143	-146	3	144
	1502	2019-01-15 08:56:52.89	-417	895	-1789	6	2	-4	60	60	0	-60
	1503	2019-01-15 08:56:52.90	-425	888	-1794	-2	8	-4	-150	-152	2	151
	1504	2019-01-15 08:56:52.91	-415	890	-1810	-1	13	-5	51	51	0	-51
	1505	2019-01-15 08:56:52.92	-419	897	-1802	6	10	-4	-159	-162	3	160
	1506	2019-01-15 08:56:52.93	-411	902	-1801	-3	19	-6	67	66	1	-66
	1507	2019-01-15 08:56:52.94	-427	901	-1817	-7	28	-9	-141	-144	3	142
	1508	2019-01-15 08:56:52.95	-423	909	-1820	-3	24	-9	67	66	1	-66
	1509	2019-01-15 08:56:52.96	-417	916	-1817	-9	18	-10	-161	-164	3	162
	1510	2019-01-15 08:56:52.97	-427	906	-1823	-9	14	-9	50	50	0	-50
	1511	2019-01-15 08:56:52.98	-422	917	-1816	-9	4	-9	-171	-173	2	172
	1512	2019-01-15 08:56:52.99	-420	909	-1810	-7	-3	-11	44	43	1	-43
	1513	2019-01-15 08:56:53.00	-418	908	-1797	-8	-6	-12	-174	-180	6	177
	1514	2019-01-15 08:56:53.01	-417	898	-1797	-12	2	-14	46	40	6	-43
	1515	2019-01-15 08:56:53.02	-422	894	-1797	-9	-1	-18	-174	-179	5	176
	1516	2019-01-15 08:56:53.03	-427	901	-1798	-3	1	-12	66	67	-1	-66
	1517	2019-01-15 08:56:53.04	-424	904	-1798	-5	4	-11	-159	-159	0	159
	1518	2019-01-15 08:56:53.05	-429	903	-1806	-7	2	-10	75	80	-5	-77
	1519	2019-01-15 08:56:53.06	-425	901	-1803	-9	3	-6	-151	-150	-1	150
	1520	2019-01-15 08:56:53.07	-420	904	-1810	-11	3	-4	93	98	-5	-95
	1521	2019-01-15 08:56:53.08	-419	910	-1809	-13	4	-3	-142	-143	1	142
	1522	2019-01-15 08:56:53.09	-432	912	-1817	-16	4	0	91	92	-1	-91
	1523	2019-01-15 08:56:53.10	-425	910	-1812	-17	2	0	-156	-158	2	157
	1524	2019-01-15 08:56:53.11	-417	911	-1807	-16	2	3	62	65	-3	-63
	1525	2019-01-15 08:56:53.12	-426	918	-1792	-19	3	-3	-168	-165	-3	166
	1526	2019-01-15 08:56:53.13	-424	904	-1821	-22	11	-4	77	75	2	-76
	1527	2019-01-15 08:56:53.14	-419	915	-1809	-9	-1	-6	-155	-160	5	157
	1528	2019-01-15 08:56:53.15	-417	906	-1793	1	-4	-4	78	79	-1	-78
	1529	2019-01-15 08:56:53.16	-424	906	-1801	3	-8	-5	-161	-169	8	165
	1530	2019-01-15 08:56:53.17	-436	897	-1806	6	-8	-5	60	57	3	-58
	1531	2019-01-15 08:56:53.18	-419	906	-1801	1	-5	-6	-173	-178	5	175
	1532	2019-01-15 08:56:53.19	-415	903	-1789	-4	-3	-8	57	55	2	-56
	1533	2019-01-15 08:56:53.20	-423	913	-1780	-5	4	-10	-167	-175	8	171
	1534	2019-01-15 08:56:53.21	-418	887	-1824	-17	21	-15	56	52	4	-54
	1535	2019-01-15 08:56:53.22	-431	905	-1810	-6	3	-12	-165	-177	12	171
	1536	2019-01-15 08:56:53.23	-433	908	-1817	-8	6	-14	63	60	3	-61
	1537	2019-01-15 08:56:53.24	-428	909	-1819	-4	-1	-13	-162	-166	4	164
	1538	2019-01-15 08:56:53.25	-426	904	-1807	2	-10	-10	44	47	-3	-45
	1539	2019-01-15 08:56:53.26	-430	904	-1806	4	-7	-11	-173	-179	6	176
	1540	2019-01-15 08:56:53.27	-432	903	-1804	6	-5	-10	46	44	2	-45
	1541	2019-01-15 08:56:53.28	-428	893	-1805	8	-3	-7	-157	-170	13	163
	1542	2019-01-15 08:56:53.29	-423	898	-1794	8	0	-7	52	45	7	-48
	1543	2019-01-15 08:56:53.30	-425	899	-1788	11	5	-4	-150	-168	18	159
	1544	2019-01-15 08:56:53.31	-429	898	-1784	11	10	-4	69	56	13	-62
	1545	2019-01-15 08:56:53.32	-410	889	-1808	1	29	-4	-139	-154	15	146
	1546	2019-01-15 08:56:53.33	-428	906	-1806	4	23	-2	52	50	2	-51
	1547	2019-01-15 08:56:53.34	-417	903	-1825	10	21	-1	-143	-149	6	146
	1548	2019-01-15 08:56:53.35	-421	912	-1821	5	13	-4	66	67	-1	-66
	1549	2019-01-15 08:56:53.36	-414	896	-1814	4	11	-2	-130	-132	2	131
	1550	2019-01-15 08:56:53.37	-426	893	-1802	8	10	-3	62	67	-5	-64
	1551	2019-01-15 08:56:53.38	-418	883	-1802	15	8	-2	-131	-129	-2	130
	1552	2019-01-15 08:56:53.39	-426	884	-1805	22	8	-3	49	62	-13	-55
	1553	2019-01-15 08:56:53.40	-411	884	-1807	27	7	-4	-122	-122	0	122
	1554	2019-01-15 08:56:53.41	-427	892	-1810	28	5	-6	78	80	-2	-79
	1555	2019-01-15 08:56:53.42	-425	891	-1813	25	7	-10	-118	-125	7	121
	1556	2019-01-15 08:56:53.43	-429	895	-1812	20	7	-10	26	27	-1	-26
	1557	2019-01-15 08:56:53.44	-421	899	-1809	14	6	-11	-134	-146	12	140
	1558	2019-01-15 08:56:53.45	-419	901	-1808	11	8	-12	47	41	6	-44
	1559	2019-01-15 08:56:53.46	-415	902	-1783	1	11	-11	-107	-114	7	110
	1560	2019-01-15 08:56:53.47	-416	882	-1823	-15	29	-13	54	54	0	-54
	1561	2019-01-15 08:56:53.48	-424	881	-1821	-10	14	-12	-107	-109	2	108
	1562	2019-01-15 08:56:53.49	-418	886	-1808	-4	10	-6	34	40	-6	-37
	1563	2019-01-15 08:56:53.50	-425	884	-1807	-12	12	-1	-108	-113	5	110
	1564	2019-01-15 08:56:53.51	-415	882	-1814	-13	15	1	37	41	-4	-39
	1565	2019-01-15 08:56:53.52	-420	888	-1813	-14	14	6	-98	-100	2	99
	1566	2019-01-15 08:56:53.53	-423	894	-1800	-12	12	5	41	44	-3	-42
	1567	2019-01-15 08:56:53.54	-426	898	-1804	-15	14	6	-96	-98	2	97
	1568	2019-01-15 08:56:53.55	-414	895	-1813	-21	17	8	24	29	-5	-26
	1569	2019-01-15 08:56:53.56	-416	900	-1809	-22	20	7	-72	-73	1	72
	1570	2019-01-15 08:56:53.57	-416	903	-1811	-20	19	5	56	61	-5	-58
	1571	2019-01-15 08:56:53.58	-416	904	-1815	-13	15	4	-57	-58	1	57
	1572	2019-01-15 08:56:53.59	-411	905	-1808	-4	9	0	30	36	-6	-33
	1573	2019-01-15 08:56:53.60	-403	900	-1810	-1	10	0	-86	-92	6	89
	1574	2019-01-15 08:56:53.61	-418	894	-1815	4	8	1	-3	-3	0	3
	1575	2019-01-15 08:56:53.62	-417	907	-1812	10	5	0	-98	-105	7	101
	1576	2019-01-15 08:56:53.63	-414	905	-1813	7	3	1	-8	-6	-2	7
	1577	2019-01-15 08:56:53.64	-423	893	-1813	5	0	0	-82	-93	11	87
	1578	2019-01-15 08:56:53.65	-421	902	-1818	1	0	2	-8	-11	3	9
	1579	2019-01-15 08:56:53.66	-415	900	-1810	1	-1	5	-72	-80	8	76
	1580	2019-01-15 08:56:53.67	-414	897	-1804	-4	-1	8	-5	-2	-3	3
	1581	2019-01-15 08:56:53.68	-413	896	-1798	-2	7	11	-67	-71	4	69
	1582	2019-01-15 08:56:53.69	-421	896	-1792	0	10	14	-16	-16	0	16
	1583	2019-01-15 08:56:53.70	-421	892	-1802	4	12	14	-68	-74	6	71
	1584	2019-01-15 08:56:53.71	-411	899	-1807	5	14	15	-26	-24	-2	25
	1585	2019-01-15 08:56:53.72	-422	907	-1808	5	17	15	-59	-69	10	64
	1586	2019-01-15 08:56:53.73	-412	898	-1803	1	19	14	-23	-25	2	24
	1587	2019-01-15 08:56:53.74	-420	909	-1806	1	18	14	-46	-48	2	47
	1588	2019-01-15 08:56:53.75	-417	902	-1814	0	18	10	-23	-19	-4	21
	1589	2019-01-15 08:56:53.76	-415	891	-1812	-1	20	8	-26	-34	8	30
	1590	2019-01-15 08:56:53.77	-417	894	-1801	3	19	5	-11	-15	4	13
	1591	2019-01-15 08:56:53.78	-414	898	-1808	5	13	1	-51	-64	13	57
	1592	2019-01-15 08:56:53.79	-406	911	-1809	3	10	-4	-69	-75	6	72
	1593	2019-01-15 08:56:53.80	-413	908	-1819	2	9	-8	-69	-80	11	74
	1594	2019-01-15 08:56:53.81	-408	906	-1809	-3	6	-12	-72	-74	2	73
	1595	2019-01-15 08:56:53.82	-414	901	-1816	-6	6	-15	-46	-50	4	48
	1596	2019-01-15 08:56:53.83	-408	897	-1817	-8	0	-16	-57	-57	0	57
	1597	2019-01-15 08:56:53.84	-419	893	-1815	-10	0	-15	-32	-34	2	33
	1598	2019-01-15 08:56:53.85	-406	895	-1809	-13	3	-13	-65	-61	-4	63
	1599	2019-01-15 08:56:53.86	-408	888	-1803	-11	8	-11	-28	-31	3	29
	1600	2019-01-15 08:56:53.87	-408	894	-1806	-8	9	-13	-69	-70	1	69
	1601	2019-01-15 08:56:53.88	-422	900	-1810	-6	14	-13	-23	-30	7	26
	1602	2019-01-15 08:56:53.89	-403	896	-1816	-5	13	-13	-75	-76	1	75
	1603	2019-01-15 08:56:53.90	-416	899	-1807	-2	12	-11	-11	-15	4	13
	1604	2019-01-15 08:56:53.91	-411	902	-1821	1	8	-10	-66	-64	-2	65
	1605	2019-01-15 08:56:53.92	-402	903	-1815	2	6	-7	-3	-13	10	8
	1606	2019-01-15 08:56:53.93	-405	904	-1817	2	3	-6	-78	-83	5	80
	1607	2019-01-15 08:56:53.94	-409	897	-1812	1	1	-5	-12	-14	2	13
	1608	2019-01-15 08:56:53.95	-404	904	-1811	-1	4	-5	-98	-98	0	98
	1609	2019-01-15 08:56:53.96	-406	903	-1807	-6	2	-4	-5	-10	5	7
	1610	2019-01-15 08:56:53.97	-416	901	-1801	-7	5	-7	-86	-90	4	88
	1611	2019-01-15 08:56:53.98	-416	906	-1807	-5	5	-10	6	-2	8	-2
	1612	2019-01-15 08:56:53.99	-409	905	-1813	-4	7	-14	-99	-100	1	99
	1613	2019-01-15 08:56:54.00	-414	904	-1802	-1	10	-16	-9	-12	3	10
	1614	2019-01-15 08:56:54.01	-408	900	-1812	2	8	-15	-118	-114	-4	116
	1615	2019-01-15 08:56:54.02	-420	891	-1806	2	3	-15	2	4	-2	-3
	1616	2019-01-15 08:56:54.03	-420	892	-1809	3	8	-11	-108	-108	0	108
	1617	2019-01-15 08:56:54.04	-410	891	-1809	6	10	-13	20	18	2	-19
	1618	2019-01-15 08:56:54.05	-410	889	-1803	10	9	-13	-106	-106	0	106
	1619	2019-01-15 08:56:54.06	-410	882	-1814	16	11	-11	22	20	2	-21
	1620	2019-01-15 08:56:54.07	-407	889	-1817	18	10	-13	-117	-119	2	118
	1621	2019-01-15 08:56:54.08	-406	893	-1814	17	15	-11	36	33	3	-34
	1622	2019-01-15 08:56:54.09	-408	898	-1814	19	11	-11	-114	-114	0	114
	1623	2019-01-15 08:56:54.10	-411	893	-1822	20	8	-11	6	-1	7	-2
	1624	2019-01-15 08:56:54.11	-408	902	-1811	19	7	-12	-155	-161	6	158
	1625	2019-01-15 08:56:54.12	-410	887	-1808	18	2	-10	14	6	8	-10
	1626	2019-01-15 08:56:54.13	-408	879	-1807	18	3	-8	-136	-138	2	137
	1627	2019-01-15 08:56:54.14	-411	875	-1811	20	3	-3	39	31	8	-35
	1628	2019-01-15 08:56:54.15	-415	878	-1807	17	7	-1	-129	-136	7	132
	1629	2019-01-15 08:56:54.16	-419	878	-1806	6	12	4	29	27	2	-28
	1630	2019-01-15 08:56:54.17	-405	892	-1817	-3	25	6	-147	-149	2	148
	1631	2019-01-15 08:56:54.18	-413	901	-1825	-16	32	3	30	22	8	-26
	1632	2019-01-15 08:56:54.19	-416	899	-1830	-24	34	1	-150	-158	8	154
	1633	2019-01-15 08:56:54.20	-406	907	-1817	-25	29	-6	41	32	9	-36
	1634	2019-01-15 08:56:54.21	-410	890	-1826	-18	21	-4	-142	-146	4	144
	1635	2019-01-15 08:56:54.22	-405	896	-1817	-18	14	-2	69	73	-4	-71
	1636	2019-01-15 08:56:54.23	-396	891	-1810	-18	13	1	-128	-127	-1	127
	1637	2019-01-15 08:56:54.24	-399	880	-1810	-9	10	2	52	47	5	-49
	1638	2019-01-15 08:56:54.25	-398	880	-1805	-6	6	6	-158	-166	8	162
	1639	2019-01-15 08:56:54.26	-399	886	-1808	-3	11	7	52	40	12	-46
	1640	2019-01-15 08:56:54.27	-400	883	-1813	-1	12	8	-152	-159	7	155
	1641	2019-01-15 08:56:54.28	-390	886	-1815	-3	16	6	52	49	3	-50
	1642	2019-01-15 08:56:54.29	-394	900	-1817	-7	21	4	-158	-162	4	160
	1643	2019-01-15 08:56:54.30	-407	909	-1822	-10	19	0	56	47	9	-51
	1644	2019-01-15 08:56:54.31	-397	915	-1826	-10	16	-6	-158	-166	8	162
	1645	2019-01-15 08:56:54.32	-398	913	-1824	-15	9	-9	62	55	7	-58
	1646	2019-01-15 08:56:54.33	-400	908	-1820	-17	6	-11	-154	-161	7	157
	1647	2019-01-15 08:56:54.34	-410	904	-1819	-15	-1	-14	76	71	5	-73
	1648	2019-01-15 08:56:54.35	-406	900	-1804	-12	-4	-12	-150	-156	6	153
	1649	2019-01-15 08:56:54.36	-403	900	-1807	-4	-5	-11	75	66	9	-70
	1650	2019-01-15 08:56:54.37	-410	891	-1808	3	-6	-10	-152	-160	8	156
	1651	2019-01-15 08:56:54.38	-400	888	-1807	7	-3	-8	74	77	-3	-75
	1652	2019-01-15 08:56:54.39	-410	892	-1809	6	-1	-7	-158	-157	-1	157
	1653	2019-01-15 08:56:54.40	-408	897	-1810	6	2	-3	94	97	-3	-95
	1654	2019-01-15 08:56:54.41	-402	900	-1804	3	4	1	-145	-153	8	149
	1655	2019-01-15 08:56:54.42	-405	899	-1813	1	9	0	52	44	8	-48
	1656	2019-01-15 08:56:54.43	-399	898	-1802	-1	13	3	-187	-195	8	191
	1657	2019-01-15 08:56:54.44	-397	897	-1806	-6	13	4	54	56	-2	-55
	1658	2019-01-15 08:56:54.45	-404	900	-1811	-5	12	3	-166	-167	1	166
	1659	2019-01-15 08:56:54.46	-414	898	-1811	-5	12	2	73	75	-2	-74
	1660	2019-01-15 08:56:54.47	-410	895	-1816	-3	11	3	-156	-158	2	157
	1661	2019-01-15 08:56:54.48	-406	909	-1815	-4	9	2	74	77	-3	-75
	1662	2019-01-15 08:56:54.49	-399	903	-1813	-5	7	-3	-160	-163	3	161
	1663	2019-01-15 08:56:54.50	-394	898	-1814	-5	8	-4	79	75	4	-77
	1664	2019-01-15 08:56:54.51	-404	896	-1815	-4	4	-5	-151	-159	8	155
	1665	2019-01-15 08:56:54.52	-398	897	-1810	-1	4	-6	84	81	3	-82
	1666	2019-01-15 08:56:54.53	-400	892	-1806	2	-2	-3	-149	-162	13	155
	1667	2019-01-15 08:56:54.54	-399	892	-1805	3	1	-4	79	68	11	-73
	1668	2019-01-15 08:56:54.55	-396	884	-1798	4	5	-2	-145	-159	14	152
	1669	2019-01-15 08:56:54.56	-395	884	-1799	4	8	-1	102	95	7	-98
	1670	2019-01-15 08:56:54.57	-404	887	-1815	1	9	1	-131	-136	5	133
	1671	2019-01-15 08:56:54.58	-406	900	-1818	-19	15	4	92	93	-1	-92
	1672	2019-01-15 08:56:54.59	-400	904	-1822	-27	15	5	-149	-159	10	154
	1673	2019-01-15 08:56:54.60	-394	906	-1818	-32	13	3	60	57	3	-58
	1674	2019-01-15 08:56:54.61	-406	912	-1824	-34	11	0	-163	-171	8	167
	1675	2019-01-15 08:56:54.62	-401	905	-1816	-33	9	-4	56	56	0	-56
	1676	2019-01-15 08:56:54.63	-391	906	-1812	-26	9	-3	-152	-157	5	154
	1677	2019-01-15 08:56:54.64	-398	904	-1801	-21	8	-7	74	75	-1	-74
	1678	2019-01-15 08:56:54.65	-401	909	-1805	-12	4	-12	-140	-145	5	142
	1679	2019-01-15 08:56:54.66	-396	899	-1806	-5	2	-12	74	74	0	-74
	1680	2019-01-15 08:56:54.67	-403	901	-1808	-2	0	-18	-145	-149	4	147
	1681	2019-01-15 08:56:54.68	-394	907	-1811	2	-3	-20	56	60	-4	-58
	1682	2019-01-15 08:56:54.69	-398	902	-1819	0	-4	-23	-147	-149	2	148
	1683	2019-01-15 08:56:54.70	-403	897	-1812	-4	-1	-22	59	64	-5	-61
	1684	2019-01-15 08:56:54.71	-398	895	-1811	-8	3	-23	-138	-142	4	140
	1685	2019-01-15 08:56:54.72	-395	899	-1814	-9	3	-23	60	54	6	-57
	1686	2019-01-15 08:56:54.73	-401	899	-1808	-13	1	-21	-123	-131	8	127
	1687	2019-01-15 08:56:54.74	-407	898	-1806	-14	1	-20	84	86	-2	-85
	1688	2019-01-15 08:56:54.75	-394	888	-1802	-11	3	-18	-126	-136	10	131
	1689	2019-01-15 08:56:54.76	-397	891	-1810	-5	4	-16	22	21	1	-21
	1690	2019-01-15 08:56:54.77	-409	892	-1817	-2	1	-13	-151	-164	13	157
	1691	2019-01-15 08:56:54.78	-405	883	-1813	5	-1	-10	35	35	0	-35
	1692	2019-01-15 08:56:54.79	-402	882	-1812	10	-2	-8	-125	-135	10	130
	1693	2019-01-15 08:56:54.80	-402	890	-1813	12	1	-4	46	42	4	-44
	1694	2019-01-15 08:56:54.81	-398	890	-1813	15	1	-2	-122	-134	12	128
	1695	2019-01-15 08:56:54.82	-402	890	-1808	9	3	-1	42	40	2	-41
	1696	2019-01-15 08:56:54.83	-407	893	-1812	4	5	5	-121	-130	9	125
	1697	2019-01-15 08:56:54.84	-400	894	-1804	-4	10	5	32	32	0	-32
	1698	2019-01-15 08:56:54.85	-404	888	-1807	-8	13	4	-120	-126	6	123
	1699	2019-01-15 08:56:54.86	-396	899	-1824	-11	12	4	36	40	-4	-38
	1700	2019-01-15 08:56:54.87	-400	904	-1818	-11	10	7	-109	-110	1	109
	1701	2019-01-15 08:56:54.88	-397	899	-1819	-14	9	5	34	40	-6	-37
	1702	2019-01-15 08:56:54.89	-410	896	-1815	-17	11	8	-102	-104	2	103
	1703	2019-01-15 08:56:54.90	-403	900	-1817	-14	11	7	28	33	-5	-30
	1704	2019-01-15 08:56:54.91	-402	900	-1815	-14	10	9	-111	-117	6	114
	1705	2019-01-15 08:56:54.92	-417	899	-1819	-11	9	8	2	1	1	-1
	1706	2019-01-15 08:56:54.93	-391	905	-1812	-11	9	8	-108	-114	6	111
	1707	2019-01-15 08:56:54.94	-399	899	-1808	-8	7	5	17	21	-4	-19
	1708	2019-01-15 08:56:54.95	-393	895	-1804	-6	8	3	-90	-96	6	93
	1709	2019-01-15 08:56:54.96	-395	903	-1811	-8	14	-1	14	15	-1	-14
	1710	2019-01-15 08:56:54.97	-399	887	-1822	-4	16	-7	-88	-92	4	90
	1711	2019-01-15 08:56:54.98	-396	899	-1812	4	10	-8	2	7	-5	-4
	1712	2019-01-15 08:56:54.99	-390	916	-1794	4	19	-15	-91	-92	1	91
	1713	2019-01-15 08:56:55.00	-391	902	-1818	-3	33	-21	-4	-2	-2	3
	1714	2019-01-15 08:56:55.01	-392	908	-1827	-5	32	-26	-85	-88	3	86
	1715	2019-01-15 08:56:55.02	-401	913	-1821	-6	24	-28	-10	-5	-5	7
	1716	2019-01-15 08:56:55.03	-405	902	-1832	-13	17	-33	-78	-84	6	81
	1717	2019-01-15 08:56:55.04	-392	914	-1821	-14	13	-34	-11	-8	-3	9
	1718	2019-01-15 08:56:55.05	-405	897	-1820	-12	7	-31	-57	-60	3	58
	1719	2019-01-15 08:56:55.06	-397	902	-1816	-10	3	-32	8	11	-3	-9
	1720	2019-01-15 08:56:55.07	-402	898	-1812	-8	-1	-31	-64	-70	6	67
	1721	2019-01-15 08:56:55.08	-406	890	-1793	-9	1	-28	-43	-41	-2	42
	1722	2019-01-15 08:56:55.09	-392	887	-1797	-9	7	-24	-85	-92	7	88
	1723	2019-01-15 08:56:55.10	-407	893	-1808	-3	6	-20	-42	-46	4	44
	1724	2019-01-15 08:56:55.11	-399	886	-1803	2	0	-13	-59	-66	7	62
	1725	2019-01-15 08:56:55.12	-404	896	-1806	-2	5	-9	-32	-30	-2	31
	1726	2019-01-15 08:56:55.13	-405	902	-1812	-5	8	-7	-54	-65	11	59
	1727	2019-01-15 08:56:55.14	-405	906	-1816	-9	10	-8	-43	-47	4	45
	1728	2019-01-15 08:56:55.15	-404	911	-1814	-11	11	-7	-56	-65	9	60
	1729	2019-01-15 08:56:55.16	-408	905	-1809	-10	8	-8	-52	-58	6	55
	1730	2019-01-15 08:56:55.17	-404	908	-1795	-9	9	-10	-54	-65	11	59
	1731	2019-01-15 08:56:55.18	-392	915	-1802	-19	24	-10	-53	-56	3	54
	1732	2019-01-15 08:56:55.19	-416	902	-1825	-17	18	-16	-24	-36	12	30
	1733	2019-01-15 08:56:55.20	-392	914	-1828	-6	7	-12	-28	-30	2	29
	1734	2019-01-15 08:56:55.21	-399	909	-1809	-4	4	-17	-26	-28	2	27
	1735	2019-01-15 08:56:55.22	-397	917	-1791	-8	5	-22	-72	-74	2	73
	1736	2019-01-15 08:56:55.23	-392	903	-1806	-11	11	-23	-67	-82	15	74
	1737	2019-01-15 08:56:55.24	-406	894	-1802	-6	5	-24	-105	-113	8	109
	1738	2019-01-15 08:56:55.25	-394	903	-1793	3	11	-21	-48	-65	17	56
	1739	2019-01-15 08:56:55.26	-387	896	-1799	2	17	-18	-88	-93	5	90
	1740	2019-01-15 08:56:55.27	-397	902	-1813	4	19	-17	-25	-23	-2	24
	1741	2019-01-15 08:56:55.28	-400	898	-1823	2	19	-15	-76	-70	-6	73
	1742	2019-01-15 08:56:55.29	-407	907	-1833	1	13	-16	-20	-24	4	22
	1743	2019-01-15 08:56:55.30	-403	904	-1829	-1	13	-14	-95	-98	3	96
	1744	2019-01-15 08:56:55.31	-402	908	-1829	1	8	-12	-13	-25	12	19
	1745	2019-01-15 08:56:55.32	-398	914	-1818	-2	8	-12	-88	-94	6	91
	1746	2019-01-15 08:56:55.33	-406	905	-1820	-3	12	-10	-3	-9	6	6
	1747	2019-01-15 08:56:55.34	-398	906	-1801	-1	7	-12	-94	-94	0	94
	1748	2019-01-15 08:56:55.35	-402	892	-1804	2	11	-11	13	9	4	-11
	1749	2019-01-15 08:56:55.36	-395	898	-1804	8	10	-13	-81	-81	0	81
	1750	2019-01-15 08:56:55.37	-394	902	-1800	13	10	-14	2	-1	3	0
	1751	2019-01-15 08:56:55.38	-397	902	-1811	11	19	-18	-121	-126	5	123
	1752	2019-01-15 08:56:55.39	-401	905	-1811	11	18	-20	0	-11	11	5
	1753	2019-01-15 08:56:55.40	-402	908	-1807	13	20	-21	-111	-116	5	113
	1754	2019-01-15 08:56:55.41	-391	899	-1813	11	19	-21	8	-6	14	-1
	1755	2019-01-15 08:56:55.42	-397	908	-1821	7	15	-21	-119	-125	6	122
	1756	2019-01-15 08:56:55.43	-403	901	-1824	8	14	-22	20	14	6	-17
	1757	2019-01-15 08:56:55.44	-392	895	-1803	4	15	-23	-114	-122	8	118
	1758	2019-01-15 08:56:55.45	-391	885	-1810	2	14	-24	16	6	10	-11
	1759	2019-01-15 08:56:55.46	-390	889	-1804	4	18	-21	-132	-136	4	134
	1760	2019-01-15 08:56:55.47	-399	888	-1812	4	18	-21	16	4	12	-10
	1761	2019-01-15 08:56:55.48	-390	893	-1814	4	22	-20	-133	-138	5	135
	1762	2019-01-15 08:56:55.49	-394	884	-1810	4	22	-16	31	27	4	-29
	1763	2019-01-15 08:56:55.50	-394	888	-1813	6	16	-14	-129	-134	5	131
	1764	2019-01-15 08:56:55.51	-396	879	-1820	5	18	-11	47	37	10	-42
	1765	2019-01-15 08:56:55.52	-390	888	-1815	3	14	-9	-116	-121	5	118
	1766	2019-01-15 08:56:55.53	-391	885	-1805	-1	16	-2	66	61	5	-63
	1767	2019-01-15 08:56:55.54	-396	885	-1824	-6	23	-1	-117	-121	4	119
	1768	2019-01-15 08:56:55.55	-393	899	-1824	-8	18	-2	38	30	8	-34
	1769	2019-01-15 08:56:55.56	-391	900	-1820	-8	19	0	-157	-163	6	160
	1770	2019-01-15 08:56:55.57	-389	900	-1818	-12	19	-1	43	32	11	-37
	1771	2019-01-15 08:56:55.58	-386	899	-1821	-11	15	-4	-148	-154	6	151
	1772	2019-01-15 08:56:55.59	-387	896	-1815	-7	11	-6	56	52	4	-54
	1773	2019-01-15 08:56:55.60	-387	898	-1815	-1	9	-5	-143	-147	4	145
	1774	2019-01-15 08:56:55.61	-381	894	-1813	3	2	-6	45	53	-8	-49
	1775	2019-01-15 08:56:55.62	-393	907	-1791	4	2	-8	-154	-152	-2	153
	1776	2019-01-15 08:56:55.63	-386	886	-1828	-13	26	-11	62	55	7	-58
	1777	2019-01-15 08:56:55.64	-397	884	-1821	-2	16	-13	-144	-154	10	149
	1778	2019-01-15 08:56:55.65	-383	893	-1818	12	8	-11	65	56	9	-60
	1779	2019-01-15 08:56:55.66	-386	896	-1822	5	13	-13	-146	-160	14	153
	1780	2019-01-15 08:56:55.67	-385	905	-1808	1	21	-15	70	58	12	-64
	1781	2019-01-15 08:56:55.68	-386	891	-1832	-7	32	-18	-144	-148	4	146
	1782	2019-01-15 08:56:55.69	-393	897	-1824	-5	24	-20	97	98	-1	-97
	1783	2019-01-15 08:56:55.70	-390	899	-1827	-4	18	-17	-129	-136	7	132
	1784	2019-01-15 08:56:55.71	-397	897	-1823	-8	17	-18	43	31	12	-37
	1785	2019-01-15 08:56:55.72	-381	885	-1826	-11	16	-19	-190	-196	6	193
	1786	2019-01-15 08:56:55.73	-390	890	-1810	-6	8	-18	54	54	0	-54
	1787	2019-01-15 08:56:55.74	-394	893	-1807	-2	11	-17	-152	-158	6	155
	1788	2019-01-15 08:56:55.75	-401	891	-1817	-5	14	-17	81	77	4	-79
	1789	2019-01-15 08:56:55.76	-400	887	-1805	-2	16	-16	-147	-155	8	151
	1790	2019-01-15 08:56:55.77	-393	884	-1811	-2	17	-15	75	71	4	-73
	1791	2019-01-15 08:56:55.78	-388	888	-1803	-1	17	-14	-160	-165	5	162
	1792	2019-01-15 08:56:55.79	-384	889	-1812	-5	16	-11	67	65	2	-66
	1793	2019-01-15 08:56:55.80	-398	894	-1819	-13	18	-9	-159	-168	9	163
	1794	2019-01-15 08:56:55.81	-402	890	-1811	-17	22	-9	85	77	8	-81
	1795	2019-01-15 08:56:55.82	-397	891	-1816	-19	20	-7	-152	-157	5	154
	1796	2019-01-15 08:56:55.83	-391	895	-1805	-18	22	-8	74	72	2	-73
	1797	2019-01-15 08:56:55.84	-390	885	-1810	-12	23	-7	-155	-161	6	158
	1798	2019-01-15 08:56:55.85	-396	893	-1809	-12	26	-7	82	87	-5	-84
	1799	2019-01-15 08:56:55.86	-390	893	-1820	-12	25	-7	-149	-155	6	152
	1800	2019-01-15 08:56:55.87	-387	896	-1818	-14	22	-6	70	66	4	-68
	1801	2019-01-15 08:56:55.88	-378	899	-1818	-19	19	-9	-168	-174	6	171
	1802	2019-01-15 08:56:55.89	-379	897	-1816	-21	21	-11	72	69	3	-70
	1803	2019-01-15 08:56:55.90	-383	895	-1812	-24	19	-5	-150	-161	11	155
	1804	2019-01-15 08:56:55.91	-388	893	-1814	-24	17	-2	73	70	3	-71
	1805	2019-01-15 08:56:55.92	-388	900	-1824	-24	15	1	-157	-165	8	161
	1806	2019-01-15 08:56:55.93	-375	902	-1801	-31	26	2	75	72	3	-73
	1807	2019-01-15 08:56:55.94	-369	905	-1811	-27	26	-1	-157	-163	6	160
	1808	2019-01-15 08:56:55.95	-377	914	-1820	-20	28	-6	70	69	1	-69
	1809	2019-01-15 08:56:55.96	-379	910	-1826	-13	20	-6	-142	-153	11	147
	1810	2019-01-15 08:56:55.97	-379	911	-1823	-11	14	-5	65	69	-4	-67
	1811	2019-01-15 08:56:55.98	-376	908	-1826	-11	8	-6	-158	-159	1	158
	1812	2019-01-15 08:56:55.99	-381	907	-1816	-8	2	-4	59	60	-1	-59
	1813	2019-01-15 08:56:56.00	-376	911	-1825	-4	5	-2	-144	-145	1	144
	1814	2019-01-15 08:56:56.01	-375	907	-1820	-7	5	-6	83	88	-5	-85
	1815	2019-01-15 08:56:56.02	-388	910	-1814	-8	9	-5	-135	-144	9	139
	1816	2019-01-15 08:56:56.03	-386	905	-1815	-10	11	-7	53	51	2	-52
	1817	2019-01-15 08:56:56.04	-382	906	-1813	-6	8	-10	-169	-172	3	170
	1818	2019-01-15 08:56:56.05	-377	906	-1811	-2	7	-11	33	38	-5	-35
	1819	2019-01-15 08:56:56.06	-389	901	-1804	-1	8	-11	-150	-158	8	154
	1820	2019-01-15 08:56:56.07	-381	905	-1807	-2	8	-11	64	63	1	-63
	1821	2019-01-15 08:56:56.08	-382	908	-1804	-2	5	-13	-135	-146	11	140
	1822	2019-01-15 08:56:56.09	-387	907	-1817	1	6	-15	60	58	2	-59
	1823	2019-01-15 08:56:56.10	-384	906	-1815	3	6	-18	-142	-153	11	147
	1824	2019-01-15 08:56:56.11	-392	903	-1820	3	7	-18	49	44	5	-46
	1825	2019-01-15 08:56:56.12	-380	894	-1816	5	6	-19	-133	-144	11	138
	1826	2019-01-15 08:56:56.13	-380	897	-1814	6	8	-21	57	58	-1	-57
	1827	2019-01-15 08:56:56.14	-378	899	-1810	7	11	-20	-129	-132	3	130
	1828	2019-01-15 08:56:56.15	-384	897	-1811	7	11	-21	49	55	-6	-52
	1829	2019-01-15 08:56:56.16	-379	903	-1808	4	10	-22	-128	-134	6	131
	1830	2019-01-15 08:56:56.17	-381	900	-1817	5	10	-22	52	50	2	-51
	1831	2019-01-15 08:56:56.18	-375	898	-1816	4	7	-22	-109	-115	6	112
	1832	2019-01-15 08:56:56.19	-374	901	-1815	4	4	-21	73	79	-6	-76
	1833	2019-01-15 08:56:56.20	-372	890	-1830	5	4	-19	-119	-127	8	123
	1834	2019-01-15 08:56:56.21	-373	903	-1824	4	3	-22	4	0	4	-2
	1835	2019-01-15 08:56:56.22	-377	895	-1822	0	6	-20	-142	-152	10	147
	1836	2019-01-15 08:56:56.23	-383	899	-1822	-5	9	-22	31	30	1	-30
	1837	2019-01-15 08:56:56.24	-375	893	-1819	-7	14	-20	-112	-118	6	115
	1838	2019-01-15 08:56:56.25	-380	896	-1815	-7	11	-20	24	25	-1	-24
	1839	2019-01-15 08:56:56.26	-374	899	-1820	-3	8	-17	-115	-130	15	122
	1840	2019-01-15 08:56:56.27	-391	902	-1826	-4	3	-13	18	10	8	-14
	1841	2019-01-15 08:56:56.28	-384	892	-1816	-5	-2	-11	-112	-122	10	117
	1842	2019-01-15 08:56:56.29	-393	887	-1808	-6	0	-9	14	16	-2	-15
	1843	2019-01-15 08:56:56.30	-382	889	-1804	-5	6	-7	-99	-100	1	99
	1844	2019-01-15 08:56:56.31	-383	883	-1815	-5	10	-5	21	28	-7	-24
	1845	2019-01-15 08:56:56.32	-373	891	-1818	-4	15	-5	-83	-89	6	86
	1846	2019-01-15 08:56:56.33	-379	898	-1818	-6	20	-6	28	27	1	-27
	1847	2019-01-15 08:56:56.34	-382	895	-1820	-3	22	-7	-71	-75	4	73
	1848	2019-01-15 08:56:56.35	-378	899	-1822	6	21	-10	22	29	-7	-25
	1849	2019-01-15 08:56:56.36	-383	896	-1826	12	13	-11	-85	-86	1	85
	1850	2019-01-15 08:56:56.37	-388	902	-1830	15	11	-9	-4	-2	-2	3
	1851	2019-01-15 08:56:56.38	-392	896	-1830	12	6	-4	-99	-102	3	100
	1852	2019-01-15 08:56:56.39	-381	904	-1827	10	4	-6	-18	-14	-4	16
	1853	2019-01-15 08:56:56.40	-386	907	-1823	5	3	-7	-95	-105	10	100
	1854	2019-01-15 08:56:56.41	-389	909	-1824	-3	-1	-6	-23	-24	1	23
	1855	2019-01-15 08:56:56.42	-382	906	-1816	-6	5	-7	-88	-96	8	92
	1856	2019-01-15 08:56:56.43	-396	905	-1810	-11	10	-8	-27	-26	-1	26
	1857	2019-01-15 08:56:56.44	-391	905	-1812	-6	18	-4	-80	-87	7	83
	1858	2019-01-15 08:56:56.45	-397	910	-1809	4	19	-3	-32	-31	-1	31
	1859	2019-01-15 08:56:56.46	-396	916	-1819	12	22	0	-71	-74	3	72
	1860	2019-01-15 08:56:56.47	-395	921	-1816	20	24	-2	-27	-25	-2	26
	1861	2019-01-15 08:56:56.48	-405	919	-1818	27	27	-2	-59	-64	5	61
	1862	2019-01-15 08:56:56.49	-396	926	-1824	36	28	-2	-36	-37	1	36
	1863	2019-01-15 08:56:56.50	-401	944	-1806	44	29	-1	-55	-69	14	62
	1864	2019-01-15 08:56:56.51	-382	930	-1839	35	56	-1	-40	-48	8	44
	1865	2019-01-15 08:56:56.52	-406	934	-1834	47	49	-4	-62	-69	7	65
	1866	2019-01-15 08:56:56.53	-391	937	-1828	70	43	2	-67	-63	-4	65
	1867	2019-01-15 08:56:56.54	-385	938	-1823	71	49	4	-58	-61	3	59
	1868	2019-01-15 08:56:56.55	-386	929	-1825	75	58	4	-52	-52	0	52
	1869	2019-01-15 08:56:56.56	-398	922	-1817	86	64	11	-34	-44	10	39
	1870	2019-01-15 08:56:56.57	-397	915	-1818	98	71	16	-59	-59	0	59
	1871	2019-01-15 08:56:56.58	-409	920	-1826	109	75	16	-37	-47	10	42
	1872	2019-01-15 08:56:56.59	-403	930	-1826	119	87	18	-63	-69	6	66
	1873	2019-01-15 08:56:56.60	-395	928	-1828	128	95	14	-29	-38	9	33
	1874	2019-01-15 08:56:56.61	-392	929	-1817	135	111	9	-63	-67	4	65
	1875	2019-01-15 08:56:56.62	-391	922	-1819	142	123	6	-15	-20	5	17
	1876	2019-01-15 08:56:56.63	-394	920	-1821	147	139	4	-65	-65	0	65
	1877	2019-01-15 08:56:56.64	-389	905	-1844	154	145	8	-8	-15	7	11
	1878	2019-01-15 08:56:56.65	-399	903	-1855	159	152	16	-67	-67	0	67
	1879	2019-01-15 08:56:56.66	-395	908	-1866	158	150	24	15	10	5	-12
	1880	2019-01-15 08:56:56.67	-407	947	-1861	161	148	28	-49	-48	-1	48
	1881	2019-01-15 08:56:56.68	-401	960	-1863	163	153	22	17	14	3	-15
	1882	2019-01-15 08:56:56.69	-393	954	-1848	165	164	15	-77	-79	2	78
	1883	2019-01-15 08:56:56.70	-389	941	-1834	165	183	15	-18	-22	4	20
	1884	2019-01-15 08:56:56.71	-376	920	-1824	176	201	15	-112	-112	0	112
	1885	2019-01-15 08:56:56.72	-365	921	-1809	188	229	20	0	-3	3	1
	1886	2019-01-15 08:56:56.73	-359	932	-1815	194	254	21	-88	-87	-1	87
	1887	2019-01-15 08:56:56.74	-368	961	-1851	197	278	17	26	24	2	-25
	1888	2019-01-15 08:56:56.75	-372	1032	-1825	188	299	13	-84	-82	-2	83
	1889	2019-01-15 08:56:56.76	-345	999	-1883	169	333	-8	24	18	6	-21
	1890	2019-01-15 08:56:56.77	-358	1004	-1889	166	395	-29	-101	-104	3	102
	1891	2019-01-15 08:56:56.78	-325	975	-1879	205	374	-30	24	16	8	-20
	1892	2019-01-15 08:56:56.79	-313	967	-1856	233	375	-33	-112	-113	1	112
	1893	2019-01-15 08:56:56.80	-311	956	-1863	248	397	-40	28	22	6	-25
	1894	2019-01-15 08:56:56.81	-312	948	-1912	247	409	-40	-113	-118	5	115
	1895	2019-01-15 08:56:56.82	-317	954	-1931	247	402	-38	56	50	6	-53
	1896	2019-01-15 08:56:56.83	-305	931	-1940	245	394	-32	-87	-87	0	87
	1897	2019-01-15 08:56:56.84	-286	900	-1900	257	385	-21	68	64	4	-66
	1898	2019-01-15 08:56:56.85	-275	870	-1838	268	380	-15	-95	-96	1	95
	1899	2019-01-15 08:56:56.86	-249	836	-1842	283	397	-13	37	29	8	-33
	1900	2019-01-15 08:56:56.87	-251	824	-1846	298	409	-15	-135	-145	10	140
	1901	2019-01-15 08:56:56.88	-233	795	-1855	314	407	-15	17	13	4	-15
	1902	2019-01-15 08:56:56.89	-225	784	-1857	330	404	-12	-141	-146	5	143
	1903	2019-01-15 08:56:56.90	-214	769	-1850	345	388	-11	40	36	4	-38
	1904	2019-01-15 08:56:56.91	-195	759	-1840	357	382	-12	-126	-131	5	128
	1905	2019-01-15 08:56:56.92	-184	744	-1842	357	382	-19	60	50	10	-55
	1906	2019-01-15 08:56:56.93	-170	726	-1872	353	382	-18	-124	-128	4	126
	1907	2019-01-15 08:56:56.94	-152	692	-1888	351	365	-8	52	49	3	-50
	1908	2019-01-15 08:56:56.95	-136	669	-1882	354	359	3	-140	-139	-1	139
	1909	2019-01-15 08:56:56.96	-137	650	-1893	360	337	18	51	51	0	-51
	1910	2019-01-15 08:56:56.97	-122	651	-1895	360	323	26	-139	-143	4	141
	1911	2019-01-15 08:56:56.98	-115	633	-1900	358	313	29	61	59	2	-60
	1912	2019-01-15 08:56:56.99	-121	617	-1901	347	305	29	-141	-142	1	141
	1913	2019-01-15 08:56:57.00	-105	587	-1911	332	293	37	62	61	1	-61
	1914	2019-01-15 08:56:57.01	-106	571	-1900	323	285	46	-140	-139	-1	139
	1915	2019-01-15 08:56:57.02	-95	566	-1899	316	276	51	84	90	-6	-87
	1916	2019-01-15 08:56:57.03	-86	575	-1909	303	266	59	-132	-131	-1	131
	1917	2019-01-15 08:56:57.04	-84	563	-1894	299	255	62	45	39	6	-42
	1918	2019-01-15 08:56:57.05	-68	564	-1887	291	254	62	-175	-181	6	178
	1919	2019-01-15 08:56:57.06	-53	552	-1902	286	263	53	54	52	2	-53
	1920	2019-01-15 08:56:57.07	-58	546	-1912	290	272	44	-150	-153	3	151
	1921	2019-01-15 08:56:57.08	-69	555	-1915	299	258	34	72	70	2	-71
	1922	2019-01-15 08:56:57.09	-61	533	-1933	301	245	23	-153	-158	5	155
	1923	2019-01-15 08:56:57.10	-50	501	-1962	302	239	19	72	61	11	-66
	1924	2019-01-15 08:56:57.11	-50	503	-1948	300	217	19	-154	-163	9	158
	1925	2019-01-15 08:56:57.12	-27	499	-1933	293	194	22	70	68	2	-69
	1926	2019-01-15 08:56:57.13	-19	491	-1935	279	202	22	-157	-159	2	158
	1927	2019-01-15 08:56:57.14	-14	491	-1933	261	204	23	70	74	-4	-72
	1928	2019-01-15 08:56:57.15	8	483	-1932	248	207	24	-157	-158	1	157
	1929	2019-01-15 08:56:57.16	13	491	-1940	233	212	23	72	73	-1	-72
	1930	2019-01-15 08:56:57.17	29	491	-1935	220	218	20	-153	-158	5	155
	1931	2019-01-15 08:56:57.18	17	475	-1963	199	226	17	103	102	1	-102
	1932	2019-01-15 08:56:57.19	23	477	-1996	180	222	14	-127	-138	11	132
	1933	2019-01-15 08:56:57.20	19	467	-2017	170	203	19	62	48	14	-55
	1934	2019-01-15 08:56:57.21	20	474	-2019	158	177	23	-183	-199	16	191
	1935	2019-01-15 08:56:57.22	16	496	-2023	146	161	23	37	19	18	-28
	1936	2019-01-15 08:56:57.23	3	491	-2039	133	144	17	-171	-183	12	177
	1937	2019-01-15 08:56:57.24	17	493	-2037	119	126	19	62	54	8	-58
	1938	2019-01-15 08:56:57.25	23	485	-2002	109	108	20	-164	-170	6	167
	1939	2019-01-15 08:56:57.26	34	469	-1970	97	109	27	77	77	0	-77
	1940	2019-01-15 08:56:57.27	26	453	-1948	89	120	33	-154	-164	10	159
	1941	2019-01-15 08:56:57.28	45	476	-1975	80	133	48	66	55	11	-60
	1942	2019-01-15 08:56:57.29	47	487	-1985	74	136	46	-162	-172	10	167
	1943	2019-01-15 08:56:57.30	32	488	-2007	66	138	42	78	79	-1	-78
	1944	2019-01-15 08:56:57.31	41	493	-2019	56	128	40	-139	-147	8	143
	1945	2019-01-15 08:56:57.32	39	495	-2014	54	118	35	85	85	0	-85
	1946	2019-01-15 08:56:57.33	37	494	-2003	60	107	32	-144	-155	11	149
	1947	2019-01-15 08:56:57.34	47	493	-1994	61	96	32	69	68	1	-68
	1948	2019-01-15 08:56:57.35	53	499	-1973	59	99	30	-143	-151	8	147
	1949	2019-01-15 08:56:57.36	59	499	-1974	58	101	21	106	109	-3	-107
	1950	2019-01-15 08:56:57.37	68	499	-1978	64	105	16	-129	-134	5	131
	1951	2019-01-15 08:56:57.38	63	521	-1994	67	102	10	55	52	3	-53
	1952	2019-01-15 08:56:57.39	62	517	-2001	67	94	1	-171	-180	9	175
	1953	2019-01-15 08:56:57.40	63	525	-2011	59	90	-4	50	48	2	-49
	1954	2019-01-15 08:56:57.41	47	522	-2014	48	85	-7	-148	-150	2	149
	1955	2019-01-15 08:56:57.42	54	508	-2005	39	74	-10	68	75	-7	-71
	1956	2019-01-15 08:56:57.43	57	490	-2005	39	70	-7	-136	-144	8	140
	1957	2019-01-15 08:56:57.44	47	478	-2000	45	53	-4	72	65	7	-68
	1958	2019-01-15 08:56:57.45	50	489	-2006	48	43	2	-138	-152	14	145
	1959	2019-01-15 08:56:57.46	50	491	-2000	45	38	7	59	53	6	-56
	1960	2019-01-15 08:56:57.47	52	512	-1991	36	41	10	-138	-144	6	141
	1961	2019-01-15 08:56:57.48	68	512	-1985	27	47	6	56	57	-1	-56
	1962	2019-01-15 08:56:57.49	66	513	-1968	21	56	7	-129	-139	10	134
	1963	2019-01-15 08:56:57.50	69	517	-1962	14	59	6	59	54	5	-56
	1964	2019-01-15 08:56:57.51	67	512	-1965	8	68	4	-120	-131	11	125
	1965	2019-01-15 08:56:57.52	84	504	-1979	3	73	7	81	78	3	-79
	1966	2019-01-15 08:56:57.53	80	499	-1989	-2	66	13	-96	-100	4	98
	1967	2019-01-15 08:56:57.54	70	499	-1996	-3	61	22	82	89	-7	-85
	1968	2019-01-15 08:56:57.55	72	517	-1992	-10	53	27	-115	-122	7	118
	1969	2019-01-15 08:56:57.56	77	524	-1990	-26	52	29	30	26	4	-28
	1970	2019-01-15 08:56:57.57	55	514	-2004	-34	49	27	-133	-144	11	138
	1971	2019-01-15 08:56:57.58	67	516	-2005	-33	36	31	36	35	1	-35
	1972	2019-01-15 08:56:57.59	66	507	-1997	-28	31	35	-112	-119	7	115
	1973	2019-01-15 08:56:57.60	71	500	-1991	-30	27	36	53	56	-3	-54
	1974	2019-01-15 08:56:57.61	74	504	-1974	-29	29	39	-108	-117	9	112
	1975	2019-01-15 08:56:57.62	63	498	-1957	-23	28	42	29	27	2	-28
	1976	2019-01-15 08:56:57.63	87	518	-1916	-24	30	45	-128	-142	14	135
	1977	2019-01-15 08:56:57.64	82	492	-1938	-34	43	41	8	4	4	-6
	1978	2019-01-15 08:56:57.65	76	507	-1954	-34	61	42	-106	-117	11	111
	1979	2019-01-15 08:56:57.66	91	501	-1973	-28	48	47	33	33	0	-33
	1980	2019-01-15 08:56:57.67	95	512	-1987	-30	51	46	-99	-108	9	103
	1981	2019-01-15 08:56:57.68	83	520	-1994	-38	53	46	6	5	1	-5
	1982	2019-01-15 08:56:57.69	88	504	-1987	-45	52	50	-102	-109	7	105
	1983	2019-01-15 08:56:57.70	97	510	-1976	-44	56	56	17	16	1	-16
	1984	2019-01-15 08:56:57.71	107	514	-1970	-45	59	62	-103	-114	11	108
	1985	2019-01-15 08:56:57.72	101	527	-1971	-56	68	60	-10	-12	2	11
	1986	2019-01-15 08:56:57.73	95	522	-1983	-64	71	57	-98	-107	9	102
	1987	2019-01-15 08:56:57.74	93	537	-2001	-68	68	57	-5	-5	0	5
	1988	2019-01-15 08:56:57.75	93	536	-2001	-75	55	56	-85	-89	4	87
	1989	2019-01-15 08:56:57.76	92	547	-1994	-79	43	50	0	0	0	0
	1990	2019-01-15 08:56:57.77	83	547	-1984	-85	28	46	-82	-82	0	82
	1991	2019-01-15 08:56:57.78	89	534	-1992	-92	19	41	-15	-9	-6	12
	1992	2019-01-15 08:56:57.79	88	539	-1980	-91	8	32	-78	-84	6	81
	1993	2019-01-15 08:56:57.80	89	554	-1962	-90	0	25	-18	-18	0	18
	1994	2019-01-15 08:56:57.81	83	553	-1957	-102	7	12	-67	-73	6	70
[truncated: 4,071 more rows]
