# Supplementary material for: Evaluating the stress-response of dental students to the dental school environment
Source: PeerJ. 2020 May 6;8:e8981. doi: 10.7717/peerj.8981 (PMC7210805; doi:10.7717/peerj.8981)
Supplement: Supplemental Information 1 [file peerj-08-8981-s001.zip › 1-1-IV.csv]

// Data mode : Full
// Data quality : High
// Acceleration sensor's range : 16g
// Gyroscope sensor's range : 2000dps
//
//ARTIFACT	NUM	DATE	ACC_X	ACC_Y	ACC_Z	GYRO_X	GYRO_Y	GYRO_Z	EOG_L	EOG_R	EOG_H	EOG_V
	1	2019-01-15 14:40:12.75	-1031	997	-1525	424	22	414	-209	-143	-66	176
	2	2019-01-15 14:40:12.76	-1014	981	-1529	436	23	439	-196	-127	-69	161
	3	2019-01-15 14:40:12.77	-996	957	-1550	445	15	457	-161	-86	-75	123
	4	2019-01-15 14:40:12.78	-968	956	-1561	442	7	471	-127	-50	-77	88
	5	2019-01-15 14:40:12.79	-925	951	-1541	434	15	499	-98	-23	-75	60
	6	2019-01-15 14:40:12.80	-868	959	-1505	438	30	511	-77	-12	-65	44
	7	2019-01-15 14:40:12.81	-843	958	-1445	455	65	496	-69	-8	-61	38
	8	2019-01-15 14:40:12.82	-820	950	-1457	477	106	475	-64	-6	-58	35
	9	2019-01-15 14:40:12.83	-805	932	-1508	499	162	441	-64	-6	-58	35
	10	2019-01-15 14:40:12.84	-799	919	-1562	518	210	408	-62	-1	-61	31
	11	2019-01-15 14:40:12.85	-777	921	-1603	536	206	366	-60	1	-61	29
	12	2019-01-15 14:40:12.86	-780	907	-1619	540	209	338	-63	-1	-62	32
	13	2019-01-15 14:40:12.87	-786	856	-1673	537	196	315	-66	-7	-59	36
	14	2019-01-15 14:40:12.88	-772	807	-1702	533	171	319	-62	-11	-51	36
	15	2019-01-15 14:40:12.89	-743	808	-1730	526	143	342	-65	-9	-56	37
	16	2019-01-15 14:40:12.90	-717	845	-1715	499	115	348	-70	-10	-60	40
	17	2019-01-15 14:40:12.91	-675	863	-1648	457	116	352	-71	-11	-60	41
	18	2019-01-15 14:40:12.92	-639	869	-1649	419	131	336	-75	-15	-60	45
	19	2019-01-15 14:40:12.93	-611	896	-1678	376	173	317	-80	-20	-60	50
	20	2019-01-15 14:40:12.94	-595	905	-1697	327	208	279	-86	-27	-59	56
	21	2019-01-15 14:40:12.95	-575	879	-1692	281	266	253	-88	-27	-61	57
	22	2019-01-15 14:40:12.96	-564	872	-1711	247	290	211	-86	-27	-59	56
	23	2019-01-15 14:40:12.97	-592	870	-1743	217	311	179	-85	-27	-58	56
	24	2019-01-15 14:40:12.98	-558	869	-1786	193	304	150	-86	-29	-57	57
	25	2019-01-15 14:40:12.99	-550	864	-1776	171	297	130	-84	-27	-57	55
	26	2019-01-15 14:40:13.00	-544	862	-1761	153	281	104	-86	-33	-53	59
	27	2019-01-15 14:40:13.01	-552	839	-1744	135	272	95	-96	-39	-57	67
	28	2019-01-15 14:40:13.02	-548	809	-1742	130	259	99	-101	-41	-60	71
	29	2019-01-15 14:40:13.03	-552	801	-1746	126	236	104	-107	-45	-62	76
	30	2019-01-15 14:40:13.04	-540	804	-1739	121	210	109	-108	-48	-60	78
	31	2019-01-15 14:40:13.05	-532	825	-1707	115	204	114	-102	-47	-55	74
	32	2019-01-15 14:40:13.06	-509	866	-1684	104	191	105	-100	-42	-58	71
	33	2019-01-15 14:40:13.07	-488	912	-1695	70	188	83	-99	-44	-55	71
	34	2019-01-15 14:40:13.08	-482	953	-1715	20	191	50	-99	-44	-55	71
	35	2019-01-15 14:40:13.09	-478	971	-1714	-43	217	20	-113	-56	-57	84
	36	2019-01-15 14:40:13.10	-483	982	-1729	-96	212	-18	-110	-58	-52	84
	37	2019-01-15 14:40:13.11	-490	974	-1760	-133	197	-59	-118	-69	-49	93
	38	2019-01-15 14:40:13.12	-520	916	-1743	-158	179	-80	-116	-61	-55	88
	39	2019-01-15 14:40:13.13	-533	857	-1747	-152	150	-86	-118	-61	-57	89
	40	2019-01-15 14:40:13.14	-536	841	-1752	-135	120	-73	-115	-56	-59	85
	41	2019-01-15 14:40:13.15	-523	847	-1732	-121	76	-58	-114	-59	-55	86
	42	2019-01-15 14:40:13.16	-513	866	-1725	-111	55	-49	-113	-57	-56	85
	43	2019-01-15 14:40:13.17	-497	921	-1716	-111	62	-36	-111	-57	-54	84
	44	2019-01-15 14:40:13.18	-499	962	-1722	-123	75	-25	-112	-59	-53	85
	45	2019-01-15 14:40:13.19	-519	979	-1741	-134	94	-27	-115	-59	-56	87
	46	2019-01-15 14:40:13.20	-522	1017	-1798	-133	93	-24	-113	-58	-55	85
	47	2019-01-15 14:40:13.21	-543	1038	-1819	-139	90	-29	-123	-65	-58	94
	48	2019-01-15 14:40:13.22	-562	1012	-1836	-138	73	-16	-126	-66	-60	96
	49	2019-01-15 14:40:13.23	-562	988	-1855	-131	52	12	-128	-66	-62	97
	50	2019-01-15 14:40:13.24	-584	986	-1879	-95	-2	87	-128	-66	-62	97
	51	2019-01-15 14:40:13.25	-577	1014	-1915	-73	-26	139	-129	-70	-59	99
	52	2019-01-15 14:40:13.26	-574	1057	-1896	-38	-59	177	-134	-74	-60	104
	53	2019-01-15 14:40:13.27	-576	1081	-1861	9	-56	224	-135	-78	-57	106
	54	2019-01-15 14:40:13.28	-564	1115	-1839	72	-44	263	-135	-74	-61	104
	55	2019-01-15 14:40:13.29	-564	1129	-1848	138	-43	291	-134	-75	-59	104
	56	2019-01-15 14:40:13.30	-550	1162	-1870	201	-40	310	-134	-75	-59	104
	57	2019-01-15 14:40:13.31	-546	1191	-1902	257	-42	330	-130	-73	-57	101
	58	2019-01-15 14:40:13.32	-551	1201	-1965	305	-40	351	-124	-68	-56	96
	59	2019-01-15 14:40:13.33	-568	1178	-2009	350	-49	377	-119	-63	-56	91
	60	2019-01-15 14:40:13.34	-584	1117	-2042	414	-73	414	-119	-61	-58	90
	61	2019-01-15 14:40:13.35	-586	1054	-2086	492	-105	483	-117	-61	-56	89
	62	2019-01-15 14:40:13.36	-577	1045	-2057	570	-132	559	-112	-51	-61	81
	63	2019-01-15 14:40:13.37	-565	1049	-2021	651	-161	620	-108	-46	-62	77
	64	2019-01-15 14:40:13.38	-539	1068	-2021	713	-166	666	-105	-44	-61	74
	65	2019-01-15 14:40:13.39	-509	1093	-1939	762	-156	694	-94	-39	-55	66
	66	2019-01-15 14:40:13.40	-495	1108	-1876	807	-102	704	-85	-33	-52	59
	67	2019-01-15 14:40:13.41	-474	1113	-1895	839	-60	692	-76	-26	-50	51
	68	2019-01-15 14:40:13.42	-483	1103	-1930	856	-15	672	-69	-20	-49	44
	69	2019-01-15 14:40:13.43	-491	1071	-1967	872	15	646	-68	-20	-48	44
	70	2019-01-15 14:40:13.44	-494	1032	-2031	880	12	629	-70	-18	-52	44
	71	2019-01-15 14:40:13.45	-506	978	-2086	897	7	614	-72	-20	-52	46
	72	2019-01-15 14:40:13.46	-500	916	-2104	929	-20	607	-74	-24	-50	49
	73	2019-01-15 14:40:13.47	-486	858	-2025	974	-51	607	-79	-27	-52	53
	74	2019-01-15 14:40:13.48	-475	815	-1947	1026	-62	599	-80	-24	-56	52
	75	2019-01-15 14:40:13.49	-462	751	-1891	1067	-51	599	-71	-15	-56	43
	76	2019-01-15 14:40:13.50	-431	686	-1811	1111	-21	583	-76	-23	-53	49
	77	2019-01-15 14:40:13.51	-425	640	-1730	1150	18	567	-74	-28	-46	51
	78	2019-01-15 14:40:13.52	-408	599	-1699	1171	63	545	-84	-43	-41	63
	79	2019-01-15 14:40:13.53	-394	557	-1698	1168	116	521	-81	-32	-49	56
	80	2019-01-15 14:40:13.54	-384	509	-1697	1141	167	505	-78	-33	-45	55
	81	2019-01-15 14:40:13.55	-391	428	-1714	1115	199	498	-74	-26	-48	50
	82	2019-01-15 14:40:13.56	-379	379	-1756	1085	209	504	-77	-32	-45	54
	83	2019-01-15 14:40:13.57	-389	355	-1806	1053	210	514	-81	-30	-51	55
	84	2019-01-15 14:40:13.58	-386	368	-1881	1013	190	514	-87	-30	-57	58
	85	2019-01-15 14:40:13.59	-372	385	-1886	959	162	521	-81	-22	-59	51
	86	2019-01-15 14:40:13.60	-357	405	-1805	911	142	506	-72	-17	-55	44
	87	2019-01-15 14:40:13.61	-371	406	-1816	860	140	466	-69	-19	-50	44
	88	2019-01-15 14:40:13.62	-374	417	-1881	793	145	423	-70	-27	-43	48
	89	2019-01-15 14:40:13.63	-379	426	-1853	719	149	383	-80	-34	-46	57
	90	2019-01-15 14:40:13.64	-373	404	-1834	650	148	344	-81	-39	-42	60
	91	2019-01-15 14:40:13.65	-393	390	-1846	583	134	310	-81	-42	-39	61
	92	2019-01-15 14:40:13.66	-412	367	-1910	510	129	286	-83	-39	-44	61
	93	2019-01-15 14:40:13.67	-398	333	-1934	447	92	274	-88	-40	-48	64
	94	2019-01-15 14:40:13.68	-382	319	-1895	403	53	275	-91	-39	-52	65
	95	2019-01-15 14:40:13.69	-359	311	-1858	365	40	272	-90	-37	-53	63
	96	2019-01-15 14:40:13.70	-352	321	-1860	333	30	262	-89	-30	-59	59
	97	2019-01-15 14:40:13.71	-351	328	-1825	310	39	262	-91	-32	-59	61
	98	2019-01-15 14:40:13.72	-342	333	-1859	295	43	253	-96	-31	-65	63
	99	2019-01-15 14:40:13.73	-336	381	-1881	280	59	244	-100	-25	-75	62
	100	2019-01-15 14:40:13.74	-348	397	-1890	256	55	227	-106	-27	-79	66
	101	2019-01-15 14:40:13.75	-343	407	-1920	236	41	203	-105	-31	-74	68
	102	2019-01-15 14:40:13.76	-341	394	-1935	218	38	197	-104	-34	-70	69
	103	2019-01-15 14:40:13.77	-332	386	-1930	205	24	189	-107	-42	-65	74
	104	2019-01-15 14:40:13.78	-318	377	-1864	199	23	191	-109	-46	-63	77
	105	2019-01-15 14:40:13.79	-307	380	-1884	195	33	187	-113	-48	-65	80
	106	2019-01-15 14:40:13.80	-299	401	-1896	180	33	182	-110	-49	-61	79
	107	2019-01-15 14:40:13.81	-316	417	-1880	169	34	162	-105	-49	-56	77
	108	2019-01-15 14:40:13.82	-348	423	-1939	151	30	139	-96	-43	-53	69
	109	2019-01-15 14:40:13.83	-366	431	-1985	131	4	114	-89	-41	-48	65
	110	2019-01-15 14:40:13.84	-389	442	-1956	120	-41	83	-87	-36	-51	61
	111	2019-01-15 14:40:13.85	-397	429	-1970	105	-75	55	-86	-34	-52	60
	112	2019-01-15 14:40:13.86	-387	436	-1944	79	-108	39	-84	-33	-51	58
	113	2019-01-15 14:40:13.87	-374	446	-1889	50	-118	12	-83	-29	-54	56
	114	2019-01-15 14:40:13.88	-385	472	-1896	8	-120	-3	-83	-31	-52	57
	115	2019-01-15 14:40:13.89	-381	475	-1892	-49	-121	-30	-79	-28	-51	53
	116	2019-01-15 14:40:13.90	-371	489	-1849	-101	-114	-49	-73	-24	-49	48
	117	2019-01-15 14:40:13.91	-390	475	-1849	-148	-95	-62	-80	-32	-48	56
	118	2019-01-15 14:40:13.92	-388	439	-1852	-177	-79	-70	-79	-31	-48	55
	119	2019-01-15 14:40:13.93	-421	421	-1845	-180	-79	-72	-86	-32	-54	59
	120	2019-01-15 14:40:13.94	-427	431	-1872	-180	-83	-58	-78	-20	-58	49
	121	2019-01-15 14:40:13.95	-445	454	-1893	-178	-86	-46	-76	-18	-58	47
	122	2019-01-15 14:40:13.96	-451	480	-1916	-181	-96	-31	-74	-16	-58	45
	123	2019-01-15 14:40:13.97	-454	501	-1925	-181	-123	-29	-77	-17	-60	47
	124	2019-01-15 14:40:13.98	-463	530	-1942	-178	-148	-26	-73	-20	-53	46
	125	2019-01-15 14:40:13.99	-467	540	-1941	-194	-159	-28	-70	-22	-48	46
	126	2019-01-15 14:40:14.00	-485	546	-1916	-212	-173	-38	-71	-19	-52	45
	127	2019-01-15 14:40:14.01	-481	527	-1899	-229	-161	-27	-70	-14	-56	42
	128	2019-01-15 14:40:14.02	-476	526	-1889	-238	-145	-22	-72	-14	-58	43
	129	2019-01-15 14:40:14.03	-487	545	-1869	-241	-136	-19	-72	-9	-63	40
	130	2019-01-15 14:40:14.04	-478	551	-1876	-248	-114	-15	-72	-8	-64	40
	131	2019-01-15 14:40:14.05	-490	550	-1895	-260	-84	0	-76	-5	-71	40
	132	2019-01-15 14:40:14.06	-502	559	-1898	-263	-61	6	-75	-2	-73	38
	133	2019-01-15 14:40:14.07	-510	577	-1917	-262	-72	6	-68	6	-74	31
	134	2019-01-15 14:40:14.08	-507	593	-1894	-262	-71	9	-62	9	-71	26
	135	2019-01-15 14:40:14.09	-523	601	-1923	-264	-80	11	-54	14	-68	20
	136	2019-01-15 14:40:14.10	-508	608	-1921	-273	-82	12	-52	15	-67	18
	137	2019-01-15 14:40:14.11	-516	610	-1893	-262	-87	-1	-48	16	-64	16
	138	2019-01-15 14:40:14.12	-517	643	-1888	-246	-72	-5	-51	16	-67	17
	139	2019-01-15 14:40:14.13	-499	654	-1866	-239	-54	-13	-52	12	-64	20
	140	2019-01-15 14:40:14.14	-487	646	-1854	-230	-36	-25	-53	12	-65	20
	141	2019-01-15 14:40:14.15	-463	652	-1868	-220	-6	-38	-55	8	-63	23
	142	2019-01-15 14:40:14.16	-452	663	-1864	-215	19	-58	-54	11	-65	21
	143	2019-01-15 14:40:14.17	-429	683	-1856	-217	50	-75	-50	10	-60	20
	144	2019-01-15 14:40:14.18	-424	691	-1863	-223	77	-102	-51	4	-55	23
	145	2019-01-15 14:40:14.19	-421	693	-1845	-228	100	-114	-52	0	-52	26
	146	2019-01-15 14:40:14.20	-442	669	-1878	-224	89	-133	-50	-5	-45	27
	147	2019-01-15 14:40:14.21	-462	653	-1944	-228	77	-133	-49	-7	-42	28
	148	2019-01-15 14:40:14.22	-465	636	-1990	-227	36	-138	-49	-12	-37	30
	149	2019-01-15 14:40:14.23	-459	620	-1977	-210	-7	-123	-49	-9	-40	29
	150	2019-01-15 14:40:14.24	-449	605	-1975	-181	-40	-113	-46	-2	-44	24
	151	2019-01-15 14:40:14.25	-449	625	-1984	-159	-51	-113	-44	-1	-43	22
	152	2019-01-15 14:40:14.26	-445	658	-1957	-162	-42	-103	-37	0	-37	18
	153	2019-01-15 14:40:14.27	-450	677	-1931	-169	-40	-117	-33	-2	-31	17
	154	2019-01-15 14:40:14.28	-456	636	-1938	-175	-25	-118	-32	1	-33	15
	155	2019-01-15 14:40:14.29	-474	622	-1914	-166	-26	-110	-33	3	-36	15
	156	2019-01-15 14:40:14.30	-486	613	-1902	-141	-17	-108	-36	2	-38	17
	157	2019-01-15 14:40:14.31	-497	587	-1918	-117	-6	-98	-33	9	-42	12
	158	2019-01-15 14:40:14.32	-506	571	-1963	-90	-8	-89	-38	8	-46	15
	159	2019-01-15 14:40:14.33	-512	572	-1967	-58	-10	-67	-40	14	-54	13
	160	2019-01-15 14:40:14.34	-503	565	-1960	-28	-20	-68	-40	11	-51	14
	161	2019-01-15 14:40:14.35	-488	583	-1931	-17	-16	-71	-36	13	-49	11
	162	2019-01-15 14:40:14.36	-479	591	-1899	-15	6	-73	-38	8	-46	15
	163	2019-01-15 14:40:14.37	-473	588	-1892	-21	13	-87	-47	3	-50	22
	164	2019-01-15 14:40:14.38	-467	582	-1900	-36	30	-91	-45	6	-51	19
	165	2019-01-15 14:40:14.39	-455	599	-1887	-53	54	-87	-44	10	-54	17
	166	2019-01-15 14:40:14.40	-451	601	-1881	-70	59	-91	-42	10	-52	16
	167	2019-01-15 14:40:14.41	-463	574	-1925	-87	69	-85	-47	8	-55	19
	168	2019-01-15 14:40:14.42	-464	550	-1943	-86	69	-67	-44	8	-52	18
	169	2019-01-15 14:40:14.43	-471	539	-1942	-67	50	-38	-42	11	-53	15
	170	2019-01-15 14:40:14.44	-455	536	-1946	-50	29	-18	-43	15	-58	14
	171	2019-01-15 14:40:14.45	-450	531	-1936	-36	19	10	-46	15	-61	15
	172	2019-01-15 14:40:14.46	-435	525	-1905	-21	-8	22	-54	10	-64	22
	173	2019-01-15 14:40:14.47	-432	537	-1901	-4	2	35	-54	3	-57	25
	174	2019-01-15 14:40:14.48	-445	560	-1904	2	14	59	-50	1	-51	24
	175	2019-01-15 14:40:14.49	-458	570	-1919	6	16	68	-53	-1	-52	27
	176	2019-01-15 14:40:14.50	-430	564	-1933	19	8	69	-56	-4	-52	30
	177	2019-01-15 14:40:14.51	-426	572	-1907	30	12	73	-59	-8	-51	33
	178	2019-01-15 14:40:14.52	-419	561	-1881	40	30	70	-56	-6	-50	31
	179	2019-01-15 14:40:14.53	-423	554	-1904	40	40	66	-60	-6	-54	33
	180	2019-01-15 14:40:14.54	-424	553	-1922	31	41	63	-66	-16	-50	41
	181	2019-01-15 14:40:14.55	-418	557	-1957	8	30	62	-72	-23	-49	47
	182	2019-01-15 14:40:14.56	-402	554	-1949	-7	24	52	-80	-31	-49	55
	183	2019-01-15 14:40:14.57	-417	569	-1928	-14	14	40	-81	-37	-44	59
	184	2019-01-15 14:40:14.58	-414	573	-1933	-23	18	37	-79	-36	-43	57
	185	2019-01-15 14:40:14.59	-413	573	-1933	-23	8	28	-75	-30	-45	52
	186	2019-01-15 14:40:14.60	-415	592	-1910	-20	0	18	-69	-29	-40	49
	187	2019-01-15 14:40:14.61	-418	601	-1926	-25	11	13	-67	-28	-39	47
	188	2019-01-15 14:40:14.62	-427	592	-1925	-29	10	9	-64	-20	-44	42
	189	2019-01-15 14:40:14.63	-429	589	-1918	-29	16	13	-68	-24	-44	46
	190	2019-01-15 14:40:14.64	-418	599	-1930	-36	-2	12	-75	-32	-43	53
	191	2019-01-15 14:40:14.65	-412	607	-1920	-50	1	13	-79	-38	-41	58
	192	2019-01-15 14:40:14.66	-413	620	-1925	-63	-3	11	-81	-43	-38	62
	193	2019-01-15 14:40:14.67	-408	624	-1935	-82	8	10	-80	-47	-33	63
	194	2019-01-15 14:40:14.68	-402	621	-1938	-98	-5	-6	-80	-50	-30	65
	195	2019-01-15 14:40:14.69	-400	616	-1902	-106	8	-9	-80	-52	-28	66
	196	2019-01-15 14:40:14.70	-398	607	-1909	-97	19	-10	-85	-56	-29	70
	197	2019-01-15 14:40:14.71	-402	608	-1917	-83	19	-18	-85	-56	-29	70
	198	2019-01-15 14:40:14.72	-423	591	-1905	-71	26	-12	-80	-45	-35	62
	199	2019-01-15 14:40:14.73	-427	598	-1922	-52	18	-15	-87	-58	-29	72
	200	2019-01-15 14:40:14.74	-432	613	-1950	-46	22	-6	-92	-59	-33	75
	201	2019-01-15 14:40:14.75	-434	632	-1936	-43	2	-19	-94	-63	-31	78
	202	2019-01-15 14:40:14.76	-433	633	-1916	-48	-3	-23	-90	-52	-38	71
	203	2019-01-15 14:40:14.77	-428	631	-1940	-52	4	-29	-90	-56	-34	73
	204	2019-01-15 14:40:14.78	-431	619	-1930	-62	-1	-34	-92	-54	-38	73
	205	2019-01-15 14:40:14.79	-437	616	-1905	-69	14	-30	-98	-60	-38	79
	206	2019-01-15 14:40:14.80	-419	606	-1891	-76	15	-28	-102	-60	-42	81
	207	2019-01-15 14:40:14.81	-419	616	-1885	-79	31	-26	-108	-67	-41	87
	208	2019-01-15 14:40:14.82	-419	624	-1892	-70	42	-29	-96	-58	-38	77
	209	2019-01-15 14:40:14.83	-412	639	-1920	-64	60	-29	-94	-55	-39	74
	210	2019-01-15 14:40:14.84	-413	651	-1922	-57	56	-33	-94	-56	-38	75
	211	2019-01-15 14:40:14.85	-421	637	-1935	-49	56	-41	-96	-59	-37	77
	212	2019-01-15 14:40:14.86	-438	625	-1936	-44	42	-37	-99	-60	-39	79
	213	2019-01-15 14:40:14.87	-436	609	-1926	-40	36	-24	-101	-53	-48	77
	214	2019-01-15 14:40:14.88	-436	600	-1915	-39	23	-15	-102	-50	-52	76
	215	2019-01-15 14:40:14.89	-432	601	-1899	-39	30	5	-102	-50	-52	76
	216	2019-01-15 14:40:14.90	-424	610	-1902	-33	28	10	-104	-52	-52	78
	217	2019-01-15 14:40:14.91	-421	618	-1902	-39	42	23	-104	-54	-50	79
	218	2019-01-15 14:40:14.92	-409	623	-1903	-34	42	15	-103	-48	-55	75
	219	2019-01-15 14:40:14.93	-413	634	-1908	-30	36	13	-101	-48	-53	74
	220	2019-01-15 14:40:14.94	-419	637	-1902	-32	37	6	-93	-49	-44	71
	221	2019-01-15 14:40:14.95	-407	641	-1903	-34	35	-3	-84	-48	-36	66
	222	2019-01-15 14:40:14.96	-408	633	-1906	-40	37	-4	-81	-47	-34	64
	223	2019-01-15 14:40:14.97	-404	632	-1909	-46	35	-6	-76	-46	-30	61
	224	2019-01-15 14:40:14.98	-408	626	-1906	-53	38	-4	-75	-47	-28	61
	225	2019-01-15 14:40:14.99	-391	625	-1918	-63	46	6	-74	-48	-26	61
	226	2019-01-15 14:40:15.00	-402	632	-1903	-74	49	19	-83	-50	-33	66
	227	2019-01-15 14:40:15.01	-398	639	-1909	-82	45	17	-89	-56	-33	72
	228	2019-01-15 14:40:15.02	-394	663	-1919	-87	54	16	-92	-60	-32	76
	229	2019-01-15 14:40:15.03	-393	673	-1919	-92	48	16	-90	-60	-30	75
	230	2019-01-15 14:40:15.04	-386	678	-1910	-90	45	6	-89	-59	-30	74
	231	2019-01-15 14:40:15.05	-380	672	-1912	-78	37	-8	-89	-57	-32	73
	232	2019-01-15 14:40:15.06	-376	665	-1918	-67	48	-9	-89	-55	-34	72
	233	2019-01-15 14:40:15.07	-383	666	-1917	-52	35	-33	-86	-56	-30	71
	234	2019-01-15 14:40:15.08	-382	650	-1913	-37	22	-48	-86	-60	-26	73
	235	2019-01-15 14:40:15.09	-373	644	-1912	-28	25	-50	-86	-56	-30	71
	236	2019-01-15 14:40:15.10	-387	645	-1913	-24	18	-49	-87	-61	-26	74
	237	2019-01-15 14:40:15.11	-385	642	-1911	-25	26	-41	-90	-62	-28	76
	238	2019-01-15 14:40:15.12	-382	631	-1919	-31	32	-30	-87	-66	-21	76
	239	2019-01-15 14:40:15.13	-380	638	-1907	-33	19	-30	-75	-57	-18	66
	240	2019-01-15 14:40:15.14	-384	644	-1905	-39	23	-17	-82	-67	-15	74
	241	2019-01-15 14:40:15.15	-373	638	-1907	-45	22	-14	-82	-66	-16	74
	242	2019-01-15 14:40:15.16	-366	637	-1910	-46	29	-5	-82	-68	-14	75
	243	2019-01-15 14:40:15.17	-381	642	-1905	-45	18	-11	-83	-62	-21	72
	244	2019-01-15 14:40:15.18	-381	651	-1915	-45	14	-16	-80	-59	-21	69
	245	2019-01-15 14:40:15.19	-377	661	-1917	-46	8	-15	-79	-58	-21	68
	246	2019-01-15 14:40:15.20	-376	652	-1910	-44	-4	-32	-64	-47	-17	55
	247	2019-01-15 14:40:15.21	-378	642	-1903	-44	3	-24	-58	-40	-18	49
	248	2019-01-15 14:40:15.22	-386	641	-1903	-38	3	-31	-54	-39	-15	46
	249	2019-01-15 14:40:15.23	-386	641	-1913	-40	-2	-32	-52	-37	-15	44
	250	2019-01-15 14:40:15.24	-366	652	-1913	-45	15	-23	-51	-36	-15	43
	251	2019-01-15 14:40:15.25	-372	657	-1916	-53	15	-30	-56	-42	-14	49
	252	2019-01-15 14:40:15.26	-383	670	-1917	-58	10	-34	-58	-46	-12	52
	253	2019-01-15 14:40:15.27	-384	658	-1920	-62	12	-32	-53	-52	-1	52
	254	2019-01-15 14:40:15.28	-377	646	-1919	-63	1	-41	-51	-51	0	51
	255	2019-01-15 14:40:15.29	-389	633	-1899	-59	-1	-31	-52	-48	-4	50
	256	2019-01-15 14:40:15.30	-387	636	-1908	-58	2	-17	-51	-54	3	52
	257	2019-01-15 14:40:15.31	-382	641	-1908	-64	2	-9	-55	-57	2	56
	258	2019-01-15 14:40:15.32	-380	655	-1911	-68	12	2	-53	-57	4	55
	259	2019-01-15 14:40:15.33	-382	681	-1901	-67	6	6	-54	-60	6	57
	260	2019-01-15 14:40:15.34	-383	694	-1922	-66	7	-3	-55	-66	11	60
	261	2019-01-15 14:40:15.35	-382	688	-1913	-67	-8	-13	-54	-72	18	63
	262	2019-01-15 14:40:15.36	-393	674	-1904	-58	-5	-11	-59	-73	14	66
	263	2019-01-15 14:40:15.37	-378	666	-1908	-45	-14	-19	-61	-73	12	67
	264	2019-01-15 14:40:15.38	-381	656	-1891	-32	-6	-5	-65	-78	13	71
	265	2019-01-15 14:40:15.39	-386	655	-1881	-22	3	3	-67	-73	6	70
	266	2019-01-15 14:40:15.40	-375	661	-1892	-16	26	14	-64	-71	7	67
	267	2019-01-15 14:40:15.41	-381	666	-1891	-10	30	24	-53	-63	10	58
	268	2019-01-15 14:40:15.42	-386	687	-1902	-7	25	17	-49	-55	6	52
	269	2019-01-15 14:40:15.43	-370	681	-1920	-13	30	30	-42	-49	7	45
	270	2019-01-15 14:40:15.44	-380	690	-1919	-18	17	24	-36	-45	9	40
	271	2019-01-15 14:40:15.45	-367	688	-1910	-22	15	23	-31	-40	9	35
	272	2019-01-15 14:40:15.46	-371	685	-1896	-27	17	23	-31	-33	2	32
	273	2019-01-15 14:40:15.47	-370	681	-1913	-30	11	23	-30	-22	-8	26
	274	2019-01-15 14:40:15.48	-385	671	-1915	-30	-1	16	-26	-25	-1	25
	275	2019-01-15 14:40:15.49	-381	670	-1908	-28	9	21	-27	-22	-5	24
	276	2019-01-15 14:40:15.50	-386	676	-1897	-23	-3	15	-31	-22	-9	26
	277	2019-01-15 14:40:15.51	-384	679	-1883	-23	-13	16	-26	-16	-10	21
	278	2019-01-15 14:40:15.52	-372	666	-1882	-22	5	22	-18	-11	-7	14
	279	2019-01-15 14:40:15.53	-375	672	-1894	-20	5	20	-20	-14	-6	17
	280	2019-01-15 14:40:15.54	-388	687	-1904	-19	3	20	-17	-3	-14	10
	281	2019-01-15 14:40:15.55	-384	695	-1906	-18	-3	16	-20	-5	-15	12
	282	2019-01-15 14:40:15.56	-378	716	-1908	-22	5	13	-22	2	-24	10
	283	2019-01-15 14:40:15.57	-374	717	-1915	-21	-3	6	-21	2	-23	9
	284	2019-01-15 14:40:15.58	-389	710	-1922	-19	-26	-19	-18	16	-34	1
	285	2019-01-15 14:40:15.59	-381	683	-1898	-14	-27	-21	-16	20	-36	-2
	286	2019-01-15 14:40:15.60	-378	676	-1889	-8	-18	-26	-25	17	-42	4
	287	2019-01-15 14:40:15.61	-378	660	-1882	-6	-18	-34	-18	23	-41	-2
	288	2019-01-15 14:40:15.62	-371	654	-1883	0	-20	-44	-23	18	-41	2
	289	2019-01-15 14:40:15.63	-370	640	-1883	8	-14	-38	-37	4	-41	16
	290	2019-01-15 14:40:15.64	-381	646	-1904	6	-14	-31	-31	10	-41	10
	291	2019-01-15 14:40:15.65	-370	657	-1910	-3	-4	-19	-34	12	-46	11
	292	2019-01-15 14:40:15.66	-374	666	-1905	-15	-3	-20	-34	9	-43	12
	293	2019-01-15 14:40:15.67	-367	666	-1914	-27	-6	-19	-41	7	-48	17
	294	2019-01-15 14:40:15.68	-375	669	-1916	-35	-15	-19	-46	7	-53	19
	295	2019-01-15 14:40:15.69	-362	681	-1897	-43	-15	-19	-49	8	-57	20
	296	2019-01-15 14:40:15.70	-369	682	-1898	-45	-17	-23	-53	-11	-42	32
	297	2019-01-15 14:40:15.71	-373	680	-1890	-51	-11	-20	-55	-31	-24	43
	298	2019-01-15 14:40:15.72	-369	680	-1894	-44	-8	-32	-56	-27	-29	41
	299	2019-01-15 14:40:15.73	-363	681	-1887	-44	-13	-32	-55	-9	-46	32
	300	2019-01-15 14:40:15.74	-367	683	-1902	-42	-22	-35	-53	5	-58	24
	301	2019-01-15 14:40:15.75	-366	692	-1896	-42	-21	-42	-56	7	-63	24
	302	2019-01-15 14:40:15.76	-371	699	-1893	-44	-16	-39	-56	1	-57	27
	303	2019-01-15 14:40:15.77	-364	700	-1911	-44	-15	-40	-60	-7	-53	33
	304	2019-01-15 14:40:15.78	-377	716	-1904	-37	-31	-46	-78	-20	-58	49
	305	2019-01-15 14:40:15.79	-369	720	-1895	-26	-39	-59	-94	-31	-63	62
	306	2019-01-15 14:40:15.80	-378	704	-1881	-20	-46	-57	-102	-34	-68	68
	307	2019-01-15 14:40:15.81	-368	698	-1875	-15	-38	-53	-96	-25	-71	60
	308	2019-01-15 14:40:15.82	-368	684	-1880	-6	-31	-57	-96	-9	-87	52
	309	2019-01-15 14:40:15.83	-361	679	-1877	-6	-37	-60	-96	1	-97	47
	310	2019-01-15 14:40:15.84	-369	680	-1876	-2	-20	-58	-95	-5	-90	50
	311	2019-01-15 14:40:15.85	-388	674	-1915	12	-3	-53	-90	-13	-77	51
	312	2019-01-15 14:40:15.86	-394	668	-1930	17	-23	-55	-83	-12	-71	47
	313	2019-01-15 14:40:15.87	-410	657	-1931	14	-39	-50	-79	-12	-67	45
	314	2019-01-15 14:40:15.88	-409	658	-1925	11	-52	-42	-72	-19	-53	45
	315	2019-01-15 14:40:15.89	-404	664	-1918	2	-79	-42	-71	-28	-43	49
	316	2019-01-15 14:40:15.90	-402	681	-1875	-7	-78	-42	-67	-25	-42	46
	317	2019-01-15 14:40:15.91	-411	657	-1893	-20	-70	-37	-69	-27	-42	48
	318	2019-01-15 14:40:15.92	-408	641	-1892	-24	-65	-33	-61	-39	-22	50
	319	2019-01-15 14:40:15.93	-415	646	-1857	-25	-58	-29	-57	-54	-3	55
	320	2019-01-15 14:40:15.94	-416	653	-1853	-29	-34	-27	-62	-65	3	63
	321	2019-01-15 14:40:15.95	-414	661	-1847	-27	-22	-28	-58	-65	7	61
	322	2019-01-15 14:40:15.96	-426	673	-1840	-26	3	-16	-68	-79	11	73
	323	2019-01-15 14:40:15.97	-435	686	-1862	-26	8	-28	-68	-87	19	77
	324	2019-01-15 14:40:15.98	-434	687	-1897	-37	6	-34	-62	-97	35	79
	325	2019-01-15 14:40:15.99	-438	681	-1905	-43	2	-40	-64	-107	43	85
	326	2019-01-15 14:40:16.00	-440	671	-1919	-55	-10	-39	-60	-114	54	87
	327	2019-01-15 14:40:16.01	-442	663	-1927	-75	-10	-26	-58	-113	55	85
	328	2019-01-15 14:40:16.02	-447	664	-1902	-83	-23	-16	-46	-99	53	72
	329	2019-01-15 14:40:16.03	-431	668	-1875	-88	-31	-8	-33	-81	48	57
	330	2019-01-15 14:40:16.04	-436	687	-1865	-96	-24	4	-20	-65	45	42
	331	2019-01-15 14:40:16.05	-432	692	-1883	-102	-15	9	-19	-41	22	30
	332	2019-01-15 14:40:16.06	-426	730	-1898	-101	-4	15	-23	-20	-3	21
	333	2019-01-15 14:40:16.07	-423	748	-1899	-100	0	14	-23	-16	-7	19
	334	2019-01-15 14:40:16.08	-412	744	-1878	-97	9	13	-10	-17	7	13
	335	2019-01-15 14:40:16.09	-423	739	-1878	-84	15	3	-10	-7	-3	8
	336	2019-01-15 14:40:16.10	-406	742	-1871	-68	27	1	-10	3	-13	3
	337	2019-01-15 14:40:16.11	-415	739	-1882	-53	36	4	-8	7	-15	0
	338	2019-01-15 14:40:16.12	-409	728	-1887	-39	51	5	1	17	-16	-9
	339	2019-01-15 14:40:16.13	-389	710	-1889	-20	52	8	6	21	-15	-13
	340	2019-01-15 14:40:16.14	-390	714	-1889	-6	47	8	6	27	-21	-16
	341	2019-01-15 14:40:16.15	-394	712	-1890	10	43	7	-9	26	-35	-8
	342	2019-01-15 14:40:16.16	-390	712	-1907	17	41	6	-8	40	-48	-16
	343	2019-01-15 14:40:16.17	-388	712	-1891	22	36	8	-8	55	-63	-23
	344	2019-01-15 14:40:16.18	-400	710	-1875	30	26	0	-3	87	-90	-42
	345	2019-01-15 14:40:16.19	-402	695	-1905	30	22	-3	7	110	-103	-58
	346	2019-01-15 14:40:16.20	-402	688	-1917	30	11	0	18	130	-112	-74
	347	2019-01-15 14:40:16.21	-397	668	-1906	29	6	-2	36	150	-114	-93
	348	2019-01-15 14:40:16.22	-389	666	-1912	21	34	15	54	169	-115	-111
	349	2019-01-15 14:40:16.23	-382	661	-1910	12	35	16	76	178	-102	-127
	350	2019-01-15 14:40:16.24	-377	665	-1886	5	44	29	88	174	-86	-131
	351	2019-01-15 14:40:16.25	-380	672	-1878	3	53	31	97	159	-62	-128
	352	2019-01-15 14:40:16.26	-385	685	-1876	5	71	34	99	142	-43	-120
	353	2019-01-15 14:40:16.27	-378	697	-1897	17	72	19	98	135	-37	-116
	354	2019-01-15 14:40:16.28	-374	695	-1904	16	78	17	102	140	-38	-121
	355	2019-01-15 14:40:16.29	-380	677	-1911	22	85	11	108	144	-36	-126
	356	2019-01-15 14:40:16.30	-370	689	-1908	38	57	-13	96	139	-43	-117
	357	2019-01-15 14:40:16.31	-368	669	-1903	42	47	-16	79	139	-60	-109
	358	2019-01-15 14:40:16.32	-363	662	-1900	37	36	-17	80	146	-66	-113
	359	2019-01-15 14:40:16.33	-363	652	-1898	31	32	-28	90	154	-64	-122
	360	2019-01-15 14:40:16.34	-368	649	-1892	20	36	-20	65	184	-119	-124
	361	2019-01-15 14:40:16.35	-369	651	-1871	10	36	-7	54	235	-181	-144
	362	2019-01-15 14:40:16.36	-370	636	-1888	7	30	-6	66	318	-252	-192
	363	2019-01-15 14:40:16.37	-367	656	-1900	-2	25	-2	66	361	-295	-213
	364	2019-01-15 14:40:16.38	-372	658	-1885	-8	23	3	76	374	-298	-225
	365	2019-01-15 14:40:16.39	-364	687	-1877	-13	22	-1	92	379	-287	-235
	366	2019-01-15 14:40:16.40	-358	695	-1882	-22	40	5	85	397	-312	-241
	367	2019-01-15 14:40:16.41	-348	697	-1888	-33	26	-10	69	408	-339	-238
	368	2019-01-15 14:40:16.42	-349	697	-1887	-43	38	-5	61	421	-360	-241
	369	2019-01-15 14:40:16.43	-354	691	-1901	-50	24	-5	60	411	-351	-235
	370	2019-01-15 14:40:16.44	-357	686	-1905	-50	26	-9	61	406	-345	-233
	371	2019-01-15 14:40:16.45	-359	683	-1923	-47	12	-11	52	387	-335	-219
	372	2019-01-15 14:40:16.46	-360	695	-1920	-42	5	2	59	406	-347	-232
	373	2019-01-15 14:40:16.47	-365	693	-1924	-35	-15	3	72	426	-354	-249
	374	2019-01-15 14:40:16.48	-359	702	-1901	-32	-26	1	82	423	-341	-252
	375	2019-01-15 14:40:16.49	-354	702	-1897	-32	-30	2	85	379	-294	-232
	376	2019-01-15 14:40:16.50	-364	699	-1879	-38	-17	8	80	337	-257	-208
	377	2019-01-15 14:40:16.51	-360	692	-1897	-38	-12	9	68	326	-258	-197
	378	2019-01-15 14:40:16.52	-375	705	-1887	-39	-16	5	61	343	-282	-202
	379	2019-01-15 14:40:16.53	-372	714	-1877	-34	-14	5	57	345	-288	-201
	380	2019-01-15 14:40:16.54	-360	726	-1883	-38	-17	-3	50	318	-268	-184
	381	2019-01-15 14:40:16.55	-361	733	-1901	-41	-4	-8	44	285	-241	-164
	382	2019-01-15 14:40:16.56	-362	726	-1896	-37	-17	-21	33	255	-222	-144
	383	2019-01-15 14:40:16.57	-368	718	-1905	-33	-11	-21	12	218	-206	-115
	384	2019-01-15 14:40:16.58	-371	712	-1905	-30	-24	-32	-14	175	-189	-80
	385	2019-01-15 14:40:16.59	-383	716	-1896	-31	-26	-30	-38	132	-170	-47
	386	2019-01-15 14:40:16.60	-377	705	-1883	-25	-35	-28	-60	87	-147	-13
	387	2019-01-15 14:40:16.61	-373	703	-1875	-13	-25	-29	-72	51	-123	10
	388	2019-01-15 14:40:16.62	-379	710	-1870	-8	-25	-27	-82	13	-95	34
	389	2019-01-15 14:40:16.63	-383	706	-1871	-7	-22	-35	-91	-26	-65	58
	390	2019-01-15 14:40:16.64	-386	697	-1872	-12	-4	-32	-100	-56	-44	78
	391	2019-01-15 14:40:16.65	-392	694	-1879	-11	1	-33	-102	-83	-19	92
	392	2019-01-15 14:40:16.66	-391	688	-1894	-14	9	-21	-100	-105	5	102
	393	2019-01-15 14:40:16.67	-382	692	-1895	-18	9	-12	-102	-121	19	111
	394	2019-01-15 14:40:16.68	-374	705	-1882	-23	20	-7	-108	-134	26	121
	395	2019-01-15 14:40:16.69	-369	705	-1877	-22	15	-14	-115	-141	26	128
	396	2019-01-15 14:40:16.70	-373	709	-1887	-23	8	-8	-123	-148	25	135
	397	2019-01-15 14:40:16.71	-378	715	-1890	-20	15	-18	-122	-149	27	135
	398	2019-01-15 14:40:16.72	-377	728	-1904	-18	19	-19	-125	-150	25	137
	399	2019-01-15 14:40:16.73	-377	723	-1895	-12	17	-25	-124	-151	27	137
	400	2019-01-15 14:40:16.74	-370	714	-1894	-7	14	-28	-124	-150	26	137
	401	2019-01-15 14:40:16.75	-384	714	-1895	-11	6	-32	-121	-146	25	133
	402	2019-01-15 14:40:16.76	-378	697	-1890	-15	-4	-35	-120	-148	28	134
	403	2019-01-15 14:40:16.77	-386	702	-1885	-14	-7	-38	-120	-143	23	131
	404	2019-01-15 14:40:16.78	-378	700	-1893	-20	-17	-42	-133	-156	23	144
	405	2019-01-15 14:40:16.79	-378	699	-1876	-26	-11	-38	-134	-152	18	143
	406	2019-01-15 14:40:16.80	-369	689	-1876	-31	-1	-21	-128	-146	18	137
	407	2019-01-15 14:40:16.81	-378	683	-1880	-27	-1	-21	-132	-141	9	136
	408	2019-01-15 14:40:16.82	-381	690	-1875	-22	3	-15	-126	-135	9	130
	409	2019-01-15 14:40:16.83	-370	697	-1876	-19	9	-13	-122	-126	4	124
	410	2019-01-15 14:40:16.84	-366	711	-1886	-24	9	-14	-114	-110	-4	112
	411	2019-01-15 14:40:16.85	-373	699	-1893	-29	7	-19	-106	-99	-7	102
	412	2019-01-15 14:40:16.86	-377	697	-1902	-31	3	-25	-104	-95	-9	99
	413	2019-01-15 14:40:16.87	-374	703	-1881	-34	3	-21	-102	-95	-7	98
	414	2019-01-15 14:40:16.88	-388	704	-1887	-35	2	-24	-110	-99	-11	104
	415	2019-01-15 14:40:16.89	-384	707	-1891	-36	-1	-32	-110	-103	-7	106
	416	2019-01-15 14:40:16.90	-378	712	-1876	-39	0	-22	-104	-94	-10	99
	417	2019-01-15 14:40:16.91	-382	702	-1870	-36	0	-26	-96	-87	-9	91
	418	2019-01-15 14:40:16.92	-380	713	-1871	-35	6	-24	-90	-81	-9	85
	419	2019-01-15 14:40:16.93	-372	718	-1873	-36	4	-29	-72	-75	3	73
	420	2019-01-15 14:40:16.94	-382	720	-1874	-41	8	-29	-61	-74	13	67
	421	2019-01-15 14:40:16.95	-371	717	-1882	-48	5	-35	-50	-85	35	67
	422	2019-01-15 14:40:16.96	-377	731	-1888	-55	-1	-49	-36	-102	66	69
	423	2019-01-15 14:40:16.97	-375	725	-1884	-66	-1	-46	-32	-116	84	74
	424	2019-01-15 14:40:16.98	-368	725	-1896	-74	-2	-45	-25	-122	97	73
	425	2019-01-15 14:40:16.99	-380	722	-1883	-76	1	-45	-8	-114	106	61
	426	2019-01-15 14:40:17.00	-380	725	-1886	-67	3	-44	11	-102	113	45
	427	2019-01-15 14:40:17.01	-377	728	-1878	-61	1	-47	30	-100	130	35
	428	2019-01-15 14:40:17.02	-371	731	-1877	-57	6	-46	45	-104	149	29
	429	2019-01-15 14:40:17.03	-382	731	-1876	-55	12	-43	42	-113	155	35
	430	2019-01-15 14:40:17.04	-372	732	-1896	-51	15	-35	44	-110	154	33
	431	2019-01-15 14:40:17.05	-376	730	-1899	-51	14	-27	36	-104	140	34
	432	2019-01-15 14:40:17.06	-380	729	-1890	-44	7	-31	28	-94	122	33
	433	2019-01-15 14:40:17.07	-380	717	-1886	-38	2	-30	15	-89	104	37
	434	2019-01-15 14:40:17.08	-383	716	-1878	-40	13	-15	-4	-92	88	48
	435	2019-01-15 14:40:17.09	-387	719	-1876	-34	12	-12	-25	-95	70	60
	436	2019-01-15 14:40:17.10	-377	716	-1875	-40	25	0	-40	-97	57	68
	437	2019-01-15 14:40:17.11	-381	715	-1870	-39	13	6	-57	-97	40	77
	438	2019-01-15 14:40:17.12	-383	715	-1873	-37	24	17	-69	-97	28	83
	439	2019-01-15 14:40:17.13	-368	723	-1871	-33	17	10	-84	-100	16	92
	440	2019-01-15 14:40:17.14	-376	732	-1862	-30	25	11	-95	-102	7	98
	441	2019-01-15 14:40:17.15	-368	766	-1882	-37	25	3	-102	-104	2	103
	442	2019-01-15 14:40:17.16	-364	755	-1892	-45	25	-9	-104	-104	0	104
	443	2019-01-15 14:40:17.17	-379	762	-1898	-54	24	-20	-105	-109	4	107
	444	2019-01-15 14:40:17.18	-376	752	-1891	-55	13	-37	-101	-111	10	106
	445	2019-01-15 14:40:17.19	-372	751	-1886	-54	-1	-47	-109	-117	8	113
	446	2019-01-15 14:40:17.20	-382	730	-1868	-51	-7	-50	-112	-112	0	112
	447	2019-01-15 14:40:17.21	-375	731	-1866	-48	-10	-52	-112	-97	-15	104
	448	2019-01-15 14:40:17.22	-371	724	-1861	-46	0	-50	-118	-93	-25	105
	449	2019-01-15 14:40:17.23	-369	732	-1859	-43	9	-44	-125	-100	-25	112
	450	2019-01-15 14:40:17.24	-385	738	-1874	-50	9	-41	-127	-103	-24	115
	451	2019-01-15 14:40:17.25	-381	741	-1880	-54	13	-34	-121	-105	-16	113
	452	2019-01-15 14:40:17.26	-371	749	-1868	-56	5	-38	-119	-102	-17	110
	453	2019-01-15 14:40:17.27	-374	746	-1871	-56	9	-32	-127	-112	-15	119
	454	2019-01-15 14:40:17.28	-375	745	-1876	-56	18	-28	-120	-103	-17	111
	455	2019-01-15 14:40:17.29	-370	734	-1875	-54	15	-27	-115	-100	-15	107
	456	2019-01-15 14:40:17.30	-366	726	-1869	-51	22	-14	-114	-96	-18	105
	457	2019-01-15 14:40:17.31	-363	732	-1869	-53	28	-10	-116	-85	-31	100
	458	2019-01-15 14:40:17.32	-356	725	-1874	-53	24	-8	-115	-75	-40	95
	459	2019-01-15 14:40:17.33	-365	729	-1876	-57	19	-6	-116	-70	-46	93
	460	2019-01-15 14:40:17.34	-374	742	-1867	-56	21	0	-112	-67	-45	89
	461	2019-01-15 14:40:17.35	-371	756	-1862	-57	27	7	-113	-67	-46	90
	462	2019-01-15 14:40:17.36	-363	755	-1879	-59	23	-1	-113	-69	-44	91
	463	2019-01-15 14:40:17.37	-365	762	-1874	-58	34	-10	-113	-71	-42	92
	464	2019-01-15 14:40:17.38	-360	762	-1886	-52	21	-17	-112	-71	-41	91
	465	2019-01-15 14:40:17.39	-355	759	-1882	-50	16	-12	-115	-62	-53	88
	466	2019-01-15 14:40:17.40	-363	763	-1872	-51	19	-15	-111	-47	-64	79
	467	2019-01-15 14:40:17.41	-362	761	-1866	-50	3	-25	-110	-44	-66	77
	468	2019-01-15 14:40:17.42	-371	753	-1888	-53	-3	-28	-104	-44	-60	74
	469	2019-01-15 14:40:17.43	-373	755	-1885	-59	-5	-28	-100	-49	-51	74
	470	2019-01-15 14:40:17.44	-363	760	-1871	-59	-12	-34	-96	-50	-46	73
	471	2019-01-15 14:40:17.45	-361	758	-1869	-63	-16	-30	-96	-47	-49	71
	472	2019-01-15 14:40:17.46	-368	759	-1875	-65	-8	-29	-98	-43	-55	70
	473	2019-01-15 14:40:17.47	-371	763	-1869	-61	-22	-38	-100	-41	-59	70
	474	2019-01-15 14:40:17.48	-371	751	-1869	-57	-15	-33	-95	-40	-55	67
	475	2019-01-15 14:40:17.49	-381	748	-1851	-52	-5	-20	-98	-41	-57	69
	476	2019-01-15 14:40:17.50	-370	756	-1852	-52	-5	-21	-93	-40	-53	66
	477	2019-01-15 14:40:17.51	-363	763	-1846	-59	10	-12	-91	-34	-57	62
	478	2019-01-15 14:40:17.52	-366	755	-1849	-58	14	-14	-92	-29	-63	60
	479	2019-01-15 14:40:17.53	-370	763	-1859	-57	18	-11	-93	-32	-61	62
	480	2019-01-15 14:40:17.54	-366	775	-1858	-58	19	-15	-94	-42	-52	68
	481	2019-01-15 14:40:17.55	-359	781	-1852	-60	27	-10	-92	-45	-47	68
	482	2019-01-15 14:40:17.56	-361	774	-1874	-59	29	-14	-95	-46	-49	70
	483	2019-01-15 14:40:17.57	-366	772	-1869	-62	23	-9	-98	-46	-52	72
	484	2019-01-15 14:40:17.58	-357	766	-1865	-59	21	-8	-98	-41	-57	69
	485	2019-01-15 14:40:17.59	-353	777	-1866	-56	13	-11	-98	-39	-59	68
	486	2019-01-15 14:40:17.60	-352	773	-1868	-58	18	-7	-102	-50	-52	76
	487	2019-01-15 14:40:17.61	-355	786	-1865	-59	19	-4	-106	-56	-50	81
	488	2019-01-15 14:40:17.62	-348	801	-1871	-53	6	-19	-99	-57	-42	78
	489	2019-01-15 14:40:17.63	-357	801	-1876	-55	2	-21	-99	-57	-42	78
	490	2019-01-15 14:40:17.64	-367	802	-1873	-56	-6	-24	-97	-62	-35	79
	491	2019-01-15 14:40:17.65	-358	799	-1859	-53	-13	-33	-96	-67	-29	81
	492	2019-01-15 14:40:17.66	-362	797	-1871	-49	-20	-43	-93	-70	-23	81
	493	2019-01-15 14:40:17.67	-364	790	-1871	-49	-15	-39	-90	-72	-18	81
	494	2019-01-15 14:40:17.68	-366	777	-1879	-51	-23	-38	-93	-66	-27	79
	495	2019-01-15 14:40:17.69	-373	784	-1864	-56	-32	-39	-96	-65	-31	80
	496	2019-01-15 14:40:17.70	-380	783	-1855	-59	-29	-32	-96	-64	-32	80
	497	2019-01-15 14:40:17.71	-381	786	-1875	-59	-37	-33	-91	-65	-26	78
	498	2019-01-15 14:40:17.72	-373	787	-1857	-63	-35	-15	-95	-68	-27	81
	499	2019-01-15 14:40:17.73	-377	789	-1848	-62	-30	-19	-91	-66	-25	78
	500	2019-01-15 14:40:17.74	-369	800	-1858	-59	-15	-5	-83	-66	-17	74
	501	2019-01-15 14:40:17.75	-375	795	-1852	-51	-15	-16	-75	-64	-11	69
	502	2019-01-15 14:40:17.76	-368	800	-1853	-42	-3	-11	-69	-60	-9	64
	503	2019-01-15 14:40:17.77	-375	806	-1856	-34	-7	-11	-64	-61	-3	62
	504	2019-01-15 14:40:17.78	-383	803	-1868	-29	-7	-21	-64	-63	-1	63
	505	2019-01-15 14:40:17.79	-381	802	-1860	-23	1	-24	-65	-64	-1	64
	506	2019-01-15 14:40:17.80	-374	801	-1852	-20	3	-23	-71	-67	-4	69
	507	2019-01-15 14:40:17.81	-368	800	-1849	-14	3	-32	-72	-72	0	72
	508	2019-01-15 14:40:17.82	-373	801	-1854	-11	1	-36	-71	-74	3	72
	509	2019-01-15 14:40:17.83	-383	801	-1866	-13	10	-34	-67	-73	6	70
	510	2019-01-15 14:40:17.84	-364	789	-1853	-10	6	-38	-66	-70	4	68
	511	2019-01-15 14:40:17.85	-371	789	-1842	-10	11	-30	-57	-66	9	61
	512	2019-01-15 14:40:17.86	-369	781	-1835	-11	7	-34	-57	-59	2	58
	513	2019-01-15 14:40:17.87	-368	782	-1849	-14	22	-30	-59	-57	-2	58
	514	2019-01-15 14:40:17.88	-370	782	-1863	-21	6	-28	-58	-51	-7	54
	515	2019-01-15 14:40:17.89	-363	771	-1853	-25	3	-21	-58	-45	-13	51
	516	2019-01-15 14:40:17.90	-368	775	-1850	-26	6	-15	-61	-41	-20	51
	517	2019-01-15 14:40:17.91	-361	786	-1851	-25	6	-11	-63	-44	-19	53
	518	2019-01-15 14:40:17.92	-363	790	-1856	-23	-4	-18	-59	-42	-17	50
	519	2019-01-15 14:40:17.93	-356	791	-1848	-22	-10	-11	-62	-36	-26	49
	520	2019-01-15 14:40:17.94	-364	800	-1857	-20	-5	-13	-64	-34	-30	49
	521	2019-01-15 14:40:17.95	-374	796	-1860	-21	-12	-12	-63	-34	-29	48
	522	2019-01-15 14:40:17.96	-370	800	-1858	-25	-7	-6	-57	-36	-21	46
	523	2019-01-15 14:40:17.97	-371	796	-1847	-24	-11	-7	-54	-36	-18	45
	524	2019-01-15 14:40:17.98	-369	781	-1869	-27	-21	-6	-55	-38	-17	46
	525	2019-01-15 14:40:17.99	-374	770	-1864	-28	-11	10	-60	-38	-22	49
	526	2019-01-15 14:40:18.00	-371	768	-1843	-22	-16	17	-60	-35	-25	47
	527	2019-01-15 14:40:18.01	-366	777	-1846	-13	-20	21	-56	-33	-23	44
	528	2019-01-15 14:40:18.02	-366	782	-1860	-14	-10	28	-45	-28	-17	36
	529	2019-01-15 14:40:18.03	-373	803	-1863	-15	-13	32	-34	-17	-17	25
	530	2019-01-15 14:40:18.04	-385	800	-1867	-19	-15	26	-39	-20	-19	29
	531	2019-01-15 14:40:18.05	-373	816	-1861	-23	-15	20	-41	-19	-22	30
	532	2019-01-15 14:40:18.06	-376	813	-1861	-27	-10	15	-43	-21	-22	32
	533	2019-01-15 14:40:18.07	-370	811	-1863	-27	-13	3	-44	-27	-17	35
	534	2019-01-15 14:40:18.08	-374	806	-1871	-27	-9	-1	-44	-29	-15	36
	535	2019-01-15 14:40:18.09	-375	801	-1859	-28	-5	-10	-42	-28	-14	35
	536	2019-01-15 14:40:18.10	-363	804	-1861	-27	-1	-10	-44	-21	-23	32
	537	2019-01-15 14:40:18.11	-360	803	-1850	-25	-2	-20	-43	-20	-23	31
	538	2019-01-15 14:40:18.12	-364	802	-1851	-19	3	-18	-53	-33	-20	43
	539	2019-01-15 14:40:18.13	-372	803	-1865	-10	3	-17	-54	-36	-18	45
	540	2019-01-15 14:40:18.14	-369	805	-1861	-1	-7	-26	-56	-37	-19	46
	541	2019-01-15 14:40:18.15	-372	817	-1858	5	-4	-25	-59	-33	-26	46
	542	2019-01-15 14:40:18.16	-374	814	-1853	7	6	-20	-58	-30	-28	44
	543	2019-01-15 14:40:18.17	-376	811	-1858	6	0	-22	-61	-28	-33	44
	544	2019-01-15 14:40:18.18	-377	799	-1861	9	-1	-26	-61	-28	-33	44
	545	2019-01-15 14:40:18.19	-377	796	-1849	6	3	-16	-61	-28	-33	44
	546	2019-01-15 14:40:18.20	-380	789	-1844	4	11	-14	-60	-30	-30	45
	547	2019-01-15 14:40:18.21	-364	793	-1848	8	0	-24	-60	-30	-30	45
	548	2019-01-15 14:40:18.22	-378	798	-1846	12	10	-26	-63	-32	-31	47
	549	2019-01-15 14:40:18.23	-372	800	-1849	16	9	-26	-62	-33	-29	47
	550	2019-01-15 14:40:18.24	-378	808	-1849	18	9	-35	-60	-32	-28	46
	551	2019-01-15 14:40:18.25	-375	810	-1858	16	17	-24	-56	-31	-25	43
	552	2019-01-15 14:40:18.26	-375	805	-1853	15	5	-31	-53	-28	-25	40
	553	2019-01-15 14:40:18.27	-378	793	-1854	11	4	-28	-52	-30	-22	41
	554	2019-01-15 14:40:18.28	-374	780	-1853	10	-5	-36	-58	-36	-22	47
	555	2019-01-15 14:40:18.29	-381	786	-1849	5	1	-23	-58	-35	-23	46
	556	2019-01-15 14:40:18.30	-377	772	-1857	-4	11	-5	-59	-37	-22	48
	557	2019-01-15 14:40:18.31	-378	782	-1841	-5	6	4	-57	-38	-19	47
	558	2019-01-15 14:40:18.32	-381	788	-1821	-4	2	12	-57	-35	-22	46
	559	2019-01-15 14:40:18.33	-364	792	-1833	-7	9	16	-53	-37	-16	45
	560	2019-01-15 14:40:18.34	-376	800	-1833	-7	11	16	-55	-40	-15	47
	561	2019-01-15 14:40:18.35	-359	809	-1845	-8	10	11	-57	-37	-20	47
	562	2019-01-15 14:40:18.36	-360	822	-1842	-8	9	-1	-56	-37	-19	46
	563	2019-01-15 14:40:18.37	-368	827	-1857	-19	14	-7	-62	-41	-21	51
	564	2019-01-15 14:40:18.38	-373	816	-1859	-22	1	-23	-59	-39	-20	49
	565	2019-01-15 14:40:18.39	-384	803	-1863	-28	10	-30	-56	-36	-20	46
	566	2019-01-15 14:40:18.40	-380	799	-1861	-31	3	-23	-57	-30	-27	43
	567	2019-01-15 14:40:18.41	-385	794	-1847	-33	7	-20	-67	-29	-38	48
	568	2019-01-15 14:40:18.42	-377	798	-1831	-30	5	-18	-68	-27	-41	47
	569	2019-01-15 14:40:18.43	-385	808	-1826	-30	8	-15	-71	-33	-38	52
	570	2019-01-15 14:40:18.44	-386	813	-1836	-28	10	-11	-70	-32	-38	51
	571	2019-01-15 14:40:18.45	-376	824	-1834	-26	15	-6	-76	-44	-32	60
	572	2019-01-15 14:40:18.46	-374	823	-1837	-26	26	-5	-82	-45	-37	63
	573	2019-01-15 14:40:18.47	-360	818	-1846	-28	35	-10	-83	-43	-40	63
	574	2019-01-15 14:40:18.48	-368	820	-1857	-28	31	-11	-81	-41	-40	61
	575	2019-01-15 14:40:18.49	-356	817	-1851	-24	24	-20	-79	-46	-33	62
	576	2019-01-15 14:40:18.50	-349	819	-1853	-24	26	-20	-82	-46	-36	64
	577	2019-01-15 14:40:18.51	-357	823	-1860	-25	20	-20	-80	-46	-34	63
	578	2019-01-15 14:40:18.52	-358	824	-1865	-25	13	-20	-78	-46	-32	62
	579	2019-01-15 14:40:18.53	-360	825	-1863	-18	5	-31	-71	-46	-25	58
	580	2019-01-15 14:40:18.54	-356	824	-1861	-18	1	-24	-70	-48	-22	59
	581	2019-01-15 14:40:18.55	-365	822	-1853	-16	-13	-33	-73	-48	-25	60
	582	2019-01-15 14:40:18.56	-356	811	-1855	-19	-12	-28	-72	-47	-25	59
	583	2019-01-15 14:40:18.57	-372	816	-1850	-20	-15	-29	-68	-45	-23	56
	584	2019-01-15 14:40:18.58	-362	812	-1843	-25	-5	-14	-69	-42	-27	55
	585	2019-01-15 14:40:18.59	-371	798	-1855	-24	-13	-17	-79	-43	-36	61
	586	2019-01-15 14:40:18.60	-373	804	-1859	-23	-9	-8	-87	-48	-39	67
	587	2019-01-15 14:40:18.61	-376	802	-1859	-22	-12	-2	-84	-52	-32	68
	588	2019-01-15 14:40:18.62	-378	813	-1852	-20	-12	2	-77	-50	-27	63
	589	2019-01-15 14:40:18.63	-376	813	-1844	-19	-7	5	-72	-46	-26	59
	590	2019-01-15 14:40:18.64	-368	815	-1844	-15	-11	1	-66	-46	-20	56
	591	2019-01-15 14:40:18.65	-373	808	-1846	-12	3	5	-65	-45	-20	55
	592	2019-01-15 14:40:18.66	-374	802	-1844	-7	-2	7	-60	-41	-19	50
	593	2019-01-15 14:40:18.67	-369	805	-1849	-9	5	5	-58	-39	-19	48
	594	2019-01-15 14:40:18.68	-380	802	-1845	-7	0	4	-56	-42	-14	49
	595	2019-01-15 14:40:18.69	-369	804	-1850	-13	0	4	-55	-50	-5	52
	596	2019-01-15 14:40:18.70	-380	811	-1842	-16	2	12	-46	-48	2	47
	597	2019-01-15 14:40:18.71	-369	819	-1844	-19	3	8	-37	-43	6	40
	598	2019-01-15 14:40:18.72	-373	815	-1846	-21	-4	6	-37	-37	0	37
	599	2019-01-15 14:40:18.73	-363	825	-1840	-23	-1	4	-43	-35	-8	39
	600	2019-01-15 14:40:18.74	-368	824	-1842	-25	2	-9	-41	-39	-2	40
	601	2019-01-15 14:40:18.75	-369	831	-1849	-27	7	-9	-35	-39	4	37
	602	2019-01-15 14:40:18.76	-366	826	-1850	-26	1	-24	-30	-39	9	34
	603	2019-01-15 14:40:18.77	-369	826	-1852	-27	-2	-34	-24	-38	14	31
	604	2019-01-15 14:40:18.78	-361	820	-1840	-23	7	-30	-17	-42	25	29
	605	2019-01-15 14:40:18.79	-360	812	-1850	-20	10	-33	1	-50	51	24
	606	2019-01-15 14:40:18.80	-366	812	-1856	-13	4	-36	9	-51	60	21
	607	2019-01-15 14:40:18.81	-373	810	-1851	-14	9	-30	9	-53	62	22
	608	2019-01-15 14:40:18.82	-364	814	-1852	-9	6	-32	7	-45	52	19
	609	2019-01-15 14:40:18.83	-362	817	-1854	-9	12	-25	7	-42	49	17
	610	2019-01-15 14:40:18.84	-361	810	-1850	-9	4	-27	5	-41	46	18
	611	2019-01-15 14:40:18.85	-364	808	-1843	-6	3	-29	9	-38	47	14
	612	2019-01-15 14:40:18.86	-356	798	-1842	-8	5	-27	2	-35	37	16
	613	2019-01-15 14:40:18.87	-357	807	-1841	-7	3	-22	4	-37	41	16
	614	2019-01-15 14:40:18.88	-352	816	-1839	-10	3	-17	2	-40	42	19
	615	2019-01-15 14:40:18.89	-361	818	-1855	-11	9	-18	7	-29	36	11
	616	2019-01-15 14:40:18.90	-346	818	-1859	-12	11	-14	10	-22	32	6
	617	2019-01-15 14:40:18.91	-350	814	-1868	-12	4	-14	12	-20	32	4
	618	2019-01-15 14:40:18.92	-367	810	-1868	-9	-5	-11	8	-25	33	8
	619	2019-01-15 14:40:18.93	-348	806	-1860	-4	-10	-9	4	-24	28	10
	620	2019-01-15 14:40:18.94	-369	811	-1849	-3	-11	-10	6	-22	28	8
	621	2019-01-15 14:40:18.95	-363	798	-1847	3	-20	-9	7	-18	25	5
	622	2019-01-15 14:40:18.96	-361	799	-1837	11	-17	-10	16	-21	37	2
	623	2019-01-15 14:40:18.97	-359	802	-1837	13	-18	-7	20	-31	51	5
	624	2019-01-15 14:40:18.98	-358	802	-1832	13	-12	-1	14	-46	60	16
	625	2019-01-15 14:40:18.99	-354	804	-1834	13	-8	-13	6	-42	48	18
	626	2019-01-15 14:40:19.00	-348	810	-1843	1	11	-14	9	-16	25	3
	627	2019-01-15 14:40:19.01	-355	812	-1855	-9	12	-20	8	9	-1	-8
	628	2019-01-15 14:40:19.02	-369	801	-1855	-17	17	-19	1	17	-16	-9
	629	2019-01-15 14:40:19.03	-370	800	-1846	-22	5	-18	0	11	-11	-5
	630	2019-01-15 14:40:19.04	-367	799	-1852	-24	6	-6	-1	4	-5	-1
	631	2019-01-15 14:40:19.05	-358	795	-1846	-23	0	-1	-2	-1	-1	1
	632	2019-01-15 14:40:19.06	-359	783	-1847	-20	2	6	-6	-5	-1	5
	633	2019-01-15 14:40:19.07	-371	790	-1848	-17	-5	13	-12	-5	-7	8
	634	2019-01-15 14:40:19.08	-363	797	-1841	-12	-9	20	-20	0	-20	10
	635	2019-01-15 14:40:19.09	-359	804	-1844	-11	-6	11	-28	0	-28	14
	636	2019-01-15 14:40:19.10	-356	816	-1844	-13	-7	9	-30	-3	-27	16
	637	2019-01-15 14:40:19.11	-361	822	-1844	-17	1	11	-32	-2	-30	17
	638	2019-01-15 14:40:19.12	-355	817	-1840	-21	2	7	-34	6	-40	14
	639	2019-01-15 14:40:19.13	-355	817	-1836	-24	-1	-11	-34	16	-50	9
	640	2019-01-15 14:40:19.14	-356	800	-1841	-29	5	-5	-28	27	-55	0
	641	2019-01-15 14:40:19.15	-354	793	-1847	-32	8	-3	-27	32	-59	-2
	642	2019-01-15 14:40:19.16	-359	805	-1859	-40	11	4	-27	33	-60	-3
	643	2019-01-15 14:40:19.17	-353	810	-1860	-46	11	9	-24	33	-57	-4
	644	2019-01-15 14:40:19.18	-354	817	-1871	-47	0	8	-26	30	-56	-2
	645	2019-01-15 14:40:19.19	-350	824	-1862	-40	-20	-5	-30	24	-54	3
	646	2019-01-15 14:40:19.20	-354	833	-1856	-37	-20	-4	-31	25	-56	3
	647	2019-01-15 14:40:19.21	-364	835	-1857	-34	-33	-14	-39	26	-65	6
	648	2019-01-15 14:40:19.22	-357	829	-1837	-30	-37	-24	-50	24	-74	13
	649	2019-01-15 14:40:19.23	-358	825	-1837	-24	-34	-19	-66	20	-86	23
	650	2019-01-15 14:40:19.24	-369	821	-1844	-20	-31	-23	-63	12	-75	25
	651	2019-01-15 14:40:19.25	-358	825	-1843	-17	-28	-21	-63	9	-72	27
	652	2019-01-15 14:40:19.26	-367	818	-1833	-18	-29	-23	-62	10	-72	26
	653	2019-01-15 14:40:19.27	-382	824	-1839	-24	-26	-14	-75	4	-79	35
	654	2019-01-15 14:40:19.28	-377	828	-1838	-28	-21	-16	-67	7	-74	30
	655	2019-01-15 14:40:19.29	-373	822	-1832	-29	-20	-16	-44	10	-54	17
	656	2019-01-15 14:40:19.30	-373	829	-1833	-26	-20	-22	-24	21	-45	1
	657	2019-01-15 14:40:19.31	-380	828	-1841	-27	-5	-14	-18	23	-41	-2
	658	2019-01-15 14:40:19.32	-375	828	-1848	-25	-17	-25	-15	24	-39	-4
	659	2019-01-15 14:40:19.33	-373	827	-1842	-30	-5	-5	-26	19	-45	3
	660	2019-01-15 14:40:19.34	-374	819	-1833	-27	-7	-7	-35	17	-52	9
	661	2019-01-15 14:40:19.35	-376	818	-1830	-25	-12	-3	-38	16	-54	11
	662	2019-01-15 14:40:19.36	-371	824	-1837	-21	-13	-2	-34	17	-51	8
	663	2019-01-15 14:40:19.37	-377	834	-1837	-26	-7	3	-30	13	-43	8
	664	2019-01-15 14:40:19.38	-371	839	-1843	-28	-3	0	-19	8	-27	5
	665	2019-01-15 14:40:19.39	-369	837	-1840	-26	-17	-8	0	12	-12	-6
	666	2019-01-15 14:40:19.40	-365	834	-1838	-24	-1	-2	14	8	6	-11
	667	2019-01-15 14:40:19.41	-372	838	-1834	-18	-12	-7	21	0	21	-10
	668	2019-01-15 14:40:19.42	-370	833	-1834	-14	-8	-1	21	-6	27	-7
	669	2019-01-15 14:40:19.43	-358	840	-1830	-12	-15	-12	19	-12	31	-3
	670	2019-01-15 14:40:19.44	-376	842	-1836	-16	-12	-17	13	-19	32	3
	671	2019-01-15 14:40:19.45	-367	833	-1835	-23	-12	-12	11	-23	34	6
	672	2019-01-15 14:40:19.46	-368	832	-1846	-25	-10	-14	6	-23	29	8
	673	2019-01-15 14:40:19.47	-362	832	-1839	-24	-15	-13	13	-29	42	8
	674	2019-01-15 14:40:19.48	-373	826	-1841	-24	-11	-7	16	-36	52	10
	675	2019-01-15 14:40:19.49	-368	829	-1847	-21	-15	-2	14	-50	64	18
	676	2019-01-15 14:40:19.50	-371	834	-1844	-23	-13	-1	12	-54	66	21
	677	2019-01-15 14:40:19.51	-371	841	-1845	-23	-11	-4	8	-59	67	25
	678	2019-01-15 14:40:19.52	-387	842	-1844	-20	-10	-6	7	-61	68	27
	679	2019-01-15 14:40:19.53	-386	842	-1833	-17	-16	-8	-5	-63	58	34
	680	2019-01-15 14:40:19.54	-382	839	-1829	-14	-18	-16	-11	-63	52	37
	681	2019-01-15 14:40:19.55	-369	834	-1822	-8	-17	-19	-20	-58	38	39
	682	2019-01-15 14:40:19.56	-370	832	-1826	-5	-4	-24	-24	-53	29	38
	683	2019-01-15 14:40:19.57	-381	836	-1829	-8	5	-23	-31	-53	22	42
	684	2019-01-15 14:40:19.58	-371	834	-1835	-12	16	-26	-32	-57	25	44
	685	2019-01-15 14:40:19.59	-372	844	-1845	-22	18	-27	-37	-66	29	51
	686	2019-01-15 14:40:19.60	-388	842	-1851	-30	15	-32	-41	-71	30	56
	687	2019-01-15 14:40:19.61	-366	828	-1846	-34	12	-27	-45	-67	22	56
	688	2019-01-15 14:40:19.62	-375	827	-1843	-33	10	-29	-51	-58	7	54
	689	2019-01-15 14:40:19.63	-369	825	-1852	-31	1	-27	-53	-49	-4	51
	690	2019-01-15 14:40:19.64	-377	826	-1836	-30	-5	-24	-61	-43	-18	52
	691	2019-01-15 14:40:19.65	-372	831	-1826	-25	-13	-27	-48	-26	-22	37
	692	2019-01-15 14:40:19.66	-367	836	-1834	-28	-2	-26	-40	-15	-25	27
	693	2019-01-15 14:40:19.67	-369	830	-1836	-27	-6	-30	-40	-10	-30	25
	694	2019-01-15 14:40:19.68	-378	828	-1841	-28	-4	-33	-59	-20	-39	39
	695	2019-01-15 14:40:19.69	-373	829	-1828	-28	-25	-37	-64	-21	-43	42
	696	2019-01-15 14:40:19.70	-376	828	-1827	-36	-2	-23	-58	-16	-42	37
	697	2019-01-15 14:40:19.71	-385	833	-1831	-41	-4	-25	-46	5	-51	20
	698	2019-01-15 14:40:19.72	-385	836	-1824	-48	-6	-21	-44	18	-62	13
	699	2019-01-15 14:40:19.73	-391	823	-1830	-48	-12	-23	-50	19	-69	15
	700	2019-01-15 14:40:19.74	-380	823	-1829	-45	-7	-17	-62	9	-71	26
	701	2019-01-15 14:40:19.75	-381	844	-1829	-36	-17	-21	-63	-6	-57	34
	702	2019-01-15 14:40:19.76	-372	868	-1846	-33	3	-23	-55	-12	-43	33
	703	2019-01-15 14:40:19.77	-374	871	-1828	-35	-2	-21	-44	-12	-32	28
	704	2019-01-15 14:40:19.78	-375	856	-1840	-36	5	-27	-42	-13	-29	27
	705	2019-01-15 14:40:19.79	-370	850	-1831	-30	-8	-32	-43	-14	-29	28
	706	2019-01-15 14:40:19.80	-380	827	-1843	-23	-5	-27	-39	-10	-29	24
	707	2019-01-15 14:40:19.81	-386	826	-1845	-13	-6	-18	-27	-3	-24	15
	708	2019-01-15 14:40:19.82	-378	835	-1830	-4	-11	-7	-8	12	-20	-2
	709	2019-01-15 14:40:19.83	-386	847	-1832	1	-10	-4	0	15	-15	-7
	710	2019-01-15 14:40:19.84	-386	854	-1835	0	-5	2	-6	13	-19	-3
	711	2019-01-15 14:40:19.85	-385	862	-1835	1	1	4	-12	7	-19	2
	712	2019-01-15 14:40:19.86	-380	878	-1834	4	-1	-6	-13	3	-16	5
	713	2019-01-15 14:40:19.87	-382	876	-1832	1	-1	-19	-6	1	-7	2
	714	2019-01-15 14:40:19.88	-378	867	-1834	0	0	-28	-2	-4	2	3
	715	2019-01-15 14:40:19.89	-382	852	-1829	-1	4	-38	2	-5	7	1
	716	2019-01-15 14:40:19.90	-377	837	-1831	-2	12	-36	-5	-11	6	8
	717	2019-01-15 14:40:19.91	-384	832	-1823	0	10	-33	-12	-21	9	16
	718	2019-01-15 14:40:19.92	-379	816	-1827	3	6	-33	-22	-30	8	26
	719	2019-01-15 14:40:19.93	-381	814	-1825	0	4	-29	-37	-36	-1	36
	720	2019-01-15 14:40:19.94	-372	821	-1826	-3	12	-18	-46	-35	-11	40
	721	2019-01-15 14:40:19.95	-378	826	-1829	-5	14	-14	-54	-40	-14	47
	722	2019-01-15 14:40:19.96	-378	831	-1835	-11	11	-8	-61	-45	-16	53
	723	2019-01-15 14:40:19.97	-370	844	-1830	-18	21	-1	-66	-50	-16	58
	724	2019-01-15 14:40:19.98	-376	853	-1830	-18	16	-12	-71	-58	-13	64
	725	2019-01-15 14:40:19.99	-355	857	-1824	-21	24	-14	-66	-61	-5	63
	726	2019-01-15 14:40:20.00	-370	852	-1816	-23	29	-18	-51	-52	1	51
	727	2019-01-15 14:40:20.01	-362	838	-1828	-19	20	-40	-35	-37	2	36
	728	2019-01-15 14:40:20.02	-364	845	-1823	-20	28	-29	-26	-23	-3	24
	729	2019-01-15 14:40:20.03	-356	832	-1847	-20	30	-29	-32	-18	-14	25
	730	2019-01-15 14:40:20.04	-361	829	-1850	-19	19	-24	-38	-23	-15	30
	731	2019-01-15 14:40:20.05	-372	825	-1842	-19	19	-11	-46	-41	-5	43
	732	2019-01-15 14:40:20.06	-360	829	-1838	-15	10	-10	-26	-40	14	33
	733	2019-01-15 14:40:20.07	-364	828	-1839	-16	9	2	-19	-41	22	30
	734	2019-01-15 14:40:20.08	-364	832	-1841	-15	13	7	-15	-37	22	26
	735	2019-01-15 14:40:20.09	-357	843	-1823	-15	9	13	-26	-42	16	34
	736	2019-01-15 14:40:20.10	-367	847	-1823	-13	4	8	-29	-44	15	36
	737	2019-01-15 14:40:20.11	-365	845	-1828	-17	4	4	-28	-50	22	39
	738	2019-01-15 14:40:20.12	-354	864	-1815	-15	6	-1	-28	-53	25	40
	739	2019-01-15 14:40:20.13	-358	856	-1828	-19	15	-12	-27	-67	40	47
	740	2019-01-15 14:40:20.14	-357	872	-1845	-24	6	-23	-28	-70	42	49
	741	2019-01-15 14:40:20.15	-365	866	-1854	-30	9	-29	-29	-73	44	51
	742	2019-01-15 14:40:20.16	-366	855	-1846	-36	-7	-41	-38	-82	44	60
	743	2019-01-15 14:40:20.17	-368	838	-1839	-37	-8	-30	-42	-87	45	64
	744	2019-01-15 14:40:20.18	-370	839	-1830	-27	-15	-31	-41	-79	38	60
	745	2019-01-15 14:40:20.19	-369	837	-1825	-24	-9	-16	-48	-75	27	61
	746	2019-01-15 14:40:20.20	-359	840	-1829	-21	-8	-15	-55	-73	18	64
	747	2019-01-15 14:40:20.21	-369	852	-1830	-18	-3	-5	-65	-72	7	68
	748	2019-01-15 14:40:20.22	-370	858	-1829	-13	-7	-2	-71	-70	-1	70
	749	2019-01-15 14:40:20.23	-361	858	-1833	-11	-6	-2	-72	-74	2	73
	750	2019-01-15 14:40:20.24	-373	872	-1827	-8	-10	-5	-67	-78	11	72
	751	2019-01-15 14:40:20.25	-378	875	-1820	-12	-12	-11	-65	-76	11	70
	752	2019-01-15 14:40:20.26	-378	870	-1826	-15	-15	-19	-63	-71	8	67
	753	2019-01-15 14:40:20.27	-376	859	-1827	-18	-11	-20	-70	-70	0	70
	754	2019-01-15 14:40:20.28	-380	856	-1840	-21	1	-12	-76	-73	-3	74
	755	2019-01-15 14:40:20.29	-383	849	-1834	-20	-3	-13	-76	-78	2	77
	756	2019-01-15 14:40:20.30	-387	844	-1825	-15	-11	-14	-68	-81	13	74
	757	2019-01-15 14:40:20.31	-376	840	-1832	-7	-22	-13	-66	-84	18	75
	758	2019-01-15 14:40:20.32	-376	851	-1829	-5	-18	-8	-70	-89	19	79
	759	2019-01-15 14:40:20.33	-381	854	-1830	-5	-12	-11	-67	-88	21	77
	760	2019-01-15 14:40:20.34	-378	850	-1844	-7	-19	-9	-67	-79	12	73
	761	2019-01-15 14:40:20.35	-379	862	-1830	-14	-7	1	-63	-75	12	69
	762	2019-01-15 14:40:20.36	-386	851	-1811	-13	-13	-9	-61	-74	13	67
	763	2019-01-15 14:40:20.37	-375	853	-1819	-12	-6	-13	-62	-68	6	65
	764	2019-01-15 14:40:20.38	-380	828	-1833	-13	-9	-16	-62	-66	4	64
	765	2019-01-15 14:40:20.39	-386	837	-1823	-8	-7	-10	-59	-75	16	67
	766	2019-01-15 14:40:20.40	-375	849	-1808	-6	-2	-7	-56	-83	27	69
	767	2019-01-15 14:40:20.41	-381	850	-1823	-12	-1	-11	-57	-86	29	71
	768	2019-01-15 14:40:20.42	-383	852	-1825	-20	15	-6	-56	-85	29	70
	769	2019-01-15 14:40:20.43	-375	845	-1830	-24	-2	-16	-46	-88	42	67
	770	2019-01-15 14:40:20.44	-381	852	-1838	-28	5	-7	-47	-88	41	67
	771	2019-01-15 14:40:20.45	-379	855	-1844	-33	11	-2	-45	-82	37	63
	772	2019-01-15 14:40:20.46	-379	847	-1835	-36	1	-4	-50	-83	33	66
	773	2019-01-15 14:40:20.47	-384	850	-1828	-31	5	2	-33	-74	41	53
	774	2019-01-15 14:40:20.48	-378	855	-1823	-26	2	5	-34	-82	48	58
	775	2019-01-15 14:40:20.49	-379	858	-1832	-20	-9	0	-32	-80	48	56
	776	2019-01-15 14:40:20.50	-374	864	-1826	-16	-11	-6	-39	-86	47	62
	777	2019-01-15 14:40:20.51	-378	865	-1830	-19	4	-1	-37	-86	49	61
	778	2019-01-15 14:40:20.52	-375	869	-1829	-17	-6	-4	-39	-88	49	63
	779	2019-01-15 14:40:20.53	-372	870	-1825	-13	9	2	-42	-83	41	62
	780	2019-01-15 14:40:20.54	-383	869	-1817	-7	1	-14	-45	-83	38	64
	781	2019-01-15 14:40:20.55	-374	870	-1832	-5	3	-16	-49	-79	30	64
	782	2019-01-15 14:40:20.56	-383	871	-1837	-6	13	-13	-48	-73	25	60
	783	2019-01-15 14:40:20.57	-373	864	-1824	0	5	-15	-45	-65	20	55
	784	2019-01-15 14:40:20.58	-375	855	-1820	2	10	-20	-47	-69	22	58
	785	2019-01-15 14:40:20.59	-369	861	-1816	5	6	-27	-49	-77	28	63
	786	2019-01-15 14:40:20.60	-376	848	-1809	6	14	-31	-50	-81	31	65
	787	2019-01-15 14:40:20.61	-366	853	-1805	1	23	-22	-51	-80	29	65
	788	2019-01-15 14:40:20.62	-372	856	-1820	0	21	-33	-53	-78	25	65
	789	2019-01-15 14:40:20.63	-366	847	-1833	-7	26	-25	-55	-79	24	67
	790	2019-01-15 14:40:20.64	-374	846	-1831	-7	26	-22	-60	-80	20	70
	791	2019-01-15 14:40:20.65	-363	850	-1827	-2	14	-23	-66	-86	20	76
	792	2019-01-15 14:40:20.66	-370	850	-1834	-4	19	-14	-67	-90	23	78
	793	2019-01-15 14:40:20.67	-363	839	-1849	-2	18	-12	-67	-85	18	76
	794	2019-01-15 14:40:20.68	-372	843	-1825	-4	13	-7	-63	-71	8	67
	795	2019-01-15 14:40:20.69	-362	836	-1839	-6	11	-5	-57	-60	3	58
	796	2019-01-15 14:40:20.70	-369	842	-1820	-4	5	3	-55	-60	5	57
	797	2019-01-15 14:40:20.71	-368	852	-1811	-1	9	-1	-52	-59	7	55
	798	2019-01-15 14:40:20.72	-349	861	-1820	-7	11	1	-48	-56	8	52
	799	2019-01-15 14:40:20.73	-354	858	-1821	-9	16	-5	-43	-53	10	48
	800	2019-01-15 14:40:20.74	-366	863	-1836	-12	19	-5	-39	-50	11	44
	801	2019-01-15 14:40:20.75	-361	865	-1834	-11	11	-16	-37	-51	14	44
	802	2019-01-15 14:40:20.76	-369	856	-1835	-11	5	-16	-42	-64	22	53
	803	2019-01-15 14:40:20.77	-360	852	-1838	-8	-3	-20	-46	-74	28	60
	804	2019-01-15 14:40:20.78	-362	856	-1837	-11	0	-9	-42	-83	41	62
	805	2019-01-15 14:40:20.79	-360	853	-1830	-13	-2	-14	-37	-85	48	61
	806	2019-01-15 14:40:20.80	-364	858	-1835	-14	-7	-16	-33	-83	50	58
	807	2019-01-15 14:40:20.81	-365	859	-1831	-14	-7	-18	-36	-79	43	57
	808	2019-01-15 14:40:20.82	-368	857	-1826	-16	2	-10	-35	-80	45	57
	809	2019-01-15 14:40:20.83	-353	859	-1829	-18	7	-9	-29	-82	53	55
	810	2019-01-15 14:40:20.84	-367	861	-1819	-17	3	-16	-24	-80	56	52
	811	2019-01-15 14:40:20.85	-349	855	-1826	-15	1	-17	-35	-83	48	59
	812	2019-01-15 14:40:20.86	-371	855	-1827	-16	3	-19	-40	-84	44	62
	813	2019-01-15 14:40:20.87	-354	847	-1832	-18	7	-11	-56	-98	42	77
	814	2019-01-15 14:40:20.88	-361	847	-1826	-19	3	-11	-47	-95	48	71
	815	2019-01-15 14:40:20.89	-365	847	-1823	-18	3	-6	-52	-103	51	77
	816	2019-01-15 14:40:20.90	-366	858	-1833	-18	9	-3	-59	-119	60	89
	817	2019-01-15 14:40:20.91	-362	856	-1837	-18	3	-3	-64	-129	65	96
	818	2019-01-15 14:40:20.92	-358	865	-1828	-14	0	-8	-64	-124	60	94
	819	2019-01-15 14:40:20.93	-352	864	-1817	-8	-12	-14	-60	-117	57	88
	820	2019-01-15 14:40:20.94	-362	856	-1819	-4	2	-16	-56	-105	49	80
	821	2019-01-15 14:40:20.95	-361	854	-1807	-1	-2	-16	-57	-105	48	81
	822	2019-01-15 14:40:20.96	-352	856	-1829	1	-3	-23	-59	-99	40	79
	823	2019-01-15 14:40:20.97	-369	855	-1834	1	-4	-15	-60	-96	36	78
	824	2019-01-15 14:40:20.98	-372	852	-1831	4	-1	-9	-61	-98	37	79
	825	2019-01-15 14:40:20.99	-364	857	-1832	4	-2	-8	-63	-100	37	81
	826	2019-01-15 14:40:21.00	-370	864	-1828	3	-11	-10	-61	-99	38	80
	827	2019-01-15 14:40:21.01	-368	868	-1834	-2	-6	-12	-60	-93	33	76
	828	2019-01-15 14:40:21.02	-371	858	-1834	-7	-2	-6	-63	-93	30	78
	829	2019-01-15 14:40:21.03	-365	854	-1830	-10	-16	-4	-62	-90	28	76
	830	2019-01-15 14:40:21.04	-372	855	-1825	-18	-4	-2	-57	-85	28	71
	831	2019-01-15 14:40:21.05	-364	848	-1826	-19	1	-5	-46	-71	25	58
	832	2019-01-15 14:40:21.06	-371	859	-1813	-10	-6	-11	-40	-61	21	50
	833	2019-01-15 14:40:21.07	-363	861	-1826	-11	3	-12	-35	-58	23	46
	834	2019-01-15 14:40:21.08	-373	865	-1830	-14	6	-9	-29	-58	29	43
	835	2019-01-15 14:40:21.09	-358	862	-1829	-14	1	-7	-28	-49	21	38
	836	2019-01-15 14:40:21.10	-364	859	-1832	-12	3	-5	-24	-39	15	31
	837	2019-01-15 14:40:21.11	-369	861	-1829	-11	1	-3	-22	-32	10	27
	838	2019-01-15 14:40:21.12	-365	862	-1837	-10	-8	-9	-23	-29	6	26
	839	2019-01-15 14:40:21.13	-365	848	-1833	-6	-8	-11	-20	-28	8	24
	840	2019-01-15 14:40:21.14	-369	850	-1827	-4	-10	-3	-20	-23	3	21
	841	2019-01-15 14:40:21.15	-361	849	-1808	-6	3	8	-19	-19	0	19
	842	2019-01-15 14:40:21.16	-366	846	-1816	-3	-6	2	-21	-7	-14	14
	843	2019-01-15 14:40:21.17	-366	846	-1817	1	-10	3	-19	1	-20	9
	844	2019-01-15 14:40:21.18	-367	851	-1822	0	-3	7	-20	0	-20	10
	845	2019-01-15 14:40:21.19	-360	863	-1835	-7	6	11	-22	1	-23	10
	846	2019-01-15 14:40:21.20	-372	874	-1828	-13	4	6	-18	5	-23	6
	847	2019-01-15 14:40:21.21	-372	881	-1833	-18	12	5	-23	2	-25	10
	848	2019-01-15 14:40:21.22	-360	876	-1827	-20	11	-7	-28	1	-29	13
	849	2019-01-15 14:40:21.23	-378	870	-1835	-18	-3	-26	-26	3	-29	11
	850	2019-01-15 14:40:21.24	-370	859	-1831	-17	2	-22	-28	4	-32	12
	851	2019-01-15 14:40:21.25	-363	850	-1831	-12	5	-28	-18	10	-28	4
	852	2019-01-15 14:40:21.26	-353	842	-1816	-6	9	-28	-24	10	-34	7
	853	2019-01-15 14:40:21.27	-356	843	-1841	-4	12	-24	-25	14	-39	5
	854	2019-01-15 14:40:21.28	-360	856	-1835	-5	17	-27	-38	-3	-35	20
	855	2019-01-15 14:40:21.29	-350	845	-1843	-4	15	-28	-36	0	-36	18
	856	2019-01-15 14:40:21.30	-356	854	-1835	-2	5	-30	-52	-10	-42	31
	857	2019-01-15 14:40:21.31	-358	857	-1828	4	2	-30	-70	-18	-52	44
	858	2019-01-15 14:40:21.32	-347	852	-1827	1	4	-32	-94	-30	-64	62
	859	2019-01-15 14:40:21.33	-352	847	-1827	-4	6	-32	-112	-35	-77	73
	860	2019-01-15 14:40:21.34	-350	845	-1836	-12	8	-29	-127	-43	-84	85
	861	2019-01-15 14:40:21.35	-347	843	-1834	-21	5	-27	-137	-49	-88	93
	862	2019-01-15 14:40:21.36	-350	839	-1828	-30	3	-23	-145	-53	-92	99
	863	2019-01-15 14:40:21.37	-348	850	-1830	-30	-1	-21	-147	-53	-94	100
	864	2019-01-15 14:40:21.38	-350	855	-1836	-33	-5	-17	-149	-55	-94	102
	865	2019-01-15 14:40:21.39	-347	859	-1832	-36	-9	-18	-150	-57	-93	103
	866	2019-01-15 14:40:21.40	-360	862	-1833	-33	-14	-17	-153	-60	-93	106
	867	2019-01-15 14:40:21.41	-356	864	-1826	-27	-19	-15	-157	-63	-94	110
	868	2019-01-15 14:40:21.42	-361	864	-1825	-20	-19	-16	-158	-64	-94	111
	869	2019-01-15 14:40:21.43	-363	859	-1827	-12	-20	-15	-160	-59	-101	109
	870	2019-01-15 14:40:21.44	-369	868	-1824	-7	-21	-15	-160	-54	-106	107
	871	2019-01-15 14:40:21.45	-364	859	-1819	-6	-17	-14	-157	-52	-105	104
	872	2019-01-15 14:40:21.46	-376	869	-1818	-5	-19	-15	-153	-51	-102	102
	873	2019-01-15 14:40:21.47	-364	867	-1816	-6	-16	-15	-148	-55	-93	101
	874	2019-01-15 14:40:21.48	-367	863	-1814	-9	-14	-16	-141	-55	-86	98
	875	2019-01-15 14:40:21.49	-365	863	-1810	-12	-12	-16	-134	-50	-84	92
	876	2019-01-15 14:40:21.50	-373	866	-1820	-15	-10	-19	-133	-47	-86	90
	877	2019-01-15 14:40:21.51	-371	869	-1822	-17	-13	-20	-137	-48	-89	92
	878	2019-01-15 14:40:21.52	-370	874	-1820	-17	-13	-21	-138	-44	-94	91
	879	2019-01-15 14:40:21.53	-374	870	-1830	-16	-17	-22	-138	-39	-99	88
	880	2019-01-15 14:40:21.54	-371	875	-1808	-13	-20	-25	-138	-36	-102	87
	881	2019-01-15 14:40:21.55	-386	884	-1808	-13	-12	-24	-131	-35	-96	83
	882	2019-01-15 14:40:21.56	-373	868	-1821	-13	-5	-24	-127	-32	-95	79
	883	2019-01-15 14:40:21.57	-389	858	-1830	-15	-7	-21	-124	-30	-94	77
	884	2019-01-15 14:40:21.58	-373	851	-1828	-11	-11	-14	-117	-25	-92	71
	885	2019-01-15 14:40:21.59	-373	862	-1813	-7	-11	-9	-110	-19	-91	64
	886	2019-01-15 14:40:21.60	-380	868	-1819	-5	-12	-6	-99	-11	-88	55
	887	2019-01-15 14:40:21.61	-371	873	-1820	-5	-12	-2	-82	-3	-79	42
	888	2019-01-15 14:40:21.62	-379	874	-1833	-4	-14	0	-70	0	-70	35
	889	2019-01-15 14:40:21.63	-382	883	-1830	-3	-11	2	-68	-1	-67	34
	890	2019-01-15 14:40:21.64	-383	882	-1831	-3	-12	2	-69	-6	-63	37
	891	2019-01-15 14:40:21.65	-385	882	-1826	-7	-12	2	-70	-8	-62	39
	892	2019-01-15 14:40:21.66	-396	873	-1821	-4	-9	4	-62	-2	-60	32
	893	2019-01-15 14:40:21.67	-388	871	-1813	0	-7	9	-69	-11	-58	40
	894	2019-01-15 14:40:21.68	-387	856	-1808	4	-4	12	-69	-10	-59	39
	895	2019-01-15 14:40:21.69	-387	861	-1812	9	2	16	-76	-17	-59	46
	896	2019-01-15 14:40:21.70	-376	873	-1815	12	8	16	-70	-5	-65	37
	897	2019-01-15 14:40:21.71	-383	877	-1826	12	11	15	-73	-6	-67	39
	898	2019-01-15 14:40:21.72	-386	892	-1813	13	14	13	-81	-10	-71	45
	899	2019-01-15 14:40:21.73	-381	894	-1823	6	14	9	-77	-9	-68	43
	900	2019-01-15 14:40:21.74	-374	888	-1814	1	11	4	-80	-9	-71	44
	901	2019-01-15 14:40:21.75	-375	880	-1822	4	11	-1	-83	-10	-73	46
	902	2019-01-15 14:40:21.76	-378	873	-1818	4	8	-2	-86	-9	-77	47
	903	2019-01-15 14:40:21.77	-368	870	-1822	6	7	-4	-88	-11	-77	49
	904	2019-01-15 14:40:21.78	-363	868	-1818	13	5	-3	-90	-10	-80	50
	905	2019-01-15 14:40:21.79	-360	870	-1821	16	6	-4	-98	-11	-87	54
	906	2019-01-15 14:40:21.80	-372	862	-1837	14	5	-2	-110	-14	-96	62
	907	2019-01-15 14:40:21.81	-369	867	-1829	15	7	-1	-117	-12	-105	64
	908	2019-01-15 14:40:21.82	-373	867	-1835	17	5	1	-119	-15	-104	67
	909	2019-01-15 14:40:21.83	-372	863	-1825	20	3	2	-120	-17	-103	68
	910	2019-01-15 14:40:21.84	-366	880	-1823	22	1	1	-120	-17	-103	68
	911	2019-01-15 14:40:21.85	-365	880	-1838	23	1	-1	-116	-13	-103	64
	912	2019-01-15 14:40:21.86	-360	883	-1843	23	3	-8	-109	-6	-103	57
	913	2019-01-15 14:40:21.87	-364	872	-1835	21	1	-12	-98	0	-98	49
	914	2019-01-15 14:40:21.88	-363	857	-1837	23	-2	-12	-90	-2	-88	46
	915	2019-01-15 14:40:21.89	-369	848	-1828	27	-2	-11	-83	-6	-77	44
	916	2019-01-15 14:40:21.90	-364	849	-1837	31	-2	-8	-79	-6	-73	42
	917	2019-01-15 14:40:21.91	-361	846	-1825	34	-3	-3	-75	-1	-74	38
	918	2019-01-15 14:40:21.92	-364	845	-1809	35	6	1	-68	8	-76	30
	919	2019-01-15 14:40:21.93	-360	847	-1824	35	10	4	-61	14	-75	23
	920	2019-01-15 14:40:21.94	-362	846	-1815	36	12	9	-55	13	-68	21
	921	2019-01-15 14:40:21.95	-363	830	-1826	39	18	13	-50	11	-61	19
	922	2019-01-15 14:40:21.96	-367	832	-1830	43	13	19	-44	9	-53	17
	923	2019-01-15 14:40:21.97	-358	841	-1825	46	15	23	-40	11	-51	14
	924	2019-01-15 14:40:21.98	-358	853	-1839	42	17	21	-39	12	-51	13
	925	2019-01-15 14:40:21.99	-351	863	-1849	36	19	19	-33	12	-45	10
	926	2019-01-15 14:40:22.00	-355	872	-1854	29	21	12	-29	9	-38	10
	927	2019-01-15 14:40:22.01	-362	866	-1836	27	18	5	-32	1	-33	15
	928	2019-01-15 14:40:22.02	-367	858	-1839	29	12	-1	-37	-8	-29	22
	929	2019-01-15 14:40:22.03	-365	856	-1829	38	8	-4	-38	-10	-28	24
	930	2019-01-15 14:40:22.04	-356	854	-1822	45	5	-9	-33	-4	-29	18
	931	2019-01-15 14:40:22.05	-353	844	-1820	46	8	-11	-31	-1	-30	16
	932	2019-01-15 14:40:22.06	-355	842	-1831	48	9	-14	-28	-1	-27	14
	933	2019-01-15 14:40:22.07	-361	843	-1831	49	10	-14	-18	-2	-16	10
	934	2019-01-15 14:40:22.08	-362	839	-1837	46	8	-13	-27	-13	-14	20
	935	2019-01-15 14:40:22.09	-356	842	-1832	43	10	-11	-28	-20	-8	24
	936	2019-01-15 14:40:22.10	-353	835	-1825	38	9	-12	-37	-31	-6	34
	937	2019-01-15 14:40:22.11	-359	835	-1822	35	12	-9	-28	-20	-8	24
	938	2019-01-15 14:40:22.12	-361	832	-1819	31	16	-11	-28	-21	-7	24
	939	2019-01-15 14:40:22.13	-361	835	-1835	25	15	-9	-27	-19	-8	23
	940	2019-01-15 14:40:22.14	-362	836	-1839	23	15	-8	-32	-22	-10	27
	941	2019-01-15 14:40:22.15	-359	838	-1831	19	13	-8	-44	-18	-26	31
	942	2019-01-15 14:40:22.16	-354	843	-1841	17	17	-8	-64	-20	-44	42
	943	2019-01-15 14:40:22.17	-363	842	-1841	17	17	-9	-60	-14	-46	37
	944	2019-01-15 14:40:22.18	-365	834	-1844	16	15	-11	-57	-13	-44	35
	945	2019-01-15 14:40:22.19	-365	837	-1840	25	12	-14	-55	-13	-42	34
	946	2019-01-15 14:40:22.20	-360	836	-1835	25	12	-14	-52	-14	-38	33
	947	2019-01-15 14:40:22.21	-358	832	-1820	27	15	-16	-44	-15	-29	29
	948	2019-01-15 14:40:22.22	-355	816	-1831	30	20	-15	-33	-14	-19	23
	949	2019-01-15 14:40:22.23	-355	821	-1840	31	18	-16	-23	-13	-10	18
	950	2019-01-15 14:40:22.24	-362	822	-1841	29	14	-14	-19	-15	-4	17
	951	2019-01-15 14:40:22.25	-364	823	-1836	21	14	-12	-12	-12	0	12
	952	2019-01-15 14:40:22.26	-356	826	-1843	12	16	-12	-5	-4	-1	4
	953	2019-01-15 14:40:22.27	-355	820	-1841	3	18	-11	5	33	-28	-19
	954	2019-01-15 14:40:22.28	-360	817	-1846	-1	15	-12	10	60	-50	-35
	955	2019-01-15 14:40:22.29	-348	822	-1835	-5	14	-12	14	66	-52	-40
	956	2019-01-15 14:40:22.30	-340	818	-1843	-5	16	-8	17	62	-45	-39
	957	2019-01-15 14:40:22.31	-352	814	-1845	-6	16	-9	16	60	-44	-38
	958	2019-01-15 14:40:22.32	-346	816	-1838	-6	15	-7	15	60	-45	-37
	959	2019-01-15 14:40:22.33	-342	821	-1837	-3	14	-6	16	56	-40	-36
	960	2019-01-15 14:40:22.34	-355	825	-1842	0	15	-6	17	54	-37	-35
	961	2019-01-15 14:40:22.35	-349	832	-1852	2	9	-8	20	54	-34	-37
	962	2019-01-15 14:40:22.36	-338	830	-1847	-1	8	-10	19	50	-31	-34
	963	2019-01-15 14:40:22.37	-336	827	-1852	-4	7	-9	14	45	-31	-29
	964	2019-01-15 14:40:22.38	-340	830	-1849	-4	6	-10	11	37	-26	-24
	965	2019-01-15 14:40:22.39	-351	823	-1854	-5	5	-10	12	36	-24	-24
	966	2019-01-15 14:40:22.40	-346	829	-1845	-8	2	-11	15	40	-25	-27
	967	2019-01-15 14:40:22.41	-349	824	-1847	-12	3	-12	16	42	-26	-29
	968	2019-01-15 14:40:22.42	-344	820	-1838	-15	4	-15	16	40	-24	-28
	969	2019-01-15 14:40:22.43	-345	820	-1844	-16	5	-17	17	39	-22	-28
	970	2019-01-15 14:40:22.44	-348	823	-1830	-16	5	-19	16	38	-22	-27
	971	2019-01-15 14:40:22.45	-345	830	-1841	-15	8	-21	12	39	-27	-25
	972	2019-01-15 14:40:22.46	-351	825	-1840	-15	6	-22	8	44	-36	-26
	973	2019-01-15 14:40:22.47	-342	830	-1838	-16	6	-23	6	47	-41	-26
	974	2019-01-15 14:40:22.48	-349	820	-1845	-17	7	-21	15	53	-38	-34
	975	2019-01-15 14:40:22.49	-348	828	-1851	-17	4	-17	7	47	-40	-27
	976	2019-01-15 14:40:22.50	-341	817	-1855	-16	0	-14	6	51	-45	-28
	977	2019-01-15 14:40:22.51	-348	816	-1848	-13	-1	-10	-1	41	-42	-20
	978	2019-01-15 14:40:22.52	-337	828	-1840	-13	-4	-7	7	51	-44	-29
	979	2019-01-15 14:40:22.53	-328	828	-1839	-15	-2	-8	8	49	-41	-28
	980	2019-01-15 14:40:22.54	-351	819	-1838	-16	4	-4	11	51	-40	-31
	981	2019-01-15 14:40:22.55	-338	816	-1830	-11	2	-5	16	54	-38	-35
	982	2019-01-15 14:40:22.56	-337	822	-1825	-6	1	-6	28	64	-36	-46
	983	2019-01-15 14:40:22.57	-347	831	-1827	-6	6	-11	32	66	-34	-49
	984	2019-01-15 14:40:22.58	-339	837	-1840	-12	12	-14	32	64	-32	-48
	985	2019-01-15 14:40:22.59	-344	842	-1853	-18	9	-23	32	58	-26	-45
	986	2019-01-15 14:40:22.60	-337	839	-1864	-30	12	-26	28	55	-27	-41
	987	2019-01-15 14:40:22.61	-349	835	-1861	-38	8	-28	25	53	-28	-39
	988	2019-01-15 14:40:22.62	-352	819	-1857	-38	0	-27	32	50	-18	-41
	989	2019-01-15 14:40:22.63	-355	819	-1844	-39	-7	-23	53	47	6	-50
	990	2019-01-15 14:40:22.64	-345	816	-1838	-36	-12	-18	72	44	28	-58
	991	2019-01-15 14:40:22.65	-353	821	-1839	-34	-16	-13	76	45	31	-60
	992	2019-01-15 14:40:22.66	-347	831	-1830	-32	-16	-9	68	44	24	-56
	993	2019-01-15 14:40:22.67	-344	838	-1828	-31	-11	-8	59	39	20	-49
	994	2019-01-15 14:40:22.68	-353	838	-1836	-27	-6	-6	55	35	20	-45
	995	2019-01-15 14:40:22.69	-346	842	-1840	-28	-6	-8	55	33	22	-44
	996	2019-01-15 14:40:22.70	-352	855	-1838	-26	-7	-10	50	33	17	-41
	997	2019-01-15 14:40:22.71	-351	844	-1829	-29	-4	-15	46	33	13	-39
	998	2019-01-15 14:40:22.72	-347	850	-1834	-34	-2	-16	42	34	8	-38
	999	2019-01-15 14:40:22.73	-346	848	-1835	-39	-2	-18	40	34	6	-37
	1000	2019-01-15 14:40:22.74	-343	849	-1835	-40	-1	-23	38	32	6	-35
	1001	2019-01-15 14:40:22.75	-354	839	-1839	-41	-8	-22	35	31	4	-33
	1002	2019-01-15 14:40:22.76	-355	839	-1837	-37	-9	-21	31	36	-5	-33
	1003	2019-01-15 14:40:22.77	-352	843	-1839	-31	-11	-23	26	38	-12	-32
	1004	2019-01-15 14:40:22.78	-355	852	-1841	-28	-13	-22	22	36	-14	-29
	1005	2019-01-15 14:40:22.79	-354	847	-1844	-27	-11	-19	20	31	-11	-25
	1006	2019-01-15 14:40:22.80	-357	852	-1827	-29	-12	-16	19	30	-11	-24
	1007	2019-01-15 14:40:22.81	-367	846	-1836	-31	-10	-12	19	32	-13	-25
	1008	2019-01-15 14:40:22.82	-357	829	-1852	-31	-11	-4	12	27	-15	-19
	1009	2019-01-15 14:40:22.83	-361	832	-1832	-27	-14	2	-6	10	-16	-2
	1010	2019-01-15 14:40:22.84	-352	847	-1824	-23	-18	10	-24	-10	-14	17
	1011	2019-01-15 14:40:22.85	-344	865	-1819	-27	-11	9	-36	-21	-15	28
	1012	2019-01-15 14:40:22.86	-366	866	-1838	-34	-5	4	-44	-27	-17	35
	1013	2019-01-15 14:40:22.87	-364	859	-1847	-33	-6	2	-64	-51	-13	57
	1014	2019-01-15 14:40:22.88	-369	862	-1844	-30	-11	-5	-98	-84	-14	91
	1015	2019-01-15 14:40:22.89	-366	863	-1831	-25	-12	-8	-115	-99	-16	107
	1016	2019-01-15 14:40:22.90	-361	869	-1819	-19	-9	-13	-145	-125	-20	135
	1017	2019-01-15 14:40:22.91	-355	866	-1810	-17	-4	-20	-160	-136	-24	148
	1018	2019-01-15 14:40:22.92	-361	853	-1810	-19	4	-24	-162	-138	-24	150
	1019	2019-01-15 14:40:22.93	-364	855	-1816	-19	14	-22	-142	-113	-29	127
	1020	2019-01-15 14:40:22.94	-355	859	-1814	-22	21	-22	-127	-100	-27	113
	1021	2019-01-15 14:40:22.95	-353	840	-1832	-22	25	-20	-112	-86	-26	99
	1022	2019-01-15 14:40:22.96	-359	841	-1829	-17	22	-11	-104	-80	-24	92
	1023	2019-01-15 14:40:22.97	-354	846	-1839	-18	20	-7	-97	-74	-23	85
	1024	2019-01-15 14:40:22.98	-344	850	-1844	-13	17	-3	-90	-68	-22	79
	1025	2019-01-15 14:40:22.99	-353	848	-1841	-12	12	-1	-85	-61	-24	73
	1026	2019-01-15 14:40:23.00	-336	859	-1839	-10	7	-4	-77	-51	-26	64
	1027	2019-01-15 14:40:23.01	-347	860	-1831	-6	4	-8	-68	-42	-26	55
	1028	2019-01-15 14:40:23.02	-349	864	-1826	-5	4	-15	-61	-37	-24	49
	1029	2019-01-15 14:40:23.03	-346	865	-1830	-5	5	-19	-59	-36	-23	47
	1030	2019-01-15 14:40:23.04	-350	862	-1835	-9	8	-25	-58	-38	-20	48
	1031	2019-01-15 14:40:23.05	-340	867	-1837	-11	6	-27	-51	-33	-18	42
	1032	2019-01-15 14:40:23.06	-338	858	-1838	-12	12	-30	-39	-23	-16	31
	1033	2019-01-15 14:40:23.07	-347	860	-1848	-11	9	-27	-30	-16	-14	23
	1034	2019-01-15 14:40:23.08	-336	853	-1831	-9	7	-27	-30	-16	-14	23
	1035	2019-01-15 14:40:23.09	-340	849	-1825	-5	4	-25	-31	-19	-12	25
	1036	2019-01-15 14:40:23.10	-337	848	-1826	-4	9	-24	-30	-17	-13	23
	1037	2019-01-15 14:40:23.11	-343	835	-1843	-5	11	-16	-27	-13	-14	20
	1038	2019-01-15 14:40:23.12	-346	836	-1833	-6	8	-12	-26	-10	-16	18
	1039	2019-01-15 14:40:23.13	-347	835	-1835	-3	2	-10	-26	-10	-16	18
	1040	2019-01-15 14:40:23.14	-338	849	-1833	-1	1	-9	-24	-10	-14	17
	1041	2019-01-15 14:40:23.15	-339	848	-1823	2	1	-10	-20	-6	-14	13
	1042	2019-01-15 14:40:23.16	-338	854	-1837	-3	2	-13	-16	-1	-15	8
	1043	2019-01-15 14:40:23.17	-350	856	-1843	-8	2	-16	-16	1	-17	7
	1044	2019-01-15 14:40:23.18	-351	861	-1842	-14	6	-19	-15	3	-18	6
	1045	2019-01-15 14:40:23.19	-342	856	-1840	-13	2	-20	-16	4	-20	6
	1046	2019-01-15 14:40:23.20	-353	851	-1843	-13	-1	-23	-19	7	-26	6
	1047	2019-01-15 14:40:23.21	-350	855	-1836	-10	-4	-23	-16	9	-25	3
	1048	2019-01-15 14:40:23.22	-348	866	-1829	-5	-3	-23	-12	10	-22	1
	1049	2019-01-15 14:40:23.23	-339	851	-1840	-1	-1	-22	-12	14	-26	-1
	1050	2019-01-15 14:40:23.24	-348	836	-1832	-4	-2	-21	-11	16	-27	-2
	1051	2019-01-15 14:40:23.25	-351	833	-1828	-4	2	-18	-10	20	-30	-5
	1052	2019-01-15 14:40:23.26	-341	838	-1827	-5	0	-15	-7	20	-27	-6
	1053	2019-01-15 14:40:23.27	-356	839	-1833	-1	-3	-12	-5	21	-26	-8
	1054	2019-01-15 14:40:23.28	-354	847	-1830	0	-5	-8	-4	23	-27	-9
	1055	2019-01-15 14:40:23.29	-356	857	-1827	-3	-2	-8	-6	23	-29	-8
	1056	2019-01-15 14:40:23.30	-353	860	-1827	-6	0	-10	2	28	-26	-15
	1057	2019-01-15 14:40:23.31	-345	860	-1832	-6	-1	-14	-5	19	-24	-7
	1058	2019-01-15 14:40:23.32	-351	860	-1830	-6	-2	-13	-4	18	-22	-7
	1059	2019-01-15 14:40:23.33	-354	867	-1828	-7	0	-20	-4	14	-18	-5
	1060	2019-01-15 14:40:23.34	-353	857	-1842	-7	-1	-25	4	27	-23	-15
	1061	2019-01-15 14:40:23.35	-364	850	-1842	-9	-4	-25	3	23	-20	-13
	1062	2019-01-15 14:40:23.36	-348	841	-1830	-5	-6	-26	-6	14	-20	-4
	1063	2019-01-15 14:40:23.37	-349	839	-1832	-3	-8	-19	-2	16	-18	-7
	1064	2019-01-15 14:40:23.38	-352	842	-1817	-1	-8	-15	4	21	-17	-12
	1065	2019-01-15 14:40:23.39	-353	826	-1828	-2	-5	-8	7	21	-14	-14
	1066	2019-01-15 14:40:23.40	-348	826	-1824	-1	-6	2	8	25	-17	-16
	1067	2019-01-15 14:40:23.41	-351	840	-1822	-1	-5	6	8	27	-19	-17
	1068	2019-01-15 14:40:23.42	-348	858	-1820	-6	-8	9	9	26	-17	-17
	1069	2019-01-15 14:40:23.43	-347	861	-1832	-17	-1	5	9	26	-17	-17
	1070	2019-01-15 14:40:23.44	-350	855	-1837	-27	0	-1	10	23	-13	-16
	1071	2019-01-15 14:40:23.45	-356	858	-1839	-30	-1	-6	6	18	-12	-12
	1072	2019-01-15 14:40:23.46	-350	853	-1841	-31	-7	-13	1	14	-13	-7
	1073	2019-01-15 14:40:23.47	-354	844	-1834	-30	-13	-16	-2	9	-11	-3
	1074	2019-01-15 14:40:23.48	-347	843	-1834	-27	-15	-15	-4	6	-10	-1
	1075	2019-01-15 14:40:23.49	-352	845	-1829	-20	-18	-12	-7	5	-12	1
	1076	2019-01-15 14:40:23.50	-360	847	-1824	-20	-19	-9	-11	4	-15	3
	1077	2019-01-15 14:40:23.51	-350	842	-1823	-20	-17	-5	-13	3	-16	5
	1078	2019-01-15 14:40:23.52	-360	851	-1821	-18	-13	-2	-18	2	-20	8
	1079	2019-01-15 14:40:23.53	-360	854	-1829	-21	-6	-4	-19	5	-24	7
	1080	2019-01-15 14:40:23.54	-361	863	-1829	-20	-5	-8	-16	10	-26	3
	1081	2019-01-15 14:40:23.55	-362	862	-1834	-20	-6	-14	-11	14	-25	-1
	1082	2019-01-15 14:40:23.56	-366	870	-1835	-22	-5	-19	-9	15	-24	-3
	1083	2019-01-15 14:40:23.57	-359	873	-1835	-23	-4	-27	-9	15	-24	-3
	1084	2019-01-15 14:40:23.58	-358	868	-1831	-21	-4	-32	-9	12	-21	-1
	1085	2019-01-15 14:40:23.59	-350	862	-1818	-17	0	-37	-8	11	-19	-1
	1086	2019-01-15 14:40:23.60	-350	853	-1822	-16	6	-41	-14	3	-17	5
	1087	2019-01-15 14:40:23.61	-363	849	-1830	-15	8	-37	-13	8	-21	2
	1088	2019-01-15 14:40:23.62	-357	841	-1826	-10	15	-33	-9	12	-21	-1
	1089	2019-01-15 14:40:23.63	-352	852	-1837	-11	17	-28	-7	14	-21	-3
	1090	2019-01-15 14:40:23.64	-363	855	-1837	-12	15	-22	-13	7	-20	3
	1091	2019-01-15 14:40:23.65	-347	856	-1832	-14	14	-17	-16	7	-23	4
	1092	2019-01-15 14:40:23.66	-351	854	-1832	-13	11	-14	-16	11	-27	2
	1093	2019-01-15 14:40:23.67	-340	863	-1828	-12	10	-16	-11	12	-23	0
	1094	2019-01-15 14:40:23.68	-345	862	-1830	-10	9	-21	-5	14	-19	-4
	1095	2019-01-15 14:40:23.69	-345	870	-1827	-9	9	-25	-3	12	-15	-4
	1096	2019-01-15 14:40:23.70	-341	859	-1840	-11	11	-29	-4	10	-14	-3
	1097	2019-01-15 14:40:23.71	-354	849	-1824	-10	7	-29	1	16	-15	-8
	1098	2019-01-15 14:40:23.72	-356	838	-1830	-7	1	-22	-8	10	-18	-1
	1099	2019-01-15 14:40:23.73	-353	838	-1822	-3	-1	-15	-11	11	-22	0
	1100	2019-01-15 14:40:23.74	-344	846	-1821	0	5	-9	-14	7	-21	3
	1101	2019-01-15 14:40:23.75	-346	850	-1832	-1	7	-5	-13	11	-24	1
	1102	2019-01-15 14:40:23.76	-345	857	-1835	-8	12	-4	-16	5	-21	5
	1103	2019-01-15 14:40:23.77	-343	858	-1840	-17	17	-2	-16	6	-22	5
	1104	2019-01-15 14:40:23.78	-357	857	-1836	-20	13	-3	-18	8	-26	5
	1105	2019-01-15 14:40:23.79	-348	858	-1824	-19	11	-2	-18	8	-26	5
	1106	2019-01-15 14:40:23.80	-339	848	-1822	-17	6	0	-15	5	-20	5
	1107	2019-01-15 14:40:23.81	-342	850	-1817	-15	6	0	-14	0	-14	7
	1108	2019-01-15 14:40:23.82	-343	857	-1815	-12	9	-1	-13	2	-15	5
	1109	2019-01-15 14:40:23.83	-335	863	-1825	-10	10	-7	-17	3	-20	7
	1110	2019-01-15 14:40:23.84	-334	863	-1824	-12	8	-10	-20	4	-24	8
	1111	2019-01-15 14:40:23.85	-345	854	-1835	-16	6	-14	-19	4	-23	7
	1112	2019-01-15 14:40:23.86	-340	862	-1830	-15	3	-13	-17	6	-23	5
	1113	2019-01-15 14:40:23.87	-333	855	-1833	-19	-3	-13	-17	6	-23	5
	1114	2019-01-15 14:40:23.88	-337	859	-1831	-23	-4	-14	-16	6	-22	5
	1115	2019-01-15 14:40:23.89	-345	866	-1829	-27	-3	-14	-18	3	-21	7
	1116	2019-01-15 14:40:23.90	-336	863	-1831	-29	-6	-15	-22	2	-24	10
	1117	2019-01-15 14:40:23.91	-349	874	-1830	-28	-8	-12	-21	5	-26	8
	1118	2019-01-15 14:40:23.92	-335	865	-1841	-28	-14	-12	-18	7	-25	5
	1119	2019-01-15 14:40:23.93	-356	868	-1838	-27	-15	-12	-15	7	-22	4
	1120	2019-01-15 14:40:23.94	-356	861	-1837	-27	-19	-11	-16	4	-20	6
	1121	2019-01-15 14:40:23.95	-348	874	-1819	-23	-19	-9	-20	3	-23	8
	1122	2019-01-15 14:40:23.96	-345	881	-1821	-23	-20	-13	-21	4	-25	8
	1123	2019-01-15 14:40:23.97	-350	873	-1816	-21	-15	-15	-18	8	-26	5
	1124	2019-01-15 14:40:23.98	-353	864	-1825	-18	-11	-18	-16	12	-28	2
	1125	2019-01-15 14:40:23.99	-355	853	-1832	-15	-12	-17	-14	12	-26	1
	1126	2019-01-15 14:40:24.00	-352	854	-1821	-8	-12	-11	-12	12	-24	0
	1127	2019-01-15 14:40:24.01	-352	853	-1814	-3	-9	-6	-11	13	-24	-1
	1128	2019-01-15 14:40:24.02	-350	861	-1809	-3	-5	-3	-10	16	-26	-3
	1129	2019-01-15 14:40:24.03	-357	864	-1836	-9	1	0	-10	18	-28	-4
	1130	2019-01-15 14:40:24.04	-351	870	-1834	-10	-4	3	-13	16	-29	-1
	1131	2019-01-15 14:40:24.05	-354	867	-1824	-10	-6	1	-12	17	-29	-2
	1132	2019-01-15 14:40:24.06	-356	871	-1822	-10	-4	-3	-9	18	-27	-4
	1133	2019-01-15 14:40:24.07	-346	872	-1826	-11	-7	-7	-7	20	-27	-6
	1134	2019-01-15 14:40:24.08	-363	873	-1829	-11	-7	-8	-6	25	-31	-9
	1135	2019-01-15 14:40:24.09	-354	863	-1830	-11	-12	-7	-8	28	-36	-10
	1136	2019-01-15 14:40:24.10	-350	868	-1828	-8	-12	-9	-11	25	-36	-7
	1137	2019-01-15 14:40:24.11	-363	874	-1829	-8	-12	-13	-12	21	-33	-4
	1138	2019-01-15 14:40:24.12	-362	878	-1830	-7	-12	-16	-6	27	-33	-10
	1139	2019-01-15 14:40:24.13	-358	872	-1825	-10	-14	-18	-15	22	-37	-3
	1140	2019-01-15 14:40:24.14	-357	859	-1831	-10	-16	-17	-18	21	-39	-1
	1141	2019-01-15 14:40:24.15	-354	857	-1832	-11	-16	-16	-17	15	-32	1
	1142	2019-01-15 14:40:24.16	-347	857	-1821	-11	-17	-14	-20	17	-37	1
	1143	2019-01-15 14:40:24.17	-359	852	-1811	-13	-14	-10	-19	17	-36	1
	1144	2019-01-15 14:40:24.18	-354	846	-1823	-15	-11	-5	-18	16	-34	1
	1145	2019-01-15 14:40:24.19	-364	855	-1829	-20	-8	-3	-21	11	-32	5
	1146	2019-01-15 14:40:24.20	-363	864	-1826	-25	-7	1	-32	2	-34	15
	1147	2019-01-15 14:40:24.21	-356	869	-1825	-30	-9	1	-43	-6	-37	24
	1148	2019-01-15 14:40:24.22	-350	884	-1824	-32	-6	-2	-50	-12	-38	31
	1149	2019-01-15 14:40:24.23	-351	881	-1825	-32	-5	-8	-49	-11	-38	30
	1150	2019-01-15 14:40:24.24	-353	880	-1829	-32	-6	-14	-41	-7	-34	24
	1151	2019-01-15 14:40:24.25	-352	879	-1822	-29	-6	-22	-38	-7	-31	22
	1152	2019-01-15 14:40:24.26	-350	873	-1821	-21	-7	-27	-38	-6	-32	22
	1153	2019-01-15 14:40:24.27	-348	876	-1814	-16	-6	-30	-40	-7	-33	23
	1154	2019-01-15 14:40:24.28	-354	870	-1820	-15	-2	-33	-40	-9	-31	24
	1155	2019-01-15 14:40:24.29	-357	855	-1841	-16	-1	-29	-37	-9	-28	23
	1156	2019-01-15 14:40:24.30	-357	854	-1836	-18	-5	-21	-32	-4	-28	18
	1157	2019-01-15 14:40:24.31	-357	851	-1834	-18	-8	-16	-29	-2	-27	15
	1158	2019-01-15 14:40:24.32	-353	859	-1815	-14	-11	-7	-29	-3	-26	16
	1159	2019-01-15 14:40:24.33	-352	866	-1802	-10	-4	-2	-28	-5	-23	16
	1160	2019-01-15 14:40:24.34	-352	882	-1813	-9	-2	-2	-28	-4	-24	16
	1161	2019-01-15 14:40:24.35	-345	879	-1826	-14	4	-6	-29	-4	-25	16
	1162	2019-01-15 14:40:24.36	-339	887	-1826	-18	3	-6	-30	-4	-26	17
	1163	2019-01-15 14:40:24.37	-352	883	-1834	-19	-2	-10	-29	0	-29	14
	1164	2019-01-15 14:40:24.38	-359	886	-1835	-24	-8	-15	-29	1	-30	14
	1165	2019-01-15 14:40:24.39	-349	877	-1829	-23	-16	-17	-31	0	-31	15
	1166	2019-01-15 14:40:24.40	-353	879	-1822	-21	-18	-20	-32	-4	-28	18
	1167	2019-01-15 14:40:24.41	-357	882	-1825	-22	-20	-24	-33	-4	-29	18
	1168	2019-01-15 14:40:24.42	-360	878	-1813	-19	-18	-27	-34	-5	-29	19
	1169	2019-01-15 14:40:24.43	-358	879	-1829	-12	-18	-29	-33	-7	-26	20
	1170	2019-01-15 14:40:24.44	-365	878	-1822	-9	-17	-28	-30	-2	-28	16
	1171	2019-01-15 14:40:24.45	-361	871	-1806	-4	-12	-31	-26	3	-29	11
	1172	2019-01-15 14:40:24.46	-373	874	-1810	-4	-8	-31	-27	2	-29	12
	1173	2019-01-15 14:40:24.47	-365	876	-1810	-8	-2	-28	-28	0	-28	14
	1174	2019-01-15 14:40:24.48	-370	867	-1815	-8	4	-23	-27	-1	-26	14
	1175	2019-01-15 14:40:24.49	-362	868	-1817	-10	4	-18	-22	-2	-20	12
	1176	2019-01-15 14:40:24.50	-369	872	-1824	-7	4	-13	-20	-2	-18	11
	1177	2019-01-15 14:40:24.51	-364	873	-1820	-4	2	-10	-20	1	-21	9
	1178	2019-01-15 14:40:24.52	-359	883	-1823	-1	3	-13	-20	3	-23	8
	1179	2019-01-15 14:40:24.53	-362	887	-1833	4	-2	-20	-16	10	-26	3
	1180	2019-01-15 14:40:24.54	-358	896	-1826	-1	-5	-24	-18	5	-23	6
	1181	2019-01-15 14:40:24.55	-354	890	-1825	-4	-5	-30	-15	5	-20	5
	1182	2019-01-15 14:40:24.56	-365	884	-1816	-4	-3	-33	-12	2	-14	5
	1183	2019-01-15 14:40:24.57	-357	868	-1829	1	-4	-35	-17	3	-20	7
	1184	2019-01-15 14:40:24.58	-364	850	-1817	9	-4	-28	-21	0	-21	10
	1185	2019-01-15 14:40:24.59	-362	844	-1808	14	-6	-17	-30	-7	-23	18
	1186	2019-01-15 14:40:24.60	-363	845	-1811	15	-1	-10	-30	-8	-22	19
	1187	2019-01-15 14:40:24.61	-363	852	-1822	10	6	0	-38	-19	-19	28
	1188	2019-01-15 14:40:24.62	-369	865	-1825	5	10	5	-48	-33	-15	40
	1189	2019-01-15 14:40:24.63	-367	870	-1828	3	8	6	-37	-25	-12	31
	1190	2019-01-15 14:40:24.64	-366	880	-1830	-2	6	2	-37	-26	-11	31
	1191	2019-01-15 14:40:24.65	-357	889	-1822	-5	3	-5	-40	-24	-16	32
	1192	2019-01-15 14:40:24.66	-367	889	-1815	-8	7	-14	-38	-21	-17	29
	1193	2019-01-15 14:40:24.67	-366	883	-1823	-8	7	-22	-35	-17	-18	26
	1194	2019-01-15 14:40:24.68	-358	883	-1812	-5	6	-27	-30	-19	-11	24
	1195	2019-01-15 14:40:24.69	-358	874	-1820	-4	8	-32	-28	-23	-5	25
	1196	2019-01-15 14:40:24.70	-361	867	-1820	-2	11	-34	-28	-25	-3	26
	1197	2019-01-15 14:40:24.71	-364	859	-1816	2	11	-28	-34	-24	-10	29
	1198	2019-01-15 14:40:24.72	-366	861	-1823	1	11	-23	-39	-22	-17	30
	1199	2019-01-15 14:40:24.73	-358	868	-1814	-1	13	-15	-38	-22	-16	30
	1200	2019-01-15 14:40:24.74	-367	872	-1822	-2	14	-10	-33	-24	-9	28
	1201	2019-01-15 14:40:24.75	-365	874	-1823	-9	14	-4	-32	-21	-11	26
	1202	2019-01-15 14:40:24.76	-361	870	-1824	-14	13	-3	-30	-15	-15	22
	1203	2019-01-15 14:40:24.77	-355	882	-1827	-22	16	-5	-28	-8	-20	18
	1204	2019-01-15 14:40:24.78	-346	879	-1814	-23	18	-8	-25	-2	-23	13
	1205	2019-01-15 14:40:24.79	-354	880	-1819	-19	15	-9	-28	-4	-24	16
	1206	2019-01-15 14:40:24.80	-354	881	-1820	-18	16	-15	-34	-6	-28	20
	1207	2019-01-15 14:40:24.81	-354	879	-1821	-14	13	-15	-37	-6	-31	21
	1208	2019-01-15 14:40:24.82	-344	886	-1827	-10	12	-17	-33	-2	-31	17
	1209	2019-01-15 14:40:24.83	-348	874	-1832	-13	10	-17	-29	-1	-28	15
	1210	2019-01-15 14:40:24.84	-352	866	-1845	-13	7	-16	-29	-1	-28	15
	1211	2019-01-15 14:40:24.85	-350	873	-1828	-10	2	-12	-30	1	-31	14
	1212	2019-01-15 14:40:24.86	-346	872	-1837	-12	0	-11	-28	6	-34	11
	1213	2019-01-15 14:40:24.87	-355	873	-1835	-10	-3	-11	-26	8	-34	9
	1214	2019-01-15 14:40:24.88	-347	881	-1827	-11	-3	-9	-25	8	-33	8
	1215	2019-01-15 14:40:24.89	-351	868	-1803	-11	-1	-9	-27	8	-35	9
	1216	2019-01-15 14:40:24.90	-350	863	-1811	-8	6	-6	-29	9	-38	10
	1217	2019-01-15 14:40:24.91	-353	848	-1824	-8	3	1	-28	10	-38	9
	1218	2019-01-15 14:40:24.92	-357	858	-1813	-2	4	2	-24	10	-34	7
	1219	2019-01-15 14:40:24.93	-348	863	-1828	4	1	5	-17	9	-26	4
	1220	2019-01-15 14:40:24.94	-345	881	-1813	6	4	3	-9	13	-22	-2
	1221	2019-01-15 14:40:24.95	-342	881	-1820	6	9	-2	-14	10	-24	2
	1222	2019-01-15 14:40:24.96	-345	891	-1835	2	12	-13	-18	13	-31	2
	1223	2019-01-15 14:40:24.97	-346	891	-1844	-5	15	-21	-15	16	-31	0
	1224	2019-01-15 14:40:24.98	-352	897	-1837	-5	12	-29	-19	18	-37	0
	1225	2019-01-15 14:40:24.99	-358	873	-1828	-5	1	-35	-17	22	-39	-2
	1226	2019-01-15 14:40:25.00	-358	858	-1819	-4	-3	-31	-18	16	-34	1
	1227	2019-01-15 14:40:25.01	-353	860	-1818	2	1	-24	-12	20	-32	-4
	1228	2019-01-15 14:40:25.02	-351	855	-1812	6	3	-15	-11	21	-32	-5
	1229	2019-01-15 14:40:25.03	-346	857	-1822	8	2	-9	-6	28	-34	-11
	1230	2019-01-15 14:40:25.04	-343	859	-1820	12	5	0	-5	28	-33	-11
	1231	2019-01-15 14:40:25.05	-356	861	-1816	11	5	4	-3	31	-34	-14
	1232	2019-01-15 14:40:25.06	-352	864	-1820	9	8	6	2	35	-33	-18
	1233	2019-01-15 14:40:25.07	-344	861	-1815	9	6	5	-1	29	-30	-14
	1234	2019-01-15 14:40:25.08	-348	865	-1822	6	8	9	-2	24	-26	-11
	1235	2019-01-15 14:40:25.09	-340	869	-1824	1	8	6	1	25	-24	-13
	1236	2019-01-15 14:40:25.10	-332	875	-1832	-6	10	4	0	22	-22	-11
	1237	2019-01-15 14:40:25.11	-346	876	-1829	-11	10	3	-6	18	-24	-6
	1238	2019-01-15 14:40:25.12	-339	870	-1834	-12	4	-1	-6	16	-22	-5
	1239	2019-01-15 14:40:25.13	-347	870	-1837	-12	-3	-1	-2	16	-18	-7
	1240	2019-01-15 14:40:25.14	-348	872	-1834	-12	-13	-2	1	17	-16	-9
	1241	2019-01-15 14:40:25.15	-340	873	-1825	-8	-16	-1	0	17	-17	-8
	1242	2019-01-15 14:40:25.16	-338	870	-1808	-6	-19	1	0	18	-18	-9
	1243	2019-01-15 14:40:25.17	-350	862	-1809	-5	-10	0	2	22	-20	-12
	1244	2019-01-15 14:40:25.18	-357	846	-1822	-3	-8	4	10	26	-16	-18
	1245	2019-01-15 14:40:25.19	-356	857	-1825	-1	-7	8	11	28	-17	-19
	1246	2019-01-15 14:40:25.20	-353	869	-1822	1	-8	10	10	31	-21	-20
	1247	2019-01-15 14:40:25.21	-343	886	-1827	-2	-9	8	10	31	-21	-20
	1248	2019-01-15 14:40:25.22	-344	876	-1829	-7	1	5	13	31	-18	-22
	1249	2019-01-15 14:40:25.23	-348	866	-1832	-8	4	-1	17	34	-17	-25
	1250	2019-01-15 14:40:25.24	-338	862	-1829	-5	0	-3	23	42	-19	-32
	1251	2019-01-15 14:40:25.25	-338	872	-1829	1	-4	-5	29	51	-22	-40
	1252	2019-01-15 14:40:25.26	-341	866	-1817	3	-6	-7	35	48	-13	-41
	1253	2019-01-15 14:40:25.27	-338	860	-1819	2	-3	-8	37	46	-9	-41
	1254	2019-01-15 14:40:25.28	-346	861	-1816	2	-4	-7	36	51	-15	-43
	1255	2019-01-15 14:40:25.29	-341	867	-1812	2	-4	-5	39	60	-21	-49
	1256	2019-01-15 14:40:25.30	-347	862	-1813	-2	-2	-6	43	61	-18	-52
	1257	2019-01-15 14:40:25.31	-338	861	-1827	-6	1	-2	42	60	-18	-51
	1258	2019-01-15 14:40:25.32	-338	860	-1828	-7	-5	-3	37	60	-23	-48
	1259	2019-01-15 14:40:25.33	-344	852	-1818	-7	-8	1	37	65	-28	-51
	1260	2019-01-15 14:40:25.34	-341	862	-1819	-8	-10	3	39	65	-26	-52
	1261	2019-01-15 14:40:25.35	-344	858	-1830	-7	-10	1	48	73	-25	-60
	1262	2019-01-15 14:40:25.36	-336	874	-1830	-7	-10	-1	44	72	-28	-58
	1263	2019-01-15 14:40:25.37	-341	866	-1826	-4	-8	-4	43	77	-34	-60
	1264	2019-01-15 14:40:25.38	-343	866	-1821	-5	-5	-3	44	71	-27	-57
	1265	2019-01-15 14:40:25.39	-344	867	-1808	-5	1	-7	40	71	-31	-55
	1266	2019-01-15 14:40:25.40	-345	872	-1813	-6	7	-10	41	70	-29	-55
	1267	2019-01-15 14:40:25.41	-342	869	-1833	-6	9	-12	38	66	-28	-52
	1268	2019-01-15 14:40:25.42	-345	871	-1838	-7	8	-15	39	70	-31	-54
	1269	2019-01-15 14:40:25.43	-344	867	-1845	-7	3	-10	37	71	-34	-54
	1270	2019-01-15 14:40:25.44	-350	866	-1837	-8	-3	-10	36	67	-31	-51
	1271	2019-01-15 14:40:25.45	-349	859	-1838	-3	-8	-4	51	76	-25	-63
	1272	2019-01-15 14:40:25.46	-343	867	-1823	0	-15	-4	53	71	-18	-62
	1273	2019-01-15 14:40:25.47	-339	866	-1830	2	-13	-4	50	66	-16	-58
	1274	2019-01-15 14:40:25.48	-354	861	-1841	3	-14	-2	49	62	-13	-55
	1275	2019-01-15 14:40:25.49	-346	854	-1820	6	-11	1	54	57	-3	-55
	1276	2019-01-15 14:40:25.50	-351	848	-1805	12	-17	7	61	58	3	-59
	1277	2019-01-15 14:40:25.51	-348	847	-1820	12	-12	10	64	62	2	-63
	1278	2019-01-15 14:40:25.52	-335	857	-1822	10	-3	12	64	66	-2	-65
	1279	2019-01-15 14:40:25.53	-336	863	-1825	6	10	14	65	69	-4	-67
	1280	2019-01-15 14:40:25.54	-336	869	-1837	3	17	13	63	68	-5	-65
	1281	2019-01-15 14:40:25.55	-336	875	-1845	-4	20	9	56	65	-9	-60
	1282	2019-01-15 14:40:25.56	-331	860	-1840	-2	19	6	52	60	-8	-56
	1283	2019-01-15 14:40:25.57	-328	859	-1844	2	10	6	50	60	-10	-55
	1284	2019-01-15 14:40:25.58	-327	854	-1843	5	-2	3	48	60	-12	-54
	1285	2019-01-15 14:40:25.59	-333	854	-1844	8	-12	0	48	60	-12	-54
	1286	2019-01-15 14:40:25.60	-335	857	-1844	11	-18	1	44	60	-16	-52
	1287	2019-01-15 14:40:25.61	-337	856	-1839	6	-24	1	40	61	-21	-50
	1288	2019-01-15 14:40:25.62	-349	849	-1837	7	-25	3	35	60	-25	-47
	1289	2019-01-15 14:40:25.63	-346	859	-1840	5	-24	3	33	60	-27	-46
	1290	2019-01-15 14:40:25.64	-347	853	-1826	1	-23	4	32	56	-24	-44
	1291	2019-01-15 14:40:25.65	-343	862	-1822	2	-16	3	26	49	-23	-37
	1292	2019-01-15 14:40:25.66	-339	862	-1812	-3	-8	5	24	50	-26	-37
	1293	2019-01-15 14:40:25.67	-339	848	-1823	0	-2	7	22	50	-28	-36
	1294	2019-01-15 14:40:25.68	-341	851	-1820	6	2	9	20	48	-28	-34
	1295	2019-01-15 14:40:25.69	-338	859	-1831	9	4	9	18	44	-26	-31
	1296	2019-01-15 14:40:25.70	-343	868	-1836	8	5	9	16	44	-28	-30
	1297	2019-01-15 14:40:25.71	-335	866	-1843	8	3	5	14	46	-32	-30
	1298	2019-01-15 14:40:25.72	-330	871	-1828	13	2	1	8	44	-36	-26
	1299	2019-01-15 14:40:25.73	-334	860	-1825	12	4	-3	2	42	-40	-22
	1300	2019-01-15 14:40:25.74	-345	865	-1820	13	7	-5	2	44	-42	-23
	1301	2019-01-15 14:40:25.75	-344	852	-1850	10	2	-3	1	42	-41	-21
	1302	2019-01-15 14:40:25.76	-340	856	-1835	9	-10	2	4	45	-41	-24
	1303	2019-01-15 14:40:25.77	-345	865	-1821	8	-11	4	3	40	-37	-21
	1304	2019-01-15 14:40:25.78	-352	867	-1816	6	-15	2	5	38	-33	-21
	1305	2019-01-15 14:40:25.79	-353	863	-1830	-5	-9	2	8	35	-27	-21
	1306	2019-01-15 14:40:25.80	-355	875	-1833	-9	-12	-5	-4	31	-35	-13
	1307	2019-01-15 14:40:25.81	-346	877	-1836	-18	-13	-10	-8	33	-41	-12
	1308	2019-01-15 14:40:25.82	-349	873	-1828	-20	-14	-14	-14	25	-39	-5
	1309	2019-01-15 14:40:25.83	-354	874	-1828	-19	-20	-15	-8	28	-36	-10
	1310	2019-01-15 14:40:25.84	-359	875	-1808	-23	-20	-15	-6	33	-39	-13
	1311	2019-01-15 14:40:25.85	-361	871	-1821	-25	-18	-19	-6	34	-40	-14
	1312	2019-01-15 14:40:25.86	-355	871	-1810	-30	-16	-16	-10	32	-42	-11
	1313	2019-01-15 14:40:25.87	-362	872	-1802	-34	-13	-14	-2	37	-39	-17
	1314	2019-01-15 14:40:25.88	-375	869	-1807	-35	-10	-10	1	37	-36	-19
	1315	2019-01-15 14:40:25.89	-362	877	-1800	-33	-16	-9	0	33	-33	-16
	1316	2019-01-15 14:40:25.90	-368	878	-1806	-31	-20	-10	0	33	-33	-16
	1317	2019-01-15 14:40:25.91	-363	889	-1819	-34	-17	-14	3	41	-38	-22
	1318	2019-01-15 14:40:25.92	-372	904	-1810	-40	-18	-18	5	44	-39	-24
	1319	2019-01-15 14:40:25.93	-369	900	-1805	-42	-25	-21	4	43	-39	-23
	1320	2019-01-15 14:40:25.94	-375	894	-1810	-37	-17	-26	13	46	-33	-29
	1321	2019-01-15 14:40:25.95	-389	886	-1801	-35	-14	-28	22	49	-27	-35
	1322	2019-01-15 14:40:25.96	-374	883	-1808	-29	-18	-26	23	45	-22	-34
	1323	2019-01-15 14:40:25.97	-380	896	-1786	-25	-12	-24	23	37	-14	-30
	1324	2019-01-15 14:40:25.98	-376	889	-1799	-21	1	-25	26	37	-11	-31
	1325	2019-01-15 14:40:25.99	-371	889	-1798	-24	10	-25	29	35	-6	-32
	1326	2019-01-15 14:40:26.00	-376	896	-1813	-21	23	-23	30	29	1	-29
	1327	2019-01-15 14:40:26.01	-372	914	-1826	-24	26	-25	17	19	-2	-18
	1328	2019-01-15 14:40:26.02	-364	911	-1815	-26	29	-26	19	15	4	-17
	1329	2019-01-15 14:40:26.03	-356	905	-1819	-19	26	-31	33	19	14	-26
	1330	2019-01-15 14:40:26.04	-363	905	-1804	-12	24	-35	39	25	14	-32
	1331	2019-01-15 14:40:26.05	-362	894	-1816	-2	27	-35	38	22	16	-30
	1332	2019-01-15 14:40:26.06	-363	882	-1828	-3	24	-32	32	15	17	-23
	1333	2019-01-15 14:40:26.07	-360	878	-1831	4	19	-26	24	8	16	-16
	1334	2019-01-15 14:40:26.08	-349	877	-1833	12	15	-22	25	8	17	-16
	1335	2019-01-15 14:40:26.09	-359	875	-1826	15	6	-17	25	10	15	-17
	1336	2019-01-15 14:40:26.10	-341	888	-1823	21	7	-15	27	14	13	-20
	1337	2019-01-15 14:40:26.11	-354	898	-1824	16	11	-19	26	20	6	-23
	1338	2019-01-15 14:40:26.12	-348	898	-1842	10	17	-24	30	19	11	-24
	1339	2019-01-15 14:40:26.13	-347	892	-1840	0	23	-25	22	14	8	-18
	1340	2019-01-15 14:40:26.14	-344	877	-1845	2	19	-25	17	8	9	-12
	1341	2019-01-15 14:40:26.15	-359	867	-1822	7	7	-21	22	14	8	-18
	1342	2019-01-15 14:40:26.16	-346	859	-1831	13	-1	-16	25	19	6	-22
	1343	2019-01-15 14:40:26.17	-350	871	-1819	21	-4	-11	24	21	3	-22
	1344	2019-01-15 14:40:26.18	-339	871	-1814	20	-4	-13	20	16	4	-18
	1345	2019-01-15 14:40:26.19	-351	864	-1825	14	5	-4	16	15	1	-15
	1346	2019-01-15 14:40:26.20	-355	871	-1828	12	0	-4	20	17	3	-18
	1347	2019-01-15 14:40:26.21	-354	866	-1830	10	-3	0	17	16	1	-16
	1348	2019-01-15 14:40:26.22	-354	866	-1817	9	-5	7	19	16	3	-17
	1349	2019-01-15 14:40:26.23	-352	863	-1828	4	-4	9	17	14	3	-15
	1350	2019-01-15 14:40:26.24	-357	859	-1814	1	0	10	19	15	4	-17
	1351	2019-01-15 14:40:26.25	-351	879	-1820	-1	1	12	13	9	4	-11
	1352	2019-01-15 14:40:26.26	-352	871	-1828	-5	3	11	8	3	5	-5
	1353	2019-01-15 14:40:26.27	-354	883	-1819	-6	4	9	19	14	5	-16
	1354	2019-01-15 14:40:26.28	-346	880	-1819	-7	2	3	22	10	12	-16
	1355	2019-01-15 14:40:26.29	-356	871	-1820	-3	5	1	22	9	13	-15
	1356	2019-01-15 14:40:26.30	-353	868	-1819	2	13	-4	21	11	10	-16
	1357	2019-01-15 14:40:26.31	-349	863	-1814	9	13	-2	21	5	16	-13
	1358	2019-01-15 14:40:26.32	-358	872	-1807	12	16	-1	24	4	20	-14
	1359	2019-01-15 14:40:26.33	-354	864	-1817	13	20	3	26	5	21	-15
	1360	2019-01-15 14:40:26.34	-355	855	-1821	16	22	4	24	4	20	-14
	1361	2019-01-15 14:40:26.35	-354	854	-1824	20	21	9	27	5	22	-16
	1362	2019-01-15 14:40:26.36	-346	860	-1816	17	25	10	25	8	17	-16
	1363	2019-01-15 14:40:26.37	-343	858	-1816	12	30	7	23	11	12	-17
	1364	2019-01-15 14:40:26.38	-334	866	-1822	7	37	3	28	14	14	-21
	1365	2019-01-15 14:40:26.39	-336	865	-1832	3	37	-1	26	16	10	-21
	1366	2019-01-15 14:40:26.40	-330	870	-1838	-1	39	-4	29	17	12	-23
	1367	2019-01-15 14:40:26.41	-332	873	-1832	-4	39	-12	28	20	8	-24
	1368	2019-01-15 14:40:26.42	-333	871	-1831	-3	39	-16	25	20	5	-22
	1369	2019-01-15 14:40:26.43	-316	866	-1833	-1	39	-21	26	24	2	-25
	1370	2019-01-15 14:40:26.44	-322	855	-1822	1	39	-22	24	22	2	-23
	1371	2019-01-15 14:40:26.45	-323	857	-1831	0	40	-24	28	24	4	-26
	1372	2019-01-15 14:40:26.46	-320	855	-1822	-4	41	-20	30	30	0	-30
	1373	2019-01-15 14:40:26.47	-312	854	-1839	-3	40	-18	27	26	1	-26
	1374	2019-01-15 14:40:26.48	-328	857	-1832	-2	38	-15	29	25	4	-27
	1375	2019-01-15 14:40:26.49	-312	859	-1841	-2	34	-15	31	28	3	-29
	1376	2019-01-15 14:40:26.50	-319	866	-1847	0	25	-17	34	32	2	-33
	1377	2019-01-15 14:40:26.51	-316	873	-1845	1	18	-22	35	32	3	-33
	1378	2019-01-15 14:40:26.52	-307	873	-1841	1	8	-28	31	27	4	-29
	1379	2019-01-15 14:40:26.53	-316	876	-1837	0	-5	-34	27	25	2	-26
	1380	2019-01-15 14:40:26.54	-319	872	-1833	1	-7	-39	24	28	-4	-26
	1381	2019-01-15 14:40:26.55	-321	864	-1833	3	-12	-40	23	27	-4	-25
	1382	2019-01-15 14:40:26.56	-318	862	-1832	3	-13	-42	17	25	-8	-21
	1383	2019-01-15 14:40:26.57	-329	855	-1833	2	-15	-36	11	19	-8	-15
	1384	2019-01-15 14:40:26.58	-330	848	-1831	-2	-18	-34	4	22	-18	-13
	1385	2019-01-15 14:40:26.59	-318	844	-1828	-5	-15	-25	0	21	-21	-10
	1386	2019-01-15 14:40:26.60	-325	844	-1832	-10	-13	-14	-5	20	-25	-7
	1387	2019-01-15 14:40:26.61	-327	850	-1834	-13	-16	-6	-3	20	-23	-8
	1388	2019-01-15 14:40:26.62	-327	850	-1836	-14	-16	2	-9	16	-25	-3
	1389	2019-01-15 14:40:26.63	-334	858	-1823	-15	-22	8	-12	16	-28	-2
	1390	2019-01-15 14:40:26.64	-330	861	-1819	-16	-20	12	-15	13	-28	1
	1391	2019-01-15 14:40:26.65	-336	867	-1844	-19	-18	14	-11	17	-28	-3
	1392	2019-01-15 14:40:26.66	-345	860	-1837	-22	-22	18	-15	13	-28	1
	1393	2019-01-15 14:40:26.67	-342	871	-1835	-17	-28	16	-17	8	-25	4
	1394	2019-01-15 14:40:26.68	-342	875	-1814	-12	-31	13	-25	2	-27	11
	1395	2019-01-15 14:40:26.69	-326	874	-1806	-8	-25	7	-31	3	-34	14
	1396	2019-01-15 14:40:26.70	-333	869	-1813	-9	-14	3	-32	2	-34	15
	1397	2019-01-15 14:40:26.71	-330	879	-1829	-17	-15	-1	-27	5	-32	11
	1398	2019-01-15 14:40:26.72	-339	875	-1827	-22	-10	-6	-22	8	-30	7
	1399	2019-01-15 14:40:26.73	-341	876	-1821	-21	-8	-9	-23	9	-32	7
	1400	2019-01-15 14:40:26.74	-343	864	-1821	-22	-10	-10	-26	14	-40	6
	1401	2019-01-15 14:40:26.75	-342	871	-1817	-25	-11	-9	-27	20	-47	3
	1402	2019-01-15 14:40:26.76	-315	865	-1829	-21	-6	-6	-29	20	-49	4
	1403	2019-01-15 14:40:26.77	-325	864	-1826	-21	-10	-4	-32	16	-48	8
	1404	2019-01-15 14:40:26.78	-335	873	-1816	-24	-12	2	-37	8	-45	14
	1405	2019-01-15 14:40:26.79	-337	868	-1823	-22	-7	3	-44	2	-46	21
	1406	2019-01-15 14:40:26.80	-335	861	-1827	-16	-9	9	-50	1	-51	24
	1407	2019-01-15 14:40:26.81	-340	869	-1828	-14	-13	10	-54	4	-58	25
	1408	2019-01-15 14:40:26.82	-322	874	-1821	-14	-14	11	-60	8	-68	26
	1409	2019-01-15 14:40:26.83	-325	884	-1821	-13	-16	6	-65	7	-72	29
	1410	2019-01-15 14:40:26.84	-334	883	-1810	-12	-14	1	-61	5	-66	28
	1411	2019-01-15 14:40:26.85	-334	879	-1825	-9	-11	-6	-55	1	-56	27
	1412	2019-01-15 14:40:26.86	-329	897	-1820	-7	-9	-14	-52	-1	-51	26
	1413	2019-01-15 14:40:26.87	-342	880	-1838	-4	-7	-19	-51	-3	-48	27
	1414	2019-01-15 14:40:26.88	-338	876	-1841	-2	-12	-23	-52	-7	-45	29
	1415	2019-01-15 14:40:26.89	-332	883	-1820	2	-13	-24	-55	-10	-45	32
	1416	2019-01-15 14:40:26.90	-342	872	-1820	6	-6	-23	-56	-8	-48	32
	1417	2019-01-15 14:40:26.91	-338	869	-1822	13	-3	-20	-56	-8	-48	32
	1418	2019-01-15 14:40:26.92	-339	867	-1814	20	2	-16	-57	-10	-47	33
	1419	2019-01-15 14:40:26.93	-328	882	-1827	29	4	-14	-60	-14	-46	37
	1420	2019-01-15 14:40:26.94	-346	869	-1832	33	7	-14	-62	-16	-46	39
	1421	2019-01-15 14:40:26.95	-350	875	-1831	43	3	-12	-62	-16	-46	39
	1422	2019-01-15 14:40:26.96	-339	885	-1824	45	-3	-13	-59	-16	-43	37
	1423	2019-01-15 14:40:26.97	-341	890	-1824	42	-1	-16	-61	-20	-41	40
	1424	2019-01-15 14:40:26.98	-341	894	-1828	36	1	-21	-69	-33	-36	51
	1425	2019-01-15 14:40:26.99	-335	877	-1839	31	0	-25	-78	-38	-40	58
	1426	2019-01-15 14:40:27.00	-344	870	-1841	31	-2	-25	-76	-31	-45	53
	1427	2019-01-15 14:40:27.01	-360	880	-1837	32	-2	-27	-78	-27	-51	52
	1428	2019-01-15 14:40:27.02	-356	878	-1843	34	-8	-27	-76	-22	-54	49
	1429	2019-01-15 14:40:27.03	-346	891	-1838	40	-12	-33	-82	-27	-55	54
	1430	2019-01-15 14:40:27.04	-352	886	-1830	49	-12	-38	-78	-22	-56	50
	1431	2019-01-15 14:40:27.05	-354	879	-1826	61	-12	-44	-83	-20	-63	51
	1432	2019-01-15 14:40:27.06	-345	878	-1823	74	-9	-46	-86	-19	-67	52
	1433	2019-01-15 14:40:27.07	-354	861	-1823	84	-1	-47	-85	-17	-68	51
	1434	2019-01-15 14:40:27.08	-350	856	-1829	92	7	-46	-83	-18	-65	50
	1435	2019-01-15 14:40:27.09	-352	849	-1830	99	14	-47	-84	-20	-64	52
	1436	2019-01-15 14:40:27.10	-346	845	-1832	101	18	-42	-84	-18	-66	51
	1437	2019-01-15 14:40:27.11	-357	848	-1830	103	21	-34	-73	-9	-64	41
	1438	2019-01-15 14:40:27.12	-348	841	-1832	107	28	-28	-59	0	-59	29
	1439	2019-01-15 14:40:27.13	-342	838	-1832	108	34	-19	-52	7	-59	22
	1440	2019-01-15 14:40:27.14	-345	832	-1833	106	37	-13	-52	6	-58	23
	1441	2019-01-15 14:40:27.15	-339	837	-1834	103	38	-9	-53	4	-57	24
	1442	2019-01-15 14:40:27.16	-339	829	-1841	102	38	-3	-50	8	-58	21
	1443	2019-01-15 14:40:27.17	-335	832	-1838	106	36	-3	-44	10	-54	17
	1444	2019-01-15 14:40:27.18	-329	834	-1835	107	33	-3	-39	10	-49	14
	1445	2019-01-15 14:40:27.19	-330	827	-1843	104	31	-3	-40	8	-48	16
	1446	2019-01-15 14:40:27.20	-345	820	-1844	104	30	-2	-42	5	-47	18
	1447	2019-01-15 14:40:27.21	-332	830	-1850	100	29	-4	-45	3	-48	21
	1448	2019-01-15 14:40:27.22	-330	832	-1853	96	26	-6	-48	0	-48	24
	1449	2019-01-15 14:40:27.23	-330	828	-1863	88	22	-7	-49	-3	-46	26
	1450	2019-01-15 14:40:27.24	-340	817	-1861	81	22	-10	-48	-7	-41	27
	1451	2019-01-15 14:40:27.25	-338	815	-1838	79	23	-10	-46	-6	-40	26
	1452	2019-01-15 14:40:27.26	-335	799	-1843	78	24	-10	-47	-6	-41	26
	1453	2019-01-15 14:40:27.27	-330	804	-1833	80	27	-8	-44	-3	-41	23
	1454	2019-01-15 14:40:27.28	-328	805	-1814	86	36	-11	-41	0	-41	20
	1455	2019-01-15 14:40:27.29	-331	795	-1824	88	44	-13	-42	-2	-40	22
	1456	2019-01-15 14:40:27.30	-338	788	-1851	90	45	-13	-42	-2	-40	22
	1457	2019-01-15 14:40:27.31	-331	783	-1863	95	37	-15	-41	3	-44	19
	1458	2019-01-15 14:40:27.32	-324	790	-1863	99	27	-14	-41	8	-49	16
	1459	2019-01-15 14:40:27.33	-314	803	-1852	96	28	-21	-41	13	-54	14
	1460	2019-01-15 14:40:27.34	-308	808	-1869	86	37	-31	-38	22	-60	8
	1461	2019-01-15 14:40:27.35	-317	803	-1878	76	46	-39	-38	30	-68	4
	1462	2019-01-15 14:40:27.36	-314	785	-1880	63	44	-41	-40	38	-78	1
	1463	2019-01-15 14:40:27.37	-323	773	-1858	59	37	-39	-38	47	-85	-4
	1464	2019-01-15 14:40:27.38	-313	761	-1865	57	31	-34	-40	56	-96	-8
	1465	2019-01-15 14:40:27.39	-320	759	-1852	50	30	-25	-39	63	-102	-12
	1466	2019-01-15 14:40:27.40	-307	760	-1845	44	29	-18	-45	59	-104	-7
	1467	2019-01-15 14:40:27.41	-317	760	-1853	42	28	-11	-45	57	-102	-6
	1468	2019-01-15 14:40:27.42	-304	774	-1863	42	30	-13	-50	62	-112	-6
	1469	2019-01-15 14:40:27.43	-306	783	-1863	36	31	-18	-41	78	-119	-18
	1470	2019-01-15 14:40:27.44	-308	784	-1862	32	29	-21	-39	92	-131	-26
	1471	2019-01-15 14:40:27.45	-306	790	-1863	28	26	-26	-37	112	-149	-37
	1472	2019-01-15 14:40:27.46	-306	785	-1872	24	29	-28	-42	115	-157	-36
	1473	2019-01-15 14:40:27.47	-304	788	-1876	19	23	-25	-41	122	-163	-40
	1474	2019-01-15 14:40:27.48	-318	796	-1884	15	19	-21	-40	126	-166	-43
	1475	2019-01-15 14:40:27.49	-314	807	-1892	16	13	-22	-38	137	-175	-49
	1476	2019-01-15 14:40:27.50	-324	803	-1891	15	1	-26	-39	153	-192	-57
	1477	2019-01-15 14:40:27.51	-317	786	-1865	24	-8	-31	-28	174	-202	-73
	1478	2019-01-15 14:40:27.52	-309	775	-1861	39	-10	-31	-2	192	-194	-95
	1479	2019-01-15 14:40:27.53	-317	757	-1858	41	-8	-28	28	200	-172	-114
	1480	2019-01-15 14:40:27.54	-321	762	-1875	37	-1	-25	51	202	-151	-126
	1481	2019-01-15 14:40:27.55	-325	780	-1874	39	3	-28	63	200	-137	-131
	1482	2019-01-15 14:40:27.56	-316	786	-1854	39	-2	-26	66	196	-130	-131
	1483	2019-01-15 14:40:27.57	-312	776	-1868	37	0	-30	65	187	-122	-126
	1484	2019-01-15 14:40:27.58	-329	763	-1879	34	3	-29	62	176	-114	-119
	1485	2019-01-15 14:40:27.59	-326	778	-1866	39	-5	-26	60	171	-111	-115
	1486	2019-01-15 14:40:27.60	-326	771	-1867	41	0	-29	59	171	-112	-115
	1487	2019-01-15 14:40:27.61	-329	768	-1868	38	5	-27	61	166	-105	-113
	1488	2019-01-15 14:40:27.62	-330	765	-1878	44	6	-25	68	160	-92	-114
	1489	2019-01-15 14:40:27.63	-331	769	-1881	46	6	-18	72	164	-92	-118
	1490	2019-01-15 14:40:27.64	-327	771	-1879	47	6	-17	71	165	-94	-118
	1491	2019-01-15 14:40:27.65	-331	772	-1869	46	8	-17	73	167	-94	-120
	1492	2019-01-15 14:40:27.66	-323	777	-1867	42	10	-17	81	173	-92	-127
	1493	2019-01-15 14:40:27.67	-329	775	-1872	35	11	-17	88	169	-81	-128
	1494	2019-01-15 14:40:27.68	-332	768	-1877	25	10	-19	92	143	-51	-117
	1495	2019-01-15 14:40:27.69	-318	765	-1882	19	7	-12	88	106	-18	-97
	1496	2019-01-15 14:40:27.70	-323	764	-1882	18	1	-11	84	74	10	-79
	1497	2019-01-15 14:40:27.71	-326	750	-1882	16	-6	-7	93	46	47	-69
	1498	2019-01-15 14:40:27.72	-323	773	-1892	17	-13	-3	109	33	76	-71
	1499	2019-01-15 14:40:27.73	-315	773	-1886	16	-21	-6	118	28	90	-73
	1500	2019-01-15 14:40:27.74	-311	765	-1871	15	-20	-8	126	21	105	-73
	1501	2019-01-15 14:40:27.75	-315	774	-1870	15	-15	-14	129	9	120	-69
	1502	2019-01-15 14:40:27.76	-303	760	-1868	13	-11	-21	131	6	125	-68
	1503	2019-01-15 14:40:27.77	-306	769	-1872	15	-8	-26	137	13	124	-75
	1504	2019-01-15 14:40:27.78	-315	767	-1873	14	-5	-29	146	15	131	-80
	1505	2019-01-15 14:40:27.79	-315	754	-1872	12	-6	-31	146	4	142	-75
	1506	2019-01-15 14:40:27.80	-326	751	-1871	13	-5	-23	144	-7	151	-68
	1507	2019-01-15 14:40:27.81	-320	747	-1866	10	0	-21	135	-23	158	-56
	1508	2019-01-15 14:40:27.82	-317	746	-1869	5	6	-16	138	-38	176	-50
	1509	2019-01-15 14:40:27.83	-322	741	-1876	-1	8	-8	130	-54	184	-38
	1510	2019-01-15 14:40:27.84	-326	747	-1875	0	9	0	127	-54	181	-36
	1511	2019-01-15 14:40:27.85	-322	751	-1881	2	9	4	114	-58	172	-28
	1512	2019-01-15 14:40:27.86	-326	771	-1867	1	9	7	107	-60	167	-23
	1513	2019-01-15 14:40:27.87	-311	767	-1878	0	15	1	96	-63	159	-16
	1514	2019-01-15 14:40:27.88	-328	772	-1883	-1	17	0	88	-58	146	-15
	1515	2019-01-15 14:40:27.89	-323	768	-1872	4	10	-4	81	-57	138	-12
	1516	2019-01-15 14:40:27.90	-315	758	-1865	8	8	-4	71	-60	131	-5
	1517	2019-01-15 14:40:27.91	-315	755	-1871	10	11	-9	70	-52	122	-9
	1518	2019-01-15 14:40:27.92	-312	773	-1881	8	5	-13	62	-54	116	-4
	1519	2019-01-15 14:40:27.93	-313	764	-1884	1	9	-16	56	-57	113	0
	1520	2019-01-15 14:40:27.94	-322	760	-1891	-6	13	-19	46	-57	103	5
	1521	2019-01-15 14:40:27.95	-319	750	-1877	-12	16	-16	38	-54	92	8
	1522	2019-01-15 14:40:27.96	-329	757	-1879	-16	16	-9	34	-46	80	6
	1523	2019-01-15 14:40:27.97	-323	751	-1893	-18	14	-2	23	-40	63	8
	1524	2019-01-15 14:40:27.98	-318	747	-1880	-19	13	10	10	-37	47	13
	1525	2019-01-15 14:40:27.99	-320	746	-1872	-17	8	21	-2	-32	30	17
	1526	2019-01-15 14:40:28.00	-318	748	-1875	-11	10	29	-9	-30	21	19
	1527	2019-01-15 14:40:28.01	-310	760	-1865	-6	10	33	-16	-29	13	22
	1528	2019-01-15 14:40:28.02	-312	765	-1868	-3	11	28	-21	-31	10	26
	1529	2019-01-15 14:40:28.03	-315	779	-1886	0	10	22	-25	-28	3	26
	1530	2019-01-15 14:40:28.04	-320	790	-1882	-7	9	13	-27	-26	-1	26
	1531	2019-01-15 14:40:28.05	-323	786	-1872	-7	11	2	-29	-24	-5	26
	1532	2019-01-15 14:40:28.06	-309	784	-1872	-9	10	-11	-34	-29	-5	31
	1533	2019-01-15 14:40:28.07	-322	769	-1864	-16	11	-15	-29	-26	-3	27
	1534	2019-01-15 14:40:28.08	-314	756	-1873	-16	13	-16	-24	-28	4	26
	1535	2019-01-15 14:40:28.09	-321	755	-1878	-20	17	-19	-34	-47	13	40
	1536	2019-01-15 14:40:28.10	-312	758	-1886	-23	17	-17	-28	-50	22	39
	1537	2019-01-15 14:40:28.11	-320	764	-1878	-24	16	-15	-26	-52	26	39
	1538	2019-01-15 14:40:28.12	-312	769	-1896	-23	15	-15	-30	-57	27	43
	1539	2019-01-15 14:40:28.13	-323	771	-1869	-22	13	-14	-44	-73	29	58
	1540	2019-01-15 14:40:28.14	-310	770	-1874	-19	13	-15	-52	-82	30	67
	1541	2019-01-15 14:40:28.15	-314	767	-1871	-16	13	-13	-64	-87	23	75
	1542	2019-01-15 14:40:28.16	-303	774	-1862	-6	12	-12	-70	-93	23	81
	1543	2019-01-15 14:40:28.17	-310	772	-1868	-4	17	-15	-76	-100	24	88
	1544	2019-01-15 14:40:28.18	-304	774	-1867	-6	24	-15	-81	-107	26	94
	1545	2019-01-15 14:40:28.19	-301	772	-1870	-5	26	-20	-86	-111	25	98
	1546	2019-01-15 14:40:28.20	-308	778	-1879	-6	28	-27	-98	-116	18	107
	1547	2019-01-15 14:40:28.21	-310	773	-1889	-11	22	-28	-99	-113	14	106
	1548	2019-01-15 14:40:28.22	-292	760	-1890	-12	17	-27	-108	-124	16	116
	1549	2019-01-15 14:40:28.23	-305	756	-1885	-11	13	-27	-96	-121	25	108
	1550	2019-01-15 14:40:28.24	-303	737	-1876	-9	9	-20	-97	-123	26	110
	1551	2019-01-15 14:40:28.25	-306	753	-1885	-9	7	-14	-98	-122	24	110
	1552	2019-01-15 14:40:28.26	-304	758	-1879	-13	2	-8	-103	-126	23	114
	1553	2019-01-15 14:40:28.27	-300	765	-1876	-18	-1	-7	-104	-121	17	112
	1554	2019-01-15 14:40:28.28	-298	760	-1870	-14	1	-5	-101	-111	10	106
	1555	2019-01-15 14:40:28.29	-305	764	-1875	-13	2	-9	-98	-102	4	100
	1556	2019-01-15 14:40:28.30	-299	774	-1884	-11	3	-12	-98	-99	1	98
	1557	2019-01-15 14:40:28.31	-314	766	-1883	-11	-2	-15	-95	-94	-1	94
	1558	2019-01-15 14:40:28.32	-304	763	-1890	-7	-7	-17	-90	-83	-7	86
	1559	2019-01-15 14:40:28.33	-317	766	-1885	-6	-9	-18	-88	-71	-17	79
	1560	2019-01-15 14:40:28.34	-317	773	-1872	-9	-8	-19	-91	-67	-24	79
	1561	2019-01-15 14:40:28.35	-301	773	-1868	-9	-6	-19	-95	-73	-22	84
	1562	2019-01-15 14:40:28.36	-300	763	-1868	-11	2	-18	-86	-73	-13	79
	1563	2019-01-15 14:40:28.37	-310	760	-1871	-9	8	-15	-78	-69	-9	73
	1564	2019-01-15 14:40:28.38	-311	765	-1870	-8	10	-10	-75	-63	-12	69
	1565	2019-01-15 14:40:28.39	-315	757	-1866	-2	11	-6	-71	-47	-24	59
	1566	2019-01-15 14:40:28.40	-315	765	-1874	4	12	-3	-66	-36	-30	51
	1567	2019-01-15 14:40:28.41	-308	771	-1876	6	10	0	-61	-39	-22	50
	1568	2019-01-15 14:40:28.42	-310	770	-1879	4	13	3	-57	-44	-13	50
	1569	2019-01-15 14:40:28.43	-306	768	-1870	4	16	1	-54	-41	-13	47
	1570	2019-01-15 14:40:28.44	-307	776	-1878	6	15	-2	-51	-36	-15	43
	1571	2019-01-15 14:40:28.45	-314	771	-1873	1	12	-9	-46	-32	-14	39
	1572	2019-01-15 14:40:28.46	-307	770	-1872	2	13	-15	-45	-33	-12	39
	1573	2019-01-15 14:40:28.47	-298	761	-1870	-1	17	-21	-44	-37	-7	40
	1574	2019-01-15 14:40:28.48	-309	758	-1885	-1	23	-24	-40	-38	-2	39
	1575	2019-01-15 14:40:28.49	-299	743	-1880	4	17	-22	-38	-35	-3	36
	1576	2019-01-15 14:40:28.50	-299	740	-1889	7	12	-18	-39	-34	-5	36
	1577	2019-01-15 14:40:28.51	-289	756	-1867	7	14	-13	-41	-31	-10	36
	1578	2019-01-15 14:40:28.52	-288	765	-1857	4	23	-14	-40	-30	-10	35
	1579	2019-01-15 14:40:28.53	-290	756	-1875	-7	30	-14	-42	-31	-11	36
	1580	2019-01-15 14:40:28.54	-288	758	-1898	-14	35	-15	-40	-35	-5	37
	1581	2019-01-15 14:40:28.55	-281	772	-1902	-17	25	-14	-38	-34	-4	36
	1582	2019-01-15 14:40:28.56	-291	768	-1884	-18	14	-19	-39	-32	-7	35
	1583	2019-01-15 14:40:28.57	-280	763	-1891	-22	8	-21	-38	-26	-12	32
	1584	2019-01-15 14:40:28.58	-282	765	-1874	-19	3	-18	-41	-24	-17	32
	1585	2019-01-15 14:40:28.59	-294	758	-1884	-21	0	-17	-43	-28	-15	35
	1586	2019-01-15 14:40:28.60	-291	757	-1889	-20	-3	-14	-40	-28	-12	34
	1587	2019-01-15 14:40:28.61	-288	757	-1894	-22	-8	-9	-39	-29	-10	34
	1588	2019-01-15 14:40:28.62	-288	754	-1888	-20	-14	-6	-41	-32	-9	36
	1589	2019-01-15 14:40:28.63	-296	749	-1883	-15	-17	-1	-54	-39	-15	46
	1590	2019-01-15 14:40:28.64	-295	757	-1877	-15	-25	5	-45	-34	-11	39
	1591	2019-01-15 14:40:28.65	-295	773	-1863	-14	-29	5	-46	-34	-12	40
	1592	2019-01-15 14:40:28.66	-288	763	-1861	-17	-27	8	-47	-32	-15	39
	1593	2019-01-15 14:40:28.67	-305	765	-1867	-19	-24	9	-48	-34	-14	41
	1594	2019-01-15 14:40:28.68	-295	776	-1868	-21	-23	9	-43	-32	-11	37
	1595	2019-01-15 14:40:28.69	-306	773	-1868	-21	-21	2	-39	-31	-8	35
	1596	2019-01-15 14:40:28.70	-307	786	-1873	-24	-20	-4	-35	-29	-6	32
	1597	2019-01-15 14:40:28.71	-304	794	-1875	-28	-16	-15	-34	-28	-6	31
	1598	2019-01-15 14:40:28.72	-306	793	-1877	-29	-17	-22	-37	-28	-9	32
	1599	2019-01-15 14:40:28.73	-304	788	-1878	-29	-17	-30	-38	-30	-8	34
	1600	2019-01-15 14:40:28.74	-306	787	-1865	-23	-14	-32	-37	-30	-7	33
	1601	2019-01-15 14:40:28.75	-300	776	-1885	-21	-15	-37	-33	-30	-3	31
	1602	2019-01-15 14:40:28.76	-310	764	-1877	-15	-11	-32	-32	-27	-5	29
	1603	2019-01-15 14:40:28.77	-308	759	-1879	-10	-11	-28	-34	-28	-6	31
	1604	2019-01-15 14:40:28.78	-306	764	-1875	-8	-12	-19	-36	-31	-5	33
	1605	2019-01-15 14:40:28.79	-301	773	-1869	-10	-12	-11	-37	-32	-5	34
	1606	2019-01-15 14:40:28.80	-308	771	-1868	-10	-7	-6	-37	-29	-8	33
	1607	2019-01-15 14:40:28.81	-313	785	-1870	-12	-5	-5	-39	-28	-11	33
	1608	2019-01-15 14:40:28.82	-303	778	-1870	-15	-1	-5	-40	-26	-14	33
	1609	2019-01-15 14:40:28.83	-303	781	-1874	-13	-2	-8	-39	-23	-16	31
	1610	2019-01-15 14:40:28.84	-300	776	-1872	-10	2	-7	-40	-21	-19	30
	1611	2019-01-15 14:40:28.85	-305	773	-1876	-5	0	-6	-38	-19	-19	28
	1612	2019-01-15 14:40:28.86	-309	768	-1872	-3	-4	-5	-35	-16	-19	25
	1613	2019-01-15 14:40:28.87	-307	770	-1868	-4	-3	-3	-36	-18	-18	27
	1614	2019-01-15 14:40:28.88	-312	774	-1882	-4	-8	-4	-40	-17	-23	28
	1615	2019-01-15 14:40:28.89	-317	773	-1871	-6	-12	-4	-36	-17	-19	26
	1616	2019-01-15 14:40:28.90	-316	779	-1877	-7	-11	-7	-30	-15	-15	22
	1617	2019-01-15 14:40:28.91	-315	772	-1881	-9	-8	-7	-31	-14	-17	22
	1618	2019-01-15 14:40:28.92	-318	772	-1878	-9	-5	-7	-33	-17	-16	25
	1619	2019-01-15 14:40:28.93	-312	764	-1870	-11	-3	-8	-34	-20	-14	27
	1620	2019-01-15 14:40:28.94	-308	764	-1871	-12	0	-6	-35	-19	-16	27
	1621	2019-01-15 14:40:28.95	-308	772	-1871	-16	1	-7	-34	-15	-19	24
	1622	2019-01-15 14:40:28.96	-314	775	-1860	-15	3	-7	-30	-16	-14	23
	1623	2019-01-15 14:40:28.97	-312	779	-1867	-9	10	-13	-30	-19	-11	24
	1624	2019-01-15 14:40:28.98	-315	781	-1867	-4	10	-16	-34	-20	-14	27
	1625	2019-01-15 14:40:28.99	-315	783	-1877	0	9	-20	-35	-22	-13	28
	1626	2019-01-15 14:40:29.00	-313	794	-1878	1	13	-21	-33	-27	-6	30
	1627	2019-01-15 14:40:29.01	-308	795	-1878	0	10	-25	-28	-28	0	28
	1628	2019-01-15 14:40:29.02	-303	793	-1876	-7	14	-27	-35	-34	-1	34
	1629	2019-01-15 14:40:29.03	-303	781	-1887	-12	13	-26	-37	-37	0	37
	1630	2019-01-15 14:40:29.04	-313	775	-1875	-8	9	-25	-47	-46	-1	46
	1631	2019-01-15 14:40:29.05	-310	773	-1882	-2	9	-26	-39	-36	-3	37
	1632	2019-01-15 14:40:29.06	-298	779	-1869	5	7	-29	-37	-37	0	37
	1633	2019-01-15 14:40:29.07	-308	778	-1877	12	9	-31	-31	-32	1	31
	1634	2019-01-15 14:40:29.08	-304	786	-1877	21	9	-31	-36	-36	0	36
	1635	2019-01-15 14:40:29.09	-318	781	-1877	21	9	-30	-37	-35	-2	36
	1636	2019-01-15 14:40:29.10	-312	768	-1868	14	10	-23	-36	-39	3	37
	1637	2019-01-15 14:40:29.11	-322	752	-1873	7	11	-11	-33	-38	5	35
	1638	2019-01-15 14:40:29.12	-316	746	-1863	3	11	-1	-36	-26	-10	31
	1639	2019-01-15 14:40:29.13	-309	762	-1864	-1	18	6	-41	-21	-20	31
	1640	2019-01-15 14:40:29.14	-290	771	-1866	-8	25	9	-40	-15	-25	27
	1641	2019-01-15 14:40:29.15	-286	777	-1879	-8	35	3	-37	-11	-26	24
	1642	2019-01-15 14:40:29.16	-285	780	-1881	-4	40	-5	-31	-4	-27	17
	1643	2019-01-15 14:40:29.17	-285	787	-1891	4	34	-16	-31	-4	-27	17
	1644	2019-01-15 14:40:29.18	-294	773	-1897	9	27	-25	-36	-8	-28	22
	1645	2019-01-15 14:40:29.19	-297	773	-1898	12	14	-30	-38	-9	-29	23
	1646	2019-01-15 14:40:29.20	-289	772	-1879	10	7	-31	-40	-7	-33	23
	1647	2019-01-15 14:40:29.21	-297	761	-1870	8	1	-31	-38	-3	-35	20
	1648	2019-01-15 14:40:29.22	-300	763	-1877	6	-1	-30	-39	-3	-36	21
	1649	2019-01-15 14:40:29.23	-305	752	-1872	9	-4	-26	-42	-3	-39	22
	1650	2019-01-15 14:40:29.24	-298	750	-1864	13	-5	-21	-43	-4	-39	23
	1651	2019-01-15 14:40:29.25	-290	756	-1866	14	-2	-18	-44	-7	-37	25
	1652	2019-01-15 14:40:29.26	-312	750	-1877	12	-1	-13	-45	-7	-38	26
	1653	2019-01-15 14:40:29.27	-310	768	-1862	18	-3	-8	-43	-3	-40	23
	1654	2019-01-15 14:40:29.28	-302	762	-1858	24	1	-9	-43	-1	-42	22
	1655	2019-01-15 14:40:29.29	-304	768	-1854	31	3	-12	-41	3	-44	19
	1656	2019-01-15 14:40:29.30	-298	766	-1860	32	9	-15	-43	1	-44	21
	1657	2019-01-15 14:40:29.31	-304	771	-1875	32	16	-21	-44	-2	-42	23
	1658	2019-01-15 14:40:29.32	-309	765	-1885	27	18	-24	-46	-3	-43	24
	1659	2019-01-15 14:40:29.33	-310	756	-1890	16	17	-26	-45	-2	-43	23
	1660	2019-01-15 14:40:29.34	-294	755	-1876	7	18	-22	-43	0	-43	21
	1661	2019-01-15 14:40:29.35	-299	754	-1874	-1	20	-20	-45	-1	-44	23
	1662	2019-01-15 14:40:29.36	-300	738	-1885	-11	22	-15	-48	-2	-46	25
	1663	2019-01-15 14:40:29.37	-296	734	-1888	-17	25	-3	-50	-3	-47	26
	1664	2019-01-15 14:40:29.38	-302	740	-1873	-11	22	6	-49	-4	-45	26
	1665	2019-01-15 14:40:29.39	-302	742	-1864	-8	24	12	-45	-2	-43	23
	1666	2019-01-15 14:40:29.40	-299	762	-1876	-6	22	13	-45	-3	-42	24
	1667	2019-01-15 14:40:29.41	-301	765	-1885	-1	22	10	-47	-4	-43	25
	1668	2019-01-15 14:40:29.42	-297	779	-1877	4	22	3	-41	1	-42	20
	1669	2019-01-15 14:40:29.43	-296	789	-1881	5	20	-9	-48	-1	-47	24
	1670	2019-01-15 14:40:29.44	-296	771	-1891	6	17	-16	-49	-4	-45	26
	1671	2019-01-15 14:40:29.45	-293	760	-1885	7	15	-22	-55	-9	-46	32
	1672	2019-01-15 14:40:29.46	-295	770	-1880	7	12	-27	-44	2	-46	21
	1673	2019-01-15 14:40:29.47	-298	766	-1880	-3	13	-28	-46	-2	-44	24
	1674	2019-01-15 14:40:29.48	-293	762	-1884	-11	13	-26	-42	0	-42	21
	1675	2019-01-15 14:40:29.49	-295	760	-1887	-17	14	-23	-46	-4	-42	25
	1676	2019-01-15 14:40:29.50	-290	757	-1872	-21	17	-18	-41	-2	-39	21
	1677	2019-01-15 14:40:29.51	-302	758	-1884	-22	21	-15	-38	-2	-36	20
	1678	2019-01-15 14:40:29.52	-291	754	-1882	-18	21	-12	-37	-2	-35	19
	1679	2019-01-15 14:40:29.53	-297	765	-1873	-12	19	-13	-38	-3	-35	20
	1680	2019-01-15 14:40:29.54	-288	769	-1872	-5	20	-16	-41	-5	-36	23
	1681	2019-01-15 14:40:29.55	-276	760	-1866	2	24	-16	-37	1	-38	18
	1682	2019-01-15 14:40:29.56	-293	760	-1865	3	25	-19	-34	2	-36	16
	1683	2019-01-15 14:40:29.57	-286	766	-1868	0	27	-19	-35	0	-35	17
	1684	2019-01-15 14:40:29.58	-281	769	-1871	-4	25	-22	-36	-3	-33	19
	1685	2019-01-15 14:40:29.59	-291	759	-1881	-8	24	-22	-37	-4	-33	20
	1686	2019-01-15 14:40:29.60	-281	759	-1879	-7	20	-19	-37	-5	-32	21
	1687	2019-01-15 14:40:29.61	-281	756	-1885	-7	17	-19	-36	-3	-33	19
	1688	2019-01-15 14:40:29.62	-279	768	-1890	-11	11	-18	-32	3	-35	14
	1689	2019-01-15 14:40:29.63	-285	770	-1882	-15	10	-20	-31	4	-35	13
	1690	2019-01-15 14:40:29.64	-293	763	-1889	-14	13	-18	-34	2	-36	16
	1691	2019-01-15 14:40:29.65	-286	762	-1884	-12	9	-15	-36	1	-37	17
	1692	2019-01-15 14:40:29.66	-289	760	-1876	-13	6	-10	-34	4	-38	15
	1693	2019-01-15 14:40:29.67	-284	771	-1877	-9	7	-9	-30	6	-36	12
	1694	2019-01-15 14:40:29.68	-286	771	-1875	-11	10	-10	-32	3	-35	14
	1695	2019-01-15 14:40:29.69	-286	771	-1880	-14	14	-8	-36	-1	-35	18
	1696	2019-01-15 14:40:29.70	-285	764	-1897	-16	16	-6	-38	2	-40	18
	1697	2019-01-15 14:40:29.71	-285	766	-1894	-12	6	-5	-34	8	-42	13
	1698	2019-01-15 14:40:29.72	-290	759	-1888	-7	6	-4	-28	14	-42	7
	1699	2019-01-15 14:40:29.73	-282	779	-1886	-2	2	-3	-26	16	-42	5
	1700	2019-01-15 14:40:29.74	-283	779	-1876	0	2	-7	-30	8	-38	11
	1701	2019-01-15 14:40:29.75	-287	766	-1899	-1	7	-9	-28	1	-29	13
	1702	2019-01-15 14:40:29.76	-288	757	-1886	-4	3	-9	-24	2	-26	11
	1703	2019-01-15 14:40:29.77	-280	748	-1890	-1	-1	-5	-28	2	-30	13
	1704	2019-01-15 14:40:29.78	-287	760	-1875	6	-6	-4	-34	1	-35	16
	1705	2019-01-15 14:40:29.79	-290	766	-1874	6	-4	-6	-40	-5	-35	22
	1706	2019-01-15 14:40:29.80	-266	771	-1880	-1	0	-8	-40	-3	-37	21
	1707	2019-01-15 14:40:29.81	-286	775	-1887	-8	6	-14	-42	2	-44	20
	1708	2019-01-15 14:40:29.82	-281	772	-1890	-11	6	-17	-42	5	-47	18
	1709	2019-01-15 14:40:29.83	-294	765	-1875	-10	6	-21	-33	14	-47	9
	1710	2019-01-15 14:40:29.84	-290	754	-1870	-5	2	-19	-40	6	-46	17
	1711	2019-01-15 14:40:29.85	-285	747	-1878	0	-1	-16	-39	4	-43	17
	1712	2019-01-15 14:40:29.86	-286	753	-1883	0	-2	-11	-45	-5	-40	25
	1713	2019-01-15 14:40:29.87	-288	764	-1882	-1	-2	-8	-35	7	-42	14
	1714	2019-01-15 14:40:29.88	-289	768	-1889	-4	1	-8	-37	7	-44	15
	1715	2019-01-15 14:40:29.89	-287	762	-1884	-7	2	-7	-43	6	-49	18
	1716	2019-01-15 14:40:29.90	-284	753	-1881	-3	2	-5	-40	6	-46	17
	1717	2019-01-15 14:40:29.91	-276	749	-1871	2	2	-4	-37	9	-46	14
	1718	2019-01-15 14:40:29.92	-285	764	-1868	2	4	-1	-35	6	-41	14
	1719	2019-01-15 14:40:29.93	-286	763	-1871	-2	11	-1	-29	6	-35	11
	1720	2019-01-15 14:40:29.94	-276	757	-1878	-3	12	-2	-26	7	-33	9
	1721	2019-01-15 14:40:29.95	-274	763	-1872	-3	14	-4	-24	11	-35	6
	1722	2019-01-15 14:40:29.96	-267	760	-1883	-1	10	-7	-25	12	-37	6
	1723	2019-01-15 14:40:29.97	-271	774	-1889	-2	8	-7	-27	8	-35	9
	1724	2019-01-15 14:40:29.98	-274	763	-1890	-5	1	-9	-27	2	-29	12
	1725	2019-01-15 14:40:29.99	-268	771	-1888	-7	-4	-11	-24	3	-27	10
	1726	2019-01-15 14:40:30.00	-278	762	-1895	-13	-9	-12	-22	6	-28	8
	1727	2019-01-15 14:40:30.01	-277	768	-1887	-14	-11	-7	-22	7	-29	7
	1728	2019-01-15 14:40:30.02	-276	756	-1882	-13	-17	-4	-24	7	-31	8
	1729	2019-01-15 14:40:30.03	-279	766	-1879	-12	-16	2	-24	4	-28	10
	1730	2019-01-15 14:40:30.04	-283	757	-1882	-10	-17	3	-23	3	-26	10
	1731	2019-01-15 14:40:30.05	-276	756	-1878	-7	-17	8	-22	4	-26	9
	1732	2019-01-15 14:40:30.06	-276	758	-1880	-11	-11	9	-26	3	-29	11
	1733	2019-01-15 14:40:30.07	-277	756	-1880	-12	-8	9	-26	4	-30	11
	1734	2019-01-15 14:40:30.08	-271	761	-1886	-13	-9	7	-23	6	-29	8
	1735	2019-01-15 14:40:30.09	-270	762	-1893	-10	-12	4	-21	8	-29	6
	1736	2019-01-15 14:40:30.10	-274	768	-1879	-9	-13	-1	-25	5	-30	10
	1737	2019-01-15 14:40:30.11	-277	772	-1877	-8	-9	-5	-27	6	-33	10
	1738	2019-01-15 14:40:30.12	-270	770	-1873	-8	-11	-12	-28	5	-33	11
	1739	2019-01-15 14:40:30.13	-273	769	-1888	-11	-8	-16	-30	4	-34	13
	1740	2019-01-15 14:40:30.14	-284	764	-1889	-14	-16	-20	-28	1	-29	13
	1741	2019-01-15 14:40:30.15	-289	759	-1882	-18	-13	-17	-29	0	-29	14
	1742	2019-01-15 14:40:30.16	-285	760	-1885	-17	-22	-13	-35	-4	-31	19
	1743	2019-01-15 14:40:30.17	-276	756	-1878	-19	-24	-13	-38	-5	-33	21
	1744	2019-01-15 14:40:30.18	-287	763	-1869	-23	-20	-12	-36	-4	-32	20
	1745	2019-01-15 14:40:30.19	-286	757	-1876	-24	-14	-7	-31	-2	-29	16
	1746	2019-01-15 14:40:30.20	-291	750	-1880	-27	-11	-2	-28	-3	-25	15
	1747	2019-01-15 14:40:30.21	-292	757	-1879	-22	-7	6	-31	-6	-25	18
	1748	2019-01-15 14:40:30.22	-292	772	-1884	-23	-4	7	-40	-11	-29	25
	1749	2019-01-15 14:40:30.23	-281	778	-1881	-24	-6	8	-43	-11	-32	27
	1750	2019-01-15 14:40:30.24	-289	775	-1876	-23	-1	6	-30	0	-30	15
	1751	2019-01-15 14:40:30.25	-280	770	-1871	-19	3	3	-34	-1	-33	17
	1752	2019-01-15 14:40:30.26	-298	775	-1889	-14	0	2	-37	-3	-34	20
	1753	2019-01-15 14:40:30.27	-291	783	-1885	-11	-6	3	-47	-20	-27	33
	1754	2019-01-15 14:40:30.28	-291	785	-1878	-7	-5	0	-37	-16	-21	26
	1755	2019-01-15 14:40:30.29	-283	789	-1870	-7	-11	-5	-32	-19	-13	25
	1756	2019-01-15 14:40:30.30	-287	788	-1869	-5	-9	-6	-32	-10	-22	21
	1757	2019-01-15 14:40:30.31	-287	787	-1881	-9	-8	-8	-39	-6	-33	22
	1758	2019-01-15 14:40:30.32	-292	780	-1878	-16	-7	-8	-41	-5	-36	23
	1759	2019-01-15 14:40:30.33	-289	769	-1880	-14	-6	-6	-42	-8	-34	25
	1760	2019-01-15 14:40:30.34	-285	771	-1884	-10	-9	-6	-27	6	-33	10
	1761	2019-01-15 14:40:30.35	-300	778	-1880	-7	-11	-2	-24	13	-37	5
	1762	2019-01-15 14:40:30.36	-304	781	-1877	-4	-7	-6	-11	27	-38	-8
	1763	2019-01-15 14:40:30.37	-285	783	-1869	0	-7	-6	-7	23	-30	-8
	1764	2019-01-15 14:40:30.38	-296	776	-1844	5	-2	-7	1	28	-27	-14
	1765	2019-01-15 14:40:30.39	-301	763	-1855	3	4	-5	1	27	-26	-14
	1766	2019-01-15 14:40:30.40	-297	758	-1867	2	5	2	-4	21	-25	-8
	1767	2019-01-15 14:40:30.41	-295	747	-1886	11	2	8	3	28	-25	-15
	1768	2019-01-15 14:40:30.42	-293	762	-1871	17	-3	16	14	39	-25	-26
	1769	2019-01-15 14:40:30.43	-284	781	-1870	17	0	15	20	42	-22	-31
	1770	2019-01-15 14:40:30.44	-277	795	-1881	7	6	8	19	46	-27	-32
	1771	2019-01-15 14:40:30.45	-290	796	-1895	-8	15	-2	18	47	-29	-32
	1772	2019-01-15 14:40:30.46	-291	789	-1901	-20	20	-7	20	45	-25	-32
	1773	2019-01-15 14:40:30.47	-291	782	-1899	-18	13	-12	23	45	-22	-34
	1774	2019-01-15 14:40:30.48	-282	778	-1893	-13	1	-16	22	43	-21	-32
	1775	2019-01-15 14:40:30.49	-286	778	-1879	-8	-9	-18	18	45	-27	-31
	1776	2019-01-15 14:40:30.50	-275	766	-1875	-9	-14	-17	14	49	-35	-31
	1777	2019-01-15 14:40:30.51	-282	765	-1884	-8	-12	-14	9	51	-42	-30
	1778	2019-01-15 14:40:30.52	-286	761	-1880	-8	-13	-8	5	49	-44	-27
	1779	2019-01-15 14:40:30.53	-282	760	-1876	-6	-17	-2	2	46	-44	-24
	1780	2019-01-15 14:40:30.54	-295	757	-1872	-8	-16	2	2	48	-46	-25
	1781	2019-01-15 14:40:30.55	-285	767	-1872	-7	-16	3	4	52	-48	-28
	1782	2019-01-15 14:40:30.56	-283	776	-1872	-9	-15	8	3	53	-50	-28
	1783	2019-01-15 14:40:30.57	-289	771	-1875	-13	-12	10	2	53	-51	-27
	1784	2019-01-15 14:40:30.58	-292	771	-1881	-18	-11	12	1	54	-53	-27
	1785	2019-01-15 14:40:30.59	-299	772	-1889	-14	-13	13	-5	54	-59	-24
	1786	2019-01-15 14:40:30.60	-289	788	-1877	-12	-22	10	-9	54	-63	-22
	1787	2019-01-15 14:40:30.61	-295	793	-1878	-13	-20	3	-10	54	-64	-22
	1788	2019-01-15 14:40:30.62	-297	807	-1884	-9	-18	-9	0	55	-55	-27
	1789	2019-01-15 14:40:30.63	-297	803	-1886	-6	-21	-19	11	52	-41	-31
	1790	2019-01-15 14:40:30.64	-296	796	-1871	-3	-24	-28	9	48	-39	-28
	1791	2019-01-15 14:40:30.65	-302	777	-1867	-1	-22	-33	17	60	-43	-38
	1792	2019-01-15 14:40:30.66	-308	751	-1881	3	-21	-33	14	57	-43	-35
	1793	2019-01-15 14:40:30.67	-298	755	-1882	7	-24	-28	16	61	-45	-38
	1794	2019-01-15 14:40:30.68	-284	770	-1856	7	-24	-24	15	56	-41	-35
	1795	2019-01-15 14:40:30.69	-293	765	-1858	1	-11	-23	22	66	-44	-44
	1796	2019-01-15 14:40:30.70	-299	762	-1862	-4	0	-21	22	61	-39	-41
	1797	2019-01-15 14:40:30.71	-305	752	-1881	-7	6	-18	26	64	-38	-45
	1798	2019-01-15 14:40:30.72	-289	759	-1892	-6	0	-16	24	64	-40	-44
	1799	2019-01-15 14:40:30.73	-284	771	-1882	-3	-2	-12	18	65	-47	-41
	1800	2019-01-15 14:40:30.74	-293	768	-1877	-1	-4	-14	11	61	-50	-36
	1801	2019-01-15 14:40:30.75	-297	771	-1867	-3	-1	-15	16	66	-50	-41
	1802	2019-01-15 14:40:30.76	-293	777	-1868	-3	1	-21	16	67	-51	-41
	1803	2019-01-15 14:40:30.77	-292	768	-1864	-5	2	-20	18	69	-51	-43
	1804	2019-01-15 14:40:30.78	-284	747	-1875	-7	7	-20	19	70	-51	-44
	1805	2019-01-15 14:40:30.79	-286	751	-1862	-3	6	-17	22	68	-46	-45
	1806	2019-01-15 14:40:30.80	-298	751	-1863	3	13	-14	21	66	-45	-43
	1807	2019-01-15 14:40:30.81	-296	753	-1871	5	16	-10	25	68	-43	-46
	1808	2019-01-15 14:40:30.82	-286	757	-1886	1	16	-7	33	72	-39	-52
	1809	2019-01-15 14:40:30.83	-289	759	-1887	2	14	-6	35	75	-40	-55
	1810	2019-01-15 14:40:30.84	-282	769	-1891	-1	7	-5	32	75	-43	-53
	1811	2019-01-15 14:40:30.85	-276	772	-1879	-6	7	-8	26	72	-46	-49
	1812	2019-01-15 14:40:30.86	-288	766	-1884	-4	9	-12	26	71	-45	-48
	1813	2019-01-15 14:40:30.87	-298	774	-1900	-2	-2	-14	32	73	-41	-52
	1814	2019-01-15 14:40:30.88	-268	768	-1875	-4	-5	-15	31	72	-41	-51
	1815	2019-01-15 14:40:30.89	-287	760	-1863	-5	6	-17	24	67	-43	-45
	1816	2019-01-15 14:40:30.90	-289	755	-1881	-8	11	-19	18	65	-47	-41
	1817	2019-01-15 14:40:30.91	-292	758	-1881	-10	10	-16	18	64	-46	-41
	1818	2019-01-15 14:40:30.92	-277	753	-1890	-8	9	-16	20	60	-40	-40
	1819	2019-01-15 14:40:30.93	-291	749	-1889	-8	5	-11	22	58	-36	-40
	1820	2019-01-15 14:40:30.94	-279	754	-1869	-7	0	-9	20	58	-38	-39
	1821	2019-01-15 14:40:30.95	-281	767	-1868	-3	1	-5	12	55	-43	-33
	1822	2019-01-15 14:40:30.96	-278	765	-1866	-3	6	-3	9	48	-39	-28
	1823	2019-01-15 14:40:30.97	-287	772	-1878	-12	10	-2	6	42	-36	-24
	1824	2019-01-15 14:40:30.98	-284	767	-1882	-10	10	2	6	42	-36	-24
	1825	2019-01-15 14:40:30.99	-283	774	-1878	-11	-2	2	8	41	-33	-24
	1826	2019-01-15 14:40:31.00	-278	780	-1870	-9	1	-3	5	38	-33	-21
	1827	2019-01-15 14:40:31.01	-281	777	-1867	-12	5	-9	5	36	-31	-20
	1828	2019-01-15 14:40:31.02	-278	781	-1881	-17	9	-17	7	34	-27	-20
	1829	2019-01-15 14:40:31.03	-275	780	-1894	-22	13	-22	8	30	-22	-19
	1830	2019-01-15 14:40:31.04	-283	772	-1894	-28	11	-20	8	28	-20	-18
	1831	2019-01-15 14:40:31.05	-277	762	-1885	-26	2	-17	6	28	-22	-17
	1832	2019-01-15 14:40:31.06	-283	759	-1884	-24	-7	-12	15	36	-21	-25
	1833	2019-01-15 14:40:31.07	-291	759	-1881	-19	-9	-5	7	29	-22	-18
	1834	2019-01-15 14:40:31.08	-282	763	-1882	-19	-14	5	6	29	-23	-17
	1835	2019-01-15 14:40:31.09	-292	774	-1874	-15	-14	10	-1	18	-19	-8
	1836	2019-01-15 14:40:31.10	-287	782	-1880	-17	-13	10	0	20	-20	-10
	1837	2019-01-15 14:40:31.11	-291	784	-1872	-19	-10	12	-5	16	-21	-5
	1838	2019-01-15 14:40:31.12	-290	780	-1864	-16	-8	12	-8	13	-21	-2
	1839	2019-01-15 14:40:31.13	-280	781	-1868	-15	-9	8	1	19	-18	-10
	1840	2019-01-15 14:40:31.14	-288	781	-1869	-17	-4	11	1	15	-14	-8
	1841	2019-01-15 14:40:31.15	-285	785	-1868	-18	-6	7	0	11	-11	-5
	1842	2019-01-15 14:40:31.16	-276	777	-1881	-19	-2	5	-1	10	-11	-4
	1843	2019-01-15 14:40:31.17	-284	778	-1881	-18	-7	2	-1	12	-13	-5
	1844	2019-01-15 14:40:31.18	-288	780	-1887	-16	-11	-1	-3	12	-15	-4
	1845	2019-01-15 14:40:31.19	-288	784	-1879	-13	-16	-1	-8	13	-21	-2
	1846	2019-01-15 14:40:31.20	-295	783	-1888	-10	-19	-6	-12	10	-22	1
	1847	2019-01-15 14:40:31.21	-297	788	-1874	-9	-17	-9	-15	9	-24	3
	1848	2019-01-15 14:40:31.22	-298	784	-1862	-9	-14	-12	-14	8	-22	3
	1849	2019-01-15 14:40:31.23	-290	772	-1880	-10	-12	-11	-16	7	-23	4
	1850	2019-01-15 14:40:31.24	-298	764	-1870	-8	-11	-7	-17	8	-25	4
	1851	2019-01-15 14:40:31.25	-295	759	-1853	-6	-8	-3	-21	9	-30	6
	1852	2019-01-15 14:40:31.26	-281	769	-1841	-4	2	0	-27	5	-32	11
	1853	2019-01-15 14:40:31.27	-286	764	-1857	-9	11	0	-27	2	-29	12
	1854	2019-01-15 14:40:31.28	-286	765	-1869	-15	19	3	-29	-1	-28	15
	1855	2019-01-15 14:40:31.29	-283	775	-1882	-16	18	6	-29	-1	-28	15
	1856	2019-01-15 14:40:31.30	-272	778	-1895	-19	14	9	-27	2	-29	12
	1857	2019-01-15 14:40:31.31	-286	779	-1888	-23	10	13	-28	2	-30	13
	1858	2019-01-15 14:40:31.32	-287	788	-1882	-20	1	11	-28	2	-30	13
	1859	2019-01-15 14:40:31.33	-290	790	-1879	-18	-5	9	-28	2	-30	13
	1860	2019-01-15 14:40:31.34	-279	792	-1878	-13	-7	4	-32	0	-32	16
	1861	2019-01-15 14:40:31.35	-285	789	-1878	-4	-8	-3	-34	-1	-33	17
	1862	2019-01-15 14:40:31.36	-280	782	-1869	2	-12	-10	-34	0	-34	17
	1863	2019-01-15 14:40:31.37	-291	774	-1864	2	-10	-16	-31	2	-33	14
	1864	2019-01-15 14:40:31.38	-287	769	-1863	4	-8	-18	-29	2	-31	13
	1865	2019-01-15 14:40:31.39	-278	764	-1869	0	-3	-18	-34	-3	-31	18
	1866	2019-01-15 14:40:31.40	-282	761	-1872	-8	1	-19	-40	-7	-33	23
	1867	2019-01-15 14:40:31.41	-282	768	-1867	-15	-1	-18	-40	-6	-34	23
	1868	2019-01-15 14:40:31.42	-288	767	-1867	-15	2	-17	-39	-2	-37	20
	1869	2019-01-15 14:40:31.43	-279	773	-1869	-21	7	-17	-37	-2	-35	19
	1870	2019-01-15 14:40:31.44	-287	779	-1882	-19	8	-15	-37	-4	-33	20
	1871	2019-01-15 14:40:31.45	-274	788	-1883	-20	8	-16	-40	-6	-34	23
	1872	2019-01-15 14:40:31.46	-282	789	-1875	-17	4	-18	-41	-8	-33	24
	1873	2019-01-15 14:40:31.47	-281	790	-1881	-20	2	-18	-33	1	-34	16
	1874	2019-01-15 14:40:31.48	-287	774	-1885	-22	1	-18	-35	-2	-33	18
	1875	2019-01-15 14:40:31.49	-272	770	-1884	-24	-2	-18	-29	3	-32	13
	1876	2019-01-15 14:40:31.50	-279	764	-1880	-21	-8	-15	-32	-1	-31	16
	1877	2019-01-15 14:40:31.51	-286	764	-1877	-18	-8	-10	-34	2	-36	16
	1878	2019-01-15 14:40:31.52	-270	788	-1858	-18	-4	-11	-36	0	-36	18
	1879	2019-01-15 14:40:31.53	-279	779	-1868	-24	3	-12	-37	0	-37	18
	1880	2019-01-15 14:40:31.54	-279	780	-1884	-22	3	-16	-40	-3	-37	21
	1881	2019-01-15 14:40:31.55	-281	779	-1869	-15	-4	-18	-45	-3	-42	24
	1882	2019-01-15 14:40:31.56	-282	783	-1866	-9	-7	-20	-54	-11	-43	32
	1883	2019-01-15 14:40:31.57	-277	789	-1868	-7	-5	-22	-46	-4	-42	25
	1884	2019-01-15 14:40:31.58	-277	783	-1884	-13	-2	-24	-42	-2	-40	22
	1885	2019-01-15 14:40:31.59	-283	782	-1891	-17	0	-29	-36	-1	-35	18
	1886	2019-01-15 14:40:31.60	-285	783	-1897	-24	-4	-30	-36	0	-36	18
	1887	2019-01-15 14:40:31.61	-283	781	-1889	-26	-13	-27	-37	0	-37	18
	1888	2019-01-15 14:40:31.62	-292	775	-1880	-25	-19	-22	-37	-1	-36	19
	1889	2019-01-15 14:40:31.63	-279	776	-1871	-23	-20	-17	-36	-3	-33	19
	1890	2019-01-15 14:40:31.64	-283	781	-1865	-21	-18	-14	-34	-1	-33	17
	1891	2019-01-15 14:40:31.65	-289	789	-1864	-17	-9	-9	-31	3	-34	14
	1892	2019-01-15 14:40:31.66	-287	786	-1875	-13	-6	-7	-26	7	-33	9
	1893	2019-01-15 14:40:31.67	-287	791	-1879	-9	-6	-5	-25	6	-31	9
	1894	2019-01-15 14:40:31.68	-294	789	-1879	-6	-10	-6	-24	6	-30	9
	1895	2019-01-15 14:40:31.69	-293	787	-1869	-5	-15	-5	-26	4	-30	11
	1896	2019-01-15 14:40:31.70	-300	787	-1877	-8	-15	-10	-30	3	-33	13
	1897	2019-01-15 14:40:31.71	-293	791	-1862	-8	-15	-12	-32	2	-34	15
	1898	2019-01-15 14:40:31.72	-301	795	-1865	-9	-14	-16	-32	0	-32	16
	1899	2019-01-15 14:40:31.73	-295	798	-1869	-13	-15	-22	-33	1	-34	16
	1900	2019-01-15 14:40:31.74	-294	792	-1864	-17	-8	-24	-36	0	-36	18
	1901	2019-01-15 14:40:31.75	-288	791	-1862	-18	-8	-25	-39	0	-39	19
	1902	2019-01-15 14:40:31.76	-291	789	-1859	-19	0	-28	-41	-2	-39	21
	1903	2019-01-15 14:40:31.77	-294	779	-1860	-21	-1	-27	-42	-3	-39	22
	1904	2019-01-15 14:40:31.78	-290	765	-1871	-22	5	-23	-43	-4	-39	23
	1905	2019-01-15 14:40:31.79	-292	775	-1876	-24	3	-18	-46	-5	-41	25
	1906	2019-01-15 14:40:31.80	-298	766	-1886	-30	-2	-14	-47	-9	-38	28
	1907	2019-01-15 14:40:31.81	-292	762	-1873	-26	-8	-6	-49	-10	-39	29
	1908	2019-01-15 14:40:31.82	-295	777	-1869	-20	-11	2	-52	-10	-42	31
	1909	2019-01-15 14:40:31.83	-294	792	-1853	-20	-18	5	-54	-12	-42	33
	1910	2019-01-15 14:40:31.84	-276	803	-1864	-25	-8	1	-55	-13	-42	34
	1911	2019-01-15 14:40:31.85	-281	797	-1868	-28	3	-1	-56	-16	-40	36
	1912	2019-01-15 14:40:31.86	-281	789	-1876	-26	3	1	-53	-18	-35	35
	1913	2019-01-15 14:40:31.87	-289	790	-1874	-23	0	1	-52	-20	-32	36
	1914	2019-01-15 14:40:31.88	-280	789	-1874	-17	-1	0	-45	-9	-36	27
	1915	2019-01-15 14:40:31.89	-287	793	-1876	-13	-5	2	-50	-14	-36	32
	1916	2019-01-15 14:40:31.90	-288	801	-1887	-12	-14	0	-47	-16	-31	31
	1917	2019-01-15 14:40:31.91	-289	793	-1882	-13	-23	0	-47	-25	-22	36
	1918	2019-01-15 14:40:31.92	-301	798	-1869	-5	-28	1	-45	-21	-24	33
	1919	2019-01-15 14:40:31.93	-304	783	-1862	-4	-30	3	-43	-19	-24	31
	1920	2019-01-15 14:40:31.94	-301	790	-1863	1	-27	4	-42	-17	-25	29
	1921	2019-01-15 14:40:31.95	-303	795	-1864	3	-24	5	-44	-22	-22	33
	1922	2019-01-15 14:40:31.96	-291	792	-1865	3	-20	3	-45	-23	-22	34
	1923	2019-01-15 14:40:31.97	-300	796	-1860	4	-18	1	-50	-31	-19	40
	1924	2019-01-15 14:40:31.98	-283	792	-1867	3	-15	-1	-40	-22	-18	31
	1925	2019-01-15 14:40:31.99	-294	802	-1866	0	-13	-6	-36	-19	-17	27
	1926	2019-01-15 14:40:32.00	-288	799	-1870	-4	-12	-13	-32	-17	-15	24
	1927	2019-01-15 14:40:32.01	-285	809	-1868	-9	-13	-23	-35	-20	-15	27
	1928	2019-01-15 14:40:32.02	-291	800	-1867	-14	-12	-28	-37	-23	-14	30
	1929	2019-01-15 14:40:32.03	-297	801	-1871	-13	-11	-35	-39	-25	-14	32
	1930	2019-01-15 14:40:32.04	-293	793	-1876	-11	-15	-41	-40	-26	-14	33
	1931	2019-01-15 14:40:32.05	-303	796	-1876	-10	-16	-43	-42	-30	-12	36
	1932	2019-01-15 14:40:32.06	-302	799	-1885	-11	-18	-44	-42	-33	-9	37
	1933	2019-01-15 14:40:32.07	-301	780	-1873	-9	-23	-41	-38	-29	-9	33
	1934	2019-01-15 14:40:32.08	-303	779	-1874	-5	-24	-36	-38	-24	-14	31
	1935	2019-01-15 14:40:32.09	-304	777	-1860	0	-20	-29	-38	-22	-16	30
	1936	2019-01-15 14:40:32.10	-297	781	-1857	-3	-13	-24	-35	-22	-13	28
	1937	2019-01-15 14:40:32.11	-303	777	-1856	-6	-2	-19	-33	-23	-10	28
	1938	2019-01-15 14:40:32.12	-309	779	-1868	-4	7	-11	-34	-24	-10	29
	1939	2019-01-15 14:40:32.13	-293	778	-1865	-2	5	-7	-35	-23	-12	29
	1940	2019-01-15 14:40:32.14	-298	788	-1859	-3	5	-3	-29	-20	-9	24
	1941	2019-01-15 14:40:32.15	-298	790	-1856	-4	10	-4	-23	-19	-4	21
	1942	2019-01-15 14:40:32.16	-288	787	-1866	-6	13	-4	-24	-19	-5	21
	1943	2019-01-15 14:40:32.17	-282	787	-1868	-8	16	-7	-27	-20	-7	23
	1944	2019-01-15 14:40:32.18	-299	799	-1888	-15	16	-8	-26	-21	-5	23
	1945	2019-01-15 14:40:32.19	-302	795	-1883	-13	10	-8	-26	-21	-5	23
	1946	2019-01-15 14:40:32.20	-288	790	-1876	-12	2	-4	-24	-20	-4	22
	1947	2019-01-15 14:40:32.21	-289	788	-1865	-14	-2	0	-23	-17	-6	20
	1948	2019-01-15 14:40:32.22	-291	789	-1865	-10	0	4	-25	-14	-11	19
	1949	2019-01-15 14:40:32.23	-284	798	-1865	-8	0	6	-26	-15	-11	20
	1950	2019-01-15 14:40:32.24	-280	800	-1869	-7	4	6	-28	-12	-16	20
	1951	2019-01-15 14:40:32.25	-293	800	-1872	-9	11	6	-29	-9	-20	19
	1952	2019-01-15 14:40:32.26	-297	796	-1873	-9	9	6	-29	-9	-20	19
	1953	2019-01-15 14:40:32.27	-303	796	-1884	-10	5	5	-30	-12	-18	21
	1954	2019-01-15 14:40:32.28	-299	796	-1876	-14	-3	6	-29	-15	-14	22
	1955	2019-01-15 14:40:32.29	-296	791	-1860	-12	-10	5	-19	-4	-15	11
	1956	2019-01-15 14:40:32.30	-305	788	-1851	-8	-10	6	-27	-10	-17	18
	1957	2019-01-15 14:40:32.31	-298	804	-1850	-1	-11	-2	-28	-9	-19	18
	1958	2019-01-15 14:40:32.32	-296	801	-1846	-2	-5	-5	-34	-16	-18	25
	1959	2019-01-15 14:40:32.33	-305	801	-1860	-5	2	-6	-29	-8	-21	18
	1960	2019-01-15 14:40:32.34	-300	806	-1860	-9	4	-8	-29	-9	-20	19
	1961	2019-01-15 14:40:32.35	-301	802	-1864	-16	7	-6	-35	-16	-19	25
	1962	2019-01-15 14:40:32.36	-304	795	-1861	-20	6	-1	-29	-13	-16	21
	1963	2019-01-15 14:40:32.37	-299	806	-1855	-21	6	-1	-30	-12	-18	21
	1964	2019-01-15 14:40:32.38	-293	793	-1871	-20	3	1	-29	-13	-16	21
	1965	2019-01-15 14:40:32.39	-299	789	-1879	-20	-2	4	-29	-11	-18	20
	1966	2019-01-15 14:40:32.40	-297	785	-1869	-15	-6	9	-29	-9	-20	19
	1967	2019-01-15 14:40:32.41	-279	791	-1864	-11	-9	12	-29	-8	-21	18
	1968	2019-01-15 14:40:32.42	-287	793	-1855	-8	-6	11	-31	-10	-21	20
	1969	2019-01-15 14:40:32.43	-280	802	-1857	-5	1	7	-31	-10	-21	20
	1970	2019-01-15 14:40:32.44	-300	802	-1873	-2	6	1	-30	-9	-21	19
	1971	2019-01-15 14:40:32.45	-295	801	-1883	4	0	-6	-32	-9	-23	20
	1972	2019-01-15 14:40:32.46	-300	808	-1876	4	0	-11	-33	-10	-23	21
	1973	2019-01-15 14:40:32.47	-298	792	-1866	7	-1	-17	-34	-10	-24	22
	1974	2019-01-15 14:40:32.48	-285	786	-1875	7	-4	-23	-36	-11	-25	23
	1975	2019-01-15 14:40:32.49	-294	788	-1871	4	0	-23	-36	-11	-25	23
	1976	2019-01-15 14:40:32.50	-299	785	-1865	-1	4	-26	-37	-9	-28	23
	1977	2019-01-15 14:40:32.51	-289	775	-1868	-4	3	-25	-37	-9	-28	23
	1978	2019-01-15 14:40:32.52	-294	777	-1863	-6	0	-26	-38	-9	-29	23
	1979	2019-01-15 14:40:32.53	-290	787	-1865	-9	2	-25	-37	-8	-29	22
	1980	2019-01-15 14:40:32.54	-302	790	-1871	-14	1	-27	-36	-8	-28	22
	1981	2019-01-15 14:40:32.55	-296	788	-1865	-14	1	-28	-38	-7	-31	22
	1982	2019-01-15 14:40:32.56	-293	787	-1865	-15	2	-36	-42	-8	-34	25
	1983	2019-01-15 14:40:32.57	-297	790	-1873	-17	4	-35	-42	-5	-37	23
	1984	2019-01-15 14:40:32.58	-299	789	-1871	-15	3	-38	-40	-2	-38	21
	1985	2019-01-15 14:40:32.59	-288	788	-1861	-14	2	-35	-39	0	-39	19
	1986	2019-01-15 14:40:32.60	-298	786	-1860	-11	6	-37	-39	2	-41	18
	1987	2019-01-15 14:40:32.61	-299	781	-1869	-6	8	-36	-40	3	-43	18
	1988	2019-01-15 14:40:32.62	-297	779	-1863	-6	9	-31	-40	1	-41	19
	1989	2019-01-15 14:40:32.63	-291	788	-1863	-4	14	-26	-40	3	-43	18
	1990	2019-01-15 14:40:32.64	-293	775	-1866	-5	15	-21	-36	17	-53	9
	1991	2019-01-15 14:40:32.65	-294	781	-1868	-4	14	-14	-33	33	-66	0
	1992	2019-01-15 14:40:32.66	-279	782	-1869	-4	13	-7	-32	37	-69	-2
	1993	2019-01-15 14:40:32.67	-287	790	-1881	-4	5	-4	-29	37	-66	-4
	1994	2019-01-15 14:40:32.68	-285	794	-1867	-5	6	-3	-30	32	-62	-1
[truncated: 4,149 more rows]
