# Supplementary material for: Evaluating the stress-response of dental students to the dental school environment
Source: PeerJ. 2020 May 6;8:e8981. doi: 10.7717/peerj.8981 (PMC7210805; doi:10.7717/peerj.8981)
Supplement: Supplemental Information 1 [file peerj-08-8981-s001.zip › 1-1-V.csv]

// Data mode : Full
// Data quality : High
// Acceleration sensor's range : 16g
// Gyroscope sensor's range : 2000dps
//
//ARTIFACT	NUM	DATE	ACC_X	ACC_Y	ACC_Z	GYRO_X	GYRO_Y	GYRO_Z	EOG_L	EOG_R	EOG_H	EOG_V
	1	2018-06-29 11:19:33.41	174	-269	-2035	-3	5	-7	-26	0	-26	13
	2	2018-06-29 11:19:33.42	165	-271	-2036	-4	2	-10	1	25	-24	-13
	3	2018-06-29 11:19:33.43	176	-268	-2037	-4	4	-6	-33	-8	-25	20
	4	2018-06-29 11:19:33.44	169	-268	-2039	-4	5	-7	9	2	7	-5
	5	2018-06-29 11:19:33.45	169	-266	-2039	-3	3	-7	-8	2	-10	3
	6	2018-06-29 11:19:33.46	166	-267	-2039	-4	3	-7	39	56	-17	-47
	7	2018-06-29 11:19:33.47	165	-263	-2039	-3	3	-7	12	52	-40	-32
	8	2018-06-29 11:19:33.48	164	-264	-2034	-4	2	-6	28	48	-20	-38
	9	2018-06-29 11:19:33.49	174	-266	-2041	-4	3	-6	-14	6	-20	4
	10	2018-06-29 11:19:33.50	168	-261	-2035	-3	3	-6	12	25	-13	-18
	11	2018-06-29 11:19:33.51	168	-266	-2038	-2	3	-6	-20	7	-27	6
	12	2018-06-29 11:19:33.52	164	-264	-2042	-3	4	-8	-1	20	-21	-9
	13	2018-06-29 11:19:33.53	168	-267	-2043	-4	2	-6	-32	-4	-28	18
	14	2018-06-29 11:19:33.54	167	-265	-2036	-4	4	-8	-9	8	-17	0
	15	2018-06-29 11:19:33.55	170	-264	-2036	-4	4	-6	-36	-25	-11	30
	16	2018-06-29 11:19:33.56	167	-267	-2036	-5	4	-6	-21	-26	5	23
	17	2018-06-29 11:19:33.57	159	-266	-2036	-2	5	-8	-29	-16	-13	22
	18	2018-06-29 11:19:33.58	169	-261	-2036	-4	4	-7	5	33	-28	-19
	19	2018-06-29 11:19:33.59	169	-266	-2044	-4	2	-7	-13	36	-49	-11
	20	2018-06-29 11:19:33.60	163	-266	-2041	-3	3	-6	-3	40	-43	-18
	21	2018-06-29 11:19:33.61	162	-261	-2040	-5	4	-8	-28	-2	-26	15
	22	2018-06-29 11:19:33.62	170	-266	-2042	-4	5	-6	-30	-20	-10	25
	23	2018-06-29 11:19:33.63	174	-266	-2043	-4	4	-6	-50	-37	-13	43
	24	2018-06-29 11:19:33.64	165	-270	-2038	-4	3	-8	-49	-24	-25	36
	25	2018-06-29 11:19:33.65	172	-267	-2040	-5	4	-7	-58	-22	-36	40
	26	2018-06-29 11:19:33.66	161	-270	-2036	-4	4	-7	-48	-20	-28	34
	27	2018-06-29 11:19:33.67	161	-265	-2044	-3	5	-6	-32	-24	-8	28
	28	2018-06-29 11:19:33.68	170	-256	-2033	-3	4	-8	-7	-11	4	9
	29	2018-06-29 11:19:33.69	168	-266	-2042	-4	4	-8	-1	3	-4	-1
	30	2018-06-29 11:19:33.70	173	-269	-2036	-4	3	-8	5	21	-16	-13
	31	2018-06-29 11:19:33.71	160	-267	-2041	-5	3	-8	1	17	-16	-9
	32	2018-06-29 11:19:33.72	172	-264	-2040	-3	6	-7	5	14	-9	-9
	33	2018-06-29 11:19:33.73	171	-264	-2041	-4	5	-6	3	-9	12	3
	34	2018-06-29 11:19:33.74	166	-270	-2041	-3	6	-6	-2	-7	5	4
	35	2018-06-29 11:19:33.75	164	-265	-2039	-3	2	-7	-10	-18	8	14
	36	2018-06-29 11:19:33.76	168	-265	-2043	-3	3	-6	-3	-7	4	5
	37	2018-06-29 11:19:33.77	168	-264	-2039	-2	4	-7	-3	-7	4	5
	38	2018-06-29 11:19:33.78	163	-267	-2040	-4	3	-8	-18	-17	-1	17
	39	2018-06-29 11:19:33.79	169	-269	-2041	-4	4	-5	-31	-24	-7	27
	40	2018-06-29 11:19:33.80	163	-264	-2036	-3	1	-5	-48	-21	-27	34
	41	2018-06-29 11:19:33.81	172	-262	-2042	-3	4	-6	-37	-18	-19	27
	42	2018-06-29 11:19:33.82	169	-265	-2030	-5	4	-8	-15	-8	-7	11
	43	2018-06-29 11:19:33.83	176	-268	-2029	-5	3	-9	5	3	2	-4
	44	2018-06-29 11:19:33.84	161	-261	-2036	-5	5	-7	-2	16	-18	-7
	45	2018-06-29 11:19:33.85	164	-262	-2042	-4	2	-7	29	32	-3	-30
	46	2018-06-29 11:19:33.86	164	-266	-2035	-4	4	-7	26	37	-11	-31
	47	2018-06-29 11:19:33.87	167	-266	-2039	-3	3	-5	26	30	-4	-28
	48	2018-06-29 11:19:33.88	170	-262	-2033	-5	5	-7	-1	34	-35	-16
	49	2018-06-29 11:19:33.89	172	-263	-2039	-4	5	-9	9	47	-38	-28
	50	2018-06-29 11:19:33.90	167	-269	-2044	-4	3	-7	-16	34	-50	-9
	51	2018-06-29 11:19:33.91	177	-272	-2037	-5	3	-7	-2	30	-32	-14
	52	2018-06-29 11:19:33.92	165	-268	-2038	-4	3	-7	-14	23	-37	-4
	53	2018-06-29 11:19:33.93	170	-265	-2036	-3	4	-8	12	23	-11	-17
	54	2018-06-29 11:19:33.94	169	-266	-2033	-2	6	-6	-5	4	-9	0
	55	2018-06-29 11:19:33.95	173	-270	-2041	-3	5	-7	22	11	11	-16
	56	2018-06-29 11:19:33.96	173	-268	-2038	-6	4	-8	-17	-4	-13	10
	57	2018-06-29 11:19:33.97	164	-266	-2034	-3	2	-8	-20	-13	-7	16
	58	2018-06-29 11:19:33.98	159	-266	-2037	-3	2	-6	-51	-28	-23	39
	59	2018-06-29 11:19:33.99	162	-265	-2038	-4	3	-8	-27	-25	-2	26
	60	2018-06-29 11:19:34.00	169	-267	-2037	-3	3	-8	-33	-32	-1	32
	61	2018-06-29 11:19:34.01	162	-266	-2039	-5	5	-7	17	-4	21	-6
	62	2018-06-29 11:19:34.02	176	-263	-2038	-3	3	-7	-5	-10	5	7
	63	2018-06-29 11:19:34.03	176	-262	-2036	-5	3	-5	6	-5	11	0
	64	2018-06-29 11:19:34.04	161	-263	-2032	-3	5	-8	-36	-22	-14	29
	65	2018-06-29 11:19:34.05	164	-258	-2037	-6	4	-7	-18	-7	-11	12
	66	2018-06-29 11:19:34.06	177	-263	-2038	-6	3	-8	-37	-9	-28	23
	67	2018-06-29 11:19:34.07	175	-268	-2041	-3	4	-8	6	0	6	-3
	68	2018-06-29 11:19:34.08	164	-267	-2038	-3	3	-4	-15	-9	-6	12
	69	2018-06-29 11:19:34.09	165	-264	-2038	-5	6	-8	-2	-4	2	3
	70	2018-06-29 11:19:34.10	160	-261	-2040	-3	3	-8	-56	-27	-29	41
	71	2018-06-29 11:19:34.11	166	-262	-2041	-2	2	-6	-49	-7	-42	28
	72	2018-06-29 11:19:34.12	172	-266	-2047	-5	3	-7	-99	-27	-72	63
	73	2018-06-29 11:19:34.13	165	-267	-2040	-3	3	-7	-51	-10	-41	30
	74	2018-06-29 11:19:34.14	161	-258	-2045	-3	5	-7	-73	-15	-58	44
	75	2018-06-29 11:19:34.15	154	-263	-2035	-4	4	-7	-26	11	-37	7
	76	2018-06-29 11:19:34.16	169	-266	-2041	-5	5	-7	-67	-20	-47	43
	77	2018-06-29 11:19:34.17	161	-264	-2035	-4	5	-8	-25	0	-25	12
	78	2018-06-29 11:19:34.18	166	-267	-2034	-4	4	-7	-62	-3	-59	32
	79	2018-06-29 11:19:34.19	171	-265	-2034	-3	4	-7	-10	34	-44	-12
	80	2018-06-29 11:19:34.20	161	-263	-2039	-4	3	-7	-38	33	-71	2
	81	2018-06-29 11:19:34.21	168	-271	-2040	-5	4	-6	5	46	-41	-25
	82	2018-06-29 11:19:34.22	161	-261	-2039	-3	4	-7	-57	-2	-55	29
	83	2018-06-29 11:19:34.23	174	-263	-2039	-3	4	-7	-20	6	-26	7
	84	2018-06-29 11:19:34.24	172	-263	-2036	-3	4	-8	-65	-20	-45	42
	85	2018-06-29 11:19:34.25	164	-262	-2040	-4	3	-7	-23	8	-31	7
	86	2018-06-29 11:19:34.26	163	-264	-2038	-2	5	-7	-62	2	-64	30
	87	2018-06-29 11:19:34.27	172	-270	-2042	-4	3	-8	-18	25	-43	-3
	88	2018-06-29 11:19:34.28	169	-263	-2041	-2	4	-8	-72	-23	-49	47
	89	2018-06-29 11:19:34.29	174	-267	-2038	-4	5	-7	-18	-12	-6	15
	90	2018-06-29 11:19:34.30	175	-263	-2044	-2	4	-8	-68	-28	-40	48
	91	2018-06-29 11:19:34.31	172	-264	-2038	-4	4	-7	-24	-2	-22	13
	92	2018-06-29 11:19:34.32	162	-261	-2038	-3	2	-7	-65	-29	-36	47
	93	2018-06-29 11:19:34.33	160	-262	-2039	-3	4	-6	-5	4	-9	0
	94	2018-06-29 11:19:34.34	167	-263	-2036	-3	3	-7	-39	-13	-26	26
	95	2018-06-29 11:19:34.35	163	-264	-2033	-3	5	-6	24	10	14	-17
	96	2018-06-29 11:19:34.36	164	-270	-2035	-4	4	-8	-30	-25	-5	27
	97	2018-06-29 11:19:34.37	173	-271	-2037	-4	3	-5	21	0	21	-10
	98	2018-06-29 11:19:34.38	177	-263	-2036	-4	3	-7	-20	-3	-17	11
	99	2018-06-29 11:19:34.39	168	-263	-2039	-4	4	-7	25	34	-9	-29
	100	2018-06-29 11:19:34.40	169	-264	-2045	-6	4	-6	-58	-21	-37	39
	101	2018-06-29 11:19:34.41	169	-265	-2044	-5	3	-5	-36	-31	-5	33
	102	2018-06-29 11:19:34.42	165	-266	-2036	-3	2	-7	-83	-65	-18	74
	103	2018-06-29 11:19:34.43	169	-262	-2036	-3	5	-6	-10	-21	11	15
	104	2018-06-29 11:19:34.44	168	-266	-2035	-5	2	-5	-64	-33	-31	48
	105	2018-06-29 11:19:34.45	172	-263	-2039	-4	4	-6	-15	13	-28	1
	106	2018-06-29 11:19:34.46	172	-265	-2042	-4	3	-6	-64	-12	-52	38
	107	2018-06-29 11:19:34.47	166	-264	-2035	-3	2	-7	26	42	-16	-34
	108	2018-06-29 11:19:34.48	168	-258	-2042	-3	4	-8	-10	28	-38	-9
	109	2018-06-29 11:19:34.49	166	-271	-2035	-5	3	-6	43	50	-7	-46
	110	2018-06-29 11:19:34.50	166	-267	-2041	-3	3	-7	-29	2	-31	13
	111	2018-06-29 11:19:34.51	161	-263	-2027	-5	2	-7	4	18	-14	-11
	112	2018-06-29 11:19:34.52	172	-267	-2036	-4	6	-8	-66	-16	-50	41
	113	2018-06-29 11:19:34.53	165	-265	-2047	-3	3	-6	-8	34	-42	-13
	114	2018-06-29 11:19:34.54	170	-258	-2037	-3	5	-5	-60	8	-68	26
	115	2018-06-29 11:19:34.55	176	-262	-2037	-5	6	-5	3	30	-27	-16
	116	2018-06-29 11:19:34.56	171	-269	-2040	-1	4	-6	-34	3	-37	15
	117	2018-06-29 11:19:34.57	164	-263	-2039	-4	6	-8	25	47	-22	-36
	118	2018-06-29 11:19:34.58	169	-258	-2039	-3	5	-7	-26	28	-54	-1
	119	2018-06-29 11:19:34.59	167	-260	-2036	-4	5	-6	33	58	-25	-45
	120	2018-06-29 11:19:34.60	172	-263	-2041	-4	5	-8	-24	17	-41	3
	121	2018-06-29 11:19:34.61	165	-265	-2042	-3	3	-8	22	31	-9	-26
	122	2018-06-29 11:19:34.62	166	-266	-2042	-3	3	-6	-36	6	-42	15
	123	2018-06-29 11:19:34.63	169	-264	-2037	-3	4	-8	10	40	-30	-25
	124	2018-06-29 11:19:34.64	160	-260	-2042	-3	1	-6	-65	-2	-63	33
	125	2018-06-29 11:19:34.65	169	-264	-2040	-4	4	-6	-31	13	-44	9
	126	2018-06-29 11:19:34.66	172	-262	-2037	-3	4	-8	-69	-22	-47	45
	127	2018-06-29 11:19:34.67	165	-266	-2034	-2	3	-7	8	12	-4	-10
	128	2018-06-29 11:19:34.68	167	-263	-2033	-3	3	-7	-45	-14	-31	29
	129	2018-06-29 11:19:34.69	172	-264	-2037	-4	4	-6	3	14	-11	-8
	130	2018-06-29 11:19:34.70	166	-262	-2040	-2	4	-7	-50	-15	-35	32
	131	2018-06-29 11:19:34.71	166	-263	-2039	-4	2	-8	-9	11	-20	-1
	132	2018-06-29 11:19:34.72	163	-268	-2040	-3	2	-6	-67	-22	-45	44
	133	2018-06-29 11:19:34.73	163	-264	-2034	-4	3	-7	-6	28	-34	-11
	134	2018-06-29 11:19:34.74	168	-265	-2032	-5	3	-6	-34	34	-68	0
	135	2018-06-29 11:19:34.75	169	-263	-2042	-2	5	-7	16	59	-43	-37
	136	2018-06-29 11:19:34.76	170	-272	-2041	-5	4	-4	-33	-4	-29	18
	137	2018-06-29 11:19:34.77	168	-270	-2047	-3	1	-7	7	-6	13	0
	138	2018-06-29 11:19:34.78	164	-269	-2040	-4	3	-8	-65	-35	-30	50
	139	2018-06-29 11:19:34.79	160	-261	-2041	-4	3	-7	-37	-4	-33	20
	140	2018-06-29 11:19:34.80	171	-270	-2040	-4	6	-5	-78	-16	-62	47
	141	2018-06-29 11:19:34.81	173	-265	-2042	-4	5	-7	-14	24	-38	-5
	142	2018-06-29 11:19:34.82	162	-268	-2032	-3	3	-7	-55	-10	-45	32
	143	2018-06-29 11:19:34.83	179	-262	-2041	-2	3	-9	-7	14	-21	-3
	144	2018-06-29 11:19:34.84	167	-262	-2037	-4	3	-7	-31	2	-33	14
	145	2018-06-29 11:19:34.85	175	-267	-2032	-4	5	-8	18	26	-8	-22
	146	2018-06-29 11:19:34.86	160	-264	-2035	-4	5	-6	-21	-11	-10	16
	147	2018-06-29 11:19:34.87	173	-268	-2036	-4	4	-6	-2	-6	4	4
	148	2018-06-29 11:19:34.88	175	-269	-2043	-2	7	-7	-30	-19	-11	24
	149	2018-06-29 11:19:34.89	160	-261	-2037	-3	1	-7	21	12	9	-16
	150	2018-06-29 11:19:34.90	166	-261	-2030	-2	3	-8	-28	-5	-23	16
	151	2018-06-29 11:19:34.91	177	-260	-2040	-3	2	-8	0	15	-15	-7
	152	2018-06-29 11:19:34.92	163	-261	-2034	-4	4	-6	-42	-6	-36	24
	153	2018-06-29 11:19:34.93	175	-267	-2039	-4	3	-6	-12	24	-36	-6
	154	2018-06-29 11:19:34.94	175	-263	-2039	-4	4	-7	-56	9	-65	23
	155	2018-06-29 11:19:34.95	162	-264	-2039	-3	3	-7	-17	16	-33	0
	156	2018-06-29 11:19:34.96	158	-263	-2034	-4	4	-7	-38	0	-38	19
	157	2018-06-29 11:19:34.97	158	-259	-2036	-2	2	-6	2	33	-31	-17
	158	2018-06-29 11:19:34.98	157	-265	-2039	-4	4	-7	-21	18	-39	1
	159	2018-06-29 11:19:34.99	169	-264	-2035	-3	3	-6	32	49	-17	-40
	160	2018-06-29 11:19:35.00	172	-268	-2037	-3	4	-8	-2	20	-22	-9
	161	2018-06-29 11:19:35.01	169	-269	-2036	-3	4	-7	16	28	-12	-22
	162	2018-06-29 11:19:35.02	161	-261	-2038	-3	3	-8	-38	2	-40	18
	163	2018-06-29 11:19:35.03	168	-265	-2040	-2	5	-6	-32	23	-55	4
	164	2018-06-29 11:19:35.04	163	-260	-2039	-3	3	-4	-70	8	-78	31
	165	2018-06-29 11:19:35.05	174	-261	-2036	-3	5	-7	-26	36	-62	-5
	166	2018-06-29 11:19:35.06	170	-257	-2044	-3	0	-7	-44	16	-60	14
	167	2018-06-29 11:19:35.07	170	-266	-2040	-4	3	-7	-25	14	-39	5
	168	2018-06-29 11:19:35.08	166	-264	-2038	-4	2	-7	-42	-9	-33	25
	169	2018-06-29 11:19:35.09	171	-265	-2040	-4	4	-7	-17	5	-22	6
	170	2018-06-29 11:19:35.10	167	-260	-2043	-5	2	-7	-39	-13	-26	26
	171	2018-06-29 11:19:35.11	159	-266	-2040	-3	4	-7	-10	16	-26	-3
	172	2018-06-29 11:19:35.12	168	-269	-2035	-3	5	-6	-26	0	-26	13
	173	2018-06-29 11:19:35.13	169	-263	-2038	-3	5	-6	-11	8	-19	1
	174	2018-06-29 11:19:35.14	171	-266	-2038	-4	3	-8	-40	6	-46	17
	175	2018-06-29 11:19:35.15	164	-271	-2035	-2	6	-6	-40	17	-57	11
	176	2018-06-29 11:19:35.16	170	-265	-2041	-4	5	-7	-62	-8	-54	35
	177	2018-06-29 11:19:35.17	173	-269	-2041	-4	4	-6	-38	-5	-33	21
	178	2018-06-29 11:19:35.18	169	-265	-2037	-4	4	-6	-50	-21	-29	35
	179	2018-06-29 11:19:35.19	173	-265	-2038	-1	4	-5	-32	-4	-28	18
	180	2018-06-29 11:19:35.20	169	-266	-2043	-5	1	-6	-26	0	-26	13
	181	2018-06-29 11:19:35.21	172	-271	-2041	-2	5	-8	-22	7	-29	7
	182	2018-06-29 11:19:35.22	170	-262	-2041	-5	2	-8	-42	-3	-39	22
	183	2018-06-29 11:19:35.23	167	-262	-2038	-4	5	-5	-39	6	-45	16
	184	2018-06-29 11:19:35.24	172	-263	-2038	-4	2	-6	-56	-8	-48	32
	185	2018-06-29 11:19:35.25	168	-264	-2048	-3	3	-6	-44	-12	-32	28
	186	2018-06-29 11:19:35.26	173	-268	-2041	-5	1	-7	-37	-24	-13	30
	187	2018-06-29 11:19:35.27	171	-269	-2037	-3	3	-7	-17	-16	-1	16
	188	2018-06-29 11:19:35.28	165	-269	-2040	-5	3	-6	-20	-27	7	23
	189	2018-06-29 11:19:35.29	164	-262	-2032	-2	3	-6	-22	-10	-12	16
	190	2018-06-29 11:19:35.30	178	-263	-2037	-3	5	-6	-36	-22	-14	29
	191	2018-06-29 11:19:35.31	167	-266	-2042	-3	4	-8	-29	-6	-23	17
	192	2018-06-29 11:19:35.32	168	-265	-2035	-2	4	-8	-15	6	-21	4
	193	2018-06-29 11:19:35.33	163	-263	-2040	-3	3	-7	-11	1	-12	5
	194	2018-06-29 11:19:35.34	171	-257	-2041	-4	4	-8	-24	-23	-1	23
	195	2018-06-29 11:19:35.35	166	-265	-2036	-2	5	-7	-50	-29	-21	39
	196	2018-06-29 11:19:35.36	176	-264	-2037	-4	5	-7	-45	-9	-36	27
	197	2018-06-29 11:19:35.37	161	-261	-2041	-3	3	-8	-45	13	-58	16
	198	2018-06-29 11:19:35.38	174	-263	-2039	-4	3	-8	-31	22	-53	4
	199	2018-06-29 11:19:35.39	169	-263	-2036	-2	3	-7	-26	19	-45	3
	200	2018-06-29 11:19:35.40	163	-268	-2037	-3	4	-7	-5	3	-8	1
	201	2018-06-29 11:19:35.41	175	-265	-2041	-4	4	-8	-23	-9	-14	16
	202	2018-06-29 11:19:35.42	168	-264	-2040	-4	4	-5	-25	-5	-20	15
	203	2018-06-29 11:19:35.43	176	-272	-2046	-2	4	-5	-49	-13	-36	31
	204	2018-06-29 11:19:35.44	169	-270	-2040	-2	2	-6	-32	-18	-14	25
	205	2018-06-29 11:19:35.45	166	-265	-2045	-4	4	-9	-43	-20	-23	31
	206	2018-06-29 11:19:35.46	171	-262	-2038	-5	4	-7	-26	-4	-22	15
	207	2018-06-29 11:19:35.47	167	-266	-2041	-3	5	-7	-57	-15	-42	36
	208	2018-06-29 11:19:35.48	162	-267	-2033	-3	4	-9	-39	-10	-29	24
	209	2018-06-29 11:19:35.49	172	-266	-2036	-3	4	-6	-50	-16	-34	33
	210	2018-06-29 11:19:35.50	156	-264	-2035	-2	3	-7	-22	-7	-15	14
	211	2018-06-29 11:19:35.51	173	-265	-2043	-5	4	-7	-33	-5	-28	19
	212	2018-06-29 11:19:35.52	176	-263	-2039	-4	3	-6	-12	18	-30	-3
	213	2018-06-29 11:19:35.53	171	-267	-2032	-4	3	-7	-36	19	-55	8
	214	2018-06-29 11:19:35.54	166	-260	-2033	-3	5	-6	-3	37	-40	-17
	215	2018-06-29 11:19:35.55	158	-268	-2043	-4	5	-9	-30	31	-61	0
	216	2018-06-29 11:19:35.56	161	-262	-2036	-4	3	-7	-15	38	-53	-11
	217	2018-06-29 11:19:35.57	160	-265	-2041	-2	1	-7	-52	8	-60	22
	218	2018-06-29 11:19:35.58	171	-262	-2037	-4	3	-6	-31	10	-41	10
	219	2018-06-29 11:19:35.59	171	-259	-2039	-4	4	-6	-60	-11	-49	35
	220	2018-06-29 11:19:35.60	170	-262	-2040	-4	3	-7	-27	-6	-21	16
	221	2018-06-29 11:19:35.61	170	-265	-2044	-4	4	-7	-63	-14	-49	38
	222	2018-06-29 11:19:35.62	176	-264	-2037	-3	4	-7	-40	4	-44	18
	223	2018-06-29 11:19:35.63	172	-267	-2044	-3	2	-6	-79	-15	-64	47
	224	2018-06-29 11:19:35.64	162	-268	-2040	-5	4	-5	-44	-2	-42	23
	225	2018-06-29 11:19:35.65	158	-259	-2035	-4	4	-6	-85	-20	-65	52
	226	2018-06-29 11:19:35.66	175	-261	-2035	-4	4	-6	-51	-9	-42	30
	227	2018-06-29 11:19:35.67	160	-260	-2034	-3	6	-7	-88	-35	-53	61
	228	2018-06-29 11:19:35.68	166	-268	-2035	-5	3	-7	-33	-9	-24	21
	229	2018-06-29 11:19:35.69	164	-263	-2037	-2	4	-6	-62	-18	-44	40
	230	2018-06-29 11:19:35.70	161	-268	-2043	-4	2	-9	0	28	-28	-14
	231	2018-06-29 11:19:35.71	170	-267	-2037	-4	2	-8	-50	4	-54	23
	232	2018-06-29 11:19:35.72	165	-262	-2036	-5	4	-5	-28	-8	-20	18
	233	2018-06-29 11:19:35.73	161	-264	-2039	-4	4	-7	-59	-25	-34	42
	234	2018-06-29 11:19:35.74	156	-264	-2035	-3	5	-7	-17	3	-20	7
	235	2018-06-29 11:19:35.75	162	-263	-2040	-4	3	-7	-75	-33	-42	54
	236	2018-06-29 11:19:35.76	162	-268	-2040	-3	3	-7	-24	-20	-4	22
	237	2018-06-29 11:19:35.77	166	-271	-2041	-4	3	-7	-50	-43	-7	46
	238	2018-06-29 11:19:35.78	165	-264	-2038	-4	4	-6	-1	-11	10	6
	239	2018-06-29 11:19:35.79	163	-263	-2036	-3	5	-6	-55	-20	-35	37
	240	2018-06-29 11:19:35.80	172	-267	-2044	-3	2	-7	-19	0	-19	9
	241	2018-06-29 11:19:35.81	179	-261	-2034	-4	4	-8	-80	-31	-49	55
	242	2018-06-29 11:19:35.82	171	-262	-2037	-4	2	-7	-30	-6	-24	18
	243	2018-06-29 11:19:35.83	157	-262	-2037	-3	4	-8	-78	-26	-52	52
	244	2018-06-29 11:19:35.84	166	-266	-2039	-4	4	-6	-38	-16	-22	27
	245	2018-06-29 11:19:35.85	166	-266	-2038	-2	3	-8	-87	-42	-45	64
	246	2018-06-29 11:19:35.86	166	-269	-2036	-4	3	-7	-36	1	-37	17
	247	2018-06-29 11:19:35.87	163	-263	-2038	-3	5	-7	-69	5	-74	32
	248	2018-06-29 11:19:35.88	161	-265	-2036	-6	4	-6	4	51	-47	-27
	249	2018-06-29 11:19:35.89	177	-265	-2036	-2	3	-7	-38	27	-65	5
	250	2018-06-29 11:19:35.90	172	-262	-2041	-4	3	-8	14	51	-37	-32
	251	2018-06-29 11:19:35.91	168	-262	-2035	-3	2	-7	-45	2	-47	21
	252	2018-06-29 11:19:35.92	168	-265	-2038	-2	2	-8	-2	-2	0	2
	253	2018-06-29 11:19:35.93	173	-267	-2040	-4	5	-5	-64	-38	-26	51
	254	2018-06-29 11:19:35.94	170	-269	-2037	-2	6	-7	-11	1	-12	5
	255	2018-06-29 11:19:35.95	174	-262	-2044	-4	5	-7	-66	-13	-53	39
	256	2018-06-29 11:19:35.96	171	-263	-2038	-4	5	-7	-9	32	-41	-11
	257	2018-06-29 11:19:35.97	163	-265	-2046	-2	3	-8	-57	8	-65	24
	258	2018-06-29 11:19:35.98	171	-260	-2035	-3	4	-7	-14	17	-31	-1
	259	2018-06-29 11:19:35.99	159	-267	-2036	-4	3	-7	-70	-32	-38	51
	260	2018-06-29 11:19:36.00	163	-260	-2037	-4	3	-10	-13	-11	-2	12
	261	2018-06-29 11:19:36.01	162	-271	-2040	-2	4	-7	-60	-22	-38	41
	262	2018-06-29 11:19:36.02	165	-262	-2041	-3	5	-6	1	27	-26	-14
	263	2018-06-29 11:19:36.03	166	-268	-2041	-3	4	-9	-41	5	-46	18
	264	2018-06-29 11:19:36.04	173	-266	-2041	-4	3	-6	26	47	-21	-36
	265	2018-06-29 11:19:36.05	180	-264	-2039	-4	2	-7	-28	16	-44	6
	266	2018-06-29 11:19:36.06	163	-266	-2041	-2	2	-8	9	37	-28	-23
	267	2018-06-29 11:19:36.07	170	-257	-2037	-3	4	-7	-36	24	-60	6
	268	2018-06-29 11:19:36.08	156	-259	-2037	-4	5	-7	24	53	-29	-38
	269	2018-06-29 11:19:36.09	161	-259	-2035	-3	5	-8	-27	18	-45	4
	270	2018-06-29 11:19:36.10	163	-261	-2036	-4	5	-8	3	21	-18	-12
	271	2018-06-29 11:19:36.11	166	-266	-2031	-4	3	-6	-58	-15	-43	36
	272	2018-06-29 11:19:36.12	163	-264	-2039	-4	1	-7	3	11	-8	-7
	273	2018-06-29 11:19:36.13	168	-263	-2030	-4	2	-6	-56	-9	-47	32
	274	2018-06-29 11:19:36.14	164	-262	-2035	-4	4	-7	7	45	-38	-26
	275	2018-06-29 11:19:36.15	170	-265	-2043	-5	3	-7	-32	29	-61	1
	276	2018-06-29 11:19:36.16	159	-264	-2032	-4	4	-5	20	53	-33	-36
	277	2018-06-29 11:19:36.17	163	-270	-2035	-4	4	-9	-41	5	-46	18
	278	2018-06-29 11:19:36.18	169	-272	-2034	-3	4	-8	10	28	-18	-19
	279	2018-06-29 11:19:36.19	160	-267	-2040	-3	3	-6	-40	20	-60	10
	280	2018-06-29 11:19:36.20	174	-265	-2041	-4	3	-5	12	54	-42	-33
	281	2018-06-29 11:19:36.21	172	-264	-2040	-4	5	-8	-42	2	-44	20
	282	2018-06-29 11:19:36.22	173	-264	-2045	-4	5	-8	1	14	-13	-7
	283	2018-06-29 11:19:36.23	172	-260	-2044	-2	5	-8	-48	-25	-23	36
	284	2018-06-29 11:19:36.24	164	-263	-2041	-4	4	-8	17	11	6	-14
	285	2018-06-29 11:19:36.25	169	-269	-2041	-3	5	-7	-25	7	-32	9
	286	2018-06-29 11:19:36.26	163	-268	-2031	-5	5	-8	21	44	-23	-32
	287	2018-06-29 11:19:36.27	172	-267	-2038	-4	3	-7	-20	14	-34	3
	288	2018-06-29 11:19:36.28	171	-267	-2036	-3	4	-7	19	39	-20	-29
	289	2018-06-29 11:19:36.29	171	-261	-2033	-3	5	-6	-43	4	-47	19
	290	2018-06-29 11:19:36.30	163	-268	-2039	-2	3	-7	4	22	-18	-13
	291	2018-06-29 11:19:36.31	175	-264	-2040	-2	2	-6	-39	-10	-29	24
	292	2018-06-29 11:19:36.32	169	-268	-2041	-4	4	-8	7	12	-5	-9
	293	2018-06-29 11:19:36.33	162	-268	-2036	-3	4	-7	-45	-21	-24	33
	294	2018-06-29 11:19:36.34	166	-263	-2037	-4	4	-10	10	18	-8	-14
	295	2018-06-29 11:19:36.35	162	-264	-2037	-4	3	-5	-28	6	-34	11
	296	2018-06-29 11:19:36.36	164	-266	-2038	-3	4	-7	9	28	-19	-18
	297	2018-06-29 11:19:36.37	157	-264	-2034	-4	3	-8	-46	-3	-43	24
	298	2018-06-29 11:19:36.38	159	-267	-2037	-3	4	-7	-8	22	-30	-7
	299	2018-06-29 11:19:36.39	156	-267	-2034	-1	2	-6	-37	8	-45	14
	300	2018-06-29 11:19:36.40	161	-267	-2038	-5	4	-7	20	41	-21	-30
	301	2018-06-29 11:19:36.41	167	-267	-2037	-3	2	-6	-18	21	-39	-1
	302	2018-06-29 11:19:36.42	175	-265	-2036	-3	3	-8	13	45	-32	-29
	303	2018-06-29 11:19:36.43	160	-266	-2041	-4	2	-8	-37	20	-57	8
	304	2018-06-29 11:19:36.44	171	-262	-2036	-4	3	-8	6	40	-34	-23
	305	2018-06-29 11:19:36.45	168	-269	-2035	-4	4	-8	-36	-1	-35	18
	306	2018-06-29 11:19:36.46	174	-265	-2036	-4	4	-6	-21	2	-23	9
	307	2018-06-29 11:19:36.47	164	-262	-2040	-4	5	-7	-75	-34	-41	54
	308	2018-06-29 11:19:36.48	168	-269	-2040	-2	5	-6	-23	8	-31	7
	309	2018-06-29 11:19:36.49	171	-265	-2041	-5	3	-6	-55	1	-56	27
	310	2018-06-29 11:19:36.50	168	-265	-2040	-4	5	-7	-10	34	-44	-12
	311	2018-06-29 11:19:36.51	173	-264	-2041	-5	3	-8	-38	-5	-33	21
	312	2018-06-29 11:19:36.52	166	-263	-2036	-4	4	-9	3	12	-9	-7
	313	2018-06-29 11:19:36.53	167	-267	-2035	-2	3	-7	-24	-7	-17	15
	314	2018-06-29 11:19:36.54	172	-263	-2036	-4	4	-7	5	11	-6	-8
	315	2018-06-29 11:19:36.55	169	-261	-2043	-5	5	-7	-42	-23	-19	32
	316	2018-06-29 11:19:36.56	172	-265	-2040	-2	3	-7	-33	-19	-14	26
	317	2018-06-29 11:19:36.57	172	-263	-2036	-3	2	-7	-67	-49	-18	58
	318	2018-06-29 11:19:36.58	168	-262	-2038	-3	3	-6	-18	-17	-1	17
	319	2018-06-29 11:19:36.59	173	-261	-2036	-4	3	-8	-34	-29	-5	31
	320	2018-06-29 11:19:36.60	178	-264	-2035	-5	3	-5	-1	-5	4	3
	321	2018-06-29 11:19:36.61	159	-264	-2038	-4	2	-9	-32	-12	-20	22
	322	2018-06-29 11:19:36.62	168	-270	-2046	-5	5	-6	-23	9	-32	7
	323	2018-06-29 11:19:36.63	166	-263	-2041	-4	4	-5	-51	-13	-38	32
	324	2018-06-29 11:19:36.64	172	-263	-2036	-5	3	-9	-26	3	-29	11
	325	2018-06-29 11:19:36.65	177	-269	-2037	-3	3	-7	-36	-9	-27	22
	326	2018-06-29 11:19:36.66	165	-265	-2045	-3	2	-8	-15	-12	-3	13
	327	2018-06-29 11:19:36.67	167	-263	-2033	-3	2	-8	-50	-27	-23	38
	328	2018-06-29 11:19:36.68	174	-263	-2041	-3	3	-6	-39	-7	-32	23
	329	2018-06-29 11:19:36.69	169	-269	-2033	-4	3	-7	-44	-20	-24	32
	330	2018-06-29 11:19:36.70	180	-264	-2035	-2	2	-7	-21	-4	-17	12
	331	2018-06-29 11:19:36.71	175	-266	-2038	-4	3	-8	-38	-22	-16	30
	332	2018-06-29 11:19:36.72	172	-266	-2037	-2	3	-7	-31	-21	-10	26
	333	2018-06-29 11:19:36.73	169	-264	-2035	-2	4	-7	-38	-21	-17	29
	334	2018-06-29 11:19:36.74	164	-259	-2038	-3	4	-7	-31	-8	-23	19
	335	2018-06-29 11:19:36.75	166	-263	-2040	-4	4	-7	-48	-27	-21	37
	336	2018-06-29 11:19:36.76	168	-262	-2035	-5	3	-7	-49	-30	-19	39
	337	2018-06-29 11:19:36.77	165	-265	-2035	-4	4	-8	-56	-44	-12	50
	338	2018-06-29 11:19:36.78	160	-262	-2037	-3	2	-7	-46	-39	-7	42
	339	2018-06-29 11:19:36.79	163	-264	-2037	-4	2	-9	-54	-40	-14	47
	340	2018-06-29 11:19:36.80	163	-269	-2040	-5	3	-6	-51	-25	-26	38
	341	2018-06-29 11:19:36.81	161	-266	-2037	-4	3	-7	-55	-25	-30	40
	342	2018-06-29 11:19:36.82	154	-265	-2035	-3	3	-7	-48	-6	-42	27
	343	2018-06-29 11:19:36.83	172	-265	-2037	-3	4	-7	-48	11	-59	18
	344	2018-06-29 11:19:36.84	169	-269	-2039	-4	4	-8	-48	34	-82	7
	345	2018-06-29 11:19:36.85	161	-262	-2037	-4	4	-6	-37	34	-71	1
	346	2018-06-29 11:19:36.86	170	-267	-2042	-3	4	-6	-32	16	-48	8
	347	2018-06-29 11:19:36.87	168	-262	-2036	-5	4	-9	-42	-10	-32	26
	348	2018-06-29 11:19:36.88	162	-266	-2038	-4	3	-7	-55	-9	-46	32
	349	2018-06-29 11:19:36.89	171	-263	-2036	-3	2	-6	-50	8	-58	21
	350	2018-06-29 11:19:36.90	165	-260	-2039	-3	2	-6	-60	14	-74	23
	351	2018-06-29 11:19:36.91	168	-266	-2035	-3	3	-7	-46	6	-52	20
	352	2018-06-29 11:19:36.92	168	-268	-2036	-4	3	-8	-55	-14	-41	34
	353	2018-06-29 11:19:36.93	160	-267	-2041	-3	3	-7	-44	-10	-34	27
	354	2018-06-29 11:19:36.94	170	-260	-2037	-5	3	-8	-50	1	-51	24
	355	2018-06-29 11:19:36.95	170	-269	-2039	-2	4	-4	-38	1	-39	18
	356	2018-06-29 11:19:36.96	163	-262	-2039	-2	3	-6	-44	-7	-37	25
	357	2018-06-29 11:19:36.97	174	-266	-2039	-3	3	-7	-21	1	-22	10
	358	2018-06-29 11:19:36.98	172	-270	-2040	-4	4	-5	-44	-19	-25	31
	359	2018-06-29 11:19:36.99	168	-264	-2040	-2	4	-6	-11	7	-18	2
	360	2018-06-29 11:19:37.00	170	-270	-2034	-3	4	-7	-21	12	-33	4
	361	2018-06-29 11:19:37.01	168	-261	-2033	-1	3	-8	-16	9	-25	3
	362	2018-06-29 11:19:37.02	167	-260	-2045	-5	5	-8	-50	-6	-44	28
	363	2018-06-29 11:19:37.03	169	-266	-2039	-4	3	-6	-29	11	-40	9
	364	2018-06-29 11:19:37.04	171	-264	-2042	-4	2	-7	-44	27	-71	8
	365	2018-06-29 11:19:37.05	174	-263	-2036	-6	4	-7	-26	30	-56	-2
	366	2018-06-29 11:19:37.06	168	-261	-2032	-2	4	-8	-56	-2	-54	29
	367	2018-06-29 11:19:37.07	167	-262	-2032	-4	1	-7	-43	10	-53	16
	368	2018-06-29 11:19:37.08	166	-267	-2036	-4	2	-6	-66	10	-76	28
	369	2018-06-29 11:19:37.09	168	-266	-2039	-3	4	-6	-23	27	-50	-2
	370	2018-06-29 11:19:37.10	175	-263	-2039	-4	3	-5	-40	33	-73	3
	371	2018-06-29 11:19:37.11	172	-271	-2035	-4	3	-7	-12	52	-64	-20
	372	2018-06-29 11:19:37.12	166	-264	-2043	-3	3	-8	-38	32	-70	3
	373	2018-06-29 11:19:37.13	162	-262	-2031	-4	4	-6	-9	45	-54	-18
	374	2018-06-29 11:19:37.14	163	-271	-2036	-4	5	-7	-36	29	-65	3
	375	2018-06-29 11:19:37.15	167	-264	-2037	-4	4	-7	-2	42	-44	-20
	376	2018-06-29 11:19:37.16	167	-264	-2041	-3	4	-7	-42	28	-70	7
	377	2018-06-29 11:19:37.17	170	-263	-2035	-2	3	-6	-26	28	-54	-1
	378	2018-06-29 11:19:37.18	165	-260	-2037	-4	5	-7	-70	-5	-65	37
	379	2018-06-29 11:19:37.19	170	-264	-2041	-3	4	-8	-33	6	-39	13
	380	2018-06-29 11:19:37.20	170	-264	-2035	-3	3	-6	-71	-21	-50	46
	381	2018-06-29 11:19:37.21	163	-269	-2042	-4	3	-6	-44	-17	-27	30
	382	2018-06-29 11:19:37.22	173	-262	-2036	-4	3	-8	-77	-30	-47	53
	383	2018-06-29 11:19:37.23	167	-271	-2044	-4	3	-7	-18	10	-28	4
	384	2018-06-29 11:19:37.24	168	-266	-2039	-3	4	-5	-46	10	-56	18
	385	2018-06-29 11:19:37.25	167	-264	-2038	-4	3	-7	-27	32	-59	-2
	386	2018-06-29 11:19:37.26	168	-266	-2035	-4	6	-7	-76	11	-87	32
	387	2018-06-29 11:19:37.27	163	-268	-2038	-3	4	-6	-25	35	-60	-5
	388	2018-06-29 11:19:37.28	159	-266	-2043	-3	5	-8	-67	11	-78	28
	389	2018-06-29 11:19:37.29	160	-271	-2040	-5	5	-7	-39	9	-48	15
	390	2018-06-29 11:19:37.30	161	-266	-2039	-4	3	-5	-73	-22	-51	47
	391	2018-06-29 11:19:37.31	167	-263	-2036	-3	3	-6	-29	-18	-11	23
	392	2018-06-29 11:19:37.32	164	-265	-2039	-3	2	-7	-64	-36	-28	50
	393	2018-06-29 11:19:37.33	167	-256	-2040	-3	4	-7	-12	-4	-8	8
	394	2018-06-29 11:19:37.34	176	-261	-2035	-4	2	-6	-41	6	-47	17
	395	2018-06-29 11:19:37.35	178	-270	-2041	-4	5	-7	-6	27	-33	-10
	396	2018-06-29 11:19:37.36	169	-269	-2042	-4	4	-7	-64	-21	-43	42
	397	2018-06-29 11:19:37.37	168	-266	-2033	-5	4	-7	-12	-3	-9	7
	398	2018-06-29 11:19:37.38	177	-263	-2041	-2	4	-7	-60	-36	-24	48
	399	2018-06-29 11:19:37.39	172	-265	-2037	-4	5	-6	-16	-14	-2	15
	400	2018-06-29 11:19:37.40	176	-264	-2038	-3	6	-9	-64	-22	-42	43
	401	2018-06-29 11:19:37.41	160	-263	-2039	-5	2	-7	-16	27	-43	-5
	402	2018-06-29 11:19:37.42	163	-269	-2036	-4	5	-7	-54	20	-74	17
	403	2018-06-29 11:19:37.43	157	-264	-2038	-4	3	-7	3	55	-52	-29
	404	2018-06-29 11:19:37.44	168	-265	-2036	-4	4	-6	-50	25	-75	12
	405	2018-06-29 11:19:37.45	162	-262	-2043	-3	5	-8	3	41	-38	-22
	406	2018-06-29 11:19:37.46	174	-266	-2039	-3	2	-8	-43	15	-58	14
	407	2018-06-29 11:19:37.47	166	-265	-2035	-3	3	-7	12	48	-36	-30
	408	2018-06-29 11:19:37.48	175	-261	-2034	-5	3	-8	-23	23	-46	0
	409	2018-06-29 11:19:37.49	170	-268	-2044	-2	3	-7	31	39	-8	-35
	410	2018-06-29 11:19:37.50	169	-267	-2044	-4	5	-7	-48	-3	-45	25
	411	2018-06-29 11:19:37.51	173	-261	-2043	-5	5	-8	-10	22	-32	-6
	412	2018-06-29 11:19:37.52	172	-265	-2036	-4	5	-8	-55	6	-61	24
	413	2018-06-29 11:19:37.53	164	-271	-2037	-2	3	-6	0	35	-35	-17
	414	2018-06-29 11:19:37.54	165	-267	-2041	-3	1	-8	-54	-4	-50	29
	415	2018-06-29 11:19:37.55	170	-260	-2033	-3	3	-8	-1	19	-20	-9
	416	2018-06-29 11:19:37.56	169	-266	-2041	-2	3	-7	-57	-3	-54	30
	417	2018-06-29 11:19:37.57	170	-271	-2036	-3	2	-6	6	24	-18	-15
	418	2018-06-29 11:19:37.58	173	-268	-2042	-3	3	-6	-24	2	-26	11
	419	2018-06-29 11:19:37.59	168	-267	-2038	-4	3	-7	28	30	-2	-29
	420	2018-06-29 11:19:37.60	172	-260	-2036	-2	1	-6	-38	-5	-33	21
	421	2018-06-29 11:19:37.61	170	-272	-2040	-5	3	-8	18	30	-12	-24
	422	2018-06-29 11:19:37.62	169	-265	-2033	-4	5	-7	-23	9	-32	7
	423	2018-06-29 11:19:37.63	172	-260	-2040	-4	3	-7	29	30	-1	-29
	424	2018-06-29 11:19:37.64	169	-264	-2037	-2	3	-7	-40	-7	-33	23
	425	2018-06-29 11:19:37.65	172	-265	-2040	-4	4	-7	0	18	-18	-9
	426	2018-06-29 11:19:37.66	177	-264	-2047	-4	1	-8	-46	-11	-35	28
	427	2018-06-29 11:19:37.67	166	-263	-2038	-4	3	-8	18	26	-8	-22
	428	2018-06-29 11:19:37.68	157	-263	-2035	-4	5	-9	-39	0	-39	19
	429	2018-06-29 11:19:37.69	157	-260	-2035	-3	4	-6	8	31	-23	-19
	430	2018-06-29 11:19:37.70	171	-268	-2038	-3	5	-8	-40	20	-60	10
	431	2018-06-29 11:19:37.71	163	-268	-2039	-4	3	-8	21	59	-38	-40
	432	2018-06-29 11:19:37.72	179	-267	-2037	-3	4	-7	-33	12	-45	10
	433	2018-06-29 11:19:37.73	162	-263	-2036	-5	5	-9	-4	9	-13	-2
	434	2018-06-29 11:19:37.74	177	-262	-2038	-3	3	-7	-78	-58	-20	68
	435	2018-06-29 11:19:37.75	173	-270	-2039	-4	3	-7	-35	-20	-15	27
	436	2018-06-29 11:19:37.76	177	-266	-2038	-2	4	-8	-77	-16	-61	46
	437	2018-06-29 11:19:37.77	172	-270	-2043	-3	5	-7	-22	22	-44	0
	438	2018-06-29 11:19:37.78	172	-264	-2038	-4	3	-8	-79	-10	-69	44
	439	2018-06-29 11:19:37.79	168	-265	-2043	-4	4	-7	-39	11	-50	14
	440	2018-06-29 11:19:37.80	178	-260	-2041	-4	3	-8	-95	-19	-76	57
	441	2018-06-29 11:19:37.81	175	-261	-2035	-4	4	-6	-39	33	-72	3
	442	2018-06-29 11:19:37.82	163	-270	-2036	-5	4	-6	-90	2	-92	44
	443	2018-06-29 11:19:37.83	167	-263	-2037	-5	5	-7	-32	22	-54	5
	444	2018-06-29 11:19:37.84	171	-262	-2037	-4	3	-7	-66	-7	-59	36
	445	2018-06-29 11:19:37.85	175	-270	-2040	-4	5	-8	-29	15	-44	7
	446	2018-06-29 11:19:37.86	168	-263	-2043	-4	3	-6	-76	-5	-71	40
	447	2018-06-29 11:19:37.87	176	-267	-2035	-3	2	-6	-22	27	-49	-2
	448	2018-06-29 11:19:37.88	164	-260	-2037	-4	1	-8	-69	-19	-50	44
	449	2018-06-29 11:19:37.89	169	-267	-2038	-3	2	-7	-24	-29	5	26
	450	2018-06-29 11:19:37.90	169	-268	-2039	-3	4	-6	-57	-59	2	58
	451	2018-06-29 11:19:37.91	159	-265	-2039	-5	3	-5	-2	-10	8	6
	452	2018-06-29 11:19:37.92	166	-266	-2038	-3	4	-6	-34	-9	-25	21
	453	2018-06-29 11:19:37.93	174	-264	-2034	-4	5	-7	10	30	-20	-20
	454	2018-06-29 11:19:37.94	157	-268	-2041	-4	4	-7	-36	0	-36	18
	455	2018-06-29 11:19:37.95	175	-264	-2043	-4	5	-7	14	26	-12	-20
	456	2018-06-29 11:19:37.96	169	-271	-2041	-3	6	-6	-31	-6	-25	18
	457	2018-06-29 11:19:37.97	176	-264	-2037	-3	4	-5	-5	-4	-1	4
	458	2018-06-29 11:19:37.98	170	-259	-2042	-3	2	-7	-47	-17	-30	32
	459	2018-06-29 11:19:37.99	164	-264	-2038	-3	4	-6	-12	20	-32	-4
	460	2018-06-29 11:19:38.00	165	-267	-2035	-4	2	-7	-48	1	-49	23
	461	2018-06-29 11:19:38.01	167	-271	-2039	-3	4	-7	-5	19	-24	-7
	462	2018-06-29 11:19:38.02	173	-265	-2037	-5	4	-7	-38	-12	-26	25
	463	2018-06-29 11:19:38.03	161	-266	-2033	-3	5	-7	9	13	-4	-11
	464	2018-06-29 11:19:38.04	166	-260	-2041	-5	3	-8	-14	-7	-7	10
	465	2018-06-29 11:19:38.05	163	-266	-2034	-3	6	-7	20	26	-6	-23
	466	2018-06-29 11:19:38.06	167	-266	-2038	-3	3	-8	-41	-9	-32	25
	467	2018-06-29 11:19:38.07	165	-264	-2044	-4	2	-5	-35	-3	-32	19
	468	2018-06-29 11:19:38.08	162	-259	-2032	-5	3	-8	-76	-27	-49	51
	469	2018-06-29 11:19:38.09	158	-268	-2043	-4	3	-7	-50	-18	-32	34
	470	2018-06-29 11:19:38.10	173	-261	-2038	-5	3	-7	-85	-54	-31	69
	471	2018-06-29 11:19:38.11	165	-264	-2036	-4	4	-6	-58	-49	-9	53
	472	2018-06-29 11:19:38.12	161	-267	-2040	-3	2	-7	-61	-51	-10	56
	473	2018-06-29 11:19:38.13	165	-264	-2032	-3	4	-7	-42	-32	-10	37
	474	2018-06-29 11:19:38.14	165	-269	-2040	-2	4	-7	-69	-45	-24	57
	475	2018-06-29 11:19:38.15	168	-270	-2034	-3	3	-6	-51	-20	-31	35
	476	2018-06-29 11:19:38.16	172	-264	-2037	-3	7	-8	-67	-18	-49	42
	477	2018-06-29 11:19:38.17	163	-264	-2038	-4	2	-7	-24	14	-38	5
	478	2018-06-29 11:19:38.18	169	-270	-2039	-5	4	-6	-36	10	-46	13
	479	2018-06-29 11:19:38.19	176	-266	-2032	-3	2	-5	-35	23	-58	6
	480	2018-06-29 11:19:38.20	156	-258	-2039	-4	4	-8	-72	11	-83	30
	481	2018-06-29 11:19:38.21	169	-270	-2036	-3	5	-8	-56	15	-71	20
	482	2018-06-29 11:19:38.22	163	-270	-2034	-2	6	-7	-47	0	-47	23
	483	2018-06-29 11:19:38.23	167	-261	-2038	-4	3	-7	-24	8	-32	8
	484	2018-06-29 11:19:38.24	173	-265	-2041	-2	3	-7	-52	-8	-44	30
	485	2018-06-29 11:19:38.25	169	-267	-2039	-3	1	-7	-62	-13	-49	37
	486	2018-06-29 11:19:38.26	169	-262	-2036	-3	4	-6	-70	-22	-48	46
	487	2018-06-29 11:19:38.27	162	-266	-2040	-4	2	-7	-57	-17	-40	37
	488	2018-06-29 11:19:38.28	170	-261	-2040	-2	3	-8	-54	-26	-28	40
	489	2018-06-29 11:19:38.29	165	-266	-2039	-4	2	-6	-34	-6	-28	20
	490	2018-06-29 11:19:38.30	176	-263	-2040	-5	3	-6	-52	-10	-42	31
	491	2018-06-29 11:19:38.31	171	-266	-2036	-4	3	-6	-62	-13	-49	37
	492	2018-06-29 11:19:38.32	164	-260	-2037	-2	4	-6	-71	-24	-47	47
	493	2018-06-29 11:19:38.33	168	-264	-2035	-4	4	-7	-74	-17	-57	45
	494	2018-06-29 11:19:38.34	169	-261	-2039	-4	2	-6	-70	-12	-58	41
	495	2018-06-29 11:19:38.35	173	-269	-2033	-4	4	-6	-40	14	-54	13
	496	2018-06-29 11:19:38.36	168	-263	-2036	-4	4	-7	-24	19	-43	2
	497	2018-06-29 11:19:38.37	167	-263	-2039	-4	2	-6	-18	34	-52	-8
	498	2018-06-29 11:19:38.38	170	-262	-2044	-3	4	-7	-25	41	-66	-8
	499	2018-06-29 11:19:38.39	170	-265	-2038	-4	4	-6	-43	40	-83	1
	500	2018-06-29 11:19:38.40	168	-259	-2042	-3	3	-7	-36	26	-62	5
	501	2018-06-29 11:19:38.41	169	-265	-2036	-3	5	-6	-31	21	-52	5
	502	2018-06-29 11:19:38.42	164	-260	-2036	-3	5	-7	-24	13	-37	5
	503	2018-06-29 11:19:38.43	163	-267	-2040	-5	4	-7	-39	3	-42	18
	504	2018-06-29 11:19:38.44	165	-259	-2043	-4	3	-7	-45	-4	-41	24
	505	2018-06-29 11:19:38.45	169	-271	-2038	-3	3	-6	-58	-5	-53	31
	506	2018-06-29 11:19:38.46	173	-264	-2038	-2	4	-6	-47	-5	-42	26
	507	2018-06-29 11:19:38.47	171	-262	-2033	-4	2	-7	-57	1	-58	28
	508	2018-06-29 11:19:38.48	171	-266	-2038	-4	3	-6	-47	12	-59	17
	509	2018-06-29 11:19:38.49	164	-264	-2041	-4	1	-5	-58	-4	-54	31
	510	2018-06-29 11:19:38.50	160	-264	-2042	-4	3	-6	-39	-20	-19	29
	511	2018-06-29 11:19:38.51	167	-267	-2039	-4	3	-8	-52	-34	-18	43
	512	2018-06-29 11:19:38.52	168	-271	-2038	-3	3	-7	-39	-28	-11	33
	513	2018-06-29 11:19:38.53	170	-268	-2035	-4	6	-7	-50	-22	-28	36
	514	2018-06-29 11:19:38.54	167	-262	-2037	-4	3	-7	-28	-3	-25	15
	515	2018-06-29 11:19:38.55	161	-262	-2038	-4	5	-7	-41	2	-43	19
	516	2018-06-29 11:19:38.56	164	-268	-2044	-3	3	-5	-10	1	-11	4
	517	2018-06-29 11:19:38.57	164	-266	-2040	-4	4	-7	-20	0	-20	10
	518	2018-06-29 11:19:38.58	169	-265	-2044	-3	3	-6	5	22	-17	-13
	519	2018-06-29 11:19:38.59	162	-270	-2038	-3	4	-6	-20	11	-31	4
	520	2018-06-29 11:19:38.60	169	-265	-2037	-5	5	-8	6	23	-17	-14
	521	2018-06-29 11:19:38.61	170	-274	-2045	-5	4	-8	-30	9	-39	10
	522	2018-06-29 11:19:38.62	171	-263	-2036	-4	5	-7	8	26	-18	-17
	523	2018-06-29 11:19:38.63	169	-268	-2038	-3	5	-7	-4	21	-25	-8
	524	2018-06-29 11:19:38.64	166	-267	-2032	-5	3	-7	24	33	-9	-28
	525	2018-06-29 11:19:38.65	159	-260	-2043	-4	4	-7	-3	16	-19	-6
	526	2018-06-29 11:19:38.66	167	-265	-2033	-5	3	-7	23	21	2	-22
	527	2018-06-29 11:19:38.67	174	-267	-2044	-3	3	-6	-35	-16	-19	25
	528	2018-06-29 11:19:38.68	177	-266	-2035	-4	5	-7	-30	-33	3	31
	529	2018-06-29 11:19:38.69	160	-263	-2036	-3	3	-7	-62	-57	-5	59
	530	2018-06-29 11:19:38.70	163	-264	-2036	-5	5	-8	-33	-30	-3	31
	531	2018-06-29 11:19:38.71	167	-265	-2038	-4	4	-7	-70	-26	-44	48
	532	2018-06-29 11:19:38.72	167	-263	-2037	-3	5	-7	-36	-9	-27	22
	533	2018-06-29 11:19:38.73	172	-269	-2035	-3	4	-8	-69	-27	-42	48
	534	2018-06-29 11:19:38.74	166	-264	-2035	-2	2	-7	-29	-11	-18	20
	535	2018-06-29 11:19:38.75	169	-271	-2037	-4	3	-6	-53	-13	-40	33
	536	2018-06-29 11:19:38.76	164	-261	-2037	-5	2	-6	-25	9	-34	8
	537	2018-06-29 11:19:38.77	177	-266	-2040	-5	5	-8	-66	-13	-53	39
	538	2018-06-29 11:19:38.78	163	-263	-2032	-5	4	-7	-22	9	-31	6
	539	2018-06-29 11:19:38.79	169	-264	-2040	-4	3	-7	-52	10	-62	21
	540	2018-06-29 11:19:38.80	173	-264	-2039	-4	1	-6	-5	49	-54	-22
	541	2018-06-29 11:19:38.81	168	-265	-2044	-4	5	-7	-42	43	-85	0
	542	2018-06-29 11:19:38.82	171	-258	-2033	-3	5	-8	0	61	-61	-30
	543	2018-06-29 11:19:38.83	161	-265	-2046	-4	4	-7	-36	39	-75	-1
	544	2018-06-29 11:19:38.84	167	-263	-2040	-3	3	-6	1	41	-40	-21
	545	2018-06-29 11:19:38.85	158	-272	-2043	-5	5	-6	-53	-3	-50	28
	546	2018-06-29 11:19:38.86	161	-269	-2035	-4	4	-6	-8	12	-20	-2
	547	2018-06-29 11:19:38.87	167	-265	-2040	-3	4	-8	-33	12	-45	10
	548	2018-06-29 11:19:38.88	177	-264	-2039	-4	3	-7	23	40	-17	-31
	549	2018-06-29 11:19:38.89	164	-262	-2040	-3	6	-6	-24	6	-30	9
	550	2018-06-29 11:19:38.90	163	-262	-2037	-4	3	-6	21	31	-10	-26
	551	2018-06-29 11:19:38.91	170	-262	-2039	-4	3	-7	-31	11	-42	10
	552	2018-06-29 11:19:38.92	165	-262	-2037	-3	4	-7	15	37	-22	-26
	553	2018-06-29 11:19:38.93	172	-265	-2040	-5	4	-7	-42	9	-51	16
	554	2018-06-29 11:19:38.94	163	-262	-2039	-2	4	-7	4	33	-29	-18
	555	2018-06-29 11:19:38.95	170	-264	-2040	-3	3	-6	-35	15	-50	10
	556	2018-06-29 11:19:38.96	168	-263	-2037	-4	4	-7	8	49	-41	-28
	557	2018-06-29 11:19:38.97	167	-264	-2035	-4	4	-7	-62	2	-64	30
	558	2018-06-29 11:19:38.98	167	-265	-2036	-4	5	-6	-26	7	-33	9
	559	2018-06-29 11:19:38.99	165	-259	-2041	-4	6	-8	-72	-20	-52	46
	560	2018-06-29 11:19:39.00	179	-264	-2035	-5	2	-6	-14	-2	-12	8
	561	2018-06-29 11:19:39.01	172	-271	-2039	-2	6	-6	-60	-35	-25	47
	562	2018-06-29 11:19:39.02	168	-269	-2040	-3	5	-6	-1	5	-6	-2
	563	2018-06-29 11:19:39.03	172	-265	-2037	-5	5	-7	-30	-9	-21	19
	564	2018-06-29 11:19:39.04	175	-266	-2035	-4	3	-7	29	6	23	-17
	565	2018-06-29 11:19:39.05	169	-263	-2039	-4	2	-8	-45	-19	-26	32
	566	2018-06-29 11:19:39.06	169	-258	-2039	-5	4	-7	-18	15	-33	1
	567	2018-06-29 11:19:39.07	168	-270	-2043	-2	5	-7	-76	-10	-66	43
	568	2018-06-29 11:19:39.08	167	-265	-2032	-4	6	-8	-9	21	-30	-6
	569	2018-06-29 11:19:39.09	174	-262	-2036	-3	3	-5	-46	-16	-30	31
	570	2018-06-29 11:19:39.10	167	-268	-2040	-6	5	-7	15	5	10	-10
	571	2018-06-29 11:19:39.11	168	-261	-2038	-5	4	-8	-45	-12	-33	28
	572	2018-06-29 11:19:39.12	164	-262	-2035	-5	3	-7	-16	14	-30	1
	573	2018-06-29 11:19:39.13	174	-270	-2040	-4	2	-8	-80	-22	-58	51
	574	2018-06-29 11:19:39.14	175	-267	-2038	-4	1	-7	-19	4	-23	7
	575	2018-06-29 11:19:39.15	172	-266	-2042	-3	5	-6	-55	-19	-36	37
	576	2018-06-29 11:19:39.16	169	-266	-2035	-3	3	-7	-1	4	-5	-1
	577	2018-06-29 11:19:39.17	172	-263	-2039	-3	4	-7	-64	-24	-40	44
	578	2018-06-29 11:19:39.18	171	-260	-2038	-4	2	-7	-14	18	-32	-2
	579	2018-06-29 11:19:39.19	170	-262	-2041	-4	2	-6	-53	13	-66	20
	580	2018-06-29 11:19:39.20	169	-261	-2037	-4	3	-7	6	43	-37	-24
	581	2018-06-29 11:19:39.21	171	-262	-2035	-3	4	-8	-47	0	-47	23
	582	2018-06-29 11:19:39.22	172	-266	-2042	-5	3	-8	10	31	-21	-20
	583	2018-06-29 11:19:39.23	172	-268	-2036	-1	5	-7	-38	16	-54	11
	584	2018-06-29 11:19:39.24	161	-270	-2038	-4	3	-7	5	38	-33	-21
	585	2018-06-29 11:19:39.25	177	-265	-2042	-4	4	-6	-51	3	-54	24
	586	2018-06-29 11:19:39.26	168	-264	-2039	-5	3	-5	2	28	-26	-15
