# Supplementary material for: Evaluating the stress-response of dental students to the dental school environment
Source: PeerJ. 2020 May 6;8:e8981. doi: 10.7717/peerj.8981 (PMC7210805; doi:10.7717/peerj.8981)
Supplement: Supplemental Information 1 [file peerj-08-8981-s001.zip › 2 -0 III.csv]

// Data mode : Full
// Data quality : High
// Acceleration sensor's range : 16g
// Gyroscope sensor's range : 2000dps
//
//ARTIFACT	NUM	DATE	ACC_X	ACC_Y	ACC_Z	GYRO_X	GYRO_Y	GYRO_Z	EOG_L	EOG_R	EOG_H	EOG_V
	1	2019-01-15 09:53:17.61	-506	1419	-1386	-14	30	6	-30	161	-191	-65
	2	2019-01-15 09:53:17.62	-484	1413	-1377	29	-41	35	-118	-12	-106	65
	3	2019-01-15 09:53:17.63	-504	1458	-1389	34	-23	29	-46	169	-215	-61
	4	2019-01-15 09:53:17.64	-485	1455	-1368	5	9	21	-108	-13	-95	60
	5	2019-01-15 09:53:17.65	-484	1449	-1397	-18	26	8	-36	144	-180	-54
	6	2019-01-15 09:53:17.66	-504	1432	-1385	-13	13	10	-82	-43	-39	62
	7	2019-01-15 09:53:17.67	-466	1443	-1379	-10	2	10	-34	128	-162	-47
	8	2019-01-15 09:53:17.68	-479	1441	-1375	-23	18	4	-80	-53	-27	66
	9	2019-01-15 09:53:17.69	-496	1428	-1386	-20	26	1	-30	120	-150	-45
	10	2019-01-15 09:53:17.70	-498	1433	-1401	-9	13	4	-62	-64	2	63
	11	2019-01-15 09:53:17.71	-471	1439	-1384	-1	3	10	-36	120	-156	-42
	12	2019-01-15 09:53:17.72	-476	1464	-1382	2	12	7	-63	-74	11	68
	13	2019-01-15 09:53:17.73	-486	1460	-1380	-7	24	-4	-48	126	-174	-39
	14	2019-01-15 09:53:17.74	-486	1459	-1397	-9	22	-12	-68	-68	0	68
	15	2019-01-15 09:53:17.75	-482	1449	-1418	-4	15	-13	-88	165	-253	-38
	16	2019-01-15 09:53:17.76	-487	1448	-1410	-7	9	-14	-97	-42	-55	69
	17	2019-01-15 09:53:17.77	-482	1436	-1398	-8	8	-13	-88	173	-261	-42
	18	2019-01-15 09:53:17.78	-476	1433	-1389	-6	5	-9	-77	-55	-22	66
	19	2019-01-15 09:53:17.79	-481	1440	-1382	1	0	-6	-103	175	-278	-36
	20	2019-01-15 09:53:17.80	-476	1441	-1381	6	4	-9	-84	-45	-39	64
	21	2019-01-15 09:53:17.81	-481	1436	-1383	9	9	-8	-101	180	-281	-39
	22	2019-01-15 09:53:17.82	-487	1439	-1394	12	8	-2	-53	-49	-4	51
	23	2019-01-15 09:53:17.83	-488	1446	-1404	15	0	-4	-90	195	-285	-52
	24	2019-01-15 09:53:17.84	-483	1439	-1406	12	-7	-7	-60	-42	-18	51
	25	2019-01-15 09:53:17.85	-482	1438	-1401	8	-11	-6	-111	191	-302	-40
	26	2019-01-15 09:53:17.86	-487	1435	-1394	4	-14	-5	-59	-46	-13	52
	27	2019-01-15 09:53:17.87	-479	1442	-1390	-2	-8	-6	-129	204	-333	-37
	28	2019-01-15 09:53:17.88	-488	1433	-1375	-13	3	-9	-59	-45	-14	52
	29	2019-01-15 09:53:17.89	-482	1443	-1383	-18	13	-8	-97	169	-266	-36
	30	2019-01-15 09:53:17.90	-495	1444	-1385	-23	19	-9	-22	-79	57	50
	31	2019-01-15 09:53:17.91	-491	1445	-1386	-21	19	-11	-93	147	-240	-27
	32	2019-01-15 09:53:17.92	-480	1445	-1389	-22	23	-15	-12	-89	77	50
	33	2019-01-15 09:53:17.93	-471	1440	-1398	-22	24	-17	-108	166	-274	-29
	34	2019-01-15 09:53:17.94	-483	1443	-1382	-17	26	-23	-26	-73	47	49
	35	2019-01-15 09:53:17.95	-477	1438	-1387	-14	26	-24	-117	170	-287	-26
	36	2019-01-15 09:53:17.96	-475	1437	-1388	-8	23	-24	-16	-75	59	45
	37	2019-01-15 09:53:17.97	-475	1439	-1392	-3	18	-23	-132	168	-300	-18
	38	2019-01-15 09:53:17.98	-535	1397	-1376	23	-32	-17	-24	-77	53	50
	39	2019-01-15 09:53:17.99	-456	1458	-1429	50	-57	0	-132	169	-301	-18
	40	2019-01-15 09:53:18.00	-478	1460	-1391	18	-23	-12	-6	-79	73	42
	41	2019-01-15 09:53:18.01	-484	1431	-1393	-4	-24	-19	-130	174	-304	-22
	42	2019-01-15 09:53:18.02	-478	1444	-1397	-5	-35	-13	0	-67	67	33
	43	2019-01-15 09:53:18.03	-480	1431	-1379	-2	-37	-8	-140	179	-319	-19
	44	2019-01-15 09:53:18.04	-494	1430	-1374	-6	-27	-8	-3	-78	75	40
	45	2019-01-15 09:53:18.05	-478	1435	-1377	-3	-16	-2	-139	166	-305	-13
	46	2019-01-15 09:53:18.06	-486	1438	-1381	2	-7	0	0	-83	83	41
	47	2019-01-15 09:53:18.07	-496	1438	-1393	0	-7	4	-155	172	-327	-8
	48	2019-01-15 09:53:18.08	-498	1448	-1392	2	-10	4	-5	-78	73	41
	49	2019-01-15 09:53:18.09	-501	1440	-1384	5	-21	7	-159	182	-341	-11
	50	2019-01-15 09:53:18.10	-493	1442	-1383	5	-25	3	8	-67	75	29
	51	2019-01-15 09:53:18.11	-493	1445	-1379	6	-23	4	-155	182	-337	-13
	52	2019-01-15 09:53:18.12	-494	1448	-1372	4	-10	4	15	-63	78	24
	53	2019-01-15 09:53:18.13	-498	1456	-1385	-2	7	1	-164	173	-337	-4
	54	2019-01-15 09:53:18.14	-491	1456	-1407	-7	13	-1	17	-73	90	28
	55	2019-01-15 09:53:18.15	-507	1459	-1408	-14	10	-1	-175	174	-349	0
	56	2019-01-15 09:53:18.16	-505	1450	-1402	-16	5	0	14	-69	83	27
	57	2019-01-15 09:53:18.17	-504	1457	-1400	-18	-5	1	-169	167	-336	1
	58	2019-01-15 09:53:18.18	-495	1454	-1384	-16	-8	0	24	-61	85	18
	59	2019-01-15 09:53:18.19	-484	1441	-1386	-13	0	-7	-191	177	-368	7
	60	2019-01-15 09:53:18.20	-495	1445	-1381	-9	3	-10	20	-62	82	21
	61	2019-01-15 09:53:18.21	-482	1443	-1375	-4	12	-13	-169	158	-327	5
	62	2019-01-15 09:53:18.22	-495	1444	-1388	3	18	-15	43	-71	114	14
	63	2019-01-15 09:53:18.23	-495	1447	-1393	10	17	-15	-177	158	-335	9
	64	2019-01-15 09:53:18.24	-496	1443	-1401	19	9	-12	39	-55	94	8
	65	2019-01-15 09:53:18.25	-495	1440	-1391	25	-4	-8	-170	155	-325	7
	66	2019-01-15 09:53:18.26	-490	1450	-1394	24	-5	-9	54	-70	124	8
	67	2019-01-15 09:53:18.27	-488	1441	-1390	27	-3	-15	-187	153	-340	17
	68	2019-01-15 09:53:18.28	-487	1432	-1386	30	-7	-16	27	-49	76	11
	69	2019-01-15 09:53:18.29	-484	1433	-1385	27	-9	-12	-213	178	-391	17
	70	2019-01-15 09:53:18.30	-481	1432	-1394	28	-8	-11	30	-29	59	0
	71	2019-01-15 09:53:18.31	-482	1426	-1392	26	-10	-10	-201	174	-375	13
	72	2019-01-15 09:53:18.32	-484	1422	-1402	26	-11	-5	48	-22	70	-13
	73	2019-01-15 09:53:18.33	-484	1419	-1409	26	-12	1	-202	181	-383	10
	74	2019-01-15 09:53:18.34	-499	1427	-1418	23	-20	8	31	-14	45	-8
	75	2019-01-15 09:53:18.35	-488	1427	-1377	23	-24	11	-218	188	-406	15
	76	2019-01-15 09:53:18.36	-478	1435	-1382	17	-13	13	37	-16	53	-10
	77	2019-01-15 09:53:18.37	-491	1431	-1385	11	0	10	-206	156	-362	25
	78	2019-01-15 09:53:18.38	-486	1419	-1400	8	4	12	61	-26	87	-17
	79	2019-01-15 09:53:18.39	-498	1431	-1409	10	3	14	-187	150	-337	18
	80	2019-01-15 09:53:18.40	-490	1435	-1404	9	0	16	65	-30	95	-17
	81	2019-01-15 09:53:18.41	-486	1442	-1397	7	-4	11	-194	143	-337	25
	82	2019-01-15 09:53:18.42	-492	1452	-1383	6	0	1	58	-21	79	-18
	83	2019-01-15 09:53:18.43	-493	1448	-1385	4	0	-15	-210	143	-353	33
	84	2019-01-15 09:53:18.44	-491	1440	-1397	4	-2	-23	58	-4	62	-27
	85	2019-01-15 09:53:18.45	-496	1429	-1395	-1	3	-31	-206	160	-366	23
	86	2019-01-15 09:53:18.46	-495	1425	-1401	-3	-1	-31	75	4	71	-39
	87	2019-01-15 09:53:18.47	-491	1414	-1390	-6	0	-30	-187	135	-322	26
	88	2019-01-15 09:53:18.48	-499	1421	-1395	-13	8	-28	67	1	66	-34
	89	2019-01-15 09:53:18.49	-490	1423	-1392	-19	9	-22	-231	141	-372	45
	90	2019-01-15 09:53:18.50	-479	1425	-1394	-22	5	-18	42	24	18	-33
	91	2019-01-15 09:53:18.51	-482	1426	-1398	-23	11	-17	-222	157	-379	32
	92	2019-01-15 09:53:18.52	-488	1430	-1395	-29	14	-14	52	8	44	-30
	93	2019-01-15 09:53:18.53	-497	1438	-1407	-27	10	-12	-194	111	-305	41
	94	2019-01-15 09:53:18.54	-490	1432	-1402	-25	-1	-10	74	0	74	-37
	95	2019-01-15 09:53:18.55	-486	1435	-1394	-22	-5	-3	-196	108	-304	44
	96	2019-01-15 09:53:18.56	-486	1432	-1387	-16	-7	-2	64	2	62	-33
	97	2019-01-15 09:53:18.57	-485	1427	-1392	-6	-7	2	-204	107	-311	48
	98	2019-01-15 09:53:18.58	-489	1424	-1395	-1	-7	8	47	24	23	-35
	99	2019-01-15 09:53:18.59	-485	1441	-1393	3	-6	8	-228	121	-349	53
	100	2019-01-15 09:53:18.60	-486	1435	-1398	-2	-3	10	59	37	22	-48
	101	2019-01-15 09:53:18.61	-500	1448	-1404	-5	1	7	-195	112	-307	41
	102	2019-01-15 09:53:18.62	-493	1442	-1405	-5	-2	8	61	36	25	-48
	103	2019-01-15 09:53:18.63	-493	1447	-1403	-8	-8	6	-209	116	-325	46
	104	2019-01-15 09:53:18.64	-498	1440	-1399	-8	-13	2	33	57	-24	-45
	105	2019-01-15 09:53:18.65	-492	1439	-1388	-5	-21	-3	-234	118	-352	58
	106	2019-01-15 09:53:18.66	-484	1439	-1379	0	-15	-6	46	58	-12	-52
	107	2019-01-15 09:53:18.67	-492	1444	-1374	-3	-5	-12	-198	104	-302	47
	108	2019-01-15 09:53:18.68	-493	1437	-1399	-7	1	-20	57	42	15	-49
	109	2019-01-15 09:53:18.69	-495	1424	-1395	-13	2	-19	-189	71	-260	59
	110	2019-01-15 09:53:18.70	-488	1434	-1391	-19	10	-18	49	48	1	-48
	111	2019-01-15 09:53:18.71	-506	1430	-1393	-27	8	-19	-209	84	-293	62
	112	2019-01-15 09:53:18.72	-487	1428	-1381	-26	1	-14	50	49	1	-49
	113	2019-01-15 09:53:18.73	-487	1436	-1376	-21	5	-9	-186	66	-252	60
	114	2019-01-15 09:53:18.74	-499	1433	-1396	-19	4	-8	66	39	27	-52
	115	2019-01-15 09:53:18.75	-500	1438	-1404	-18	-6	-4	-165	43	-208	61
	116	2019-01-15 09:53:18.76	-492	1449	-1392	-15	-11	-1	74	42	32	-58
	117	2019-01-15 09:53:18.77	-496	1438	-1396	-19	-13	-1	-165	40	-205	62
	118	2019-01-15 09:53:18.78	-484	1437	-1385	-14	-12	0	61	61	0	-61
	119	2019-01-15 09:53:18.79	-491	1437	-1387	-11	-9	2	-185	58	-243	63
	120	2019-01-15 09:53:18.80	-488	1436	-1387	-8	-3	2	38	75	-37	-56
	121	2019-01-15 09:53:18.81	-495	1433	-1386	-7	-8	4	-180	58	-238	61
	122	2019-01-15 09:53:18.82	-496	1432	-1392	-3	-10	8	30	89	-59	-59
	123	2019-01-15 09:53:18.83	-498	1435	-1386	-5	-20	9	-192	58	-250	67
	124	2019-01-15 09:53:18.84	-512	1433	-1395	-5	-32	11	35	77	-42	-56
	125	2019-01-15 09:53:18.85	-500	1440	-1395	-7	-33	15	-165	22	-187	71
	126	2019-01-15 09:53:18.86	-491	1438	-1385	-11	-25	14	46	65	-19	-55
	127	2019-01-15 09:53:18.87	-493	1438	-1381	-13	-18	12	-147	28	-175	59
	128	2019-01-15 09:53:18.88	-510	1440	-1377	-11	-15	10	23	81	-58	-52
	129	2019-01-15 09:53:18.89	-498	1443	-1381	-9	-8	8	-176	24	-200	76
	130	2019-01-15 09:53:18.90	-491	1443	-1381	-12	2	0	29	68	-39	-48
	131	2019-01-15 09:53:18.91	-499	1451	-1386	-19	11	-6	-137	10	-147	63
	132	2019-01-15 09:53:18.92	-497	1445	-1386	-25	11	-7	29	103	-74	-66
	133	2019-01-15 09:53:18.93	-491	1449	-1387	-27	6	-11	-168	29	-197	69
	134	2019-01-15 09:53:18.94	-501	1445	-1400	-26	6	-13	0	125	-125	-62
	135	2019-01-15 09:53:18.95	-486	1449	-1370	-22	-6	-18	-163	22	-185	70
	136	2019-01-15 09:53:18.96	-483	1446	-1357	-22	7	-23	19	100	-81	-59
	137	2019-01-15 09:53:18.97	-494	1439	-1375	-22	17	-29	-134	6	-140	64
	138	2019-01-15 09:53:18.98	-495	1435	-1383	-18	20	-31	5	128	-123	-66
	139	2019-01-15 09:53:18.99	-491	1430	-1403	-15	20	-25	-157	20	-177	68
	140	2019-01-15 09:53:19.00	-498	1423	-1407	-11	20	-17	0	108	-108	-54
	141	2019-01-15 09:53:19.01	-494	1437	-1402	-12	17	-11	-128	-25	-103	76
	142	2019-01-15 09:53:19.02	-496	1449	-1392	-12	5	-6	10	93	-83	-51
	143	2019-01-15 09:53:19.03	-492	1454	-1391	-10	-7	-5	-128	-18	-110	73
	144	2019-01-15 09:53:19.04	-485	1448	-1383	-14	-12	-2	-7	113	-120	-53
	145	2019-01-15 09:53:19.05	-485	1432	-1383	-17	-6	-5	-124	-21	-103	72
	146	2019-01-15 09:53:19.06	-486	1427	-1384	-14	-7	-1	-5	135	-140	-65
	147	2019-01-15 09:53:19.07	-491	1432	-1382	-12	-7	3	-129	-8	-121	68
	148	2019-01-15 09:53:19.08	-487	1448	-1378	-13	-5	5	-40	140	-180	-50
	149	2019-01-15 09:53:19.09	-490	1449	-1380	-9	0	3	-135	-12	-123	73
	150	2019-01-15 09:53:19.10	-494	1453	-1380	-15	4	0	-39	154	-193	-57
	151	2019-01-15 09:53:19.11	-502	1458	-1380	-14	2	-4	-127	-6	-121	66
	152	2019-01-15 09:53:19.12	-487	1461	-1381	-15	-1	-11	-45	165	-210	-60
	153	2019-01-15 09:53:19.13	-493	1454	-1388	-17	0	-14	-125	-12	-113	68
	154	2019-01-15 09:53:19.14	-484	1448	-1388	-16	4	-16	-44	161	-205	-58
	155	2019-01-15 09:53:19.15	-492	1449	-1379	-16	5	-19	-106	-17	-89	61
	156	2019-01-15 09:53:19.16	-488	1449	-1385	-15	7	-20	-29	153	-182	-62
	157	2019-01-15 09:53:19.17	-500	1440	-1386	-14	6	-24	-84	-39	-45	61
	158	2019-01-15 09:53:19.18	-494	1443	-1392	-11	0	-20	-35	151	-186	-58
	159	2019-01-15 09:53:19.19	-492	1439	-1380	-6	-6	-16	-94	-40	-54	67
	160	2019-01-15 09:53:19.20	-499	1443	-1380	-2	-11	-12	-62	144	-206	-41
	161	2019-01-15 09:53:19.21	-488	1439	-1378	2	-13	-8	-92	-49	-43	70
	162	2019-01-15 09:53:19.22	-496	1435	-1382	4	-17	-2	-48	149	-197	-50
	163	2019-01-15 09:53:19.23	-492	1430	-1390	0	-14	3	-65	-56	-9	60
	164	2019-01-15 09:53:19.24	-492	1427	-1390	0	-19	8	-32	137	-169	-52
	165	2019-01-15 09:53:19.25	-503	1441	-1384	-1	-20	16	-51	-69	18	60
	166	2019-01-15 09:53:19.26	-497	1437	-1385	-1	-24	22	-66	167	-233	-50
	167	2019-01-15 09:53:19.27	-499	1443	-1387	2	-25	26	-82	-36	-46	59
	168	2019-01-15 09:53:19.28	-501	1445	-1381	5	-28	23	-103	194	-297	-45
	169	2019-01-15 09:53:19.29	-484	1459	-1366	8	-23	20	-96	-41	-55	68
	170	2019-01-15 09:53:19.30	-495	1453	-1392	11	-20	17	-92	178	-270	-43
	171	2019-01-15 09:53:19.31	-496	1458	-1389	11	-22	10	-60	-61	1	60
	172	2019-01-15 09:53:19.32	-494	1456	-1391	8	-25	8	-87	188	-275	-50
	173	2019-01-15 09:53:19.33	-493	1452	-1386	-3	-24	4	-64	-40	-24	52
	174	2019-01-15 09:53:19.34	-496	1455	-1383	-9	-24	1	-96	174	-270	-39
	175	2019-01-15 09:53:19.35	-499	1456	-1363	-5	-20	0	-47	-72	25	59
	176	2019-01-15 09:53:19.36	-488	1449	-1370	5	-18	3	-95	166	-261	-35
	177	2019-01-15 09:53:19.37	-505	1448	-1379	8	-15	-2	-54	-67	13	60
	178	2019-01-15 09:53:19.38	-502	1432	-1401	15	-16	-1	-104	177	-281	-36
	179	2019-01-15 09:53:19.39	-497	1461	-1393	17	-22	3	-38	-63	25	50
	180	2019-01-15 09:53:19.40	-493	1453	-1397	22	-21	4	-113	178	-291	-32
	181	2019-01-15 09:53:19.41	-494	1468	-1387	19	-19	4	-35	-63	28	49
	182	2019-01-15 09:53:19.42	-499	1450	-1392	20	-24	1	-129	205	-334	-38
	183	2019-01-15 09:53:19.43	-491	1456	-1390	23	-27	0	-50	-40	-10	45
	184	2019-01-15 09:53:19.44	-495	1451	-1374	26	-22	2	-116	186	-302	-35
	185	2019-01-15 09:53:19.45	-493	1449	-1384	28	-17	1	-10	-68	58	39
	186	2019-01-15 09:53:19.46	-495	1439	-1385	30	-16	2	-127	181	-308	-27
	187	2019-01-15 09:53:19.47	-510	1445	-1389	32	-17	4	-26	-57	31	41
	188	2019-01-15 09:53:19.48	-491	1451	-1386	32	-21	7	-150	218	-368	-34
	189	2019-01-15 09:53:19.49	-499	1444	-1380	35	-23	9	-38	-44	6	41
	190	2019-01-15 09:53:19.50	-488	1448	-1379	40	-29	11	-140	174	-314	-17
	191	2019-01-15 09:53:19.51	-497	1422	-1380	44	-32	10	-4	-79	75	41
	192	2019-01-15 09:53:19.52	-499	1440	-1388	47	-36	15	-129	173	-302	-22
	193	2019-01-15 09:53:19.53	-501	1425	-1385	49	-42	16	4	-74	78	35
	194	2019-01-15 09:53:19.54	-489	1432	-1384	48	-47	17	-140	171	-311	-15
	195	2019-01-15 09:53:19.55	-501	1434	-1390	43	-42	20	8	-76	84	34
	196	2019-01-15 09:53:19.56	-497	1429	-1378	40	-43	18	-132	177	-309	-22
	197	2019-01-15 09:53:19.57	-504	1425	-1385	40	-44	14	15	-55	70	20
	198	2019-01-15 09:53:19.58	-521	1429	-1394	43	-43	16	-154	202	-356	-24
	199	2019-01-15 09:53:19.59	-487	1439	-1383	43	-39	18	2	-51	53	24
	200	2019-01-15 09:53:19.60	-489	1443	-1375	38	-25	14	-182	209	-391	-13
	201	2019-01-15 09:53:19.61	-492	1429	-1403	25	-11	5	-13	-41	28	27
	202	2019-01-15 09:53:19.62	-497	1437	-1407	12	-5	-1	-189	212	-401	-11
	203	2019-01-15 09:53:19.63	-500	1425	-1405	8	-11	-2	-5	-34	29	19
	204	2019-01-15 09:53:19.64	-503	1424	-1409	8	-19	1	-182	204	-386	-11
	205	2019-01-15 09:53:19.65	-500	1425	-1400	14	-28	6	22	-48	70	13
	206	2019-01-15 09:53:19.66	-493	1432	-1399	18	-35	9	-142	177	-319	-17
	207	2019-01-15 09:53:19.67	-495	1424	-1389	20	-37	8	44	-72	116	14
	208	2019-01-15 09:53:19.68	-493	1425	-1401	15	-30	3	-168	155	-323	6
	209	2019-01-15 09:53:19.69	-505	1447	-1393	9	-32	7	30	-52	82	11
	210	2019-01-15 09:53:19.70	-498	1422	-1391	9	-37	6	-188	184	-372	2
	211	2019-01-15 09:53:19.71	-508	1418	-1395	14	-42	8	25	-48	73	11
	212	2019-01-15 09:53:19.72	-495	1423	-1405	16	-43	13	-188	174	-362	7
	213	2019-01-15 09:53:19.73	-502	1423	-1395	14	-37	12	25	-42	67	8
	214	2019-01-15 09:53:19.74	-501	1433	-1393	12	-34	13	-207	195	-402	6
	215	2019-01-15 09:53:19.75	-498	1437	-1388	2	-37	15	14	-31	45	8
	216	2019-01-15 09:53:19.76	-493	1438	-1400	-8	-29	10	-188	180	-368	4
	217	2019-01-15 09:53:19.77	-498	1429	-1402	-19	-19	5	46	-37	83	-4
	218	2019-01-15 09:53:19.78	-518	1432	-1396	-23	-13	4	-208	202	-410	3
	219	2019-01-15 09:53:19.79	-505	1441	-1387	-22	-14	3	25	-11	36	-7
	220	2019-01-15 09:53:19.80	-508	1438	-1397	-18	-19	-3	-204	195	-399	4
	221	2019-01-15 09:53:19.81	-509	1446	-1387	-11	-30	-7	31	-17	48	-7
	222	2019-01-15 09:53:19.82	-495	1441	-1385	-12	-25	-18	-219	185	-404	17
	223	2019-01-15 09:53:19.83	-516	1440	-1387	-13	-18	-23	36	-29	65	-3
	224	2019-01-15 09:53:19.84	-502	1426	-1393	-7	-25	-21	-199	158	-357	20
	225	2019-01-15 09:53:19.85	-510	1419	-1398	-6	-22	-17	63	-36	99	-13
	226	2019-01-15 09:53:19.86	-517	1413	-1393	-3	-17	-11	-182	157	-339	12
	227	2019-01-15 09:53:19.87	-511	1411	-1389	4	-21	-5	62	-20	82	-21
	228	2019-01-15 09:53:19.88	-518	1426	-1391	5	-21	3	-194	155	-349	19
	229	2019-01-15 09:53:19.89	-512	1438	-1389	-6	-18	6	60	-27	87	-16
	230	2019-01-15 09:53:19.90	-508	1444	-1392	-16	-16	2	-206	151	-357	27
	231	2019-01-15 09:53:19.91	-523	1438	-1396	-23	-8	-1	48	-7	55	-20
	232	2019-01-15 09:53:19.92	-518	1431	-1398	-31	-6	-1	-221	179	-400	21
	233	2019-01-15 09:53:19.93	-520	1429	-1407	-29	-9	1	45	18	27	-31
	234	2019-01-15 09:53:19.94	-518	1425	-1394	-24	-16	1	-200	157	-357	21
	235	2019-01-15 09:53:19.95	-514	1428	-1392	-16	-25	5	64	-8	72	-28
	236	2019-01-15 09:53:19.96	-513	1437	-1378	-8	-33	9	-219	147	-366	36
	237	2019-01-15 09:53:19.97	-503	1433	-1374	-6	-24	6	45	11	34	-28
	238	2019-01-15 09:53:19.98	-509	1435	-1384	-13	-15	1	-219	162	-381	28
	239	2019-01-15 09:53:19.99	-507	1432	-1370	-15	-11	1	50	8	42	-29
	240	2019-01-15 09:53:20.00	-521	1431	-1389	-16	-12	-2	-202	120	-322	41
	241	2019-01-15 09:53:20.01	-518	1433	-1388	-12	-19	0	73	-6	79	-33
	242	2019-01-15 09:53:20.02	-506	1441	-1380	-7	-18	3	-197	124	-321	36
	243	2019-01-15 09:53:20.03	-522	1437	-1385	0	-13	0	72	2	70	-37
	244	2019-01-15 09:53:20.04	-513	1436	-1394	-1	-10	-1	-187	108	-295	39
	245	2019-01-15 09:53:20.05	-516	1423	-1398	-10	-15	-6	83	0	83	-41
	246	2019-01-15 09:53:20.06	-522	1451	-1396	-19	-16	-4	-185	104	-289	40
	247	2019-01-15 09:53:20.07	-513	1446	-1393	-23	-23	-6	74	28	46	-51
	248	2019-01-15 09:53:20.08	-522	1430	-1380	-18	-25	-13	-205	131	-336	37
	249	2019-01-15 09:53:20.09	-515	1429	-1392	-13	-27	-8	60	42	18	-51
	250	2019-01-15 09:53:20.10	-510	1431	-1377	-8	-21	-6	-204	134	-338	35
	251	2019-01-15 09:53:20.11	-506	1439	-1386	1	-17	-6	64	46	18	-55
	252	2019-01-15 09:53:20.12	-515	1433	-1386	1	-16	-4	-197	118	-315	39
	253	2019-01-15 09:53:20.13	-516	1424	-1393	3	-16	1	69	54	15	-61
	254	2019-01-15 09:53:20.14	-519	1429	-1395	5	-26	8	-199	122	-321	38
	255	2019-01-15 09:53:20.15	-514	1427	-1387	3	-30	18	86	37	49	-61
	256	2019-01-15 09:53:20.16	-506	1440	-1374	6	-31	25	-163	68	-231	47
	257	2019-01-15 09:53:20.17	-513	1433	-1375	10	-29	26	96	12	84	-54
	258	2019-01-15 09:53:20.18	-510	1431	-1375	9	-27	26	-161	53	-214	54
	259	2019-01-15 09:53:20.19	-507	1452	-1376	12	-23	25	99	28	71	-63
	260	2019-01-15 09:53:20.20	-501	1451	-1386	13	-17	20	-156	65	-221	45
	261	2019-01-15 09:53:20.21	-512	1454	-1382	5	-12	15	99	37	62	-68
	262	2019-01-15 09:53:20.22	-518	1445	-1391	4	-14	7	-158	65	-223	46
	263	2019-01-15 09:53:20.23	-517	1439	-1385	3	-21	5	89	52	37	-70
	264	2019-01-15 09:53:20.24	-527	1440	-1385	5	-25	4	-156	69	-225	43
	265	2019-01-15 09:53:20.25	-514	1442	-1383	4	-28	2	94	50	44	-72
	266	2019-01-15 09:53:20.26	-513	1456	-1373	1	-29	1	-144	46	-190	49
	267	2019-01-15 09:53:20.27	-508	1438	-1372	-4	-18	-3	91	58	33	-74
	268	2019-01-15 09:53:20.28	-498	1442	-1378	-12	-4	-6	-159	55	-214	52
	269	2019-01-15 09:53:20.29	-513	1432	-1376	-17	5	-12	59	82	-23	-70
	270	2019-01-15 09:53:20.30	-530	1439	-1393	-8	4	-8	-179	67	-246	56
	271	2019-01-15 09:53:20.31	-514	1434	-1393	-1	-2	-4	55	74	-19	-64
	272	2019-01-15 09:53:20.32	-513	1446	-1388	4	-2	1	-152	39	-191	56
	273	2019-01-15 09:53:20.33	-510	1437	-1385	11	-1	-1	70	67	3	-68
	274	2019-01-15 09:53:20.34	-512	1440	-1383	13	-1	-2	-146	25	-171	60
	275	2019-01-15 09:53:20.35	-498	1434	-1387	19	0	-3	68	70	-2	-69
	276	2019-01-15 09:53:20.36	-505	1430	-1381	19	1	-3	-143	21	-164	61
	277	2019-01-15 09:53:20.37	-506	1425	-1389	27	4	-3	49	72	-23	-60
	278	2019-01-15 09:53:20.38	-512	1424	-1398	32	3	-1	-152	23	-175	64
	279	2019-01-15 09:53:20.39	-507	1420	-1406	37	-6	8	41	103	-62	-72
	280	2019-01-15 09:53:20.40	-503	1438	-1403	43	-7	12	-158	39	-197	59
	281	2019-01-15 09:53:20.41	-501	1435	-1392	43	-8	14	30	117	-87	-73
	282	2019-01-15 09:53:20.42	-509	1441	-1388	36	-8	6	-153	32	-185	60
	283	2019-01-15 09:53:20.43	-508	1432	-1393	34	-13	4	21	113	-92	-67
	284	2019-01-15 09:53:20.44	-502	1433	-1396	37	-18	5	-152	28	-180	62
	285	2019-01-15 09:53:20.45	-509	1421	-1392	39	-22	2	33	109	-76	-71
	286	2019-01-15 09:53:20.46	-502	1421	-1395	38	-23	4	-126	4	-130	61
	287	2019-01-15 09:53:20.47	-503	1416	-1389	42	-13	3	23	129	-106	-76
	288	2019-01-15 09:53:20.48	-509	1422	-1396	40	-2	7	-147	23	-170	62
	289	2019-01-15 09:53:20.49	-515	1434	-1388	41	-8	11	15	96	-81	-55
	290	2019-01-15 09:53:20.50	-507	1440	-1393	40	-10	10	-118	-32	-86	75
	291	2019-01-15 09:53:20.51	-519	1440	-1403	40	-27	8	25	96	-71	-60
	292	2019-01-15 09:53:20.52	-510	1446	-1401	41	-45	7	-123	-27	-96	75
	293	2019-01-15 09:53:20.53	-504	1438	-1403	37	-47	1	3	104	-101	-53
	294	2019-01-15 09:53:20.54	-515	1419	-1396	34	-52	0	-115	-33	-82	74
	295	2019-01-15 09:53:20.55	-497	1417	-1396	31	-47	3	18	104	-86	-61
	296	2019-01-15 09:53:20.56	-515	1400	-1383	36	-39	4	-99	-26	-73	62
	297	2019-01-15 09:53:20.57	-506	1396	-1395	39	-37	14	6	130	-124	-68
	298	2019-01-15 09:53:20.58	-510	1420	-1407	44	-33	23	-102	-19	-83	60
	299	2019-01-15 09:53:20.59	-507	1427	-1397	46	-33	26	-23	141	-164	-59
	300	2019-01-15 09:53:20.60	-499	1436	-1423	52	-40	27	-129	-30	-99	79
	301	2019-01-15 09:53:20.61	-516	1422	-1419	58	-57	27	-31	150	-181	-59
	302	2019-01-15 09:53:20.62	-522	1430	-1409	60	-77	32	-113	-14	-99	63
	303	2019-01-15 09:53:20.63	-506	1436	-1392	63	-75	27	-25	156	-181	-65
	304	2019-01-15 09:53:20.64	-507	1419	-1404	54	-63	19	-91	-22	-69	56
	305	2019-01-15 09:53:20.65	-491	1434	-1413	37	-44	15	-14	139	-153	-62
	306	2019-01-15 09:53:20.66	-538	1390	-1378	34	-41	8	-73	-53	-20	63
	307	2019-01-15 09:53:20.67	-535	1392	-1423	48	-57	19	-34	133	-167	-49
	308	2019-01-15 09:53:20.68	-518	1399	-1397	61	-76	31	-95	-50	-45	72
	309	2019-01-15 09:53:20.69	-533	1409	-1379	66	-56	31	-48	140	-188	-46
	310	2019-01-15 09:53:20.70	-522	1416	-1408	57	-42	31	-84	-45	-39	64
	311	2019-01-15 09:53:20.71	-516	1425	-1406	50	-43	31	-51	152	-203	-50
	312	2019-01-15 09:53:20.72	-526	1434	-1413	47	-41	22	-73	-51	-22	62
	313	2019-01-15 09:53:20.73	-517	1447	-1401	41	-43	20	-45	146	-191	-50
	314	2019-01-15 09:53:20.74	-539	1438	-1423	48	-55	8	-60	-62	2	61
	315	2019-01-15 09:53:20.75	-525	1433	-1412	56	-75	1	-41	155	-196	-57
	316	2019-01-15 09:53:20.76	-512	1429	-1404	66	-82	-10	-62	-48	-14	55
	317	2019-01-15 09:53:20.77	-515	1414	-1392	71	-70	-19	-95	179	-274	-42
	318	2019-01-15 09:53:20.78	-526	1406	-1398	70	-60	-29	-81	-37	-44	59
	319	2019-01-15 09:53:20.79	-534	1406	-1408	77	-56	-32	-63	170	-233	-53
	320	2019-01-15 09:53:20.80	-531	1402	-1403	82	-61	-27	-42	-59	17	50
	321	2019-01-15 09:53:20.81	-538	1400	-1413	84	-62	-24	-92	186	-278	-47
	322	2019-01-15 09:53:20.82	-532	1403	-1415	77	-71	-16	-78	-47	-31	62
	323	2019-01-15 09:53:20.83	-540	1402	-1415	74	-80	-14	-94	152	-246	-29
	324	2019-01-15 09:53:20.84	-503	1416	-1433	65	-67	-10	-34	-85	51	59
	325	2019-01-15 09:53:20.85	-542	1382	-1407	41	-35	-22	-70	143	-213	-36
	326	2019-01-15 09:53:20.86	-550	1386	-1433	45	-46	-12	-29	-80	51	54
	327	2019-01-15 09:53:20.87	-550	1391	-1424	67	-96	3	-92	160	-252	-34
	328	2019-01-15 09:53:20.88	-520	1391	-1415	76	-101	4	-40	-76	36	58
	329	2019-01-15 09:53:20.89	-544	1389	-1402	65	-80	-2	-113	173	-286	-30
	330	2019-01-15 09:53:20.90	-543	1390	-1431	72	-90	7	-32	-58	26	45
	331	2019-01-15 09:53:20.91	-546	1382	-1426	83	-101	14	-121	202	-323	-40
	332	2019-01-15 09:53:20.92	-537	1398	-1419	83	-105	17	-35	-37	2	36
	333	2019-01-15 09:53:20.93	-471	1452	-1440	48	-52	1	-121	199	-320	-39
	334	2019-01-15 09:53:20.94	-575	1380	-1373	28	-19	-23	-21	-61	40	41
	335	2019-01-15 09:53:20.95	-573	1379	-1455	50	-65	-7	-103	174	-277	-35
	336	2019-01-15 09:53:20.96	-536	1389	-1425	76	-112	8	1	-65	66	32
	337	2019-01-15 09:53:20.97	-544	1383	-1431	80	-105	6	-124	196	-320	-36
	338	2019-01-15 09:53:20.98	-527	1411	-1456	53	-79	0	-26	-57	31	41
	339	2019-01-15 09:53:20.99	-564	1378	-1417	36	-60	-13	-148	204	-352	-28
	340	2019-01-15 09:53:21.00	-541	1395	-1422	46	-69	-5	-17	-59	42	38
	341	2019-01-15 09:53:21.01	-549	1399	-1412	62	-97	-8	-128	181	-309	-26
	342	2019-01-15 09:53:21.02	-532	1414	-1404	68	-91	-21	3	-67	70	32
	343	2019-01-15 09:53:21.03	-549	1397	-1427	59	-63	-34	-132	184	-316	-26
	344	2019-01-15 09:53:21.04	-568	1370	-1419	57	-64	-38	4	-66	70	31
	345	2019-01-15 09:53:21.05	-561	1365	-1437	64	-72	-26	-144	176	-320	-16
	346	2019-01-15 09:53:21.06	-559	1372	-1431	63	-77	-21	8	-71	79	31
	347	2019-01-15 09:53:21.07	-560	1360	-1416	55	-63	-15	-152	180	-332	-14
	348	2019-01-15 09:53:21.08	-564	1353	-1427	55	-56	-12	9	-58	67	24
	349	2019-01-15 09:53:21.09	-566	1368	-1430	62	-72	5	-169	215	-384	-23
	350	2019-01-15 09:53:21.10	-551	1367	-1429	67	-87	12	-9	-35	26	22
	351	2019-01-15 09:53:21.11	-566	1383	-1432	60	-89	12	-185	206	-391	-10
	352	2019-01-15 09:53:21.12	-563	1367	-1431	54	-90	9	1	-41	42	20
	353	2019-01-15 09:53:21.13	-555	1377	-1448	48	-95	8	-178	202	-380	-12
	354	2019-01-15 09:53:21.14	-545	1382	-1420	6	-49	-18	20	-51	71	15
	355	2019-01-15 09:53:21.15	-593	1343	-1410	-3	-31	-20	-156	189	-345	-16
	356	2019-01-15 09:53:21.16	-575	1365	-1422	19	-65	-5	24	-66	90	21
	357	2019-01-15 09:53:21.17	-573	1376	-1434	39	-92	0	-169	148	-317	10
	358	2019-01-15 09:53:21.18	-578	1366	-1435	29	-94	-4	36	-73	109	18
	359	2019-01-15 09:53:21.19	-566	1381	-1430	11	-81	-11	-168	164	-332	2
	360	2019-01-15 09:53:21.20	-581	1374	-1445	0	-82	-12	37	-61	98	12
	361	2019-01-15 09:53:21.21	-589	1377	-1420	-8	-88	-19	-176	166	-342	5
	362	2019-01-15 09:53:21.22	-575	1361	-1429	-8	-93	-16	34	-63	97	14
	363	2019-01-15 09:53:21.23	-578	1359	-1429	-8	-85	-17	-179	161	-340	9
	364	2019-01-15 09:53:21.24	-584	1359	-1411	1	-78	-11	41	-42	83	0
	365	2019-01-15 09:53:21.25	-581	1364	-1408	9	-71	-7	-196	200	-396	-2
	366	2019-01-15 09:53:21.26	-600	1361	-1414	14	-63	-4	27	-24	51	-1
	367	2019-01-15 09:53:21.27	-605	1356	-1419	21	-67	3	-211	183	-394	14
	368	2019-01-15 09:53:21.28	-598	1359	-1421	20	-75	10	39	-37	76	-1
	369	2019-01-15 09:53:21.29	-581	1356	-1428	15	-80	16	-191	180	-371	5
	370	2019-01-15 09:53:21.30	-594	1364	-1424	11	-79	17	41	-25	66	-8
	371	2019-01-15 09:53:21.31	-588	1367	-1420	13	-71	21	-211	185	-396	13
	372	2019-01-15 09:53:21.32	-588	1365	-1429	11	-58	23	40	-32	72	-4
	373	2019-01-15 09:53:21.33	-585	1397	-1459	6	-38	26	-169	143	-312	13
	374	2019-01-15 09:53:21.34	-634	1378	-1423	-9	-24	9	82	-57	139	-12
	375	2019-01-15 09:53:21.35	-617	1380	-1437	0	-46	18	-181	138	-319	21
	376	2019-01-15 09:53:21.36	-591	1385	-1424	12	-68	20	50	-38	88	-6
	377	2019-01-15 09:53:21.37	-551	1386	-1424	5	-49	9	-208	152	-360	28
	378	2019-01-15 09:53:21.38	-616	1364	-1397	-15	-27	-10	49	-24	73	-12
	379	2019-01-15 09:53:21.39	-594	1359	-1400	-11	-28	-2	-210	148	-358	31
	380	2019-01-15 09:53:21.40	-591	1367	-1411	6	-33	3	54	-4	58	-25
	381	2019-01-15 09:53:21.41	-609	1364	-1414	10	-37	4	-217	172	-389	22
	382	2019-01-15 09:53:21.42	-601	1367	-1416	12	-43	10	54	2	52	-28
	383	2019-01-15 09:53:21.43	-594	1374	-1418	23	-44	17	-202	153	-355	24
	384	2019-01-15 09:53:21.44	-606	1381	-1422	25	-47	12	55	-16	71	-19
	385	2019-01-15 09:53:21.45	-590	1379	-1442	22	-49	7	-214	136	-350	39
	386	2019-01-15 09:53:21.46	-579	1386	-1424	-19	3	-21	34	-1	35	-16
	387	2019-01-15 09:53:21.47	-622	1348	-1417	-17	-7	-14	-241	153	-394	44
	388	2019-01-15 09:53:21.48	-592	1358	-1423	7	-36	-2	45	14	31	-29
	389	2019-01-15 09:53:21.49	-610	1347	-1433	18	-49	1	-203	136	-339	33
	390	2019-01-15 09:53:21.50	-586	1384	-1431	17	-58	4	65	-7	72	-29
	391	2019-01-15 09:53:21.51	-599	1369	-1408	6	-45	1	-208	119	-327	44
	392	2019-01-15 09:53:21.52	-611	1353	-1433	-1	-33	2	54	-6	60	-24
	393	2019-01-15 09:53:21.53	-603	1349	-1436	2	-44	14	-198	105	-303	46
	394	2019-01-15 09:53:21.54	-586	1355	-1404	16	-59	26	73	-2	75	-35
	395	2019-01-15 09:53:21.55	-564	1372	-1424	20	-50	28	-196	104	-300	46
	396	2019-01-15 09:53:21.56	-608	1369	-1396	16	-28	12	75	5	70	-40
	397	2019-01-15 09:53:21.57	-599	1368	-1419	30	-36	17	-192	96	-288	48
	398	2019-01-15 09:53:21.58	-588	1378	-1435	32	-42	21	49	18	31	-33
	399	2019-01-15 09:53:21.59	-600	1370	-1432	38	-44	16	-232	125	-357	53
	400	2019-01-15 09:53:21.60	-599	1353	-1438	45	-64	24	30	44	-14	-37
	401	2019-01-15 09:53:21.61	-581	1359	-1436	50	-62	31	-220	114	-334	53
	402	2019-01-15 09:53:21.62	-529	1402	-1466	35	-30	30	70	38	32	-54
	403	2019-01-15 09:53:21.63	-617	1354	-1403	-2	-13	11	-184	91	-275	46
	404	2019-01-15 09:53:21.64	-591	1369	-1426	6	-38	30	73	29	44	-51
	405	2019-01-15 09:53:21.65	-569	1375	-1451	24	-60	32	-198	93	-291	52
	406	2019-01-15 09:53:21.66	-593	1359	-1431	11	-51	23	51	22	29	-36
	407	2019-01-15 09:53:21.67	-594	1351	-1433	15	-56	26	-190	53	-243	68
	408	2019-01-15 09:53:21.68	-583	1354	-1430	19	-66	34	64	14	50	-39
	409	2019-01-15 09:53:21.69	-598	1356	-1431	17	-69	36	-186	55	-241	65
	410	2019-01-15 09:53:21.70	-600	1368	-1409	22	-67	34	61	25	36	-43
	411	2019-01-15 09:53:21.71	-586	1361	-1423	26	-61	35	-190	55	-245	67
	412	2019-01-15 09:53:21.72	-605	1375	-1428	26	-66	36	56	39	17	-47
	413	2019-01-15 09:53:21.73	-593	1377	-1434	25	-75	31	-181	58	-239	61
	414	2019-01-15 09:53:21.74	-592	1384	-1426	14	-60	25	54	54	0	-54
	415	2019-01-15 09:53:21.75	-593	1375	-1424	10	-55	16	-188	49	-237	69
	416	2019-01-15 09:53:21.76	-602	1369	-1425	15	-63	12	44	67	-23	-55
	417	2019-01-15 09:53:21.77	-601	1358	-1431	22	-69	8	-188	64	-252	62
	418	2019-01-15 09:53:21.78	-617	1379	-1424	29	-81	6	33	68	-35	-50
	419	2019-01-15 09:53:21.79	-614	1369	-1437	28	-80	7	-196	54	-250	71
	420	2019-01-15 09:53:21.80	-605	1370	-1447	20	-76	1	35	83	-48	-59
	421	2019-01-15 09:53:21.81	-615	1375	-1436	17	-78	0	-180	57	-237	61
	422	2019-01-15 09:53:21.82	-606	1378	-1424	18	-80	-2	28	66	-38	-47
	423	2019-01-15 09:53:21.83	-629	1360	-1427	17	-81	-12	-182	5	-187	88
	424	2019-01-15 09:53:21.84	-615	1372	-1411	19	-86	-12	52	52	0	-52
	425	2019-01-15 09:53:21.85	-612	1351	-1426	25	-85	-20	-148	10	-158	69
	426	2019-01-15 09:53:21.86	-612	1358	-1426	23	-85	-20	42	70	-28	-56
	427	2019-01-15 09:53:21.87	-631	1347	-1424	26	-87	-19	-160	24	-184	68
	428	2019-01-15 09:53:21.88	-628	1352	-1428	22	-90	-21	26	84	-58	-55
	429	2019-01-15 09:53:21.89	-614	1359	-1416	21	-84	-18	-161	12	-173	74
	430	2019-01-15 09:53:21.90	-620	1355	-1399	23	-72	-15	26	84	-58	-55
	431	2019-01-15 09:53:21.91	-625	1364	-1420	18	-67	-15	-154	5	-159	74
	432	2019-01-15 09:53:21.92	-638	1366	-1410	9	-60	-12	32	98	-66	-65
	433	2019-01-15 09:53:21.93	-633	1355	-1420	7	-57	-10	-146	20	-166	63
	434	2019-01-15 09:53:21.94	-638	1351	-1430	7	-61	1	9	118	-109	-63
	435	2019-01-15 09:53:21.95	-647	1343	-1429	10	-69	9	-155	15	-170	70
	436	2019-01-15 09:53:21.96	-620	1356	-1421	4	-64	17	-11	115	-126	-52
	437	2019-01-15 09:53:21.97	-641	1346	-1417	4	-59	20	-164	4	-168	80
	438	2019-01-15 09:53:21.98	-636	1359	-1413	9	-69	23	7	111	-104	-59
	439	2019-01-15 09:53:21.99	-622	1370	-1416	14	-63	26	-126	-11	-115	68
	440	2019-01-15 09:53:22.00	-619	1373	-1420	8	-52	17	4	99	-95	-51
	441	2019-01-15 09:53:22.01	-646	1365	-1420	-3	-43	7	-137	-18	-119	77
	442	2019-01-15 09:53:22.02	-631	1362	-1420	-1	-54	14	-8	106	-114	-49
	443	2019-01-15 09:53:22.03	-635	1363	-1413	-1	-59	11	-122	-28	-94	75
	444	2019-01-15 09:53:22.04	-638	1354	-1417	-10	-55	10	1	112	-111	-56
	445	2019-01-15 09:53:22.05	-629	1352	-1419	-11	-50	12	-114	-31	-83	72
	446	2019-01-15 09:53:22.06	-628	1350	-1400	1	-50	14	-20	114	-134	-47
	447	2019-01-15 09:53:22.07	-620	1373	-1413	8	-45	12	-131	-32	-99	81
	448	2019-01-15 09:53:22.08	-635	1367	-1428	9	-46	1	-43	138	-181	-47
	449	2019-01-15 09:53:22.09	-626	1372	-1436	9	-54	-1	-126	-10	-116	68
	450	2019-01-15 09:53:22.10	-625	1362	-1421	9	-55	-8	-42	160	-202	-59
	451	2019-01-15 09:53:22.11	-642	1344	-1427	4	-48	-14	-123	-13	-110	68
	452	2019-01-15 09:53:22.12	-641	1350	-1425	4	-59	-11	-32	153	-185	-60
	453	2019-01-15 09:53:22.13	-636	1358	-1406	11	-71	-7	-100	-38	-62	69
	454	2019-01-15 09:53:22.14	-642	1367	-1413	7	-67	-10	-24	114	-138	-45
	455	2019-01-15 09:53:22.15	-649	1367	-1412	3	-56	-17	-79	-58	-21	68
	456	2019-01-15 09:53:22.16	-653	1358	-1413	-4	-49	-26	-46	131	-177	-42
	457	2019-01-15 09:53:22.17	-658	1357	-1415	-2	-57	-20	-98	-46	-52	72
	458	2019-01-15 09:53:22.18	-658	1356	-1424	-6	-51	-21	-60	151	-211	-45
	459	2019-01-15 09:53:22.19	-667	1349	-1410	-13	-47	-16	-97	-52	-45	74
	460	2019-01-15 09:53:22.20	-663	1342	-1415	-21	-51	-11	-61	140	-201	-39
	461	2019-01-15 09:53:22.21	-671	1343	-1400	-19	-52	-3	-88	-53	-35	70
	462	2019-01-15 09:53:22.22	-659	1342	-1403	-14	-52	3	-61	148	-209	-43
	463	2019-01-15 09:53:22.23	-646	1347	-1394	-7	-44	7	-68	-59	-9	63
	464	2019-01-15 09:53:22.24	-654	1349	-1403	-3	-32	6	-74	144	-218	-35
	465	2019-01-15 09:53:22.25	-657	1347	-1407	3	-31	10	-76	-56	-20	66
	466	2019-01-15 09:53:22.26	-657	1359	-1412	7	-35	10	-90	152	-242	-31
	467	2019-01-15 09:53:22.27	-645	1365	-1406	-3	-13	3	-79	-66	-13	72
	468	2019-01-15 09:53:22.28	-672	1355	-1416	-6	-20	2	-84	165	-249	-40
	469	2019-01-15 09:53:22.29	-640	1367	-1413	-12	-21	2	-71	-62	-9	66
	470	2019-01-15 09:53:22.30	-666	1368	-1422	-31	7	-16	-97	137	-234	-20
	471	2019-01-15 09:53:22.31	-664	1346	-1409	-29	-12	-9	-60	-86	26	73
	472	2019-01-15 09:53:22.32	-637	1348	-1400	-10	-22	0	-87	148	-235	-30
	473	2019-01-15 09:53:22.33	-654	1356	-1410	-1	-22	-4	-46	-70	24	58
	474	2019-01-15 09:53:22.34	-646	1352	-1408	3	-26	-2	-95	154	-249	-29
	475	2019-01-15 09:53:22.35	-645	1354	-1411	10	-16	-4	-40	-77	37	58
	476	2019-01-15 09:53:22.36	-645	1361	-1410	8	-8	-5	-110	165	-275	-27
	477	2019-01-15 09:53:22.37	-652	1365	-1408	0	-12	-8	-51	-67	16	59
	478	2019-01-15 09:53:22.38	-657	1365	-1416	-4	-11	-13	-131	205	-336	-37
	479	2019-01-15 09:53:22.39	-664	1368	-1408	-2	-25	-17	-55	-39	-16	47
	480	2019-01-15 09:53:22.40	-653	1350	-1408	0	-35	-22	-128	193	-321	-32
	481	2019-01-15 09:53:22.41	-637	1356	-1421	-4	-29	-21	-33	-60	27	46
	482	2019-01-15 09:53:22.42	-643	1347	-1410	-11	-20	-30	-120	180	-300	-30
	483	2019-01-15 09:53:22.43	-587	1378	-1457	-32	-1	-27	-26	-68	42	47
	484	2019-01-15 09:53:22.44	-717	1313	-1363	-49	9	-47	-150	203	-353	-26
	485	2019-01-15 09:53:22.45	-646	1332	-1414	-27	-4	-20	-54	-50	-4	52
	486	2019-01-15 09:53:22.46	-667	1333	-1397	-3	-24	-2	-149	174	-323	-12
	487	2019-01-15 09:53:22.47	-672	1348	-1406	0	-27	8	-24	-80	56	52
	488	2019-01-15 09:53:22.48	-655	1346	-1413	-7	-36	20	-142	172	-314	-15
	489	2019-01-15 09:53:22.49	-667	1355	-1420	-9	-28	25	-18	-71	53	44
	490	2019-01-15 09:53:22.50	-671	1359	-1414	-12	-27	27	-162	181	-343	-9
	491	2019-01-15 09:53:22.51	-639	1363	-1396	-18	-33	34	-23	-69	46	46
	492	2019-01-15 09:53:22.52	-654	1362	-1413	-12	-22	29	-144	175	-319	-15
	493	2019-01-15 09:53:22.53	-660	1363	-1412	-5	-29	31	4	-79	83	37
	494	2019-01-15 09:53:22.54	-646	1371	-1413	3	-33	34	-139	162	-301	-11
	495	2019-01-15 09:53:22.55	-652	1388	-1421	2	-31	29	12	-79	91	33
	496	2019-01-15 09:53:22.56	-612	1408	-1442	-7	-20	21	-161	176	-337	-7
	497	2019-01-15 09:53:22.57	-697	1366	-1404	-40	7	-13	-10	-60	50	35
	498	2019-01-15 09:53:22.58	-658	1357	-1400	-30	-13	2	-206	207	-413	0
	499	2019-01-15 09:53:22.59	-670	1358	-1394	5	-39	9	-23	-39	16	31
	500	2019-01-15 09:53:22.60	-650	1375	-1403	20	-41	10	-184	207	-391	-11
	501	2019-01-15 09:53:22.61	-647	1380	-1411	-1	-8	-6	13	-47	60	17
	502	2019-01-15 09:53:22.62	-681	1353	-1391	-4	-11	-5	-149	176	-325	-13
	503	2019-01-15 09:53:22.63	-658	1357	-1396	9	-23	7	48	-60	108	6
	504	2019-01-15 09:53:22.64	-659	1374	-1400	11	-25	9	-152	184	-336	-16
	505	2019-01-15 09:53:22.65	-658	1365	-1395	0	-21	5	37	-53	90	8
	506	2019-01-15 09:53:22.66	-656	1371	-1395	-2	-18	1	-164	188	-352	-12
	507	2019-01-15 09:53:22.67	-667	1363	-1402	1	-20	-4	42	-48	90	3
	508	2019-01-15 09:53:22.68	-656	1353	-1403	4	-18	-3	-153	190	-343	-18
	509	2019-01-15 09:53:22.69	-667	1359	-1394	4	-17	-2	57	-45	102	-6
	510	2019-01-15 09:53:22.70	-661	1351	-1399	4	-20	0	-152	180	-332	-14
	511	2019-01-15 09:53:22.71	-652	1362	-1396	2	-20	4	66	-38	104	-14
	512	2019-01-15 09:53:22.72	-670	1374	-1407	-1	-6	-1	-159	193	-352	-17
	513	2019-01-15 09:53:22.73	-670	1366	-1409	-1	-7	-4	59	-31	90	-14
	514	2019-01-15 09:53:22.74	-655	1361	-1402	4	-6	-5	-181	207	-388	-13
	515	2019-01-15 09:53:22.75	-656	1368	-1394	11	-7	-7	34	-18	52	-8
	516	2019-01-15 09:53:22.76	-655	1365	-1402	13	-5	-8	-198	194	-392	2
	517	2019-01-15 09:53:22.77	-663	1372	-1407	9	-1	-11	48	-34	82	-7
	518	2019-01-15 09:53:22.78	-668	1351	-1418	1	3	-14	-160	147	-307	6
	519	2019-01-15 09:53:22.79	-660	1354	-1425	-7	-1	-12	82	-55	137	-13
	520	2019-01-15 09:53:22.80	-662	1345	-1419	-12	-3	-11	-173	154	-327	9
	521	2019-01-15 09:53:22.81	-674	1354	-1403	-14	-5	-8	64	-40	104	-12
	522	2019-01-15 09:53:22.82	-660	1361	-1399	-11	-8	-3	-183	160	-343	11
	523	2019-01-15 09:53:22.83	-667	1374	-1394	-10	0	-8	69	-41	110	-14
	524	2019-01-15 09:53:22.84	-662	1365	-1394	-14	4	-10	-172	139	-311	16
	525	2019-01-15 09:53:22.85	-660	1366	-1404	-15	6	-15	56	-34	90	-11
	526	2019-01-15 09:53:22.86	-657	1358	-1397	-15	10	-16	-231	169	-400	31
	527	2019-01-15 09:53:22.87	-666	1355	-1408	-16	15	-19	19	-3	22	-8
	528	2019-01-15 09:53:22.88	-669	1353	-1398	-15	7	-14	-234	172	-406	31
	529	2019-01-15 09:53:22.89	-658	1356	-1414	-11	7	-15	47	-2	49	-22
	530	2019-01-15 09:53:22.90	-653	1356	-1407	-9	10	-21	-196	166	-362	15
	531	2019-01-15 09:53:22.91	-661	1360	-1415	-12	7	-18	57	2	55	-29
	532	2019-01-15 09:53:22.92	-670	1356	-1406	-18	5	-21	-221	163	-384	29
	533	2019-01-15 09:53:22.93	-653	1359	-1408	-18	-6	-17	51	-8	59	-21
	534	2019-01-15 09:53:22.94	-659	1357	-1410	-18	-9	-19	-192	117	-309	37
	535	2019-01-15 09:53:22.95	-658	1355	-1400	-21	-9	-20	78	-28	106	-25
	536	2019-01-15 09:53:22.96	-653	1354	-1410	-18	-7	-16	-193	123	-316	35
	537	2019-01-15 09:53:22.97	-664	1346	-1395	-7	-22	-13	51	-14	65	-18
	538	2019-01-15 09:53:22.98	-660	1351	-1419	4	-24	-11	-206	118	-324	44
	539	2019-01-15 09:53:22.99	-731	1308	-1349	-69	37	-38	64	-3	67	-30
	540	2019-01-15 09:53:23.00	-662	1338	-1393	-31	7	-11	-196	119	-315	38
	541	2019-01-15 09:53:23.01	-655	1356	-1407	-5	-9	8	78	-1	79	-38
	542	2019-01-15 09:53:23.02	-668	1356	-1379	-16	-16	7	-184	103	-287	40
	543	2019-01-15 09:53:23.03	-658	1359	-1392	-33	-4	5	86	4	82	-45
	544	2019-01-15 09:53:23.04	-662	1369	-1401	-34	1	0	-196	124	-320	36
	545	2019-01-15 09:53:23.05	-680	1369	-1402	-39	-3	-1	63	21	42	-42
	546	2019-01-15 09:53:23.06	-664	1368	-1402	-39	-2	0	-202	110	-312	46
	547	2019-01-15 09:53:23.07	-669	1367	-1394	-29	-4	-1	54	29	25	-41
	548	2019-01-15 09:53:23.08	-666	1365	-1394	-24	-12	-7	-218	121	-339	48
	549	2019-01-15 09:53:23.09	-660	1366	-1407	-28	-10	-9	53	37	16	-45
	550	2019-01-15 09:53:23.10	-662	1372	-1393	-35	-1	-11	-200	92	-292	54
	551	2019-01-15 09:53:23.11	-658	1372	-1389	-41	5	-11	70	14	56	-42
	552	2019-01-15 09:53:23.12	-656	1364	-1390	-37	1	-12	-178	72	-250	53
	553	2019-01-15 09:53:23.13	-663	1367	-1393	-31	1	-7	73	14	59	-43
	554	2019-01-15 09:53:23.14	-654	1374	-1395	-33	11	-10	-184	66	-250	59
	555	2019-01-15 09:53:23.15	-677	1363	-1404	-36	10	-12	62	30	32	-46
	556	2019-01-15 09:53:23.16	-669	1378	-1395	-36	8	-11	-196	72	-268	62
	557	2019-01-15 09:53:23.17	-655	1377	-1395	-38	8	-10	56	52	4	-54
	558	2019-01-15 09:53:23.18	-662	1375	-1396	-43	13	-13	-200	89	-289	55
	559	2019-01-15 09:53:23.19	-667	1372	-1404	-45	16	-13	57	61	-4	-59
	560	2019-01-15 09:53:23.20	-662	1382	-1402	-40	9	-7	-187	80	-267	53
	561	2019-01-15 09:53:23.21	-663	1383	-1397	-34	6	-6	36	62	-26	-49
	562	2019-01-15 09:53:23.22	-649	1385	-1395	-28	5	-9	-207	73	-280	67
	563	2019-01-15 09:53:23.23	-665	1386	-1403	-27	4	-12	54	65	-11	-59
	564	2019-01-15 09:53:23.24	-656	1394	-1401	-22	-2	-12	-167	53	-220	57
	565	2019-01-15 09:53:23.25	-656	1394	-1393	-19	-1	-15	68	65	3	-66
	566	2019-01-15 09:53:23.26	-655	1390	-1387	-17	4	-20	-169	51	-220	59
	567	2019-01-15 09:53:23.27	-667	1380	-1392	-19	11	-24	44	62	-18	-53
	568	2019-01-15 09:53:23.28	-672	1379	-1390	-14	10	-20	-178	43	-221	67
	569	2019-01-15 09:53:23.29	-670	1381	-1385	-3	-4	-16	44	63	-19	-53
	570	2019-01-15 09:53:23.30	-655	1383	-1388	-1	-1	-12	-160	26	-186	67
	571	2019-01-15 09:53:23.31	-659	1381	-1373	-5	5	-14	52	62	-10	-57
	572	2019-01-15 09:53:23.32	-668	1385	-1379	-9	12	-19	-153	16	-169	68
	573	2019-01-15 09:53:23.33	-657	1395	-1386	-5	16	-19	50	71	-21	-60
	574	2019-01-15 09:53:23.34	-661	1388	-1383	-2	12	-22	-161	20	-181	70
	575	2019-01-15 09:53:23.35	-667	1384	-1391	-1	11	-24	25	77	-52	-51
	576	2019-01-15 09:53:23.36	-658	1391	-1389	-6	16	-24	-172	13	-185	79
	577	2019-01-15 09:53:23.37	-656	1378	-1390	-13	17	-31	21	94	-73	-57
	578	2019-01-15 09:53:23.38	-662	1376	-1382	-13	19	-30	-168	26	-194	71
	579	2019-01-15 09:53:23.39	-672	1364	-1399	-12	23	-25	22	106	-84	-64
	580	2019-01-15 09:53:23.40	-671	1371	-1393	-9	16	-22	-151	13	-164	69
	581	2019-01-15 09:53:23.41	-657	1373	-1394	-11	17	-23	45	96	-51	-70
	582	2019-01-15 09:53:23.42	-657	1376	-1386	-20	17	-20	-120	-14	-106	67
	583	2019-01-15 09:53:23.43	-663	1379	-1385	-21	21	-23	42	67	-25	-54
	584	2019-01-15 09:53:23.44	-649	1376	-1387	-17	23	-28	-129	-30	-99	79
	585	2019-01-15 09:53:23.45	-658	1368	-1394	-13	19	-26	2	93	-91	-47
	586	2019-01-15 09:53:23.46	-663	1369	-1398	-8	17	-24	-150	-2	-148	76
	587	2019-01-15 09:53:23.47	-666	1371	-1401	-4	11	-19	-2	114	-116	-56
	588	2019-01-15 09:53:23.48	-662	1373	-1394	-5	10	-19	-130	-11	-119	70
	589	2019-01-15 09:53:23.49	-656	1374	-1392	-11	7	-21	13	122	-109	-67
	590	2019-01-15 09:53:23.50	-655	1374	-1392	-17	10	-21	-128	-8	-120	68
	591	2019-01-15 09:53:23.51	-663	1372	-1392	-22	14	-22	-18	142	-160	-62
	592	2019-01-15 09:53:23.52	-666	1371	-1390	-24	12	-20	-139	5	-144	67
	593	2019-01-15 09:53:23.53	-657	1373	-1389	-20	9	-18	-15	140	-155	-62
	594	2019-01-15 09:53:23.54	-658	1373	-1392	-14	11	-17	-117	-16	-101	66
	595	2019-01-15 09:53:23.55	-661	1374	-1401	-3	6	-14	-22	140	-162	-59
	596	2019-01-15 09:53:23.56	-661	1379	-1404	4	4	-13	-123	-14	-109	68
	597	2019-01-15 09:53:23.57	-652	1380	-1388	-1	4	-18	-18	116	-134	-49
	598	2019-01-15 09:53:23.58	-665	1376	-1384	-3	4	-25	-94	-60	-34	77
	599	2019-01-15 09:53:23.59	-656	1372	-1378	-1	2	-24	-14	117	-131	-51
	600	2019-01-15 09:53:23.60	-661	1368	-1389	11	0	-22	-97	-47	-50	72
	601	2019-01-15 09:53:23.61	-664	1369	-1388	15	-1	-19	-22	129	-151	-53
	602	2019-01-15 09:53:23.62	-661	1368	-1396	15	1	-12	-86	-46	-40	66
	603	2019-01-15 09:53:23.63	-656	1366	-1396	16	6	-9	-38	137	-175	-49
	604	2019-01-15 09:53:23.64	-667	1370	-1401	8	12	-6	-99	-42	-57	70
	605	2019-01-15 09:53:23.65	-663	1374	-1408	3	14	-9	-76	149	-225	-36
	606	2019-01-15 09:53:23.66	-678	1372	-1405	-4	2	-10	-110	-34	-76	72
	607	2019-01-15 09:53:23.67	-671	1371	-1401	-7	-4	-12	-48	171	-219	-61
	608	2019-01-15 09:53:23.68	-669	1368	-1390	-14	-6	-11	-72	-41	-31	56
	609	2019-01-15 09:53:23.69	-668	1364	-1383	-17	-10	-11	-68	169	-237	-50
	610	2019-01-15 09:53:23.70	-665	1368	-1393	-16	-11	-10	-96	-41	-55	68
	611	2019-01-15 09:53:23.71	-669	1354	-1378	-16	-14	-9	-81	173	-254	-46
	612	2019-01-15 09:53:23.72	-660	1363	-1387	-16	-1	-7	-80	-40	-40	60
	613	2019-01-15 09:53:23.73	-666	1364	-1382	-20	11	-10	-68	161	-229	-46
	614	2019-01-15 09:53:23.74	-679	1365	-1384	-29	14	-13	-57	-62	5	59
	615	2019-01-15 09:53:23.75	-671	1368	-1380	-33	6	-7	-70	152	-222	-41
	616	2019-01-15 09:53:23.76	-658	1378	-1380	-36	9	-9	-59	-69	10	64
	617	2019-01-15 09:53:23.77	-668	1377	-1387	-47	13	-11	-86	156	-242	-35
	618	2019-01-15 09:53:23.78	-665	1381	-1388	-53	15	-12	-64	-69	5	66
	619	2019-01-15 09:53:23.79	-655	1377	-1387	-57	13	-13	-106	158	-264	-26
	620	2019-01-15 09:53:23.80	-663	1382	-1399	-59	11	-15	-58	-60	2	59
	621	2019-01-15 09:53:23.81	-667	1387	-1397	-56	7	-17	-96	172	-268	-38
	622	2019-01-15 09:53:23.82	-666	1394	-1372	-55	11	-18	-36	-58	22	47
	623	2019-01-15 09:53:23.83	-665	1388	-1376	-52	9	-24	-64	152	-216	-44
	624	2019-01-15 09:53:23.84	-662	1383	-1389	-44	7	-30	-7	-84	77	45
	625	2019-01-15 09:53:23.85	-660	1387	-1370	-33	0	-29	-108	163	-271	-27
	626	2019-01-15 09:53:23.86	-669	1374	-1390	-25	-1	-28	-45	-63	18	54
	627	2019-01-15 09:53:23.87	-676	1378	-1403	-17	-6	-25	-127	196	-323	-34
	628	2019-01-15 09:53:23.88	-665	1372	-1379	-14	-6	-20	-43	-57	14	50
	629	2019-01-15 09:53:23.89	-662	1377	-1372	-16	0	-14	-123	170	-293	-23
	630	2019-01-15 09:53:23.90	-657	1374	-1387	-28	16	-14	-30	-78	48	54
	631	2019-01-15 09:53:23.91	-667	1383	-1391	-38	32	-10	-117	166	-283	-24
	632	2019-01-15 09:53:23.92	-680	1392	-1380	-44	31	0	-11	-76	65	43
	633	2019-01-15 09:53:23.93	-677	1394	-1385	-43	22	5	-116	162	-278	-23
	634	2019-01-15 09:53:23.94	-671	1389	-1387	-37	17	7	-11	-78	67	44
	635	2019-01-15 09:53:23.95	-668	1396	-1384	-35	18	7	-145	176	-321	-15
	636	2019-01-15 09:53:23.96	-671	1399	-1382	-36	13	3	-16	-69	53	42
	637	2019-01-15 09:53:23.97	-665	1400	-1368	-29	15	-3	-134	195	-329	-30
	638	2019-01-15 09:53:23.98	-661	1396	-1367	-23	22	-6	-5	-53	48	29
	639	2019-01-15 09:53:23.99	-664	1394	-1367	-20	33	-8	-159	205	-364	-23
	640	2019-01-15 09:53:24.00	-666	1387	-1368	-12	33	-15	-22	-45	23	33
	641	2019-01-15 09:53:24.01	-674	1393	-1375	-9	35	-16	-168	205	-373	-18
	642	2019-01-15 09:53:24.02	-659	1397	-1375	-6	31	-14	-4	-50	46	27
	643	2019-01-15 09:53:24.03	-657	1398	-1377	-2	34	-18	-153	195	-348	-21
	644	2019-01-15 09:53:24.04	-668	1408	-1383	-7	31	-22	9	-65	74	28
	645	2019-01-15 09:53:24.05	-665	1396	-1376	-15	36	-27	-166	182	-348	-8
	646	2019-01-15 09:53:24.06	-674	1391	-1378	-18	34	-30	-1	-71	70	36
	647	2019-01-15 09:53:24.07	-660	1389	-1380	-23	34	-31	-165	169	-334	-2
	648	2019-01-15 09:53:24.08	-661	1383	-1383	-30	35	-32	14	-72	86	29
	649	2019-01-15 09:53:24.09	-656	1385	-1376	-34	40	-32	-169	169	-338	0
	650	2019-01-15 09:53:24.10	-660	1378	-1374	-34	42	-32	20	-64	84	22
	651	2019-01-15 09:53:24.11	-660	1373	-1382	-28	34	-26	-172	178	-350	-3
	652	2019-01-15 09:53:24.12	-653	1387	-1382	-19	29	-20	17	-65	82	24
	653	2019-01-15 09:53:24.13	-650	1383	-1365	-16	25	-15	-178	171	-349	3
	654	2019-01-15 09:53:24.14	-651	1385	-1370	-22	32	-18	21	-55	76	17
	655	2019-01-15 09:53:24.15	-655	1387	-1387	-31	42	-21	-195	197	-392	-1
	656	2019-01-15 09:53:24.16	-660	1392	-1388	-36	40	-20	0	-38	38	19
	657	2019-01-15 09:53:24.17	-660	1391	-1381	-33	32	-20	-217	183	-400	17
	658	2019-01-15 09:53:24.18	-658	1378	-1385	-26	26	-21	6	-44	50	19
	659	2019-01-15 09:53:24.19	-664	1383	-1389	-16	24	-18	-213	190	-403	11
	660	2019-01-15 09:53:24.20	-667	1389	-1385	-11	13	-17	6	-51	57	22
	661	2019-01-15 09:53:24.21	-649	1388	-1377	-11	18	-15	-186	152	-338	17
	662	2019-01-15 09:53:24.22	-644	1379	-1379	-14	25	-15	47	-71	118	12
	663	2019-01-15 09:53:24.23	-659	1380	-1381	-23	29	-15	-166	147	-313	9
	664	2019-01-15 09:53:24.24	-653	1389	-1361	-30	32	-14	46	-62	108	8
	665	2019-01-15 09:53:24.25	-670	1389	-1374	-20	24	-13	-195	147	-342	24
	666	2019-01-15 09:53:24.26	-650	1392	-1387	-14	16	-11	40	-60	100	10
	667	2019-01-15 09:53:24.27	-658	1402	-1384	-13	9	-14	-188	136	-324	26
	668	2019-01-15 09:53:24.28	-651	1397	-1383	-19	18	-19	54	-48	102	-3
	669	2019-01-15 09:53:24.29	-657	1397	-1380	-20	9	-26	-201	154	-355	23
	670	2019-01-15 09:53:24.30	-652	1393	-1380	-14	1	-29	48	-28	76	-10
	671	2019-01-15 09:53:24.31	-645	1373	-1377	-10	12	-31	-203	174	-377	14
	672	2019-01-15 09:53:24.32	-648	1379	-1378	1	3	-29	55	-23	78	-16
	673	2019-01-15 09:53:24.33	-652	1381	-1380	9	0	-27	-190	151	-341	19
	674	2019-01-15 09:53:24.34	-656	1381	-1379	-9	28	-22	51	-24	75	-13
	675	2019-01-15 09:53:24.35	-659	1379	-1382	-9	19	-17	-221	159	-380	31
	676	2019-01-15 09:53:24.36	-653	1384	-1378	-13	18	-12	29	-16	45	-6
	677	2019-01-15 09:53:24.37	-658	1382	-1393	-19	20	-9	-226	135	-361	45
	678	2019-01-15 09:53:24.38	-661	1388	-1378	-28	21	-7	44	-34	78	-5
	679	2019-01-15 09:53:24.39	-659	1388	-1376	-27	15	-7	-209	121	-330	44
	680	2019-01-15 09:53:24.40	-652	1389	-1381	-23	8	-6	49	-35	84	-7
	681	2019-01-15 09:53:24.41	-652	1397	-1365	-22	8	-11	-209	118	-327	45
	682	2019-01-15 09:53:24.42	-662	1385	-1374	-27	13	-17	52	-21	73	-15
	683	2019-01-15 09:53:24.43	-659	1386	-1383	-32	22	-15	-211	126	-337	42
	684	2019-01-15 09:53:24.44	-674	1389	-1376	-26	18	-11	44	-12	56	-16
	685	2019-01-15 09:53:24.45	-665	1379	-1361	-11	-7	-3	-219	109	-328	55
	686	2019-01-15 09:53:24.46	-633	1411	-1379	-3	2	6	63	-15	78	-24
	687	2019-01-15 09:53:24.47	-658	1410	-1377	-15	16	-4	-204	114	-318	45
	688	2019-01-15 09:53:24.48	-657	1396	-1380	-23	5	-7	45	10	35	-27
	689	2019-01-15 09:53:24.49	-665	1398	-1379	-23	6	-7	-238	142	-380	48
	690	2019-01-15 09:53:24.50	-654	1401	-1365	-18	8	-11	30	28	2	-29
	691	2019-01-15 09:53:24.51	-651	1405	-1350	-15	5	-10	-218	120	-338	49
	692	2019-01-15 09:53:24.52	-647	1407	-1362	-9	10	-9	53	-9	62	-22
	693	2019-01-15 09:53:24.53	-664	1393	-1376	-6	13	-12	-204	64	-268	70
	694	2019-01-15 09:53:24.54	-660	1396	-1374	-4	7	-13	59	-13	72	-23
	695	2019-01-15 09:53:24.55	-657	1383	-1381	-1	1	-9	-208	81	-289	63
	696	2019-01-15 09:53:24.56	-666	1386	-1365	1	3	-9	49	10	39	-29
	697	2019-01-15 09:53:24.57	-648	1397	-1364	-1	11	-6	-216	90	-306	63
	698	2019-01-15 09:53:24.58	-651	1398	-1374	-7	17	-6	48	22	26	-35
	699	2019-01-15 09:53:24.59	-663	1396	-1386	-14	18	-4	-209	86	-295	61
	700	2019-01-15 09:53:24.60	-668	1398	-1397	-15	19	1	52	19	33	-35
	701	2019-01-15 09:53:24.61	-657	1395	-1386	-12	14	2	-207	58	-265	74
	702	2019-01-15 09:53:24.62	-659	1398	-1383	-7	12	4	60	24	36	-42
	703	2019-01-15 09:53:24.63	-653	1405	-1369	-9	14	0	-190	64	-254	63
	704	2019-01-15 09:53:24.64	-661	1412	-1376	-14	21	-6	52	42	10	-47
	705	2019-01-15 09:53:24.65	-655	1415	-1371	-19	29	-16	-222	84	-306	69
	706	2019-01-15 09:53:24.66	-655	1407	-1368	-25	32	-17	32	55	-23	-43
	707	2019-01-15 09:53:24.67	-644	1407	-1360	-28	38	-22	-201	71	-272	65
	708	2019-01-15 09:53:24.68	-658	1398	-1370	-25	37	-23	47	32	15	-39
	709	2019-01-15 09:53:24.69	-651	1392	-1359	-16	37	-25	-185	40	-225	72
	710	2019-01-15 09:53:24.70	-649	1393	-1372	-4	36	-24	48	39	9	-43
	711	2019-01-15 09:53:24.71	-649	1397	-1382	2	34	-22	-189	38	-227	75
	712	2019-01-15 09:53:24.72	-664	1385	-1372	4	28	-20	36	44	-8	-40
	713	2019-01-15 09:53:24.73	-683	1366	-1356	24	-9	-14	-189	38	-227	75
	714	2019-01-15 09:53:24.74	-622	1405	-1394	37	2	-5	32	47	-15	-39
	715	2019-01-15 09:53:24.75	-658	1404	-1387	9	33	-16	-193	37	-230	78
	716	2019-01-15 09:53:24.76	-645	1392	-1386	-10	10	-14	12	66	-54	-39
	717	2019-01-15 09:53:24.77	-632	1396	-1375	-9	14	-14	-201	45	-246	78
	718	2019-01-15 09:53:24.78	-646	1389	-1372	-12	32	-18	12	88	-76	-50
	719	2019-01-15 09:53:24.79	-651	1379	-1396	-12	12	-11	-190	52	-242	69
	720	2019-01-15 09:53:24.80	-639	1381	-1377	-2	6	-1	14	95	-81	-54
	721	2019-01-15 09:53:24.81	-639	1398	-1357	2	11	-3	-181	32	-213	74
	722	2019-01-15 09:53:24.82	-645	1389	-1360	-7	16	-7	45	71	-26	-58
	723	2019-01-15 09:53:24.83	-647	1392	-1372	-9	27	-13	-139	-3	-136	71
	724	2019-01-15 09:53:24.84	-665	1400	-1381	-6	29	-12	34	55	-21	-44
	725	2019-01-15 09:53:24.85	-647	1394	-1385	-3	19	-6	-166	-2	-164	84
	726	2019-01-15 09:53:24.86	-658	1396	-1382	-1	13	-6	7	80	-73	-43
	727	2019-01-15 09:53:24.87	-657	1406	-1375	-2	16	-5	-164	9	-173	77
	728	2019-01-15 09:53:24.88	-644	1400	-1364	-9	21	-14	8	83	-75	-45
	729	2019-01-15 09:53:24.89	-650	1398	-1373	-16	29	-19	-156	-11	-145	83
	730	2019-01-15 09:53:24.90	-643	1394	-1372	-19	30	-22	4	87	-83	-45
	731	2019-01-15 09:53:24.91	-641	1385	-1377	-18	32	-24	-159	-11	-148	85
	732	2019-01-15 09:53:24.92	-656	1394	-1381	-22	33	-24	-18	104	-122	-43
	733	2019-01-15 09:53:24.93	-652	1387	-1379	-23	32	-27	-174	6	-180	84
	734	2019-01-15 09:53:24.94	-670	1365	-1356	-16	21	-24	-9	110	-119	-50
	735	2019-01-15 09:53:24.95	-610	1395	-1382	5	1	-4	-136	-8	-128	72
	736	2019-01-15 09:53:24.96	-647	1412	-1373	-10	34	-14	-9	121	-130	-56
	737	2019-01-15 09:53:24.97	-638	1391	-1367	-28	47	-24	-142	-1	-141	71
	738	2019-01-15 09:53:24.98	-664	1402	-1398	-31	35	-23	-16	117	-133	-50
	739	2019-01-15 09:53:24.99	-628	1396	-1374	-35	36	-18	-124	-25	-99	74
	740	2019-01-15 09:53:25.00	-653	1391	-1374	-30	43	-22	-14	119	-133	-52
	741	2019-01-15 09:53:25.01	-623	1393	-1386	-9	17	-8	-126	-23	-103	74
	742	2019-01-15 09:53:25.02	-640	1412	-1397	-2	27	-15	-22	109	-131	-43
	743	2019-01-15 09:53:25.03	-644	1403	-1374	-9	6	-22	-119	-41	-78	80
	744	2019-01-15 09:53:25.04	-632	1397	-1382	-3	18	-24	-33	117	-150	-42
	745	2019-01-15 09:53:25.05	-637	1393	-1378	2	30	-22	-125	-32	-93	78
	746	2019-01-15 09:53:25.06	-638	1384	-1377	2	28	-21	-52	137	-189	-42
	747	2019-01-15 09:53:25.07	-650	1391	-1377	3	31	-22	-121	-26	-95	73
	748	2019-01-15 09:53:25.08	-648	1398	-1374	8	21	-18	-44	136	-180	-46
	749	2019-01-15 09:53:25.09	-643	1393	-1369	1	13	-18	-102	-44	-58	73
	750	2019-01-15 09:53:25.10	-638	1406	-1378	-11	20	-21	-38	150	-188	-56
	751	2019-01-15 09:53:25.11	-646	1404	-1383	-12	23	-24	-96	-33	-63	64
	752	2019-01-15 09:53:25.12	-648	1390	-1389	-11	14	-22	-62	159	-221	-48
	753	2019-01-15 09:53:25.13	-651	1393	-1386	-10	1	-21	-114	-32	-82	73
	754	2019-01-15 09:53:25.14	-646	1398	-1379	-8	-2	-21	-83	161	-244	-39
	755	2019-01-15 09:53:25.15	-646	1384	-1376	-5	0	-21	-106	-36	-70	71
	756	2019-01-15 09:53:25.16	-642	1394	-1371	-6	6	-18	-68	147	-215	-39
	757	2019-01-15 09:53:25.17	-646	1407	-1366	-6	11	-18	-76	-62	-14	69
	758	2019-01-15 09:53:25.18	-647	1391	-1375	-12	13	-17	-66	144	-210	-39
	759	2019-01-15 09:53:25.19	-642	1393	-1370	-16	9	-11	-82	-61	-21	71
	760	2019-01-15 09:53:25.20	-640	1388	-1367	-12	6	-11	-78	154	-232	-38
	761	2019-01-15 09:53:25.21	-652	1391	-1382	-5	5	-7	-75	-60	-15	67
	762	2019-01-15 09:53:25.22	-638	1399	-1375	4	5	-7	-76	152	-228	-38
	763	2019-01-15 09:53:25.23	-645	1412	-1371	6	7	-9	-64	-63	-1	63
	764	2019-01-15 09:53:25.24	-639	1410	-1381	4	11	-13	-88	157	-245	-34
	765	2019-01-15 09:53:25.25	-660	1417	-1392	-2	11	-17	-66	-60	-6	63
	766	2019-01-15 09:53:25.26	-647	1407	-1386	-4	5	-17	-123	188	-311	-32
	767	2019-01-15 09:53:25.27	-655	1399	-1380	-5	-3	-15	-88	-44	-44	66
	768	2019-01-15 09:53:25.28	-650	1398	-1385	-5	-2	-13	-119	187	-306	-34
	769	2019-01-15 09:53:25.29	-643	1387	-1385	-1	-1	-10	-60	-57	-3	58
	770	2019-01-15 09:53:25.30	-637	1394	-1373	0	2	-8	-109	180	-289	-35
	771	2019-01-15 09:53:25.31	-653	1395	-1364	-2	8	-10	-57	-65	8	61
	772	2019-01-15 09:53:25.32	-650	1403	-1371	-6	10	-10	-117	154	-271	-18
	773	2019-01-15 09:53:25.33	-647	1399	-1374	-9	14	-9	-47	-80	33	63
	774	2019-01-15 09:53:25.34	-643	1389	-1371	-13	15	-7	-123	162	-285	-19
	775	2019-01-15 09:53:25.35	-650	1391	-1364	-11	12	-4	-38	-70	32	54
	776	2019-01-15 09:53:25.36	-660	1397	-1371	-5	1	1	-116	169	-285	-26
	777	2019-01-15 09:53:25.37	-646	1401	-1367	4	-3	4	-27	-76	49	51
	778	2019-01-15 09:53:25.38	-635	1396	-1367	14	-1	2	-126	172	-298	-23
	779	2019-01-15 09:53:25.39	-642	1400	-1378	16	6	-1	-33	-74	41	53
	780	2019-01-15 09:53:25.40	-642	1399	-1383	19	4	-4	-133	178	-311	-22
	781	2019-01-15 09:53:25.41	-639	1397	-1372	17	8	-8	-31	-68	37	49
	782	2019-01-15 09:53:25.42	-639	1397	-1380	18	10	-11	-134	181	-315	-23
	783	2019-01-15 09:53:25.43	-642	1393	-1381	19	7	-11	-14	-72	58	43
	784	2019-01-15 09:53:25.44	-633	1384	-1379	17	9	-16	-129	186	-315	-28
	785	2019-01-15 09:53:25.45	-650	1384	-1399	18	4	-14	2	-72	74	35
	786	2019-01-15 09:53:25.46	-641	1390	-1386	12	1	-9	-126	163	-289	-18
	787	2019-01-15 09:53:25.47	-633	1393	-1376	5	1	-9	1	-85	86	42
	788	2019-01-15 09:53:25.48	-631	1401	-1368	-5	14	-11	-166	179	-345	-6
	789	2019-01-15 09:53:25.49	-635	1389	-1377	-16	30	-19	-28	-64	36	46
	790	2019-01-15 09:53:25.50	-650	1397	-1388	-21	37	-19	-161	181	-342	-10
	791	2019-01-15 09:53:25.51	-650	1396	-1379	-12	21	-18	3	-67	70	32
	792	2019-01-15 09:53:25.52	-653	1405	-1391	-4	4	-17	-158	166	-324	-4
	793	2019-01-15 09:53:25.53	-643	1397	-1374	4	-2	-17	2	-70	72	34
	794	2019-01-15 09:53:25.54	-643	1398	-1378	10	2	-20	-185	174	-359	5
	795	2019-01-15 09:53:25.55	-636	1401	-1379	11	4	-26	-14	-62	48	38
	796	2019-01-15 09:53:25.56	-643	1395	-1379	5	12	-27	-207	202	-409	2
	797	2019-01-15 09:53:25.57	-642	1391	-1380	-4	16	-26	-12	-42	30	27
	798	2019-01-15 09:53:25.58	-644	1384	-1381	-11	23	-24	-178	197	-375	-9
	799	2019-01-15 09:53:25.59	-644	1386	-1392	-13	23	-15	16	-44	60	14
	800	2019-01-15 09:53:25.60	-643	1386	-1389	-9	12	-11	-191	202	-393	-5
	801	2019-01-15 09:53:25.61	-639	1389	-1391	-9	13	-5	1	-45	46	22
	802	2019-01-15 09:53:25.62	-641	1394	-1384	-6	9	-2	-178	154	-332	12
	803	2019-01-15 09:53:25.63	-641	1401	-1379	-9	8	-4	34	-76	110	21
	804	2019-01-15 09:53:25.64	-636	1399	-1379	-9	2	-4	-187	162	-349	12
	805	2019-01-15 09:53:25.65	-637	1381	-1383	-8	4	-6	21	-59	80	19
	806	2019-01-15 09:53:25.66	-646	1383	-1376	-8	5	-5	-197	173	-370	12
	807	2019-01-15 09:53:25.67	-646	1385	-1380	-5	-3	-3	19	-52	71	16
	808	2019-01-15 09:53:25.68	-627	1380	-1390	-6	-5	-3	-202	174	-376	14
	809	2019-01-15 09:53:25.69	-629	1385	-1387	-11	4	3	21	-50	71	14
	810	2019-01-15 09:53:25.70	-638	1388	-1377	-8	-5	1	-201	159	-360	21
	811	2019-01-15 09:53:25.71	-648	1398	-1380	-3	-5	-1	27	-40	67	6
	812	2019-01-15 09:53:25.72	-627	1397	-1379	3	-14	3	-218	182	-400	18
	813	2019-01-15 09:53:25.73	-637	1396	-1375	5	-16	4	24	-30	54	3
	814	2019-01-15 09:53:25.74	-646	1389	-1375	1	-22	0	-206	166	-372	20
	815	2019-01-15 09:53:25.75	-628	1398	-1381	-2	-22	-2	40	-37	77	-1
	816	2019-01-15 09:53:25.76	-638	1385	-1382	-10	-10	-5	-215	177	-392	19
	817	2019-01-15 09:53:25.77	-643	1390	-1380	-13	-9	-2	27	-35	62	4
	818	2019-01-15 09:53:25.78	-643	1386	-1382	-4	-16	5	-200	138	-338	31
	819	2019-01-15 09:53:25.79	-647	1393	-1379	-2	-20	7	43	-50	93	3
	820	2019-01-15 09:53:25.80	-652	1407	-1385	3	-23	9	-208	141	-349	33
	821	2019-01-15 09:53:25.81	-649	1413	-1375	6	-19	6	42	-23	65	-9
	822	2019-01-15 09:53:25.82	-659	1400	-1367	5	-15	0	-222	147	-369	37
	823	2019-01-15 09:53:25.83	-653	1400	-1387	0	-18	-4	34	-19	53	-7
	824	2019-01-15 09:53:25.84	-657	1393	-1381	1	-23	-8	-235	138	-373	48
	825	2019-01-15 09:53:25.85	-648	1398	-1374	3	-32	-5	40	-16	56	-12
	826	2019-01-15 09:53:25.86	-657	1386	-1374	1	-23	-11	-215	145	-360	35
	827	2019-01-15 09:53:25.87	-648	1391	-1363	-5	-7	-12	49	-12	61	-18
	828	2019-01-15 09:53:25.88	-646	1387	-1359	-10	8	-13	-215	146	-361	34
	829	2019-01-15 09:53:25.89	-653	1385	-1372	-10	20	-12	34	9	25	-21
	830	2019-01-15 09:53:25.90	-662	1385	-1383	-12	25	-10	-245	163	-408	41
	831	2019-01-15 09:53:25.91	-662	1392	-1382	-9	20	-8	34	20	14	-27
	832	2019-01-15 09:53:25.92	-649	1398	-1387	-7	17	-3	-213	138	-351	37
	833	2019-01-15 09:53:25.93	-651	1404	-1384	-9	23	-3	60	3	57	-31
	834	2019-01-15 09:53:25.94	-658	1413	-1378	-12	24	-9	-209	122	-331	43
	835	2019-01-15 09:53:25.95	-652	1407	-1369	-11	19	-13	49	-9	58	-20
	836	2019-01-15 09:53:25.96	-643	1412	-1369	-5	12	-15	-224	105	-329	59
	837	2019-01-15 09:53:25.97	-635	1412	-1366	-2	16	-22	44	-14	58	-15
	838	2019-01-15 09:53:25.98	-637	1399	-1376	0	24	-28	-214	95	-309	59
	839	2019-01-15 09:53:25.99	-645	1396	-1379	8	26	-32	46	-6	52	-20
	840	2019-01-15 09:53:26.00	-647	1393	-1385	18	19	-31	-214	100	-314	57
	841	2019-01-15 09:53:26.01	-640	1398	-1378	20	18	-31	55	8	47	-31
	842	2019-01-15 09:53:26.02	-647	1402	-1386	22	18	-31	-202	92	-294	55
	843	2019-01-15 09:53:26.03	-645	1390	-1375	21	16	-31	49	15	34	-32
	844	2019-01-15 09:53:26.04	-643	1383	-1378	21	14	-26	-222	95	-317	63
	845	2019-01-15 09:53:26.05	-641	1380	-1378	19	11	-21	8	26	-18	-17
	846	2019-01-15 09:53:26.06	-635	1376	-1390	18	13	-15	-255	93	-348	81
	847	2019-01-15 09:53:26.07	-647	1373	-1380	14	22	-10	29	45	-16	-37
	848	2019-01-15 09:53:26.08	-644	1388	-1390	6	25	-7	-213	104	-317	54
	849	2019-01-15 09:53:26.09	-633	1390	-1376	-1	29	-8	69	28	41	-48
	850	2019-01-15 09:53:26.10	-654	1386	-1393	-4	27	-9	-172	56	-228	58
	851	2019-01-15 09:53:26.11	-659	1392	-1393	-1	13	-7	66	0	66	-33
	852	2019-01-15 09:53:26.12	-638	1399	-1380	9	0	-3	-185	41	-226	72
	853	2019-01-15 09:53:26.13	-633	1390	-1372	17	-5	-7	38	23	15	-30
	854	2019-01-15 09:53:26.14	-626	1388	-1376	17	2	-14	-212	60	-272	76
	855	2019-01-15 09:53:26.15	-630	1387	-1382	12	22	-23	29	42	-13	-35
	856	2019-01-15 09:53:26.16	-646	1388	-1396	13	25	-28	-196	49	-245	73
	857	2019-01-15 09:53:26.17	-643	1385	-1403	12	20	-28	38	43	-5	-40
	858	2019-01-15 09:53:26.18	-648	1386	-1390	12	15	-26	-202	48	-250	77
	859	2019-01-15 09:53:26.19	-647	1389	-1391	10	11	-27	38	57	-19	-47
	860	2019-01-15 09:53:26.20	-643	1394	-1385	8	6	-26	-189	50	-239	69
	861	2019-01-15 09:53:26.21	-637	1382	-1381	7	3	-25	48	48	0	-48
	862	2019-01-15 09:53:26.22	-634	1376	-1382	7	6	-26	-158	31	-189	63
	863	2019-01-15 09:53:26.23	-639	1377	-1384	3	14	-24	51	35	16	-43
	864	2019-01-15 09:53:26.24	-633	1380	-1394	1	17	-23	-174	20	-194	77
	865	2019-01-15 09:53:26.25	-640	1372	-1390	0	21	-22	28	24	4	-26
	866	2019-01-15 09:53:26.26	-647	1381	-1389	-2	20	-19	-168	3	-171	82
	867	2019-01-15 09:53:26.27	-649	1382	-1387	-5	17	-13	25	60	-35	-42
	868	2019-01-15 09:53:26.28	-638	1383	-1383	-10	17	-10	-179	34	-213	72
	869	2019-01-15 09:53:26.29	-641	1385	-1387	-14	21	-11	15	78	-63	-46
	870	2019-01-15 09:53:26.30	-644	1397	-1383	-18	21	-11	-171	14	-185	78
	871	2019-01-15 09:53:26.31	-635	1392	-1390	-14	22	-15	7	68	-61	-37
	872	2019-01-15 09:53:26.32	-642	1396	-1396	-10	26	-16	-171	6	-177	82
	873	2019-01-15 09:53:26.33	-634	1389	-1397	-6	19	-15	3	83	-80	-43
	874	2019-01-15 09:53:26.34	-643	1390	-1394	2	14	-17	-177	4	-181	86
	875	2019-01-15 09:53:26.35	-638	1392	-1386	3	4	-17	-5	85	-90	-40
	876	2019-01-15 09:53:26.36	-631	1389	-1390	3	0	-18	-168	1	-169	83
	877	2019-01-15 09:53:26.37	-640	1382	-1390	6	-2	-17	4	101	-97	-52
	878	2019-01-15 09:53:26.38	-632	1384	-1386	4	1	-12	-156	13	-169	71
	879	2019-01-15 09:53:26.39	-645	1375	-1382	2	6	-14	-1	126	-127	-62
	880	2019-01-15 09:53:26.40	-648	1380	-1389	-4	8	-15	-153	14	-167	69
	881	2019-01-15 09:53:26.41	-638	1385	-1390	-14	15	-17	-10	98	-108	-44
	882	2019-01-15 09:53:26.42	-644	1384	-1381	-13	18	-17	-148	-25	-123	86
	883	2019-01-15 09:53:26.43	-634	1395	-1387	-15	13	-15	-5	89	-94	-42
	884	2019-01-15 09:53:26.44	-646	1396	-1383	-13	14	-22	-131	-28	-103	79
	885	2019-01-15 09:53:26.45	-645	1395	-1392	-15	13	-29	-13	114	-127	-50
	886	2019-01-15 09:53:26.46	-646	1395	-1390	-22	14	-34	-142	-16	-126	79
	887	2019-01-15 09:53:26.47	-647	1388	-1388	-21	10	-39	-20	112	-132	-46
	888	2019-01-15 09:53:26.48	-645	1378	-1390	-13	3	-41	-126	-36	-90	81
	889	2019-01-15 09:53:26.49	-658	1375	-1378	-10	5	-39	-11	110	-121	-49
	890	2019-01-15 09:53:26.50	-656	1381	-1379	-10	10	-35	-117	-34	-83	75
	891	2019-01-15 09:53:26.51	-658	1383	-1385	-13	12	-33	-27	122	-149	-47
	892	2019-01-15 09:53:26.52	-646	1373	-1383	-13	11	-31	-126	-29	-97	77
	893	2019-01-15 09:53:26.53	-647	1388	-1377	-18	17	-31	-42	130	-172	-44
	894	2019-01-15 09:53:26.54	-661	1387	-1388	-21	26	-33	-122	-34	-88	78
	895	2019-01-15 09:53:26.55	-647	1393	-1389	-23	29	-31	-45	153	-198	-54
	896	2019-01-15 09:53:26.56	-655	1399	-1382	-21	25	-33	-123	-20	-103	71
	897	2019-01-15 09:53:26.57	-655	1397	-1394	-16	14	-35	-57	134	-191	-38
	898	2019-01-15 09:53:26.58	-639	1393	-1401	-16	13	-38	-111	-60	-51	85
	899	2019-01-15 09:53:26.59	-666	1382	-1407	-16	10	-40	-56	125	-181	-34
	900	2019-01-15 09:53:26.60	-643	1377	-1394	-13	-2	-35	-97	-58	-39	77
	901	2019-01-15 09:53:26.61	-645	1368	-1379	-9	5	-33	-52	146	-198	-47
	902	2019-01-15 09:53:26.62	-651	1372	-1381	-5	7	-29	-88	-49	-39	68
	903	2019-01-15 09:53:26.63	-650	1375	-1377	2	7	-21	-63	160	-223	-48
	904	2019-01-15 09:53:26.64	-656	1387	-1367	10	10	-15	-93	-55	-38	74
	905	2019-01-15 09:53:26.65	-656	1385	-1383	10	14	-14	-74	146	-220	-36
	906	2019-01-15 09:53:26.66	-653	1385	-1384	4	12	-10	-83	-64	-19	73
	907	2019-01-15 09:53:26.67	-644	1380	-1387	6	16	-6	-73	166	-239	-46
	908	2019-01-15 09:53:26.68	-654	1378	-1394	6	12	-6	-74	-40	-34	57
	909	2019-01-15 09:53:26.69	-638	1377	-1391	12	5	-1	-99	177	-276	-39
	910	2019-01-15 09:53:26.70	-657	1379	-1378	10	12	-6	-90	-35	-55	62
	911	2019-01-15 09:53:26.71	-643	1393	-1402	9	21	-8	-87	179	-266	-46
	912	2019-01-15 09:53:26.72	-650	1389	-1384	10	17	-7	-55	-60	5	57
	913	2019-01-15 09:53:26.73	-664	1392	-1377	14	6	-7	-68	155	-223	-43
	914	2019-01-15 09:53:26.74	-649	1391	-1387	6	2	-7	-46	-78	32	62
	915	2019-01-15 09:53:26.75	-643	1385	-1374	-1	9	-14	-102	160	-262	-29
	916	2019-01-15 09:53:26.76	-656	1388	-1395	-4	9	-15	-64	-64	0	64
	917	2019-01-15 09:53:26.77	-659	1382	-1386	-11	10	-16	-109	177	-286	-34
	918	2019-01-15 09:53:26.78	-663	1379	-1402	-4	13	-21	-46	-59	13	52
	919	2019-01-15 09:53:26.79	-656	1377	-1387	-6	7	-14	-88	167	-255	-39
	920	2019-01-15 09:53:26.80	-654	1372	-1374	-4	-2	-9	-26	-69	43	47
	921	2019-01-15 09:53:26.81	-644	1393	-1366	-6	4	-6	-103	181	-284	-39
	922	2019-01-15 09:53:26.82	-649	1393	-1372	-23	26	-17	-34	-55	21	44
	923	2019-01-15 09:53:26.83	-647	1381	-1391	-31	29	-19	-116	214	-330	-49
	924	2019-01-15 09:53:26.84	-633	1380	-1395	-32	41	-18	-42	-41	-1	41
	925	2019-01-15 09:53:26.85	-653	1376	-1390	-31	52	-18	-148	200	-348	-26
	926	2019-01-15 09:53:26.86	-645	1385	-1389	-13	29	-10	-35	-60	25	47
	927	2019-01-15 09:53:26.87	-649	1396	-1398	0	19	-9	-103	170	-273	-33
	928	2019-01-15 09:53:26.88	-640	1390	-1383	-12	14	-13	13	-77	90	32
	929	2019-01-15 09:53:26.89	-632	1398	-1384	-28	23	-20	-108	171	-279	-31
	930	2019-01-15 09:53:26.90	-644	1383	-1372	-31	21	-20	-7	-69	62	38
	931	2019-01-15 09:53:26.91	-639	1379	-1378	-23	19	-17	-126	179	-305	-26
	932	2019-01-15 09:53:26.92	-649	1381	-1387	-17	14	-12	-8	-72	64	40
	933	2019-01-15 09:53:26.93	-648	1381	-1389	-16	9	-4	-147	184	-331	-18
	934	2019-01-15 09:53:26.94	-637	1394	-1394	-21	20	-3	-12	-69	57	40
	935	2019-01-15 09:53:26.95	-642	1388	-1394	-28	25	-2	-158	180	-338	-11
	936	2019-01-15 09:53:26.96	-644	1388	-1392	-29	22	-1	-7	-63	56	35
	937	2019-01-15 09:53:26.97	-652	1382	-1397	-22	14	3	-157	183	-340	-13
	938	2019-01-15 09:53:26.98	-634	1390	-1384	-20	13	3	-2	-52	50	27
	939	2019-01-15 09:53:26.99	-629	1389	-1380	-25	23	1	-166	209	-375	-21
	940	2019-01-15 09:53:27.00	-635	1382	-1375	-24	25	2	0	-45	45	22
	941	2019-01-15 09:53:27.01	-644	1385	-1372	-13	11	3	-144	191	-335	-23
	942	2019-01-15 09:53:27.02	-629	1386	-1381	10	-16	11	26	-75	101	24
	943	2019-01-15 09:53:27.03	-639	1400	-1387	-10	19	-4	-162	156	-318	3
	944	2019-01-15 09:53:27.04	-629	1401	-1396	-14	10	-4	12	-70	82	29
	945	2019-01-15 09:53:27.05	-652	1384	-1382	-13	9	-4	-199	169	-368	15
	946	2019-01-15 09:53:27.06	-631	1387	-1392	-2	-8	1	-3	-55	52	29
	947	2019-01-15 09:53:27.07	-644	1408	-1404	-4	9	-3	-182	184	-366	-1
	948	2019-01-15 09:53:27.08	-633	1397	-1394	-13	15	-10	20	-52	72	16
	949	2019-01-15 09:53:27.09	-641	1386	-1383	-10	-3	-9	-177	180	-357	-1
	950	2019-01-15 09:53:27.10	-636	1395	-1384	1	2	-8	27	-57	84	15
	951	2019-01-15 09:53:27.11	-649	1391	-1390	3	-9	-8	-181	170	-351	5
	952	2019-01-15 09:53:27.12	-636	1390	-1385	1	-16	-6	26	-57	83	15
	953	2019-01-15 09:53:27.13	-636	1393	-1374	-4	6	-12	-216	166	-382	25
	954	2019-01-15 09:53:27.14	-645	1394	-1376	-8	18	-13	4	-42	46	19
	955	2019-01-15 09:53:27.15	-645	1393	-1386	-5	13	-12	-226	186	-412	20
	956	2019-01-15 09:53:27.16	-641	1391	-1387	9	10	-12	0	-32	32	16
	957	2019-01-15 09:53:27.17	-644	1387	-1394	22	10	-10	-217	191	-408	13
	958	2019-01-15 09:53:27.18	-642	1382	-1386	26	20	-10	16	-40	56	12
	959	2019-01-15 09:53:27.19	-652	1386	-1371	27	17	-11	-195	152	-347	21
	960	2019-01-15 09:53:27.20	-649	1358	-1359	36	9	-5	49	-57	106	4
	961	2019-01-15 09:53:27.21	-630	1385	-1395	58	-6	11	-187	153	-340	17
	962	2019-01-15 09:53:27.22	-628	1388	-1373	51	15	8	47	-38	85	-4
	963	2019-01-15 09:53:27.23	-647	1391	-1392	32	21	2	-212	163	-375	24
	964	2019-01-15 09:53:27.24	-625	1389	-1400	19	17	5	31	-30	61	0
	965	2019-01-15 09:53:27.25	-635	1389	-1396	13	19	4	-210	161	-371	24
	966	2019-01-15 09:53:27.26	-632	1387	-1387	11	13	6	39	-32	71	-3
	967	2019-01-15 09:53:27.27	-623	1388	-1396	13	17	-2	-206	158	-364	24
	968	2019-01-15 09:53:27.28	-637	1390	-1389	21	21	-1	48	-24	72	-12
	969	2019-01-15 09:53:27.29	-653	1369	-1390	48	-15	4	-207	145	-352	31
	970	2019-01-15 09:53:27.30	-615	1402	-1409	59	5	1	40	-20	60	-10
	971	2019-01-15 09:53:27.31	-641	1400	-1407	41	20	-5	-224	151	-375	36
	972	2019-01-15 09:53:27.32	-635	1382	-1401	33	1	-10	36	-2	38	-17
	973	2019-01-15 09:53:27.33	-637	1392	-1389	31	18	-12	-226	175	-401	25
	974	2019-01-15 09:53:27.34	-645	1382	-1384	24	24	-17	34	-10	44	-12
	975	2019-01-15 09:53:27.35	-629	1382	-1385	25	18	-18	-205	115	-320	45
	976	2019-01-15 09:53:27.36	-640	1376	-1374	36	20	-15	69	-37	106	-16
	977	2019-01-15 09:53:27.37	-643	1358	-1372	65	-14	-5	-200	118	-318	41
	978	2019-01-15 09:53:27.38	-632	1402	-1402	67	12	-4	52	-8	60	-22
	979	2019-01-15 09:53:27.39	-639	1390	-1403	52	24	-9	-224	132	-356	46
	980	2019-01-15 09:53:27.40	-622	1373	-1399	43	16	-8	44	0	44	-22
	981	2019-01-15 09:53:27.41	-646	1369	-1388	49	30	-10	-213	126	-339	43
	982	2019-01-15 09:53:27.42	-632	1354	-1392	61	24	-2	47	0	47	-23
	983	2019-01-15 09:53:27.43	-629	1371	-1395	71	24	1	-220	120	-340	50
	984	2019-01-15 09:53:27.44	-640	1367	-1403	77	18	3	36	13	23	-24
	985	2019-01-15 09:53:27.45	-635	1377	-1413	79	13	5	-236	143	-379	46
	986	2019-01-15 09:53:27.46	-636	1388	-1409	72	23	6	28	37	-9	-32
	987	2019-01-15 09:53:27.47	-642	1379	-1422	64	25	7	-233	128	-361	52
	988	2019-01-15 09:53:27.48	-636	1369	-1422	54	18	7	30	34	-4	-32
	989	2019-01-15 09:53:27.49	-630	1381	-1402	47	21	3	-225	129	-354	48
	990	2019-01-15 09:53:27.50	-629	1367	-1390	38	28	1	55	28	27	-41
	991	2019-01-15 09:53:27.51	-626	1361	-1408	32	39	-4	-183	95	-278	44
	992	2019-01-15 09:53:27.52	-646	1346	-1411	58	0	1	64	3	61	-33
	993	2019-01-15 09:53:27.53	-603	1380	-1419	66	7	6	-206	70	-276	68
	994	2019-01-15 09:53:27.54	-646	1378	-1424	46	35	-7	38	14	24	-26
	995	2019-01-15 09:53:27.55	-612	1382	-1417	35	18	-5	-214	84	-298	65
	996	2019-01-15 09:53:27.56	-637	1382	-1414	32	32	-15	48	32	16	-40
	997	2019-01-15 09:53:27.57	-634	1369	-1418	28	17	-14	-200	80	-280	60
	998	2019-01-15 09:53:27.58	-633	1384	-1431	23	17	-19	47	35	12	-41
	999	2019-01-15 09:53:27.59	-643	1353	-1413	18	21	-25	-202	76	-278	63
	1000	2019-01-15 09:53:27.60	-624	1361	-1420	25	11	-18	44	43	1	-43
	1001	2019-01-15 09:53:27.61	-642	1370	-1412	22	31	-22	-205	69	-274	68
	1002	2019-01-15 09:53:27.62	-625	1369	-1418	9	25	-32	40	58	-18	-49
	1003	2019-01-15 09:53:27.63	-642	1359	-1422	5	18	-34	-203	73	-276	65
	1004	2019-01-15 09:53:27.64	-616	1355	-1421	9	22	-35	44	71	-27	-57
	1005	2019-01-15 09:53:27.65	-625	1346	-1425	12	29	-31	-195	75	-270	60
	1006	2019-01-15 09:53:27.66	-621	1353	-1432	12	24	-26	17	76	-59	-46
	1007	2019-01-15 09:53:27.67	-613	1357	-1436	6	43	-28	-212	70	-282	71
	1008	2019-01-15 09:53:27.68	-629	1359	-1432	-6	55	-29	26	44	-18	-35
	1009	2019-01-15 09:53:27.69	-621	1348	-1423	-7	35	-23	-177	15	-192	81
	1010	2019-01-15 09:53:27.70	-624	1352	-1419	2	22	-18	47	38	9	-42
	1011	2019-01-15 09:53:27.71	-637	1351	-1434	9	13	-13	-184	25	-209	79
	1012	2019-01-15 09:53:27.72	-623	1351	-1428	7	7	-7	23	65	-42	-44
	1013	2019-01-15 09:53:27.73	-636	1349	-1407	11	5	-6	-186	31	-217	77
	1014	2019-01-15 09:53:27.74	-584	1356	-1431	23	-17	2	25	68	-43	-46
	1015	2019-01-15 09:53:27.75	-629	1369	-1432	8	17	-11	-169	24	-193	72
	1016	2019-01-15 09:53:27.76	-618	1357	-1425	-19	14	-16	29	74	-45	-51
	1017	2019-01-15 09:53:27.77	-608	1356	-1430	-21	7	-17	-170	22	-192	74
	1018	2019-01-15 09:53:27.78	-617	1353	-1424	-25	26	-17	22	84	-62	-53
	1019	2019-01-15 09:53:27.79	-652	1332	-1421	-23	22	-12	-165	9	-174	78
	1020	2019-01-15 09:53:27.80	-611	1355	-1435	5	-15	12	18	80	-62	-49
	1021	2019-01-15 09:53:27.81	-632	1369	-1434	12	5	7	-156	6	-162	75
	1022	2019-01-15 09:53:27.82	-623	1365	-1435	-5	-8	2	-3	108	-111	-52
	1023	2019-01-15 09:53:27.83	-620	1367	-1421	-12	-8	-5	-183	35	-218	74
	1024	2019-01-15 09:53:27.84	-610	1366	-1407	-13	12	-14	-6	104	-110	-49
	1025	2019-01-15 09:53:27.85	-641	1355	-1416	-17	15	-15	-155	-7	-148	81
	1026	2019-01-15 09:53:27.86	-630	1348	-1425	-5	-7	-9	17	96	-79	-56
	1027	2019-01-15 09:53:27.87	-616	1358	-1420	-2	-10	-6	-147	-18	-129	82
	1028	2019-01-15 09:53:27.88	-635	1354	-1418	-14	7	-12	-12	92	-104	-40
	1029	2019-01-15 09:53:27.89	-631	1347	-1415	-21	10	-12	-153	-21	-132	87
	1030	2019-01-15 09:53:27.90	-619	1363	-1421	-11	2	-6	-12	102	-114	-45
	1031	2019-01-15 09:53:27.91	-616	1365	-1416	-15	3	-7	-140	-18	-122	79
	1032	2019-01-15 09:53:27.92	-623	1357	-1425	-21	0	-9	-16	101	-117	-42
	1033	2019-01-15 09:53:27.93	-626	1364	-1436	-27	0	-11	-138	-20	-118	79
	1034	2019-01-15 09:53:27.94	-629	1367	-1431	-33	-7	-12	-21	119	-140	-49
	1035	2019-01-15 09:53:27.95	-622	1371	-1428	-33	-16	-12	-134	-23	-111	78
	1036	2019-01-15 09:53:27.96	-623	1359	-1419	-21	-22	-10	-46	147	-193	-50
	1037	2019-01-15 09:53:27.97	-621	1353	-1413	-10	-27	-5	-152	4	-156	74
	1038	2019-01-15 09:53:27.98	-613	1362	-1411	-1	-23	3	-48	146	-194	-49
	1039	2019-01-15 09:53:27.99	-623	1365	-1409	-2	-11	5	-123	-20	-103	71
	1040	2019-01-15 09:53:28.00	-630	1359	-1414	4	-13	10	-6	120	-126	-57
	1041	2019-01-15 09:53:28.01	-631	1362	-1417	4	-10	11	-89	-51	-38	70
	1042	2019-01-15 09:53:28.02	-627	1364	-1416	0	-15	12	-18	122	-140	-52
	1043	2019-01-15 09:53:28.03	-608	1362	-1426	-2	-11	10	-103	-47	-56	75
	1044	2019-01-15 09:53:28.04	-631	1359	-1423	-6	-8	7	-64	130	-194	-33
	1045	2019-01-15 09:53:28.05	-630	1361	-1421	-5	-17	10	-120	-44	-76	82
	1046	2019-01-15 09:53:28.06	-621	1353	-1420	-6	-18	7	-68	133	-201	-32
	1047	2019-01-15 09:53:28.07	-622	1351	-1418	-10	-21	13	-103	-53	-50	78
	1048	2019-01-15 09:53:28.08	-626	1360	-1417	-9	-23	13	-61	139	-200	-39
	1049	2019-01-15 09:53:28.09	-618	1359	-1416	-10	-18	16	-104	-46	-58	75
	1050	2019-01-15 09:53:28.10	-632	1375	-1427	-11	-19	14	-72	157	-229	-42
	1051	2019-01-15 09:53:28.11	-632	1365	-1415	-14	-24	13	-94	-48	-46	71
	1052	2019-01-15 09:53:28.12	-632	1366	-1423	-8	-33	15	-88	160	-248	-36
	1053	2019-01-15 09:53:28.13	-627	1353	-1419	-5	-42	14	-97	-43	-54	70
	1054	2019-01-15 09:53:28.14	-631	1364	-1401	-5	-37	15	-90	172	-262	-41
	1055	2019-01-15 09:53:28.15	-627	1359	-1401	-10	-24	12	-99	-42	-57	70
	1056	2019-01-15 09:53:28.16	-629	1350	-1404	-15	-6	5	-96	150	-246	-27
	1057	2019-01-15 09:53:28.17	-631	1359	-1417	-15	0	5	-79	-75	-4	77
	1058	2019-01-15 09:53:28.18	-641	1360	-1424	-17	0	5	-88	154	-242	-33
	1059	2019-01-15 09:53:28.19	-631	1362	-1423	-14	-7	14	-67	-59	-8	63
	1060	2019-01-15 09:53:28.20	-635	1373	-1421	-13	-14	16	-82	147	-229	-32
	1061	2019-01-15 09:53:28.21	-637	1373	-1419	-14	-17	17	-49	-80	31	64
	1062	2019-01-15 09:53:28.22	-626	1366	-1413	-13	-22	17	-93	147	-240	-27
	1063	2019-01-15 09:53:28.23	-632	1364	-1419	-12	-21	11	-62	-79	17	70
	1064	2019-01-15 09:53:28.24	-613	1363	-1418	-17	-18	10	-108	155	-263	-23
	1065	2019-01-15 09:53:28.25	-633	1367	-1421	-21	-15	7	-54	-71	17	62
	1066	2019-01-15 09:53:28.26	-627	1360	-1414	-23	-15	6	-117	165	-282	-24
	1067	2019-01-15 09:53:28.27	-631	1367	-1414	-19	-21	7	-38	-57	19	47
	1068	2019-01-15 09:53:28.28	-623	1373	-1414	-11	-23	11	-115	186	-301	-35
	1069	2019-01-15 09:53:28.29	-637	1369	-1410	-10	-24	12	-53	-54	1	53
	1070	2019-01-15 09:53:28.30	-614	1381	-1401	-13	-19	10	-122	179	-301	-28
	1071	2019-01-15 09:53:28.31	-620	1370	-1405	-19	-31	8	-40	-75	35	57
	1072	2019-01-15 09:53:28.32	-619	1364	-1413	-29	-27	3	-137	154	-291	-8
	1073	2019-01-15 09:53:28.33	-615	1368	-1413	-35	-30	0	-45	-88	43	66
	1074	2019-01-15 09:53:28.34	-622	1365	-1420	-29	-33	3	-143	163	-306	-10
	1075	2019-01-15 09:53:28.35	-635	1361	-1416	-20	-18	-2	-39	-74	35	56
	1076	2019-01-15 09:53:28.36	-624	1363	-1415	-6	-48	12	-150	180	-330	-15
	1077	2019-01-15 09:53:28.37	-627	1363	-1409	-3	-42	9	-40	-68	28	54
	1078	2019-01-15 09:53:28.38	-625	1372	-1397	-9	-48	13	-156	185	-341	-14
	1079	2019-01-15 09:53:28.39	-626	1379	-1413	-13	-48	13	-27	-70	43	48
	1080	2019-01-15 09:53:28.40	-629	1375	-1416	-23	-41	12	-150	168	-318	-9
	1081	2019-01-15 09:53:28.41	-635	1372	-1416	-25	-39	11	-14	-80	66	47
	1082	2019-01-15 09:53:28.42	-634	1369	-1414	-16	-39	13	-160	168	-328	-4
	1083	2019-01-15 09:53:28.43	-641	1369	-1407	0	-45	16	-20	-66	46	43
	1084	2019-01-15 09:53:28.44	-633	1372	-1413	7	-55	20	-178	209	-387	-15
	1085	2019-01-15 09:53:28.45	-615	1381	-1397	3	-44	20	-27	-43	16	35
	1086	2019-01-15 09:53:28.46	-639	1376	-1396	5	-59	19	-187	210	-397	-11
	1087	2019-01-15 09:53:28.47	-627	1365	-1390	-2	-52	20	-25	-50	25	37
	1088	2019-01-15 09:53:28.48	-641	1362	-1408	-2	-43	20	-186	176	-362	5
	1089	2019-01-15 09:53:28.49	-647	1361	-1413	0	-43	24	-6	-72	66	39
	1090	2019-01-15 09:53:28.50	-644	1366	-1401	0	-44	23	-162	161	-323	0
	1091	2019-01-15 09:53:28.51	-654	1378	-1406	3	-36	21	10	-74	84	32
	1092	2019-01-15 09:53:28.52	-635	1387	-1402	4	-31	21	-181	174	-355	3
	1093	2019-01-15 09:53:28.53	-662	1382	-1384	-3	-16	11	-2	-64	62	33
	1094	2019-01-15 09:53:28.54	-644	1382	-1401	-7	-32	17	-194	182	-376	6
	1095	2019-01-15 09:53:28.55	-637	1384	-1409	-12	-18	6	5	-54	59	24
	1096	2019-01-15 09:53:28.56	-652	1374	-1415	-19	-11	4	-196	179	-375	8
	1097	2019-01-15 09:53:28.57	-658	1375	-1403	-20	-13	3	7	-56	63	24
	1098	2019-01-15 09:53:28.58	-649	1378	-1405	-15	-23	2	-194	174	-368	10
	1099	2019-01-15 09:53:28.59	-641	1384	-1394	-6	-27	2	1	-59	60	29
	1100	2019-01-15 09:53:28.60	-638	1388	-1401	-8	-22	-3	-225	180	-405	22
	1101	2019-01-15 09:53:28.61	-642	1381	-1385	-9	-2	-12	-5	-39	34	22
	1102	2019-01-15 09:53:28.62	-645	1384	-1409	-8	-16	-11	-213	199	-412	7
	1103	2019-01-15 09:53:28.63	-645	1370	-1404	-9	-14	-13	18	-41	59	11
	1104	2019-01-15 09:53:28.64	-630	1369	-1404	-13	-12	-9	-191	144	-335	23
	1105	2019-01-15 09:53:28.65	-641	1370	-1392	-11	-16	-7	36	-74	110	19
	1106	2019-01-15 09:53:28.66	-642	1376	-1389	-5	-21	-5	-199	148	-347	25
	1107	2019-01-15 09:53:28.67	-640	1373	-1394	-6	-19	-9	19	-50	69	15
	1108	2019-01-15 09:53:28.68	-636	1371	-1398	-7	-12	-9	-215	179	-394	18
	1109	2019-01-15 09:53:28.69	-641	1378	-1403	-4	-15	-7	22	-43	65	10
	1110	2019-01-15 09:53:28.70	-640	1370	-1399	-4	-12	-6	-207	148	-355	29
	1111	2019-01-15 09:53:28.71	-639	1367	-1406	-7	-14	-3	42	-53	95	5
	1112	2019-01-15 09:53:28.72	-642	1371	-1406	-5	-19	0	-209	149	-358	30
	1113	2019-01-15 09:53:28.73	-650	1371	-1398	-9	-19	-2	29	-35	64	3
	1114	2019-01-15 09:53:28.74	-621	1367	-1387	-15	-16	1	-217	159	-376	29
	1115	2019-01-15 09:53:28.75	-652	1366	-1414	-12	-19	-1	30	-25	55	-2
	1116	2019-01-15 09:53:28.76	-617	1373	-1383	-16	-10	3	-226	174	-400	26
	1117	2019-01-15 09:53:28.77	-646	1374	-1383	-11	-21	3	33	-18	51	-7
	1118	2019-01-15 09:53:28.78	-621	1368	-1387	-16	-14	2	-225	151	-376	37
	1119	2019-01-15 09:53:28.79	-637	1371	-1402	-17	1	-2	34	-22	56	-6
	1120	2019-01-15 09:53:28.80	-650	1369	-1408	-14	-12	4	-215	137	-352	39
	1121	2019-01-15 09:53:28.81	-637	1375	-1404	-7	-21	9	39	-30	69	-4
	1122	2019-01-15 09:53:28.82	-631	1378	-1396	-1	-27	14	-223	132	-355	45
	1123	2019-01-15 09:53:28.83	-644	1392	-1409	-2	-25	10	28	-29	57	0
	1124	2019-01-15 09:53:28.84	-652	1380	-1397	-3	-25	8	-232	124	-356	54
	1125	2019-01-15 09:53:28.85	-641	1378	-1405	-5	-20	4	35	-13	48	-11
	1126	2019-01-15 09:53:28.86	-639	1378	-1398	-5	-13	2	-228	132	-360	48
	1127	2019-01-15 09:53:28.87	-638	1384	-1394	-9	-13	-1	44	-11	55	-16
	1128	2019-01-15 09:53:28.88	-648	1378	-1402	-5	-11	-5	-212	117	-329	47
	1129	2019-01-15 09:53:28.89	-647	1380	-1399	0	-18	-6	55	-12	67	-21
	1130	2019-01-15 09:53:28.90	-643	1392	-1396	-2	-17	-9	-204	116	-320	44
	1131	2019-01-15 09:53:28.91	-630	1372	-1398	-8	-15	-11	63	-9	72	-27
	1132	2019-01-15 09:53:28.92	-652	1372	-1402	-4	-18	-14	-206	103	-309	51
	1133	2019-01-15 09:53:28.93	-630	1378	-1406	-2	-27	-9	47	4	43	-25
	1134	2019-01-15 09:53:28.94	-639	1376	-1403	-9	-19	-11	-230	120	-350	55
	1135	2019-01-15 09:53:28.95	-626	1372	-1382	-22	1	-12	27	19	8	-23
	1136	2019-01-15 09:53:28.96	-649	1368	-1397	-20	-7	-9	-229	113	-342	58
	1137	2019-01-15 09:53:28.97	-641	1367	-1379	-17	-12	-3	47	-1	48	-23
	1138	2019-01-15 09:53:28.98	-637	1375	-1384	-13	-5	-3	-206	76	-282	65
	1139	2019-01-15 09:53:28.99	-636	1377	-1384	-14	-2	-5	62	2	60	-32
	1140	2019-01-15 09:53:29.00	-637	1380	-1390	-9	-2	-5	-200	80	-280	60
	1141	2019-01-15 09:53:29.01	-644	1388	-1399	-8	-5	-6	46	18	28	-32
	1142	2019-01-15 09:53:29.02	-647	1396	-1395	-15	-4	-8	-214	86	-300	64
	1143	2019-01-15 09:53:29.03	-652	1388	-1391	-20	-9	-10	38	24	14	-31
	1144	2019-01-15 09:53:29.04	-648	1379	-1398	-22	-12	-12	-211	81	-292	65
	1145	2019-01-15 09:53:29.05	-648	1385	-1399	-24	-17	-10	42	29	13	-35
	1146	2019-01-15 09:53:29.06	-644	1378	-1393	-23	-21	-8	-217	77	-294	70
	1147	2019-01-15 09:53:29.07	-648	1375	-1393	-19	-20	-8	22	45	-23	-33
	1148	2019-01-15 09:53:29.08	-654	1375	-1395	-14	-24	-6	-228	85	-313	71
	1149	2019-01-15 09:53:29.09	-643	1380	-1390	-9	-21	-5	32	70	-38	-51
	1150	2019-01-15 09:53:29.10	-647	1381	-1383	-5	-19	-3	-210	92	-302	59
	1151	2019-01-15 09:53:29.11	-655	1380	-1390	1	-22	-5	44	46	-2	-45
	1152	2019-01-15 09:53:29.12	-660	1375	-1392	6	-26	-2	-174	42	-216	66
	1153	2019-01-15 09:53:29.13	-651	1380	-1397	8	-28	3	51	34	17	-42
	1154	2019-01-15 09:53:29.14	-658	1371	-1398	6	-24	9	-202	46	-248	78
	1155	2019-01-15 09:53:29.15	-649	1376	-1398	1	-17	8	32	35	-3	-33
	1156	2019-01-15 09:53:29.16	-631	1385	-1377	-2	-8	12	-176	28	-204	74
	1157	2019-01-15 09:53:29.17	-658	1397	-1399	-7	4	0	48	27	21	-37
	1158	2019-01-15 09:53:29.18	-667	1369	-1384	-3	-8	3	-174	19	-193	77
	1159	2019-01-15 09:53:29.19	-643	1388	-1408	6	-9	9	43	35	8	-39
	1160	2019-01-15 09:53:29.20	-655	1392	-1396	7	-7	10	-176	16	-192	80
	1161	2019-01-15 09:53:29.21	-657	1388	-1402	3	-21	9	43	45	-2	-44
	1162	2019-01-15 09:53:29.22	-654	1395	-1389	4	-17	1	-163	5	-168	79
	1163	2019-01-15 09:53:29.23	-649	1398	-1386	6	-37	2	38	43	-5	-40
	1164	2019-01-15 09:53:29.24	-654	1385	-1382	5	-29	-9	-162	3	-165	79
	1165	2019-01-15 09:53:29.25	-636	1385	-1385	2	-15	-12	22	63	-41	-42
	1166	2019-01-15 09:53:29.26	-646	1380	-1388	1	-3	-16	-176	23	-199	76
	1167	2019-01-15 09:53:29.27	-658	1375	-1388	2	-9	-15	39	76	-37	-57
	1168	2019-01-15 09:53:29.28	-649	1380	-1393	5	-8	-10	-145	5	-150	70
	1169	2019-01-15 09:53:29.29	-659	1381	-1386	10	-8	-8	23	81	-58	-52
	1170	2019-01-15 09:53:29.30	-648	1387	-1389	10	-9	-7	-171	9	-180	81
	1171	2019-01-15 09:53:29.31	-637	1395	-1412	2	0	-9	9	91	-82	-50
	1172	2019-01-15 09:53:29.32	-677	1374	-1389	-21	23	-27	-152	3	-155	74
	1173	2019-01-15 09:53:29.33	-655	1362	-1375	-13	1	-13	10	90	-80	-50
	1174	2019-01-15 09:53:29.34	-638	1381	-1389	5	-1	-8	-156	0	-156	78
	1175	2019-01-15 09:53:29.35	-655	1368	-1382	8	-5	-4	-3	101	-104	-49
	1176	2019-01-15 09:53:29.36	-640	1377	-1384	5	-8	-9	-157	-8	-149	82
	1177	2019-01-15 09:53:29.37	-649	1368	-1391	5	1	-8	-13	109	-122	-48
	1178	2019-01-15 09:53:29.38	-662	1366	-1402	1	5	-6	-154	-1	-153	77
	1179	2019-01-15 09:53:29.39	-661	1363	-1403	-4	-3	-6	-6	109	-115	-51
	1180	2019-01-15 09:53:29.40	-647	1370	-1388	-5	-7	-1	-132	-13	-119	72
	1181	2019-01-15 09:53:29.41	-656	1371	-1370	-7	-8	1	-13	124	-137	-55
	1182	2019-01-15 09:53:29.42	-650	1380	-1389	-12	1	-2	-146	0	-146	73
	1183	2019-01-15 09:53:29.43	-629	1386	-1395	-15	10	-4	-45	143	-188	-49
	1184	2019-01-15 09:53:29.44	-660	1370	-1389	-19	14	-10	-165	-5	-160	85
	1185	2019-01-15 09:53:29.45	-649	1373	-1402	-17	9	-6	-32	112	-144	-40
	1186	2019-01-15 09:53:29.46	-648	1385	-1408	-6	-1	-3	-114	-49	-65	81
	1187	2019-01-15 09:53:29.47	-676	1384	-1398	-4	7	-14	-12	111	-123	-49
	1188	2019-01-15 09:53:29.48	-663	1394	-1387	-2	-12	-14	-104	-33	-71	68
	1189	2019-01-15 09:53:29.49	-632	1385	-1386	-5	10	-21	-26	127	-153	-50
	1190	2019-01-15 09:53:29.50	-669	1382	-1398	-2	-9	-22	-112	-31	-81	71
	1191	2019-01-15 09:53:29.51	-645	1374	-1392	-7	1	-21	-28	127	-155	-49
	1192	2019-01-15 09:53:29.52	-639	1377	-1400	-16	17	-22	-106	-45	-61	75
	1193	2019-01-15 09:53:29.53	-675	1351	-1398	-18	2	-19	-44	138	-182	-47
	1194	2019-01-15 09:53:29.54	-634	1370	-1387	-13	-14	-9	-108	-39	-69	73
	1195	2019-01-15 09:53:29.55	-635	1367	-1387	-16	12	-10	-60	146	-206	-43
	1196	2019-01-15 09:53:29.56	-644	1381	-1393	-29	24	-11	-107	-41	-66	74
	1197	2019-01-15 09:53:29.57	-651	1377	-1393	-35	22	-8	-56	167	-223	-55
	1198	2019-01-15 09:53:29.58	-640	1381	-1378	-34	15	-8	-99	-26	-73	62
	1199	2019-01-15 09:53:29.59	-633	1382	-1400	-34	23	-8	-69	183	-252	-57
	1200	2019-01-15 09:53:29.60	-650	1374	-1390	-34	25	-7	-95	-32	-63	63
	1201	2019-01-15 09:53:29.61	-654	1376	-1384	-26	25	-8	-56	156	-212	-50
	1202	2019-01-15 09:53:29.62	-650	1376	-1396	-6	-5	-2	-68	-59	-9	63
	1203	2019-01-15 09:53:29.63	-637	1369	-1398	9	-30	3	-79	145	-224	-33
	1204	2019-01-15 09:53:29.64	-643	1382	-1393	9	-32	4	-88	-55	-33	71
	1205	2019-01-15 09:53:29.65	-650	1391	-1380	0	-13	0	-86	155	-241	-34
	1206	2019-01-15 09:53:29.66	-652	1384	-1390	-6	2	-6	-79	-58	-21	68
	1207	2019-01-15 09:53:29.67	-644	1379	-1376	-2	-14	-2	-86	166	-252	-40
	1208	2019-01-15 09:53:29.68	-645	1389	-1382	-3	-16	-5	-70	-64	-6	67
	1209	2019-01-15 09:53:29.69	-648	1389	-1385	-10	-5	-9	-98	156	-254	-29
	1210	2019-01-15 09:53:29.70	-654	1391	-1396	-21	10	-18	-65	-68	3	66
	1211	2019-01-15 09:53:29.71	-658	1389	-1400	-28	10	-23	-105	163	-268	-29
	1212	2019-01-15 09:53:29.72	-657	1391	-1396	-30	7	-32	-61	-63	2	62
	1213	2019-01-15 09:53:29.73	-658	1382	-1382	-27	-12	-36	-105	169	-274	-32
	1214	2019-01-15 09:53:29.74	-660	1387	-1371	-26	-13	-38	-56	-59	3	57
	1215	2019-01-15 09:53:29.75	-659	1380	-1380	-21	-6	-37	-116	192	-308	-38
	1216	2019-01-15 09:53:29.76	-667	1378	-1380	-20	-12	-33	-61	-53	-8	57
	1217	2019-01-15 09:53:29.77	-665	1379	-1378	-18	-16	-25	-105	164	-269	-29
	1218	2019-01-15 09:53:29.78	-675	1376	-1390	-19	-20	-22	-27	-84	57	55
	1219	2019-01-15 09:53:29.79	-661	1372	-1382	-20	-17	-10	-120	154	-274	-17
	1220	2019-01-15 09:53:29.80	-658	1384	-1367	-20	-5	-3	-43	-72	29	57
	1221	2019-01-15 09:53:29.81	-654	1383	-1376	-23	1	-3	-116	166	-282	-25
	1222	2019-01-15 09:53:29.82	-656	1375	-1387	-23	3	-6	-24	-76	52	50
	1223	2019-01-15 09:53:29.83	-654	1377	-1397	-20	2	-1	-126	181	-307	-27
	1224	2019-01-15 09:53:29.84	-661	1392	-1393	-17	2	-4	-28	-70	42	49
	1225	2019-01-15 09:53:29.85	-669	1391	-1390	-15	-1	-3	-145	176	-321	-15
	1226	2019-01-15 09:53:29.86	-659	1390	-1391	-9	-10	-5	-28	-68	40	48
	1227	2019-01-15 09:53:29.87	-658	1387	-1389	-1	-18	-4	-150	176	-326	-13
	1228	2019-01-15 09:53:29.88	-661	1401	-1385	3	-17	-1	-26	-70	44	48
	1229	2019-01-15 09:53:29.89	-649	1401	-1375	-1	-10	-6	-152	179	-331	-13
	1230	2019-01-15 09:53:29.90	-652	1394	-1369	-11	4	-14	-22	-65	43	43
	1231	2019-01-15 09:53:29.91	-658	1385	-1376	-15	11	-14	-173	206	-379	-16
	1232	2019-01-15 09:53:29.92	-661	1385	-1382	-5	4	-11	-30	-50	20	40
	1233	2019-01-15 09:53:29.93	-664	1384	-1377	-4	-2	-9	-193	205	-398	-6
	1234	2019-01-15 09:53:29.94	-659	1392	-1382	-7	2	-15	-34	-56	22	45
	1235	2019-01-15 09:53:29.95	-657	1395	-1377	-14	9	-14	-181	158	-339	11
	1236	2019-01-15 09:53:29.96	-654	1392	-1377	-10	10	-14	-7	-82	75	44
	1237	2019-01-15 09:53:29.97	-663	1394	-1379	-7	4	-14	-167	176	-343	-4
	1238	2019-01-15 09:53:29.98	-646	1404	-1380	-8	2	-14	-1	-63	62	32
	1239	2019-01-15 09:53:29.99	-656	1386	-1383	-14	4	-19	-170	181	-351	-5
	1240	2019-01-15 09:53:30.00	-660	1388	-1387	-16	3	-24	7	-60	67	26
	1241	2019-01-15 09:53:30.01	-655	1372	-1381	-14	8	-26	-188	181	-369	3
	1242	2019-01-15 09:53:30.02	-666	1372	-1388	-5	-6	-23	-4	-55	51	29
	1243	2019-01-15 09:53:30.03	-659	1366	-1390	3	-23	-16	-189	179	-368	5
	1244	2019-01-15 09:53:30.04	-648	1385	-1374	3	-22	-9	2	-57	59	27
	1245	2019-01-15 09:53:30.05	-650	1377	-1368	-7	1	-7	-194	187	-381	3
	1246	2019-01-15 09:53:30.06	-661	1378	-1373	-18	12	-6	7	-42	49	17
	1247	2019-01-15 09:53:30.07	-657	1377	-1379	-17	4	3	-211	209	-420	1
	1248	2019-01-15 09:53:30.08	-659	1379	-1388	-12	-4	10	-4	-20	16	12
	1249	2019-01-15 09:53:30.09	-666	1383	-1389	-12	-4	15	-214	196	-410	9
	1250	2019-01-15 09:53:30.10	-660	1391	-1384	-13	-3	15	7	-54	61	23
	1251	2019-01-15 09:53:30.11	-661	1389	-1388	-10	-4	13	-196	143	-339	26
	1252	2019-01-15 09:53:30.12	-654	1398	-1382	-12	-4	7	19	-74	93	27
	1253	2019-01-15 09:53:30.13	-656	1409	-1390	-15	0	-2	-214	159	-373	27
	1254	2019-01-15 09:53:30.14	-654	1396	-1374	-24	2	-8	6	-48	54	21
	1255	2019-01-15 09:53:30.15	-653	1397	-1379	-22	7	-12	-218	174	-392	22
	1256	2019-01-15 09:53:30.16	-656	1392	-1387	-17	1	-12	21	-37	58	8
	1257	2019-01-15 09:53:30.17	-665	1394	-1378	-12	1	-10	-211	162	-373	24
	1258	2019-01-15 09:53:30.18	-657	1390	-1389	-9	2	-11	34	-48	82	7
	1259	2019-01-15 09:53:30.19	-662	1390	-1386	-11	6	-10	-188	144	-332	22
	1260	2019-01-15 09:53:30.20	-671	1393	-1380	-10	3	-9	42	-54	96	6
	1261	2019-01-15 09:53:30.21	-661	1393	-1375	-9	7	-12	-208	145	-353	31
	1262	2019-01-15 09:53:30.22	-664	1386	-1378	-8	12	-13	34	-29	63	-2
	1263	2019-01-15 09:53:30.23	-672	1389	-1374	-8	13	-15	-231	172	-403	29
	1264	2019-01-15 09:53:30.24	-659	1384	-1371	-3	14	-16	22	-4	26	-9
	1265	2019-01-15 09:53:30.25	-659	1383	-1373	0	15	-14	-224	178	-402	23
	1266	2019-01-15 09:53:30.26	-659	1380	-1376	4	19	-10	33	-19	52	-7
	1267	2019-01-15 09:53:30.27	-661	1386	-1379	4	18	-9	-204	134	-338	35
	1268	2019-01-15 09:53:30.28	-658	1383	-1378	3	17	-6	58	-40	98	-9
	1269	2019-01-15 09:53:30.29	-650	1382	-1387	-1	18	-10	-200	134	-334	33
	1270	2019-01-15 09:53:30.30	-661	1383	-1378	-2	21	-12	52	-25	77	-13
	1271	2019-01-15 09:53:30.31	-655	1390	-1368	-10	15	-12	-219	128	-347	45
	1272	2019-01-15 09:53:30.32	-659	1382	-1362	-19	23	-14	22	-20	42	-1
	1273	2019-01-15 09:53:30.33	-663	1382	-1378	-19	20	-15	-237	136	-373	50
	1274	2019-01-15 09:53:30.34	-655	1391	-1370	-19	16	-10	26	-4	30	-11
	1275	2019-01-15 09:53:30.35	-651	1386	-1383	-24	19	-14	-224	142	-366	41
	1276	2019-01-15 09:53:30.36	-655	1390	-1382	-30	17	-13	37	-6	43	-15
	1277	2019-01-15 09:53:30.37	-657	1395	-1396	-37	21	-18	-226	126	-352	50
	1278	2019-01-15 09:53:30.38	-661	1382	-1387	-33	11	-14	20	7	13	-13
	1279	2019-01-15 09:53:30.39	-651	1382	-1386	-21	0	-11	-260	140	-400	60
	1280	2019-01-15 09:53:30.40	-654	1389	-1376	-12	-9	-10	2	31	-29	-16
	1281	2019-01-15 09:53:30.41	-648	1394	-1366	-12	-8	-10	-257	148	-405	54
	1282	2019-01-15 09:53:30.42	-649	1395	-1377	-15	12	-14	26	2	24	-14
	1283	2019-01-15 09:53:30.43	-652	1391	-1380	-20	22	-14	-203	82	-285	60
	1284	2019-01-15 09:53:30.44	-661	1397	-1373	-24	19	-11	54	-13	67	-20
	1285	2019-01-15 09:53:30.45	-650	1390	-1375	-24	11	-12	-229	96	-325	66
	1286	2019-01-15 09:53:30.46	-654	1400	-1376	-26	7	-13	34	19	15	-26
	1287	2019-01-15 09:53:30.47	-653	1399	-1371	-25	9	-13	-217	93	-310	62
	1288	2019-01-15 09:53:30.48	-657	1404	-1375	-28	15	-17	43	7	36	-25
	1289	2019-01-15 09:53:30.49	-674	1401	-1392	-28	21	-22	-205	73	-278	66
	1290	2019-01-15 09:53:30.50	-654	1391	-1398	-26	8	-20	34	14	20	-24
	1291	2019-01-15 09:53:30.51	-666	1396	-1378	-23	-3	-14	-228	93	-321	67
	1292	2019-01-15 09:53:30.52	-653	1394	-1369	-18	-7	-9	34	27	7	-30
	1293	2019-01-15 09:53:30.53	-649	1398	-1372	-12	-2	-6	-215	76	-291	69
	1294	2019-01-15 09:53:30.54	-654	1402	-1365	-14	8	-5	38	30	8	-34
	1295	2019-01-15 09:53:30.55	-650	1410	-1364	-11	11	-9	-214	70	-284	72
	1296	2019-01-15 09:53:30.56	-651	1402	-1378	-13	14	-12	17	50	-33	-33
	1297	2019-01-15 09:53:30.57	-663	1406	-1382	-11	19	-17	-235	92	-327	71
	1298	2019-01-15 09:53:30.58	-666	1397	-1384	-16	20	-15	16	33	-17	-24
	1299	2019-01-15 09:53:30.59	-666	1405	-1374	-12	17	-19	-200	37	-237	81
	1300	2019-01-15 09:53:30.60	-653	1397	-1358	-12	13	-18	40	34	6	-37
	1301	2019-01-15 09:53:30.61	-661	1394	-1354	-9	9	-16	-208	56	-264	76
	1302	2019-01-15 09:53:30.62	-658	1393	-1370	-4	7	-13	20	56	-36	-38
	1303	2019-01-15 09:53:30.63	-646	1385	-1367	-5	11	-10	-207	55	-262	76
	1304	2019-01-15 09:53:30.64	-658	1386	-1374	-10	20	-8	30	46	-16	-38
	1305	2019-01-15 09:53:30.65	-658	1392	-1374	-12	22	-4	-185	34	-219	75
	1306	2019-01-15 09:53:30.66	-654	1389	-1373	-12	16	-5	35	48	-13	-41
	1307	2019-01-15 09:53:30.67	-651	1400	-1365	-11	21	-4	-192	36	-228	78
	1308	2019-01-15 09:53:30.68	-661	1389	-1372	-9	26	-9	13	66	-53	-39
	1309	2019-01-15 09:53:30.69	-656	1383	-1373	-9	19	-10	-204	33	-237	85
	1310	2019-01-15 09:53:30.70	-654	1396	-1355	-1	8	-6	3	78	-75	-40
	1311	2019-01-15 09:53:30.71	-646	1398	-1363	7	3	-4	-202	42	-244	80
	1312	2019-01-15 09:53:30.72	-652	1400	-1365	3	14	-4	2	99	-97	-50
	1313	2019-01-15 09:53:30.73	-651	1397	-1385	-5	27	-12	-190	54	-244	68
	1314	2019-01-15 09:53:30.74	-657	1402	-1394	-10	22	-10	8	86	-78	-47
	1315	2019-01-15 09:53:30.75	-657	1393	-1389	-10	10	-8	-175	11	-186	82
	1316	2019-01-15 09:53:30.76	-653	1398	-1381	-3	8	-7	18	61	-43	-39
	1317	2019-01-15 09:53:30.77	-654	1397	-1369	7	2	-5	-174	-11	-163	92
	1318	2019-01-15 09:53:30.78	-644	1402	-1380	9	5	-11	2	73	-71	-37
	1319	2019-01-15 09:53:30.79	-662	1393	-1384	8	1	-13	-170	-1	-169	85
	1320	2019-01-15 09:53:30.80	-645	1398	-1380	8	2	-16	-1	85	-86	-42
	1321	2019-01-15 09:53:30.81	-650	1388	-1371	2	14	-19	-163	-1	-162	82
	1322	2019-01-15 09:53:30.82	-646	1387	-1376	-6	15	-19	1	86	-85	-43
	1323	2019-01-15 09:53:30.83	-645	1385	-1380	-6	14	-16	-157	-15	-142	86
	1324	2019-01-15 09:53:30.84	-643	1385	-1377	-5	14	-10	-15	97	-112	-41
	1325	2019-01-15 09:53:30.85	-652	1394	-1381	-9	16	-10	-163	-12	-151	87
	1326	2019-01-15 09:53:30.86	-643	1389	-1375	-11	11	-10	-20	104	-124	-42
	1327	2019-01-15 09:53:30.87	-648	1393	-1379	-11	12	-11	-146	-14	-132	80
	1328	2019-01-15 09:53:30.88	-641	1393	-1385	-6	9	-11	-6	106	-112	-50
	1329	2019-01-15 09:53:30.89	-637	1403	-1386	-5	11	-11	-129	-17	-112	73
	1330	2019-01-15 09:53:30.90	-644	1398	-1378	-11	13	-12	3	95	-92	-49
	1331	2019-01-15 09:53:30.91	-646	1398	-1379	-20	14	-18	-116	-48	-68	82
	1332	2019-01-15 09:53:30.92	-655	1396	-1372	-23	9	-17	-33	99	-132	-33
	1333	2019-01-15 09:53:30.93	-662	1389	-1376	-13	3	-19	-154	-36	-118	95
	1334	2019-01-15 09:53:30.94	-643	1384	-1381	-3	-14	-13	-51	115	-166	-32
	1335	2019-01-15 09:53:30.95	-643	1391	-1377	1	-14	-13	-130	-33	-97	81
	1336	2019-01-15 09:53:30.96	-649	1393	-1370	-5	-9	-12	-43	125	-168	-41
	1337	2019-01-15 09:53:30.97	-648	1389	-1375	-8	-1	-18	-132	-28	-104	80
	1338	2019-01-15 09:53:30.98	-655	1384	-1373	-6	-1	-14	-55	134	-189	-39
	1339	2019-01-15 09:53:30.99	-656	1392	-1371	-5	-6	-12	-130	-36	-94	83
	1340	2019-01-15 09:53:31.00	-657	1396	-1376	-3	-9	-10	-58	128	-186	-35
	1341	2019-01-15 09:53:31.01	-658	1397	-1379	-8	-14	-8	-122	-50	-72	86
	1342	2019-01-15 09:53:31.02	-668	1392	-1373	-6	-14	-5	-66	135	-201	-34
	1343	2019-01-15 09:53:31.03	-642	1394	-1374	-3	-13	-3	-114	-40	-74	77
	1344	2019-01-15 09:53:31.04	-661	1390	-1384	4	-12	0	-90	170	-260	-40
	1345	2019-01-15 09:53:31.05	-649	1391	-1375	13	-16	8	-137	-15	-122	76
	1346	2019-01-15 09:53:31.06	-657	1405	-1370	19	-16	10	-77	162	-239	-42
	1347	2019-01-15 09:53:31.07	-659	1394	-1382	12	-16	3	-91	-55	-36	73
	1348	2019-01-15 09:53:31.08	-672	1384	-1383	13	-17	-1	-74	150	-224	-38
	1349	2019-01-15 09:53:31.09	-655	1393	-1365	14	-25	2	-97	-51	-46	74
	1350	2019-01-15 09:53:31.10	-661	1382	-1362	19	-25	4	-80	140	-220	-30
	1351	2019-01-15 09:53:31.11	-662	1388	-1359	25	-31	5	-75	-64	-11	69
	1352	2019-01-15 09:53:31.12	-646	1395	-1364	23	-20	7	-85	157	-242	-36
	1353	2019-01-15 09:53:31.13	-654	1394	-1367	16	-11	4	-92	-51	-41	71
	1354	2019-01-15 09:53:31.14	-653	1387	-1380	8	-5	4	-108	163	-271	-27
	1355	2019-01-15 09:53:31.15	-649	1397	-1389	4	5	5	-85	-60	-25	72
	1356	2019-01-15 09:53:31.16	-664	1392	-1379	-2	5	8	-98	164	-262	-33
	1357	2019-01-15 09:53:31.17	-638	1393	-1385	-3	-6	7	-59	-57	-2	58
	1358	2019-01-15 09:53:31.18	-665	1397	-1377	-5	-9	3	-97	157	-254	-30
	1359	2019-01-15 09:53:31.19	-649	1396	-1379	-1	-14	0	-59	-66	7	62
	1360	2019-01-15 09:53:31.20	-660	1392	-1369	8	-19	4	-108	168	-276	-30
	1361	2019-01-15 09:53:31.21	-641	1395	-1372	6	-12	1	-68	-55	-13	61
	1362	2019-01-15 09:53:31.22	-658	1398	-1373	1	-11	-1	-139	204	-343	-32
	1363	2019-01-15 09:53:31.23	-643	1394	-1373	0	-4	-4	-82	-45	-37	63
	1364	2019-01-15 09:53:31.24	-653	1396	-1376	1	9	-4	-132	157	-289	-12
	1365	2019-01-15 09:53:31.25	-668	1384	-1379	2	6	-3	-48	-83	35	65
	1366	2019-01-15 09:53:31.26	-665	1384	-1383	4	-8	0	-128	166	-294	-19
	1367	2019-01-15 09:53:31.27	-645	1386	-1380	9	-7	2	-52	-63	11	57
	1368	2019-01-15 09:53:31.28	-646	1393	-1373	4	2	3	-139	184	-323	-22
	1369	2019-01-15 09:53:31.29	-649	1394	-1378	-3	12	-2	-47	-71	24	59
	1370	2019-01-15 09:53:31.30	-648	1392	-1384	-5	20	-1	-145	171	-316	-13
	1371	2019-01-15 09:53:31.31	-658	1392	-1389	-2	7	-1	-36	-70	34	53
	1372	2019-01-15 09:53:31.32	-648	1399	-1382	4	-5	-2	-148	180	-328	-16
	1373	2019-01-15 09:53:31.33	-662	1393	-1389	4	-7	-6	-34	-62	28	48
	1374	2019-01-15 09:53:31.34	-665	1394	-1377	-3	-7	-6	-152	182	-334	-15
	1375	2019-01-15 09:53:31.35	-658	1391	-1365	-6	-11	-12	-35	-67	32	51
	1376	2019-01-15 09:53:31.36	-655	1384	-1363	-11	-11	-12	-156	180	-336	-12
	1377	2019-01-15 09:53:31.37	-648	1384	-1363	-15	-4	-13	-22	-69	47	45
	1378	2019-01-15 09:53:31.38	-656	1387	-1369	-21	9	-17	-149	180	-329	-15
	1379	2019-01-15 09:53:31.39	-662	1375	-1379	-22	11	-14	-3	-71	68	37
	1380	2019-01-15 09:53:31.40	-657	1394	-1379	-16	19	-7	-151	165	-316	-7
	1381	2019-01-15 09:53:31.41	-668	1386	-1376	-5	11	-5	-4	-76	72	40
	1382	2019-01-15 09:53:31.42	-664	1394	-1381	5	-8	3	-160	171	-331	-5
	1383	2019-01-15 09:53:31.43	-654	1408	-1375	8	-9	1	-9	-68	59	38
	1384	2019-01-15 09:53:31.44	-659	1396	-1376	1	0	-4	-174	184	-358	-5
	1385	2019-01-15 09:53:31.45	-664	1387	-1371	-8	15	-8	-13	-65	52	39
	1386	2019-01-15 09:53:31.46	-663	1387	-1379	-6	11	-7	-191	181	-372	5
	1387	2019-01-15 09:53:31.47	-655	1389	-1381	-3	6	-6	-9	-60	51	34
	1388	2019-01-15 09:53:31.48	-651	1389	-1373	-4	5	-4	-181	177	-358	2
	1389	2019-01-15 09:53:31.49	-663	1393	-1378	-3	2	0	6	-61	67	27
	1390	2019-01-15 09:53:31.50	-664	1384	-1372	1	-2	2	-185	183	-368	1
	1391	2019-01-15 09:53:31.51	-648	1390	-1380	5	-3	4	3	-50	53	23
	1392	2019-01-15 09:53:31.52	-649	1398	-1368	5	-8	0	-195	208	-403	-6
	1393	2019-01-15 09:53:31.53	-643	1391	-1379	0	11	-7	-1	-40	39	20
	1394	2019-01-15 09:53:31.54	-649	1384	-1382	-5	20	-9	-192	162	-354	15
	1395	2019-01-15 09:53:31.55	-650	1378	-1380	-5	22	-10	13	-77	90	32
	1396	2019-01-15 09:53:31.56	-659	1393	-1388	-2	12	-5	-199	158	-357	20
	1397	2019-01-15 09:53:31.57	-643	1398	-1384	-1	14	-4	8	-58	66	25
	1398	2019-01-15 09:53:31.58	-656	1399	-1380	-6	15	-5	-189	170	-359	9
	1399	2019-01-15 09:53:31.59	-649	1391	-1378	-7	13	-3	31	-57	88	13
	1400	2019-01-15 09:53:31.60	-652	1402	-1381	-5	19	-7	-194	170	-364	12
	1401	2019-01-15 09:53:31.61	-647	1393	-1374	-4	17	-8	24	-45	69	10
	1402	2019-01-15 09:53:31.62	-649	1392	-1375	-5	15	-8	-215	170	-385	22
	1403	2019-01-15 09:53:31.63	-651	1400	-1387	-2	15	-9	16	-41	57	12
	1404	2019-01-15 09:53:31.64	-654	1402	-1378	-2	7	-11	-215	169	-384	23
	1405	2019-01-15 09:53:31.65	-653	1404	-1377	-12	5	-13	24	-35	59	5
	1406	2019-01-15 09:53:31.66	-648	1409	-1378	-18	6	-14	-213	170	-383	21
	1407	2019-01-15 09:53:31.67	-646	1404	-1374	-25	8	-16	31	-32	63	0
	1408	2019-01-15 09:53:31.68	-664	1396	-1378	-25	7	-17	-213	163	-376	25
	1409	2019-01-15 09:53:31.69	-647	1388	-1378	-21	-2	-16	40	-34	74	-3
	1410	2019-01-15 09:53:31.70	-654	1389	-1377	-11	-5	-17	-196	136	-332	30
	1411	2019-01-15 09:53:31.71	-653	1389	-1364	0	-8	-15	38	-45	83	3
	1412	2019-01-15 09:53:31.72	-648	1394	-1367	0	-3	-16	-230	148	-378	41
	1413	2019-01-15 09:53:31.73	-654	1392	-1375	-5	3	-15	20	-29	49	4
	1414	2019-01-15 09:53:31.74	-656	1387	-1377	-13	3	-17	-222	147	-369	37
	1415	2019-01-15 09:53:31.75	-647	1375	-1366	-13	-1	-12	44	-24	68	-10
	1416	2019-01-15 09:53:31.76	-661	1380	-1376	-9	-9	-7	-218	143	-361	37
	1417	2019-01-15 09:53:31.77	-663	1391	-1362	-7	-5	-5	28	-20	48	-4
	1418	2019-01-15 09:53:31.78	-644	1391	-1364	-9	10	-6	-237	134	-371	51
	1419	2019-01-15 09:53:31.79	-646	1396	-1377	-9	21	-4	28	-18	46	-5
	1420	2019-01-15 09:53:31.80	-667	1399	-1384	-13	18	-3	-218	132	-350	43
	1421	2019-01-15 09:53:31.81	-667	1400	-1389	-13	5	-5	45	-15	60	-15
	1422	2019-01-15 09:53:31.82	-661	1405	-1384	-17	-1	-6	-222	131	-353	45
	1423	2019-01-15 09:53:31.83	-656	1401	-1371	-19	-7	-8	36	8	28	-22
	1424	2019-01-15 09:53:31.84	-652	1400	-1375	-13	-9	-8	-248	158	-406	45
	1425	2019-01-15 09:53:31.85	-644	1407	-1369	-7	-11	-8	26	33	-7	-29
	1426	2019-01-15 09:53:31.86	-650	1402	-1365	-7	-10	-12	-232	147	-379	42
	1427	2019-01-15 09:53:31.87	-649	1409	-1368	-9	0	-13	43	0	43	-21
	1428	2019-01-15 09:53:31.88	-647	1404	-1362	-5	11	-14	-202	90	-292	56
	1429	2019-01-15 09:53:31.89	-654	1406	-1374	-1	17	-14	51	-16	67	-17
	1430	2019-01-15 09:53:31.90	-660	1398	-1373	6	7	-11	-228	107	-335	60
	1431	2019-01-15 09:53:31.91	-641	1402	-1368	15	5	-9	32	13	19	-22
	1432	2019-01-15 09:53:31.92	-651	1410	-1371	18	2	-12	-227	97	-324	65
	1433	2019-01-15 09:53:31.93	-642	1400	-1377	23	-3	-16	54	10	44	-32
	1434	2019-01-15 09:53:31.94	-653	1393	-1384	28	-8	-13	-208	93	-301	57
	1435	2019-01-15 09:53:31.95	-645	1391	-1394	30	-6	-14	43	13	30	-28
	1436	2019-01-15 09:53:31.96	-657	1391	-1381	22	-6	-9	-227	83	-310	72
	1437	2019-01-15 09:53:31.97	-644	1389	-1386	15	-6	-5	44	22	22	-33
	1438	2019-01-15 09:53:31.98	-654	1393	-1376	11	4	-9	-214	91	-305	61
	1439	2019-01-15 09:53:31.99	-650	1385	-1385	7	8	-8	27	40	-13	-33
	1440	2019-01-15 09:53:32.00	-659	1385	-1385	6	-4	-6	-246	92	-338	77
	1441	2019-01-15 09:53:32.01	-651	1378	-1373	5	-6	-8	28	55	-27	-41
	1442	2019-01-15 09:53:32.02	-644	1383	-1365	5	3	-3	-204	91	-295	56
	1443	2019-01-15 09:53:32.03	-650	1383	-1368	0	16	-7	48	25	23	-36
	1444	2019-01-15 09:53:32.04	-652	1384	-1378	-5	20	-9	-191	41	-232	75
	1445	2019-01-15 09:53:32.05	-652	1383	-1387	-4	20	-8	42	20	22	-31
	1446	2019-01-15 09:53:32.06	-661	1387	-1393	-4	13	-9	-215	58	-273	78
	1447	2019-01-15 09:53:32.07	-639	1394	-1399	-1	0	-8	20	44	-24	-32
	1448	2019-01-15 09:53:32.08	-647	1402	-1375	-1	-3	-11	-209	48	-257	80
	1449	2019-01-15 09:53:32.09	-654	1390	-1372	-5	6	-19	32	42	-10	-37
	1450	2019-01-15 09:53:32.10	-654	1387	-1384	-3	-8	-21	-198	50	-248	74
	1451	2019-01-15 09:53:32.11	-656	1374	-1376	0	-21	-21	29	38	-9	-33
	1452	2019-01-15 09:53:32.12	-649	1382	-1378	-3	-15	-17	-190	26	-216	82
	1453	2019-01-15 09:53:32.13	-651	1383	-1374	-14	2	-23	40	49	-9	-44
	1454	2019-01-15 09:53:32.14	-669	1380	-1385	-18	10	-22	-188	34	-222	77
	1455	2019-01-15 09:53:32.15	-662	1384	-1378	-13	0	-10	19	62	-43	-40
	1456	2019-01-15 09:53:32.16	-662	1379	-1374	-7	0	-4	-196	34	-230	81
	1457	2019-01-15 09:53:32.17	-659	1393	-1373	-11	3	-1	10	53	-43	-31
	1458	2019-01-15 09:53:32.18	-654	1399	-1373	-15	14	3	-188	14	-202	87
	1459	2019-01-15 09:53:32.19	-654	1401	-1372	-10	17	1	26	41	-15	-33
	1460	2019-01-15 09:53:32.20	-664	1405	-1378	-4	20	-3	-164	-14	-150	89
	1461	2019-01-15 09:53:32.21	-654	1407	-1375	4	11	-2	22	51	-29	-36
	1462	2019-01-15 09:53:32.22	-655	1405	-1386	3	16	-9	-173	5	-178	84
	1463	2019-01-15 09:53:32.23	-672	1402	-1392	8	17	-12	8	66	-58	-37
	1464	2019-01-15 09:53:32.24	-658	1405	-1378	11	4	-10	-173	4	-177	84
	1465	2019-01-15 09:53:32.25	-662	1402	-1380	17	6	-14	6	90	-84	-48
	1466	2019-01-15 09:53:32.26	-662	1385	-1379	18	6	-19	-173	10	-183	81
	1467	2019-01-15 09:53:32.27	-649	1391	-1378	23	-1	-17	-7	94	-101	-43
	1468	2019-01-15 09:53:32.28	-662	1391	-1364	22	12	-18	-169	3	-172	83
	1469	2019-01-15 09:53:32.29	-644	1388	-1369	19	24	-24	1	88	-87	-44
	1470	2019-01-15 09:53:32.30	-666	1392	-1377	16	25	-24	-150	-5	-145	77
	1471	2019-01-15 09:53:32.31	-659	1400	-1375	9	26	-24	-4	102	-106	-49
	1472	2019-01-15 09:53:32.32	-651	1382	-1370	9	20	-24	-159	-5	-154	82
	1473	2019-01-15 09:53:32.33	-663	1398	-1375	8	23	-27	-20	126	-146	-53
	1474	2019-01-15 09:53:32.34	-648	1386	-1366	10	16	-28	-151	10	-161	70
	1475	2019-01-15 09:53:32.35	-641	1382	-1372	13	22	-33	-24	132	-156	-54
	1476	2019-01-15 09:53:32.36	-646	1394	-1371	21	23	-35	-148	4	-152	72
	1477	2019-01-15 09:53:32.37	-641	1390	-1386	28	12	-30	-16	97	-113	-40
	1478	2019-01-15 09:53:32.38	-645	1378	-1400	17	32	-37	-116	-35	-81	75
	1479	2019-01-15 09:53:32.39	-655	1377	-1390	0	31	-40	0	118	-118	-59
	1480	2019-01-15 09:53:32.40	-645	1374	-1380	1	29	-39	-124	-15	-109	69
	1481	2019-01-15 09:53:32.41	-658	1383	-1372	3	35	-36	-8	138	-146	-65
	1482	2019-01-15 09:53:32.42	-650	1382	-1395	10	32	-33	-103	-22	-81	62
	1483	2019-01-15 09:53:32.43	-640	1379	-1386	7	23	-30	-2	125	-127	-61
	1484	2019-01-15 09:53:32.44	-661	1379	-1392	4	25	-37	-92	-35	-57	63
	1485	2019-01-15 09:53:32.45	-642	1385	-1386	-1	24	-41	-22	131	-153	-54
	1486	2019-01-15 09:53:32.46	-647	1394	-1376	-3	27	-43	-110	-31	-79	70
	1487	2019-01-15 09:53:32.47	-639	1381	-1378	-9	43	-49	-30	147	-177	-58
	1488	2019-01-15 09:53:32.48	-649	1386	-1402	-4	41	-50	-100	-34	-66	67
	1489	2019-01-15 09:53:32.49	-655	1382	-1396	0	27	-48	-54	154	-208	-50
	1490	2019-01-15 09:53:32.50	-656	1390	-1394	2	22	-47	-110	-23	-87	66
	1491	2019-01-15 09:53:32.51	-641	1381	-1391	-1	34	-52	-28	154	-182	-63
	1492	2019-01-15 09:53:32.52	-661	1390	-1390	-5	40	-49	-66	-43	-23	54
	1493	2019-01-15 09:53:32.53	-650	1388	-1388	-3	29	-48	-40	147	-187	-53
	1494	2019-01-15 09:53:32.54	-651	1390	-1390	-8	26	-47	-88	-53	-35	70
	1495	2019-01-15 09:53:32.55	-650	1387	-1393	-13	26	-51	-63	159	-222	-48
	1496	2019-01-15 09:53:32.56	-654	1379	-1390	-14	25	-49	-80	-45	-35	62
	1497	2019-01-15 09:53:32.57	-653	1374	-1392	-12	28	-48	-63	151	-214	-44
	1498	2019-01-15 09:53:32.58	-661	1377	-1390	-5	21	-47	-66	-56	-10	61
	1499	2019-01-15 09:53:32.59	-651	1379	-1390	-1	11	-42	-51	155	-206	-52
	1500	2019-01-15 09:53:32.60	-657	1382	-1387	-6	12	-40	-60	-56	-4	58
	1501	2019-01-15 09:53:32.61	-648	1373	-1377	-10	15	-40	-68	166	-234	-49
	1502	2019-01-15 09:53:32.62	-651	1380	-1384	-18	20	-39	-62	-59	-3	60
	1503	2019-01-15 09:53:32.63	-662	1375	-1384	-23	16	-39	-87	165	-252	-39
	1504	2019-01-15 09:53:32.64	-653	1370	-1382	-23	11	-32	-62	-56	-6	59
	1505	2019-01-15 09:53:32.65	-652	1378	-1391	-24	13	-30	-90	163	-253	-36
	1506	2019-01-15 09:53:32.66	-659	1379	-1392	-27	13	-32	-58	-63	5	60
	1507	2019-01-15 09:53:32.67	-656	1378	-1385	-26	14	-26	-103	188	-291	-42
	1508	2019-01-15 09:53:32.68	-664	1374	-1401	-23	8	-19	-69	-51	-18	60
	1509	2019-01-15 09:53:32.69	-663	1380	-1397	-23	-7	-17	-92	146	-238	-27
	1510	2019-01-15 09:53:32.70	-667	1374	-1380	-25	-10	-16	-17	-97	80	57
	1511	2019-01-15 09:53:32.71	-655	1375	-1371	-21	-3	-12	-92	158	-250	-33
	1512	2019-01-15 09:53:32.72	-652	1382	-1374	-25	11	-15	-40	-64	24	52
	1513	2019-01-15 09:53:32.73	-666	1380	-1385	-24	5	-11	-122	175	-297	-26
	1514	2019-01-15 09:53:32.74	-663	1380	-1389	-16	-2	-8	-50	-68	18	59
	1515	2019-01-15 09:53:32.75	-670	1382	-1386	-15	1	-6	-123	189	-312	-33
	1516	2019-01-15 09:53:32.76	-651	1378	-1395	-13	-3	-5	-42	-68	26	55
	1517	2019-01-15 09:53:32.77	-661	1390	-1388	-8	-7	-2	-130	172	-302	-21
	1518	2019-01-15 09:53:32.78	-666	1390	-1379	-2	-9	-6	-37	-83	46	60
	1519	2019-01-15 09:53:32.79	-664	1402	-1377	-1	-10	-9	-131	174	-305	-21
	1520	2019-01-15 09:53:32.80	-657	1403	-1373	-2	-3	-14	-30	-68	38	49
	1521	2019-01-15 09:53:32.81	-670	1384	-1382	-6	8	-23	-145	186	-331	-20
	1522	2019-01-15 09:53:32.82	-659	1387	-1387	-5	1	-19	-24	-70	46	47
	1523	2019-01-15 09:53:32.83	-665	1387	-1380	-5	9	-24	-149	200	-349	-25
	1524	2019-01-15 09:53:32.84	-657	1376	-1383	-12	20	-21	-22	-50	28	36
	1525	2019-01-15 09:53:32.85	-665	1367	-1398	-13	31	-21	-167	208	-375	-20
	1526	2019-01-15 09:53:32.86	-665	1377	-1386	-9	23	-14	-23	-51	28	37
	1527	2019-01-15 09:53:32.87	-662	1381	-1381	-5	15	-14	-159	175	-334	-8
	1528	2019-01-15 09:53:32.88	-658	1389	-1376	-8	13	-16	-11	-73	62	42
	1529	2019-01-15 09:53:32.89	-653	1380	-1386	-9	17	-17	-158	182	-340	-12
	1530	2019-01-15 09:53:32.90	-670	1382	-1394	-15	19	-22	-11	-65	54	38
	1531	2019-01-15 09:53:32.91	-659	1381	-1388	-8	5	-21	-178	187	-365	-4
	1532	2019-01-15 09:53:32.92	-660	1381	-1388	-10	15	-21	-8	-66	58	37
	1533	2019-01-15 09:53:32.93	-657	1377	-1378	-10	11	-22	-174	171	-345	1
	1534	2019-01-15 09:53:32.94	-657	1369	-1373	-13	17	-22	2	-69	71	33
	1535	2019-01-15 09:53:32.95	-663	1380	-1380	-14	21	-19	-182	177	-359	2
	1536	2019-01-15 09:53:32.96	-647	1371	-1380	-12	15	-18	-4	-61	57	32
	1537	2019-01-15 09:53:32.97	-653	1381	-1391	-12	12	-17	-184	181	-365	1
	1538	2019-01-15 09:53:32.98	-655	1373	-1382	-13	13	-20	4	-62	66	29
	1539	2019-01-15 09:53:32.99	-661	1366	-1392	-17	22	-16	-188	177	-365	5
	1540	2019-01-15 09:53:33.00	-661	1378	-1384	-25	24	-14	17	-52	69	17
	1541	2019-01-15 09:53:33.01	-658	1374	-1378	-30	18	-13	-188	188	-376	0
	1542	2019-01-15 09:53:33.02	-663	1389	-1374	-35	14	-9	17	-53	70	18
	1543	2019-01-15 09:53:33.03	-660	1395	-1373	-36	10	-11	-176	155	-331	10
	1544	2019-01-15 09:53:33.04	-654	1396	-1372	-36	11	-17	32	-73	105	20
	1545	2019-01-15 09:53:33.05	-656	1392	-1381	-39	14	-23	-192	172	-364	10
	1546	2019-01-15 09:53:33.06	-657	1388	-1384	-34	17	-26	20	-49	69	14
	1547	2019-01-15 09:53:33.07	-663	1385	-1389	-29	14	-23	-203	169	-372	17
	1548	2019-01-15 09:53:33.08	-670	1380	-1388	-29	3	-20	30	-49	79	9
	1549	2019-01-15 09:53:33.09	-664	1386	-1376	-24	-5	-16	-194	158	-352	18
	1550	2019-01-15 09:53:33.10	-657	1387	-1366	-23	-3	-12	29	-45	74	8
	1551	2019-01-15 09:53:33.11	-658	1380	-1365	-29	4	-10	-210	175	-385	17
	1552	2019-01-15 09:53:33.12	-663	1384	-1388	-32	17	-10	21	-33	54	6
	1553	2019-01-15 09:53:33.13	-656	1384	-1376	-37	18	-4	-212	171	-383	20
	1554	2019-01-15 09:53:33.14	-655	1378	-1386	-36	20	2	38	-37	75	0
	1555	2019-01-15 09:53:33.15	-666	1387	-1384	-34	20	3	-205	159	-364	23
	1556	2019-01-15 09:53:33.16	-661	1402	-1366	-29	15	5	37	-21	58	-8
	1557	2019-01-15 09:53:33.17	-663	1389	-1368	-20	12	3	-245	178	-423	33
	1558	2019-01-15 09:53:33.18	-665	1401	-1378	-17	16	-3	11	-20	31	4
	1559	2019-01-15 09:53:33.19	-671	1390	-1391	-17	19	-8	-212	128	-340	42
	1560	2019-01-15 09:53:33.20	-662	1396	-1391	-21	15	-9	59	-45	104	-7
	1561	2019-01-15 09:53:33.21	-662	1391	-1381	-20	10	-12	-205	146	-351	29
	1562	2019-01-15 09:53:33.22	-663	1395	-1376	-23	11	-13	42	-20	62	-11
	1563	2019-01-15 09:53:33.23	-664	1403	-1369	-25	21	-14	-217	148	-365	34
	1564	2019-01-15 09:53:33.24	-656	1395	-1360	-31	28	-18	43	-18	61	-12
	1565	2019-01-15 09:53:33.25	-648	1405	-1364	-31	37	-20	-213	136	-349	38
	1566	2019-01-15 09:53:33.26	-653	1413	-1374	-31	36	-24	45	-18	63	-13
	1567	2019-01-15 09:53:33.27	-652	1394	-1390	-26	33	-29	-212	136	-348	38
	1568	2019-01-15 09:53:33.28	-658	1403	-1391	-21	33	-29	50	-15	65	-17
	1569	2019-01-15 09:53:33.29	-664	1401	-1386	-18	28	-31	-222	131	-353	45
	1570	2019-01-15 09:53:33.30	-662	1397	-1372	-14	22	-28	49	-5	54	-22
	1571	2019-01-15 09:53:33.31	-657	1397	-1359	-6	17	-24	-218	127	-345	45
	1572	2019-01-15 09:53:33.32	-662	1402	-1367	-3	26	-24	44	4	40	-24
	1573	2019-01-15 09:53:33.33	-656	1395	-1367	-7	31	-18	-225	135	-360	45
	1574	2019-01-15 09:53:33.34	-646	1401	-1378	-8	30	-17	37	-5	42	-16
	1575	2019-01-15 09:53:33.35	-653	1391	-1379	-11	33	-18	-210	93	-303	58
	1576	2019-01-15 09:53:33.36	-640	1395	-1379	-15	37	-13	55	-17	72	-19
	1577	2019-01-15 09:53:33.37	-650	1399	-1376	-15	46	-13	-226	103	-329	61
	1578	2019-01-15 09:53:33.38	-650	1389	-1375	-8	47	-12	43	9	34	-26
	1579	2019-01-15 09:53:33.39	-655	1377	-1391	-4	29	-5	-211	100	-311	55
	1580	2019-01-15 09:53:33.40	-636	1396	-1366	1	17	1	46	6	40	-26
	1581	2019-01-15 09:53:33.41	-644	1399	-1370	1	17	3	-221	98	-319	61
	1582	2019-01-15 09:53:33.42	-642	1391	-1379	-1	29	8	42	11	31	-26
	1583	2019-01-15 09:53:33.43	-652	1393	-1383	-3	28	8	-213	88	-301	62
	1584	2019-01-15 09:53:33.44	-656	1406	-1370	-1	20	6	40	23	17	-31
	1585	2019-01-15 09:53:33.45	-644	1407	-1378	1	14	1	-225	90	-315	67
	1586	2019-01-15 09:53:33.46	-648	1403	-1387	2	11	-5	30	26	4	-28
	1587	2019-01-15 09:53:33.47	-650	1398	-1378	0	13	-8	-220	86	-306	67
	1588	2019-01-15 09:53:33.48	-650	1402	-1382	2	11	-17	46	39	7	-42
	1589	2019-01-15 09:53:33.49	-648	1404	-1380	-1	7	-19	-203	92	-295	55
	1590	2019-01-15 09:53:33.50	-648	1401	-1375	-2	6	-22	57	30	27	-43
	1591	2019-01-15 09:53:33.51	-661	1367	-1354	14	-17	-18	-185	45	-230	70
	1592	2019-01-15 09:53:33.52	-646	1400	-1386	14	5	-21	42	24	18	-33
	1593	2019-01-15 09:53:33.53	-649	1392	-1375	-7	20	-22	-216	63	-279	76
	1594	2019-01-15 09:53:33.54	-640	1385	-1375	-5	12	-19	23	44	-21	-33
	1595	2019-01-15 09:53:33.55	-641	1387	-1374	-3	29	-14	-204	60	-264	72
	1596	2019-01-15 09:53:33.56	-662	1389	-1380	-13	40	-11	45	43	2	-44
	1597	2019-01-15 09:53:33.57	-643	1397	-1384	-17	27	-8	-182	53	-235	64
	1598	2019-01-15 09:53:33.58	-665	1373	-1365	-1	-1	-1	35	51	-16	-43
	1599	2019-01-15 09:53:33.59	-614	1413	-1392	16	-10	9	-200	44	-244	78
	1600	2019-01-15 09:53:33.60	-649	1414	-1392	-4	16	-5	20	35	-15	-27
	1601	2019-01-15 09:53:33.61	-645	1400	-1385	-21	17	-17	-181	26	-207	77
	1602	2019-01-15 09:53:33.62	-642	1386	-1369	-17	18	-21	36	50	-14	-43
	1603	2019-01-15 09:53:33.63	-650	1377	-1370	-1	8	-14	-189	29	-218	80
	1604	2019-01-15 09:53:33.64	-645	1381	-1382	7	8	-8	15	84	-69	-49
	1605	2019-01-15 09:53:33.65	-658	1380	-1396	5	8	-9	-213	56	-269	78
	1606	2019-01-15 09:53:33.66	-639	1387	-1402	-1	0	-8	13	72	-59	-42
	1607	2019-01-15 09:53:33.67	-645	1396	-1388	-9	1	-9	-160	5	-165	77
	1608	2019-01-15 09:53:33.68	-629	1387	-1378	-16	0	-7	36	63	-27	-49
	1609	2019-01-15 09:53:33.69	-650	1386	-1381	-19	12	-12	-171	19	-190	76
	1610	2019-01-15 09:53:33.70	-642	1390	-1378	-15	-3	-8	-1	73	-74	-36
	1611	2019-01-15 09:53:33.71	-647	1391	-1388	-10	-10	-5	-191	7	-198	92
	1612	2019-01-15 09:53:33.72	-642	1393	-1378	-8	-14	-3	3	85	-82	-44
	1613	2019-01-15 09:53:33.73	-643	1386	-1382	-12	-12	-5	-168	10	-178	79
	1614	2019-01-15 09:53:33.74	-655	1387	-1386	-15	-10	-6	0	91	-91	-45
	1615	2019-01-15 09:53:33.75	-657	1383	-1376	-16	-12	-5	-167	5	-172	81
	1616	2019-01-15 09:53:33.76	-643	1388	-1374	-14	-9	1	-6	90	-96	-42
	1617	2019-01-15 09:53:33.77	-642	1392	-1376	-21	6	6	-166	0	-166	83
	1618	2019-01-15 09:53:33.78	-662	1397	-1393	-23	-2	6	4	98	-94	-51
	1619	2019-01-15 09:53:33.79	-649	1402	-1380	-25	-11	5	-141	-13	-128	77
	1620	2019-01-15 09:53:33.80	-648	1389	-1369	-29	-11	1	-24	105	-129	-40
	1621	2019-01-15 09:53:33.81	-665	1370	-1342	-20	-21	0	-177	2	-179	87
	1622	2019-01-15 09:53:33.82	-607	1394	-1378	10	-45	19	-41	122	-163	-40
	1623	2019-01-15 09:53:33.83	-648	1407	-1384	2	-5	10	-164	-3	-161	83
	1624	2019-01-15 09:53:33.84	-669	1403	-1393	-19	-8	2	-18	102	-120	-42
	1625	2019-01-15 09:53:33.85	-640	1408	-1398	-21	-19	7	-130	-39	-91	84
	1626	2019-01-15 09:53:33.86	-663	1413	-1383	-24	-5	4	-24	107	-131	-41
	1627	2019-01-15 09:53:33.87	-657	1408	-1379	-30	-10	1	-140	-23	-117	81
	1628	2019-01-15 09:53:33.88	-649	1402	-1370	-28	-15	4	-36	116	-152	-40
	1629	2019-01-15 09:53:33.89	-655	1403	-1371	-28	-12	-3	-132	-30	-102	81
	1630	2019-01-15 09:53:33.90	-649	1403	-1365	-32	-2	-6	-41	120	-161	-39
	1631	2019-01-15 09:53:33.91	-645	1412	-1365	-27	4	-10	-133	-36	-97	84
	1632	2019-01-15 09:53:33.92	-656	1405	-1367	-16	5	-12	-41	135	-176	-47
	1633	2019-01-15 09:53:33.93	-651	1398	-1376	-8	-1	-10	-120	-31	-89	75
	1634	2019-01-15 09:53:33.94	-656	1394	-1372	2	0	-10	-60	136	-196	-38
	1635	2019-01-15 09:53:33.95	-649	1398	-1368	9	-9	-3	-129	-34	-95	81
	1636	2019-01-15 09:53:33.96	-648	1397	-1371	12	-13	3	-56	126	-182	-35
	1637	2019-01-15 09:53:33.97	-655	1399	-1362	12	-11	1	-111	-55	-56	83
	1638	2019-01-15 09:53:33.98	-648	1395	-1368	11	-8	1	-52	151	-203	-49
	1639	2019-01-15 09:53:33.99	-653	1400	-1372	8	-11	2	-107	-41	-66	74
	1640	2019-01-15 09:53:34.00	-663	1405	-1381	5	-3	2	-40	115	-155	-37
	1641	2019-01-15 09:53:34.01	-659	1399	-1380	-2	1	-2	-78	-88	10	83
	1642	2019-01-15 09:53:34.02	-656	1400	-1372	-9	3	-4	-62	138	-200	-38
	1643	2019-01-15 09:53:34.03	-659	1388	-1370	-12	0	-4	-107	-50	-57	78
	1644	2019-01-15 09:53:34.04	-659	1390	-1365	-16	-3	-2	-89	153	-242	-32
	1645	2019-01-15 09:53:34.05	-659	1396	-1353	-15	-11	-2	-93	-57	-36	75
	1646	2019-01-15 09:53:34.06	-646	1399	-1344	-13	-1	-1	-84	139	-223	-27
	1647	2019-01-15 09:53:34.07	-653	1401	-1352	-20	23	-5	-82	-69	-13	75
	1648	2019-01-15 09:53:34.08	-659	1411	-1364	-25	33	-10	-87	150	-237	-31
	1649	2019-01-15 09:53:34.09	-660	1405	-1371	-23	29	-12	-88	-63	-25	75
	1650	2019-01-15 09:53:34.10	-662	1400	-1375	-17	25	-10	-118	159	-277	-20
	1651	2019-01-15 09:53:34.11	-649	1404	-1372	-13	22	-12	-92	-63	-29	77
	1652	2019-01-15 09:53:34.12	-645	1417	-1368	-13	25	-16	-119	167	-286	-24
	1653	2019-01-15 09:53:34.13	-643	1420	-1365	-10	29	-22	-74	-56	-18	65
	1654	2019-01-15 09:53:34.14	-654	1406	-1373	-7	37	-29	-103	178	-281	-37
	1655	2019-01-15 09:53:34.15	-654	1405	-1380	-3	32	-30	-68	-54	-14	61
	1656	2019-01-15 09:53:34.16	-640	1400	-1380	-2	34	-30	-94	148	-242	-27
	1657	2019-01-15 09:53:34.17	-651	1399	-1378	-9	36	-32	-34	-94	60	64
	1658	2019-01-15 09:53:34.18	-654	1396	-1380	-16	39	-31	-112	139	-251	-13
	1659	2019-01-15 09:53:34.19	-651	1392	-1366	-22	39	-29	-60	-85	25	72
	1660	2019-01-15 09:53:34.20	-646	1389	-1368	-24	36	-27	-126	154	-280	-14
	1661	2019-01-15 09:53:34.21	-643	1387	-1367	-18	38	-18	-51	-85	34	68
	1662	2019-01-15 09:53:34.22	-644	1396	-1358	-15	40	-14	-139	161	-300	-11
	1663	2019-01-15 09:53:34.23	-640	1405	-1375	-18	45	-11	-47	-71	24	59
	1664	2019-01-15 09:53:34.24	-650	1404	-1378	-22	54	-15	-138	174	-312	-18
	1665	2019-01-15 09:53:34.25	-647	1408	-1372	-23	38	-18	-50	-66	16	58
	1666	2019-01-15 09:53:34.26	-687	1367	-1326	9	-16	-12	-144	177	-321	-16
	1667	2019-01-15 09:53:34.27	-584	1425	-1401	37	-1	-2	-40	-77	37	58
	1668	2019-01-15 09:53:34.28	-636	1402	-1388	6	49	-16	-153	171	-324	-9
	1669	2019-01-15 09:53:34.29	-648	1382	-1374	-8	27	-25	-43	-67	24	55
	1670	2019-01-15 09:53:34.30	-626	1388	-1373	3	16	-16	-198	208	-406	-5
	1671	2019-01-15 09:53:34.31	-648	1390	-1359	5	33	-17	-69	-39	-30	54
	1672	2019-01-15 09:53:34.32	-637	1399	-1372	-4	36	-18	-181	212	-393	-15
	1673	2019-01-15 09:53:34.33	-638	1392	-1384	5	27	-13	-38	-60	22	49
	1674	2019-01-15 09:53:34.34	-645	1400	-1377	2	23	-15	-166	168	-334	-1
	1675	2019-01-15 09:53:34.35	-647	1400	-1388	-6	13	-14	-17	-78	61	47
	1676	2019-01-15 09:53:34.36	-639	1392	-1379	-10	8	-9	-174	178	-352	-2
	1677	2019-01-15 09:53:34.37	-642	1381	-1376	-14	17	-7	-22	-63	41	42
	1678	2019-01-15 09:53:34.38	-646	1380	-1368	-17	15	-5	-176	186	-362	-5
	1679	2019-01-15 09:53:34.39	-642	1399	-1363	-11	12	3	-14	-60	46	37
	1680	2019-01-15 09:53:34.40	-642	1387	-1359	-6	18	1	-188	174	-362	7
	1681	2019-01-15 09:53:34.41	-654	1398	-1373	0	5	3	-9	-69	60	39
	1682	2019-01-15 09:53:34.42	-647	1415	-1379	-6	21	-1	-186	164	-350	11
	1683	2019-01-15 09:53:34.43	-655	1411	-1368	-7	11	-3	-2	-63	61	32
	1684	2019-01-15 09:53:34.44	-626	1414	-1371	-13	15	-8	-186	178	-364	4
	1685	2019-01-15 09:53:34.45	-648	1417	-1366	-17	23	-13	-14	-68	54	41
	1686	2019-01-15 09:53:34.46	-641	1416	-1363	-14	15	-14	-210	184	-394	13
	1687	2019-01-15 09:53:34.47	-638	1414	-1379	-13	24	-18	-14	-47	33	30
	1688	2019-01-15 09:53:34.48	-639	1396	-1383	-12	31	-23	-209	194	-403	7
	1689	2019-01-15 09:53:34.49	-653	1402	-1387	-8	21	-19	2	-55	57	26
	1690	2019-01-15 09:53:34.50	-633	1405	-1375	1	19	-15	-195	156	-351	19
	1691	2019-01-15 09:53:34.51	-636	1420	-1366	1	28	-18	10	-67	77	28
	1692	2019-01-15 09:53:34.52	-638	1414	-1376	-1	31	-21	-199	170	-369	14
	1693	2019-01-15 09:53:34.53	-643	1416	-1374	3	33	-20	12	-56	68	22
	1694	2019-01-15 09:53:34.54	-641	1408	-1370	3	32	-21	-215	170	-385	22
	1695	2019-01-15 09:53:34.55	-632	1409	-1374	1	31	-22	9	-49	58	20
	1696	2019-01-15 09:53:34.56	-630	1397	-1363	2	29	-24	-210	158	-368	26
	1697	2019-01-15 09:53:34.57	-639	1401	-1362	3	29	-27	14	-62	76	24
	1698	2019-01-15 09:53:34.58	-636	1400	-1368	6	30	-28	-213	151	-364	31
	1699	2019-01-15 09:53:34.59	-633	1392	-1374	11	35	-27	11	-50	61	19
	1700	2019-01-15 09:53:34.60	-643	1394	-1378	6	40	-23	-227	172	-399	27
	1701	2019-01-15 09:53:34.61	-645	1398	-1383	3	38	-21	19	-34	53	7
	1702	2019-01-15 09:53:34.62	-629	1402	-1384	1	37	-18	-216	157	-373	29
	1703	2019-01-15 09:53:34.63	-641	1393	-1364	1	32	-19	44	-44	88	0
	1704	2019-01-15 09:53:34.64	-635	1405	-1380	-3	24	-20	-177	142	-319	17
	1705	2019-01-15 09:53:34.65	-652	1393	-1366	-11	29	-29	47	-50	97	1
	1706	2019-01-15 09:53:34.66	-625	1394	-1370	-9	25	-33	-228	151	-379	38
	1707	2019-01-15 09:53:34.67	-641	1385	-1377	-13	32	-33	24	-39	63	7
	1708	2019-01-15 09:53:34.68	-655	1369	-1376	-11	27	-28	-216	132	-348	42
	1709	2019-01-15 09:53:34.69	-621	1403	-1394	-4	23	-18	42	-45	87	1
	1710	2019-01-15 09:53:34.70	-637	1400	-1369	-10	33	-22	-219	135	-354	42
	1711	2019-01-15 09:53:34.71	-626	1412	-1367	-23	42	-35	24	-28	52	2
	1712	2019-01-15 09:53:34.72	-634	1399	-1377	-26	43	-44	-233	143	-376	45
	1713	2019-01-15 09:53:34.73	-631	1402	-1380	-24	46	-49	30	-25	55	-2
	1714	2019-01-15 09:53:34.74	-638	1391	-1387	-21	52	-56	-231	135	-366	48
	1715	2019-01-15 09:53:34.75	-638	1380	-1385	-16	44	-53	28	-18	46	-5
	1716	2019-01-15 09:53:34.76	-638	1374	-1392	0	25	-41	-237	129	-366	54
	1717	2019-01-15 09:53:34.77	-643	1390	-1377	5	36	-39	23	-15	38	-4
	1718	2019-01-15 09:53:34.78	-634	1407	-1385	-4	45	-37	-245	138	-383	53
	1719	2019-01-15 09:53:34.79	-641	1407	-1373	-14	50	-39	38	-15	53	-11
	1720	2019-01-15 09:53:34.80	-633	1414	-1382	-20	58	-42	-194	104	-298	45
	1721	2019-01-15 09:53:34.81	-648	1412	-1379	-33	55	-49	56	-31	87	-12
	1722	2019-01-15 09:53:34.82	-636	1398	-1388	-36	36	-56	-225	103	-328	61
	1723	2019-01-15 09:53:34.83	-639	1392	-1367	-35	47	-57	21	-18	39	-1
	1724	2019-01-15 09:53:34.84	-646	1386	-1379	-34	54	-54	-234	109	-343	62
	1725	2019-01-15 09:53:34.85	-638	1387	-1387	-29	51	-48	36	1	35	-18
	1726	2019-01-15 09:53:34.86	-649	1395	-1371	-24	40	-43	-226	100	-326	63
	1727	2019-01-15 09:53:34.87	-625	1407	-1366	-28	36	-42	43	8	35	-25
	1728	2019-01-15 09:53:34.88	-631	1404	-1366	-35	53	-43	-224	100	-324	62
	1729	2019-01-15 09:53:34.89	-635	1398	-1368	-32	59	-42	27	8	19	-17
	1730	2019-01-15 09:53:34.90	-636	1413	-1372	-29	67	-43	-232	93	-325	69
	1731	2019-01-15 09:53:34.91	-630	1397	-1368	-23	55	-43	32	10	22	-21
	1732	2019-01-15 09:53:34.92	-642	1391	-1374	-19	51	-41	-223	88	-311	67
	1733	2019-01-15 09:53:34.93	-634	1400	-1375	-12	57	-37	19	36	-17	-27
	1734	2019-01-15 09:53:34.94	-634	1414	-1364	-14	61	-42	-250	109	-359	70
	1735	2019-01-15 09:53:34.95	-621	1419	-1378	-15	61	-44	4	59	-55	-31
	1736	2019-01-15 09:53:34.96	-616	1418	-1389	-20	61	-52	-238	110	-348	64
	1737	2019-01-15 09:53:34.97	-648	1413	-1391	-24	51	-57	31	25	6	-28
	1738	2019-01-15 09:53:34.98	-628	1399	-1387	-28	37	-62	-200	51	-251	74
	1739	2019-01-15 09:53:34.99	-631	1392	-1384	-35	39	-60	42	17	25	-29
	1740	2019-01-15 09:53:35.00	-641	1397	-1385	-39	46	-63	-217	60	-277	78
	1741	2019-01-15 09:53:35.01	-645	1390	-1378	-37	40	-57	20	45	-25	-32
	1742	2019-01-15 09:53:35.02	-620	1408	-1384	-29	34	-54	-216	70	-286	73
	1743	2019-01-15 09:53:35.03	-630	1405	-1373	-30	40	-52	23	43	-20	-33
	1744	2019-01-15 09:53:35.04	-635	1395	-1378	-38	43	-57	-210	55	-265	77
	1745	2019-01-15 09:53:35.05	-631	1391	-1373	-44	44	-53	37	44	-7	-40
	1746	2019-01-15 09:53:35.06	-633	1386	-1372	-48	44	-47	-192	38	-230	77
	1747	2019-01-15 09:53:35.07	-648	1362	-1360	-40	29	-35	27	50	-23	-38
	1748	2019-01-15 09:53:35.08	-617	1391	-1372	-30	21	-17	-204	47	-251	78
	1749	2019-01-15 09:53:35.09	-627	1395	-1363	-33	44	-12	12	57	-45	-34
	1750	2019-01-15 09:53:35.10	-633	1393	-1365	-37	48	-5	-202	38	-240	82
	1751	2019-01-15 09:53:35.11	-621	1416	-1384	-38	48	-4	18	77	-59	-47
	1752	2019-01-15 09:53:35.12	-632	1402	-1390	-43	53	-5	-198	51	-249	73
	1753	2019-01-15 09:53:35.13	-628	1401	-1379	-43	43	-1	22	71	-49	-46
	1754	2019-01-15 09:53:35.14	-636	1399	-1377	-35	37	5	-175	19	-194	78
	1755	2019-01-15 09:53:35.15	-625	1408	-1379	-33	44	12	20	59	-39	-39
	1756	2019-01-15 09:53:35.16	-629	1417	-1385	-28	49	17	-183	15	-198	84
	1757	2019-01-15 09:53:35.17	-615	1434	-1385	-23	44	17	14	60	-46	-37
	1758	2019-01-15 09:53:35.18	-625	1434	-1388	-26	44	7	-177	3	-180	87
	1759	2019-01-15 09:53:35.19	-618	1431	-1388	-28	42	-1	-1	74	-75	-36
	1760	2019-01-15 09:53:35.20	-620	1407	-1363	-32	58	-7	-188	7	-195	90
	1761	2019-01-15 09:53:35.21	-632	1396	-1382	-27	64	-10	-9	84	-93	-37
	1762	2019-01-15 09:53:35.22	-626	1383	-1368	-16	41	-2	-181	0	-181	90
	1763	2019-01-15 09:53:35.23	-612	1388	-1357	-7	34	3	-3	84	-87	-40
	1764	2019-01-15 09:53:35.24	-620	1402	-1376	-7	41	6	-169	-6	-163	87
	1765	2019-01-15 09:53:35.25	-623	1405	-1367	-16	46	7	-8	93	-101	-42
	1766	2019-01-15 09:53:35.26	-619	1406	-1377	-22	46	9	-166	-6	-160	86
	1767	2019-01-15 09:53:35.27	-615	1407	-1364	-27	49	9	4	106	-102	-55
	1768	2019-01-15 09:53:35.28	-620	1403	-1379	-33	45	7	-144	1	-145	71
	1769	2019-01-15 09:53:35.29	-606	1403	-1368	-33	40	9	6	82	-76	-44
	1770	2019-01-15 09:53:35.30	-619	1396	-1375	-34	48	10	-142	-52	-90	97
	1771	2019-01-15 09:53:35.31	-617	1405	-1382	-32	37	11	-19	99	-118	-40
	1772	2019-01-15 09:53:35.32	-602	1399	-1378	-29	33	13	-158	-13	-145	85
	1773	2019-01-15 09:53:35.33	-600	1415	-1372	-29	36	17	-37	109	-146	-36
	1774	2019-01-15 09:53:35.34	-608	1408	-1362	-34	40	15	-143	-25	-118	84
	1775	2019-01-15 09:53:35.35	-613	1408	-1366	-36	47	17	-19	107	-126	-44
	1776	2019-01-15 09:53:35.36	-609	1402	-1368	-33	39	15	-128	-33	-95	80
	1777	2019-01-15 09:53:35.37	-618	1408	-1376	-26	36	21	-35	114	-149	-39
	1778	2019-01-15 09:53:35.38	-600	1417	-1368	-24	28	31	-135	-41	-94	88
	1779	2019-01-15 09:53:35.39	-607	1422	-1369	-32	45	24	-59	118	-177	-29
	1780	2019-01-15 09:53:35.40	-624	1430	-1376	-30	32	20	-140	-35	-105	87
	1781	2019-01-15 09:53:35.41	-607	1432	-1383	-28	33	24	-53	121	-174	-34
	1782	2019-01-15 09:53:35.42	-609	1443	-1369	-25	39	15	-122	-42	-80	82
	1783	2019-01-15 09:53:35.43	-601	1427	-1377	-27	30	8	-63	141	-204	-39
	1784	2019-01-15 09:53:35.44	-603	1432	-1364	-22	36	-4	-136	-34	-102	85
	1785	2019-01-15 09:53:35.45	-610	1423	-1383	-18	44	8	-61	121	-182	-30
	1786	2019-01-15 09:53:35.46	-601	1438	-1380	-24	41	15	-97	-68	-29	82
	1787	2019-01-15 09:53:35.47	-608	1449	-1362	-30	31	0	-52	122	-174	-35
	1788	2019-01-15 09:53:35.48	-595	1439	-1358	-36	39	-8	-105	-55	-50	80
	1789	2019-01-15 09:53:35.49	-599	1428	-1376	-34	68	-13	-81	135	-216	-27
	1790	2019-01-15 09:53:35.50	-618	1416	-1359	-11	56	-21	-117	-58	-59	87
	1791	2019-01-15 09:53:35.51	-607	1419	-1387	-3	37	-11	-88	150	-238	-31
	1792	2019-01-15 09:53:35.52	-592	1437	-1379	-2	33	-12	-99	-51	-48	75
	1793	2019-01-15 09:53:35.53	-595	1427	-1370	-12	28	-17	-84	149	-233	-32
	1794	2019-01-15 09:53:35.54	-587	1411	-1371	-22	34	-16	-86	-60	-26	73
	1795	2019-01-15 09:53:35.55	-596	1411	-1366	-26	42	-14	-82	146	-228	-32
	1796	2019-01-15 09:53:35.56	-601	1410	-1369	-24	40	-11	-87	-62	-25	74
	1797	2019-01-15 09:53:35.57	-595	1417	-1366	-16	32	-9	-98	160	-258	-31
	1798	2019-01-15 09:53:35.58	-598	1427	-1370	-6	14	-5	-78	-56	-22	67
	1799	2019-01-15 09:53:35.59	-590	1435	-1363	-10	21	-8	-115	185	-300	-35
	1800	2019-01-15 09:53:35.60	-596	1432	-1353	-28	26	-16	-92	-40	-52	66
	1801	2019-01-15 09:53:35.61	-584	1406	-1368	-42	27	-20	-120	175	-295	-27
	1802	2019-01-15 09:53:35.62	-595	1402	-1364	-42	27	-12	-73	-58	-15	65
	1803	2019-01-15 09:53:35.63	-595	1419	-1382	-35	28	-2	-108	149	-257	-20
	1804	2019-01-15 09:53:35.64	-612	1432	-1380	-32	31	-3	-53	-82	29	67
	1805	2019-01-15 09:53:35.65	-602	1430	-1380	-33	17	1	-107	155	-262	-24
	1806	2019-01-15 09:53:35.66	-594	1443	-1383	-40	12	-8	-51	-72	21	61
	1807	2019-01-15 09:53:35.67	-584	1425	-1363	-44	16	-13	-122	156	-278	-17
	1808	2019-01-15 09:53:35.68	-587	1421	-1359	-43	20	-8	-59	-77	18	68
	1809	2019-01-15 09:53:35.69	-585	1412	-1367	-33	29	-8	-130	164	-294	-17
	1810	2019-01-15 09:53:35.70	-591	1425	-1361	-26	34	-7	-46	-76	30	61
	1811	2019-01-15 09:53:35.71	-589	1428	-1361	-24	26	-3	-133	173	-306	-20
	1812	2019-01-15 09:53:35.72	-596	1431	-1381	-19	18	-5	-44	-67	23	55
	1813	2019-01-15 09:53:35.73	-624	1428	-1363	9	-28	3	-143	176	-319	-16
	1814	2019-01-15 09:53:35.74	-566	1462	-1382	13	-15	5	-49	-67	18	58
	1815	2019-01-15 09:53:35.75	-593	1456	-1369	-13	4	-14	-160	186	-346	-13
	1816	2019-01-15 09:53:35.76	-592	1427	-1365	-25	-8	-16	-40	-67	27	53
	1817	2019-01-15 09:53:35.77	-578	1430	-1375	-24	19	-20	-120	159	-279	-19
	1818	2019-01-15 09:53:35.78	-609	1429	-1375	-22	26	-23	6	-93	99	43
	1819	2019-01-15 09:53:35.79	-585	1427	-1363	-20	7	-8	-123	144	-267	-10
	1820	2019-01-15 09:53:35.80	-592	1443	-1367	-15	19	-10	-10	-92	82	51
	1821	2019-01-15 09:53:35.81	-592	1435	-1350	-14	18	-10	-160	175	-335	-7
	1822	2019-01-15 09:53:35.82	-593	1443	-1360	-16	20	-15	-20	-66	46	43
	1823	2019-01-15 09:53:35.83	-591	1438	-1363	-15	22	-16	-161	182	-343	-10
	1824	2019-01-15 09:53:35.84	-603	1437	-1366	-14	23	-18	-7	-67	60	37
	1825	2019-01-15 09:53:35.85	-600	1423	-1356	-15	23	-20	-159	174	-333	-7
	1826	2019-01-15 09:53:35.86	-590	1417	-1361	-15	29	-14	-8	-69	61	38
	1827	2019-01-15 09:53:35.87	-593	1419	-1367	-19	36	-11	-177	185	-362	-4
	1828	2019-01-15 09:53:35.88	-594	1426	-1353	-19	36	-4	-16	-65	49	40
	1829	2019-01-15 09:53:35.89	-594	1434	-1348	-12	33	0	-194	180	-374	7
	1830	2019-01-15 09:53:35.90	-599	1435	-1367	-10	28	-1	-10	-60	50	35
	1831	2019-01-15 09:53:35.91	-587	1440	-1373	-14	20	-4	-179	176	-355	1
	1832	2019-01-15 09:53:35.92	-589	1426	-1369	-16	18	-8	4	-54	58	25
	1833	2019-01-15 09:53:35.93	-619	1413	-1343	-10	5	-8	-196	208	-404	-6
	1834	2019-01-15 09:53:35.94	-568	1426	-1379	17	-26	13	-8	-48	40	28
	1835	2019-01-15 09:53:35.95	-584	1437	-1372	11	17	0	-185	165	-350	10
	1836	2019-01-15 09:53:35.96	-597	1427	-1357	-9	13	-1	21	-72	93	25
	1837	2019-01-15 09:53:35.97	-583	1431	-1366	-15	10	-1	-191	168	-359	11
	1838	2019-01-15 09:53:35.98	-585	1443	-1355	-9	25	-3	9	-52	61	21
	1839	2019-01-15 09:53:35.99	-594	1437	-1369	-8	20	-4	-201	176	-377	12
	1840	2019-01-15 09:53:36.00	-581	1437	-1363	-5	16	-10	13	-48	61	17
	1841	2019-01-15 09:53:36.01	-587	1428	-1360	-1	29	-14	-190	182	-372	4
	1842	2019-01-15 09:53:36.02	-593	1421	-1369	-5	33	-15	28	-48	76	10
	1843	2019-01-15 09:53:36.03	-576	1423	-1372	-9	32	-12	-200	178	-378	11
	1844	2019-01-15 09:53:36.04	-589	1422	-1374	-8	32	-6	19	-41	60	11
	1845	2019-01-15 09:53:36.05	-593	1431	-1360	-10	25	1	-210	177	-387	16
	1846	2019-01-15 09:53:36.06	-615	1406	-1353	13	-23	11	23	-42	65	9
	1847	2019-01-15 09:53:36.07	-554	1450	-1384	22	-10	14	-206	164	-370	21
	1848	2019-01-15 09:53:36.08	-595	1439	-1386	-3	14	3	35	-35	70	0
	1849	2019-01-15 09:53:36.09	-580	1433	-1375	-22	2	1	-222	184	-406	19
	1850	2019-01-15 09:53:36.10	-574	1422	-1366	-22	16	1	12	-11	23	0
	1851	2019-01-15 09:53:36.11	-588	1422	-1359	-24	25	4	-234	174	-408	30
	1852	2019-01-15 09:53:36.12	-576	1424	-1359	-20	14	10	5	-46	51	20
	1853	2019-01-15 09:53:36.13	-575	1429	-1370	-10	11	15	-230	151	-381	39
	1854	2019-01-15 09:53:36.14	-584	1445	-1367	-10	10	14	29	-44	73	7
	1855	2019-01-15 09:53:36.15	-584	1448	-1359	-15	12	12	-204	128	-332	38
	1856	2019-01-15 09:53:36.16	-594	1427	-1370	-13	26	9	59	-49	108	-5
	1857	2019-01-15 09:53:36.17	-595	1435	-1373	-15	30	10	-193	125	-318	34
	1858	2019-01-15 09:53:36.18	-585	1423	-1352	-11	20	11	57	-47	104	-5
	1859	2019-01-15 09:53:36.19	-575	1418	-1357	22	-32	29	-197	118	-315	39
	1860	2019-01-15 09:53:36.20	-575	1446	-1366	23	3	22	56	-37	93	-9
	1861	2019-01-15 09:53:36.21	-588	1438	-1374	1	20	16	-222	134	-356	44
	1862	2019-01-15 09:53:36.22	-571	1430	-1362	-14	18	9	30	-10	40	-10
	1863	2019-01-15 09:53:36.23	-583	1435	-1357	-9	32	3	-229	138	-367	45
	1864	2019-01-15 09:53:36.24	-590	1424	-1356	3	10	9	34	-10	44	-12
	1865	2019-01-15 09:53:36.25	-573	1428	-1357	3	26	9	-222	130	-352	46
	1866	2019-01-15 09:53:36.26	-584	1434	-1363	-3	31	7	45	-3	48	-21
	1867	2019-01-15 09:53:36.27	-587	1425	-1347	-10	17	11	-233	143	-376	45
	1868	2019-01-15 09:53:36.28	-569	1426	-1363	-3	13	17	44	-4	48	-20
	1869	2019-01-15 09:53:36.29	-575	1444	-1368	-7	25	20	-193	97	-290	48
	1870	2019-01-15 09:53:36.30	-565	1452	-1375	-14	21	15	58	-20	78	-19
	1871	2019-01-15 09:53:36.31	-573	1446	-1374	-20	7	13	-221	110	-331	55
	1872	2019-01-15 09:53:36.32	-565	1452	-1383	-20	4	11	35	5	30	-20
	1873	2019-01-15 09:53:36.33	-582	1441	-1386	-28	1	5	-231	106	-337	62
	1874	2019-01-15 09:53:36.34	-578	1439	-1374	-27	-9	6	34	9	25	-21
	1875	2019-01-15 09:53:36.35	-572	1437	-1358	-23	-12	9	-219	99	-318	60
	1876	2019-01-15 09:53:36.36	-564	1437	-1347	-16	-4	6	40	8	32	-24
	1877	2019-01-15 09:53:36.37	-571	1442	-1351	-14	5	1	-220	94	-314	63
	1878	2019-01-15 09:53:36.38	-576	1444	-1364	-9	15	-2	37	5	32	-21
	1879	2019-01-15 09:53:36.39	-594	1456	-1355	-10	19	-5	-225	81	-306	72
	1880	2019-01-15 09:53:36.40	-596	1426	-1353	-3	5	-7	39	21	18	-30
	1881	2019-01-15 09:53:36.41	-555	1445	-1369	17	-26	6	-214	85	-299	64
	1882	2019-01-15 09:53:36.42	-579	1442	-1354	4	18	-3	27	38	-11	-32
	1883	2019-01-15 09:53:36.43	-587	1439	-1355	-9	14	-5	-232	101	-333	65
	1884	2019-01-15 09:53:36.44	-553	1443	-1366	-11	18	-2	20	60	-40	-40
	1885	2019-01-15 09:53:36.45	-583	1445	-1376	-13	36	-4	-232	102	-334	65
	1886	2019-01-15 09:53:36.46	-582	1443	-1369	-16	21	-1	31	32	-1	-31
	1887	2019-01-15 09:53:36.47	-583	1449	-1366	-4	16	-1	-195	42	-237	76
	1888	2019-01-15 09:53:36.48	-574	1439	-1366	-7	18	-6	32	14	18	-23
	1889	2019-01-15 09:53:36.49	-575	1440	-1364	-5	21	-6	-218	51	-269	83
	1890	2019-01-15 09:53:36.50	-575	1439	-1360	-2	24	-10	13	42	-29	-27
	1891	2019-01-15 09:53:36.51	-581	1443	-1349	-2	20	-12	-217	62	-279	77
	1892	2019-01-15 09:53:36.52	-580	1418	-1347	23	-12	-5	27	44	-17	-35
	1893	2019-01-15 09:53:36.53	-558	1447	-1367	26	19	-9	-200	39	-239	80
	1894	2019-01-15 09:53:36.54	-581	1439	-1370	9	30	-12	34	40	-6	-37
	1895	2019-01-15 09:53:36.55	-565	1436	-1365	0	21	-8	-187	33	-220	77
	1896	2019-01-15 09:53:36.56	-587	1445	-1366	1	31	-10	30	50	-20	-40
	1897	2019-01-15 09:53:36.57	-551	1445	-1359	-10	37	-9	-192	38	-230	77
	1898	2019-01-15 09:53:36.58	-574	1423	-1356	8	4	-3	16	52	-36	-34
	1899	2019-01-15 09:53:36.59	-545	1445	-1359	18	13	-1	-199	23	-222	88
	1900	2019-01-15 09:53:36.60	-590	1429	-1377	2	41	-10	17	77	-60	-47
	1901	2019-01-15 09:53:36.61	-572	1435	-1375	-2	11	-1	-186	40	-226	73
	1902	2019-01-15 09:53:36.62	-563	1442	-1380	4	6	1	23	65	-42	-44
	1903	2019-01-15 09:53:36.63	-575	1455	-1371	-3	17	-3	-167	5	-172	81
	1904	2019-01-15 09:53:36.64	-558	1437	-1370	-19	23	-10	19	60	-41	-39
	1905	2019-01-15 09:53:36.65	-571	1429	-1353	-20	30	-9	-180	12	-192	84
	1906	2019-01-15 09:53:36.66	-535	1423	-1342	-8	32	2	5	71	-66	-38
	1907	2019-01-15 09:53:36.67	-562	1424	-1365	-4	49	0	-176	-5	-171	90
	1908	2019-01-15 09:53:36.68	-575	1415	-1378	2	48	11	-2	69	-71	-33
	1909	2019-01-15 09:53:36.69	-568	1424	-1387	10	40	23	-177	0	-177	88
	1910	2019-01-15 09:53:36.70	-559	1449	-1384	14	22	31	-17	85	-102	-34
	1911	2019-01-15 09:53:36.71	-561	1456	-1366	16	32	31	-178	2	-180	88
	1912	2019-01-15 09:53:36.72	-567	1435	-1394	6	48	24	-13	96	-109	-41
	1913	2019-01-15 09:53:36.73	-563	1454	-1367	15	26	22	-168	-5	-163	86
	1914	2019-01-15 09:53:36.74	-544	1434	-1365	16	22	21	-8	93	-101	-42
	1915	2019-01-15 09:53:36.75	-551	1432	-1369	8	36	6	-150	-14	-136	82
	1916	2019-01-15 09:53:36.76	-557	1418	-1368	3	41	3	-14	95	-109	-40
	1917	2019-01-15 09:53:36.77	-549	1427	-1359	-3	42	-1	-150	-18	-132	84
	1918	2019-01-15 09:53:36.78	-556	1422	-1357	-8	40	-2	-30	113	-143	-41
	1919	2019-01-15 09:53:36.79	-589	1389	-1348	20	-6	11	-166	-12	-154	89
	1920	2019-01-15 09:53:36.80	-538	1445	-1383	30	8	21	-37	99	-136	-31
	1921	2019-01-15 09:53:36.81	-563	1449	-1389	3	29	14	-138	-41	-97	89
	1922	2019-01-15 09:53:36.82	-553	1448	-1370	-23	23	4	-24	103	-127	-39
	1923	2019-01-15 09:53:36.83	-560	1431	-1366	-30	38	1	-129	-27	-102	78
	1924	2019-01-15 09:53:36.84	-541	1426	-1360	-27	33	7	-33	114	-147	-40
	1925	2019-01-15 09:53:36.85	-550	1414	-1359	-29	30	13	-136	-36	-100	86
	1926	2019-01-15 09:53:36.86	-549	1415	-1362	-26	31	16	-41	118	-159	-38
	1927	2019-01-15 09:53:36.87	-550	1424	-1362	-22	27	22	-124	-42	-82	83
	1928	2019-01-15 09:53:36.88	-541	1435	-1364	-20	43	23	-46	128	-174	-41
	1929	2019-01-15 09:53:36.89	-546	1446	-1378	-17	47	26	-120	-38	-82	79
	1930	2019-01-15 09:53:36.90	-534	1453	-1367	-18	40	23	-57	131	-188	-37
	1931	2019-01-15 09:53:36.91	-548	1442	-1373	-22	46	14	-129	-42	-87	85
	1932	2019-01-15 09:53:36.92	-551	1441	-1375	-25	45	8	-65	137	-202	-36
	1933	2019-01-15 09:53:36.93	-549	1435	-1376	-21	32	9	-109	-48	-61	78
	1934	2019-01-15 09:53:36.94	-537	1451	-1381	-11	22	12	-74	164	-238	-45
	1935	2019-01-15 09:53:36.95	-534	1457	-1395	-12	25	4	-121	-21	-100	71
	1936	2019-01-15 09:53:36.96	-544	1455	-1388	-23	21	-1	-81	155	-236	-37
	1937	2019-01-15 09:53:36.97	-545	1454	-1383	-25	17	-7	-106	-54	-52	80
	1938	2019-01-15 09:53:36.98	-537	1453	-1379	-26	15	-7	-76	137	-213	-30
	1939	2019-01-15 09:53:36.99	-527	1446	-1372	-21	17	-12	-100	-62	-38	81
	1940	2019-01-15 09:53:37.00	-533	1452	-1366	-16	12	-13	-85	154	-239	-34
	1941	2019-01-15 09:53:37.01	-538	1444	-1356	-10	15	-13	-93	-50	-43	71
	1942	2019-01-15 09:53:37.02	-539	1451	-1371	-5	14	-17	-98	154	-252	-28
	1943	2019-01-15 09:53:37.03	-541	1442	-1378	-5	16	-20	-93	-59	-34	76
	1944	2019-01-15 09:53:37.04	-544	1447	-1369	-7	14	-23	-98	155	-253	-28
	1945	2019-01-15 09:53:37.05	-543	1440	-1361	-4	2	-24	-86	-67	-19	76
	1946	2019-01-15 09:53:37.06	-542	1433	-1368	-6	-1	-23	-110	163	-273	-26
	1947	2019-01-15 09:53:37.07	-547	1436	-1364	-7	11	-20	-86	-56	-30	71
	1948	2019-01-15 09:53:37.08	-533	1430	-1362	-5	8	-10	-125	169	-294	-22
	1949	2019-01-15 09:53:37.09	-546	1440	-1377	-5	3	-3	-86	-57	-29	71
	1950	2019-01-15 09:53:37.10	-539	1437	-1378	-12	14	-4	-120	172	-292	-26
	1951	2019-01-15 09:53:37.11	-543	1439	-1371	-20	20	0	-74	-65	-9	69
	1952	2019-01-15 09:53:37.12	-542	1439	-1373	-15	13	2	-144	184	-328	-20
	1953	2019-01-15 09:53:37.13	-544	1435	-1371	-7	8	7	-87	-55	-32	71
	1954	2019-01-15 09:53:37.14	-539	1444	-1372	-1	15	12	-133	149	-282	-8
	1955	2019-01-15 09:53:37.15	-530	1444	-1373	0	16	12	-51	-89	38	70
	1956	2019-01-15 09:53:37.16	-536	1450	-1368	0	17	14	-128	167	-295	-19
	1957	2019-01-15 09:53:37.17	-534	1458	-1362	-3	21	13	-64	-66	2	65
	1958	2019-01-15 09:53:37.18	-530	1453	-1368	0	19	8	-157	178	-335	-10
	1959	2019-01-15 09:53:37.19	-537	1457	-1366	3	15	3	-61	-69	8	65
	1960	2019-01-15 09:53:37.20	-524	1453	-1377	5	11	-2	-151	173	-324	-11
	1961	2019-01-15 09:53:37.21	-535	1444	-1374	4	1	-2	-42	-72	30	57
	1962	2019-01-15 09:53:37.22	-529	1450	-1373	2	1	-6	-143	161	-304	-9
	1963	2019-01-15 09:53:37.23	-524	1438	-1370	-3	8	-10	-37	-82	45	59
	1964	2019-01-15 09:53:37.24	-536	1442	-1374	-9	17	-10	-159	174	-333	-7
	1965	2019-01-15 09:53:37.25	-539	1437	-1361	-9	15	-12	-41	-74	33	57
	1966	2019-01-15 09:53:37.26	-535	1442	-1374	-9	15	-13	-164	182	-346	-9
	1967	2019-01-15 09:53:37.27	-541	1443	-1377	-13	12	-13	-30	-70	40	50
	1968	2019-01-15 09:53:37.28	-534	1431	-1366	-15	8	-15	-168	181	-349	-6
	1969	2019-01-15 09:53:37.29	-540	1419	-1383	-14	4	-11	-29	-64	35	46
	1970	2019-01-15 09:53:37.30	-523	1428	-1374	-20	1	-6	-167	168	-335	0
	1971	2019-01-15 09:53:37.31	-535	1442	-1364	-25	6	-4	-19	-84	65	51
	1972	2019-01-15 09:53:37.32	-525	1440	-1359	-30	7	-3	-176	167	-343	4
	1973	2019-01-15 09:53:37.33	-526	1445	-1357	-34	11	-3	-15	-66	51	40
	1974	2019-01-15 09:53:37.34	-536	1445	-1375	-34	14	-2	-185	184	-369	0
	1975	2019-01-15 09:53:37.35	-553	1447	-1382	-27	3	-2	-14	-63	49	38
	1976	2019-01-15 09:53:37.36	-531	1444	-1374	-20	-3	3	-176	168	-344	4
	1977	2019-01-15 09:53:37.37	-528	1440	-1372	-12	-4	6	-7	-73	66	40
	1978	2019-01-15 09:53:37.38	-524	1444	-1364	-9	-1	6	-189	173	-362	8
	1979	2019-01-15 09:53:37.39	-536	1443	-1364	-6	9	4	-6	-64	58	35
	1980	2019-01-15 09:53:37.40	-538	1452	-1376	-4	12	5	-198	184	-382	7
	1981	2019-01-15 09:53:37.41	-538	1453	-1372	-2	14	7	-6	-55	49	30
	1982	2019-01-15 09:53:37.42	-543	1456	-1373	-3	12	3	-193	172	-365	10
	1983	2019-01-15 09:53:37.43	-532	1458	-1371	-5	10	1	2	-57	59	27
	1984	2019-01-15 09:53:37.44	-538	1457	-1368	-10	6	0	-214	202	-416	6
	1985	2019-01-15 09:53:37.45	-531	1456	-1370	-11	4	-2	-12	-49	37	30
	1986	2019-01-15 09:53:37.46	-530	1449	-1377	-13	0	-2	-197	148	-345	24
	1987	2019-01-15 09:53:37.47	-532	1444	-1365	-14	3	-8	22	-79	101	28
	1988	2019-01-15 09:53:37.48	-532	1448	-1362	-14	2	-7	-201	151	-352	25
	1989	2019-01-15 09:53:37.49	-534	1452	-1360	-12	8	-3	8	-59	67	25
	1990	2019-01-15 09:53:37.50	-533	1451	-1365	-8	12	-4	-215	167	-382	24
	1991	2019-01-15 09:53:37.51	-540	1452	-1374	-5	8	-2	9	-52	61	21
	1992	2019-01-15 09:53:37.52	-535	1454	-1367	-3	5	-2	-212	169	-381	21
	1993	2019-01-15 09:53:37.53	-531	1459	-1367	-4	-2	-1	15	-38	53	11
	1994	2019-01-15 09:53:37.54	-524	1453	-1368	-7	-2	-3	-222	171	-393	25
[truncated: 4,263 more rows]
