# Supplementary material for: Evaluating the stress-response of dental students to the dental school environment
Source: PeerJ. 2020 May 6;8:e8981. doi: 10.7717/peerj.8981 (PMC7210805; doi:10.7717/peerj.8981)
Supplement: Supplemental Information 1 [file peerj-08-8981-s001.zip › 2 -1- IV.csv]

// Data mode : Full
// Data quality : High
// Acceleration sensor's range : 16g
// Gyroscope sensor's range : 2000dps
//
//ARTIFACT	NUM	DATE	ACC_X	ACC_Y	ACC_Z	GYRO_X	GYRO_Y	GYRO_Z	EOG_L	EOG_R	EOG_H	EOG_V
	1	2019-01-15 14:57:40.13	-468	910	-1787	-70	-46	50	-44	51	-95	-3
	2	2019-01-15 14:57:40.14	-471	912	-1780	-80	-33	40	-44	53	-97	-4
	3	2019-01-15 14:57:40.15	-491	909	-1766	-98	-14	35	-45	45	-90	0
	4	2019-01-15 14:57:40.16	-495	893	-1750	-112	1	33	-50	29	-79	10
	5	2019-01-15 14:57:40.17	-485	901	-1733	-112	3	25	-50	24	-74	13
	6	2019-01-15 14:57:40.18	-474	911	-1717	-106	12	24	-47	25	-72	11
	7	2019-01-15 14:57:40.19	-467	902	-1729	-113	33	27	-46	28	-74	9
	8	2019-01-15 14:57:40.20	-466	915	-1743	-113	37	21	-43	33	-76	5
	9	2019-01-15 14:57:40.21	-451	959	-1762	-118	45	31	-56	19	-75	18
	10	2019-01-15 14:57:40.22	-451	981	-1786	-122	42	23	-53	19	-72	17
	11	2019-01-15 14:57:40.23	-430	1004	-1797	-137	54	16	-57	20	-77	18
	12	2019-01-15 14:57:40.24	-436	1008	-1809	-141	60	2	-52	39	-91	6
	13	2019-01-15 14:57:40.25	-434	998	-1818	-125	49	-14	-54	46	-100	4
	14	2019-01-15 14:57:40.26	-418	976	-1799	-100	50	-26	-59	48	-107	5
	15	2019-01-15 14:57:40.27	-423	937	-1788	-69	37	-36	-47	59	-106	-6
	16	2019-01-15 14:57:40.28	-427	946	-1754	-50	46	-31	-50	46	-96	2
	17	2019-01-15 14:57:40.29	-438	943	-1772	-34	43	-34	-55	28	-83	13
	18	2019-01-15 14:57:40.30	-479	962	-1861	-30	9	-40	-50	22	-72	14
	19	2019-01-15 14:57:40.31	-484	981	-1880	-61	-6	-36	-43	44	-87	0
	20	2019-01-15 14:57:40.32	-485	962	-1869	-91	-30	-26	-34	70	-104	-18
	21	2019-01-15 14:57:40.33	-471	931	-1816	-115	-39	-21	-30	91	-121	-30
	22	2019-01-15 14:57:40.34	-483	893	-1791	-123	-31	5	-25	104	-129	-39
	23	2019-01-15 14:57:40.35	-468	871	-1777	-99	-26	22	-29	98	-127	-34
	24	2019-01-15 14:57:40.36	-465	851	-1770	-65	-24	51	-30	83	-113	-26
	25	2019-01-15 14:57:40.37	-457	858	-1751	-29	-14	75	-30	69	-99	-19
	26	2019-01-15 14:57:40.38	-445	869	-1720	-1	-6	91	-38	45	-83	-3
	27	2019-01-15 14:57:40.39	-447	889	-1702	9	3	99	-54	17	-71	18
	28	2019-01-15 14:57:40.40	-450	895	-1689	11	11	105	-67	2	-69	32
	29	2019-01-15 14:57:40.41	-437	920	-1668	9	16	102	-67	15	-82	26
	30	2019-01-15 14:57:40.42	-446	937	-1720	0	18	92	-68	16	-84	26
	31	2019-01-15 14:57:40.43	-438	959	-1756	-24	30	88	-64	21	-85	21
	32	2019-01-15 14:57:40.44	-444	945	-1760	-42	25	70	-56	30	-86	13
	33	2019-01-15 14:57:40.45	-454	900	-1762	-52	21	85	-44	44	-88	0
	34	2019-01-15 14:57:40.46	-440	912	-1744	-51	16	113	-26	58	-84	-16
	35	2019-01-15 14:57:40.47	-429	933	-1755	-49	25	127	-6	74	-80	-34
	36	2019-01-15 14:57:40.48	-416	978	-1769	-60	50	133	4	92	-88	-48
	37	2019-01-15 14:57:40.49	-433	1000	-1793	-81	79	117	1	102	-101	-51
	38	2019-01-15 14:57:40.50	-424	1012	-1798	-102	82	98	-3	99	-102	-48
	39	2019-01-15 14:57:40.51	-418	1012	-1822	-115	83	82	-5	100	-105	-47
	40	2019-01-15 14:57:40.52	-433	1016	-1836	-109	66	57	-11	90	-101	-39
	41	2019-01-15 14:57:40.53	-443	1014	-1861	-97	65	42	-8	92	-100	-42
	42	2019-01-15 14:57:40.54	-447	1004	-1865	-80	32	34	11	102	-91	-56
	43	2019-01-15 14:57:40.55	-446	1006	-1839	-58	18	30	30	104	-74	-67
	44	2019-01-15 14:57:40.56	-440	999	-1807	-31	11	29	39	93	-54	-66
	45	2019-01-15 14:57:40.57	-429	996	-1764	-9	-3	15	48	89	-41	-68
	46	2019-01-15 14:57:40.58	-418	979	-1733	11	0	7	52	87	-35	-69
	47	2019-01-15 14:57:40.59	-429	985	-1722	24	3	-9	51	77	-26	-64
	48	2019-01-15 14:57:40.60	-425	961	-1723	23	16	-26	45	69	-24	-57
	49	2019-01-15 14:57:40.61	-431	932	-1731	12	33	-25	41	68	-27	-54
	50	2019-01-15 14:57:40.62	-423	923	-1717	7	39	-13	19	47	-28	-33
	51	2019-01-15 14:57:40.63	-417	929	-1722	6	52	3	11	50	-39	-30
	52	2019-01-15 14:57:40.64	-405	920	-1715	-1	54	18	4	56	-52	-30
	53	2019-01-15 14:57:40.65	-391	928	-1703	-6	80	34	12	75	-63	-43
	54	2019-01-15 14:57:40.66	-385	942	-1742	-6	90	34	6	81	-75	-43
	55	2019-01-15 14:57:40.67	-369	978	-1763	-10	94	15	-8	83	-91	-37
	56	2019-01-15 14:57:40.68	-374	995	-1795	-19	97	-9	-14	75	-89	-30
	57	2019-01-15 14:57:40.69	-385	992	-1806	-32	91	-29	-24	57	-81	-16
	58	2019-01-15 14:57:40.70	-388	950	-1811	-48	87	-37	-35	30	-65	2
	59	2019-01-15 14:57:40.71	-404	921	-1829	-51	61	-38	-22	35	-57	-6
	60	2019-01-15 14:57:40.72	-397	939	-1836	-39	25	-34	-18	49	-67	-15
	61	2019-01-15 14:57:40.73	-388	954	-1802	-36	4	-29	-18	64	-82	-23
	62	2019-01-15 14:57:40.74	-376	963	-1781	-42	8	-31	-8	66	-74	-29
	63	2019-01-15 14:57:40.75	-386	959	-1765	-51	15	-40	0	63	-63	-31
	64	2019-01-15 14:57:40.76	-387	947	-1755	-59	31	-34	-6	52	-58	-23
	65	2019-01-15 14:57:40.77	-392	937	-1752	-64	41	-26	-8	42	-50	-17
	66	2019-01-15 14:57:40.78	-392	954	-1745	-62	49	-16	-4	49	-53	-22
	67	2019-01-15 14:57:40.79	-390	951	-1761	-57	50	-15	-3	52	-55	-24
	68	2019-01-15 14:57:40.80	-392	961	-1766	-53	45	-22	-8	52	-60	-22
	69	2019-01-15 14:57:40.81	-384	980	-1764	-44	40	-30	-18	47	-65	-14
	70	2019-01-15 14:57:40.82	-392	986	-1776	-35	31	-54	-29	46	-75	-8
	71	2019-01-15 14:57:40.83	-402	961	-1788	-35	24	-64	-37	43	-80	-3
	72	2019-01-15 14:57:40.84	-416	948	-1780	-29	10	-68	-29	38	-67	-4
	73	2019-01-15 14:57:40.85	-395	940	-1764	-25	2	-66	-14	31	-45	-8
	74	2019-01-15 14:57:40.86	-389	942	-1775	-28	-4	-60	-5	21	-26	-8
	75	2019-01-15 14:57:40.87	-386	948	-1766	-44	5	-58	4	12	-8	-8
	76	2019-01-15 14:57:40.88	-384	934	-1772	-58	19	-56	-6	16	-22	-5
	77	2019-01-15 14:57:40.89	-400	921	-1781	-67	30	-41	-12	26	-38	-7
	78	2019-01-15 14:57:40.90	-392	924	-1788	-68	40	-22	-18	25	-43	-3
	79	2019-01-15 14:57:40.91	-388	956	-1779	-62	22	-14	-26	18	-44	4
	80	2019-01-15 14:57:40.92	-387	985	-1768	-62	24	-16	-27	17	-44	5
	81	2019-01-15 14:57:40.93	-388	991	-1774	-67	18	-31	-34	18	-52	8
	82	2019-01-15 14:57:40.94	-388	991	-1771	-78	20	-41	-48	13	-61	17
	83	2019-01-15 14:57:40.95	-396	978	-1767	-81	15	-53	-56	0	-56	28
	84	2019-01-15 14:57:40.96	-392	972	-1761	-80	9	-51	-38	-19	-19	28
	85	2019-01-15 14:57:40.97	-382	968	-1762	-82	-7	-48	-12	-28	16	20
	86	2019-01-15 14:57:40.98	-393	968	-1782	-89	-16	-37	2	-26	28	12
	87	2019-01-15 14:57:40.99	-384	967	-1766	-100	-26	-25	-4	-21	17	12
	88	2019-01-15 14:57:41.00	-356	980	-1742	-105	-37	-22	-11	-12	1	11
	89	2019-01-15 14:57:41.01	-369	981	-1742	-109	-33	-19	-21	-5	-16	13
	90	2019-01-15 14:57:41.02	-378	966	-1731	-105	-17	-13	-26	4	-30	11
	91	2019-01-15 14:57:41.03	-385	962	-1746	-82	-19	-14	-41	-10	-31	25
	92	2019-01-15 14:57:41.04	-394	951	-1765	-64	-23	-8	-34	-9	-25	21
	93	2019-01-15 14:57:41.05	-402	962	-1766	-52	-27	9	-12	-24	12	18
	94	2019-01-15 14:57:41.06	-407	959	-1777	-45	-41	9	6	-34	40	14
	95	2019-01-15 14:57:41.07	-395	981	-1773	-42	-43	21	2	-51	53	24
	96	2019-01-15 14:57:41.08	-393	1014	-1736	-49	-38	27	-13	-52	39	32
	97	2019-01-15 14:57:41.09	-406	1009	-1724	-54	-29	15	-26	-48	22	37
	98	2019-01-15 14:57:41.10	-405	1005	-1748	-58	-32	-4	-33	-51	18	42
	99	2019-01-15 14:57:41.11	-428	1023	-1764	-66	-36	-24	-24	-52	28	38
	100	2019-01-15 14:57:41.12	-420	1022	-1748	-75	-34	-29	-10	-47	37	28
	101	2019-01-15 14:57:41.13	-414	1001	-1746	-83	-29	-42	13	-45	58	16
	102	2019-01-15 14:57:41.14	-416	993	-1738	-85	-24	-38	30	-46	76	8
	103	2019-01-15 14:57:41.15	-418	992	-1734	-87	-12	-32	41	-43	84	1
	104	2019-01-15 14:57:41.16	-408	990	-1719	-91	3	-29	35	-38	73	1
	105	2019-01-15 14:57:41.17	-411	991	-1735	-93	19	-22	27	-34	61	3
	106	2019-01-15 14:57:41.18	-412	1007	-1752	-91	23	-23	21	-34	55	6
	107	2019-01-15 14:57:41.19	-410	1017	-1764	-85	14	-22	12	-29	41	8
	108	2019-01-15 14:57:41.20	-413	1033	-1774	-73	7	-17	3	-17	20	7
	109	2019-01-15 14:57:41.21	-409	1051	-1753	-64	-16	-25	-7	-7	0	7
	110	2019-01-15 14:57:41.22	-383	1061	-1730	-54	-17	-31	-19	-7	-12	13
	111	2019-01-15 14:57:41.23	-390	1062	-1727	-48	-13	-47	-22	-9	-13	15
	112	2019-01-15 14:57:41.24	-401	1049	-1732	-41	-7	-69	-16	-8	-8	12
	113	2019-01-15 14:57:41.25	-391	1031	-1739	-38	5	-72	-2	-8	6	5
	114	2019-01-15 14:57:41.26	-391	1002	-1738	-32	2	-78	15	-16	31	0
	115	2019-01-15 14:57:41.27	-402	989	-1740	-30	-1	-68	27	-23	50	-2
	116	2019-01-15 14:57:41.28	-407	981	-1738	-26	6	-44	24	-30	54	3
	117	2019-01-15 14:57:41.29	-407	1001	-1735	-20	-2	-28	16	-26	42	5
	118	2019-01-15 14:57:41.30	-395	1028	-1742	-17	-4	-20	8	-11	19	1
	119	2019-01-15 14:57:41.31	-400	1022	-1741	-23	-2	-23	1	-5	6	2
	120	2019-01-15 14:57:41.32	-393	1026	-1738	-21	-13	-32	-3	0	-3	1
	121	2019-01-15 14:57:41.33	-404	1038	-1731	-13	-6	-37	-3	-1	-2	2
	122	2019-01-15 14:57:41.34	-392	1035	-1738	-10	-15	-44	-4	-2	-2	3
	123	2019-01-15 14:57:41.35	-415	1022	-1736	-11	-9	-48	-2	0	-2	1
	124	2019-01-15 14:57:41.36	-406	1001	-1733	-7	-8	-51	2	4	-2	-3
	125	2019-01-15 14:57:41.37	-408	969	-1738	3	-14	-52	4	7	-3	-5
	126	2019-01-15 14:57:41.38	-418	951	-1740	13	-30	-34	2	6	-4	-4
	127	2019-01-15 14:57:41.39	-426	947	-1743	22	-38	-17	-3	1	-4	1
	128	2019-01-15 14:57:41.40	-410	959	-1722	23	-29	6	-5	-3	-2	4
	129	2019-01-15 14:57:41.41	-420	972	-1723	15	-14	27	-4	0	-4	2
	130	2019-01-15 14:57:41.42	-418	990	-1730	-5	3	43	-2	7	-9	-2
	131	2019-01-15 14:57:41.43	-422	977	-1748	-21	13	49	8	24	-16	-16
	132	2019-01-15 14:57:41.44	-430	989	-1754	-20	6	54	-6	20	-26	-7
	133	2019-01-15 14:57:41.45	-426	1007	-1756	-5	-9	51	-10	23	-33	-6
	134	2019-01-15 14:57:41.46	-414	1025	-1753	3	-24	43	-17	16	-33	0
	135	2019-01-15 14:57:41.47	-403	1028	-1731	-3	-32	31	-19	14	-33	2
	136	2019-01-15 14:57:41.48	-408	1026	-1730	-19	-27	7	-12	14	-26	-1
	137	2019-01-15 14:57:41.49	-405	1010	-1738	-34	-13	-5	-14	13	-27	0
	138	2019-01-15 14:57:41.50	-412	992	-1741	-39	-5	-7	-5	24	-29	-9
	139	2019-01-15 14:57:41.51	-429	1000	-1750	-28	-10	-12	-7	28	-35	-10
	140	2019-01-15 14:57:41.52	-415	1005	-1740	-15	-21	-12	-5	24	-29	-9
	141	2019-01-15 14:57:41.53	-410	1018	-1732	-12	-11	-13	-4	17	-21	-6
	142	2019-01-15 14:57:41.54	-424	1016	-1735	-13	-12	-16	-7	17	-24	-5
	143	2019-01-15 14:57:41.55	-426	995	-1736	-16	-11	-23	-7	16	-23	-4
	144	2019-01-15 14:57:41.56	-419	1000	-1740	-25	-12	-16	-7	17	-24	-5
	145	2019-01-15 14:57:41.57	-419	1001	-1740	-34	-13	-14	-8	16	-24	-4
	146	2019-01-15 14:57:41.58	-427	993	-1747	-37	-15	-7	-7	17	-24	-5
	147	2019-01-15 14:57:41.59	-424	988	-1746	-42	-15	6	-3	20	-23	-8
	148	2019-01-15 14:57:41.60	-424	983	-1733	-41	-20	16	-4	21	-25	-8
	149	2019-01-15 14:57:41.61	-422	987	-1721	-34	-23	26	-7	25	-32	-9
	150	2019-01-15 14:57:41.62	-415	988	-1713	-23	-19	34	-10	29	-39	-9
	151	2019-01-15 14:57:41.63	-402	1008	-1710	-15	-13	32	-5	35	-40	-15
	152	2019-01-15 14:57:41.64	-406	1005	-1721	-12	11	40	-1	34	-35	-16
	153	2019-01-15 14:57:41.65	-399	1003	-1716	-5	21	41	-2	35	-37	-16
	154	2019-01-15 14:57:41.66	-402	1022	-1710	4	37	45	0	31	-31	-15
	155	2019-01-15 14:57:41.67	-409	1032	-1733	12	35	48	0	24	-24	-12
	156	2019-01-15 14:57:41.68	-429	1025	-1738	20	21	28	-2	26	-28	-12
	157	2019-01-15 14:57:41.69	-404	1007	-1731	21	27	32	-8	27	-35	-9
	158	2019-01-15 14:57:41.70	-405	997	-1729	25	19	33	-9	29	-38	-10
	159	2019-01-15 14:57:41.71	-403	978	-1733	22	13	26	-5	28	-33	-11
	160	2019-01-15 14:57:41.72	-416	978	-1756	11	19	35	-5	25	-30	-10
	161	2019-01-15 14:57:41.73	-420	994	-1757	-5	18	43	-5	21	-26	-8
	162	2019-01-15 14:57:41.74	-409	1032	-1753	-12	8	47	-8	22	-30	-7
	163	2019-01-15 14:57:41.75	-404	1047	-1755	-23	6	42	-9	25	-34	-8
	164	2019-01-15 14:57:41.76	-398	1060	-1755	-65	5	5	-11	24	-35	-6
	165	2019-01-15 14:57:41.77	-401	1057	-1750	-77	-1	-8	-10	23	-33	-6
	166	2019-01-15 14:57:41.78	-410	1045	-1751	-86	-11	-19	-6	28	-34	-11
	167	2019-01-15 14:57:41.79	-422	1046	-1750	-91	-8	-21	-3	24	-27	-10
	168	2019-01-15 14:57:41.80	-400	1043	-1738	-85	-28	-27	-7	20	-27	-6
	169	2019-01-15 14:57:41.81	-387	1036	-1724	-72	-22	-22	-10	19	-29	-4
	170	2019-01-15 14:57:41.82	-397	1024	-1715	-57	-14	-10	-6	24	-30	-9
	171	2019-01-15 14:57:41.83	-399	1009	-1712	-45	1	6	-1	28	-29	-13
	172	2019-01-15 14:57:41.84	-399	996	-1721	-29	1	29	4	38	-34	-21
	173	2019-01-15 14:57:41.85	-403	1018	-1717	-9	3	33	-4	35	-39	-15
	174	2019-01-15 14:57:41.86	-403	1034	-1720	0	7	41	-2	34	-36	-16
	175	2019-01-15 14:57:41.87	-405	1045	-1717	-2	10	33	1	32	-31	-16
	176	2019-01-15 14:57:41.88	-404	1047	-1717	-8	14	23	5	40	-35	-22
	177	2019-01-15 14:57:41.89	-389	1057	-1710	-9	24	14	5	47	-42	-26
	178	2019-01-15 14:57:41.90	-385	1068	-1722	-14	28	-5	7	56	-49	-31
	179	2019-01-15 14:57:41.91	-396	1062	-1740	-31	35	-31	4	49	-45	-26
	180	2019-01-15 14:57:41.92	-398	1044	-1754	-47	33	-38	0	41	-41	-20
	181	2019-01-15 14:57:41.93	-403	1026	-1760	-55	17	-38	-12	22	-34	-5
	182	2019-01-15 14:57:41.94	-394	1029	-1742	-51	-9	-36	-5	25	-30	-10
	183	2019-01-15 14:57:41.95	-389	1028	-1727	-50	-9	-27	-3	26	-29	-11
	184	2019-01-15 14:57:41.96	-385	1024	-1719	-51	-12	-20	-2	35	-37	-16
	185	2019-01-15 14:57:41.97	-382	1032	-1712	-51	-5	-15	3	41	-38	-22
	186	2019-01-15 14:57:41.98	-393	1054	-1715	-54	4	-17	5	38	-33	-21
	187	2019-01-15 14:57:41.99	-386	1062	-1720	-61	19	-27	8	36	-28	-22
	188	2019-01-15 14:57:42.00	-395	1057	-1737	-71	15	-36	7	37	-30	-22
	189	2019-01-15 14:57:42.01	-397	1058	-1735	-65	3	-46	3	36	-33	-19
	190	2019-01-15 14:57:42.02	-407	1057	-1745	-55	7	-47	4	40	-36	-22
	191	2019-01-15 14:57:42.03	-408	1070	-1732	-43	-17	-56	4	35	-31	-19
	192	2019-01-15 14:57:42.04	-401	1071	-1730	-35	-19	-58	0	35	-35	-17
	193	2019-01-15 14:57:42.05	-397	1070	-1727	-34	-21	-65	0	34	-34	-17
	194	2019-01-15 14:57:42.06	-402	1064	-1723	-41	-14	-68	10	35	-25	-22
	195	2019-01-15 14:57:42.07	-407	1056	-1733	-45	-8	-70	13	40	-27	-26
	196	2019-01-15 14:57:42.08	-400	1039	-1727	-46	-14	-70	10	37	-27	-23
	197	2019-01-15 14:57:42.09	-408	1034	-1702	-39	-24	-60	8	38	-30	-23
	198	2019-01-15 14:57:42.10	-399	1028	-1712	-29	-23	-50	4	36	-32	-20
	199	2019-01-15 14:57:42.11	-402	1037	-1711	-22	-17	-42	4	35	-31	-19
	200	2019-01-15 14:57:42.12	-396	1025	-1715	-18	-15	-23	1	33	-32	-17
	201	2019-01-15 14:57:42.13	-403	1038	-1717	-17	-20	-10	-3	22	-25	-9
	202	2019-01-15 14:57:42.14	-392	1047	-1707	-18	-7	1	-6	21	-27	-7
	203	2019-01-15 14:57:42.15	-402	1048	-1704	-21	-2	2	-3	22	-25	-9
	204	2019-01-15 14:57:42.16	-408	1053	-1707	-20	6	-4	-4	32	-36	-14
	205	2019-01-15 14:57:42.17	-411	1053	-1725	-15	-1	-16	-5	38	-43	-16
	206	2019-01-15 14:57:42.18	-419	1048	-1729	-8	-13	-24	0	39	-39	-19
	207	2019-01-15 14:57:42.19	-418	1065	-1722	0	-13	-28	6	41	-35	-23
	208	2019-01-15 14:57:42.20	-413	1066	-1730	9	-15	-37	4	45	-41	-24
	209	2019-01-15 14:57:42.21	-424	1074	-1727	12	-20	-41	-2	43	-45	-20
	210	2019-01-15 14:57:42.22	-417	1061	-1717	10	-20	-41	-10	30	-40	-10
	211	2019-01-15 14:57:42.23	-414	1036	-1719	11	-11	-45	-11	20	-31	-4
	212	2019-01-15 14:57:42.24	-429	1019	-1706	7	-6	-36	-10	18	-28	-4
	213	2019-01-15 14:57:42.25	-425	1001	-1707	11	-7	-18	-4	26	-30	-11
	214	2019-01-15 14:57:42.26	-429	1001	-1717	10	-6	2	-9	22	-31	-6
	215	2019-01-15 14:57:42.27	-419	1020	-1729	4	-3	26	-13	16	-29	-1
	216	2019-01-15 14:57:42.28	-420	1027	-1716	-3	-9	36	-13	12	-25	0
	217	2019-01-15 14:57:42.29	-416	1042	-1726	-7	-2	40	-9	23	-32	-7
	218	2019-01-15 14:57:42.30	-413	1050	-1729	-11	-1	45	-1	35	-36	-17
	219	2019-01-15 14:57:42.31	-411	1067	-1720	-12	-6	27	1	41	-40	-21
	220	2019-01-15 14:57:42.32	-411	1067	-1719	-15	1	19	5	53	-48	-29
	221	2019-01-15 14:57:42.33	-421	1053	-1727	-12	-8	-3	13	68	-55	-40
	222	2019-01-15 14:57:42.34	-416	1038	-1735	-14	-12	-8	9	56	-47	-32
	223	2019-01-15 14:57:42.35	-422	1018	-1742	-13	-21	-9	19	62	-43	-40
	224	2019-01-15 14:57:42.36	-413	1024	-1726	-8	-27	-2	20	57	-37	-38
	225	2019-01-15 14:57:42.37	-422	1031	-1717	-9	-32	4	20	56	-36	-38
	226	2019-01-15 14:57:42.38	-414	1037	-1709	-11	-37	10	24	61	-37	-42
	227	2019-01-15 14:57:42.39	-410	1035	-1712	-17	-29	8	25	56	-31	-40
	228	2019-01-15 14:57:42.40	-418	1047	-1710	-16	-17	11	25	53	-28	-39
	229	2019-01-15 14:57:42.41	-410	1049	-1719	-11	-5	4	20	54	-34	-37
	230	2019-01-15 14:57:42.42	-407	1055	-1722	-8	-9	3	17	51	-34	-34
	231	2019-01-15 14:57:42.43	-403	1039	-1724	-10	-7	0	18	54	-36	-36
	232	2019-01-15 14:57:42.44	-408	1047	-1713	-9	-6	0	14	53	-39	-33
	233	2019-01-15 14:57:42.45	-404	1044	-1707	-8	-1	-2	15	49	-34	-32
	234	2019-01-15 14:57:42.46	-411	1039	-1717	-11	4	-3	10	47	-37	-28
	235	2019-01-15 14:57:42.47	-416	1039	-1734	-8	0	0	3	38	-35	-20
	236	2019-01-15 14:57:42.48	-414	1052	-1725	-4	-8	-1	4	34	-30	-19
	237	2019-01-15 14:57:42.49	-408	1053	-1719	-4	-19	-4	5	37	-32	-21
	238	2019-01-15 14:57:42.50	-408	1053	-1724	-16	-19	-8	3	35	-32	-19
	239	2019-01-15 14:57:42.51	-416	1043	-1724	-31	-14	-12	2	32	-30	-17
	240	2019-01-15 14:57:42.52	-398	1033	-1714	-36	-20	-11	-1	25	-26	-12
	241	2019-01-15 14:57:42.53	-400	1029	-1708	-38	-18	-5	-1	28	-29	-13
	242	2019-01-15 14:57:42.54	-397	1034	-1702	-36	-4	2	1	35	-34	-18
	243	2019-01-15 14:57:42.55	-405	1044	-1708	-33	2	10	6	45	-39	-25
	244	2019-01-15 14:57:42.56	-394	1061	-1707	-25	0	10	13	52	-39	-32
	245	2019-01-15 14:57:42.57	-399	1079	-1709	-16	12	8	16	58	-42	-37
	246	2019-01-15 14:57:42.58	-407	1078	-1716	-8	4	-14	21	69	-48	-45
	247	2019-01-15 14:57:42.59	-405	1071	-1733	-7	6	-21	21	64	-43	-42
	248	2019-01-15 14:57:42.60	-399	1071	-1727	-7	1	-33	19	61	-42	-40
	249	2019-01-15 14:57:42.61	-413	1052	-1728	-8	-10	-42	20	59	-39	-39
	250	2019-01-15 14:57:42.62	-420	1041	-1735	-8	-6	-40	21	63	-42	-42
	251	2019-01-15 14:57:42.63	-417	1042	-1729	-5	-16	-43	16	63	-47	-39
	252	2019-01-15 14:57:42.64	-404	1058	-1720	-2	-18	-40	18	60	-42	-39
	253	2019-01-15 14:57:42.65	-402	1058	-1722	-1	-20	-44	9	54	-45	-31
	254	2019-01-15 14:57:42.66	-418	1048	-1707	-4	-13	-44	9	56	-47	-32
	255	2019-01-15 14:57:42.67	-420	1030	-1703	2	-12	-47	4	49	-45	-26
	256	2019-01-15 14:57:42.68	-430	1024	-1712	14	-9	-39	4	49	-45	-26
	257	2019-01-15 14:57:42.69	-430	1016	-1714	21	-5	-21	1	44	-43	-22
	258	2019-01-15 14:57:42.70	-430	1020	-1714	26	-2	-11	-2	45	-47	-21
	259	2019-01-15 14:57:42.71	-409	1034	-1706	33	3	9	2	41	-39	-21
	260	2019-01-15 14:57:42.72	-396	1060	-1703	32	5	8	-3	35	-38	-16
	261	2019-01-15 14:57:42.73	-405	1070	-1718	20	24	6	4	40	-36	-22
	262	2019-01-15 14:57:42.74	-417	1068	-1730	10	29	-3	6	46	-40	-26
	263	2019-01-15 14:57:42.75	-424	1065	-1734	5	22	-7	5	44	-39	-24
	264	2019-01-15 14:57:42.76	-412	1043	-1732	10	23	-6	-5	34	-39	-14
	265	2019-01-15 14:57:42.77	-403	1047	-1724	22	14	-3	-6	32	-38	-13
	266	2019-01-15 14:57:42.78	-399	1055	-1724	31	18	-1	-4	35	-39	-15
	267	2019-01-15 14:57:42.79	-403	1073	-1725	34	9	-13	3	34	-31	-18
	268	2019-01-15 14:57:42.80	-408	1057	-1729	29	14	-17	1	33	-32	-17
	269	2019-01-15 14:57:42.81	-412	1040	-1728	24	5	-25	-2	33	-35	-15
	270	2019-01-15 14:57:42.82	-407	1036	-1730	25	-8	-26	-1	38	-39	-18
	271	2019-01-15 14:57:42.83	-421	1027	-1720	17	-10	-17	-4	38	-42	-17
	272	2019-01-15 14:57:42.84	-412	1021	-1717	8	-12	-17	-8	32	-40	-12
	273	2019-01-15 14:57:42.85	-405	1023	-1713	-1	-5	-9	-12	22	-34	-5
	274	2019-01-15 14:57:42.86	-412	1037	-1704	-2	-4	-5	-13	19	-32	-3
	275	2019-01-15 14:57:42.87	-410	1041	-1703	-12	6	-11	-10	24	-34	-7
	276	2019-01-15 14:57:42.88	-417	1038	-1711	-18	9	-17	-4	28	-32	-12
	277	2019-01-15 14:57:42.89	-417	1028	-1717	-15	1	-20	-7	26	-33	-9
	278	2019-01-15 14:57:42.90	-417	1025	-1718	-18	-7	-20	-18	18	-36	0
	279	2019-01-15 14:57:42.91	-417	1025	-1719	-19	-14	-15	-30	9	-39	10
	280	2019-01-15 14:57:42.92	-413	1031	-1721	-24	-3	-8	-32	1	-33	15
	281	2019-01-15 14:57:42.93	-419	1036	-1721	-20	-8	-9	-25	5	-30	10
	282	2019-01-15 14:57:42.94	-414	1031	-1717	-19	-3	-1	-18	10	-28	4
	283	2019-01-15 14:57:42.95	-421	1021	-1732	-15	-15	-2	-17	19	-36	-1
	284	2019-01-15 14:57:42.96	-415	1030	-1712	-6	-14	-1	-20	17	-37	1
	285	2019-01-15 14:57:42.97	-422	1039	-1719	0	-19	-1	-22	18	-40	2
	286	2019-01-15 14:57:42.98	-414	1042	-1721	-7	-20	1	-21	16	-37	2
	287	2019-01-15 14:57:42.99	-414	1052	-1718	-21	-18	1	-20	20	-40	0
	288	2019-01-15 14:57:43.00	-402	1051	-1713	-32	-20	-8	-22	17	-39	2
	289	2019-01-15 14:57:43.01	-404	1054	-1710	-39	-10	-15	-22	11	-33	5
	290	2019-01-15 14:57:43.02	-408	1055	-1709	-39	-7	-19	-22	9	-31	6
	291	2019-01-15 14:57:43.03	-413	1047	-1712	-35	0	-27	-26	5	-31	10
	292	2019-01-15 14:57:43.04	-407	1050	-1709	-25	6	-30	-30	6	-36	12
	293	2019-01-15 14:57:43.05	-411	1056	-1713	-11	5	-33	-35	8	-43	13
	294	2019-01-15 14:57:43.06	-411	1057	-1720	-6	12	-33	-35	9	-44	13
	295	2019-01-15 14:57:43.07	-420	1076	-1721	-4	13	-42	-26	16	-42	5
	296	2019-01-15 14:57:43.08	-411	1062	-1729	1	11	-47	-29	8	-37	10
	297	2019-01-15 14:57:43.09	-427	1042	-1746	-1	6	-59	-31	5	-36	13
	298	2019-01-15 14:57:43.10	-417	1026	-1729	-1	-4	-56	-33	2	-35	15
	299	2019-01-15 14:57:43.11	-414	1023	-1717	-2	-7	-40	-39	7	-46	16
	300	2019-01-15 14:57:43.12	-414	1022	-1699	-10	-3	-22	-37	8	-45	14
	301	2019-01-15 14:57:43.13	-410	1034	-1703	-19	7	-16	-33	2	-35	15
	302	2019-01-15 14:57:43.14	-427	1046	-1724	-26	14	-15	-35	0	-35	17
	303	2019-01-15 14:57:43.15	-423	1033	-1731	-30	9	-9	-39	-3	-36	21
	304	2019-01-15 14:57:43.16	-426	1020	-1732	-28	-9	-7	-39	-7	-32	23
	305	2019-01-15 14:57:43.17	-429	1021	-1724	-23	-11	6	-32	4	-36	14
	306	2019-01-15 14:57:43.18	-410	1028	-1708	-22	-25	16	-32	4	-36	14
	307	2019-01-15 14:57:43.19	-415	1043	-1703	-23	-27	17	-32	7	-39	12
	308	2019-01-15 14:57:43.20	-410	1068	-1702	-30	-16	13	-28	10	-38	9
	309	2019-01-15 14:57:43.21	-404	1076	-1708	-43	-15	-1	-29	7	-36	11
	310	2019-01-15 14:57:43.22	-409	1072	-1713	-59	3	-12	-31	8	-39	11
	311	2019-01-15 14:57:43.23	-410	1063	-1723	-59	4	-29	-28	7	-35	10
	312	2019-01-15 14:57:43.24	-416	1060	-1718	-45	2	-34	-23	8	-31	7
	313	2019-01-15 14:57:43.25	-412	1061	-1705	-32	-6	-41	-20	8	-28	6
	314	2019-01-15 14:57:43.26	-423	1052	-1696	-23	-4	-48	-24	10	-34	7
	315	2019-01-15 14:57:43.27	-419	1033	-1706	-20	4	-56	-22	17	-39	2
	316	2019-01-15 14:57:43.28	-412	1028	-1715	-14	12	-50	-16	19	-35	-1
	317	2019-01-15 14:57:43.29	-415	1046	-1711	-10	9	-46	-13	20	-33	-3
	318	2019-01-15 14:57:43.30	-408	1044	-1712	-19	13	-43	-13	14	-27	0
	319	2019-01-15 14:57:43.31	-411	1022	-1725	-27	12	-36	-16	16	-32	0
	320	2019-01-15 14:57:43.32	-416	1018	-1723	-21	7	-23	-22	18	-40	2
	321	2019-01-15 14:57:43.33	-421	1025	-1720	-8	-3	-8	-18	23	-41	-2
	322	2019-01-15 14:57:43.34	-404	1049	-1716	-5	-15	3	-17	20	-37	-1
	323	2019-01-15 14:57:43.35	-407	1049	-1719	-13	-7	7	-14	22	-36	-4
	324	2019-01-15 14:57:43.36	-417	1045	-1710	-20	-1	11	-15	21	-36	-3
	325	2019-01-15 14:57:43.37	-415	1054	-1711	-13	1	10	-12	22	-34	-5
	326	2019-01-15 14:57:43.38	-408	1060	-1706	-7	4	10	-8	21	-29	-6
	327	2019-01-15 14:57:43.39	-414	1063	-1704	2	6	2	-9	25	-34	-8
	328	2019-01-15 14:57:43.40	-419	1068	-1711	6	2	-5	-7	23	-30	-8
	329	2019-01-15 14:57:43.41	-419	1059	-1725	3	5	-9	-4	23	-27	-9
	330	2019-01-15 14:57:43.42	-438	1047	-1731	-4	6	2	-1	21	-22	-10
	331	2019-01-15 14:57:43.43	-422	1051	-1726	-6	-4	3	-2	21	-23	-9
	332	2019-01-15 14:57:43.44	-422	1055	-1728	-10	-13	14	-7	19	-26	-6
	333	2019-01-15 14:57:43.45	-428	1068	-1719	-13	-12	19	-8	20	-28	-6
	334	2019-01-15 14:57:43.46	-410	1079	-1706	-12	-18	8	-4	20	-24	-8
	335	2019-01-15 14:57:43.47	-429	1089	-1698	-7	-8	-8	-3	20	-23	-8
	336	2019-01-15 14:57:43.48	-426	1079	-1707	-9	-2	-22	2	26	-24	-14
	337	2019-01-15 14:57:43.49	-423	1066	-1697	-7	8	-33	0	29	-29	-14
	338	2019-01-15 14:57:43.50	-419	1052	-1711	-5	16	-39	0	31	-31	-15
	339	2019-01-15 14:57:43.51	-434	1050	-1706	-10	22	-44	2	28	-26	-15
	340	2019-01-15 14:57:43.52	-431	1035	-1703	-17	37	-35	2	26	-24	-14
	341	2019-01-15 14:57:43.53	-433	1036	-1709	-15	40	-26	-3	24	-27	-10
	342	2019-01-15 14:57:43.54	-420	1036	-1711	-13	32	-20	-6	24	-30	-9
	343	2019-01-15 14:57:43.55	-402	1052	-1704	-13	24	-17	-5	27	-32	-11
	344	2019-01-15 14:57:43.56	-401	1052	-1703	-16	23	-15	-5	24	-29	-9
	345	2019-01-15 14:57:43.57	-399	1048	-1701	-20	26	-14	-13	14	-27	0
	346	2019-01-15 14:57:43.58	-392	1056	-1707	-17	21	-25	-6	18	-24	-6
	347	2019-01-15 14:57:43.59	-399	1056	-1703	-15	26	-26	-4	16	-20	-6
	348	2019-01-15 14:57:43.60	-396	1041	-1718	-4	21	-30	-13	17	-30	-2
	349	2019-01-15 14:57:43.61	-405	1055	-1711	12	18	-21	-10	22	-32	-6
	350	2019-01-15 14:57:43.62	-406	1058	-1710	15	12	-22	-8	24	-32	-8
	351	2019-01-15 14:57:43.63	-405	1060	-1712	5	20	-15	-6	22	-28	-8
	352	2019-01-15 14:57:43.64	-398	1053	-1718	3	21	-16	-3	21	-24	-9
	353	2019-01-15 14:57:43.65	-406	1052	-1724	1	13	-19	-2	19	-21	-8
	354	2019-01-15 14:57:43.66	-405	1064	-1738	-7	8	-27	-4	22	-26	-9
	355	2019-01-15 14:57:43.67	-399	1085	-1727	-18	1	-37	-4	21	-25	-8
	356	2019-01-15 14:57:43.68	-410	1088	-1725	-30	-3	-46	-7	25	-32	-9
	357	2019-01-15 14:57:43.69	-405	1084	-1719	-34	-4	-64	-10	24	-34	-7
	358	2019-01-15 14:57:43.70	-412	1059	-1705	-38	0	-62	-16	24	-40	-4
	359	2019-01-15 14:57:43.71	-417	1037	-1697	-28	4	-66	-11	29	-40	-9
	360	2019-01-15 14:57:43.72	-413	1039	-1695	-19	9	-53	-8	32	-40	-12
	361	2019-01-15 14:57:43.73	-410	1046	-1698	-11	10	-46	-11	28	-39	-8
	362	2019-01-15 14:57:43.74	-411	1049	-1717	-8	7	-41	-12	26	-38	-7
	363	2019-01-15 14:57:43.75	-403	1080	-1723	-11	18	-30	-14	27	-41	-6
	364	2019-01-15 14:57:43.76	-412	1082	-1732	-12	9	-45	-13	26	-39	-6
	365	2019-01-15 14:57:43.77	-404	1075	-1729	-16	2	-50	-13	25	-38	-6
	366	2019-01-15 14:57:43.78	-406	1061	-1711	-18	-9	-49	-16	22	-38	-3
	367	2019-01-15 14:57:43.79	-405	1052	-1708	-21	-10	-52	-21	18	-39	1
	368	2019-01-15 14:57:43.80	-400	1057	-1713	-30	-2	-50	-21	16	-37	2
	369	2019-01-15 14:57:43.81	-408	1062	-1714	-33	-9	-59	-19	19	-38	0
	370	2019-01-15 14:57:43.82	-414	1055	-1717	-32	-7	-60	-18	21	-39	-1
	371	2019-01-15 14:57:43.83	-418	1045	-1728	-30	-8	-64	-21	18	-39	1
	372	2019-01-15 14:57:43.84	-426	1022	-1717	-19	-10	-59	-25	18	-43	3
	373	2019-01-15 14:57:43.85	-416	1028	-1709	1	-18	-52	-27	17	-44	5
	374	2019-01-15 14:57:43.86	-431	1029	-1715	13	-30	-41	-25	15	-40	5
	375	2019-01-15 14:57:43.87	-432	1046	-1709	17	-33	-32	-25	17	-42	4
	376	2019-01-15 14:57:43.88	-442	1038	-1701	10	-30	-22	-22	19	-41	1
	377	2019-01-15 14:57:43.89	-435	1042	-1699	1	-18	-9	-19	24	-43	-2
	378	2019-01-15 14:57:43.90	-431	1047	-1696	-3	-7	1	-21	17	-38	2
	379	2019-01-15 14:57:43.91	-438	1038	-1701	-3	-4	0	-22	14	-36	4
	380	2019-01-15 14:57:43.92	-436	1037	-1712	-1	-1	5	-17	22	-39	-2
	381	2019-01-15 14:57:43.93	-435	1039	-1713	6	-2	2	-19	24	-43	-2
	382	2019-01-15 14:57:43.94	-425	1031	-1711	15	-14	3	-14	27	-41	-6
	383	2019-01-15 14:57:43.95	-421	1025	-1715	15	-13	5	-17	19	-36	-1
	384	2019-01-15 14:57:43.96	-424	1011	-1716	9	-14	14	-14	22	-36	-4
	385	2019-01-15 14:57:43.97	-421	1018	-1710	8	-14	28	-16	18	-34	-1
	386	2019-01-15 14:57:43.98	-414	1044	-1712	7	-4	33	-16	3	-19	6
	387	2019-01-15 14:57:43.99	-415	1057	-1706	0	-4	36	-10	10	-20	0
	388	2019-01-15 14:57:44.00	-406	1061	-1708	-5	0	28	-11	11	-22	0
	389	2019-01-15 14:57:44.01	-404	1072	-1713	-4	4	13	-13	12	-25	0
	390	2019-01-15 14:57:44.02	-416	1076	-1708	2	-4	-6	-11	19	-30	-4
	391	2019-01-15 14:57:44.03	-408	1077	-1705	5	-1	-23	-11	23	-34	-6
	392	2019-01-15 14:57:44.04	-416	1074	-1705	6	2	-40	-12	18	-30	-3
	393	2019-01-15 14:57:44.05	-426	1066	-1722	9	2	-53	-14	13	-27	0
	394	2019-01-15 14:57:44.06	-444	1039	-1728	4	-17	-62	-14	8	-22	3
	395	2019-01-15 14:57:44.07	-437	1010	-1723	-2	-13	-48	-13	10	-23	1
	396	2019-01-15 14:57:44.08	-435	1014	-1713	-9	-21	-33	-14	10	-24	2
	397	2019-01-15 14:57:44.09	-427	1032	-1708	-18	-24	-21	-14	8	-22	3
	398	2019-01-15 14:57:44.10	-423	1038	-1697	-35	-11	-12	-13	5	-18	4
	399	2019-01-15 14:57:44.11	-424	1050	-1702	-46	-10	-11	-12	2	-14	5
	400	2019-01-15 14:57:44.12	-427	1060	-1708	-53	-6	-13	-6	4	-10	1
	401	2019-01-15 14:57:44.13	-436	1052	-1719	-47	-10	-10	-8	8	-16	0
	402	2019-01-15 14:57:44.14	-429	1050	-1715	-33	-16	-6	-9	11	-20	-1
	403	2019-01-15 14:57:44.15	-439	1051	-1710	-16	-32	-1	-10	11	-21	0
	404	2019-01-15 14:57:44.16	-432	1049	-1699	-2	-31	-3	-6	16	-22	-5
	405	2019-01-15 14:57:44.17	-433	1051	-1689	8	-20	4	-9	11	-20	-1
	406	2019-01-15 14:57:44.18	-423	1046	-1692	13	-13	9	-8	9	-17	0
	407	2019-01-15 14:57:44.19	-435	1058	-1706	15	-5	5	-9	11	-20	-1
	408	2019-01-15 14:57:44.20	-428	1046	-1711	5	-3	2	-9	14	-23	-2
	409	2019-01-15 14:57:44.21	-435	1048	-1721	-3	-3	2	-7	15	-22	-4
	410	2019-01-15 14:57:44.22	-429	1050	-1717	-5	-3	5	-11	14	-25	-1
	411	2019-01-15 14:57:44.23	-423	1049	-1692	-4	-6	-2	-8	16	-24	-4
	412	2019-01-15 14:57:44.24	-424	1050	-1695	-1	10	-1	-10	18	-28	-4
	413	2019-01-15 14:57:44.25	-407	1021	-1725	1	10	1	-14	16	-30	-1
	414	2019-01-15 14:57:44.26	-422	1019	-1723	11	2	11	-13	16	-29	-1
	415	2019-01-15 14:57:44.27	-420	1018	-1718	20	-1	25	-15	16	-31	0
	416	2019-01-15 14:57:44.28	-418	1038	-1714	10	0	36	-18	12	-30	3
	417	2019-01-15 14:57:44.29	-412	1055	-1715	-3	9	39	-15	9	-24	3
	418	2019-01-15 14:57:44.30	-408	1075	-1727	-17	-1	44	-21	7	-28	7
	419	2019-01-15 14:57:44.31	-426	1082	-1730	-29	-10	23	-17	1	-18	8
	420	2019-01-15 14:57:44.32	-417	1098	-1725	-47	-6	5	-19	2	-21	8
	421	2019-01-15 14:57:44.33	-427	1095	-1732	-55	-12	-13	-8	7	-15	0
	422	2019-01-15 14:57:44.34	-422	1089	-1720	-57	-26	-31	-17	6	-23	5
	423	2019-01-15 14:57:44.35	-445	1068	-1705	-60	-33	-35	-16	9	-25	3
	424	2019-01-15 14:57:44.36	-433	1053	-1689	-55	-30	-40	-22	1	-23	10
	425	2019-01-15 14:57:44.37	-432	1047	-1689	-45	-17	-41	-22	6	-28	8
	426	2019-01-15 14:57:44.38	-448	1048	-1700	-42	-6	-30	-19	7	-26	6
	427	2019-01-15 14:57:44.39	-439	1073	-1699	-32	-4	-27	-17	4	-21	6
	428	2019-01-15 14:57:44.40	-426	1095	-1701	-27	-10	-33	-18	5	-23	6
	429	2019-01-15 14:57:44.41	-430	1107	-1704	-31	-7	-45	-12	7	-19	2
	430	2019-01-15 14:57:44.42	-418	1098	-1686	-31	-3	-57	-14	8	-22	3
	431	2019-01-15 14:57:44.43	-426	1078	-1694	-24	-3	-73	-19	8	-27	5
	432	2019-01-15 14:57:44.44	-424	1061	-1693	-23	15	-67	-21	9	-30	6
	433	2019-01-15 14:57:44.45	-432	1031	-1699	-19	19	-60	-22	4	-26	9
	434	2019-01-15 14:57:44.46	-433	1020	-1700	-12	10	-48	-26	0	-26	13
	435	2019-01-15 14:57:44.47	-433	1031	-1704	-6	13	-32	-30	-2	-28	16
	436	2019-01-15 14:57:44.48	-423	1040	-1701	-11	16	-8	-26	0	-26	13
	437	2019-01-15 14:57:44.49	-421	1054	-1691	-10	13	-11	-24	5	-29	9
	438	2019-01-15 14:57:44.50	-416	1057	-1693	-8	25	3	-18	5	-23	6
	439	2019-01-15 14:57:44.51	-412	1065	-1700	-3	38	8	-16	7	-23	4
	440	2019-01-15 14:57:44.52	-417	1078	-1715	7	29	0	-16	8	-24	4
	441	2019-01-15 14:57:44.53	-417	1069	-1711	9	23	-2	-15	12	-27	1
	442	2019-01-15 14:57:44.54	-414	1073	-1714	8	17	-3	-12	14	-26	-1
	443	2019-01-15 14:57:44.55	-416	1070	-1713	7	21	-1	-13	10	-23	1
	444	2019-01-15 14:57:44.56	-419	1054	-1713	-6	9	-2	-16	10	-26	3
	445	2019-01-15 14:57:44.57	-424	1041	-1718	-11	-1	3	-11	8	-19	1
	446	2019-01-15 14:57:44.58	-429	1051	-1730	-7	-20	1	-12	9	-21	1
	447	2019-01-15 14:57:44.59	-420	1086	-1705	-9	-22	3	-13	11	-24	1
	448	2019-01-15 14:57:44.60	-420	1071	-1717	-22	-26	-1	-12	11	-23	0
	449	2019-01-15 14:57:44.61	-427	1069	-1696	-29	-19	-5	-12	8	-20	2
	450	2019-01-15 14:57:44.62	-417	1060	-1693	-29	-18	-16	-12	5	-17	3
	451	2019-01-15 14:57:44.63	-426	1053	-1704	-28	-16	-17	-13	-2	-11	7
	452	2019-01-15 14:57:44.64	-440	1055	-1709	-29	-27	-24	-14	-4	-10	9
	453	2019-01-15 14:57:44.65	-436	1057	-1697	-30	-26	-17	-13	-3	-10	8
	454	2019-01-15 14:57:44.66	-435	1066	-1697	-29	-23	-19	-14	-1	-13	7
	455	2019-01-15 14:57:44.67	-429	1081	-1696	-33	-14	-18	-15	0	-15	7
	456	2019-01-15 14:57:44.68	-427	1087	-1694	-34	-8	-25	-13	3	-16	5
	457	2019-01-15 14:57:44.69	-436	1088	-1695	-30	-11	-31	-14	3	-17	5
	458	2019-01-15 14:57:44.70	-426	1070	-1696	-33	-1	-42	-12	4	-16	4
	459	2019-01-15 14:57:44.71	-442	1054	-1686	-28	6	-41	-16	3	-19	6
	460	2019-01-15 14:57:44.72	-434	1063	-1701	-23	4	-43	-12	4	-16	4
	461	2019-01-15 14:57:44.73	-420	1077	-1700	-24	3	-37	-12	8	-20	2
	462	2019-01-15 14:57:44.74	-416	1089	-1711	-28	22	-35	-11	12	-23	0
	463	2019-01-15 14:57:44.75	-432	1086	-1717	-32	26	-46	-16	6	-22	5
	464	2019-01-15 14:57:44.76	-425	1078	-1706	-31	22	-50	-17	6	-23	5
	465	2019-01-15 14:57:44.77	-433	1064	-1699	-20	16	-53	-12	6	-18	3
	466	2019-01-15 14:57:44.78	-423	1051	-1708	-13	12	-47	-12	4	-16	4
	467	2019-01-15 14:57:44.79	-434	1041	-1711	-9	8	-41	-14	0	-14	7
	468	2019-01-15 14:57:44.80	-447	1042	-1711	-11	-8	-30	-19	-5	-14	12
	469	2019-01-15 14:57:44.81	-426	1056	-1690	-15	-1	-12	-17	-4	-13	10
	470	2019-01-15 14:57:44.82	-429	1058	-1677	-20	1	-3	-19	-2	-17	10
	471	2019-01-15 14:57:44.83	-413	1059	-1676	-23	15	4	-20	2	-22	9
	472	2019-01-15 14:57:44.84	-417	1066	-1682	-12	35	11	-20	8	-28	6
	473	2019-01-15 14:57:44.85	-418	1069	-1709	1	37	6	-19	8	-27	5
	474	2019-01-15 14:57:44.86	-425	1068	-1719	12	28	5	-15	9	-24	3
	475	2019-01-15 14:57:44.87	-419	1072	-1717	18	14	9	-14	9	-23	2
	476	2019-01-15 14:57:44.88	-422	1080	-1711	15	4	9	-16	5	-21	5
	477	2019-01-15 14:57:44.89	-411	1089	-1704	11	5	2	-17	2	-19	7
	478	2019-01-15 14:57:44.90	-414	1078	-1724	5	2	-2	-18	10	-28	4
	479	2019-01-15 14:57:44.91	-429	1095	-1711	4	-6	-11	-14	13	-27	0
	480	2019-01-15 14:57:44.92	-428	1071	-1708	-4	0	-14	-17	16	-33	0
	481	2019-01-15 14:57:44.93	-433	1065	-1703	-8	-13	-25	-23	12	-35	5
	482	2019-01-15 14:57:44.94	-425	1055	-1685	-10	-13	-23	-22	10	-32	6
	483	2019-01-15 14:57:44.95	-423	1050	-1681	-14	-21	-28	-19	9	-28	5
	484	2019-01-15 14:57:44.96	-435	1056	-1691	-27	-15	-21	-12	8	-20	2
	485	2019-01-15 14:57:44.97	-430	1058	-1703	-43	-1	-15	-16	8	-24	4
	486	2019-01-15 14:57:44.98	-424	1057	-1693	-55	9	-5	-21	12	-33	4
	487	2019-01-15 14:57:44.99	-427	1046	-1698	-53	15	-1	-20	22	-42	-1
	488	2019-01-15 14:57:45.00	-426	1074	-1701	-43	13	0	-18	25	-43	-3
	489	2019-01-15 14:57:45.01	-428	1085	-1696	-29	5	-1	-16	22	-38	-3
	490	2019-01-15 14:57:45.02	-407	1087	-1689	-16	-3	-10	-16	12	-28	2
	491	2019-01-15 14:57:45.03	-404	1090	-1687	-10	3	-21	-20	7	-27	6
	492	2019-01-15 14:57:45.04	-402	1069	-1689	-10	12	-35	-25	6	-31	9
	493	2019-01-15 14:57:45.05	-402	1032	-1709	-16	24	-32	-22	11	-33	5
	494	2019-01-15 14:57:45.06	-410	1030	-1724	-5	18	-22	-23	11	-34	6
	495	2019-01-15 14:57:45.07	-413	1051	-1718	4	-1	-14	-22	6	-28	8
	496	2019-01-15 14:57:45.08	-417	1064	-1710	-1	-9	-10	-22	6	-28	8
	497	2019-01-15 14:57:45.09	-420	1071	-1704	-11	-11	-18	-16	15	-31	0
	498	2019-01-15 14:57:45.10	-420	1077	-1715	-13	-19	-26	-16	21	-37	-2
	499	2019-01-15 14:57:45.11	-434	1081	-1700	-13	-20	-32	-13	21	-34	-4
	500	2019-01-15 14:57:45.12	-437	1068	-1700	-28	-27	-41	-21	14	-35	3
	501	2019-01-15 14:57:45.13	-436	1034	-1688	-43	-26	-43	-16	14	-30	1
	502	2019-01-15 14:57:45.14	-443	1028	-1682	-47	-22	-26	-21	15	-36	3
	503	2019-01-15 14:57:45.15	-439	1036	-1683	-46	-23	-12	-19	16	-35	1
	504	2019-01-15 14:57:45.16	-441	1066	-1687	-52	-14	4	-24	11	-35	6
	505	2019-01-15 14:57:45.17	-430	1096	-1704	-58	-6	16	-17	16	-33	0
	506	2019-01-15 14:57:45.18	-418	1110	-1704	-58	-2	15	-21	19	-40	1
	507	2019-01-15 14:57:45.19	-425	1113	-1710	-57	-4	3	-20	28	-48	-4
	508	2019-01-15 14:57:45.20	-423	1118	-1712	-57	-10	-1	-21	23	-44	-1
	509	2019-01-15 14:57:45.21	-418	1124	-1702	-56	-20	-14	-20	22	-42	-1
	510	2019-01-15 14:57:45.22	-416	1120	-1693	-50	-29	-23	-22	18	-40	2
	511	2019-01-15 14:57:45.23	-417	1115	-1675	-47	-20	-28	-19	22	-41	-1
	512	2019-01-15 14:57:45.24	-428	1107	-1670	-43	-13	-41	-16	25	-41	-4
	513	2019-01-15 14:57:45.25	-432	1089	-1682	-33	-9	-47	-14	28	-42	-7
	514	2019-01-15 14:57:45.26	-431	1074	-1692	-22	-5	-48	-13	27	-40	-7
	515	2019-01-15 14:57:45.27	-430	1070	-1678	-13	-2	-38	-14	21	-35	-3
	516	2019-01-15 14:57:45.28	-425	1079	-1682	-11	-10	-30	-17	6	-23	5
	517	2019-01-15 14:57:45.29	-431	1086	-1688	-14	-10	-23	-21	4	-25	8
	518	2019-01-15 14:57:45.30	-440	1085	-1693	-20	-21	-31	-17	2	-19	7
	519	2019-01-15 14:57:45.31	-438	1103	-1695	-28	-30	-26	-15	12	-27	1
	520	2019-01-15 14:57:45.32	-433	1095	-1694	-33	-28	-22	-14	21	-35	-3
	521	2019-01-15 14:57:45.33	-440	1081	-1685	-31	-34	-30	-10	26	-36	-8
	522	2019-01-15 14:57:45.34	-435	1059	-1673	-28	-32	-23	-11	26	-37	-7
	523	2019-01-15 14:57:45.35	-434	1056	-1676	-17	-17	-11	-10	27	-37	-8
	524	2019-01-15 14:57:45.36	-425	1080	-1666	-6	-12	-3	-8	29	-37	-10
	525	2019-01-15 14:57:45.37	-429	1088	-1686	-3	-3	0	-10	28	-38	-9
	526	2019-01-15 14:57:45.38	-445	1093	-1705	-4	10	2	-12	28	-40	-8
	527	2019-01-15 14:57:45.39	-434	1106	-1712	-4	0	5	-15	24	-39	-4
	528	2019-01-15 14:57:45.40	-426	1121	-1704	-3	-14	-9	-14	23	-37	-4
	529	2019-01-15 14:57:45.41	-437	1124	-1702	-5	-23	-16	-12	25	-37	-6
	530	2019-01-15 14:57:45.42	-435	1108	-1691	-7	-22	-29	-11	23	-34	-6
	531	2019-01-15 14:57:45.43	-437	1096	-1689	-6	-27	-40	-15	28	-43	-6
	532	2019-01-15 14:57:45.44	-439	1088	-1674	-4	-25	-37	-19	27	-46	-4
	533	2019-01-15 14:57:45.45	-436	1075	-1673	-1	-31	-45	-16	27	-43	-5
	534	2019-01-15 14:57:45.46	-440	1075	-1676	3	-15	-41	-15	25	-40	-5
	535	2019-01-15 14:57:45.47	-448	1089	-1695	3	-10	-36	-14	28	-42	-7
	536	2019-01-15 14:57:45.48	-451	1074	-1707	-2	-9	-30	-15	25	-40	-5
	537	2019-01-15 14:57:45.49	-451	1081	-1689	2	-25	-29	-13	21	-34	-4
	538	2019-01-15 14:57:45.50	-445	1084	-1685	3	-27	-20	-9	21	-30	-6
	539	2019-01-15 14:57:45.51	-435	1081	-1679	4	-30	-20	-12	20	-32	-4
	540	2019-01-15 14:57:45.52	-426	1091	-1677	4	-24	-15	-17	15	-32	1
	541	2019-01-15 14:57:45.53	-446	1065	-1682	3	-10	-13	-23	17	-40	3
	542	2019-01-15 14:57:45.54	-442	1063	-1693	3	-10	-8	-23	14	-37	4
	543	2019-01-15 14:57:45.55	-456	1073	-1699	2	-5	-2	-25	10	-35	7
	544	2019-01-15 14:57:45.56	-446	1086	-1685	8	-13	5	-18	11	-29	3
	545	2019-01-15 14:57:45.57	-438	1091	-1683	13	-19	-2	-25	12	-37	6
	546	2019-01-15 14:57:45.58	-444	1100	-1681	11	-22	-8	-25	16	-41	4
	547	2019-01-15 14:57:45.59	-435	1092	-1683	11	-19	-19	-29	11	-40	9
	548	2019-01-15 14:57:45.60	-454	1069	-1688	4	-29	-30	-24	10	-34	7
	549	2019-01-15 14:57:45.61	-452	1070	-1682	-8	-15	-24	-28	8	-36	10
	550	2019-01-15 14:57:45.62	-456	1069	-1690	-3	-20	-23	-29	11	-40	9
	551	2019-01-15 14:57:45.63	-455	1067	-1673	3	-17	-24	-31	10	-41	10
	552	2019-01-15 14:57:45.64	-452	1066	-1672	4	-9	-15	-23	11	-34	6
	553	2019-01-15 14:57:45.65	-465	1056	-1685	-4	3	0	-20	13	-33	3
	554	2019-01-15 14:57:45.66	-448	1065	-1689	-5	10	5	-16	11	-27	2
	555	2019-01-15 14:57:45.67	-454	1096	-1707	-14	9	3	-19	15	-34	2
	556	2019-01-15 14:57:45.68	-460	1077	-1705	-27	-4	-7	-21	22	-43	0
	557	2019-01-15 14:57:45.69	-462	1070	-1691	-21	-6	-9	-17	27	-44	-5
	558	2019-01-15 14:57:45.70	-452	1074	-1678	-6	-8	-11	-17	26	-43	-4
	559	2019-01-15 14:57:45.71	-432	1091	-1657	1	-8	-20	-15	22	-37	-3
	560	2019-01-15 14:57:45.72	-449	1083	-1672	-4	10	-37	-15	20	-35	-2
	561	2019-01-15 14:57:45.73	-453	1069	-1700	-20	29	-42	-12	24	-36	-6
	562	2019-01-15 14:57:45.74	-455	1065	-1701	-36	28	-45	-13	22	-35	-4
	563	2019-01-15 14:57:45.75	-446	1055	-1689	-39	22	-39	-14	19	-33	-2
	564	2019-01-15 14:57:45.76	-447	1051	-1685	-42	13	-29	-17	10	-27	3
	565	2019-01-15 14:57:45.77	-441	1042	-1690	-42	23	-19	-19	9	-28	5
	566	2019-01-15 14:57:45.78	-438	1052	-1681	-33	15	2	-27	6	-33	10
	567	2019-01-15 14:57:45.79	-434	1083	-1678	-23	9	6	-30	1	-31	14
	568	2019-01-15 14:57:45.80	-433	1106	-1677	-24	17	19	-27	1	-28	13
	569	2019-01-15 14:57:45.81	-427	1116	-1689	-26	24	5	-24	7	-31	8
	570	2019-01-15 14:57:45.82	-434	1121	-1699	-20	26	-9	-25	7	-32	9
	571	2019-01-15 14:57:45.83	-421	1120	-1700	-9	15	-24	-33	8	-41	12
	572	2019-01-15 14:57:45.84	-437	1108	-1693	2	7	-36	-31	10	-41	10
	573	2019-01-15 14:57:45.85	-432	1089	-1687	2	2	-42	-27	15	-42	6
	574	2019-01-15 14:57:45.86	-444	1069	-1686	-3	-9	-42	-30	12	-42	9
	575	2019-01-15 14:57:45.87	-442	1060	-1687	-14	-6	-33	-26	8	-34	9
	576	2019-01-15 14:57:45.88	-446	1059	-1694	-26	-1	-19	-20	4	-24	8
	577	2019-01-15 14:57:45.89	-443	1069	-1698	-36	4	-1	-18	5	-23	6
	578	2019-01-15 14:57:45.90	-431	1081	-1677	-41	0	12	-20	7	-27	6
	579	2019-01-15 14:57:45.91	-426	1099	-1670	-40	1	16	-19	17	-36	1
	580	2019-01-15 14:57:45.92	-412	1096	-1679	-37	5	10	-27	19	-46	4
	581	2019-01-15 14:57:45.93	-417	1113	-1687	-30	5	-1	-23	24	-47	0
	582	2019-01-15 14:57:45.94	-419	1109	-1713	-26	3	-6	-29	21	-50	4
	583	2019-01-15 14:57:45.95	-433	1089	-1706	-29	-10	-7	-18	19	-37	0
	584	2019-01-15 14:57:45.96	-443	1080	-1685	-28	-23	4	-17	17	-34	0
	585	2019-01-15 14:57:45.97	-442	1091	-1676	-16	-35	4	-6	25	-31	-9
	586	2019-01-15 14:57:45.98	-452	1086	-1664	-9	-35	5	-14	25	-39	-5
	587	2019-01-15 14:57:45.99	-442	1073	-1665	-10	-25	13	-21	24	-45	-1
	588	2019-01-15 14:57:46.00	-438	1066	-1660	-7	-14	14	-18	19	-37	0
	589	2019-01-15 14:57:46.01	-435	1072	-1657	-2	-9	19	-13	28	-41	-7
	590	2019-01-15 14:57:46.02	-436	1095	-1666	2	0	20	-13	30	-43	-8
	591	2019-01-15 14:57:46.03	-450	1128	-1679	-8	5	7	-16	27	-43	-5
	592	2019-01-15 14:57:46.04	-437	1121	-1695	-30	4	-5	-15	20	-35	-2
	593	2019-01-15 14:57:46.05	-440	1115	-1701	-47	-1	-18	-14	17	-31	-1
	594	2019-01-15 14:57:46.06	-432	1109	-1699	-52	-11	-30	-12	18	-30	-3
	595	2019-01-15 14:57:46.07	-435	1105	-1685	-50	-20	-35	-11	18	-29	-3
	596	2019-01-15 14:57:46.08	-425	1106	-1680	-52	-24	-37	-15	14	-29	0
	597	2019-01-15 14:57:46.09	-439	1109	-1670	-53	-15	-40	-18	10	-28	4
	598	2019-01-15 14:57:46.10	-448	1095	-1681	-61	-13	-40	-21	3	-24	9
	599	2019-01-15 14:57:46.11	-454	1082	-1685	-61	-14	-38	-18	5	-23	6
	600	2019-01-15 14:57:46.12	-452	1090	-1681	-52	-15	-23	-14	14	-28	0
	601	2019-01-15 14:57:46.13	-452	1114	-1669	-40	-18	-22	-8	13	-21	-2
	602	2019-01-15 14:57:46.14	-454	1139	-1671	-28	-13	-25	-4	18	-22	-7
	603	2019-01-15 14:57:46.15	-462	1145	-1671	-19	-10	-33	-6	20	-26	-7
	604	2019-01-15 14:57:46.16	-465	1130	-1672	-14	-12	-50	-5	21	-26	-8
	605	2019-01-15 14:57:46.17	-469	1109	-1658	-9	-11	-57	-8	23	-31	-7
	606	2019-01-15 14:57:46.18	-455	1087	-1663	-5	3	-53	-9	17	-26	-4
	607	2019-01-15 14:57:46.19	-457	1090	-1668	-3	3	-48	-10	9	-19	0
	608	2019-01-15 14:57:46.20	-458	1078	-1674	-5	6	-32	-9	6	-15	1
	609	2019-01-15 14:57:46.21	-454	1097	-1675	-6	4	-24	-16	0	-16	8
	610	2019-01-15 14:57:46.22	-437	1106	-1674	-10	14	-14	-18	-1	-17	9
	611	2019-01-15 14:57:46.23	-437	1096	-1666	-12	17	-14	-17	-5	-12	11
	612	2019-01-15 14:57:46.24	-443	1093	-1679	-9	22	-14	-22	0	-22	11
	613	2019-01-15 14:57:46.25	-448	1100	-1690	-9	13	-18	-23	3	-26	10
	614	2019-01-15 14:57:46.26	-443	1107	-1682	-12	2	-14	-23	-1	-22	12
	615	2019-01-15 14:57:46.27	-436	1107	-1672	-19	-3	-13	-24	-8	-16	16
	616	2019-01-15 14:57:46.28	-437	1111	-1667	-21	-2	-23	-25	-8	-17	16
	617	2019-01-15 14:57:46.29	-451	1109	-1681	-23	1	-25	-26	-2	-24	14
	618	2019-01-15 14:57:46.30	-449	1106	-1689	-16	-8	-32	-28	9	-37	9
	619	2019-01-15 14:57:46.31	-457	1099	-1685	-10	-8	-26	-21	14	-35	3
	620	2019-01-15 14:57:46.32	-454	1092	-1684	-4	-14	-17	-19	11	-30	4
	621	2019-01-15 14:57:46.33	-461	1090	-1683	1	-27	-20	-20	3	-23	8
	622	2019-01-15 14:57:46.34	-472	1102	-1684	-7	-21	-20	-34	-2	-32	18
	623	2019-01-15 14:57:46.35	-448	1085	-1661	-18	-19	-12	-50	-11	-39	30
	624	2019-01-15 14:57:46.36	-451	1090	-1644	-10	-3	-3	-42	0	-42	21
	625	2019-01-15 14:57:46.37	-451	1087	-1643	-2	12	0	-38	8	-46	15
	626	2019-01-15 14:57:46.38	-442	1086	-1667	4	26	0	-34	16	-50	9
	627	2019-01-15 14:57:46.39	-451	1097	-1678	11	20	4	-46	6	-52	20
	628	2019-01-15 14:57:46.40	-451	1110	-1706	16	13	10	-56	0	-56	28
	629	2019-01-15 14:57:46.41	-447	1118	-1699	10	0	0	-58	-5	-53	31
	630	2019-01-15 14:57:46.42	-446	1124	-1704	-3	-3	-8	-49	3	-52	23
	631	2019-01-15 14:57:46.43	-438	1114	-1684	-8	-12	-15	-46	14	-60	16
	632	2019-01-15 14:57:46.44	-447	1103	-1676	-2	-17	-23	-49	15	-64	17
	633	2019-01-15 14:57:46.45	-450	1081	-1669	9	-11	-24	-48	16	-64	16
	634	2019-01-15 14:57:46.46	-446	1067	-1671	13	1	-19	-44	18	-62	13
	635	2019-01-15 14:57:46.47	-450	1076	-1656	17	-1	-22	-41	12	-53	14
	636	2019-01-15 14:57:46.48	-459	1077	-1661	14	8	-10	-35	7	-42	14
	637	2019-01-15 14:57:46.49	-463	1079	-1681	3	18	-5	-31	3	-34	14
	638	2019-01-15 14:57:46.50	-448	1087	-1686	-16	23	-1	-31	0	-31	15
	639	2019-01-15 14:57:46.51	-442	1086	-1682	-29	17	2	-32	3	-35	14
	640	2019-01-15 14:57:46.52	-453	1084	-1679	-31	23	7	-32	17	-49	7
	641	2019-01-15 14:57:46.53	-455	1096	-1695	-27	13	4	-28	27	-55	0
	642	2019-01-15 14:57:46.54	-437	1115	-1685	-22	-1	4	-30	20	-50	5
	643	2019-01-15 14:57:46.55	-442	1141	-1685	-16	-8	-9	-31	8	-39	11
	644	2019-01-15 14:57:46.56	-433	1145	-1678	-20	-5	-23	-34	4	-38	15
	645	2019-01-15 14:57:46.57	-443	1122	-1669	-25	-10	-44	-32	8	-40	12
	646	2019-01-15 14:57:46.58	-446	1099	-1668	-21	-1	-47	-32	14	-46	9
	647	2019-01-15 14:57:46.59	-441	1075	-1665	-13	-2	-51	-28	19	-47	4
	648	2019-01-15 14:57:46.60	-444	1074	-1662	-3	6	-47	-30	11	-41	9
	649	2019-01-15 14:57:46.61	-444	1068	-1647	-1	11	-41	-28	0	-28	14
	650	2019-01-15 14:57:46.62	-438	1069	-1676	0	19	-30	-26	-4	-22	15
	651	2019-01-15 14:57:46.63	-443	1085	-1679	-4	25	-11	-32	-12	-20	22
	652	2019-01-15 14:57:46.64	-441	1094	-1686	-13	24	-2	-35	-16	-19	25
	653	2019-01-15 14:57:46.65	-427	1097	-1676	-17	16	3	-38	-6	-32	22
	654	2019-01-15 14:57:46.66	-436	1103	-1672	-13	22	9	-37	5	-42	16
	655	2019-01-15 14:57:46.67	-435	1114	-1672	-2	15	9	-33	15	-48	9
	656	2019-01-15 14:57:46.68	-440	1116	-1673	2	7	0	-32	11	-43	10
	657	2019-01-15 14:57:46.69	-439	1108	-1681	5	6	-5	-35	10	-45	12
	658	2019-01-15 14:57:46.70	-434	1098	-1679	7	-5	-11	-34	9	-43	12
	659	2019-01-15 14:57:46.71	-433	1100	-1679	5	4	-2	-29	11	-40	9
	660	2019-01-15 14:57:46.72	-437	1106	-1686	-1	6	-3	-28	7	-35	10
	661	2019-01-15 14:57:46.73	-426	1106	-1684	-13	5	0	-24	9	-33	7
	662	2019-01-15 14:57:46.74	-436	1098	-1684	-12	0	1	-27	12	-39	7
	663	2019-01-15 14:57:46.75	-441	1093	-1703	-13	7	0	-30	14	-44	8
	664	2019-01-15 14:57:46.76	-450	1083	-1702	-17	-10	0	-39	5	-44	17
	665	2019-01-15 14:57:46.77	-441	1092	-1676	-9	-19	5	-29	8	-37	10
	666	2019-01-15 14:57:46.78	-443	1100	-1669	-1	-24	-1	-29	7	-36	11
	667	2019-01-15 14:57:46.79	-430	1114	-1668	-5	-15	-1	-35	11	-46	12
	668	2019-01-15 14:57:46.80	-443	1121	-1670	-14	0	-11	-42	-5	-37	23
	669	2019-01-15 14:57:46.81	-445	1101	-1674	-25	8	-15	-47	-7	-40	27
	670	2019-01-15 14:57:46.82	-435	1089	-1681	-30	2	-25	-45	-6	-39	25
	671	2019-01-15 14:57:46.83	-436	1090	-1681	-35	-4	-19	-37	3	-40	17
	672	2019-01-15 14:57:46.84	-437	1105	-1679	-39	-17	-21	-33	3	-36	15
	673	2019-01-15 14:57:46.85	-443	1101	-1676	-46	-29	-28	-33	3	-36	15
	674	2019-01-15 14:57:46.86	-439	1113	-1674	-50	-25	-28	-31	1	-32	15
	675	2019-01-15 14:57:46.87	-433	1108	-1673	-44	-18	-31	-28	7	-35	10
	676	2019-01-15 14:57:46.88	-441	1102	-1671	-33	-24	-33	-23	5	-28	9
	677	2019-01-15 14:57:46.89	-442	1097	-1680	-21	-20	-38	-24	8	-32	8
	678	2019-01-15 14:57:46.90	-449	1098	-1676	-8	-8	-26	-24	8	-32	8
	679	2019-01-15 14:57:46.91	-438	1097	-1663	6	-16	-24	-22	9	-31	6
	680	2019-01-15 14:57:46.92	-445	1116	-1653	14	-16	-21	-20	8	-28	6
	681	2019-01-15 14:57:46.93	-443	1133	-1652	14	-5	-28	-19	6	-25	6
	682	2019-01-15 14:57:46.94	-455	1119	-1678	11	6	-45	-16	8	-24	4
	683	2019-01-15 14:57:46.95	-453	1122	-1679	3	0	-52	-18	10	-28	4
	684	2019-01-15 14:57:46.96	-465	1099	-1670	5	-5	-55	-18	10	-28	4
	685	2019-01-15 14:57:46.97	-464	1091	-1678	8	-13	-48	-25	11	-36	7
	686	2019-01-15 14:57:46.98	-474	1076	-1676	7	-25	-28	-25	8	-33	8
	687	2019-01-15 14:57:46.99	-460	1068	-1663	7	-22	-16	-28	3	-31	12
	688	2019-01-15 14:57:47.00	-461	1068	-1655	3	-12	1	-28	0	-28	14
	689	2019-01-15 14:57:47.01	-463	1073	-1665	-1	-12	13	-25	0	-25	12
	690	2019-01-15 14:57:47.02	-464	1080	-1672	-11	-2	28	-26	3	-29	11
	691	2019-01-15 14:57:47.03	-457	1101	-1675	-18	3	35	-24	3	-27	10
	692	2019-01-15 14:57:47.04	-442	1122	-1670	-24	1	31	-21	3	-24	9
	693	2019-01-15 14:57:47.05	-431	1115	-1672	-29	17	30	-20	4	-24	8
	694	2019-01-15 14:57:47.06	-449	1105	-1682	-22	10	19	-19	6	-25	6
	695	2019-01-15 14:57:47.07	-435	1123	-1675	-10	-4	10	-22	4	-26	9
	696	2019-01-15 14:57:47.08	-441	1125	-1686	-4	-12	7	-23	4	-27	9
	697	2019-01-15 14:57:47.09	-451	1114	-1669	-5	-22	-9	-24	5	-29	9
	698	2019-01-15 14:57:47.10	-450	1092	-1672	-13	-17	-9	-24	5	-29	9
	699	2019-01-15 14:57:47.11	-452	1095	-1669	-11	-19	-10	-23	0	-23	11
	700	2019-01-15 14:57:47.12	-455	1112	-1659	-11	-24	-11	-20	3	-23	8
	701	2019-01-15 14:57:47.13	-463	1117	-1660	-17	-17	-22	-20	6	-26	7
	702	2019-01-15 14:57:47.14	-451	1112	-1658	-23	-15	-43	-11	9	-20	1
	703	2019-01-15 14:57:47.15	-467	1102	-1667	-28	-8	-52	-17	8	-25	4
	704	2019-01-15 14:57:47.16	-477	1083	-1668	-39	-6	-51	-25	9	-34	8
	705	2019-01-15 14:57:47.17	-476	1068	-1665	-45	-3	-41	-34	-3	-31	18
	706	2019-01-15 14:57:47.18	-449	1082	-1665	-51	-4	-22	-30	-6	-24	18
	707	2019-01-15 14:57:47.19	-443	1102	-1669	-60	-5	-22	-44	-21	-23	32
	708	2019-01-15 14:57:47.20	-454	1119	-1666	-74	17	-9	-54	-28	-26	41
	709	2019-01-15 14:57:47.21	-462	1116	-1685	-76	16	-7	-56	-31	-25	43
	710	2019-01-15 14:57:47.22	-463	1128	-1688	-72	9	-6	-52	-26	-26	39
	711	2019-01-15 14:57:47.23	-463	1139	-1672	-57	-15	-18	-46	-18	-28	32
	712	2019-01-15 14:57:47.24	-460	1154	-1667	-47	-21	-26	-41	-14	-27	27
	713	2019-01-15 14:57:47.25	-458	1155	-1658	-47	-23	-32	-38	-13	-25	25
	714	2019-01-15 14:57:47.26	-457	1142	-1650	-48	-16	-40	-31	-13	-18	22
	715	2019-01-15 14:57:47.27	-463	1127	-1651	-44	-4	-47	-17	5	-22	6
	716	2019-01-15 14:57:47.28	-461	1120	-1643	-33	0	-45	-10	15	-25	-2
	717	2019-01-15 14:57:47.29	-462	1102	-1653	-22	16	-37	-6	18	-24	-6
	718	2019-01-15 14:57:47.30	-468	1105	-1658	-9	15	-25	-6	16	-22	-5
	719	2019-01-15 14:57:47.31	-472	1109	-1664	0	15	-12	-5	14	-19	-4
	720	2019-01-15 14:57:47.32	-464	1110	-1665	2	14	0	-7	11	-18	-2
	721	2019-01-15 14:57:47.33	-461	1114	-1657	9	18	2	-7	13	-20	-3
	722	2019-01-15 14:57:47.34	-458	1126	-1658	18	18	7	-7	20	-27	-6
	723	2019-01-15 14:57:47.35	-452	1139	-1667	26	10	-4	-9	20	-29	-5
	724	2019-01-15 14:57:47.36	-458	1129	-1661	26	11	-11	-12	15	-27	-1
	725	2019-01-15 14:57:47.37	-457	1104	-1662	24	17	-20	-9	15	-24	-3
	726	2019-01-15 14:57:47.38	-468	1088	-1660	20	14	-20	-6	21	-27	-7
	727	2019-01-15 14:57:47.39	-462	1084	-1661	12	15	-14	-8	13	-21	-2
	728	2019-01-15 14:57:47.40	-460	1098	-1661	3	19	-4	-9	10	-19	0
	729	2019-01-15 14:57:47.41	-453	1122	-1665	-11	22	-8	-9	8	-17	0
	730	2019-01-15 14:57:47.42	-450	1126	-1670	-28	26	-12	-11	6	-17	2
	731	2019-01-15 14:57:47.43	-446	1125	-1678	-33	30	-16	-10	7	-17	1
	732	2019-01-15 14:57:47.44	-448	1126	-1669	-30	23	-25	-14	10	-24	2
	733	2019-01-15 14:57:47.45	-438	1133	-1663	-30	18	-34	-18	16	-34	1
	734	2019-01-15 14:57:47.46	-439	1129	-1673	-35	27	-39	-18	21	-39	-1
	735	2019-01-15 14:57:47.47	-443	1131	-1677	-37	23	-42	-13	24	-37	-5
	736	2019-01-15 14:57:47.48	-437	1115	-1658	-32	18	-47	-11	24	-35	-6
	737	2019-01-15 14:57:47.49	-452	1109	-1671	-29	19	-38	-11	22	-33	-5
	738	2019-01-15 14:57:47.50	-436	1109	-1673	-21	16	-40	-10	20	-30	-5
	739	2019-01-15 14:57:47.51	-435	1104	-1667	-18	13	-28	-11	17	-28	-3
	740	2019-01-15 14:57:47.52	-446	1111	-1666	-12	13	-22	-10	14	-24	-2
	741	2019-01-15 14:57:47.53	-442	1110	-1665	-4	2	-16	-13	8	-21	2
	742	2019-01-15 14:57:47.54	-440	1116	-1664	6	-1	-12	-13	9	-22	2
	743	2019-01-15 14:57:47.55	-431	1121	-1651	14	6	-11	-4	19	-23	-7
	744	2019-01-15 14:57:47.56	-439	1124	-1658	21	7	-18	-8	19	-27	-5
	745	2019-01-15 14:57:47.57	-446	1114	-1669	18	19	-20	-15	10	-25	2
	746	2019-01-15 14:57:47.58	-448	1106	-1661	20	3	-25	-27	-3	-24	15
	747	2019-01-15 14:57:47.59	-454	1092	-1673	15	-1	-24	-21	7	-28	7
	748	2019-01-15 14:57:47.60	-462	1094	-1661	3	2	-19	-19	10	-29	4
	749	2019-01-15 14:57:47.61	-464	1083	-1670	-7	2	-9	-15	9	-24	3
	750	2019-01-15 14:57:47.62	-464	1101	-1667	-13	-1	-4	-18	0	-18	9
	751	2019-01-15 14:57:47.63	-450	1115	-1654	-18	-6	-1	-22	-3	-19	12
	752	2019-01-15 14:57:47.64	-449	1118	-1653	-29	6	-4	-28	-6	-22	17
	753	2019-01-15 14:57:47.65	-450	1115	-1659	-33	6	-11	-23	-2	-21	12
	754	2019-01-15 14:57:47.66	-449	1129	-1668	-39	5	-17	-20	6	-26	7
	755	2019-01-15 14:57:47.67	-448	1133	-1674	-43	-1	-27	-24	12	-36	6
	756	2019-01-15 14:57:47.68	-446	1127	-1676	-47	0	-35	-26	11	-37	7
	757	2019-01-15 14:57:47.69	-454	1125	-1671	-53	1	-39	-26	11	-37	7
	758	2019-01-15 14:57:47.70	-448	1132	-1663	-50	4	-45	-25	9	-34	8
	759	2019-01-15 14:57:47.71	-448	1119	-1647	-46	-4	-48	-25	9	-34	8
	760	2019-01-15 14:57:47.72	-442	1114	-1648	-41	9	-43	-25	10	-35	7
	761	2019-01-15 14:57:47.73	-448	1110	-1659	-33	22	-37	-22	16	-38	3
	762	2019-01-15 14:57:47.74	-442	1125	-1668	-24	21	-37	-19	16	-35	1
	763	2019-01-15 14:57:47.75	-445	1127	-1661	-18	21	-33	-18	11	-29	3
	764	2019-01-15 14:57:47.76	-440	1126	-1673	-11	8	-41	-18	14	-32	2
	765	2019-01-15 14:57:47.77	-441	1130	-1669	-8	4	-41	-20	10	-30	5
	766	2019-01-15 14:57:47.78	-441	1134	-1666	-14	5	-38	-24	3	-27	10
	767	2019-01-15 14:57:47.79	-450	1119	-1664	-15	-6	-42	-24	4	-28	10
	768	2019-01-15 14:57:47.80	-443	1103	-1657	-11	-10	-42	-26	5	-31	10
	769	2019-01-15 14:57:47.81	-447	1097	-1648	-5	-16	-36	-29	4	-33	12
	770	2019-01-15 14:57:47.82	-445	1095	-1661	2	-17	-26	-32	4	-36	14
	771	2019-01-15 14:57:47.83	-459	1100	-1665	3	-8	-15	-28	0	-28	14
	772	2019-01-15 14:57:47.84	-451	1108	-1661	4	-15	-13	-24	2	-26	11
	773	2019-01-15 14:57:47.85	-459	1116	-1662	1	-15	-18	-24	0	-24	12
	774	2019-01-15 14:57:47.86	-446	1123	-1666	-6	-17	-15	-22	1	-23	10
	775	2019-01-15 14:57:47.87	-445	1119	-1665	-11	-7	-9	-21	2	-23	9
	776	2019-01-15 14:57:47.88	-450	1121	-1669	-15	-11	-6	-26	2	-28	12
	777	2019-01-15 14:57:47.89	-445	1128	-1658	-20	-11	-12	-26	-3	-23	14
	778	2019-01-15 14:57:47.90	-446	1129	-1660	-22	-11	-11	-20	4	-24	8
	779	2019-01-15 14:57:47.91	-460	1128	-1659	-21	-7	-11	-17	7	-24	5
	780	2019-01-15 14:57:47.92	-459	1119	-1660	-24	-10	-9	-19	10	-29	4
	781	2019-01-15 14:57:47.93	-471	1121	-1661	-20	-8	-4	-18	8	-26	5
	782	2019-01-15 14:57:47.94	-450	1144	-1665	-17	-14	-7	-21	10	-31	5
	783	2019-01-15 14:57:47.95	-451	1143	-1664	-13	-10	-13	-25	4	-29	10
	784	2019-01-15 14:57:47.96	-463	1140	-1659	-6	-6	-18	-17	14	-31	1
	785	2019-01-15 14:57:47.97	-457	1121	-1665	0	-2	-14	-24	9	-33	7
	786	2019-01-15 14:57:47.98	-453	1121	-1663	10	-13	-22	-22	7	-29	7
	787	2019-01-15 14:57:47.99	-450	1137	-1650	12	-9	-22	-29	-4	-25	16
	788	2019-01-15 14:57:48.00	-452	1131	-1669	5	-10	-34	-23	-1	-22	12
	789	2019-01-15 14:57:48.01	-452	1121	-1671	-3	-14	-41	-25	-7	-18	16
	790	2019-01-15 14:57:48.02	-466	1123	-1662	0	-23	-45	-30	-6	-24	18
	791	2019-01-15 14:57:48.03	-458	1117	-1655	4	-30	-46	-29	-5	-24	17
	792	2019-01-15 14:57:48.04	-462	1105	-1662	2	-32	-50	-30	-6	-24	18
	793	2019-01-15 14:57:48.05	-476	1094	-1664	-2	-38	-49	-29	-8	-21	18
	794	2019-01-15 14:57:48.06	-472	1077	-1668	-9	-32	-38	-26	-7	-19	16
	795	2019-01-15 14:57:48.07	-485	1096	-1661	-14	-25	-28	-28	-11	-17	19
	796	2019-01-15 14:57:48.08	-462	1109	-1636	-14	-20	-17	-32	-8	-24	20
	797	2019-01-15 14:57:48.09	-465	1107	-1651	-19	-7	-13	-33	-7	-26	20
	798	2019-01-15 14:57:48.10	-468	1116	-1657	-30	-2	-15	-30	-6	-24	18
	799	2019-01-15 14:57:48.11	-464	1132	-1666	-31	-3	-10	-26	-2	-24	14
	800	2019-01-15 14:57:48.12	-460	1145	-1655	-32	-3	-18	-25	-5	-20	15
	801	2019-01-15 14:57:48.13	-455	1129	-1664	-37	-7	-29	-23	-5	-18	14
	802	2019-01-15 14:57:48.14	-467	1123	-1655	-39	-1	-30	-23	-8	-15	15
	803	2019-01-15 14:57:48.15	-463	1120	-1657	-29	-3	-28	-25	-3	-22	14
	804	2019-01-15 14:57:48.16	-461	1127	-1646	-16	-13	-23	-27	-5	-22	16
	805	2019-01-15 14:57:48.17	-470	1140	-1660	-13	-11	-26	-24	-6	-18	15
	806	2019-01-15 14:57:48.18	-469	1132	-1656	-16	-11	-25	-20	-2	-18	11
	807	2019-01-15 14:57:48.19	-468	1129	-1644	-15	3	-20	-21	-3	-18	12
	808	2019-01-15 14:57:48.20	-472	1110	-1651	-12	5	-19	-25	-6	-19	15
	809	2019-01-15 14:57:48.21	-468	1109	-1655	-9	7	-12	-24	-7	-17	15
	810	2019-01-15 14:57:48.22	-474	1115	-1656	-1	11	-8	-26	-4	-22	15
	811	2019-01-15 14:57:48.23	-474	1130	-1652	7	6	-5	-26	-4	-22	15
	812	2019-01-15 14:57:48.24	-475	1131	-1644	9	15	-13	-29	-4	-25	16
	813	2019-01-15 14:57:48.25	-460	1126	-1650	10	10	-23	-27	4	-31	11
	814	2019-01-15 14:57:48.26	-461	1120	-1650	8	27	-24	-24	19	-43	2
	815	2019-01-15 14:57:48.27	-468	1122	-1648	5	23	-32	-14	24	-38	-5
	816	2019-01-15 14:57:48.28	-466	1128	-1657	-1	31	-33	-14	26	-40	-6
	817	2019-01-15 14:57:48.29	-454	1111	-1665	-17	36	-26	-19	16	-35	1
	818	2019-01-15 14:57:48.30	-462	1114	-1679	-22	32	-19	-24	16	-40	4
	819	2019-01-15 14:57:48.31	-460	1110	-1658	-11	25	-12	-26	21	-47	2
	820	2019-01-15 14:57:48.32	-469	1097	-1654	5	12	-6	-27	24	-51	1
	821	2019-01-15 14:57:48.33	-460	1100	-1655	17	3	6	-29	22	-51	3
	822	2019-01-15 14:57:48.34	-467	1108	-1657	25	9	18	-21	31	-52	-5
	823	2019-01-15 14:57:48.35	-458	1113	-1661	25	5	15	-10	41	-51	-15
	824	2019-01-15 14:57:48.36	-450	1118	-1660	20	8	18	-18	35	-53	-8
	825	2019-01-15 14:57:48.37	-451	1113	-1668	14	21	16	-16	38	-54	-11
	826	2019-01-15 14:57:48.38	-455	1117	-1677	9	14	6	-27	15	-42	6
	827	2019-01-15 14:57:48.39	-442	1126	-1666	2	11	1	-26	2	-28	12
	828	2019-01-15 14:57:48.40	-437	1137	-1668	2	12	-9	-31	-13	-18	22
	829	2019-01-15 14:57:48.41	-447	1141	-1666	-4	9	-24	-23	3	-26	10
	830	2019-01-15 14:57:48.42	-443	1131	-1670	-17	5	-44	-23	6	-29	8
	831	2019-01-15 14:57:48.43	-444	1122	-1670	-20	0	-52	-16	13	-29	1
	832	2019-01-15 14:57:48.44	-450	1112	-1682	-17	-10	-58	-18	9	-27	4
	833	2019-01-15 14:57:48.45	-459	1103	-1670	-20	-13	-55	-22	6	-28	8
	834	2019-01-15 14:57:48.46	-456	1097	-1653	-20	-21	-46	-27	0	-27	13
	835	2019-01-15 14:57:48.47	-457	1092	-1643	-22	-33	-41	-20	-2	-18	11
	836	2019-01-15 14:57:48.48	-456	1102	-1645	-32	-23	-29	-21	-9	-12	15
	837	2019-01-15 14:57:48.49	-449	1109	-1642	-40	-8	-16	-18	-11	-7	14
	838	2019-01-15 14:57:48.50	-454	1122	-1649	-45	1	-15	-23	-10	-13	16
	839	2019-01-15 14:57:48.51	-464	1126	-1657	-43	2	-13	-44	-17	-27	30
	840	2019-01-15 14:57:48.52	-452	1132	-1666	-35	3	-12	-73	-27	-46	50
	841	2019-01-15 14:57:48.53	-458	1132	-1682	-18	-7	-13	-99	-32	-67	65
	842	2019-01-15 14:57:48.54	-471	1147	-1667	1	-23	-16	-116	-34	-82	75
	843	2019-01-15 14:57:48.55	-456	1156	-1662	11	-33	-25	-124	-39	-85	81
	844	2019-01-15 14:57:48.56	-458	1163	-1655	16	-33	-33	-123	-45	-78	84
	845	2019-01-15 14:57:48.57	-462	1126	-1643	12	-24	-40	-124	-49	-75	86
	846	2019-01-15 14:57:48.58	-460	1110	-1642	14	-11	-38	-121	-53	-68	87
	847	2019-01-15 14:57:48.59	-467	1105	-1635	14	-1	-30	-112	-52	-60	82
	848	2019-01-15 14:57:48.60	-471	1115	-1647	11	12	-21	-105	-53	-52	79
	849	2019-01-15 14:57:48.61	-472	1125	-1660	-1	21	-16	-101	-61	-40	81
	850	2019-01-15 14:57:48.62	-460	1131	-1664	-12	26	-15	-98	-65	-33	81
	851	2019-01-15 14:57:48.63	-481	1118	-1679	-20	17	-16	-105	-68	-37	86
	852	2019-01-15 14:57:48.64	-477	1106	-1684	-19	3	-12	-116	-64	-52	90
	853	2019-01-15 14:57:48.65	-477	1095	-1667	-6	-16	-8	-121	-54	-67	87
	854	2019-01-15 14:57:48.66	-479	1110	-1647	6	-27	1	-117	-46	-71	81
	855	2019-01-15 14:57:48.67	-467	1118	-1639	7	-25	4	-108	-43	-65	75
	856	2019-01-15 14:57:48.68	-469	1120	-1648	-10	-10	2	-102	-45	-57	73
	857	2019-01-15 14:57:48.69	-482	1108	-1640	-19	4	1	-102	-46	-56	74
	858	2019-01-15 14:57:48.70	-475	1107	-1651	-14	6	-3	-101	-42	-59	71
	859	2019-01-15 14:57:48.71	-470	1109	-1657	-18	5	-1	-100	-38	-62	69
	860	2019-01-15 14:57:48.72	-469	1120	-1652	-15	-1	-2	-96	-39	-57	67
	861	2019-01-15 14:57:48.73	-464	1116	-1645	-12	-3	-5	-87	-36	-51	61
	862	2019-01-15 14:57:48.74	-457	1111	-1641	-12	-2	-9	-80	-32	-48	56
	863	2019-01-15 14:57:48.75	-456	1133	-1646	-16	6	-11	-78	-33	-45	55
	864	2019-01-15 14:57:48.76	-467	1144	-1656	-25	7	-21	-76	-31	-45	53
	865	2019-01-15 14:57:48.77	-450	1146	-1668	-37	5	-29	-70	-27	-43	48
	866	2019-01-15 14:57:48.78	-448	1165	-1665	-44	1	-40	-62	-26	-36	44
	867	2019-01-15 14:57:48.79	-452	1149	-1666	-46	-5	-50	-74	-32	-42	53
	868	2019-01-15 14:57:48.80	-466	1128	-1663	-44	-7	-56	-74	-31	-43	52
	869	2019-01-15 14:57:48.81	-468	1112	-1667	-32	-15	-54	-72	-37	-35	54
	870	2019-01-15 14:57:48.82	-468	1126	-1654	-19	-24	-45	-59	-24	-35	41
	871	2019-01-15 14:57:48.83	-468	1130	-1658	-12	-25	-38	-54	-25	-29	39
	872	2019-01-15 14:57:48.84	-478	1155	-1660	-15	-29	-39	-55	-28	-27	41
	873	2019-01-15 14:57:48.85	-472	1161	-1642	-15	-30	-39	-62	-30	-32	46
	874	2019-01-15 14:57:48.86	-470	1148	-1637	-12	-23	-45	-66	-31	-35	48
	875	2019-01-15 14:57:48.87	-468	1146	-1636	-11	-10	-44	-71	-37	-34	54
	876	2019-01-15 14:57:48.88	-473	1138	-1632	-4	4	-46	-60	-29	-31	44
	877	2019-01-15 14:57:48.89	-472	1143	-1644	8	13	-41	-53	-27	-26	40
	878	2019-01-15 14:57:48.90	-464	1146	-1648	15	21	-36	-43	-27	-16	35
	879	2019-01-15 14:57:48.91	-474	1138	-1656	27	27	-28	-34	-24	-10	29
	880	2019-01-15 14:57:48.92	-480	1142	-1664	36	28	-26	-29	-21	-8	25
	881	2019-01-15 14:57:48.93	-470	1135	-1665	41	21	-19	-24	-21	-3	22
	882	2019-01-15 14:57:48.94	-483	1124	-1653	45	14	-10	-22	-20	-2	21
	883	2019-01-15 14:57:48.95	-465	1124	-1651	49	11	-3	-25	-20	-5	22
	884	2019-01-15 14:57:48.96	-470	1122	-1637	51	14	4	-29	-21	-8	25
	885	2019-01-15 14:57:48.97	-469	1124	-1634	57	25	7	-32	-22	-10	27
	886	2019-01-15 14:57:48.98	-465	1112	-1650	59	37	7	-32	-21	-11	26
	887	2019-01-15 14:57:48.99	-464	1112	-1654	67	37	9	-28	-20	-8	24
	888	2019-01-15 14:57:49.00	-457	1112	-1662	73	36	12	-24	-17	-7	20
	889	2019-01-15 14:57:49.01	-463	1103	-1666	70	35	8	-23	-14	-9	18
	890	2019-01-15 14:57:49.02	-465	1095	-1684	67	30	10	-24	-9	-15	16
	891	2019-01-15 14:57:49.03	-468	1085	-1679	65	14	10	-25	-6	-19	15
	892	2019-01-15 14:57:49.04	-457	1095	-1655	67	0	11	-26	-5	-21	15
	893	2019-01-15 14:57:49.05	-448	1094	-1650	61	0	6	-25	-5	-20	15
	894	2019-01-15 14:57:49.06	-461	1098	-1664	45	11	-4	-30	-9	-21	19
	895	2019-01-15 14:57:49.07	-458	1094	-1673	32	21	-12	-32	-9	-23	20
	896	2019-01-15 14:57:49.08	-464	1079	-1674	26	17	-16	-30	-8	-22	19
	897	2019-01-15 14:57:49.09	-465	1079	-1673	23	10	-14	-29	-6	-23	17
	898	2019-01-15 14:57:49.10	-454	1074	-1668	19	2	-9	-26	-9	-17	17
	899	2019-01-15 14:57:49.11	-457	1069	-1669	14	-5	-4	-25	-12	-13	18
	900	2019-01-15 14:57:49.12	-459	1082	-1662	4	-1	-2	-25	-15	-10	20
	901	2019-01-15 14:57:49.13	-443	1097	-1657	-5	4	-5	-30	-17	-13	23
	902	2019-01-15 14:57:49.14	-441	1101	-1675	-18	8	-12	-33	-18	-15	25
	903	2019-01-15 14:57:49.15	-457	1107	-1679	-27	10	-19	-38	-19	-19	28
	904	2019-01-15 14:57:49.16	-460	1107	-1685	-32	7	-25	-39	-20	-19	29
	905	2019-01-15 14:57:49.17	-460	1090	-1690	-30	-5	-31	-44	-23	-21	33
	906	2019-01-15 14:57:49.18	-463	1100	-1680	-21	-16	-32	-44	-21	-23	32
	907	2019-01-15 14:57:49.19	-461	1104	-1675	-15	-24	-32	-34	-13	-21	23
	908	2019-01-15 14:57:49.20	-463	1109	-1672	-18	-25	-34	-42	-22	-20	32
	909	2019-01-15 14:57:49.21	-462	1114	-1660	-20	-16	-39	-42	-23	-19	32
	910	2019-01-15 14:57:49.22	-453	1119	-1652	-18	-9	-39	-46	-27	-19	36
	911	2019-01-15 14:57:49.23	-452	1116	-1653	-14	5	-45	-36	-15	-21	25
	912	2019-01-15 14:57:49.24	-443	1107	-1657	-14	20	-51	-34	-15	-19	24
	913	2019-01-15 14:57:49.25	-459	1098	-1663	-10	27	-47	-30	-12	-18	21
	914	2019-01-15 14:57:49.26	-458	1095	-1658	-5	29	-39	-27	-12	-15	19
	915	2019-01-15 14:57:49.27	-457	1107	-1671	1	27	-35	-26	-12	-14	19
	916	2019-01-15 14:57:49.28	-462	1113	-1680	1	26	-31	-31	-15	-16	23
	917	2019-01-15 14:57:49.29	-458	1107	-1687	2	19	-27	-28	-10	-18	19
	918	2019-01-15 14:57:49.30	-460	1092	-1676	5	15	-21	-29	-9	-20	19
	919	2019-01-15 14:57:49.31	-447	1081	-1662	18	12	-16	-32	-9	-23	20
	920	2019-01-15 14:57:49.32	-449	1078	-1665	36	9	-9	-30	-12	-18	21
	921	2019-01-15 14:57:49.33	-456	1090	-1672	44	1	-5	-27	-7	-20	17
	922	2019-01-15 14:57:49.34	-462	1093	-1674	40	1	1	-27	-4	-23	15
	923	2019-01-15 14:57:49.35	-452	1099	-1671	26	1	0	-24	-6	-18	15
	924	2019-01-15 14:57:49.36	-440	1091	-1662	8	3	3	-18	-6	-12	12
	925	2019-01-15 14:57:49.37	-455	1088	-1654	-3	11	4	-16	-6	-10	11
	926	2019-01-15 14:57:49.38	-461	1081	-1662	-2	15	0	-17	-11	-6	14
	927	2019-01-15 14:57:49.39	-458	1094	-1685	1	-1	-3	-21	-14	-7	17
	928	2019-01-15 14:57:49.40	-468	1095	-1692	-4	-17	-4	-24	-16	-8	20
	929	2019-01-15 14:57:49.41	-460	1099	-1676	-13	-25	-10	-22	-13	-9	17
	930	2019-01-15 14:57:49.42	-453	1100	-1664	-22	-24	-16	-19	-14	-5	16
	931	2019-01-15 14:57:49.43	-461	1095	-1667	-32	-18	-21	-17	-19	2	18
	932	2019-01-15 14:57:49.44	-455	1102	-1671	-47	-10	-25	-15	-16	1	15
	933	2019-01-15 14:57:49.45	-453	1095	-1684	-59	-8	-25	-13	-12	-1	12
	934	2019-01-15 14:57:49.46	-470	1085	-1691	-62	-18	-26	-14	-11	-3	12
	935	2019-01-15 14:57:49.47	-465	1096	-1680	-68	-35	-23	-18	-15	-3	16
	936	2019-01-15 14:57:49.48	-467	1097	-1656	-75	-50	-21	-17	-18	1	17
	937	2019-01-15 14:57:49.49	-464	1112	-1654	-81	-51	-18	-13	-16	3	14
	938	2019-01-15 14:57:49.50	-458	1117	-1650	-84	-43	-19	-9	-11	2	10
	939	2019-01-15 14:57:49.51	-461	1120	-1648	-88	-31	-16	-9	-11	2	10
	940	2019-01-15 14:57:49.52	-470	1123	-1654	-83	-24	-17	-8	-12	4	10
	941	2019-01-15 14:57:49.53	-471	1129	-1655	-69	-20	-15	-7	-14	7	10
	942	2019-01-15 14:57:49.54	-472	1146	-1651	-55	-19	-20	-8	-20	12	14
	943	2019-01-15 14:57:49.55	-460	1147	-1645	-41	-19	-24	-11	-21	10	16
	944	2019-01-15 14:57:49.56	-475	1126	-1639	-30	-17	-27	-10	-15	5	12
	945	2019-01-15 14:57:49.57	-476	1094	-1664	-21	-8	-26	-11	-11	0	11
	946	2019-01-15 14:57:49.58	-481	1095	-1669	-9	-10	-14	-10	-9	-1	9
	947	2019-01-15 14:57:49.59	-484	1116	-1680	-9	-25	15	-7	-9	2	8
	948	2019-01-15 14:57:49.60	-477	1123	-1669	-13	-26	23	7	3	4	-5
	949	2019-01-15 14:57:49.61	-473	1126	-1646	-16	-28	27	0	-6	6	3
	950	2019-01-15 14:57:49.62	-463	1117	-1647	-18	-18	28	-2	-12	10	7
	951	2019-01-15 14:57:49.63	-473	1111	-1632	-20	-12	26	-8	-21	13	14
	952	2019-01-15 14:57:49.64	-473	1127	-1652	-16	-12	15	-1	-13	12	7
	953	2019-01-15 14:57:49.65	-486	1151	-1666	-15	-16	6	-1	-11	10	6
	954	2019-01-15 14:57:49.66	-494	1169	-1668	-27	-20	-10	-2	-9	7	5
	955	2019-01-15 14:57:49.67	-491	1157	-1667	-42	-30	-23	-9	-15	6	12
	956	2019-01-15 14:57:49.68	-479	1146	-1653	-50	-27	-30	-13	-14	1	13
	957	2019-01-15 14:57:49.69	-474	1125	-1636	-47	-10	-37	-12	-14	2	13
	958	2019-01-15 14:57:49.70	-473	1101	-1633	-40	10	-30	-12	-18	6	15
	959	2019-01-15 14:57:49.71	-473	1104	-1627	-23	30	-18	-9	-18	9	13
	960	2019-01-15 14:57:49.72	-466	1116	-1636	-5	43	-7	-3	-15	12	9
	961	2019-01-15 14:57:49.73	-479	1129	-1650	5	54	-3	0	-10	10	5
	962	2019-01-15 14:57:49.74	-466	1136	-1673	8	52	-3	4	-7	11	1
	963	2019-01-15 14:57:49.75	-467	1140	-1665	14	35	-6	7	-5	12	-1
	964	2019-01-15 14:57:49.76	-465	1150	-1657	20	25	-15	7	-5	12	-1
	965	2019-01-15 14:57:49.77	-467	1143	-1658	16	28	-30	9	-4	13	-2
	966	2019-01-15 14:57:49.78	-462	1132	-1667	11	25	-36	14	0	14	-7
	967	2019-01-15 14:57:49.79	-461	1110	-1663	15	23	-35	13	-1	14	-6
	968	2019-01-15 14:57:49.80	-451	1097	-1638	24	21	-27	7	-4	11	-1
	969	2019-01-15 14:57:49.81	-454	1094	-1637	29	29	-19	3	0	3	-1
	970	2019-01-15 14:57:49.82	-470	1086	-1671	33	34	-7	2	0	2	-1
	971	2019-01-15 14:57:49.83	-473	1078	-1679	31	29	6	3	0	3	-1
	972	2019-01-15 14:57:49.84	-471	1088	-1675	38	14	17	8	3	5	-5
	973	2019-01-15 14:57:49.85	-470	1107	-1673	38	-2	24	8	5	3	-6
	974	2019-01-15 14:57:49.86	-458	1126	-1669	21	-3	22	6	3	3	-4
	975	2019-01-15 14:57:49.87	-457	1130	-1659	3	-1	13	7	4	3	-5
	976	2019-01-15 14:57:49.88	-444	1129	-1640	-9	3	2	6	3	3	-4
	977	2019-01-15 14:57:49.89	-442	1119	-1653	-19	15	-10	4	0	4	-2
	978	2019-01-15 14:57:49.90	-442	1111	-1656	-27	17	-18	5	-2	7	-1
	979	2019-01-15 14:57:49.91	-452	1107	-1674	-31	10	-21	11	3	8	-7
	980	2019-01-15 14:57:49.92	-457	1110	-1673	-32	7	-24	12	6	6	-9
	981	2019-01-15 14:57:49.93	-462	1104	-1670	-39	3	-28	13	10	3	-11
	982	2019-01-15 14:57:49.94	-459	1105	-1677	-38	-5	-29	12	10	2	-11
	983	2019-01-15 14:57:49.95	-459	1116	-1668	-34	-15	-31	13	10	3	-11
	984	2019-01-15 14:57:49.96	-458	1122	-1666	-42	-20	-33	15	12	3	-13
	985	2019-01-15 14:57:49.97	-472	1110	-1663	-55	-27	-33	15	9	6	-12
	986	2019-01-15 14:57:49.98	-463	1127	-1660	-61	-32	-33	12	5	7	-8
	987	2019-01-15 14:57:49.99	-462	1129	-1660	-67	-29	-36	7	1	6	-4
	988	2019-01-15 14:57:50.00	-455	1115	-1657	-68	-25	-40	7	4	3	-5
	989	2019-01-15 14:57:50.01	-470	1104	-1667	-58	-21	-40	13	13	0	-13
	990	2019-01-15 14:57:50.02	-487	1125	-1660	-36	-33	-38	8	5	3	-6
	991	2019-01-15 14:57:50.03	-473	1142	-1656	-29	-42	-35	9	4	5	-6
	992	2019-01-15 14:57:50.04	-475	1140	-1642	-32	-39	-33	2	-3	5	0
	993	2019-01-15 14:57:50.05	-486	1123	-1636	-37	-29	-35	2	2	0	-2
	994	2019-01-15 14:57:50.06	-475	1116	-1642	-39	-25	-29	2	-2	4	0
	995	2019-01-15 14:57:50.07	-480	1117	-1635	-42	-16	-21	3	-6	9	1
	996	2019-01-15 14:57:50.08	-478	1115	-1631	-45	0	-10	0	-8	8	4
	997	2019-01-15 14:57:50.09	-474	1115	-1634	-37	16	-3	6	-2	8	-2
	998	2019-01-15 14:57:50.10	-468	1129	-1640	-28	28	4	5	-4	9	0
	999	2019-01-15 14:57:50.11	-471	1142	-1648	-23	31	10	12	0	12	-6
	1000	2019-01-15 14:57:50.12	-465	1156	-1660	-20	30	10	11	-1	12	-5
	1001	2019-01-15 14:57:50.13	-457	1155	-1657	-17	30	6	13	3	10	-8
	1002	2019-01-15 14:57:50.14	-470	1149	-1678	-14	21	3	13	6	7	-9
	1003	2019-01-15 14:57:50.15	-467	1134	-1667	-10	12	5	8	1	7	-4
	1004	2019-01-15 14:57:50.16	-466	1119	-1661	3	3	13	5	-5	10	0
	1005	2019-01-15 14:57:50.17	-456	1128	-1646	13	2	21	9	-2	11	-3
	1006	2019-01-15 14:57:50.18	-460	1116	-1649	21	11	26	10	-1	11	-4
	1007	2019-01-15 14:57:50.19	-465	1138	-1663	25	13	26	5	-4	9	0
	1008	2019-01-15 14:57:50.20	-475	1138	-1675	23	4	27	2	-5	7	1
	1009	2019-01-15 14:57:50.21	-465	1141	-1666	16	-7	22	5	-2	7	-1
	1010	2019-01-15 14:57:50.22	-470	1145	-1639	9	-5	14	6	2	4	-4
	1011	2019-01-15 14:57:50.23	-458	1125	-1636	4	0	9	8	5	3	-6
	1012	2019-01-15 14:57:50.24	-461	1117	-1643	1	5	1	9	5	4	-7
	1013	2019-01-15 14:57:50.25	-461	1115	-1650	1	12	2	11	5	6	-8
	1014	2019-01-15 14:57:50.26	-459	1120	-1644	5	12	-1	12	4	8	-8
	1015	2019-01-15 14:57:50.27	-473	1136	-1648	0	13	-6	12	5	7	-8
	1016	2019-01-15 14:57:50.28	-458	1139	-1660	-9	10	-14	7	8	-1	-7
	1017	2019-01-15 14:57:50.29	-452	1136	-1661	-18	5	-23	5	6	-1	-5
	1018	2019-01-15 14:57:50.30	-451	1138	-1637	-23	4	-29	4	3	1	-3
	1019	2019-01-15 14:57:50.31	-448	1130	-1648	-28	8	-36	1	3	-2	-2
	1020	2019-01-15 14:57:50.32	-441	1123	-1634	-24	10	-36	1	3	-2	-2
	1021	2019-01-15 14:57:50.33	-443	1111	-1644	-23	13	-29	-1	3	-4	-1
	1022	2019-01-15 14:57:50.34	-441	1119	-1638	-17	8	-23	-6	2	-8	2
	1023	2019-01-15 14:57:50.35	-461	1126	-1664	-19	11	-19	-4	4	-8	0
	1024	2019-01-15 14:57:50.36	-459	1131	-1678	-25	1	-9	0	8	-8	-4
	1025	2019-01-15 14:57:50.37	-465	1135	-1669	-28	-17	0	2	9	-7	-5
	1026	2019-01-15 14:57:50.38	-456	1140	-1665	-27	-28	6	2	6	-4	-4
	1027	2019-01-15 14:57:50.39	-452	1139	-1652	-30	-30	11	0	5	-5	-2
	1028	2019-01-15 14:57:50.40	-459	1146	-1647	-28	-27	15	4	8	-4	-6
	1029	2019-01-15 14:57:50.41	-458	1150	-1645	-19	-22	14	2	4	-2	-3
	1030	2019-01-15 14:57:50.42	-464	1160	-1657	-14	-16	8	6	11	-5	-8
	1031	2019-01-15 14:57:50.43	-482	1156	-1658	-9	-23	4	2	3	-1	-2
	1032	2019-01-15 14:57:50.44	-466	1160	-1660	-1	-32	-2	2	5	-3	-3
	1033	2019-01-15 14:57:50.45	-465	1157	-1643	-3	-27	-9	-2	0	-2	1
	1034	2019-01-15 14:57:50.46	-468	1145	-1630	-4	-22	-15	2	5	-3	-3
	1035	2019-01-15 14:57:50.47	-467	1136	-1639	-4	-15	-18	2	4	-2	-3
	1036	2019-01-15 14:57:50.48	-471	1134	-1644	2	-11	-18	4	7	-3	-5
	1037	2019-01-15 14:57:50.49	-485	1134	-1648	5	-10	-18	7	6	1	-6
	1038	2019-01-15 14:57:50.50	-476	1133	-1642	6	-11	-12	4	5	-1	-4
	1039	2019-01-15 14:57:50.51	-465	1137	-1647	11	-7	-14	-8	-4	-4	6
	1040	2019-01-15 14:57:50.52	-468	1135	-1641	10	-3	-14	2	5	-3	-3
	1041	2019-01-15 14:57:50.53	-466	1140	-1642	10	2	-20	4	3	1	-3
	1042	2019-01-15 14:57:50.54	-468	1138	-1636	15	12	-26	2	6	-4	-4
	1043	2019-01-15 14:57:50.55	-474	1122	-1648	17	15	-34	6	10	-4	-8
	1044	2019-01-15 14:57:50.56	-457	1121	-1661	20	15	-36	4	8	-4	-6
	1045	2019-01-15 14:57:50.57	-471	1111	-1654	22	6	-34	5	5	0	-5
	1046	2019-01-15 14:57:50.58	-489	1110	-1659	19	3	-30	3	6	-3	-4
	1047	2019-01-15 14:57:50.59	-475	1113	-1657	12	-2	-22	-2	4	-6	-1
	1048	2019-01-15 14:57:50.60	-467	1122	-1651	1	-3	-13	-6	6	-12	0
	1049	2019-01-15 14:57:50.61	-471	1119	-1648	-11	5	-8	-9	7	-16	1
	1050	2019-01-15 14:57:50.62	-468	1113	-1657	-15	15	-4	-7	6	-13	0
	1051	2019-01-15 14:57:50.63	-470	1111	-1661	-9	14	4	2	11	-9	-6
	1052	2019-01-15 14:57:50.64	-461	1133	-1660	6	1	11	2	9	-7	-5
	1053	2019-01-15 14:57:50.65	-457	1146	-1653	12	-5	10	-1	8	-9	-3
	1054	2019-01-15 14:57:50.66	-457	1150	-1656	9	3	0	-8	4	-12	2
	1055	2019-01-15 14:57:50.67	-453	1132	-1657	8	4	-7	-10	0	-10	5
	1056	2019-01-15 14:57:50.68	-458	1129	-1653	8	7	-13	-6	4	-10	1
	1057	2019-01-15 14:57:50.69	-465	1123	-1648	10	6	-17	-5	4	-9	0
	1058	2019-01-15 14:57:50.70	-468	1113	-1660	9	6	-18	-7	2	-9	2
	1059	2019-01-15 14:57:50.71	-466	1122	-1656	16	0	-14	-11	-1	-10	6
	1060	2019-01-15 14:57:50.72	-460	1116	-1654	21	-1	-15	-11	-1	-10	6
	1061	2019-01-15 14:57:50.73	-459	1130	-1657	16	-4	-18	-10	0	-10	5
	1062	2019-01-15 14:57:50.74	-469	1134	-1662	9	-1	-21	-6	5	-11	0
	1063	2019-01-15 14:57:50.75	-468	1124	-1657	-3	3	-23	4	12	-8	-8
	1064	2019-01-15 14:57:50.76	-459	1110	-1648	-10	10	-20	4	11	-7	-7
	1065	2019-01-15 14:57:50.77	-466	1095	-1656	-9	11	-12	-3	7	-10	-2
	1066	2019-01-15 14:57:50.78	-474	1105	-1665	-6	9	-1	-9	4	-13	2
	1067	2019-01-15 14:57:50.79	-478	1108	-1663	-3	3	14	-7	6	-13	0
	1068	2019-01-15 14:57:50.80	-469	1122	-1652	5	-3	25	-6	6	-12	0
	1069	2019-01-15 14:57:50.81	-466	1156	-1654	6	-4	21	-8	1	-9	3
	1070	2019-01-15 14:57:50.82	-463	1159	-1652	4	-4	15	-8	-3	-5	5
	1071	2019-01-15 14:57:50.83	-437	1159	-1648	7	5	2	-4	4	-8	0
	1072	2019-01-15 14:57:50.84	-457	1143	-1656	8	10	-13	-6	1	-7	2
	1073	2019-01-15 14:57:50.85	-467	1139	-1664	7	9	-26	-5	2	-7	1
	1074	2019-01-15 14:57:50.86	-473	1130	-1660	8	6	-31	-2	1	-3	0
	1075	2019-01-15 14:57:50.87	-472	1107	-1653	10	2	-29	-7	1	-8	3
	1076	2019-01-15 14:57:50.88	-471	1111	-1648	11	4	-19	-10	-1	-9	5
	1077	2019-01-15 14:57:50.89	-475	1111	-1641	12	10	-10	-9	-1	-8	5
	1078	2019-01-15 14:57:50.90	-461	1094	-1663	15	20	3	-9	0	-9	4
	1079	2019-01-15 14:57:50.91	-466	1107	-1657	16	20	9	-14	2	-16	6
	1080	2019-01-15 14:57:50.92	-460	1114	-1663	10	16	13	-15	1	-16	7
	1081	2019-01-15 14:57:50.93	-458	1124	-1676	2	10	7	-12	1	-13	5
	1082	2019-01-15 14:57:50.94	-452	1137	-1664	-5	8	-1	-3	6	-9	-1
	1083	2019-01-15 14:57:50.95	-450	1140	-1660	-10	2	-14	-6	4	-10	1
	1084	2019-01-15 14:57:50.96	-454	1133	-1655	-15	2	-24	-4	5	-9	0
	1085	2019-01-15 14:57:50.97	-455	1132	-1649	-14	2	-35	-6	1	-7	2
	1086	2019-01-15 14:57:50.98	-456	1135	-1635	-11	6	-42	-10	0	-10	5
	1087	2019-01-15 14:57:50.99	-451	1112	-1651	-13	15	-45	-7	4	-11	1
	1088	2019-01-15 14:57:51.00	-450	1112	-1642	-12	18	-41	-4	7	-11	-1
	1089	2019-01-15 14:57:51.01	-457	1098	-1645	-9	26	-39	0	7	-7	-3
	1090	2019-01-15 14:57:51.02	-468	1094	-1658	-7	29	-33	2	5	-3	-3
	1091	2019-01-15 14:57:51.03	-459	1103	-1659	-6	25	-25	5	5	0	-5
	1092	2019-01-15 14:57:51.04	-450	1092	-1658	-10	21	-13	5	8	-3	-6
	1093	2019-01-15 14:57:51.05	-431	1103	-1650	-14	22	-8	3	5	-2	-4
	1094	2019-01-15 14:57:51.06	-438	1117	-1659	-26	30	-2	2	6	-4	-4
	1095	2019-01-15 14:57:51.07	-444	1126	-1684	-41	30	0	-5	2	-7	1
	1096	2019-01-15 14:57:51.08	-445	1139	-1696	-46	22	-4	-7	2	-9	2
	1097	2019-01-15 14:57:51.09	-454	1153	-1685	-48	2	-9	-6	2	-8	2
	1098	2019-01-15 14:57:51.10	-446	1154	-1685	-50	-18	-16	-2	3	-5	0
	1099	2019-01-15 14:57:51.11	-445	1141	-1673	-48	-31	-26	0	3	-3	-1
	1100	2019-01-15 14:57:51.12	-441	1123	-1643	-44	-34	-34	-2	1	-3	0
	1101	2019-01-15 14:57:51.13	-456	1105	-1653	-42	-31	-35	-6	1	-7	2
	1102	2019-01-15 14:57:51.14	-454	1105	-1651	-37	-25	-30	-10	0	-10	5
	1103	2019-01-15 14:57:51.15	-472	1101	-1655	-25	-13	-21	-15	-6	-9	10
	1104	2019-01-15 14:57:51.16	-477	1110	-1654	-19	-13	-14	-16	-8	-8	12
	1105	2019-01-15 14:57:51.17	-477	1127	-1655	-14	-15	-5	-10	-5	-5	7
	1106	2019-01-15 14:57:51.18	-461	1148	-1652	-16	-12	-6	-6	-2	-4	4
	1107	2019-01-15 14:57:51.19	-457	1160	-1627	-22	-5	-9	-6	-4	-2	5
	1108	2019-01-15 14:57:51.20	-449	1154	-1645	-31	9	-20	-5	-3	-2	4
	1109	2019-01-15 14:57:51.21	-444	1147	-1652	-33	26	-28	-7	0	-7	3
	1110	2019-01-15 14:57:51.22	-443	1139	-1670	-23	25	-36	-10	-2	-8	6
	1111	2019-01-15 14:57:51.23	-451	1130	-1665	-14	19	-40	-13	-5	-8	9
	1112	2019-01-15 14:57:51.24	-452	1128	-1668	-1	5	-39	-5	3	-8	1
	1113	2019-01-15 14:57:51.25	-466	1134	-1655	10	-8	-39	0	4	-4	-2
	1114	2019-01-15 14:57:51.26	-463	1127	-1655	11	-10	-41	1	7	-6	-4
	1115	2019-01-15 14:57:51.27	-457	1116	-1644	4	-7	-38	0	3	-3	-1
	1116	2019-01-15 14:57:51.28	-462	1111	-1635	-4	1	-31	-8	-1	-7	4
	1117	2019-01-15 14:57:51.29	-462	1110	-1639	-16	7	-21	-12	-3	-9	7
	1118	2019-01-15 14:57:51.30	-458	1119	-1651	-22	15	-11	-11	-2	-9	6
	1119	2019-01-15 14:57:51.31	-468	1118	-1650	-19	14	-7	-10	-2	-8	6
	1120	2019-01-15 14:57:51.32	-464	1126	-1669	-11	1	-3	-8	-3	-5	5
	1121	2019-01-15 14:57:51.33	-453	1138	-1668	-3	-15	-6	-11	-13	2	12
	1122	2019-01-15 14:57:51.34	-456	1154	-1662	-5	-28	-9	-9	-5	-4	7
	1123	2019-01-15 14:57:51.35	-445	1146	-1642	-19	-26	-16	-12	-8	-4	10
	1124	2019-01-15 14:57:51.36	-460	1113	-1637	-33	-17	-18	-18	-13	-5	15
	1125	2019-01-15 14:57:51.37	-462	1083	-1633	-37	-11	-15	-11	-1	-10	6
	1126	2019-01-15 14:57:51.38	-474	1105	-1652	-30	-15	-1	-8	2	-10	3
	1127	2019-01-15 14:57:51.39	-466	1137	-1645	-26	-25	6	-7	-2	-5	4
	1128	2019-01-15 14:57:51.40	-468	1148	-1660	-36	-26	3	-7	-3	-4	5
	1129	2019-01-15 14:57:51.41	-470	1167	-1657	-45	-23	-6	-7	-4	-3	5
	1130	2019-01-15 14:57:51.42	-474	1161	-1656	-50	-17	-17	-12	-6	-6	9
	1131	2019-01-15 14:57:51.43	-474	1160	-1640	-44	-16	-24	-14	-3	-11	8
	1132	2019-01-15 14:57:51.44	-470	1140	-1629	-34	-10	-28	-11	1	-12	5
	1133	2019-01-15 14:57:51.45	-476	1140	-1635	-27	-3	-28	-8	4	-12	2
	1134	2019-01-15 14:57:51.46	-472	1154	-1649	-25	1	-28	-9	2	-11	3
	1135	2019-01-15 14:57:51.47	-482	1159	-1655	-25	5	-33	-11	-2	-9	6
	1136	2019-01-15 14:57:51.48	-480	1150	-1660	-31	5	-34	-12	-5	-7	8
	1137	2019-01-15 14:57:51.49	-471	1139	-1640	-31	4	-30	-14	-2	-12	8
	1138	2019-01-15 14:57:51.50	-469	1132	-1627	-21	7	-23	-16	-2	-14	9
	1139	2019-01-15 14:57:51.51	-456	1134	-1629	-13	11	-19	-16	-1	-15	8
	1140	2019-01-15 14:57:51.52	-471	1135	-1634	-4	10	-15	-17	-7	-10	12
	1141	2019-01-15 14:57:51.53	-475	1154	-1645	-2	7	-16	-16	-10	-6	13
	1142	2019-01-15 14:57:51.54	-478	1141	-1650	-5	3	-12	-13	-8	-5	10
	1143	2019-01-15 14:57:51.55	-463	1140	-1647	-10	5	-10	-12	-3	-9	7
	1144	2019-01-15 14:57:51.56	-468	1135	-1647	-14	9	-7	-13	-3	-10	8
	1145	2019-01-15 14:57:51.57	-469	1135	-1646	-13	8	-2	-15	-8	-7	11
	1146	2019-01-15 14:57:51.58	-471	1142	-1648	-4	4	-1	-14	-7	-7	10
	1147	2019-01-15 14:57:51.59	-471	1156	-1650	1	2	-5	-12	-5	-7	8
	1148	2019-01-15 14:57:51.60	-478	1153	-1654	7	-3	-10	-12	-7	-5	9
	1149	2019-01-15 14:57:51.61	-468	1153	-1640	8	-9	-18	-13	-5	-8	9
	1150	2019-01-15 14:57:51.62	-463	1138	-1629	5	-6	-19	-14	-2	-12	8
	1151	2019-01-15 14:57:51.63	-464	1133	-1629	0	7	-24	-19	-4	-15	11
	1152	2019-01-15 14:57:51.64	-465	1124	-1623	-8	22	-19	-24	-5	-19	14
	1153	2019-01-15 14:57:51.65	-473	1114	-1655	-14	30	-14	-19	-2	-17	10
	1154	2019-01-15 14:57:51.66	-470	1128	-1662	-14	25	-3	-17	-7	-10	12
	1155	2019-01-15 14:57:51.67	-463	1135	-1655	-9	17	0	-18	-12	-6	15
	1156	2019-01-15 14:57:51.68	-466	1144	-1652	-6	7	0	-15	-12	-3	13
	1157	2019-01-15 14:57:51.69	-452	1148	-1636	-4	3	-4	-22	-13	-9	17
	1158	2019-01-15 14:57:51.70	-452	1149	-1645	-8	10	-11	-26	-15	-11	20
	1159	2019-01-15 14:57:51.71	-460	1140	-1653	-16	19	-16	-27	-10	-17	18
	1160	2019-01-15 14:57:51.72	-459	1138	-1662	-12	18	-16	-28	-7	-21	17
	1161	2019-01-15 14:57:51.73	-452	1144	-1656	-3	13	-15	-27	-10	-17	18
	1162	2019-01-15 14:57:51.74	-453	1159	-1656	3	6	-21	-24	-16	-8	20
	1163	2019-01-15 14:57:51.75	-446	1154	-1645	2	4	-27	-12	-1	-11	6
	1164	2019-01-15 14:57:51.76	-456	1142	-1654	1	2	-37	-8	5	-13	1
	1165	2019-01-15 14:57:51.77	-450	1136	-1652	1	-2	-42	-14	4	-18	5
	1166	2019-01-15 14:57:51.78	-460	1119	-1649	-1	-5	-45	-10	9	-19	0
	1167	2019-01-15 14:57:51.79	-471	1102	-1654	-1	-10	-38	-14	4	-18	5
	1168	2019-01-15 14:57:51.80	-469	1092	-1643	2	-18	-27	-14	4	-18	5
	1169	2019-01-15 14:57:51.81	-469	1106	-1643	7	-22	-12	-16	5	-21	5
	1170	2019-01-15 14:57:51.82	-466	1119	-1629	-4	-17	-8	-16	7	-23	4
	1171	2019-01-15 14:57:51.83	-464	1133	-1629	-17	-5	-4	-16	9	-25	3
	1172	2019-01-15 14:57:51.84	-459	1137	-1634	-25	8	-5	-14	7	-21	3
	1173	2019-01-15 14:57:51.85	-458	1133	-1651	-37	16	-6	-14	7	-21	3
	1174	2019-01-15 14:57:51.86	-459	1130	-1659	-41	20	-6	-18	4	-22	7
	1175	2019-01-15 14:57:51.87	-466	1131	-1661	-30	13	-1	-18	5	-23	6
	1176	2019-01-15 14:57:51.88	-453	1141	-1662	-15	-4	-2	-11	7	-18	2
	1177	2019-01-15 14:57:51.89	-452	1165	-1647	-1	-14	-7	-9	7	-16	1
	1178	2019-01-15 14:57:51.90	-456	1166	-1639	-2	-9	-19	-13	1	-14	6
	1179	2019-01-15 14:57:51.91	-467	1159	-1636	-8	-3	-33	-18	-3	-15	10
	1180	2019-01-15 14:57:51.92	-469	1149	-1638	-12	6	-40	-19	-2	-17	10
	1181	2019-01-15 14:57:51.93	-462	1131	-1649	-15	7	-43	-18	1	-19	8
	1182	2019-01-15 14:57:51.94	-477	1110	-1655	-11	9	-40	-15	4	-19	5
	1183	2019-01-15 14:57:51.95	-477	1101	-1665	-5	3	-29	-15	3	-18	6
	1184	2019-01-15 14:57:51.96	-470	1117	-1641	5	-11	-20	-15	4	-19	5
	1185	2019-01-15 14:57:51.97	-456	1128	-1625	6	-10	-13	-14	7	-21	3
	1186	2019-01-15 14:57:51.98	-457	1123	-1643	-5	5	-14	-12	8	-20	2
	1187	2019-01-15 14:57:51.99	-465	1131	-1653	-18	10	-12	-12	6	-18	3
	1188	2019-01-15 14:57:52.00	-460	1136	-1653	-18	10	-9	-13	6	-19	3
	1189	2019-01-15 14:57:52.01	-445	1150	-1641	-18	12	-10	-14	8	-22	3
	1190	2019-01-15 14:57:52.02	-454	1145	-1664	-26	15	-16	-12	10	-22	1
	1191	2019-01-15 14:57:52.03	-468	1142	-1665	-24	3	-19	-12	7	-19	2
	1192	2019-01-15 14:57:52.04	-466	1139	-1651	-14	-14	-19	-17	2	-19	7
	1193	2019-01-15 14:57:52.05	-463	1136	-1638	-16	-25	-17	-25	0	-25	12
	1194	2019-01-15 14:57:52.06	-450	1132	-1633	-21	-21	-12	-30	0	-30	15
	1195	2019-01-15 14:57:52.07	-468	1125	-1637	-21	-14	-8	-30	-2	-28	16
	1196	2019-01-15 14:57:52.08	-477	1110	-1642	-24	-11	5	-25	3	-28	11
	1197	2019-01-15 14:57:52.09	-473	1127	-1650	-18	-9	16	-18	3	-21	7
	1198	2019-01-15 14:57:52.10	-480	1142	-1657	-16	-13	22	-22	-5	-17	13
	1199	2019-01-15 14:57:52.11	-468	1169	-1637	-23	-13	23	-23	-7	-16	15
	1200	2019-01-15 14:57:52.12	-469	1172	-1632	-30	-8	15	-26	-7	-19	16
	1201	2019-01-15 14:57:52.13	-463	1165	-1639	-32	-2	8	-25	-2	-23	13
	1202	2019-01-15 14:57:52.14	-457	1170	-1647	-33	3	-2	-23	0	-23	11
	1203	2019-01-15 14:57:52.15	-463	1178	-1641	-27	1	-14	-21	-5	-16	13
	1204	2019-01-15 14:57:52.16	-457	1163	-1639	-16	2	-20	-17	-2	-15	9
	1205	2019-01-15 14:57:52.17	-460	1165	-1636	-4	3	-28	-17	-8	-9	12
	1206	2019-01-15 14:57:52.18	-473	1170	-1638	5	0	-31	-25	-17	-8	21
	1207	2019-01-15 14:57:52.19	-466	1168	-1626	7	0	-37	-21	-10	-11	15
	1208	2019-01-15 14:57:52.20	-471	1152	-1639	7	6	-35	-19	-8	-11	13
	1209	2019-01-15 14:57:52.21	-475	1121	-1660	-5	12	-28	-13	-4	-9	8
	1210	2019-01-15 14:57:52.22	-480	1118	-1656	2	-4	-17	-16	-4	-12	10
	1211	2019-01-15 14:57:52.23	-473	1127	-1641	11	-12	-7	-21	-5	-16	13
	1212	2019-01-15 14:57:52.24	-470	1135	-1627	7	-11	-4	-20	-4	-16	12
	1213	2019-01-15 14:57:52.25	-464	1152	-1619	2	0	-6	-13	1	-14	6
	1214	2019-01-15 14:57:52.26	-455	1158	-1632	-1	14	-14	-12	2	-14	5
	1215	2019-01-15 14:57:52.27	-457	1150	-1634	-13	23	-18	-12	0	-12	6
	1216	2019-01-15 14:57:52.28	-447	1139	-1635	-17	34	-21	-15	-3	-12	9
	1217	2019-01-15 14:57:52.29	-454	1142	-1648	-16	30	-20	-20	-3	-17	11
	1218	2019-01-15 14:57:52.30	-456	1152	-1651	-10	20	-17	-21	-1	-20	11
	1219	2019-01-15 14:57:52.31	-465	1141	-1662	-7	9	-17	-14	3	-17	5
	1220	2019-01-15 14:57:52.32	-457	1131	-1657	0	-3	-13	-9	6	-15	1
	1221	2019-01-15 14:57:52.33	-465	1111	-1649	11	-13	-7	-12	6	-18	3
	1222	2019-01-15 14:57:52.34	-466	1130	-1652	10	-25	4	-18	2	-20	8
	1223	2019-01-15 14:57:52.35	-470	1133	-1649	1	-31	10	-21	4	-25	8
	1224	2019-01-15 14:57:52.36	-463	1149	-1638	-11	-25	8	-22	2	-24	10
	1225	2019-01-15 14:57:52.37	-461	1142	-1639	-20	-14	7	-25	-2	-23	13
	1226	2019-01-15 14:57:52.38	-458	1142	-1636	-16	-1	4	-28	-4	-24	16
	1227	2019-01-15 14:57:52.39	-455	1141	-1640	-8	8	1	-31	-5	-26	18
	1228	2019-01-15 14:57:52.40	-465	1142	-1648	6	9	1	-30	-6	-24	18
	1229	2019-01-15 14:57:52.41	-459	1158	-1641	18	9	-2	-29	-6	-23	17
	1230	2019-01-15 14:57:52.42	-461	1168	-1630	25	11	-7	-27	-6	-21	16
	1231	2019-01-15 14:57:52.43	-459	1164	-1636	21	14	-15	-24	-4	-20	14
	1232	2019-01-15 14:57:52.44	-443	1158	-1645	18	19	-24	-23	-4	-19	13
	1233	2019-01-15 14:57:52.45	-465	1157	-1649	14	14	-33	-22	-6	-16	14
	1234	2019-01-15 14:57:52.46	-465	1145	-1661	9	9	-38	-20	-2	-18	11
	1235	2019-01-15 14:57:52.47	-482	1135	-1655	5	5	-41	-19	3	-22	8
	1236	2019-01-15 14:57:52.48	-477	1130	-1652	4	-2	-37	-25	-5	-20	15
	1237	2019-01-15 14:57:52.49	-461	1129	-1634	0	0	-31	-26	-9	-17	17
	1238	2019-01-15 14:57:52.50	-461	1128	-1626	3	8	-28	-23	-5	-18	14
	1239	2019-01-15 14:57:52.51	-465	1127	-1631	2	18	-21	-26	0	-26	13
	1240	2019-01-15 14:57:52.52	-460	1119	-1633	8	27	-14	-23	2	-25	10
	1241	2019-01-15 14:57:52.53	-461	1127	-1662	12	25	-9	-22	1	-23	10
	1242	2019-01-15 14:57:52.54	-467	1131	-1662	15	14	1	-23	1	-24	11
	1243	2019-01-15 14:57:52.55	-463	1127	-1657	12	7	9	-24	4	-28	10
	1244	2019-01-15 14:57:52.56	-455	1133	-1652	5	3	13	-23	-1	-22	12
	1245	2019-01-15 14:57:52.57	-456	1149	-1647	0	0	14	-23	3	-26	10
	1246	2019-01-15 14:57:52.58	-444	1157	-1632	-6	5	6	-20	7	-27	6
	1247	2019-01-15 14:57:52.59	-444	1153	-1641	-11	13	-5	-25	0	-25	12
	1248	2019-01-15 14:57:52.60	-447	1143	-1644	-15	19	-17	-21	5	-26	8
	1249	2019-01-15 14:57:52.61	-452	1136	-1653	-11	14	-24	-18	6	-24	6
	1250	2019-01-15 14:57:52.62	-456	1127	-1653	-9	9	-26	-18	3	-21	7
	1251	2019-01-15 14:57:52.63	-448	1138	-1649	-9	2	-24	-23	-2	-21	12
	1252	2019-01-15 14:57:52.64	-453	1132	-1646	-6	0	-21	-27	-3	-24	15
	1253	2019-01-15 14:57:52.65	-453	1133	-1644	-10	3	-18	-28	-5	-23	16
	1254	2019-01-15 14:57:52.66	-450	1128	-1639	-10	9	-14	-27	-4	-23	15
	1255	2019-01-15 14:57:52.67	-457	1128	-1650	-4	12	-8	-25	-3	-22	14
	1256	2019-01-15 14:57:52.68	-453	1134	-1658	-4	11	-7	-23	-5	-18	14
	1257	2019-01-15 14:57:52.69	-450	1133	-1657	-5	3	-5	-21	-5	-16	13
	1258	2019-01-15 14:57:52.70	-445	1127	-1661	-4	-4	-12	-24	-4	-20	14
	1259	2019-01-15 14:57:52.71	-448	1129	-1654	-14	-8	-13	-28	0	-28	14
	1260	2019-01-15 14:57:52.72	-453	1123	-1664	-22	-15	-16	-24	1	-25	11
	1261	2019-01-15 14:57:52.73	-452	1138	-1658	-26	-25	-19	-22	-2	-20	12
	1262	2019-01-15 14:57:52.74	-439	1140	-1652	-34	-30	-22	-24	0	-24	12
	1263	2019-01-15 14:57:52.75	-449	1127	-1646	-41	-20	-24	-25	2	-27	11
	1264	2019-01-15 14:57:52.76	-445	1141	-1646	-36	-13	-26	-24	3	-27	10
	1265	2019-01-15 14:57:52.77	-458	1141	-1652	-29	-15	-27	-30	-5	-25	17
	1266	2019-01-15 14:57:52.78	-466	1157	-1662	-24	-18	-32	-32	-8	-24	20
	1267	2019-01-15 14:57:52.79	-475	1163	-1666	-25	-23	-35	-28	-3	-25	15
	1268	2019-01-15 14:57:52.80	-478	1155	-1660	-21	-31	-34	-25	0	-25	12
	1269	2019-01-15 14:57:52.81	-472	1150	-1633	-7	-35	-31	-25	-1	-24	13
	1270	2019-01-15 14:57:52.82	-475	1136	-1609	6	-30	-29	-25	0	-25	12
	1271	2019-01-15 14:57:52.83	-469	1131	-1624	12	-14	-26	-28	0	-28	14
	1272	2019-01-15 14:57:52.84	-464	1127	-1630	6	-2	-21	-24	1	-25	11
	1273	2019-01-15 14:57:52.85	-472	1124	-1634	3	4	-15	-21	-4	-17	12
	1274	2019-01-15 14:57:52.86	-470	1132	-1636	-4	7	-15	-21	-6	-15	13
	1275	2019-01-15 14:57:52.87	-471	1140	-1649	-14	14	-13	-23	-9	-14	16
	1276	2019-01-15 14:57:52.88	-467	1143	-1647	-20	10	-15	-21	-3	-18	12
	1277	2019-01-15 14:57:52.89	-457	1149	-1644	-27	6	-18	-16	-2	-14	9
	1278	2019-01-15 14:57:52.90	-460	1139	-1643	-27	3	-20	-11	3	-14	4
	1279	2019-01-15 14:57:52.91	-454	1156	-1639	-23	5	-26	-15	-2	-13	8
	1280	2019-01-15 14:57:52.92	-460	1152	-1653	-17	-3	-32	-19	-2	-17	10
	1281	2019-01-15 14:57:52.93	-464	1147	-1641	-14	-11	-32	-25	-9	-16	17
	1282	2019-01-15 14:57:52.94	-458	1140	-1635	-15	-15	-32	-28	-11	-17	19
	1283	2019-01-15 14:57:52.95	-460	1144	-1626	-20	-13	-34	-27	-9	-18	18
	1284	2019-01-15 14:57:52.96	-457	1142	-1629	-30	-11	-31	-24	-4	-20	14
	1285	2019-01-15 14:57:52.97	-469	1138	-1649	-37	-8	-26	-25	-6	-19	15
	1286	2019-01-15 14:57:52.98	-465	1140	-1661	-41	-9	-22	-22	1	-23	10
	1287	2019-01-15 14:57:52.99	-477	1135	-1644	-42	-17	-13	-25	-4	-21	14
	1288	2019-01-15 14:57:53.00	-477	1129	-1650	-34	-26	-7	-36	-15	-21	25
	1289	2019-01-15 14:57:53.01	-481	1157	-1635	-23	-32	-6	-31	-9	-22	20
	1290	2019-01-15 14:57:53.02	-478	1146	-1631	-21	-28	-9	-29	-8	-21	18
	1291	2019-01-15 14:57:53.03	-469	1147	-1619	-22	-24	-11	-30	-8	-22	19
	1292	2019-01-15 14:57:53.04	-473	1139	-1627	-21	-14	-13	-31	-6	-25	18
	1293	2019-01-15 14:57:53.05	-465	1148	-1630	-26	-3	-14	-34	-7	-27	20
	1294	2019-01-15 14:57:53.06	-465	1155	-1643	-31	2	-14	-34	-7	-27	20
	1295	2019-01-15 14:57:53.07	-467	1159	-1649	-33	2	-17	-36	-9	-27	22
	1296	2019-01-15 14:57:53.08	-469	1162	-1652	-34	-2	-21	-36	-12	-24	24
	1297	2019-01-15 14:57:53.09	-472	1143	-1644	-29	-5	-27	-34	-14	-20	24
	1298	2019-01-15 14:57:53.10	-468	1152	-1637	-22	-14	-29	-31	-10	-21	20
	1299	2019-01-15 14:57:53.11	-461	1161	-1636	-20	-19	-31	-30	-9	-21	19
	1300	2019-01-15 14:57:53.12	-470	1166	-1640	-22	-12	-35	-31	-7	-24	19
	1301	2019-01-15 14:57:53.13	-466	1160	-1640	-26	-4	-41	-30	-7	-23	18
	1302	2019-01-15 14:57:53.14	-466	1156	-1629	-23	-5	-42	-31	-10	-21	20
	1303	2019-01-15 14:57:53.15	-484	1144	-1649	-11	-2	-40	-29	-7	-22	18
	1304	2019-01-15 14:57:53.16	-483	1139	-1644	-9	-9	-34	-24	-6	-18	15
	1305	2019-01-15 14:57:53.17	-480	1131	-1646	-6	-17	-22	-28	-9	-19	18
	1306	2019-01-15 14:57:53.18	-487	1132	-1625	1	-26	-8	-34	-11	-23	22
	1307	2019-01-15 14:57:53.19	-481	1140	-1621	2	-18	2	-36	-12	-24	24
	1308	2019-01-15 14:57:53.20	-479	1155	-1629	-6	2	6	-36	-13	-23	24
	1309	2019-01-15 14:57:53.21	-482	1149	-1635	-7	9	6	-34	-14	-20	24
	1310	2019-01-15 14:57:53.22	-482	1165	-1649	3	5	3	-28	-9	-19	18
	1311	2019-01-15 14:57:53.23	-487	1178	-1646	13	-3	-6	-26	-8	-18	17
	1312	2019-01-15 14:57:53.24	-480	1168	-1634	15	-11	-17	-31	-8	-23	19
	1313	2019-01-15 14:57:53.25	-469	1160	-1620	16	-13	-21	-32	-8	-24	20
	1314	2019-01-15 14:57:53.26	-470	1151	-1626	16	-2	-30	-30	-6	-24	18
	1315	2019-01-15 14:57:53.27	-469	1154	-1623	13	5	-35	-32	-2	-30	17
	1316	2019-01-15 14:57:53.28	-463	1152	-1633	7	20	-36	-32	-1	-31	16
	1317	2019-01-15 14:57:53.29	-468	1147	-1632	6	26	-34	-32	3	-35	14
	1318	2019-01-15 14:57:53.30	-467	1137	-1641	7	28	-30	-25	3	-28	11
	1319	2019-01-15 14:57:53.31	-472	1136	-1648	11	25	-23	-24	2	-26	11
	1320	2019-01-15 14:57:53.32	-468	1145	-1655	13	15	-19	-20	6	-26	7
	1321	2019-01-15 14:57:53.33	-480	1150	-1655	15	0	-13	-24	2	-26	11
	1322	2019-01-15 14:57:53.34	-478	1153	-1652	11	-10	-14	-25	0	-25	12
	1323	2019-01-15 14:57:53.35	-482	1154	-1646	7	-16	-11	-29	-4	-25	16
	1324	2019-01-15 14:57:53.36	-484	1139	-1632	4	-20	-6	-30	-1	-29	15
	1325	2019-01-15 14:57:53.37	-471	1126	-1620	5	-15	0	-27	2	-29	12
	1326	2019-01-15 14:57:53.38	-461	1127	-1611	9	2	8	-25	-2	-23	13
	1327	2019-01-15 14:57:53.39	-458	1146	-1617	11	17	14	-24	1	-25	11
	1328	2019-01-15 14:57:53.40	-474	1141	-1648	12	29	15	-24	0	-24	12
	1329	2019-01-15 14:57:53.41	-480	1149	-1658	14	27	19	-26	-5	-21	15
	1330	2019-01-15 14:57:53.42	-482	1137	-1664	22	13	22	-20	-1	-19	10
	1331	2019-01-15 14:57:53.43	-474	1138	-1643	26	-8	29	-21	1	-22	10
	1332	2019-01-15 14:57:53.44	-466	1149	-1644	29	-16	28	-20	4	-24	8
	1333	2019-01-15 14:57:53.45	-456	1161	-1628	23	-14	24	-21	5	-26	8
	1334	2019-01-15 14:57:53.46	-458	1164	-1632	19	-5	15	-22	5	-27	8
	1335	2019-01-15 14:57:53.47	-463	1156	-1638	14	8	7	-22	3	-25	9
	1336	2019-01-15 14:57:53.48	-470	1151	-1650	11	16	-1	-24	-3	-21	13
	1337	2019-01-15 14:57:53.49	-476	1139	-1648	19	11	-3	-24	-6	-18	15
	1338	2019-01-15 14:57:53.50	-473	1133	-1635	31	6	-4	-22	-2	-20	12
	1339	2019-01-15 14:57:53.51	-486	1131	-1632	42	4	-1	-17	4	-21	6
	1340	2019-01-15 14:57:53.52	-465	1135	-1638	40	15	0	-18	5	-23	6
	1341	2019-01-15 14:57:53.53	-459	1137	-1635	27	22	-5	-21	3	-24	9
	1342	2019-01-15 14:57:53.54	-459	1145	-1646	18	30	-5	-22	1	-23	10
	1343	2019-01-15 14:57:53.55	-467	1138	-1663	13	25	-8	-26	-3	-23	14
	1344	2019-01-15 14:57:53.56	-466	1140	-1660	14	14	-12	-25	0	-25	12
	1345	2019-01-15 14:57:53.57	-460	1160	-1645	18	6	-17	-22	4	-26	9
	1346	2019-01-15 14:57:53.58	-452	1149	-1650	19	3	-28	-25	3	-28	11
	1347	2019-01-15 14:57:53.59	-463	1136	-1635	19	4	-33	-35	-4	-31	19
	1348	2019-01-15 14:57:53.60	-459	1117	-1649	22	10	-34	-41	-11	-30	26
	1349	2019-01-15 14:57:53.61	-462	1127	-1649	17	9	-31	-38	-12	-26	25
	1350	2019-01-15 14:57:53.62	-454	1125	-1654	12	4	-28	-37	-7	-30	22
	1351	2019-01-15 14:57:53.63	-465	1129	-1654	11	4	-26	-46	-10	-36	28
	1352	2019-01-15 14:57:53.64	-464	1118	-1651	8	4	-21	-52	-12	-40	32
	1353	2019-01-15 14:57:53.65	-462	1127	-1659	5	0	-16	-48	-12	-36	30
	1354	2019-01-15 14:57:53.66	-457	1124	-1651	9	-8	-10	-47	-11	-36	29
	1355	2019-01-15 14:57:53.67	-457	1130	-1642	8	-8	-5	-46	-7	-39	26
	1356	2019-01-15 14:57:53.68	-460	1131	-1644	7	-4	-4	-47	-5	-42	26
	1357	2019-01-15 14:57:53.69	-462	1141	-1662	6	-6	-5	-47	-10	-37	28
	1358	2019-01-15 14:57:53.70	-459	1145	-1659	10	-15	-7	-56	-14	-42	35
	1359	2019-01-15 14:57:53.71	-466	1143	-1651	14	-16	-10	-48	-9	-39	28
	1360	2019-01-15 14:57:53.72	-464	1141	-1645	15	-21	-13	-40	-5	-35	22
	1361	2019-01-15 14:57:53.73	-471	1134	-1646	15	-21	-16	-34	-1	-33	17
	1362	2019-01-15 14:57:53.74	-471	1113	-1638	14	-17	-16	-42	-6	-36	24
	1363	2019-01-15 14:57:53.75	-467	1108	-1640	16	-14	-12	-45	-11	-34	28
	1364	2019-01-15 14:57:53.76	-467	1122	-1640	20	-4	-10	-44	-8	-36	26
	1365	2019-01-15 14:57:53.77	-473	1138	-1652	17	3	-8	-47	-13	-34	30
	1366	2019-01-15 14:57:53.78	-471	1143	-1663	10	13	-8	-48	-15	-33	31
	1367	2019-01-15 14:57:53.79	-470	1138	-1661	8	13	-10	-42	-18	-24	30
	1368	2019-01-15 14:57:53.80	-470	1135	-1652	10	8	-17	-36	-9	-27	22
	1369	2019-01-15 14:57:53.81	-474	1130	-1651	14	6	-17	-32	0	-32	16
	1370	2019-01-15 14:57:53.82	-470	1120	-1653	23	4	-19	-36	-2	-34	19
	1371	2019-01-15 14:57:53.83	-464	1122	-1642	28	4	-17	-32	4	-36	14
	1372	2019-01-15 14:57:53.84	-470	1127	-1639	31	7	-14	-29	5	-34	12
	1373	2019-01-15 14:57:53.85	-470	1131	-1653	26	12	-13	-27	8	-35	9
	1374	2019-01-15 14:57:53.86	-458	1137	-1663	14	15	-13	-24	9	-33	7
	1375	2019-01-15 14:57:53.87	-455	1129	-1657	8	13	-14	-23	10	-33	6
	1376	2019-01-15 14:57:53.88	-471	1119	-1663	5	13	-15	-24	9	-33	7
	1377	2019-01-15 14:57:53.89	-454	1121	-1652	5	11	-14	-27	7	-34	10
	1378	2019-01-15 14:57:53.90	-461	1133	-1652	8	4	-21	-27	11	-38	8
	1379	2019-01-15 14:57:53.91	-454	1128	-1653	10	1	-23	-24	9	-33	7
	1380	2019-01-15 14:57:53.92	-461	1125	-1649	5	1	-29	-26	3	-29	11
	1381	2019-01-15 14:57:53.93	-458	1113	-1644	0	6	-32	-28	2	-30	13
	1382	2019-01-15 14:57:53.94	-457	1095	-1647	0	9	-28	-26	6	-32	10
	1383	2019-01-15 14:57:53.95	-468	1096	-1655	0	12	-21	-26	5	-31	10
	1384	2019-01-15 14:57:53.96	-469	1098	-1654	-1	12	-13	-26	7	-33	9
	1385	2019-01-15 14:57:53.97	-459	1109	-1660	0	9	-8	-25	10	-35	7
	1386	2019-01-15 14:57:53.98	-459	1132	-1657	4	1	-9	-22	15	-37	3
	1387	2019-01-15 14:57:53.99	-459	1131	-1658	1	0	-15	-20	16	-36	2
	1388	2019-01-15 14:57:54.00	-461	1139	-1656	-5	2	-26	-27	12	-39	7
	1389	2019-01-15 14:57:54.01	-467	1136	-1674	-7	-4	-32	-37	1	-38	18
	1390	2019-01-15 14:57:54.02	-468	1135	-1657	-7	-10	-37	-50	-11	-39	30
	1391	2019-01-15 14:57:54.03	-455	1121	-1650	-9	-6	-41	-64	-23	-41	43
	1392	2019-01-15 14:57:54.04	-460	1123	-1638	-5	-1	-41	-74	-28	-46	51
	1393	2019-01-15 14:57:54.05	-460	1122	-1649	2	3	-39	-72	-23	-49	47
	1394	2019-01-15 14:57:54.06	-457	1137	-1643	4	11	-35	-63	-12	-51	37
	1395	2019-01-15 14:57:54.07	-458	1132	-1657	-2	23	-33	-48	-3	-45	25
	1396	2019-01-15 14:57:54.08	-470	1120	-1666	-5	26	-29	-34	7	-41	13
	1397	2019-01-15 14:57:54.09	-492	1090	-1684	0	18	-22	-30	15	-45	7
	1398	2019-01-15 14:57:54.10	-492	1082	-1683	9	-8	-2	-21	24	-45	-1
	1399	2019-01-15 14:57:54.11	-481	1100	-1659	27	-34	16	-23	18	-41	2
	1400	2019-01-15 14:57:54.12	-469	1128	-1626	31	-37	20	-18	22	-40	-2
	1401	2019-01-15 14:57:54.13	-473	1124	-1635	20	-15	13	-16	28	-44	-6
	1402	2019-01-15 14:57:54.14	-471	1126	-1652	5	8	8	-12	32	-44	-10
	1403	2019-01-15 14:57:54.15	-464	1123	-1662	-4	22	6	-15	29	-44	-7
	1404	2019-01-15 14:57:54.16	-473	1127	-1662	-8	28	1	-16	26	-42	-5
	1405	2019-01-15 14:57:54.17	-465	1131	-1663	-7	29	-4	-12	28	-40	-8
	1406	2019-01-15 14:57:54.18	-467	1127	-1674	0	23	-9	-10	29	-39	-9
	1407	2019-01-15 14:57:54.19	-469	1135	-1671	8	9	-13	-12	22	-34	-5
	1408	2019-01-15 14:57:54.20	-466	1122	-1647	9	2	-15	-13	12	-25	0
	1409	2019-01-15 14:57:54.21	-461	1115	-1635	3	7	-17	-20	11	-31	4
	1410	2019-01-15 14:57:54.22	-463	1088	-1639	-1	24	-16	-19	14	-33	2
	1411	2019-01-15 14:57:54.23	-473	1091	-1649	-3	28	-6	-17	17	-34	0
	1412	2019-01-15 14:57:54.24	-469	1098	-1666	-4	25	3	-13	17	-30	-2
	1413	2019-01-15 14:57:54.25	-456	1109	-1663	-11	18	8	-12	12	-24	0
	1414	2019-01-15 14:57:54.26	-460	1127	-1669	-20	12	6	-15	10	-25	2
	1415	2019-01-15 14:57:54.27	-451	1130	-1654	-18	10	4	-20	8	-28	6
	1416	2019-01-15 14:57:54.28	-439	1149	-1647	-20	13	-8	-19	8	-27	5
	1417	2019-01-15 14:57:54.29	-445	1140	-1655	-22	19	-22	-22	8	-30	7
	1418	2019-01-15 14:57:54.30	-437	1138	-1658	-19	21	-34	-24	5	-29	9
	1419	2019-01-15 14:57:54.31	-449	1128	-1671	-14	16	-44	-25	2	-27	11
	1420	2019-01-15 14:57:54.32	-456	1126	-1680	-11	6	-49	-27	0	-27	13
	1421	2019-01-15 14:57:54.33	-460	1135	-1672	-8	-2	-55	-25	3	-28	11
	1422	2019-01-15 14:57:54.34	-456	1137	-1657	-15	-10	-60	-24	1	-25	11
	1423	2019-01-15 14:57:54.35	-456	1132	-1646	-26	-5	-63	-23	0	-23	11
	1424	2019-01-15 14:57:54.36	-456	1108	-1651	-33	4	-63	-23	0	-23	11
	1425	2019-01-15 14:57:54.37	-460	1087	-1666	-36	8	-56	-25	-6	-19	15
	1426	2019-01-15 14:57:54.38	-463	1087	-1664	-26	-1	-38	-29	-9	-20	19
	1427	2019-01-15 14:57:54.39	-460	1089	-1660	-13	-11	-27	-30	-9	-21	19
	1428	2019-01-15 14:57:54.40	-455	1121	-1650	-11	-20	-17	-26	-6	-20	16
	1429	2019-01-15 14:57:54.41	-466	1133	-1659	-13	-21	-18	-24	-7	-17	15
	1430	2019-01-15 14:57:54.42	-465	1142	-1650	-22	-20	-25	-26	-10	-16	18
	1431	2019-01-15 14:57:54.43	-459	1112	-1654	-31	-14	-26	-28	-12	-16	20
	1432	2019-01-15 14:57:54.44	-471	1099	-1663	-39	-13	-23	-29	-7	-22	18
	1433	2019-01-15 14:57:54.45	-474	1093	-1662	-40	-12	-13	-25	0	-25	12
	1434	2019-01-15 14:57:54.46	-466	1111	-1660	-33	-19	-4	-26	4	-30	11
	1435	2019-01-15 14:57:54.47	-467	1127	-1654	-28	-24	3	-28	0	-28	14
	1436	2019-01-15 14:57:54.48	-456	1134	-1646	-28	-22	5	-24	1	-25	11
	1437	2019-01-15 14:57:54.49	-466	1130	-1646	-29	-20	6	-18	7	-25	5
	1438	2019-01-15 14:57:54.50	-455	1123	-1645	-25	-13	7	-23	3	-26	10
	1439	2019-01-15 14:57:54.51	-445	1133	-1645	-23	-10	7	-27	1	-28	13
	1440	2019-01-15 14:57:54.52	-462	1124	-1654	-25	0	7	-39	-9	-30	24
	1441	2019-01-15 14:57:54.53	-463	1121	-1666	-24	0	8	-29	-2	-27	15
	1442	2019-01-15 14:57:54.54	-470	1131	-1661	-13	-11	11	-26	0	-26	13
	1443	2019-01-15 14:57:54.55	-465	1140	-1658	-8	-17	12	-22	5	-27	8
	1444	2019-01-15 14:57:54.56	-479	1136	-1656	-8	-19	11	-28	-2	-26	15
	1445	2019-01-15 14:57:54.57	-478	1128	-1656	-13	-20	12	-31	-8	-23	19
	1446	2019-01-15 14:57:54.58	-474	1119	-1639	-18	-22	16	-34	-11	-23	22
	1447	2019-01-15 14:57:54.59	-471	1126	-1644	-21	-21	20	-31	-5	-26	18
	1448	2019-01-15 14:57:54.60	-480	1135	-1638	-31	-13	22	-30	-1	-29	15
	1449	2019-01-15 14:57:54.61	-464	1126	-1640	-35	-10	24	-24	1	-25	11
	1450	2019-01-15 14:57:54.62	-460	1134	-1640	-35	-8	27	-30	-5	-25	17
	1451	2019-01-15 14:57:54.63	-463	1140	-1658	-39	-8	23	-26	-4	-22	15
	1452	2019-01-15 14:57:54.64	-460	1161	-1661	-42	-11	17	-28	-5	-23	16
	1453	2019-01-15 14:57:54.65	-454	1177	-1656	-41	-12	1	-22	3	-25	9
	1454	2019-01-15 14:57:54.66	-462	1177	-1662	-40	-17	-20	-26	0	-26	13
	1455	2019-01-15 14:57:54.67	-468	1165	-1658	-37	-18	-38	-32	-5	-27	18
	1456	2019-01-15 14:57:54.68	-455	1143	-1642	-30	-24	-48	-35	-6	-29	20
	1457	2019-01-15 14:57:54.69	-457	1133	-1638	-17	-25	-56	-34	-4	-30	19
	1458	2019-01-15 14:57:54.70	-465	1130	-1631	-13	-17	-59	-37	-8	-29	22
	1459	2019-01-15 14:57:54.71	-457	1127	-1642	-12	-11	-57	-36	-9	-27	22
	1460	2019-01-15 14:57:54.72	-464	1125	-1640	-19	-8	-49	-31	-5	-26	18
	1461	2019-01-15 14:57:54.73	-476	1109	-1646	-23	-3	-38	-32	-5	-27	18
	1462	2019-01-15 14:57:54.74	-475	1112	-1654	-27	-4	-29	-36	-12	-24	24
	1463	2019-01-15 14:57:54.75	-476	1116	-1663	-26	-10	-18	-40	-20	-20	30
	1464	2019-01-15 14:57:54.76	-471	1136	-1647	-21	-22	-9	-38	-17	-21	27
	1465	2019-01-15 14:57:54.77	-467	1153	-1641	-19	-29	-11	-32	-6	-26	19
	1466	2019-01-15 14:57:54.78	-479	1152	-1645	-20	-28	-22	-31	-4	-27	17
	1467	2019-01-15 14:57:54.79	-469	1143	-1627	-16	-26	-29	-35	-12	-23	23
	1468	2019-01-15 14:57:54.80	-477	1130	-1635	-12	-24	-32	-33	-13	-20	23
	1469	2019-01-15 14:57:54.81	-484	1112	-1649	-14	-17	-29	-31	-7	-24	19
	1470	2019-01-15 14:57:54.82	-495	1114	-1644	-13	-14	-20	-32	-3	-29	17
	1471	2019-01-15 14:57:54.83	-497	1120	-1651	-16	-31	-4	-33	-3	-30	18
	1472	2019-01-15 14:57:54.84	-490	1122	-1649	-17	-33	1	-36	-5	-31	20
	1473	2019-01-15 14:57:54.85	-490	1132	-1638	-20	-33	1	-37	-7	-30	22
	1474	2019-01-15 14:57:54.86	-483	1130	-1635	-29	-22	-3	-39	-10	-29	24
	1475	2019-01-15 14:57:54.87	-490	1140	-1626	-35	-14	-4	-37	-8	-29	22
	1476	2019-01-15 14:57:54.88	-485	1134	-1630	-45	-2	-9	-36	-10	-26	23
	1477	2019-01-15 14:57:54.89	-490	1139	-1635	-48	4	-10	-34	-8	-26	21
	1478	2019-01-15 14:57:54.90	-477	1144	-1645	-44	8	-10	-25	-4	-21	14
	1479	2019-01-15 14:57:54.91	-478	1147	-1645	-38	7	-12	-35	-13	-22	24
	1480	2019-01-15 14:57:54.92	-472	1166	-1645	-27	1	-15	-40	-16	-24	28
	1481	2019-01-15 14:57:54.93	-466	1166	-1633	-19	4	-18	-47	-25	-22	36
	1482	2019-01-15 14:57:54.94	-478	1161	-1641	-17	9	-23	-36	-14	-22	25
	1483	2019-01-15 14:57:54.95	-472	1141	-1639	-16	14	-26	-30	-6	-24	18
	1484	2019-01-15 14:57:54.96	-479	1141	-1645	-10	6	-21	-20	5	-25	7
	1485	2019-01-15 14:57:54.97	-480	1149	-1636	-5	2	-21	-20	2	-22	9
	1486	2019-01-15 14:57:54.98	-483	1161	-1632	0	3	-19	-18	1	-19	8
	1487	2019-01-15 14:57:54.99	-473	1156	-1637	1	9	-23	-21	-5	-16	13
	1488	2019-01-15 14:57:55.00	-481	1150	-1644	7	13	-30	-23	-6	-17	14
	1489	2019-01-15 14:57:55.01	-479	1142	-1640	15	11	-28	-19	-6	-13	12
	1490	2019-01-15 14:57:55.02	-481	1126	-1634	17	8	-24	-9	3	-12	3
	1491	2019-01-15 14:57:55.03	-479	1132	-1639	17	11	-16	-16	3	-19	6
	1492	2019-01-15 14:57:55.04	-467	1114	-1634	17	15	-7	-17	6	-23	5
	1493	2019-01-15 14:57:55.05	-463	1114	-1632	22	16	2	-19	1	-20	9
	1494	2019-01-15 14:57:55.06	-464	1112	-1638	26	16	14	-13	3	-16	5
	1495	2019-01-15 14:57:55.07	-456	1131	-1643	25	14	21	-12	4	-16	4
	1496	2019-01-15 14:57:55.08	-473	1133	-1647	20	18	24	-13	7	-20	3
	1497	2019-01-15 14:57:55.10	-470	1143	-1664	4	12	23	-12	8	-20	2
	1498	2019-01-15 14:57:55.11	-467	1136	-1657	-4	1	22	-13	6	-19	3
	1499	2019-01-15 14:57:55.12	-471	1128	-1656	-8	-5	24	-15	5	-20	5
	1500	2019-01-15 14:57:55.13	-471	1137	-1650	-12	-17	30	-10	11	-21	0
	1501	2019-01-15 14:57:55.14	-469	1154	-1646	-13	-23	29	-7	14	-21	-3
	1502	2019-01-15 14:57:55.15	-460	1168	-1628	-16	-17	21	-4	15	-19	-5
	1503	2019-01-15 14:57:55.16	-462	1156	-1629	-21	-5	12	-6	9	-15	-1
	1504	2019-01-15 14:57:55.17	-470	1144	-1633	-21	7	6	-8	8	-16	0
	1505	2019-01-15 14:57:55.18	-472	1141	-1638	-10	8	5	-9	10	-19	0
	1506	2019-01-15 14:57:55.19	-481	1140	-1640	3	8	5	-8	8	-16	0
	1507	2019-01-15 14:57:55.20	-482	1139	-1643	9	8	6	-6	7	-13	0
	1508	2019-01-15 14:57:55.21	-472	1147	-1642	16	7	10	-11	6	-17	2
	1509	2019-01-15 14:57:55.22	-462	1145	-1642	21	7	11	-19	1	-20	9
	1510	2019-01-15 14:57:55.23	-455	1154	-1628	16	16	9	-20	0	-20	10
	1511	2019-01-15 14:57:55.24	-453	1145	-1639	12	26	0	-18	1	-19	8
	1512	2019-01-15 14:57:55.25	-457	1136	-1647	8	29	-6	-17	7	-24	5
	1513	2019-01-15 14:57:55.26	-445	1140	-1658	2	27	-5	-21	7	-28	7
	1514	2019-01-15 14:57:55.27	-454	1149	-1678	-2	17	-7	-22	4	-26	9
	1515	2019-01-15 14:57:55.28	-456	1154	-1670	-7	4	-10	-22	4	-26	9
	1516	2019-01-15 14:57:55.29	-451	1138	-1666	-8	-7	-14	-22	4	-26	9
	1517	2019-01-15 14:57:55.30	-450	1132	-1650	-2	-11	-18	-25	1	-26	12
	1518	2019-01-15 14:57:55.32	-463	1124	-1643	2	-11	-14	-23	9	-32	7
	1519	2019-01-15 14:57:55.33	-459	1131	-1644	2	-16	-11	-25	0	-25	12
	1520	2019-01-15 14:57:55.34	-470	1132	-1647	-7	-21	-10	-35	-15	-20	25
	1521	2019-01-15 14:57:55.35	-468	1131	-1648	-19	-19	-7	-26	-3	-23	14
	1522	2019-01-15 14:57:55.36	-457	1135	-1642	-27	-24	-3	-27	-4	-23	15
	1523	2019-01-15 14:57:55.37	-464	1132	-1638	-31	-25	-6	-22	2	-24	10
	1524	2019-01-15 14:57:55.38	-459	1145	-1636	-37	-17	-6	-27	-1	-26	14
	1525	2019-01-15 14:57:55.39	-461	1135	-1640	-41	-13	-10	-30	-1	-29	15
	1526	2019-01-15 14:57:55.40	-462	1134	-1645	-32	-17	-13	-34	-4	-30	19
	1527	2019-01-15 14:57:55.41	-466	1146	-1640	-26	-23	-17	-35	-1	-34	18
	1528	2019-01-15 14:57:55.42	-470	1146	-1651	-30	-23	-22	-32	-4	-28	18
	1529	2019-01-15 14:57:55.43	-481	1141	-1646	-39	-28	-22	-21	2	-23	9
	1530	2019-01-15 14:57:55.44	-469	1126	-1638	-43	-30	-20	-31	-1	-30	16
	1531	2019-01-15 14:57:55.45	-470	1148	-1626	-40	-29	-17	-32	0	-32	16
	1532	2019-01-15 14:57:55.46	-471	1156	-1631	-40	-19	-18	-36	-11	-25	23
	1533	2019-01-15 14:57:55.47	-478	1162	-1638	-41	-11	-24	-38	-11	-27	24
	1534	2019-01-15 14:57:55.48	-476	1163	-1634	-30	-12	-32	-42	-10	-32	26
	1535	2019-01-15 14:57:55.49	-467	1152	-1634	-14	-12	-34	-41	-6	-35	23
	1536	2019-01-15 14:57:55.50	-472	1153	-1622	-6	-11	-33	-40	-9	-31	24
	1537	2019-01-15 14:57:55.51	-480	1147	-1639	-9	-1	-33	-41	-7	-34	24
	1538	2019-01-15 14:57:55.52	-478	1137	-1640	-10	1	-26	-44	-13	-31	28
	1539	2019-01-15 14:57:55.53	-477	1138	-1639	-6	-4	-22	-41	-13	-28	27
	1540	2019-01-15 14:57:55.54	-482	1158	-1646	-3	-15	-16	-37	-11	-26	24
	1541	2019-01-15 14:57:55.55	-477	1163	-1644	-3	-23	-14	-38	-10	-28	24
	1542	2019-01-15 14:57:55.56	-472	1160	-1633	-4	-23	-20	-39	-11	-28	25
	1543	2019-01-15 14:57:55.57	-478	1161	-1631	-4	-18	-26	-37	-12	-25	24
	1544	2019-01-15 14:57:55.58	-480	1151	-1638	-4	-8	-36	-36	-14	-22	25
	1545	2019-01-15 14:57:55.59	-491	1135	-1639	-4	-4	-37	-37	-14	-23	25
	1546	2019-01-15 14:57:55.60	-495	1117	-1647	-3	-4	-32	-35	-12	-23	23
	1547	2019-01-15 14:57:55.61	-481	1122	-1636	3	-10	-20	-31	-7	-24	19
	1548	2019-01-15 14:57:55.62	-488	1120	-1630	3	-12	-10	-30	-5	-25	17
	1549	2019-01-15 14:57:55.63	-477	1140	-1622	5	-8	-1	-34	-9	-25	21
	1550	2019-01-15 14:57:55.64	-478	1153	-1631	0	0	1	-34	-8	-26	21
	1551	2019-01-15 14:57:55.65	-478	1169	-1631	-12	7	-4	-28	-6	-22	17
	1552	2019-01-15 14:57:55.66	-490	1157	-1638	-19	12	-11	-28	-9	-19	18
	1553	2019-01-15 14:57:55.67	-485	1150	-1645	-20	10	-17	-27	-8	-19	17
	1554	2019-01-15 14:57:55.68	-478	1143	-1641	-13	-3	-17	-24	1	-25	11
	1555	2019-01-15 14:57:55.69	-471	1147	-1631	-12	-9	-19	-26	2	-28	12
	1556	2019-01-15 14:57:55.70	-483	1139	-1627	-14	-7	-19	-29	-2	-27	15
	1557	2019-01-15 14:57:55.71	-486	1129	-1640	-17	1	-24	-28	-2	-26	15
	1558	2019-01-15 14:57:55.72	-486	1137	-1633	-14	-2	-22	-18	2	-20	8
	1559	2019-01-15 14:57:55.73	-486	1148	-1629	-11	-5	-21	-22	-2	-20	12
	1560	2019-01-15 14:57:55.74	-485	1154	-1635	-19	-5	-20	-24	-3	-21	13
	1561	2019-01-15 14:57:55.75	-485	1156	-1636	-22	-1	-21	-35	-11	-24	23
	1562	2019-01-15 14:57:55.76	-480	1150	-1626	-21	1	-22	-23	-2	-21	12
	1563	2019-01-15 14:57:55.77	-479	1157	-1621	-21	2	-23	-21	3	-24	9
	1564	2019-01-15 14:57:55.78	-485	1156	-1634	-24	6	-26	-18	10	-28	4
	1565	2019-01-15 14:57:55.79	-487	1151	-1634	-26	3	-28	-27	3	-30	12
	1566	2019-01-15 14:57:55.80	-492	1132	-1622	-26	5	-28	-31	2	-33	14
	1567	2019-01-15 14:57:55.81	-480	1120	-1649	-31	8	-25	-32	2	-34	15
	1568	2019-01-15 14:57:55.82	-477	1122	-1626	-23	8	-15	-25	7	-32	9
	1569	2019-01-15 14:57:55.83	-490	1127	-1633	-13	8	-3	-21	9	-30	6
	1570	2019-01-15 14:57:55.84	-478	1154	-1621	-12	4	3	-23	3	-26	10
	1571	2019-01-15 14:57:55.85	-478	1164	-1638	-11	11	7	-21	7	-28	7
	1572	2019-01-15 14:57:55.86	-468	1174	-1635	-4	13	5	-25	3	-28	11
	1573	2019-01-15 14:57:55.87	-471	1177	-1646	-2	18	-4	-30	-4	-26	17
	1574	2019-01-15 14:57:55.88	-480	1166	-1644	4	17	-13	-25	2	-27	11
	1575	2019-01-15 14:57:55.89	-479	1138	-1650	13	10	-11	-26	3	-29	11
	1576	2019-01-15 14:57:55.90	-483	1138	-1627	18	1	-8	-24	4	-28	10
	1577	2019-01-15 14:57:55.91	-473	1145	-1627	15	0	-4	-26	5	-31	10
	1578	2019-01-15 14:57:55.92	-471	1147	-1636	7	10	-1	-22	7	-29	7
	1579	2019-01-15 14:57:55.93	-467	1144	-1642	-3	17	-1	-22	1	-23	10
	1580	2019-01-15 14:57:55.94	-480	1157	-1641	-6	20	1	-22	1	-23	10
	1581	2019-01-15 14:57:55.95	-471	1154	-1646	-3	20	-4	-27	-4	-23	15
	1582	2019-01-15 14:57:55.96	-460	1153	-1643	3	14	-5	-34	-8	-26	21
	1583	2019-01-15 14:57:55.97	-472	1154	-1643	9	10	-7	-35	-8	-27	21
	1584	2019-01-15 14:57:55.98	-463	1147	-1642	9	5	-6	-36	-9	-27	22
	1585	2019-01-15 14:57:55.99	-466	1146	-1630	6	4	-10	-40	-12	-28	26
	1586	2019-01-15 14:57:56.00	-462	1140	-1628	-4	3	-10	-43	-15	-28	29
	1587	2019-01-15 14:57:56.01	-472	1128	-1627	-2	7	-7	-42	-12	-30	27
	1588	2019-01-15 14:57:56.02	-470	1135	-1625	4	17	-2	-37	-7	-30	22
	1589	2019-01-15 14:57:56.03	-470	1139	-1637	8	27	1	-31	-2	-29	16
	1590	2019-01-15 14:57:56.04	-470	1154	-1630	9	30	0	-27	-1	-26	14
	1591	2019-01-15 14:57:56.05	-470	1148	-1655	11	26	-1	-31	-2	-29	16
	1592	2019-01-15 14:57:56.06	-479	1147	-1654	15	18	-4	-31	-2	-29	16
	1593	2019-01-15 14:57:56.08	-480	1134	-1640	4	5	-8	-27	-2	-25	14
	1594	2019-01-15 14:57:56.09	-469	1129	-1639	-1	4	-12	-30	-5	-25	17
	1595	2019-01-15 14:57:56.10	-466	1128	-1630	-4	5	-9	-31	-4	-27	17
	1596	2019-01-15 14:57:56.11	-464	1134	-1631	-6	7	-10	-28	0	-28	14
	1597	2019-01-15 14:57:56.12	-462	1149	-1633	-18	14	-16	-26	1	-27	12
	1598	2019-01-15 14:57:56.13	-464	1135	-1656	-31	19	-19	-21	7	-28	7
	1599	2019-01-15 14:57:56.14	-465	1150	-1650	-31	7	-25	-32	1	-33	15
	1600	2019-01-15 14:57:56.15	-452	1159	-1641	-35	1	-28	-34	-2	-32	18
	1601	2019-01-15 14:57:56.16	-446	1148	-1644	-35	2	-37	-36	-4	-32	20
	1602	2019-01-15 14:57:56.17	-462	1149	-1642	-32	0	-40	-34	-4	-30	19
	1603	2019-01-15 14:57:56.18	-467	1125	-1646	-32	-3	-37	-36	-6	-30	21
	1604	2019-01-15 14:57:56.19	-470	1129	-1655	-35	-12	-29	-36	-4	-32	20
	1605	2019-01-15 14:57:56.20	-468	1146	-1639	-27	-24	-17	-42	-9	-33	25
	1606	2019-01-15 14:57:56.21	-460	1154	-1624	-19	-24	-14	-35	-6	-29	20
	1607	2019-01-15 14:57:56.22	-471	1160	-1630	-21	-19	-15	-32	-5	-27	18
	1608	2019-01-15 14:57:56.23	-479	1163	-1641	-20	-17	-17	-31	-5	-26	18
	1609	2019-01-15 14:57:56.25	-471	1166	-1613	-12	-13	-30	-20	2	-22	9
	1610	2019-01-15 14:57:56.26	-478	1142	-1627	-20	4	-38	-29	-2	-27	15
	1611	2019-01-15 14:57:56.27	-477	1144	-1641	-22	10	-33	-33	0	-33	16
	1612	2019-01-15 14:57:56.28	-468	1145	-1638	-22	9	-25	-37	-5	-32	21
	1613	2019-01-15 14:57:56.29	-474	1145	-1645	-28	9	-18	-32	0	-32	16
	1614	2019-01-15 14:57:56.30	-463	1147	-1650	-34	11	-11	-32	-2	-30	17
	1615	2019-01-15 14:57:56.31	-469	1155	-1639	-35	4	-1	-34	-5	-29	19
	1616	2019-01-15 14:57:56.33	-465	1164	-1641	-31	0	-2	-29	3	-32	13
	1617	2019-01-15 14:57:56.34	-473	1161	-1642	-23	-6	-4	-27	0	-27	13
	1618	2019-01-15 14:57:56.35	-464	1169	-1641	-16	-18	-8	-28	-3	-25	15
	1619	2019-01-15 14:57:56.36	-470	1165	-1628	-15	-23	-13	-32	-4	-28	18
	1620	2019-01-15 14:57:56.37	-488	1158	-1635	-21	-19	-19	-30	-1	-29	15
	1621	2019-01-15 14:57:56.38	-479	1156	-1621	-23	-18	-18	-27	1	-28	13
	1622	2019-01-15 14:57:56.39	-481	1157	-1615	-19	-13	-21	-26	-2	-24	14
	1623	2019-01-15 14:57:56.40	-478	1145	-1616	-16	-6	-19	-27	-4	-23	15
	1624	2019-01-15 14:57:56.42	-483	1150	-1630	-8	0	-13	-23	2	-25	10
	1625	2019-01-15 14:57:56.43	-469	1172	-1634	-11	0	-13	-27	0	-27	13
	1626	2019-01-15 14:57:56.44	-472	1170	-1635	-17	-1	-17	-29	-4	-25	16
	1627	2019-01-15 14:57:56.45	-471	1162	-1630	-19	-2	-20	-26	-4	-22	15
	1628	2019-01-15 14:57:56.46	-472	1157	-1623	-11	-1	-21	-25	0	-25	12
	1629	2019-01-15 14:57:56.47	-465	1157	-1617	-3	0	-22	-29	0	-29	14
	1630	2019-01-15 14:57:56.49	-475	1147	-1646	-3	11	-17	-31	-8	-23	19
	1631	2019-01-15 14:57:56.50	-477	1149	-1648	-3	-4	-6	-29	-8	-21	18
	1632	2019-01-15 14:57:56.51	-477	1155	-1636	0	-14	-1	-29	-8	-21	18
	1633	2019-01-15 14:57:56.52	-470	1152	-1646	2	-23	0	-27	-7	-20	17
	1634	2019-01-15 14:57:56.53	-466	1160	-1630	3	-21	0	-32	-12	-20	22
	1635	2019-01-15 14:57:56.54	-467	1168	-1628	5	-20	-9	-30	-7	-23	18
	1636	2019-01-15 14:57:56.55	-478	1149	-1639	1	-17	-14	-33	-8	-25	20
	1637	2019-01-15 14:57:56.56	-485	1127	-1644	-1	-21	-14	-26	-5	-21	15
	1638	2019-01-15 14:57:56.57	-489	1131	-1634	0	-26	-1	-35	-16	-19	25
	1639	2019-01-15 14:57:56.58	-488	1131	-1626	2	-31	10	-30	-5	-25	17
	1640	2019-01-15 14:57:56.59	-484	1140	-1625	1	-27	18	-33	-5	-28	19
	1641	2019-01-15 14:57:56.60	-491	1157	-1629	-1	-19	20	-32	-2	-30	17
	1642	2019-01-15 14:57:56.61	-478	1161	-1621	-5	-15	17	-34	-8	-26	21
	1643	2019-01-15 14:57:56.62	-485	1163	-1633	-6	-11	9	-34	-8	-26	21
	1644	2019-01-15 14:57:56.63	-480	1149	-1632	-5	-13	5	-34	-7	-27	20
	1645	2019-01-15 14:57:56.65	-475	1164	-1624	-6	-16	-3	-22	0	-22	11
	1646	2019-01-15 14:57:56.66	-474	1165	-1621	-11	-11	-10	-17	5	-22	6
	1647	2019-01-15 14:57:56.67	-476	1159	-1617	-14	-4	-18	-27	-1	-26	14
	1648	2019-01-15 14:57:56.68	-484	1163	-1632	-19	-1	-22	-24	1	-25	11
	1649	2019-01-15 14:57:56.69	-484	1160	-1640	-24	-3	-27	-25	-1	-24	13
	1650	2019-01-15 14:57:56.70	-479	1147	-1636	-26	-2	-27	-24	3	-27	10
	1651	2019-01-15 14:57:56.71	-483	1140	-1636	-25	-7	-26	-29	-2	-27	15
	1652	2019-01-15 14:57:56.72	-479	1144	-1630	-21	-13	-22	-30	0	-30	15
	1653	2019-01-15 14:57:56.73	-486	1151	-1627	-23	-15	-16	-30	-1	-29	15
	1654	2019-01-15 14:57:56.74	-485	1156	-1626	-29	-11	-17	-29	-1	-28	15
	1655	2019-01-15 14:57:56.75	-481	1156	-1621	-33	-3	-15	-29	-2	-27	15
	1656	2019-01-15 14:57:56.76	-481	1144	-1617	-29	-2	-14	-27	0	-27	13
	1657	2019-01-15 14:57:56.77	-474	1148	-1616	-25	3	-11	-27	0	-27	13
	1658	2019-01-15 14:57:56.78	-470	1161	-1620	-25	6	-11	-26	0	-26	13
	1659	2019-01-15 14:57:56.79	-483	1172	-1634	-26	5	-12	-25	2	-27	11
	1660	2019-01-15 14:57:56.80	-484	1175	-1643	-35	0	-15	-26	0	-26	13
	1661	2019-01-15 14:57:56.81	-468	1178	-1637	-35	-8	-21	-25	0	-25	12
	1662	2019-01-15 14:57:56.82	-472	1173	-1632	-31	-15	-26	-23	2	-25	10
	1663	2019-01-15 14:57:56.83	-473	1169	-1626	-17	-15	-31	-23	7	-30	8
	1664	2019-01-15 14:57:56.84	-474	1154	-1624	0	-12	-33	-23	11	-34	6
	1665	2019-01-15 14:57:56.85	-471	1143	-1607	18	-9	-29	-19	16	-35	1
	1666	2019-01-15 14:57:56.86	-479	1148	-1618	31	2	-22	-16	12	-28	2
	1667	2019-01-15 14:57:56.87	-484	1157	-1615	32	7	-16	-19	7	-26	6
	1668	2019-01-15 14:57:56.88	-485	1161	-1649	17	12	-12	-22	4	-26	9
	1669	2019-01-15 14:57:56.89	-491	1153	-1647	3	7	-9	-24	1	-25	11
	1670	2019-01-15 14:57:56.90	-490	1156	-1640	-5	1	-7	-26	1	-27	12
	1671	2019-01-15 14:57:56.91	-488	1159	-1638	-7	-10	-5	-24	3	-27	10
	1672	2019-01-15 14:57:56.92	-480	1160	-1622	-5	-13	-10	-24	7	-31	8
	1673	2019-01-15 14:57:56.93	-475	1162	-1620	-3	-8	-13	-25	8	-33	8
	1674	2019-01-15 14:57:56.94	-482	1165	-1619	-5	0	-15	-25	8	-33	8
	1675	2019-01-15 14:57:56.95	-487	1162	-1635	-10	5	-20	-18	11	-29	3
	1676	2019-01-15 14:57:56.96	-483	1156	-1630	-11	8	-24	-30	2	-32	14
	1677	2019-01-15 14:57:56.97	-489	1144	-1632	-11	4	-23	-33	2	-35	15
	1678	2019-01-15 14:57:56.98	-484	1155	-1630	-13	5	-22	-45	-13	-32	29
	1679	2019-01-15 14:57:56.99	-485	1164	-1636	-17	3	-20	-39	-4	-35	21
	1680	2019-01-15 14:57:57.00	-480	1161	-1632	-19	3	-20	-34	0	-34	17
	1681	2019-01-15 14:57:57.01	-477	1166	-1617	-18	5	-24	-26	4	-30	11
	1682	2019-01-15 14:57:57.02	-474	1168	-1610	-17	13	-28	-26	4	-30	11
	1683	2019-01-15 14:57:57.04	-480	1140	-1629	-14	17	-19	-33	0	-33	16
	1684	2019-01-15 14:57:57.05	-471	1158	-1631	-8	9	-15	-26	5	-31	10
	1685	2019-01-15 14:57:57.06	-472	1159	-1620	-7	6	-13	-24	4	-28	10
	1686	2019-01-15 14:57:57.07	-460	1169	-1611	-11	10	-20	-15	8	-23	3
	1687	2019-01-15 14:57:57.08	-467	1169	-1621	-13	16	-24	-21	-1	-20	11
	1688	2019-01-15 14:57:57.09	-480	1163	-1627	-15	21	-28	-22	-1	-21	11
	1689	2019-01-15 14:57:57.10	-468	1154	-1633	-11	22	-30	-29	-1	-28	15
	1690	2019-01-15 14:57:57.11	-469	1146	-1629	0	11	-27	-29	0	-29	14
	1691	2019-01-15 14:57:57.12	-468	1158	-1632	10	4	-25	-29	-5	-24	17
	1692	2019-01-15 14:57:57.13	-459	1171	-1637	4	4	-28	-27	-3	-24	15
	1693	2019-01-15 14:57:57.14	-457	1166	-1636	-8	5	-33	-27	-1	-26	14
	1694	2019-01-15 14:57:57.15	-470	1159	-1636	-17	3	-34	-25	1	-26	12
	1695	2019-01-15 14:57:57.16	-467	1150	-1634	-25	1	-32	-25	2	-27	11
	1696	2019-01-15 14:57:57.17	-472	1137	-1623	-25	-4	-27	-25	2	-27	11
	1697	2019-01-15 14:57:57.19	-480	1132	-1620	-9	-15	-1	-29	-6	-23	17
	1698	2019-01-15 14:57:57.20	-471	1148	-1625	0	-21	6	-27	-4	-23	15
	1699	2019-01-15 14:57:57.21	-474	1167	-1632	-4	-25	10	-21	-1	-20	11
	1700	2019-01-15 14:57:57.22	-483	1174	-1636	-12	-25	10	-22	-2	-20	12
	1701	2019-01-15 14:57:57.23	-474	1176	-1631	-18	-29	5	-25	-4	-21	14
	1702	2019-01-15 14:57:57.24	-479	1179	-1630	-29	-28	-1	-25	-4	-21	14
	1703	2019-01-15 14:57:57.26	-477	1176	-1624	-33	-29	-3	-30	-3	-27	16
	1704	2019-01-15 14:57:57.27	-488	1169	-1631	-27	-29	-7	-29	0	-29	14
	1705	2019-01-15 14:57:57.28	-492	1173	-1628	-22	-27	-9	-29	-7	-22	18
	1706	2019-01-15 14:57:57.29	-500	1169	-1624	-16	-28	-11	-32	-11	-21	21
	1707	2019-01-15 14:57:57.30	-500	1165	-1622	-19	-25	-8	-33	-11	-22	22
	1708	2019-01-15 14:57:57.31	-492	1165	-1614	-21	-16	-6	-33	-11	-22	22
	1709	2019-01-15 14:57:57.32	-488	1150	-1610	-20	-6	-3	-32	-14	-18	23
	1710	2019-01-15 14:57:57.33	-487	1162	-1613	-15	-2	5	-30	-13	-17	21
	1711	2019-01-15 14:57:57.35	-487	1185	-1629	-11	-2	1	-28	-8	-20	18
	1712	2019-01-15 14:57:57.36	-489	1177	-1624	-5	-5	-9	-22	1	-23	10
	1713	2019-01-15 14:57:57.37	-484	1180	-1620	3	-10	-17	-30	-3	-27	16
	1714	2019-01-15 14:57:57.38	-477	1167	-1622	9	-13	-24	-33	-5	-28	19
	1715	2019-01-15 14:57:57.39	-484	1158	-1613	6	-5	-28	-41	-18	-23	29
	1716	2019-01-15 14:57:57.40	-479	1157	-1623	2	3	-31	-34	-8	-26	21
	1717	2019-01-15 14:57:57.41	-489	1155	-1621	-2	5	-29	-29	-1	-28	15
	1718	2019-01-15 14:57:57.42	-480	1143	-1610	-4	9	-23	-22	11	-33	5
	1719	2019-01-15 14:57:57.43	-492	1137	-1626	-8	7	-17	-25	7	-32	9
	1720	2019-01-15 14:57:57.44	-484	1149	-1632	-4	1	-10	-26	4	-30	11
	1721	2019-01-15 14:57:57.45	-471	1178	-1617	-7	-6	-10	-28	0	-28	14
	1722	2019-01-15 14:57:57.46	-475	1188	-1613	-5	0	-22	-18	2	-20	8
	1723	2019-01-15 14:57:57.47	-476	1184	-1628	-13	4	-37	-20	0	-20	10
	1724	2019-01-15 14:57:57.48	-473	1174	-1632	-21	12	-50	-21	8	-29	6
	1725	2019-01-15 14:57:57.49	-491	1152	-1626	-17	7	-55	-27	0	-27	13
	1726	2019-01-15 14:57:57.51	-484	1136	-1629	-8	0	-27	-33	2	-35	15
	1727	2019-01-15 14:57:57.52	-489	1146	-1621	-3	-3	-9	-31	9	-40	11
	1728	2019-01-15 14:57:57.53	-485	1161	-1615	-1	1	3	-28	10	-38	9
	1729	2019-01-15 14:57:57.54	-493	1167	-1618	-3	2	8	-26	11	-37	7
	1730	2019-01-15 14:57:57.55	-474	1169	-1626	0	8	8	-28	7	-35	10
	1731	2019-01-15 14:57:57.56	-482	1173	-1627	7	3	6	-28	6	-34	11
	1732	2019-01-15 14:57:57.57	-481	1169	-1631	12	-7	4	-25	7	-32	9
	1733	2019-01-15 14:57:57.58	-485	1168	-1627	16	-14	4	-23	8	-31	7
	1734	2019-01-15 14:57:57.59	-476	1164	-1625	17	-13	4	-22	8	-30	7
	1735	2019-01-15 14:57:57.60	-485	1169	-1626	15	-9	2	-21	5	-26	8
	1736	2019-01-15 14:57:57.61	-486	1173	-1633	7	-4	-4	-24	2	-26	11
	1737	2019-01-15 14:57:57.62	-487	1174	-1628	-4	-3	-7	-26	-2	-24	14
	1738	2019-01-15 14:57:57.63	-480	1166	-1628	-11	-3	-9	-25	0	-25	12
	1739	2019-01-15 14:57:57.64	-494	1149	-1627	-10	-4	-5	-25	3	-28	11
	1740	2019-01-15 14:57:57.66	-489	1146	-1621	5	-20	22	-30	-2	-28	16
	1741	2019-01-15 14:57:57.67	-482	1165	-1608	6	-18	29	-31	-4	-27	17
	1742	2019-01-15 14:57:57.69	-481	1182	-1617	-9	3	14	-26	-5	-21	15
	1743	2019-01-15 14:57:57.70	-475	1193	-1614	-8	5	5	-25	-7	-18	16
	1744	2019-01-15 14:57:57.71	-481	1188	-1620	-10	5	-8	-24	-9	-15	16
	1745	2019-01-15 14:57:57.72	-480	1172	-1628	-10	2	-20	-28	-12	-16	20
	1746	2019-01-15 14:57:57.73	-496	1155	-1632	-5	-8	-22	-30	-13	-17	21
	1747	2019-01-15 14:57:57.74	-496	1154	-1625	4	-21	-21	-33	-13	-20	23
	1748	2019-01-15 14:57:57.75	-487	1156	-1619	6	-21	-17	-36	-11	-25	23
	1749	2019-01-15 14:57:57.76	-496	1164	-1610	6	-14	-18	-35	-10	-25	22
	1750	2019-01-15 14:57:57.77	-486	1167	-1614	-2	-7	-19	-24	-2	-22	13
	1751	2019-01-15 14:57:57.78	-490	1160	-1622	-9	3	-16	-29	-7	-22	18
	1752	2019-01-15 14:57:57.79	-492	1153	-1625	-15	9	-15	-31	-9	-22	20
	1753	2019-01-15 14:57:57.80	-493	1163	-1623	-19	7	-11	-34	-19	-15	26
	1754	2019-01-15 14:57:57.81	-480	1154	-1618	-20	-1	-11	-27	-9	-18	18
	1755	2019-01-15 14:57:57.82	-479	1145	-1608	-18	1	-7	-28	-10	-18	19
	1756	2019-01-15 14:57:57.83	-495	1143	-1628	-13	2	-8	-28	-9	-19	18
	1757	2019-01-15 14:57:57.84	-488	1156	-1628	-9	-3	-3	-33	-14	-19	23
	1758	2019-01-15 14:57:57.85	-484	1170	-1609	-1	-9	-3	-35	-14	-21	24
	1759	2019-01-15 14:57:57.86	-491	1161	-1620	-4	-1	-8	-44	-17	-27	30
	1760	2019-01-15 14:57:57.87	-486	1166	-1621	-10	1	-12	-33	-6	-27	19
	1761	2019-01-15 14:57:57.89	-490	1166	-1628	-6	0	-16	-28	0	-28	14
	1762	2019-01-15 14:57:57.90	-482	1176	-1629	-12	6	-24	-27	-7	-20	17
	1763	2019-01-15 14:57:57.91	-498	1174	-1639	-16	5	-28	-31	-12	-19	21
	1764	2019-01-15 14:57:57.92	-489	1180	-1632	-12	2	-34	-38	-20	-18	29
	1765	2019-01-15 14:57:57.93	-501	1156	-1631	-11	7	-38	-36	-15	-21	25
	1766	2019-01-15 14:57:57.94	-489	1151	-1631	-9	6	-37	-30	-6	-24	18
	1767	2019-01-15 14:57:57.95	-494	1150	-1632	-5	3	-28	-28	0	-28	14
	1768	2019-01-15 14:57:57.96	-499	1147	-1625	-4	6	-18	-31	-3	-28	17
	1769	2019-01-15 14:57:57.97	-487	1160	-1620	-9	9	-9	-35	-6	-29	20
	1770	2019-01-15 14:57:57.98	-489	1167	-1629	-11	11	-6	-37	-8	-29	22
	1771	2019-01-15 14:57:57.99	-490	1170	-1627	-14	14	-8	-37	-8	-29	22
	1772	2019-01-15 14:57:58.00	-489	1157	-1619	-11	11	-9	-38	-10	-28	24
	1773	2019-01-15 14:57:58.01	-480	1156	-1612	-1	6	-9	-38	-12	-26	25
	1774	2019-01-15 14:57:58.03	-471	1172	-1612	2	15	-15	-37	-10	-27	23
	1775	2019-01-15 14:57:58.04	-473	1171	-1627	-3	19	-18	-33	-5	-28	19
	1776	2019-01-15 14:57:58.05	-481	1163	-1628	-4	23	-23	-29	0	-29	14
	1777	2019-01-15 14:57:58.06	-475	1154	-1629	-2	19	-19	-30	-5	-25	17
	1778	2019-01-15 14:57:58.07	-480	1140	-1625	5	10	-13	-35	-14	-21	24
	1779	2019-01-15 14:57:58.08	-479	1137	-1614	10	5	-4	-37	-13	-24	25
	1780	2019-01-15 14:57:58.09	-472	1139	-1616	7	6	2	-36	-10	-26	23
	1781	2019-01-15 14:57:58.10	-472	1153	-1616	3	6	8	-33	-7	-26	20
	1782	2019-01-15 14:57:58.11	-469	1170	-1623	-11	10	9	-34	-8	-26	21
	1783	2019-01-15 14:57:58.12	-465	1178	-1626	-26	14	7	-35	-9	-26	22
	1784	2019-01-15 14:57:58.13	-475	1170	-1634	-26	12	2	-36	-8	-28	22
	1785	2019-01-15 14:57:58.14	-472	1174	-1633	-27	5	-1	-32	-4	-28	18
	1786	2019-01-15 14:57:58.15	-460	1179	-1627	-24	4	-7	-29	0	-29	14
	1787	2019-01-15 14:57:58.16	-473	1173	-1641	-20	-2	-12	-28	0	-28	14
	1788	2019-01-15 14:57:58.18	-469	1183	-1624	-8	-13	-25	-22	9	-31	6
	1789	2019-01-15 14:57:58.19	-469	1195	-1622	-11	-17	-38	-30	0	-30	15
	1790	2019-01-15 14:57:58.20	-469	1168	-1637	-24	-12	-46	-32	-3	-29	17
	1791	2019-01-15 14:57:58.21	-495	1138	-1632	-28	-12	-40	-30	-4	-26	17
	1792	2019-01-15 14:57:58.22	-487	1126	-1613	-12	-14	-26	-23	7	-30	8
	1793	2019-01-15 14:57:58.23	-503	1128	-1611	-2	-15	-12	-26	5	-31	10
	1794	2019-01-15 14:57:58.24	-499	1131	-1621	0	-17	3	-26	5	-31	10
	1795	2019-01-15 14:57:58.25	-492	1153	-1604	1	-19	14	-26	1	-27	12
	1796	2019-01-15 14:57:58.26	-475	1178	-1603	-1	-10	15	-30	2	-32	14
	1797	2019-01-15 14:57:58.27	-488	1188	-1616	-16	5	5	-40	-4	-36	22
	1798	2019-01-15 14:57:58.28	-485	1181	-1621	-29	14	-3	-29	4	-33	12
	1799	2019-01-15 14:57:58.29	-478	1187	-1630	-25	16	-13	-29	4	-33	12
	1800	2019-01-15 14:57:58.30	-481	1188	-1637	-25	11	-27	-32	6	-38	13
	1801	2019-01-15 14:57:58.31	-493	1174	-1639	-25	1	-34	-34	5	-39	14
	1802	2019-01-15 14:57:58.32	-492	1167	-1633	-20	-15	-37	-36	7	-43	14
	1803	2019-01-15 14:57:58.33	-467	1163	-1614	-14	-24	-36	-36	8	-44	14
	1804	2019-01-15 14:57:58.35	-480	1174	-1620	-38	-7	-35	-33	4	-37	14
	1805	2019-01-15 14:57:58.36	-488	1167	-1614	-43	-1	-33	-31	2	-33	14
	1806	2019-01-15 14:57:58.37	-486	1171	-1619	-36	0	-27	-32	-3	-29	17
	1807	2019-01-15 14:57:58.39	-485	1166	-1616	-19	-6	-18	-30	-1	-29	15
	1808	2019-01-15 14:57:58.40	-476	1162	-1604	-7	-11	-11	-28	1	-29	13
	1809	2019-01-15 14:57:58.41	-476	1159	-1606	0	-13	-6	-26	2	-28	12
	1810	2019-01-15 14:57:58.42	-492	1165	-1610	-4	-6	-3	-26	1	-27	12
	1811	2019-01-15 14:57:58.43	-486	1171	-1606	-7	-3	1	-31	-2	-29	16
	1812	2019-01-15 14:57:58.44	-478	1175	-1604	-2	3	2	-34	-3	-31	18
	1813	2019-01-15 14:57:58.45	-476	1171	-1617	0	9	1	-31	2	-33	14
	1814	2019-01-15 14:57:58.46	-488	1165	-1622	3	10	2	-28	4	-32	12
	1815	2019-01-15 14:57:58.47	-480	1170	-1628	12	2	5	-31	3	-34	14
	1816	2019-01-15 14:57:58.48	-489	1177	-1626	16	-4	-1	-38	-2	-36	20
	1817	2019-01-15 14:57:58.49	-481	1180	-1632	5	-3	-7	-39	-4	-35	21
	1818	2019-01-15 14:57:58.50	-486	1179	-1639	-3	-7	-9	-37	-2	-35	19
	1819	2019-01-15 14:57:58.51	-476	1166	-1645	-12	-16	-12	-33	3	-36	15
	1820	2019-01-15 14:57:58.53	-490	1172	-1628	-22	-23	-10	-32	1	-33	15
	1821	2019-01-15 14:57:58.54	-487	1167	-1630	-21	-25	-9	-35	-2	-33	18
	1822	2019-01-15 14:57:58.55	-495	1175	-1617	-21	-26	-11	-38	-3	-35	20
	1823	2019-01-15 14:57:58.56	-487	1167	-1606	-24	-26	-10	-33	0	-33	16
	1824	2019-01-15 14:57:58.57	-492	1164	-1608	-25	-23	-6	-28	2	-30	13
	1825	2019-01-15 14:57:58.59	-489	1183	-1607	-22	-11	-1	-23	7	-30	8
	1826	2019-01-15 14:57:58.60	-491	1171	-1611	-18	-3	-2	-28	-1	-27	14
	1827	2019-01-15 14:57:58.61	-487	1187	-1613	-13	-3	-4	-31	-1	-30	16
	1828	2019-01-15 14:57:58.62	-495	1196	-1623	-8	-6	-10	-27	-2	-25	14
	1829	2019-01-15 14:57:58.63	-488	1189	-1617	-9	-11	-21	-28	2	-30	13
	1830	2019-01-15 14:57:58.65	-499	1179	-1603	-9	-9	-38	-27	2	-29	12
	1831	2019-01-15 14:57:58.66	-492	1175	-1594	-15	-6	-43	-30	0	-30	15
	1832	2019-01-15 14:57:58.67	-495	1160	-1600	-19	10	-46	-31	2	-33	14
	1833	2019-01-15 14:57:58.68	-486	1159	-1612	-21	17	-46	-36	-6	-30	21
	1834	2019-01-15 14:57:58.69	-489	1151	-1630	-20	11	-37	-30	2	-32	14
	1835	2019-01-15 14:57:58.70	-485	1155	-1617	-15	4	-24	-33	2	-35	15
	1836	2019-01-15 14:57:58.71	-483	1163	-1609	-11	0	-12	-39	-2	-37	20
	1837	2019-01-15 14:57:58.72	-489	1168	-1603	-15	2	-9	-33	0	-33	16
	1838	2019-01-15 14:57:58.73	-473	1156	-1604	-17	8	-3	-32	3	-35	14
	1839	2019-01-15 14:57:58.74	-476	1162	-1610	-21	6	2	-34	-2	-32	18
	1840	2019-01-15 14:57:58.75	-482	1166	-1626	-25	3	7	-34	2	-36	16
	1841	2019-01-15 14:57:58.76	-470	1180	-1616	-30	-13	12	-34	4	-38	15
	1842	2019-01-15 14:57:58.77	-471	1198	-1608	-21	-15	4	-34	3	-37	15
	1843	2019-01-15 14:57:58.78	-473	1206	-1614	-20	-10	-11	-37	0	-37	18
	1844	2019-01-15 14:57:58.80	-476	1199	-1615	-13	-7	-36	-41	-9	-32	25
	1845	2019-01-15 14:57:58.81	-487	1193	-1623	-7	-11	-44	-41	-10	-31	25
	1846	2019-01-15 14:57:58.82	-484	1178	-1630	-4	-9	-50	-39	-7	-32	23
	1847	2019-01-15 14:57:58.83	-500	1171	-1634	-1	-14	-47	-38	-5	-33	21
	1848	2019-01-15 14:57:58.84	-498	1161	-1616	0	-19	-36	-39	-8	-31	23
	1849	2019-01-15 14:57:58.85	-498	1174	-1602	-1	-16	-29	-39	-6	-33	22
	1850	2019-01-15 14:57:58.86	-486	1181	-1604	-4	-9	-26	-35	-2	-33	18
	1851	2019-01-15 14:57:58.87	-486	1172	-1606	-8	2	-24	-34	-3	-31	18
	1852	2019-01-15 14:57:58.88	-492	1168	-1615	-4	9	-25	-33	-2	-31	17
	1853	2019-01-15 14:57:58.89	-505	1160	-1626	-4	5	-22	-33	2	-35	15
	1854	2019-01-15 14:57:58.90	-501	1149	-1629	-4	-2	-13	-34	3	-37	15
	1855	2019-01-15 14:57:58.91	-496	1160	-1603	7	-10	-6	-32	5	-37	13
	1856	2019-01-15 14:57:58.92	-500	1152	-1598	13	-9	0	-29	7	-36	11
	1857	2019-01-15 14:57:58.93	-494	1167	-1603	12	-9	4	-27	11	-38	8
	1858	2019-01-15 14:57:58.94	-492	1179	-1602	11	-7	1	-24	12	-36	6
	1859	2019-01-15 14:57:58.95	-493	1186	-1605	5	0	-6	-26	8	-34	9
	1860	2019-01-15 14:57:58.96	-484	1184	-1612	-4	8	-14	-24	5	-29	9
	1861	2019-01-15 14:57:58.97	-490	1181	-1619	-6	16	-19	-18	7	-25	5
	1862	2019-01-15 14:57:58.98	-494	1182	-1613	-6	17	-28	-19	7	-26	6
	1863	2019-01-15 14:57:58.99	-488	1176	-1616	-9	12	-31	-24	8	-32	8
	1864	2019-01-15 14:57:59.00	-482	1174	-1620	-13	14	-39	-22	14	-36	4
	1865	2019-01-15 14:57:59.01	-485	1183	-1621	-15	14	-44	-31	5	-36	13
	1866	2019-01-15 14:57:59.02	-492	1170	-1620	-18	9	-42	-33	6	-39	13
	1867	2019-01-15 14:57:59.03	-480	1173	-1611	-19	5	-40	-36	1	-37	17
	1868	2019-01-15 14:57:59.04	-491	1157	-1613	-27	2	-35	-36	8	-44	14
	1869	2019-01-15 14:57:59.05	-483	1148	-1608	-25	3	-24	-40	3	-43	18
	1870	2019-01-15 14:57:59.06	-489	1164	-1613	-19	0	-19	-44	-1	-43	22
	1871	2019-01-15 14:57:59.07	-484	1176	-1621	-18	-4	-17	-44	0	-44	22
	1872	2019-01-15 14:57:59.08	-488	1183	-1613	-17	-8	-19	-45	2	-47	21
	1873	2019-01-15 14:57:59.09	-492	1181	-1621	-10	-10	-26	-51	-7	-44	29
	1874	2019-01-15 14:57:59.10	-491	1182	-1615	-6	-13	-28	-44	1	-45	21
	1875	2019-01-15 14:57:59.12	-474	1172	-1590	-4	-2	-29	-53	-2	-51	27
	1876	2019-01-15 14:57:59.13	-499	1165	-1603	-9	16	-26	-48	0	-48	24
	1877	2019-01-15 14:57:59.14	-484	1165	-1613	-13	20	-20	-48	-3	-45	25
	1878	2019-01-15 14:57:59.15	-489	1171	-1625	-17	17	-12	-48	-4	-44	26
	1879	2019-01-15 14:57:59.16	-480	1169	-1626	-22	8	0	-46	1	-47	22
	1880	2019-01-15 14:57:59.17	-492	1159	-1625	-21	3	6	-42	1	-43	20
	1881	2019-01-15 14:57:59.18	-505	1155	-1628	-17	-4	12	-40	-1	-39	20
	1882	2019-01-15 14:57:59.19	-512	1166	-1623	-10	-19	21	-44	-4	-40	24
	1883	2019-01-15 14:57:59.20	-507	1172	-1620	-4	-29	25	-46	-3	-43	24
	1884	2019-01-15 14:57:59.21	-498	1186	-1612	-6	-35	26	-45	-5	-40	25
	1885	2019-01-15 14:57:59.22	-489	1201	-1604	-11	-32	22	-43	-4	-39	23
	1886	2019-01-15 14:57:59.23	-496	1198	-1600	-13	-20	12	-43	-1	-42	22
	1887	2019-01-15 14:57:59.24	-482	1201	-1587	-16	-10	3	-43	-1	-42	22
	1888	2019-01-15 14:57:59.25	-501	1199	-1602	-17	5	-11	-41	-2	-39	21
	1889	2019-01-15 14:57:59.26	-498	1191	-1620	-21	10	-20	-41	-3	-38	22
	1890	2019-01-15 14:57:59.27	-499	1174	-1621	-18	6	-22	-36	0	-36	18
	1891	2019-01-15 14:57:59.28	-506	1171	-1615	-9	-9	-23	-35	0	-35	17
	1892	2019-01-15 14:57:59.29	-493	1172	-1607	-3	-16	-18	-34	0	-34	17
	1893	2019-01-15 14:57:59.30	-492	1168	-1593	-4	-12	-14	-30	3	-33	13
	1894	2019-01-15 14:57:59.31	-477	1178	-1596	-4	1	-13	-29	2	-31	13
	1895	2019-01-15 14:57:59.32	-483	1166	-1599	-6	11	-12	-33	0	-33	16
	1896	2019-01-15 14:57:59.33	-488	1176	-1608	-7	15	-13	-35	-1	-34	18
	1897	2019-01-15 14:57:59.34	-485	1170	-1619	-8	10	-13	-35	0	-35	17
	1898	2019-01-15 14:57:59.35	-479	1178	-1609	-9	1	-15	-34	3	-37	15
	1899	2019-01-15 14:57:59.36	-483	1175	-1609	-10	-2	-15	-35	5	-40	15
	1900	2019-01-15 14:57:59.37	-478	1160	-1610	-14	0	-11	-38	4	-42	17
	1901	2019-01-15 14:57:59.38	-483	1154	-1604	-10	-1	-5	-42	-3	-39	22
	1902	2019-01-15 14:57:59.39	-482	1169	-1607	-3	-4	-2	-41	-6	-35	23
	1903	2019-01-15 14:57:59.40	-485	1185	-1626	-9	-5	-3	-36	-3	-33	19
	1904	2019-01-15 14:57:59.41	-487	1189	-1630	-22	-3	-5	-25	11	-36	7
	1905	2019-01-15 14:57:59.42	-496	1184	-1621	-25	-9	-7	-32	2	-34	15
	1906	2019-01-15 14:57:59.43	-494	1192	-1619	-25	-15	-9	-33	0	-33	16
	1907	2019-01-15 14:57:59.44	-495	1185	-1611	-31	-17	-8	-31	-4	-27	17
	1908	2019-01-15 14:57:59.45	-494	1187	-1603	-34	-13	-7	-30	1	-31	14
	1909	2019-01-15 14:57:59.46	-491	1193	-1600	-28	-10	-7	-30	0	-30	15
	1910	2019-01-15 14:57:59.47	-495	1182	-1621	-27	-6	-11	-34	-2	-32	18
	1911	2019-01-15 14:57:59.48	-499	1184	-1618	-16	-9	-9	-35	-3	-32	19
	1912	2019-01-15 14:57:59.50	-504	1205	-1607	-1	-15	-13	-40	-10	-30	25
	1913	2019-01-15 14:57:59.52	-488	1203	-1606	1	-3	-28	-28	-3	-25	15
	1914	2019-01-15 14:57:59.53	-487	1202	-1603	-2	0	-36	-25	-1	-24	13
	1915	2019-01-15 14:57:59.54	-499	1194	-1615	2	4	-38	-24	1	-25	11
	1916	2019-01-15 14:57:59.55	-499	1177	-1611	5	1	-39	-25	-2	-23	13
	1917	2019-01-15 14:57:59.56	-496	1171	-1606	11	-4	-34	-31	-6	-25	18
	1918	2019-01-15 14:57:59.57	-494	1164	-1596	18	-4	-27	-33	-6	-27	19
	1919	2019-01-15 14:57:59.58	-493	1164	-1601	18	2	-25	-31	-5	-26	18
	1920	2019-01-15 14:57:59.59	-511	1179	-1610	8	2	-22	-32	-6	-26	19
	1921	2019-01-15 14:57:59.60	-494	1164	-1594	2	7	-16	-32	0	-32	16
	1922	2019-01-15 14:57:59.62	-503	1162	-1606	2	12	-7	-29	7	-36	11
	1923	2019-01-15 14:57:59.63	-500	1166	-1607	8	10	-1	-27	6	-33	10
	1924	2019-01-15 14:57:59.64	-476	1180	-1611	11	-4	2	-30	3	-33	13
	1925	2019-01-15 14:57:59.65	-490	1193	-1615	7	-9	-2	-34	0	-34	17
	1926	2019-01-15 14:57:59.66	-470	1176	-1609	2	-5	-9	-35	-2	-33	18
	1927	2019-01-15 14:57:59.67	-487	1177	-1613	0	-4	-16	-32	-2	-30	17
	1928	2019-01-15 14:57:59.68	-488	1172	-1608	-1	-2	-16	-31	-1	-30	16
	1929	2019-01-15 14:57:59.69	-482	1173	-1606	-2	-5	-19	-29	0	-29	14
	1930	2019-01-15 14:57:59.70	-495	1175	-1612	-1	-7	-19	-30	2	-32	14
	1931	2019-01-15 14:57:59.71	-505	1178	-1616	1	-13	-20	-30	3	-33	13
	1932	2019-01-15 14:57:59.72	-497	1181	-1610	3	-16	-19	-29	3	-32	13
	1933	2019-01-15 14:57:59.73	-506	1182	-1614	1	-16	-21	-28	3	-31	12
	1934	2019-01-15 14:57:59.74	-512	1174	-1621	-6	-11	-19	-30	-2	-28	16
	1935	2019-01-15 14:57:59.75	-508	1166	-1614	-10	-11	-18	-31	-1	-30	16
	1936	2019-01-15 14:57:59.76	-504	1164	-1604	-7	-9	-11	-31	3	-34	14
	1937	2019-01-15 14:57:59.77	-513	1179	-1615	-6	-6	-8	-31	2	-33	14
	1938	2019-01-15 14:57:59.78	-515	1191	-1617	-14	-8	-10	-31	0	-31	15
	1939	2019-01-15 14:57:59.79	-502	1177	-1608	-19	-10	-6	-31	2	-33	14
	1940	2019-01-15 14:57:59.80	-505	1159	-1606	-16	-11	-2	-30	6	-36	12
	1941	2019-01-15 14:57:59.82	-506	1161	-1605	3	-11	14	-24	10	-34	7
	1942	2019-01-15 14:57:59.83	-496	1184	-1604	16	-9	20	-29	1	-30	14
	1943	2019-01-15 14:57:59.84	-505	1198	-1604	17	-2	14	-29	0	-29	14
	1944	2019-01-15 14:57:59.85	-497	1194	-1619	11	5	5	-29	-5	-24	17
	1945	2019-01-15 14:57:59.87	-494	1190	-1611	7	7	-16	-36	-5	-31	20
	1946	2019-01-15 14:57:59.88	-493	1182	-1613	6	7	-25	-29	0	-29	14
	1947	2019-01-15 14:57:59.89	-495	1175	-1617	9	8	-32	-25	2	-27	11
	1948	2019-01-15 14:57:59.90	-503	1175	-1609	9	7	-31	-26	0	-26	13
	1949	2019-01-15 14:57:59.91	-509	1149	-1624	4	2	-31	-36	-10	-26	23
	1950	2019-01-15 14:57:59.92	-502	1138	-1614	-1	0	-17	-32	-3	-29	17
	1951	2019-01-15 14:57:59.93	-503	1129	-1609	-6	0	-2	-32	-6	-26	19
	1952	2019-01-15 14:57:59.94	-502	1141	-1601	-7	-1	13	-36	-8	-28	22
	1953	2019-01-15 14:57:59.95	-497	1171	-1604	-7	4	21	-27	-4	-23	15
	1954	2019-01-15 14:57:59.97	-489	1204	-1615	-14	17	6	-30	2	-32	14
	1955	2019-01-15 14:57:59.98	-486	1199	-1615	-15	16	-4	-31	1	-32	15
	1956	2019-01-15 14:57:59.99	-485	1188	-1608	-12	10	-11	-32	-1	-31	16
	1957	2019-01-15 14:58:00.00	-481	1180	-1601	-10	6	-18	-32	0	-32	16
	1958	2019-01-15 14:58:00.01	-486	1189	-1606	-6	6	-25	-32	1	-33	15
	1959	2019-01-15 14:58:00.03	-488	1188	-1617	-1	7	-39	-30	4	-34	13
	1960	2019-01-15 14:58:00.04	-493	1184	-1618	-6	6	-45	-29	9	-38	10
	1961	2019-01-15 14:58:00.05	-478	1164	-1612	-6	8	-43	-30	8	-38	11
	1962	2019-01-15 14:58:00.06	-501	1148	-1604	1	8	-24	-31	6	-37	12
	1963	2019-01-15 14:58:00.07	-497	1146	-1611	-1	11	-10	-34	3	-37	15
	1964	2019-01-15 14:58:00.08	-492	1161	-1615	-5	13	3	-34	0	-34	17
	1965	2019-01-15 14:58:00.09	-490	1169	-1613	-10	13	11	-36	-1	-35	18
	1966	2019-01-15 14:58:00.10	-495	1189	-1625	-18	11	14	-36	-4	-32	20
	1967	2019-01-15 14:58:00.11	-486	1191	-1618	-23	5	14	-36	-1	-35	18
	1968	2019-01-15 14:58:00.12	-477	1195	-1614	-22	1	11	-38	-2	-36	20
	1969	2019-01-15 14:58:00.13	-485	1195	-1604	-18	2	2	-36	-2	-34	19
	1970	2019-01-15 14:58:00.14	-483	1182	-1609	-13	2	-6	-35	-3	-32	19
	1971	2019-01-15 14:58:00.15	-491	1182	-1611	-6	-5	-10	-34	-4	-30	19
	1972	2019-01-15 14:58:00.16	-495	1187	-1611	2	-10	-16	-29	0	-29	14
	1973	2019-01-15 14:58:00.17	-501	1182	-1621	-4	-11	-19	-24	6	-30	9
	1974	2019-01-15 14:58:00.18	-492	1171	-1618	-14	-9	-18	-28	3	-31	12
	1975	2019-01-15 14:58:00.19	-500	1168	-1614	-17	-8	-18	-36	-5	-31	20
	1976	2019-01-15 14:58:00.20	-494	1177	-1610	-17	-3	-17	-39	-9	-30	24
	1977	2019-01-15 14:58:00.21	-492	1169	-1596	-19	1	-15	-38	-6	-32	22
	1978	2019-01-15 14:58:00.22	-486	1160	-1612	-17	4	-12	-33	3	-36	15
	1979	2019-01-15 14:58:00.23	-486	1190	-1621	-14	2	-14	-24	11	-35	6
	1980	2019-01-15 14:58:00.24	-485	1201	-1621	-18	-1	-21	-30	2	-32	14
	1981	2019-01-15 14:58:00.25	-484	1193	-1621	-21	3	-29	-27	2	-29	12
	1982	2019-01-15 14:58:00.26	-478	1183	-1616	-18	2	-37	-18	5	-23	6
	1983	2019-01-15 14:58:00.27	-482	1178	-1620	-11	-6	-38	-20	8	-28	6
	1984	2019-01-15 14:58:00.28	-481	1171	-1602	-2	-8	-40	-24	9	-33	7
	1985	2019-01-15 14:58:00.29	-482	1166	-1599	-2	-9	-39	-29	8	-37	10
	1986	2019-01-15 14:58:00.30	-483	1162	-1607	-3	-11	-32	-27	8	-35	9
	1987	2019-01-15 14:58:00.31	-493	1163	-1617	-3	-14	-24	-26	5	-31	10
	1988	2019-01-15 14:58:00.32	-505	1162	-1618	-6	-20	-10	-35	-8	-27	21
	1989	2019-01-15 14:58:00.33	-498	1165	-1614	-11	-28	-2	-31	-2	-29	16
	1990	2019-01-15 14:58:00.34	-503	1165	-1605	-8	-29	7	-30	-3	-27	16
	1991	2019-01-15 14:58:00.35	-495	1168	-1596	1	-20	7	-34	-3	-31	18
	1992	2019-01-15 14:58:00.36	-499	1166	-1601	3	-7	8	-31	1	-32	15
	1993	2019-01-15 14:58:00.37	-501	1172	-1610	0	4	9	-34	-4	-30	19
	1994	2019-01-15 14:58:00.38	-504	1178	-1616	6	9	7	-38	-6	-32	22
[truncated: 3,980 more rows]
