# Supplementary material for: Evaluating the stress-response of dental students to the dental school environment
Source: PeerJ. 2020 May 6;8:e8981. doi: 10.7717/peerj.8981 (PMC7210805; doi:10.7717/peerj.8981)
Supplement: Supplemental Information 1 [file peerj-08-8981-s001.zip › 2 -1-III.csv]

// Data mode : Full
// Data quality : High
// Acceleration sensor's range : 16g
// Gyroscope sensor's range : 2000dps
//
//ARTIFACT	NUM	DATE	ACC_X	ACC_Y	ACC_Z	GYRO_X	GYRO_Y	GYRO_Z	EOG_L	EOG_R	EOG_H	EOG_V
	1	2019-01-22 09:20:47.88	-406	188	-1995	120	135	-178	-105	7	-112	49
	2	2019-01-22 09:20:47.89	-409	182	-2003	121	135	-181	-213	-178	-35	195
	3	2019-01-22 09:20:47.90	-400	175	-2021	122	132	-180	-114	-3	-111	58
	4	2019-01-22 09:20:47.91	-405	184	-1996	123	123	-176	-209	-168	-41	188
	5	2019-01-22 09:20:47.92	-391	183	-1985	125	118	-175	-99	-3	-96	51
	6	2019-01-22 09:20:47.93	-394	186	-1983	121	125	-178	-190	-180	-10	185
	7	2019-01-22 09:20:47.94	-393	186	-1995	114	139	-184	-101	-23	-78	62
	8	2019-01-22 09:20:47.95	-397	172	-2014	105	143	-188	-186	-170	-16	178
	9	2019-01-22 09:20:47.96	-401	164	-2045	101	143	-185	-77	-9	-68	43
	10	2019-01-22 09:20:47.97	-400	148	-2050	86	138	-176	-157	-164	7	160
	11	2019-01-22 09:20:47.98	-397	140	-2047	81	122	-161	-56	-4	-52	30
	12	2019-01-22 09:20:47.99	-401	139	-2014	83	110	-148	-129	-145	16	137
	13	2019-01-22 09:20:48.00	-391	146	-1997	90	109	-138	-53	-1	-52	27
	14	2019-01-22 09:20:48.01	-390	161	-1984	101	116	-137	-144	-140	-4	142
	15	2019-01-22 09:20:48.02	-392	168	-1992	117	129	-142	-73	15	-88	29
	16	2019-01-22 09:20:48.03	-388	166	-2010	126	144	-149	-148	-123	-25	135
	17	2019-01-22 09:20:48.04	-389	152	-2022	126	154	-155	-80	1	-81	39
	18	2019-01-22 09:20:48.05	-384	138	-2043	136	154	-151	-158	-148	-10	153
	19	2019-01-22 09:20:48.06	-377	141	-2037	138	146	-146	-126	-61	-65	93
	20	2019-01-22 09:20:48.07	-376	151	-2032	136	137	-143	-216	-223	7	219
	21	2019-01-22 09:20:48.08	-373	146	-2027	133	128	-142	-189	-154	-35	171
	22	2019-01-22 09:20:48.09	-375	142	-2018	130	125	-147	-269	-295	26	282
	23	2019-01-22 09:20:48.10	-373	133	-2006	126	127	-151	-241	-219	-22	230
	24	2019-01-22 09:20:48.11	-362	120	-2006	123	131	-147	-305	-338	33	321
	25	2019-01-22 09:20:48.12	-369	113	-2024	118	133	-146	-274	-251	-23	262
	26	2019-01-22 09:20:48.13	-361	99	-2044	109	127	-134	-304	-318	14	311
	27	2019-01-22 09:20:48.14	-363	117	-2059	99	112	-122	-232	-190	-42	211
	28	2019-01-22 09:20:48.15	-363	111	-2022	89	96	-113	-228	-231	3	229
	29	2019-01-22 09:20:48.16	-356	117	-2018	86	90	-108	-170	-123	-47	146
	30	2019-01-22 09:20:48.17	-372	121	-1997	85	90	-110	-193	-192	-1	192
	31	2019-01-22 09:20:48.18	-355	127	-2003	86	95	-117	-157	-93	-64	125
	32	2019-01-22 09:20:48.19	-361	123	-1998	83	101	-126	-169	-149	-20	159
	33	2019-01-22 09:20:48.20	-363	110	-2021	74	112	-132	-148	-81	-67	114
	34	2019-01-22 09:20:48.21	-358	109	-2026	70	111	-139	-168	-147	-21	157
	35	2019-01-22 09:20:48.22	-353	111	-2013	73	102	-146	-134	-76	-58	105
	36	2019-01-22 09:20:48.23	-341	119	-2003	81	95	-157	-122	-110	-12	116
	37	2019-01-22 09:20:48.24	-335	119	-1996	83	97	-168	-85	-25	-60	55
	38	2019-01-22 09:20:48.25	-322	114	-2002	81	101	-181	-86	-59	-27	72
	39	2019-01-22 09:20:48.26	-318	101	-2017	75	107	-189	-82	-6	-76	44
	40	2019-01-22 09:20:48.27	-325	77	-2035	64	108	-190	-90	-54	-36	72
	41	2019-01-22 09:20:48.28	-317	44	-2049	51	97	-176	-91	-14	-77	52
	42	2019-01-22 09:20:48.29	-322	27	-2052	36	83	-147	-85	-58	-27	71
	43	2019-01-22 09:20:48.30	-303	8	-2061	11	60	-109	-90	-35	-55	62
	44	2019-01-22 09:20:48.31	-293	1	-2061	-11	36	-64	-78	-53	-25	65
	45	2019-01-22 09:20:48.32	-284	-9	-2074	-34	15	-17	-85	-21	-64	53
	46	2019-01-22 09:20:48.33	-278	-41	-2095	-62	-11	38	-65	-42	-23	53
	47	2019-01-22 09:20:48.34	-280	-77	-2130	-92	-49	117	-92	-48	-44	70
	48	2019-01-22 09:20:48.35	-285	-78	-2156	-124	-103	211	-89	-80	-9	84
	49	2019-01-22 09:20:48.36	-283	-108	-2151	-170	-162	321	-127	-95	-32	111
	50	2019-01-22 09:20:48.37	-265	-121	-2141	-223	-216	440	-89	-106	17	97
	51	2019-01-22 09:20:48.38	-262	-153	-2151	-282	-275	574	-99	-109	10	104
	52	2019-01-22 09:20:48.39	-255	-218	-2181	-358	-333	736	-38	-85	47	61
	53	2019-01-22 09:20:48.40	-268	-273	-2201	-435	-408	936	-65	-82	17	73
	54	2019-01-22 09:20:48.41	-271	-320	-2198	-505	-499	1167	-30	-47	17	38
	55	2019-01-22 09:20:48.42	-264	-291	-2175	-569	-606	1411	-83	-60	-23	71
	56	2019-01-22 09:20:48.43	-249	-177	-2094	-622	-709	1624	-54	-41	-13	47
	57	2019-01-22 09:20:48.44	-241	-44	-2017	-677	-770	1767	-119	-86	-33	102
	58	2019-01-22 09:20:48.45	-238	66	-1977	-768	-790	1849	-100	-89	-11	94
	59	2019-01-22 09:20:48.46	-258	144	-1975	-874	-798	1881	-160	-145	-15	152
	60	2019-01-22 09:20:48.47	-276	168	-1972	-970	-811	1882	-100	-104	4	102
	61	2019-01-22 09:20:48.48	-302	289	-1932	-1146	-860	1809	-146	-133	-13	139
	62	2019-01-22 09:20:48.49	-325	310	-1891	-1197	-880	1735	-84	-87	3	85
	63	2019-01-22 09:20:48.50	-347	333	-1844	-1188	-882	1642	-122	-121	-1	121
	64	2019-01-22 09:20:48.51	-376	347	-1829	-1151	-859	1551	-23	-37	14	30
	65	2019-01-22 09:20:48.52	-402	345	-1820	-1105	-826	1466	-52	-58	6	55
	66	2019-01-22 09:20:48.53	-425	360	-1844	-1045	-793	1395	24	27	-3	-25
	67	2019-01-22 09:20:48.54	-462	402	-1836	-997	-767	1335	-43	-27	-16	35
	68	2019-01-22 09:20:48.55	-491	521	-1742	-966	-742	1265	21	35	-14	-28
	69	2019-01-22 09:20:48.56	-510	630	-1674	-936	-685	1147	-43	-30	-13	36
	70	2019-01-22 09:20:48.57	-535	706	-1675	-904	-577	1012	54	72	-18	-63
	71	2019-01-22 09:20:48.58	-561	727	-1698	-870	-448	864	3	17	-14	-10
	72	2019-01-22 09:20:48.59	-583	706	-1765	-828	-342	737	116	132	-16	-124
	73	2019-01-22 09:20:48.60	-599	683	-1812	-771	-274	645	64	87	-23	-75
	74	2019-01-22 09:20:48.61	-602	645	-1846	-719	-229	588	174	229	-55	-201
	75	2019-01-22 09:20:48.62	-591	613	-1864	-675	-206	558	98	174	-76	-136
	76	2019-01-22 09:20:48.63	-550	631	-1855	-627	-197	552	182	283	-101	-232
	77	2019-01-22 09:20:48.64	-526	689	-1853	-580	-200	539	67	167	-100	-117
	78	2019-01-22 09:20:48.65	-508	728	-1834	-542	-196	515	136	275	-139	-205
	79	2019-01-22 09:20:48.66	-478	776	-1779	-508	-183	486	35	188	-153	-111
	80	2019-01-22 09:20:48.67	-459	798	-1744	-483	-149	445	129	321	-192	-225
	81	2019-01-22 09:20:48.68	-462	785	-1764	-459	-109	404	23	206	-183	-114
	82	2019-01-22 09:20:48.69	-459	739	-1830	-439	-86	376	100	300	-200	-200
	83	2019-01-22 09:20:48.70	-478	712	-1850	-424	-92	369	-25	148	-173	-61
	84	2019-01-22 09:20:48.71	-464	704	-1838	-408	-111	382	52	246	-194	-149
	85	2019-01-22 09:20:48.72	-454	725	-1849	-414	-134	408	-77	100	-177	-11
	86	2019-01-22 09:20:48.73	-446	780	-1825	-432	-153	430	-7	185	-192	-89
	87	2019-01-22 09:20:48.74	-442	807	-1778	-438	-170	443	-129	22	-151	53
	88	2019-01-22 09:20:48.75	-434	855	-1733	-432	-175	449	-42	119	-161	-38
	89	2019-01-22 09:20:48.76	-431	885	-1716	-425	-164	444	-144	-23	-121	83
	90	2019-01-22 09:20:48.77	-437	905	-1739	-420	-153	435	-45	100	-145	-27
	91	2019-01-22 09:20:48.78	-446	908	-1780	-417	-156	427	-150	-34	-116	92
	92	2019-01-22 09:20:48.79	-463	900	-1785	-413	-178	421	-42	91	-133	-24
	93	2019-01-22 09:20:48.80	-469	904	-1781	-402	-210	422	-147	-66	-81	106
	94	2019-01-22 09:20:48.81	-474	888	-1755	-395	-242	433	-46	42	-88	2
	95	2019-01-22 09:20:48.82	-475	902	-1718	-382	-267	448	-163	-116	-47	139
	96	2019-01-22 09:20:48.83	-477	924	-1675	-360	-273	469	-40	30	-70	5
	97	2019-01-22 09:20:48.84	-498	993	-1686	-331	-265	482	-139	-95	-44	117
	98	2019-01-22 09:20:48.85	-527	1068	-1718	-326	-253	479	-32	64	-96	-16
	99	2019-01-22 09:20:48.86	-551	1100	-1746	-339	-241	460	-144	-69	-75	106
	100	2019-01-22 09:20:48.87	-564	1125	-1762	-341	-233	432	-8	112	-120	-52
	101	2019-01-22 09:20:48.88	-571	1090	-1794	-330	-237	418	-105	-29	-76	67
	102	2019-01-22 09:20:48.89	-561	1054	-1807	-309	-257	426	16	129	-113	-72
	103	2019-01-22 09:20:48.90	-557	1041	-1810	-270	-288	460	-113	-42	-71	77
	104	2019-01-22 09:20:48.91	-530	1049	-1788	-231	-328	507	24	131	-107	-77
	105	2019-01-22 09:20:48.92	-488	1059	-1768	-199	-356	553	-87	-11	-76	49
	106	2019-01-22 09:20:48.93	-456	1066	-1745	-175	-358	594	42	171	-129	-106
	107	2019-01-22 09:20:48.94	-426	1058	-1733	-155	-348	625	-103	-22	-81	62
	108	2019-01-22 09:20:48.95	-391	1057	-1743	-140	-339	652	6	112	-106	-59
	109	2019-01-22 09:20:48.96	-364	1082	-1711	-126	-342	670	-126	-83	-43	104
	110	2019-01-22 09:20:48.97	-339	1095	-1706	-118	-336	675	10	91	-81	-50
	111	2019-01-22 09:20:48.98	-334	1099	-1736	-118	-324	674	-113	-72	-41	92
	112	2019-01-22 09:20:48.99	-364	1130	-1785	-108	-328	661	23	114	-91	-68
	113	2019-01-22 09:20:49.00	-392	1143	-1788	-106	-363	644	-106	-68	-38	87
	114	2019-01-22 09:20:49.01	-418	1138	-1784	-111	-403	623	19	107	-88	-63
	115	2019-01-22 09:20:49.02	-433	1111	-1784	-126	-440	606	-127	-89	-38	108
	116	2019-01-22 09:20:49.03	-452	1084	-1738	-138	-475	593	-6	67	-73	-30
	117	2019-01-22 09:20:49.04	-475	1066	-1734	-149	-509	589	-149	-137	-12	143
	118	2019-01-22 09:20:49.05	-471	1063	-1694	-158	-540	588	-21	32	-53	-5
	119	2019-01-22 09:20:49.06	-488	1081	-1682	-144	-549	588	-146	-146	0	146
	120	2019-01-22 09:20:49.07	-493	1112	-1657	-121	-544	586	5	53	-48	-29
	121	2019-01-22 09:20:49.08	-490	1133	-1648	-96	-522	577	-102	-113	11	107
	122	2019-01-22 09:20:49.09	-487	1147	-1655	-80	-492	565	47	89	-42	-68
	123	2019-01-22 09:20:49.10	-489	1159	-1638	-64	-470	551	-76	-78	2	77
	124	2019-01-22 09:20:49.11	-476	1149	-1641	-49	-456	539	58	132	-74	-95
	125	2019-01-22 09:20:49.12	-483	1148	-1681	-50	-446	531	-97	-72	-25	84
	126	2019-01-22 09:20:49.13	-475	1135	-1700	-60	-451	534	32	102	-70	-67
	127	2019-01-22 09:20:49.14	-466	1131	-1692	-64	-449	541	-118	-107	-11	112
	128	2019-01-22 09:20:49.15	-451	1161	-1671	-76	-446	541	-2	64	-66	-31
	129	2019-01-22 09:20:49.16	-487	1171	-1688	-90	-447	521	-146	-139	-7	142
	130	2019-01-22 09:20:49.17	-516	1162	-1698	-106	-455	491	-2	67	-69	-32
	131	2019-01-22 09:20:49.18	-556	1150	-1752	-102	-475	458	-147	-121	-26	134
	132	2019-01-22 09:20:49.19	-601	1122	-1790	-104	-513	429	-13	92	-105	-39
	133	2019-01-22 09:20:49.20	-639	1090	-1747	-104	-564	414	-141	-95	-46	118
	134	2019-01-22 09:20:49.21	-658	1058	-1696	-84	-607	412	-3	103	-106	-50
	135	2019-01-22 09:20:49.22	-645	1054	-1630	-64	-635	420	-135	-105	-30	120
	136	2019-01-22 09:20:49.23	-614	1077	-1529	-55	-631	425	-2	75	-77	-36
	137	2019-01-22 09:20:49.24	-598	1122	-1461	-45	-589	410	-134	-129	-5	131
	138	2019-01-22 09:20:49.25	-590	1191	-1485	-47	-525	373	-2	83	-85	-40
	139	2019-01-22 09:20:49.26	-604	1203	-1480	-70	-451	322	-124	-89	-35	106
	140	2019-01-22 09:20:49.27	-626	1207	-1516	-90	-376	270	7	107	-100	-57
	141	2019-01-22 09:20:49.28	-645	1181	-1570	-96	-324	232	-132	-108	-24	120
	142	2019-01-22 09:20:49.29	-668	1133	-1600	-98	-296	217	-15	58	-73	-21
	143	2019-01-22 09:20:49.30	-698	1127	-1629	-80	-290	224	-138	-149	11	143
	144	2019-01-22 09:20:49.31	-742	1125	-1670	-64	-315	248	-10	37	-47	-13
	145	2019-01-22 09:20:49.32	-738	1174	-1616	-56	-355	277	-116	-117	1	116
	146	2019-01-22 09:20:49.33	-721	1211	-1533	-43	-364	286	45	141	-96	-93
	147	2019-01-22 09:20:49.34	-713	1230	-1459	-47	-326	284	-53	0	-53	26
	148	2019-01-22 09:20:49.35	-703	1240	-1435	-49	-274	268	67	188	-121	-127
	149	2019-01-22 09:20:49.36	-700	1227	-1423	-51	-215	255	-60	-18	-42	39
	150	2019-01-22 09:20:49.37	-683	1217	-1441	-49	-158	237	62	164	-102	-113
	151	2019-01-22 09:20:49.38	-673	1193	-1456	-43	-115	222	-55	-37	-18	46
	152	2019-01-22 09:20:49.39	-678	1185	-1497	-35	-82	214	51	130	-79	-90
	153	2019-01-22 09:20:49.40	-680	1192	-1541	-31	-72	218	-93	-82	-11	87
	154	2019-01-22 09:20:49.41	-667	1213	-1560	-33	-74	224	14	80	-66	-47
	155	2019-01-22 09:20:49.42	-656	1231	-1573	-33	-79	224	-89	-108	19	98
	156	2019-01-22 09:20:49.43	-644	1230	-1575	-25	-78	221	28	74	-46	-51
	157	2019-01-22 09:20:49.44	-629	1239	-1588	-7	-78	214	-95	-98	3	96
	158	2019-01-22 09:20:49.45	-632	1228	-1585	16	-76	203	13	93	-80	-53
	159	2019-01-22 09:20:49.46	-636	1222	-1603	46	-77	195	-86	-71	-15	78
	160	2019-01-22 09:20:49.47	-619	1216	-1604	67	-85	192	23	102	-79	-62
	161	2019-01-22 09:20:49.48	-612	1202	-1594	91	-91	192	-84	-86	2	85
	162	2019-01-22 09:20:49.49	-612	1187	-1604	115	-92	196	18	78	-60	-48
	163	2019-01-22 09:20:49.50	-629	1165	-1601	145	-89	211	-94	-85	-9	89
	164	2019-01-22 09:20:49.51	-648	1149	-1620	178	-89	236	8	82	-74	-45
	165	2019-01-22 09:20:49.52	-649	1146	-1606	207	-92	268	-88	-87	-1	87
	166	2019-01-22 09:20:49.53	-654	1145	-1592	232	-92	307	3	67	-64	-35
	167	2019-01-22 09:20:49.54	-643	1146	-1594	250	-89	350	-94	-100	6	97
	168	2019-01-22 09:20:49.55	-647	1157	-1579	254	-87	393	11	78	-67	-44
	169	2019-01-22 09:20:49.56	-629	1141	-1572	266	-80	431	-64	-63	-1	63
	170	2019-01-22 09:20:49.57	-617	1132	-1553	277	-71	470	6	95	-89	-50
	171	2019-01-22 09:20:49.58	-593	1121	-1516	298	-54	505	-108	-59	-49	83
	172	2019-01-22 09:20:49.59	-583	1116	-1545	330	-32	534	-61	72	-133	-5
	173	2019-01-22 09:20:49.60	-579	1120	-1556	364	-17	558	-167	-68	-99	117
	174	2019-01-22 09:20:49.61	-578	1126	-1571	388	-4	573	-118	54	-172	32
	175	2019-01-22 09:20:49.62	-577	1134	-1597	402	-5	585	-221	-131	-90	176
	176	2019-01-22 09:20:49.63	-565	1138	-1620	404	-11	587	-144	-8	-136	76
	177	2019-01-22 09:20:49.64	-545	1139	-1636	396	-28	587	-191	-137	-54	164
	178	2019-01-22 09:20:49.65	-544	1142	-1635	385	-46	583	-96	18	-114	39
	179	2019-01-22 09:20:49.66	-530	1167	-1648	372	-67	572	-145	-72	-73	108
	180	2019-01-22 09:20:49.67	-512	1167	-1658	354	-79	556	-82	55	-137	13
	181	2019-01-22 09:20:49.68	-512	1176	-1631	333	-81	534	-156	-98	-58	127
	182	2019-01-22 09:20:49.69	-494	1167	-1625	318	-79	503	-99	12	-111	43
	183	2019-01-22 09:20:49.70	-487	1151	-1637	309	-73	472	-169	-125	-44	147
	184	2019-01-22 09:20:49.71	-483	1140	-1651	300	-57	439	-109	-23	-86	66
	185	2019-01-22 09:20:49.72	-488	1112	-1681	297	-51	410	-147	-129	-18	138
	186	2019-01-22 09:20:49.73	-500	1095	-1721	305	-57	389	-87	-23	-64	55
	187	2019-01-22 09:20:49.74	-507	1087	-1751	316	-72	376	-146	-138	-8	142
	188	2019-01-22 09:20:49.75	-516	1069	-1767	323	-98	370	-105	-34	-71	69
	189	2019-01-22 09:20:49.76	-520	1060	-1750	336	-129	375	-164	-134	-30	149
	190	2019-01-22 09:20:49.77	-513	1084	-1728	351	-154	379	-126	-39	-87	82
	191	2019-01-22 09:20:49.78	-508	1090	-1714	350	-172	387	-171	-133	-38	152
	192	2019-01-22 09:20:49.79	-507	1111	-1715	306	-190	391	-130	-62	-68	96
	193	2019-01-22 09:20:49.80	-511	1097	-1713	280	-188	396	-159	-160	1	159
	194	2019-01-22 09:20:49.81	-513	1072	-1730	256	-181	400	-112	-77	-35	94
	195	2019-01-22 09:20:49.82	-508	1050	-1727	246	-173	405	-131	-138	7	134
	196	2019-01-22 09:20:49.83	-514	1016	-1712	247	-169	413	-97	-45	-52	71
	197	2019-01-22 09:20:49.84	-510	963	-1726	266	-169	425	-139	-122	-17	130
	198	2019-01-22 09:20:49.85	-520	965	-1725	289	-171	442	-121	-38	-83	79
	199	2019-01-22 09:20:49.86	-508	996	-1740	305	-177	452	-129	-75	-54	102
	200	2019-01-22 09:20:49.87	-510	1014	-1706	307	-167	455	-93	-10	-83	51
	201	2019-01-22 09:20:49.88	-500	1030	-1693	305	-142	439	-100	-83	-17	91
	202	2019-01-22 09:20:49.89	-494	1030	-1713	287	-121	415	-79	-38	-41	58
	203	2019-01-22 09:20:49.90	-479	1024	-1715	259	-99	390	-86	-96	10	91
	204	2019-01-22 09:20:49.91	-460	1003	-1708	240	-81	363	-74	-39	-35	56
	205	2019-01-22 09:20:49.92	-441	984	-1694	225	-65	336	-76	-70	-6	73
	206	2019-01-22 09:20:49.93	-422	957	-1696	210	-54	312	-52	-13	-39	32
	207	2019-01-22 09:20:49.94	-403	943	-1656	193	-42	286	-45	-44	-1	44
	208	2019-01-22 09:20:49.95	-371	920	-1666	188	-23	257	-50	-10	-40	30
	209	2019-01-22 09:20:49.96	-371	905	-1706	169	-10	231	-55	-57	2	56
	210	2019-01-22 09:20:49.97	-367	892	-1698	144	-7	210	-63	-37	-26	50
	211	2019-01-22 09:20:49.98	-361	887	-1718	131	-19	190	-64	-74	10	69
	212	2019-01-22 09:20:49.99	-364	894	-1734	97	-42	178	-65	-43	-22	54
	213	2019-01-22 09:20:50.00	-357	889	-1767	43	-64	166	-60	-67	7	63
	214	2019-01-22 09:20:50.01	-345	886	-1775	-7	-91	159	-69	-47	-22	58
	215	2019-01-22 09:20:50.02	-336	871	-1764	-53	-125	159	-50	-63	13	56
	216	2019-01-22 09:20:50.03	-329	859	-1723	-95	-159	161	-57	-51	-6	54
	217	2019-01-22 09:20:50.04	-341	849	-1726	-121	-190	166	-42	-65	23	53
	218	2019-01-22 09:20:50.05	-354	905	-1754	-154	-226	173	-76	-70	-6	73
	219	2019-01-22 09:20:50.06	-367	931	-1773	-203	-259	177	-59	-81	22	70
	220	2019-01-22 09:20:50.07	-373	943	-1763	-264	-289	179	-70	-81	11	75
	221	2019-01-22 09:20:50.08	-383	960	-1743	-310	-306	183	-34	-53	19	43
	222	2019-01-22 09:20:50.09	-385	961	-1731	-349	-323	186	-58	-47	-11	52
	223	2019-01-22 09:20:50.10	-389	952	-1689	-386	-342	195	-40	-49	9	44
	224	2019-01-22 09:20:50.11	-401	960	-1664	-393	-349	207	-83	-74	-9	78
	225	2019-01-22 09:20:50.12	-404	996	-1629	-386	-356	218	-41	-45	4	43
	226	2019-01-22 09:20:50.13	-406	1021	-1630	-377	-357	229	-85	-65	-20	75
	227	2019-01-22 09:20:50.14	-424	1060	-1629	-377	-350	238	-46	-36	-10	41
	228	2019-01-22 09:20:50.15	-435	1111	-1612	-377	-339	238	-87	-68	-19	77
	229	2019-01-22 09:20:50.16	-437	1141	-1638	-388	-327	234	-26	-10	-16	18
	230	2019-01-22 09:20:50.17	-445	1149	-1643	-405	-320	228	-67	-47	-20	57
	231	2019-01-22 09:20:50.18	-459	1157	-1643	-410	-317	221	-13	-5	-8	9
	232	2019-01-22 09:20:50.19	-457	1171	-1640	-407	-319	215	-58	-36	-22	47
	233	2019-01-22 09:20:50.20	-456	1190	-1649	-409	-320	210	17	32	-15	-24
	234	2019-01-22 09:20:50.21	-455	1195	-1640	-412	-322	205	-34	-26	-8	30
	235	2019-01-22 09:20:50.22	-464	1229	-1608	-404	-330	197	26	40	-14	-33
	236	2019-01-22 09:20:50.23	-470	1250	-1606	-399	-335	186	-30	-4	-26	17
	237	2019-01-22 09:20:50.24	-475	1261	-1591	-406	-329	168	28	72	-44	-50
	238	2019-01-22 09:20:50.25	-469	1263	-1571	-408	-315	146	-146	-108	-38	127
	239	2019-01-22 09:20:50.26	-479	1270	-1597	-406	-310	125	-104	-172	68	138
	240	2019-01-22 09:20:50.27	-497	1265	-1598	-405	-311	110	55	-37	92	-9
	241	2019-01-22 09:20:50.28	-501	1255	-1617	-395	-318	98	240	253	-13	-246
	242	2019-01-22 09:20:50.29	-507	1246	-1607	-374	-326	93	132	219	-87	-175
	243	2019-01-22 09:20:50.30	-503	1239	-1577	-346	-338	90	127	236	-109	-181
	244	2019-01-22 09:20:50.31	-507	1242	-1580	-318	-349	90	-5	75	-80	-35
	245	2019-01-22 09:20:50.32	-519	1243	-1578	-295	-360	88	56	136	-80	-96
	246	2019-01-22 09:20:50.33	-548	1244	-1603	-281	-378	91	-20	47	-67	-13
	247	2019-01-22 09:20:50.34	-553	1253	-1624	-284	-400	96	58	161	-103	-109
	248	2019-01-22 09:20:50.35	-579	1260	-1606	-294	-422	103	-37	74	-111	-18
	249	2019-01-22 09:20:50.36	-582	1269	-1571	-299	-436	107	32	166	-134	-99
	250	2019-01-22 09:20:50.37	-580	1265	-1522	-297	-436	114	-53	58	-111	-2
	251	2019-01-22 09:20:50.38	-577	1262	-1450	-277	-418	120	54	174	-120	-114
	252	2019-01-22 09:20:50.39	-578	1247	-1456	-258	-389	127	-33	55	-88	-11
	253	2019-01-22 09:20:50.40	-584	1252	-1433	-237	-358	134	34	139	-105	-86
	254	2019-01-22 09:20:50.41	-575	1249	-1424	-220	-331	139	-78	9	-87	34
	255	2019-01-22 09:20:50.42	-558	1263	-1421	-210	-300	141	8	122	-114	-65
	256	2019-01-22 09:20:50.43	-571	1279	-1412	-211	-271	142	-94	-6	-88	50
	257	2019-01-22 09:20:50.44	-568	1299	-1418	-224	-249	135	-34	90	-124	-28
	258	2019-01-22 09:20:50.45	-558	1311	-1396	-241	-229	122	-140	-44	-96	92
	259	2019-01-22 09:20:50.46	-568	1339	-1399	-264	-207	103	-59	64	-123	-2
	260	2019-01-22 09:20:50.47	-577	1349	-1409	-285	-193	82	-166	-61	-105	113
	261	2019-01-22 09:20:50.48	-587	1346	-1414	-304	-190	54	-72	76	-148	-2
	262	2019-01-22 09:20:50.49	-588	1334	-1425	-313	-186	28	-162	-48	-114	105
	263	2019-01-22 09:20:50.50	-592	1337	-1449	-311	-197	9	-63	68	-131	-2
	264	2019-01-22 09:20:50.51	-604	1345	-1452	-312	-212	-4	-150	-53	-97	101
	265	2019-01-22 09:20:50.52	-607	1374	-1442	-325	-228	-13	-56	88	-144	-16
	266	2019-01-22 09:20:50.53	-610	1391	-1426	-349	-242	-19	-158	-50	-108	104
	267	2019-01-22 09:20:50.54	-615	1397	-1416	-366	-242	-28	-47	89	-136	-21
	268	2019-01-22 09:20:50.55	-614	1400	-1425	-370	-238	-37	-136	-42	-94	89
	269	2019-01-22 09:20:50.56	-631	1404	-1446	-366	-241	-46	-26	95	-121	-34
	270	2019-01-22 09:20:50.57	-635	1414	-1440	-356	-249	-55	-125	-46	-79	85
	271	2019-01-22 09:20:50.58	-646	1428	-1422	-343	-249	-68	-16	93	-109	-38
	272	2019-01-22 09:20:50.59	-646	1429	-1417	-339	-249	-82	-124	-55	-69	89
	273	2019-01-22 09:20:50.60	-673	1434	-1416	-334	-256	-93	-37	78	-115	-20
	274	2019-01-22 09:20:50.61	-686	1446	-1413	-324	-267	-94	-140	-65	-75	102
	275	2019-01-22 09:20:50.62	-691	1450	-1386	-308	-275	-92	-24	106	-130	-41
	276	2019-01-22 09:20:50.63	-692	1448	-1388	-297	-276	-89	-128	-25	-103	76
	277	2019-01-22 09:20:50.64	-695	1442	-1366	-285	-274	-84	-29	122	-151	-46
	278	2019-01-22 09:20:50.65	-697	1448	-1352	-264	-270	-80	-140	-36	-104	88
	279	2019-01-22 09:20:50.66	-703	1463	-1330	-251	-261	-79	-36	112	-148	-38
	280	2019-01-22 09:20:50.67	-715	1475	-1333	-240	-249	-79	-143	-47	-96	95
	281	2019-01-22 09:20:50.68	-734	1483	-1329	-235	-240	-79	-58	120	-178	-31
	282	2019-01-22 09:20:50.69	-727	1477	-1347	-222	-237	-83	-169	-31	-138	100
	283	2019-01-22 09:20:50.70	-730	1478	-1337	-205	-231	-86	-64	121	-185	-28
	284	2019-01-22 09:20:50.71	-728	1483	-1321	-186	-215	-89	-154	-41	-113	97
	285	2019-01-22 09:20:50.72	-732	1473	-1315	-172	-202	-96	-52	106	-158	-27
	286	2019-01-22 09:20:50.73	-734	1467	-1316	-158	-193	-101	-171	-47	-124	109
	287	2019-01-22 09:20:50.74	-732	1452	-1288	-139	-185	-103	-81	124	-205	-21
	288	2019-01-22 09:20:50.75	-749	1440	-1326	-117	-183	-102	-178	-31	-147	104
	289	2019-01-22 09:20:50.76	-746	1449	-1298	-104	-183	-103	-68	129	-197	-30
	290	2019-01-22 09:20:50.77	-740	1441	-1294	-79	-173	-104	-167	-37	-130	102
	291	2019-01-22 09:20:50.78	-735	1445	-1301	-61	-159	-107	-82	125	-207	-21
	292	2019-01-22 09:20:50.79	-750	1438	-1325	-59	-148	-114	-205	-50	-155	127
	293	2019-01-22 09:20:50.80	-757	1431	-1336	-56	-146	-116	-131	86	-217	22
	294	2019-01-22 09:20:50.81	-756	1428	-1326	-60	-156	-118	-232	-76	-156	154
	295	2019-01-22 09:20:50.82	-756	1400	-1327	-66	-169	-119	-129	77	-206	26
	296	2019-01-22 09:20:50.83	-764	1377	-1327	-63	-183	-115	-212	-79	-133	145
	297	2019-01-22 09:20:50.84	-774	1370	-1309	-50	-203	-106	-105	92	-197	6
	298	2019-01-22 09:20:50.85	-769	1376	-1292	-34	-216	-95	-206	-46	-160	126
	299	2019-01-22 09:20:50.86	-768	1379	-1280	-23	-218	-89	-110	145	-255	-17
	300	2019-01-22 09:20:50.87	-775	1382	-1291	-25	-209	-85	-221	-34	-187	127
	301	2019-01-22 09:20:50.88	-786	1366	-1289	-37	-204	-80	-158	102	-260	28
	302	2019-01-22 09:20:50.89	-788	1353	-1283	-41	-204	-73	-251	-76	-175	163
	303	2019-01-22 09:20:50.90	-800	1349	-1281	-44	-205	-60	-147	79	-226	34
	304	2019-01-22 09:20:50.91	-802	1352	-1290	-50	-208	-45	-232	-66	-166	149
	305	2019-01-22 09:20:50.92	-808	1351	-1302	-60	-218	-26	-142	107	-249	17
	306	2019-01-22 09:20:50.93	-810	1362	-1276	-70	-222	-7	-244	-55	-189	149
	307	2019-01-22 09:20:50.94	-811	1373	-1261	-79	-217	6	-171	104	-275	33
	308	2019-01-22 09:20:50.95	-829	1385	-1269	-88	-206	18	-265	-70	-195	167
	309	2019-01-22 09:20:50.96	-835	1408	-1242	-101	-191	28	-194	96	-290	49
	310	2019-01-22 09:20:50.97	-835	1398	-1242	-102	-171	32	-276	-58	-218	167
	311	2019-01-22 09:20:50.98	-841	1410	-1256	-97	-154	37	-185	118	-303	33
	312	2019-01-22 09:20:50.99	-833	1413	-1238	-96	-140	42	-266	-42	-224	154
	313	2019-01-22 09:20:51.00	-827	1424	-1231	-84	-126	44	-173	118	-291	27
	314	2019-01-22 09:20:51.01	-829	1442	-1226	-74	-108	40	-242	-47	-195	144
	315	2019-01-22 09:20:51.02	-835	1454	-1241	-73	-89	32	-151	112	-263	19
	316	2019-01-22 09:20:51.03	-836	1456	-1267	-67	-75	21	-221	-45	-176	133
	317	2019-01-22 09:20:51.04	-849	1450	-1283	-60	-71	12	-124	121	-245	1
	318	2019-01-22 09:20:51.05	-832	1445	-1275	-52	-76	5	-193	-33	-160	113
	319	2019-01-22 09:20:51.06	-824	1441	-1246	-45	-70	1	-114	118	-232	-2
	320	2019-01-22 09:20:51.07	-821	1421	-1244	-33	-55	-6	-176	-42	-134	109
	321	2019-01-22 09:20:51.08	-827	1423	-1251	-32	-40	-12	-74	108	-182	-17
	322	2019-01-22 09:20:51.09	-831	1415	-1271	-39	-30	-13	-149	-52	-97	100
	323	2019-01-22 09:20:51.10	-816	1414	-1274	-47	-11	-6	-74	90	-164	-8
	324	2019-01-22 09:20:51.11	-814	1399	-1277	-49	-9	-1	-142	-40	-102	91
	325	2019-01-22 09:20:51.12	-813	1395	-1279	-49	-9	5	-39	161	-200	-61
	326	2019-01-22 09:20:51.13	-807	1401	-1275	-49	-6	9	-86	51	-137	17
	327	2019-01-22 09:20:51.14	-796	1399	-1270	-44	-4	12	16	224	-208	-120
	328	2019-01-22 09:20:51.15	-790	1399	-1269	-44	2	14	-61	62	-123	0
	329	2019-01-22 09:20:51.16	-789	1399	-1292	-46	4	16	-12	174	-186	-81
	330	2019-01-22 09:20:51.17	-785	1410	-1277	-45	3	17	-92	-11	-81	51
	331	2019-01-22 09:20:51.18	-783	1402	-1279	-40	6	17	-26	81	-107	-27
	332	2019-01-22 09:20:51.19	-785	1406	-1281	-34	6	17	-106	-80	-26	93
	333	2019-01-22 09:20:51.20	-786	1407	-1273	-26	8	15	-30	95	-125	-32
	334	2019-01-22 09:20:51.21	-781	1411	-1274	-19	11	11	-84	-7	-77	45
	335	2019-01-22 09:20:51.22	-780	1415	-1274	-17	15	4	-8	152	-160	-72
	336	2019-01-22 09:20:51.23	-788	1421	-1286	-23	13	-2	-95	11	-106	42
	337	2019-01-22 09:20:51.24	-777	1427	-1296	-40	8	-10	-52	124	-176	-36
	338	2019-01-22 09:20:51.25	-775	1422	-1289	-50	-2	-17	-123	-41	-82	82
	339	2019-01-22 09:20:51.26	-772	1424	-1286	-61	-11	-27	-53	71	-124	-9
	340	2019-01-22 09:20:51.27	-770	1413	-1275	-68	-12	-36	-98	-50	-48	74
	341	2019-01-22 09:20:51.28	-762	1421	-1262	-67	-7	-46	-36	77	-113	-20
	342	2019-01-22 09:20:51.29	-771	1409	-1272	-68	0	-54	-84	-50	-34	67
	343	2019-01-22 09:20:51.30	-769	1415	-1281	-70	-4	-64	-13	47	-60	-17
	344	2019-01-22 09:20:51.31	-788	1401	-1296	-71	-11	-71	-52	-79	27	65
	345	2019-01-22 09:20:51.32	-771	1395	-1290	-68	-24	-76	-6	39	-45	-16
	346	2019-01-22 09:20:51.33	-773	1391	-1269	-75	-22	-74	-46	-62	16	54
	347	2019-01-22 09:20:51.34	-774	1410	-1268	-77	-17	-73	-7	32	-39	-12
	348	2019-01-22 09:20:51.35	-784	1413	-1281	-82	-19	-73	-59	-109	50	84
	349	2019-01-22 09:20:51.36	-796	1414	-1275	-97	-21	-72	-14	-7	-7	10
	350	2019-01-22 09:20:51.37	-792	1410	-1274	-104	-28	-70	-40	-78	38	59
	351	2019-01-22 09:20:51.38	-791	1405	-1266	-98	-38	-68	16	55	-39	-35
	352	2019-01-22 09:20:51.39	-800	1414	-1272	-96	-47	-63	-19	-29	10	24
	353	2019-01-22 09:20:51.40	-795	1416	-1255	-94	-55	-62	14	62	-48	-38
	354	2019-01-22 09:20:51.41	-791	1412	-1266	-101	-64	-59	-23	-23	0	23
	355	2019-01-22 09:20:51.42	-798	1415	-1245	-102	-68	-54	4	58	-54	-31
	356	2019-01-22 09:20:51.43	-801	1411	-1241	-101	-72	-48	-27	-26	-1	26
	357	2019-01-22 09:20:51.44	-808	1425	-1242	-97	-74	-43	1	70	-69	-35
	358	2019-01-22 09:20:51.45	-814	1427	-1239	-102	-71	-34	-15	-4	-11	9
	359	2019-01-22 09:20:51.46	-813	1441	-1242	-100	-72	-27	-2	64	-66	-31
	360	2019-01-22 09:20:51.47	-823	1443	-1222	-103	-74	-19	-22	-23	1	22
	361	2019-01-22 09:20:51.48	-823	1440	-1219	-106	-75	-17	4	44	-40	-24
	362	2019-01-22 09:20:51.49	-813	1444	-1216	-113	-72	-21	-12	-40	28	26
	363	2019-01-22 09:20:51.50	-808	1447	-1205	-119	-62	-20	5	5	0	-5
	364	2019-01-22 09:20:51.51	-819	1454	-1227	-121	-58	-28	1	-60	61	29
	365	2019-01-22 09:20:51.52	-818	1443	-1236	-129	-58	-30	30	32	-2	-31
	366	2019-01-22 09:20:51.53	-823	1446	-1224	-129	-63	-31	20	10	10	-15
	367	2019-01-22 09:20:51.54	-838	1443	-1233	-115	-76	-27	27	81	-54	-54
	368	2019-01-22 09:20:51.55	-836	1453	-1230	-111	-95	-19	10	50	-40	-30
	369	2019-01-22 09:20:51.56	-828	1461	-1197	-108	-110	-17	-8	96	-104	-44
	370	2019-01-22 09:20:51.57	-823	1466	-1180	-110	-110	-19	-42	16	-58	13
	371	2019-01-22 09:20:51.58	-811	1475	-1170	-114	-95	-22	-58	16	-74	21
	372	2019-01-22 09:20:51.59	-831	1468	-1181	-131	-77	-19	-70	-31	-39	50
	373	2019-01-22 09:20:51.60	-843	1469	-1203	-140	-67	-24	-66	15	-81	25
	374	2019-01-22 09:20:51.61	-844	1460	-1194	-142	-68	-21	-39	-2	-37	20
	375	2019-01-22 09:20:51.62	-834	1470	-1201	-136	-69	-15	-43	24	-67	9
	376	2019-01-22 09:20:51.63	-838	1463	-1200	-135	-74	-13	-34	-12	-22	23
	377	2019-01-22 09:20:51.64	-848	1469	-1186	-137	-78	-14	-55	-29	-26	42
	378	2019-01-22 09:20:51.65	-852	1467	-1194	-134	-87	-14	-42	-63	21	52
	379	2019-01-22 09:20:51.66	-847	1475	-1174	-123	-89	-11	-42	-27	-15	34
	380	2019-01-22 09:20:51.67	-857	1461	-1167	-115	-89	-6	-20	-11	-9	15
	381	2019-01-22 09:20:51.68	-860	1479	-1171	-105	-88	-1	-43	4	-47	19
	382	2019-01-22 09:20:51.69	-860	1487	-1159	-100	-87	3	-43	-29	-14	36
	383	2019-01-22 09:20:51.70	-857	1484	-1157	-95	-83	1	-68	-42	-26	55
	384	2019-01-22 09:20:51.71	-861	1478	-1166	-95	-77	1	-35	-35	0	35
	385	2019-01-22 09:20:51.72	-861	1477	-1170	-99	-71	3	-52	-38	-14	45
	386	2019-01-22 09:20:51.73	-868	1479	-1166	-100	-73	7	-29	-32	3	30
	387	2019-01-22 09:20:51.74	-866	1489	-1151	-97	-76	8	-57	-42	-15	49
	388	2019-01-22 09:20:51.75	-860	1484	-1136	-98	-76	8	-20	-3	-17	11
	389	2019-01-22 09:20:51.76	-859	1492	-1140	-101	-70	9	-43	-11	-32	27
	390	2019-01-22 09:20:51.77	-862	1498	-1134	-102	-65	7	-14	-16	2	15
	391	2019-01-22 09:20:51.78	-865	1498	-1141	-108	-62	-1	-55	-46	-9	50
	392	2019-01-22 09:20:51.79	-864	1504	-1143	-118	-57	-5	-28	-32	4	30
	393	2019-01-22 09:20:51.80	-856	1498	-1139	-124	-55	-11	-67	-58	-9	62
	394	2019-01-22 09:20:51.81	-860	1493	-1146	-120	-58	-11	-34	-34	0	34
	395	2019-01-22 09:20:51.82	-866	1509	-1144	-116	-61	-8	-79	-63	-16	71
	396	2019-01-22 09:20:51.83	-863	1514	-1123	-112	-62	-6	-32	-22	-10	27
	397	2019-01-22 09:20:51.84	-865	1521	-1114	-107	-53	-9	-58	-53	-5	55
	398	2019-01-22 09:20:51.85	-866	1521	-1132	-104	-44	-9	-8	-13	5	10
	399	2019-01-22 09:20:51.86	-876	1513	-1133	-101	-46	-10	-58	-65	7	61
	400	2019-01-22 09:20:51.87	-868	1515	-1135	-99	-51	-9	-8	-17	9	12
	401	2019-01-22 09:20:51.88	-874	1520	-1145	-97	-57	-9	-37	-45	8	41
	402	2019-01-22 09:20:51.89	-863	1522	-1112	-95	-58	-7	11	0	11	-5
	403	2019-01-22 09:20:51.90	-862	1526	-1113	-91	-51	-10	-53	-84	31	68
	404	2019-01-22 09:20:51.91	-856	1542	-1114	-96	-41	-14	-16	-43	27	29
	405	2019-01-22 09:20:51.92	-873	1545	-1136	-100	-39	-30	-64	-95	31	79
	406	2019-01-22 09:20:51.93	-871	1539	-1132	-96	-41	-33	12	-17	29	2
	407	2019-01-22 09:20:51.94	-882	1521	-1121	-81	-46	-36	-43	-72	29	57
	408	2019-01-22 09:20:51.95	-863	1513	-1113	-69	-45	-32	14	-5	19	-4
	409	2019-01-22 09:20:51.96	-867	1506	-1107	-53	-43	-30	-59	-78	19	68
	410	2019-01-22 09:20:51.97	-866	1517	-1111	-46	-41	-22	-7	-26	19	16
	411	2019-01-22 09:20:51.98	-869	1517	-1121	-46	-37	-25	-78	-126	48	102
	412	2019-01-22 09:20:51.99	-872	1514	-1125	-47	-33	-28	-21	-54	33	37
	413	2019-01-22 09:20:52.00	-886	1512	-1125	-49	-33	-25	-85	-132	47	108
	414	2019-01-22 09:20:52.01	-890	1511	-1114	-45	-42	-22	0	-45	45	22
	415	2019-01-22 09:20:52.02	-887	1508	-1118	-42	-50	-19	-74	-150	76	112
	416	2019-01-22 09:20:52.03	-881	1492	-1106	-44	-48	-13	-44	-103	59	73
	417	2019-01-22 09:20:52.04	-878	1503	-1101	-40	-44	-13	-113	-178	65	145
	418	2019-01-22 09:20:52.05	-876	1503	-1103	-36	-44	-13	-22	-72	50	47
	419	2019-01-22 09:20:52.06	-877	1506	-1099	-34	-40	-16	-87	-143	56	115
	420	2019-01-22 09:20:52.07	-884	1511	-1107	-37	-36	-17	-17	-58	41	37
	421	2019-01-22 09:20:52.08	-873	1511	-1120	-42	-39	-17	-93	-156	63	124
	422	2019-01-22 09:20:52.09	-885	1506	-1119	-49	-42	-16	-17	-52	35	34
	423	2019-01-22 09:20:52.10	-886	1501	-1118	-53	-47	-10	-114	-171	57	142
	424	2019-01-22 09:20:52.11	-880	1482	-1114	-53	-55	0	-39	-58	19	48
	425	2019-01-22 09:20:52.12	-879	1485	-1101	-49	-60	11	-126	-163	37	144
	426	2019-01-22 09:20:52.13	-875	1504	-1085	-49	-60	22	-59	-93	34	76
	427	2019-01-22 09:20:52.14	-870	1509	-1083	-53	-51	22	-158	-240	82	199
	428	2019-01-22 09:20:52.15	-873	1517	-1090	-60	-36	19	-87	-142	55	114
	429	2019-01-22 09:20:52.16	-870	1532	-1104	-62	-28	16	-204	-290	86	247
	430	2019-01-22 09:20:52.17	-872	1531	-1104	-62	-29	10	-167	-229	62	198
	431	2019-01-22 09:20:52.18	-881	1525	-1110	-65	-33	3	-310	-405	95	357
	432	2019-01-22 09:20:52.19	-877	1530	-1105	-70	-36	1	-266	-340	74	303
	433	2019-01-22 09:20:52.20	-868	1521	-1108	-72	-46	-2	-368	-474	106	421
	434	2019-01-22 09:20:52.21	-874	1514	-1093	-69	-50	-3	-284	-371	87	327
	435	2019-01-22 09:20:52.22	-880	1509	-1081	-66	-47	-3	-351	-474	123	412
	436	2019-01-22 09:20:52.23	-879	1518	-1084	-56	-42	0	-276	-361	85	318
	437	2019-01-22 09:20:52.24	-889	1518	-1076	-45	-34	5	-378	-469	91	423
	438	2019-01-22 09:20:52.25	-880	1521	-1077	-38	-26	8	-317	-355	38	336
	439	2019-01-22 09:20:52.26	-884	1539	-1088	-35	-15	11	-467	-543	76	505
	440	2019-01-22 09:20:52.27	-891	1537	-1085	-35	-12	9	-483	-514	31	498
	441	2019-01-22 09:20:52.28	-894	1536	-1085	-39	-12	7	-621	-681	60	651
	442	2019-01-22 09:20:52.29	-876	1543	-1089	-45	-13	5	-532	-555	23	543
	443	2019-01-22 09:20:52.30	-886	1531	-1083	-53	-18	0	-500	-564	64	532
	444	2019-01-22 09:20:52.31	-884	1544	-1089	-55	-23	-5	-256	-254	-2	255
	445	2019-01-22 09:20:52.32	-880	1535	-1079	-62	-24	-5	-298	-313	15	305
	446	2019-01-22 09:20:52.33	-876	1548	-1084	-64	-19	-6	-330	-322	-8	326
	447	2019-01-22 09:20:52.34	-879	1537	-1099	-69	-16	-9	-592	-652	60	622
	448	2019-01-22 09:20:52.35	-874	1537	-1083	-73	-13	-8	-715	-755	40	735
	449	2019-01-22 09:20:52.36	-872	1547	-1065	-70	-7	-11	-967	-1016	49	991
	450	2019-01-22 09:20:52.37	-865	1550	-1038	-56	2	-16	-1036	-1068	32	1052
	451	2019-01-22 09:20:52.38	-875	1562	-1054	-38	14	-30	-1101	-1175	74	1138
	452	2019-01-22 09:20:52.39	-881	1565	-1058	-28	27	-40	-920	-990	70	955
	453	2019-01-22 09:20:52.40	-885	1562	-1067	-19	35	-49	-820	-937	117	878
	454	2019-01-22 09:20:52.41	-880	1540	-1088	-23	32	-58	-593	-673	80	633
	455	2019-01-22 09:20:52.42	-881	1509	-1081	-25	25	-56	-564	-679	115	621
	456	2019-01-22 09:20:52.43	-881	1515	-1092	-25	13	-45	-456	-509	53	482
	457	2019-01-22 09:20:52.44	-878	1514	-1063	-26	8	-40	-548	-649	101	598
	458	2019-01-22 09:20:52.45	-874	1521	-1045	-25	18	-33	-448	-511	63	479
	459	2019-01-22 09:20:52.46	-871	1529	-1068	-29	31	-29	-481	-598	117	539
	460	2019-01-22 09:20:52.47	-888	1535	-1071	-29	37	-29	-326	-365	39	345
	461	2019-01-22 09:20:52.48	-878	1532	-1083	-30	33	-26	-359	-433	74	396
	462	2019-01-22 09:20:52.49	-884	1530	-1097	-35	28	-29	-207	-214	7	210
	463	2019-01-22 09:20:52.50	-895	1537	-1091	-37	16	-28	-238	-301	63	269
	464	2019-01-22 09:20:52.51	-881	1535	-1078	-35	7	-29	-118	-89	-29	103
	465	2019-01-22 09:20:52.52	-878	1534	-1073	-32	4	-28	-269	-313	44	291
	466	2019-01-22 09:20:52.53	-882	1531	-1068	-27	9	-29	-279	-310	31	294
	467	2019-01-22 09:20:52.54	-885	1528	-1063	-24	9	-28	-482	-583	101	532
	468	2019-01-22 09:20:52.55	-889	1518	-1064	-30	10	-26	-574	-583	9	578
	469	2019-01-22 09:20:52.56	-874	1524	-1070	-33	13	-21	-780	-805	25	792
	470	2019-01-22 09:20:52.57	-871	1517	-1060	-36	12	-14	-789	-764	-25	776
	471	2019-01-22 09:20:52.58	-864	1540	-1062	-37	12	-12	-898	-926	28	912
	472	2019-01-22 09:20:52.59	-880	1541	-1064	-40	22	-16	-917	-925	8	921
	473	2019-01-22 09:20:52.60	-868	1538	-1059	-36	24	-24	-1055	-1102	47	1078
	474	2019-01-22 09:20:52.61	-878	1547	-1077	-34	25	-30	-1109	-1112	3	1110
	475	2019-01-22 09:20:52.62	-884	1536	-1084	-35	21	-37	-1286	-1289	3	1287
	476	2019-01-22 09:20:52.63	-879	1528	-1088	-39	10	-34	-1392	-1367	-25	1379
	477	2019-01-22 09:20:52.64	-877	1514	-1087	-44	0	-33	-1504	-1486	-18	1495
	478	2019-01-22 09:20:52.65	-872	1514	-1068	-46	-7	-21	-1480	-1436	-44	1458
	479	2019-01-22 09:20:52.66	-884	1525	-1064	-44	-9	-15	-1454	-1471	17	1462
	480	2019-01-22 09:20:52.67	-875	1533	-1061	-44	-9	-11	-1277	-1292	15	1284
	481	2019-01-22 09:20:52.68	-878	1536	-1060	-47	-4	-11	-1240	-1289	49	1264
	482	2019-01-22 09:20:52.69	-871	1528	-1057	-50	2	-11	-1148	-1149	1	1148
	483	2019-01-22 09:20:52.70	-870	1530	-1059	-51	8	-11	-1156	-1194	38	1175
	484	2019-01-22 09:20:52.71	-875	1542	-1078	-50	8	-15	-1044	-1057	13	1050
	485	2019-01-22 09:20:52.72	-881	1537	-1087	-53	2	-21	-1018	-1080	62	1049
	486	2019-01-22 09:20:52.73	-875	1529	-1080	-53	-6	-22	-882	-916	34	899
	487	2019-01-22 09:20:52.74	-883	1528	-1068	-46	-16	-19	-789	-870	81	829
	488	2019-01-22 09:20:52.75	-878	1545	-1060	-36	-21	-16	-601	-629	28	615
	489	2019-01-22 09:20:52.76	-896	1545	-1049	-33	-16	-15	-547	-631	84	589
	490	2019-01-22 09:20:52.77	-880	1542	-1041	-32	-8	-16	-409	-445	36	427
	491	2019-01-22 09:20:52.78	-886	1553	-1057	-35	-1	-16	-364	-424	60	394
	492	2019-01-22 09:20:52.79	-886	1539	-1064	-41	4	-15	-277	-250	-27	263
	493	2019-01-22 09:20:52.80	-883	1538	-1067	-43	6	-19	-338	-330	-8	334
	494	2019-01-22 09:20:52.81	-883	1538	-1068	-40	0	-18	-299	-186	-113	242
	495	2019-01-22 09:20:52.82	-882	1540	-1064	-40	-3	-18	-312	-277	-35	294
	496	2019-01-22 09:20:52.83	-881	1551	-1064	-39	-8	-22	-238	-172	-66	205
	497	2019-01-22 09:20:52.84	-872	1551	-1051	-39	-9	-23	-322	-306	-16	314
	498	2019-01-22 09:20:52.85	-878	1544	-1053	-36	-5	-27	-299	-245	-54	272
	499	2019-01-22 09:20:52.86	-890	1545	-1048	-34	0	-31	-337	-347	10	342
	500	2019-01-22 09:20:52.87	-889	1550	-1061	-32	9	-30	-275	-209	-66	242
	501	2019-01-22 09:20:52.88	-894	1533	-1051	-31	10	-31	-317	-319	2	318
	502	2019-01-22 09:20:52.89	-886	1541	-1052	-29	10	-26	-344	-264	-80	304
	503	2019-01-22 09:20:52.90	-882	1524	-1046	-32	10	-26	-496	-481	-15	488
	504	2019-01-22 09:20:52.91	-888	1537	-1046	-33	9	-21	-529	-489	-40	509
	505	2019-01-22 09:20:52.92	-886	1556	-1043	-37	14	-20	-594	-591	-3	592
	506	2019-01-22 09:20:52.93	-889	1548	-1050	-39	19	-24	-580	-497	-83	538
	507	2019-01-22 09:20:52.94	-889	1559	-1062	-44	22	-24	-591	-579	-12	585
	508	2019-01-22 09:20:52.95	-891	1547	-1061	-45	20	-27	-519	-444	-75	481
	509	2019-01-22 09:20:52.96	-886	1534	-1065	-45	15	-26	-485	-470	-15	477
	510	2019-01-22 09:20:52.97	-884	1558	-1053	-45	9	-25	-386	-325	-61	355
	511	2019-01-22 09:20:52.98	-874	1539	-1037	-43	8	-29	-338	-325	-13	331
	512	2019-01-22 09:20:52.99	-885	1558	-1039	-43	17	-28	-245	-154	-91	199
	513	2019-01-22 09:20:53.00	-892	1551	-1045	-49	22	-34	-190	-152	-38	171
	514	2019-01-22 09:20:53.01	-886	1554	-1044	-49	22	-40	-79	21	-100	29
	515	2019-01-22 09:20:53.02	-887	1546	-1070	-50	16	-42	-17	1	-18	8
	516	2019-01-22 09:20:53.03	-891	1536	-1065	-57	7	-40	53	142	-89	-97
	517	2019-01-22 09:20:53.04	-888	1530	-1041	-55	11	-34	65	75	-10	-70
	518	2019-01-22 09:20:53.05	-889	1537	-1034	-52	19	-26	122	176	-54	-149
	519	2019-01-22 09:20:53.06	-886	1550	-1039	-51	21	-26	143	106	37	-124
	520	2019-01-22 09:20:53.07	-893	1557	-1053	-49	25	-29	204	230	-26	-217
	521	2019-01-22 09:20:53.08	-894	1556	-1046	-46	23	-29	252	207	45	-229
	522	2019-01-22 09:20:53.09	-880	1552	-1055	-42	19	-34	306	317	-11	-311
	523	2019-01-22 09:20:53.10	-886	1555	-1043	-44	10	-33	312	262	50	-287
	524	2019-01-22 09:20:53.11	-879	1558	-1039	-44	7	-32	320	331	-11	-325
	525	2019-01-22 09:20:53.12	-884	1566	-1028	-46	10	-29	305	244	61	-274
	526	2019-01-22 09:20:53.13	-874	1561	-1041	-48	11	-28	317	321	-4	-319
	527	2019-01-22 09:20:53.14	-892	1565	-1043	-52	12	-31	338	272	66	-305
	528	2019-01-22 09:20:53.15	-888	1548	-1038	-57	11	-28	380	359	21	-369
	529	2019-01-22 09:20:53.16	-909	1551	-1034	-50	7	-25	383	309	74	-346
	530	2019-01-22 09:20:53.17	-892	1545	-1043	-42	5	-24	376	406	-30	-391
	531	2019-01-22 09:20:53.18	-884	1552	-1037	-32	-1	-21	372	396	-24	-384
	532	2019-01-22 09:20:53.19	-882	1545	-1030	-27	2	-18	398	457	-59	-427
	533	2019-01-22 09:20:53.20	-887	1546	-1032	-26	5	-15	422	417	5	-419
	534	2019-01-22 09:20:53.21	-894	1546	-1033	-29	4	-10	397	467	-70	-432
	535	2019-01-22 09:20:53.22	-890	1547	-1038	-33	4	-5	388	414	-26	-401
	536	2019-01-22 09:20:53.23	-893	1556	-1027	-35	3	-2	380	440	-60	-410
	537	2019-01-22 09:20:53.24	-888	1571	-1030	-34	10	-3	385	394	-9	-389
	538	2019-01-22 09:20:53.25	-894	1574	-1028	-30	16	-11	350	414	-64	-382
	539	2019-01-22 09:20:53.26	-890	1564	-1042	-23	19	-22	331	346	-15	-338
	540	2019-01-22 09:20:53.27	-882	1562	-1053	-18	13	-31	306	388	-82	-347
	541	2019-01-22 09:20:53.28	-892	1549	-1035	-21	8	-39	301	348	-47	-324
	542	2019-01-22 09:20:53.29	-884	1534	-1029	-26	4	-37	266	340	-74	-303
	543	2019-01-22 09:20:53.30	-886	1541	-1039	-34	7	-38	274	285	-11	-279
	544	2019-01-22 09:20:53.31	-885	1529	-1043	-39	8	-34	233	289	-56	-261
	545	2019-01-22 09:20:53.32	-891	1536	-1040	-40	6	-24	236	270	-34	-253
	546	2019-01-22 09:20:53.33	-891	1535	-1036	-41	3	-17	192	296	-104	-244
	547	2019-01-22 09:20:53.34	-890	1546	-1038	-43	4	-7	194	276	-82	-235
	548	2019-01-22 09:20:53.35	-883	1555	-1039	-45	0	-2	150	254	-104	-202
	549	2019-01-22 09:20:53.36	-888	1562	-1034	-48	-4	-6	167	226	-59	-196
	550	2019-01-22 09:20:53.37	-893	1556	-1039	-52	-4	-10	138	207	-69	-172
	551	2019-01-22 09:20:53.38	-894	1546	-1046	-54	-10	-11	184	203	-19	-193
	552	2019-01-22 09:20:53.39	-891	1548	-1039	-53	-12	-10	152	213	-61	-182
	553	2019-01-22 09:20:53.40	-893	1541	-1029	-53	-17	-3	171	214	-43	-192
	554	2019-01-22 09:20:53.41	-886	1536	-1027	-53	-16	6	129	187	-58	-158
	555	2019-01-22 09:20:53.42	-888	1549	-1022	-54	-12	10	148	202	-54	-175
	556	2019-01-22 09:20:53.43	-888	1559	-1015	-53	-7	12	117	184	-67	-150
	557	2019-01-22 09:20:53.44	-894	1572	-1023	-53	-1	6	156	208	-52	-182
	558	2019-01-22 09:20:53.45	-898	1568	-1018	-59	4	-3	116	181	-65	-148
	559	2019-01-22 09:20:53.46	-891	1566	-1028	-66	6	-12	158	203	-45	-180
	560	2019-01-22 09:20:53.47	-897	1574	-1030	-70	7	-19	112	153	-41	-132
	561	2019-01-22 09:20:53.48	-893	1558	-1031	-65	3	-22	152	172	-20	-162
	562	2019-01-22 09:20:53.49	-899	1552	-1027	-60	2	-22	108	120	-12	-114
	563	2019-01-22 09:20:53.50	-886	1555	-1023	-57	1	-16	153	165	-12	-159
	564	2019-01-22 09:20:53.51	-894	1563	-1014	-52	0	-13	120	138	-18	-129
	565	2019-01-22 09:20:53.52	-893	1570	-1007	-55	3	-10	170	171	-1	-170
	566	2019-01-22 09:20:53.53	-883	1574	-1017	-62	8	-9	133	127	6	-130
	567	2019-01-22 09:20:53.54	-880	1577	-1023	-72	5	-11	193	182	11	-187
	568	2019-01-22 09:20:53.55	-892	1566	-1017	-79	1	-16	159	136	23	-147
	569	2019-01-22 09:20:53.56	-886	1562	-1018	-82	-7	-20	219	197	22	-208
	570	2019-01-22 09:20:53.57	-885	1566	-1019	-78	-11	-21	163	146	17	-154
	571	2019-01-22 09:20:53.58	-886	1558	-1021	-65	-12	-19	210	219	-9	-214
	572	2019-01-22 09:20:53.59	-895	1568	-1006	-52	-12	-17	153	171	-18	-162
	573	2019-01-22 09:20:53.60	-897	1566	-998	-44	-5	-12	201	222	-21	-211
	574	2019-01-22 09:20:53.61	-896	1557	-1015	-46	-5	-9	142	139	3	-140
	575	2019-01-22 09:20:53.62	-901	1555	-1010	-46	-7	-1	211	229	-18	-220
	576	2019-01-22 09:20:53.63	-897	1562	-1018	-50	-13	12	137	168	-31	-152
	577	2019-01-22 09:20:53.64	-886	1571	-1008	-57	-20	16	196	246	-50	-221
	578	2019-01-22 09:20:53.65	-890	1584	-990	-67	-13	12	122	152	-30	-137
	579	2019-01-22 09:20:53.66	-890	1586	-991	-66	-1	7	176	221	-45	-198
	580	2019-01-22 09:20:53.67	-893	1585	-1009	-63	5	-6	119	128	-9	-123
	581	2019-01-22 09:20:53.68	-896	1584	-1022	-60	1	-12	195	218	-23	-206
	582	2019-01-22 09:20:53.69	-888	1577	-1007	-59	-4	-15	127	127	0	-127
	583	2019-01-22 09:20:53.70	-889	1565	-1011	-62	-11	-13	172	207	-35	-189
	584	2019-01-22 09:20:53.71	-888	1572	-1005	-70	-24	-9	89	85	4	-87
	585	2019-01-22 09:20:53.72	-897	1576	-981	-82	-23	-2	164	168	-4	-166
	586	2019-01-22 09:20:53.73	-885	1589	-969	-81	-15	1	91	56	35	-73
	587	2019-01-22 09:20:53.74	-898	1594	-979	-79	-5	0	146	157	-11	-151
	588	2019-01-22 09:20:53.75	-897	1586	-990	-74	3	-1	78	44	34	-61
	589	2019-01-22 09:20:53.76	-892	1587	-987	-66	4	2	148	141	7	-144
	590	2019-01-22 09:20:53.77	-895	1589	-984	-57	3	5	73	39	34	-56
	591	2019-01-22 09:20:53.78	-885	1597	-992	-55	4	6	122	160	-38	-141
	592	2019-01-22 09:20:53.79	-892	1603	-995	-59	1	3	30	48	-18	-39
	593	2019-01-22 09:20:53.80	-891	1605	-983	-56	-1	-5	100	187	-87	-143
	594	2019-01-22 09:20:53.81	-892	1606	-986	-51	2	-11	35	87	-52	-61
	595	2019-01-22 09:20:53.82	-891	1600	-978	-47	8	-21	94	186	-92	-140
	596	2019-01-22 09:20:53.83	-888	1586	-980	-43	7	-23	37	56	-19	-46
	597	2019-01-22 09:20:53.84	-888	1578	-991	-42	3	-22	117	156	-39	-136
	598	2019-01-22 09:20:53.85	-888	1560	-981	-44	1	-14	54	26	28	-40
	599	2019-01-22 09:20:53.86	-899	1569	-987	-43	-1	-6	114	140	-26	-127
	600	2019-01-22 09:20:53.87	-882	1583	-991	-41	-6	0	34	19	15	-26
	601	2019-01-22 09:20:53.88	-893	1588	-971	-38	-2	3	107	141	-34	-124
	602	2019-01-22 09:20:53.89	-889	1603	-975	-32	2	4	39	16	23	-27
	603	2019-01-22 09:20:53.90	-890	1602	-980	-34	6	1	114	144	-30	-129
	604	2019-01-22 09:20:53.91	-889	1605	-990	-35	2	0	46	31	15	-38
	605	2019-01-22 09:20:53.92	-893	1593	-987	-32	-2	-3	127	176	-49	-151
	606	2019-01-22 09:20:53.93	-886	1597	-981	-27	-3	0	42	33	9	-37
	607	2019-01-22 09:20:53.94	-888	1594	-979	-27	-5	-2	120	154	-34	-137
	608	2019-01-22 09:20:53.95	-888	1601	-968	-26	-4	1	54	28	26	-41
	609	2019-01-22 09:20:53.96	-890	1608	-973	-31	5	-1	132	160	-28	-146
	610	2019-01-22 09:20:53.97	-888	1594	-963	-32	10	-5	62	14	48	-38
	611	2019-01-22 09:20:53.98	-884	1591	-971	-34	10	-4	131	139	-8	-135
	612	2019-01-22 09:20:53.99	-868	1580	-975	-34	9	-3	54	-11	65	-21
	613	2019-01-22 09:20:54.00	-883	1582	-979	-33	5	7	124	120	4	-122
	614	2019-01-22 09:20:54.01	-883	1598	-985	-30	0	14	50	-24	74	-13
	615	2019-01-22 09:20:54.02	-871	1607	-972	-29	-7	14	113	114	-1	-113
	616	2019-01-22 09:20:54.03	-874	1625	-969	-31	-3	8	41	-25	66	-8
	617	2019-01-22 09:20:54.04	-885	1630	-971	-35	0	0	115	129	-14	-122
	618	2019-01-22 09:20:54.05	-885	1620	-973	-34	3	-10	38	-18	56	-10
	619	2019-01-22 09:20:54.06	-885	1612	-964	-28	6	-16	90	126	-36	-108
	620	2019-01-22 09:20:54.07	-882	1591	-968	-23	7	-17	21	-31	52	5
	621	2019-01-22 09:20:54.08	-889	1597	-982	-16	7	-14	76	115	-39	-95
	622	2019-01-22 09:20:54.09	-877	1590	-975	-9	3	-11	-8	-42	34	25
	623	2019-01-22 09:20:54.10	-876	1593	-969	-2	5	-4	76	97	-21	-86
	624	2019-01-22 09:20:54.11	-880	1601	-961	-1	4	1	14	-34	48	10
	625	2019-01-22 09:20:54.12	-882	1618	-965	-8	6	-3	80	140	-60	-110
	626	2019-01-22 09:20:54.13	-876	1615	-974	-15	10	-12	13	-12	25	0
	627	2019-01-22 09:20:54.14	-869	1621	-972	-22	9	-20	109	147	-38	-128
	628	2019-01-22 09:20:54.15	-873	1609	-986	-31	5	-31	55	-8	63	-23
	629	2019-01-22 09:20:54.16	-873	1592	-992	-35	-4	-38	134	129	5	-131
	630	2019-01-22 09:20:54.17	-882	1582	-988	-34	-12	-37	82	-19	101	-31
	631	2019-01-22 09:20:54.18	-885	1579	-980	-25	-19	-31	130	134	-4	-132
	632	2019-01-22 09:20:54.19	-888	1583	-967	-21	-21	-22	51	-19	70	-16
	633	2019-01-22 09:20:54.20	-888	1583	-962	-19	-13	-15	98	139	-41	-118
	634	2019-01-22 09:20:54.21	-887	1590	-959	-19	-1	-9	52	-13	65	-19
	635	2019-01-22 09:20:54.22	-889	1595	-974	-16	1	-9	115	150	-35	-132
	636	2019-01-22 09:20:54.23	-885	1596	-961	-17	0	-8	34	-8	42	-13
	637	2019-01-22 09:20:54.24	-892	1581	-980	-15	-4	-9	86	131	-45	-108
	638	2019-01-22 09:20:54.25	-888	1584	-964	-14	-9	-8	23	-10	33	-6
	639	2019-01-22 09:20:54.26	-889	1586	-958	-9	-5	-6	83	150	-67	-116
	640	2019-01-22 09:20:54.27	-885	1589	-978	-9	-1	-1	24	-10	34	-7
	641	2019-01-22 09:20:54.28	-896	1589	-981	-16	1	2	86	127	-41	-106
	642	2019-01-22 09:20:54.29	-892	1598	-977	-23	0	4	32	-24	56	-4
	643	2019-01-22 09:20:54.30	-884	1600	-968	-32	1	5	108	118	-10	-113
	644	2019-01-22 09:20:54.31	-887	1607	-965	-36	3	4	54	-21	75	-16
	645	2019-01-22 09:20:54.32	-883	1603	-974	-30	5	-2	108	143	-35	-125
	646	2019-01-22 09:20:54.33	-884	1610	-967	-26	3	-7	33	-18	51	-7
	647	2019-01-22 09:20:54.34	-889	1612	-971	-23	0	-14	89	133	-44	-111
	648	2019-01-22 09:20:54.35	-883	1606	-973	-25	0	-19	36	-13	49	-11
	649	2019-01-22 09:20:54.36	-888	1595	-959	-28	-1	-20	99	150	-51	-124
	650	2019-01-22 09:20:54.37	-898	1593	-972	-28	-1	-17	53	13	40	-33
	651	2019-01-22 09:20:54.38	-904	1596	-959	-25	-3	-18	90	140	-50	-115
	652	2019-01-22 09:20:54.39	-890	1595	-959	-21	-6	-12	40	-3	43	-18
	653	2019-01-22 09:20:54.40	-894	1597	-956	-18	-2	-8	89	145	-56	-117
	654	2019-01-22 09:20:54.41	-885	1600	-963	-18	1	-2	27	-13	40	-7
	655	2019-01-22 09:20:54.42	-895	1600	-960	-20	0	-2	66	129	-63	-97
	656	2019-01-22 09:20:54.43	-894	1600	-961	-27	1	1	30	4	26	-17
	657	2019-01-22 09:20:54.44	-885	1603	-969	-34	1	3	85	130	-45	-107
	658	2019-01-22 09:20:54.45	-890	1604	-967	-38	1	2	45	-13	58	-16
	659	2019-01-22 09:20:54.46	-892	1601	-965	-43	-2	-1	92	136	-44	-114
	660	2019-01-22 09:20:54.47	-892	1587	-964	-34	-6	-2	51	5	46	-28
	661	2019-01-22 09:20:54.48	-887	1593	-969	-27	-14	5	97	158	-61	-127
	662	2019-01-22 09:20:54.49	-879	1592	-954	-23	-16	10	59	40	19	-49
	663	2019-01-22 09:20:54.50	-880	1589	-933	-15	-13	19	112	182	-70	-147
	664	2019-01-22 09:20:54.51	-873	1610	-942	-12	-4	22	71	33	38	-52
	665	2019-01-22 09:20:54.52	-885	1620	-966	-19	5	14	94	147	-53	-120
	666	2019-01-22 09:20:54.53	-878	1631	-975	-29	2	4	75	13	62	-44
	667	2019-01-22 09:20:54.54	-895	1624	-986	-38	-3	-4	126	129	-3	-127
	668	2019-01-22 09:20:54.55	-880	1612	-974	-41	-11	-13	119	32	87	-75
	669	2019-01-22 09:20:54.56	-886	1599	-974	-37	-17	-16	160	163	-3	-161
	670	2019-01-22 09:20:54.57	-887	1592	-950	-31	-18	-14	117	36	81	-76
	671	2019-01-22 09:20:54.58	-886	1583	-945	-22	-17	-8	133	147	-14	-140
	672	2019-01-22 09:20:54.59	-893	1595	-942	-17	-12	0	81	32	49	-56
	673	2019-01-22 09:20:54.60	-891	1609	-948	-17	-3	13	85	148	-63	-116
	674	2019-01-22 09:20:54.61	-893	1605	-945	-22	5	18	56	27	29	-41
	675	2019-01-22 09:20:54.62	-892	1614	-954	-21	12	19	91	151	-60	-121
	676	2019-01-22 09:20:54.63	-905	1614	-965	-19	10	18	86	66	20	-76
	677	2019-01-22 09:20:54.64	-888	1626	-974	-18	7	14	109	192	-83	-150
	678	2019-01-22 09:20:54.65	-889	1616	-953	-17	4	10	78	74	4	-76
	679	2019-01-22 09:20:54.66	-884	1609	-953	-20	5	5	94	160	-66	-127
	680	2019-01-22 09:20:54.67	-881	1610	-954	-20	9	-1	79	57	22	-68
	681	2019-01-22 09:20:54.68	-885	1614	-947	-20	10	-7	84	136	-52	-110
	682	2019-01-22 09:20:54.69	-886	1612	-947	-16	13	-12	54	32	22	-43
	683	2019-01-22 09:20:54.70	-888	1596	-949	-10	16	-12	64	126	-62	-95
	684	2019-01-22 09:20:54.71	-891	1597	-945	-11	17	-4	50	42	8	-46
	685	2019-01-22 09:20:54.72	-878	1594	-951	-13	17	3	64	138	-74	-101
	686	2019-01-22 09:20:54.73	-876	1610	-951	-20	20	10	53	63	-10	-58
	687	2019-01-22 09:20:54.74	-880	1615	-941	-29	28	11	67	159	-92	-113
	688	2019-01-22 09:20:54.75	-875	1613	-948	-38	32	8	76	83	-7	-79
	689	2019-01-22 09:20:54.76	-869	1607	-956	-41	32	2	98	175	-77	-136
	690	2019-01-22 09:20:54.77	-875	1615	-959	-41	29	-6	111	122	-11	-116
	691	2019-01-22 09:20:54.78	-863	1620	-953	-39	29	-7	110	196	-86	-153
	692	2019-01-22 09:20:54.79	-858	1606	-943	-42	30	-9	94	105	-11	-99
	693	2019-01-22 09:20:54.80	-866	1597	-957	-39	27	-9	85	170	-85	-127
	694	2019-01-22 09:20:54.81	-862	1593	-957	-36	17	-4	92	115	-23	-103
	695	2019-01-22 09:20:54.82	-877	1603	-963	-37	11	-2	113	203	-90	-158
	696	2019-01-22 09:20:54.83	-868	1619	-946	-44	9	0	128	155	-27	-141
	697	2019-01-22 09:20:54.84	-870	1630	-945	-51	17	0	112	193	-81	-152
	698	2019-01-22 09:20:54.85	-869	1633	-950	-58	23	-5	91	105	-14	-98
	699	2019-01-22 09:20:54.86	-869	1641	-964	-64	23	-14	93	137	-44	-115
	700	2019-01-22 09:20:54.87	-877	1631	-955	-65	19	-21	121	74	47	-97
	701	2019-01-22 09:20:54.88	-870	1626	-945	-58	16	-22	126	151	-25	-138
	702	2019-01-22 09:20:54.89	-863	1624	-941	-49	11	-22	156	145	11	-150
	703	2019-01-22 09:20:54.90	-872	1629	-943	-39	11	-19	134	193	-59	-163
	704	2019-01-22 09:20:54.91	-866	1629	-933	-31	12	-18	115	127	-12	-121
	705	2019-01-22 09:20:54.92	-870	1625	-931	-33	14	-17	97	138	-41	-117
	706	2019-01-22 09:20:54.93	-876	1624	-941	-34	16	-17	115	108	7	-111
	707	2019-01-22 09:20:54.94	-888	1621	-953	-32	16	-12	114	148	-34	-131
	708	2019-01-22 09:20:54.95	-879	1613	-940	-31	12	-4	122	116	6	-119
	709	2019-01-22 09:20:54.96	-873	1614	-938	-27	8	6	92	145	-53	-118
	710	2019-01-22 09:20:54.97	-872	1621	-940	-21	9	8	114	121	-7	-117
	711	2019-01-22 09:20:54.98	-860	1622	-935	-15	7	14	107	164	-57	-135
	712	2019-01-22 09:20:54.99	-861	1635	-940	-11	9	14	142	167	-25	-154
	713	2019-01-22 09:20:55.00	-862	1647	-937	-12	12	6	121	195	-74	-158
	714	2019-01-22 09:20:55.01	-868	1647	-952	-14	15	-2	146	174	-28	-160
	715	2019-01-22 09:20:55.02	-878	1633	-958	-19	9	-10	138	188	-50	-163
	716	2019-01-22 09:20:55.03	-876	1606	-942	-20	-4	-11	196	226	-30	-211
	717	2019-01-22 09:20:55.04	-866	1603	-946	-8	-10	-6	172	232	-60	-202
	718	2019-01-22 09:20:55.05	-859	1614	-921	-2	-14	1	195	211	-16	-203
	719	2019-01-22 09:20:55.06	-862	1617	-922	-4	-1	6	139	187	-48	-163
	720	2019-01-22 09:20:55.07	-873	1628	-927	-13	11	9	154	177	-23	-165
	721	2019-01-22 09:20:55.08	-872	1630	-942	-22	21	7	110	172	-62	-141
	722	2019-01-22 09:20:55.09	-875	1630	-957	-28	17	5	157	191	-34	-174
	723	2019-01-22 09:20:55.10	-860	1624	-949	-25	10	7	149	182	-33	-165
	724	2019-01-22 09:20:55.11	-861	1627	-946	-18	5	8	218	234	-16	-226
	725	2019-01-22 09:20:55.12	-865	1622	-961	-7	2	7	187	231	-44	-209
	726	2019-01-22 09:20:55.13	-860	1626	-943	5	-3	8	242	292	-50	-267
	727	2019-01-22 09:20:55.14	-865	1629	-936	14	2	8	204	292	-88	-248
	728	2019-01-22 09:20:55.15	-855	1626	-944	16	7	10	226	331	-105	-278
	729	2019-01-22 09:20:55.16	-854	1632	-940	16	10	9	150	256	-106	-203
	730	2019-01-22 09:20:55.17	-856	1619	-941	13	11	9	165	244	-79	-204
	731	2019-01-22 09:20:55.18	-857	1617	-946	7	12	12	102	175	-73	-138
	732	2019-01-22 09:20:55.19	-859	1625	-952	4	10	15	157	229	-72	-193
	733	2019-01-22 09:20:55.20	-859	1634	-945	2	7	17	146	206	-60	-176
	734	2019-01-22 09:20:55.21	-844	1630	-958	0	6	11	225	287	-62	-256
	735	2019-01-22 09:20:55.22	-856	1637	-959	3	3	7	166	236	-70	-201
	736	2019-01-22 09:20:55.23	-846	1624	-950	5	-1	2	204	277	-73	-240
	737	2019-01-22 09:20:55.24	-851	1618	-949	5	-4	2	143	186	-43	-164
	738	2019-01-22 09:20:55.25	-845	1610	-953	4	-5	1	194	249	-55	-221
	739	2019-01-22 09:20:55.26	-852	1607	-943	3	-9	5	130	188	-58	-159
	740	2019-01-22 09:20:55.27	-848	1615	-942	0	-10	7	184	264	-80	-224
	741	2019-01-22 09:20:55.28	-861	1628	-946	-7	-9	5	122	182	-60	-152
	742	2019-01-22 09:20:55.29	-856	1638	-947	-10	-9	4	190	239	-49	-214
	743	2019-01-22 09:20:55.30	-853	1635	-953	-10	-8	-6	143	162	-19	-152
	744	2019-01-22 09:20:55.31	-852	1638	-968	-13	-13	-11	212	253	-41	-232
	745	2019-01-22 09:20:55.32	-864	1629	-958	-14	-23	-18	158	185	-27	-171
	746	2019-01-22 09:20:55.33	-856	1615	-947	-12	-27	-17	237	294	-57	-265
	747	2019-01-22 09:20:55.34	-855	1624	-940	-15	-25	-16	162	204	-42	-183
	748	2019-01-22 09:20:55.35	-860	1612	-937	-17	-26	-15	211	280	-69	-245
	749	2019-01-22 09:20:55.36	-860	1596	-937	-17	-25	-9	136	178	-42	-157
	750	2019-01-22 09:20:55.37	-860	1598	-947	-8	-28	-1	220	303	-83	-261
	751	2019-01-22 09:20:55.38	-862	1612	-950	-6	-30	7	181	267	-86	-224
	752	2019-01-22 09:20:55.39	-855	1622	-924	-6	-22	13	235	385	-150	-310
	753	2019-01-22 09:20:55.40	-853	1626	-936	-3	-12	18	132	243	-111	-187
	754	2019-01-22 09:20:55.41	-865	1639	-955	-7	-8	19	180	290	-110	-235
	755	2019-01-22 09:20:55.42	-870	1647	-958	-13	-12	14	112	138	-26	-125
	756	2019-01-22 09:20:55.43	-862	1644	-951	-12	-19	8	258	292	-34	-275
	757	2019-01-22 09:20:55.44	-868	1639	-942	-7	-15	7	278	258	20	-268
	758	2019-01-22 09:20:55.45	-860	1644	-944	2	-17	4	388	427	-39	-407
	759	2019-01-22 09:20:55.46	-864	1643	-936	9	-19	-4	310	321	-11	-315
	760	2019-01-22 09:20:55.47	-866	1634	-925	13	-17	-8	390	462	-72	-426
	761	2019-01-22 09:20:55.48	-859	1624	-932	10	-11	-10	314	345	-31	-329
	762	2019-01-22 09:20:55.49	-861	1621	-942	5	-11	-8	411	485	-74	-448
	763	2019-01-22 09:20:55.50	-865	1621	-931	1	-12	0	324	336	-12	-330
	764	2019-01-22 09:20:55.51	-863	1621	-933	-1	-14	5	397	453	-56	-425
	765	2019-01-22 09:20:55.52	-860	1634	-933	-4	-10	8	305	305	0	-305
	766	2019-01-22 09:20:55.53	-859	1636	-937	-7	-5	5	384	434	-50	-409
	767	2019-01-22 09:20:55.54	-863	1629	-935	-11	0	1	302	264	38	-283
	768	2019-01-22 09:20:55.55	-863	1628	-941	-10	-3	-6	392	396	-4	-394
	769	2019-01-22 09:20:55.56	-861	1624	-947	-8	-5	-10	316	252	64	-284
	770	2019-01-22 09:20:55.57	-857	1625	-936	-6	-7	-12	415	420	-5	-417
	771	2019-01-22 09:20:55.58	-864	1632	-942	-8	-11	-15	343	265	78	-304
	772	2019-01-22 09:20:55.59	-862	1640	-938	-13	-11	-20	429	419	10	-424
	773	2019-01-22 09:20:55.60	-867	1619	-944	-17	-15	-26	334	238	96	-286
	774	2019-01-22 09:20:55.61	-884	1617	-950	-19	-22	-24	409	380	29	-394
	775	2019-01-22 09:20:55.62	-863	1616	-931	-19	-27	-23	310	202	108	-256
	776	2019-01-22 09:20:55.63	-867	1611	-920	-14	-23	-14	371	336	35	-353
	777	2019-01-22 09:20:55.64	-863	1616	-915	-13	-15	-5	230	117	113	-173
	778	2019-01-22 09:20:55.65	-863	1638	-929	-11	-2	-5	259	213	46	-236
	779	2019-01-22 09:20:55.66	-872	1634	-935	-13	10	-7	172	56	116	-114
	780	2019-01-22 09:20:55.67	-868	1639	-951	-11	10	-12	270	250	20	-260
	781	2019-01-22 09:20:55.68	-870	1639	-948	-10	9	-15	190	91	99	-140
	782	2019-01-22 09:20:55.69	-874	1620	-956	-11	5	-18	241	215	26	-228
	783	2019-01-22 09:20:55.70	-864	1634	-947	-14	-4	-24	143	3	140	-73
	784	2019-01-22 09:20:55.71	-872	1624	-940	-14	-5	-29	228	166	62	-197
	785	2019-01-22 09:20:55.72	-868	1624	-935	-14	-3	-29	184	45	139	-114
	786	2019-01-22 09:20:55.73	-877	1616	-938	-19	-1	-26	259	236	23	-247
	787	2019-01-22 09:20:55.74	-872	1631	-939	-19	-2	-21	169	57	112	-113
	788	2019-01-22 09:20:55.75	-871	1639	-950	-26	-3	-16	209	181	28	-195
	789	2019-01-22 09:20:55.76	-865	1628	-941	-34	-1	-16	114	-19	133	-47
	790	2019-01-22 09:20:55.77	-869	1629	-938	-40	-2	-14	195	138	57	-166
	791	2019-01-22 09:20:55.78	-862	1623	-945	-39	1	-16	140	-17	157	-61
	792	2019-01-22 09:20:55.79	-861	1625	-940	-34	-1	-15	208	170	38	-189
	793	2019-01-22 09:20:55.80	-859	1623	-943	-30	-5	-13	128	-5	133	-61
	794	2019-01-22 09:20:55.81	-863	1623	-927	-27	-3	-13	172	147	25	-159
	795	2019-01-22 09:20:55.82	-866	1625	-923	-23	0	-13	91	-14	105	-38
	796	2019-01-22 09:20:55.83	-860	1621	-924	-21	-2	-13	177	169	8	-173
	797	2019-01-22 09:20:55.84	-865	1620	-932	-24	1	-7	100	0	100	-50
	798	2019-01-22 09:20:55.85	-860	1628	-943	-23	-4	-2	152	172	-20	-162
	799	2019-01-22 09:20:55.86	-858	1620	-930	-25	-10	3	68	-9	77	-29
	800	2019-01-22 09:20:55.87	-856	1644	-933	-22	-10	2	125	146	-21	-135
	801	2019-01-22 09:20:55.88	-855	1641	-940	-19	-11	-1	62	-31	93	-15
	802	2019-01-22 09:20:55.89	-852	1636	-938	-14	-10	-4	132	148	-16	-140
	803	2019-01-22 09:20:55.90	-860	1634	-933	-7	-13	-13	80	-9	89	-35
	804	2019-01-22 09:20:55.91	-860	1630	-932	-4	-15	-12	142	190	-48	-166
	805	2019-01-22 09:20:55.92	-868	1627	-954	-6	-21	-8	76	14	62	-45
	806	2019-01-22 09:20:55.93	-872	1619	-931	-9	-30	-2	130	182	-52	-156
	807	2019-01-22 09:20:55.94	-868	1624	-941	-11	-36	7	74	-4	78	-35
	808	2019-01-22 09:20:55.95	-873	1623	-921	-19	-35	13	146	180	-34	-163
	809	2019-01-22 09:20:55.96	-871	1630	-904	-23	-23	19	97	34	63	-65
	810	2019-01-22 09:20:55.97	-869	1636	-912	-22	-10	20	127	184	-57	-155
	811	2019-01-22 09:20:55.98	-877	1646	-933	-23	-2	14	28	-30	58	1
	812	2019-01-22 09:20:55.99	-871	1641	-944	-24	-5	8	44	100	-56	-72
	813	2019-01-22 09:20:56.00	-867	1636	-942	-23	-13	-1	7	-78	85	35
	814	2019-01-22 09:20:56.01	-862	1638	-934	-21	-21	-3	100	120	-20	-110
	815	2019-01-22 09:20:56.02	-865	1635	-929	-17	-21	-7	77	-28	105	-24
	816	2019-01-22 09:20:56.03	-858	1648	-921	-17	-24	-5	111	132	-21	-121
	817	2019-01-22 09:20:56.04	-865	1640	-915	-17	-22	-8	43	-72	115	14
	818	2019-01-22 09:20:56.05	-858	1630	-916	-20	-15	-9	74	61	13	-67
	819	2019-01-22 09:20:56.06	-871	1637	-920	-27	-13	-8	27	-116	143	44
	820	2019-01-22 09:20:56.07	-880	1631	-934	-29	-11	-10	78	36	42	-57
	821	2019-01-22 09:20:56.08	-871	1626	-919	-30	-10	-10	61	-114	175	26
	822	2019-01-22 09:20:56.09	-870	1626	-920	-25	-13	-10	112	43	69	-77
	823	2019-01-22 09:20:56.10	-874	1633	-914	-22	-19	-9	89	-135	224	23
	824	2019-01-22 09:20:56.11	-871	1632	-916	-19	-13	-11	146	-4	150	-71
	825	2019-01-22 09:20:56.12	-870	1639	-918	-22	-10	-10	138	-152	290	7
	826	2019-01-22 09:20:56.13	-873	1633	-923	-25	-12	-12	183	19	164	-101
	827	2019-01-22 09:20:56.14	-862	1637	-913	-29	-8	-8	168	-74	242	-47
	828	2019-01-22 09:20:56.15	-866	1636	-911	-36	-5	-9	215	137	78	-176
	829	2019-01-22 09:20:56.16	-870	1643	-919	-41	-3	-8	188	-13	201	-87
	830	2019-01-22 09:20:56.17	-869	1636	-921	-35	-2	-7	192	149	43	-170
	831	2019-01-22 09:20:56.18	-867	1632	-933	-29	-7	-5	160	1	159	-80
	832	2019-01-22 09:20:56.19	-876	1639	-922	-25	-14	-2	146	127	19	-136
	833	2019-01-22 09:20:56.20	-866	1649	-905	-21	-14	2	122	-71	193	-25
	834	2019-01-22 09:20:56.21	-869	1649	-905	-22	-7	0	140	14	126	-77
	835	2019-01-22 09:20:56.22	-868	1653	-902	-24	0	-5	147	-124	271	-11
	836	2019-01-22 09:20:56.23	-867	1657	-924	-27	3	-12	184	33	151	-108
	837	2019-01-22 09:20:56.24	-863	1654	-930	-29	1	-16	184	-76	260	-54
	838	2019-01-22 09:20:56.25	-867	1642	-932	-23	-6	-18	175	101	74	-138
	839	2019-01-22 09:20:56.26	-878	1630	-927	-17	-14	-15	163	3	160	-83
	840	2019-01-22 09:20:56.27	-869	1634	-916	-16	-19	-6	164	194	-30	-179
	841	2019-01-22 09:20:56.28	-869	1630	-909	-18	-20	0	178	100	78	-139
	842	2019-01-22 09:20:56.29	-868	1638	-898	-20	-17	10	174	215	-41	-194
	843	2019-01-22 09:20:56.30	-857	1638	-903	-23	-9	13	173	68	105	-120
	844	2019-01-22 09:20:56.31	-868	1633	-912	-27	-1	13	130	168	-38	-149
	845	2019-01-22 09:20:56.32	-860	1638	-908	-27	-2	14	88	51	37	-69
	846	2019-01-22 09:20:56.33	-864	1652	-908	-21	-6	10	25	176	-151	-100
	847	2019-01-22 09:20:56.34	-851	1662	-912	-3	4	1	14	45	-31	-29
	848	2019-01-22 09:20:56.35	-862	1673	-919	5	3	-5	8	135	-127	-71
	849	2019-01-22 09:20:56.36	-868	1674	-917	3	3	-17	50	25	25	-37
	850	2019-01-22 09:20:56.37	-864	1654	-921	-4	-1	-23	97	129	-32	-113
	851	2019-01-22 09:20:56.38	-869	1642	-920	-10	-7	-27	211	8	203	-109
	852	2019-01-22 09:20:56.39	-869	1631	-918	-17	-9	-26	293	95	198	-194
	853	2019-01-22 09:20:56.40	-871	1624	-915	-23	-9	-24	421	-32	453	-194
	854	2019-01-22 09:20:56.41	-865	1627	-917	-26	-15	-15	461	47	414	-254
	855	2019-01-22 09:20:56.42	-860	1625	-903	-24	-17	-6	507	-52	559	-227
	856	2019-01-22 09:20:56.43	-857	1633	-898	-20	-6	2	496	33	463	-264
	857	2019-01-22 09:20:56.44	-858	1644	-912	-23	0	3	529	-59	588	-235
	858	2019-01-22 09:20:56.45	-866	1647	-920	-28	3	-2	480	22	458	-251
	859	2019-01-22 09:20:56.46	-870	1647	-923	-30	3	-6	491	-84	575	-203
	860	2019-01-22 09:20:56.47	-860	1653	-918	-30	-5	-10	430	-11	441	-209
	861	2019-01-22 09:20:56.48	-866	1651	-925	-31	-13	-17	440	-86	526	-177
	862	2019-01-22 09:20:56.49	-863	1639	-916	-33	-17	-21	397	-10	407	-193
	863	2019-01-22 09:20:56.50	-856	1646	-911	-32	-21	-21	408	-68	476	-170
	864	2019-01-22 09:20:56.51	-869	1640	-891	-32	-18	-20	345	16	329	-180
	865	2019-01-22 09:20:56.52	-864	1644	-897	-32	-8	-20	341	-56	397	-142
	866	2019-01-22 09:20:56.53	-867	1641	-907	-32	-2	-19	247	-8	255	-119
	867	2019-01-22 09:20:56.54	-871	1626	-915	-27	-10	-16	248	-34	282	-107
	868	2019-01-22 09:20:56.55	-865	1637	-910	-29	-16	-14	169	32	137	-100
	869	2019-01-22 09:20:56.56	-871	1649	-900	-33	-11	-11	154	-64	218	-45
	870	2019-01-22 09:20:56.57	-866	1652	-916	-41	-9	-9	81	-59	140	-11
	871	2019-01-22 09:20:56.58	-868	1648	-916	-46	-8	-11	102	-122	224	10
	872	2019-01-22 09:20:56.59	-864	1652	-909	-47	-12	-13	60	-99	159	19
	873	2019-01-22 09:20:56.60	-866	1651	-897	-48	-16	-11	87	-128	215	20
	874	2019-01-22 09:20:56.61	-874	1648	-889	-46	-18	-11	18	-80	98	31
	875	2019-01-22 09:20:56.62	-861	1650	-891	-44	-20	-5	24	-128	152	52
	876	2019-01-22 09:20:56.63	-858	1643	-884	-44	-14	-3	-23	-124	101	73
	877	2019-01-22 09:20:56.64	-871	1643	-886	-44	-12	2	0	-138	138	69
	878	2019-01-22 09:20:56.65	-872	1644	-897	-42	-13	3	-45	-76	31	60
	879	2019-01-22 09:20:56.66	-867	1646	-911	-45	-14	9	-9	-70	61	39
	880	2019-01-22 09:20:56.67	-866	1645	-905	-42	-15	14	-49	-49	0	49
	881	2019-01-22 09:20:56.68	-866	1654	-900	-34	-24	21	-36	-97	61	66
	882	2019-01-22 09:20:56.69	-865	1654	-881	-30	-30	24	-75	-108	33	91
	883	2019-01-22 09:20:56.70	-863	1663	-890	-28	-31	24	-19	-115	96	67
	884	2019-01-22 09:20:56.71	-864	1659	-878	-30	-27	27	-32	-83	51	57
	885	2019-01-22 09:20:56.72	-873	1656	-873	-29	-22	25	-10	-69	59	39
	886	2019-01-22 09:20:56.73	-861	1656	-880	-30	-19	18	-65	-88	23	76
	887	2019-01-22 09:20:56.74	-867	1660	-862	-35	-13	10	-30	-118	88	74
	888	2019-01-22 09:20:56.75	-860	1659	-873	-30	-12	2	-41	-140	99	90
	889	2019-01-22 09:20:56.76	-870	1668	-883	-26	-8	-7	22	-124	146	51
	890	2019-01-22 09:20:56.77	-873	1666	-888	-23	-10	-12	1	-117	118	58
	891	2019-01-22 09:20:56.78	-880	1662	-895	-15	-10	-14	34	-65	99	15
	892	2019-01-22 09:20:56.79	-869	1656	-893	-12	-11	-13	-15	-47	32	31
	893	2019-01-22 09:20:56.80	-866	1647	-865	-13	-11	-9	2	-17	19	7
	894	2019-01-22 09:20:56.81	-874	1656	-881	-17	-2	-7	-34	-59	25	46
	895	2019-01-22 09:20:56.82	-861	1655	-880	-26	2	-7	1	-48	49	23
	896	2019-01-22 09:20:56.83	-869	1662	-874	-30	9	-8	-10	-92	82	51
	897	2019-01-22 09:20:56.84	-873	1661	-888	-31	11	-12	46	-71	117	12
	898	2019-01-22 09:20:56.85	-873	1657	-886	-33	12	-14	21	-90	111	34
	899	2019-01-22 09:20:56.86	-872	1668	-889	-22	11	-17	60	-24	84	-18
	900	2019-01-22 09:20:56.87	-867	1672	-884	-16	11	-19	29	-41	70	6
	901	2019-01-22 09:20:56.88	-868	1665	-880	-12	15	-22	56	14	42	-35
	902	2019-01-22 09:20:56.89	-861	1657	-882	-10	21	-27	21	-36	57	7
	903	2019-01-22 09:20:56.90	-870	1654	-878	-13	24	-28	54	18	36	-36
	904	2019-01-22 09:20:56.91	-869	1660	-890	-14	27	-29	19	-24	43	2
	905	2019-01-22 09:20:56.92	-865	1650	-900	-15	27	-26	25	50	-25	-37
	906	2019-01-22 09:20:56.93	-863	1643	-899	-12	23	-24	-11	1	-12	5
	907	2019-01-22 09:20:56.94	-868	1653	-896	-10	18	-16	4	50	-46	-27
	908	2019-01-22 09:20:56.95	-850	1650	-885	-7	16	-10	-25	18	-43	3
	909	2019-01-22 09:20:56.96	-858	1658	-884	-7	19	-7	-21	103	-124	-41
	910	2019-01-22 09:20:56.97	-861	1663	-890	-6	21	-6	-68	18	-86	25
	911	2019-01-22 09:20:56.98	-861	1653	-891	-6	21	-7	-53	78	-131	-12
	912	2019-01-22 09:20:56.99	-852	1664	-886	-11	23	-5	-59	15	-74	22
	913	2019-01-22 09:20:57.00	-857	1664	-886	-12	21	-8	-8	80	-88	-36
	914	2019-01-22 09:20:57.01	-846	1667	-882	-12	20	-11	-35	-45	10	40
	915	2019-01-22 09:20:57.02	-853	1666	-896	-5	18	-9	-26	41	-67	-7
	916	2019-01-22 09:20:57.03	-850	1665	-890	-3	16	-14	-71	-21	-50	46
	917	2019-01-22 09:20:57.04	-851	1666	-894	0	13	-13	-72	79	-151	-3
	918	2019-01-22 09:20:57.05	-862	1661	-885	1	12	-19	-93	-23	-70	58
	919	2019-01-22 09:20:57.06	-864	1663	-899	-1	12	-18	-48	56	-104	-4
	920	2019-01-22 09:20:57.07	-855	1654	-890	-2	4	-16	-27	-72	45	49
	921	2019-01-22 09:20:57.08	-860	1645	-891	-2	-1	-14	39	21	18	-30
	922	2019-01-22 09:20:57.09	-867	1648	-884	-2	-4	-9	51	-82	133	15
	923	2019-01-22 09:20:57.10	-858	1653	-892	-1	2	-6	59	34	25	-46
	924	2019-01-22 09:20:57.11	-869	1653	-898	2	-2	-1	22	-55	77	16
	925	2019-01-22 09:20:57.12	-862	1652	-887	1	-4	-1	41	59	-18	-50
	926	2019-01-22 09:20:57.13	-858	1653	-871	-5	2	1	24	-70	94	23
	927	2019-01-22 09:20:57.14	-860	1650	-883	-9	10	1	45	20	25	-32
	928	2019-01-22 09:20:57.15	-858	1649	-903	-8	11	1	31	-81	112	25
	929	2019-01-22 09:20:57.16	-858	1644	-888	-7	7	1	47	56	-9	-51
	930	2019-01-22 09:20:57.17	-856	1645	-910	-2	-3	3	24	-64	88	20
	931	2019-01-22 09:20:57.18	-866	1649	-889	-1	-10	3	42	61	-19	-51
	932	2019-01-22 09:20:57.19	-856	1648	-882	7	-9	3	37	-68	105	15
	933	2019-01-22 09:20:57.20	-863	1656	-894	3	-5	4	56	57	-1	-56
	934	2019-01-22 09:20:57.21	-873	1663	-902	-1	1	0	52	-92	144	20
	935	2019-01-22 09:20:57.22	-872	1668	-889	-5	-1	-1	69	40	29	-54
	936	2019-01-22 09:20:57.23	-869	1669	-878	-10	1	-6	63	-72	135	4
	937	2019-01-22 09:20:57.24	-871	1662	-877	-15	3	-13	78	75	3	-76
	938	2019-01-22 09:20:57.25	-879	1663	-877	-13	3	-14	70	-51	121	-9
	939	2019-01-22 09:20:57.26	-870	1667	-874	-8	7	-20	82	72	10	-77
	940	2019-01-22 09:20:57.27	-861	1661	-876	-2	12	-22	68	-91	159	11
	941	2019-01-22 09:20:57.28	-865	1658	-886	5	20	-24	74	29	45	-51
	942	2019-01-22 09:20:57.29	-864	1662	-889	10	21	-23	72	-114	186	21
	943	2019-01-22 09:20:57.30	-862	1659	-880	7	20	-24	94	45	49	-69
	944	2019-01-22 09:20:57.31	-860	1666	-880	8	23	-21	104	-101	205	-1
	945	2019-01-22 09:20:57.32	-872	1660	-884	7	22	-19	118	67	51	-92
	946	2019-01-22 09:20:57.33	-864	1661	-880	-3	27	-22	108	-82	190	-13
	947	2019-01-22 09:20:57.34	-863	1658	-886	-7	31	-27	108	44	64	-76
	948	2019-01-22 09:20:57.35	-860	1654	-889	-5	29	-29	88	-105	193	8
	949	2019-01-22 09:20:57.36	-861	1650	-894	0	26	-22	86	74	12	-80
	950	2019-01-22 09:20:57.37	-851	1659	-896	4	22	-22	62	-88	150	13
	951	2019-01-22 09:20:57.38	-865	1657	-901	2	21	-18	62	52	10	-57
	952	2019-01-22 09:20:57.39	-857	1663	-883	-5	18	-13	86	-128	214	21
	953	2019-01-22 09:20:57.40	-861	1649	-888	-5	16	-9	99	27	72	-63
	954	2019-01-22 09:20:57.41	-870	1660	-896	-6	14	-7	129	-115	244	-7
	955	2019-01-22 09:20:57.42	-852	1649	-876	-13	9	-6	146	52	94	-99
	956	2019-01-22 09:20:57.43	-847	1658	-861	-11	14	-6	145	-111	256	-17
	957	2019-01-22 09:20:57.44	-847	1642	-888	-9	19	-8	125	43	82	-84
	958	2019-01-22 09:20:57.45	-856	1650	-905	-5	20	-5	124	-120	244	-2
	959	2019-01-22 09:20:57.46	-865	1650	-912	-2	15	-4	114	39	75	-76
	960	2019-01-22 09:20:57.47	-865	1649	-913	-2	4	-1	115	-123	238	4
	961	2019-01-22 09:20:57.48	-876	1657	-904	-3	-1	7	110	64	46	-87
	962	2019-01-22 09:20:57.49	-870	1658	-900	-2	-5	9	99	-71	170	-14
	963	2019-01-22 09:20:57.50	-855	1656	-888	-8	-10	13	59	104	-45	-81
	964	2019-01-22 09:20:57.51	-852	1654	-886	-12	-6	11	56	-65	121	4
	965	2019-01-22 09:20:57.52	-862	1643	-884	-17	-1	12	10	113	-103	-61
	966	2019-01-22 09:20:57.53	-864	1646	-892	-15	1	12	17	-65	82	24
	967	2019-01-22 09:20:57.54	-857	1646	-885	-17	4	9	9	101	-92	-55
	968	2019-01-22 09:20:57.55	-857	1641	-891	-19	8	12	47	-82	129	17
	969	2019-01-22 09:20:57.56	-863	1656	-900	-15	9	15	7	66	-59	-36
	970	2019-01-22 09:20:57.57	-856	1655	-888	-12	9	19	-21	-96	75	58
	971	2019-01-22 09:20:57.58	-850	1669	-888	-7	13	20	-70	94	-164	-12
	972	2019-01-22 09:20:57.59	-850	1674	-889	-10	16	15	-57	-56	-1	56
	973	2019-01-22 09:20:57.60	-844	1655	-891	-15	22	15	-74	116	-190	-21
	974	2019-01-22 09:20:57.61	-842	1659	-907	-17	24	10	-21	-55	34	38
	975	2019-01-22 09:20:57.62	-852	1655	-899	-17	23	6	-34	96	-130	-31
	976	2019-01-22 09:20:57.63	-844	1667	-908	-17	19	3	33	-93	126	30
	977	2019-01-22 09:20:57.64	-842	1668	-900	-15	16	2	56	35	21	-45
	978	2019-01-22 09:20:57.65	-838	1664	-887	-8	14	-1	140	-163	303	11
	979	2019-01-22 09:20:57.66	-831	1660	-890	-1	13	-1	139	-33	172	-53
	980	2019-01-22 09:20:57.67	-834	1661	-895	-2	18	-3	189	-203	392	7
	981	2019-01-22 09:20:57.68	-836	1657	-914	1	16	-6	173	-45	218	-64
	982	2019-01-22 09:20:57.69	-844	1659	-913	5	12	-6	226	-212	438	-7
	983	2019-01-22 09:20:57.70	-842	1658	-917	8	2	-6	196	-60	256	-68
	984	2019-01-22 09:20:57.71	-846	1659	-916	9	-7	-9	239	-221	460	-9
	985	2019-01-22 09:20:57.72	-836	1650	-901	7	-13	-9	208	-71	279	-68
	986	2019-01-22 09:20:57.73	-850	1652	-901	10	-13	-6	282	-207	489	-37
	987	2019-01-22 09:20:57.74	-840	1641	-888	5	-10	-1	250	-38	288	-106
	988	2019-01-22 09:20:57.75	-849	1629	-899	4	-13	6	290	-159	449	-65
	989	2019-01-22 09:20:57.76	-847	1633	-900	5	-21	14	196	3	193	-99
	990	2019-01-22 09:20:57.77	-852	1650	-886	-2	-25	19	209	-120	329	-44
	991	2019-01-22 09:20:57.78	-841	1666	-872	-10	-20	18	148	43	105	-95
	992	2019-01-22 09:20:57.79	-836	1675	-874	-21	-4	9	192	-93	285	-49
	993	2019-01-22 09:20:57.80	-839	1682	-904	-28	2	-1	94	80	14	-87
	994	2019-01-22 09:20:57.81	-849	1680	-912	-29	-4	-12	77	-59	136	-9
	995	2019-01-22 09:20:57.82	-846	1670	-901	-25	-11	-22	20	80	-60	-50
	996	2019-01-22 09:20:57.83	-845	1658	-900	-23	-15	-27	127	-101	228	-13
	997	2019-01-22 09:20:57.84	-847	1661	-900	-14	-18	-25	98	28	70	-63
	998	2019-01-22 09:20:57.85	-850	1650	-883	-8	-20	-25	140	-88	228	-26
	999	2019-01-22 09:20:57.86	-853	1660	-880	-10	-22	-19	61	108	-47	-84
	1000	2019-01-22 09:20:57.87	-844	1670	-872	-16	-14	-16	130	-22	152	-54
	1001	2019-01-22 09:20:57.88	-850	1671	-879	-20	-5	-13	119	113	6	-116
	1002	2019-01-22 09:20:57.89	-862	1668	-884	-21	1	-15	212	-23	235	-94
	1003	2019-01-22 09:20:57.90	-854	1670	-880	-17	4	-16	113	128	-15	-120
	1004	2019-01-22 09:20:57.91	-858	1669	-887	-12	-1	-17	68	-16	84	-26
	1005	2019-01-22 09:20:57.92	-856	1656	-897	-6	-3	-20	-41	130	-171	-44
	1006	2019-01-22 09:20:57.93	-851	1664	-896	-5	-6	-23	0	23	-23	-11
	1007	2019-01-22 09:20:57.94	-849	1660	-891	2	-11	-22	-60	182	-242	-61
	1008	2019-01-22 09:20:57.95	-843	1646	-883	11	-16	-15	7	52	-45	-29
	1009	2019-01-22 09:20:57.96	-849	1646	-874	15	-14	-10	-64	152	-216	-44
	1010	2019-01-22 09:20:57.97	-849	1657	-874	14	-9	-6	-16	9	-25	3
	1011	2019-01-22 09:20:57.98	-847	1669	-880	10	-3	0	-70	114	-184	-22
	1012	2019-01-22 09:20:57.99	-855	1650	-893	5	-1	-1	21	-10	31	-5
	1013	2019-01-22 09:20:58.00	-855	1650	-912	3	-12	1	1	96	-95	-48
	1014	2019-01-22 09:20:58.01	-856	1655	-900	-2	-21	1	120	-35	155	-42
	1015	2019-01-22 09:20:58.02	-851	1653	-884	0	-22	3	139	58	81	-98
	1016	2019-01-22 09:20:58.03	-840	1654	-879	-3	-15	8	265	-72	337	-96
	1017	2019-01-22 09:20:58.04	-845	1656	-876	-4	-5	9	240	30	210	-135
	1018	2019-01-22 09:20:58.05	-851	1661	-887	-5	0	10	307	-68	375	-119
	1019	2019-01-22 09:20:58.06	-853	1653	-900	-4	-7	5	276	38	238	-157
	1020	2019-01-22 09:20:58.07	-852	1667	-905	-3	-15	9	370	-87	457	-141
	1021	2019-01-22 09:20:58.08	-852	1664	-891	-4	-18	6	346	-7	353	-169
	1022	2019-01-22 09:20:58.09	-859	1667	-886	-4	-17	5	421	-115	536	-153
	1023	2019-01-22 09:20:58.10	-855	1668	-889	-7	-13	-1	368	-31	399	-168
	1024	2019-01-22 09:20:58.11	-855	1669	-884	-9	-8	-5	415	-109	524	-153
	1025	2019-01-22 09:20:58.12	-856	1662	-885	-12	-5	-10	355	2	353	-178
	1026	2019-01-22 09:20:58.13	-853	1659	-885	-8	0	-11	386	-60	446	-163
	1027	2019-01-22 09:20:58.14	-848	1653	-899	-6	0	-7	298	35	263	-166
	1028	2019-01-22 09:20:58.15	-841	1652	-897	-1	1	-4	308	-38	346	-135
	1029	2019-01-22 09:20:58.16	-850	1660	-896	-1	-1	-1	241	43	198	-142
	1030	2019-01-22 09:20:58.17	-845	1653	-890	-3	-6	1	254	-50	304	-102
	1031	2019-01-22 09:20:58.18	-848	1663	-887	-8	-3	4	175	39	136	-107
	1032	2019-01-22 09:20:58.19	-856	1664	-890	-16	1	0	131	-18	149	-56
	1033	2019-01-22 09:20:58.20	-850	1666	-892	-16	1	-4	44	67	-23	-55
	1034	2019-01-22 09:20:58.21	-848	1666	-889	-17	4	-10	91	-6	97	-42
	1035	2019-01-22 09:20:58.22	-855	1667	-889	-16	10	-13	74	48	26	-61
	1036	2019-01-22 09:20:58.23	-842	1661	-879	-15	11	-17	120	-11	131	-54
	1037	2019-01-22 09:20:58.24	-835	1658	-894	-14	5	-19	107	42	65	-74
	1038	2019-01-22 09:20:58.25	-840	1655	-888	-17	4	-23	194	-9	203	-92
	1039	2019-01-22 09:20:58.26	-855	1655	-892	-19	-1	-20	197	20	177	-108
	1040	2019-01-22 09:20:58.27	-842	1658	-880	-22	-2	-18	236	-13	249	-111
	1041	2019-01-22 09:20:58.28	-843	1670	-890	-24	-2	-15	172	54	118	-113
	1042	2019-01-22 09:20:58.29	-845	1664	-890	-27	2	-14	170	37	133	-103
	1043	2019-01-22 09:20:58.30	-840	1667	-894	-30	5	-15	105	73	32	-89
	1044	2019-01-22 09:20:58.31	-837	1669	-893	-25	6	-17	148	24	124	-86
	1045	2019-01-22 09:20:58.32	-837	1666	-885	-18	8	-16	138	40	98	-89
	1046	2019-01-22 09:20:58.33	-834	1660	-896	-18	11	-17	139	17	122	-78
	1047	2019-01-22 09:20:58.34	-837	1647	-895	-18	2	-15	127	40	87	-83
	1048	2019-01-22 09:20:58.35	-849	1641	-902	-17	-10	-12	229	5	224	-117
	1049	2019-01-22 09:20:58.36	-845	1648	-897	-16	-18	-4	272	15	257	-143
	1050	2019-01-22 09:20:58.37	-852	1655	-870	-13	-19	4	282	-10	292	-136
	1051	2019-01-22 09:20:58.38	-851	1657	-875	-12	-10	15	218	1	217	-109
	1052	2019-01-22 09:20:58.39	-859	1671	-884	-19	-2	18	215	-12	227	-101
	1053	2019-01-22 09:20:58.40	-835	1675	-885	-24	-2	17	198	-26	224	-86
	1054	2019-01-22 09:20:58.41	-850	1670	-891	-27	-9	13	236	-35	271	-100
	1055	2019-01-22 09:20:58.42	-848	1659	-885	-31	-15	13	224	-51	275	-86
	1056	2019-01-22 09:20:58.43	-846	1661	-881	-29	-25	12	226	-58	284	-84
	1057	2019-01-22 09:20:58.44	-854	1657	-881	-23	-32	12	204	-65	269	-69
	1058	2019-01-22 09:20:58.45	-841	1664	-871	-23	-34	13	185	-30	215	-77
	1059	2019-01-22 09:20:58.46	-849	1667	-866	-25	-31	11	156	-24	180	-66
	1060	2019-01-22 09:20:58.47	-851	1683	-866	-28	-26	7	150	-8	158	-71
	1061	2019-01-22 09:20:58.48	-848	1687	-877	-35	-16	0	144	-40	184	-52
	1062	2019-01-22 09:20:58.49	-849	1687	-872	-34	-12	-7	159	-25	184	-67
	1063	2019-01-22 09:20:58.50	-855	1683	-878	-31	-15	-12	162	-74	236	-44
	1064	2019-01-22 09:20:58.51	-858	1675	-875	-36	-15	-14	175	-54	229	-60
	1065	2019-01-22 09:20:58.52	-856	1676	-876	-37	-18	-10	182	-71	253	-55
	1066	2019-01-22 09:20:58.53	-853	1660	-868	-35	-21	-9	123	5	118	-64
	1067	2019-01-22 09:20:58.54	-851	1675	-871	-33	-18	-5	82	-22	104	-30
	1068	2019-01-22 09:20:58.55	-852	1666	-869	-32	-14	-2	62	22	40	-42
	1069	2019-01-22 09:20:58.56	-855	1679	-876	-26	-13	-3	65	-44	109	-10
	1070	2019-01-22 09:20:58.57	-843	1677	-869	-24	-13	-4	62	39	23	-50
	1071	2019-01-22 09:20:58.58	-849	1678	-870	-28	-10	-6	70	-6	76	-32
	1072	2019-01-22 09:20:58.59	-860	1675	-871	-25	-12	-9	70	65	5	-67
	1073	2019-01-22 09:20:58.60	-862	1669	-883	-20	-18	-9	94	-7	101	-43
	1074	2019-01-22 09:20:58.61	-854	1661	-866	-21	-23	-6	82	54	28	-68
	1075	2019-01-22 09:20:58.62	-857	1658	-865	-14	-22	3	79	-27	106	-26
	1076	2019-01-22 09:20:58.63	-857	1670	-864	-12	-16	10	18	50	-32	-34
	1077	2019-01-22 09:20:58.64	-844	1660	-877	-13	-11	16	40	-25	65	-7
	1078	2019-01-22 09:20:58.65	-849	1669	-875	-10	-7	22	34	36	-2	-35
	1079	2019-01-22 09:20:58.66	-844	1665	-872	-9	-7	25	69	-46	115	-11
	1080	2019-01-22 09:20:58.67	-850	1676	-871	-8	-6	23	48	29	19	-38
	1081	2019-01-22 09:20:58.68	-840	1689	-870	-14	-8	20	85	-56	141	-14
	1082	2019-01-22 09:20:58.69	-848	1688	-863	-17	-10	12	50	50	0	-50
	1083	2019-01-22 09:20:58.70	-841	1691	-864	-18	-13	2	63	-32	95	-15
	1084	2019-01-22 09:20:58.71	-843	1690	-869	-25	-11	-8	19	72	-53	-45
	1085	2019-01-22 09:20:58.72	-847	1682	-861	-29	-10	-13	68	-53	121	-7
	1086	2019-01-22 09:20:58.73	-847	1674	-871	-29	-9	-14	35	20	15	-27
	1087	2019-01-22 09:20:58.74	-847	1670	-865	-30	-8	-11	78	-76	154	-1
	1088	2019-01-22 09:20:58.75	-843	1674	-865	-34	-12	-7	24	43	-19	-33
	1089	2019-01-22 09:20:58.76	-850	1674	-862	-37	-11	-7	55	-44	99	-5
	1090	2019-01-22 09:20:58.77	-841	1683	-865	-36	-6	-3	-6	76	-82	-35
	1091	2019-01-22 09:20:58.78	-849	1683	-860	-34	-3	-5	35	-21	56	-7
	1092	2019-01-22 09:20:58.79	-841	1689	-864	-29	-2	-7	-11	87	-98	-38
	1093	2019-01-22 09:20:58.80	-851	1685	-862	-28	-6	-11	45	-59	104	7
	1094	2019-01-22 09:20:58.81	-837	1681	-869	-26	-3	-15	-7	55	-62	-24
	1095	2019-01-22 09:20:58.82	-849	1668	-870	-26	-4	-14	27	-50	77	11
	1096	2019-01-22 09:20:58.83	-842	1668	-860	-24	-9	-10	-59	108	-167	-24
	1097	2019-01-22 09:20:58.84	-839	1666	-852	-18	-4	-6	-32	-15	-17	23
	1098	2019-01-22 09:20:58.85	-848	1685	-849	-10	3	-3	-102	100	-202	1
	1099	2019-01-22 09:20:58.86	-846	1673	-860	-10	12	-3	-36	-41	5	38
	1100	2019-01-22 09:20:58.87	-849	1683	-870	-10	15	-1	-73	80	-153	-3
	1101	2019-01-22 09:20:58.88	-840	1689	-874	-16	9	-5	21	-62	83	20
	1102	2019-01-22 09:20:58.89	-842	1684	-872	-21	4	-12	-59	83	-142	-12
	1103	2019-01-22 09:20:58.90	-841	1678	-869	-27	-6	-14	-3	-51	48	27
	1104	2019-01-22 09:20:58.91	-831	1671	-874	-24	-11	-16	-91	92	-183	0
	1105	2019-01-22 09:20:58.92	-836	1665	-871	-23	-18	-15	-43	-52	9	47
	1106	2019-01-22 09:20:58.93	-844	1675	-862	-16	-16	-10	-133	88	-221	22
	1107	2019-01-22 09:20:58.94	-845	1671	-855	-11	-13	-6	-44	-82	38	63
	1108	2019-01-22 09:20:58.95	-843	1673	-861	-7	-9	-6	-92	71	-163	10
	1109	2019-01-22 09:20:58.96	-847	1677	-875	-9	-16	-2	4	-64	68	30
	1110	2019-01-22 09:20:58.97	-859	1670	-863	-20	-16	1	-80	75	-155	2
	1111	2019-01-22 09:20:58.98	-848	1668	-848	-21	-14	6	26	-91	117	32
	1112	2019-01-22 09:20:58.99	-838	1675	-850	-27	-10	13	-71	43	-114	14
	1113	2019-01-22 09:20:59.00	-842	1687	-852	-31	-4	18	36	-101	137	32
	1114	2019-01-22 09:20:59.01	-837	1700	-867	-34	-2	17	-47	38	-85	4
	1115	2019-01-22 09:20:59.02	-844	1695	-852	-30	-1	11	64	-127	191	31
	1116	2019-01-22 09:20:59.03	-836	1702	-849	-27	-4	1	-23	34	-57	-5
	1117	2019-01-22 09:20:59.04	-841	1703	-852	-26	-7	-11	96	-100	196	2
	1118	2019-01-22 09:20:59.05	-834	1696	-851	-23	-4	-23	3	82	-79	-42
	1119	2019-01-22 09:20:59.06	-841	1693	-855	-19	-5	-29	105	-78	183	-13
	1120	2019-01-22 09:20:59.07	-842	1675	-858	-24	-8	-29	-21	100	-121	-39
	1121	2019-01-22 09:20:59.08	-842	1677	-851	-29	-8	-30	40	-60	100	10
	1122	2019-01-22 09:20:59.09	-845	1679	-851	-26	-9	-24	-83	122	-205	-19
	1123	2019-01-22 09:20:59.10	-842	1689	-846	-20	-12	-19	4	-54	58	25
	1124	2019-01-22 09:20:59.11	-848	1682	-839	-21	-11	-20	-123	130	-253	-3
	1125	2019-01-22 09:20:59.12	-841	1686	-842	-18	-5	-20	-38	-31	-7	34
	1126	2019-01-22 09:20:59.13	-850	1680	-842	-14	-5	-16	-138	152	-290	-7
	1127	2019-01-22 09:20:59.14	-847	1680	-849	-13	-5	-11	-10	-40	30	25
	1128	2019-01-22 09:20:59.15	-860	1687	-848	-13	-6	-6	-132	105	-237	13
	1129	2019-01-22 09:20:59.16	-840	1687	-850	-12	-10	-3	-62	-61	-1	61
	1130	2019-01-22 09:20:59.17	-850	1695	-847	-16	-9	-4	-177	125	-302	26
	1131	2019-01-22 09:20:59.18	-843	1697	-850	-20	-7	-11	-48	-43	-5	45
	1132	2019-01-22 09:20:59.19	-858	1696	-851	-22	-6	-17	-136	126	-262	5
	1133	2019-01-22 09:20:59.20	-861	1674	-866	-20	-10	-19	2	-55	57	26
	1134	2019-01-22 09:20:59.21	-853	1662	-855	-16	-17	-14	-102	129	-231	-13
	1135	2019-01-22 09:20:59.22	-848	1669	-837	-9	-17	-7	-21	-37	16	29
	1136	2019-01-22 09:20:59.23	-858	1665	-830	-3	-12	2	-159	130	-289	14
	1137	2019-01-22 09:20:59.24	-853	1677	-844	-2	-2	7	-44	-63	19	53
	1138	2019-01-22 09:20:59.25	-852	1686	-852	0	4	7	-129	94	-223	17
	1139	2019-01-22 09:20:59.26	-856	1693	-844	-1	7	2	28	-77	105	24
	1140	2019-01-22 09:20:59.27	-855	1681	-859	-9	4	-1	-36	92	-128	-28
	1141	2019-01-22 09:20:59.28	-861	1685	-867	-17	-5	-4	129	-105	234	-12
	1142	2019-01-22 09:20:59.29	-851	1673	-866	-19	-11	-2	-9	76	-85	-33
	1143	2019-01-22 09:20:59.30	-855	1678	-847	-16	-17	3	54	-84	138	15
	1144	2019-01-22 09:20:59.31	-851	1682	-846	-10	-14	9	-67	90	-157	-11
	1145	2019-01-22 09:20:59.32	-848	1684	-845	-9	-4	12	137	-92	229	-22
	1146	2019-01-22 09:20:59.33	-847	1693	-848	-8	7	11	86	62	24	-74
	1147	2019-01-22 09:20:59.34	-836	1688	-845	-9	13	7	244	-126	370	-59
	1148	2019-01-22 09:20:59.35	-834	1685	-850	-11	13	4	136	44	92	-90
	1149	2019-01-22 09:20:59.36	-839	1679	-853	-12	17	-2	256	-115	371	-70
	1150	2019-01-22 09:20:59.37	-842	1678	-859	-15	13	-1	137	48	89	-92
	1151	2019-01-22 09:20:59.38	-835	1677	-853	-12	8	0	240	-126	366	-57
	1152	2019-01-22 09:20:59.39	-833	1679	-859	-8	4	0	76	59	17	-67
	1153	2019-01-22 09:20:59.40	-852	1681	-857	-2	3	2	155	-113	268	-21
	1154	2019-01-22 09:20:59.41	-840	1685	-862	2	1	4	63	46	17	-54
	1155	2019-01-22 09:20:59.42	-837	1679	-850	-2	-3	3	246	-131	377	-57
	1156	2019-01-22 09:20:59.43	-840	1684	-844	-11	-1	3	198	8	190	-103
	1157	2019-01-22 09:20:59.44	-843	1675	-843	-16	2	3	334	-167	501	-83
	1158	2019-01-22 09:20:59.45	-839	1672	-847	-26	3	2	190	-3	193	-93
	1159	2019-01-22 09:20:59.46	-834	1678	-852	-33	4	-6	267	-154	421	-56
	1160	2019-01-22 09:20:59.47	-835	1674	-835	-36	7	-9	117	28	89	-72
	1161	2019-01-22 09:20:59.48	-827	1685	-851	-38	2	-11	178	-119	297	-29
	1162	2019-01-22 09:20:59.49	-834	1689	-863	-42	3	-11	44	52	-8	-48
	1163	2019-01-22 09:20:59.50	-845	1704	-856	-50	0	-11	191	-109	300	-41
	1164	2019-01-22 09:20:59.51	-829	1709	-843	-59	-3	-10	112	48	64	-80
	1165	2019-01-22 09:20:59.52	-830	1713	-852	-65	-4	-16	237	-108	345	-64
	1166	2019-01-22 09:20:59.53	-836	1705	-853	-67	-8	-24	123	36	87	-79
	1167	2019-01-22 09:20:59.54	-843	1693	-852	-65	-16	-26	204	-93	297	-55
	1168	2019-01-22 09:20:59.55	-828	1685	-847	-53	-24	-22	36	74	-38	-55
	1169	2019-01-22 09:20:59.56	-837	1684	-831	-47	-23	-16	105	-63	168	-21
	1170	2019-01-22 09:20:59.57	-825	1681	-825	-43	-16	-11	17	68	-51	-42
	1171	2019-01-22 09:20:59.58	-835	1680	-832	-34	-16	-6	148	-85	233	-31
	1172	2019-01-22 09:20:59.59	-837	1677	-832	-27	-23	-1	41	60	-19	-50
	1173	2019-01-22 09:20:59.60	-842	1689	-845	-17	-28	4	131	-79	210	-26
	1174	2019-01-22 09:20:59.61	-843	1706	-820	-14	-31	9	14	52	-38	-33
	1175	2019-01-22 09:20:59.62	-847	1706	-828	-15	-24	6	94	-94	188	0
	1176	2019-01-22 09:20:59.63	-844	1714	-837	-23	-18	3	17	18	-1	-17
	1177	2019-01-22 09:20:59.64	-849	1714	-849	-27	-21	0	155	-97	252	-29
	1178	2019-01-22 09:20:59.65	-848	1707	-841	-32	-27	-4	80	45	35	-62
	1179	2019-01-22 09:20:59.66	-854	1697	-835	-35	-33	0	147	-80	227	-33
	1180	2019-01-22 09:20:59.67	-848	1707	-822	-26	-38	5	-10	52	-62	-21
	1181	2019-01-22 09:20:59.68	-842	1714	-812	-18	-35	8	8	-35	43	13
	1182	2019-01-22 09:20:59.69	-846	1719	-807	-13	-25	0	-75	85	-160	-5
	1183	2019-01-22 09:20:59.70	-845	1720	-812	-7	-15	-9	72	-38	110	-17
	1184	2019-01-22 09:20:59.71	-849	1723	-819	-9	-9	-16	57	52	5	-54
	1185	2019-01-22 09:20:59.72	-861	1711	-834	-9	-10	-24	173	-79	252	-47
	1186	2019-01-22 09:20:59.73	-862	1697	-824	-3	-13	-26	96	41	55	-68
	1187	2019-01-22 09:20:59.74	-862	1692	-823	4	-15	-21	140	-29	169	-55
	1188	2019-01-22 09:20:59.75	-844	1691	-820	6	-9	-17	24	81	-57	-52
	1189	2019-01-22 09:20:59.76	-860	1697	-818	8	-6	-11	77	-23	100	-27
	1190	2019-01-22 09:20:59.77	-859	1702	-818	8	-3	-6	3	64	-61	-33
	1191	2019-01-22 09:20:59.78	-852	1709	-820	8	1	-7	74	-31	105	-21
	1192	2019-01-22 09:20:59.79	-856	1707	-819	12	8	-13	-14	64	-78	-25
	1193	2019-01-22 09:20:59.80	-858	1698	-832	13	11	-17	42	-16	58	-13
	1194	2019-01-22 09:20:59.81	-852	1690	-832	12	9	-20	-9	44	-53	-17
	1195	2019-01-22 09:20:59.82	-854	1689	-833	4	3	-25	75	-33	108	-21
	1196	2019-01-22 09:20:59.83	-850	1669	-824	3	5	-21	-35	46	-81	-5
	1197	2019-01-22 09:20:59.84	-852	1670	-841	5	0	-17	-82	1	-83	40
	1198	2019-01-22 09:20:59.85	-847	1675	-827	5	-1	-7	-158	88	-246	35
	1199	2019-01-22 09:20:59.86	-843	1671	-815	0	9	-3	-70	0	-70	35
	1200	2019-01-22 09:20:59.87	-849	1686	-826	-9	17	-6	-48	46	-94	1
	1201	2019-01-22 09:20:59.88	-851	1702	-849	-18	25	-10	56	-42	98	-7
	1202	2019-01-22 09:20:59.89	-842	1702	-838	-22	21	-13	35	20	15	-27
	1203	2019-01-22 09:20:59.90	-851	1698	-845	-24	16	-17	48	-29	77	-9
	1204	2019-01-22 09:20:59.91	-856	1694	-847	-19	14	-18	-73	47	-120	13
	1205	2019-01-22 09:20:59.92	-846	1691	-841	-10	12	-14	-82	7	-89	37
	1206	2019-01-22 09:20:59.93	-842	1694	-830	-1	12	-12	-101	36	-137	32
	1207	2019-01-22 09:20:59.94	-847	1689	-831	-1	16	-17	-32	-14	-18	23
	1208	2019-01-22 09:20:59.95	-832	1683	-834	2	17	-20	-38	30	-68	4
	1209	2019-01-22 09:20:59.96	-842	1680	-835	-3	21	-19	10	-20	30	5
	1210	2019-01-22 09:20:59.97	-836	1684	-841	-8	17	-16	-8	12	-20	-2
	1211	2019-01-22 09:20:59.98	-836	1687	-835	-12	13	-14	10	-3	13	-3
	1212	2019-01-22 09:20:59.99	-825	1682	-836	-14	10	-11	-27	31	-58	-2
	1213	2019-01-22 09:21:00.00	-831	1696	-837	-15	11	-12	-20	1	-21	9
	1214	2019-01-22 09:21:00.01	-827	1691	-841	-17	6	-15	-30	30	-60	0
	1215	2019-01-22 09:21:00.02	-837	1700	-845	-16	3	-18	-9	12	-21	-1
	1216	2019-01-22 09:21:00.03	-829	1691	-840	-20	1	-21	-3	21	-24	-9
	1217	2019-01-22 09:21:00.04	-842	1696	-833	-16	0	-20	8	2	6	-5
	1218	2019-01-22 09:21:00.05	-843	1693	-834	-14	1	-18	-1	11	-12	-5
	1219	2019-01-22 09:21:00.06	-832	1697	-837	-9	0	-13	5	5	0	-5
	1220	2019-01-22 09:21:00.07	-835	1707	-835	-8	-1	-13	3	22	-19	-12
	1221	2019-01-22 09:21:00.08	-838	1708	-834	-10	-5	-15	-23	35	-58	-6
	1222	2019-01-22 09:21:00.09	-840	1700	-839	-12	-8	-17	-30	15	-45	7
	1223	2019-01-22 09:21:00.10	-836	1700	-844	-16	-12	-22	-27	12	-39	7
	1224	2019-01-22 09:21:00.11	-840	1705	-833	-16	-18	-27	14	-3	17	-5
	1225	2019-01-22 09:21:00.12	-834	1696	-831	-14	-17	-27	30	4	26	-17
	1226	2019-01-22 09:21:00.13	-837	1689	-837	-12	-22	-28	52	-15	67	-18
	1227	2019-01-22 09:21:00.14	-841	1689	-826	-5	-26	-24	24	15	9	-19
	1228	2019-01-22 09:21:00.15	-838	1686	-819	2	-21	-22	30	3	27	-16
	1229	2019-01-22 09:21:00.16	-840	1681	-816	2	-10	-15	9	37	-28	-23
	1230	2019-01-22 09:21:00.17	-844	1691	-833	4	-7	-13	53	-4	57	-24
	1231	2019-01-22 09:21:00.18	-857	1692	-833	5	-13	-11	44	17	27	-30
	1232	2019-01-22 09:21:00.19	-852	1695	-839	2	-21	-12	108	-13	121	-47
	1233	2019-01-22 09:21:00.20	-843	1686	-835	0	-26	-10	85	6	79	-45
	1234	2019-01-22 09:21:00.21	-839	1693	-822	-4	-18	-9	103	-46	149	-28
	1235	2019-01-22 09:21:00.22	-842	1690	-829	-3	-16	-12	45	-9	54	-18
	1236	2019-01-22 09:21:00.23	-847	1696	-844	-6	-18	-17	82	-66	148	-8
	1237	2019-01-22 09:21:00.24	-853	1698	-842	-7	-22	-15	46	-2	48	-22
	1238	2019-01-22 09:21:00.25	-853	1696	-833	-8	-27	-17	91	-28	119	-31
	1239	2019-01-22 09:21:00.26	-859	1696	-825	-8	-30	-16	31	58	-27	-44
	1240	2019-01-22 09:21:00.27	-861	1695	-814	-13	-31	-16	49	-4	53	-22
	1241	2019-01-22 09:21:00.28	-857	1702	-821	-17	-28	-19	-26	40	-66	-7
	1242	2019-01-22 09:21:00.29	-857	1687	-814	-19	-28	-19	39	-35	74	-2
	1243	2019-01-22 09:21:00.30	-861	1687	-813	-17	-23	-19	-1	46	-47	-22
	1244	2019-01-22 09:21:00.31	-860	1683	-820	-8	-22	-16	54	-14	68	-20
	1245	2019-01-22 09:21:00.32	-864	1685	-829	-2	-24	-11	-12	58	-70	-23
	1246	2019-01-22 09:21:00.33	-868	1690	-821	4	-22	-5	36	-16	52	-10
	1247	2019-01-22 09:21:00.34	-848	1690	-817	7	-21	-3	-39	76	-115	-18
	1248	2019-01-22 09:21:00.35	-860	1693	-821	5	-15	-5	21	-20	41	0
	1249	2019-01-22 09:21:00.36	-862	1699	-817	3	-10	-6	-24	62	-86	-19
	1250	2019-01-22 09:21:00.37	-860	1694	-828	4	-10	-8	54	-41	95	-6
	1251	2019-01-22 09:21:00.38	-855	1699	-828	7	-9	-9	-27	44	-71	-8
	1252	2019-01-22 09:21:00.39	-862	1689	-826	3	-10	-9	46	-52	98	3
	1253	2019-01-22 09:21:00.40	-857	1691	-827	1	-13	-11	-28	57	-85	-14
	1254	2019-01-22 09:21:00.41	-859	1688	-816	-1	-14	-11	56	-31	87	-12
	1255	2019-01-22 09:21:00.42	-873	1687	-834	2	-12	-14	-27	59	-86	-16
	1256	2019-01-22 09:21:00.43	-865	1684	-823	1	-10	-15	39	-63	102	12
	1257	2019-01-22 09:21:00.44	-869	1693	-817	-2	-5	-16	-33	50	-83	-8
	1258	2019-01-22 09:21:00.45	-862	1689	-824	-10	-1	-14	57	-72	129	7
	1259	2019-01-22 09:21:00.46	-856	1690	-834	-13	2	-15	-10	16	-26	-3
	1260	2019-01-22 09:21:00.47	-863	1687	-841	-10	1	-9	84	-96	180	6
	1261	2019-01-22 09:21:00.48	-859	1682	-838	-7	-4	-3	-31	41	-72	-5
	1262	2019-01-22 09:21:00.49	-860	1690	-823	-6	-4	3	40	-50	90	5
	1263	2019-01-22 09:21:00.50	-858	1695	-810	-7	-3	4	-50	78	-128	-14
	1264	2019-01-22 09:21:00.51	-853	1702	-814	-6	6	-5	51	-63	114	6
	1265	2019-01-22 09:21:00.52	-852	1710	-825	-8	11	-12	-38	59	-97	-10
	1266	2019-01-22 09:21:00.53	-849	1708	-825	-9	16	-23	62	-73	135	5
	1267	2019-01-22 09:21:00.54	-852	1696	-831	-10	15	-28	-22	51	-73	-14
	1268	2019-01-22 09:21:00.55	-857	1697	-835	-9	9	-31	77	-89	166	6
	1269	2019-01-22 09:21:00.56	-854	1689	-839	-7	2	-28	-34	70	-104	-18
	1270	2019-01-22 09:21:00.57	-851	1684	-831	-10	-4	-27	57	-51	108	-3
	1271	2019-01-22 09:21:00.58	-851	1688	-817	-9	-4	-25	-54	92	-146	-19
	1272	2019-01-22 09:21:00.59	-852	1687	-824	-10	-1	-20	49	-50	99	0
	1273	2019-01-22 09:21:00.60	-849	1687	-820	-13	-1	-16	-57	94	-151	-18
	1274	2019-01-22 09:21:00.61	-851	1690	-832	-12	0	-17	50	-75	125	12
	1275	2019-01-22 09:21:00.62	-853	1692	-826	-11	-2	-14	-74	65	-139	4
	1276	2019-01-22 09:21:00.63	-846	1686	-830	-7	-4	-15	36	-76	112	20
	1277	2019-01-22 09:21:00.64	-852	1687	-829	-3	-4	-12	-78	100	-178	-11
	1278	2019-01-22 09:21:00.65	-853	1688	-818	-2	-9	-10	41	-51	92	5
	1279	2019-01-22 09:21:00.66	-851	1693	-814	-5	-8	-8	-68	87	-155	-9
	1280	2019-01-22 09:21:00.67	-849	1698	-816	-7	-8	-12	59	-90	149	15
	1281	2019-01-22 09:21:00.68	-854	1700	-819	-8	-8	-15	-82	66	-148	8
	1282	2019-01-22 09:21:00.69	-864	1702	-822	-8	-3	-15	11	-82	93	35
	1283	2019-01-22 09:21:00.70	-863	1702	-826	-9	-2	-16	-115	95	-210	10
	1284	2019-01-22 09:21:00.71	-857	1699	-832	-9	-3	-19	-12	-53	41	32
	1285	2019-01-22 09:21:00.72	-861	1699	-825	-5	-5	-19	-149	115	-264	17
	1286	2019-01-22 09:21:00.73	-852	1695	-820	-2	-5	-19	-26	-66	40	46
	1287	2019-01-22 09:21:00.74	-860	1690	-832	0	-3	-17	-136	103	-239	16
	1288	2019-01-22 09:21:00.75	-852	1685	-834	-1	-8	-16	12	-61	73	24
	1289	2019-01-22 09:21:00.76	-863	1684	-829	1	-9	-10	-93	110	-203	-8
	1290	2019-01-22 09:21:00.77	-851	1684	-825	3	-9	-4	54	-54	108	0
	1291	2019-01-22 09:21:00.78	-854	1687	-816	5	-10	1	-75	96	-171	-10
	1292	2019-01-22 09:21:00.79	-867	1695	-820	6	-11	3	68	-87	155	9
	1293	2019-01-22 09:21:00.80	-857	1708	-820	2	-15	5	-69	95	-164	-13
	1294	2019-01-22 09:21:00.81	-852	1703	-800	-4	-8	0	45	-81	126	18
	1295	2019-01-22 09:21:00.82	-850	1705	-811	-3	8	-4	-63	86	-149	-11
	1296	2019-01-22 09:21:00.83	-850	1701	-841	-1	14	-11	112	-86	198	-13
	1297	2019-01-22 09:21:00.84	-854	1700	-840	4	9	-17	-13	76	-89	-31
	1298	2019-01-22 09:21:00.85	-861	1695	-828	11	4	-17	98	-99	197	0
	1299	2019-01-22 09:21:00.86	-869	1688	-835	18	0	-19	-50	95	-145	-22
	1300	2019-01-22 09:21:00.87	-860	1699	-829	19	-5	-13	77	-75	152	-1
	1301	2019-01-22 09:21:00.88	-852	1693	-817	16	-7	-12	-69	97	-166	-14
	1302	2019-01-22 09:21:00.89	-859	1690	-809	9	-2	-11	49	-64	113	7
	1303	2019-01-22 09:21:00.90	-840	1693	-820	3	6	-10	-82	112	-194	-15
	1304	2019-01-22 09:21:00.91	-855	1681	-830	5	7	-11	56	-74	130	9
	1305	2019-01-22 09:21:00.92	-843	1677	-840	8	5	-8	-93	102	-195	-4
	1306	2019-01-22 09:21:00.93	-856	1675	-846	16	1	-6	27	-58	85	15
	1307	2019-01-22 09:21:00.94	-863	1672	-841	22	-6	4	-102	114	-216	-6
	1308	2019-01-22 09:21:00.95	-863	1682	-833	23	-13	7	38	-68	106	15
	1309	2019-01-22 09:21:00.96	-854	1674	-825	11	-14	2	-71	78	-149	-3
	1310	2019-01-22 09:21:00.97	-853	1681	-824	-1	-14	1	79	-122	201	21
	1311	2019-01-22 09:21:00.98	-867	1682	-823	-2	-10	-3	-55	40	-95	7
	1312	2019-01-22 09:21:00.99	-863	1676	-819	-9	-9	-6	81	-121	202	20
	1313	2019-01-22 09:21:01.00	-855	1674	-821	-19	-10	-10	-29	58	-87	-14
	1314	2019-01-22 09:21:01.01	-857	1673	-818	-32	-13	-14	121	-108	229	-6
	1315	2019-01-22 09:21:01.02	-851	1669	-833	-45	-13	-12	-16	59	-75	-21
	1316	2019-01-22 09:21:01.03	-858	1667	-822	-59	-16	-16	122	-110	232	-6
	1317	2019-01-22 09:21:01.04	-859	1673	-840	-65	-22	-17	-2	50	-52	-24
	1318	2019-01-22 09:21:01.05	-855	1670	-817	-67	-24	-16	120	-108	228	-6
	1319	2019-01-22 09:21:01.06	-861	1671	-811	-59	-19	-12	-24	82	-106	-29
	1320	2019-01-22 09:21:01.07	-855	1675	-812	-57	-9	-9	102	-70	172	-16
	1321	2019-01-22 09:21:01.08	-854	1690	-825	-61	-3	-9	-8	76	-84	-34
	1322	2019-01-22 09:21:01.09	-854	1691	-826	-65	-3	-13	134	-115	249	-9
	1323	2019-01-22 09:21:01.10	-848	1685	-835	-69	-4	-16	1	58	-57	-29
	1324	2019-01-22 09:21:01.11	-852	1677	-836	-73	-6	-14	95	-76	171	-9
	1325	2019-01-22 09:21:01.12	-850	1677	-832	-73	-14	-12	-50	97	-147	-23
	1326	2019-01-22 09:21:01.13	-857	1675	-831	-68	-21	-7	58	-56	114	-1
	1327	2019-01-22 09:21:01.14	-852	1683	-817	-62	-27	-1	-59	92	-151	-16
	1328	2019-01-22 09:21:01.15	-847	1691	-815	-61	-24	2	65	-80	145	7
	1329	2019-01-22 09:21:01.16	-855	1692	-814	-62	-20	4	-43	58	-101	-7
	1330	2019-01-22 09:21:01.17	-850	1698	-822	-60	-20	4	82	-86	168	2
	1331	2019-01-22 09:21:01.18	-853	1706	-820	-60	-22	6	-34	78	-112	-22
	1332	2019-01-22 09:21:01.19	-858	1706	-824	-59	-29	4	74	-73	147	0
	1333	2019-01-22 09:21:01.20	-861	1714	-816	-59	-34	6	-46	69	-115	-11
	1334	2019-01-22 09:21:01.21	-874	1712	-812	-52	-36	3	64	-76	140	6
	1335	2019-01-22 09:21:01.22	-863	1715	-794	-46	-35	0	-39	75	-114	-18
	1336	2019-01-22 09:21:01.23	-859	1718	-799	-43	-31	0	71	-66	137	-2
	1337	2019-01-22 09:21:01.24	-856	1714	-801	-42	-22	-4	-40	68	-108	-14
	1338	2019-01-22 09:21:01.25	-857	1706	-798	-39	-18	-5	70	-85	155	7
	1339	2019-01-22 09:21:01.26	-852	1710	-803	-34	-16	-6	-24	56	-80	-16
	1340	2019-01-22 09:21:01.27	-864	1707	-801	-31	-20	-5	82	-61	143	-10
	1341	2019-01-22 09:21:01.28	-857	1705	-791	-24	-17	-5	-32	90	-122	-29
	1342	2019-01-22 09:21:01.29	-864	1708	-790	-18	-13	-5	47	-37	84	-5
	1343	2019-01-22 09:21:01.30	-864	1708	-789	-17	-9	-4	-60	79	-139	-9
	1344	2019-01-22 09:21:01.31	-863	1706	-785	-18	-5	-11	48	-64	112	8
	1345	2019-01-22 09:21:01.32	-866	1709	-787	-25	-3	-16	-3	42	-45	-19
	1346	2019-01-22 09:21:01.33	-866	1697	-790	-30	-5	-19	131	-89	220	-21
	1347	2019-01-22 09:21:01.34	-859	1693	-791	-40	-7	-18	52	33	19	-42
	1348	2019-01-22 09:21:01.35	-864	1691	-788	-47	-7	-15	119	-79	198	-20
	1349	2019-01-22 09:21:01.36	-874	1695	-791	-53	-9	-10	-12	36	-48	-12
	1350	2019-01-22 09:21:01.37	-860	1700	-778	-48	-7	-5	4	-47	51	21
	1351	2019-01-22 09:21:01.38	-865	1712	-795	-46	-5	-4	-124	73	-197	25
	1352	2019-01-22 09:21:01.39	-857	1717	-791	-44	1	-6	-44	-40	-4	42
	1353	2019-01-22 09:21:01.40	-865	1719	-784	-47	3	-8	-88	61	-149	13
	1354	2019-01-22 09:21:01.41	-870	1725	-790	-48	6	-13	12	-39	51	13
	1355	2019-01-22 09:21:01.42	-869	1721	-789	-50	5	-16	-45	65	-110	-10
	1356	2019-01-22 09:21:01.43	-862	1716	-789	-52	2	-16	19	-44	63	12
	1357	2019-01-22 09:21:01.44	-865	1712	-789	-51	-5	-17	-64	47	-111	8
	1358	2019-01-22 09:21:01.45	-859	1715	-772	-46	-5	-16	-30	-29	-1	29
	1359	2019-01-22 09:21:01.46	-852	1706	-767	-38	3	-12	-122	66	-188	28
	1360	2019-01-22 09:21:01.47	-863	1718	-784	-30	13	-11	-36	-44	8	40
	1361	2019-01-22 09:21:01.48	-868	1716	-795	-24	19	-7	-61	16	-77	22
	1362	2019-01-22 09:21:01.49	-865	1714	-786	-21	17	-2	31	-55	86	12
	1363	2019-01-22 09:21:01.50	-864	1712	-778	-22	12	2	-11	27	-38	-8
	1364	2019-01-22 09:21:01.51	-853	1723	-776	-18	11	4	43	-32	75	-5
	1365	2019-01-22 09:21:01.52	-853	1743	-771	-21	11	3	-13	53	-66	-20
	1366	2019-01-22 09:21:01.53	-856	1748	-769	-21	16	-5	31	-16	47	-7
	1367	2019-01-22 09:21:01.54	-854	1754	-781	-23	18	-22	-9	32	-41	-11
	1368	2019-01-22 09:21:01.55	-859	1739	-785	-31	19	-36	86	-45	131	-20
	1369	2019-01-22 09:21:01.56	-878	1725	-790	-27	16	-45	65	5	60	-35
	1370	2019-01-22 09:21:01.57	-869	1711	-789	-22	7	-43	68	-39	107	-14
	1371	2019-01-22 09:21:01.58	-857	1707	-770	-15	-5	-26	-27	42	-69	-7
	1372	2019-01-22 09:21:01.59	-865	1701	-757	-18	1	-17	-27	11	-38	8
	1373	2019-01-22 09:21:01.60	-856	1714	-763	-14	14	-10	-72	45	-117	13
	1374	2019-01-22 09:21:01.61	-862	1711	-771	-9	20	-6	-42	-7	-35	24
	1375	2019-01-22 09:21:01.62	-868	1706	-775	0	26	-1	-68	22	-90	23
	1376	2019-01-22 09:21:01.63	-856	1717	-777	4	26	-2	-34	-17	-17	25
	1377	2019-01-22 09:21:01.64	-865	1712	-787	10	19	-1	-41	-3	-38	22
	1378	2019-01-22 09:21:01.65	-872	1723	-792	13	14	-2	-12	-33	21	22
	1379	2019-01-22 09:21:01.66	-870	1708	-788	13	9	-1	-35	-9	-26	22
	1380	2019-01-22 09:21:01.67	-861	1707	-792	18	6	1	-18	-20	2	19
	1381	2019-01-22 09:21:01.68	-863	1705	-782	18	4	3	-30	21	-51	4
	1382	2019-01-22 09:21:01.69	-855	1714	-772	13	8	1	-12	20	-32	-4
	1383	2019-01-22 09:21:01.70	-862	1714	-782	11	15	-5	-62	37	-99	12
	1384	2019-01-22 09:21:01.71	-871	1717	-791	10	21	-8	-121	34	-155	43
	1385	2019-01-22 09:21:01.72	-853	1719	-796	10	25	-11	-116	42	-158	37
	1386	2019-01-22 09:21:01.73	-850	1713	-794	3	25	-14	-58	13	-71	22
	1387	2019-01-22 09:21:01.74	-864	1694	-802	6	20	-15	-14	-8	-6	11
	1388	2019-01-22 09:21:01.75	-867	1703	-792	9	18	-11	-36	-2	-34	19
	1389	2019-01-22 09:21:01.76	-862	1710	-790	17	20	-3	-66	15	-81	25
	1390	2019-01-22 09:21:01.77	-857	1714	-783	21	21	-1	-100	43	-143	28
	1391	2019-01-22 09:21:01.78	-865	1729	-776	19	24	-2	-62	28	-90	17
	1392	2019-01-22 09:21:01.79	-866	1719	-781	14	31	-5	-39	28	-67	5
	1393	2019-01-22 09:21:01.80	-865	1721	-795	16	30	-7	31	-10	41	-10
	1394	2019-01-22 09:21:01.81	-864	1709	-796	22	34	-4	28	-4	32	-12
	1395	2019-01-22 09:21:01.82	-857	1703	-793	27	34	-6	40	-34	74	-3
	1396	2019-01-22 09:21:01.83	-852	1705	-792	32	34	-5	-10	20	-30	-5
	1397	2019-01-22 09:21:01.84	-848	1705	-794	34	36	0	-6	2	-8	2
	1398	2019-01-22 09:21:01.85	-847	1708	-798	35	37	-1	-43	48	-91	-2
	1399	2019-01-22 09:21:01.86	-843	1712	-802	32	38	-4	34	-9	43	-12
	1400	2019-01-22 09:21:01.87	-848	1710	-806	30	32	-5	29	2	27	-15
	1401	2019-01-22 09:21:01.88	-850	1708	-801	32	31	-4	81	-48	129	-16
	1402	2019-01-22 09:21:01.89	-847	1708	-803	32	26	-4	14	34	-20	-24
	1403	2019-01-22 09:21:01.90	-837	1705	-800	30	25	-3	8	0	8	-4
	1404	2019-01-22 09:21:01.91	-847	1703	-803	33	26	-1	-127	52	-179	37
	1405	2019-01-22 09:21:01.92	-847	1700	-804	31	29	0	-90	0	-90	45
	1406	2019-01-22 09:21:01.93	-842	1694	-817	29	28	3	-97	58	-155	19
	1407	2019-01-22 09:21:01.94	-834	1688	-802	28	30	4	-7	-12	5	9
	1408	2019-01-22 09:21:01.95	-832	1695	-801	31	28	8	-56	54	-110	1
	1409	2019-01-22 09:21:01.96	-847	1698	-810	29	26	9	35	-30	65	-2
	1410	2019-01-22 09:21:01.97	-849	1707	-803	28	29	8	-11	13	-24	-1
	1411	2019-01-22 09:21:01.98	-853	1708	-814	29	28	3	72	-73	145	0
	1412	2019-01-22 09:21:01.99	-835	1701	-824	25	27	2	7	0	7	-3
	1413	2019-01-22 09:21:02.00	-843	1707	-830	22	19	-1	102	-77	179	-12
	1414	2019-01-22 09:21:02.01	-838	1702	-811	21	11	-3	45	19	26	-32
	1415	2019-01-22 09:21:02.02	-839	1692	-815	23	11	-3	117	-31	148	-43
	1416	2019-01-22 09:21:02.03	-838	1693	-812	21	10	-4	19	71	-52	-45
	1417	2019-01-22 09:21:02.04	-835	1694	-811	21	8	-10	89	-30	119	-29
	1418	2019-01-22 09:21:02.05	-840	1693	-803	21	15	-11	1	48	-47	-24
	1419	2019-01-22 09:21:02.06	-833	1689	-805	15	21	-13	122	-66	188	-28
	1420	2019-01-22 09:21:02.07	-842	1685	-827	11	22	-12	67	25	42	-46
	1421	2019-01-22 09:21:02.08	-843	1671	-831	7	13	-11	178	-93	271	-42
	1422	2019-01-22 09:21:02.09	-847	1679	-840	-1	-4	-4	98	2	96	-50
	1423	2019-01-22 09:21:02.10	-836	1684	-804	-5	-10	1	185	-100	285	-42
	1424	2019-01-22 09:21:02.11	-840	1694	-804	-6	-7	6	43	5	38	-24
	1425	2019-01-22 09:21:02.12	-844	1702	-810	-13	-1	7	151	-108	259	-21
	1426	2019-01-22 09:21:02.13	-854	1714	-821	-25	4	2	111	-29	140	-41
	1427	2019-01-22 09:21:02.14	-847	1710	-820	-34	2	-3	314	-172	486	-71
	1428	2019-01-22 09:21:02.15	-835	1706	-827	-34	-6	-4	255	-41	296	-107
	1429	2019-01-22 09:21:02.16	-841	1700	-812	-31	-12	0	329	-128	457	-100
	1430	2019-01-22 09:21:02.17	-839	1713	-810	-26	-12	1	134	20	114	-77
	1431	2019-01-22 09:21:02.18	-836	1712	-805	-20	-13	-3	234	-94	328	-70
	1432	2019-01-22 09:21:02.19	-842	1719	-806	-16	-9	-8	145	27	118	-86
	1433	2019-01-22 09:21:02.20	-839	1719	-806	-18	-5	-12	333	-122	455	-105
	1434	2019-01-22 09:21:02.21	-852	1708	-814	-18	-1	-11	248	-9	257	-119
	1435	2019-01-22 09:21:02.22	-834	1702	-808	-15	-2	-9	429	-147	576	-141
	1436	2019-01-22 09:21:02.23	-849	1691	-806	-6	-4	-7	331	-35	366	-148
	1437	2019-01-22 09:21:02.24	-842	1695	-803	0	-6	-2	531	-175	706	-178
	1438	2019-01-22 09:21:02.25	-831	1707	-798	4	-6	-6	438	-36	474	-201
	1439	2019-01-22 09:21:02.26	-829	1701	-813	5	3	-11	643	-158	801	-242
	1440	2019-01-22 09:21:02.27	-835	1703	-808	7	9	-16	494	32	462	-263
	1441	2019-01-22 09:21:02.28	-842	1711	-815	2	10	-21	614	-78	692	-268
	1442	2019-01-22 09:21:02.29	-845	1713	-820	-15	6	-28	424	74	350	-249
	1443	2019-01-22 09:21:02.30	-841	1696	-816	-30	-2	-32	587	-109	696	-239
	1444	2019-01-22 09:21:02.31	-839	1710	-817	-40	-8	-32	364	35	329	-199
	1445	2019-01-22 09:21:02.32	-843	1708	-797	-38	-12	-32	418	-100	518	-159
	1446	2019-01-22 09:21:02.33	-846	1705	-811	-31	-5	-30	156	100	56	-128
	1447	2019-01-22 09:21:02.34	-845	1705	-810	-22	-4	-27	293	-42	335	-125
	1448	2019-01-22 09:21:02.35	-856	1698	-795	-14	-4	-23	137	129	8	-133
	1449	2019-01-22 09:21:02.36	-849	1688	-798	-9	-1	-13	316	-40	356	-138
	1450	2019-01-22 09:21:02.37	-842	1694	-808	-2	8	-2	145	117	28	-131
	1451	2019-01-22 09:21:02.38	-845	1696	-809	4	7	11	311	-41	352	-135
	1452	2019-01-22 09:21:02.39	-844	1720	-813	5	3	14	118	131	-13	-124
	1453	2019-01-22 09:21:02.40	-844	1723	-808	-4	-1	10	288	-37	325	-125
	1454	2019-01-22 09:21:02.41	-841	1738	-806	-10	1	1	87	113	-26	-100
	1455	2019-01-22 09:21:02.42	-852	1723	-806	-8	0	-13	263	-63	326	-100
	1456	2019-01-22 09:21:02.43	-851	1709	-805	-8	1	-17	68	100	-32	-84
	1457	2019-01-22 09:21:02.44	-850	1702	-799	-10	3	-23	250	-69	319	-90
	1458	2019-01-22 09:21:02.45	-847	1695	-807	-13	1	-23	55	113	-58	-84
	1459	2019-01-22 09:21:02.46	-862	1692	-791	-14	-3	-18	232	-76	308	-78
	1460	2019-01-22 09:21:02.47	-866	1696	-798	-17	1	-11	22	105	-83	-63
	1461	2019-01-22 09:21:02.48	-861	1712	-801	-13	9	-1	154	-60	214	-47
	1462	2019-01-22 09:21:02.49	-861	1716	-795	-7	13	6	-86	126	-212	-20
	1463	2019-01-22 09:21:02.50	-862	1717	-794	-5	20	10	74	-48	122	-13
	1464	2019-01-22 09:21:02.51	-849	1707	-803	3	27	16	-83	138	-221	-27
	1465	2019-01-22 09:21:02.52	-833	1724	-801	4	26	20	143	-65	208	-39
	1466	2019-01-22 09:21:02.53	-833	1728	-800	11	28	18	-6	89	-95	-41
	1467	2019-01-22 09:21:02.54	-833	1741	-807	11	30	8	216	-81	297	-67
	1468	2019-01-22 09:21:02.55	-826	1738	-813	7	30	-7	54	111	-57	-82
	1469	2019-01-22 09:21:02.56	-831	1739	-812	3	23	-23	265	-80	345	-92
	1470	2019-01-22 09:21:02.57	-830	1718	-818	3	22	-34	68	109	-41	-88
	1471	2019-01-22 09:21:02.58	-834	1710	-811	1	15	-41	248	-65	313	-91
	1472	2019-01-22 09:21:02.59	-822	1694	-812	2	9	-42	47	119	-72	-83
	1473	2019-01-22 09:21:02.60	-832	1688	-808	-1	8	-37	256	-60	316	-98
	1474	2019-01-22 09:21:02.61	-843	1691	-814	-2	7	-28	46	131	-85	-88
	1475	2019-01-22 09:21:02.62	-845	1691	-833	-6	4	-18	160	-28	188	-66
	1476	2019-01-22 09:21:02.63	-851	1702	-818	-11	-6	-15	-70	173	-243	-51
	1477	2019-01-22 09:21:02.64	-844	1710	-822	-11	-8	-9	122	-29	151	-46
	1478	2019-01-22 09:21:02.65	-837	1700	-826	-11	-11	-8	-65	139	-204	-37
	1479	2019-01-22 09:21:02.66	-834	1710	-811	-8	-18	-7	139	-56	195	-41
	1480	2019-01-22 09:21:02.67	-841	1706	-801	-3	-17	-11	-39	100	-139	-30
	1481	2019-01-22 09:21:02.68	-821	1717	-810	0	-14	-13	153	-63	216	-45
	1482	2019-01-22 09:21:02.69	-834	1708	-805	-2	-10	-23	-21	130	-151	-54
	1483	2019-01-22 09:21:02.70	-847	1691	-823	0	-11	-29	182	-83	265	-49
	1484	2019-01-22 09:21:02.71	-848	1684	-815	0	-21	-30	-12	37	-49	-12
	1485	2019-01-22 09:21:02.72	-846	1662	-818	-1	-24	-23	142	-138	280	-2
	1486	2019-01-22 09:21:02.73	-838	1670	-818	-8	-26	-12	-57	25	-82	16
	1487	2019-01-22 09:21:02.74	-852	1687	-800	-13	-21	-3	98	-165	263	33
	1488	2019-01-22 09:21:02.75	-847	1708	-809	-14	-16	3	-120	-40	-80	80
	1489	2019-01-22 09:21:02.76	-849	1731	-799	-18	-16	-4	17	-256	273	119
	1490	2019-01-22 09:21:02.77	-858	1743	-805	-23	-10	-15	-183	-224	41	203
	1491	2019-01-22 09:21:02.78	-861	1727	-804	-24	-4	-25	-106	-476	370	291
	1492	2019-01-22 09:21:02.79	-853	1703	-805	-17	-9	-32	-323	-349	26	336
	1493	2019-01-22 09:21:02.80	-857	1699	-812	-13	-10	-34	-197	-441	244	319
	1494	2019-01-22 09:21:02.81	-856	1716	-813	-14	-19	-29	-301	-277	-24	289
	1495	2019-01-22 09:21:02.82	-853	1696	-794	-14	-22	-27	-152	-422	270	287
	1496	2019-01-22 09:21:02.83	-856	1693	-791	-16	-13	-21	-350	-359	9	354
	1497	2019-01-22 09:21:02.84	-859	1705	-796	-17	-1	-8	-334	-640	306	487
	1498	2019-01-22 09:21:02.85	-855	1696	-793	-11	4	-1	-606	-665	59	635
	1499	2019-01-22 09:21:02.86	-857	1715	-794	-4	9	4	-734	-881	147	807
	1500	2019-01-22 09:21:02.87	-845	1728	-810	4	14	4	-974	-847	-127	910
	1501	2019-01-22 09:21:02.88	-838	1729	-811	14	15	-1	-1006	-933	-73	969
	1502	2019-01-22 09:21:02.89	-850	1735	-814	15	17	-12	-1091	-812	-279	951
	1503	2019-01-22 09:21:02.90	-834	1709	-805	23	11	-25	-981	-847	-134	914
	1504	2019-01-22 09:21:02.91	-839	1710	-813	18	9	-24	-1020	-634	-386	827
	1505	2019-01-22 09:21:02.92	-834	1693	-806	14	7	-27	-929	-715	-214	822
	1506	2019-01-22 09:21:02.93	-834	1686	-797	14	2	-21	-1023	-636	-387	829
	1507	2019-01-22 09:21:02.94	-846	1690	-812	11	2	-14	-990	-783	-207	886
	1508	2019-01-22 09:21:02.95	-844	1681	-821	9	-2	-7	-1060	-696	-364	878
	1509	2019-01-22 09:21:02.96	-842	1686	-808	10	-4	0	-952	-760	-192	856
	1510	2019-01-22 09:21:02.97	-841	1696	-802	11	-5	7	-963	-584	-379	773
	1511	2019-01-22 09:21:02.98	-839	1706	-800	9	0	6	-826	-597	-229	711
	1512	2019-01-22 09:21:02.99	-845	1703	-813	3	8	4	-817	-415	-402	616
	1513	2019-01-22 09:21:03.00	-854	1698	-832	1	-1	2	-656	-428	-228	542
	1514	2019-01-22 09:21:03.01	-852	1688	-817	-2	-11	2	-613	-271	-342	442
	1515	2019-01-22 09:21:03.02	-850	1699	-810	1	-19	6	-439	-326	-113	382
	1516	2019-01-22 09:21:03.03	-844	1703	-796	0	-17	6	-408	-189	-219	298
	1517	2019-01-22 09:21:03.04	-861	1708	-794	1	-10	9	-264	-247	-17	255
	1518	2019-01-22 09:21:03.05	-853	1709	-797	-3	-6	5	-270	-128	-142	199
	1519	2019-01-22 09:21:03.06	-849	1708	-801	-9	3	-2	-138	-212	74	175
	1520	2019-01-22 09:21:03.07	-853	1713	-806	-15	6	-6	-164	-112	-52	138
	1521	2019-01-22 09:21:03.08	-841	1715	-805	-16	7	-11	-44	-184	140	114
	1522	2019-01-22 09:21:03.09	-851	1714	-820	-17	9	-15	-82	-53	-29	67
	1523	2019-01-22 09:21:03.10	-851	1710	-817	-19	7	-23	12	-120	132	54
	1524	2019-01-22 09:21:03.11	-853	1706	-817	-12	4	-27	-52	4	-56	24
	1525	2019-01-22 09:21:03.12	-843	1705	-813	-10	4	-26	3	-64	67	30
	1526	2019-01-22 09:21:03.13	-848	1699	-799	-9	11	-25	-88	54	-142	17
	1527	2019-01-22 09:21:03.14	-848	1700	-804	-9	17	-21	-9	-12	3	10
	1528	2019-01-22 09:21:03.15	-851	1690	-810	-6	18	-17	-77	56	-133	10
	1529	2019-01-22 09:21:03.16	-848	1696	-807	-8	16	-10	-56	-46	-10	51
	1530	2019-01-22 09:21:03.17	-835	1689	-813	-8	19	-6	-195	58	-253	68
	1531	2019-01-22 09:21:03.18	-843	1701	-815	-7	20	3	-198	21	-219	88
	1532	2019-01-22 09:21:03.19	-839	1702	-805	-7	13	7	-250	103	-353	73
	1533	2019-01-22 09:21:03.20	-826	1700	-802	-15	10	6	-180	21	-201	79
	1534	2019-01-22 09:21:03.21	-825	1708	-806	-19	13	3	-223	62	-285	80
	1535	2019-01-22 09:21:03.22	-832	1715	-819	-15	11	-3	-213	13	-226	100
	1536	2019-01-22 09:21:03.23	-832	1718	-819	-7	10	-7	-297	83	-380	107
	1537	2019-01-22 09:21:03.24	-838	1716	-827	-4	7	-15	-246	-1	-245	123
	1538	2019-01-22 09:21:03.25	-844	1698	-824	-4	-1	-19	-210	5	-215	102
	1539	2019-01-22 09:21:03.26	-843	1687	-807	-6	-8	-20	-115	-49	-66	82
	1540	2019-01-22 09:21:03.27	-848	1689	-810	-2	-8	-18	-145	6	-151	69
	1541	2019-01-22 09:21:03.28	-844	1674	-809	-3	-4	-14	-171	-7	-164	89
	1542	2019-01-22 09:21:03.29	-860	1677	-810	-4	-1	-4	-236	46	-282	95
	1543	2019-01-22 09:21:03.30	-845	1678	-812	-4	-6	5	-187	10	-197	88
	1544	2019-01-22 09:21:03.31	-849	1692	-815	-8	-13	10	-180	42	-222	69
	1545	2019-01-22 09:21:03.32	-854	1701	-816	-18	-13	13	-165	-4	-161	84
	1546	2019-01-22 09:21:03.33	-852	1701	-789	-21	-4	13	-202	20	-222	91
	1547	2019-01-22 09:21:03.34	-842	1719	-801	-24	3	9	-176	19	-195	78
	1548	2019-01-22 09:21:03.35	-839	1711	-810	-33	8	0	-181	58	-239	61
	1549	2019-01-22 09:21:03.36	-848	1730	-811	-43	7	-11	-207	96	-303	55
	1550	2019-01-22 09:21:03.37	-839	1713	-804	-39	3	-18	-333	29	-362	152
	1551	2019-01-22 09:21:03.38	-844	1708	-796	-36	0	-23	-419	-62	-357	240
	1552	2019-01-22 09:21:03.39	-843	1717	-801	-35	3	-23	-444	-94	-350	269
	1553	2019-01-22 09:21:03.40	-842	1718	-792	-35	8	-25	-457	-145	-312	301
	1554	2019-01-22 09:21:03.41	-851	1717	-800	-37	15	-26	-447	-201	-246	324
	1555	2019-01-22 09:21:03.42	-848	1703	-801	-44	17	-28	-436	-197	-239	316
	1556	2019-01-22 09:21:03.43	-841	1709	-811	-51	16	-26	-414	-162	-252	288
	1557	2019-01-22 09:21:03.44	-856	1690	-813	-54	11	-20	-391	-80	-311	235
	1558	2019-01-22 09:21:03.45	-841	1685	-804	-54	4	-8	-320	-42	-278	181
	1559	2019-01-22 09:21:03.46	-846	1708	-812	-45	-4	6	-303	12	-315	145
	1560	2019-01-22 09:21:03.47	-827	1719	-798	-36	-5	12	-299	-46	-253	172
	1561	2019-01-22 09:21:03.48	-838	1734	-793	-23	2	7	-344	-101	-243	222
	1562	2019-01-22 09:21:03.49	-838	1733	-792	-6	9	2	-300	-158	-142	229
	1563	2019-01-22 09:21:03.50	-837	1742	-803	6	12	-4	-247	-76	-171	161
	1564	2019-01-22 09:21:03.51	-844	1722	-798	3	8	-9	-128	-32	-96	80
	1565	2019-01-22 09:21:03.52	-839	1722	-797	0	2	-12	-125	53	-178	36
	1566	2019-01-22 09:21:03.53	-853	1723	-796	-5	-4	-12	-92	-4	-88	48
	1567	2019-01-22 09:21:03.54	-837	1722	-811	-11	-10	-9	-106	-25	-81	65
	1568	2019-01-22 09:21:03.55	-847	1701	-804	-8	-8	-4	-47	-165	118	106
	1569	2019-01-22 09:21:03.56	-853	1691	-805	0	-11	5	-103	-163	60	133
	1570	2019-01-22 09:21:03.57	-845	1696	-789	5	-11	13	-38	-192	154	115
	1571	2019-01-22 09:21:03.58	-829	1686	-785	8	-6	20	-49	-93	44	71
	1572	2019-01-22 09:21:03.59	-840	1700	-777	2	1	27	48	-100	148	26
	1573	2019-01-22 09:21:03.60	-836	1720	-785	-4	8	31	-43	-39	-4	41
	1574	2019-01-22 09:21:03.61	-828	1728	-797	-4	12	26	1	-73	74	36
	1575	2019-01-22 09:21:03.62	-834	1736	-811	-3	13	14	-56	8	-64	24
	1576	2019-01-22 09:21:03.63	-837	1722	-812	3	12	8	25	-28	53	1
	1577	2019-01-22 09:21:03.64	-845	1718	-811	7	5	-2	-26	72	-98	-23
	1578	2019-01-22 09:21:03.65	-845	1723	-814	14	-4	-2	136	-31	167	-52
	1579	2019-01-22 09:21:03.66	-839	1712	-805	13	-10	-5	158	31	127	-94
	1580	2019-01-22 09:21:03.67	-842	1699	-802	4	-10	-4	332	-51	383	-140
	1581	2019-01-22 09:21:03.68	-834	1707	-796	-4	-7	-3	279	13	266	-146
	1582	2019-01-22 09:21:03.69	-837	1701	-793	-9	-2	-2	396	-76	472	-160
	1583	2019-01-22 09:21:03.70	-836	1700	-788	-15	-1	0	285	27	258	-156
	1584	2019-01-22 09:21:03.71	-846	1703	-801	-21	-1	-3	407	-53	460	-177
	1585	2019-01-22 09:21:03.72	-837	1702	-797	-24	-2	-5	302	53	249	-177
	1586	2019-01-22 09:21:03.73	-840	1711	-792	-28	-2	-2	380	-18	398	-181
	1587	2019-01-22 09:21:03.74	-826	1711	-793	-29	2	-6	236	100	136	-168
	1588	2019-01-22 09:21:03.75	-840	1716	-789	-29	10	-9	288	2	286	-145
	1589	2019-01-22 09:21:03.76	-828	1722	-804	-27	15	-13	135	117	18	-126
	1590	2019-01-22 09:21:03.77	-834	1720	-811	-22	15	-15	237	8	229	-122
	1591	2019-01-22 09:21:03.78	-833	1731	-803	-21	9	-19	129	142	-13	-135
	1592	2019-01-22 09:21:03.79	-839	1739	-802	-23	5	-22	261	24	237	-142
	1593	2019-01-22 09:21:03.80	-835	1717	-810	-25	5	-23	130	157	-27	-143
	1594	2019-01-22 09:21:03.81	-830	1711	-804	-25	5	-21	223	56	167	-139
	1595	2019-01-22 09:21:03.82	-824	1711	-798	-23	3	-13	56	188	-132	-122
	1596	2019-01-22 09:21:03.83	-834	1712	-803	-19	6	-5	146	44	102	-95
	1597	2019-01-22 09:21:03.84	-831	1708	-805	-18	3	0	8	167	-159	-87
	1598	2019-01-22 09:21:03.85	-828	1726	-789	-13	0	4	157	50	107	-103
	1599	2019-01-22 09:21:03.86	-831	1723	-796	-10	2	3	14	192	-178	-103
	1600	2019-01-22 09:21:03.87	-838	1727	-801	-9	0	4	145	35	110	-90
	1601	2019-01-22 09:21:03.88	-827	1725	-805	-8	0	1	6	158	-152	-82
	1602	2019-01-22 09:21:03.89	-829	1737	-801	-6	-6	-2	133	7	126	-70
	1603	2019-01-22 09:21:03.90	-827	1724	-800	-2	-10	-2	-53	157	-210	-52
	1604	2019-01-22 09:21:03.91	-828	1721	-795	6	-12	-1	22	41	-19	-31
	1605	2019-01-22 09:21:03.92	-827	1721	-789	14	-12	0	-133	185	-318	-26
	1606	2019-01-22 09:21:03.93	-824	1723	-786	19	-8	-1	53	44	9	-48
	1607	2019-01-22 09:21:03.94	-829	1718	-789	18	1	-4	-33	144	-177	-55
	1608	2019-01-22 09:21:03.95	-826	1716	-787	18	4	-2	176	0	176	-88
	1609	2019-01-22 09:21:03.96	-832	1724	-807	14	2	-6	66	142	-76	-104
	1610	2019-01-22 09:21:03.97	-837	1715	-798	6	-8	0	220	-18	238	-101
	1611	2019-01-22 09:21:03.98	-834	1701	-787	2	-9	-3	16	133	-117	-74
	1612	2019-01-22 09:21:03.99	-826	1704	-795	2	-4	2	144	1	143	-72
	1613	2019-01-22 09:21:04.00	-830	1712	-807	-1	3	2	15	171	-156	-93
	1614	2019-01-22 09:21:04.01	-827	1722	-817	0	8	0	210	-7	217	-101
	1615	2019-01-22 09:21:04.02	-821	1713	-815	1	6	-2	65	113	-48	-89
	1616	2019-01-22 09:21:04.03	-833	1712	-803	0	7	-3	231	-66	297	-82
	1617	2019-01-22 09:21:04.04	-832	1709	-816	2	0	-9	57	73	-16	-65
	1618	2019-01-22 09:21:04.05	-827	1712	-810	8	-3	-13	186	-71	257	-57
	1619	2019-01-22 09:21:04.06	-840	1707	-802	9	-8	-15	-9	112	-121	-51
	1620	2019-01-22 09:21:04.07	-840	1705	-808	8	-6	-18	144	-32	176	-56
	1621	2019-01-22 09:21:04.08	-829	1705	-806	3	-7	-20	-14	137	-151	-61
	1622	2019-01-22 09:21:04.09	-834	1697	-804	-3	-8	-21	177	-30	207	-73
	1623	2019-01-22 09:21:04.10	-845	1703	-792	-7	-10	-22	19	136	-117	-77
	1624	2019-01-22 09:21:04.11	-848	1696	-794	-15	-11	-23	188	-32	220	-78
	1625	2019-01-22 09:21:04.12	-837	1699	-785	-23	-18	-18	27	134	-107	-80
	1626	2019-01-22 09:21:04.13	-848	1702	-789	-33	-19	-17	188	-38	226	-75
	1627	2019-01-22 09:21:04.14	-828	1705	-781	-42	-14	-12	-16	129	-145	-56
	1628	2019-01-22 09:21:04.15	-831	1699	-786	-43	-8	-10	96	-19	115	-38
	1629	2019-01-22 09:21:04.16	-833	1712	-784	-40	-2	-7	-112	154	-266	-21
	1630	2019-01-22 09:21:04.17	-819	1718	-790	-34	4	-6	76	-13	89	-31
	1631	2019-01-22 09:21:04.18	-827	1723	-799	-28	6	-8	-41	162	-203	-60
	1632	2019-01-22 09:21:04.19	-823	1722	-810	-31	-2	-9	188	-15	203	-86
	1633	2019-01-22 09:21:04.20	-829	1722	-801	-35	-11	-13	59	149	-90	-104
	1634	2019-01-22 09:21:04.21	-820	1705	-787	-40	-28	-15	230	-18	248	-106
	1635	2019-01-22 09:21:04.22	-830	1713	-777	-37	-28	-12	23	176	-153	-99
	1636	2019-01-22 09:21:04.23	-827	1712	-772	-34	-22	-11	164	30	134	-97
	1637	2019-01-22 09:21:04.24	-830	1722	-784	-35	-11	-10	-1	215	-216	-107
	1638	2019-01-22 09:21:04.25	-840	1727	-783	-35	-2	-11	179	14	165	-96
	1639	2019-01-22 09:21:04.26	-837	1720	-804	-38	-1	-13	8	170	-162	-89
	1640	2019-01-22 09:21:04.27	-846	1720	-802	-35	-6	-13	167	-10	177	-78
	1641	2019-01-22 09:21:04.28	-850	1725	-799	-32	-10	-13	-12	158	-170	-73
	1642	2019-01-22 09:21:04.29	-837	1730	-783	-29	-10	-12	138	-7	145	-65
	1643	2019-01-22 09:21:04.30	-835	1739	-774	-31	-6	-13	-24	176	-200	-76
	1644	2019-01-22 09:21:04.31	-842	1730	-778	-35	3	-20	167	3	164	-85
	1645	2019-01-22 09:21:04.32	-838	1733	-789	-35	7	-25	-16	162	-178	-73
	1646	2019-01-22 09:21:04.33	-839	1726	-786	-31	12	-26	83	-13	96	-35
	1647	2019-01-22 09:21:04.34	-832	1721	-789	-25	10	-29	-114	171	-285	-28
	1648	2019-01-22 09:21:04.35	-835	1719	-790	-19	10	-27	66	-19	85	-23
	1649	2019-01-22 09:21:04.36	-834	1717	-794	-14	7	-20	-54	144	-198	-45
	1650	2019-01-22 09:21:04.37	-832	1727	-790	-11	5	-16	142	-37	179	-52
	1651	2019-01-22 09:21:04.38	-845	1718	-789	-12	4	-13	8	125	-117	-66
	1652	2019-01-22 09:21:04.39	-845	1718	-779	-13	2	-11	189	-49	238	-70
	1653	2019-01-22 09:21:04.40	-842	1721	-774	-9	7	-10	12	142	-130	-77
	1654	2019-01-22 09:21:04.41	-846	1724	-784	-6	9	-8	133	32	101	-82
	1655	2019-01-22 09:21:04.42	-847	1726	-790	-11	7	-10	-20	212	-232	-96
	1656	2019-01-22 09:21:04.43	-840	1712	-778	-14	3	-11	185	17	168	-101
	1657	2019-01-22 09:21:04.44	-837	1718	-785	-13	3	-8	52	138	-86	-95
	1658	2019-01-22 09:21:04.45	-845	1722	-778	-10	2	-7	162	-26	188	-68
	1659	2019-01-22 09:21:04.46	-846	1734	-784	-5	3	-9	-53	143	-196	-45
	1660	2019-01-22 09:21:04.47	-847	1725	-779	-5	1	-14	86	-2	88	-42
	1661	2019-01-22 09:21:04.48	-848	1729	-782	-6	0	-13	-31	168	-199	-68
	1662	2019-01-22 09:21:04.49	-848	1724	-781	-6	-2	-11	170	-3	173	-83
	1663	2019-01-22 09:21:04.50	-844	1720	-779	-6	-1	-5	87	133	-46	-110
	1664	2019-01-22 09:21:04.51	-832	1722	-771	-5	4	1	251	-19	270	-116
	1665	2019-01-22 09:21:04.52	-838	1721	-777	-2	9	2	52	135	-83	-93
	1666	2019-01-22 09:21:04.53	-839	1717	-788	4	9	5	137	-6	143	-65
	1667	2019-01-22 09:21:04.54	-836	1722	-776	9	9	6	-28	139	-167	-55
	1668	2019-01-22 09:21:04.55	-836	1717	-779	13	7	4	108	-7	115	-50
	1669	2019-01-22 09:21:04.56	-844	1724	-770	10	11	6	-16	119	-135	-51
	1670	2019-01-22 09:21:04.57	-846	1720	-780	9	13	8	117	-41	158	-38
	1671	2019-01-22 09:21:04.58	-844	1721	-792	9	15	9	-19	115	-134	-48
	1672	2019-01-22 09:21:04.59	-842	1724	-779	7	10	7	106	-6	112	-50
	1673	2019-01-22 09:21:04.60	-835	1729	-786	6	5	0	16	125	-109	-70
	1674	2019-01-22 09:21:04.61	-834	1730	-782	4	7	-9	179	4	175	-91
	1675	2019-01-22 09:21:04.62	-829	1728	-778	-2	10	-16	67	164	-97	-115
	1676	2019-01-22 09:21:04.63	-837	1724	-784	-3	18	-23	190	48	142	-119
	1677	2019-01-22 09:21:04.64	-834	1717	-791	-5	22	-29	78	156	-78	-117
	1678	2019-01-22 09:21:04.65	-832	1701	-795	-7	24	-31	192	0	192	-96
	1679	2019-01-22 09:21:04.66	-845	1695	-806	-7	17	-24	81	123	-42	-102
	1680	2019-01-22 09:21:04.67	-831	1695	-791	-12	10	-14	191	9	182	-100
	1681	2019-01-22 09:21:04.68	-830	1706	-774	-14	11	-9	88	139	-51	-113
	1682	2019-01-22 09:21:04.69	-832	1708	-780	-20	17	-2	212	12	200	-112
	1683	2019-01-22 09:21:04.70	-839	1721	-789	-27	21	-2	100	113	-13	-106
	1684	2019-01-22 09:21:04.71	-826	1725	-792	-29	21	-4	191	28	163	-109
	1685	2019-01-22 09:21:04.72	-823	1721	-796	-32	14	-9	102	158	-56	-130
	1686	2019-01-22 09:21:04.73	-829	1724	-793	-32	5	-11	225	67	158	-146
	1687	2019-01-22 09:21:04.74	-839	1730	-798	-27	-5	-15	126	161	-35	-143
	1688	2019-01-22 09:21:04.75	-830	1732	-776	-30	-4	-19	200	28	172	-114
	1689	2019-01-22 09:21:04.76	-842	1727	-771	-33	4	-23	119	118	1	-118
	1690	2019-01-22 09:21:04.77	-843	1728	-780	-33	4	-23	204	-8	212	-98
	1691	2019-01-22 09:21:04.78	-843	1709	-784	-32	4	-16	113	65	48	-89
	1692	2019-01-22 09:21:04.79	-840	1701	-781	-30	3	-5	164	-26	190	-69
	1693	2019-01-22 09:21:04.80	-843	1695	-776	-21	4	7	41	81	-40	-61
	1694	2019-01-22 09:21:04.81	-829	1708	-770	-11	9	21	54	14	40	-34
	1695	2019-01-22 09:21:04.82	-838	1739	-763	-6	17	26	-65	115	-180	-25
	1696	2019-01-22 09:21:04.83	-829	1748	-786	-9	23	17	-10	41	-51	-15
	1697	2019-01-22 09:21:04.84	-834	1752	-792	-15	19	6	-49	113	-162	-32
	1698	2019-01-22 09:21:04.85	-836	1748	-791	-20	14	-4	50	23	27	-36
	1699	2019-01-22 09:21:04.86	-826	1735	-783	-27	6	-14	26	86	-60	-56
	1700	2019-01-22 09:21:04.87	-830	1728	-779	-22	5	-18	79	6	73	-42
	1701	2019-01-22 09:21:04.88	-827	1726	-788	-16	6	-14	-17	99	-116	-41
	1702	2019-01-22 09:21:04.89	-827	1721	-763	-10	6	-10	-9	90	-99	-40
	1703	2019-01-22 09:21:04.90	-829	1715	-777	-3	12	-3	-79	166	-245	-43
	1704	2019-01-22 09:21:04.91	-839	1722	-776	3	12	1	-40	90	-130	-25
	1705	2019-01-22 09:21:04.92	-838	1726	-763	2	17	4	-62	102	-164	-20
	1706	2019-01-22 09:21:04.93	-830	1720	-774	2	19	3	15	26	-11	-20
	1707	2019-01-22 09:21:04.94	-827	1718	-778	2	14	4	8	86	-78	-47
	1708	2019-01-22 09:21:04.95	-829	1720	-784	-4	16	4	23	53	-30	-38
	1709	2019-01-22 09:21:04.96	-826	1726	-783	-5	14	5	-26	99	-125	-36
	1710	2019-01-22 09:21:04.97	-826	1728	-777	-9	9	3	10	36	-26	-23
	1711	2019-01-22 09:21:04.98	-837	1742	-786	-12	7	0	0	49	-49	-24
	1712	2019-01-22 09:21:04.99	-827	1743	-778	-14	7	-3	15	19	-4	-17
	1713	2019-01-22 09:21:05.00	-839	1744	-781	-12	7	-4	8	24	-16	-16
	1714	2019-01-22 09:21:05.01	-840	1730	-772	-10	7	-8	27	-2	29	-12
	1715	2019-01-22 09:21:05.02	-827	1732	-767	-10	9	-7	20	39	-19	-29
	1716	2019-01-22 09:21:05.03	-833	1733	-776	-9	8	-6	21	50	-29	-35
	1717	2019-01-22 09:21:05.04	-840	1728	-766	-9	5	-4	7	101	-94	-54
	1718	2019-01-22 09:21:05.05	-831	1735	-764	-7	10	-3	-3	112	-115	-54
	1719	2019-01-22 09:21:05.06	-843	1731	-761	-6	18	-5	-16	89	-105	-36
	1720	2019-01-22 09:21:05.07	-846	1728	-780	-3	26	-7	-17	45	-62	-14
	1721	2019-01-22 09:21:05.08	-845	1722	-778	0	23	0	8	31	-23	-19
	1722	2019-01-22 09:21:05.09	-834	1721	-764	6	21	6	12	22	-10	-17
	1723	2019-01-22 09:21:05.10	-834	1732	-778	12	18	15	29	35	-6	-32
	1724	2019-01-22 09:21:05.11	-820	1742	-769	13	24	18	-19	44	-63	-12
	1725	2019-01-22 09:21:05.12	-808	1754	-765	12	34	14	-18	28	-46	-5
	1726	2019-01-22 09:21:05.13	-806	1757	-768	10	47	-3	-63	70	-133	-3
	1727	2019-01-22 09:21:05.14	-808	1764	-790	9	52	-16	-80	99	-179	-9
	1728	2019-01-22 09:21:05.15	-814	1747	-797	3	55	-31	-166	180	-346	-7
	1729	2019-01-22 09:21:05.16	-814	1728	-809	-2	50	-44	-184	172	-356	6
	1730	2019-01-22 09:21:05.17	-803	1718	-806	-2	41	-49	-248	172	-420	38
	1731	2019-01-22 09:21:05.18	-803	1702	-800	4	30	-50	-224	127	-351	48
	1732	2019-01-22 09:21:05.19	-820	1696	-801	6	25	-41	-236	136	-372	50
	1733	2019-01-22 09:21:05.20	-824	1696	-802	11	17	-31	-179	65	-244	57
	1734	2019-01-22 09:21:05.21	-815	1689	-791	14	18	-18	-236	125	-361	55
	1735	2019-01-22 09:21:05.22	-810	1707	-787	13	20	-4	-221	97	-318	62
	1736	2019-01-22 09:21:05.23	-813	1719	-795	10	21	0	-255	105	-360	75
	1737	2019-01-22 09:21:05.24	-809	1713	-799	5	19	2	-134	-10	-124	72
	1738	2019-01-22 09:21:05.25	-804	1733	-804	-1	15	0	-101	-26	-75	63
	1739	2019-01-22 09:21:05.26	-808	1729	-802	-8	11	-7	19	-114	133	47
	1740	2019-01-22 09:21:05.27	-797	1728	-800	-13	10	-16	1	-47	48	23
	1741	2019-01-22 09:21:05.28	-836	1725	-800	-17	1	-20	82	-79	161	-1
	1742	2019-01-22 09:21:05.29	-810	1716	-789	-16	-5	-23	6	14	-8	-10
	1743	2019-01-22 09:21:05.30	-832	1723	-791	-13	-4	-19	51	-50	101	0
	1744	2019-01-22 09:21:05.31	-818	1714	-787	-11	-3	-20	-55	8	-63	23
	1745	2019-01-22 09:21:05.32	-814	1712	-777	-6	2	-17	0	-51	51	25
	1746	2019-01-22 09:21:05.33	-812	1721	-784	-4	7	-11	-72	32	-104	20
	1747	2019-01-22 09:21:05.34	-819	1723	-782	-6	14	-12	18	-34	52	8
	1748	2019-01-22 09:21:05.35	-826	1714	-813	-7	9	-12	-58	67	-125	-4
	1749	2019-01-22 09:21:05.36	-824	1724	-807	-3	-2	-9	33	-13	46	-10
	1750	2019-01-22 09:21:05.37	-831	1722	-797	-2	-9	-7	-50	65	-115	-7
	1751	2019-01-22 09:21:05.38	-817	1733	-784	1	-3	-2	32	-18	50	-7
	1752	2019-01-22 09:21:05.39	-820	1740	-782	4	10	-2	-67	81	-148	-7
	1753	2019-01-22 09:21:05.40	-815	1746	-806	4	19	-5	20	-32	52	6
	1754	2019-01-22 09:21:05.41	-821	1750	-809	4	17	-11	-63	54	-117	4
	1755	2019-01-22 09:21:05.42	-825	1739	-793	9	13	-13	51	-62	113	5
	1756	2019-01-22 09:21:05.43	-822	1733	-800	8	14	-19	-24	26	-50	-1
	1757	2019-01-22 09:21:05.44	-826	1721	-792	8	10	-20	82	-58	140	-12
	1758	2019-01-22 09:21:05.45	-829	1710	-790	16	5	-18	-44	99	-143	-27
	1759	2019-01-22 09:21:05.46	-833	1704	-793	19	7	-15	26	10	16	-18
	1760	2019-01-22 09:21:05.47	-823	1704	-784	19	12	-7	-94	111	-205	-8
	1761	2019-01-22 09:21:05.48	-815	1715	-786	24	15	-2	8	-30	38	11
	1762	2019-01-22 09:21:05.49	-822	1725	-796	23	17	-2	-94	87	-181	3
	1763	2019-01-22 09:21:05.50	-824	1727	-803	20	15	-3	24	-32	56	4
	1764	2019-01-22 09:21:05.51	-817	1716	-795	20	12	-10	-71	102	-173	-15
	1765	2019-01-22 09:21:05.52	-824	1721	-799	21	10	-9	43	-27	70	-8
	1766	2019-01-22 09:21:05.53	-821	1708	-791	24	12	-10	-83	114	-197	-15
	1767	2019-01-22 09:21:05.54	-805	1725	-797	19	13	-9	7	-9	16	1
	1768	2019-01-22 09:21:05.55	-809	1729	-785	16	14	-14	-119	138	-257	-9
	1769	2019-01-22 09:21:05.56	-816	1741	-792	11	14	-23	-1	-1	0	1
	1770	2019-01-22 09:21:05.57	-820	1730	-803	2	13	-35	-102	142	-244	-20
	1771	2019-01-22 09:21:05.58	-823	1706	-802	-8	7	-41	40	-9	49	-15
	1772	2019-01-22 09:21:05.59	-830	1688	-811	-2	-1	-40	-93	125	-218	-16
	1773	2019-01-22 09:21:05.60	-832	1686	-807	-5	-12	-26	12	-20	32	4
	1774	2019-01-22 09:21:05.61	-823	1686	-778	-7	-16	-13	-124	161	-285	-18
	1775	2019-01-22 09:21:05.62	-814	1690	-777	-11	-6	2	-2	28	-30	-13
	1776	2019-01-22 09:21:05.63	-809	1719	-774	-18	4	7	-133	166	-299	-16
	1777	2019-01-22 09:21:05.64	-816	1729	-799	-24	13	4	3	-21	24	9
	1778	2019-01-22 09:21:05.65	-829	1741	-816	-24	8	-3	-112	97	-209	7
	1779	2019-01-22 09:21:05.66	-823	1729	-811	-26	0	-13	54	-63	117	4
	1780	2019-01-22 09:21:05.67	-828	1729	-812	-24	-8	-17	-78	88	-166	-5
	1781	2019-01-22 09:21:05.68	-829	1722	-794	-26	-15	-18	53	-49	102	-2
	1782	2019-01-22 09:21:05.69	-833	1719	-793	-21	-17	-19	-107	115	-222	-4
	1783	2019-01-22 09:21:05.70	-825	1713	-780	-20	-12	-14	24	-48	72	12
	1784	2019-01-22 09:21:05.71	-830	1716	-780	-15	-8	-7	-114	110	-224	2
	1785	2019-01-22 09:21:05.72	-833	1723	-801	-11	-2	1	19	-41	60	11
	1786	2019-01-22 09:21:05.73	-827	1729	-797	-10	7	6	-145	136	-281	4
	1787	2019-01-22 09:21:05.74	-830	1727	-804	-6	7	10	-6	-25	19	15
	1788	2019-01-22 09:21:05.75	-823	1735	-800	0	5	9	-131	126	-257	2
	1789	2019-01-22 09:21:05.76	-832	1740	-804	4	5	6	29	-57	86	14
	1790	2019-01-22 09:21:05.77	-823	1729	-810	3	2	3	-108	113	-221	-2
	1791	2019-01-22 09:21:05.78	-817	1731	-797	3	-3	-1	51	-41	92	-5
	1792	2019-01-22 09:21:05.79	-821	1724	-802	0	-7	-3	-79	127	-206	-24
	1793	2019-01-22 09:21:05.80	-830	1724	-791	2	-7	-1	87	-57	144	-15
	1794	2019-01-22 09:21:05.81	-823	1723	-786	6	-7	-2	-72	96	-168	-12
	1795	2019-01-22 09:21:05.82	-817	1723	-785	9	-3	-2	70	-63	133	-3
	1796	2019-01-22 09:21:05.83	-824	1720	-797	10	-1	-3	-81	111	-192	-15
	1797	2019-01-22 09:21:05.84	-826	1722	-789	9	1	-4	66	-71	137	2
	1798	2019-01-22 09:21:05.85	-815	1713	-782	5	0	-1	-84	105	-189	-10
	1799	2019-01-22 09:21:05.86	-817	1719	-781	2	2	0	74	-49	123	-12
	1800	2019-01-22 09:21:05.87	-818	1719	-796	4	6	2	-84	121	-205	-18
	1801	2019-01-22 09:21:05.88	-821	1720	-790	9	7	10	56	-35	91	-10
	1802	2019-01-22 09:21:05.89	-810	1717	-802	11	3	14	-112	151	-263	-19
	1803	2019-01-22 09:21:05.90	-812	1723	-803	11	-2	14	72	-37	109	-17
	1804	2019-01-22 09:21:05.91	-817	1725	-806	12	-5	13	-70	103	-173	-16
	1805	2019-01-22 09:21:05.92	-813	1722	-805	11	-3	12	70	-67	137	-1
	1806	2019-01-22 09:21:05.93	-818	1721	-811	12	-3	11	-107	104	-211	1
	1807	2019-01-22 09:21:05.94	-816	1718	-804	6	-5	10	52	-50	102	-1
	1808	2019-01-22 09:21:05.95	-826	1709	-816	5	-7	10	-98	140	-238	-21
	1809	2019-01-22 09:21:05.96	-814	1714	-801	7	-8	6	44	-18	62	-13
	1810	2019-01-22 09:21:05.97	-820	1703	-803	8	-8	3	-147	158	-305	-5
	1811	2019-01-22 09:21:05.98	-816	1699	-801	7	-2	4	-45	-23	-22	34
	1812	2019-01-22 09:21:05.99	-808	1697	-803	1	0	5	-203	123	-326	40
	1813	2019-01-22 09:21:06.00	-811	1701	-811	-4	-3	7	-20	-79	59	49
	1814	2019-01-22 09:21:06.01	-819	1698	-812	-13	-9	7	-123	75	-198	24
	1815	2019-01-22 09:21:06.02	-815	1714	-810	-19	-13	9	53	-105	158	26
	1816	2019-01-22 09:21:06.03	-797	1707	-794	-26	-14	8	-97	56	-153	20
	1817	2019-01-22 09:21:06.04	-812	1718	-794	-29	-7	6	58	-109	167	25
	1818	2019-01-22 09:21:06.05	-812	1726	-802	-34	-5	1	-72	62	-134	5
	1819	2019-01-22 09:21:06.06	-801	1724	-813	-45	-3	-5	88	-96	184	4
	1820	2019-01-22 09:21:06.07	-813	1728	-801	-54	-5	-9	-57	100	-157	-21
	1821	2019-01-22 09:21:06.08	-795	1716	-791	-54	-4	-17	76	-33	109	-21
	1822	2019-01-22 09:21:06.09	-806	1722	-778	-62	-3	-18	-76	135	-211	-29
	1823	2019-01-22 09:21:06.10	-798	1727	-791	-63	-2	-21	70	-42	112	-14
	1824	2019-01-22 09:21:06.11	-810	1731	-791	-63	-4	-27	-66	118	-184	-26
	1825	2019-01-22 09:21:06.12	-813	1732	-796	-67	-4	-33	65	-64	129	0
	1826	2019-01-22 09:21:06.13	-805	1717	-793	-66	-4	-36	-78	88	-166	-5
	1827	2019-01-22 09:21:06.14	-803	1726	-795	-61	-7	-30	49	-72	121	11
	1828	2019-01-22 09:21:06.15	-805	1718	-789	-57	-8	-28	-90	86	-176	2
	1829	2019-01-22 09:21:06.16	-806	1721	-782	-56	-11	-28	41	-78	119	18
	1830	2019-01-22 09:21:06.17	-807	1734	-785	-56	-11	-28	-107	66	-173	20
	1831	2019-01-22 09:21:06.18	-806	1738	-791	-59	-7	-31	10	-79	89	34
	1832	2019-01-22 09:21:06.19	-815	1733	-789	-68	-6	-36	-123	76	-199	23
	1833	2019-01-22 09:21:06.20	-821	1721	-801	-73	-11	-41	24	-70	94	23
	1834	2019-01-22 09:21:06.21	-824	1715	-813	-72	-20	-40	-87	71	-158	8
	1835	2019-01-22 09:21:06.22	-829	1713	-796	-66	-30	-33	24	-80	104	28
	1836	2019-01-22 09:21:06.23	-821	1721	-781	-58	-32	-19	-120	90	-210	15
	1837	2019-01-22 09:21:06.24	-824	1730	-780	-60	-29	-8	1	-22	23	10
	1838	2019-01-22 09:21:06.25	-819	1728	-762	-61	-27	-4	-116	117	-233	0
	1839	2019-01-22 09:21:06.26	-827	1743	-765	-58	-26	-3	-9	-24	15	16
	1840	2019-01-22 09:21:06.27	-822	1755	-787	-53	-28	-7	-123	103	-226	10
	1841	2019-01-22 09:21:06.28	-823	1750	-769	-51	-25	-16	-2	-34	32	18
	1842	2019-01-22 09:21:06.29	-823	1745	-768	-43	-21	-21	-103	95	-198	4
	1843	2019-01-22 09:21:06.30	-838	1734	-766	-39	-15	-25	34	-32	66	-1
	1844	2019-01-22 09:21:06.31	-829	1731	-772	-34	-10	-24	-56	96	-152	-20
	1845	2019-01-22 09:21:06.32	-829	1725	-771	-32	-11	-18	38	-47	85	4
	1846	2019-01-22 09:21:06.33	-835	1734	-772	-33	-12	-8	-69	73	-142	-2
	1847	2019-01-22 09:21:06.34	-824	1733	-758	-35	-11	0	18	-40	58	11
	1848	2019-01-22 09:21:06.35	-828	1737	-764	-35	-15	5	-96	95	-191	0
	1849	2019-01-22 09:21:06.36	-814	1733	-764	-36	-16	6	4	-30	34	13
	1850	2019-01-22 09:21:06.37	-821	1739	-767	-31	-18	3	-74	77	-151	-1
	1851	2019-01-22 09:21:06.38	-821	1742	-764	-29	-18	-2	24	-43	67	9
	1852	2019-01-22 09:21:06.39	-822	1749	-761	-27	-13	-5	-70	60	-130	5
	1853	2019-01-22 09:21:06.40	-829	1756	-755	-28	-9	-10	10	-57	67	23
	1854	2019-01-22 09:21:06.41	-809	1759	-755	-29	-12	-16	-93	70	-163	11
	1855	2019-01-22 09:21:06.42	-826	1757	-758	-29	-10	-21	-15	-9	-6	12
	1856	2019-01-22 09:21:06.43	-827	1752	-760	-28	-12	-28	-92	98	-190	-3
	1857	2019-01-22 09:21:06.44	-828	1748	-763	-27	-8	-29	13	-25	38	6
	1858	2019-01-22 09:21:06.45	-815	1736	-761	-25	-8	-28	-39	51	-90	-6
	1859	2019-01-22 09:21:06.46	-829	1732	-751	-21	-11	-25	22	-39	61	8
	1860	2019-01-22 09:21:06.47	-831	1740	-753	-23	-8	-17	-75	60	-135	7
	1861	2019-01-22 09:21:06.48	-834	1749	-746	-24	-4	-14	-18	-30	12	24
	1862	2019-01-22 09:21:06.49	-819	1754	-759	-26	0	-19	-91	41	-132	25
	1863	2019-01-22 09:21:06.50	-841	1743	-749	-26	2	-24	-19	-29	10	24
	1864	2019-01-22 09:21:06.51	-837	1751	-759	-20	3	-31	-85	67	-152	9
	1865	2019-01-22 09:21:06.52	-828	1734	-750	-14	2	-32	-28	-13	-15	20
	1866	2019-01-22 09:21:06.53	-833	1738	-755	-14	1	-32	-92	59	-151	16
	1867	2019-01-22 09:21:06.54	-834	1729	-748	-13	1	-29	-39	-16	-23	27
	1868	2019-01-22 09:21:06.55	-835	1725	-756	-19	5	-29	-90	44	-134	23
	1869	2019-01-22 09:21:06.56	-835	1727	-746	-24	8	-25	-39	-27	-12	33
	1870	2019-01-22 09:21:06.57	-833	1724	-750	-28	11	-23	-92	37	-129	27
	1871	2019-01-22 09:21:06.58	-824	1722	-749	-34	9	-18	-32	-25	-7	28
	1872	2019-01-22 09:21:06.59	-829	1725	-752	-41	11	-15	-62	19	-81	21
	1873	2019-01-22 09:21:06.60	-829	1735	-755	-41	11	-14	-20	-27	7	23
	1874	2019-01-22 09:21:06.61	-833	1738	-758	-37	7	-13	-68	24	-92	22
	1875	2019-01-22 09:21:06.62	-835	1749	-748	-29	8	-14	-52	-13	-39	32
	1876	2019-01-22 09:21:06.63	-838	1751	-756	-18	7	-20	-106	26	-132	40
	1877	2019-01-22 09:21:06.64	-844	1750	-765	-13	5	-21	-70	-30	-40	50
	1878	2019-01-22 09:21:06.65	-830	1751	-749	-11	1	-24	-79	6	-85	36
	1879	2019-01-22 09:21:06.66	-844	1745	-748	-10	2	-21	-34	-17	-17	25
	1880	2019-01-22 09:21:06.67	-839	1730	-738	-13	0	-15	-30	22	-52	4
	1881	2019-01-22 09:21:06.68	-837	1737	-738	-10	3	-8	8	-25	33	8
	1882	2019-01-22 09:21:06.69	-850	1734	-749	-13	2	1	-20	0	-20	10
	1883	2019-01-22 09:21:06.70	-836	1733	-748	-10	0	7	-50	1	-51	24
	1884	2019-01-22 09:21:06.71	-837	1745	-734	-4	5	9	-104	2	-106	51
	1885	2019-01-22 09:21:06.72	-827	1743	-739	-1	15	8	-106	-8	-98	57
	1886	2019-01-22 09:21:06.73	-841	1760	-765	1	22	0	-124	19	-143	52
	1887	2019-01-22 09:21:06.74	-834	1750	-764	3	19	-8	-183	14	-197	84
	1888	2019-01-22 09:21:06.75	-838	1758	-761	8	16	-9	-346	8	-354	169
	1889	2019-01-22 09:21:06.76	-833	1750	-750	11	20	-10	-490	-15	-475	252
	1890	2019-01-22 09:21:06.77	-821	1756	-745	15	19	-11	-623	-9	-614	316
	1891	2019-01-22 09:21:06.78	-831	1756	-740	18	22	-16	-752	60	-812	346
	1892	2019-01-22 09:21:06.79	-832	1771	-743	18	32	-21	-840	3	-843	418
	1893	2019-01-22 09:21:06.80	-815	1741	-759	12	38	-28	-902	-25	-877	463
	1894	2019-01-22 09:21:06.81	-830	1745	-772	9	37	-32	-917	-132	-785	524
	1895	2019-01-22 09:21:06.82	-829	1736	-779	7	33	-28	-949	-254	-695	601
	1896	2019-01-22 09:21:06.83	-828	1732	-765	19	17	-12	-941	-395	-546	668
	1897	2019-01-22 09:21:06.84	-813	1729	-754	17	18	-10	-940	-439	-501	689
	1898	2019-01-22 09:21:06.85	-823	1733	-763	25	19	-6	-898	-446	-452	672
	1899	2019-01-22 09:21:06.86	-831	1731	-762	28	18	-2	-864	-373	-491	618
	1900	2019-01-22 09:21:06.87	-830	1728	-768	30	16	-1	-777	-368	-409	572
	1901	2019-01-22 09:21:06.88	-831	1721	-762	34	20	-1	-725	-357	-368	541
	1902	2019-01-22 09:21:06.89	-825	1722	-770	33	25	2	-632	-376	-256	504
	1903	2019-01-22 09:21:06.90	-829	1722	-767	31	26	0	-580	-280	-300	430
	1904	2019-01-22 09:21:06.91	-827	1721	-777	18	29	-1	-453	-257	-196	355
	1905	2019-01-22 09:21:06.92	-823	1719	-770	12	30	-4	-389	-169	-220	279
	1906	2019-01-22 09:21:06.93	-821	1720	-785	10	24	-11	-225	-192	-33	208
	1907	2019-01-22 09:21:06.94	-812	1729	-769	6	23	-17	-151	-150	-1	150
	1908	2019-01-22 09:21:06.95	-814	1708	-764	-1	27	-22	2	-194	196	96
	1909	2019-01-22 09:21:06.96	-809	1700	-770	-7	23	-27	-2	-129	127	65
	1910	2019-01-22 09:21:06.97	-808	1703	-768	-16	23	-23	63	-179	242	58
	1911	2019-01-22 09:21:06.98	-818	1691	-777	-26	24	-22	5	-104	109	49
	1912	2019-01-22 09:21:06.99	-817	1698	-789	-36	24	-14	80	-143	223	31
	1913	2019-01-22 09:21:07.00	-818	1697	-783	-40	17	-6	22	-54	76	16
	1914	2019-01-22 09:21:07.01	-816	1706	-787	-38	9	4	85	-93	178	4
	1915	2019-01-22 09:21:07.02	-809	1718	-782	-39	3	10	10	-5	15	-2
	1916	2019-01-22 09:21:07.03	-807	1726	-759	-40	0	10	75	-50	125	-12
	1917	2019-01-22 09:21:07.04	-796	1725	-763	-43	0	12	10	38	-28	-24
	1918	2019-01-22 09:21:07.05	-814	1736	-771	-48	1	14	78	-52	130	-13
	1919	2019-01-22 09:21:07.06	-812	1736	-776	-54	2	15	-20	41	-61	-10
	1920	2019-01-22 09:21:07.07	-806	1737	-768	-59	3	19	27	-3	30	-12
	1921	2019-01-22 09:21:07.08	-811	1738	-769	-53	1	18	-60	128	-188	-34
	1922	2019-01-22 09:21:07.09	-818	1749	-769	-46	5	20	16	54	-38	-35
	1923	2019-01-22 09:21:07.10	-813	1753	-768	-38	2	18	-67	181	-248	-57
	1924	2019-01-22 09:21:07.11	-815	1760	-759	-31	5	15	-3	113	-116	-55
	1925	2019-01-22 09:21:07.12	-809	1766	-754	-31	4	6	-127	236	-363	-54
	1926	2019-01-22 09:21:07.13	-819	1771	-757	-33	3	-6	-39	141	-180	-51
	1927	2019-01-22 09:21:07.14	-820	1761	-768	-36	8	-19	-79	266	-345	-93
	1928	2019-01-22 09:21:07.15	-818	1747	-748	-32	8	-29	106	170	-64	-138
	1929	2019-01-22 09:21:07.16	-824	1736	-761	-28	10	-33	78	290	-212	-184
	1930	2019-01-22 09:21:07.17	-822	1724	-744	-27	9	-29	201	153	48	-177
	1931	2019-01-22 09:21:07.18	-823	1719	-740	-29	12	-26	101	207	-106	-154
	1932	2019-01-22 09:21:07.19	-822	1720	-753	-31	16	-17	186	37	149	-111
	1933	2019-01-22 09:21:07.20	-823	1733	-760	-35	15	-10	48	185	-137	-116
	1934	2019-01-22 09:21:07.21	-821	1746	-756	-40	17	-9	50	182	-132	-116
	1935	2019-01-22 09:21:07.22	-815	1760	-760	-43	17	-12	-208	483	-691	-137
	1936	2019-01-22 09:21:07.23	-825	1766	-762	-48	11	-19	-196	385	-581	-94
	1937	2019-01-22 09:21:07.24	-815	1753	-758	-48	8	-22	-232	388	-620	-78
	1938	2019-01-22 09:21:07.25	-816	1750	-746	-44	3	-28	28	79	-51	-53
	1939	2019-01-22 09:21:07.26	-809	1738	-742	-42	5	-30	24	83	-59	-53
	1940	2019-01-22 09:21:07.27	-824	1737	-742	-37	6	-27	175	-87	262	-44
	1941	2019-01-22 09:21:07.28	-818	1740	-737	-34	9	-24	90	39	51	-64
	1942	2019-01-22 09:21:07.29	-828	1731	-751	-32	7	-18	236	-104	340	-66
	1943	2019-01-22 09:21:07.30	-827	1751	-756	-36	5	-12	143	-9	152	-67
	1944	2019-01-22 09:21:07.31	-837	1742	-741	-33	3	-6	276	-153	429	-61
	1945	2019-01-22 09:21:07.32	-832	1763	-745	-28	2	2	190	-26	216	-82
	1946	2019-01-22 09:21:07.33	-828	1766	-732	-16	6	3	344	-169	513	-87
	1947	2019-01-22 09:21:07.34	-826	1770	-730	-13	15	-2	247	-47	294	-100
	1948	2019-01-22 09:21:07.35	-818	1767	-737	-10	22	-12	400	-221	621	-89
	1949	2019-01-22 09:21:07.36	-828	1769	-736	-11	23	-20	369	-160	529	-104
	1950	2019-01-22 09:21:07.37	-823	1752	-743	-12	24	-26	676	-423	1099	-126
	1951	2019-01-22 09:21:07.38	-834	1741	-754	-10	24	-30	886	-536	1422	-175
	1952	2019-01-22 09:21:07.39	-838	1732	-752	-8	16	-25	1044	-608	1652	-218
	1953	2019-01-22 09:21:07.40	-829	1726	-732	-4	16	-18	410	33	377	-221
	1954	2019-01-22 09:21:07.41	-820	1737	-735	-3	21	-6	101	351	-250	-226
	1955	2019-01-22 09:21:07.42	-824	1757	-744	-5	31	-1	-164	537	-701	-186
	1956	2019-01-22 09:21:07.43	-829	1763	-754	-10	34	-5	-41	240	-281	-99
	1957	2019-01-22 09:21:07.44	-820	1763	-756	-15	37	-8	-128	272	-400	-72
	1958	2019-01-22 09:21:07.45	-820	1767	-751	-16	31	-18	7	88	-81	-47
	1959	2019-01-22 09:21:07.46	-813	1761	-745	-14	28	-25	-128	256	-384	-64
	1960	2019-01-22 09:21:07.47	-829	1761	-748	-7	28	-32	-41	106	-147	-32
	1961	2019-01-22 09:21:07.48	-818	1747	-740	0	26	-34	-170	251	-421	-40
	1962	2019-01-22 09:21:07.49	-822	1743	-738	1	25	-33	-16	64	-80	-24
	1963	2019-01-22 09:21:07.50	-824	1737	-743	1	24	-26	-116	168	-284	-26
	1964	2019-01-22 09:21:07.51	-818	1740	-739	1	24	-21	-7	3	-10	2
	1965	2019-01-22 09:21:07.52	-820	1747	-742	1	28	-14	-161	170	-331	-4
	1966	2019-01-22 09:21:07.53	-828	1743	-743	-1	31	-12	-57	0	-57	28
	1967	2019-01-22 09:21:07.54	-818	1743	-745	1	34	-15	-175	154	-329	10
	1968	2019-01-22 09:21:07.55	-818	1749	-755	10	31	-11	-37	-23	-14	30
	1969	2019-01-22 09:21:07.56	-822	1745	-753	19	26	-9	-140	111	-251	14
	1970	2019-01-22 09:21:07.57	-821	1746	-748	23	27	-4	-17	-71	54	44
	1971	2019-01-22 09:21:07.58	-813	1750	-746	27	31	-4	-131	84	-215	23
	1972	2019-01-22 09:21:07.59	-818	1756	-755	26	33	-9	5	-72	77	33
	1973	2019-01-22 09:21:07.60	-828	1760	-752	23	34	-12	-117	98	-215	9
	1974	2019-01-22 09:21:07.61	-828	1749	-770	19	31	-18	1	-51	52	25
	1975	2019-01-22 09:21:07.62	-809	1733	-750	15	25	-19	-128	117	-245	5
	1976	2019-01-22 09:21:07.63	-821	1729	-762	20	21	-18	4	-62	66	29
	1977	2019-01-22 09:21:07.64	-805	1729	-762	19	18	-9	-108	73	-181	17
	1978	2019-01-22 09:21:07.65	-809	1726	-740	15	18	-8	40	-91	131	25
	1979	2019-01-22 09:21:07.66	-807	1739	-744	13	23	0	-53	59	-112	-3
	1980	2019-01-22 09:21:07.67	-811	1746	-751	8	30	0	98	-101	199	1
	1981	2019-01-22 09:21:07.68	-813	1756	-767	0	38	-2	-25	47	-72	-11
	1982	2019-01-22 09:21:07.69	-813	1753	-771	-1	35	-7	59	-95	154	18
	1983	2019-01-22 09:21:07.70	-819	1745	-774	2	27	-13	-121	99	-220	11
	1984	2019-01-22 09:21:07.71	-814	1742	-777	4	25	-17	-41	-18	-23	29
	1985	2019-01-22 09:21:07.72	-806	1741	-761	12	20	-16	-178	133	-311	22
	1986	2019-01-22 09:21:07.73	-816	1743	-756	16	18	-15	-68	-23	-45	45
	1987	2019-01-22 09:21:07.74	-821	1732	-758	14	27	-12	-193	135	-328	29
	1988	2019-01-22 09:21:07.75	-814	1740	-763	13	30	-5	-103	-11	-92	57
	1989	2019-01-22 09:21:07.76	-811	1735	-761	18	31	0	-247	178	-425	34
	1990	2019-01-22 09:21:07.77	-798	1738	-760	24	35	-1	-128	22	-150	53
	1991	2019-01-22 09:21:07.78	-812	1733	-771	25	41	3	-207	140	-347	33
	1992	2019-01-22 09:21:07.79	-814	1738	-778	29	37	5	-60	-63	3	61
	1993	2019-01-22 09:21:07.80	-808	1732	-770	29	28	7	-127	69	-196	29
	1994	2019-01-22 09:21:07.81	-799	1727	-769	20	25	7	52	-75	127	11
[truncated: 3,995 more rows]
