# Supplementary material for: Evaluating the stress-response of dental students to the dental school environment
Source: PeerJ. 2020 May 6;8:e8981. doi: 10.7717/peerj.8981 (PMC7210805; doi:10.7717/peerj.8981)
Supplement: Supplemental Information 1 [file peerj-08-8981-s001.zip › 2-0 V.csv]

// Data mode : Full
// Data quality : High
// Acceleration sensor's range : 16g
// Gyroscope sensor's range : 2000dps
//
//ARTIFACT	NUM	DATE	ACC_X	ACC_Y	ACC_Z	GYRO_X	GYRO_Y	GYRO_Z	EOG_L	EOG_R	EOG_H	EOG_V
	1	2019-01-17 09:29:54.09	-219	1469	-1423	-15	1	-15	46	-62	108	8
	2	2019-01-17 09:29:54.10	-224	1474	-1412	-14	-6	-13	-111	-208	97	159
	3	2019-01-17 09:29:54.11	-219	1468	-1407	-12	-10	-11	53	-38	91	-7
	4	2019-01-17 09:29:54.12	-218	1475	-1403	-7	-6	-9	-129	-202	73	165
	5	2019-01-17 09:29:54.13	-224	1470	-1403	-5	-5	-8	46	-25	71	-10
	6	2019-01-17 09:29:54.14	-226	1481	-1407	-3	-3	-8	-145	-199	54	172
	7	2019-01-17 09:29:54.15	-222	1479	-1410	-1	-1	-7	47	-11	58	-18
	8	2019-01-17 09:29:54.16	-212	1477	-1404	4	3	-6	-145	-196	51	170
	9	2019-01-17 09:29:54.17	-217	1471	-1412	5	-1	-8	40	-11	51	-14
	10	2019-01-17 09:29:54.18	-218	1458	-1421	4	-3	-8	-169	-205	36	187
	11	2019-01-17 09:29:54.19	-224	1463	-1425	0	-8	-9	39	10	29	-24
	12	2019-01-17 09:29:54.20	-230	1464	-1420	-2	-13	-9	-165	-181	16	173
	13	2019-01-17 09:29:54.21	-220	1474	-1423	-8	-18	-9	50	47	3	-48
	14	2019-01-17 09:29:54.22	-223	1481	-1419	-11	-17	-10	-167	-166	-1	166
	15	2019-01-17 09:29:54.23	-232	1476	-1408	-11	-15	-12	43	50	-7	-46
	16	2019-01-17 09:29:54.24	-226	1466	-1403	-13	-15	-11	-200	-190	-10	195
	17	2019-01-17 09:29:54.25	-235	1471	-1404	-10	-15	-12	19	34	-15	-26
	18	2019-01-17 09:29:54.26	-239	1460	-1410	-7	-14	-13	-207	-191	-16	199
	19	2019-01-17 09:29:54.27	-241	1467	-1406	-2	-16	-12	27	52	-25	-39
	20	2019-01-17 09:29:54.28	-237	1467	-1403	1	-11	-12	-206	-186	-20	196
	21	2019-01-17 09:29:54.29	-233	1466	-1407	0	-9	-10	32	62	-30	-47
	22	2019-01-17 09:29:54.30	-236	1459	-1407	-1	-6	-12	-217	-189	-28	203
	23	2019-01-17 09:29:54.31	-240	1470	-1413	-9	-5	-11	28	61	-33	-44
	24	2019-01-17 09:29:54.32	-239	1458	-1426	-7	-8	-10	-223	-190	-33	206
	25	2019-01-17 09:29:54.33	-239	1459	-1414	-8	-9	-8	18	58	-40	-38
	26	2019-01-17 09:29:54.34	-234	1452	-1409	-10	-11	-7	-231	-201	-30	216
	27	2019-01-17 09:29:54.35	-235	1463	-1409	-14	-5	-5	33	73	-40	-53
	28	2019-01-17 09:29:54.36	-248	1473	-1415	-13	-5	-5	-227	-193	-34	210
	29	2019-01-17 09:29:54.37	-250	1476	-1410	-15	-2	-4	37	80	-43	-58
	30	2019-01-17 09:29:54.38	-250	1484	-1403	-15	0	-7	-234	-195	-39	214
	31	2019-01-17 09:29:54.39	-238	1491	-1414	-15	4	-8	12	66	-54	-39
	32	2019-01-17 09:29:54.40	-246	1479	-1412	-16	3	-12	-266	-217	-49	241
	33	2019-01-17 09:29:54.41	-235	1474	-1405	-11	6	-12	9	66	-57	-37
	34	2019-01-17 09:29:54.42	-236	1480	-1409	-2	7	-15	-260	-216	-44	238
	35	2019-01-17 09:29:54.43	-234	1480	-1414	1	9	-16	30	79	-49	-54
	36	2019-01-17 09:29:54.44	-231	1483	-1414	2	10	-17	-244	-208	-36	226
	37	2019-01-17 09:29:54.45	-231	1478	-1414	6	10	-19	36	84	-48	-60
	38	2019-01-17 09:29:54.46	-229	1472	-1414	4	9	-19	-240	-198	-42	219
	39	2019-01-17 09:29:54.47	-227	1467	-1413	3	11	-18	66	118	-52	-92
	40	2019-01-17 09:29:54.48	-233	1463	-1414	5	11	-16	-226	-189	-37	207
	41	2019-01-17 09:29:54.49	-234	1458	-1411	4	10	-15	42	84	-42	-63
	42	2019-01-17 09:29:54.50	-229	1466	-1417	5	11	-10	-254	-219	-35	236
	43	2019-01-17 09:29:54.51	-226	1468	-1414	6	4	-11	29	73	-44	-51
	44	2019-01-17 09:29:54.52	-230	1472	-1407	5	4	-9	-250	-218	-32	234
	45	2019-01-17 09:29:54.53	-231	1473	-1408	3	3	-10	49	93	-44	-71
	46	2019-01-17 09:29:54.54	-232	1471	-1417	3	2	-14	-235	-204	-31	219
	47	2019-01-17 09:29:54.55	-225	1471	-1410	1	1	-16	35	79	-44	-57
	48	2019-01-17 09:29:54.56	-227	1467	-1411	-1	1	-17	-264	-234	-30	249
	49	2019-01-17 09:29:54.57	-224	1461	-1419	-3	1	-16	21	62	-41	-41
	50	2019-01-17 09:29:54.58	-233	1457	-1417	-1	-2	-14	-255	-222	-33	238
	51	2019-01-17 09:29:54.59	-233	1449	-1417	-6	-5	-9	49	89	-40	-69
	52	2019-01-17 09:29:54.60	-227	1453	-1415	-3	-10	-5	-239	-205	-34	222
	53	2019-01-17 09:29:54.61	-227	1463	-1407	2	-9	-3	40	87	-47	-63
	54	2019-01-17 09:29:54.62	-237	1466	-1408	3	-8	-3	-268	-228	-40	248
	55	2019-01-17 09:29:54.63	-233	1462	-1408	0	-5	-1	1	56	-55	-28
	56	2019-01-17 09:29:54.64	-247	1463	-1409	-1	-2	-2	-274	-230	-44	252
	57	2019-01-17 09:29:54.65	-230	1462	-1410	0	-4	-5	36	91	-55	-63
	58	2019-01-17 09:29:54.66	-234	1466	-1413	-1	-4	-4	-245	-204	-41	224
	59	2019-01-17 09:29:54.67	-246	1466	-1411	-4	-8	-6	31	84	-53	-57
	60	2019-01-17 09:29:54.68	-242	1460	-1410	-6	-9	-4	-257	-213	-44	235
	61	2019-01-17 09:29:54.69	-248	1466	-1411	-10	-9	-2	14	74	-60	-44
	62	2019-01-17 09:29:54.70	-242	1471	-1409	-10	-5	-1	-267	-220	-47	243
	63	2019-01-17 09:29:54.71	-246	1472	-1410	-8	3	-2	21	83	-62	-52
	64	2019-01-17 09:29:54.72	-242	1474	-1420	-8	10	-5	-249	-202	-47	225
	65	2019-01-17 09:29:54.73	-238	1477	-1430	-9	11	-8	30	85	-55	-57
	66	2019-01-17 09:29:54.74	-237	1484	-1427	-6	9	-10	-249	-205	-44	227
	67	2019-01-17 09:29:54.75	-241	1471	-1425	-5	7	-13	18	67	-49	-42
	68	2019-01-17 09:29:54.76	-236	1465	-1419	-7	4	-13	-245	-210	-35	227
	69	2019-01-17 09:29:54.77	-234	1477	-1414	-9	0	-14	45	88	-43	-66
	70	2019-01-17 09:29:54.78	-238	1471	-1407	-4	-1	-14	-216	-185	-31	200
	71	2019-01-17 09:29:54.79	-238	1468	-1397	-1	5	-15	46	89	-43	-67
	72	2019-01-17 09:29:54.80	-238	1472	-1396	1	11	-14	-211	-178	-33	194
	73	2019-01-17 09:29:54.81	-233	1457	-1407	4	14	-12	51	100	-49	-75
	74	2019-01-17 09:29:54.82	-231	1460	-1404	4	15	-9	-208	-176	-32	192
	75	2019-01-17 09:29:54.83	-234	1461	-1411	4	17	-6	32	71	-39	-51
	76	2019-01-17 09:29:54.84	-218	1465	-1418	-2	16	-7	-214	-187	-27	200
	77	2019-01-17 09:29:54.85	-227	1468	-1416	-6	9	-6	44	80	-36	-62
	78	2019-01-17 09:29:54.86	-227	1478	-1429	-3	4	-6	-192	-167	-25	179
	79	2019-01-17 09:29:54.87	-225	1477	-1423	-4	2	-7	50	84	-34	-67
	80	2019-01-17 09:29:54.88	-225	1476	-1421	-6	-1	-10	-204	-182	-22	193
	81	2019-01-17 09:29:54.89	-232	1479	-1407	-4	-2	-11	18	51	-33	-34
	82	2019-01-17 09:29:54.90	-233	1467	-1409	-3	0	-15	-214	-190	-24	202
	83	2019-01-17 09:29:54.91	-227	1459	-1405	-5	3	-13	12	45	-33	-28
	84	2019-01-17 09:29:54.92	-232	1458	-1407	-3	-1	-12	-204	-179	-25	191
	85	2019-01-17 09:29:54.93	-234	1452	-1411	-2	-3	-4	28	63	-35	-45
	86	2019-01-17 09:29:54.94	-233	1456	-1413	-1	-5	2	-193	-165	-28	179
	87	2019-01-17 09:29:54.95	-236	1459	-1415	1	-4	5	12	50	-38	-31
	88	2019-01-17 09:29:54.96	-236	1463	-1403	0	-1	5	-186	-159	-27	172
	89	2019-01-17 09:29:54.97	-226	1465	-1406	-4	0	3	18	51	-33	-34
	90	2019-01-17 09:29:54.98	-232	1468	-1411	-8	5	-1	-183	-163	-20	173
	91	2019-01-17 09:29:54.99	-237	1473	-1426	-9	4	-4	16	41	-25	-28
	92	2019-01-17 09:29:55.00	-237	1479	-1423	-9	-1	-6	-172	-152	-20	162
	93	2019-01-17 09:29:55.01	-239	1471	-1423	-11	1	-8	15	42	-27	-28
	94	2019-01-17 09:29:55.02	-241	1479	-1413	-11	-2	-11	-171	-147	-24	159
	95	2019-01-17 09:29:55.03	-235	1475	-1405	-9	-1	-15	10	43	-33	-26
	96	2019-01-17 09:29:55.04	-239	1467	-1403	-11	1	-17	-155	-125	-30	140
	97	2019-01-17 09:29:55.05	-233	1459	-1406	-14	7	-19	12	50	-38	-31
	98	2019-01-17 09:29:55.06	-233	1462	-1408	-13	11	-16	-164	-137	-27	150
	99	2019-01-17 09:29:55.07	-240	1468	-1413	-12	12	-12	-16	17	-33	0
	100	2019-01-17 09:29:55.08	-234	1471	-1408	-8	14	-9	-176	-154	-22	165
	101	2019-01-17 09:29:55.09	-231	1469	-1404	-6	13	-4	-37	-12	-25	24
	102	2019-01-17 09:29:55.10	-228	1469	-1414	-2	13	-2	-164	-156	-8	160
	103	2019-01-17 09:29:55.11	-227	1470	-1412	-3	15	-4	-19	-11	-8	15
	104	2019-01-17 09:29:55.12	-214	1469	-1413	3	12	-7	-142	-146	4	144
	105	2019-01-17 09:29:55.13	-228	1463	-1414	5	13	-7	-23	-22	-1	22
	106	2019-01-17 09:29:55.14	-217	1472	-1418	1	13	-10	-142	-157	15	149
	107	2019-01-17 09:29:55.15	-222	1473	-1423	0	9	-10	-27	-40	13	33
	108	2019-01-17 09:29:55.16	-229	1466	-1423	-2	9	-11	-138	-161	23	149
	109	2019-01-17 09:29:55.17	-214	1465	-1418	-4	8	-11	-32	-46	14	39
	110	2019-01-17 09:29:55.18	-227	1462	-1423	-4	6	-7	-119	-137	18	128
	111	2019-01-17 09:29:55.19	-226	1470	-1417	-2	3	-6	-25	-35	10	30
	112	2019-01-17 09:29:55.20	-220	1467	-1413	-1	3	-3	-128	-142	14	135
	113	2019-01-17 09:29:55.21	-218	1469	-1417	-2	1	-5	-48	-57	9	52
	114	2019-01-17 09:29:55.22	-230	1468	-1415	-2	1	-4	-121	-141	20	131
	115	2019-01-17 09:29:55.23	-225	1471	-1416	-2	0	-7	-50	-63	13	56
	116	2019-01-17 09:29:55.24	-219	1472	-1413	-3	-4	-9	-114	-130	16	122
	117	2019-01-17 09:29:55.25	-228	1467	-1416	-2	-7	-8	-37	-39	2	38
	118	2019-01-17 09:29:55.26	-226	1469	-1417	-2	-8	-8	-94	-93	-1	93
	119	2019-01-17 09:29:55.27	-232	1464	-1423	-2	-6	-11	-63	-54	-9	58
	120	2019-01-17 09:29:55.28	-220	1465	-1411	-1	-10	-8	-82	-80	-2	81
	121	2019-01-17 09:29:55.29	-225	1468	-1413	0	-12	-8	-36	-27	-9	31
	122	2019-01-17 09:29:55.30	-232	1466	-1416	-1	-13	-7	-73	-69	-4	71
	123	2019-01-17 09:29:55.31	-243	1457	-1409	-1	-9	-7	-76	-62	-14	69
	124	2019-01-17 09:29:55.32	-237	1455	-1419	0	-8	-4	-108	-92	-16	100
	125	2019-01-17 09:29:55.33	-243	1460	-1395	-2	-10	1	-92	-71	-21	81
	126	2019-01-17 09:29:55.34	-242	1465	-1398	-3	-7	3	-75	-57	-18	66
	127	2019-01-17 09:29:55.35	-239	1462	-1406	-4	-3	3	-82	-63	-19	72
	128	2019-01-17 09:29:55.36	-247	1474	-1406	-2	-1	3	-85	-64	-21	74
	129	2019-01-17 09:29:55.37	-241	1475	-1406	0	2	1	-110	-83	-27	96
	130	2019-01-17 09:29:55.38	-241	1470	-1414	-4	6	-1	-79	-50	-29	64
	131	2019-01-17 09:29:55.39	-230	1482	-1420	-6	8	-4	-96	-64	-32	80
	132	2019-01-17 09:29:55.40	-236	1481	-1427	-10	9	-9	-62	-29	-33	45
	133	2019-01-17 09:29:55.41	-227	1493	-1421	-11	4	-14	-112	-75	-37	93
	134	2019-01-17 09:29:55.42	-241	1476	-1423	-10	3	-17	-69	-33	-36	51
	135	2019-01-17 09:29:55.43	-226	1467	-1411	-8	0	-13	-124	-86	-38	105
	136	2019-01-17 09:29:55.44	-230	1464	-1415	-9	1	-12	-62	-31	-31	46
	137	2019-01-17 09:29:55.45	-238	1460	-1402	-9	-3	-10	-124	-94	-30	109
	138	2019-01-17 09:29:55.46	-231	1458	-1399	-10	3	-8	-68	-43	-25	55
	139	2019-01-17 09:29:55.47	-238	1474	-1402	-9	6	-5	-137	-110	-27	123
	140	2019-01-17 09:29:55.48	-233	1478	-1410	-9	9	-3	-40	-11	-29	25
	141	2019-01-17 09:29:55.49	-236	1481	-1410	-7	12	-5	-116	-88	-28	102
	142	2019-01-17 09:29:55.50	-225	1487	-1404	-8	11	-7	-25	3	-28	11
	143	2019-01-17 09:29:55.51	-238	1488	-1408	-5	12	-12	-135	-109	-26	122
	144	2019-01-17 09:29:55.52	-227	1478	-1416	-5	11	-15	-32	1	-33	15
	145	2019-01-17 09:29:55.53	-228	1474	-1414	0	9	-18	-130	-96	-34	113
	146	2019-01-17 09:29:55.54	-229	1478	-1410	2	8	-20	-17	15	-32	1
	147	2019-01-17 09:29:55.55	-227	1471	-1411	2	6	-18	-150	-122	-28	136
	148	2019-01-17 09:29:55.56	-228	1474	-1411	-3	8	-18	-50	-24	-26	37
	149	2019-01-17 09:29:55.57	-220	1475	-1404	-4	13	-18	-182	-161	-21	171
	150	2019-01-17 09:29:55.58	-220	1462	-1412	-4	15	-19	-53	-26	-27	39
	151	2019-01-17 09:29:55.59	-219	1462	-1423	-7	15	-16	-186	-163	-23	174
	152	2019-01-17 09:29:55.60	-215	1465	-1417	-4	6	-10	-20	6	-26	7
	153	2019-01-17 09:29:55.61	-224	1473	-1422	-1	4	-10	-160	-136	-24	148
	154	2019-01-17 09:29:55.62	-226	1467	-1417	3	1	-8	-9	12	-21	-1
	155	2019-01-17 09:29:55.63	-229	1463	-1415	7	-2	-3	-181	-162	-19	171
	156	2019-01-17 09:29:55.64	-231	1470	-1408	11	-2	-1	-1	17	-18	-8
	157	2019-01-17 09:29:55.65	-230	1473	-1414	8	3	-2	-178	-161	-17	169
	158	2019-01-17 09:29:55.66	-234	1461	-1422	7	-1	1	14	36	-22	-25
	159	2019-01-17 09:29:55.67	-232	1460	-1426	6	-1	1	-169	-149	-20	159
	160	2019-01-17 09:29:55.68	-224	1453	-1420	5	-7	3	0	22	-22	-11
	161	2019-01-17 09:29:55.69	-231	1462	-1414	3	-9	3	-206	-189	-17	197
	162	2019-01-17 09:29:55.70	-235	1464	-1414	-2	-8	3	-20	0	-20	10
	163	2019-01-17 09:29:55.71	-242	1468	-1408	-3	-7	2	-212	-192	-20	202
	164	2019-01-17 09:29:55.72	-229	1465	-1404	-5	-5	1	13	36	-23	-24
	165	2019-01-17 09:29:55.73	-242	1465	-1406	-3	-1	2	-178	-153	-25	165
	166	2019-01-17 09:29:55.74	-234	1469	-1409	-6	1	-1	38	65	-27	-51
	167	2019-01-17 09:29:55.75	-226	1474	-1406	-7	4	-3	-190	-166	-24	178
	168	2019-01-17 09:29:55.76	-226	1473	-1413	-8	6	-6	14	47	-33	-30
	169	2019-01-17 09:29:55.77	-234	1481	-1416	-6	7	-10	-209	-182	-27	195
	170	2019-01-17 09:29:55.78	-230	1483	-1418	-2	8	-15	14	48	-34	-31
	171	2019-01-17 09:29:55.79	-229	1479	-1419	-2	7	-22	-216	-186	-30	201
	172	2019-01-17 09:29:55.80	-230	1471	-1418	1	6	-24	12	45	-33	-28
	173	2019-01-17 09:29:55.81	-224	1471	-1416	2	8	-25	-223	-195	-28	209
	174	2019-01-17 09:29:55.82	-234	1459	-1414	0	9	-27	32	66	-34	-49
	175	2019-01-17 09:29:55.83	-234	1460	-1416	-7	6	-21	-209	-182	-27	195
	176	2019-01-17 09:29:55.84	-227	1457	-1412	-7	7	-18	30	64	-34	-47
	177	2019-01-17 09:29:55.85	-227	1464	-1414	-7	7	-15	-213	-189	-24	201
	178	2019-01-17 09:29:55.86	-230	1470	-1416	-11	5	-10	34	67	-33	-50
	179	2019-01-17 09:29:55.87	-237	1466	-1418	-9	5	-9	-224	-199	-25	211
	180	2019-01-17 09:29:55.88	-227	1474	-1414	-6	2	-8	35	69	-34	-52
	181	2019-01-17 09:29:55.89	-222	1474	-1416	-3	1	-8	-219	-192	-27	205
	182	2019-01-17 09:29:55.90	-222	1468	-1413	-3	1	-11	57	92	-35	-74
	183	2019-01-17 09:29:55.91	-231	1458	-1418	-3	1	-12	-218	-190	-28	204
	184	2019-01-17 09:29:55.92	-233	1468	-1414	-4	0	-13	33	67	-34	-50
	185	2019-01-17 09:29:55.93	-239	1467	-1420	-6	-1	-12	-241	-213	-28	227
	186	2019-01-17 09:29:55.94	-244	1477	-1420	-10	-3	-11	52	97	-45	-74
	187	2019-01-17 09:29:55.95	-230	1464	-1411	-7	-2	-14	-214	-178	-36	196
	188	2019-01-17 09:29:55.96	-233	1465	-1411	-5	-2	-14	64	106	-42	-85
	189	2019-01-17 09:29:55.97	-237	1455	-1404	-5	1	-12	-225	-195	-30	210
	190	2019-01-17 09:29:55.98	-239	1449	-1421	-5	2	-10	47	80	-33	-63
	191	2019-01-17 09:29:55.99	-242	1458	-1408	-9	-1	-7	-242	-214	-28	228
	192	2019-01-17 09:29:56.00	-236	1460	-1424	-9	1	-2	50	86	-36	-68
	193	2019-01-17 09:29:56.01	-235	1463	-1417	-10	0	0	-232	-200	-32	216
	194	2019-01-17 09:29:56.02	-252	1467	-1404	-12	0	1	45	85	-40	-65
	195	2019-01-17 09:29:56.03	-233	1470	-1411	-15	2	3	-235	-207	-28	221
	196	2019-01-17 09:29:56.04	-233	1472	-1411	-16	5	1	29	71	-42	-50
	197	2019-01-17 09:29:56.05	-239	1469	-1405	-18	10	-2	-259	-226	-33	242
	198	2019-01-17 09:29:56.06	-229	1467	-1407	-13	10	-3	33	74	-41	-53
	199	2019-01-17 09:29:56.07	-229	1475	-1415	-8	12	-5	-232	-196	-36	214
	200	2019-01-17 09:29:56.08	-226	1478	-1420	-10	17	-11	56	101	-45	-78
	201	2019-01-17 09:29:56.09	-219	1476	-1419	-9	14	-12	-236	-200	-36	218
	202	2019-01-17 09:29:56.10	-222	1479	-1422	-7	12	-17	44	86	-42	-65
	203	2019-01-17 09:29:56.11	-220	1480	-1425	-11	9	-19	-256	-225	-31	240
	204	2019-01-17 09:29:56.12	-223	1478	-1411	-11	7	-20	23	57	-34	-40
	205	2019-01-17 09:29:56.13	-228	1477	-1422	-15	1	-18	-258	-231	-27	244
	206	2019-01-17 09:29:56.14	-222	1474	-1408	-14	1	-18	49	83	-34	-66
	207	2019-01-17 09:29:56.15	-232	1477	-1409	-16	0	-17	-237	-211	-26	224
	208	2019-01-17 09:29:56.16	-232	1478	-1408	-12	0	-13	55	88	-33	-71
	209	2019-01-17 09:29:56.17	-236	1476	-1400	-10	0	-8	-227	-205	-22	216
	210	2019-01-17 09:29:56.18	-230	1470	-1408	-7	3	-5	66	91	-25	-78
	211	2019-01-17 09:29:56.19	-219	1474	-1411	-8	2	1	-230	-213	-17	221
	212	2019-01-17 09:29:56.20	-223	1466	-1411	-4	-1	4	41	66	-25	-53
	213	2019-01-17 09:29:56.21	-221	1469	-1409	-3	-3	6	-243	-224	-19	233
	214	2019-01-17 09:29:56.22	-225	1480	-1413	-3	-6	9	52	81	-29	-66
	215	2019-01-17 09:29:56.23	-229	1486	-1408	0	-9	7	-236	-212	-24	224
	216	2019-01-17 09:29:56.24	-224	1481	-1398	2	-8	3	39	77	-38	-58
	217	2019-01-17 09:29:56.25	-230	1483	-1410	5	-6	1	-239	-211	-28	225
	218	2019-01-17 09:29:56.26	-233	1481	-1412	4	-6	-4	39	75	-36	-57
	219	2019-01-17 09:29:56.27	-236	1470	-1405	5	-4	-10	-230	-206	-24	218
	220	2019-01-17 09:29:56.28	-226	1457	-1406	3	-3	-10	52	86	-34	-69
	221	2019-01-17 09:29:56.29	-228	1461	-1403	5	-4	-6	-208	-184	-24	196
	222	2019-01-17 09:29:56.30	-225	1467	-1394	3	0	-5	70	108	-38	-89
	223	2019-01-17 09:29:56.31	-231	1457	-1399	-5	7	-7	-206	-178	-28	192
	224	2019-01-17 09:29:56.32	-225	1464	-1408	-1	7	-5	53	89	-36	-71
	225	2019-01-17 09:29:56.33	-225	1468	-1412	-4	6	-6	-214	-192	-22	203
	226	2019-01-17 09:29:56.34	-219	1460	-1417	-9	11	-6	46	76	-30	-61
	227	2019-01-17 09:29:56.35	-228	1467	-1420	-12	7	-6	-216	-192	-24	204
	228	2019-01-17 09:29:56.36	-229	1467	-1412	-9	3	-6	28	62	-34	-45
	229	2019-01-17 09:29:56.37	-227	1467	-1414	-12	0	-5	-223	-195	-28	209
	230	2019-01-17 09:29:56.38	-227	1473	-1414	-11	-1	-4	24	63	-39	-43
	231	2019-01-17 09:29:56.39	-231	1473	-1413	-9	-2	-9	-229	-204	-25	216
	232	2019-01-17 09:29:56.40	-229	1474	-1412	-11	2	-11	-3	30	-33	-13
	233	2019-01-17 09:29:56.41	-229	1476	-1411	-13	0	-14	-242	-215	-27	228
	234	2019-01-17 09:29:56.42	-229	1477	-1404	-14	2	-13	0	36	-36	-18
	235	2019-01-17 09:29:56.43	-231	1477	-1412	-14	3	-15	-223	-196	-27	209
	236	2019-01-17 09:29:56.44	-232	1475	-1417	-10	2	-13	15	47	-32	-31
	237	2019-01-17 09:29:56.45	-230	1475	-1398	-5	1	-13	-208	-184	-24	196
	238	2019-01-17 09:29:56.46	-231	1463	-1407	-5	5	-14	23	52	-29	-37
	239	2019-01-17 09:29:56.47	-224	1476	-1409	-9	8	-14	-200	-177	-23	188
	240	2019-01-17 09:29:56.48	-229	1486	-1405	-11	8	-16	10	43	-33	-26
	241	2019-01-17 09:29:56.49	-220	1476	-1416	-13	8	-15	-197	-174	-23	185
	242	2019-01-17 09:29:56.50	-230	1484	-1415	-12	6	-17	10	42	-32	-26
	243	2019-01-17 09:29:56.51	-232	1486	-1419	-8	3	-18	-194	-168	-26	181
	244	2019-01-17 09:29:56.52	-231	1476	-1415	-4	4	-19	11	43	-32	-27
	245	2019-01-17 09:29:56.53	-217	1474	-1408	2	3	-19	-168	-147	-21	157
	246	2019-01-17 09:29:56.54	-232	1475	-1408	4	5	-18	16	45	-29	-30
	247	2019-01-17 09:29:56.55	-227	1462	-1403	3	4	-19	-168	-149	-19	158
	248	2019-01-17 09:29:56.56	-228	1462	-1407	2	3	-14	2	26	-24	-14
	249	2019-01-17 09:29:56.57	-230	1465	-1413	1	2	-10	-171	-151	-20	161
	250	2019-01-17 09:29:56.58	-230	1463	-1414	-3	1	-9	-16	10	-26	3
	251	2019-01-17 09:29:56.59	-223	1457	-1410	-2	-3	-6	-178	-162	-16	170
	252	2019-01-17 09:29:56.60	-230	1467	-1407	-2	-3	-4	-19	0	-19	9
	253	2019-01-17 09:29:56.61	-231	1477	-1406	-7	-2	-6	-162	-148	-14	155
	254	2019-01-17 09:29:56.62	-222	1476	-1407	-10	1	-7	-5	21	-26	-8
	255	2019-01-17 09:29:56.63	-224	1477	-1416	-10	-2	-6	-149	-123	-26	136
	256	2019-01-17 09:29:56.64	-229	1477	-1416	-4	-3	-7	-23	11	-34	6
	257	2019-01-17 09:29:56.65	-224	1478	-1418	-4	-5	-7	-154	-128	-26	141
	258	2019-01-17 09:29:56.66	-234	1473	-1412	-5	-7	-8	-31	1	-32	15
	259	2019-01-17 09:29:56.67	-234	1480	-1415	-5	-12	-8	-144	-110	-34	127
	260	2019-01-17 09:29:56.68	-232	1475	-1406	-6	-11	-8	-23	22	-45	0
	261	2019-01-17 09:29:56.69	-234	1468	-1391	-4	-8	-10	-150	-112	-38	131
	262	2019-01-17 09:29:56.70	-237	1466	-1397	-3	-4	-7	-70	-28	-42	49
	263	2019-01-17 09:29:56.71	-237	1468	-1407	-1	-2	-3	-180	-145	-35	162
	264	2019-01-17 09:29:56.72	-249	1466	-1412	0	1	-3	-82	-44	-38	63
	265	2019-01-17 09:29:56.73	-241	1472	-1404	0	0	-1	-140	-109	-31	124
	266	2019-01-17 09:29:56.74	-236	1470	-1406	5	3	1	-40	-5	-35	22
	267	2019-01-17 09:29:56.75	-230	1486	-1410	4	5	-2	-109	-76	-33	92
	268	2019-01-17 09:29:56.76	-232	1482	-1415	-4	10	-7	-52	-16	-36	34
	269	2019-01-17 09:29:56.77	-227	1477	-1427	-9	9	-11	-126	-89	-37	107
	270	2019-01-17 09:29:56.78	-234	1484	-1424	-9	3	-13	-66	-27	-39	46
	271	2019-01-17 09:29:56.79	-233	1482	-1415	-9	-5	-14	-120	-87	-33	103
	272	2019-01-17 09:29:56.80	-234	1477	-1410	-7	-4	-14	-78	-48	-30	63
	273	2019-01-17 09:29:56.81	-226	1468	-1404	-5	-3	-13	-102	-74	-28	88
	274	2019-01-17 09:29:56.82	-235	1477	-1403	-2	-2	-12	-66	-29	-37	47
	275	2019-01-17 09:29:56.83	-232	1469	-1398	-2	0	-11	-106	-69	-37	87
	276	2019-01-17 09:29:56.84	-228	1472	-1406	-3	2	-6	-97	-60	-37	78
	277	2019-01-17 09:29:56.85	-243	1478	-1403	-4	4	-5	-93	-70	-23	81
	278	2019-01-17 09:29:56.86	-235	1475	-1405	-6	3	-6	-94	-70	-24	82
	279	2019-01-17 09:29:56.87	-233	1473	-1414	-7	5	-5	-94	-70	-24	82
	280	2019-01-17 09:29:56.88	-221	1474	-1413	-1	1	-6	-110	-84	-26	97
	281	2019-01-17 09:29:56.89	-222	1478	-1410	1	-3	-7	-93	-71	-22	82
	282	2019-01-17 09:29:56.90	-236	1478	-1407	5	-3	-9	-106	-89	-17	97
	283	2019-01-17 09:29:56.91	-230	1466	-1410	7	-7	-11	-63	-57	-6	60
	284	2019-01-17 09:29:56.92	-237	1469	-1403	7	-8	-12	-94	-92	-2	93
	285	2019-01-17 09:29:56.93	-227	1470	-1414	2	-6	-9	-67	-78	11	72
	286	2019-01-17 09:29:56.94	-235	1466	-1411	-2	-4	-9	-112	-126	14	119
	287	2019-01-17 09:29:56.95	-239	1468	-1407	-4	0	-8	-39	-86	47	62
	288	2019-01-17 09:29:56.96	-242	1470	-1409	-4	-3	-6	-73	-136	63	104
	289	2019-01-17 09:29:56.97	-236	1469	-1408	-2	-2	-5	4	-66	70	31
	290	2019-01-17 09:29:56.98	-237	1461	-1413	-2	0	-5	-72	-123	51	97
	291	2019-01-17 09:29:56.99	-232	1469	-1408	3	-2	-6	-23	-67	44	45
	292	2019-01-17 09:29:57.00	-237	1470	-1402	7	0	-6	-116	-145	29	130
	293	2019-01-17 09:29:57.01	-231	1464	-1404	4	3	-11	-34	-56	22	45
	294	2019-01-17 09:29:57.02	-231	1476	-1406	3	4	-13	-125	-136	11	130
	295	2019-01-17 09:29:57.03	-232	1473	-1418	5	3	-17	-27	-40	13	33
	296	2019-01-17 09:29:57.04	-237	1465	-1422	1	3	-16	-118	-136	18	127
	297	2019-01-17 09:29:57.05	-236	1458	-1415	-2	0	-16	2	-40	42	19
	298	2019-01-17 09:29:57.06	-224	1457	-1413	-6	-2	-11	-107	-159	52	133
	299	2019-01-17 09:29:57.07	-246	1460	-1405	-10	-2	-8	18	-58	76	20
	300	2019-01-17 09:29:57.08	-237	1464	-1406	-13	-1	-8	-103	-177	74	140
	301	2019-01-17 09:29:57.09	-231	1469	-1414	-13	2	-6	29	-53	82	12
	302	2019-01-17 09:29:57.10	-233	1481	-1414	-13	2	-5	-102	-179	77	140
	303	2019-01-17 09:29:57.11	-233	1487	-1416	-10	1	-5	40	-62	102	11
	304	2019-01-17 09:29:57.12	-220	1489	-1410	-7	-2	-7	-104	-203	99	153
	305	2019-01-17 09:29:57.13	-237	1486	-1413	-4	0	-10	52	-67	119	7
	306	2019-01-17 09:29:57.14	-231	1483	-1409	-5	2	-13	-104	-207	103	155
	307	2019-01-17 09:29:57.15	-225	1486	-1404	-4	-3	-13	58	-48	106	-5
	308	2019-01-17 09:29:57.16	-237	1479	-1397	-1	-2	-17	-103	-188	85	145
	309	2019-01-17 09:29:57.17	-233	1476	-1403	0	-2	-19	64	-23	87	-20
	310	2019-01-17 09:29:57.18	-226	1468	-1409	2	0	-20	-125	-194	69	159
	311	2019-01-17 09:29:57.19	-234	1472	-1410	3	5	-18	54	-19	73	-17
	312	2019-01-17 09:29:57.20	-240	1471	-1414	5	6	-19	-131	-194	63	162
	313	2019-01-17 09:29:57.21	-226	1471	-1415	4	7	-15	64	-10	74	-27
	314	2019-01-17 09:29:57.22	-224	1471	-1413	-1	9	-14	-135	-200	65	167
	315	2019-01-17 09:29:57.23	-228	1466	-1412	3	5	-11	44	-19	63	-12
	316	2019-01-17 09:29:57.24	-232	1474	-1414	6	3	-10	-167	-217	50	192
	317	2019-01-17 09:29:57.25	-232	1484	-1415	8	3	-10	49	-1	50	-24
	318	2019-01-17 09:29:57.26	-226	1472	-1410	9	2	-7	-145	-188	43	166
	319	2019-01-17 09:29:57.27	-226	1474	-1411	10	2	-6	70	27	43	-48
	320	2019-01-17 09:29:57.28	-225	1474	-1407	14	1	-10	-164	-197	33	180
	321	2019-01-17 09:29:57.29	-235	1468	-1414	9	-1	-12	34	-1	35	-16
	322	2019-01-17 09:29:57.30	-233	1459	-1416	7	-3	-12	-187	-215	28	201
	323	2019-01-17 09:29:57.31	-237	1463	-1415	5	-10	-12	56	32	24	-44
	324	2019-01-17 09:29:57.32	-230	1469	-1407	7	-10	-12	-184	-202	18	193
	325	2019-01-17 09:29:57.33	-242	1471	-1403	7	-6	-11	41	28	13	-34
	326	2019-01-17 09:29:57.34	-237	1471	-1410	8	-2	-9	-201	-213	12	207
	327	2019-01-17 09:29:57.35	-240	1464	-1408	9	-2	-7	44	33	11	-38
	328	2019-01-17 09:29:57.36	-238	1454	-1413	10	0	-6	-195	-204	9	199
	329	2019-01-17 09:29:57.37	-241	1451	-1400	10	-2	-2	65	63	2	-64
	330	2019-01-17 09:29:57.38	-234	1455	-1404	4	-1	-1	-200	-197	-3	198
	331	2019-01-17 09:29:57.39	-240	1454	-1412	0	1	-1	31	42	-11	-36
	332	2019-01-17 09:29:57.40	-236	1471	-1422	-3	-1	-1	-225	-213	-12	219
	333	2019-01-17 09:29:57.41	-234	1480	-1417	-6	-1	-4	42	66	-24	-54
	334	2019-01-17 09:29:57.42	-237	1481	-1426	-10	2	-10	-216	-192	-24	204
	335	2019-01-17 09:29:57.43	-232	1491	-1417	-10	1	-14	56	94	-38	-75
	336	2019-01-17 09:29:57.44	-233	1482	-1414	-10	2	-18	-215	-183	-32	199
	337	2019-01-17 09:29:57.45	-233	1468	-1413	-11	6	-22	44	84	-40	-64
	338	2019-01-17 09:29:57.46	-239	1461	-1403	-12	5	-23	-237	-210	-27	223
	339	2019-01-17 09:29:57.47	-237	1468	-1415	-13	4	-19	24	55	-31	-39
	340	2019-01-17 09:29:57.48	-238	1475	-1411	-14	3	-19	-247	-230	-17	238
	341	2019-01-17 09:29:57.49	-233	1474	-1420	-13	4	-15	36	64	-28	-50
	342	2019-01-17 09:29:57.50	-235	1480	-1408	-7	3	-13	-233	-208	-25	220
	343	2019-01-17 09:29:57.51	-232	1470	-1410	-2	1	-10	62	99	-37	-80
	344	2019-01-17 09:29:57.52	-234	1487	-1406	4	3	-7	-210	-186	-24	198
	345	2019-01-17 09:29:57.53	-240	1474	-1409	10	6	-8	77	105	-28	-91
	346	2019-01-17 09:29:57.54	-226	1472	-1408	8	5	-10	-210	-194	-16	202
	347	2019-01-17 09:29:57.55	-233	1466	-1408	7	6	-11	97	112	-15	-104
	348	2019-01-17 09:29:57.56	-225	1475	-1422	11	0	-11	-166	-157	-9	161
	349	2019-01-17 09:29:57.57	-228	1470	-1416	6	0	-14	106	121	-15	-113
	350	2019-01-17 09:29:57.58	-236	1471	-1422	3	-4	-15	-213	-198	-15	205
	351	2019-01-17 09:29:57.59	-234	1466	-1416	1	-7	-16	80	103	-23	-91
	352	2019-01-17 09:29:57.60	-233	1469	-1410	-1	-7	-17	-222	-207	-15	214
	353	2019-01-17 09:29:57.61	-236	1470	-1409	-2	-7	-16	53	75	-22	-64
	354	2019-01-17 09:29:57.62	-242	1461	-1407	-1	-6	-16	-244	-232	-12	238
	355	2019-01-17 09:29:57.63	-246	1458	-1405	-1	-2	-12	45	62	-17	-53
	356	2019-01-17 09:29:57.64	-244	1462	-1405	2	-1	-10	-239	-234	-5	236
	357	2019-01-17 09:29:57.65	-239	1464	-1403	3	3	-12	68	77	-9	-72
	358	2019-01-17 09:29:57.66	-238	1469	-1410	3	6	-13	-217	-220	3	218
	359	2019-01-17 09:29:57.67	-232	1467	-1411	1	3	-12	93	91	2	-92
	360	2019-01-17 09:29:57.68	-232	1470	-1424	-1	1	-16	-214	-224	10	219
	361	2019-01-17 09:29:57.69	-243	1463	-1422	-4	-1	-17	70	60	10	-65
	362	2019-01-17 09:29:57.70	-236	1457	-1417	-3	-6	-16	-231	-248	17	239
	363	2019-01-17 09:29:57.71	-241	1461	-1417	-5	-7	-14	59	52	7	-55
	364	2019-01-17 09:29:57.72	-247	1460	-1414	-9	-5	-12	-230	-240	10	235
	365	2019-01-17 09:29:57.73	-233	1469	-1410	-9	-1	-10	50	46	4	-48
	366	2019-01-17 09:29:57.74	-255	1465	-1409	-8	-1	-9	-225	-230	5	227
	367	2019-01-17 09:29:57.75	-245	1469	-1422	-8	3	-8	68	76	-8	-72
	368	2019-01-17 09:29:57.76	-238	1467	-1405	-9	3	-7	-219	-215	-4	217
	369	2019-01-17 09:29:57.77	-236	1468	-1405	-8	7	-6	51	64	-13	-57
	370	2019-01-17 09:29:57.78	-235	1481	-1414	-4	5	-9	-237	-230	-7	233
	371	2019-01-17 09:29:57.79	-241	1474	-1417	-4	7	-13	44	62	-18	-53
	372	2019-01-17 09:29:57.80	-236	1483	-1419	-3	6	-14	-221	-213	-8	217
	373	2019-01-17 09:29:57.81	-244	1479	-1418	0	4	-17	51	69	-18	-60
	374	2019-01-17 09:29:57.82	-243	1472	-1418	-2	3	-18	-224	-216	-8	220
	375	2019-01-17 09:29:57.83	-240	1463	-1414	-2	2	-14	39	57	-18	-48
	376	2019-01-17 09:29:57.84	-232	1461	-1413	-4	4	-11	-226	-214	-12	220
	377	2019-01-17 09:29:57.85	-250	1459	-1412	-8	3	-7	34	54	-20	-44
	378	2019-01-17 09:29:57.86	-228	1463	-1398	-6	7	-5	-232	-217	-15	224
	379	2019-01-17 09:29:57.87	-244	1474	-1417	-9	10	-4	36	63	-27	-49
	380	2019-01-17 09:29:57.88	-236	1482	-1415	-5	12	-3	-220	-200	-20	210
	381	2019-01-17 09:29:57.89	-236	1475	-1422	-6	10	-1	26	52	-26	-39
	382	2019-01-17 09:29:57.90	-232	1482	-1420	-3	6	-1	-217	-200	-17	208
	383	2019-01-17 09:29:57.91	-234	1473	-1423	0	2	-5	36	68	-32	-52
	384	2019-01-17 09:29:57.92	-231	1463	-1423	2	0	-5	-221	-196	-25	208
	385	2019-01-17 09:29:57.93	-232	1462	-1417	4	-4	-5	4	41	-37	-22
	386	2019-01-17 09:29:57.94	-227	1465	-1415	6	-3	-5	-235	-205	-30	220
	387	2019-01-17 09:29:57.95	-230	1468	-1404	8	-1	-6	-4	32	-36	-14
	388	2019-01-17 09:29:57.96	-230	1463	-1409	6	4	-7	-226	-200	-26	213
	389	2019-01-17 09:29:57.97	-244	1450	-1417	8	7	-5	-5	27	-32	-11
	390	2019-01-17 09:29:57.98	-238	1451	-1422	8	6	-3	-212	-187	-25	199
	391	2019-01-17 09:29:57.99	-232	1447	-1421	9	4	-1	20	52	-32	-36
	392	2019-01-17 09:29:58.00	-223	1447	-1411	10	2	0	-201	-181	-20	191
	393	2019-01-17 09:29:58.01	-229	1448	-1411	8	0	-1	-12	14	-26	-1
	394	2019-01-17 09:29:58.02	-224	1459	-1406	3	1	-1	-220	-199	-21	209
	395	2019-01-17 09:29:58.03	-235	1465	-1416	-4	5	-5	-14	20	-34	-3
	396	2019-01-17 09:29:58.04	-229	1459	-1418	-12	1	-8	-191	-167	-24	179
	397	2019-01-17 09:29:58.05	-226	1459	-1414	-17	4	-11	1	38	-37	-19
	398	2019-01-17 09:29:58.06	-238	1456	-1417	-17	3	-18	-216	-187	-29	201
	399	2019-01-17 09:29:58.07	-233	1448	-1422	-23	-4	-21	-59	-22	-37	40
	400	2019-01-17 09:29:58.08	-241	1459	-1429	-37	-11	-20	-220	-195	-25	207
	401	2019-01-17 09:29:58.09	-236	1470	-1420	-46	-15	-18	-28	3	-31	12
	402	2019-01-17 09:29:58.10	-239	1477	-1418	-41	-11	-21	-180	-153	-27	166
	403	2019-01-17 09:29:58.11	-239	1462	-1415	-43	-7	-15	-33	-5	-28	19
	404	2019-01-17 09:29:58.12	-239	1479	-1402	-36	-7	-11	-190	-171	-19	180
	405	2019-01-17 09:29:58.13	-237	1483	-1407	-30	-5	-6	-30	-3	-27	16
	406	2019-01-17 09:29:58.14	-236	1489	-1400	-26	-3	-8	-189	-166	-23	177
	407	2019-01-17 09:29:58.15	-238	1492	-1410	-25	-5	-9	-58	-27	-31	42
	408	2019-01-17 09:29:58.16	-236	1493	-1401	-24	-6	-10	-186	-168	-18	177
	409	2019-01-17 09:29:58.17	-239	1488	-1405	-21	-2	-11	-55	-24	-31	39
	410	2019-01-17 09:29:58.18	-243	1473	-1401	-14	-3	-15	-167	-139	-28	153
	411	2019-01-17 09:29:58.19	-256	1473	-1400	-10	-3	-12	-47	-10	-37	28
	412	2019-01-17 09:29:58.20	-254	1478	-1398	-4	-3	-12	-160	-130	-30	145
	413	2019-01-17 09:29:58.21	-252	1484	-1397	-7	-3	-14	-70	-39	-31	54
	414	2019-01-17 09:29:58.22	-256	1485	-1398	-12	0	-18	-189	-167	-22	178
	415	2019-01-17 09:29:58.23	-239	1491	-1401	-20	0	-21	-91	-62	-29	76
	416	2019-01-17 09:29:58.24	-247	1487	-1405	-24	2	-23	-177	-140	-37	158
	417	2019-01-17 09:29:58.25	-255	1487	-1401	-25	7	-28	-72	-34	-38	53
	418	2019-01-17 09:29:58.26	-255	1484	-1401	-30	10	-26	-129	-128	-1	128
	419	2019-01-17 09:29:58.27	-258	1461	-1423	-31	9	-21	-38	-58	20	48
	420	2019-01-17 09:29:58.28	-254	1476	-1416	-21	10	-18	-88	-137	49	112
	421	2019-01-17 09:29:58.29	-252	1486	-1407	-15	9	-14	-26	-90	64	58
	422	2019-01-17 09:29:58.30	-244	1487	-1406	-8	4	-13	-86	-180	94	133
	423	2019-01-17 09:29:58.31	-253	1487	-1410	-6	6	-13	-35	-134	99	84
	424	2019-01-17 09:29:58.32	-249	1482	-1408	-3	9	-14	-64	-176	112	120
	425	2019-01-17 09:29:58.33	-252	1465	-1405	1	11	-12	-28	-142	114	85
	426	2019-01-17 09:29:58.34	-239	1467	-1408	11	5	-10	-47	-178	131	112
	427	2019-01-17 09:29:58.35	-251	1472	-1401	13	5	-7	-25	-152	127	88
	428	2019-01-17 09:29:58.36	-255	1466	-1397	13	10	-6	-55	-196	141	125
	429	2019-01-17 09:29:58.37	-248	1466	-1402	10	14	-7	-51	-190	139	120
	430	2019-01-17 09:29:58.38	-240	1466	-1411	9	17	-5	-44	-199	155	121
	431	2019-01-17 09:29:58.39	-241	1468	-1413	5	18	-5	-36	-178	142	107
	432	2019-01-17 09:29:58.40	-244	1462	-1417	4	15	-5	-22	-164	142	93
	433	2019-01-17 09:29:58.41	-233	1468	-1411	4	11	-5	-41	-162	121	101
	434	2019-01-17 09:29:58.42	-234	1473	-1408	4	9	-7	-10	-118	108	64
	435	2019-01-17 09:29:58.43	-247	1485	-1403	2	13	-9	-30	-121	91	75
	436	2019-01-17 09:29:58.44	-237	1468	-1403	-3	18	-10	-11	-112	101	61
	437	2019-01-17 09:29:58.45	-230	1474	-1400	-2	22	-11	-54	-150	96	102
	438	2019-01-17 09:29:58.46	-227	1472	-1409	-1	24	-15	-16	-115	99	65
	439	2019-01-17 09:29:58.47	-235	1464	-1415	-2	24	-13	-59	-147	88	103
	440	2019-01-17 09:29:58.48	-219	1465	-1413	-2	22	-18	-3	-99	96	51
	441	2019-01-17 09:29:58.49	-231	1462	-1422	-1	18	-19	-68	-147	79	107
	442	2019-01-17 09:29:58.50	-231	1465	-1419	-3	14	-18	-1	-79	78	40
	443	2019-01-17 09:29:58.51	-224	1460	-1414	1	12	-21	-73	-138	65	105
	444	2019-01-17 09:29:58.52	-231	1464	-1415	-2	8	-18	-12	-79	67	45
	445	2019-01-17 09:29:58.53	-235	1461	-1421	-9	7	-18	-103	-156	53	129
	446	2019-01-17 09:29:58.54	-231	1459	-1406	-11	11	-16	-19	-70	51	44
	447	2019-01-17 09:29:58.55	-228	1462	-1413	-11	12	-17	-122	-161	39	141
	448	2019-01-17 09:29:58.56	-233	1456	-1418	-13	12	-13	-15	-52	37	33
	449	2019-01-17 09:29:58.57	-229	1463	-1414	-16	10	-11	-116	-148	32	132
	450	2019-01-17 09:29:58.58	-228	1464	-1418	-17	9	-9	-8	-46	38	27
	451	2019-01-17 09:29:58.59	-235	1466	-1412	-16	7	-9	-134	-163	29	148
	452	2019-01-17 09:29:58.60	-233	1462	-1405	-18	7	-7	-31	-47	16	39
	453	2019-01-17 09:29:58.61	-239	1470	-1408	-19	7	-5	-160	-167	7	163
	454	2019-01-17 09:29:58.62	-237	1470	-1411	-21	8	-2	-15	-18	3	16
	455	2019-01-17 09:29:58.63	-228	1484	-1416	-17	8	-1	-142	-135	-7	138
	456	2019-01-17 09:29:58.64	-240	1472	-1406	-12	9	-2	4	16	-12	-10
	457	2019-01-17 09:29:58.65	-246	1471	-1399	-8	3	-4	-143	-128	-15	135
	458	2019-01-17 09:29:58.66	-241	1474	-1407	-7	5	-5	12	29	-17	-20
	459	2019-01-17 09:29:58.67	-235	1474	-1414	-11	4	-6	-153	-138	-15	145
	460	2019-01-17 09:29:58.68	-242	1472	-1403	-12	4	-7	-11	3	-14	4
	461	2019-01-17 09:29:58.69	-234	1475	-1408	-12	6	-5	-176	-166	-10	171
	462	2019-01-17 09:29:58.70	-239	1477	-1413	-12	7	-5	2	16	-14	-9
	463	2019-01-17 09:29:58.71	-240	1478	-1412	-15	10	-9	-168	-157	-11	162
	464	2019-01-17 09:29:58.72	-236	1479	-1409	-18	10	-8	5	13	-8	-9
	465	2019-01-17 09:29:58.73	-226	1486	-1411	-17	9	-6	-190	-178	-12	184
	466	2019-01-17 09:29:58.74	-226	1478	-1404	-17	4	-10	-15	0	-15	7
	467	2019-01-17 09:29:58.75	-227	1472	-1412	-20	2	-12	-191	-179	-12	185
	468	2019-01-17 09:29:58.76	-232	1474	-1410	-20	0	-11	65	76	-11	-70
	469	2019-01-17 09:29:58.77	-233	1479	-1395	-17	-5	-10	-137	-135	-2	136
	470	2019-01-17 09:29:58.78	-232	1483	-1395	-17	-2	-7	48	42	6	-45
	471	2019-01-17 09:29:58.79	-240	1487	-1398	-16	-1	-7	-186	-195	9	190
	472	2019-01-17 09:29:58.80	-233	1484	-1398	-13	1	-4	31	27	4	-29
	473	2019-01-17 09:29:58.81	-235	1483	-1407	-9	1	-4	-186	-191	5	188
	474	2019-01-17 09:29:58.82	-231	1481	-1400	-7	0	-3	26	17	9	-21
	475	2019-01-17 09:29:58.83	-238	1480	-1397	-2	0	-1	-206	-214	8	210
	476	2019-01-17 09:29:58.84	-229	1483	-1398	-3	2	-2	23	16	7	-19
	477	2019-01-17 09:29:58.85	-226	1481	-1396	-7	1	0	-226	-233	7	229
	478	2019-01-17 09:29:58.86	-234	1488	-1399	-4	0	-2	-78	-82	4	80
	479	2019-01-17 09:29:58.87	-237	1490	-1407	-5	0	0	-299	-300	1	299
	480	2019-01-17 09:29:58.88	-236	1487	-1407	-2	2	-3	-26	-19	-7	22
	481	2019-01-17 09:29:58.89	-238	1498	-1408	-3	-2	-3	-237	-223	-14	230
	482	2019-01-17 09:29:58.90	-231	1475	-1409	0	-1	-6	19	42	-23	-30
	483	2019-01-17 09:29:58.91	-230	1472	-1404	-5	-6	-5	-215	-204	-11	209
	484	2019-01-17 09:29:58.92	-239	1467	-1399	-3	-11	-3	68	76	-8	-72
	485	2019-01-17 09:29:58.93	-241	1469	-1397	-3	-14	3	-182	-181	-1	181
	486	2019-01-17 09:29:58.94	-237	1476	-1389	-7	-9	4	81	92	-11	-86
	487	2019-01-17 09:29:58.95	-240	1464	-1393	-8	-5	5	-199	-191	-8	195
	488	2019-01-17 09:29:58.96	-235	1472	-1406	-10	2	4	46	69	-23	-57
	489	2019-01-17 09:29:58.97	-232	1481	-1405	-8	3	5	-219	-201	-18	210
	490	2019-01-17 09:29:58.98	-236	1480	-1406	-6	4	2	60	70	-10	-65
	491	2019-01-17 09:29:58.99	-233	1488	-1402	-5	0	-3	-207	-208	1	207
	492	2019-01-17 09:29:59.00	-244	1486	-1404	-7	1	-6	74	69	5	-71
	493	2019-01-17 09:29:59.01	-231	1484	-1395	-11	1	-9	-198	-208	10	203
	494	2019-01-17 09:29:59.02	-235	1472	-1395	-12	2	-10	98	87	11	-92
	495	2019-01-17 09:29:59.03	-234	1478	-1406	-13	1	-9	-189	-202	13	195
	496	2019-01-17 09:29:59.04	-230	1484	-1395	-13	1	-6	73	64	9	-68
	497	2019-01-17 09:29:59.05	-232	1474	-1410	-13	3	-6	-223	-228	5	225
	498	2019-01-17 09:29:59.06	-223	1473	-1411	-14	6	-7	64	71	-7	-67
	499	2019-01-17 09:29:59.07	-221	1480	-1404	-10	4	-4	-227	-221	-6	224
	500	2019-01-17 09:29:59.08	-241	1474	-1396	-10	5	-1	50	52	-2	-51
	501	2019-01-17 09:29:59.09	-239	1480	-1401	-8	7	-3	-224	-230	6	227
	502	2019-01-17 09:29:59.10	-231	1484	-1405	-7	9	-2	76	82	-6	-79
	503	2019-01-17 09:29:59.11	-221	1483	-1400	-9	13	-5	-214	-212	-2	213
	504	2019-01-17 09:29:59.12	-221	1492	-1402	-11	13	-10	70	80	-10	-75
	505	2019-01-17 09:29:59.13	-232	1484	-1407	-13	13	-13	-231	-226	-5	228
	506	2019-01-17 09:29:59.14	-231	1484	-1408	-17	12	-16	29	46	-17	-37
	507	2019-01-17 09:29:59.15	-234	1478	-1401	-14	8	-19	-264	-249	-15	256
	508	2019-01-17 09:29:59.16	-231	1483	-1390	-12	7	-20	17	41	-24	-29
	509	2019-01-17 09:29:59.17	-229	1480	-1399	-13	9	-23	-259	-238	-21	248
	510	2019-01-17 09:29:59.18	-227	1490	-1409	-15	8	-24	42	72	-30	-57
	511	2019-01-17 09:29:59.19	-234	1485	-1407	-15	6	-24	-235	-215	-20	225
	512	2019-01-17 09:29:59.20	-238	1478	-1408	-13	6	-23	56	90	-34	-73
	513	2019-01-17 09:29:59.21	-237	1473	-1400	-11	4	-22	-241	-216	-25	228
	514	2019-01-17 09:29:59.22	-231	1470	-1390	-11	5	-16	43	73	-30	-58
	515	2019-01-17 09:29:59.23	-232	1467	-1406	-8	8	-11	-239	-217	-22	228
	516	2019-01-17 09:29:59.24	-237	1471	-1406	-6	7	-8	53	81	-28	-67
	517	2019-01-17 09:29:59.25	-218	1476	-1402	-3	5	-6	-239	-220	-19	229
	518	2019-01-17 09:29:59.26	-236	1481	-1398	-1	4	-3	36	64	-28	-50
	519	2019-01-17 09:29:59.27	-236	1493	-1394	-3	3	-8	-243	-220	-23	231
	520	2019-01-17 09:29:59.28	-232	1480	-1404	-5	5	-12	58	95	-37	-76
	521	2019-01-17 09:29:59.29	-234	1475	-1395	-7	6	-14	-228	-200	-28	214
	522	2019-01-17 09:29:59.30	-231	1478	-1397	-5	4	-14	42	79	-37	-60
	523	2019-01-17 09:29:59.31	-232	1478	-1398	-6	4	-14	-228	-200	-28	214
	524	2019-01-17 09:29:59.32	-224	1476	-1405	-16	10	-12	63	93	-30	-78
	525	2019-01-17 09:29:59.33	-234	1481	-1404	-21	5	-13	-208	-184	-24	196
	526	2019-01-17 09:29:59.34	-240	1482	-1405	-17	4	-13	66	94	-28	-80
	527	2019-01-17 09:29:59.35	-235	1481	-1393	-19	3	-13	-209	-185	-24	197
	528	2019-01-17 09:29:59.36	-234	1481	-1396	-17	4	-13	64	103	-39	-83
	529	2019-01-17 09:29:59.37	-236	1486	-1399	-16	0	-10	-211	-178	-33	194
	530	2019-01-17 09:29:59.38	-231	1481	-1403	-14	1	-11	42	85	-43	-63
	531	2019-01-17 09:29:59.39	-234	1481	-1401	-14	-2	-9	-215	-182	-33	198
	532	2019-01-17 09:29:59.40	-231	1489	-1399	-15	-5	-9	46	88	-42	-67
	533	2019-01-17 09:29:59.41	-236	1494	-1400	-18	-4	-11	-219	-188	-31	203
	534	2019-01-17 09:29:59.42	-242	1497	-1397	-14	-3	-12	23	64	-41	-43
	535	2019-01-17 09:29:59.43	-242	1492	-1396	-7	0	-12	-236	-201	-35	218
	536	2019-01-17 09:29:59.44	-242	1486	-1395	-2	1	-11	6	52	-46	-29
	537	2019-01-17 09:29:59.45	-235	1485	-1394	0	5	-8	-222	-185	-37	203
	538	2019-01-17 09:29:59.46	-230	1486	-1399	2	1	-8	32	79	-47	-55
	539	2019-01-17 09:29:59.47	-240	1484	-1404	-1	1	-8	-212	-171	-41	191
	540	2019-01-17 09:29:59.48	-232	1477	-1392	-2	0	-5	18	65	-47	-41
	541	2019-01-17 09:29:59.49	-240	1485	-1394	-2	0	-5	-214	-173	-41	193
	542	2019-01-17 09:29:59.50	-237	1486	-1390	-5	0	-6	4	55	-51	-29
	543	2019-01-17 09:29:59.51	-237	1485	-1396	-7	5	-9	-202	-168	-34	185
	544	2019-01-17 09:29:59.52	-235	1485	-1393	-7	4	-12	24	69	-45	-46
	545	2019-01-17 09:29:59.53	-232	1490	-1398	-6	3	-15	-204	-170	-34	187
	546	2019-01-17 09:29:59.54	-229	1473	-1403	-6	2	-14	-15	29	-44	-7
	547	2019-01-17 09:29:59.55	-229	1468	-1395	-6	0	-16	-227	-192	-35	209
	548	2019-01-17 09:29:59.56	-241	1469	-1384	-2	-3	-14	-17	23	-40	-3
	549	2019-01-17 09:29:59.57	-237	1476	-1391	-3	3	-14	-196	-165	-31	180
	550	2019-01-17 09:29:59.58	-241	1481	-1399	-5	7	-12	17	55	-38	-36
	551	2019-01-17 09:29:59.59	-238	1485	-1404	-3	5	-9	-174	-145	-29	159
	552	2019-01-17 09:29:59.60	-237	1474	-1403	-6	5	-6	-1	36	-37	-17
	553	2019-01-17 09:29:59.61	-230	1480	-1401	-7	7	-5	-189	-160	-29	174
	554	2019-01-17 09:29:59.62	-234	1479	-1406	-8	6	-4	-16	21	-37	-2
	555	2019-01-17 09:29:59.63	-227	1480	-1390	-10	3	-8	-179	-147	-32	163
	556	2019-01-17 09:29:59.64	-232	1489	-1400	-11	1	-6	-5	32	-37	-13
	557	2019-01-17 09:29:59.65	-243	1493	-1400	-12	2	-8	-154	-121	-33	137
	558	2019-01-17 09:29:59.66	-237	1495	-1397	-15	3	-9	8	48	-40	-28
	559	2019-01-17 09:29:59.67	-246	1494	-1394	-17	2	-7	-148	-117	-31	132
	560	2019-01-17 09:29:59.68	-236	1495	-1389	-11	5	-9	-13	23	-36	-5
	561	2019-01-17 09:29:59.69	-232	1485	-1392	-11	5	-8	-176	-142	-34	159
	562	2019-01-17 09:29:59.70	-239	1478	-1395	-8	8	-11	-62	-22	-40	42
	563	2019-01-17 09:29:59.71	-233	1484	-1383	-5	8	-11	-186	-155	-31	170
	564	2019-01-17 09:29:59.72	-238	1477	-1399	-1	8	-12	-49	-9	-40	29
	565	2019-01-17 09:29:59.73	-244	1487	-1402	-1	10	-13	-169	-140	-29	154
	566	2019-01-17 09:29:59.74	-235	1488	-1399	-3	8	-14	-58	-23	-35	40
	567	2019-01-17 09:29:59.75	-226	1489	-1392	0	11	-12	-160	-134	-26	147
	568	2019-01-17 09:29:59.76	-221	1486	-1403	-2	11	-14	-63	-25	-38	44
	569	2019-01-17 09:29:59.77	-223	1485	-1409	-4	10	-16	-155	-120	-35	137
	570	2019-01-17 09:29:59.78	-230	1477	-1410	-3	7	-16	-70	-31	-39	50
	571	2019-01-17 09:29:59.79	-234	1484	-1409	-3	1	-15	-142	-111	-31	126
	572	2019-01-17 09:29:59.80	-236	1475	-1410	-5	-2	-17	-54	-17	-37	35
	573	2019-01-17 09:29:59.81	-234	1474	-1402	-6	-6	-14	-124	-90	-34	107
	574	2019-01-17 09:29:59.82	-236	1481	-1393	-7	-6	-13	-63	-24	-39	43
	575	2019-01-17 09:29:59.83	-240	1473	-1395	-10	-5	-10	-119	-80	-39	99
	576	2019-01-17 09:29:59.84	-248	1479	-1396	-10	-3	-8	-62	-17	-45	39
	577	2019-01-17 09:29:59.85	-230	1481	-1394	-8	-3	-5	-120	-84	-36	102
	578	2019-01-17 09:29:59.86	-237	1473	-1397	-9	-1	-1	-78	-42	-36	60
	579	2019-01-17 09:29:59.87	-236	1477	-1391	-9	-4	4	-102	-70	-32	86
	580	2019-01-17 09:29:59.88	-236	1468	-1385	-7	-3	4	-62	-25	-37	43
	581	2019-01-17 09:29:59.89	-233	1468	-1392	-12	-1	6	-80	-45	-35	62
	582	2019-01-17 09:29:59.90	-245	1483	-1388	-15	0	8	-73	-37	-36	55
	583	2019-01-17 09:29:59.91	-242	1494	-1393	-11	3	4	-108	-77	-31	92
	584	2019-01-17 09:29:59.92	-240	1497	-1397	-11	6	1	-114	-81	-33	97
	585	2019-01-17 09:29:59.93	-234	1503	-1397	-13	8	-4	-113	-77	-36	95
	586	2019-01-17 09:29:59.94	-230	1495	-1397	-14	10	-6	-116	-74	-42	95
	587	2019-01-17 09:29:59.95	-237	1488	-1407	-13	12	-13	-103	-60	-43	81
	588	2019-01-17 09:29:59.96	-235	1498	-1394	-11	8	-15	-124	-82	-42	103
	589	2019-01-17 09:29:59.97	-232	1492	-1389	-12	8	-19	-104	-63	-41	83
	590	2019-01-17 09:29:59.98	-233	1492	-1399	-13	10	-20	-120	-79	-41	99
	591	2019-01-17 09:29:59.99	-233	1489	-1388	-17	7	-23	-82	-46	-36	64
	592	2019-01-17 09:30:00.00	-233	1494	-1389	-16	9	-22	-121	-88	-33	104
	593	2019-01-17 09:30:00.01	-234	1496	-1391	-18	9	-22	-57	-24	-33	40
	594	2019-01-17 09:30:00.02	-234	1489	-1384	-17	7	-22	-106	-75	-31	90
	595	2019-01-17 09:30:00.03	-228	1484	-1393	-12	5	-21	-46	-22	-24	34
	596	2019-01-17 09:30:00.04	-237	1476	-1394	-8	2	-13	-112	-83	-29	97
	597	2019-01-17 09:30:00.05	-230	1478	-1388	-1	1	-6	-56	-24	-32	40
	598	2019-01-17 09:30:00.06	-227	1479	-1384	5	-1	-1	-139	-105	-34	122
	599	2019-01-17 09:30:00.07	-229	1481	-1390	8	0	1	-51	-9	-42	30
	600	2019-01-17 09:30:00.08	-230	1487	-1390	8	3	-1	-129	-89	-40	109
	601	2019-01-17 09:30:00.09	-218	1493	-1399	3	2	0	-31	10	-41	10
	602	2019-01-17 09:30:00.10	-219	1495	-1396	-1	2	-3	-133	-89	-44	111
	603	2019-01-17 09:30:00.11	-229	1501	-1400	-4	0	-9	-47	2	-49	22
	604	2019-01-17 09:30:00.12	-225	1497	-1397	-6	-3	-16	-158	-115	-43	136
	605	2019-01-17 09:30:00.13	-224	1483	-1392	-4	-7	-14	-45	0	-45	22
	606	2019-01-17 09:30:00.14	-235	1487	-1390	-2	-10	-13	-155	-121	-34	138
	607	2019-01-17 09:30:00.15	-231	1481	-1393	-2	-9	-10	-23	9	-32	7
	608	2019-01-17 09:30:00.16	-231	1481	-1389	2	-5	-5	-151	-122	-29	136
	609	2019-01-17 09:30:00.17	-242	1475	-1390	9	-7	-1	-19	19	-38	0
	610	2019-01-17 09:30:00.18	-227	1478	-1389	7	-3	1	-155	-125	-30	140
	611	2019-01-17 09:30:00.19	-236	1481	-1390	4	3	6	-12	23	-35	-5
	612	2019-01-17 09:30:00.20	-233	1488	-1398	3	0	5	-158	-126	-32	142
	613	2019-01-17 09:30:00.21	-240	1491	-1397	2	-1	6	-22	8	-30	7
	614	2019-01-17 09:30:00.22	-223	1487	-1396	1	-3	6	-186	-161	-25	173
	615	2019-01-17 09:30:00.23	-229	1493	-1393	0	-6	1	-13	5	-18	4
	616	2019-01-17 09:30:00.24	-241	1494	-1400	-3	-7	-2	-163	-157	-6	160
	617	2019-01-17 09:30:00.25	-237	1485	-1393	-7	-8	-7	32	13	19	-22
	618	2019-01-17 09:30:00.26	-239	1490	-1387	-9	-8	-11	-147	-184	37	165
	619	2019-01-17 09:30:00.27	-237	1498	-1383	-7	-6	-15	36	-9	45	-13
	620	2019-01-17 09:30:00.28	-239	1494	-1382	-3	-1	-17	-156	-191	35	173
	621	2019-01-17 09:30:00.29	-244	1482	-1385	-1	8	-16	32	-7	39	-12
	622	2019-01-17 09:30:00.30	-242	1483	-1387	2	12	-18	-176	-203	27	189
	623	2019-01-17 09:30:00.31	-246	1483	-1390	0	17	-16	24	-5	29	-9
	624	2019-01-17 09:30:00.32	-232	1475	-1395	0	16	-17	-176	-209	33	192
	625	2019-01-17 09:30:00.33	-235	1480	-1403	2	14	-12	65	23	42	-44
	626	2019-01-17 09:30:00.34	-232	1481	-1387	5	12	-14	-139	-183	44	161
	627	2019-01-17 09:30:00.35	-229	1493	-1408	4	11	-12	87	30	57	-58
	628	2019-01-17 09:30:00.36	-223	1484	-1404	4	11	-16	-157	-208	51	182
	629	2019-01-17 09:30:00.37	-227	1489	-1406	4	10	-18	62	1	61	-31
	630	2019-01-17 09:30:00.38	-220	1481	-1395	0	9	-17	-167	-229	62	198
	631	2019-01-17 09:30:00.39	-226	1480	-1396	-4	4	-17	63	-11	74	-26
	632	2019-01-17 09:30:00.40	-227	1471	-1400	-6	6	-12	-168	-237	69	202
	633	2019-01-17 09:30:00.41	-231	1481	-1394	-5	6	-8	96	23	73	-59
	634	2019-01-17 09:30:00.42	-231	1483	-1399	-4	7	-5	-163	-219	56	191
	635	2019-01-17 09:30:00.43	-232	1483	-1405	-4	5	-2	55	0	55	-27
	636	2019-01-17 09:30:00.44	-223	1491	-1406	-2	-5	-3	-202	-247	45	224
	637	2019-01-17 09:30:00.45	-229	1483	-1393	-2	-9	-6	48	10	38	-29
	638	2019-01-17 09:30:00.46	-232	1488	-1391	2	-10	-6	-189	-217	28	203
	639	2019-01-17 09:30:00.47	-230	1488	-1383	4	-10	-9	86	65	21	-75
	640	2019-01-17 09:30:00.48	-239	1487	-1388	2	-7	-8	-183	-200	17	191
	641	2019-01-17 09:30:00.49	-238	1495	-1403	2	-2	-7	86	72	14	-79
	642	2019-01-17 09:30:00.50	-240	1482	-1402	2	-1	-6	-191	-204	13	197
	643	2019-01-17 09:30:00.51	-232	1478	-1395	2	-3	-5	58	44	14	-51
	644	2019-01-17 09:30:00.52	-232	1476	-1392	2	-1	-5	-216	-235	19	225
	645	2019-01-17 09:30:00.53	-242	1474	-1396	-3	-1	-3	61	42	19	-51
	646	2019-01-17 09:30:00.54	-231	1488	-1390	-4	-4	-6	-208	-225	17	216
	647	2019-01-17 09:30:00.55	-249	1489	-1388	-7	-2	-6	68	59	9	-63
	648	2019-01-17 09:30:00.56	-235	1497	-1391	-10	5	-9	-211	-218	7	214
	649	2019-01-17 09:30:00.57	-232	1493	-1403	-11	6	-13	75	77	-2	-76
	650	2019-01-17 09:30:00.58	-229	1498	-1403	-13	7	-15	-207	-204	-3	205
	651	2019-01-17 09:30:00.59	-225	1488	-1408	-10	3	-17	84	94	-10	-89
	652	2019-01-17 09:30:00.60	-237	1488	-1409	-8	1	-17	-208	-201	-7	204
	653	2019-01-17 09:30:00.61	-233	1470	-1392	-9	-4	-18	68	82	-14	-75
	654	2019-01-17 09:30:00.62	-232	1476	-1391	-10	-5	-13	-228	-220	-8	224
	655	2019-01-17 09:30:00.63	-239	1477	-1389	-7	-3	-11	52	66	-14	-59
	656	2019-01-17 09:30:00.64	-250	1486	-1385	-8	0	-8	-224	-215	-9	219
	657	2019-01-17 09:30:00.65	-241	1488	-1384	-10	8	-4	69	87	-18	-78
	658	2019-01-17 09:30:00.66	-242	1487	-1394	-8	11	-4	-224	-214	-10	219
	659	2019-01-17 09:30:00.67	-236	1492	-1391	-8	14	-1	46	68	-22	-57
	660	2019-01-17 09:30:00.68	-236	1497	-1401	-5	12	-5	-248	-231	-17	239
	661	2019-01-17 09:30:00.69	-241	1491	-1389	-4	12	-8	26	53	-27	-39
	662	2019-01-17 09:30:00.70	-232	1492	-1391	-7	12	-8	-258	-235	-23	246
	663	2019-01-17 09:30:00.71	-236	1497	-1401	-6	11	-10	32	66	-34	-49
	664	2019-01-17 09:30:00.72	-241	1495	-1400	-2	11	-12	-248	-225	-23	236
	665	2019-01-17 09:30:00.73	-228	1495	-1394	-3	10	-14	48	87	-39	-67
	666	2019-01-17 09:30:00.74	-230	1495	-1392	-5	12	-17	-234	-208	-26	221
	667	2019-01-17 09:30:00.75	-220	1486	-1392	-4	12	-19	58	92	-34	-75
	668	2019-01-17 09:30:00.76	-227	1481	-1394	-5	13	-22	-238	-212	-26	225
	669	2019-01-17 09:30:00.77	-222	1467	-1395	-7	5	-19	42	76	-34	-59
	670	2019-01-17 09:30:00.78	-227	1477	-1396	-5	0	-15	-240	-212	-28	226
	671	2019-01-17 09:30:00.79	-230	1477	-1392	-4	0	-13	50	88	-38	-69
	672	2019-01-17 09:30:00.80	-236	1477	-1398	-3	-1	-10	-231	-206	-25	218
	673	2019-01-17 09:30:00.81	-227	1479	-1402	-5	1	-5	55	90	-35	-72
	674	2019-01-17 09:30:00.82	-236	1488	-1385	-8	3	-7	-231	-204	-27	217
	675	2019-01-17 09:30:00.83	-218	1485	-1398	-13	2	-7	55	90	-35	-72
	676	2019-01-17 09:30:00.84	-213	1489	-1401	-16	1	-7	-230	-199	-31	214
	677	2019-01-17 09:30:00.85	-223	1487	-1400	-16	0	-9	37	82	-45	-59
	678	2019-01-17 09:30:00.86	-229	1497	-1401	-13	-6	-9	-242	-208	-34	225
	679	2019-01-17 09:30:00.87	-235	1497	-1400	-10	-8	-8	21	67	-46	-44
	680	2019-01-17 09:30:00.88	-242	1496	-1398	-7	-10	-7	-239	-203	-36	221
	681	2019-01-17 09:30:00.89	-233	1500	-1392	-7	-10	-8	48	100	-52	-74
	682	2019-01-17 09:30:00.90	-240	1490	-1384	-7	-9	-10	-220	-176	-44	198
	683	2019-01-17 09:30:00.91	-235	1490	-1389	-7	-4	-9	39	88	-49	-63
	684	2019-01-17 09:30:00.92	-237	1485	-1384	-6	-5	-6	-231	-197	-34	214
	685	2019-01-17 09:30:00.93	-247	1498	-1379	-7	0	-5	27	68	-41	-47
	686	2019-01-17 09:30:00.94	-229	1499	-1385	-8	7	-6	-223	-200	-23	211
	687	2019-01-17 09:30:00.95	-242	1495	-1391	-7	9	-6	29	69	-40	-49
	688	2019-01-17 09:30:00.96	-233	1492	-1390	-3	8	-6	-214	-184	-30	199
	689	2019-01-17 09:30:00.97	-233	1502	-1397	-1	6	-9	41	81	-40	-61
	690	2019-01-17 09:30:00.98	-231	1496	-1389	0	2	-12	-208	-174	-34	191
	691	2019-01-17 09:30:00.99	-234	1490	-1389	2	2	-16	31	75	-44	-53
	692	2019-01-17 09:30:01.00	-227	1486	-1385	0	2	-20	-214	-180	-34	197
	693	2019-01-17 09:30:01.01	-232	1491	-1391	2	1	-22	7	49	-42	-28
	694	2019-01-17 09:30:01.02	-233	1495	-1394	3	4	-20	-221	-193	-28	207
	695	2019-01-17 09:30:01.03	-245	1488	-1390	-1	3	-20	16	57	-41	-36
	696	2019-01-17 09:30:01.04	-227	1476	-1391	0	4	-18	-205	-172	-33	188
	697	2019-01-17 09:30:01.05	-230	1477	-1401	3	2	-13	18	56	-38	-37
	698	2019-01-17 09:30:01.06	-229	1477	-1397	4	1	-11	-199	-169	-30	184
	699	2019-01-17 09:30:01.07	-220	1478	-1394	0	-3	-12	6	46	-40	-26
	700	2019-01-17 09:30:01.08	-221	1489	-1396	-3	-3	-11	-205	-174	-31	189
	701	2019-01-17 09:30:01.09	-227	1493	-1409	-1	-5	-11	1	43	-42	-22
	702	2019-01-17 09:30:01.10	-229	1497	-1401	2	-12	-11	-192	-160	-32	176
	703	2019-01-17 09:30:01.11	-228	1495	-1400	4	-11	-13	1	49	-48	-25
	704	2019-01-17 09:30:01.12	-233	1489	-1393	2	-12	-15	-184	-146	-38	165
	705	2019-01-17 09:30:01.13	-237	1484	-1395	7	-11	-13	16	57	-41	-36
	706	2019-01-17 09:30:01.14	-244	1462	-1393	7	-13	-11	-173	-139	-34	156
	707	2019-01-17 09:30:01.15	-242	1466	-1393	5	-12	-8	-2	38	-40	-18
	708	2019-01-17 09:30:01.16	-239	1471	-1379	8	-11	-6	-169	-135	-34	152
	709	2019-01-17 09:30:01.17	-248	1481	-1382	7	-4	-1	6	52	-46	-29
	710	2019-01-17 09:30:01.18	-249	1473	-1400	2	2	1	-157	-119	-38	138
	711	2019-01-17 09:30:01.19	-240	1491	-1401	2	5	3	-6	40	-46	-17
	712	2019-01-17 09:30:01.20	-246	1489	-1405	0	3	1	-172	-135	-37	153
	713	2019-01-17 09:30:01.21	-235	1488	-1404	-4	1	0	-26	15	-41	5
	714	2019-01-17 09:30:01.22	-233	1492	-1408	-8	0	-5	-179	-145	-34	162
	715	2019-01-17 09:30:01.23	-235	1498	-1398	-7	0	-6	-47	-9	-38	28
	716	2019-01-17 09:30:01.24	-226	1494	-1399	-7	-2	-10	-183	-151	-32	167
	717	2019-01-17 09:30:01.25	-239	1494	-1396	-5	-3	-14	-54	-11	-43	32
	718	2019-01-17 09:30:01.26	-237	1496	-1388	-3	-1	-17	-165	-125	-40	145
	719	2019-01-17 09:30:01.27	-246	1493	-1397	-2	-2	-19	-56	1	-57	27
	720	2019-01-17 09:30:01.28	-247	1484	-1393	-3	-2	-20	-181	-132	-49	156
	721	2019-01-17 09:30:01.29	-238	1474	-1388	1	-2	-18	-83	-34	-49	58
	722	2019-01-17 09:30:01.30	-239	1475	-1388	2	2	-14	-180	-146	-34	163
	723	2019-01-17 09:30:01.31	-235	1470	-1385	0	1	-11	-81	-43	-38	62
	724	2019-01-17 09:30:01.32	-244	1471	-1385	2	6	-6	-159	-135	-24	147
	725	2019-01-17 09:30:01.33	-233	1474	-1392	5	5	-2	-71	-47	-24	59
	726	2019-01-17 09:30:01.34	-233	1488	-1392	6	7	-2	-121	-110	-11	115
	727	2019-01-17 09:30:01.35	-229	1497	-1396	4	6	-1	-34	-12	-22	23
	728	2019-01-17 09:30:01.36	-241	1488	-1405	0	7	-8	-116	-97	-19	106
	729	2019-01-17 09:30:01.37	-223	1486	-1409	0	5	-11	-58	-42	-16	50
	730	2019-01-17 09:30:01.38	-228	1477	-1405	-2	1	-14	-96	-91	-5	93
	731	2019-01-17 09:30:01.39	-231	1480	-1404	-3	-2	-15	-32	-31	-1	31
	732	2019-01-17 09:30:01.40	-239	1480	-1402	6	-4	-13	-83	-86	3	84
	733	2019-01-17 09:30:01.41	-244	1484	-1404	8	-7	-13	-51	-48	-3	49
	734	2019-01-17 09:30:01.42	-246	1470	-1396	9	-7	-10	-74	-80	6	77
	735	2019-01-17 09:30:01.43	-245	1464	-1392	8	-6	-3	-46	-43	-3	44
	736	2019-01-17 09:30:01.44	-252	1458	-1388	11	-8	3	-63	-70	7	66
	737	2019-01-17 09:30:01.45	-246	1455	-1388	8	-3	8	-63	-62	-1	62
	738	2019-01-17 09:30:01.46	-238	1461	-1376	4	3	9	-94	-101	7	97
	739	2019-01-17 09:30:01.47	-242	1475	-1392	0	8	8	-106	-112	6	109
	740	2019-01-17 09:30:01.48	-239	1483	-1401	-3	6	4	-94	-98	4	96
	741	2019-01-17 09:30:01.49	-246	1484	-1419	-10	7	1	-95	-92	-3	93
	742	2019-01-17 09:30:01.50	-250	1489	-1412	-16	5	-5	-83	-73	-10	78
	743	2019-01-17 09:30:01.51	-246	1476	-1416	-21	0	-7	-106	-88	-18	97
	744	2019-01-17 09:30:01.52	-242	1479	-1403	-24	-7	-5	-71	-51	-20	61
	745	2019-01-17 09:30:01.53	-239	1473	-1395	-27	-7	-4	-95	-71	-24	83
	746	2019-01-17 09:30:01.54	-238	1474	-1386	-24	-6	0	-50	-28	-22	39
	747	2019-01-17 09:30:01.55	-242	1480	-1386	-16	-1	5	-108	-78	-30	93
	748	2019-01-17 09:30:01.56	-243	1490	-1374	-13	7	7	-50	-19	-31	34
	749	2019-01-17 09:30:01.57	-237	1496	-1383	-8	15	6	-102	-69	-33	85
	750	2019-01-17 09:30:01.58	-231	1503	-1385	-6	19	1	-44	-11	-33	27
	751	2019-01-17 09:30:01.59	-231	1495	-1392	-9	22	-3	-118	-86	-32	102
	752	2019-01-17 09:30:01.60	-232	1495	-1409	-12	18	-7	-54	-29	-25	41
	753	2019-01-17 09:30:01.61	-233	1491	-1404	-14	14	-13	-127	-109	-18	118
	754	2019-01-17 09:30:01.62	-236	1504	-1397	-14	11	-18	-25	-17	-8	21
	755	2019-01-17 09:30:01.63	-227	1504	-1397	-13	10	-22	-114	-99	-15	106
	756	2019-01-17 09:30:01.64	-230	1502	-1401	-13	10	-28	5	24	-19	-14
	757	2019-01-17 09:30:01.65	-239	1503	-1392	-13	13	-29	-95	-79	-16	87
	758	2019-01-17 09:30:01.66	-232	1491	-1399	-9	14	-28	4	9	-5	-6
	759	2019-01-17 09:30:01.67	-225	1486	-1388	-6	14	-26	-118	-127	9	122
	760	2019-01-17 09:30:01.68	-234	1482	-1386	-2	14	-22	-20	-38	18	29
	761	2019-01-17 09:30:01.69	-234	1477	-1388	-2	13	-17	-156	-173	17	164
	762	2019-01-17 09:30:01.70	-225	1486	-1386	-3	14	-11	-14	-36	22	25
	763	2019-01-17 09:30:01.71	-236	1492	-1397	-1	14	-10	-134	-152	18	143
	764	2019-01-17 09:30:01.72	-225	1490	-1401	-3	13	-9	23	6	17	-14
	765	2019-01-17 09:30:01.73	-227	1492	-1399	-6	11	-9	-133	-137	4	135
	766	2019-01-17 09:30:01.74	-225	1494	-1400	-3	7	-12	-6	-4	-2	5
	767	2019-01-17 09:30:01.75	-233	1494	-1388	-5	2	-14	-168	-158	-10	163
	768	2019-01-17 09:30:01.76	-239	1479	-1391	-6	1	-12	-8	2	-10	3
	769	2019-01-17 09:30:01.77	-232	1477	-1388	-4	-1	-9	-168	-159	-9	163
	770	2019-01-17 09:30:01.78	-223	1477	-1373	-3	3	-5	33	42	-9	-37
	771	2019-01-17 09:30:01.79	-231	1485	-1374	0	7	-7	-143	-135	-8	139
	772	2019-01-17 09:30:01.80	-229	1481	-1385	-5	10	-5	25	36	-11	-30
	773	2019-01-17 09:30:01.81	-236	1485	-1401	-7	10	-2	-168	-154	-14	161
	774	2019-01-17 09:30:01.82	-230	1485	-1400	-10	6	-3	40	55	-15	-47
	775	2019-01-17 09:30:01.83	-230	1486	-1409	-10	5	-5	-157	-138	-19	147
	776	2019-01-17 09:30:01.84	-232	1496	-1408	-13	4	-1	28	54	-26	-41
	777	2019-01-17 09:30:01.85	-225	1502	-1404	-14	1	-4	-189	-164	-25	176
	778	2019-01-17 09:30:01.86	-219	1498	-1398	-11	0	-8	-8	22	-30	-7
	779	2019-01-17 09:30:01.87	-222	1495	-1398	-13	-2	-7	-205	-183	-22	194
	780	2019-01-17 09:30:01.88	-230	1493	-1392	-12	-3	-9	22	53	-31	-37
	781	2019-01-17 09:30:01.89	-235	1491	-1387	-11	-4	-12	-192	-169	-23	180
	782	2019-01-17 09:30:01.90	-238	1487	-1377	-12	-6	-10	24	54	-30	-39
	783	2019-01-17 09:30:01.91	-233	1484	-1377	-10	-2	-12	-203	-176	-27	189
	784	2019-01-17 09:30:01.92	-233	1490	-1377	-9	-1	-12	17	47	-30	-32
	785	2019-01-17 09:30:01.93	-243	1503	-1387	-3	2	-11	-219	-198	-21	208
	786	2019-01-17 09:30:01.94	-241	1492	-1382	-5	5	-13	8	29	-21	-18
	787	2019-01-17 09:30:01.95	-241	1490	-1389	-4	6	-14	-220	-200	-20	210
	788	2019-01-17 09:30:01.96	-236	1484	-1398	0	6	-13	38	67	-29	-52
	789	2019-01-17 09:30:01.97	-232	1481	-1391	3	3	-10	-200	-176	-24	188
	790	2019-01-17 09:30:01.98	-231	1491	-1394	3	1	-10	50	78	-28	-64
	791	2019-01-17 09:30:01.99	-228	1483	-1390	-4	1	-8	-208	-187	-21	197
	792	2019-01-17 09:30:02.00	-231	1484	-1389	-8	2	-7	26	54	-28	-40
	793	2019-01-17 09:30:02.01	-224	1491	-1399	-5	1	-7	-227	-207	-20	217
	794	2019-01-17 09:30:02.02	-229	1485	-1395	-5	-1	-10	38	70	-32	-54
	795	2019-01-17 09:30:02.03	-226	1482	-1407	-6	-4	-9	-232	-208	-24	220
	796	2019-01-17 09:30:02.04	-238	1473	-1407	-1	-9	-4	15	43	-28	-29
	797	2019-01-17 09:30:02.05	-243	1472	-1399	1	-14	-1	-242	-219	-23	230
	798	2019-01-17 09:30:02.06	-246	1467	-1387	3	-14	3	39	68	-29	-53
	799	2019-01-17 09:30:02.07	-243	1473	-1381	5	-12	5	-228	-203	-25	215
	800	2019-01-17 09:30:02.08	-241	1482	-1379	3	-6	8	41	68	-27	-54
	801	2019-01-17 09:30:02.09	-242	1482	-1388	-6	1	6	-233	-212	-21	222
	802	2019-01-17 09:30:02.10	-244	1493	-1398	-11	5	7	45	81	-36	-63
	803	2019-01-17 09:30:02.11	-228	1490	-1405	-12	0	3	-224	-194	-30	209
	804	2019-01-17 09:30:02.12	-232	1498	-1406	-14	-2	-1	59	103	-44	-81
	805	2019-01-17 09:30:02.13	-236	1499	-1400	-16	-4	-8	-221	-186	-35	203
	806	2019-01-17 09:30:02.14	-237	1493	-1388	-11	-8	-10	70	114	-44	-92
	807	2019-01-17 09:30:02.15	-242	1498	-1388	-9	-8	-13	-221	-189	-32	205
	808	2019-01-17 09:30:02.16	-248	1503	-1380	-11	-5	-18	21	58	-37	-39
	809	2019-01-17 09:30:02.17	-241	1491	-1381	-15	2	-18	-266	-233	-33	249
	810	2019-01-17 09:30:02.18	-240	1493	-1384	-22	8	-16	24	71	-47	-47
	811	2019-01-17 09:30:02.19	-241	1483	-1389	-24	9	-12	-243	-216	-27	229
	812	2019-01-17 09:30:02.20	-234	1475	-1387	-23	8	-8	48	77	-29	-62
	813	2019-01-17 09:30:02.21	-232	1480	-1392	-19	6	1	-235	-219	-16	227
	814	2019-01-17 09:30:02.22	-241	1487	-1395	-9	4	5	36	64	-28	-50
	815	2019-01-17 09:30:02.23	-235	1501	-1389	-4	6	6	-248	-235	-13	241
	816	2019-01-17 09:30:02.24	-228	1510	-1390	1	5	2	29	51	-22	-40
	817	2019-01-17 09:30:02.25	-230	1517	-1391	5	7	-5	-246	-234	-12	240
	818	2019-01-17 09:30:02.26	-226	1502	-1393	4	10	-14	52	68	-16	-60
	819	2019-01-17 09:30:02.27	-234	1501	-1395	0	10	-20	-236	-238	2	237
	820	2019-01-17 09:30:02.28	-227	1482	-1401	-4	7	-20	55	43	12	-49
	821	2019-01-17 09:30:02.29	-224	1479	-1398	-8	6	-16	-222	-259	37	240
	822	2019-01-17 09:30:02.30	-240	1478	-1399	-9	2	-15	84	24	60	-54
	823	2019-01-17 09:30:02.31	-235	1483	-1391	-10	0	-11	-202	-264	62	233
	824	2019-01-17 09:30:02.32	-236	1484	-1400	-9	-1	-6	87	22	65	-54
	825	2019-01-17 09:30:02.33	-240	1477	-1390	-12	-2	-6	-193	-260	67	226
	826	2019-01-17 09:30:02.34	-231	1492	-1385	-12	-1	-1	108	36	72	-72
	827	2019-01-17 09:30:02.35	-241	1496	-1397	-10	-5	-2	-177	-251	74	214
	828	2019-01-17 09:30:02.36	-236	1492	-1388	-8	-3	-5	106	29	77	-67
	829	2019-01-17 09:30:02.37	-237	1485	-1388	-8	-4	-7	-177	-260	83	218
	830	2019-01-17 09:30:02.38	-237	1495	-1375	-4	-3	-8	104	16	88	-60
	831	2019-01-17 09:30:02.39	-234	1498	-1380	-2	0	-11	-175	-268	93	221
	832	2019-01-17 09:30:02.40	-240	1490	-1388	-2	4	-13	99	3	96	-51
	833	2019-01-17 09:30:02.41	-237	1485	-1400	-5	8	-13	-181	-276	95	228
	834	2019-01-17 09:30:02.42	-232	1489	-1392	-8	4	-12	107	7	100	-57
	835	2019-01-17 09:30:02.43	-235	1490	-1392	-9	1	-12	-159	-256	97	207
	836	2019-01-17 09:30:02.44	-231	1496	-1389	-13	2	-11	116	17	99	-66
	837	2019-01-17 09:30:02.45	-238	1496	-1380	-12	-1	-9	-146	-242	96	194
	838	2019-01-17 09:30:02.46	-242	1502	-1388	-9	5	-9	133	42	91	-87
	839	2019-01-17 09:30:02.47	-237	1505	-1381	-4	8	-10	-134	-220	86	177
	840	2019-01-17 09:30:02.48	-241	1510	-1397	-5	12	-11	113	35	78	-74
	841	2019-01-17 09:30:02.49	-230	1504	-1406	-6	15	-11	-157	-235	78	196
	842	2019-01-17 09:30:02.50	-229	1505	-1398	0	12	-16	85	6	79	-45
	843	2019-01-17 09:30:02.51	-229	1498	-1408	4	6	-18	-161	-245	84	203
	844	2019-01-17 09:30:02.52	-223	1486	-1391	1	1	-18	94	15	79	-54
	845	2019-01-17 09:30:02.53	-235	1489	-1390	1	-1	-15	-162	-243	81	202
	846	2019-01-17 09:30:02.54	-239	1492	-1395	4	0	-10	60	-20	80	-20
	847	2019-01-17 09:30:02.55	-244	1498	-1386	4	-5	-4	-187	-260	73	223
	848	2019-01-17 09:30:02.56	-241	1491	-1394	3	-1	-1	43	-23	66	-10
	849	2019-01-17 09:30:02.57	-229	1496	-1387	4	0	0	-187	-238	51	212
	850	2019-01-17 09:30:02.58	-237	1496	-1387	5	-1	-1	38	-2	40	-18
	851	2019-01-17 09:30:02.59	-239	1496	-1377	7	0	2	-186	-212	26	199
	852	2019-01-17 09:30:02.60	-235	1509	-1386	12	2	-1	40	22	18	-31
	853	2019-01-17 09:30:02.61	-233	1507	-1389	13	3	-5	-177	-196	19	186
	854	2019-01-17 09:30:02.62	-233	1502	-1394	11	2	-8	27	16	11	-21
	855	2019-01-17 09:30:02.63	-234	1493	-1398	11	2	-8	-183	-196	13	189
	856	2019-01-17 09:30:02.64	-230	1478	-1383	15	0	-11	13	17	-4	-15
	857	2019-01-17 09:30:02.65	-228	1476	-1389	12	-1	-9	-192	-190	-2	191
	858	2019-01-17 09:30:02.66	-232	1481	-1394	13	0	-7	0	11	-11	-5
	859	2019-01-17 09:30:02.67	-237	1477	-1388	13	1	-3	-183	-175	-8	179
	860	2019-01-17 09:30:02.68	-234	1479	-1391	15	6	1	5	22	-17	-13
	861	2019-01-17 09:30:02.69	-224	1477	-1399	15	2	5	-176	-162	-14	169
	862	2019-01-17 09:30:02.70	-229	1483	-1388	14	2	7	-3	16	-19	-6
	863	2019-01-17 09:30:02.71	-231	1484	-1394	12	2	7	-174	-157	-17	165
	864	2019-01-17 09:30:02.72	-224	1485	-1390	10	0	5	-16	9	-25	3
	865	2019-01-17 09:30:02.73	-229	1490	-1407	5	-1	1	-172	-148	-24	160
	866	2019-01-17 09:30:02.74	-234	1492	-1406	2	-3	-2	-31	2	-33	14
	867	2019-01-17 09:30:02.75	-238	1490	-1402	6	-6	-5	-198	-163	-35	180
	868	2019-01-17 09:30:02.76	-238	1490	-1402	6	-5	-6	-62	-12	-50	37
	869	2019-01-17 09:30:02.77	-235	1482	-1394	8	-7	-7	-213	-162	-51	187
	870	2019-01-17 09:30:02.78	-238	1476	-1388	10	-5	-9	-96	-35	-61	65
	871	2019-01-17 09:30:02.79	-230	1466	-1393	10	-6	-5	-234	-180	-54	207
	872	2019-01-17 09:30:02.80	-232	1473	-1388	8	-3	-4	-113	-51	-62	82
	873	2019-01-17 09:30:02.81	-226	1475	-1388	5	-3	-2	-220	-158	-62	189
	874	2019-01-17 09:30:02.82	-233	1490	-1390	3	-2	-4	-114	-42	-72	78
	875	2019-01-17 09:30:02.83	-230	1495	-1392	-1	1	-4	-233	-163	-70	198
	876	2019-01-17 09:30:02.84	-245	1484	-1403	-4	2	-5	-150	-71	-79	110
	877	2019-01-17 09:30:02.85	-238	1487	-1398	-5	3	-8	-234	-161	-73	197
	878	2019-01-17 09:30:02.86	-239	1495	-1403	-1	0	-11	-133	-54	-79	93
	879	2019-01-17 09:30:02.87	-238	1487	-1383	-1	3	-13	-182	-109	-73	145
	880	2019-01-17 09:30:02.88	-235	1483	-1398	-1	6	-14	-87	-10	-77	48
	881	2019-01-17 09:30:02.89	-230	1487	-1405	4	8	-17	-176	-106	-70	141
	882	2019-01-17 09:30:02.90	-230	1488	-1398	7	10	-19	-124	-51	-73	87
	883	2019-01-17 09:30:02.91	-232	1487	-1401	10	14	-20	-187	-119	-68	153
	884	2019-01-17 09:30:02.92	-219	1479	-1408	8	9	-21	-125	-56	-69	90
	885	2019-01-17 09:30:02.93	-223	1478	-1400	6	6	-22	-148	-81	-67	114
	886	2019-01-17 09:30:02.94	-233	1472	-1401	5	2	-19	-95	-26	-69	60
	887	2019-01-17 09:30:02.95	-231	1468	-1386	6	2	-16	-142	-83	-59	112
	888	2019-01-17 09:30:02.96	-236	1478	-1390	4	1	-13	-126	-68	-58	97
	889	2019-01-17 09:30:02.97	-234	1483	-1394	4	4	-13	-155	-107	-48	131
	890	2019-01-17 09:30:02.98	-228	1485	-1399	6	9	-11	-142	-91	-51	116
	891	2019-01-17 09:30:02.99	-233	1480	-1407	5	6	-10	-148	-97	-51	122
	892	2019-01-17 09:30:03.00	-231	1468	-1406	2	2	-6	-146	-89	-57	117
	893	2019-01-17 09:30:03.01	-239	1468	-1400	-1	-4	-1	-135	-85	-50	110
	894	2019-01-17 09:30:03.02	-237	1471	-1403	-1	-6	4	-137	-87	-50	112
	895	2019-01-17 09:30:03.03	-236	1473	-1387	-1	-9	3	-84	-35	-49	59
	896	2019-01-17 09:30:03.04	-229	1492	-1388	4	-7	5	-84	-31	-53	57
	897	2019-01-17 09:30:03.05	-233	1490	-1394	4	-3	2	-83	-26	-57	54
	898	2019-01-17 09:30:03.06	-239	1499	-1395	2	-2	-1	-139	-82	-57	110
	899	2019-01-17 09:30:03.07	-236	1494	-1403	-3	3	-5	-128	-73	-55	100
	900	2019-01-17 09:30:03.08	-242	1482	-1393	-4	0	-7	-164	-114	-50	139
	901	2019-01-17 09:30:03.09	-227	1486	-1390	-1	-3	-9	-92	-49	-43	70
	902	2019-01-17 09:30:03.10	-242	1481	-1397	-4	-1	-7	-136	-99	-37	117
	903	2019-01-17 09:30:03.11	-243	1493	-1399	0	0	-8	-91	-64	-27	77
	904	2019-01-17 09:30:03.12	-242	1494	-1398	1	1	-8	-162	-135	-27	148
	905	2019-01-17 09:30:03.13	-235	1495	-1407	0	3	-9	-89	-60	-29	74
	906	2019-01-17 09:30:03.14	-237	1494	-1403	-4	6	-12	-150	-120	-30	135
	907	2019-01-17 09:30:03.15	-230	1493	-1411	-2	3	-17	-67	-43	-24	55
	908	2019-01-17 09:30:03.16	-231	1495	-1408	-3	-4	-20	-155	-138	-17	146
	909	2019-01-17 09:30:03.17	-228	1483	-1410	-5	-6	-17	-67	-62	-5	64
	910	2019-01-17 09:30:03.18	-231	1489	-1390	-5	-8	-16	-163	-159	-4	161
	911	2019-01-17 09:30:03.19	-244	1488	-1394	-1	-7	-15	-55	-54	-1	54
	912	2019-01-17 09:30:03.20	-246	1490	-1389	1	-3	-13	-160	-154	-6	157
	913	2019-01-17 09:30:03.21	-245	1486	-1388	4	0	-11	-49	-38	-11	43
	914	2019-01-17 09:30:03.22	-242	1481	-1386	5	5	-8	-169	-157	-12	163
	915	2019-01-17 09:30:03.23	-242	1480	-1402	6	5	-4	-51	-48	-3	49
	916	2019-01-17 09:30:03.24	-234	1481	-1392	4	7	-1	-179	-181	2	180
	917	2019-01-17 09:30:03.25	-238	1479	-1401	9	1	0	-36	-38	2	37
	918	2019-01-17 09:30:03.26	-243	1479	-1404	10	1	2	-170	-168	-2	169
	919	2019-01-17 09:30:03.27	-228	1482	-1401	12	3	0	-8	-2	-6	5
	920	2019-01-17 09:30:03.28	-222	1483	-1403	8	0	-3	-151	-144	-7	147
	921	2019-01-17 09:30:03.29	-231	1487	-1391	8	1	-8	-5	3	-8	1
	922	2019-01-17 09:30:03.30	-240	1491	-1398	2	1	-12	-172	-165	-7	168
	923	2019-01-17 09:30:03.31	-237	1486	-1395	-4	2	-15	-9	3	-12	3
	924	2019-01-17 09:30:03.32	-223	1479	-1395	-7	2	-19	-178	-163	-15	170
	925	2019-01-17 09:30:03.33	-229	1479	-1405	-6	2	-21	8	28	-20	-18
	926	2019-01-17 09:30:03.34	-239	1472	-1406	-7	1	-22	-174	-158	-16	166
	927	2019-01-17 09:30:03.35	-229	1470	-1396	-8	3	-18	6	22	-16	-14
	928	2019-01-17 09:30:03.36	-231	1475	-1402	-4	-2	-14	-191	-176	-15	183
	929	2019-01-17 09:30:03.37	-238	1471	-1394	-2	-1	-11	13	31	-18	-22
	930	2019-01-17 09:30:03.38	-237	1471	-1394	-2	3	-10	-171	-157	-14	164
	931	2019-01-17 09:30:03.39	-231	1473	-1395	-6	4	-4	33	47	-14	-40
	932	2019-01-17 09:30:03.40	-225	1487	-1399	-4	3	-2	-178	-169	-9	173
	933	2019-01-17 09:30:03.41	-223	1494	-1404	-5	1	-4	17	29	-12	-23
	934	2019-01-17 09:30:03.42	-227	1489	-1412	-5	3	-7	-189	-178	-11	183
	935	2019-01-17 09:30:03.43	-230	1498	-1412	-1	-1	-11	33	53	-20	-43
	936	2019-01-17 09:30:03.44	-233	1495	-1420	-1	-6	-14	-192	-172	-20	182
	937	2019-01-17 09:30:03.45	-235	1482	-1408	-3	-11	-16	16	46	-30	-31
	938	2019-01-17 09:30:03.46	-244	1474	-1397	-5	-14	-13	-217	-192	-25	204
	939	2019-01-17 09:30:03.47	-252	1478	-1392	-5	-14	-10	4	30	-26	-17
	940	2019-01-17 09:30:03.48	-244	1480	-1389	-6	-8	-8	-229	-208	-21	218
	941	2019-01-17 09:30:03.49	-256	1489	-1381	-6	-1	-7	34	62	-28	-48
	942	2019-01-17 09:30:03.50	-251	1492	-1383	-4	4	-6	-197	-166	-31	181
	943	2019-01-17 09:30:03.51	-241	1486	-1387	-5	9	-7	54	102	-48	-78
	944	2019-01-17 09:30:03.52	-235	1491	-1388	-1	13	-9	-206	-168	-38	187
	945	2019-01-17 09:30:03.53	-237	1481	-1401	3	14	-9	30	70	-40	-50
	946	2019-01-17 09:30:03.54	-232	1489	-1402	9	12	-11	-222	-193	-29	207
	947	2019-01-17 09:30:03.55	-239	1489	-1399	9	9	-15	58	92	-34	-75
	948	2019-01-17 09:30:03.56	-232	1488	-1398	8	8	-19	-199	-173	-26	186
	949	2019-01-17 09:30:03.57	-219	1491	-1399	8	6	-23	57	90	-33	-73
	950	2019-01-17 09:30:03.58	-227	1479	-1407	5	4	-26	-222	-198	-24	210
	951	2019-01-17 09:30:03.59	-232	1483	-1403	4	5	-28	43	70	-27	-56
	952	2019-01-17 09:30:03.60	-231	1474	-1397	4	5	-26	-236	-220	-16	228
	953	2019-01-17 09:30:03.61	-240	1467	-1395	1	7	-25	45	57	-12	-51
	954	2019-01-17 09:30:03.62	-245	1466	-1399	-1	8	-20	-218	-218	0	218
	955	2019-01-17 09:30:03.63	-241	1462	-1409	-1	8	-13	55	55	0	-55
	956	2019-01-17 09:30:03.64	-235	1468	-1413	-2	4	-9	-228	-232	4	230
	957	2019-01-17 09:30:03.65	-241	1471	-1410	-4	3	-6	45	57	-12	-51
	958	2019-01-17 09:30:03.66	-235	1482	-1401	-4	-2	-4	-239	-219	-20	229
	959	2019-01-17 09:30:03.67	-232	1487	-1394	-3	-3	-6	52	86	-34	-69
	960	2019-01-17 09:30:03.68	-232	1484	-1395	-1	-2	-8	-217	-194	-23	205
	961	2019-01-17 09:30:03.69	-244	1487	-1399	0	0	-11	84	107	-23	-95
	962	2019-01-17 09:30:03.70	-238	1482	-1393	1	1	-13	-201	-197	-4	199
	963	2019-01-17 09:30:03.71	-241	1470	-1392	4	-1	-12	102	88	14	-95
	964	2019-01-17 09:30:03.72	-248	1476	-1386	6	-4	-12	-177	-224	47	200
	965	2019-01-17 09:30:03.73	-240	1472	-1389	3	2	-10	139	57	82	-98
	966	2019-01-17 09:30:03.74	-241	1472	-1390	-1	4	-7	-157	-250	93	203
	967	2019-01-17 09:30:03.75	-244	1468	-1411	-3	9	-6	142	42	100	-92
	968	2019-01-17 09:30:03.76	-236	1469	-1399	-6	10	-7	-154	-242	88	198
	969	2019-01-17 09:30:03.77	-231	1478	-1416	-8	11	-4	154	68	86	-111
	970	2019-01-17 09:30:03.78	-229	1482	-1424	-10	10	-6	-163	-240	77	201
	971	2019-01-17 09:30:03.79	-241	1494	-1411	-14	4	-7	117	41	76	-79
	972	2019-01-17 09:30:03.80	-238	1491	-1412	-15	0	-10	-198	-258	60	228
	973	2019-01-17 09:30:03.81	-242	1486	-1409	-16	-6	-14	108	49	59	-78
	974	2019-01-17 09:30:03.82	-236	1479	-1396	-15	-7	-13	-191	-253	62	222
	975	2019-01-17 09:30:03.83	-236	1477	-1387	-11	-9	-11	126	57	69	-91
	976	2019-01-17 09:30:03.84	-244	1485	-1387	-10	-4	-12	-162	-229	67	195
	977	2019-01-17 09:30:03.85	-237	1486	-1390	-10	-1	-13	146	94	52	-120
	978	2019-01-17 09:30:03.86	-241	1480	-1400	-10	3	-13	-158	-207	49	182
	979	2019-01-17 09:30:03.87	-245	1483	-1396	-6	5	-13	132	91	41	-111
	980	2019-01-17 09:30:03.88	-241	1482	-1398	-3	7	-8	-172	-211	39	191
	981	2019-01-17 09:30:03.89	-243	1474	-1398	-1	6	-5	109	82	27	-95
	982	2019-01-17 09:30:03.90	-238	1479	-1398	0	4	-5	-186	-212	26	199
	983	2019-01-17 09:30:03.91	-244	1481	-1402	4	5	-6	90	72	18	-81
	984	2019-01-17 09:30:03.92	-230	1492	-1399	3	4	-6	-204	-221	17	212
	985	2019-01-17 09:30:03.93	-234	1483	-1394	0	4	-8	80	71	9	-75
	986	2019-01-17 09:30:03.94	-229	1495	-1406	0	5	-11	-182	-194	12	188
	987	2019-01-17 09:30:03.95	-242	1489	-1415	-5	2	-13	115	110	5	-112
	988	2019-01-17 09:30:03.96	-239	1470	-1404	-3	-1	-14	-176	-186	10	181
	989	2019-01-17 09:30:03.97	-233	1480	-1408	0	-7	-11	75	75	0	-75
	990	2019-01-17 09:30:03.98	-235	1476	-1402	2	-9	-9	-211	-213	2	212
	991	2019-01-17 09:30:03.99	-241	1467	-1388	0	-8	-10	53	58	-5	-55
	992	2019-01-17 09:30:04.00	-239	1474	-1386	3	-3	-5	-216	-214	-2	215
	993	2019-01-17 09:30:04.01	-253	1471	-1391	1	2	-2	43	57	-14	-50
	994	2019-01-17 09:30:04.02	-245	1469	-1394	-6	7	1	-205	-197	-8	201
	995	2019-01-17 09:30:04.03	-240	1475	-1406	-7	11	4	71	88	-17	-79
	996	2019-01-17 09:30:04.04	-240	1482	-1409	-5	10	4	-180	-172	-8	176
	997	2019-01-17 09:30:04.05	-240	1481	-1406	-7	10	4	64	78	-14	-71
	998	2019-01-17 09:30:04.06	-241	1482	-1402	-9	9	2	-191	-183	-8	187
	999	2019-01-17 09:30:04.07	-240	1495	-1405	-9	7	-3	51	67	-16	-59
	1000	2019-01-17 09:30:04.08	-242	1497	-1400	-10	6	-7	-198	-185	-13	191
	1001	2019-01-17 09:30:04.09	-229	1502	-1397	-13	7	-13	32	57	-25	-44
	1002	2019-01-17 09:30:04.10	-236	1503	-1398	-17	7	-19	-203	-183	-20	193
	1003	2019-01-17 09:30:04.11	-236	1495	-1410	-14	8	-24	22	52	-30	-37
	1004	2019-01-17 09:30:04.12	-237	1481	-1387	-10	7	-28	-202	-178	-24	190
	1005	2019-01-17 09:30:04.13	-245	1477	-1389	-5	8	-26	26	58	-32	-42
	1006	2019-01-17 09:30:04.14	-241	1470	-1397	-1	12	-22	-182	-160	-22	171
	1007	2019-01-17 09:30:04.15	-243	1466	-1390	-3	15	-18	38	65	-27	-51
	1008	2019-01-17 09:30:04.16	-233	1472	-1396	-1	20	-16	-172	-153	-19	162
	1009	2019-01-17 09:30:04.17	-235	1489	-1402	-1	22	-17	34	59	-25	-46
	1010	2019-01-17 09:30:04.18	-231	1487	-1401	-3	24	-19	-175	-158	-17	166
	1011	2019-01-17 09:30:04.19	-226	1498	-1405	-5	22	-24	24	49	-25	-36
	1012	2019-01-17 09:30:04.20	-229	1490	-1407	-5	20	-28	-159	-143	-16	151
	1013	2019-01-17 09:30:04.21	-228	1490	-1410	0	15	-29	21	48	-27	-34
	1014	2019-01-17 09:30:04.22	-227	1488	-1410	2	7	-33	-176	-156	-20	166
	1015	2019-01-17 09:30:04.23	-237	1478	-1407	2	5	-34	-18	6	-24	6
	1016	2019-01-17 09:30:04.24	-238	1482	-1413	1	3	-31	-172	-152	-20	162
	1017	2019-01-17 09:30:04.25	-232	1477	-1401	1	4	-30	4	31	-27	-17
	1018	2019-01-17 09:30:04.26	-235	1471	-1406	0	5	-25	-153	-134	-19	143
	1019	2019-01-17 09:30:04.27	-244	1469	-1401	-2	5	-20	10	34	-24	-22
	1020	2019-01-17 09:30:04.28	-243	1468	-1411	-2	3	-11	-144	-126	-18	135
	1021	2019-01-17 09:30:04.29	-244	1466	-1407	-2	-2	-3	-5	19	-24	-7
	1022	2019-01-17 09:30:04.30	-234	1462	-1387	-1	-5	6	-158	-141	-17	149
	1023	2019-01-17 09:30:04.31	-236	1472	-1393	4	-4	7	-18	3	-21	7
	1024	2019-01-17 09:30:04.32	-234	1480	-1390	3	-1	8	-146	-131	-15	138
	1025	2019-01-17 09:30:04.33	-242	1471	-1393	1	0	10	-19	2	-21	8
	1026	2019-01-17 09:30:04.34	-247	1490	-1394	5	5	5	-133	-115	-18	124
	1027	2019-01-17 09:30:04.35	-240	1482	-1401	6	8	2	-22	4	-26	9
	1028	2019-01-17 09:30:04.36	-237	1477	-1394	6	8	-3	-140	-125	-15	132
	1029	2019-01-17 09:30:04.37	-232	1475	-1391	2	8	-10	-44	-25	-19	34
	1030	2019-01-17 09:30:04.38	-245	1473	-1401	-3	8	-15	-155	-143	-12	149
	1031	2019-01-17 09:30:04.39	-236	1470	-1406	-6	7	-14	-74	-53	-21	63
	1032	2019-01-17 09:30:04.40	-234	1471	-1401	-8	10	-14	-158	-144	-14	151
	1033	2019-01-17 09:30:04.41	-238	1474	-1401	-12	13	-15	-72	-55	-17	63
	1034	2019-01-17 09:30:04.42	-242	1477	-1416	-15	17	-10	-137	-128	-9	132
	1035	2019-01-17 09:30:04.43	-232	1484	-1413	-18	11	-9	-53	-40	-13	46
	1036	2019-01-17 09:30:04.44	-236	1481	-1407	-15	5	-6	-105	-96	-9	100
	1037	2019-01-17 09:30:04.45	-230	1481	-1395	-13	3	-7	-45	-32	-13	38
	1038	2019-01-17 09:30:04.46	-234	1482	-1398	-8	1	-6	-98	-90	-8	94
	1039	2019-01-17 09:30:04.47	-237	1488	-1390	-5	2	-5	-53	-39	-14	46
	1040	2019-01-17 09:30:04.48	-246	1485	-1399	-3	4	-8	-97	-90	-7	93
	1041	2019-01-17 09:30:04.49	-228	1484	-1395	-4	3	-7	-69	-56	-13	62
	1042	2019-01-17 09:30:04.50	-241	1474	-1402	-5	2	-4	-106	-93	-13	99
	1043	2019-01-17 09:30:04.51	-241	1479	-1401	-1	-3	-4	-91	-72	-19	81
	1044	2019-01-17 09:30:04.52	-240	1479	-1401	-2	-3	-3	-115	-98	-17	106
	1045	2019-01-17 09:30:04.53	-244	1475	-1403	-4	-4	-3	-104	-85	-19	94
	1046	2019-01-17 09:30:04.54	-245	1474	-1404	-2	-8	-3	-90	-78	-12	84
	1047	2019-01-17 09:30:04.55	-245	1478	-1398	-1	-3	-4	-87	-71	-16	79
	1048	2019-01-17 09:30:04.56	-240	1481	-1393	-4	-1	-4	-89	-74	-15	81
	1049	2019-01-17 09:30:04.57	-233	1474	-1389	-8	3	-2	-102	-82	-20	92
	1050	2019-01-17 09:30:04.58	-234	1480	-1396	-6	8	0	-79	-62	-17	70
	1051	2019-01-17 09:30:04.59	-224	1478	-1401	-7	11	0	-103	-84	-19	93
	1052	2019-01-17 09:30:04.60	-228	1482	-1408	-4	5	2	-72	-57	-15	64
	1053	2019-01-17 09:30:04.61	-244	1480	-1416	-2	-3	2	-93	-77	-16	85
	1054	2019-01-17 09:30:04.62	-238	1472	-1407	-3	-8	2	-34	-20	-14	27
	1055	2019-01-17 09:30:04.63	-234	1473	-1395	-2	-11	4	-75	-61	-14	68
	1056	2019-01-17 09:30:04.64	-235	1477	-1395	2	-8	4	-18	-9	-9	13
	1057	2019-01-17 09:30:04.65	-240	1477	-1392	0	0	1	-74	-60	-14	67
	1058	2019-01-17 09:30:04.66	-242	1475	-1403	-5	4	-1	-12	5	-17	3
	1059	2019-01-17 09:30:04.67	-235	1478	-1396	-3	3	-2	-84	-60	-24	72
	1060	2019-01-17 09:30:04.68	-248	1481	-1404	-6	8	-2	-10	13	-23	-1
	1061	2019-01-17 09:30:04.69	-238	1482	-1405	-10	8	-2	-105	-80	-25	92
	1062	2019-01-17 09:30:04.70	-241	1480	-1403	-11	6	1	-38	-17	-21	27
	1063	2019-01-17 09:30:04.71	-234	1485	-1401	-6	6	2	-136	-114	-22	125
	1064	2019-01-17 09:30:04.72	-242	1488	-1401	-9	7	-1	-17	7	-24	5
	1065	2019-01-17 09:30:04.73	-247	1491	-1399	-11	3	-3	-113	-87	-26	100
	1066	2019-01-17 09:30:04.74	-228	1496	-1395	-11	3	-3	20	42	-22	-31
	1067	2019-01-17 09:30:04.75	-230	1499	-1394	-9	5	-6	-108	-89	-19	98
	1068	2019-01-17 09:30:04.76	-237	1497	-1397	-7	7	-11	-24	-9	-15	16
	1069	2019-01-17 09:30:04.77	-234	1483	-1395	-5	9	-14	-165	-151	-14	158
	1070	2019-01-17 09:30:04.78	-235	1490	-1393	-4	10	-13	-26	-11	-15	18
	1071	2019-01-17 09:30:04.79	-237	1485	-1392	-5	9	-16	-154	-137	-17	145
	1072	2019-01-17 09:30:04.80	-236	1487	-1387	-3	12	-17	0	18	-18	-9
	1073	2019-01-17 09:30:04.81	-231	1497	-1391	1	13	-21	-143	-126	-17	134
	1074	2019-01-17 09:30:04.82	-224	1498	-1399	3	14	-22	18	37	-19	-27
	1075	2019-01-17 09:30:04.83	-231	1483	-1398	3	15	-24	-146	-127	-19	136
	1076	2019-01-17 09:30:04.84	-233	1488	-1398	3	14	-25	8	29	-21	-18
	1077	2019-01-17 09:30:04.85	-222	1477	-1405	3	13	-25	-162	-144	-18	153
	1078	2019-01-17 09:30:04.86	-221	1476	-1400	0	11	-25	35	55	-20	-45
	1079	2019-01-17 09:30:04.87	-241	1474	-1396	-1	9	-24	-138	-121	-17	129
	1080	2019-01-17 09:30:04.88	-227	1481	-1392	-6	3	-19	24	44	-20	-34
	1081	2019-01-17 09:30:04.89	-234	1486	-1392	-6	6	-18	-182	-165	-17	173
	1082	2019-01-17 09:30:04.90	-241	1490	-1399	-8	7	-16	13	34	-21	-23
	1083	2019-01-17 09:30:04.91	-240	1481	-1404	-11	5	-18	-168	-148	-20	158
	1084	2019-01-17 09:30:04.92	-232	1481	-1411	-6	0	-14	32	54	-22	-43
	1085	2019-01-17 09:30:04.93	-236	1480	-1400	0	-2	-13	-177	-160	-17	168
	1086	2019-01-17 09:30:04.94	-238	1470	-1387	-4	-3	-10	17	38	-21	-27
	1087	2019-01-17 09:30:04.95	-237	1473	-1394	-5	-2	-4	-196	-178	-18	187
	1088	2019-01-17 09:30:04.96	-235	1477	-1397	-5	-2	-1	31	55	-24	-43
	1089	2019-01-17 09:30:04.97	-238	1471	-1398	-7	-3	4	-183	-164	-19	173
	1090	2019-01-17 09:30:04.98	-231	1476	-1387	-6	-4	4	46	69	-23	-57
	1091	2019-01-17 09:30:04.99	-241	1493	-1390	-1	0	1	-193	-176	-17	184
	1092	2019-01-17 09:30:05.00	-239	1488	-1397	-1	2	-2	16	36	-20	-26
	1093	2019-01-17 09:30:05.01	-231	1483	-1392	-4	4	-7	-220	-203	-17	211
	1094	2019-01-17 09:30:05.02	-243	1480	-1394	-5	8	-13	25	44	-19	-34
	1095	2019-01-17 09:30:05.03	-236	1468	-1395	-8	12	-14	-211	-198	-13	204
	1096	2019-01-17 09:30:05.04	-243	1472	-1406	-7	11	-13	61	78	-17	-69
	1097	2019-01-17 09:30:05.05	-225	1475	-1411	-6	13	-12	-189	-180	-9	184
	1098	2019-01-17 09:30:05.06	-234	1478	-1407	-6	13	-12	64	80	-16	-72
	1099	2019-01-17 09:30:05.07	-230	1479	-1407	-5	10	-11	-203	-192	-11	197
	1100	2019-01-17 09:30:05.08	-231	1484	-1407	-5	7	-12	65	83	-18	-74
	1101	2019-01-17 09:30:05.09	-226	1479	-1406	-11	6	-11	-183	-168	-15	175
	1102	2019-01-17 09:30:05.10	-227	1483	-1412	-12	4	-11	102	125	-23	-113
	1103	2019-01-17 09:30:05.11	-227	1482	-1391	-14	0	-9	-182	-168	-14	175
	1104	2019-01-17 09:30:05.12	-231	1493	-1396	-11	-3	-8	69	87	-18	-78
	1105	2019-01-17 09:30:05.13	-238	1485	-1397	-12	1	-7	-222	-210	-12	216
	1106	2019-01-17 09:30:05.14	-229	1486	-1396	-12	1	-6	40	58	-18	-49
	1107	2019-01-17 09:30:05.15	-231	1489	-1399	-8	0	-7	-233	-219	-14	226
	1108	2019-01-17 09:30:05.16	-225	1480	-1394	-3	0	-5	34	56	-22	-45
	1109	2019-01-17 09:30:05.17	-229	1494	-1403	-1	0	-5	-244	-226	-18	235
	1110	2019-01-17 09:30:05.18	-228	1486	-1399	-2	-1	-5	42	68	-26	-55
	1111	2019-01-17 09:30:05.19	-238	1497	-1398	-2	0	-5	-228	-210	-18	219
	1112	2019-01-17 09:30:05.20	-241	1488	-1399	-1	-3	-7	62	85	-23	-73
	1113	2019-01-17 09:30:05.21	-238	1490	-1401	0	-4	-9	-221	-205	-16	213
	1114	2019-01-17 09:30:05.22	-237	1483	-1403	-2	-2	-10	68	93	-25	-80
	1115	2019-01-17 09:30:05.23	-230	1483	-1395	-2	-1	-7	-215	-197	-18	206
	1116	2019-01-17 09:30:05.24	-241	1481	-1401	-1	1	-6	70	97	-27	-83
	1117	2019-01-17 09:30:05.25	-228	1480	-1390	3	1	-5	-217	-201	-16	209
	1118	2019-01-17 09:30:05.26	-231	1481	-1394	3	6	-3	79	97	-18	-88
	1119	2019-01-17 09:30:05.27	-234	1478	-1393	2	6	-2	-211	-202	-9	206
	1120	2019-01-17 09:30:05.28	-230	1483	-1396	4	7	-2	73	91	-18	-82
	1121	2019-01-17 09:30:05.29	-238	1481	-1398	3	8	-1	-217	-206	-11	211
	1122	2019-01-17 09:30:05.30	-228	1481	-1405	-1	11	-3	86	104	-18	-95
	1123	2019-01-17 09:30:05.31	-233	1483	-1401	-3	6	-4	-209	-200	-9	204
	1124	2019-01-17 09:30:05.32	-232	1479	-1394	-3	3	-2	81	98	-17	-89
	1125	2019-01-17 09:30:05.33	-230	1480	-1388	-7	6	-7	-221	-211	-10	216
	1126	2019-01-17 09:30:05.34	-233	1474	-1392	-13	6	-8	60	79	-19	-69
	1127	2019-01-17 09:30:05.35	-234	1477	-1388	-12	5	-8	-234	-219	-15	226
	1128	2019-01-17 09:30:05.36	-232	1493	-1390	-14	7	-8	62	88	-26	-75
	1129	2019-01-17 09:30:05.37	-228	1497	-1395	-18	13	-12	-229	-210	-19	219
	1130	2019-01-17 09:30:05.38	-230	1488	-1397	-21	12	-14	71	98	-27	-84
	1131	2019-01-17 09:30:05.39	-232	1488	-1394	-21	9	-17	-218	-202	-16	210
	1132	2019-01-17 09:30:05.40	-228	1494	-1391	-19	5	-18	67	90	-23	-78
	1133	2019-01-17 09:30:05.41	-223	1488	-1392	-17	8	-22	-225	-213	-12	219
	1134	2019-01-17 09:30:05.42	-226	1497	-1396	-15	5	-22	69	89	-20	-79
	1135	2019-01-17 09:30:05.43	-230	1486	-1395	-14	5	-22	-214	-202	-12	208
	1136	2019-01-17 09:30:05.44	-228	1490	-1397	-11	5	-21	54	75	-21	-64
	1137	2019-01-17 09:30:05.45	-233	1493	-1395	-10	9	-19	-240	-228	-12	234
	1138	2019-01-17 09:30:05.46	-222	1492	-1396	-11	10	-20	25	42	-17	-33
	1139	2019-01-17 09:30:05.47	-227	1495	-1400	-12	12	-22	-241	-228	-13	234
	1140	2019-01-17 09:30:05.48	-230	1489	-1404	-12	9	-22	38	60	-22	-49
	1141	2019-01-17 09:30:05.49	-220	1480	-1405	-12	6	-22	-229	-216	-13	222
	1142	2019-01-17 09:30:05.50	-227	1475	-1397	-13	4	-19	60	78	-18	-69
	1143	2019-01-17 09:30:05.51	-230	1493	-1398	-9	2	-19	-210	-200	-10	205
	1144	2019-01-17 09:30:05.52	-231	1496	-1393	-6	-1	-20	35	53	-18	-44
	1145	2019-01-17 09:30:05.53	-232	1495	-1396	-3	-1	-21	-238	-226	-12	232
	1146	2019-01-17 09:30:05.54	-236	1489	-1401	-3	0	-19	31	50	-19	-40
	1147	2019-01-17 09:30:05.55	-237	1480	-1398	-3	-1	-19	-229	-220	-9	224
	1148	2019-01-17 09:30:05.56	-237	1469	-1391	-7	-2	-16	27	45	-18	-36
	1149	2019-01-17 09:30:05.57	-235	1473	-1393	-5	-3	-10	-227	-215	-12	221
	1150	2019-01-17 09:30:05.58	-229	1477	-1403	-5	1	-6	22	45	-23	-33
	1151	2019-01-17 09:30:05.59	-232	1477	-1396	-1	-2	-4	-220	-205	-15	212
	1152	2019-01-17 09:30:05.60	-231	1478	-1397	2	0	-2	37	62	-25	-49
	1153	2019-01-17 09:30:05.61	-238	1477	-1388	2	-2	-1	-210	-195	-15	202
	1154	2019-01-17 09:30:05.62	-229	1479	-1400	-1	-4	-1	29	52	-23	-40
	1155	2019-01-17 09:30:05.63	-238	1484	-1402	-7	-3	-5	-214	-199	-15	206
	1156	2019-01-17 09:30:05.64	-245	1478	-1404	-10	-4	-6	16	41	-25	-28
	1157	2019-01-17 09:30:05.65	-231	1472	-1399	-12	-6	-6	-200	-186	-14	193
	1158	2019-01-17 09:30:05.66	-228	1479	-1378	-10	-8	-3	42	64	-22	-53
	1159	2019-01-17 09:30:05.67	-248	1481	-1387	-9	-3	-5	-191	-178	-13	184
	1160	2019-01-17 09:30:05.68	-241	1484	-1386	-9	-1	-2	16	37	-21	-26
	1161	2019-01-17 09:30:05.69	-237	1480	-1387	-9	1	-1	-197	-184	-13	190
	1162	2019-01-17 09:30:05.70	-233	1492	-1380	-6	6	0	33	53	-20	-43
	1163	2019-01-17 09:30:05.71	-231	1487	-1397	-3	11	-4	-165	-153	-12	159
	1164	2019-01-17 09:30:05.72	-234	1496	-1400	-8	15	-5	43	63	-20	-53
	1165	2019-01-17 09:30:05.73	-232	1488	-1406	-9	15	-10	-159	-147	-12	153
	1166	2019-01-17 09:30:05.74	-237	1493	-1408	-7	12	-13	39	62	-23	-50
	1167	2019-01-17 09:30:05.75	-228	1495	-1406	-5	8	-15	-166	-151	-15	158
	1168	2019-01-17 09:30:05.76	-222	1484	-1394	-8	-1	-18	8	29	-21	-18
	1169	2019-01-17 09:30:05.77	-235	1477	-1393	-7	-1	-13	-191	-177	-14	184
	1170	2019-01-17 09:30:05.78	-237	1483	-1383	-10	-3	-9	-27	-8	-19	17
	1171	2019-01-17 09:30:05.79	-238	1484	-1382	-13	-4	-9	-192	-180	-12	186
	1172	2019-01-17 09:30:05.80	-239	1487	-1397	-14	-1	-4	-11	5	-16	3
	1173	2019-01-17 09:30:05.81	-249	1495	-1390	-13	0	-3	-161	-153	-8	157
	1174	2019-01-17 09:30:05.82	-241	1490	-1393	-13	1	0	8	22	-14	-15
	1175	2019-01-17 09:30:05.83	-239	1485	-1391	-10	-1	-1	-157	-151	-6	154
	1176	2019-01-17 09:30:05.84	-237	1491	-1383	-7	-2	-2	-13	2	-15	5
	1177	2019-01-17 09:30:05.85	-230	1485	-1383	-7	-3	-2	-186	-175	-11	180
	1178	2019-01-17 09:30:05.86	-233	1501	-1379	-1	-2	-4	-52	-34	-18	43
	1179	2019-01-17 09:30:05.87	-245	1503	-1383	-2	1	-6	-181	-171	-10	176
	1180	2019-01-17 09:30:05.88	-243	1504	-1391	-3	0	-8	-40	-23	-17	31
	1181	2019-01-17 09:30:05.89	-244	1494	-1401	-5	4	-9	-161	-151	-10	156
	1182	2019-01-17 09:30:05.90	-240	1495	-1392	-3	5	-5	-55	-37	-18	46
	1183	2019-01-17 09:30:05.91	-238	1486	-1395	-4	3	-6	-188	-176	-12	182
	1184	2019-01-17 09:30:05.92	-232	1489	-1387	-5	4	-6	-95	-80	-15	87
	1185	2019-01-17 09:30:05.93	-235	1492	-1393	-3	5	-6	-205	-196	-9	200
	1186	2019-01-17 09:30:05.94	-240	1492	-1390	1	6	-8	-120	-104	-16	112
	1187	2019-01-17 09:30:05.95	-228	1498	-1385	5	6	-11	-202	-193	-9	197
	1188	2019-01-17 09:30:05.96	-228	1495	-1385	3	11	-10	-97	-81	-16	89
	1189	2019-01-17 09:30:05.97	-231	1490	-1395	4	11	-14	-114	-100	-14	107
	1190	2019-01-17 09:30:05.98	-234	1490	-1400	5	10	-15	2	22	-20	-12
	1191	2019-01-17 09:30:05.99	-219	1492	-1400	0	7	-16	-55	-40	-15	47
	1192	2019-01-17 09:30:06.00	-226	1479	-1392	-2	6	-15	-13	9	-22	2
	1193	2019-01-17 09:30:06.01	-229	1483	-1399	-5	2	-11	-98	-82	-16	90
	1194	2019-01-17 09:30:06.02	-225	1492	-1392	0	-2	-9	-60	-40	-20	50
	1195	2019-01-17 09:30:06.03	-239	1492	-1394	-1	-1	-8	-69	-54	-15	61
	1196	2019-01-17 09:30:06.04	-241	1491	-1393	0	0	-9	2	20	-18	-11
	1197	2019-01-17 09:30:06.05	-227	1490	-1396	2	-1	-9	-28	-17	-11	22
	1198	2019-01-17 09:30:06.06	-234	1492	-1391	3	2	-9	-27	-10	-17	18
	1199	2019-01-17 09:30:06.07	-230	1499	-1389	2	6	-10	-69	-58	-11	63
	1200	2019-01-17 09:30:06.08	-237	1496	-1390	-1	8	-13	-71	-55	-16	63
	1201	2019-01-17 09:30:06.09	-232	1482	-1393	-1	11	-14	-88	-72	-16	80
	1202	2019-01-17 09:30:06.10	-231	1492	-1391	-3	9	-15	-92	-72	-20	82
	1203	2019-01-17 09:30:06.11	-239	1492	-1401	-7	9	-13	-80	-60	-20	70
	1204	2019-01-17 09:30:06.12	-237	1498	-1395	-6	5	-16	-94	-70	-24	82
	1205	2019-01-17 09:30:06.13	-238	1499	-1398	-2	4	-19	-82	-62	-20	72
	1206	2019-01-17 09:30:06.14	-238	1492	-1402	-3	4	-21	-104	-84	-20	94
	1207	2019-01-17 09:30:06.15	-223	1485	-1399	1	1	-21	-65	-48	-17	56
	1208	2019-01-17 09:30:06.16	-236	1469	-1396	3	0	-21	-92	-74	-18	83
	1209	2019-01-17 09:30:06.17	-237	1469	-1381	5	1	-16	-40	-24	-16	32
	1210	2019-01-17 09:30:06.18	-231	1482	-1391	7	7	-13	-84	-64	-20	74
	1211	2019-01-17 09:30:06.19	-241	1482	-1394	1	12	-12	-29	-12	-17	20
	1212	2019-01-17 09:30:06.20	-234	1487	-1392	1	12	-12	-92	-72	-20	82
	1213	2019-01-17 09:30:06.21	-230	1485	-1404	0	11	-11	-37	-17	-20	27
	1214	2019-01-17 09:30:06.22	-228	1486	-1405	-1	7	-14	-106	-86	-20	96
	1215	2019-01-17 09:30:06.23	-227	1482	-1393	-3	4	-15	-26	-10	-16	18
	1216	2019-01-17 09:30:06.24	-227	1476	-1394	-4	1	-15	-105	-88	-17	96
	1217	2019-01-17 09:30:06.25	-230	1481	-1398	-7	2	-18	7	25	-18	-16
	1218	2019-01-17 09:30:06.26	-239	1487	-1396	-12	-2	-17	-87	-67	-20	77
	1219	2019-01-17 09:30:06.27	-234	1487	-1395	-15	-3	-18	25	44	-19	-34
	1220	2019-01-17 09:30:06.28	-233	1491	-1394	-14	-1	-16	-82	-66	-16	74
	1221	2019-01-17 09:30:06.29	-234	1488	-1394	-13	-3	-16	42	61	-19	-51
	1222	2019-01-17 09:30:06.30	-225	1478	-1390	-10	-4	-11	-79	-62	-17	70
	1223	2019-01-17 09:30:06.31	-232	1473	-1382	-7	-4	-7	35	50	-15	-42
	1224	2019-01-17 09:30:06.32	-242	1472	-1390	-9	-1	-5	-106	-94	-12	100
	1225	2019-01-17 09:30:06.33	-237	1471	-1401	-10	0	1	15	26	-11	-20
	1226	2019-01-17 09:30:06.34	-236	1488	-1391	-5	-3	4	-139	-126	-13	132
	1227	2019-01-17 09:30:06.35	-231	1494	-1389	1	-3	4	-16	2	-18	7
	1228	2019-01-17 09:30:06.36	-240	1506	-1395	3	-2	-1	-174	-156	-18	165
	1229	2019-01-17 09:30:06.37	-241	1509	-1395	4	2	-9	-30	-10	-20	20
	1230	2019-01-17 09:30:06.38	-228	1498	-1398	5	0	-16	-180	-160	-20	170
	1231	2019-01-17 09:30:06.39	-248	1480	-1391	3	4	-22	-20	0	-20	10
	1232	2019-01-17 09:30:06.40	-244	1476	-1399	-1	8	-20	-186	-168	-18	177
	1233	2019-01-17 09:30:06.41	-242	1482	-1393	-8	10	-22	-37	-18	-19	27
	1234	2019-01-17 09:30:06.42	-234	1481	-1401	-10	10	-20	-224	-207	-17	215
	1235	2019-01-17 09:30:06.43	-235	1485	-1406	-10	7	-19	-55	-41	-14	48
	1236	2019-01-17 09:30:06.44	-229	1485	-1399	-11	4	-14	-226	-216	-10	221
	1237	2019-01-17 09:30:06.45	-234	1476	-1405	-12	1	-9	-42	-32	-10	37
	1238	2019-01-17 09:30:06.46	-235	1481	-1396	-10	-1	-2	-239	-229	-10	234
	1239	2019-01-17 09:30:06.47	-222	1480	-1395	-9	-2	-1	-89	-76	-13	82
	1240	2019-01-17 09:30:06.48	-237	1491	-1392	-7	-6	0	-296	-286	-10	291
	1241	2019-01-17 09:30:06.49	-234	1505	-1386	1	-7	-3	-80	-67	-13	73
	1242	2019-01-17 09:30:06.50	-236	1500	-1391	4	-5	-6	-268	-258	-10	263
	1243	2019-01-17 09:30:06.51	-239	1497	-1384	3	-6	-10	-78	-68	-10	73
	1244	2019-01-17 09:30:06.52	-248	1488	-1392	1	1	-11	-270	-262	-8	266
	1245	2019-01-17 09:30:06.53	-237	1492	-1392	-2	-2	-12	-14	-3	-11	8
	1246	2019-01-17 09:30:06.54	-237	1478	-1389	-4	-3	-14	-208	-197	-11	202
	1247	2019-01-17 09:30:06.55	-237	1472	-1386	-11	0	-12	27	41	-14	-34
	1248	2019-01-17 09:30:06.56	-240	1476	-1392	-15	0	-7	-193	-181	-12	187
	1249	2019-01-17 09:30:06.57	-250	1488	-1404	-11	1	-7	52	66	-14	-59
	1250	2019-01-17 09:30:06.58	-236	1492	-1397	-10	0	-2	-173	-163	-10	168
	1251	2019-01-17 09:30:06.59	-238	1501	-1398	-5	-2	-2	89	104	-15	-96
	1252	2019-01-17 09:30:06.60	-240	1501	-1400	-1	-3	-5	-170	-158	-12	164
	1253	2019-01-17 09:30:06.61	-246	1494	-1391	0	-3	-7	60	76	-16	-68
	1254	2019-01-17 09:30:06.62	-238	1479	-1383	3	-7	-11	-205	-191	-14	198
	1255	2019-01-17 09:30:06.63	-240	1477	-1382	4	-6	-10	44	64	-20	-54
	1256	2019-01-17 09:30:06.64	-241	1470	-1383	4	-3	-11	-205	-190	-15	197
	1257	2019-01-17 09:30:06.65	-243	1476	-1386	2	4	-9	74	93	-19	-83
	1258	2019-01-17 09:30:06.66	-248	1484	-1394	1	9	-10	-184	-172	-12	178
	1259	2019-01-17 09:30:06.67	-249	1484	-1401	3	6	-9	78	94	-16	-86
	1260	2019-01-17 09:30:06.68	-241	1475	-1404	4	6	-9	-200	-186	-14	193
	1261	2019-01-17 09:30:06.69	-234	1481	-1400	-2	6	-8	62	79	-17	-70
	1262	2019-01-17 09:30:06.70	-235	1488	-1397	-4	6	-8	-206	-189	-17	197
	1263	2019-01-17 09:30:06.71	-234	1494	-1390	-9	5	-9	77	103	-26	-90
	1264	2019-01-17 09:30:06.72	-242	1496	-1396	-15	3	-13	-194	-173	-21	183
	1265	2019-01-17 09:30:06.73	-231	1492	-1386	-20	8	-15	100	127	-27	-113
	1266	2019-01-17 09:30:06.74	-239	1495	-1390	-22	6	-17	-183	-164	-19	173
	1267	2019-01-17 09:30:06.75	-239	1486	-1391	-17	8	-12	107	134	-27	-120
	1268	2019-01-17 09:30:06.76	-241	1495	-1384	-14	8	-13	-190	-168	-22	179
	1269	2019-01-17 09:30:06.77	-236	1485	-1396	-12	9	-9	89	115	-26	-102
	1270	2019-01-17 09:30:06.78	-244	1485	-1390	-6	6	-6	-188	-171	-17	179
	1271	2019-01-17 09:30:06.79	-246	1490	-1383	-1	6	-5	142	165	-23	-153
	1272	2019-01-17 09:30:06.80	-231	1492	-1390	0	9	-5	-146	-129	-17	137
	1273	2019-01-17 09:30:06.81	-226	1491	-1384	-2	10	-8	130	154	-24	-142
	1274	2019-01-17 09:30:06.82	-242	1510	-1401	1	13	-12	-183	-166	-17	174
	1275	2019-01-17 09:30:06.83	-235	1509	-1399	1	13	-20	111	136	-25	-123
	1276	2019-01-17 09:30:06.84	-226	1505	-1400	1	12	-27	-186	-167	-19	176
	1277	2019-01-17 09:30:06.85	-235	1496	-1398	2	10	-29	96	124	-28	-110
	1278	2019-01-17 09:30:06.86	-234	1483	-1396	0	5	-33	-211	-191	-20	201
	1279	2019-01-17 09:30:06.87	-228	1470	-1394	-3	5	-31	87	114	-27	-100
	1280	2019-01-17 09:30:06.88	-232	1474	-1394	-3	4	-29	-180	-158	-22	169
	1281	2019-01-17 09:30:06.89	-237	1476	-1385	-2	3	-21	150	180	-30	-165
	1282	2019-01-17 09:30:06.90	-233	1478	-1395	2	6	-17	-123	-103	-20	113
	1283	2019-01-17 09:30:06.91	-235	1471	-1390	2	10	-9	210	236	-26	-223
	1284	2019-01-17 09:30:06.92	-230	1475	-1398	4	10	-2	-74	-56	-18	65
	1285	2019-01-17 09:30:06.93	-229	1482	-1400	5	2	1	224	253	-29	-238
	1286	2019-01-17 09:30:06.94	-231	1485	-1401	2	1	1	-120	-99	-21	109
	1287	2019-01-17 09:30:06.95	-239	1479	-1396	0	-1	-3	100	130	-30	-115
	1288	2019-01-17 09:30:06.96	-230	1482	-1398	0	-2	-3	-257	-238	-19	247
	1289	2019-01-17 09:30:06.97	-237	1484	-1388	3	-2	-5	-28	0	-28	14
	1290	2019-01-17 09:30:06.98	-236	1484	-1385	2	1	-5	-338	-318	-20	328
	1291	2019-01-17 09:30:06.99	-232	1486	-1397	-5	2	-7	-101	-73	-28	87
	1292	2019-01-17 09:30:07.00	-238	1481	-1402	-9	2	-10	-376	-357	-19	366
	1293	2019-01-17 09:30:07.01	-231	1479	-1389	-11	-2	-11	-125	-95	-30	110
	1294	2019-01-17 09:30:07.02	-237	1485	-1387	-12	0	-11	-368	-347	-21	357
	1295	2019-01-17 09:30:07.03	-235	1483	-1382	-14	3	-10	-76	-44	-32	60
	1296	2019-01-17 09:30:07.04	-238	1492	-1390	-13	7	-12	-301	-279	-22	290
	1297	2019-01-17 09:30:07.05	-239	1484	-1400	-9	9	-11	-14	13	-27	0
	1298	2019-01-17 09:30:07.06	-237	1487	-1405	-9	10	-9	-268	-251	-17	259
	1299	2019-01-17 09:30:07.07	-234	1487	-1407	-6	9	-8	21	46	-25	-33
	1300	2019-01-17 09:30:07.08	-239	1493	-1405	-6	5	-7	-235	-221	-14	228
	1301	2019-01-17 09:30:07.09	-237	1489	-1403	-6	5	-2	33	56	-23	-44
	1302	2019-01-17 09:30:07.10	-235	1495	-1404	-4	3	0	-242	-235	-7	238
	1303	2019-01-17 09:30:07.11	-227	1489	-1399	-5	3	1	-1	18	-19	-8
	1304	2019-01-17 09:30:07.12	-236	1493	-1395	-7	3	0	-250	-238	-12	244
	1305	2019-01-17 09:30:07.13	-228	1486	-1393	-7	5	-1	4	24	-20	-14
	1306	2019-01-17 09:30:07.14	-224	1492	-1388	-5	1	1	-252	-242	-10	247
	1307	2019-01-17 09:30:07.15	-229	1497	-1391	0	2	-3	-21	-5	-16	13
	1308	2019-01-17 09:30:07.16	-235	1495	-1392	3	3	-6	-291	-282	-9	286
	1309	2019-01-17 09:30:07.17	-234	1502	-1390	8	-1	-9	-92	-75	-17	83
	1310	2019-01-17 09:30:07.18	-238	1496	-1387	10	0	-12	-345	-336	-9	340
	1311	2019-01-17 09:30:07.19	-234	1497	-1395	11	-2	-20	-135	-118	-17	126
	1312	2019-01-17 09:30:07.20	-243	1490	-1387	8	-3	-24	-352	-339	-13	345
	1313	2019-01-17 09:30:07.21	-243	1486	-1380	8	-3	-25	-147	-124	-23	135
	1314	2019-01-17 09:30:07.22	-242	1474	-1382	4	0	-26	-399	-385	-14	392
	1315	2019-01-17 09:30:07.23	-254	1472	-1383	0	5	-21	-135	-112	-23	123
	1316	2019-01-17 09:30:07.24	-240	1481	-1390	-9	14	-15	-250	-231	-19	240
	1317	2019-01-17 09:30:07.25	-244	1475	-1400	-14	15	-12	-8	18	-26	-5
	1318	2019-01-17 09:30:07.26	-240	1469	-1387	-12	10	-9	-212	-197	-15	204
	1319	2019-01-17 09:30:07.27	-243	1479	-1391	-12	9	0	-20	1	-21	9
	1320	2019-01-17 09:30:07.28	-238	1485	-1397	-15	6	3	-196	-182	-14	189
	1321	2019-01-17 09:30:07.29	-232	1484	-1382	-14	5	3	48	73	-25	-60
	1322	2019-01-17 09:30:07.30	-236	1508	-1388	-10	2	3	-117	-98	-19	107
	1323	2019-01-17 09:30:07.31	-242	1513	-1391	-7	3	-3	72	98	-26	-85
	1324	2019-01-17 09:30:07.32	-239	1508	-1399	-9	7	-7	-143	-123	-20	133
	1325	2019-01-17 09:30:07.33	-239	1498	-1401	-8	8	-9	4	28	-24	-16
	1326	2019-01-17 09:30:07.34	-233	1493	-1402	-4	2	-11	-222	-206	-16	214
	1327	2019-01-17 09:30:07.35	-226	1480	-1393	-5	1	-11	-96	-75	-21	85
	1328	2019-01-17 09:30:07.36	-235	1483	-1389	-9	-2	-10	-247	-234	-13	240
	1329	2019-01-17 09:30:07.37	-231	1477	-1386	-10	-3	-9	-47	-28	-19	37
	1330	2019-01-17 09:30:07.38	-234	1491	-1392	-7	0	-8	-162	-150	-12	156
	1331	2019-01-17 09:30:07.39	-242	1494	-1391	-7	2	-9	-13	4	-17	4
	1332	2019-01-17 09:30:07.40	-241	1489	-1382	-9	7	-9	-208	-200	-8	204
	1333	2019-01-17 09:30:07.41	-245	1479	-1382	-12	8	-11	-42	-23	-19	32
	1334	2019-01-17 09:30:07.42	-237	1480	-1383	-9	13	-9	-66	-48	-18	57
	1335	2019-01-17 09:30:07.43	-236	1484	-1389	-12	14	-8	124	151	-27	-137
	1336	2019-01-17 09:30:07.44	-230	1493	-1400	-12	15	-5	-4	16	-20	-6
	1337	2019-01-17 09:30:07.45	-232	1496	-1402	-7	15	-7	70	96	-26	-83
	1338	2019-01-17 09:30:07.46	-236	1494	-1404	-2	10	-7	-107	-90	-17	98
	1339	2019-01-17 09:30:07.47	-227	1503	-1401	1	11	-7	-38	-18	-20	28
	1340	2019-01-17 09:30:07.48	-235	1489	-1407	1	11	-8	-146	-129	-17	137
	1341	2019-01-17 09:30:07.49	-243	1484	-1398	4	9	-8	-59	-35	-24	47
	1342	2019-01-17 09:30:07.50	-240	1481	-1403	4	7	-10	-161	-142	-19	151
	1343	2019-01-17 09:30:07.51	-238	1488	-1399	-2	4	-8	-85	-66	-19	75
	1344	2019-01-17 09:30:07.52	-239	1490	-1392	-3	7	-8	-167	-150	-17	158
	1345	2019-01-17 09:30:07.53	-231	1491	-1383	-3	8	-10	-81	-60	-21	70
	1346	2019-01-17 09:30:07.54	-232	1484	-1386	-1	12	-9	-135	-117	-18	126
	1347	2019-01-17 09:30:07.55	-230	1483	-1388	0	12	-3	-66	-44	-22	55
	1348	2019-01-17 09:30:07.56	-239	1481	-1387	3	11	-4	-128	-114	-14	121
	1349	2019-01-17 09:30:07.57	-237	1477	-1399	2	13	-3	-77	-62	-15	69
	1350	2019-01-17 09:30:07.58	-231	1483	-1391	1	13	-3	-112	-103	-9	107
	1351	2019-01-17 09:30:07.59	-237	1493	-1402	-3	8	-6	-69	-54	-15	61
	1352	2019-01-17 09:30:07.60	-234	1493	-1406	-5	2	-7	-98	-87	-11	92
	1353	2019-01-17 09:30:07.61	-232	1498	-1404	-5	0	-12	-71	-58	-13	64
	1354	2019-01-17 09:30:07.62	-235	1492	-1389	-5	0	-14	-105	-94	-11	99
	1355	2019-01-17 09:30:07.63	-236	1475	-1388	-5	4	-13	-100	-82	-18	91
	1356	2019-01-17 09:30:07.64	-241	1468	-1397	-7	10	-10	-119	-105	-14	112
	1357	2019-01-17 09:30:07.65	-233	1466	-1405	-4	9	-6	-115	-97	-18	106
	1358	2019-01-17 09:30:07.66	-232	1457	-1394	-4	5	-1	-83	-73	-10	78
	1359	2019-01-17 09:30:07.67	-229	1479	-1390	-5	4	3	-71	-59	-12	65
	1360	2019-01-17 09:30:07.68	-230	1484	-1385	-5	6	6	-40	-31	-9	35
	1361	2019-01-17 09:30:07.69	-225	1493	-1381	-9	11	6	-66	-54	-12	60
	1362	2019-01-17 09:30:07.70	-231	1502	-1398	-9	10	2	-35	-24	-11	29
	1363	2019-01-17 09:30:07.71	-232	1498	-1387	-12	12	-1	-66	-51	-15	58
	1364	2019-01-17 09:30:07.72	-228	1498	-1397	-10	12	-5	-16	-5	-11	10
	1365	2019-01-17 09:30:07.73	-238	1494	-1399	-7	9	-11	-50	-35	-15	42
	1366	2019-01-17 09:30:07.74	-226	1486	-1396	-11	8	-16	12	27	-15	-19
	1367	2019-01-17 09:30:07.75	-221	1492	-1387	-12	6	-16	-44	-27	-17	35
	1368	2019-01-17 09:30:07.76	-222	1493	-1390	-15	5	-16	-2	12	-14	-5
	1369	2019-01-17 09:30:07.77	-234	1493	-1401	-25	6	-16	-106	-91	-15	98
	1370	2019-01-17 09:30:07.78	-229	1508	-1397	-28	2	-15	-74	-65	-9	69
	1371	2019-01-17 09:30:07.79	-230	1496	-1397	-26	-1	-16	-169	-158	-11	163
	1372	2019-01-17 09:30:07.80	-233	1502	-1383	-21	-2	-15	-122	-113	-9	117
	1373	2019-01-17 09:30:07.81	-233	1500	-1380	-18	-1	-14	-235	-223	-12	229
	1374	2019-01-17 09:30:07.82	-238	1493	-1382	-17	-3	-13	-171	-158	-13	164
	1375	2019-01-17 09:30:07.83	-236	1492	-1377	-15	-1	-9	-259	-244	-15	251
	1376	2019-01-17 09:30:07.84	-234	1496	-1381	-12	2	-6	-170	-156	-14	163
	1377	2019-01-17 09:30:07.85	-236	1505	-1380	-6	4	-6	-233	-220	-13	226
	1378	2019-01-17 09:30:07.86	-229	1500	-1390	-1	8	-8	-50	-34	-16	42
	1379	2019-01-17 09:30:07.87	-233	1501	-1394	1	6	-7	-134	-118	-16	126
	1380	2019-01-17 09:30:07.88	-223	1494	-1387	4	3	-6	-3	12	-15	-4
	1381	2019-01-17 09:30:07.89	-233	1491	-1389	7	2	-8	-132	-116	-16	124
	1382	2019-01-17 09:30:07.90	-232	1487	-1393	6	0	-9	12	26	-14	-19
	1383	2019-01-17 09:30:07.91	-235	1488	-1388	6	2	-11	-128	-115	-13	121
	1384	2019-01-17 09:30:07.92	-235	1492	-1395	5	2	-15	11	19	-8	-15
	1385	2019-01-17 09:30:07.93	-237	1484	-1393	2	0	-13	-150	-138	-12	144
	1386	2019-01-17 09:30:07.94	-232	1489	-1384	2	-7	-9	13	26	-13	-19
	1387	2019-01-17 09:30:07.95	-233	1477	-1385	1	-2	-9	-148	-136	-12	142
	1388	2019-01-17 09:30:07.96	-240	1474	-1375	3	-2	-3	13	25	-12	-19
	1389	2019-01-17 09:30:07.97	-234	1476	-1388	6	1	2	-173	-163	-10	168
	1390	2019-01-17 09:30:07.98	-227	1476	-1389	1	5	5	-10	4	-14	3
	1391	2019-01-17 09:30:07.99	-227	1486	-1395	-2	5	4	-189	-174	-15	181
	1392	2019-01-17 09:30:08.00	-233	1494	-1397	-1	2	1	7	26	-19	-16
	1393	2019-01-17 09:30:08.01	-245	1481	-1393	-4	2	-1	-175	-157	-18	166
	1394	2019-01-17 09:30:08.02	-243	1480	-1392	-5	0	-1	-1	21	-22	-10
	1395	2019-01-17 09:30:08.03	-238	1475	-1388	-4	3	2	-197	-177	-20	187
	1396	2019-01-17 09:30:08.04	-236	1482	-1383	-4	2	1	12	37	-25	-24
	1397	2019-01-17 09:30:08.05	-230	1489	-1394	-5	4	-1	-187	-166	-21	176
	1398	2019-01-17 09:30:08.06	-253	1487	-1389	-8	4	-1	26	49	-23	-37
	1399	2019-01-17 09:30:08.07	-234	1489	-1381	-9	5	-3	-189	-171	-18	180
	1400	2019-01-17 09:30:08.08	-239	1509	-1383	-12	8	-6	22	41	-19	-31
	1401	2019-01-17 09:30:08.09	-240	1502	-1387	-14	13	-12	-189	-173	-16	181
	1402	2019-01-17 09:30:08.10	-235	1503	-1395	-18	17	-14	77	98	-21	-87
	1403	2019-01-17 09:30:08.11	-224	1495	-1390	-14	16	-13	-105	-85	-20	95
	1404	2019-01-17 09:30:08.12	-227	1487	-1397	-10	17	-14	178	202	-24	-190
	1405	2019-01-17 09:30:08.13	-230	1491	-1392	-9	17	-14	-58	-42	-16	50
	1406	2019-01-17 09:30:08.14	-210	1499	-1399	-9	16	-13	191	209	-18	-200
	1407	2019-01-17 09:30:08.15	-227	1499	-1402	-6	12	-13	-69	-54	-15	61
	1408	2019-01-17 09:30:08.16	-221	1507	-1394	-4	7	-16	166	189	-23	-177
	1409	2019-01-17 09:30:08.17	-224	1503	-1397	-4	8	-17	-120	-102	-18	111
	1410	2019-01-17 09:30:08.18	-222	1492	-1394	-3	8	-18	122	144	-22	-133
	1411	2019-01-17 09:30:08.19	-219	1491	-1392	-2	8	-19	-163	-149	-14	156
	1412	2019-01-17 09:30:08.20	-220	1490	-1390	-3	10	-20	49	66	-17	-57
	1413	2019-01-17 09:30:08.21	-228	1475	-1390	-1	7	-16	-262	-250	-12	256
	1414	2019-01-17 09:30:08.22	-233	1479	-1394	2	3	-9	-94	-79	-15	86
	1415	2019-01-17 09:30:08.23	-221	1486	-1386	1	-3	-3	-393	-383	-10	388
	1416	2019-01-17 09:30:08.24	-226	1495	-1394	-3	-2	-2	-189	-173	-16	181
	1417	2019-01-17 09:30:08.25	-235	1492	-1395	-6	-4	-3	-417	-404	-13	410
	1418	2019-01-17 09:30:08.26	-231	1485	-1386	-4	-6	-3	-204	-181	-23	192
	1419	2019-01-17 09:30:08.27	-227	1479	-1389	-5	-5	-1	-452	-436	-16	444
	1420	2019-01-17 09:30:08.28	-222	1481	-1392	-6	-3	2	-203	-184	-19	193
	1421	2019-01-17 09:30:08.29	-221	1494	-1381	-2	-5	1	-430	-418	-12	424
	1422	2019-01-17 09:30:08.30	-228	1492	-1384	1	-3	0	-132	-111	-21	121
	1423	2019-01-17 09:30:08.31	-229	1496	-1388	-2	-2	0	-317	-300	-17	308
	1424	2019-01-17 09:30:08.32	-237	1500	-1388	-4	-1	-4	22	47	-25	-34
	1425	2019-01-17 09:30:08.33	-226	1498	-1394	-8	-1	-6	-228	-213	-15	220
	1426	2019-01-17 09:30:08.34	-242	1494	-1386	-10	-6	-8	67	91	-24	-79
	1427	2019-01-17 09:30:08.35	-237	1493	-1374	-9	-5	-11	-203	-184	-19	193
	1428	2019-01-17 09:30:08.36	-239	1486	-1384	-9	-3	-9	100	127	-27	-113
	1429	2019-01-17 09:30:08.37	-239	1480	-1380	-7	1	-7	-185	-165	-20	175
	1430	2019-01-17 09:30:08.38	-250	1484	-1376	-5	7	-5	92	121	-29	-106
	1431	2019-01-17 09:30:08.39	-231	1496	-1381	-4	12	-3	-213	-194	-19	203
	1432	2019-01-17 09:30:08.40	-221	1505	-1387	-7	20	-6	68	95	-27	-81
	1433	2019-01-17 09:30:08.41	-219	1496	-1390	-9	21	-10	-223	-204	-19	213
	1434	2019-01-17 09:30:08.42	-227	1498	-1400	-7	13	-18	59	88	-29	-73
	1435	2019-01-17 09:30:08.43	-220	1493	-1399	-7	6	-19	-236	-215	-21	225
	1436	2019-01-17 09:30:08.44	-219	1495	-1400	-7	2	-20	49	80	-31	-64
	1437	2019-01-17 09:30:08.45	-215	1492	-1388	-8	-2	-20	-240	-220	-20	230
	1438	2019-01-17 09:30:08.46	-226	1485	-1382	-9	-5	-17	48	73	-25	-60
	1439	2019-01-17 09:30:08.47	-224	1491	-1387	-8	-4	-15	-243	-226	-17	234
	1440	2019-01-17 09:30:08.48	-231	1494	-1386	-10	0	-11	48	74	-26	-61
	1441	2019-01-17 09:30:08.49	-229	1494	-1387	-11	-2	-11	-231	-215	-16	223
	1442	2019-01-17 09:30:08.50	-224	1501	-1398	-10	-3	-5	66	90	-24	-78
	1443	2019-01-17 09:30:08.51	-225	1493	-1385	-9	-1	-3	-200	-187	-13	193
	1444	2019-01-17 09:30:08.52	-229	1488	-1389	-4	-3	0	136	157	-21	-146
	1445	2019-01-17 09:30:08.53	-230	1497	-1378	1	-5	3	-159	-148	-11	153
	1446	2019-01-17 09:30:08.54	-223	1509	-1393	3	-6	2	98	118	-20	-108
	1447	2019-01-17 09:30:08.55	-235	1516	-1391	3	-11	-1	-218	-208	-10	213
	1448	2019-01-17 09:30:08.56	-230	1517	-1386	0	-12	-6	50	68	-18	-59
	1449	2019-01-17 09:30:08.57	-243	1526	-1385	-1	-13	-11	-221	-207	-14	214
	1450	2019-01-17 09:30:08.58	-228	1516	-1389	-2	-13	-17	80	105	-25	-92
	1451	2019-01-17 09:30:08.59	-244	1493	-1387	1	-12	-19	-196	-178	-18	187
	1452	2019-01-17 09:30:08.60	-243	1485	-1382	8	-11	-17	83	106	-23	-94
	1453	2019-01-17 09:30:08.61	-229	1483	-1371	7	-8	-14	-202	-191	-11	196
	1454	2019-01-17 09:30:08.62	-238	1472	-1378	5	1	-11	53	70	-17	-61
	1455	2019-01-17 09:30:08.63	-223	1469	-1380	6	5	-3	-233	-227	-6	230
	1456	2019-01-17 09:30:08.64	-233	1482	-1387	8	5	1	33	45	-12	-39
	1457	2019-01-17 09:30:08.65	-227	1489	-1395	8	6	-1	-232	-227	-5	229
	1458	2019-01-17 09:30:08.66	-218	1489	-1410	3	4	2	30	40	-10	-35
	1459	2019-01-17 09:30:08.67	-216	1502	-1408	9	-6	-2	-222	-216	-6	219
	1460	2019-01-17 09:30:08.68	-234	1495	-1409	10	-12	-5	41	57	-16	-49
	1461	2019-01-17 09:30:08.69	-231	1498	-1392	8	-16	-10	-213	-204	-9	208
	1462	2019-01-17 09:30:08.70	-232	1491	-1384	5	-16	-13	45	60	-15	-52
	1463	2019-01-17 09:30:08.71	-228	1483	-1390	2	-16	-12	-208	-200	-8	204
	1464	2019-01-17 09:30:08.72	-239	1476	-1378	0	-14	-11	25	41	-16	-33
	1465	2019-01-17 09:30:08.73	-238	1485	-1383	2	-14	-6	-222	-213	-9	217
	1466	2019-01-17 09:30:08.74	-237	1498	-1385	4	-9	-2	10	27	-17	-18
	1467	2019-01-17 09:30:08.75	-237	1486	-1386	2	-1	1	-230	-219	-11	224
	1468	2019-01-17 09:30:08.76	-241	1488	-1392	4	-1	1	8	24	-16	-16
	1469	2019-01-17 09:30:08.77	-243	1493	-1391	7	-2	2	-211	-206	-5	208
	1470	2019-01-17 09:30:08.78	-228	1496	-1387	5	-4	-1	24	39	-15	-31
	1471	2019-01-17 09:30:08.79	-234	1489	-1384	4	0	-3	-195	-188	-7	191
	1472	2019-01-17 09:30:08.80	-236	1494	-1389	3	3	-2	25	40	-15	-32
	1473	2019-01-17 09:30:08.81	-230	1490	-1391	4	3	-4	-195	-185	-10	190
	1474	2019-01-17 09:30:08.82	-230	1495	-1391	3	4	-4	4	21	-17	-12
	1475	2019-01-17 09:30:08.83	-230	1489	-1396	6	9	-2	-211	-202	-9	206
	1476	2019-01-17 09:30:08.84	-238	1494	-1395	7	5	-2	-13	3	-16	5
	1477	2019-01-17 09:30:08.85	-226	1488	-1398	8	5	0	-196	-186	-10	191
	1478	2019-01-17 09:30:08.86	-224	1489	-1398	8	1	1	9	27	-18	-18
	1479	2019-01-17 09:30:08.87	-235	1477	-1386	10	1	-1	-181	-171	-10	176
	1480	2019-01-17 09:30:08.88	-230	1492	-1380	14	0	0	-3	12	-15	-4
	1481	2019-01-17 09:30:08.89	-225	1500	-1390	14	0	-5	-188	-180	-8	184
	1482	2019-01-17 09:30:08.90	-223	1504	-1396	11	5	-11	-18	-5	-13	11
	1483	2019-01-17 09:30:08.91	-232	1497	-1398	11	5	-18	-192	-184	-8	188
	1484	2019-01-17 09:30:08.92	-226	1498	-1393	8	0	-20	-24	-9	-15	16
	1485	2019-01-17 09:30:08.93	-230	1487	-1401	2	-5	-22	-167	-160	-7	163
	1486	2019-01-17 09:30:08.94	-231	1474	-1394	-3	-9	-25	3	16	-13	-9
	1487	2019-01-17 09:30:08.95	-235	1470	-1391	-2	-12	-21	-139	-131	-8	135
	1488	2019-01-17 09:30:08.96	-233	1470	-1379	-2	-16	-16	12	29	-17	-20
	1489	2019-01-17 09:30:08.97	-231	1475	-1379	-3	-11	-12	-153	-142	-11	147
	1490	2019-01-17 09:30:08.98	-237	1477	-1383	-8	-5	-5	-39	-20	-19	29
	1491	2019-01-17 09:30:08.99	-234	1495	-1395	-9	1	-5	-168	-157	-11	162
	1492	2019-01-17 09:30:09.00	-241	1494	-1397	-6	-2	-3	-31	-15	-16	23
	1493	2019-01-17 09:30:09.01	-242	1485	-1395	-6	-4	-5	-134	-126	-8	130
	1494	2019-01-17 09:30:09.02	-224	1489	-1394	-2	-8	-7	-9	5	-14	2
	1495	2019-01-17 09:30:09.03	-238	1484	-1394	-1	-13	-5	-125	-114	-11	119
	1496	2019-01-17 09:30:09.04	-246	1479	-1390	2	-13	-8	-16	3	-19	6
	1497	2019-01-17 09:30:09.05	-240	1489	-1397	4	-9	-7	-104	-91	-13	97
	1498	2019-01-17 09:30:09.06	-242	1490	-1393	3	-3	-5	1	17	-16	-9
	1499	2019-01-17 09:30:09.07	-251	1487	-1405	-1	3	-9	-91	-80	-11	85
	1500	2019-01-17 09:30:09.08	-240	1489	-1400	-3	3	-8	-21	-6	-15	13
	1501	2019-01-17 09:30:09.09	-236	1488	-1402	-6	3	-9	-105	-96	-9	100
	1502	2019-01-17 09:30:09.10	-235	1477	-1397	-10	1	-9	-53	-36	-17	44
	1503	2019-01-17 09:30:09.11	-244	1484	-1394	-14	-3	-8	-164	-153	-11	158
	1504	2019-01-17 09:30:09.12	-237	1493	-1384	-11	-6	-4	-134	-116	-18	125
	1505	2019-01-17 09:30:09.13	-246	1508	-1382	-11	-6	-6	-208	-197	-11	202
	1506	2019-01-17 09:30:09.14	-239	1501	-1390	-10	1	-10	-159	-143	-16	151
	1507	2019-01-17 09:30:09.15	-243	1493	-1385	-9	1	-12	-184	-175	-9	179
	1508	2019-01-17 09:30:09.16	-240	1485	-1381	-6	0	-10	-142	-125	-17	133
	1509	2019-01-17 09:30:09.17	-247	1480	-1375	-6	6	-11	-169	-155	-14	162
	1510	2019-01-17 09:30:09.18	-239	1476	-1383	-5	11	-7	-143	-125	-18	134
	1511	2019-01-17 09:30:09.19	-242	1490	-1389	-3	12	-5	-157	-141	-16	149
	1512	2019-01-17 09:30:09.20	-240	1493	-1383	-3	11	-7	-134	-115	-19	124
	1513	2019-01-17 09:30:09.21	-239	1491	-1396	-4	13	-6	-122	-107	-15	114
	1514	2019-01-17 09:30:09.22	-243	1504	-1392	-4	12	-7	-109	-92	-17	100
	1515	2019-01-17 09:30:09.23	-234	1503	-1404	-3	8	-11	-84	-72	-12	78
	1516	2019-01-17 09:30:09.24	-229	1502	-1408	-3	8	-15	-91	-78	-13	84
	1517	2019-01-17 09:30:09.25	-229	1498	-1398	-3	6	-18	-79	-69	-10	74
	1518	2019-01-17 09:30:09.26	-231	1489	-1389	0	2	-22	-104	-91	-13	97
	1519	2019-01-17 09:30:09.27	-231	1485	-1394	2	-4	-22	-76	-66	-10	71
	1520	2019-01-17 09:30:09.28	-234	1479	-1388	3	0	-20	-104	-90	-14	97
	1521	2019-01-17 09:30:09.29	-238	1478	-1383	2	5	-16	-65	-55	-10	60
	1522	2019-01-17 09:30:09.30	-230	1485	-1387	2	9	-8	-117	-106	-11	111
	1523	2019-01-17 09:30:09.31	-231	1481	-1396	4	8	-5	-57	-49	-8	53
	1524	2019-01-17 09:30:09.32	-231	1479	-1391	-1	7	-2	-100	-89	-11	94
	1525	2019-01-17 09:30:09.33	-229	1474	-1402	-2	5	-1	-35	-26	-9	30
	1526	2019-01-17 09:30:09.34	-234	1480	-1402	-2	-4	1	-114	-104	-10	109
	1527	2019-01-17 09:30:09.35	-232	1492	-1400	0	-10	-1	-71	-65	-6	68
	1528	2019-01-17 09:30:09.36	-238	1499	-1400	0	-9	-5	-160	-152	-8	156
	1529	2019-01-17 09:30:09.37	-252	1503	-1390	-2	-10	-8	-77	-64	-13	70
	1530	2019-01-17 09:30:09.38	-237	1502	-1396	-3	-8	-14	-145	-128	-17	136
	1531	2019-01-17 09:30:09.39	-254	1493	-1388	-7	-4	-16	-23	-4	-19	13
	1532	2019-01-17 09:30:09.40	-243	1481	-1385	-6	-3	-18	-120	-103	-17	111
	1533	2019-01-17 09:30:09.41	-243	1472	-1392	-9	1	-13	-37	-23	-14	30
	1534	2019-01-17 09:30:09.42	-241	1469	-1377	-8	6	-9	-153	-139	-14	146
	1535	2019-01-17 09:30:09.43	-242	1484	-1385	-1	10	-5	-37	-25	-12	31
	1536	2019-01-17 09:30:09.44	-243	1490	-1390	-1	15	0	-156	-144	-12	150
	1537	2019-01-17 09:30:09.45	-243	1496	-1389	1	14	1	-16	-2	-14	9
	1538	2019-01-17 09:30:09.46	-232	1497	-1402	-1	15	1	-140	-125	-15	132
	1539	2019-01-17 09:30:09.47	-235	1485	-1403	0	9	0	7	27	-20	-17
	1540	2019-01-17 09:30:09.48	-233	1488	-1397	0	7	-1	-133	-115	-18	124
	1541	2019-01-17 09:30:09.49	-229	1484	-1393	0	5	-2	8	25	-17	-16
	1542	2019-01-17 09:30:09.50	-233	1492	-1393	0	3	-4	-158	-143	-15	150
	1543	2019-01-17 09:30:09.51	-236	1498	-1389	2	4	-8	-20	-3	-17	11
	1544	2019-01-17 09:30:09.52	-227	1489	-1388	2	9	-9	-185	-168	-17	176
	1545	2019-01-17 09:30:09.53	-230	1497	-1391	6	10	-11	-18	1	-19	8
	1546	2019-01-17 09:30:09.54	-235	1484	-1395	6	8	-12	-183	-169	-14	176
	1547	2019-01-17 09:30:09.55	-237	1479	-1394	3	7	-12	7	25	-18	-16
	1548	2019-01-17 09:30:09.56	-237	1482	-1391	2	6	-9	-161	-148	-13	154
	1549	2019-01-17 09:30:09.57	-236	1476	-1397	1	5	-8	14	31	-17	-22
	1550	2019-01-17 09:30:09.58	-235	1486	-1385	-2	7	-7	-178	-164	-14	171
	1551	2019-01-17 09:30:09.59	-234	1489	-1400	-3	7	-10	-4	9	-13	-2
	1552	2019-01-17 09:30:09.60	-226	1487	-1402	-5	6	-13	-203	-192	-11	197
	1553	2019-01-17 09:30:09.61	-230	1486	-1406	0	3	-13	-2	15	-17	-6
	1554	2019-01-17 09:30:09.62	-239	1489	-1395	-2	0	-10	-194	-180	-14	187
	1555	2019-01-17 09:30:09.63	-228	1484	-1402	1	3	-8	43	59	-16	-51
	1556	2019-01-17 09:30:09.64	-230	1490	-1391	2	3	-7	-177	-164	-13	170
	1557	2019-01-17 09:30:09.65	-231	1472	-1387	5	3	-5	-1	18	-19	-8
	1558	2019-01-17 09:30:09.66	-231	1483	-1388	6	5	-2	-239	-222	-17	230
	1559	2019-01-17 09:30:09.67	-243	1483	-1393	10	10	-4	-21	0	-21	10
	1560	2019-01-17 09:30:09.68	-231	1476	-1397	10	14	-4	-225	-205	-20	215
	1561	2019-01-17 09:30:09.69	-220	1485	-1400	12	12	-2	17	41	-24	-29
	1562	2019-01-17 09:30:09.70	-227	1491	-1402	7	14	-6	-211	-191	-20	201
	1563	2019-01-17 09:30:09.71	-232	1488	-1409	2	17	-10	31	58	-27	-44
	1564	2019-01-17 09:30:09.72	-226	1496	-1405	-6	12	-17	-209	-189	-20	199
	1565	2019-01-17 09:30:09.73	-229	1498	-1409	-11	5	-19	31	54	-23	-42
	1566	2019-01-17 09:30:09.74	-231	1492	-1404	-12	-2	-22	-220	-202	-18	211
	1567	2019-01-17 09:30:09.75	-232	1484	-1399	-13	-3	-22	40	61	-21	-50
	1568	2019-01-17 09:30:09.76	-229	1486	-1386	-5	0	-16	-214	-198	-16	206
	1569	2019-01-17 09:30:09.77	-237	1467	-1383	-4	4	-13	27	46	-19	-36
	1570	2019-01-17 09:30:09.78	-230	1460	-1377	-2	8	-5	-228	-216	-12	222
	1571	2019-01-17 09:30:09.79	-226	1476	-1382	-3	9	1	56	70	-14	-63
	1572	2019-01-17 09:30:09.80	-240	1478	-1382	-6	11	8	-202	-194	-8	198
	1573	2019-01-17 09:30:09.81	-236	1488	-1404	-7	9	5	54	68	-14	-61
	1574	2019-01-17 09:30:09.82	-225	1497	-1402	-4	5	4	-228	-220	-8	224
	1575	2019-01-17 09:30:09.83	-220	1494	-1403	-1	1	0	32	46	-14	-39
	1576	2019-01-17 09:30:09.84	-227	1499	-1400	3	-1	-5	-245	-237	-8	241
	1577	2019-01-17 09:30:09.85	-229	1494	-1400	5	-2	-10	16	28	-12	-22
	1578	2019-01-17 09:30:09.86	-233	1481	-1389	3	-1	-11	-253	-243	-10	248
	1579	2019-01-17 09:30:09.87	-225	1471	-1392	2	-2	-9	34	53	-19	-43
	1580	2019-01-17 09:30:09.88	-224	1481	-1394	-4	1	-8	-233	-222	-11	227
	1581	2019-01-17 09:30:09.89	-233	1477	-1397	-9	1	-6	64	79	-15	-71
	1582	2019-01-17 09:30:09.90	-236	1470	-1401	-9	-1	-3	-218	-212	-6	215
	1583	2019-01-17 09:30:09.91	-236	1473	-1401	-6	-6	3	65	73	-8	-69
	1584	2019-01-17 09:30:09.92	-244	1490	-1395	-6	-5	6	-216	-211	-5	213
	1585	2019-01-17 09:30:09.93	-242	1481	-1394	-5	-4	9	80	93	-13	-86
	1586	2019-01-17 09:30:09.94	-237	1484	-1395	-2	-5	8	-221	-206	-15	213
	1587	2019-01-17 09:30:09.95	-229	1488	-1390	-1	-3	5	49	66	-17	-57
	1588	2019-01-17 09:30:09.96	-237	1490	-1388	-6	-1	5	-249	-239	-10	244
	1589	2019-01-17 09:30:09.97	-244	1498	-1397	-5	-3	4	48	63	-15	-55
	1590	2019-01-17 09:30:09.98	-246	1498	-1395	-3	-2	2	-238	-226	-12	232
	1591	2019-01-17 09:30:09.99	-239	1492	-1395	-4	3	1	36	56	-20	-46
	1592	2019-01-17 09:30:10.00	-244	1494	-1394	-4	6	1	-256	-243	-13	249
	1593	2019-01-17 09:30:10.01	-231	1496	-1386	-2	5	2	33	56	-23	-44
	1594	2019-01-17 09:30:10.02	-244	1491	-1392	-6	10	2	-256	-241	-15	248
	1595	2019-01-17 09:30:10.03	-237	1503	-1390	-5	15	0	35	58	-23	-46
	1596	2019-01-17 09:30:10.04	-229	1502	-1397	-3	16	-5	-244	-229	-15	236
	1597	2019-01-17 09:30:10.05	-233	1501	-1401	0	17	-10	56	79	-23	-67
	1598	2019-01-17 09:30:10.06	-229	1496	-1395	4	16	-9	-229	-215	-14	222
	1599	2019-01-17 09:30:10.07	-239	1494	-1397	8	14	-12	58	79	-21	-68
	1600	2019-01-17 09:30:10.08	-230	1484	-1392	4	11	-13	-241	-228	-13	234
	1601	2019-01-17 09:30:10.09	-241	1484	-1392	7	10	-14	37	61	-24	-49
	1602	2019-01-17 09:30:10.10	-228	1483	-1386	6	9	-13	-238	-220	-18	229
	1603	2019-01-17 09:30:10.11	-237	1476	-1389	5	13	-14	76	101	-25	-88
	1604	2019-01-17 09:30:10.12	-236	1481	-1390	3	18	-16	-216	-201	-15	208
	1605	2019-01-17 09:30:10.13	-227	1476	-1390	2	18	-15	57	80	-23	-68
	1606	2019-01-17 09:30:10.14	-236	1487	-1388	5	20	-16	-230	-214	-16	222
	1607	2019-01-17 09:30:10.15	-224	1486	-1407	5	20	-19	52	79	-27	-65
	1608	2019-01-17 09:30:10.16	-209	1482	-1400	5	20	-21	-237	-222	-15	229
	1609	2019-01-17 09:30:10.17	-215	1477	-1401	3	14	-24	28	48	-20	-38
	1610	2019-01-17 09:30:10.18	-213	1478	-1394	1	11	-22	-247	-237	-10	242
	1611	2019-01-17 09:30:10.19	-220	1474	-1403	-4	8	-19	28	48	-20	-38
	1612	2019-01-17 09:30:10.20	-221	1471	-1393	-10	7	-17	-242	-230	-12	236
	1613	2019-01-17 09:30:10.21	-219	1484	-1403	-16	3	-17	33	54	-21	-43
	1614	2019-01-17 09:30:10.22	-229	1482	-1398	-12	0	-17	-232	-221	-11	226
	1615	2019-01-17 09:30:10.23	-229	1484	-1403	-11	-1	-19	18	38	-20	-28
	1616	2019-01-17 09:30:10.24	-230	1485	-1392	-4	-1	-18	-247	-237	-10	242
	1617	2019-01-17 09:30:10.25	-243	1480	-1391	-6	1	-17	16	36	-20	-26
	1618	2019-01-17 09:30:10.26	-238	1467	-1398	-11	4	-12	-221	-211	-10	216
	1619	2019-01-17 09:30:10.27	-232	1462	-1395	-12	3	-6	50	66	-16	-58
	1620	2019-01-17 09:30:10.28	-220	1473	-1390	-12	2	1	-217	-209	-8	213
	1621	2019-01-17 09:30:10.29	-229	1478	-1393	-11	1	5	12	28	-16	-20
	1622	2019-01-17 09:30:10.30	-223	1481	-1394	-6	2	8	-223	-214	-9	218
	1623	2019-01-17 09:30:10.31	-229	1491	-1397	-3	2	8	38	57	-19	-47
	1624	2019-01-17 09:30:10.32	-228	1489	-1402	1	1	8	-195	-185	-10	190
	1625	2019-01-17 09:30:10.33	-229	1479	-1407	2	6	7	29	49	-20	-39
	1626	2019-01-17 09:30:10.34	-230	1474	-1402	0	4	8	-203	-191	-12	197
	1627	2019-01-17 09:30:10.35	-224	1478	-1408	-4	4	7	27	53	-26	-40
	1628	2019-01-17 09:30:10.36	-225	1491	-1402	-10	3	4	-182	-172	-10	177
	1629	2019-01-17 09:30:10.37	-226	1505	-1403	-14	2	-1	41	57	-16	-49
	1630	2019-01-17 09:30:10.38	-230	1512	-1403	-12	-2	-5	-192	-187	-5	189
	1631	2019-01-17 09:30:10.39	-227	1507	-1392	-14	0	-12	6	20	-14	-13
	1632	2019-01-17 09:30:10.40	-228	1498	-1394	-15	1	-18	-203	-197	-6	200
	1633	2019-01-17 09:30:10.41	-224	1496	-1386	-12	2	-17	3	16	-13	-9
	1634	2019-01-17 09:30:10.42	-227	1478	-1385	-10	4	-15	-189	-183	-6	186
	1635	2019-01-17 09:30:10.43	-227	1478	-1392	-10	2	-10	5	20	-15	-12
	1636	2019-01-17 09:30:10.44	-227	1475	-1384	-6	4	-5	-189	-184	-5	186
	1637	2019-01-17 09:30:10.45	-229	1480	-1391	-6	5	1	3	12	-9	-7
	1638	2019-01-17 09:30:10.46	-237	1486	-1392	-6	2	5	-186	-183	-3	184
	1639	2019-01-17 09:30:10.47	-241	1480	-1394	-10	4	8	-15	-2	-13	8
	1640	2019-01-17 09:30:10.48	-228	1487	-1390	-11	4	13	-197	-188	-9	192
	1641	2019-01-17 09:30:10.49	-234	1493	-1392	-10	4	17	-40	-24	-16	32
	1642	2019-01-17 09:30:10.50	-217	1494	-1391	-11	4	15	-190	-181	-9	185
	1643	2019-01-17 09:30:10.51	-228	1504	-1392	-11	5	11	-13	4	-17	4
	1644	2019-01-17 09:30:10.52	-227	1502	-1397	-12	0	6	-155	-143	-12	149
	1645	2019-01-17 09:30:10.53	-219	1507	-1387	-9	1	-4	-9	13	-22	-2
	1646	2019-01-17 09:30:10.54	-222	1495	-1404	-5	0	-12	-161	-145	-16	153
	1647	2019-01-17 09:30:10.55	-227	1499	-1391	-6	-3	-11	-18	6	-24	6
	1648	2019-01-17 09:30:10.56	-234	1490	-1393	-2	-4	-14	-143	-125	-18	134
	1649	2019-01-17 09:30:10.57	-234	1475	-1384	-3	1	-13	-12	16	-28	-2
	1650	2019-01-17 09:30:10.58	-232	1476	-1382	0	3	-8	-139	-119	-20	129
	1651	2019-01-17 09:30:10.59	-235	1470	-1381	0	7	-7	-26	0	-26	13
	1652	2019-01-17 09:30:10.60	-231	1476	-1390	-5	13	-5	-147	-130	-17	138
	1653	2019-01-17 09:30:10.61	-221	1481	-1391	-6	10	-5	-24	-2	-22	13
	1654	2019-01-17 09:30:10.62	-235	1490	-1391	-4	8	-7	-129	-114	-15	121
	1655	2019-01-17 09:30:10.63	-225	1507	-1396	-6	7	-11	-44	-22	-22	33
	1656	2019-01-17 09:30:10.64	-222	1509	-1394	-10	9	-18	-144	-126	-18	135
	1657	2019-01-17 09:30:10.65	-226	1500	-1392	-13	5	-24	-59	-36	-23	47
	1658	2019-01-17 09:30:10.66	-225	1504	-1382	-12	3	-29	-131	-114	-17	122
	1659	2019-01-17 09:30:10.67	-234	1491	-1388	-14	3	-30	-43	-21	-22	32
	1660	2019-01-17 09:30:10.68	-239	1481	-1390	-16	6	-29	-100	-84	-16	92
	1661	2019-01-17 09:30:10.69	-236	1475	-1377	-15	7	-24	-32	-12	-20	22
	1662	2019-01-17 09:30:10.70	-230	1480	-1395	-14	10	-17	-97	-82	-15	89
	1663	2019-01-17 09:30:10.71	-217	1483	-1390	-15	12	-12	-61	-39	-22	50
	1664	2019-01-17 09:30:10.72	-218	1488	-1393	-14	15	-8	-105	-87	-18	96
	1665	2019-01-17 09:30:10.73	-218	1507	-1395	-10	10	-8	-58	-34	-24	46
	1666	2019-01-17 09:30:10.74	-216	1497	-1393	-7	7	-9	-100	-81	-19	90
	1667	2019-01-17 09:30:10.75	-218	1492	-1396	-2	1	-15	-85	-65	-20	75
	1668	2019-01-17 09:30:10.76	-216	1496	-1388	0	1	-18	-115	-98	-17	106
	1669	2019-01-17 09:30:10.77	-225	1484	-1379	0	6	-20	-80	-63	-17	71
	1670	2019-01-17 09:30:10.78	-223	1489	-1388	2	8	-21	-91	-76	-15	83
	1671	2019-01-17 09:30:10.79	-225	1476	-1398	3	10	-20	-89	-71	-18	80
	1672	2019-01-17 09:30:10.80	-220	1471	-1390	-1	10	-16	-96	-83	-13	89
	1673	2019-01-17 09:30:10.81	-223	1460	-1395	-3	10	-9	-100	-85	-15	92
	1674	2019-01-17 09:30:10.82	-222	1462	-1401	-4	7	-1	-85	-78	-7	81
	1675	2019-01-17 09:30:10.83	-226	1484	-1398	-6	4	3	-93	-80	-13	86
	1676	2019-01-17 09:30:10.84	-221	1501	-1404	-10	1	4	-73	-62	-11	67
	1677	2019-01-17 09:30:10.85	-224	1494	-1408	-8	-2	2	-100	-86	-14	93
	1678	2019-01-17 09:30:10.86	-224	1498	-1401	-9	0	0	-66	-55	-11	60
	1679	2019-01-17 09:30:10.87	-219	1485	-1397	-3	-3	-3	-105	-91	-14	98
	1680	2019-01-17 09:30:10.88	-230	1483	-1398	-3	-4	-6	-70	-56	-14	63
	1681	2019-01-17 09:30:10.89	-234	1486	-1387	-3	-3	-5	-130	-112	-18	121
	1682	2019-01-17 09:30:10.90	-222	1491	-1395	-4	-4	-2	-79	-61	-18	70
	1683	2019-01-17 09:30:10.91	-232	1487	-1396	-5	-1	0	-145	-125	-20	135
	1684	2019-01-17 09:30:10.92	-229	1490	-1398	-7	4	3	-86	-72	-14	79
	1685	2019-01-17 09:30:10.93	-231	1477	-1400	-2	2	9	-152	-137	-15	144
	1686	2019-01-17 09:30:10.94	-234	1490	-1386	0	1	10	-54	-41	-13	47
	1687	2019-01-17 09:30:10.95	-235	1495	-1383	-1	0	8	-126	-110	-16	118
	1688	2019-01-17 09:30:10.96	-230	1499	-1387	-6	2	5	-24	-10	-14	17
	1689	2019-01-17 09:30:10.97	-229	1505	-1387	-6	3	3	-123	-109	-14	116
	1690	2019-01-17 09:30:10.98	-226	1510	-1380	-3	4	-5	-28	-13	-15	20
	1691	2019-01-17 09:30:10.99	-233	1514	-1385	-2	9	-10	-141	-123	-18	132
	1692	2019-01-17 09:30:11.00	-228	1504	-1395	-5	15	-14	-37	-19	-18	28
	1693	2019-01-17 09:30:11.01	-217	1493	-1399	-4	17	-18	-155	-139	-16	147
	1694	2019-01-17 09:30:11.02	-220	1489	-1397	1	18	-18	-25	-11	-14	18
	1695	2019-01-17 09:30:11.03	-229	1484	-1405	2	15	-17	-146	-132	-14	139
	1696	2019-01-17 09:30:11.04	-219	1483	-1404	3	12	-12	-8	6	-14	1
	1697	2019-01-17 09:30:11.05	-224	1478	-1395	6	5	-8	-147	-133	-14	140
	1698	2019-01-17 09:30:11.06	-222	1492	-1393	6	4	-6	-12	1	-13	5
	1699	2019-01-17 09:30:11.07	-231	1496	-1386	7	2	-6	-161	-150	-11	155
	1700	2019-01-17 09:30:11.08	-217	1496	-1394	4	5	-5	-6	7	-13	0
	1701	2019-01-17 09:30:11.09	-216	1496	-1391	1	5	-10	-163	-149	-14	156
	1702	2019-01-17 09:30:11.10	-222	1484	-1391	6	3	-8	-4	10	-14	-3
	1703	2019-01-17 09:30:11.11	-219	1485	-1394	8	1	-8	-174	-162	-12	168
	1704	2019-01-17 09:30:11.12	-216	1488	-1385	9	-1	-7	-7	2	-9	2
	1705	2019-01-17 09:30:11.13	-215	1485	-1395	10	-3	-8	-184	-177	-7	180
	1706	2019-01-17 09:30:11.14	-219	1479	-1386	8	-6	-4	-4	5	-9	0
	1707	2019-01-17 09:30:11.15	-222	1491	-1394	9	-6	-3	-184	-173	-11	178
	1708	2019-01-17 09:30:11.16	-221	1491	-1381	8	-2	-1	27	41	-14	-34
	1709	2019-01-17 09:30:11.17	-221	1487	-1392	5	2	1	-165	-151	-14	158
	1710	2019-01-17 09:30:11.18	-226	1489	-1391	0	2	2	48	64	-16	-56
	1711	2019-01-17 09:30:11.19	-235	1480	-1401	-3	-2	4	-158	-144	-14	151
	1712	2019-01-17 09:30:11.20	-228	1481	-1397	-4	-9	7	53	73	-20	-63
	1713	2019-01-17 09:30:11.21	-221	1491	-1394	-3	-10	9	-152	-134	-18	143
	1714	2019-01-17 09:30:11.22	-227	1483	-1388	-2	-13	9	94	116	-22	-105
	1715	2019-01-17 09:30:11.23	-227	1488	-1383	3	-7	9	-121	-108	-13	114
	1716	2019-01-17 09:30:11.24	-218	1496	-1387	6	-3	8	110	128	-18	-119
	1717	2019-01-17 09:30:11.25	-223	1495	-1384	4	2	8	-140	-128	-12	134
	1718	2019-01-17 09:30:11.26	-225	1489	-1397	9	3	6	58	73	-15	-65
	1719	2019-01-17 09:30:11.27	-224	1480	-1399	9	2	3	-206	-193	-13	199
	1720	2019-01-17 09:30:11.28	-226	1485	-1397	5	0	3	-6	12	-18	-3
	1721	2019-01-17 09:30:11.29	-218	1492	-1400	0	0	3	-265	-251	-14	258
	1722	2019-01-17 09:30:11.30	-213	1502	-1398	-3	-8	0	-45	-26	-19	35
	1723	2019-01-17 09:30:11.31	-227	1511	-1390	-7	-4	-7	-279	-265	-14	272
	1724	2019-01-17 09:30:11.32	-233	1506	-1389	-8	-1	-15	-29	-13	-16	21
	1725	2019-01-17 09:30:11.33	-223	1512	-1391	-6	2	-21	-250	-237	-13	243
	1726	2019-01-17 09:30:11.34	-224	1500	-1390	-3	5	-28	19	36	-17	-27
	1727	2019-01-17 09:30:11.35	-219	1497	-1388	-5	10	-30	-230	-218	-12	224
	1728	2019-01-17 09:30:11.36	-220	1487	-1388	-3	12	-35	10	27	-17	-18
	1729	2019-01-17 09:30:11.37	-220	1485	-1398	-3	15	-34	-261	-250	-11	255
	1730	2019-01-17 09:30:11.38	-212	1481	-1394	-4	14	-35	-2	12	-14	-5
	1731	2019-01-17 09:30:11.39	-214	1488	-1402	-3	13	-33	-261	-252	-9	256
	1732	2019-01-17 09:30:11.40	-212	1493	-1405	-4	13	-31	-14	0	-14	7
	1733	2019-01-17 09:30:11.41	-212	1493	-1406	-1	9	-28	-294	-284	-10	289
	1734	2019-01-17 09:30:11.42	-214	1493	-1415	4	3	-25	-44	-29	-15	36
	1735	2019-01-17 09:30:11.43	-214	1489	-1406	8	3	-26	-279	-268	-11	273
	1736	2019-01-17 09:30:11.44	-224	1482	-1389	12	-4	-24	26	41	-15	-33
	1737	2019-01-17 09:30:11.45	-220	1477	-1386	12	-3	-20	-232	-222	-10	227
	1738	2019-01-17 09:30:11.46	-221	1471	-1387	8	-1	-18	50	67	-17	-58
	1739	2019-01-17 09:30:11.47	-224	1480	-1399	7	-4	-16	-240	-230	-10	235
	1740	2019-01-17 09:30:11.48	-205	1478	-1396	3	-4	-15	27	42	-15	-34
	1741	2019-01-17 09:30:11.49	-217	1485	-1402	1	-2	-13	-260	-248	-12	254
	1742	2019-01-17 09:30:11.50	-232	1485	-1413	-2	-3	-10	1	20	-19	-10
	1743	2019-01-17 09:30:11.51	-231	1481	-1410	0	-6	-8	-279	-269	-10	274
	1744	2019-01-17 09:30:11.52	-218	1475	-1414	3	-12	-6	-10	6	-16	2
	1745	2019-01-17 09:30:11.53	-229	1476	-1407	5	-13	-2	-297	-286	-11	291
	1746	2019-01-17 09:30:11.54	-233	1474	-1406	5	-18	2	-23	-7	-16	15
	1747	2019-01-17 09:30:11.55	-234	1467	-1391	5	-21	6	-293	-286	-7	289
	1748	2019-01-17 09:30:11.56	-231	1477	-1390	5	-18	8	-38	-23	-15	30
	1749	2019-01-17 09:30:11.57	-228	1478	-1397	5	-14	12	-331	-323	-8	327
	1750	2019-01-17 09:30:11.58	-234	1493	-1389	8	-10	13	-85	-72	-13	78
	1751	2019-01-17 09:30:11.59	-231	1489	-1396	7	-5	9	-312	-308	-4	310
	1752	2019-01-17 09:30:11.60	-225	1477	-1393	9	-4	4	36	44	-8	-40
	1753	2019-01-17 09:30:11.61	-223	1477	-1383	9	-5	1	-218	-217	-1	217
	1754	2019-01-17 09:30:11.62	-231	1483	-1388	5	-3	-2	78	86	-8	-82
	1755	2019-01-17 09:30:11.63	-231	1481	-1398	1	-4	-5	-213	-212	-1	212
	1756	2019-01-17 09:30:11.64	-220	1478	-1409	-1	-2	-8	76	84	-8	-80
	1757	2019-01-17 09:30:11.65	-232	1487	-1410	-4	-4	-9	-210	-206	-4	208
	1758	2019-01-17 09:30:11.66	-226	1489	-1399	-9	-5	-13	90	102	-12	-96
	1759	2019-01-17 09:30:11.67	-236	1490	-1403	-16	1	-16	-180	-174	-6	177
	1760	2019-01-17 09:30:11.68	-227	1483	-1409	-21	4	-19	122	135	-13	-128
	1761	2019-01-17 09:30:11.69	-234	1485	-1395	-21	1	-18	-172	-168	-4	170
	1762	2019-01-17 09:30:11.70	-229	1489	-1398	-19	0	-20	113	122	-9	-117
	1763	2019-01-17 09:30:11.71	-230	1488	-1401	-17	-1	-20	-191	-190	-1	190
	1764	2019-01-17 09:30:11.72	-226	1486	-1395	-16	-1	-19	72	78	-6	-75
	1765	2019-01-17 09:30:11.73	-227	1493	-1395	-11	-5	-13	-216	-216	0	216
	1766	2019-01-17 09:30:11.74	-234	1495	-1387	-9	-3	-9	66	77	-11	-71
	1767	2019-01-17 09:30:11.75	-232	1485	-1388	-6	1	-6	-192	-186	-6	189
	1768	2019-01-17 09:30:11.76	-213	1486	-1387	-1	2	-2	108	122	-14	-115
	1769	2019-01-17 09:30:11.77	-220	1483	-1396	3	2	1	-170	-164	-6	167
	1770	2019-01-17 09:30:11.78	-220	1483	-1396	3	0	5	91	107	-16	-99
	1771	2019-01-17 09:30:11.79	-225	1502	-1398	6	-3	5	-187	-176	-11	181
	1772	2019-01-17 09:30:11.80	-226	1504	-1395	7	-4	3	99	121	-22	-110
	1773	2019-01-17 09:30:11.81	-233	1506	-1402	5	-4	-1	-158	-143	-15	150
	1774	2019-01-17 09:30:11.82	-231	1500	-1402	4	-2	-7	110	134	-24	-122
	1775	2019-01-17 09:30:11.83	-215	1501	-1399	2	-2	-11	-144	-127	-17	135
	1776	2019-01-17 09:30:11.84	-221	1490	-1391	0	-3	-14	125	152	-27	-138
	1777	2019-01-17 09:30:11.85	-225	1480	-1392	0	-4	-15	-151	-138	-13	144
	1778	2019-01-17 09:30:11.86	-225	1466	-1390	-3	-4	-12	71	88	-17	-79
	1779	2019-01-17 09:30:11.87	-227	1466	-1393	2	-7	-5	-224	-218	-6	221
	1780	2019-01-17 09:30:11.88	-232	1471	-1400	3	-11	2	-12	1	-13	5
	1781	2019-01-17 09:30:11.89	-242	1473	-1393	2	-9	5	-262	-256	-6	259
	1782	2019-01-17 09:30:11.90	-227	1481	-1388	4	-10	8	-25	-12	-13	18
	1783	2019-01-17 09:30:11.91	-223	1483	-1391	4	-6	11	-262	-257	-5	259
	1784	2019-01-17 09:30:11.92	-226	1492	-1398	-2	-5	9	-56	-43	-13	49
	1785	2019-01-17 09:30:11.93	-227	1490	-1398	-7	-6	7	-286	-280	-6	283
	1786	2019-01-17 09:30:11.94	-232	1489	-1409	-5	-5	3	-66	-50	-16	58
	1787	2019-01-17 09:30:11.95	-223	1501	-1403	-6	-9	-1	-262	-252	-10	257
	1788	2019-01-17 09:30:11.96	-230	1500	-1405	-4	-8	-5	-40	-24	-16	32
	1789	2019-01-17 09:30:11.97	-233	1504	-1403	-2	-10	-9	-264	-254	-10	259
	1790	2019-01-17 09:30:11.98	-238	1491	-1398	-1	-9	-11	-70	-52	-18	61
	1791	2019-01-17 09:30:11.99	-237	1495	-1390	1	-10	-12	-274	-267	-7	270
	1792	2019-01-17 09:30:12.00	-237	1481	-1386	1	-4	-10	-60	-48	-12	54
	1793	2019-01-17 09:30:12.01	-231	1491	-1379	4	1	-6	-250	-243	-7	246
	1794	2019-01-17 09:30:12.02	-228	1488	-1389	4	6	-6	-66	-48	-18	57
	1795	2019-01-17 09:30:12.03	-229	1484	-1404	2	10	-4	-243	-236	-7	239
	1796	2019-01-17 09:30:12.04	-228	1488	-1402	4	8	-1	-71	-56	-15	63
	1797	2019-01-17 09:30:12.05	-230	1481	-1392	8	7	-1	-247	-238	-9	242
	1798	2019-01-17 09:30:12.06	-219	1482	-1397	10	3	-1	-63	-46	-17	54
	1799	2019-01-17 09:30:12.07	-220	1490	-1405	11	4	-3	-218	-207	-11	212
	1800	2019-01-17 09:30:12.08	-229	1492	-1393	12	4	-5	-48	-28	-20	38
	1801	2019-01-17 09:30:12.09	-229	1492	-1394	9	4	-12	-188	-175	-13	181
	1802	2019-01-17 09:30:12.10	-224	1494	-1408	6	5	-14	-24	-2	-22	13
	1803	2019-01-17 09:30:12.11	-222	1493	-1402	7	3	-19	-170	-154	-16	162
	1804	2019-01-17 09:30:12.12	-222	1490	-1406	6	6	-20	-3	20	-23	-8
	1805	2019-01-17 09:30:12.13	-224	1480	-1398	5	8	-21	-133	-116	-17	124
	1806	2019-01-17 09:30:12.14	-228	1473	-1399	6	4	-21	8	29	-21	-18
	1807	2019-01-17 09:30:12.15	-229	1466	-1401	8	0	-16	-100	-86	-14	93
	1808	2019-01-17 09:30:12.16	-219	1462	-1395	6	-2	-10	39	59	-20	-49
	1809	2019-01-17 09:30:12.17	-221	1473	-1396	8	-4	-6	-65	-53	-12	59
	1810	2019-01-17 09:30:12.18	-235	1481	-1398	6	-1	-1	54	72	-18	-63
	1811	2019-01-17 09:30:12.19	-223	1481	-1400	6	3	2	-95	-85	-10	90
	1812	2019-01-17 09:30:12.20	-223	1492	-1395	8	3	2	-17	-1	-16	9
	1813	2019-01-17 09:30:12.21	-211	1489	-1409	11	1	-2	-130	-119	-11	124
	1814	2019-01-17 09:30:12.22	-211	1484	-1408	15	-2	-6	-45	-27	-18	36
	1815	2019-01-17 09:30:12.23	-227	1475	-1412	12	-4	-12	-123	-111	-12	117
	1816	2019-01-17 09:30:12.24	-221	1476	-1405	9	-14	-12	-42	-24	-18	33
	1817	2019-01-17 09:30:12.25	-229	1484	-1393	6	-17	-13	-109	-97	-12	103
	1818	2019-01-17 09:30:12.26	-231	1480	-1388	4	-12	-12	-28	-10	-18	19
	1819	2019-01-17 09:30:12.27	-238	1482	-1392	-2	-5	-11	-85	-75	-10	80
	1820	2019-01-17 09:30:12.28	-242	1479	-1407	0	1	-8	-27	-13	-14	20
	1821	2019-01-17 09:30:12.29	-220	1472	-1402	1	3	-3	-86	-78	-8	82
	1822	2019-01-17 09:30:12.30	-218	1475	-1409	1	3	-1	-31	-22	-9	26
	1823	2019-01-17 09:30:12.31	-224	1484	-1409	-2	2	1	-42	-38	-4	40
	1824	2019-01-17 09:30:12.32	-218	1484	-1412	-4	-4	2	28	40	-12	-34
	1825	2019-01-17 09:30:12.33	-225	1491	-1418	-2	-5	2	16	25	-9	-20
	1826	2019-01-17 09:30:12.34	-227	1494	-1411	0	-10	0	7	23	-16	-15
	1827	2019-01-17 09:30:12.35	-232	1488	-1401	0	-15	-3	-56	-45	-11	50
	1828	2019-01-17 09:30:12.36	-230	1492	-1394	1	-16	-3	-67	-51	-16	59
	1829	2019-01-17 09:30:12.37	-236	1477	-1388	1	-16	-6	-79	-66	-13	72
	1830	2019-01-17 09:30:12.38	-233	1470	-1383	5	-15	-4	-83	-64	-19	73
	1831	2019-01-17 09:30:12.39	-242	1483	-1390	11	-10	-1	-78	-63	-15	70
	1832	2019-01-17 09:30:12.40	-221	1470	-1386	12	-2	3	-112	-96	-16	104
	1833	2019-01-17 09:30:12.41	-233	1478	-1400	11	4	5	-117	-104	-13	110
	1834	2019-01-17 09:30:12.42	-230	1492	-1403	13	7	3	-149	-132	-17	140
	1835	2019-01-17 09:30:12.43	-224	1488	-1413	13	7	1	-132	-118	-14	125
	1836	2019-01-17 09:30:12.44	-227	1480	-1416	10	8	-4	-160	-146	-14	153
	1837	2019-01-17 09:30:12.45	-228	1483	-1413	8	2	-9	-122	-109	-13	115
	1838	2019-01-17 09:30:12.46	-228	1475	-1412	6	1	-10	-162	-147	-15	154
	1839	2019-01-17 09:30:12.47	-227	1468	-1408	2	-2	-11	-114	-100	-14	107
	1840	2019-01-17 09:30:12.48	-222	1470	-1406	5	-4	-9	-159	-144	-15	151
	1841	2019-01-17 09:30:12.49	-226	1467	-1406	10	-5	-8	-94	-83	-11	88
	1842	2019-01-17 09:30:12.50	-224	1460	-1403	11	-4	-1	-157	-144	-13	150
	1843	2019-01-17 09:30:12.51	-231	1461	-1403	15	-5	5	-88	-78	-10	83
	1844	2019-01-17 09:30:12.52	-223	1459	-1391	16	-4	8	-162	-151	-11	156
	1845	2019-01-17 09:30:12.53	-230	1465	-1396	15	-1	12	-72	-63	-9	67
	1846	2019-01-17 09:30:12.54	-226	1472	-1402	15	1	13	-148	-137	-11	142
	1847	2019-01-17 09:30:12.55	-225	1467	-1408	9	1	13	-48	-37	-11	42
	1848	2019-01-17 09:30:12.56	-232	1473	-1421	8	-1	12	-149	-135	-14	142
	1849	2019-01-17 09:30:12.57	-228	1476	-1420	7	-2	11	-59	-45	-14	52
	1850	2019-01-17 09:30:12.58	-230	1487	-1408	6	-4	7	-173	-156	-17	164
	1851	2019-01-17 09:30:12.59	-236	1479	-1411	4	-1	6	-43	-27	-16	35
	1852	2019-01-17 09:30:12.60	-229	1488	-1403	1	-1	0	-141	-124	-17	132
	1853	2019-01-17 09:30:12.61	-231	1480	-1407	-1	2	-4	11	24	-13	-17
	1854	2019-01-17 09:30:12.62	-235	1483	-1400	-5	2	-6	-118	-107	-11	112
	1855	2019-01-17 09:30:12.63	-230	1471	-1402	-3	4	-10	16	26	-10	-21
	1856	2019-01-17 09:30:12.64	-233	1481	-1392	-5	10	-9	-186	-175	-11	180
	1857	2019-01-17 09:30:12.65	-231	1477	-1410	-1	14	-7	-13	-1	-12	7
	1858	2019-01-17 09:30:12.66	-232	1476	-1410	3	14	-6	-126	-108	-18	117
	1859	2019-01-17 09:30:12.67	-215	1476	-1403	6	18	-2	50	73	-23	-61
	1860	2019-01-17 09:30:12.68	-229	1476	-1403	9	17	-3	-132	-110	-22	121
	1861	2019-01-17 09:30:12.69	-204	1471	-1406	10	15	2	10	32	-22	-21
	1862	2019-01-17 09:30:12.70	-211	1470	-1410	11	15	3	-184	-164	-20	174
	1863	2019-01-17 09:30:12.71	-202	1470	-1410	8	11	7	-9	11	-20	-1
	1864	2019-01-17 09:30:12.72	-217	1474	-1418	8	10	6	-197	-179	-18	188
	1865	2019-01-17 09:30:12.73	-222	1461	-1417	7	8	6	-26	-7	-19	16
	1866	2019-01-17 09:30:12.74	-215	1467	-1410	8	6	9	-213	-197	-16	205
	1867	2019-01-17 09:30:12.75	-218	1465	-1418	4	4	11	-3	14	-17	-5
	1868	2019-01-17 09:30:12.76	-218	1477	-1420	2	5	13	-193	-180	-13	186
	1869	2019-01-17 09:30:12.77	-217	1469	-1418	5	4	14	26	37	-11	-31
	1870	2019-01-17 09:30:12.78	-217	1475	-1406	5	2	12	-160	-155	-5	157
	1871	2019-01-17 09:30:12.79	-221	1484	-1401	5	4	10	71	82	-11	-76
	1872	2019-01-17 09:30:12.80	-218	1476	-1408	6	2	6	-154	-146	-8	150
	1873	2019-01-17 09:30:12.81	-206	1474	-1404	3	0	4	8	19	-11	-13
	1874	2019-01-17 09:30:12.82	-209	1462	-1409	6	0	4	-250	-239	-11	244
	1875	2019-01-17 09:30:12.83	-201	1475	-1397	5	-2	5	-49	-38	-11	43
	1876	2019-01-17 09:30:12.84	-209	1466	-1417	4	-7	10	-270	-261	-9	265
	1877	2019-01-17 09:30:12.85	-209	1463	-1409	1	-5	10	-50	-39	-11	44
	1878	2019-01-17 09:30:12.86	-219	1462	-1421	1	-6	17	-283	-274	-9	278
	1879	2019-01-17 09:30:12.87	-225	1469	-1413	6	-11	19	-84	-77	-7	80
	1880	2019-01-17 09:30:12.88	-215	1468	-1414	6	-11	22	-326	-320	-6	323
	1881	2019-01-17 09:30:12.89	-218	1482	-1398	3	-10	24	-67	-55	-12	61
	1882	2019-01-17 09:30:12.90	-226	1494	-1390	4	-10	25	-277	-269	-8	273
	1883	2019-01-17 09:30:12.91	-216	1485	-1409	6	-4	22	-11	2	-13	4
	1884	2019-01-17 09:30:12.92	-225	1485	-1414	5	0	15	-260	-251	-9	255
	1885	2019-01-17 09:30:12.93	-213	1502	-1421	3	1	7	-7	7	-14	0
	1886	2019-01-17 09:30:12.94	-210	1488	-1423	4	0	0	-256	-246	-10	251
	1887	2019-01-17 09:30:12.95	-211	1485	-1407	2	-7	-2	33	44	-11	-38
	1888	2019-01-17 09:30:12.96	-211	1492	-1407	2	-9	-7	-221	-216	-5	218
	1889	2019-01-17 09:30:12.97	-227	1480	-1424	5	-8	-8	43	47	-4	-45
	1890	2019-01-17 09:30:12.98	-212	1484	-1416	3	-12	-2	-236	-238	2	237
	1891	2019-01-17 09:30:12.99	-218	1474	-1410	2	-11	4	31	32	-1	-31
	1892	2019-01-17 09:30:13.00	-221	1475	-1414	5	-13	7	-239	-241	2	240
	1893	2019-01-17 09:30:13.01	-206	1457	-1407	4	-11	14	39	40	-1	-39
	1894	2019-01-17 09:30:13.02	-220	1461	-1407	10	-18	21	-236	-238	2	237
	1895	2019-01-17 09:30:13.03	-214	1468	-1400	16	-19	26	50	51	-1	-50
	1896	2019-01-17 09:30:13.04	-211	1489	-1400	14	-15	27	-238	-239	1	238
	1897	2019-01-17 09:30:13.05	-214	1493	-1401	16	-11	21	48	55	-7	-51
	1898	2019-01-17 09:30:13.06	-212	1492	-1400	20	-14	17	-224	-220	-4	222
	1899	2019-01-17 09:30:13.07	-219	1482	-1404	27	-17	12	67	78	-11	-72
	1900	2019-01-17 09:30:13.08	-225	1481	-1407	22	-20	8	-212	-208	-4	210
	1901	2019-01-17 09:30:13.09	-222	1468	-1405	19	-17	8	99	107	-8	-103
	1902	2019-01-17 09:30:13.10	-229	1466	-1396	14	-14	9	-191	-188	-3	189
	1903	2019-01-17 09:30:13.11	-219	1473	-1395	17	-14	11	112	122	-10	-117
	1904	2019-01-17 09:30:13.12	-212	1462	-1408	15	-9	9	-196	-191	-5	193
	1905	2019-01-17 09:30:13.13	-214	1456	-1409	10	-3	7	74	86	-12	-80
	1906	2019-01-17 09:30:13.14	-214	1458	-1411	12	-3	11	-231	-225	-6	228
	1907	2019-01-17 09:30:13.15	-222	1464	-1419	15	-8	18	59	69	-10	-64
	1908	2019-01-17 09:30:13.16	-216	1455	-1424	16	-5	20	-234	-234	0	234
	1909	2019-01-17 09:30:13.17	-217	1452	-1414	15	-6	24	53	56	-3	-54
	1910	2019-01-17 09:30:13.18	-207	1454	-1407	21	-6	25	-249	-250	1	249
	1911	2019-01-17 09:30:13.19	-207	1455	-1409	22	-5	27	48	49	-1	-48
	1912	2019-01-17 09:30:13.20	-210	1459	-1404	15	0	30	-240	-240	0	240
	1913	2019-01-17 09:30:13.21	-207	1449	-1428	17	3	30	69	79	-10	-74
	1914	2019-01-17 09:30:13.22	-204	1448	-1428	18	2	36	-229	-228	-1	228
	1915	2019-01-17 09:30:13.23	-211	1462	-1438	18	-1	40	88	95	-7	-91
	1916	2019-01-17 09:30:13.24	-207	1451	-1433	15	-4	42	-204	-204	0	204
	1917	2019-01-17 09:30:13.25	-202	1467	-1432	11	-8	44	90	100	-10	-95
	1918	2019-01-17 09:30:13.26	-206	1461	-1419	10	-16	40	-207	-204	-3	205
	1919	2019-01-17 09:30:13.27	-212	1458	-1409	8	-16	37	57	68	-11	-62
	1920	2019-01-17 09:30:13.28	-202	1474	-1406	4	-14	32	-256	-252	-4	254
	1921	2019-01-17 09:30:13.29	-204	1477	-1413	1	-10	26	14	26	-12	-20
	1922	2019-01-17 09:30:13.30	-212	1463	-1430	-2	-5	18	-270	-265	-5	267
	1923	2019-01-17 09:30:13.31	-200	1473	-1425	1	-11	15	18	29	-11	-23
	1924	2019-01-17 09:30:13.32	-223	1462	-1414	2	-12	12	-241	-235	-6	238
	1925	2019-01-17 09:30:13.33	-206	1457	-1419	-3	-7	9	50	64	-14	-57
	1926	2019-01-17 09:30:13.34	-206	1463	-1427	-7	-7	11	-234	-227	-7	230
	1927	2019-01-17 09:30:13.35	-210	1461	-1419	-7	-9	13	32	47	-15	-39
	1928	2019-01-17 09:30:13.36	-193	1457	-1414	-10	-6	14	-244	-239	-5	241
	1929	2019-01-17 09:30:13.37	-203	1468	-1405	-11	1	15	22	31	-9	-26
	1930	2019-01-17 09:30:13.38	-195	1459	-1425	-11	4	14	-237	-238	1	237
	1931	2019-01-17 09:30:13.39	-195	1446	-1436	-10	0	15	36	43	-7	-39
	1932	2019-01-17 09:30:13.40	-201	1467	-1430	-8	-5	18	-222	-222	0	222
	1933	2019-01-17 09:30:13.41	-206	1471	-1427	-7	-11	15	53	62	-9	-57
	1934	2019-01-17 09:30:13.42	-212	1469	-1424	-9	-17	16	-210	-207	-3	208
	1935	2019-01-17 09:30:13.43	-209	1473	-1409	-14	-20	14	33	47	-14	-40
	1936	2019-01-17 09:30:13.44	-198	1467	-1401	-15	-20	9	-218	-212	-6	215
	1937	2019-01-17 09:30:13.45	-196	1467	-1421	-12	-20	5	36	50	-14	-43
	1938	2019-01-17 09:30:13.46	-204	1465	-1416	-13	-16	3	-208	-202	-6	205
	1939	2019-01-17 09:30:13.47	-206	1460	-1424	-11	-17	1	36	50	-14	-43
	1940	2019-01-17 09:30:13.48	-200	1468	-1421	-12	-20	1	-219	-211	-8	215
	1941	2019-01-17 09:30:13.49	-212	1469	-1420	-17	-19	2	-4	11	-15	-3
	1942	2019-01-17 09:30:13.50	-205	1460	-1415	-18	-22	3	-232	-226	-6	229
	1943	2019-01-17 09:30:13.51	-217	1455	-1414	-20	-19	6	0	15	-15	-7
	1944	2019-01-17 09:30:13.52	-213	1451	-1406	-18	-22	11	-222	-214	-8	218
	1945	2019-01-17 09:30:13.53	-210	1452	-1399	-14	-21	16	0	17	-17	-8
	1946	2019-01-17 09:30:13.54	-202	1469	-1409	-15	-13	18	-219	-211	-8	215
	1947	2019-01-17 09:30:13.55	-208	1468	-1416	-22	-11	18	-10	3	-13	3
	1948	2019-01-17 09:30:13.56	-213	1475	-1422	-24	-6	18	-219	-213	-6	216
	1949	2019-01-17 09:30:13.57	-205	1475	-1405	-21	-5	15	-17	-3	-14	10
	1950	2019-01-17 09:30:13.58	-197	1472	-1406	-14	-3	9	-209	-202	-7	205
	1951	2019-01-17 09:30:13.59	-201	1490	-1417	-11	1	3	0	17	-17	-8
	1952	2019-01-17 09:30:13.60	-199	1484	-1439	-11	-1	-4	-181	-171	-10	176
	1953	2019-01-17 09:30:13.61	-198	1479	-1429	-8	-7	-7	-1	17	-18	-8
	1954	2019-01-17 09:30:13.62	-213	1467	-1415	-13	-9	-9	-182	-171	-11	176
	1955	2019-01-17 09:30:13.63	-199	1458	-1417	-20	-11	-9	-2	12	-14	-5
	1956	2019-01-17 09:30:13.64	-202	1461	-1404	-21	-9	-5	-174	-165	-9	169
	1957	2019-01-17 09:30:13.65	-203	1458	-1404	-20	-10	1	-32	-14	-18	23
	1958	2019-01-17 09:30:13.66	-213	1469	-1403	-23	-5	5	-224	-212	-12	218
	1959	2019-01-17 09:30:13.67	-211	1467	-1400	-27	-3	7	-69	-48	-21	58
	1960	2019-01-17 09:30:13.68	-201	1478	-1403	-28	0	13	-204	-190	-14	197
	1961	2019-01-17 09:30:13.69	-206	1474	-1405	-26	-1	11	-32	-13	-19	22
	1962	2019-01-17 09:30:13.70	-203	1476	-1414	-24	1	10	-164	-151	-13	157
	1963	2019-01-17 09:30:13.71	-201	1488	-1423	-22	-2	11	-12	5	-17	3
	1964	2019-01-17 09:30:13.72	-202	1496	-1417	-22	-5	6	-160	-152	-8	156
	1965	2019-01-17 09:30:13.73	-205	1493	-1409	-19	-6	0	-48	-35	-13	41
	1966	2019-01-17 09:30:13.74	-215	1481	-1408	-19	-6	-4	-168	-161	-7	164
	1967	2019-01-17 09:30:13.75	-200	1479	-1404	-16	-8	-9	-39	-23	-16	31
	1968	2019-01-17 09:30:13.76	-213	1474	-1398	-17	-4	-12	-144	-134	-10	139
	1969	2019-01-17 09:30:13.77	-217	1467	-1406	-18	0	-11	-45	-29	-16	37
	1970	2019-01-17 09:30:13.78	-214	1470	-1420	-19	-3	-8	-176	-170	-6	173
	1971	2019-01-17 09:30:13.79	-218	1479	-1402	-18	-5	-4	-87	-74	-13	80
	1972	2019-01-17 09:30:13.80	-216	1485	-1394	-19	0	-3	-167	-159	-8	163
	1973	2019-01-17 09:30:13.81	-209	1485	-1407	-29	5	-5	-69	-55	-14	62
	1974	2019-01-17 09:30:13.82	-215	1500	-1407	-33	8	-9	-139	-130	-9	134
	1975	2019-01-17 09:30:13.83	-210	1499	-1408	-36	10	-13	-48	-32	-16	40
	1976	2019-01-17 09:30:13.84	-216	1481	-1409	-31	9	-11	-122	-112	-10	117
	1977	2019-01-17 09:30:13.85	-214	1497	-1409	-22	7	-10	-63	-45	-18	54
	1978	2019-01-17 09:30:13.86	-212	1492	-1412	-21	6	-7	-134	-122	-12	128
	1979	2019-01-17 09:30:13.87	-212	1496	-1403	-16	7	-5	-86	-71	-15	78
	1980	2019-01-17 09:30:13.88	-209	1492	-1402	-13	6	-3	-151	-142	-9	146
	1981	2019-01-17 09:30:13.89	-202	1481	-1399	-10	8	-3	-123	-107	-16	115
	1982	2019-01-17 09:30:13.90	-209	1487	-1397	-8	13	-1	-152	-139	-13	145
	1983	2019-01-17 09:30:13.91	-213	1488	-1393	-7	18	0	-106	-88	-18	97
	1984	2019-01-17 09:30:13.92	-208	1482	-1402	-5	21	4	-126	-111	-15	118
	1985	2019-01-17 09:30:13.93	-205	1484	-1400	2	23	9	-114	-95	-19	104
	1986	2019-01-17 09:30:13.94	-202	1470	-1394	7	24	14	-144	-128	-16	136
	1987	2019-01-17 09:30:13.95	-197	1488	-1400	10	25	16	-136	-117	-19	126
	1988	2019-01-17 09:30:13.96	-200	1485	-1406	8	26	19	-133	-118	-15	125
	1989	2019-01-17 09:30:13.97	-193	1476	-1401	7	27	17	-128	-110	-18	119
	1990	2019-01-17 09:30:13.98	-191	1477	-1417	6	27	14	-84	-72	-12	78
	1991	2019-01-17 09:30:13.99	-204	1488	-1416	8	24	12	-87	-71	-16	79
	1992	2019-01-17 09:30:14.00	-200	1485	-1418	8	22	6	-61	-49	-12	55
	1993	2019-01-17 09:30:14.01	-197	1473	-1415	6	17	2	-80	-62	-18	71
	1994	2019-01-17 09:30:14.02	-191	1468	-1407	8	18	4	-63	-47	-16	55
[truncated: 5,046 more rows]
