# Supplementary material for: Evaluating the stress-response of dental students to the dental school environment
Source: PeerJ. 2020 May 6;8:e8981. doi: 10.7717/peerj.8981 (PMC7210805; doi:10.7717/peerj.8981)
Supplement: Supplemental Information 1 [file peerj-08-8981-s001.zip › 2-0-IV.csv]

// Data mode : Full
// Data quality : High
// Acceleration sensor's range : 16g
// Gyroscope sensor's range : 2000dps
//
//ARTIFACT	NUM	DATE	ACC_X	ACC_Y	ACC_Z	GYRO_X	GYRO_Y	GYRO_Z	EOG_L	EOG_R	EOG_H	EOG_V
	1	2019-01-22 13:03:18.35	-190	847	-1857	-12	25	-24	-246	-141	-105	193
	2	2019-01-22 13:03:18.36	-192	826	-1868	2	26	-24	-239	-132	-107	185
	3	2019-01-22 13:03:18.37	-182	823	-1865	15	23	-23	-212	-122	-90	167
	4	2019-01-22 13:03:18.38	-187	824	-1869	27	19	-20	-182	-106	-76	144
	5	2019-01-22 13:03:18.39	-173	815	-1880	24	18	-16	-152	-77	-75	114
	6	2019-01-22 13:03:18.40	-186	802	-1885	18	16	-12	-135	-47	-88	91
	7	2019-01-22 13:03:18.41	-168	805	-1870	19	11	-7	-121	-40	-81	80
	8	2019-01-22 13:03:18.42	-185	803	-1866	15	9	-2	-118	-38	-80	78
	9	2019-01-22 13:03:18.43	-181	794	-1869	10	2	2	-104	-38	-66	71
	10	2019-01-22 13:03:18.44	-196	796	-1874	20	-12	11	-90	-36	-54	63
	11	2019-01-22 13:03:18.45	-193	795	-1870	28	-21	12	-81	-35	-46	58
	12	2019-01-22 13:03:18.46	-171	817	-1868	29	-24	5	-88	-28	-60	58
	13	2019-01-22 13:03:18.47	-178	823	-1862	24	-23	-11	-86	-29	-57	57
	14	2019-01-22 13:03:18.48	-172	821	-1857	14	-19	-24	-85	-20	-65	52
	15	2019-01-22 13:03:18.49	-177	806	-1864	2	-10	-34	-85	-25	-60	55
	16	2019-01-22 13:03:18.50	-192	794	-1879	-10	-10	-34	-95	-33	-62	64
	17	2019-01-22 13:03:18.51	-192	793	-1886	-17	-17	-26	-94	-40	-54	67
	18	2019-01-22 13:03:18.52	-198	803	-1888	-22	-29	-21	-97	-30	-67	63
	19	2019-01-22 13:03:18.53	-187	811	-1875	-24	-40	-20	-96	-34	-62	65
	20	2019-01-22 13:03:18.54	-200	816	-1855	-25	-46	-20	-104	-31	-73	67
	21	2019-01-22 13:03:18.55	-190	817	-1845	-24	-38	-21	-109	-38	-71	73
	22	2019-01-22 13:03:18.56	-194	811	-1843	-26	-24	-20	-119	-51	-68	85
	23	2019-01-22 13:03:18.57	-190	816	-1844	-34	-5	-21	-133	-77	-56	105
	24	2019-01-22 13:03:18.58	-209	806	-1858	-32	2	-15	-140	-68	-72	104
	25	2019-01-22 13:03:18.59	-207	807	-1871	-23	3	-9	-130	-62	-68	96
	26	2019-01-22 13:03:18.60	-208	804	-1869	-13	-1	-1	-122	-44	-78	83
	27	2019-01-22 13:03:18.61	-212	803	-1876	-6	-7	8	-127	-57	-70	92
	28	2019-01-22 13:03:18.62	-205	815	-1866	-4	-11	15	-136	-55	-81	95
	29	2019-01-22 13:03:18.63	-200	826	-1860	-7	-6	18	-138	-50	-88	94
	30	2019-01-22 13:03:18.64	-194	823	-1850	-8	0	17	-134	-45	-89	89
	31	2019-01-22 13:03:18.65	-199	821	-1862	-9	7	17	-130	-55	-75	92
	32	2019-01-22 13:03:18.66	-195	821	-1863	-12	13	15	-136	-53	-83	94
	33	2019-01-22 13:03:18.67	-196	828	-1872	-10	8	12	-130	-46	-84	88
	34	2019-01-22 13:03:18.68	-194	841	-1879	-10	4	8	-145	-46	-99	95
	35	2019-01-22 13:03:18.69	-190	845	-1863	-13	-1	-1	-147	-58	-89	102
	36	2019-01-22 13:03:18.70	-182	853	-1859	-14	-3	-11	-151	-46	-105	98
	37	2019-01-22 13:03:18.71	-185	841	-1856	-11	0	-23	-141	-52	-89	96
	38	2019-01-22 13:03:18.72	-182	824	-1854	-11	6	-27	-135	-58	-77	96
	39	2019-01-22 13:03:18.73	-176	816	-1855	-8	2	-28	-132	-59	-73	95
	40	2019-01-22 13:03:18.74	-187	824	-1867	-5	-1	-26	-148	-43	-105	95
	41	2019-01-22 13:03:18.75	-181	817	-1874	0	-9	-25	-138	-44	-94	91
	42	2019-01-22 13:03:18.76	-187	819	-1881	0	-15	-21	-133	-43	-90	88
	43	2019-01-22 13:03:18.77	-189	821	-1872	1	-18	-20	-118	-54	-64	86
	44	2019-01-22 13:03:18.78	-192	818	-1871	-3	-24	-20	-120	-49	-71	84
	45	2019-01-22 13:03:18.79	-198	820	-1874	-3	-24	-15	-115	-53	-62	84
	46	2019-01-22 13:03:18.80	-196	821	-1875	-9	-25	-15	-113	-41	-72	77
	47	2019-01-22 13:03:18.81	-199	817	-1867	-16	-24	-8	-102	-50	-52	76
	48	2019-01-22 13:03:18.82	-193	816	-1858	-16	-27	-4	-110	-42	-68	76
	49	2019-01-22 13:03:18.83	-193	821	-1850	-19	-23	-4	-102	-43	-59	72
	50	2019-01-22 13:03:18.84	-207	809	-1852	-13	-17	-3	-106	-36	-70	71
	51	2019-01-22 13:03:18.85	-204	808	-1865	-3	-22	2	-90	-32	-58	61
	52	2019-01-22 13:03:18.86	-198	812	-1861	7	-25	8	-98	-29	-69	63
	53	2019-01-22 13:03:18.87	-195	817	-1853	6	-25	7	-92	-45	-47	68
	54	2019-01-22 13:03:18.88	-200	822	-1847	-2	-14	5	-104	-43	-61	73
	55	2019-01-22 13:03:18.89	-209	814	-1846	-11	-5	6	-101	-40	-61	70
	56	2019-01-22 13:03:18.90	-205	812	-1854	-13	3	6	-107	-35	-72	71
	57	2019-01-22 13:03:18.91	-209	818	-1860	-15	3	5	-107	-48	-59	77
	58	2019-01-22 13:03:18.92	-206	827	-1856	-11	3	0	-119	-38	-81	78
	59	2019-01-22 13:03:18.93	-194	835	-1848	-15	4	-11	-107	-39	-68	73
	60	2019-01-22 13:03:18.94	-190	827	-1854	-16	14	-18	-111	-34	-77	72
	61	2019-01-22 13:03:18.95	-195	820	-1864	-20	17	-22	-101	-43	-58	72
	62	2019-01-22 13:03:18.96	-202	817	-1876	-18	13	-24	-116	-44	-72	80
	63	2019-01-22 13:03:18.97	-202	816	-1880	-11	1	-21	-111	-49	-62	80
	64	2019-01-22 13:03:18.98	-194	811	-1890	-6	-8	-21	-133	-52	-81	92
	65	2019-01-22 13:03:18.99	-200	809	-1876	-2	-20	-17	-122	-50	-72	86
	66	2019-01-22 13:03:19.00	-208	807	-1852	2	-25	-17	-128	-50	-78	89
	67	2019-01-22 13:03:19.01	-190	806	-1853	2	-22	-17	-119	-49	-70	84
	68	2019-01-22 13:03:19.02	-193	819	-1844	1	-18	-17	-140	-56	-84	98
	69	2019-01-22 13:03:19.03	-204	811	-1854	1	-9	-20	-140	-60	-80	100
	70	2019-01-22 13:03:19.04	-197	803	-1858	-3	0	-21	-147	-56	-91	101
	71	2019-01-22 13:03:19.05	-201	796	-1864	5	2	-20	-138	-55	-83	96
	72	2019-01-22 13:03:19.06	-203	799	-1869	7	4	-17	-149	-44	-105	96
	73	2019-01-22 13:03:19.07	-204	805	-1859	7	3	-14	-154	-51	-103	102
	74	2019-01-22 13:03:19.08	-207	805	-1872	4	5	-10	-161	-54	-107	107
	75	2019-01-22 13:03:19.09	-209	811	-1883	1	0	-10	-150	-58	-92	104
	76	2019-01-22 13:03:19.10	-190	820	-1873	-1	-8	-11	-146	-51	-95	98
	77	2019-01-22 13:03:19.11	-197	818	-1867	-3	-11	-16	-127	-46	-81	86
	78	2019-01-22 13:03:19.12	-188	829	-1859	-9	-8	-25	-134	-39	-95	86
	79	2019-01-22 13:03:19.13	-203	821	-1866	-11	0	-34	-123	-57	-66	90
	80	2019-01-22 13:03:19.14	-203	798	-1872	-17	-3	-39	-122	-55	-67	88
	81	2019-01-22 13:03:19.15	-202	794	-1858	-13	-8	-32	-113	-54	-59	83
	82	2019-01-22 13:03:19.16	-207	799	-1859	-9	-5	-29	-111	-48	-63	79
	83	2019-01-22 13:03:19.17	-204	809	-1844	-16	-1	-29	-102	-51	-51	76
	84	2019-01-22 13:03:19.18	-186	802	-1841	-16	9	-28	-119	-44	-75	81
	85	2019-01-22 13:03:19.19	-196	789	-1853	-13	17	-27	-116	-43	-73	79
	86	2019-01-22 13:03:19.20	-199	785	-1858	-17	13	-16	-128	-47	-81	87
	87	2019-01-22 13:03:19.21	-202	811	-1850	-18	7	-7	-113	-56	-57	84
	88	2019-01-22 13:03:19.22	-201	808	-1860	-31	9	-4	-120	-54	-66	87
	89	2019-01-22 13:03:19.23	-205	806	-1842	-41	14	2	-127	-61	-66	94
	90	2019-01-22 13:03:19.24	-189	810	-1855	-40	19	8	-138	-54	-84	96
	91	2019-01-22 13:03:19.25	-199	811	-1859	-45	25	14	-132	-53	-79	92
	92	2019-01-22 13:03:19.26	-196	821	-1866	-48	29	20	-138	-52	-86	95
	93	2019-01-22 13:03:19.27	-193	833	-1860	-45	26	24	-132	-56	-76	94
	94	2019-01-22 13:03:19.28	-192	850	-1871	-45	21	25	-136	-51	-85	93
	95	2019-01-22 13:03:19.29	-179	866	-1870	-46	14	14	-133	-55	-78	94
	96	2019-01-22 13:03:19.30	-185	880	-1872	-48	7	1	-139	-51	-88	95
	97	2019-01-22 13:03:19.31	-187	883	-1874	-49	2	-17	-135	-54	-81	94
	98	2019-01-22 13:03:19.32	-184	869	-1871	-47	-3	-35	-142	-49	-93	95
	99	2019-01-22 13:03:19.33	-184	855	-1872	-38	-5	-49	-139	-56	-83	97
	100	2019-01-22 13:03:19.34	-191	849	-1861	-28	-11	-56	-147	-52	-95	99
	101	2019-01-22 13:03:19.35	-189	841	-1857	-18	-13	-52	-138	-48	-90	93
	102	2019-01-22 13:03:19.36	-199	820	-1855	-12	-14	-43	-131	-38	-93	84
	103	2019-01-22 13:03:19.37	-191	821	-1854	-3	-10	-33	-128	-49	-79	88
	104	2019-01-22 13:03:19.38	-191	830	-1855	2	-5	-24	-138	-51	-87	94
	105	2019-01-22 13:03:19.39	-201	830	-1852	-1	2	-18	-142	-60	-82	101
	106	2019-01-22 13:03:19.40	-194	836	-1865	-9	2	-7	-140	-44	-96	92
	107	2019-01-22 13:03:19.41	-197	835	-1869	-10	0	-2	-142	-55	-87	98
	108	2019-01-22 13:03:19.42	-192	826	-1867	-11	-5	1	-144	-51	-93	97
	109	2019-01-22 13:03:19.43	-191	840	-1861	-4	-15	0	-144	-49	-95	96
	110	2019-01-22 13:03:19.44	-200	853	-1866	0	-21	-3	-150	-47	-103	98
	111	2019-01-22 13:03:19.45	-193	848	-1856	-4	-22	-12	-146	-57	-89	101
	112	2019-01-22 13:03:19.46	-200	844	-1857	-8	-26	-18	-145	-53	-92	99
	113	2019-01-22 13:03:19.47	-193	844	-1843	-11	-23	-26	-134	-56	-78	95
	114	2019-01-22 13:03:19.48	-208	822	-1845	-21	-15	-24	-136	-50	-86	93
	115	2019-01-22 13:03:19.49	-203	809	-1844	-24	-9	-15	-130	-51	-79	90
	116	2019-01-22 13:03:19.50	-205	830	-1862	-22	-10	-8	-137	-55	-82	96
	117	2019-01-22 13:03:19.51	-215	838	-1860	-25	-10	-1	-130	-57	-73	93
	118	2019-01-22 13:03:19.52	-214	831	-1859	-21	-10	4	-130	-57	-73	93
	119	2019-01-22 13:03:19.53	-204	826	-1857	-12	-5	4	-131	-62	-69	96
	120	2019-01-22 13:03:19.54	-204	825	-1858	-9	-2	7	-134	-59	-75	96
	121	2019-01-22 13:03:19.55	-215	817	-1853	4	-1	11	-119	-63	-56	91
	122	2019-01-22 13:03:19.56	-205	836	-1864	10	3	11	-121	-61	-60	91
	123	2019-01-22 13:03:19.57	-203	840	-1870	7	6	7	-119	-65	-54	92
	124	2019-01-22 13:03:19.58	-210	843	-1869	0	4	-1	-132	-59	-73	95
	125	2019-01-22 13:03:19.59	-215	826	-1872	-5	2	-6	-130	-58	-72	94
	126	2019-01-22 13:03:19.60	-204	842	-1843	-6	2	-13	-127	-45	-82	86
	127	2019-01-22 13:03:19.61	-197	831	-1851	-7	6	-20	-123	-52	-71	87
	128	2019-01-22 13:03:19.62	-183	827	-1856	-18	15	-28	-131	-54	-77	92
	129	2019-01-22 13:03:19.63	-195	849	-1864	-11	14	-37	-122	-59	-63	90
	130	2019-01-22 13:03:19.64	-193	852	-1879	-10	9	-50	-120	-55	-65	87
	131	2019-01-22 13:03:19.65	-198	839	-1870	-16	4	-59	-118	-57	-61	87
	132	2019-01-22 13:03:19.66	-201	831	-1865	-8	-4	-60	-117	-59	-58	88
	133	2019-01-22 13:03:19.67	-199	817	-1860	-6	-3	-62	-111	-55	-56	83
	134	2019-01-22 13:03:19.68	-204	797	-1858	-5	-4	-61	-105	-41	-64	73
	135	2019-01-22 13:03:19.69	-200	801	-1853	5	-6	-46	-97	-46	-51	71
	136	2019-01-22 13:03:19.70	-184	807	-1842	6	0	-40	-105	-50	-55	77
	137	2019-01-22 13:03:19.71	-192	810	-1853	-7	9	-34	-113	-52	-61	82
	138	2019-01-22 13:03:19.72	-202	806	-1855	-15	14	-22	-114	-61	-53	87
	139	2019-01-22 13:03:19.73	-202	800	-1858	-14	15	-10	-112	-61	-51	86
	140	2019-01-22 13:03:19.74	-194	806	-1852	-10	13	1	-112	-47	-65	79
	141	2019-01-22 13:03:19.75	-189	813	-1851	-10	12	15	-119	-56	-63	87
	142	2019-01-22 13:03:19.76	-188	818	-1851	-5	8	23	-121	-61	-60	91
	143	2019-01-22 13:03:19.77	-184	831	-1854	-8	6	24	-115	-55	-60	85
	144	2019-01-22 13:03:19.78	-187	845	-1862	-9	1	21	-125	-60	-65	92
	145	2019-01-22 13:03:19.79	-188	840	-1868	-15	-7	14	-120	-53	-67	86
	146	2019-01-22 13:03:19.80	-184	843	-1863	-22	-10	9	-132	-72	-60	102
	147	2019-01-22 13:03:19.81	-187	837	-1854	-22	-15	3	-126	-67	-59	96
	148	2019-01-22 13:03:19.82	-196	831	-1859	-23	-15	0	-120	-58	-62	89
	149	2019-01-22 13:03:19.83	-192	831	-1857	-21	-12	0	-115	-50	-65	82
	150	2019-01-22 13:03:19.84	-191	836	-1844	-20	-12	-3	-116	-57	-59	86
	151	2019-01-22 13:03:19.85	-187	840	-1851	-21	-8	-6	-114	-55	-59	84
	152	2019-01-22 13:03:19.86	-202	843	-1863	-24	-5	-8	-115	-60	-55	87
	153	2019-01-22 13:03:19.87	-205	846	-1874	-28	-10	-11	-111	-56	-55	83
	154	2019-01-22 13:03:19.88	-207	841	-1867	-33	-12	-16	-109	-53	-56	81
	155	2019-01-22 13:03:19.89	-202	837	-1864	-32	-19	-16	-114	-50	-64	82
	156	2019-01-22 13:03:19.90	-194	846	-1860	-30	-20	-17	-115	-59	-56	87
	157	2019-01-22 13:03:19.91	-201	847	-1847	-31	-19	-20	-122	-60	-62	91
	158	2019-01-22 13:03:19.92	-201	826	-1843	-32	-14	-22	-118	-59	-59	88
	159	2019-01-22 13:03:19.93	-193	828	-1847	-27	-12	-19	-116	-54	-62	85
	160	2019-01-22 13:03:19.94	-201	831	-1845	-24	-13	-16	-119	-53	-66	86
	161	2019-01-22 13:03:19.95	-196	829	-1848	-28	-10	-13	-120	-51	-69	85
	162	2019-01-22 13:03:19.96	-190	846	-1841	-28	-10	-11	-114	-48	-66	81
	163	2019-01-22 13:03:19.97	-202	843	-1854	-29	-10	-15	-112	-43	-69	77
	164	2019-01-22 13:03:19.98	-203	834	-1869	-30	-13	-16	-115	-51	-64	83
	165	2019-01-22 13:03:19.99	-206	830	-1865	-22	-20	-12	-122	-56	-66	89
	166	2019-01-22 13:03:20.00	-200	837	-1858	-20	-19	-11	-121	-57	-64	89
	167	2019-01-22 13:03:20.01	-203	844	-1858	-26	-22	-13	-116	-52	-64	84
	168	2019-01-22 13:03:20.02	-201	856	-1857	-31	-21	-16	-108	-47	-61	77
	169	2019-01-22 13:03:20.03	-201	852	-1863	-38	-18	-18	-113	-41	-72	77
	170	2019-01-22 13:03:20.04	-207	842	-1851	-38	-15	-17	-110	-40	-70	75
	171	2019-01-22 13:03:20.05	-198	846	-1856	-31	-15	-14	-112	-43	-69	77
	172	2019-01-22 13:03:20.06	-199	844	-1855	-29	-14	-10	-103	-43	-60	73
	173	2019-01-22 13:03:20.07	-203	846	-1844	-18	-16	-7	-111	-43	-68	77
	174	2019-01-22 13:03:20.08	-199	864	-1858	-7	-13	-9	-111	-45	-66	78
	175	2019-01-22 13:03:20.09	-202	861	-1861	-2	-14	-16	-117	-39	-78	78
	176	2019-01-22 13:03:20.10	-205	849	-1851	2	-17	-21	-116	-43	-73	79
	177	2019-01-22 13:03:20.11	-209	837	-1856	8	-21	-18	-117	-43	-74	80
	178	2019-01-22 13:03:20.12	-198	842	-1847	9	-24	-15	-113	-40	-73	76
	179	2019-01-22 13:03:20.13	-204	848	-1852	2	-18	-15	-113	-36	-77	74
	180	2019-01-22 13:03:20.14	-212	835	-1851	-3	-14	-11	-106	-40	-66	73
	181	2019-01-22 13:03:20.15	-207	844	-1861	-5	-15	-8	-105	-36	-69	70
	182	2019-01-22 13:03:20.16	-227	842	-1861	-5	-20	-10	-108	-37	-71	72
	183	2019-01-22 13:03:20.17	-227	851	-1858	-2	-28	-12	-120	-39	-81	79
	184	2019-01-22 13:03:20.18	-212	852	-1838	1	-28	-13	-106	-32	-74	69
	185	2019-01-22 13:03:20.19	-219	838	-1836	-3	-20	-19	-116	-37	-79	76
	186	2019-01-22 13:03:20.20	-205	844	-1842	-9	-13	-21	-111	-52	-59	81
	187	2019-01-22 13:03:20.21	-219	847	-1845	-13	-5	-21	-116	-61	-55	88
	188	2019-01-22 13:03:20.22	-229	831	-1850	-17	1	-19	-103	-45	-58	74
	189	2019-01-22 13:03:20.23	-219	819	-1837	-12	0	-13	-116	-38	-78	77
	190	2019-01-22 13:03:20.24	-210	818	-1833	-1	4	-7	-120	-49	-71	84
	191	2019-01-22 13:03:20.25	-200	833	-1824	8	6	-1	-120	-53	-67	86
	192	2019-01-22 13:03:20.26	-200	835	-1837	4	18	-5	-110	-55	-55	82
	193	2019-01-22 13:03:20.27	-206	832	-1851	-8	24	-3	-120	-44	-76	82
	194	2019-01-22 13:03:20.28	-201	831	-1866	-13	17	0	-118	-43	-75	80
	195	2019-01-22 13:03:20.29	-210	838	-1882	-15	8	4	-123	-37	-86	80
	196	2019-01-22 13:03:20.30	-198	849	-1880	-19	-1	3	-113	-44	-69	78
	197	2019-01-22 13:03:20.31	-205	854	-1871	-21	-8	-3	-119	-48	-71	83
	198	2019-01-22 13:03:20.32	-207	861	-1863	-20	-14	-9	-118	-54	-64	86
	199	2019-01-22 13:03:20.33	-199	859	-1855	-19	-15	-18	-116	-42	-74	79
	200	2019-01-22 13:03:20.34	-215	849	-1859	-19	-16	-24	-102	-53	-49	77
	201	2019-01-22 13:03:20.35	-219	838	-1858	-14	-20	-21	-115	-53	-62	84
	202	2019-01-22 13:03:20.36	-205	838	-1851	-10	-21	-17	-108	-55	-53	81
	203	2019-01-22 13:03:20.37	-204	838	-1856	-6	-20	-12	-108	-44	-64	76
	204	2019-01-22 13:03:20.38	-206	838	-1846	-5	-16	-11	-102	-41	-61	71
	205	2019-01-22 13:03:20.39	-209	852	-1842	1	-12	-8	-114	-41	-73	77
	206	2019-01-22 13:03:20.40	-205	863	-1846	2	-11	-12	-105	-46	-59	75
	207	2019-01-22 13:03:20.41	-205	856	-1858	-2	-8	-14	-102	-42	-60	72
	208	2019-01-22 13:03:20.42	-226	844	-1852	-5	-8	-13	-96	-40	-56	68
	209	2019-01-22 13:03:20.43	-216	849	-1855	-4	-12	-12	-110	-31	-79	70
	210	2019-01-22 13:03:20.44	-210	838	-1850	-4	-10	-8	-105	-38	-67	71
	211	2019-01-22 13:03:20.45	-215	840	-1844	1	-14	-4	-110	-44	-66	77
	212	2019-01-22 13:03:20.46	-216	842	-1840	8	-12	-4	-110	-52	-58	81
	213	2019-01-22 13:03:20.47	-216	836	-1837	9	-7	-3	-110	-38	-72	74
	214	2019-01-22 13:03:20.48	-223	826	-1839	5	-4	2	-98	-35	-63	66
	215	2019-01-22 13:03:20.49	-210	834	-1831	-1	-3	7	-107	-41	-66	74
	216	2019-01-22 13:03:20.50	-205	832	-1841	-5	4	11	-106	-51	-55	78
	217	2019-01-22 13:03:20.51	-216	824	-1854	-12	10	13	-113	-44	-69	78
	218	2019-01-22 13:03:20.52	-211	830	-1851	-11	7	19	-104	-39	-65	71
	219	2019-01-22 13:03:20.53	-211	844	-1851	-9	1	20	-110	-31	-79	70
	220	2019-01-22 13:03:20.54	-188	850	-1848	-13	4	14	-107	-47	-60	77
	221	2019-01-22 13:03:20.55	-194	862	-1850	-20	4	6	-113	-46	-67	79
	222	2019-01-22 13:03:20.56	-190	863	-1850	-24	6	-2	-105	-43	-62	74
	223	2019-01-22 13:03:20.57	-204	864	-1865	-27	2	-8	-108	-33	-75	70
	224	2019-01-22 13:03:20.58	-207	850	-1866	-30	-2	-15	-105	-41	-64	73
	225	2019-01-22 13:03:20.59	-201	842	-1857	-24	-14	-13	-112	-32	-80	72
	226	2019-01-22 13:03:20.60	-212	851	-1861	-17	-24	-16	-112	-46	-66	79
	227	2019-01-22 13:03:20.61	-203	857	-1845	-12	-26	-20	-115	-41	-74	78
	228	2019-01-22 13:03:20.62	-206	855	-1847	-12	-22	-25	-106	-49	-57	77
	229	2019-01-22 13:03:20.63	-210	844	-1842	-15	-15	-28	-99	-35	-64	67
	230	2019-01-22 13:03:20.64	-224	836	-1855	-16	-9	-28	-91	-39	-52	65
	231	2019-01-22 13:03:20.65	-227	828	-1858	-14	-7	-20	-98	-37	-61	67
	232	2019-01-22 13:03:20.66	-220	817	-1845	-14	-7	-11	-100	-49	-51	74
	233	2019-01-22 13:03:20.67	-211	817	-1839	-8	-8	2	-109	-42	-67	75
	234	2019-01-22 13:03:20.68	-211	845	-1839	-4	-2	4	-92	-40	-52	66
	235	2019-01-22 13:03:20.69	-209	847	-1846	-12	6	3	-90	-31	-59	60
	236	2019-01-22 13:03:20.70	-204	839	-1857	-7	4	3	-90	-36	-54	63
	237	2019-01-22 13:03:20.71	-211	840	-1843	-10	7	4	-108	-37	-71	72
	238	2019-01-22 13:03:20.72	-205	837	-1844	-9	11	6	-107	-50	-57	78
	239	2019-01-22 13:03:20.73	-210	845	-1846	-3	6	11	-108	-41	-67	74
	240	2019-01-22 13:03:20.74	-215	860	-1864	-8	4	8	-98	-36	-62	67
	241	2019-01-22 13:03:20.75	-219	862	-1863	-10	-6	2	-100	-29	-71	64
	242	2019-01-22 13:03:20.76	-201	870	-1846	-7	-8	-5	-99	-37	-62	68
	243	2019-01-22 13:03:20.77	-205	872	-1845	-9	-1	-18	-108	-33	-75	70
	244	2019-01-22 13:03:20.78	-205	864	-1850	-17	6	-33	-98	-35	-63	66
	245	2019-01-22 13:03:20.79	-205	857	-1863	-15	7	-39	-108	-32	-76	70
	246	2019-01-22 13:03:20.80	-216	851	-1862	-19	4	-41	-103	-42	-61	72
	247	2019-01-22 13:03:20.81	-209	846	-1860	-20	-1	-37	-107	-42	-65	74
	248	2019-01-22 13:03:20.82	-211	848	-1848	-15	-7	-31	-103	-45	-58	74
	249	2019-01-22 13:03:20.83	-213	850	-1850	-12	-9	-31	-109	-40	-69	74
	250	2019-01-22 13:03:20.84	-207	858	-1849	-14	-7	-28	-99	-38	-61	68
	251	2019-01-22 13:03:20.85	-212	850	-1851	-11	-4	-24	-109	-29	-80	69
	252	2019-01-22 13:03:20.86	-214	860	-1843	-14	-2	-20	-109	-43	-66	76
	253	2019-01-22 13:03:20.87	-201	853	-1839	-10	5	-17	-115	-40	-75	77
	254	2019-01-22 13:03:20.88	-212	847	-1846	-6	7	-12	-100	-42	-58	71
	255	2019-01-22 13:03:20.89	-196	852	-1847	3	2	-5	-102	-35	-67	68
	256	2019-01-22 13:03:20.90	-207	864	-1840	8	5	-7	-94	-27	-67	60
	257	2019-01-22 13:03:20.91	-197	868	-1850	7	6	-13	-106	-27	-79	66
	258	2019-01-22 13:03:20.92	-205	865	-1857	-2	2	-17	-98	-35	-63	66
	259	2019-01-22 13:03:20.93	-212	863	-1858	-1	-2	-18	-102	-31	-71	66
	260	2019-01-22 13:03:20.94	-217	847	-1871	0	-8	-20	-100	-36	-64	68
	261	2019-01-22 13:03:20.95	-215	842	-1859	-2	-14	-14	-107	-35	-72	71
	262	2019-01-22 13:03:20.96	-215	847	-1853	-2	-20	-8	-109	-40	-69	74
	263	2019-01-22 13:03:20.97	-217	856	-1853	-1	-21	-7	-119	-40	-79	79
	264	2019-01-22 13:03:20.98	-214	866	-1839	-2	-17	-10	-113	-43	-70	78
	265	2019-01-22 13:03:20.99	-213	864	-1846	1	-15	-16	-115	-39	-76	77
	266	2019-01-22 13:03:21.00	-217	865	-1837	1	-14	-24	-95	-32	-63	63
	267	2019-01-22 13:03:21.01	-218	853	-1842	7	-10	-34	-111	-36	-75	73
	268	2019-01-22 13:03:21.02	-217	843	-1845	10	-7	-34	-107	-42	-65	74
	269	2019-01-22 13:03:21.03	-211	842	-1842	17	-6	-36	-110	-44	-66	77
	270	2019-01-22 13:03:21.04	-208	853	-1845	17	-2	-39	-98	-38	-60	68
	271	2019-01-22 13:03:21.05	-217	839	-1843	18	-1	-41	-102	-32	-70	67
	272	2019-01-22 13:03:21.06	-214	832	-1849	18	-2	-42	-99	-30	-69	64
	273	2019-01-22 13:03:21.07	-218	836	-1852	17	1	-42	-99	-31	-68	65
	274	2019-01-22 13:03:21.08	-216	832	-1852	13	4	-40	-87	-37	-50	62
	275	2019-01-22 13:03:21.09	-219	826	-1857	7	2	-37	-104	-44	-60	74
	276	2019-01-22 13:03:21.10	-213	830	-1849	3	2	-32	-97	-33	-64	65
	277	2019-01-22 13:03:21.11	-213	836	-1850	1	5	-31	-92	-26	-66	59
	278	2019-01-22 13:03:21.12	-214	839	-1846	-1	8	-30	-82	-31	-51	56
	279	2019-01-22 13:03:21.13	-216	842	-1842	-4	12	-29	-92	-21	-71	56
	280	2019-01-22 13:03:21.14	-208	841	-1847	0	15	-29	-91	-34	-57	62
	281	2019-01-22 13:03:21.15	-220	823	-1860	-1	18	-30	-90	-36	-54	63
	282	2019-01-22 13:03:21.16	-202	818	-1858	11	8	-25	-79	-24	-55	51
	283	2019-01-22 13:03:21.17	-189	839	-1854	21	5	-21	-86	-17	-69	51
	284	2019-01-22 13:03:21.18	-196	853	-1868	13	11	-25	-79	-18	-61	48
	285	2019-01-22 13:03:21.19	-202	852	-1874	2	10	-25	-80	-20	-60	50
	286	2019-01-22 13:03:21.20	-199	850	-1871	-4	1	-22	-75	-27	-48	51
	287	2019-01-22 13:03:21.21	-210	836	-1874	-7	-9	-23	-82	-28	-54	55
	288	2019-01-22 13:03:21.22	-218	826	-1869	-7	-18	-18	-81	-32	-49	56
	289	2019-01-22 13:03:21.23	-210	821	-1850	2	-27	-11	-85	-24	-61	54
	290	2019-01-22 13:03:21.24	-206	820	-1846	11	-29	-9	-81	-25	-56	53
	291	2019-01-22 13:03:21.25	-193	838	-1832	9	-16	-11	-85	-25	-60	55
	292	2019-01-22 13:03:21.26	-207	845	-1847	3	-6	-17	-77	-25	-52	51
	293	2019-01-22 13:03:21.27	-221	840	-1851	-3	-4	-19	-77	-21	-56	49
	294	2019-01-22 13:03:21.28	-214	825	-1862	0	-8	-19	-75	-27	-48	51
	295	2019-01-22 13:03:21.29	-229	822	-1868	5	-20	-13	-80	-27	-53	53
	296	2019-01-22 13:03:21.30	-222	834	-1846	9	-32	-8	-81	-36	-45	58
	297	2019-01-22 13:03:21.31	-222	837	-1842	11	-36	-8	-87	-31	-56	59
	298	2019-01-22 13:03:21.32	-215	805	-1972	7	-25	-12	-82	-25	-57	53
	299	2019-01-22 13:03:21.33	-157	843	-1695	-22	-27	-10	-76	-27	-49	51
	300	2019-01-22 13:03:21.34	-213	828	-1860	-9	-6	-25	-71	-30	-41	50
	301	2019-01-22 13:03:21.35	-228	821	-1862	-12	-3	-26	-79	-29	-50	54
	302	2019-01-22 13:03:21.36	-222	823	-1858	-5	-13	-19	-83	-26	-57	54
	303	2019-01-22 13:03:21.37	-213	821	-1855	-2	-19	-11	-83	-17	-66	50
	304	2019-01-22 13:03:21.38	-215	828	-1852	0	-21	-6	-77	-27	-50	52
	305	2019-01-22 13:03:21.39	-216	835	-1848	-5	-14	-8	-79	-20	-59	49
	306	2019-01-22 13:03:21.40	-220	841	-1845	-19	-10	-8	-81	-27	-54	54
	307	2019-01-22 13:03:21.41	-220	822	-1854	-29	-6	-2	-84	-27	-57	55
	308	2019-01-22 13:03:21.42	-214	840	-1854	-27	-12	3	-95	-32	-63	63
	309	2019-01-22 13:03:21.43	-217	852	-1865	-21	-17	7	-105	-31	-74	68
	310	2019-01-22 13:03:21.44	-210	866	-1864	-24	-22	2	-111	-38	-73	74
	311	2019-01-22 13:03:21.45	-213	857	-1859	-27	-22	-3	-105	-28	-77	66
	312	2019-01-22 13:03:21.46	-225	849	-1862	-30	-21	-5	-110	-34	-76	72
	313	2019-01-22 13:03:21.47	-230	861	-1839	-21	-24	-11	-123	-41	-82	82
	314	2019-01-22 13:03:21.48	-214	844	-1845	-16	-23	-13	-116	-36	-80	76
	315	2019-01-22 13:03:21.49	-228	842	-1848	-19	-23	-10	-113	-34	-79	73
	316	2019-01-22 13:03:21.50	-220	860	-1830	-12	-19	-14	-110	-32	-78	71
	317	2019-01-22 13:03:21.51	-214	864	-1836	-12	-15	-21	-120	-32	-88	76
	318	2019-01-22 13:03:21.52	-207	848	-1858	-18	-10	-28	-123	-34	-89	78
	319	2019-01-22 13:03:21.53	-222	823	-1848	-15	-6	-32	-123	-41	-82	82
	320	2019-01-22 13:03:21.54	-223	818	-1841	-1	-7	-30	-119	-37	-82	78
	321	2019-01-22 13:03:21.55	-220	825	-1850	7	-10	-29	-116	-35	-81	75
	322	2019-01-22 13:03:21.56	-225	836	-1853	-2	-4	-28	-120	-33	-87	76
	323	2019-01-22 13:03:21.57	-220	840	-1855	-11	0	-31	-126	-33	-93	79
	324	2019-01-22 13:03:21.58	-214	847	-1859	-17	-2	-28	-120	-38	-82	79
	325	2019-01-22 13:03:21.59	-218	847	-1858	-30	-2	-30	-116	-38	-78	77
	326	2019-01-22 13:03:21.60	-228	838	-1859	-33	-4	-32	-113	-31	-82	72
	327	2019-01-22 13:03:21.61	-225	838	-1847	-30	-6	-29	-112	-37	-75	74
	328	2019-01-22 13:03:21.62	-227	837	-1848	-25	-12	-30	-115	-50	-65	82
	329	2019-01-22 13:03:21.63	-228	849	-1851	-18	-15	-27	-104	-51	-53	77
	330	2019-01-22 13:03:21.64	-222	837	-1845	-20	-13	-24	-92	-33	-59	62
	331	2019-01-22 13:03:21.65	-220	836	-1839	-26	-6	-20	-78	-30	-48	54
	332	2019-01-22 13:03:21.66	-225	841	-1842	-21	-9	-16	-77	-30	-47	53
	333	2019-01-22 13:03:21.67	-236	841	-1848	-15	-11	-10	-78	-29	-49	53
	334	2019-01-22 13:03:21.68	-228	841	-1850	-20	-7	-8	-82	-26	-56	54
	335	2019-01-22 13:03:21.69	-238	836	-1858	-21	-4	0	-81	-29	-52	55
	336	2019-01-22 13:03:21.70	-234	832	-1845	-16	-6	10	-84	-33	-51	58
	337	2019-01-22 13:03:21.71	-234	848	-1837	-11	-2	15	-84	-35	-49	59
	338	2019-01-22 13:03:21.72	-221	854	-1841	-14	4	11	-91	-27	-64	59
	339	2019-01-22 13:03:21.73	-222	855	-1848	-14	7	9	-83	-27	-56	55
	340	2019-01-22 13:03:21.74	-223	874	-1842	-11	6	2	-89	-21	-68	55
	341	2019-01-22 13:03:21.75	-225	868	-1856	-7	9	-7	-91	-25	-66	58
	342	2019-01-22 13:03:21.76	-223	863	-1858	-9	6	-13	-94	-24	-70	59
	343	2019-01-22 13:03:21.77	-232	850	-1848	-2	4	-14	-93	-20	-73	56
	344	2019-01-22 13:03:21.78	-228	844	-1855	-3	1	-19	-105	-14	-91	59
	345	2019-01-22 13:03:21.79	-230	837	-1836	0	1	-16	-102	-21	-81	61
	346	2019-01-22 13:03:21.80	-221	838	-1849	6	-1	-18	-105	-22	-83	63
	347	2019-01-22 13:03:21.81	-222	839	-1857	3	1	-16	-105	-26	-79	65
	348	2019-01-22 13:03:21.82	-230	838	-1848	-3	6	-15	-100	-17	-83	58
	349	2019-01-22 13:03:21.83	-228	842	-1849	-7	8	-16	-105	-28	-77	66
	350	2019-01-22 13:03:21.84	-221	837	-1855	-14	8	-9	-105	-20	-85	62
	351	2019-01-22 13:03:21.85	-228	838	-1855	-14	4	-5	-96	-45	-51	70
	352	2019-01-22 13:03:21.86	-236	841	-1855	-12	-1	-2	-93	-36	-57	64
	353	2019-01-22 13:03:21.87	-235	834	-1863	-15	0	7	-86	-36	-50	61
	354	2019-01-22 13:03:21.88	-221	856	-1826	-16	0	11	-91	-28	-63	59
	355	2019-01-22 13:03:21.89	-224	858	-1833	-14	7	8	-74	-24	-50	49
	356	2019-01-22 13:03:21.90	-228	851	-1846	-24	17	8	-74	-28	-46	51
	357	2019-01-22 13:03:21.91	-228	849	-1845	-23	18	9	-72	-35	-37	53
	358	2019-01-22 13:03:21.92	-227	860	-1854	-18	15	10	-88	-26	-62	57
	359	2019-01-22 13:03:21.93	-228	860	-1855	-17	7	7	-88	-26	-62	57
	360	2019-01-22 13:03:21.94	-220	852	-1852	-9	3	0	-91	-28	-63	59
	361	2019-01-22 13:03:21.95	-224	846	-1849	-6	2	0	-80	-31	-49	55
	362	2019-01-22 13:03:21.96	-219	857	-1842	0	-2	-4	-84	-25	-59	54
	363	2019-01-22 13:03:21.97	-223	859	-1835	3	-3	-11	-82	-20	-62	51
	364	2019-01-22 13:03:21.98	-228	863	-1836	-5	1	-19	-92	-17	-75	54
	365	2019-01-22 13:03:21.99	-212	851	-1836	-10	3	-28	-95	-26	-69	60
	366	2019-01-22 13:03:22.00	-206	847	-1853	-12	0	-32	-104	-26	-78	65
	367	2019-01-22 13:03:22.01	-206	850	-1844	-26	1	-43	-110	-29	-81	69
	368	2019-01-22 13:03:22.02	-211	837	-1862	-31	2	-39	-124	-20	-104	72
	369	2019-01-22 13:03:22.03	-213	841	-1870	-33	-1	-34	-128	-22	-106	75
	370	2019-01-22 13:03:22.04	-219	837	-1864	-32	-11	-23	-144	-25	-119	84
	371	2019-01-22 13:03:22.05	-217	846	-1851	-28	-18	-12	-136	-25	-111	80
	372	2019-01-22 13:03:22.06	-216	840	-1851	-23	-21	-7	-146	-29	-117	87
	373	2019-01-22 13:03:22.07	-237	852	-1839	-17	-24	0	-146	-44	-102	95
	374	2019-01-22 13:03:22.08	-225	864	-1833	-14	-22	0	-148	-33	-115	90
	375	2019-01-22 13:03:22.09	-230	849	-1840	-19	-14	-3	-140	-45	-95	92
	376	2019-01-22 13:03:22.10	-227	834	-1837	-17	-14	1	-152	-51	-101	101
	377	2019-01-22 13:03:22.11	-231	842	-1825	-14	-9	8	-152	-52	-100	102
	378	2019-01-22 13:03:22.12	-233	837	-1831	-19	1	13	-153	-43	-110	98
	379	2019-01-22 13:03:22.13	-229	850	-1842	-20	10	19	-135	-47	-88	91
	380	2019-01-22 13:03:22.14	-221	865	-1854	-14	9	25	-138	-50	-88	94
	381	2019-01-22 13:03:22.15	-232	880	-1862	-12	10	17	-134	-47	-87	90
	382	2019-01-22 13:03:22.16	-231	870	-1864	-3	5	10	-125	-36	-89	80
	383	2019-01-22 13:03:22.17	-224	867	-1846	10	-4	4	-100	-35	-65	67
	384	2019-01-22 13:03:22.18	-224	868	-1838	14	-1	-6	-98	-43	-55	70
	385	2019-01-22 13:03:22.19	-222	853	-1842	8	5	-13	-90	-53	-37	71
	386	2019-01-22 13:03:22.20	-211	863	-1844	2	12	-17	-87	-44	-43	65
	387	2019-01-22 13:03:22.21	-214	856	-1852	-9	18	-21	-81	-44	-37	62
	388	2019-01-22 13:03:22.22	-208	834	-1862	-15	18	-18	-101	-34	-67	67
	389	2019-01-22 13:03:22.23	-207	838	-1858	-4	8	-9	-94	-33	-61	63
	390	2019-01-22 13:03:22.24	-217	845	-1856	2	-3	-5	-89	-40	-49	64
	391	2019-01-22 13:03:22.25	-216	854	-1845	-2	-10	-2	-77	-49	-28	63
	392	2019-01-22 13:03:22.26	-217	875	-1839	-3	-12	-2	-86	-54	-32	70
	393	2019-01-22 13:03:22.27	-217	862	-1851	-9	-8	-8	-78	-58	-20	68
	394	2019-01-22 13:03:22.28	-227	855	-1857	-10	-5	-9	-78	-49	-29	63
	395	2019-01-22 13:03:22.29	-223	870	-1845	-1	-11	-6	-75	-37	-38	56
	396	2019-01-22 13:03:22.30	-219	877	-1857	0	-10	-10	-94	-31	-63	62
	397	2019-01-22 13:03:22.31	-220	881	-1862	-9	-5	-17	-97	-46	-51	71
	398	2019-01-22 13:03:22.32	-228	865	-1862	-9	-15	-21	-117	-59	-58	88
	399	2019-01-22 13:03:22.33	-235	858	-1859	-5	-28	-19	-106	-67	-39	86
	400	2019-01-22 13:03:22.34	-239	858	-1841	-7	-28	-23	-121	-83	-38	102
	401	2019-01-22 13:03:22.35	-224	838	-1845	-8	-25	-23	-127	-91	-36	109
	402	2019-01-22 13:03:22.36	-211	874	-1801	6	-20	-24	-147	-86	-61	116
	403	2019-01-22 13:03:22.37	-218	856	-1811	13	2	-32	-138	-74	-64	106
	404	2019-01-22 13:03:22.38	-218	842	-1836	4	17	-28	-121	-50	-71	85
	405	2019-01-22 13:03:22.39	-237	835	-1847	10	17	-22	-86	-40	-46	63
	406	2019-01-22 13:03:22.40	-228	839	-1850	16	13	-9	-79	-32	-47	55
	407	2019-01-22 13:03:22.41	-230	848	-1854	8	11	-1	-63	-29	-34	46
	408	2019-01-22 13:03:22.42	-225	855	-1841	2	9	6	-57	-13	-44	35
	409	2019-01-22 13:03:22.43	-218	853	-1834	2	8	7	-45	-10	-35	27
	410	2019-01-22 13:03:22.44	-222	854	-1831	3	11	8	-44	-2	-42	23
	411	2019-01-22 13:03:22.45	-213	865	-1835	5	12	4	-30	-6	-24	18
	412	2019-01-22 13:03:22.46	-207	860	-1838	1	19	-2	-33	2	-35	15
	413	2019-01-22 13:03:22.47	-205	869	-1857	-2	20	-3	-37	4	-41	16
	414	2019-01-22 13:03:22.48	-221	846	-1867	0	15	-2	-54	11	-65	21
	415	2019-01-22 13:03:22.49	-224	844	-1864	2	3	-3	-52	4	-56	24
	416	2019-01-22 13:03:22.50	-221	856	-1857	11	-14	-1	-57	4	-61	26
	417	2019-01-22 13:03:22.51	-218	871	-1857	15	-22	-8	-52	0	-52	26
	418	2019-01-22 13:03:22.52	-215	862	-1858	9	-26	-17	-58	0	-58	29
	419	2019-01-22 13:03:22.53	-217	856	-1844	4	-29	-20	-54	-9	-45	31
	420	2019-01-22 13:03:22.54	-218	857	-1859	3	-30	-27	-67	-9	-58	38
	421	2019-01-22 13:03:22.55	-227	863	-1840	-4	-25	-32	-63	-22	-41	42
	422	2019-01-22 13:03:22.56	-229	843	-1843	-2	-23	-33	-66	-30	-36	48
	423	2019-01-22 13:03:22.57	-219	849	-1834	7	-20	-36	-58	-34	-24	46
	424	2019-01-22 13:03:22.58	-221	850	-1841	14	-14	-39	-59	-13	-46	36
	425	2019-01-22 13:03:22.59	-221	843	-1844	9	-2	-38	-42	-7	-35	24
	426	2019-01-22 13:03:22.60	-234	816	-1863	10	1	-28	-48	-6	-42	27
	427	2019-01-22 13:03:22.61	-237	815	-1862	15	-6	-17	-39	-9	-30	24
	428	2019-01-22 13:03:22.62	-237	827	-1854	21	-10	-6	-44	-2	-42	23
	429	2019-01-22 13:03:22.63	-223	841	-1843	19	-11	-2	-44	-12	-32	28
	430	2019-01-22 13:03:22.64	-216	847	-1826	14	-6	-5	-50	-5	-45	27
	431	2019-01-22 13:03:22.65	-220	851	-1828	7	3	-10	-47	-14	-33	30
	432	2019-01-22 13:03:22.66	-221	844	-1836	-2	14	-14	-55	-13	-42	34
	433	2019-01-22 13:03:22.67	-237	813	-1857	-2	15	-10	-53	-25	-28	39
	434	2019-01-22 13:03:22.68	-242	815	-1857	3	6	3	-60	-23	-37	41
	435	2019-01-22 13:03:22.69	-238	829	-1837	10	-5	13	-49	-18	-31	33
	436	2019-01-22 13:03:22.70	-224	846	-1847	4	2	12	-66	-9	-57	37
	437	2019-01-22 13:03:22.71	-223	834	-1847	-3	11	4	-71	1	-72	35
	438	2019-01-22 13:03:22.72	-235	831	-1840	0	12	1	-68	0	-68	34
	439	2019-01-22 13:03:22.73	-221	826	-1832	2	12	1	-53	-10	-43	31
	440	2019-01-22 13:03:22.74	-223	825	-1839	7	19	0	-67	-2	-65	34
	441	2019-01-22 13:03:22.75	-214	834	-1837	5	21	-3	-69	-5	-64	37
	442	2019-01-22 13:03:22.76	-218	844	-1847	3	26	-6	-87	-9	-78	48
	443	2019-01-22 13:03:22.77	-211	864	-1852	-3	25	-18	-94	-16	-78	55
	444	2019-01-22 13:03:22.78	-217	861	-1865	-13	22	-30	-91	-7	-84	49
	445	2019-01-22 13:03:22.79	-209	864	-1868	-24	18	-40	-84	-4	-80	44
	446	2019-01-22 13:03:22.80	-216	858	-1859	-36	8	-46	-101	11	-112	45
	447	2019-01-22 13:03:22.81	-217	844	-1850	-47	5	-48	-109	6	-115	51
	448	2019-01-22 13:03:22.82	-207	858	-1848	-55	5	-42	-115	11	-126	52
	449	2019-01-22 13:03:22.83	-217	830	-1867	-57	-2	-36	-106	10	-116	48
	450	2019-01-22 13:03:22.84	-203	843	-1866	-58	-12	-26	-101	9	-110	46
	451	2019-01-22 13:03:22.85	-217	863	-1852	-44	-22	-21	-91	5	-96	43
	452	2019-01-22 13:03:22.86	-215	873	-1858	-50	-23	-21	-89	13	-102	38
	453	2019-01-22 13:03:22.87	-209	871	-1837	-47	-25	-23	-78	7	-85	35
	454	2019-01-22 13:03:22.88	-215	863	-1842	-33	-25	-21	-84	4	-88	40
	455	2019-01-22 13:03:22.89	-217	864	-1838	-24	-21	-26	-88	5	-93	41
	456	2019-01-22 13:03:22.90	-223	864	-1843	-11	-22	-27	-82	12	-94	35
	457	2019-01-22 13:03:22.91	-211	861	-1849	-3	-22	-26	-64	10	-74	27
	458	2019-01-22 13:03:22.92	-229	849	-1848	-6	-20	-25	-71	-1	-70	36
	459	2019-01-22 13:03:22.93	-227	860	-1839	-2	-21	-22	-76	-4	-72	40
	460	2019-01-22 13:03:22.94	-228	854	-1840	-2	-17	-19	-80	6	-86	37
	461	2019-01-22 13:03:22.95	-223	851	-1831	-5	-9	-17	-71	1	-72	35
	462	2019-01-22 13:03:22.96	-234	837	-1836	-4	-7	-11	-62	2	-64	30
	463	2019-01-22 13:03:22.97	-224	858	-1838	1	-5	-5	-50	0	-50	25
	464	2019-01-22 13:03:22.98	-237	852	-1850	1	1	-3	-42	6	-48	18
	465	2019-01-22 13:03:22.99	-238	842	-1859	-2	5	1	-37	11	-48	13
	466	2019-01-22 13:03:23.00	-230	867	-1849	-1	7	3	-47	10	-57	18
	467	2019-01-22 13:03:23.01	-221	859	-1849	-2	9	0	-41	8	-49	16
	468	2019-01-22 13:03:23.02	-224	847	-1847	1	9	2	-37	2	-39	17
	469	2019-01-22 13:03:23.03	-229	842	-1846	8	3	2	-45	-5	-40	25
	470	2019-01-22 13:03:23.04	-228	841	-1848	17	-2	4	-47	1	-48	23
	471	2019-01-22 13:03:23.05	-218	859	-1845	18	-3	4	-42	4	-46	19
	472	2019-01-22 13:03:23.06	-203	866	-1837	14	4	-1	-54	-19	-35	36
	473	2019-01-22 13:03:23.07	-210	866	-1855	2	13	-11	-63	-27	-36	45
	474	2019-01-22 13:03:23.08	-231	859	-1865	-1	7	-15	-74	-17	-57	45
	475	2019-01-22 13:03:23.09	-232	834	-1874	3	0	-15	-76	-11	-65	43
	476	2019-01-22 13:03:23.10	-232	824	-1865	10	-10	-5	-71	-12	-59	41
	477	2019-01-22 13:03:23.11	-226	861	-1832	20	-19	2	-72	-11	-61	41
	478	2019-01-22 13:03:23.12	-220	861	-1841	19	-13	1	-72	4	-76	34
	479	2019-01-22 13:03:23.13	-242	838	-1849	7	7	-9	-60	4	-64	28
	480	2019-01-22 13:03:23.14	-236	826	-1841	16	10	-6	-34	3	-37	15
	481	2019-01-22 13:03:23.15	-229	827	-1843	19	7	-1	-9	6	-15	1
	482	2019-01-22 13:03:23.16	-220	840	-1839	10	16	-4	1	3	-2	-2
	483	2019-01-22 13:03:23.17	-228	834	-1842	2	22	-9	-6	-4	-2	5
	484	2019-01-22 13:03:23.18	-221	830	-1843	3	22	-11	-26	0	-26	13
	485	2019-01-22 13:03:23.19	-214	839	-1854	4	12	-10	-28	-8	-20	18
	486	2019-01-22 13:03:23.20	-207	853	-1861	-3	7	-11	-12	-6	-6	9
	487	2019-01-22 13:03:23.21	-203	861	-1848	-15	0	-12	-8	4	-12	2
	488	2019-01-22 13:03:23.22	-208	869	-1864	-24	-5	-21	-35	0	-35	17
	489	2019-01-22 13:03:23.23	-215	859	-1872	-34	-9	-24	-67	-19	-48	43
	490	2019-01-22 13:03:23.24	-225	848	-1863	-35	-14	-23	-75	-20	-55	47
	491	2019-01-22 13:03:23.25	-214	837	-1849	-30	-18	-17	-80	-11	-69	45
	492	2019-01-22 13:03:23.26	-217	837	-1839	-21	-17	-14	-77	-20	-57	48
	493	2019-01-22 13:03:23.27	-225	836	-1847	-15	-19	-5	-75	-20	-55	47
	494	2019-01-22 13:03:23.28	-229	851	-1848	-12	-22	-1	-66	-12	-54	39
	495	2019-01-22 13:03:23.29	-230	861	-1845	-10	-27	2	-71	-5	-66	38
	496	2019-01-22 13:03:23.30	-234	842	-1836	-11	-25	-7	-67	0	-67	33
	497	2019-01-22 13:03:23.31	-238	831	-1831	-4	-27	-3	-59	-8	-51	33
	498	2019-01-22 13:03:23.32	-226	851	-1830	-1	-25	-4	-49	-12	-37	30
	499	2019-01-22 13:03:23.33	-237	852	-1836	-2	-17	-10	-34	-3	-31	18
	500	2019-01-22 13:03:23.34	-238	846	-1861	-18	-9	-18	-20	8	-28	6
	501	2019-01-22 13:03:23.35	-238	834	-1855	-17	-10	-17	-23	6	-29	8
	502	2019-01-22 13:03:23.36	-234	835	-1848	-13	-16	-13	-28	-2	-26	15
	503	2019-01-22 13:03:23.37	-237	836	-1830	-15	-10	-14	-39	0	-39	19
	504	2019-01-22 13:03:23.38	-240	826	-1833	-7	-5	-15	-33	-2	-31	17
	505	2019-01-22 13:03:23.39	-234	829	-1837	-5	-1	-12	-45	-6	-39	25
	506	2019-01-22 13:03:23.40	-236	836	-1817	-5	3	-12	-52	-16	-36	34
	507	2019-01-22 13:03:23.41	-230	854	-1821	-9	13	-8	-56	-23	-33	39
	508	2019-01-22 13:03:23.42	-223	841	-1837	-20	26	-12	-62	-30	-32	46
	509	2019-01-22 13:03:23.43	-217	852	-1854	-29	30	-8	-59	-19	-40	39
	510	2019-01-22 13:03:23.44	-217	853	-1858	-38	28	-3	-43	-13	-30	28
	511	2019-01-22 13:03:23.45	-210	854	-1862	-40	26	1	-39	-2	-37	20
	512	2019-01-22 13:03:23.46	-213	848	-1868	-37	19	0	-40	3	-43	18
	513	2019-01-22 13:03:23.47	-211	846	-1866	-27	9	3	-53	-8	-45	30
	514	2019-01-22 13:03:23.48	-220	845	-1865	-19	-1	10	-51	-16	-35	33
	515	2019-01-22 13:03:23.49	-202	869	-1848	-11	-8	10	-48	-14	-34	31
	516	2019-01-22 13:03:23.50	-208	880	-1851	-8	-9	1	-47	-12	-35	29
	517	2019-01-22 13:03:23.51	-221	881	-1855	-12	-9	-10	-50	3	-53	23
	518	2019-01-22 13:03:23.52	-218	873	-1863	-11	-12	-19	-56	-11	-45	33
	519	2019-01-22 13:03:23.53	-232	871	-1851	-7	-18	-28	-63	-13	-50	38
	520	2019-01-22 13:03:23.54	-231	873	-1844	2	-24	-36	-60	-10	-50	35
	521	2019-01-22 13:03:23.55	-227	872	-1856	5	-24	-46	-63	-14	-49	38
	522	2019-01-22 13:03:23.56	-226	861	-1846	3	-24	-52	-54	-7	-47	30
	523	2019-01-22 13:03:23.57	-235	853	-1841	2	-23	-53	-61	1	-62	30
	524	2019-01-22 13:03:23.58	-243	844	-1842	-3	-20	-49	-57	-4	-53	30
	525	2019-01-22 13:03:23.59	-244	847	-1832	-5	-18	-45	-64	-7	-57	35
	526	2019-01-22 13:03:23.60	-242	837	-1835	-11	-10	-41	-55	-6	-49	30
	527	2019-01-22 13:03:23.61	-231	848	-1832	-19	-2	-33	-54	-7	-47	30
	528	2019-01-22 13:03:23.62	-235	853	-1830	-19	5	-25	-54	-16	-38	35
	529	2019-01-22 13:03:23.63	-235	845	-1834	-19	8	-19	-64	-6	-58	35
	530	2019-01-22 13:03:23.64	-231	853	-1837	-10	5	-11	-60	-3	-57	31
	531	2019-01-22 13:03:23.65	-241	860	-1837	-2	1	-6	-60	-11	-49	35
	532	2019-01-22 13:03:23.66	-226	878	-1828	-1	3	-9	-58	-24	-34	41
	533	2019-01-22 13:03:23.67	-216	875	-1841	-5	13	-16	-69	-12	-57	40
	534	2019-01-22 13:03:23.68	-243	842	-1875	-12	16	-16	-60	-3	-57	31
	535	2019-01-22 13:03:23.69	-226	871	-1832	6	0	-13	-70	-4	-66	37
	536	2019-01-22 13:03:23.70	-217	879	-1843	15	-4	-17	-73	-14	-59	43
	537	2019-01-22 13:03:23.71	-237	860	-1842	-5	6	-26	-88	-13	-75	50
	538	2019-01-22 13:03:23.72	-245	833	-1851	1	0	-21	-81	-15	-66	48
	539	2019-01-22 13:03:23.73	-239	838	-1846	16	-7	-14	-78	-10	-68	44
	540	2019-01-22 13:03:23.74	-231	836	-1847	11	-1	-10	-69	-12	-57	40
	541	2019-01-22 13:03:23.75	-229	843	-1836	10	3	-5	-72	-4	-68	38
	542	2019-01-22 13:03:23.76	-226	844	-1842	11	10	-4	-75	-15	-60	45
	543	2019-01-22 13:03:23.77	-239	848	-1858	8	11	-5	-86	-15	-71	50
	544	2019-01-22 13:03:23.78	-234	855	-1861	12	6	-11	-80	-15	-65	47
	545	2019-01-22 13:03:23.79	-223	853	-1852	7	2	-18	-92	-12	-80	52
	546	2019-01-22 13:03:23.80	-219	860	-1855	-5	2	-27	-94	-22	-72	58
	547	2019-01-22 13:03:23.81	-230	843	-1852	-13	1	-30	-100	-22	-78	61
	548	2019-01-22 13:03:23.82	-232	842	-1841	-18	1	-29	-84	-22	-62	53
	549	2019-01-22 13:03:23.83	-216	829	-1846	-16	-2	-25	-89	-15	-74	52
	550	2019-01-22 13:03:23.84	-226	834	-1849	-10	-1	-21	-72	-18	-54	45
	551	2019-01-22 13:03:23.85	-233	840	-1845	-10	-6	-17	-70	-14	-56	42
	552	2019-01-22 13:03:23.86	-220	849	-1840	-10	-7	-16	-65	-17	-48	41
	553	2019-01-22 13:03:23.87	-217	846	-1838	-9	-4	-21	-73	-4	-69	38
	554	2019-01-22 13:03:23.88	-224	838	-1845	-8	-2	-22	-70	-14	-56	42
	555	2019-01-22 13:03:23.89	-210	837	-1841	-6	0	-21	-69	-12	-57	40
	556	2019-01-22 13:03:23.90	-213	845	-1839	-5	6	-24	-52	-15	-37	33
	557	2019-01-22 13:03:23.91	-213	836	-1852	-9	9	-26	-57	-17	-40	37
	558	2019-01-22 13:03:23.92	-221	839	-1860	-10	2	-24	-52	-11	-41	31
	559	2019-01-22 13:03:23.93	-224	850	-1864	-13	-5	-22	-59	-3	-56	31
	560	2019-01-22 13:03:23.94	-231	847	-1870	-20	-15	-20	-50	-12	-38	31
	561	2019-01-22 13:03:23.95	-239	845	-1868	-25	-25	-14	-62	-16	-46	39
	562	2019-01-22 13:03:23.96	-240	829	-1848	-24	-30	-9	-60	-23	-37	41
	563	2019-01-22 13:03:23.97	-237	852	-1833	-20	-30	-6	-58	-18	-40	38
	564	2019-01-22 13:03:23.98	-236	857	-1835	-20	-21	-4	-47	-26	-21	36
	565	2019-01-22 13:03:23.99	-244	862	-1835	-26	-17	0	-58	-18	-40	38
	566	2019-01-22 13:03:24.00	-243	861	-1847	-30	-11	3	-51	-14	-37	32
	567	2019-01-22 13:03:24.01	-248	861	-1840	-34	-6	2	-43	-16	-27	29
	568	2019-01-22 13:03:24.02	-249	857	-1840	-28	-8	6	-29	-26	-3	27
	569	2019-01-22 13:03:24.03	-252	866	-1842	-21	-12	6	-35	-15	-20	25
	570	2019-01-22 13:03:24.04	-237	852	-1841	-15	-16	5	-40	-15	-25	27
	571	2019-01-22 13:03:24.05	-240	865	-1822	-9	-15	1	-50	-18	-32	34
	572	2019-01-22 13:03:24.06	-247	866	-1827	-10	-2	-3	-40	-26	-14	33
	573	2019-01-22 13:03:24.07	-236	860	-1825	-12	11	-8	-44	-15	-29	29
	574	2019-01-22 13:03:24.08	-229	859	-1831	-11	21	-11	-41	-11	-30	26
	575	2019-01-22 13:03:24.09	-245	850	-1845	-9	26	-10	-57	2	-59	27
	576	2019-01-22 13:03:24.10	-245	849	-1852	-8	25	-5	-48	-5	-43	26
	577	2019-01-22 13:03:24.11	-234	863	-1842	-5	19	-6	-47	-6	-41	26
	578	2019-01-22 13:03:24.12	-220	863	-1838	-4	19	-8	-51	-16	-35	33
	579	2019-01-22 13:03:24.13	-218	868	-1835	-6	25	-15	-68	-9	-59	38
	580	2019-01-22 13:03:24.14	-218	874	-1840	-6	29	-21	-71	-15	-56	43
	581	2019-01-22 13:03:24.15	-221	879	-1847	-7	31	-26	-83	-19	-64	51
	582	2019-01-22 13:03:24.16	-221	876	-1864	-11	30	-31	-78	-29	-49	53
	583	2019-01-22 13:03:24.17	-214	881	-1864	-18	23	-34	-84	-19	-65	51
	584	2019-01-22 13:03:24.18	-225	870	-1868	-14	11	-36	-74	-17	-57	45
	585	2019-01-22 13:03:24.19	-229	869	-1861	-11	-2	-34	-84	-17	-67	50
	586	2019-01-22 13:03:24.20	-217	874	-1859	-5	-11	-33	-72	-21	-51	46
	587	2019-01-22 13:03:24.21	-227	875	-1850	0	-19	-31	-74	-9	-65	41
	588	2019-01-22 13:03:24.22	-220	869	-1832	2	-19	-31	-68	-14	-54	41
	589	2019-01-22 13:03:24.23	-231	866	-1831	1	-13	-35	-80	-7	-73	43
	590	2019-01-22 13:03:24.24	-229	869	-1834	-1	-7	-34	-81	-21	-60	51
	591	2019-01-22 13:03:24.25	-229	856	-1838	-2	2	-31	-94	-18	-76	56
	592	2019-01-22 13:03:24.26	-227	856	-1839	0	4	-25	-97	-19	-78	58
	593	2019-01-22 13:03:24.27	-227	850	-1841	9	8	-17	-102	-14	-88	58
	594	2019-01-22 13:03:24.28	-214	860	-1846	14	11	-14	-78	-7	-71	42
	595	2019-01-22 13:03:24.29	-218	849	-1839	21	13	-13	-79	-8	-71	43
	596	2019-01-22 13:03:24.30	-216	853	-1847	28	14	-11	-78	-22	-56	50
	597	2019-01-22 13:03:24.31	-226	860	-1848	29	11	-11	-81	-5	-76	43
	598	2019-01-22 13:03:24.32	-228	853	-1842	29	6	-11	-77	-9	-68	43
	599	2019-01-22 13:03:24.33	-220	856	-1853	30	6	-14	-91	-7	-84	49
	600	2019-01-22 13:03:24.34	-225	849	-1845	27	5	-17	-92	-33	-59	62
	601	2019-01-22 13:03:24.35	-217	840	-1848	27	5	-19	-98	-37	-61	67
	602	2019-01-22 13:03:24.36	-218	839	-1834	35	8	-20	-92	-42	-50	67
	603	2019-01-22 13:03:24.37	-233	827	-1848	37	8	-20	-88	-28	-60	58
	604	2019-01-22 13:03:24.38	-231	831	-1848	36	12	-18	-73	-32	-41	52
	605	2019-01-22 13:03:24.39	-230	844	-1859	36	9	-21	-66	-28	-38	47
	606	2019-01-22 13:03:24.40	-234	837	-1862	27	4	-20	-48	-23	-25	35
	607	2019-01-22 13:03:24.41	-230	835	-1855	20	0	-18	-50	-11	-39	30
	608	2019-01-22 13:03:24.42	-224	838	-1853	15	-5	-16	-40	-5	-35	22
	609	2019-01-22 13:03:24.43	-218	830	-1843	6	-2	-16	-43	9	-52	17
	610	2019-01-22 13:03:24.44	-235	839	-1850	-1	1	-12	-39	15	-54	12
	611	2019-01-22 13:03:24.45	-224	836	-1842	-1	-1	-10	-54	6	-60	24
	612	2019-01-22 13:03:24.46	-215	835	-1833	3	5	-9	-56	-10	-46	33
	613	2019-01-22 13:03:24.47	-205	828	-1837	8	12	-7	-65	-8	-57	36
	614	2019-01-22 13:03:24.48	-219	832	-1844	15	12	-9	-61	-14	-47	37
	615	2019-01-22 13:03:24.49	-214	842	-1859	19	11	-13	-61	-19	-42	40
	616	2019-01-22 13:03:24.50	-218	835	-1858	13	6	-9	-48	-13	-35	30
	617	2019-01-22 13:03:24.51	-228	838	-1852	10	1	-6	-54	-7	-47	30
	618	2019-01-22 13:03:24.52	-233	838	-1859	5	-2	-5	-54	-9	-45	31
	619	2019-01-22 13:03:24.53	-221	831	-1854	2	-3	1	-53	-16	-37	34
	620	2019-01-22 13:03:24.54	-226	845	-1851	0	-1	4	-53	-31	-22	42
	621	2019-01-22 13:03:24.55	-235	848	-1866	4	-2	1	-63	-23	-40	43
	622	2019-01-22 13:03:24.56	-231	854	-1858	8	-3	0	-66	-26	-40	46
	623	2019-01-22 13:03:24.57	-227	859	-1858	11	-2	-5	-65	-26	-39	45
	624	2019-01-22 13:03:24.58	-239	867	-1846	14	4	-11	-67	-22	-45	44
	625	2019-01-22 13:03:24.59	-239	865	-1856	18	11	-18	-76	-20	-56	48
	626	2019-01-22 13:03:24.60	-240	857	-1868	19	14	-20	-74	-27	-47	50
	627	2019-01-22 13:03:24.61	-252	847	-1856	33	8	-20	-86	-29	-57	57
	628	2019-01-22 13:03:24.62	-239	860	-1839	40	9	-23	-79	-21	-58	50
	629	2019-01-22 13:03:24.63	-239	850	-1848	44	15	-26	-75	-9	-66	42
	630	2019-01-22 13:03:24.64	-237	850	-1833	42	25	-31	-73	-17	-56	45
	631	2019-01-22 13:03:24.65	-237	851	-1828	44	36	-35	-77	-16	-61	46
	632	2019-01-22 13:03:24.66	-227	835	-1839	43	48	-32	-80	-16	-64	48
	633	2019-01-22 13:03:24.67	-232	831	-1841	43	50	-25	-80	-7	-73	43
	634	2019-01-22 13:03:24.68	-226	832	-1847	48	46	-21	-79	3	-82	38
	635	2019-01-22 13:03:24.69	-221	829	-1850	48	40	-16	-87	12	-99	37
	636	2019-01-22 13:03:24.70	-219	835	-1854	49	34	-15	-88	-4	-84	46
	637	2019-01-22 13:03:24.71	-219	835	-1861	49	30	-16	-92	-4	-88	48
	638	2019-01-22 13:03:24.72	-224	843	-1861	44	28	-20	-100	-4	-96	52
	639	2019-01-22 13:03:24.73	-219	840	-1861	42	29	-21	-102	-11	-91	56
	640	2019-01-22 13:03:24.74	-222	838	-1854	48	30	-23	-91	-10	-81	50
	641	2019-01-22 13:03:24.75	-223	840	-1857	46	38	-26	-88	0	-88	44
	642	2019-01-22 13:03:24.76	-218	841	-1861	46	44	-23	-80	18	-98	31
	643	2019-01-22 13:03:24.77	-220	840	-1861	48	45	-17	-80	6	-86	37
	644	2019-01-22 13:03:24.78	-224	830	-1876	52	49	-12	-80	-2	-78	41
	645	2019-01-22 13:03:24.79	-207	847	-1878	49	47	-7	-76	8	-84	34
	646	2019-01-22 13:03:24.80	-216	834	-1873	48	48	-4	-81	7	-88	37
	647	2019-01-22 13:03:24.81	-209	850	-1872	55	50	-4	-88	9	-97	39
	648	2019-01-22 13:03:24.82	-211	857	-1877	69	45	-10	-91	13	-104	39
	649	2019-01-22 13:03:24.83	-211	858	-1878	78	44	-14	-86	8	-94	39
	650	2019-01-22 13:03:24.84	-211	858	-1883	86	46	-25	-85	9	-94	38
	651	2019-01-22 13:03:24.85	-213	852	-1895	95	43	-27	-86	8	-94	39
	652	2019-01-22 13:03:24.86	-216	844	-1893	98	40	-27	-79	19	-98	30
	653	2019-01-22 13:03:24.87	-219	844	-1885	99	40	-27	-68	11	-79	28
	654	2019-01-22 13:03:24.88	-216	838	-1894	104	39	-25	-71	15	-86	28
	655	2019-01-22 13:03:24.89	-223	823	-1878	115	36	-22	-79	22	-101	28
	656	2019-01-22 13:03:24.90	-211	817	-1854	127	38	-19	-85	30	-115	27
	657	2019-01-22 13:03:24.91	-219	818	-1858	141	46	-16	-84	28	-112	28
	658	2019-01-22 13:03:24.92	-217	816	-1874	148	52	-16	-87	34	-121	26
	659	2019-01-22 13:03:24.93	-226	817	-1887	149	59	-10	-86	27	-113	29
	660	2019-01-22 13:03:24.94	-199	816	-1891	154	62	-5	-92	32	-124	30
	661	2019-01-22 13:03:24.95	-203	810	-1885	158	65	0	-81	51	-132	15
	662	2019-01-22 13:03:24.96	-205	806	-1897	162	58	-2	-74	46	-120	14
	663	2019-01-22 13:03:24.97	-191	806	-1907	155	51	-6	-48	43	-91	2
	664	2019-01-22 13:03:24.98	-204	813	-1931	140	37	-8	-32	55	-87	-11
	665	2019-01-22 13:03:24.99	-198	800	-1923	121	22	-11	-33	41	-74	-4
	666	2019-01-22 13:03:25.00	-193	781	-1916	105	8	-10	-51	26	-77	12
	667	2019-01-22 13:03:25.01	-195	760	-1887	93	-2	0	-50	28	-78	11
	668	2019-01-22 13:03:25.02	-184	759	-1870	87	2	10	-48	32	-80	8
	669	2019-01-22 13:03:25.03	-178	746	-1885	79	7	25	-50	24	-74	13
	670	2019-01-22 13:03:25.04	-184	777	-1907	69	8	38	-53	12	-65	20
	671	2019-01-22 13:03:25.05	-200	796	-1932	53	4	44	-39	21	-60	9
	672	2019-01-22 13:03:25.06	-196	789	-1924	37	-5	48	-33	30	-63	1
	673	2019-01-22 13:03:25.07	-197	796	-1931	27	-14	57	-33	29	-62	2
	674	2019-01-22 13:03:25.08	-199	795	-1911	31	-20	59	-56	17	-73	19
	675	2019-01-22 13:03:25.09	-200	815	-1911	45	-22	52	-57	10	-67	23
	676	2019-01-22 13:03:25.10	-201	845	-1932	44	-28	37	-52	1	-53	25
	677	2019-01-22 13:03:25.11	-218	867	-1981	36	-38	17	-31	-9	-22	20
	678	2019-01-22 13:03:25.12	-232	861	-1973	22	-58	4	-48	-7	-41	27
	679	2019-01-22 13:03:25.13	-227	837	-1942	36	-81	7	-76	-7	-69	41
	680	2019-01-22 13:03:25.14	-218	815	-1892	64	-87	17	-140	-12	-128	76
	681	2019-01-22 13:03:25.15	-216	814	-1867	96	-75	29	-146	-14	-132	80
	682	2019-01-22 13:03:25.16	-229	850	-1905	107	-55	35	-100	-7	-93	53
	683	2019-01-22 13:03:25.17	-240	863	-1939	82	-41	35	-30	-3	-27	16
	684	2019-01-22 13:03:25.18	-242	862	-1934	64	-38	29	-13	2	-15	5
	685	2019-01-22 13:03:25.19	-244	841	-1934	56	-48	23	-8	6	-14	1
	686	2019-01-22 13:03:25.20	-242	826	-1944	42	-65	19	-8	6	-14	1
	687	2019-01-22 13:03:25.21	-233	815	-1908	35	-81	11	12	1	11	-6
	688	2019-01-22 13:03:25.22	-218	797	-1880	34	-99	1	21	5	16	-13
	689	2019-01-22 13:03:25.23	-219	767	-1862	41	-107	-9	33	1	32	-17
	690	2019-01-22 13:03:25.24	-207	710	-1808	57	-105	-11	31	-2	33	-14
	691	2019-01-22 13:03:25.25	-207	694	-1787	77	-89	-8	49	-15	64	-17
	692	2019-01-22 13:03:25.26	-197	687	-1815	74	-69	1	53	-12	65	-20
	693	2019-01-22 13:03:25.27	-199	669	-1835	41	-48	16	57	-23	80	-17
	694	2019-01-22 13:03:25.28	-186	673	-1838	19	-43	29	44	-21	65	-11
	695	2019-01-22 13:03:25.29	-186	685	-1839	20	-42	37	47	-21	68	-13
	696	2019-01-22 13:03:25.30	-235	751	-1961	31	-24	18	28	-14	42	-7
	697	2019-01-22 13:03:25.31	-174	718	-1861	14	-56	2	15	-16	31	0
	698	2019-01-22 13:03:25.32	-183	720	-1900	12	-73	-13	-1	-10	9	5
	699	2019-01-22 13:03:25.33	-201	680	-1887	6	-88	-27	-1	-20	19	10
	700	2019-01-22 13:03:25.34	-194	640	-1846	25	-96	-21	-17	-25	8	21
	701	2019-01-22 13:03:25.35	-188	623	-1813	56	-94	-9	-10	-39	29	24
	702	2019-01-22 13:03:25.36	-183	633	-1818	61	-74	7	-5	-51	46	28
	703	2019-01-22 13:03:25.37	-180	648	-1839	41	-44	24	3	-65	68	31
	704	2019-01-22 13:03:25.38	-196	715	-1914	-2	-26	32	-33	-69	36	51
	705	2019-01-22 13:03:25.39	-219	727	-1944	-49	-27	34	-72	-74	2	73
	706	2019-01-22 13:03:25.40	-223	721	-1934	-74	-43	34	-113	-62	-51	87
	707	2019-01-22 13:03:25.41	-216	679	-1897	-68	-63	32	-104	-63	-41	83
	708	2019-01-22 13:03:25.42	-209	661	-1872	-47	-72	37	-101	-64	-37	82
	709	2019-01-22 13:03:25.43	-206	667	-1849	-21	-69	37	-79	-65	-14	72
	710	2019-01-22 13:03:25.44	-192	671	-1847	0	-54	35	-80	-54	-26	67
	711	2019-01-22 13:03:25.45	-200	672	-1860	5	-32	30	-68	-61	-7	64
	712	2019-01-22 13:03:25.46	-209	684	-1879	0	-13	23	-75	-49	-26	62
	713	2019-01-22 13:03:25.47	-224	674	-1894	-6	-12	30	-67	-57	-10	62
	714	2019-01-22 13:03:25.48	-222	677	-1909	-6	-27	40	-72	-56	-16	64
	715	2019-01-22 13:03:25.49	-212	684	-1909	1	-48	47	-62	-61	-1	61
	716	2019-01-22 13:03:25.50	-186	719	-1904	6	-62	39	-70	-48	-22	59
	717	2019-01-22 13:03:25.51	-184	731	-1880	-1	-61	16	-73	-44	-29	58
	718	2019-01-22 13:03:25.52	-199	694	-1881	-6	-52	-7	-74	-43	-31	58
	719	2019-01-22 13:03:25.53	-203	645	-1871	-1	-54	-8	-57	-54	-3	55
	720	2019-01-22 13:03:25.54	-214	610	-1865	19	-62	0	-54	-47	-7	50
	721	2019-01-22 13:03:25.55	-200	615	-1865	38	-66	21	-47	-54	7	50
	722	2019-01-22 13:03:25.56	-208	634	-1852	36	-61	36	-54	-51	-3	52
	723	2019-01-22 13:03:25.57	-199	654	-1858	20	-46	42	-50	-66	16	58
	724	2019-01-22 13:03:25.58	-199	693	-1883	-9	-33	40	-61	-50	-11	55
	725	2019-01-22 13:03:25.59	-191	712	-1901	-46	-28	25	-60	-44	-16	52
	726	2019-01-22 13:03:25.60	-196	730	-1903	-69	-32	7	-82	-32	-50	57
	727	2019-01-22 13:03:25.61	-204	718	-1897	-80	-39	-9	-68	-38	-30	53
	728	2019-01-22 13:03:25.62	-206	710	-1892	-79	-45	-24	-57	-23	-34	40
	729	2019-01-22 13:03:25.63	-195	712	-1890	-73	-54	-43	-42	-32	-10	37
	730	2019-01-22 13:03:25.64	-202	704	-1883	-71	-55	-59	-54	-30	-24	42
	731	2019-01-22 13:03:25.65	-204	702	-1863	-70	-49	-77	-45	-28	-17	36
	732	2019-01-22 13:03:25.66	-228	686	-1879	-78	-47	-91	-52	-19	-33	35
	733	2019-01-22 13:03:25.67	-225	659	-1884	-95	-45	-92	-46	-34	-12	40
	734	2019-01-22 13:03:25.68	-224	645	-1893	-108	-48	-80	-63	-38	-25	50
	735	2019-01-22 13:03:25.69	-244	646	-1898	-116	-60	-56	-56	-38	-18	47
	736	2019-01-22 13:03:25.70	-221	677	-1888	-122	-72	-34	-60	-31	-29	45
	737	2019-01-22 13:03:25.71	-226	699	-1887	-130	-72	-17	-54	-24	-30	39
	738	2019-01-22 13:03:25.72	-228	709	-1887	-143	-69	-7	-68	-5	-63	36
	739	2019-01-22 13:03:25.73	-234	710	-1887	-145	-67	3	-72	-6	-66	39
	740	2019-01-22 13:03:25.74	-235	717	-1887	-135	-74	15	-95	-8	-87	51
	741	2019-01-22 13:03:25.75	-244	735	-1882	-125	-80	25	-90	-9	-81	49
	742	2019-01-22 13:03:25.76	-227	769	-1884	-115	-82	27	-100	0	-100	50
	743	2019-01-22 13:03:25.77	-241	790	-1887	-115	-78	23	-87	-3	-84	45
	744	2019-01-22 13:03:25.78	-249	797	-1898	-118	-78	12	-100	3	-103	48
	745	2019-01-22 13:03:25.79	-270	799	-1916	-123	-88	4	-98	-11	-87	54
	746	2019-01-22 13:03:25.80	-285	805	-1921	-127	-107	-4	-110	-12	-98	61
	747	2019-01-22 13:03:25.81	-302	809	-1930	-132	-130	-7	-106	-19	-87	62
	748	2019-01-22 13:03:25.82	-302	793	-1910	-149	-152	-7	-109	-20	-89	64
	749	2019-01-22 13:03:25.83	-306	798	-1872	-159	-157	3	-94	-28	-66	61
	750	2019-01-22 13:03:25.84	-295	777	-1848	-162	-148	16	-99	-25	-74	62
	751	2019-01-22 13:03:25.85	-299	782	-1824	-155	-125	31	-94	-34	-60	64
	752	2019-01-22 13:03:25.86	-306	779	-1831	-145	-96	47	-95	-34	-61	64
	753	2019-01-22 13:03:25.87	-311	785	-1836	-136	-71	64	-81	-32	-49	56
	754	2019-01-22 13:03:25.88	-304	811	-1848	-122	-54	79	-84	-32	-52	58
	755	2019-01-22 13:03:25.89	-304	835	-1852	-111	-42	85	-80	-39	-41	59
	756	2019-01-22 13:03:25.90	-288	856	-1851	-102	-34	76	-93	-24	-69	58
	757	2019-01-22 13:03:25.91	-286	888	-1870	-80	-30	33	-83	-21	-62	52
	758	2019-01-22 13:03:25.92	-278	878	-1875	-66	-37	10	-98	-22	-76	60
	759	2019-01-22 13:03:25.93	-280	867	-1852	-54	-38	-8	-79	-22	-57	50
	760	2019-01-22 13:03:25.94	-289	854	-1853	-45	-40	-22	-81	-16	-65	48
	761	2019-01-22 13:03:25.95	-289	835	-1854	-42	-38	-33	-60	-17	-43	38
	762	2019-01-22 13:03:25.96	-292	834	-1839	-35	-40	-38	-64	-22	-42	43
	763	2019-01-22 13:03:25.97	-304	812	-1845	-37	-36	-42	-60	-23	-37	41
	764	2019-01-22 13:03:25.98	-298	802	-1844	-49	-32	-32	-70	-18	-52	44
	765	2019-01-22 13:03:25.99	-293	799	-1843	-49	-33	-25	-56	-23	-33	39
	766	2019-01-22 13:03:26.00	-310	802	-1856	-52	-33	-16	-69	-23	-46	46
	767	2019-01-22 13:03:26.01	-310	807	-1854	-53	-34	-6	-78	-28	-50	53
	768	2019-01-22 13:03:26.02	-302	806	-1849	-53	-37	2	-84	-18	-66	51
	769	2019-01-22 13:03:26.03	-304	810	-1845	-50	-36	7	-67	-14	-53	40
	770	2019-01-22 13:03:26.04	-307	807	-1846	-50	-37	9	-68	-13	-55	40
	771	2019-01-22 13:03:26.05	-304	821	-1850	-46	-38	11	-66	-18	-48	42
	772	2019-01-22 13:03:26.06	-292	827	-1853	-50	-37	4	-75	-18	-57	46
	773	2019-01-22 13:03:26.07	-307	832	-1855	-61	-39	2	-73	-25	-48	49
	774	2019-01-22 13:03:26.08	-294	841	-1838	-71	-38	-2	-80	-17	-63	48
	775	2019-01-22 13:03:26.09	-297	837	-1836	-73	-31	-4	-73	-14	-59	43
	776	2019-01-22 13:03:26.10	-286	842	-1840	-77	-21	-8	-78	-7	-71	42
	777	2019-01-22 13:03:26.11	-290	842	-1840	-71	-10	-12	-66	-14	-52	40
	778	2019-01-22 13:03:26.12	-294	842	-1853	-66	-4	-16	-68	-11	-57	39
	779	2019-01-22 13:03:26.13	-287	837	-1854	-60	-1	-16	-69	-22	-47	45
	780	2019-01-22 13:03:26.14	-290	841	-1860	-56	-1	-17	-86	-20	-66	53
	781	2019-01-22 13:03:26.15	-290	843	-1860	-48	-7	-13	-89	-27	-62	58
	782	2019-01-22 13:03:26.16	-294	829	-1866	-47	-13	-8	-99	-26	-73	62
	783	2019-01-22 13:03:26.17	-291	827	-1858	-38	-24	6	-91	-28	-63	59
	784	2019-01-22 13:03:26.18	-292	842	-1841	-22	-36	11	-89	-32	-57	60
	785	2019-01-22 13:03:26.19	-287	830	-1839	-10	-34	13	-85	-28	-57	56
	786	2019-01-22 13:03:26.20	-286	828	-1828	-5	-25	12	-94	-24	-70	59
	787	2019-01-22 13:03:26.21	-290	832	-1822	2	-16	11	-94	-22	-72	58
	788	2019-01-22 13:03:26.22	-280	836	-1827	12	-4	7	-89	-24	-65	56
	789	2019-01-22 13:03:26.23	-296	844	-1843	12	4	-1	-81	-28	-53	54
	790	2019-01-22 13:03:26.24	-296	844	-1849	4	5	-9	-85	-28	-57	56
	791	2019-01-22 13:03:26.25	-307	836	-1867	-5	0	-15	-94	-20	-74	57
	792	2019-01-22 13:03:26.26	-297	839	-1857	-13	-14	-21	-99	-11	-88	55
	793	2019-01-22 13:03:26.27	-302	828	-1854	-14	-19	-23	-89	-9	-80	49
	794	2019-01-22 13:03:26.28	-299	822	-1851	-19	-19	-27	-88	-21	-67	54
	795	2019-01-22 13:03:26.29	-294	831	-1852	-27	-13	-26	-85	-26	-59	55
	796	2019-01-22 13:03:26.30	-298	829	-1852	-35	-6	-28	-80	-23	-57	51
	797	2019-01-22 13:03:26.31	-303	822	-1850	-42	-1	-23	-80	-25	-55	52
	798	2019-01-22 13:03:26.32	-304	819	-1840	-39	3	-17	-82	-25	-57	53
	799	2019-01-22 13:03:26.33	-292	813	-1836	-32	3	-10	-85	-40	-45	62
	800	2019-01-22 13:03:26.34	-287	822	-1839	-20	11	-2	-80	-40	-40	60
	801	2019-01-22 13:03:26.35	-303	829	-1845	-14	14	-1	-80	-30	-50	55
	802	2019-01-22 13:03:26.36	-296	832	-1845	-13	11	2	-72	-16	-56	44
	803	2019-01-22 13:03:26.37	-295	839	-1843	-14	16	2	-66	-19	-47	42
	804	2019-01-22 13:03:26.38	-284	829	-1840	-19	19	4	-67	-31	-36	49
	805	2019-01-22 13:03:26.39	-288	832	-1846	-26	21	5	-72	-30	-42	51
	806	2019-01-22 13:03:26.40	-273	842	-1842	-31	20	8	-75	-25	-50	50
	807	2019-01-22 13:03:26.41	-271	852	-1844	-32	23	7	-77	-16	-61	46
	808	2019-01-22 13:03:26.42	-277	851	-1857	-34	23	7	-70	-12	-58	41
	809	2019-01-22 13:03:26.43	-290	853	-1851	-30	17	4	-66	-15	-51	40
	810	2019-01-22 13:03:26.44	-276	863	-1850	-25	13	-4	-66	-23	-43	44
	811	2019-01-22 13:03:26.45	-267	861	-1857	-22	8	-12	-64	-19	-45	41
	812	2019-01-22 13:03:26.46	-289	865	-1870	-22	3	-19	-66	-15	-51	40
	813	2019-01-22 13:03:26.47	-294	860	-1863	-18	-9	-23	-62	-15	-47	38
	814	2019-01-22 13:03:26.48	-292	867	-1866	-21	-16	-27	-63	-22	-41	42
	815	2019-01-22 13:03:26.49	-296	864	-1855	-33	-26	-31	-58	-20	-38	39
	816	2019-01-22 13:03:26.50	-294	857	-1845	-36	-29	-29	-58	-18	-40	38
	817	2019-01-22 13:03:26.51	-289	852	-1838	-38	-22	-30	-66	-13	-53	39
	818	2019-01-22 13:03:26.52	-280	850	-1825	-40	-9	-31	-69	-15	-54	42
	819	2019-01-22 13:03:26.53	-288	844	-1830	-39	0	-30	-67	-18	-49	42
	820	2019-01-22 13:03:26.54	-288	852	-1829	-31	4	-27	-64	-20	-44	42
	821	2019-01-22 13:03:26.55	-289	848	-1841	-30	2	-28	-62	-11	-51	36
	822	2019-01-22 13:03:26.56	-293	836	-1850	-24	-5	-25	-60	-10	-50	35
	823	2019-01-22 13:03:26.57	-297	835	-1836	-16	-9	-19	-67	-16	-51	41
	824	2019-01-22 13:03:26.58	-292	832	-1830	-10	-14	-18	-70	-14	-56	42
	825	2019-01-22 13:03:26.59	-300	825	-1823	-9	-9	-7	-70	-15	-55	42
	826	2019-01-22 13:03:26.60	-290	825	-1810	-7	-1	4	-57	-27	-30	42
	827	2019-01-22 13:03:26.61	-297	827	-1819	-10	6	8	-54	-26	-28	40
	828	2019-01-22 13:03:26.62	-297	830	-1822	-11	14	12	-50	-18	-32	34
	829	2019-01-22 13:03:26.63	-284	839	-1836	-11	13	12	-56	-11	-45	33
	830	2019-01-22 13:03:26.64	-292	846	-1848	-13	14	8	-55	-11	-44	33
	831	2019-01-22 13:03:26.65	-291	853	-1843	-17	9	3	-54	-6	-48	30
	832	2019-01-22 13:03:26.66	-289	852	-1855	-17	8	-1	-55	-3	-52	29
	833	2019-01-22 13:03:26.67	-294	856	-1851	-16	6	-5	-73	-7	-66	40
	834	2019-01-22 13:03:26.68	-301	847	-1849	-17	6	-4	-55	-24	-31	39
	835	2019-01-22 13:03:26.69	-291	841	-1856	-18	2	-3	-51	-19	-32	35
	836	2019-01-22 13:03:26.70	-303	850	-1856	-17	-3	3	-54	-15	-39	34
	837	2019-01-22 13:03:26.71	-295	845	-1843	-13	-8	3	-58	-12	-46	35
	838	2019-01-22 13:03:26.72	-281	852	-1848	-8	-8	0	-55	-12	-43	33
	839	2019-01-22 13:03:26.73	-282	867	-1835	-12	-4	-8	-54	-10	-44	32
	840	2019-01-22 13:03:26.74	-295	872	-1849	-17	3	-16	-58	-25	-33	41
	841	2019-01-22 13:03:26.75	-302	859	-1856	-16	1	-22	-55	-12	-43	33
	842	2019-01-22 13:03:26.76	-294	864	-1846	-14	-4	-26	-48	-15	-33	31
	843	2019-01-22 13:03:26.77	-300	851	-1840	-17	-3	-29	-56	-6	-50	31
	844	2019-01-22 13:03:26.78	-296	827	-1821	-19	-3	-28	-46	-18	-28	32
	845	2019-01-22 13:03:26.79	-292	836	-1823	-16	-1	-25	-51	-18	-33	34
	846	2019-01-22 13:03:26.80	-288	851	-1846	-25	2	-22	-44	-24	-20	34
	847	2019-01-22 13:03:26.81	-283	862	-1838	-33	4	-24	-50	-13	-37	31
	848	2019-01-22 13:03:26.82	-288	860	-1849	-37	7	-28	-49	-15	-34	32
	849	2019-01-22 13:03:26.83	-288	859	-1846	-39	5	-28	-61	-20	-41	40
	850	2019-01-22 13:03:26.84	-279	853	-1836	-36	7	-24	-53	-26	-27	39
	851	2019-01-22 13:03:26.85	-285	848	-1829	-28	7	-24	-49	-16	-33	32
	852	2019-01-22 13:03:26.86	-297	829	-1835	-22	5	-15	-38	-20	-18	29
	853	2019-01-22 13:03:26.87	-281	830	-1835	-11	1	-3	-50	-20	-30	35
	854	2019-01-22 13:03:26.88	-288	849	-1840	-4	-2	4	-42	-24	-18	33
	855	2019-01-22 13:03:26.89	-282	853	-1834	-15	-1	3	-47	-23	-24	35
	856	2019-01-22 13:03:26.90	-276	841	-1835	-25	-1	5	-40	-20	-20	30
	857	2019-01-22 13:03:26.91	-275	848	-1828	-31	-3	4	-54	-16	-38	35
	858	2019-01-22 13:03:26.92	-272	869	-1848	-36	-1	-3	-52	-24	-28	38
	859	2019-01-22 13:03:26.93	-272	881	-1858	-50	-4	-11	-67	-21	-46	44
	860	2019-01-22 13:03:26.94	-289	885	-1871	-55	-12	-24	-66	-26	-40	46
	861	2019-01-22 13:03:26.95	-292	879	-1863	-57	-24	-30	-73	-26	-47	49
	862	2019-01-22 13:03:26.96	-301	863	-1846	-56	-27	-34	-68	-40	-28	54
	863	2019-01-22 13:03:26.97	-286	852	-1821	-45	-31	-29	-74	-36	-38	55
	864	2019-01-22 13:03:26.98	-294	851	-1819	-30	-29	-24	-63	-34	-29	48
	865	2019-01-22 13:03:26.99	-298	842	-1819	-25	-19	-14	-66	-29	-37	47
	866	2019-01-22 13:03:27.00	-297	830	-1817	-14	-13	-4	-55	-33	-22	44
	867	2019-01-22 13:03:27.01	-300	838	-1829	-9	-10	9	-64	-29	-35	46
	868	2019-01-22 13:03:27.02	-290	860	-1831	-8	-13	21	-54	-35	-19	44
	869	2019-01-22 13:03:27.03	-295	875	-1842	-13	-11	20	-67	-22	-45	44
	870	2019-01-22 13:03:27.04	-285	888	-1829	-17	-7	17	-62	-26	-36	44
	871	2019-01-22 13:03:27.05	-299	882	-1840	-17	-7	8	-80	-26	-54	53
	872	2019-01-22 13:03:27.06	-283	881	-1839	-10	-13	1	-71	-24	-47	47
	873	2019-01-22 13:03:27.07	-294	868	-1836	4	-11	-10	-80	-21	-59	50
	874	2019-01-22 13:03:27.08	-293	860	-1836	16	-10	-19	-68	-28	-40	48
	875	2019-01-22 13:03:27.09	-292	855	-1849	23	-9	-23	-71	-20	-51	45
	876	2019-01-22 13:03:27.10	-288	861	-1836	23	-7	-30	-56	-19	-37	37
	877	2019-01-22 13:03:27.11	-280	862	-1846	13	-1	-31	-66	-16	-50	41
	878	2019-01-22 13:03:27.12	-294	868	-1852	-3	5	-35	-51	-18	-33	34
	879	2019-01-22 13:03:27.13	-300	859	-1846	-13	1	-34	-68	-15	-53	41
	880	2019-01-22 13:03:27.14	-304	859	-1850	-17	-9	-35	-60	-14	-46	37
	881	2019-01-22 13:03:27.15	-300	850	-1841	-10	-16	-35	-75	-17	-58	46
	882	2019-01-22 13:03:27.16	-288	857	-1828	0	-26	-39	-53	-13	-40	33
	883	2019-01-22 13:03:27.17	-301	860	-1821	0	-20	-43	-57	-4	-53	30
	884	2019-01-22 13:03:27.18	-288	854	-1826	-8	-10	-44	-45	-9	-36	27
	885	2019-01-22 13:03:27.19	-298	862	-1823	-8	-3	-43	-54	-3	-51	28
	886	2019-01-22 13:03:27.20	-293	860	-1825	-12	3	-38	-54	-11	-43	32
	887	2019-01-22 13:03:27.21	-309	844	-1828	-20	14	-28	-65	-12	-53	38
	888	2019-01-22 13:03:27.22	-306	824	-1828	-14	11	-15	-50	-12	-38	31
	889	2019-01-22 13:03:27.23	-317	832	-1840	-2	3	-9	-60	-6	-54	33
	890	2019-01-22 13:03:27.24	-311	843	-1830	7	-7	1	-52	-14	-38	33
	891	2019-01-22 13:03:27.25	-295	850	-1826	11	-9	10	-54	-7	-47	30
	892	2019-01-22 13:03:27.26	-271	871	-1804	9	-2	10	-49	-1	-48	25
	893	2019-01-22 13:03:27.27	-280	868	-1822	6	17	5	-64	6	-70	29
	894	2019-01-22 13:03:27.28	-282	857	-1845	-1	21	3	-53	4	-57	24
	895	2019-01-22 13:03:27.29	-281	853	-1828	8	24	2	-52	10	-62	21
	896	2019-01-22 13:03:27.30	-280	851	-1839	18	18	-1	-53	-4	-49	28
	897	2019-01-22 13:03:27.31	-286	850	-1836	19	15	1	-78	-8	-70	43
	898	2019-01-22 13:03:27.32	-279	845	-1851	23	8	0	-95	-21	-74	58
	899	2019-01-22 13:03:27.33	-277	844	-1850	25	0	-1	-126	-30	-96	78
	900	2019-01-22 13:03:27.34	-277	843	-1845	19	-6	-3	-126	-41	-85	83
	901	2019-01-22 13:03:27.35	-284	841	-1834	15	-8	-3	-134	-44	-90	89
	902	2019-01-22 13:03:27.36	-286	855	-1833	10	-9	-6	-141	-51	-90	96
	903	2019-01-22 13:03:27.37	-295	839	-1844	4	-8	-13	-162	-50	-112	106
	904	2019-01-22 13:03:27.38	-314	838	-1849	0	-18	-12	-156	-63	-93	109
	905	2019-01-22 13:03:27.39	-301	841	-1811	6	-24	-10	-164	-64	-100	114
	906	2019-01-22 13:03:27.40	-287	839	-1834	-3	-25	-8	-158	-66	-92	112
	907	2019-01-22 13:03:27.41	-288	832	-1819	-11	-19	-13	-164	-54	-110	109
	908	2019-01-22 13:03:27.42	-294	833	-1831	-13	-18	-12	-155	-59	-96	107
	909	2019-01-22 13:03:27.43	-299	856	-1839	-30	-13	-16	-164	-66	-98	115
	910	2019-01-22 13:03:27.44	-308	856	-1842	-46	-10	-18	-161	-72	-89	116
	911	2019-01-22 13:03:27.45	-313	841	-1846	-46	-15	-21	-172	-63	-109	117
	912	2019-01-22 13:03:27.46	-322	845	-1837	-39	-21	-20	-161	-69	-92	115
	913	2019-01-22 13:03:27.47	-305	849	-1835	-41	-25	-16	-169	-69	-100	119
	914	2019-01-22 13:03:27.48	-310	845	-1827	-40	-21	-11	-154	-73	-81	113
	915	2019-01-22 13:03:27.49	-314	848	-1824	-42	-13	-10	-152	-57	-95	104
	916	2019-01-22 13:03:27.50	-310	853	-1844	-53	-6	-4	-136	-49	-87	92
	917	2019-01-22 13:03:27.51	-295	867	-1828	-68	2	-3	-133	-40	-93	86
	918	2019-01-22 13:03:27.52	-304	865	-1824	-69	11	-6	-127	-53	-74	90
	919	2019-01-22 13:03:27.53	-296	865	-1836	-64	13	-7	-128	-51	-77	89
	920	2019-01-22 13:03:27.54	-294	861	-1819	-49	15	-10	-120	-49	-71	84
	921	2019-01-22 13:03:27.55	-291	863	-1825	-40	11	-11	-122	-41	-81	81
	922	2019-01-22 13:03:27.56	-301	874	-1822	-46	10	-12	-130	-66	-64	98
	923	2019-01-22 13:03:27.57	-289	881	-1855	-56	10	-19	-135	-60	-75	97
	924	2019-01-22 13:03:27.58	-299	897	-1837	-69	5	-23	-125	-61	-64	93
	925	2019-01-22 13:03:27.59	-295	878	-1880	-70	-4	-27	-125	-45	-80	85
	926	2019-01-22 13:03:27.60	-299	901	-1835	-69	-12	-28	-122	-50	-72	86
	927	2019-01-22 13:03:27.61	-304	894	-1829	-57	-14	-35	-125	-47	-78	86
	928	2019-01-22 13:03:27.62	-303	884	-1832	-57	-9	-37	-113	-54	-59	83
	929	2019-01-22 13:03:27.63	-301	868	-1815	-52	-6	-37	-112	-42	-70	77
	930	2019-01-22 13:03:27.64	-308	865	-1809	-41	-4	-31	-104	-43	-61	73
	931	2019-01-22 13:03:27.65	-308	868	-1816	-37	-1	-23	-109	-42	-67	75
	932	2019-01-22 13:03:27.66	-303	867	-1818	-43	5	-12	-102	-49	-53	75
	933	2019-01-22 13:03:27.67	-307	862	-1816	-41	11	-4	-108	-37	-71	72
	934	2019-01-22 13:03:27.68	-307	869	-1816	-37	16	5	-104	-34	-70	69
	935	2019-01-22 13:03:27.69	-302	878	-1812	-32	20	10	-99	-27	-72	63
	936	2019-01-22 13:03:27.70	-294	891	-1817	-30	23	6	-93	-32	-61	62
	937	2019-01-22 13:03:27.71	-289	897	-1827	-31	27	-4	-105	-28	-77	66
	938	2019-01-22 13:03:27.72	-300	890	-1836	-39	25	-11	-98	-24	-74	61
	939	2019-01-22 13:03:27.73	-298	888	-1837	-42	16	-18	-100	-22	-78	61
	940	2019-01-22 13:03:27.74	-291	891	-1840	-50	7	-20	-97	-18	-79	57
	941	2019-01-22 13:03:27.75	-300	892	-1832	-56	4	-24	-108	-15	-93	61
	942	2019-01-22 13:03:27.76	-290	896	-1833	-54	-1	-27	-100	-25	-75	62
	943	2019-01-22 13:03:27.77	-291	890	-1831	-52	-4	-30	-101	-26	-75	63
	944	2019-01-22 13:03:27.78	-300	878	-1841	-50	-6	-31	-99	-22	-77	60
	945	2019-01-22 13:03:27.79	-291	889	-1824	-46	-10	-33	-104	-18	-86	61
	946	2019-01-22 13:03:27.80	-291	897	-1828	-49	-9	-30	-97	-17	-80	57
	947	2019-01-22 13:03:27.81	-284	913	-1821	-67	1	-33	-103	-22	-81	62
	948	2019-01-22 13:03:27.82	-287	910	-1832	-75	-1	-35	-103	-26	-77	64
	949	2019-01-22 13:03:27.83	-296	908	-1830	-67	-3	-32	-105	-23	-82	64
	950	2019-01-22 13:03:27.84	-308	888	-1825	-53	-5	-30	-102	-29	-73	65
	951	2019-01-22 13:03:27.85	-304	888	-1813	-35	-12	-19	-108	-28	-80	68
	952	2019-01-22 13:03:27.86	-292	891	-1800	-16	-15	-8	-99	-27	-72	63
	953	2019-01-22 13:03:27.87	-293	904	-1805	-8	-3	-8	-100	-24	-76	62
	954	2019-01-22 13:03:27.88	-290	905	-1808	-8	7	-7	-90	-19	-71	54
	955	2019-01-22 13:03:27.89	-301	914	-1811	-11	10	-6	-93	-11	-82	52
	956	2019-01-22 13:03:27.90	-303	909	-1826	-13	12	-9	-93	-18	-75	55
	957	2019-01-22 13:03:27.91	-302	895	-1832	-8	12	-9	-91	-21	-70	56
	958	2019-01-22 13:03:27.92	-303	888	-1825	2	10	-8	-76	-28	-48	52
	959	2019-01-22 13:03:27.93	-314	897	-1823	8	7	-9	-70	-30	-40	50
	960	2019-01-22 13:03:27.94	-302	900	-1810	8	13	-13	-46	-26	-20	36
	961	2019-01-22 13:03:27.95	-286	906	-1814	-1	22	-19	-45	-18	-27	31
	962	2019-01-22 13:03:27.96	-278	906	-1830	-11	29	-28	-41	-16	-25	28
	963	2019-01-22 13:03:27.97	-281	907	-1834	-13	28	-31	-48	-27	-21	37
	964	2019-01-22 13:03:27.98	-288	903	-1834	-8	24	-39	-23	-17	-6	20
	965	2019-01-22 13:03:27.99	-290	902	-1845	-2	18	-46	-16	-10	-6	13
	966	2019-01-22 13:03:28.00	-293	892	-1833	8	3	-45	-26	-5	-21	15
	967	2019-01-22 13:03:28.01	-294	888	-1824	17	-7	-45	-27	-8	-19	17
	968	2019-01-22 13:03:28.02	-298	881	-1810	23	-8	-47	-16	-8	-8	12
	969	2019-01-22 13:03:28.03	-294	876	-1812	16	-2	-50	-9	-11	2	10
	970	2019-01-22 13:03:28.04	-299	865	-1816	1	7	-42	-2	-11	9	6
	971	2019-01-22 13:03:28.05	-295	869	-1812	-9	10	-31	-6	-6	0	6
	972	2019-01-22 13:03:28.06	-299	875	-1825	-19	10	-20	-14	0	-14	7
	973	2019-01-22 13:03:28.07	-304	889	-1832	-25	10	-15	-19	6	-25	6
	974	2019-01-22 13:03:28.08	-301	891	-1837	-21	1	-19	-24	2	-26	11
	975	2019-01-22 13:03:28.09	-302	904	-1833	-19	-8	-21	-24	3	-27	10
	976	2019-01-22 13:03:28.10	-300	906	-1829	-19	-3	-26	-26	2	-28	12
	977	2019-01-22 13:03:28.11	-306	904	-1824	-19	-6	-27	-36	-9	-27	22
	978	2019-01-22 13:03:28.12	-294	895	-1812	-22	0	-27	-41	-11	-30	26
	979	2019-01-22 13:03:28.13	-314	892	-1822	-23	1	-24	-45	-11	-34	28
	980	2019-01-22 13:03:28.14	-311	887	-1823	-22	-8	-15	-46	-6	-40	26
	981	2019-01-22 13:03:28.15	-304	895	-1802	-16	-16	-6	-54	6	-60	24
	982	2019-01-22 13:03:28.16	-286	903	-1795	-11	-6	-4	-72	8	-80	32
	983	2019-01-22 13:03:28.17	-287	904	-1794	-17	8	-4	-90	7	-97	41
	984	2019-01-22 13:03:28.18	-302	908	-1796	-19	19	-4	-88	15	-103	36
	985	2019-01-22 13:03:28.19	-301	913	-1821	-12	24	-8	-63	30	-93	16
	986	2019-01-22 13:03:28.20	-307	911	-1838	-5	17	-9	-40	55	-95	-7
	987	2019-01-22 13:03:28.21	-303	911	-1834	5	5	-7	-50	57	-107	-3
	988	2019-01-22 13:03:28.22	-295	905	-1821	18	-7	-6	-85	65	-150	10
	989	2019-01-22 13:03:28.23	-283	902	-1813	26	-6	-11	-108	64	-172	22
	990	2019-01-22 13:03:28.24	-282	913	-1797	19	7	-18	-115	49	-164	33
	991	2019-01-22 13:03:28.25	-296	900	-1827	12	23	-25	-105	32	-137	36
	992	2019-01-22 13:03:28.26	-294	904	-1851	-2	29	-25	-104	24	-128	40
	993	2019-01-22 13:03:28.27	-293	902	-1839	-3	16	-23	-97	24	-121	36
	994	2019-01-22 13:03:28.28	-291	904	-1847	3	4	-20	-94	20	-114	37
	995	2019-01-22 13:03:28.29	-294	907	-1829	5	-4	-20	-78	9	-87	34
	996	2019-01-22 13:03:28.30	-291	908	-1812	10	-8	-23	-71	2	-73	34
	997	2019-01-22 13:03:28.31	-293	896	-1814	20	-11	-25	-58	0	-58	29
	998	2019-01-22 13:03:28.32	-300	877	-1808	30	-10	-24	-48	10	-58	19
	999	2019-01-22 13:03:28.33	-308	868	-1810	41	-10	-21	-27	17	-44	5
	1000	2019-01-22 13:03:28.34	-304	867	-1812	48	-5	-19	-17	18	-35	0
	1001	2019-01-22 13:03:28.35	-308	875	-1811	48	1	-17	-6	9	-15	-1
	1002	2019-01-22 13:03:28.36	-300	875	-1813	42	11	-18	-17	24	-41	-3
	1003	2019-01-22 13:03:28.37	-297	877	-1810	38	17	-20	1	50	-49	-25
	1004	2019-01-22 13:03:28.38	-295	869	-1821	39	18	-26	8	55	-47	-31
	1005	2019-01-22 13:03:28.39	-302	864	-1841	42	14	-31	45	76	-31	-60
	1006	2019-01-22 13:03:28.40	-305	864	-1843	46	4	-30	59	81	-22	-70
	1007	2019-01-22 13:03:28.41	-292	862	-1848	45	-4	-37	76	84	-8	-80
	1008	2019-01-22 13:03:28.42	-276	875	-1818	42	-9	-42	76	86	-10	-81
	1009	2019-01-22 13:03:28.43	-283	870	-1808	30	6	-55	76	82	-6	-79
	1010	2019-01-22 13:03:28.44	-276	850	-1821	15	24	-64	76	74	2	-75
	1011	2019-01-22 13:03:28.45	-285	848	-1834	7	24	-58	88	70	18	-79
	1012	2019-01-22 13:03:28.46	-290	849	-1849	2	16	-52	83	82	1	-82
	1013	2019-01-22 13:03:28.47	-292	856	-1853	-5	6	-50	81	82	-1	-81
	1014	2019-01-22 13:03:28.48	-295	866	-1860	-9	-11	-49	67	89	-22	-78
	1015	2019-01-22 13:03:28.49	-299	865	-1845	-16	-26	-48	65	72	-7	-68
	1016	2019-01-22 13:03:28.50	-283	867	-1831	-20	-29	-49	50	70	-20	-60
	1017	2019-01-22 13:03:28.51	-286	849	-1822	-27	-24	-47	53	70	-17	-61
	1018	2019-01-22 13:03:28.52	-306	850	-1821	-35	-11	-29	42	69	-27	-55
	1019	2019-01-22 13:03:28.53	-300	865	-1828	-39	-10	-19	54	69	-15	-61
	1020	2019-01-22 13:03:28.54	-301	877	-1816	-42	-7	-11	48	67	-19	-57
	1021	2019-01-22 13:03:28.55	-319	867	-1832	-42	-6	-9	52	64	-12	-58
	1022	2019-01-22 13:03:28.56	-312	871	-1814	-38	-13	-3	37	65	-28	-51
	1023	2019-01-22 13:03:28.57	-309	873	-1821	-32	-13	-4	40	44	-4	-42
	1024	2019-01-22 13:03:28.58	-313	867	-1813	-34	-11	-2	34	44	-10	-39
	1025	2019-01-22 13:03:28.59	-304	866	-1815	-30	-12	7	43	45	-2	-44
	1026	2019-01-22 13:03:28.60	-311	869	-1825	-27	-12	11	40	53	-13	-46
	1027	2019-01-22 13:03:28.61	-315	878	-1816	-27	-11	16	48	42	6	-45
	1028	2019-01-22 13:03:28.62	-315	880	-1823	-27	-8	16	45	39	6	-42
	1029	2019-01-22 13:03:28.63	-318	889	-1822	-29	-3	11	44	42	2	-43
	1030	2019-01-22 13:03:28.64	-313	887	-1815	-26	-2	6	27	47	-20	-37
	1031	2019-01-22 13:03:28.65	-310	887	-1810	-27	2	0	35	49	-14	-42
	1032	2019-01-22 13:03:28.66	-311	892	-1807	-28	8	-6	28	42	-14	-35
	1033	2019-01-22 13:03:28.67	-308	894	-1816	-26	12	-12	32	32	0	-32
	1034	2019-01-22 13:03:28.68	-308	899	-1819	-29	10	-14	17	34	-17	-25
	1035	2019-01-22 13:03:28.69	-307	896	-1831	-35	9	-18	19	27	-8	-23
	1036	2019-01-22 13:03:28.70	-303	905	-1822	-39	5	-19	13	33	-20	-23
	1037	2019-01-22 13:03:28.71	-295	906	-1822	-35	5	-21	11	26	-15	-18
	1038	2019-01-22 13:03:28.72	-307	902	-1826	-39	6	-25	-1	25	-26	-12
	1039	2019-01-22 13:03:28.73	-312	905	-1820	-33	4	-24	13	21	-8	-17
	1040	2019-01-22 13:03:28.74	-309	901	-1818	-24	6	-19	11	19	-8	-15
	1041	2019-01-22 13:03:28.75	-306	898	-1824	-23	10	-18	29	7	22	-18
	1042	2019-01-22 13:03:28.76	-299	889	-1826	-16	5	-9	35	23	12	-29
	1043	2019-01-22 13:03:28.77	-298	891	-1818	-7	3	-2	28	23	5	-25
	1044	2019-01-22 13:03:28.78	-293	905	-1816	-2	6	0	18	36	-18	-27
	1045	2019-01-22 13:03:28.79	-299	913	-1822	-1	12	-5	18	26	-8	-22
	1046	2019-01-22 13:03:28.80	-286	895	-1823	-1	16	-9	17	34	-17	-25
	1047	2019-01-22 13:03:28.81	-290	894	-1820	2	21	-13	32	35	-3	-33
	1048	2019-01-22 13:03:28.82	-284	890	-1815	2	24	-10	20	34	-14	-27
	1049	2019-01-22 13:03:28.83	-294	890	-1824	8	21	-11	17	19	-2	-18
	1050	2019-01-22 13:03:28.84	-289	883	-1836	16	17	-11	0	20	-20	-10
	1051	2019-01-22 13:03:28.85	-287	890	-1834	21	3	-5	-7	13	-20	-3
	1052	2019-01-22 13:03:28.86	-288	900	-1836	20	-6	-2	-17	27	-44	-5
	1053	2019-01-22 13:03:28.87	-285	908	-1837	11	-8	-7	-17	23	-40	-3
	1054	2019-01-22 13:03:28.88	-299	896	-1829	2	-11	-14	-32	20	-52	6
	1055	2019-01-22 13:03:28.89	-289	892	-1829	-4	-18	-15	-16	20	-36	-2
	1056	2019-01-22 13:03:28.90	-297	897	-1824	-5	-18	-15	-23	32	-55	-4
	1057	2019-01-22 13:03:28.91	-298	901	-1817	-6	-12	-19	-22	25	-47	-1
	1058	2019-01-22 13:03:28.92	-298	893	-1812	-4	-12	-24	-37	26	-63	5
	1059	2019-01-22 13:03:28.93	-313	888	-1818	1	-6	-29	-24	22	-46	1
	1060	2019-01-22 13:03:28.94	-313	878	-1818	7	-7	-36	-26	39	-65	-6
	1061	2019-01-22 13:03:28.95	-308	879	-1806	14	-10	-35	-24	18	-42	3
	1062	2019-01-22 13:03:28.96	-313	874	-1809	8	-3	-31	-26	12	-38	7
	1063	2019-01-22 13:03:28.97	-330	868	-1807	-1	5	-25	-9	7	-16	1
	1064	2019-01-22 13:03:28.98	-314	866	-1811	0	10	-12	-13	21	-34	-4
	1065	2019-01-22 13:03:28.99	-305	868	-1806	-7	11	-4	-5	28	-33	-11
	1066	2019-01-22 13:03:29.00	-302	878	-1818	-8	26	1	-20	32	-52	-6
	1067	2019-01-22 13:03:29.01	-300	881	-1825	3	29	3	-3	33	-36	-15
	1068	2019-01-22 13:03:29.02	-343	947	-1946	8	3	3	-3	53	-56	-25
	1069	2019-01-22 13:03:29.03	-319	875	-1808	11	17	-7	1	41	-40	-21
	1070	2019-01-22 13:03:29.04	-279	888	-1819	7	16	-9	-19	31	-50	-6
	1071	2019-01-22 13:03:29.05	-274	885	-1824	8	14	-14	-22	24	-46	-1
	1072	2019-01-22 13:03:29.06	-279	887	-1809	10	18	-22	-41	24	-65	8
	1073	2019-01-22 13:03:29.07	-288	881	-1816	5	28	-32	-34	18	-52	8
	1074	2019-01-22 13:03:29.08	-284	879	-1828	-1	32	-32	-40	26	-66	7
	1075	2019-01-22 13:03:29.09	-282	879	-1846	-1	24	-29	-20	22	-42	-1
	1076	2019-01-22 13:03:29.10	-288	879	-1840	-9	15	-28	-26	24	-50	1
	1077	2019-01-22 13:03:29.11	-285	874	-1839	-19	11	-25	-36	27	-63	4
	1078	2019-01-22 13:03:29.12	-291	880	-1841	-25	2	-21	-59	28	-87	15
	1079	2019-01-22 13:03:29.13	-289	870	-1839	-30	-12	-12	-52	10	-62	21
	1080	2019-01-22 13:03:29.14	-284	881	-1828	-29	-21	-4	-49	18	-67	15
	1081	2019-01-22 13:03:29.15	-285	888	-1818	-26	-22	-2	-30	14	-44	8
	1082	2019-01-22 13:03:29.16	-279	897	-1815	-32	-14	1	-36	6	-42	15
	1083	2019-01-22 13:03:29.17	-281	895	-1811	-29	-7	2	-10	11	-21	0
	1084	2019-01-22 13:03:29.18	-282	902	-1820	-20	1	2	-24	10	-34	7
	1085	2019-01-22 13:03:29.19	-292	896	-1831	-12	2	1	-20	18	-38	1
	1086	2019-01-22 13:03:29.20	-294	903	-1836	-5	-2	1	-28	11	-39	8
	1087	2019-01-22 13:03:29.21	-304	901	-1850	-4	-11	-4	-11	14	-25	-1
	1088	2019-01-22 13:03:29.22	-303	900	-1843	0	-23	-3	-23	20	-43	1
	1089	2019-01-22 13:03:29.23	-305	898	-1830	5	-35	-2	-24	19	-43	2
	1090	2019-01-22 13:03:29.24	-283	906	-1811	8	-33	-5	-19	36	-55	-8
	1091	2019-01-22 13:03:29.25	-297	914	-1813	7	-20	-14	-24	28	-52	-2
	1092	2019-01-22 13:03:29.26	-294	902	-1817	5	-11	-22	-46	29	-75	8
	1093	2019-01-22 13:03:29.27	-299	888	-1824	6	-9	-28	-35	34	-69	0
	1094	2019-01-22 13:03:29.28	-309	877	-1830	10	-15	-28	-32	40	-72	-4
	1095	2019-01-22 13:03:29.29	-305	872	-1820	8	-22	-25	-24	38	-62	-7
	1096	2019-01-22 13:03:29.30	-305	864	-1807	14	-23	-21	-16	41	-57	-12
	1097	2019-01-22 13:03:29.31	-295	874	-1798	19	-16	-18	11	34	-23	-22
	1098	2019-01-22 13:03:29.32	-298	880	-1804	16	-3	-16	21	39	-18	-30
	1099	2019-01-22 13:03:29.33	-266	870	-1744	8	-6	-13	38	50	-12	-44
	1100	2019-01-22 13:03:29.34	-294	878	-1824	12	18	-15	37	58	-21	-47
	1101	2019-01-22 13:03:29.35	-317	867	-1835	7	18	-14	40	52	-12	-46
	1102	2019-01-22 13:03:29.36	-315	866	-1841	8	3	-6	34	54	-20	-44
	1103	2019-01-22 13:03:29.37	-308	873	-1838	9	-16	0	33	50	-17	-41
	1104	2019-01-22 13:03:29.38	-315	873	-1815	-4	-19	-2	15	48	-33	-31
	1105	2019-01-22 13:03:29.39	-304	870	-1809	-9	-11	-5	17	32	-15	-24
	1106	2019-01-22 13:03:29.40	-300	893	-1806	-9	-2	-5	20	38	-18	-29
	1107	2019-01-22 13:03:29.41	-312	900	-1818	-20	9	-10	39	55	-16	-47
	1108	2019-01-22 13:03:29.42	-300	891	-1825	-26	15	-10	38	66	-28	-52
	1109	2019-01-22 13:03:29.43	-307	880	-1826	-25	16	-9	49	61	-12	-55
	1110	2019-01-22 13:03:29.44	-301	891	-1826	-22	15	-6	51	53	-2	-52
	1111	2019-01-22 13:03:29.45	-304	894	-1829	-20	10	-10	46	46	0	-46
	1112	2019-01-22 13:03:29.46	-303	896	-1821	-20	3	-11	32	51	-19	-41
	1113	2019-01-22 13:03:29.47	-302	900	-1824	-12	2	-18	31	48	-17	-39
	1114	2019-01-22 13:03:29.48	-284	902	-1825	-9	-2	-24	20	38	-18	-29
	1115	2019-01-22 13:03:29.49	-288	897	-1823	-7	1	-32	17	28	-11	-22
	1116	2019-01-22 13:03:29.50	-281	885	-1826	-3	7	-31	15	30	-15	-22
	1117	2019-01-22 13:03:29.51	-285	893	-1826	3	11	-32	26	30	-4	-28
	1118	2019-01-22 13:03:29.52	-290	885	-1837	-1	17	-33	18	33	-15	-25
	1119	2019-01-22 13:03:29.53	-298	884	-1850	0	8	-33	11	24	-13	-17
	1120	2019-01-22 13:03:29.54	-302	884	-1843	9	-8	-28	7	19	-12	-13
	1121	2019-01-22 13:03:29.55	-291	871	-1834	12	-19	-25	1	4	-3	-2
	1122	2019-01-22 13:03:29.56	-289	865	-1822	16	-17	-24	-10	6	-16	2
	1123	2019-01-22 13:03:29.57	-292	866	-1810	17	-12	-17	-5	12	-17	-3
	1124	2019-01-22 13:03:29.58	-302	865	-1812	14	1	-12	-1	11	-12	-5
	1125	2019-01-22 13:03:29.59	-305	858	-1815	8	10	-4	-17	-19	2	18
	1126	2019-01-22 13:03:29.60	-305	867	-1809	10	9	6	-42	-36	-6	39
	1127	2019-01-22 13:03:29.61	-302	880	-1816	12	9	9	-52	-38	-14	45
	1128	2019-01-22 13:03:29.62	-314	888	-1832	2	1	6	-44	-16	-28	30
	1129	2019-01-22 13:03:29.63	-301	874	-1806	1	-1	5	-40	-13	-27	26
	1130	2019-01-22 13:03:29.64	-291	890	-1816	8	-3	4	-38	-8	-30	23
	1131	2019-01-22 13:03:29.65	-297	898	-1815	7	-1	-2	-35	6	-41	14
	1132	2019-01-22 13:03:29.66	-291	903	-1818	0	4	-6	-44	-1	-43	22
	1133	2019-01-22 13:03:29.67	-297	891	-1830	-8	12	-9	-35	-3	-32	19
	1134	2019-01-22 13:03:29.68	-295	886	-1831	-11	15	-5	-44	-2	-42	23
	1135	2019-01-22 13:03:29.69	-292	891	-1837	-6	10	-5	-61	18	-79	21
	1136	2019-01-22 13:03:29.70	-299	887	-1838	1	6	-2	-73	24	-97	24
	1137	2019-01-22 13:03:29.71	-296	900	-1841	7	-1	-7	-65	39	-104	13
	1138	2019-01-22 13:03:29.72	-295	904	-1845	11	-6	-14	-59	46	-105	6
	1139	2019-01-22 13:03:29.73	-297	906	-1829	8	-13	-18	-66	21	-87	22
	1140	2019-01-22 13:03:29.74	-288	898	-1817	4	-13	-26	-60	10	-70	25
	1141	2019-01-22 13:03:29.75	-303	890	-1836	1	-6	-31	-51	30	-81	10
	1142	2019-01-22 13:03:29.76	-296	882	-1831	-1	-1	-30	-44	56	-100	-6
	1143	2019-01-22 13:03:29.77	-289	873	-1825	8	-8	-32	-32	72	-104	-20
	1144	2019-01-22 13:03:29.78	-290	872	-1830	12	-5	-29	-42	53	-95	-5
	1145	2019-01-22 13:03:29.79	-289	875	-1820	19	-4	-28	-48	35	-83	6
	1146	2019-01-22 13:03:29.80	-290	886	-1829	25	-7	-33	-42	49	-91	-3
	1147	2019-01-22 13:03:29.81	-290	879	-1824	22	-8	-30	-30	60	-90	-15
	1148	2019-01-22 13:03:29.82	-303	853	-1830	20	-14	-26	-16	55	-71	-19
	1149	2019-01-22 13:03:29.83	-302	860	-1835	34	-23	-16	-4	44	-48	-20
	1150	2019-01-22 13:03:29.84	-298	854	-1809	27	-23	-9	0	37	-37	-18
	1151	2019-01-22 13:03:29.85	-309	858	-1815	16	-10	-3	0	40	-40	-20
	1152	2019-01-22 13:03:29.86	-309	858	-1833	7	-3	5	-11	32	-43	-10
	1153	2019-01-22 13:03:29.87	-300	871	-1807	1	-4	10	-12	32	-44	-10
	1154	2019-01-22 13:03:29.88	-300	889	-1830	6	1	12	-12	35	-47	-11
	1155	2019-01-22 13:03:29.89	-311	880	-1848	5	-3	13	-17	31	-48	-7
	1156	2019-01-22 13:03:29.90	-302	871	-1822	1	-6	19	0	32	-32	-16
	1157	2019-01-22 13:03:29.91	-310	877	-1820	12	-13	24	-11	30	-41	-9
	1158	2019-01-22 13:03:29.92	-292	882	-1811	21	-10	21	-42	33	-75	4
	1159	2019-01-22 13:03:29.93	-292	883	-1815	20	4	15	-60	32	-92	14
	1160	2019-01-22 13:03:29.94	-300	889	-1822	12	21	9	-61	23	-84	19
	1161	2019-01-22 13:03:29.95	-295	879	-1835	11	25	4	-62	26	-88	18
	1162	2019-01-22 13:03:29.96	-298	885	-1829	16	22	2	-58	30	-88	14
	1163	2019-01-22 13:03:29.97	-296	878	-1839	19	18	-4	-79	29	-108	25
	1164	2019-01-22 13:03:29.98	-296	877	-1834	23	14	-9	-82	28	-110	27
	1165	2019-01-22 13:03:29.99	-289	876	-1829	30	9	-21	-64	43	-107	10
	1166	2019-01-22 13:03:30.00	-283	881	-1835	38	0	-30	-48	28	-76	10
	1167	2019-01-22 13:03:30.01	-287	887	-1837	32	-1	-37	-27	34	-61	-3
	1168	2019-01-22 13:03:30.02	-290	870	-1845	22	3	-42	-13	16	-29	-1
	1169	2019-01-22 13:03:30.03	-291	859	-1836	16	6	-42	-23	9	-32	7
	1170	2019-01-22 13:03:30.04	-297	866	-1831	13	6	-40	-6	8	-14	-1
	1171	2019-01-22 13:03:30.05	-290	857	-1847	8	5	-38	4	8	-4	-6
	1172	2019-01-22 13:03:30.06	-302	869	-1839	4	-1	-35	25	-4	29	-10
	1173	2019-01-22 13:03:30.07	-299	869	-1839	4	-8	-35	20	12	8	-16
	1174	2019-01-22 13:03:30.08	-286	864	-1824	-5	-8	-33	11	5	6	-8
	1175	2019-01-22 13:03:30.09	-295	858	-1824	-17	3	-32	2	9	-7	-5
	1176	2019-01-22 13:03:30.10	-298	840	-1834	-23	8	-22	-12	-17	5	14
	1177	2019-01-22 13:03:30.11	-306	852	-1845	-24	3	-8	-16	-8	-8	12
	1178	2019-01-22 13:03:30.12	-296	859	-1842	-24	-5	1	7	14	-7	-10
	1179	2019-01-22 13:03:30.13	-283	870	-1833	-21	-14	6	-5	28	-33	-11
	1180	2019-01-22 13:03:30.14	-307	867	-1834	-16	-16	4	-21	20	-41	0
	1181	2019-01-22 13:03:30.15	-319	866	-1843	-4	-25	1	-35	18	-53	8
	1182	2019-01-22 13:03:30.16	-301	870	-1833	8	-33	4	-17	25	-42	-4
	1183	2019-01-22 13:03:30.17	-313	854	-1841	1	-31	3	-10	29	-39	-9
	1184	2019-01-22 13:03:30.18	-318	866	-1823	-6	-28	8	0	14	-14	-7
	1185	2019-01-22 13:03:30.19	-304	869	-1805	5	-22	11	-15	-2	-13	8
	1186	2019-01-22 13:03:30.20	-291	871	-1807	7	-7	6	-9	-12	3	10
	1187	2019-01-22 13:03:30.21	-298	853	-1818	5	7	-2	-17	-3	-14	10
	1188	2019-01-22 13:03:30.22	-300	860	-1819	9	10	-4	-18	-8	-10	13
	1189	2019-01-22 13:03:30.23	-289	868	-1822	8	12	-4	-27	4	-31	11
	1190	2019-01-22 13:03:30.24	-296	867	-1834	-5	15	-11	-22	-11	-11	16
	1191	2019-01-22 13:03:30.25	-299	855	-1826	-8	10	-17	-36	-18	-18	27
	1192	2019-01-22 13:03:30.26	-292	852	-1826	1	0	-12	-33	-28	-5	30
	1193	2019-01-22 13:03:30.27	-294	849	-1844	3	-3	-18	-33	-17	-16	25
	1194	2019-01-22 13:03:30.28	-276	860	-1815	-3	0	-18	-15	-16	1	15
	1195	2019-01-22 13:03:30.29	-288	865	-1835	-8	4	-20	-20	-17	-3	18
	1196	2019-01-22 13:03:30.30	-303	868	-1856	-27	5	-23	-20	-37	17	28
	1197	2019-01-22 13:03:30.31	-300	857	-1845	-44	4	-24	-30	-45	15	37
	1198	2019-01-22 13:03:30.32	-300	853	-1846	-41	-9	-23	-25	-48	23	36
	1199	2019-01-22 13:03:30.33	-304	853	-1840	-33	-20	-20	-30	-34	4	32
	1200	2019-01-22 13:03:30.34	-303	870	-1823	-24	-25	-18	-30	-29	-1	29
	1201	2019-01-22 13:03:30.35	-302	869	-1823	-21	-22	-21	-44	-32	-12	38
	1202	2019-01-22 13:03:30.36	-303	862	-1806	-23	-12	-25	-30	-41	11	35
	1203	2019-01-22 13:03:30.37	-288	865	-1801	-19	-2	-24	-40	-33	-7	36
	1204	2019-01-22 13:03:30.38	-306	862	-1823	-13	8	-23	-32	-30	-2	31
	1205	2019-01-22 13:03:30.39	-306	852	-1830	-23	15	-17	-41	-27	-14	34
	1206	2019-01-22 13:03:30.40	-300	847	-1833	-23	13	-4	-38	-36	-2	37
	1207	2019-01-22 13:03:30.41	-295	866	-1831	-22	13	4	-59	-43	-16	51
	1208	2019-01-22 13:03:30.42	-300	869	-1839	-25	12	10	-50	-41	-9	45
	1209	2019-01-22 13:03:30.43	-297	874	-1843	-26	7	15	-60	-29	-31	44
	1210	2019-01-22 13:03:30.44	-300	881	-1834	-19	-1	13	-52	-30	-22	41
	1211	2019-01-22 13:03:30.45	-296	880	-1840	-15	-8	10	-60	-36	-24	48
	1212	2019-01-22 13:03:30.46	-292	879	-1829	-13	-12	5	-59	-41	-18	50
	1213	2019-01-22 13:03:30.47	-289	891	-1825	-10	-11	4	-62	-34	-28	48
	1214	2019-01-22 13:03:30.48	-290	897	-1825	-12	-10	2	-44	-41	-3	42
	1215	2019-01-22 13:03:30.49	-289	900	-1833	-13	-4	-4	-51	-29	-22	40
	1216	2019-01-22 13:03:30.50	-286	905	-1839	-19	1	-15	-57	-35	-22	46
	1217	2019-01-22 13:03:30.51	-280	902	-1829	-17	1	-22	-65	-43	-22	54
	1218	2019-01-22 13:03:30.52	-289	883	-1837	-3	-4	-31	-64	-61	-3	62
	1219	2019-01-22 13:03:30.53	-293	885	-1843	8	-10	-37	-83	-58	-25	70
	1220	2019-01-22 13:03:30.54	-298	885	-1843	14	-15	-39	-79	-48	-31	63
	1221	2019-01-22 13:03:30.55	-299	893	-1832	10	-19	-40	-78	-38	-40	58
	1222	2019-01-22 13:03:30.56	-291	891	-1818	6	-24	-42	-65	-46	-19	55
	1223	2019-01-22 13:03:30.57	-296	887	-1833	0	-18	-45	-77	-45	-32	61
	1224	2019-01-22 13:03:30.58	-286	888	-1827	-2	-20	-49	-65	-47	-18	56
	1225	2019-01-22 13:03:30.59	-286	883	-1827	-3	-22	-49	-71	-43	-28	57
	1226	2019-01-22 13:03:30.60	-294	884	-1835	-10	-19	-52	-56	-45	-11	50
	1227	2019-01-22 13:03:30.61	-300	890	-1842	-23	-19	-50	-66	-44	-22	55
	1228	2019-01-22 13:03:30.62	-309	883	-1851	-37	-26	-47	-55	-46	-9	50
	1229	2019-01-22 13:03:30.63	-314	889	-1848	-42	-33	-44	-58	-38	-20	48
	1230	2019-01-22 13:03:30.64	-320	887	-1851	-45	-43	-39	-56	-46	-10	51
	1231	2019-01-22 13:03:30.65	-320	898	-1840	-49	-52	-33	-70	-46	-24	58
	1232	2019-01-22 13:03:30.66	-327	903	-1841	-53	-54	-30	-60	-50	-10	55
	1233	2019-01-22 13:03:30.67	-331	906	-1839	-58	-53	-26	-67	-58	-9	62
	1234	2019-01-22 13:03:30.68	-321	913	-1828	-60	-45	-22	-56	-66	10	61
	1235	2019-01-22 13:03:30.69	-319	910	-1842	-57	-40	-19	-59	-58	-1	58
	1236	2019-01-22 13:03:30.70	-322	925	-1829	-48	-37	-13	-46	-57	11	51
	1237	2019-01-22 13:03:30.71	-330	922	-1825	-35	-43	-10	-51	-48	-3	49
	1238	2019-01-22 13:03:30.72	-320	928	-1824	-28	-43	-14	-37	-40	3	38
	1239	2019-01-22 13:03:30.73	-321	931	-1825	-22	-47	-21	-52	-41	-11	46
	1240	2019-01-22 13:03:30.74	-316	924	-1819	-17	-50	-31	-48	-56	8	52
	1241	2019-01-22 13:03:30.75	-312	922	-1822	-20	-47	-39	-57	-46	-11	51
	1242	2019-01-22 13:03:30.76	-320	908	-1816	-24	-50	-45	-39	-37	-2	38
	1243	2019-01-22 13:03:30.77	-318	909	-1817	-20	-56	-45	-45	-36	-9	40
	1244	2019-01-22 13:03:30.78	-303	896	-1817	-16	-59	-47	-43	-55	12	49
	1245	2019-01-22 13:03:30.79	-310	902	-1812	-13	-62	-53	-60	-51	-9	55
	1246	2019-01-22 13:03:30.80	-314	878	-1808	-10	-60	-56	-52	-48	-4	50
	1247	2019-01-22 13:03:30.81	-316	862	-1794	2	-56	-53	-56	-38	-18	47
	1248	2019-01-22 13:03:30.82	-325	851	-1776	21	-54	-44	-51	-51	0	51
	1249	2019-01-22 13:03:30.83	-319	847	-1789	30	-50	-37	-59	-49	-10	54
	1250	2019-01-22 13:03:30.84	-311	840	-1804	30	-46	-28	-45	-54	9	49
	1251	2019-01-22 13:03:30.85	-311	841	-1806	27	-49	-21	-59	-49	-10	54
	1252	2019-01-22 13:03:30.86	-309	849	-1812	21	-47	-22	-55	-52	-3	53
	1253	2019-01-22 13:03:30.87	-309	845	-1821	3	-48	-19	-57	-43	-14	50
	1254	2019-01-22 13:03:30.88	-322	831	-1826	-8	-50	-19	-49	-40	-9	44
	1255	2019-01-22 13:03:30.89	-317	836	-1818	-10	-61	-18	-54	-39	-15	46
	1256	2019-01-22 13:03:30.90	-317	843	-1812	-7	-65	-18	-46	-50	4	48
	1257	2019-01-22 13:03:30.91	-319	841	-1825	-19	-64	-20	-55	-56	1	55
	1258	2019-01-22 13:03:30.92	-331	845	-1837	-25	-69	-22	-52	-60	8	56
	1259	2019-01-22 13:03:30.93	-332	836	-1832	-32	-74	-22	-57	-49	-8	53
	1260	2019-01-22 13:03:30.94	-333	827	-1831	-36	-80	-21	-39	-51	12	45
	1261	2019-01-22 13:03:30.95	-337	837	-1814	-42	-86	-21	-47	-52	5	49
	1262	2019-01-22 13:03:30.96	-327	845	-1807	-50	-76	-24	-48	-52	4	50
	1263	2019-01-22 13:03:30.97	-337	836	-1809	-60	-59	-24	-58	-53	-5	55
	1264	2019-01-22 13:03:30.98	-354	835	-1819	-68	-46	-18	-52	-64	12	58
	1265	2019-01-22 13:03:30.99	-355	833	-1819	-70	-41	-6	-61	-54	-7	57
	1266	2019-01-22 13:03:31.00	-373	840	-1831	-68	-43	6	-44	-46	2	45
	1267	2019-01-22 13:03:31.01	-377	846	-1828	-66	-50	14	-39	-42	3	40
	1268	2019-01-22 13:03:31.02	-380	849	-1815	-65	-66	22	-33	-46	13	39
	1269	2019-01-22 13:03:31.03	-362	862	-1798	-60	-68	22	-43	-55	12	49
	1270	2019-01-22 13:03:31.04	-362	881	-1805	-65	-66	19	-46	-62	16	54
	1271	2019-01-22 13:03:31.05	-357	890	-1796	-72	-59	15	-43	-61	18	52
	1272	2019-01-22 13:03:31.06	-360	884	-1802	-75	-47	10	-30	-65	35	47
	1273	2019-01-22 13:03:31.07	-351	892	-1796	-78	-37	7	-35	-66	31	50
	1274	2019-01-22 13:03:31.08	-341	889	-1797	-76	-24	-1	-26	-68	42	47
	1275	2019-01-22 13:03:31.09	-329	877	-1804	-71	-15	-7	-24	-66	42	45
	1276	2019-01-22 13:03:31.10	-324	876	-1803	-61	-9	-11	-16	-73	57	44
	1277	2019-01-22 13:03:31.11	-325	884	-1811	-49	-8	-5	-19	-70	51	44
	1278	2019-01-22 13:03:31.12	-350	865	-1828	-57	-22	9	-22	-80	58	51
	1279	2019-01-22 13:03:31.13	-345	877	-1810	-54	-39	19	-16	-77	61	46
	1280	2019-01-22 13:03:31.14	-343	888	-1822	-49	-52	22	-6	-68	62	37
	1281	2019-01-22 13:03:31.15	-345	893	-1807	-56	-60	16	-17	-66	49	41
	1282	2019-01-22 13:03:31.16	-348	891	-1800	-62	-65	17	-22	-61	39	41
	1283	2019-01-22 13:03:31.17	-349	899	-1801	-73	-59	14	-39	-60	21	49
	1284	2019-01-22 13:03:31.18	-355	891	-1814	-90	-52	14	-43	-69	26	56
	1285	2019-01-22 13:03:31.19	-370	893	-1815	-103	-52	20	-47	-80	33	63
	1286	2019-01-22 13:03:31.20	-372	888	-1825	-106	-59	33	-43	-76	33	59
	1287	2019-01-22 13:03:31.21	-366	900	-1813	-104	-72	44	-46	-60	14	53
	1288	2019-01-22 13:03:31.22	-367	918	-1810	-106	-83	52	-41	-47	6	44
	1289	2019-01-22 13:03:31.23	-373	922	-1799	-104	-87	52	-54	-57	3	55
	1290	2019-01-22 13:03:31.24	-376	930	-1777	-104	-88	52	-57	-55	-2	56
	1291	2019-01-22 13:03:31.25	-371	941	-1763	-102	-80	50	-74	-61	-13	67
	1292	2019-01-22 13:03:31.26	-378	937	-1766	-104	-69	46	-77	-58	-19	67
	1293	2019-01-22 13:03:31.27	-391	932	-1760	-99	-61	43	-76	-61	-15	68
	1294	2019-01-22 13:03:31.28	-389	950	-1760	-90	-54	43	-80	-66	-14	73
	1295	2019-01-22 13:03:31.29	-374	966	-1759	-84	-45	32	-92	-60	-32	76
	1296	2019-01-22 13:03:31.30	-374	978	-1777	-82	-31	19	-95	-55	-40	75
	1297	2019-01-22 13:03:31.31	-383	956	-1794	-84	-21	12	-93	-53	-40	73
	1298	2019-01-22 13:03:31.32	-387	938	-1805	-76	-24	5	-93	-58	-35	75
	1299	2019-01-22 13:03:31.33	-377	940	-1804	-68	-31	10	-90	-60	-30	75
	1300	2019-01-22 13:03:31.34	-378	943	-1788	-69	-32	16	-81	-58	-23	69
	1301	2019-01-22 13:03:31.35	-376	948	-1785	-74	-27	19	-79	-57	-22	68
	1302	2019-01-22 13:03:31.36	-363	957	-1803	-78	-22	22	-76	-55	-21	65
	1303	2019-01-22 13:03:31.37	-367	982	-1783	-77	-21	22	-78	-42	-36	60
	1304	2019-01-22 13:03:31.38	-375	979	-1803	-79	-19	16	-81	-40	-41	60
	1305	2019-01-22 13:03:31.39	-376	963	-1793	-77	-28	17	-79	-39	-40	59
	1306	2019-01-22 13:03:31.40	-377	955	-1765	-55	-36	20	-85	-40	-45	62
	1307	2019-01-22 13:03:31.41	-370	963	-1761	-38	-36	15	-86	-28	-58	57
	1308	2019-01-22 13:03:31.42	-365	966	-1756	-34	-29	12	-80	-25	-55	52
	1309	2019-01-22 13:03:31.43	-369	961	-1757	-30	-19	8	-86	-32	-54	59
	1310	2019-01-22 13:03:31.44	-365	964	-1758	-27	-11	5	-89	-41	-48	65
	1311	2019-01-22 13:03:31.45	-367	965	-1766	-25	-1	-1	-81	-44	-37	62
	1312	2019-01-22 13:03:31.46	-369	962	-1786	-29	1	-6	-74	-25	-49	49
	1313	2019-01-22 13:03:31.47	-376	964	-1793	-32	-3	-9	-75	-20	-55	47
	1314	2019-01-22 13:03:31.48	-382	971	-1810	-34	-17	-11	-82	-21	-61	51
	1315	2019-01-22 13:03:31.49	-375	972	-1804	-37	-28	-14	-79	-32	-47	55
	1316	2019-01-22 13:03:31.50	-374	960	-1805	-42	-37	-18	-80	-35	-45	57
	1317	2019-01-22 13:03:31.51	-380	956	-1791	-47	-38	-18	-82	-44	-38	63
	1318	2019-01-22 13:03:31.52	-380	961	-1770	-49	-34	-18	-78	-44	-34	61
	1319	2019-01-22 13:03:31.53	-382	950	-1768	-50	-26	-16	-73	-50	-23	61
	1320	2019-01-22 13:03:31.54	-386	939	-1767	-48	-23	-11	-77	-47	-30	62
	1321	2019-01-22 13:03:31.55	-376	943	-1752	-40	-17	-3	-75	-41	-34	58
	1322	2019-01-22 13:03:31.56	-384	937	-1767	-29	-13	2	-75	-39	-36	57
	1323	2019-01-22 13:03:31.57	-389	934	-1767	-23	-12	10	-80	-52	-28	66
	1324	2019-01-22 13:03:31.58	-393	934	-1762	-14	-10	13	-76	-46	-30	61
	1325	2019-01-22 13:03:31.59	-376	927	-1752	-8	-8	16	-59	-33	-26	46
	1326	2019-01-22 13:03:31.60	-379	934	-1750	-1	-3	16	-64	-26	-38	45
	1327	2019-01-22 13:03:31.61	-375	942	-1760	2	4	12	-60	-33	-27	46
	1328	2019-01-22 13:03:31.62	-370	946	-1773	-3	7	6	-56	-32	-24	44
	1329	2019-01-22 13:03:31.63	-371	946	-1788	-10	5	-1	-55	-34	-21	44
	1330	2019-01-22 13:03:31.64	-369	943	-1796	-18	1	-10	-68	-32	-36	50
	1331	2019-01-22 13:03:31.65	-370	941	-1797	-33	-4	-15	-64	-28	-36	46
	1332	2019-01-22 13:03:31.66	-364	938	-1798	-46	-12	-20	-60	-35	-25	47
	1333	2019-01-22 13:03:31.67	-370	957	-1782	-56	-18	-25	-54	-38	-16	46
	1334	2019-01-22 13:03:31.68	-369	954	-1778	-61	-17	-34	-66	-40	-26	53
	1335	2019-01-22 13:03:31.69	-369	958	-1760	-70	-15	-39	-69	-39	-30	54
	1336	2019-01-22 13:03:31.70	-371	957	-1776	-71	-11	-48	-63	-28	-35	45
	1337	2019-01-22 13:03:31.71	-376	960	-1772	-78	-9	-48	-54	-31	-23	42
	1338	2019-01-22 13:03:31.72	-375	946	-1773	-80	-6	-42	-60	-32	-28	46
	1339	2019-01-22 13:03:31.73	-387	939	-1777	-80	-7	-29	-63	-36	-27	49
	1340	2019-01-22 13:03:31.74	-386	948	-1767	-71	-10	-10	-68	-40	-28	54
	1341	2019-01-22 13:03:31.75	-380	957	-1776	-66	-16	6	-53	-36	-17	44
	1342	2019-01-22 13:03:31.76	-400	976	-1766	-59	-21	19	-52	-22	-30	37
	1343	2019-01-22 13:03:31.77	-385	975	-1759	-55	-21	23	-54	-24	-30	39
	1344	2019-01-22 13:03:31.78	-387	962	-1759	-51	-18	22	-64	-26	-38	45
	1345	2019-01-22 13:03:31.79	-385	974	-1758	-48	-18	25	-50	-20	-30	35
	1346	2019-01-22 13:03:31.80	-385	984	-1761	-49	-8	24	-55	-14	-41	34
	1347	2019-01-22 13:03:31.81	-380	990	-1754	-56	2	18	-49	-22	-27	35
	1348	2019-01-22 13:03:31.82	-383	995	-1754	-54	7	14	-49	-18	-31	33
	1349	2019-01-22 13:03:31.83	-388	984	-1768	-50	6	4	-37	-16	-21	26
	1350	2019-01-22 13:03:31.84	-381	997	-1764	-40	0	-2	-55	-14	-41	34
	1351	2019-01-22 13:03:31.85	-382	999	-1759	-29	-7	-13	-52	-10	-42	31
	1352	2019-01-22 13:03:31.86	-358	1000	-1740	-29	-1	-22	-62	-8	-54	35
	1353	2019-01-22 13:03:31.87	-368	1003	-1739	-28	3	-29	-48	-15	-33	31
	1354	2019-01-22 13:03:31.88	-374	987	-1751	-33	11	-32	-46	-17	-29	31
	1355	2019-01-22 13:03:31.89	-379	985	-1754	-42	17	-29	-46	-26	-20	36
	1356	2019-01-22 13:03:31.90	-384	992	-1770	-47	12	-21	-60	-22	-38	41
	1357	2019-01-22 13:03:31.91	-370	1001	-1775	-54	3	-15	-51	-30	-21	40
	1358	2019-01-22 13:03:31.92	-372	1001	-1766	-57	0	-14	-61	-36	-25	48
	1359	2019-01-22 13:03:31.93	-371	1006	-1762	-49	-1	-13	-63	-38	-25	50
	1360	2019-01-22 13:03:31.94	-372	997	-1748	-38	2	-11	-64	-29	-35	46
	1361	2019-01-22 13:03:31.95	-372	988	-1748	-26	2	-12	-56	-31	-25	43
	1362	2019-01-22 13:03:31.96	-385	980	-1762	-17	2	-11	-63	-30	-33	46
	1363	2019-01-22 13:03:31.97	-370	993	-1760	-13	-2	-2	-52	-35	-17	43
	1364	2019-01-22 13:03:31.98	-369	995	-1769	-15	-5	-1	-58	-26	-32	42
	1365	2019-01-22 13:03:31.99	-368	1005	-1779	-21	-9	2	-58	-29	-29	43
	1366	2019-01-22 13:03:32.00	-370	1008	-1765	-25	-13	-1	-79	-30	-49	54
	1367	2019-01-22 13:03:32.01	-385	1002	-1770	-23	-22	-8	-68	-33	-35	50
	1368	2019-01-22 13:03:32.02	-377	992	-1770	-18	-31	-11	-67	-33	-34	50
	1369	2019-01-22 13:03:32.03	-395	979	-1763	-15	-38	-16	-54	-32	-22	43
	1370	2019-01-22 13:03:32.04	-380	989	-1752	-12	-38	-16	-54	-10	-44	32
	1371	2019-01-22 13:03:32.05	-378	988	-1739	-17	-26	-19	-51	-30	-21	40
	1372	2019-01-22 13:03:32.06	-370	992	-1735	-22	-9	-20	-59	-33	-26	46
	1373	2019-01-22 13:03:32.07	-381	986	-1750	-22	5	-18	-46	-33	-13	39
	1374	2019-01-22 13:03:32.08	-387	980	-1765	-18	11	-16	-56	-23	-33	39
	1375	2019-01-22 13:03:32.09	-391	975	-1773	-10	8	-8	-39	-18	-21	28
	1376	2019-01-22 13:03:32.10	-384	983	-1774	-4	-2	-6	-52	-20	-32	36
	1377	2019-01-22 13:03:32.11	-386	996	-1773	-1	-12	-6	-48	-15	-33	31
	1378	2019-01-22 13:03:32.12	-380	999	-1758	-6	-14	-12	-62	-16	-46	39
	1379	2019-01-22 13:03:32.13	-382	991	-1746	-15	-10	-17	-53	-14	-39	33
	1380	2019-01-22 13:03:32.14	-386	986	-1734	-15	-2	-20	-56	-15	-41	35
	1381	2019-01-22 13:03:32.15	-384	980	-1747	-14	5	-19	-47	-21	-26	34
	1382	2019-01-22 13:03:32.16	-388	984	-1756	-16	11	-19	-58	-13	-45	35
	1383	2019-01-22 13:03:32.17	-444	1021	-1795	-29	43	-21	-50	-13	-37	31
	1384	2019-01-22 13:03:32.18	-375	990	-1751	-26	4	-21	-60	-11	-49	35
	1385	2019-01-22 13:03:32.19	-349	994	-1767	-3	-11	-10	-54	-15	-39	34
	1386	2019-01-22 13:03:32.20	-376	995	-1753	-7	-11	-22	-61	-16	-45	38
	1387	2019-01-22 13:03:32.21	-373	987	-1749	-17	-4	-26	-54	-20	-34	37
	1388	2019-01-22 13:03:32.22	-377	979	-1749	-21	2	-26	-59	-16	-43	37
	1389	2019-01-22 13:03:32.23	-379	975	-1753	-27	7	-22	-51	-24	-27	37
	1390	2019-01-22 13:03:32.24	-389	963	-1755	-28	6	-14	-58	-20	-38	39
	1391	2019-01-22 13:03:32.25	-388	985	-1755	-21	5	-8	-50	-21	-29	35
	1392	2019-01-22 13:03:32.26	-386	996	-1750	-15	2	-6	-62	-16	-46	39
	1393	2019-01-22 13:03:32.27	-374	1003	-1750	-15	6	-8	-50	-19	-31	34
	1394	2019-01-22 13:03:32.28	-376	990	-1740	-12	10	-11	-56	-18	-38	37
	1395	2019-01-22 13:03:32.29	-389	971	-1761	-11	10	-11	-45	-15	-30	30
	1396	2019-01-22 13:03:32.30	-387	972	-1757	-3	-1	-3	-51	-6	-45	28
	1397	2019-01-22 13:03:32.31	-375	986	-1748	1	-5	1	-38	-9	-29	23
	1398	2019-01-22 13:03:32.32	-371	992	-1761	-10	2	1	-39	-6	-33	22
	1399	2019-01-22 13:03:32.33	-373	992	-1759	-17	2	-2	-45	-23	-22	34
	1400	2019-01-22 13:03:32.34	-373	1004	-1765	-20	0	-9	-65	-19	-46	42
	1401	2019-01-22 13:03:32.35	-377	1006	-1763	-22	-3	-20	-57	-22	-35	39
	1402	2019-01-22 13:03:32.36	-379	999	-1760	-27	-3	-28	-61	-15	-46	38
	1403	2019-01-22 13:03:32.37	-380	990	-1755	-19	-7	-34	-56	-14	-42	35
	1404	2019-01-22 13:03:32.38	-377	989	-1751	-16	-8	-32	-60	-11	-49	35
	1405	2019-01-22 13:03:32.39	-380	987	-1750	-15	-11	-38	-48	-19	-29	33
	1406	2019-01-22 13:03:32.40	-386	992	-1748	-20	-8	-31	-54	-19	-35	36
	1407	2019-01-22 13:03:32.41	-378	988	-1753	-25	-9	-29	-53	-28	-25	40
	1408	2019-01-22 13:03:32.42	-380	980	-1749	-29	-7	-21	-60	-24	-36	42
	1409	2019-01-22 13:03:32.43	-373	995	-1756	-31	-14	-8	-55	-21	-34	38
	1410	2019-01-22 13:03:32.44	-375	1006	-1767	-31	-13	-6	-66	-15	-51	40
	1411	2019-01-22 13:03:32.45	-389	1007	-1759	-33	-15	-10	-60	-17	-43	38
	1412	2019-01-22 13:03:32.46	-374	994	-1751	-28	-17	-7	-66	-19	-47	42
	1413	2019-01-22 13:03:32.47	-388	997	-1744	-19	-17	-5	-53	-27	-26	40
	1414	2019-01-22 13:03:32.48	-391	995	-1746	-10	-16	-7	-56	-24	-32	40
	1415	2019-01-22 13:03:32.49	-390	988	-1749	-7	-17	-1	-55	-25	-30	40
	1416	2019-01-22 13:03:32.50	-383	997	-1751	-2	-13	-1	-62	-23	-39	42
	1417	2019-01-22 13:03:32.51	-377	1005	-1751	-2	-7	-3	-58	-31	-27	44
	1418	2019-01-22 13:03:32.52	-384	1000	-1751	-5	-3	-6	-65	-27	-38	46
	1419	2019-01-22 13:03:32.53	-381	990	-1747	-4	-1	-9	-62	-32	-30	47
	1420	2019-01-22 13:03:32.54	-382	986	-1744	-2	0	-11	-71	-26	-45	48
	1421	2019-01-22 13:03:32.55	-374	991	-1744	-2	3	-10	-63	-32	-31	47
	1422	2019-01-22 13:03:32.56	-383	993	-1746	0	4	-16	-63	-30	-33	46
	1423	2019-01-22 13:03:32.57	-380	995	-1753	-3	4	-15	-55	-25	-30	40
	1424	2019-01-22 13:03:32.58	-383	1000	-1762	-10	2	-18	-53	-23	-30	38
	1425	2019-01-22 13:03:32.59	-383	1006	-1758	-18	2	-21	-48	-23	-25	35
	1426	2019-01-22 13:03:32.60	-385	1004	-1766	-28	-4	-22	-64	-19	-45	41
	1427	2019-01-22 13:03:32.61	-377	989	-1751	-28	-6	-21	-64	-25	-39	44
	1428	2019-01-22 13:03:32.62	-388	981	-1747	-24	-10	-17	-64	-19	-45	41
	1429	2019-01-22 13:03:32.63	-388	987	-1742	-18	-9	-13	-51	-16	-35	33
	1430	2019-01-22 13:03:32.64	-394	994	-1747	-15	-8	-10	-58	-20	-38	39
	1431	2019-01-22 13:03:32.65	-387	1001	-1740	-14	-3	-10	-58	-26	-32	42
	1432	2019-01-22 13:03:32.66	-393	1003	-1749	-18	0	-11	-64	-19	-45	41
	1433	2019-01-22 13:03:32.67	-390	1000	-1749	-26	-2	-12	-57	-26	-31	41
	1434	2019-01-22 13:03:32.68	-397	997	-1748	-26	-4	-12	-64	-26	-38	45
	1435	2019-01-22 13:03:32.69	-389	991	-1746	-20	-7	-7	-62	-26	-36	44
	1436	2019-01-22 13:03:32.70	-378	999	-1745	-16	-9	-8	-61	-23	-38	42
	1437	2019-01-22 13:03:32.71	-382	1008	-1744	-16	-7	-9	-51	-28	-23	39
	1438	2019-01-22 13:03:32.72	-383	1003	-1747	-18	-3	-8	-58	-24	-34	41
	1439	2019-01-22 13:03:32.73	-378	996	-1749	-21	-4	-9	-58	-26	-32	42
	1440	2019-01-22 13:03:32.74	-378	1005	-1747	-20	-5	-8	-69	-28	-41	48
	1441	2019-01-22 13:03:32.75	-384	1004	-1752	-22	-6	-12	-74	-36	-38	55
	1442	2019-01-22 13:03:32.76	-394	1005	-1754	-23	-13	-12	-80	-33	-47	56
	1443	2019-01-22 13:03:32.77	-386	1000	-1758	-22	-15	-10	-71	-28	-43	49
	1444	2019-01-22 13:03:32.78	-379	1005	-1745	-19	-16	-7	-61	-18	-43	39
	1445	2019-01-22 13:03:32.79	-381	1004	-1749	-19	-8	-9	-58	-23	-35	40
	1446	2019-01-22 13:03:32.80	-383	1000	-1746	-23	-4	-10	-68	-26	-42	47
	1447	2019-01-22 13:03:32.81	-393	1006	-1744	-23	-3	-8	-65	-33	-32	49
	1448	2019-01-22 13:03:32.82	-387	1004	-1759	-17	-6	-6	-65	-25	-40	45
	1449	2019-01-22 13:03:32.83	-390	1002	-1761	-19	-14	-4	-58	-24	-34	41
	1450	2019-01-22 13:03:32.84	-392	1011	-1753	-15	-18	-3	-57	-19	-38	38
	1451	2019-01-22 13:03:32.85	-384	1019	-1739	-14	-13	-7	-56	-25	-31	40
	1452	2019-01-22 13:03:32.86	-386	1025	-1732	-10	-4	-14	-63	-23	-40	43
	1453	2019-01-22 13:03:32.87	-390	1026	-1733	-5	7	-18	-55	-20	-35	37
	1454	2019-01-22 13:03:32.88	-391	1017	-1741	-1	13	-25	-54	-22	-32	38
	1455	2019-01-22 13:03:32.89	-393	1010	-1750	4	9	-25	-50	-24	-26	37
	1456	2019-01-22 13:03:32.90	-396	1006	-1752	9	3	-21	-68	-28	-40	48
	1457	2019-01-22 13:03:32.91	-391	995	-1750	10	-2	-17	-56	-27	-29	41
	1458	2019-01-22 13:03:32.92	-383	996	-1741	6	-3	-8	-46	-29	-17	37
	1459	2019-01-22 13:03:32.93	-383	1001	-1737	9	-3	-4	-44	-31	-13	37
	1460	2019-01-22 13:03:32.94	-383	1000	-1736	3	1	-4	-55	-22	-33	38
	1461	2019-01-22 13:03:32.95	-379	1004	-1747	0	5	-5	-54	-12	-42	33
	1462	2019-01-22 13:03:32.96	-383	1000	-1748	1	5	-6	-60	-24	-36	42
	1463	2019-01-22 13:03:32.97	-391	995	-1754	6	-2	-9	-60	-29	-31	44
	1464	2019-01-22 13:03:32.98	-391	988	-1737	16	-2	-9	-60	-32	-28	46
	1465	2019-01-22 13:03:32.99	-376	998	-1733	18	3	-9	-55	-31	-24	43
	1466	2019-01-22 13:03:33.00	-388	999	-1736	18	13	-12	-63	-35	-28	49
	1467	2019-01-22 13:03:33.01	-374	997	-1750	10	18	-10	-59	-23	-36	41
	1468	2019-01-22 13:03:33.02	-371	987	-1750	6	17	-4	-52	-23	-29	37
	1469	2019-01-22 13:03:33.03	-379	988	-1760	3	11	3	-49	-30	-19	39
	1470	2019-01-22 13:03:33.04	-381	1006	-1760	3	6	4	-56	-28	-28	42
	1471	2019-01-22 13:03:33.05	-385	998	-1767	2	-4	-2	-59	-24	-35	41
	1472	2019-01-22 13:03:33.06	-370	999	-1755	4	-12	-2	-57	-32	-25	44
	1473	2019-01-22 13:03:33.07	-379	1008	-1747	2	-14	-8	-61	-26	-35	43
	1474	2019-01-22 13:03:33.08	-385	996	-1744	-5	-8	-16	-78	-27	-51	52
	1475	2019-01-22 13:03:33.09	-387	989	-1742	-7	-1	-17	-73	-36	-37	54
	1476	2019-01-22 13:03:33.10	-393	981	-1733	-9	3	-11	-55	-35	-20	45
	1477	2019-01-22 13:03:33.11	-384	978	-1744	-6	4	-4	-58	-34	-24	46
	1478	2019-01-22 13:03:33.12	-376	995	-1753	2	2	2	-62	-20	-42	41
	1479	2019-01-22 13:03:33.13	-385	1003	-1754	0	1	1	-55	6	-61	24
	1480	2019-01-22 13:03:33.14	-384	1005	-1752	-1	2	-6	-54	-6	-48	30
	1481	2019-01-22 13:03:33.15	-377	1016	-1745	-3	2	-12	-59	-22	-37	40
	1482	2019-01-22 13:03:33.16	-378	1012	-1756	-16	5	-19	-58	-19	-39	38
	1483	2019-01-22 13:03:33.17	-382	1000	-1761	-27	0	-22	-53	-1	-52	27
	1484	2019-01-22 13:03:33.18	-383	985	-1756	-25	-5	-19	-61	-16	-45	38
	1485	2019-01-22 13:03:33.19	-367	898	-1823	-15	-9	-12	-85	-31	-54	58
	1486	2019-01-22 13:03:33.20	-360	1064	-1715	-35	-12	8	-99	-24	-75	61
	1487	2019-01-22 13:03:33.21	-368	954	-1749	-97	29	-24	-115	2	-117	56
	1488	2019-01-22 13:03:33.22	-421	1002	-1664	-99	16	-29	-95	12	-107	41
	1489	2019-01-22 13:03:33.23	-356	1013	-1747	-23	-32	2	-76	-7	-69	41
	1490	2019-01-22 13:03:33.24	-346	1002	-1749	-3	-20	3	-89	-12	-77	50
	1491	2019-01-22 13:03:33.25	-375	995	-1735	-30	9	-19	-95	17	-112	39
	1492	2019-01-22 13:03:33.26	-394	985	-1746	-35	3	-5	-68	20	-88	24
	1493	2019-01-22 13:03:33.27	-393	1026	-1709	-32	6	-1	-60	22	-82	19
	1494	2019-01-22 13:03:33.28	-384	1028	-1762	-16	12	-14	-75	9	-84	33
	1495	2019-01-22 13:03:33.29	-361	1013	-1755	-46	25	-16	-110	18	-128	46
	1496	2019-01-22 13:03:33.30	-396	1008	-1716	-38	3	-8	-107	11	-118	48
	1497	2019-01-22 13:03:33.31	-384	1009	-1738	-3	-9	2	-113	-9	-104	61
	1498	2019-01-22 13:03:33.32	-379	1012	-1753	-10	3	-3	-87	-7	-80	47
	1499	2019-01-22 13:03:33.33	-386	1009	-1749	-27	4	-9	-65	9	-74	28
	1500	2019-01-22 13:03:33.34	-391	1002	-1754	-22	-8	-7	-52	23	-75	14
	1501	2019-01-22 13:03:33.35	-378	1017	-1740	-22	-13	-8	-64	31	-95	16
	1502	2019-01-22 13:03:33.36	-379	1019	-1745	-23	-12	-10	-62	21	-83	20
	1503	2019-01-22 13:03:33.37	-385	1017	-1745	-31	-12	-15	-47	21	-68	13
	1504	2019-01-22 13:03:33.38	-389	1013	-1748	-32	-5	-14	-21	19	-40	1
	1505	2019-01-22 13:03:33.39	-398	1018	-1733	-63	18	-19	-36	37	-73	0
	1506	2019-01-22 13:03:33.40	-407	1004	-1743	-55	12	-25	-41	39	-80	1
	1507	2019-01-22 13:03:33.41	-384	1033	-1737	-29	2	-10	-53	21	-74	16
	1508	2019-01-22 13:03:33.42	-381	1028	-1744	-13	2	-22	-64	10	-74	27
	1509	2019-01-22 13:03:33.43	-390	1029	-1737	-10	9	-25	-66	15	-81	25
	1510	2019-01-22 13:03:33.44	-385	1012	-1747	-4	9	-28	-59	4	-63	27
	1511	2019-01-22 13:03:33.45	-384	1014	-1748	5	5	-28	-59	7	-66	26
	1512	2019-01-22 13:03:33.46	-389	1014	-1754	6	1	-29	-41	-5	-36	23
	1513	2019-01-22 13:03:33.47	-382	1004	-1737	4	5	-26	-25	-10	-15	17
	1514	2019-01-22 13:03:33.48	-383	1002	-1740	1	12	-23	-18	-7	-11	12
	1515	2019-01-22 13:03:33.49	-374	1004	-1744	-2	12	-19	-34	-5	-29	19
	1516	2019-01-22 13:03:33.50	-388	1006	-1734	-6	15	-18	-37	-22	-15	29
	1517	2019-01-22 13:03:33.51	-368	1000	-1733	-7	18	-21	-46	-34	-12	40
	1518	2019-01-22 13:03:33.52	-370	1007	-1730	-5	17	-17	-48	-33	-15	40
	1519	2019-01-22 13:03:33.53	-379	1012	-1747	-5	16	-22	-61	-20	-41	40
	1520	2019-01-22 13:03:33.54	-381	1004	-1759	-6	13	-32	-66	-20	-46	43
	1521	2019-01-22 13:03:33.55	-381	991	-1762	-3	8	-36	-72	-21	-51	46
	1522	2019-01-22 13:03:33.56	-378	995	-1749	0	4	-33	-54	-19	-35	36
	1523	2019-01-22 13:03:33.57	-383	994	-1743	-3	6	-30	-42	-10	-32	26
	1524	2019-01-22 13:03:33.58	-400	972	-1749	-13	3	-20	-22	-14	-8	18
	1525	2019-01-22 13:03:33.59	-398	980	-1744	-19	-1	-5	-27	-6	-21	16
	1526	2019-01-22 13:03:33.60	-410	986	-1743	-25	-4	7	-32	-12	-20	22
	1527	2019-01-22 13:03:33.61	-388	996	-1735	-28	-7	16	-47	-10	-37	28
	1528	2019-01-22 13:03:33.62	-397	1004	-1731	-32	-1	21	-45	-19	-26	32
	1529	2019-01-22 13:03:33.63	-386	1019	-1727	-42	6	19	-61	-34	-27	47
	1530	2019-01-22 13:03:33.64	-379	1018	-1732	-44	8	18	-61	-42	-19	51
	1531	2019-01-22 13:03:33.65	-375	1028	-1735	-42	14	13	-76	-43	-33	59
	1532	2019-01-22 13:03:33.66	-374	1037	-1743	-35	15	7	-72	-55	-17	63
	1533	2019-01-22 13:03:33.67	-369	1035	-1754	-26	11	1	-76	-51	-25	63
	1534	2019-01-22 13:03:33.68	-373	1033	-1752	-22	4	-6	-80	-62	-18	71
	1535	2019-01-22 13:03:33.69	-367	1037	-1736	-23	-2	-15	-90	-67	-23	78
	1536	2019-01-22 13:03:33.70	-359	1022	-1734	-23	2	-19	-82	-84	2	83
	1537	2019-01-22 13:03:33.71	-362	1015	-1727	-26	1	-18	-82	-71	-11	76
	1538	2019-01-22 13:03:33.72	-370	1019	-1736	-27	4	-14	-87	-74	-13	80
	1539	2019-01-22 13:03:33.73	-377	1029	-1745	-30	1	-11	-101	-75	-26	88
	1540	2019-01-22 13:03:33.74	-376	1024	-1740	-26	-8	-7	-86	-79	-7	82
	1541	2019-01-22 13:03:33.75	-377	1039	-1726	-17	-10	-6	-82	-65	-17	73
	1542	2019-01-22 13:03:33.76	-372	1035	-1718	-13	-7	-10	-74	-69	-5	71
	1543	2019-01-22 13:03:33.77	-372	1030	-1727	-14	3	-12	-82	-65	-17	73
	1544	2019-01-22 13:03:33.78	-369	1040	-1726	-11	2	-13	-49	-43	-6	46
	1545	2019-01-22 13:03:33.79	-385	1038	-1734	-10	2	-16	-45	-17	-28	31
	1546	2019-01-22 13:03:33.80	-380	1000	-1764	-15	-2	-17	-46	-21	-25	33
	1547	2019-01-22 13:03:33.81	-363	1046	-1718	-22	-6	-6	-53	-20	-33	36
	1548	2019-01-22 13:03:33.82	-392	1030	-1740	-14	-7	-8	-26	-6	-20	16
	1549	2019-01-22 13:03:33.83	-367	1032	-1738	-14	-7	-3	-25	0	-25	12
	1550	2019-01-22 13:03:33.84	-364	1030	-1725	-12	-8	-2	-16	-13	-3	14
	1551	2019-01-22 13:03:33.85	-364	1039	-1729	-6	0	-2	-28	8	-36	10
	1552	2019-01-22 13:03:33.86	-365	1045	-1737	0	1	-9	-29	18	-47	5
	1553	2019-01-22 13:03:33.87	-374	1040	-1752	5	2	-14	-51	-4	-47	27
	1554	2019-01-22 13:03:33.88	-381	1044	-1753	5	-7	-14	-61	-29	-32	45
	1555	2019-01-22 13:03:33.89	-366	1029	-1747	7	-15	-20	-89	-38	-51	63
	1556	2019-01-22 13:03:33.90	-374	1050	-1723	7	-16	-20	-88	-50	-38	69
	1557	2019-01-22 13:03:33.91	-362	1032	-1722	3	-9	-29	-87	-60	-27	73
	1558	2019-01-22 13:03:33.92	-368	1016	-1724	-8	3	-30	-67	-68	1	67
	1559	2019-01-22 13:03:33.93	-371	1006	-1739	-6	7	-23	-76	-53	-23	64
	1560	2019-01-22 13:03:33.94	-371	1015	-1744	-2	2	-20	-74	-55	-19	64
	1561	2019-01-22 13:03:33.95	-372	1021	-1751	9	-3	-17	-90	-52	-38	71
	1562	2019-01-22 13:03:33.96	-349	1008	-1777	-17	11	-20	-88	-58	-30	73
	1563	2019-01-22 13:03:33.97	-386	995	-1725	-20	-6	-22	-121	-61	-60	91
	1564	2019-01-22 13:03:33.98	-378	991	-1743	31	-40	-3	-131	-78	-53	104
	1565	2019-01-22 13:03:33.99	-365	1021	-1754	39	-38	3	-130	-90	-40	110
	1566	2019-01-22 13:03:34.00	-370	1025	-1734	13	-25	-16	-108	-111	3	109
	1567	2019-01-22 13:03:34.01	-379	995	-1758	-2	-28	-13	-91	-110	19	100
	1568	2019-01-22 13:03:34.02	-386	995	-1732	2	-35	-10	-76	-103	27	89
	1569	2019-01-22 13:03:34.03	-395	965	-1733	8	-36	-7	-92	-95	3	93
	1570	2019-01-22 13:03:34.04	-405	981	-1712	12	-37	6	-92	-91	-1	91
	1571	2019-01-22 13:03:34.05	-389	1002	-1705	20	-32	4	-100	-103	3	101
	1572	2019-01-22 13:03:34.06	-389	1005	-1752	7	-29	6	-96	-123	27	109
	1573	2019-01-22 13:03:34.07	-393	1004	-1730	-28	-22	9	-116	-118	2	117
	1574	2019-01-22 13:03:34.08	-397	1013	-1741	-28	-25	8	-126	-113	-13	119
	1575	2019-01-22 13:03:34.09	-400	1009	-1784	-57	-9	-6	-149	-80	-69	114
	1576	2019-01-22 13:03:34.10	-395	1016	-1704	-45	-28	-15	-133	-49	-84	91
	1577	2019-01-22 13:03:34.11	-398	1019	-1751	-9	-39	-3	-145	-86	-59	115
	1578	2019-01-22 13:03:34.12	-376	1026	-1754	-23	-23	-13	-129	-124	-5	126
	1579	2019-01-22 13:03:34.13	-403	1017	-1722	-35	-9	-26	-112	-108	-4	110
	1580	2019-01-22 13:03:34.14	-384	1048	-1715	-13	-15	-24	-102	-94	-8	98
	1581	2019-01-22 13:03:34.15	-396	1023	-1738	-11	-8	-24	-105	-85	-20	95
	1582	2019-01-22 13:03:34.16	-405	1020	-1742	-30	-4	-17	-108	-94	-14	101
	1583	2019-01-22 13:03:34.17	-396	1015	-1723	-29	-2	-14	-131	-71	-60	101
	1584	2019-01-22 13:03:34.18	-397	1017	-1738	-21	-3	-5	-130	-54	-76	92
	1585	2019-01-22 13:03:34.19	-391	1020	-1724	-16	-2	-6	-122	-32	-90	77
	1586	2019-01-22 13:03:34.20	-391	1020	-1741	-3	2	-8	-86	12	-98	37
	1587	2019-01-22 13:03:34.21	-381	1026	-1731	9	0	-6	-101	2	-103	49
	1588	2019-01-22 13:03:34.22	-394	1024	-1741	14	1	-6	-103	-26	-77	64
	1589	2019-01-22 13:03:34.23	-376	1027	-1736	13	0	-6	-99	-6	-93	52
	1590	2019-01-22 13:03:34.24	-382	1014	-1755	-16	18	-11	-91	15	-106	38
	1591	2019-01-22 13:03:34.25	-386	1038	-1747	-13	-4	-22	-109	30	-139	39
	1592	2019-01-22 13:03:34.26	-390	1012	-1749	14	-25	-16	-83	43	-126	20
	1593	2019-01-22 13:03:34.27	-382	1011	-1748	20	-19	-17	-105	14	-119	45
	1594	2019-01-22 13:03:34.28	-394	1007	-1735	7	-12	-29	-105	-1	-104	53
	1595	2019-01-22 13:03:34.29	-404	993	-1741	1	-13	-20	-82	10	-92	36
	1596	2019-01-22 13:03:34.30	-408	1005	-1736	-1	-18	-9	-76	5	-81	35
	1597	2019-01-22 13:03:34.31	-392	1011	-1738	-5	-18	-2	-90	-9	-81	49
	1598	2019-01-22 13:03:34.32	-401	1016	-1730	-12	-22	7	-93	-10	-83	51
	1599	2019-01-22 13:03:34.33	-388	1016	-1730	-18	-16	7	-92	9	-101	41
	1600	2019-01-22 13:03:34.34	-387	1025	-1733	-18	-10	6	-79	27	-106	26
	1601	2019-01-22 13:03:34.35	-381	1041	-1721	-16	-5	3	-91	10	-101	40
	1602	2019-01-22 13:03:34.36	-388	1044	-1726	-14	5	-9	-86	10	-96	38
	1603	2019-01-22 13:03:34.37	-385	1053	-1726	-7	12	-18	-102	4	-106	49
	1604	2019-01-22 13:03:34.38	-390	1048	-1749	0	19	-33	-88	-3	-85	45
	1605	2019-01-22 13:03:34.39	-387	1050	-1752	-1	18	-40	-77	0	-77	38
	1606	2019-01-22 13:03:34.40	-381	1055	-1757	1	18	-45	-59	13	-72	23
	1607	2019-01-22 13:03:34.41	-379	1031	-1734	-25	30	-54	-84	27	-111	28
	1608	2019-01-22 13:03:34.42	-389	1014	-1721	9	9	-50	-106	0	-106	53
	1609	2019-01-22 13:03:34.43	-376	1005	-1782	23	1	-37	-107	-22	-85	64
	1610	2019-01-22 13:03:34.44	-388	1023	-1742	7	3	-50	-107	-15	-92	61
	1611	2019-01-22 13:03:34.45	-408	994	-1776	9	-10	-37	-90	13	-103	38
	1612	2019-01-22 13:03:34.46	-390	990	-1745	14	-30	-18	-70	18	-88	26
	1613	2019-01-22 13:03:34.47	-377	996	-1727	23	-30	-14	-81	4	-85	38
	1614	2019-01-22 13:03:34.48	-391	990	-1714	21	-19	-6	-87	1	-88	43
	1615	2019-01-22 13:03:34.49	-394	988	-1722	23	-13	1	-88	-5	-83	46
	1616	2019-01-22 13:03:34.50	-382	995	-1734	24	-15	8	-103	-12	-91	57
	1617	2019-01-22 13:03:34.51	-388	1015	-1737	27	-16	8	-103	-10	-93	56
	1618	2019-01-22 13:03:34.52	-391	1006	-1738	21	-22	7	-100	-16	-84	58
	1619	2019-01-22 13:03:34.53	-382	999	-1738	11	-30	5	-102	-26	-76	64
	1620	2019-01-22 13:03:34.54	-389	1015	-1734	6	-28	3	-106	-49	-57	77
	1621	2019-01-22 13:03:34.55	-392	1000	-1747	-9	-24	1	-112	-48	-64	80
	1622	2019-01-22 13:03:34.56	-388	1010	-1727	-20	-21	-1	-101	-44	-57	72
	1623	2019-01-22 13:03:34.57	-386	1009	-1735	-18	-18	-3	-110	-42	-68	76
	1624	2019-01-22 13:03:34.58	-389	1013	-1733	-18	-14	-10	-115	-35	-80	75
	1625	2019-01-22 13:03:34.59	-396	1012	-1736	-17	-9	-17	-113	-43	-70	78
	1626	2019-01-22 13:03:34.60	-399	1008	-1744	-15	-7	-22	-108	-53	-55	80
	1627	2019-01-22 13:03:34.61	-388	1003	-1723	-18	-8	-22	-110	-57	-53	83
	1628	2019-01-22 13:03:34.62	-401	986	-1744	-16	-6	-20	-101	-43	-58	72
	1629	2019-01-22 13:03:34.63	-394	1004	-1731	-25	-2	-10	-85	-28	-57	56
	1630	2019-01-22 13:03:34.64	-387	1005	-1744	-30	6	-7	-73	-21	-52	47
	1631	2019-01-22 13:03:34.65	-398	998	-1752	-33	2	-5	-106	-35	-71	70
	1632	2019-01-22 13:03:34.66	-379	1021	-1744	-31	-6	-2	-130	-49	-81	89
	1633	2019-01-22 13:03:34.67	-387	1031	-1750	-26	-17	-8	-126	-54	-72	90
	1634	2019-01-22 13:03:34.68	-373	1030	-1731	-31	-20	-13	-124	-64	-60	94
	1635	2019-01-22 13:03:34.69	-390	1014	-1738	-36	-18	-21	-123	-69	-54	96
	1636	2019-01-22 13:03:34.70	-394	1013	-1719	-37	-18	-18	-104	-54	-50	79
	1637	2019-01-22 13:03:34.71	-396	1006	-1725	-38	-19	-13	-98	-49	-49	73
	1638	2019-01-22 13:03:34.72	-399	1003	-1729	-41	-17	-3	-100	-52	-48	76
	1639	2019-01-22 13:03:34.73	-388	1016	-1743	-42	-17	5	-104	-58	-46	81
	1640	2019-01-22 13:03:34.74	-388	1029	-1736	-43	-18	14	-96	-54	-42	75
	1641	2019-01-22 13:03:34.75	-388	1039	-1732	-43	-17	12	-96	-41	-55	68
	1642	2019-01-22 13:03:34.76	-404	1039	-1737	-42	-14	4	-97	-11	-86	54
	1643	2019-01-22 13:03:34.77	-413	1020	-1738	-38	-17	-3	-94	-6	-88	50
	1644	2019-01-22 13:03:34.78	-405	1029	-1724	-28	-21	-3	-64	-2	-62	33
	1645	2019-01-22 13:03:34.79	-408	1040	-1720	-15	-22	-1	-68	-24	-44	46
	1646	2019-01-22 13:03:34.80	-401	1033	-1724	-13	-6	-7	-85	-57	-28	71
	1647	2019-01-22 13:03:34.81	-400	1029	-1723	-15	1	-11	-94	-62	-32	78
	1648	2019-01-22 13:03:34.82	-392	1015	-1724	-14	6	-6	-90	-51	-39	70
	1649	2019-01-22 13:03:34.83	-389	1024	-1719	-14	11	-3	-86	-46	-40	66
	1650	2019-01-22 13:03:34.84	-392	1017	-1736	-8	13	-4	-85	-40	-45	62
	1651	2019-01-22 13:03:34.85	-392	1015	-1741	-2	4	-4	-86	-38	-48	62
	1652	2019-01-22 13:03:34.86	-387	1017	-1731	0	-3	-7	-104	-51	-53	77
	1653	2019-01-22 13:03:34.87	-397	1011	-1727	-1	-5	-13	-128	-79	-49	103
	1654	2019-01-22 13:03:34.88	-398	996	-1721	-1	-8	-13	-130	-85	-45	107
	1655	2019-01-22 13:03:34.89	-389	1007	-1700	0	-9	-10	-132	-98	-34	115
	1656	2019-01-22 13:03:34.90	-393	1001	-1722	-3	-5	-12	-150	-109	-41	129
	1657	2019-01-22 13:03:34.91	-402	999	-1726	-19	0	-11	-161	-134	-27	147
	1658	2019-01-22 13:03:34.92	-406	995	-1740	-33	-5	-8	-148	-137	-11	142
	1659	2019-01-22 13:03:34.93	-400	1002	-1725	-41	-8	2	-145	-132	-13	138
	1660	2019-01-22 13:03:34.94	-406	1007	-1738	-46	-6	7	-130	-111	-19	120
	1661	2019-01-22 13:03:34.95	-388	1031	-1717	-50	-6	11	-124	-95	-29	109
	1662	2019-01-22 13:03:34.96	-386	1044	-1716	-50	-4	6	-125	-94	-31	109
	1663	2019-01-22 13:03:34.97	-388	1045	-1731	-55	6	-1	-124	-107	-17	115
	1664	2019-01-22 13:03:34.98	-402	1039	-1750	-60	2	-4	-116	-107	-9	111
	1665	2019-01-22 13:03:34.99	-397	1069	-1717	-61	-1	-2	-102	-105	3	103
	1666	2019-01-22 13:03:35.00	-406	1041	-1731	-61	2	-7	-111	-108	-3	109
	1667	2019-01-22 13:03:35.01	-397	1032	-1735	-66	7	0	-114	-119	5	116
	1668	2019-01-22 13:03:35.02	-399	1033	-1723	-56	7	12	-106	-111	5	108
	1669	2019-01-22 13:03:35.03	-385	1062	-1714	-42	7	31	-104	-108	4	106
	1670	2019-01-22 13:03:35.04	-395	1073	-1734	-37	9	33	-119	-111	-8	115
	1671	2019-01-22 13:03:35.05	-400	1083	-1719	-33	8	27	-123	-115	-8	119
	1672	2019-01-22 13:03:35.06	-402	1077	-1740	-28	6	20	-126	-95	-31	110
	1673	2019-01-22 13:03:35.07	-407	1075	-1716	-24	0	15	-114	-74	-40	94
	1674	2019-01-22 13:03:35.08	-384	1086	-1714	-17	-1	5	-122	-81	-41	101
	1675	2019-01-22 13:03:35.09	-382	1083	-1712	-18	3	-4	-112	-80	-32	96
	1676	2019-01-22 13:03:35.10	-381	1069	-1734	-18	11	-14	-109	-81	-28	95
	1677	2019-01-22 13:03:35.11	-379	1074	-1717	-10	15	-21	-105	-92	-13	98
	1678	2019-01-22 13:03:35.12	-380	1067	-1718	3	9	-29	-112	-92	-20	102
	1679	2019-01-22 13:03:35.13	-392	1052	-1738	10	7	-38	-111	-81	-30	96
	1680	2019-01-22 13:03:35.14	-397	1041	-1724	13	3	-43	-109	-76	-33	92
	1681	2019-01-22 13:03:35.15	-387	1040	-1711	17	3	-41	-97	-76	-21	86
	1682	2019-01-22 13:03:35.16	-380	1031	-1718	8	8	-36	-93	-67	-26	80
	1683	2019-01-22 13:03:35.17	-392	1038	-1718	-5	10	-35	-102	-79	-23	90
	1684	2019-01-22 13:03:35.18	-391	1019	-1730	-15	11	-29	-106	-90	-16	98
	1685	2019-01-22 13:03:35.19	-402	1018	-1724	-23	9	-21	-111	-106	-5	108
	1686	2019-01-22 13:03:35.20	-394	1018	-1725	-26	5	-11	-135	-116	-19	125
	1687	2019-01-22 13:03:35.21	-393	1010	-1719	-21	5	-3	-173	-152	-21	162
	1688	2019-01-22 13:03:35.22	-396	1026	-1707	-3	11	5	-214	-184	-30	199
	1689	2019-01-22 13:03:35.23	-397	1040	-1689	19	21	14	-216	-192	-24	204
	1690	2019-01-22 13:03:35.24	-404	1042	-1710	31	29	17	-196	-178	-18	187
	1691	2019-01-22 13:03:35.25	-400	1048	-1725	26	33	17	-173	-144	-29	158
	1692	2019-01-22 13:03:35.26	-401	1062	-1731	26	30	19	-164	-103	-61	133
	1693	2019-01-22 13:03:35.27	-378	1067	-1734	21	25	18	-144	-70	-74	107
	1694	2019-01-22 13:03:35.28	-386	1050	-1741	9	27	14	-131	-46	-85	88
	1695	2019-01-22 13:03:35.29	-389	1073	-1744	6	20	4	-104	-37	-67	70
	1696	2019-01-22 13:03:35.30	-375	1064	-1736	10	15	-14	-94	-33	-61	63
	1697	2019-01-22 13:03:35.31	-384	1062	-1743	5	15	-28	-89	-47	-42	68
	1698	2019-01-22 13:03:35.32	-388	1045	-1744	-5	10	-38	-88	-58	-30	73
	1699	2019-01-22 13:03:35.33	-382	1047	-1728	-7	5	-39	-50	-41	-9	45
	1700	2019-01-22 13:03:35.34	-378	1039	-1733	-5	1	-40	-54	-30	-24	42
	1701	2019-01-22 13:03:35.35	-373	1041	-1719	-5	9	-39	-42	-27	-15	34
	1702	2019-01-22 13:03:35.36	-382	1049	-1720	-2	18	-41	-48	-36	-12	42
	1703	2019-01-22 13:03:35.37	-381	1047	-1726	-7	21	-39	-37	-37	0	37
	1704	2019-01-22 13:03:35.38	-389	1052	-1735	-9	15	-34	-58	-35	-23	46
	1705	2019-01-22 13:03:35.39	-383	1056	-1730	-4	10	-31	-75	-41	-34	58
	1706	2019-01-22 13:03:35.40	-375	1069	-1728	1	4	-34	-88	-40	-48	64
	1707	2019-01-22 13:03:35.41	-379	1059	-1740	1	1	-42	-76	-30	-46	53
	1708	2019-01-22 13:03:35.42	-382	1049	-1732	7	-8	-45	-80	-27	-53	53
	1709	2019-01-22 13:03:35.43	-382	1046	-1729	13	-16	-46	-71	-25	-46	48
	1710	2019-01-22 13:03:35.44	-383	1030	-1726	18	-14	-45	-87	-30	-57	58
	1711	2019-01-22 13:03:35.45	-386	1024	-1708	23	-16	-35	-84	-42	-42	63
	1712	2019-01-22 13:03:35.46	-380	1026	-1714	26	-8	-28	-91	-41	-50	66
	1713	2019-01-22 13:03:35.47	-383	1035	-1711	21	3	-22	-77	-35	-42	56
	1714	2019-01-22 13:03:35.48	-376	1036	-1717	22	14	-21	-86	-40	-46	63
	1715	2019-01-22 13:03:35.49	-374	1041	-1731	28	20	-24	-94	-39	-55	66
	1716	2019-01-22 13:03:35.50	-385	1039	-1748	30	17	-30	-120	-25	-95	72
	1717	2019-01-22 13:03:35.51	-386	1017	-1738	29	6	-34	-119	-27	-92	73
	1718	2019-01-22 13:03:35.52	-388	1021	-1735	29	0	-30	-104	-32	-72	68
	1719	2019-01-22 13:03:35.53	-396	1021	-1735	20	1	-24	-65	-35	-30	50
	1720	2019-01-22 13:03:35.54	-389	1007	-1736	5	-3	-19	-59	-32	-27	45
	1721	2019-01-22 13:03:35.55	-385	1017	-1732	4	-2	-12	-36	-48	12	42
	1722	2019-01-22 13:03:35.56	-372	1016	-1729	8	6	-10	-27	-61	34	44
	1723	2019-01-22 13:03:35.57	-372	1016	-1730	11	7	-10	-20	-65	45	42
	1724	2019-01-22 13:03:35.58	-374	1013	-1736	20	5	-8	-29	-56	27	42
	1725	2019-01-22 13:03:35.59	-376	1012	-1735	28	1	-5	-26	-51	25	38
	1726	2019-01-22 13:03:35.60	-379	1005	-1733	27	2	-2	-27	-49	22	38
	1727	2019-01-22 13:03:35.61	-384	1005	-1735	24	-7	-3	-5	-44	39	24
	1728	2019-01-22 13:03:35.62	-393	1002	-1728	27	-11	0	-12	-39	27	25
	1729	2019-01-22 13:03:35.63	-395	1010	-1734	28	-12	1	-2	-43	41	22
	1730	2019-01-22 13:03:35.64	-395	1014	-1739	25	-15	1	2	-42	44	20
	1731	2019-01-22 13:03:35.65	-388	1003	-1735	18	-18	-4	16	-54	70	19
	1732	2019-01-22 13:03:35.66	-390	1010	-1726	11	-20	-11	15	-59	74	22
	1733	2019-01-22 13:03:35.67	-393	1010	-1732	5	-18	-15	21	-54	75	16
	1734	2019-01-22 13:03:35.68	-398	1004	-1743	-13	-17	-18	16	-50	66	17
	1735	2019-01-22 13:03:35.69	-387	1012	-1725	-29	-15	-14	36	-51	87	7
	1736	2019-01-22 13:03:35.70	-383	1021	-1732	-42	-11	-12	40	-46	86	3
	1737	2019-01-22 13:03:35.71	-391	1026	-1736	-50	-1	-14	39	-51	90	6
	1738	2019-01-22 13:03:35.72	-397	1028	-1731	-54	2	-17	22	-57	79	17
	1739	2019-01-22 13:03:35.73	-401	1026	-1748	-53	-1	-13	15	-72	87	28
	1740	2019-01-22 13:03:35.74	-406	1035	-1746	-51	-12	-9	11	-57	68	23
	1741	2019-01-22 13:03:35.75	-392	1039	-1743	-46	-17	-9	10	-58	68	24
	1742	2019-01-22 13:03:35.76	-396	1048	-1729	-37	-19	-11	1	-55	56	27
	1743	2019-01-22 13:03:35.77	-385	1048	-1715	-26	-13	-19	12	-71	83	29
	1744	2019-01-22 13:03:35.78	-386	1042	-1717	-18	0	-26	8	-68	76	30
	1745	2019-01-22 13:03:35.79	-384	1033	-1722	-15	13	-29	15	-71	86	28
	1746	2019-01-22 13:03:35.80	-390	1032	-1732	-11	18	-26	-3	-67	64	35
	1747	2019-01-22 13:03:35.81	-393	1024	-1744	-1	14	-22	3	-59	62	28
	1748	2019-01-22 13:03:35.82	-390	1025	-1743	4	1	-19	-7	-49	42	28
	1749	2019-01-22 13:03:35.83	-393	1023	-1731	4	-5	-16	-8	-64	56	36
	1750	2019-01-22 13:03:35.84	-383	1037	-1720	5	-13	-19	-16	-64	48	40
	1751	2019-01-22 13:03:35.85	-388	1029	-1724	3	-9	-25	-1	-47	46	24
	1752	2019-01-22 13:03:35.86	-393	1016	-1722	-7	-6	-27	-9	-33	24	21
	1753	2019-01-22 13:03:35.87	-404	1011	-1724	-11	-6	-24	0	-47	47	23
	1754	2019-01-22 13:03:35.88	-395	1019	-1723	-6	-4	-18	-12	-58	46	35
	1755	2019-01-22 13:03:35.89	-397	1013	-1720	-12	1	-22	-10	-69	59	39
	1756	2019-01-22 13:03:35.90	-408	1021	-1723	-16	9	-16	-22	-59	37	40
	1757	2019-01-22 13:03:35.91	-401	1033	-1715	-15	10	-13	-6	-43	37	24
	1758	2019-01-22 13:03:35.92	-400	1030	-1720	-19	17	-13	-7	-34	27	20
	1759	2019-01-22 13:03:35.93	-405	1028	-1724	-29	19	-10	-6	-50	44	28
	1760	2019-01-22 13:03:35.94	-397	1026	-1726	-34	16	-4	-11	-62	51	36
	1761	2019-01-22 13:03:35.95	-394	1036	-1731	-27	12	-5	10	-49	59	19
	1762	2019-01-22 13:03:35.96	-390	1048	-1733	-20	7	-10	-4	-50	46	27
	1763	2019-01-22 13:03:35.97	-390	1052	-1732	-15	5	-16	-15	-61	46	38
	1764	2019-01-22 13:03:35.98	-382	1055	-1720	-9	9	-22	-14	-59	45	36
	1765	2019-01-22 13:03:35.99	-379	1031	-1719	-5	18	-30	14	-54	68	20
	1766	2019-01-22 13:03:36.00	-392	1026	-1728	0	20	-31	18	-44	62	13
	1767	2019-01-22 13:03:36.01	-395	1032	-1731	1	20	-26	18	-49	67	15
	1768	2019-01-22 13:03:36.02	-392	1036	-1741	2	19	-17	2	-45	47	21
	1769	2019-01-22 13:03:36.03	-377	1034	-1719	5	22	-16	11	-40	51	14
	1770	2019-01-22 13:03:36.04	-360	1046	-1718	11	29	-16	9	-34	43	12
	1771	2019-01-22 13:03:36.05	-356	1049	-1733	10	33	-20	7	-59	66	26
	1772	2019-01-22 13:03:36.06	-379	1038	-1744	8	32	-25	2	-41	43	19
	1773	2019-01-22 13:03:36.07	-376	1046	-1757	11	23	-26	2	-17	19	7
	1774	2019-01-22 13:03:36.08	-384	1037	-1758	14	8	-33	-8	-19	11	13
	1775	2019-01-22 13:03:36.09	-379	1024	-1753	14	-3	-32	-2	-35	33	18
	1776	2019-01-22 13:03:36.10	-382	1019	-1749	7	-12	-32	7	-23	30	8
	1777	2019-01-22 13:03:36.11	-382	1018	-1707	4	-11	-28	22	-22	44	0
	1778	2019-01-22 13:03:36.12	-366	1029	-1696	-1	-5	-21	8	-40	48	16
	1779	2019-01-22 13:03:36.13	-382	1037	-1722	-15	7	-25	11	-42	53	15
	1780	2019-01-22 13:03:36.14	-392	1021	-1751	-23	4	-22	-1	-37	36	19
	1781	2019-01-22 13:03:36.15	-382	1035	-1710	-13	-9	-21	24	-14	38	-5
	1782	2019-01-22 13:03:36.16	-387	1047	-1723	-3	-8	-28	20	-30	50	5
	1783	2019-01-22 13:03:36.17	-380	1035	-1723	-15	-3	-37	26	-30	56	2
	1784	2019-01-22 13:03:36.18	-380	1009	-1720	-17	2	-36	29	-24	53	-2
	1785	2019-01-22 13:03:36.19	-382	1002	-1725	-17	6	-21	40	-19	59	-10
	1786	2019-01-22 13:03:36.20	-389	988	-1738	-20	8	-7	30	-13	43	-8
	1787	2019-01-22 13:03:36.21	-385	1006	-1727	-19	5	14	25	-20	45	-2
	1788	2019-01-22 13:03:36.22	-376	1026	-1729	-3	5	25	19	-10	29	-4
	1789	2019-01-22 13:03:36.23	-366	1048	-1737	3	9	21	11	2	9	-6
	1790	2019-01-22 13:03:36.24	-373	1038	-1736	-3	9	14	-6	-13	7	9
	1791	2019-01-22 13:03:36.25	-387	1036	-1734	6	1	13	-9	-22	13	15
	1792	2019-01-22 13:03:36.26	-384	1035	-1740	14	-7	11	-18	-23	5	20
	1793	2019-01-22 13:03:36.27	-377	1046	-1728	16	-8	5	-13	-14	1	13
	1794	2019-01-22 13:03:36.28	-373	1059	-1730	15	-10	-4	-13	-2	-11	7
	1795	2019-01-22 13:03:36.29	-380	1040	-1734	4	-4	-13	-26	-11	-15	18
	1796	2019-01-22 13:03:36.30	-389	1027	-1735	-2	-8	-12	-39	-16	-23	27
	1797	2019-01-22 13:03:36.31	-389	1012	-1730	2	-12	-10	-23	-16	-7	19
	1798	2019-01-22 13:03:36.32	-389	1005	-1731	-4	-14	1	-14	-14	0	14
	1799	2019-01-22 13:03:36.33	-387	1004	-1738	-8	-15	9	-8	-16	8	12
	1800	2019-01-22 13:03:36.34	-380	1018	-1734	-4	-16	21	-22	-18	-4	20
	1801	2019-01-22 13:03:36.35	-374	1036	-1720	-6	-11	21	-14	-14	0	14
	1802	2019-01-22 13:03:36.36	-373	1040	-1728	-7	-2	15	-3	-17	14	10
	1803	2019-01-22 13:03:36.37	-375	1046	-1732	-15	3	9	-11	-5	-6	8
	1804	2019-01-22 13:03:36.38	-388	1057	-1743	-15	-6	5	-25	3	-28	11
	1805	2019-01-22 13:03:36.39	-386	1057	-1753	-21	-19	-7	-32	-3	-29	17
	1806	2019-01-22 13:03:36.40	-384	1056	-1740	-30	-24	-19	-33	-7	-26	20
	1807	2019-01-22 13:03:36.41	-395	1038	-1727	-32	-29	-29	-20	-10	-10	15
	1808	2019-01-22 13:03:36.42	-379	1031	-1727	-28	-21	-34	-11	-20	9	15
	1809	2019-01-22 13:03:36.43	-394	1019	-1721	-23	-12	-35	-1	-31	30	16
	1810	2019-01-22 13:03:36.44	-413	1026	-1717	-16	-8	-25	-5	-22	17	13
	1811	2019-01-22 13:03:36.45	-399	1018	-1719	-6	-4	-20	-3	-7	4	5
	1812	2019-01-22 13:03:36.46	-407	1012	-1726	-1	2	-9	-15	-17	2	16
	1813	2019-01-22 13:03:36.47	-416	1014	-1732	4	0	-2	-13	-25	12	19
	1814	2019-01-22 13:03:36.48	-388	1030	-1719	13	-3	5	-19	-29	10	24
	1815	2019-01-22 13:03:36.49	-397	1035	-1716	16	4	2	-13	-15	2	14
	1816	2019-01-22 13:03:36.50	-390	1036	-1715	11	11	-4	-20	-7	-13	13
	1817	2019-01-22 13:03:36.51	-391	1035	-1727	3	16	-11	-19	5	-24	7
	1818	2019-01-22 13:03:36.52	-392	1032	-1723	-7	18	-12	-10	1	-11	4
	1819	2019-01-22 13:03:36.53	-395	1030	-1726	-11	18	-14	-21	-9	-12	15
	1820	2019-01-22 13:03:36.54	-385	1039	-1732	-11	19	-11	-15	8	-23	3
	1821	2019-01-22 13:03:36.55	-379	1039	-1740	-12	14	-13	-21	2	-23	9
	1822	2019-01-22 13:03:36.56	-377	1038	-1739	-11	9	-17	-21	-5	-16	13
	1823	2019-01-22 13:03:36.57	-365	1049	-1722	-14	5	-23	-35	-14	-21	24
	1824	2019-01-22 13:03:36.58	-371	1049	-1730	-15	8	-32	-39	-3	-36	21
	1825	2019-01-22 13:03:36.59	-364	1044	-1726	-18	13	-39	-37	1	-38	18
	1826	2019-01-22 13:03:36.60	-369	1043	-1733	-15	13	-44	-22	-2	-20	12
	1827	2019-01-22 13:03:36.61	-375	1033	-1737	-5	8	-41	-31	-20	-11	25
	1828	2019-01-22 13:03:36.62	-377	1022	-1735	5	7	-43	-29	-4	-25	16
	1829	2019-01-22 13:03:36.63	-368	1035	-1719	9	7	-40	-38	-1	-37	19
	1830	2019-01-22 13:03:36.64	-392	1016	-1756	4	14	-38	-29	-9	-20	19
	1831	2019-01-22 13:03:36.65	-383	1000	-1760	-3	2	-22	-9	5	-14	2
	1832	2019-01-22 13:03:36.66	-385	997	-1711	15	-9	-4	-7	-3	-4	5
	1833	2019-01-22 13:03:36.67	-366	1016	-1720	21	-8	1	-7	-11	4	9
	1834	2019-01-22 13:03:36.68	-386	1008	-1712	12	-2	2	13	-6	19	-3
	1835	2019-01-22 13:03:36.69	-386	1007	-1720	13	1	7	19	-11	30	-4
	1836	2019-01-22 13:03:36.70	-376	1023	-1723	22	10	13	17	-9	26	-4
	1837	2019-01-22 13:03:36.71	-387	1020	-1731	15	17	15	4	-3	7	0
	1838	2019-01-22 13:03:36.72	-385	1022	-1735	12	21	17	7	-5	12	-1
	1839	2019-01-22 13:03:36.73	-382	1025	-1740	13	16	24	-3	-9	6	6
	1840	2019-01-22 13:03:36.74	-392	1020	-1745	12	12	24	-19	-17	-2	18
	1841	2019-01-22 13:03:36.75	-396	1016	-1736	7	3	23	-23	-13	-10	18
	1842	2019-01-22 13:03:36.76	-388	1027	-1727	11	-6	20	-11	-13	2	12
	1843	2019-01-22 13:03:36.77	-381	1039	-1710	15	-2	13	-13	-10	-3	11
	1844	2019-01-22 13:03:36.78	-380	1034	-1721	11	12	-1	-8	-10	2	9
	1845	2019-01-22 13:03:36.79	-382	1025	-1730	7	18	-4	-15	-11	-4	13
	1846	2019-01-22 13:03:36.80	-376	1022	-1729	11	18	-3	-16	-7	-9	11
	1847	2019-01-22 13:03:36.81	-379	1018	-1743	13	21	1	-22	-7	-15	14
	1848	2019-01-22 13:03:36.82	-377	1019	-1737	10	24	5	-27	-16	-11	21
	1849	2019-01-22 13:03:36.83	-379	1014	-1736	17	24	12	-33	-20	-13	26
	1850	2019-01-22 13:03:36.84	-376	1029	-1734	26	23	16	-28	-16	-12	22
	1851	2019-01-22 13:03:36.85	-372	1026	-1732	28	25	12	-39	-7	-32	23
	1852	2019-01-22 13:03:36.86	-361	1031	-1712	29	29	4	-42	-7	-35	24
	1853	2019-01-22 13:03:36.87	-372	1032	-1708	38	38	-1	-44	-15	-29	29
	1854	2019-01-22 13:03:36.88	-365	1037	-1727	48	49	-9	-30	-21	-9	25
	1855	2019-01-22 13:03:36.89	-376	1022	-1777	42	54	-12	-27	-5	-22	16
	1856	2019-01-22 13:03:36.90	-371	1030	-1747	41	41	-8	-25	-10	-15	17
	1857	2019-01-22 13:03:36.91	-369	1035	-1740	44	34	-6	-40	-23	-17	31
	1858	2019-01-22 13:03:36.92	-366	1010	-1730	37	39	-7	-42	-40	-2	41
	1859	2019-01-22 13:03:36.93	-366	996	-1724	39	42	-3	-45	-58	13	51
	1860	2019-01-22 13:03:36.94	-364	1007	-1727	62	46	4	-57	-90	33	73
	1861	2019-01-22 13:03:36.95	-354	1016	-1722	76	53	1	-62	-92	30	77
	1862	2019-01-22 13:03:36.96	-371	1030	-1734	87	69	-4	-46	-77	31	61
	1863	2019-01-22 13:03:36.97	-377	1026	-1762	94	72	-6	-24	-37	13	30
	1864	2019-01-22 13:03:36.98	-375	1044	-1760	96	62	-7	-6	-20	14	13
	1865	2019-01-22 13:03:36.99	-377	1043	-1760	87	55	-13	-20	0	-20	10
	1866	2019-01-22 13:03:37.00	-376	1023	-1765	70	47	-19	-22	2	-24	10
	1867	2019-01-22 13:03:37.01	-380	1019	-1741	56	37	-20	-17	7	-24	5
	1868	2019-01-22 13:03:37.02	-362	1011	-1733	54	36	-20	-11	4	-15	3
	1869	2019-01-22 13:03:37.03	-364	992	-1734	51	46	-21	-28	-9	-19	18
	1870	2019-01-22 13:03:37.04	-368	999	-1733	52	51	-20	-34	-12	-22	23
	1871	2019-01-22 13:03:37.05	-377	1003	-1731	60	58	-15	-36	0	-36	18
	1872	2019-01-22 13:03:37.06	-392	1000	-1763	64	58	-13	-33	-11	-22	22
	1873	2019-01-22 13:03:37.07	-379	1006	-1768	56	58	-13	-44	-7	-37	25
	1874	2019-01-22 13:03:37.08	-376	1003	-1770	46	50	-11	-33	10	-43	11
	1875	2019-01-22 13:03:37.09	-363	1002	-1759	40	50	-10	-36	23	-59	6
	1876	2019-01-22 13:03:37.10	-359	1005	-1756	37	51	-10	-34	3	-37	15
	1877	2019-01-22 13:03:37.11	-351	1021	-1754	37	59	-16	-56	-25	-31	40
	1878	2019-01-22 13:03:37.12	-347	1003	-1765	32	71	-23	-57	-24	-33	40
	1879	2019-01-22 13:03:37.13	-362	998	-1779	25	69	-25	-63	-24	-39	43
	1880	2019-01-22 13:03:37.14	-363	978	-1776	29	60	-22	-48	-8	-40	28
	1881	2019-01-22 13:03:37.15	-344	987	-1752	38	50	-17	-58	6	-64	26
	1882	2019-01-22 13:03:37.16	-349	993	-1761	40	50	-20	-60	-10	-50	35
	1883	2019-01-22 13:03:37.17	-342	996	-1770	34	53	-21	-67	-26	-41	46
	1884	2019-01-22 13:03:37.18	-332	1003	-1758	30	51	-26	-60	-34	-26	47
	1885	2019-01-22 13:03:37.19	-347	1005	-1766	34	50	-30	-76	-28	-48	52
	1886	2019-01-22 13:03:37.20	-338	986	-1746	38	50	-35	-73	-15	-58	44
	1887	2019-01-22 13:03:37.21	-330	973	-1739	49	48	-35	-80	-10	-70	45
	1888	2019-01-22 13:03:37.22	-323	958	-1733	63	52	-31	-80	-32	-48	56
	1889	2019-01-22 13:03:37.23	-340	952	-1735	70	62	-33	-66	-22	-44	44
	1890	2019-01-22 13:03:37.24	-348	940	-1756	75	67	-33	-26	1	-27	12
	1891	2019-01-22 13:03:37.25	-339	940	-1770	70	63	-24	-35	-2	-33	18
	1892	2019-01-22 13:03:37.26	-323	951	-1745	63	61	-18	-31	-2	-29	16
	1893	2019-01-22 13:03:37.27	-319	941	-1772	51	71	-17	-46	18	-64	14
	1894	2019-01-22 13:03:37.28	-321	961	-1772	28	84	-9	-47	8	-55	19
	1895	2019-01-22 13:03:37.29	-327	974	-1793	19	82	-2	-49	5	-54	22
	1896	2019-01-22 13:03:37.30	-321	987	-1797	19	71	6	-38	-5	-33	21
	1897	2019-01-22 13:03:37.31	-331	980	-1822	14	60	6	-41	4	-45	18
	1898	2019-01-22 13:03:37.32	-327	990	-1781	14	45	8	-30	12	-42	9
	1899	2019-01-22 13:03:37.33	-325	982	-1771	23	39	5	-33	12	-45	10
	1900	2019-01-22 13:03:37.34	-323	1001	-1774	18	38	3	-6	0	-6	3
	1901	2019-01-22 13:03:37.35	-319	994	-1796	-3	38	-2	-28	3	-31	12
	1902	2019-01-22 13:03:37.36	-317	992	-1795	-15	29	-1	-36	12	-48	12
	1903	2019-01-22 13:03:37.37	-321	987	-1794	-16	15	1	-67	-3	-64	35
	1904	2019-01-22 13:03:37.38	-306	983	-1779	-10	7	-1	-62	-6	-56	34
	1905	2019-01-22 13:03:37.39	-311	976	-1764	-3	6	-5	-70	-22	-48	46
	1906	2019-01-22 13:03:37.40	-307	984	-1767	9	7	-8	-56	-13	-43	34
	1907	2019-01-22 13:03:37.41	-327	986	-1771	12	7	-15	-47	20	-67	13
	1908	2019-01-22 13:03:37.42	-323	980	-1776	12	0	-24	-41	12	-53	14
	1909	2019-01-22 13:03:37.43	-326	971	-1779	11	-6	-27	-61	16	-77	22
	1910	2019-01-22 13:03:37.44	-334	977	-1774	2	-14	-26	-50	25	-75	12
	1911	2019-01-22 13:03:37.45	-330	984	-1762	-16	-16	-27	-45	24	-69	10
	1912	2019-01-22 13:03:37.46	-325	993	-1758	-35	-11	-31	-35	9	-44	13
	1913	2019-01-22 13:03:37.47	-322	986	-1755	-44	-6	-38	-32	5	-37	13
	1914	2019-01-22 13:03:37.48	-320	983	-1750	-41	1	-44	-2	16	-18	-7
	1915	2019-01-22 13:03:37.49	-321	988	-1776	-36	6	-42	-12	16	-28	-2
	1916	2019-01-22 13:03:37.50	-330	991	-1783	-29	3	-45	-15	2	-17	6
	1917	2019-01-22 13:03:37.51	-331	983	-1762	-27	-1	-42	-23	-4	-19	13
	1918	2019-01-22 13:03:37.52	-330	979	-1770	-18	-1	-40	-6	8	-14	-1
	1919	2019-01-22 13:03:37.53	-326	992	-1769	-15	-1	-35	-12	13	-25	0
	1920	2019-01-22 13:03:37.54	-321	1001	-1766	-14	3	-28	-3	10	-13	-3
	1921	2019-01-22 13:03:37.55	-323	991	-1778	-24	13	-22	-6	16	-22	-5
	1922	2019-01-22 13:03:37.56	-323	982	-1778	-34	12	-10	4	19	-15	-11
	1923	2019-01-22 13:03:37.57	-326	979	-1783	-29	6	6	-21	21	-42	0
	1924	2019-01-22 13:03:37.58	-336	981	-1786	-22	-2	14	-30	5	-35	12
	1925	2019-01-22 13:03:37.59	-339	983	-1776	-14	-10	17	-32	11	-43	10
	1926	2019-01-22 13:03:37.60	-325	987	-1770	0	-17	18	-22	8	-30	7
	1927	2019-01-22 13:03:37.61	-335	991	-1753	6	-15	13	-38	5	-43	16
	1928	2019-01-22 13:03:37.62	-332	1004	-1755	6	-8	7	-32	1	-33	15
	1929	2019-01-22 13:03:37.63	-324	994	-1761	2	-2	-4	-35	14	-49	10
	1930	2019-01-22 13:03:37.64	-325	1004	-1770	-11	-7	-25	-37	15	-52	11
	1931	2019-01-22 13:03:37.65	-314	1005	-1777	-15	-7	-40	-47	-1	-46	24
	1932	2019-01-22 13:03:37.66	-319	1011	-1779	-32	-6	-55	-36	3	-39	16
	1933	2019-01-22 13:03:37.67	-333	1015	-1787	-44	-9	-69	-52	-9	-43	30
	1934	2019-01-22 13:03:37.68	-336	1013	-1781	-52	-13	-82	-55	-21	-34	38
	1935	2019-01-22 13:03:37.69	-343	1004	-1770	-49	-16	-84	-68	-24	-44	46
	1936	2019-01-22 13:03:37.70	-342	992	-1772	-40	-19	-80	-57	-29	-28	43
	1937	2019-01-22 13:03:37.71	-333	988	-1759	-28	-21	-73	-49	-32	-17	40
	1938	2019-01-22 13:03:37.72	-327	993	-1747	-14	-13	-64	-35	-36	1	35
	1939	2019-01-22 13:03:37.73	-333	991	-1752	-5	-3	-59	-35	-18	-17	26
	1940	2019-01-22 13:03:37.74	-331	995	-1753	5	8	-53	-22	12	-34	5
	1941	2019-01-22 13:03:37.75	-320	977	-1760	10	19	-49	-21	25	-46	-2
	1942	2019-01-22 13:03:37.76	-333	968	-1763	15	19	-42	-31	-2	-29	16
	1943	2019-01-22 13:03:37.77	-333	963	-1790	27	14	-31	-37	7	-44	15
	1944	2019-01-22 13:03:37.78	-330	960	-1780	35	1	-22	-38	5	-43	16
	1945	2019-01-22 13:03:37.79	-316	966	-1762	43	-6	-20	-50	3	-53	23
	1946	2019-01-22 13:03:37.80	-309	964	-1750	45	1	-22	-39	14	-53	12
	1947	2019-01-22 13:03:37.81	-324	966	-1765	39	9	-23	-23	24	-47	0
	1948	2019-01-22 13:03:37.82	-316	949	-1769	36	12	-21	-3	16	-19	-6
	1949	2019-01-22 13:03:37.83	-313	949	-1782	37	6	-17	-4	18	-22	-7
	1950	2019-01-22 13:03:37.84	-313	960	-1795	26	-1	-17	4	31	-27	-17
	1951	2019-01-22 13:03:37.85	-326	956	-1785	10	-11	-18	-2	31	-33	-14
	1952	2019-01-22 13:03:37.86	-327	966	-1786	7	-23	-18	0	20	-20	-10
	1953	2019-01-22 13:03:37.87	-325	957	-1772	-12	-26	-22	-13	11	-24	1
	1954	2019-01-22 13:03:37.88	-340	940	-1774	-31	-22	-24	-6	10	-16	-2
	1955	2019-01-22 13:03:37.89	-342	957	-1767	-37	-23	-15	1	14	-13	-7
	1956	2019-01-22 13:03:37.90	-349	947	-1769	-40	-25	-3	1	9	-8	-5
	1957	2019-01-22 13:03:37.91	-357	950	-1778	-45	-25	7	-17	-10	-7	13
	1958	2019-01-22 13:03:37.92	-359	965	-1765	-41	-33	17	-10	-6	-4	8
	1959	2019-01-22 13:03:37.93	-350	968	-1760	-31	-35	24	-12	10	-22	1
	1960	2019-01-22 13:03:37.94	-347	976	-1750	-34	-33	18	-17	11	-28	3
	1961	2019-01-22 13:03:37.95	-344	979	-1745	-37	-25	13	-24	9	-33	7
	1962	2019-01-22 13:03:37.96	-344	978	-1754	-41	-11	8	-20	0	-20	10
	1963	2019-01-22 13:03:37.97	-338	990	-1739	-48	0	2	-27	-17	-10	22
	1964	2019-01-22 13:03:37.98	-354	988	-1754	-48	5	-10	-43	-27	-16	35
	1965	2019-01-22 13:03:37.99	-343	987	-1763	-47	3	-16	-71	-30	-41	50
	1966	2019-01-22 13:03:38.00	-343	996	-1757	-36	2	-19	-82	-47	-35	64
	1967	2019-01-22 13:03:38.01	-341	999	-1760	-26	13	-21	-84	-61	-23	72
	1968	2019-01-22 13:03:38.02	-348	993	-1775	-23	27	-28	-57	-42	-15	49
	1969	2019-01-22 13:03:38.03	-347	986	-1784	-19	22	-24	-49	-23	-26	36
	1970	2019-01-22 13:03:38.04	-345	988	-1788	-10	8	-13	-34	18	-52	8
	1971	2019-01-22 13:03:38.05	-345	994	-1796	-15	-6	-9	-28	27	-55	0
	1972	2019-01-22 13:03:38.06	-352	1000	-1772	-20	-18	-2	-27	26	-53	0
	1973	2019-01-22 13:03:38.07	-348	1007	-1772	-17	-26	0	-32	35	-67	-1
	1974	2019-01-22 13:03:38.08	-341	1011	-1759	-20	-26	0	-28	26	-54	1
	1975	2019-01-22 13:03:38.09	-330	1010	-1742	-20	-18	-3	-28	11	-39	8
	1976	2019-01-22 13:03:38.10	-326	999	-1747	-16	-9	-7	-28	3	-31	12
	1977	2019-01-22 13:03:38.11	-315	997	-1743	-13	-3	-9	-44	-9	-35	26
	1978	2019-01-22 13:03:38.12	-309	985	-1767	-2	7	-10	-53	-12	-41	32
	1979	2019-01-22 13:03:38.13	-315	980	-1757	12	10	-9	-39	4	-43	17
	1980	2019-01-22 13:03:38.14	-306	980	-1763	26	11	-5	-25	14	-39	5
	1981	2019-01-22 13:03:38.15	-318	969	-1779	39	15	-1	-32	5	-37	13
	1982	2019-01-22 13:03:38.16	-342	959	-1806	44	7	3	-17	22	-39	-2
	1983	2019-01-22 13:03:38.17	-324	973	-1785	52	-9	7	-26	26	-52	0
	1984	2019-01-22 13:03:38.18	-332	992	-1786	54	-25	2	-28	22	-50	3
	1985	2019-01-22 13:03:38.19	-327	992	-1788	34	-30	-4	-35	3	-38	16
	1986	2019-01-22 13:03:38.20	-335	993	-1780	9	-28	-10	-24	9	-33	7
	1987	2019-01-22 13:03:38.21	-340	992	-1792	-5	-30	-13	-37	0	-37	18
	1988	2019-01-22 13:03:38.22	-351	986	-1796	-20	-37	-14	-38	-5	-33	21
	1989	2019-01-22 13:03:38.23	-351	973	-1793	-28	-48	-17	-24	-10	-14	17
	1990	2019-01-22 13:03:38.24	-351	976	-1779	-34	-59	-14	-21	-14	-7	17
	1991	2019-01-22 13:03:38.25	-366	978	-1763	-28	-61	-6	-23	-8	-15	15
	1992	2019-01-22 13:03:38.26	-361	988	-1761	-24	-60	-1	-29	-20	-9	24
	1993	2019-01-22 13:03:38.27	-353	1001	-1751	-22	-54	6	-35	-29	-6	32
	1994	2019-01-22 13:03:38.28	-352	1018	-1740	-20	-34	5	-43	-23	-20	33
[truncated: 4,117 more rows]
