# Supplementary material for: Evaluating the stress-response of dental students to the dental school environment
Source: PeerJ. 2020 May 6;8:e8981. doi: 10.7717/peerj.8981 (PMC7210805; doi:10.7717/peerj.8981)
Supplement: Supplemental Information 1 [file peerj-08-8981-s001.zip › 2-1-V.csv]

// Data mode : Full
// Data quality : High
// Acceleration sensor's range : 16g
// Gyroscope sensor's range : 2000dps
//
//ARTIFACT	NUM	DATE	ACC_X	ACC_Y	ACC_Z	GYRO_X	GYRO_Y	GYRO_Z	EOG_L	EOG_R	EOG_H	EOG_V
	1	2019-01-09 12:28:17.57	-525	1545	-1271	21	-4	-69	7	48	-41	-27
	2	2019-01-09 12:28:17.58	-535	1528	-1245	34	-6	-76	4	58	-54	-31
	3	2019-01-09 12:28:17.59	-545	1511	-1263	35	-3	-72	-8	74	-82	-33
	4	2019-01-09 12:28:17.60	-546	1482	-1264	29	-3	-57	1	107	-106	-54
	5	2019-01-09 12:28:17.61	-541	1493	-1293	27	-13	-42	7	126	-119	-66
	6	2019-01-09 12:28:17.62	-542	1505	-1281	14	-20	-25	24	153	-129	-88
	7	2019-01-09 12:28:17.63	-528	1528	-1278	-12	-19	-21	8	160	-152	-84
	8	2019-01-09 12:28:17.64	-515	1541	-1268	-37	-14	-23	-11	158	-169	-73
	9	2019-01-09 12:28:17.65	-514	1547	-1253	-37	-5	-29	-28	149	-177	-60
	10	2019-01-09 12:28:17.66	-538	1562	-1270	-12	3	-42	-26	140	-166	-57
	11	2019-01-09 12:28:17.67	-552	1565	-1298	13	-3	-56	-27	137	-164	-55
	12	2019-01-09 12:28:17.68	-551	1547	-1289	38	-10	-59	-16	152	-168	-68
	13	2019-01-09 12:28:17.69	-564	1538	-1278	54	-15	-55	-24	144	-168	-60
	14	2019-01-09 12:28:17.70	-556	1525	-1272	56	-14	-52	0	162	-162	-81
	15	2019-01-09 12:28:17.71	-558	1521	-1259	47	-7	-50	1	153	-152	-77
	16	2019-01-09 12:28:17.72	-549	1509	-1255	32	1	-44	19	176	-157	-97
	17	2019-01-09 12:28:17.73	-556	1493	-1250	6	6	-36	24	171	-147	-97
	18	2019-01-09 12:28:17.74	-545	1479	-1244	-15	12	-20	46	184	-138	-115
	19	2019-01-09 12:28:17.75	-554	1474	-1241	-26	20	-3	53	176	-123	-114
	20	2019-01-09 12:28:17.76	-548	1504	-1250	-29	33	8	71	177	-106	-124
	21	2019-01-09 12:28:17.77	-537	1525	-1260	-26	41	9	70	153	-83	-111
	22	2019-01-09 12:28:17.78	-523	1531	-1265	-25	43	6	91	149	-58	-120
	23	2019-01-09 12:28:17.79	-525	1533	-1273	-23	40	-3	75	128	-53	-101
	24	2019-01-09 12:28:17.80	-534	1531	-1274	-26	40	-10	82	133	-51	-107
	25	2019-01-09 12:28:17.81	-531	1503	-1260	-27	34	-11	68	120	-52	-94
	26	2019-01-09 12:28:17.82	-528	1506	-1257	-20	29	-9	48	103	-55	-75
	27	2019-01-09 12:28:17.83	-529	1499	-1263	-12	29	-2	-21	26	-47	-2
	28	2019-01-09 12:28:17.84	-537	1496	-1266	-4	28	7	-41	1	-42	20
	29	2019-01-09 12:28:17.85	-526	1509	-1260	-9	29	21	-58	-12	-46	35
	30	2019-01-09 12:28:17.86	-510	1517	-1262	-19	34	23	-46	9	-55	18
	31	2019-01-09 12:28:17.87	-509	1526	-1262	-30	36	25	-58	-4	-54	31
	32	2019-01-09 12:28:17.88	-503	1538	-1246	-49	33	24	-50	18	-68	16
	33	2019-01-09 12:28:17.89	-508	1530	-1261	-60	29	15	-61	12	-73	24
	34	2019-01-09 12:28:17.90	-520	1536	-1282	-62	23	11	-49	32	-81	8
	35	2019-01-09 12:28:17.91	-514	1495	-1266	-63	9	14	-63	34	-97	14
	36	2019-01-09 12:28:17.92	-530	1491	-1264	-51	6	30	-52	62	-114	-5
	37	2019-01-09 12:28:17.93	-524	1506	-1260	-47	4	53	-61	54	-115	3
	38	2019-01-09 12:28:17.94	-526	1542	-1261	-49	12	72	-30	65	-95	-17
	39	2019-01-09 12:28:17.95	-520	1571	-1255	-52	18	75	-26	60	-86	-17
	40	2019-01-09 12:28:17.96	-510	1589	-1259	-52	28	69	-11	69	-80	-29
	41	2019-01-09 12:28:17.97	-509	1589	-1273	-52	34	55	-31	59	-90	-14
	42	2019-01-09 12:28:17.98	-525	1589	-1297	-46	32	41	-10	81	-91	-35
	43	2019-01-09 12:28:17.99	-524	1564	-1272	-26	15	27	-20	75	-95	-27
	44	2019-01-09 12:28:18.00	-521	1556	-1270	-7	12	24	-6	88	-94	-41
	45	2019-01-09 12:28:18.01	-516	1544	-1255	5	4	27	-30	66	-96	-18
	46	2019-01-09 12:28:18.02	-514	1549	-1249	7	4	28	-14	73	-87	-29
	47	2019-01-09 12:28:18.03	-515	1562	-1274	5	-4	25	-24	61	-85	-18
	48	2019-01-09 12:28:18.04	-496	1564	-1262	-5	-12	18	5	86	-81	-45
	49	2019-01-09 12:28:18.05	-491	1562	-1240	-21	-3	2	-21	62	-83	-20
	50	2019-01-09 12:28:18.06	-503	1548	-1258	-16	10	-11	-15	66	-81	-25
	51	2019-01-09 12:28:18.07	-538	1529	-1263	9	13	-18	-47	33	-80	7
	52	2019-01-09 12:28:18.08	-535	1510	-1284	31	-7	-13	-39	47	-86	-4
	53	2019-01-09 12:28:18.09	-527	1514	-1258	37	-12	0	-61	20	-81	20
	54	2019-01-09 12:28:18.10	-515	1530	-1247	34	-2	9	-54	18	-72	18
	55	2019-01-09 12:28:18.11	-502	1546	-1253	26	9	9	-77	-10	-67	43
	56	2019-01-09 12:28:18.12	-500	1547	-1275	15	16	5	-52	7	-59	22
	57	2019-01-09 12:28:18.13	-504	1548	-1278	-5	18	-1	-58	0	-58	29
	58	2019-01-09 12:28:18.14	-496	1556	-1275	-25	12	-6	-40	20	-60	10
	59	2019-01-09 12:28:18.15	-504	1557	-1271	-34	13	-14	-58	-4	-54	31
	60	2019-01-09 12:28:18.16	-484	1546	-1266	-29	7	-27	-49	-13	-36	31
	61	2019-01-09 12:28:18.17	-495	1539	-1256	-22	10	-32	-73	-39	-34	56
	62	2019-01-09 12:28:18.18	-505	1526	-1251	-11	10	-34	-67	-28	-39	47
	63	2019-01-09 12:28:18.19	-513	1524	-1242	-8	6	-28	-85	-30	-55	57
	64	2019-01-09 12:28:18.20	-510	1524	-1234	-15	2	-20	-62	-2	-60	32
	65	2019-01-09 12:28:18.21	-519	1523	-1235	-23	11	-14	-67	-11	-56	39
	66	2019-01-09 12:28:18.22	-505	1535	-1238	-21	21	-4	-63	-9	-54	36
	67	2019-01-09 12:28:18.23	-510	1551	-1250	-12	30	-8	-98	-35	-63	66
	68	2019-01-09 12:28:18.24	-506	1575	-1269	5	33	-11	-79	-14	-65	46
	69	2019-01-09 12:28:18.25	-503	1584	-1288	12	30	-23	-77	-7	-70	42
	70	2019-01-09 12:28:18.26	-513	1595	-1290	13	20	-35	-49	23	-72	13
	71	2019-01-09 12:28:18.27	-507	1575	-1266	7	12	-54	-55	15	-70	20
	72	2019-01-09 12:28:18.28	-513	1553	-1272	-3	-1	-68	-46	17	-63	14
	73	2019-01-09 12:28:18.29	-521	1506	-1262	-15	-15	-72	-90	-19	-71	54
	74	2019-01-09 12:28:18.30	-523	1484	-1247	-24	-15	-60	-93	-19	-74	56
	75	2019-01-09 12:28:18.31	-508	1484	-1232	-40	-11	-41	-100	-33	-67	66
	76	2019-01-09 12:28:18.32	-507	1494	-1219	-46	10	-20	-73	-9	-64	41
	77	2019-01-09 12:28:18.33	-501	1509	-1236	-38	36	-6	-70	-12	-58	41
	78	2019-01-09 12:28:18.34	-512	1522	-1263	-19	36	6	-49	16	-65	16
	79	2019-01-09 12:28:18.35	-509	1553	-1288	-7	29	15	-79	5	-84	37
	80	2019-01-09 12:28:18.36	-515	1587	-1287	-5	20	8	-74	18	-92	28
	81	2019-01-09 12:28:18.37	-517	1583	-1296	-9	0	-12	-83	0	-83	41
	82	2019-01-09 12:28:18.38	-520	1535	-1280	-7	-23	-20	-57	11	-68	23
	83	2019-01-09 12:28:18.39	-510	1517	-1254	-9	-35	-15	-69	-3	-66	36
	84	2019-01-09 12:28:18.40	-518	1526	-1254	-23	-32	-6	-66	8	-74	29
	85	2019-01-09 12:28:18.41	-510	1533	-1237	-37	-23	1	-87	-16	-71	51
	86	2019-01-09 12:28:18.42	-510	1524	-1226	-37	-5	12	-65	-13	-52	39
	87	2019-01-09 12:28:18.43	-520	1529	-1239	-28	9	21	-69	-32	-37	50
	88	2019-01-09 12:28:18.44	-516	1552	-1250	-18	17	28	-51	-33	-18	42
	89	2019-01-09 12:28:18.45	-506	1577	-1274	-5	19	27	-64	-47	-17	55
	90	2019-01-09 12:28:18.46	-511	1588	-1272	5	18	17	-61	-44	-17	52
	91	2019-01-09 12:28:18.47	-506	1595	-1274	6	13	0	-74	-63	-11	68
	92	2019-01-09 12:28:18.48	-496	1591	-1287	0	8	-20	-48	-60	12	54
	93	2019-01-09 12:28:18.49	-506	1585	-1290	-7	-4	-42	-44	-67	23	55
	94	2019-01-09 12:28:18.50	-492	1564	-1282	-15	-13	-62	-35	-62	27	48
	95	2019-01-09 12:28:18.51	-504	1521	-1252	-16	-17	-68	-49	-72	23	60
	96	2019-01-09 12:28:18.52	-529	1493	-1249	4	-20	-65	-23	-47	24	35
	97	2019-01-09 12:28:18.53	-524	1491	-1254	19	-30	-53	-12	-35	23	23
	98	2019-01-09 12:28:18.54	-511	1506	-1236	14	-30	-36	-10	-35	25	22
	99	2019-01-09 12:28:18.55	-525	1518	-1247	7	-16	-28	-25	-44	19	34
	100	2019-01-09 12:28:18.56	-518	1518	-1254	2	-4	-21	8	2	6	-5
	101	2019-01-09 12:28:18.57	-521	1507	-1249	-4	-8	-11	64	114	-50	-89
	102	2019-01-09 12:28:18.58	-511	1520	-1240	-14	-7	-5	135	228	-93	-181
	103	2019-01-09 12:28:18.59	-492	1530	-1232	-14	5	-7	142	253	-111	-197
	104	2019-01-09 12:28:18.60	-497	1554	-1249	-8	18	-12	128	242	-114	-185
	105	2019-01-09 12:28:18.61	-509	1561	-1272	-7	24	-20	85	207	-122	-146
	106	2019-01-09 12:28:18.62	-495	1564	-1283	-16	21	-29	77	207	-130	-142
	107	2019-01-09 12:28:18.63	-501	1556	-1286	-30	12	-40	66	191	-125	-128
	108	2019-01-09 12:28:18.64	-497	1541	-1280	-41	7	-43	84	181	-97	-132
	109	2019-01-09 12:28:18.65	-500	1527	-1254	-49	0	-42	80	155	-75	-117
	110	2019-01-09 12:28:18.66	-497	1515	-1235	-52	-1	-41	88	155	-67	-121
	111	2019-01-09 12:28:18.67	-519	1516	-1245	-49	2	-31	75	140	-65	-107
	112	2019-01-09 12:28:18.68	-516	1515	-1219	-54	-2	-18	74	140	-66	-107
	113	2019-01-09 12:28:18.69	-527	1515	-1244	-52	3	2	66	128	-62	-97
	114	2019-01-09 12:28:18.70	-526	1526	-1253	-35	5	24	68	115	-47	-91
	115	2019-01-09 12:28:18.71	-523	1542	-1259	-22	1	39	46	95	-49	-70
	116	2019-01-09 12:28:18.72	-518	1579	-1260	-20	3	48	39	93	-54	-66
	117	2019-01-09 12:28:18.73	-493	1597	-1261	-15	1	40	25	82	-57	-53
	118	2019-01-09 12:28:18.74	-494	1598	-1262	-19	-3	28	28	80	-52	-54
	119	2019-01-09 12:28:18.75	-496	1588	-1259	-26	-8	14	19	67	-48	-43
	120	2019-01-09 12:28:18.76	-492	1571	-1233	-28	-4	0	25	64	-39	-44
	121	2019-01-09 12:28:18.77	-515	1563	-1252	-22	-6	-13	13	46	-33	-29
	122	2019-01-09 12:28:18.78	-507	1566	-1274	-17	-22	-20	-3	32	-35	-14
	123	2019-01-09 12:28:18.79	-523	1541	-1267	-21	-32	-20	-30	12	-42	9
	124	2019-01-09 12:28:18.80	-530	1526	-1265	-18	-41	-18	-41	1	-42	20
	125	2019-01-09 12:28:18.81	-535	1537	-1246	-22	-47	-12	-49	-8	-41	28
	126	2019-01-09 12:28:18.82	-515	1554	-1220	-26	-41	-7	-45	-4	-41	24
	127	2019-01-09 12:28:18.83	-526	1561	-1229	-23	-22	-6	-43	-4	-39	23
	128	2019-01-09 12:28:18.84	-530	1566	-1237	-6	-13	-11	-36	4	-40	16
	129	2019-01-09 12:28:18.85	-532	1571	-1244	7	-9	-19	-50	-3	-47	26
	130	2019-01-09 12:28:18.86	-521	1566	-1247	7	-4	-25	-46	2	-48	22
	131	2019-01-09 12:28:18.87	-524	1563	-1257	3	4	-30	-57	-12	-45	34
	132	2019-01-09 12:28:18.88	-522	1529	-1263	-1	0	-29	-56	-16	-40	36
	133	2019-01-09 12:28:18.89	-527	1510	-1258	-1	-12	-21	-60	-34	-26	47
	134	2019-01-09 12:28:18.90	-517	1503	-1239	-5	-21	-5	-55	-34	-21	44
	135	2019-01-09 12:28:18.91	-523	1507	-1232	-7	-22	13	-57	-37	-20	47
	136	2019-01-09 12:28:18.92	-522	1537	-1221	-14	-18	22	-62	-43	-19	52
	137	2019-01-09 12:28:18.93	-503	1552	-1215	-19	-7	25	-52	-28	-24	40
	138	2019-01-09 12:28:18.94	-514	1558	-1235	-8	12	20	-53	-25	-28	39
	139	2019-01-09 12:28:18.95	-517	1583	-1258	5	17	14	-71	-32	-39	51
	140	2019-01-09 12:28:18.96	-521	1585	-1270	6	13	4	-78	-36	-42	57
	141	2019-01-09 12:28:18.97	-512	1584	-1261	2	7	-7	-64	-31	-33	47
	142	2019-01-09 12:28:18.98	-522	1560	-1251	-7	0	-10	-54	-18	-36	36
	143	2019-01-09 12:28:18.99	-531	1544	-1243	-19	-3	-13	-51	-13	-38	32
	144	2019-01-09 12:28:19.00	-524	1526	-1230	-25	-8	-6	-60	-24	-36	42
	145	2019-01-09 12:28:19.01	-506	1536	-1223	-27	-4	-1	-70	-29	-41	49
	146	2019-01-09 12:28:19.02	-514	1538	-1240	-34	8	2	-74	-32	-42	53
	147	2019-01-09 12:28:19.03	-526	1547	-1258	-29	8	3	-83	-34	-49	58
	148	2019-01-09 12:28:19.04	-531	1536	-1260	-19	-9	9	-92	-43	-49	67
	149	2019-01-09 12:28:19.05	-543	1535	-1267	-11	-35	16	-88	-28	-60	58
	150	2019-01-09 12:28:19.06	-535	1552	-1264	-8	-55	22	-82	-21	-61	51
	151	2019-01-09 12:28:19.07	-520	1566	-1250	-14	-58	21	-82	-19	-63	50
	152	2019-01-09 12:28:19.08	-520	1577	-1247	-28	-52	10	-88	-20	-68	54
	153	2019-01-09 12:28:19.09	-514	1559	-1231	-36	-32	1	-84	-8	-76	46
	154	2019-01-09 12:28:19.10	-525	1556	-1216	-36	-14	-4	-77	-11	-66	44
	155	2019-01-09 12:28:19.11	-519	1550	-1239	-24	8	-6	-72	-13	-59	42
	156	2019-01-09 12:28:19.12	-525	1570	-1261	5	14	-9	-83	-24	-59	53
	157	2019-01-09 12:28:19.13	-522	1581	-1254	24	11	-8	-76	-12	-64	44
	158	2019-01-09 12:28:19.14	-520	1590	-1241	31	12	-12	-69	1	-70	34
	159	2019-01-09 12:28:19.15	-516	1587	-1249	31	10	-26	-63	16	-79	23
	160	2019-01-09 12:28:19.16	-521	1571	-1254	23	2	-38	-66	5	-71	30
	161	2019-01-09 12:28:19.17	-520	1545	-1248	10	-2	-43	-56	9	-65	23
	162	2019-01-09 12:28:19.18	-516	1532	-1244	-4	-9	-40	-41	2	-43	19
	163	2019-01-09 12:28:19.19	-523	1524	-1245	-10	-14	-30	-34	-9	-25	21
	164	2019-01-09 12:28:19.20	-521	1529	-1244	-10	-18	-23	-52	-38	-14	45
	165	2019-01-09 12:28:19.21	-524	1541	-1242	-14	-20	-14	-48	-36	-12	42
	166	2019-01-09 12:28:19.22	-511	1547	-1214	-14	-11	-7	-41	-27	-14	34
	167	2019-01-09 12:28:19.23	-517	1549	-1197	-5	6	-1	-22	-9	-13	15
	168	2019-01-09 12:28:19.24	-519	1546	-1221	8	13	-7	-33	-13	-20	23
	169	2019-01-09 12:28:19.25	-532	1538	-1241	23	5	-3	-30	9	-39	10
	170	2019-01-09 12:28:19.26	-530	1533	-1240	23	4	3	-26	23	-49	1
	171	2019-01-09 12:28:19.27	-539	1539	-1247	28	4	10	-1	54	-55	-26
	172	2019-01-09 12:28:19.28	-520	1558	-1239	28	4	17	-8	44	-52	-18
	173	2019-01-09 12:28:19.29	-523	1581	-1242	19	9	13	10	61	-51	-35
	174	2019-01-09 12:28:19.30	-510	1578	-1241	-7	28	-5	16	50	-34	-33
	175	2019-01-09 12:28:19.31	-523	1557	-1254	-22	23	-11	26	50	-24	-38
	176	2019-01-09 12:28:19.32	-513	1558	-1253	-41	16	-10	14	32	-18	-23
	177	2019-01-09 12:28:19.33	-493	1576	-1231	-52	19	-11	17	40	-23	-28
	178	2019-01-09 12:28:19.34	-502	1558	-1221	-37	33	-17	11	38	-27	-24
	179	2019-01-09 12:28:19.35	-512	1575	-1240	10	39	-29	22	51	-29	-36
	180	2019-01-09 12:28:19.36	-515	1579	-1260	49	30	-33	-3	20	-23	-8
	181	2019-01-09 12:28:19.37	-530	1573	-1271	69	21	-36	-8	4	-12	2
	182	2019-01-09 12:28:19.38	-513	1567	-1280	76	9	-38	-56	-53	-3	54
	183	2019-01-09 12:28:19.39	-517	1549	-1267	75	7	-36	-107	-92	-15	99
	184	2019-01-09 12:28:19.40	-516	1547	-1269	59	7	-35	-180	-160	-20	170
	185	2019-01-09 12:28:19.41	-525	1545	-1271	32	5	-34	-227	-216	-11	221
	186	2019-01-09 12:28:19.42	-519	1535	-1280	7	-5	-30	-265	-262	-3	263
	187	2019-01-09 12:28:19.43	-527	1507	-1275	-6	-17	-26	-244	-229	-15	236
	188	2019-01-09 12:28:19.44	-522	1485	-1254	-3	-29	-10	-200	-165	-35	182
	189	2019-01-09 12:28:19.45	-519	1488	-1223	3	-36	18	-119	-62	-57	90
	190	2019-01-09 12:28:19.46	-512	1511	-1211	2	-31	38	-51	14	-65	18
	191	2019-01-09 12:28:19.47	-501	1548	-1230	10	-21	48	20	88	-68	-54
	192	2019-01-09 12:28:19.48	-507	1583	-1252	15	-15	43	43	110	-67	-76
	193	2019-01-09 12:28:19.49	-507	1580	-1279	11	-15	27	69	133	-64	-101
	194	2019-01-09 12:28:19.50	-519	1561	-1293	12	-25	12	59	120	-61	-89
	195	2019-01-09 12:28:19.51	-545	1533	-1297	15	-48	7	68	130	-62	-99
	196	2019-01-09 12:28:19.52	-543	1537	-1270	4	-66	13	52	108	-56	-80
	197	2019-01-09 12:28:19.53	-533	1548	-1236	-12	-69	14	61	117	-56	-89
	198	2019-01-09 12:28:19.54	-517	1547	-1201	-18	-48	11	57	118	-61	-87
	199	2019-01-09 12:28:19.55	-516	1553	-1214	-10	-26	1	74	137	-63	-105
	200	2019-01-09 12:28:19.56	-529	1539	-1244	6	-12	-7	56	119	-63	-87
	201	2019-01-09 12:28:19.57	-526	1516	-1261	12	-9	-10	62	123	-61	-92
	202	2019-01-09 12:28:19.58	-535	1515	-1251	10	-6	-3	38	101	-63	-69
	203	2019-01-09 12:28:19.59	-526	1524	-1246	-1	-4	9	45	96	-51	-70
	204	2019-01-09 12:28:19.60	-524	1544	-1240	-21	2	13	27	68	-41	-47
	205	2019-01-09 12:28:19.61	-510	1572	-1232	-45	9	13	48	76	-28	-62
	206	2019-01-09 12:28:19.62	-510	1593	-1240	-64	13	2	50	75	-25	-62
	207	2019-01-09 12:28:19.63	-513	1590	-1244	-65	18	-16	70	106	-36	-88
	208	2019-01-09 12:28:19.64	-506	1574	-1244	-54	21	-29	49	101	-52	-75
	209	2019-01-09 12:28:19.65	-516	1560	-1237	-29	23	-41	43	100	-57	-71
	210	2019-01-09 12:28:19.66	-522	1544	-1234	1	27	-48	14	70	-56	-42
	211	2019-01-09 12:28:19.67	-522	1532	-1237	31	25	-49	15	71	-56	-43
	212	2019-01-09 12:28:19.68	-527	1532	-1253	37	22	-44	2	59	-57	-30
	213	2019-01-09 12:28:19.69	-521	1520	-1257	27	14	-35	-2	52	-54	-25
	214	2019-01-09 12:28:19.70	-513	1520	-1246	12	13	-23	-22	27	-49	-2
	215	2019-01-09 12:28:19.71	-512	1525	-1258	-11	2	-13	-8	26	-34	-9
	216	2019-01-09 12:28:19.72	-514	1516	-1251	-29	0	-2	-6	23	-29	-8
	217	2019-01-09 12:28:19.73	-511	1518	-1245	-37	4	6	16	41	-25	-28
	218	2019-01-09 12:28:19.74	-502	1533	-1235	-37	6	10	-2	31	-33	-14
	219	2019-01-09 12:28:19.75	-487	1550	-1226	-37	12	5	-6	28	-34	-11
	220	2019-01-09 12:28:19.76	-498	1565	-1222	-33	29	-3	-34	3	-37	15
	221	2019-01-09 12:28:19.77	-504	1568	-1254	-28	34	-19	-32	13	-45	9
	222	2019-01-09 12:28:19.78	-519	1559	-1269	-25	22	-29	-31	27	-58	2
	223	2019-01-09 12:28:19.79	-519	1543	-1284	-27	12	-35	-4	39	-43	-17
	224	2019-01-09 12:28:19.80	-532	1502	-1262	-30	0	-25	-11	16	-27	-2
	225	2019-01-09 12:28:19.81	-549	1493	-1248	-14	-8	-4	9	31	-22	-20
	226	2019-01-09 12:28:19.82	-546	1502	-1237	0	-6	25	-9	16	-25	-3
	227	2019-01-09 12:28:19.83	-553	1518	-1225	10	-4	52	1	20	-19	-10
	228	2019-01-09 12:28:19.84	-533	1554	-1231	15	8	71	-20	0	-20	10
	229	2019-01-09 12:28:19.85	-520	1578	-1230	6	15	78	-13	7	-20	3
	230	2019-01-09 12:28:19.86	-512	1605	-1245	-6	20	72	-32	-5	-27	18
	231	2019-01-09 12:28:19.87	-508	1618	-1259	-23	20	55	-23	9	-32	7
	232	2019-01-09 12:28:19.88	-500	1621	-1265	-43	14	30	-50	-5	-45	27
	233	2019-01-09 12:28:19.89	-494	1615	-1262	-61	6	-1	-45	1	-46	22
	234	2019-01-09 12:28:19.90	-487	1603	-1258	-67	4	-30	-63	-14	-49	38
	235	2019-01-09 12:28:19.91	-504	1580	-1251	-49	-1	-53	-39	11	-50	14
	236	2019-01-09 12:28:19.92	-514	1576	-1236	-30	-14	-72	-44	2	-46	21
	237	2019-01-09 12:28:19.93	-512	1547	-1214	-14	-14	-75	-23	8	-31	7
	238	2019-01-09 12:28:19.94	-522	1531	-1224	-1	-10	-68	-43	-16	-27	29
	239	2019-01-09 12:28:19.95	-515	1516	-1239	1	-3	-51	-40	-11	-29	25
	240	2019-01-09 12:28:19.96	-518	1515	-1240	-9	1	-27	-53	-23	-30	38
	241	2019-01-09 12:28:19.97	-517	1522	-1253	-25	2	-8	-37	-18	-19	27
	242	2019-01-09 12:28:19.98	-527	1520	-1259	-34	-10	7	-46	-38	-8	42
	243	2019-01-09 12:28:19.99	-507	1533	-1237	-40	-23	21	-38	-39	1	38
	244	2019-01-09 12:28:20.00	-491	1557	-1205	-51	-18	22	-49	-48	-1	48
	245	2019-01-09 12:28:20.01	-493	1556	-1197	-41	1	15	-38	-33	-5	35
	246	2019-01-09 12:28:20.02	-503	1566	-1210	-11	21	1	-48	-29	-19	38
	247	2019-01-09 12:28:20.03	-512	1580	-1248	20	18	-12	-39	-17	-22	28
	248	2019-01-09 12:28:20.04	-518	1580	-1272	32	11	-14	-51	-27	-24	39
	249	2019-01-09 12:28:20.05	-509	1584	-1287	24	7	-15	-34	-17	-17	25
	250	2019-01-09 12:28:20.06	-496	1587	-1286	10	7	-19	-41	-36	-5	38
	251	2019-01-09 12:28:20.07	-500	1583	-1268	-1	-3	-25	-31	-35	4	33
	252	2019-01-09 12:28:20.08	-502	1584	-1253	-12	-14	-31	-29	-45	16	37
	253	2019-01-09 12:28:20.09	-511	1553	-1243	-15	-31	-40	-4	-26	22	15
	254	2019-01-09 12:28:20.10	-513	1529	-1224	-14	-39	-37	-18	-35	17	26
	255	2019-01-09 12:28:20.11	-520	1516	-1201	-12	-34	-29	-6	-18	12	12
	256	2019-01-09 12:28:20.12	-523	1531	-1200	-5	-22	-19	-21	-33	12	27
	257	2019-01-09 12:28:20.13	-532	1555	-1223	3	-18	-14	-16	-28	12	22
	258	2019-01-09 12:28:20.14	-524	1576	-1244	1	-12	-15	-33	-36	3	34
	259	2019-01-09 12:28:20.15	-527	1587	-1249	-6	-10	-22	-24	-20	-4	22
	260	2019-01-09 12:28:20.16	-520	1600	-1246	-20	-8	-29	-30	-29	-1	29
	261	2019-01-09 12:28:20.17	-507	1593	-1226	-39	-2	-41	-24	-27	3	25
	262	2019-01-09 12:28:20.18	-506	1579	-1247	-59	4	-47	-24	-33	9	28
	263	2019-01-09 12:28:20.19	-514	1558	-1258	-64	-3	-45	-6	-21	15	13
	264	2019-01-09 12:28:20.20	-522	1546	-1260	-59	-9	-34	-14	-27	13	20
	265	2019-01-09 12:28:20.21	-509	1545	-1249	-58	-19	-23	-19	-26	7	22
	266	2019-01-09 12:28:20.22	-501	1549	-1214	-53	-15	-11	-35	-37	2	36
	267	2019-01-09 12:28:20.23	-493	1556	-1201	-24	7	-10	-28	-26	-2	27
	268	2019-01-09 12:28:20.24	-518	1583	-1231	19	14	-14	-45	-41	-4	43
	269	2019-01-09 12:28:20.25	-522	1579	-1246	42	9	-16	-52	-48	-4	50
	270	2019-01-09 12:28:20.26	-518	1583	-1259	44	-2	-22	-68	-63	-5	65
	271	2019-01-09 12:28:20.27	-533	1562	-1250	39	-10	-31	-62	-70	8	66
	272	2019-01-09 12:28:20.28	-538	1521	-1242	29	-19	-29	-71	-72	1	71
	273	2019-01-09 12:28:20.29	-539	1513	-1246	19	-29	-19	-67	-60	-7	63
	274	2019-01-09 12:28:20.30	-527	1520	-1239	10	-27	-6	-74	-65	-9	69
	275	2019-01-09 12:28:20.31	-519	1538	-1218	7	-20	1	-61	-62	1	61
	276	2019-01-09 12:28:20.32	-524	1533	-1215	10	-5	2	-53	-58	5	55
	277	2019-01-09 12:28:20.33	-526	1561	-1224	19	5	1	-42	-55	13	48
	278	2019-01-09 12:28:20.34	-538	1567	-1238	29	16	-5	-54	-58	4	56
	279	2019-01-09 12:28:20.35	-525	1569	-1251	30	20	-13	-55	-58	3	56
	280	2019-01-09 12:28:20.36	-517	1570	-1248	21	22	-15	-60	-66	6	63
	281	2019-01-09 12:28:20.37	-505	1564	-1255	8	25	-21	-53	-65	12	59
	282	2019-01-09 12:28:20.38	-509	1552	-1270	0	21	-22	-60	-68	8	64
	283	2019-01-09 12:28:20.39	-518	1525	-1270	-1	1	-10	-61	-70	9	65
	284	2019-01-09 12:28:20.40	-519	1509	-1276	9	-21	10	-73	-83	10	78
	285	2019-01-09 12:28:20.41	-517	1512	-1245	15	-37	30	-84	-95	11	89
	286	2019-01-09 12:28:20.42	-515	1518	-1217	21	-32	47	-102	-95	-7	98
	287	2019-01-09 12:28:20.43	-541	1507	-1210	35	-20	60	-93	-79	-14	86
	288	2019-01-09 12:28:20.44	-537	1520	-1220	49	-21	73	-80	-64	-16	72
	289	2019-01-09 12:28:20.45	-543	1534	-1223	39	-24	83	-69	-63	-6	66
	290	2019-01-09 12:28:20.46	-541	1564	-1222	18	-11	81	-58	-63	5	60
	291	2019-01-09 12:28:20.47	-517	1588	-1230	-7	3	72	-54	-64	10	59
	292	2019-01-09 12:28:20.48	-516	1589	-1263	-32	7	61	-45	-61	16	53
	293	2019-01-09 12:28:20.49	-517	1591	-1284	-52	-2	44	-34	-50	16	42
	294	2019-01-09 12:28:20.50	-510	1589	-1265	-78	-16	30	-19	-30	11	24
	295	2019-01-09 12:28:20.51	-508	1578	-1236	-89	-12	20	-22	-28	6	25
	296	2019-01-09 12:28:20.52	-523	1565	-1211	-65	-2	5	-31	-35	4	33
	297	2019-01-09 12:28:20.53	-532	1581	-1211	-18	2	-12	-42	-46	4	44
	298	2019-01-09 12:28:20.54	-533	1589	-1213	19	3	-26	-54	-53	-1	53
	299	2019-01-09 12:28:20.55	-530	1593	-1214	40	9	-37	-59	-58	-1	58
	300	2019-01-09 12:28:20.56	-540	1572	-1222	49	17	-45	-62	-62	0	62
	301	2019-01-09 12:28:20.57	-536	1554	-1222	43	26	-45	-51	-66	15	58
	302	2019-01-09 12:28:20.58	-525	1560	-1234	22	35	-42	-41	-63	22	52
	303	2019-01-09 12:28:20.59	-518	1554	-1242	-1	39	-47	-39	-65	26	52
	304	2019-01-09 12:28:20.60	-507	1540	-1251	-21	33	-46	-45	-70	25	57
	305	2019-01-09 12:28:20.61	-498	1534	-1231	-51	29	-44	-46	-74	28	60
	306	2019-01-09 12:28:20.62	-506	1549	-1214	-56	39	-39	-38	-58	20	48
	307	2019-01-09 12:28:20.63	-510	1556	-1232	-43	50	-44	-38	-46	8	42
	308	2019-01-09 12:28:20.64	-521	1559	-1264	-25	40	-45	-29	-35	6	32
	309	2019-01-09 12:28:20.65	-538	1554	-1268	-14	31	-43	-28	-47	19	37
	310	2019-01-09 12:28:20.66	-536	1545	-1268	-16	22	-39	-30	-49	19	39
	311	2019-01-09 12:28:20.67	-534	1525	-1242	-18	13	-26	-37	-46	9	41
	312	2019-01-09 12:28:20.68	-528	1517	-1223	-29	17	-9	-5	-1	-4	3
	313	2019-01-09 12:28:20.69	-513	1520	-1225	-43	23	5	17	32	-15	-24
	314	2019-01-09 12:28:20.70	-509	1534	-1220	-55	36	23	5	10	-5	-7
	315	2019-01-09 12:28:20.71	-496	1556	-1228	-60	39	29	-34	-40	6	37
	316	2019-01-09 12:28:20.72	-489	1577	-1226	-51	44	27	-46	-61	15	53
	317	2019-01-09 12:28:20.73	-483	1583	-1231	-32	37	18	-52	-65	13	58
	318	2019-01-09 12:28:20.74	-499	1595	-1250	-4	32	8	-41	-42	1	41
	319	2019-01-09 12:28:20.75	-497	1600	-1267	22	19	-8	-50	-45	-5	47
	320	2019-01-09 12:28:20.76	-514	1596	-1265	34	5	-19	-65	-51	-14	58
	321	2019-01-09 12:28:20.77	-514	1572	-1258	32	-1	-26	-76	-66	-10	71
	322	2019-01-09 12:28:20.78	-527	1553	-1248	27	-5	-28	-73	-57	-16	65
	323	2019-01-09 12:28:20.79	-514	1539	-1244	14	-11	-23	-78	-59	-19	68
	324	2019-01-09 12:28:20.80	-507	1534	-1230	-3	-10	-10	-76	-59	-17	67
	325	2019-01-09 12:28:20.81	-492	1546	-1224	-22	-4	4	-83	-79	-4	81
	326	2019-01-09 12:28:20.82	-485	1567	-1235	-38	7	8	-64	-60	-4	62
	327	2019-01-09 12:28:20.83	-478	1590	-1226	-38	10	3	-53	-51	-2	52
	328	2019-01-09 12:28:20.84	-491	1594	-1231	-28	17	-11	-37	-34	-3	35
	329	2019-01-09 12:28:20.85	-501	1588	-1255	-7	18	-24	-54	-42	-12	48
	330	2019-01-09 12:28:20.86	-507	1576	-1247	15	10	-38	-68	-46	-22	57
	331	2019-01-09 12:28:20.87	-512	1548	-1243	27	2	-40	-93	-67	-26	80
	332	2019-01-09 12:28:20.88	-529	1509	-1241	37	-3	-29	-94	-62	-32	78
	333	2019-01-09 12:28:20.89	-534	1484	-1239	46	-14	-1	-92	-59	-33	75
	334	2019-01-09 12:28:20.90	-528	1491	-1221	39	-23	31	-67	-44	-23	55
	335	2019-01-09 12:28:20.91	-514	1535	-1195	13	-16	58	-71	-48	-23	59
	336	2019-01-09 12:28:20.92	-481	1579	-1192	-15	12	62	-57	-43	-14	50
	337	2019-01-09 12:28:20.93	-488	1598	-1240	-35	30	53	-54	-36	-18	45
	338	2019-01-09 12:28:20.94	-485	1583	-1250	-48	34	46	-35	-20	-15	27
	339	2019-01-09 12:28:20.95	-492	1567	-1249	-58	34	38	-51	-29	-22	40
	340	2019-01-09 12:28:20.96	-492	1556	-1257	-52	36	36	-46	-27	-19	36
	341	2019-01-09 12:28:20.97	-493	1548	-1260	-30	27	39	-52	-36	-16	44
	342	2019-01-09 12:28:20.98	-498	1569	-1260	-10	13	42	-28	-20	-8	24
	343	2019-01-09 12:28:20.99	-495	1592	-1246	2	5	41	-31	-33	2	32
	344	2019-01-09 12:28:21.00	-500	1599	-1258	8	-7	34	-23	-24	1	23
	345	2019-01-09 12:28:21.01	-492	1602	-1251	14	-21	22	-20	-17	-3	18
	346	2019-01-09 12:28:21.02	-506	1610	-1246	13	-29	6	-6	4	-10	1
	347	2019-01-09 12:28:21.03	-498	1599	-1229	14	-40	-13	-10	-3	-7	6
	348	2019-01-09 12:28:21.04	-499	1601	-1216	12	-44	-34	-13	-4	-9	8
	349	2019-01-09 12:28:21.05	-493	1577	-1209	5	-35	-46	-31	-18	-13	24
	350	2019-01-09 12:28:21.06	-498	1576	-1226	2	-28	-57	-25	-5	-20	15
	351	2019-01-09 12:28:21.07	-488	1574	-1230	-5	-21	-63	-31	-26	-5	28
	352	2019-01-09 12:28:21.08	-502	1571	-1210	-16	-8	-66	-27	-29	2	28
	353	2019-01-09 12:28:21.09	-509	1547	-1225	-15	10	-70	-33	-36	3	34
	354	2019-01-09 12:28:21.10	-515	1531	-1241	1	8	-62	-20	-20	0	20
	355	2019-01-09 12:28:21.11	-524	1521	-1241	10	1	-47	-40	-28	-12	34
	356	2019-01-09 12:28:21.12	-513	1522	-1236	9	0	-26	-35	-18	-17	26
	357	2019-01-09 12:28:21.13	-505	1529	-1232	3	2	-10	-45	-32	-13	38
	358	2019-01-09 12:28:21.14	-502	1543	-1242	1	10	0	-37	-35	-2	36
	359	2019-01-09 12:28:21.15	-499	1563	-1244	-3	13	4	-55	-51	-4	53
	360	2019-01-09 12:28:21.16	-496	1588	-1259	-8	11	-3	-43	-35	-8	39
	361	2019-01-09 12:28:21.17	-491	1593	-1251	-9	4	-16	-54	-40	-14	47
	362	2019-01-09 12:28:21.18	-483	1598	-1249	-12	-4	-34	-33	-27	-6	30
	363	2019-01-09 12:28:21.19	-499	1601	-1246	-12	-11	-63	-43	-46	3	44
	364	2019-01-09 12:28:21.20	-496	1607	-1247	-17	-19	-89	-34	-44	10	39
	365	2019-01-09 12:28:21.21	-508	1571	-1219	-15	-20	-113	-41	-54	13	47
	366	2019-01-09 12:28:21.22	-529	1523	-1205	5	-19	-115	-32	-38	6	35
	367	2019-01-09 12:28:21.23	-540	1510	-1241	29	-21	-101	-54	-48	-6	51
	368	2019-01-09 12:28:21.24	-537	1521	-1246	31	-19	-71	-49	-36	-13	42
	369	2019-01-09 12:28:21.25	-512	1548	-1242	20	-15	-44	-75	-65	-10	70
	370	2019-01-09 12:28:21.26	-513	1561	-1247	2	-3	-25	-81	-78	-3	79
	371	2019-01-09 12:28:21.27	-506	1569	-1255	-10	6	-16	-96	-89	-7	92
	372	2019-01-09 12:28:21.28	-513	1553	-1248	-17	5	-7	-75	-70	-5	72
	373	2019-01-09 12:28:21.29	-514	1544	-1239	-16	-1	-2	-75	-74	-1	74
	374	2019-01-09 12:28:21.30	-513	1524	-1229	-5	-1	15	-65	-64	-1	64
	375	2019-01-09 12:28:21.31	-519	1533	-1244	12	-5	22	-76	-72	-4	74
	376	2019-01-09 12:28:21.32	-504	1561	-1231	26	-3	26	-52	-45	-7	48
	377	2019-01-09 12:28:21.33	-506	1573	-1252	32	-4	25	-64	-57	-7	60
	378	2019-01-09 12:28:21.34	-517	1573	-1237	30	-7	26	-43	-38	-5	40
	379	2019-01-09 12:28:21.35	-521	1553	-1240	24	-17	23	-39	-46	7	42
	380	2019-01-09 12:28:21.36	-530	1551	-1237	18	-30	22	-35	-41	6	38
	381	2019-01-09 12:28:21.37	-517	1538	-1230	11	-40	31	-48	-48	0	48
	382	2019-01-09 12:28:21.38	-516	1540	-1227	6	-37	33	-46	-37	-9	41
	383	2019-01-09 12:28:21.39	-501	1545	-1232	-1	-30	40	-54	-39	-15	46
	384	2019-01-09 12:28:21.40	-509	1544	-1239	-3	-22	47	-40	-26	-14	33
	385	2019-01-09 12:28:21.41	-519	1550	-1242	4	-18	53	-44	-37	-7	40
	386	2019-01-09 12:28:21.42	-507	1572	-1252	5	-25	55	-33	-28	-5	30
	387	2019-01-09 12:28:21.43	-502	1585	-1249	1	-18	51	-44	-40	-4	42
	388	2019-01-09 12:28:21.44	-507	1597	-1234	3	-16	42	-33	-37	4	35
	389	2019-01-09 12:28:21.45	-508	1595	-1240	12	-17	26	-56	-64	8	60
	390	2019-01-09 12:28:21.46	-510	1579	-1244	28	-12	14	-44	-52	8	48
	391	2019-01-09 12:28:21.47	-521	1566	-1253	49	-9	11	-48	-42	-6	45
	392	2019-01-09 12:28:21.48	-516	1564	-1257	66	-10	15	-20	-15	-5	17
	393	2019-01-09 12:28:21.49	-509	1561	-1243	73	-6	25	-26	-28	2	27
	394	2019-01-09 12:28:21.50	-506	1567	-1234	70	-1	34	-22	-28	6	25
	395	2019-01-09 12:28:21.51	-498	1572	-1228	59	-1	35	-34	-38	4	36
	396	2019-01-09 12:28:21.52	-496	1555	-1240	46	3	36	-22	-31	9	26
	397	2019-01-09 12:28:21.53	-491	1557	-1251	38	2	32	-36	-45	9	40
	398	2019-01-09 12:28:21.54	-498	1557	-1253	27	0	29	-29	-37	8	33
	399	2019-01-09 12:28:21.55	-500	1564	-1263	13	-6	26	-33	-40	7	36
	400	2019-01-09 12:28:21.56	-491	1553	-1257	3	-22	24	-28	-33	5	30
	401	2019-01-09 12:28:21.57	-501	1549	-1240	-3	-23	20	-48	-51	3	49
	402	2019-01-09 12:28:21.58	-506	1548	-1214	4	-26	21	-41	-46	5	43
	403	2019-01-09 12:28:21.59	-504	1558	-1205	16	-14	24	-59	-60	1	59
	404	2019-01-09 12:28:21.60	-504	1569	-1208	32	0	18	-59	-49	-10	54
	405	2019-01-09 12:28:21.61	-512	1580	-1226	46	10	15	-64	-52	-12	58
	406	2019-01-09 12:28:21.62	-510	1574	-1246	53	6	8	-48	-38	-10	43
	407	2019-01-09 12:28:21.63	-518	1573	-1261	52	6	1	-57	-52	-5	54
	408	2019-01-09 12:28:21.64	-502	1563	-1275	46	1	-5	-58	-53	-5	55
	409	2019-01-09 12:28:21.65	-511	1540	-1278	38	-3	-8	-78	-50	-28	64
	410	2019-01-09 12:28:21.66	-515	1536	-1286	26	-13	-2	-76	-29	-47	52
	411	2019-01-09 12:28:21.67	-508	1532	-1268	9	-18	10	-83	-27	-56	55
	412	2019-01-09 12:28:21.68	-507	1529	-1247	1	-18	17	-79	-32	-47	55
	413	2019-01-09 12:28:21.69	-500	1556	-1221	-4	-8	26	-100	-60	-40	80
	414	2019-01-09 12:28:21.70	-497	1562	-1220	-2	6	26	-97	-62	-35	79
	415	2019-01-09 12:28:21.71	-497	1564	-1259	9	14	22	-114	-82	-32	98
	416	2019-01-09 12:28:21.72	-507	1530	-1261	17	17	22	-118	-90	-28	104
	417	2019-01-09 12:28:21.73	-506	1533	-1271	24	22	26	-130	-101	-29	115
	418	2019-01-09 12:28:21.74	-505	1547	-1277	23	21	32	-126	-105	-21	115
	419	2019-01-09 12:28:21.75	-495	1548	-1262	18	20	33	-138	-120	-18	129
	420	2019-01-09 12:28:21.76	-494	1550	-1244	14	22	28	-133	-121	-12	127
	421	2019-01-09 12:28:21.77	-487	1556	-1241	5	22	23	-160	-150	-10	155
	422	2019-01-09 12:28:21.78	-481	1565	-1242	-7	28	10	-167	-160	-7	163
	423	2019-01-09 12:28:21.79	-490	1544	-1258	-13	28	-3	-173	-175	2	174
	424	2019-01-09 12:28:21.80	-510	1525	-1262	1	19	-8	-150	-147	-3	148
	425	2019-01-09 12:28:21.81	-523	1502	-1299	16	-8	-5	-143	-130	-13	136
	426	2019-01-09 12:28:21.82	-509	1505	-1269	26	-27	1	-138	-127	-11	132
	427	2019-01-09 12:28:21.83	-500	1530	-1249	24	-20	5	-156	-138	-18	147
	428	2019-01-09 12:28:21.84	-492	1545	-1247	7	-1	0	-145	-131	-14	138
	429	2019-01-09 12:28:21.85	-481	1548	-1253	-10	19	-8	-139	-123	-16	131
	430	2019-01-09 12:28:21.86	-489	1535	-1245	-32	31	-18	-123	-111	-12	117
	431	2019-01-09 12:28:21.87	-476	1523	-1252	-46	40	-24	-117	-105	-12	111
	432	2019-01-09 12:28:21.88	-489	1526	-1251	-43	44	-23	-110	-103	-7	106
	433	2019-01-09 12:28:21.89	-495	1539	-1253	-31	41	-29	-114	-106	-8	110
	434	2019-01-09 12:28:21.90	-494	1545	-1280	-17	31	-34	-105	-99	-6	102
	435	2019-01-09 12:28:21.91	-496	1540	-1279	-7	16	-40	-106	-98	-8	102
	436	2019-01-09 12:28:21.92	-504	1524	-1270	-6	-1	-45	-94	-87	-7	90
	437	2019-01-09 12:28:21.93	-505	1504	-1231	-22	-7	-35	-89	-78	-11	83
	438	2019-01-09 12:28:21.94	-492	1520	-1216	-32	2	-32	-73	-69	-4	71
	439	2019-01-09 12:28:21.95	-489	1541	-1226	-40	17	-26	-66	-69	3	67
	440	2019-01-09 12:28:21.96	-489	1570	-1240	-46	31	-29	-53	-59	6	56
	441	2019-01-09 12:28:21.97	-491	1587	-1249	-51	41	-33	-52	-52	0	52
	442	2019-01-09 12:28:21.98	-477	1607	-1259	-61	45	-44	-42	-39	-3	40
	443	2019-01-09 12:28:21.99	-484	1588	-1256	-70	48	-53	-28	-26	-2	27
	444	2019-01-09 12:28:22.00	-497	1554	-1256	-68	36	-58	-17	-20	3	18
	445	2019-01-09 12:28:22.01	-510	1522	-1253	-53	27	-47	-17	-9	-8	13
	446	2019-01-09 12:28:22.02	-502	1521	-1264	-34	19	-27	-14	-4	-10	9
	447	2019-01-09 12:28:22.03	-503	1530	-1258	-21	7	-2	-11	0	-11	5
	448	2019-01-09 12:28:22.04	-490	1557	-1243	-6	9	18	-10	-4	-6	7
	449	2019-01-09 12:28:22.05	-482	1578	-1240	-3	18	24	-22	-7	-15	14
	450	2019-01-09 12:28:22.06	-480	1597	-1257	-6	18	22	-29	-14	-15	21
	451	2019-01-09 12:28:22.07	-480	1594	-1249	-16	16	17	-23	-18	-5	20
	452	2019-01-09 12:28:22.08	-478	1577	-1242	-22	18	11	-5	-16	11	10
	453	2019-01-09 12:28:22.09	-487	1555	-1250	-25	16	11	0	-21	21	10
	454	2019-01-09 12:28:22.10	-482	1535	-1252	-20	7	18	-20	-37	17	28
	455	2019-01-09 12:28:22.11	-508	1553	-1270	-11	4	28	-79	-96	17	87
	456	2019-01-09 12:28:22.12	-503	1574	-1274	-6	-6	36	-174	-197	23	185
	457	2019-01-09 12:28:22.13	-493	1570	-1265	-5	-19	38	-266	-291	25	278
	458	2019-01-09 12:28:22.14	-499	1615	-1275	-17	-28	37	-402	-424	22	413
	459	2019-01-09 12:28:22.15	-494	1636	-1260	-34	-32	29	-610	-642	32	626
	460	2019-01-09 12:28:22.16	-496	1650	-1257	-38	-21	14	-730	-781	51	755
	461	2019-01-09 12:28:22.17	-479	1637	-1244	-23	-19	-1	-586	-643	57	614
	462	2019-01-09 12:28:22.18	-504	1616	-1236	7	-6	-15	-337	-389	52	363
	463	2019-01-09 12:28:22.19	-499	1577	-1232	53	-1	-19	-156	-194	38	175
	464	2019-01-09 12:28:22.20	-515	1552	-1231	93	-4	-8	-52	-76	24	64
	465	2019-01-09 12:28:22.21	-508	1538	-1257	112	-8	10	38	33	5	-35
	466	2019-01-09 12:28:22.22	-505	1547	-1256	109	-7	31	143	155	-12	-149
	467	2019-01-09 12:28:22.23	-486	1548	-1254	91	1	46	246	260	-14	-253
	468	2019-01-09 12:28:22.24	-478	1569	-1248	78	11	53	320	322	-2	-321
	469	2019-01-09 12:28:22.25	-493	1559	-1258	85	12	53	349	337	12	-343
	470	2019-01-09 12:28:22.26	-496	1579	-1264	97	0	52	350	332	18	-341
	471	2019-01-09 12:28:22.27	-490	1594	-1255	103	-1	42	347	334	13	-340
	472	2019-01-09 12:28:22.28	-487	1614	-1248	91	9	23	330	325	5	-327
	473	2019-01-09 12:28:22.29	-477	1601	-1257	73	22	0	302	312	-10	-307
	474	2019-01-09 12:28:22.30	-485	1591	-1239	54	30	-23	249	262	-13	-255
	475	2019-01-09 12:28:22.31	-494	1575	-1245	35	44	-35	170	190	-20	-180
	476	2019-01-09 12:28:22.32	-497	1558	-1276	43	49	-40	68	94	-26	-81
	477	2019-01-09 12:28:22.33	-503	1554	-1270	62	53	-40	-19	23	-42	-2
	478	2019-01-09 12:28:22.34	-488	1560	-1275	66	53	-39	-92	-51	-41	71
	479	2019-01-09 12:28:22.35	-482	1554	-1273	71	57	-38	-152	-113	-39	132
	480	2019-01-09 12:28:22.36	-484	1545	-1275	72	62	-38	-210	-175	-35	192
	481	2019-01-09 12:28:22.37	-480	1532	-1272	64	64	-31	-251	-212	-39	231
	482	2019-01-09 12:28:22.38	-468	1538	-1262	47	68	-19	-297	-257	-40	277
	483	2019-01-09 12:28:22.39	-468	1554	-1267	42	75	-17	-335	-293	-42	314
	484	2019-01-09 12:28:22.40	-462	1550	-1289	36	83	-24	-372	-328	-44	350
	485	2019-01-09 12:28:22.41	-470	1541	-1306	37	79	-34	-383	-342	-41	362
	486	2019-01-09 12:28:22.42	-468	1521	-1308	39	68	-39	-383	-352	-31	367
	487	2019-01-09 12:28:22.43	-465	1484	-1288	39	59	-38	-372	-344	-28	358
	488	2019-01-09 12:28:22.44	-469	1457	-1269	46	53	-25	-388	-372	-16	380
	489	2019-01-09 12:28:22.45	-475	1463	-1277	56	47	-7	-425	-405	-20	415
	490	2019-01-09 12:28:22.46	-491	1487	-1287	48	38	9	-490	-463	-27	476
	491	2019-01-09 12:28:22.47	-498	1516	-1275	40	40	22	-529	-488	-41	508
	492	2019-01-09 12:28:22.48	-479	1547	-1266	36	48	24	-544	-504	-40	524
	493	2019-01-09 12:28:22.49	-464	1571	-1254	26	63	10	-507	-466	-41	486
	494	2019-01-09 12:28:22.50	-458	1555	-1269	16	78	-14	-476	-443	-33	459
	495	2019-01-09 12:28:22.51	-466	1527	-1282	12	84	-28	-469	-448	-21	458
	496	2019-01-09 12:28:22.52	-474	1502	-1293	8	75	-33	-507	-495	-12	501
	497	2019-01-09 12:28:22.53	-473	1504	-1297	0	69	-37	-542	-516	-26	529
	498	2019-01-09 12:28:22.54	-465	1498	-1275	-12	65	-34	-575	-545	-30	560
	499	2019-01-09 12:28:22.55	-468	1508	-1269	-13	63	-31	-566	-531	-35	548
	500	2019-01-09 12:28:22.56	-475	1542	-1269	3	67	-32	-538	-504	-34	521
	501	2019-01-09 12:28:22.57	-483	1565	-1283	28	74	-42	-478	-458	-20	468
	502	2019-01-09 12:28:22.58	-482	1579	-1282	53	87	-54	-398	-416	18	407
	503	2019-01-09 12:28:22.59	-479	1567	-1296	66	86	-69	-323	-371	48	347
	504	2019-01-09 12:28:22.60	-478	1557	-1305	63	92	-74	-265	-328	63	296
	505	2019-01-09 12:28:22.61	-477	1524	-1307	53	94	-76	-217	-278	61	247
	506	2019-01-09 12:28:22.62	-501	1510	-1322	37	93	-60	-196	-249	53	222
	507	2019-01-09 12:28:22.63	-499	1507	-1310	15	81	-41	-182	-204	22	193
	508	2019-01-09 12:28:22.64	-482	1518	-1284	-2	84	-16	-203	-187	-16	195
	509	2019-01-09 12:28:22.65	-472	1513	-1266	-7	108	5	-207	-149	-58	178
	510	2019-01-09 12:28:22.66	-471	1518	-1263	7	123	20	-230	-141	-89	185
	511	2019-01-09 12:28:22.67	-455	1544	-1275	26	135	33	-221	-126	-95	173
	512	2019-01-09 12:28:22.68	-448	1595	-1264	39	153	29	-234	-153	-81	193
	513	2019-01-09 12:28:22.69	-435	1623	-1291	40	173	5	-198	-132	-66	165
	514	2019-01-09 12:28:22.70	-444	1594	-1308	41	176	-22	-201	-141	-60	171
	515	2019-01-09 12:28:22.71	-452	1550	-1333	54	160	-43	-179	-127	-52	153
	516	2019-01-09 12:28:22.72	-461	1505	-1341	68	125	-53	-199	-144	-55	171
	517	2019-01-09 12:28:22.73	-446	1481	-1330	73	97	-56	-190	-124	-66	157
	518	2019-01-09 12:28:22.74	-431	1466	-1292	73	92	-50	-203	-137	-66	170
	519	2019-01-09 12:28:22.75	-424	1438	-1286	82	99	-37	-266	-204	-62	235
	520	2019-01-09 12:28:22.76	-433	1457	-1275	105	100	-24	-368	-329	-39	348
	521	2019-01-09 12:28:22.77	-436	1475	-1280	109	98	-12	-357	-338	-19	347
	522	2019-01-09 12:28:22.78	-418	1466	-1294	95	101	-2	-302	-290	-12	296
	523	2019-01-09 12:28:22.79	-415	1477	-1300	76	104	2	-219	-213	-6	216
	524	2019-01-09 12:28:22.80	-403	1489	-1305	50	108	-2	-196	-195	-1	195
	525	2019-01-09 12:28:22.81	-410	1510	-1325	22	107	-15	-165	-155	-10	160
	526	2019-01-09 12:28:22.82	-409	1510	-1332	-3	102	-27	-142	-127	-15	134
	527	2019-01-09 12:28:22.83	-411	1505	-1322	-19	89	-43	-106	-83	-23	94
	528	2019-01-09 12:28:22.84	-414	1487	-1310	-20	86	-53	-113	-100	-13	106
	529	2019-01-09 12:28:22.85	-401	1456	-1298	-1	85	-56	-106	-93	-13	99
	530	2019-01-09 12:28:22.86	-420	1440	-1298	36	90	-49	-120	-115	-5	117
	531	2019-01-09 12:28:22.87	-412	1443	-1307	67	80	-35	-93	-95	2	94
	532	2019-01-09 12:28:22.88	-406	1461	-1324	74	76	-19	-97	-98	1	97
	533	2019-01-09 12:28:22.89	-395	1471	-1343	60	81	-11	-65	-73	8	69
	534	2019-01-09 12:28:22.90	-388	1483	-1351	33	86	-6	-71	-81	10	76
	535	2019-01-09 12:28:22.91	-396	1482	-1353	1	76	-9	-56	-71	15	63
	536	2019-01-09 12:28:22.92	-405	1476	-1382	-28	57	-13	-73	-90	17	81
	537	2019-01-09 12:28:22.93	-403	1494	-1380	-51	35	-13	-48	-64	16	56
	538	2019-01-09 12:28:22.94	-394	1505	-1365	-66	10	-18	-38	-59	21	48
	539	2019-01-09 12:28:22.95	-393	1511	-1332	-75	-2	-25	14	-13	27	0
	540	2019-01-09 12:28:22.96	-410	1519	-1332	-72	-7	-37	25	-3	28	-11
	541	2019-01-09 12:28:22.97	-411	1490	-1332	-57	-18	-45	41	6	35	-23
	542	2019-01-09 12:28:22.98	-422	1455	-1315	-29	-18	-34	17	-20	37	1
	543	2019-01-09 12:28:22.99	-424	1446	-1301	3	-15	-17	19	-15	34	-2
	544	2019-01-09 12:28:23.00	-423	1459	-1309	15	-2	6	-8	-32	24	20
	545	2019-01-09 12:28:23.01	-415	1490	-1303	12	12	20	7	-16	23	4
	546	2019-01-09 12:28:23.02	-411	1521	-1317	-3	25	26	-11	-41	30	26
	547	2019-01-09 12:28:23.03	-403	1538	-1328	-24	41	23	-4	-38	34	21
	548	2019-01-09 12:28:23.04	-395	1548	-1341	-43	44	18	-9	-45	36	27
	549	2019-01-09 12:28:23.05	-398	1549	-1340	-51	37	10	27	-5	32	-11
	550	2019-01-09 12:28:23.06	-401	1550	-1337	-52	31	1	30	5	25	-17
	551	2019-01-09 12:28:23.07	-399	1543	-1340	-41	19	-13	48	22	26	-35
	552	2019-01-09 12:28:23.08	-393	1529	-1350	-33	6	-27	32	0	32	-16
	553	2019-01-09 12:28:23.09	-396	1507	-1340	-22	-7	-33	32	-15	47	-8
	554	2019-01-09 12:28:23.10	-399	1482	-1310	-12	-13	-29	4	-52	56	24
	555	2019-01-09 12:28:23.11	-401	1459	-1300	-1	-3	-19	9	-50	59	20
	556	2019-01-09 12:28:23.12	-414	1467	-1312	17	1	-5	2	-54	56	26
	557	2019-01-09 12:28:23.13	-404	1492	-1292	21	4	13	33	-38	71	2
	558	2019-01-09 12:28:23.14	-408	1509	-1309	1	9	27	20	-65	85	22
	559	2019-01-09 12:28:23.15	-416	1529	-1329	-13	9	33	26	-71	97	22
	560	2019-01-09 12:28:23.16	-418	1520	-1359	-23	-9	31	27	-77	104	25
	561	2019-01-09 12:28:23.17	-437	1526	-1386	-37	-48	25	55	-60	115	2
	562	2019-01-09 12:28:23.18	-430	1511	-1339	-50	-69	21	50	-76	126	13
	563	2019-01-09 12:28:23.19	-414	1512	-1295	-58	-67	19	50	-72	122	11
	564	2019-01-09 12:28:23.20	-412	1522	-1302	-61	-50	7	26	-87	113	30
	565	2019-01-09 12:28:23.21	-420	1516	-1303	-60	-39	-1	36	-79	115	21
	566	2019-01-09 12:28:23.22	-411	1507	-1302	-60	-31	0	27	-87	114	30
	567	2019-01-09 12:28:23.23	-416	1507	-1303	-65	-26	4	42	-74	116	16
	568	2019-01-09 12:28:23.24	-424	1536	-1294	-78	-23	15	36	-71	107	17
	569	2019-01-09 12:28:23.25	-415	1571	-1296	-84	-16	12	48	-67	115	9
	570	2019-01-09 12:28:23.26	-417	1582	-1311	-78	-19	-6	46	-74	120	14
	571	2019-01-09 12:28:23.27	-423	1574	-1308	-60	-25	-22	45	-75	120	15
	572	2019-01-09 12:28:23.28	-434	1557	-1311	-39	-32	-33	28	-87	115	29
	573	2019-01-09 12:28:23.29	-429	1538	-1323	-25	-37	-33	36	-73	109	18
	574	2019-01-09 12:28:23.30	-440	1543	-1335	-18	-42	-31	22	-74	96	26
	575	2019-01-09 12:28:23.31	-424	1538	-1320	-15	-55	-31	26	-67	93	20
	576	2019-01-09 12:28:23.32	-420	1528	-1310	-13	-56	-25	10	-78	88	34
	577	2019-01-09 12:28:23.33	-436	1533	-1299	-7	-52	-23	16	-74	90	29
	578	2019-01-09 12:28:23.34	-437	1540	-1297	-9	-48	-25	4	-80	84	38
	579	2019-01-09 12:28:23.35	-438	1524	-1310	-20	-42	-27	2	-70	72	34
	580	2019-01-09 12:28:23.36	-444	1513	-1333	-29	-51	-28	-7	-74	67	40
	581	2019-01-09 12:28:23.37	-446	1515	-1328	-42	-62	-28	-3	-67	64	35
	582	2019-01-09 12:28:23.38	-440	1503	-1312	-61	-64	-27	1	-56	57	27
	583	2019-01-09 12:28:23.39	-438	1499	-1278	-67	-60	-20	3	-47	50	22
	584	2019-01-09 12:28:23.40	-436	1496	-1275	-55	-47	-15	4	-40	44	18
	585	2019-01-09 12:28:23.41	-457	1507	-1262	-34	-32	-1	-10	-54	44	32
	586	2019-01-09 12:28:23.42	-450	1526	-1277	-18	-25	16	-25	-58	33	41
	587	2019-01-09 12:28:23.43	-447	1544	-1296	-11	-19	26	-15	-46	31	30
	588	2019-01-09 12:28:23.44	-430	1560	-1305	-14	-10	30	-5	-36	31	20
	589	2019-01-09 12:28:23.45	-433	1567	-1309	-19	-10	25	14	-34	48	10
	590	2019-01-09 12:28:23.46	-429	1580	-1310	-25	-14	12	16	-34	50	9
	591	2019-01-09 12:28:23.47	-426	1593	-1292	-33	-10	-10	31	-13	44	-9
	592	2019-01-09 12:28:23.48	-429	1578	-1308	-39	-4	-39	52	14	38	-33
	593	2019-01-09 12:28:23.49	-433	1567	-1286	-39	-2	-62	78	32	46	-55
	594	2019-01-09 12:28:23.50	-442	1543	-1303	-30	2	-77	87	41	46	-64
	595	2019-01-09 12:28:23.51	-458	1516	-1317	-17	1	-80	88	40	48	-64
	596	2019-01-09 12:28:23.52	-459	1507	-1321	-2	-10	-75	76	33	43	-54
	597	2019-01-09 12:28:23.53	-457	1492	-1305	-1	-16	-58	86	45	41	-65
	598	2019-01-09 12:28:23.54	-438	1491	-1300	-6	-21	-41	93	68	25	-80
	599	2019-01-09 12:28:23.55	-443	1500	-1298	-21	-17	-27	100	81	19	-90
	600	2019-01-09 12:28:23.56	-442	1493	-1283	-40	-19	-18	98	93	5	-95
	601	2019-01-09 12:28:23.57	-436	1491	-1281	-59	-19	-7	109	102	7	-105
	602	2019-01-09 12:28:23.58	-436	1518	-1270	-68	-9	1	120	116	4	-118
	603	2019-01-09 12:28:23.59	-423	1522	-1279	-59	1	2	115	115	0	-115
	604	2019-01-09 12:28:23.60	-450	1527	-1286	-34	-1	0	96	117	-21	-106
	605	2019-01-09 12:28:23.61	-452	1529	-1302	-14	-15	-3	99	123	-24	-111
	606	2019-01-09 12:28:23.62	-448	1531	-1290	-8	-30	-5	104	138	-34	-121
	607	2019-01-09 12:28:23.63	-432	1526	-1277	-19	-25	-6	100	138	-38	-119
	608	2019-01-09 12:28:23.64	-423	1533	-1277	-35	-8	-4	84	134	-50	-109
	609	2019-01-09 12:28:23.65	-434	1535	-1292	-54	8	-9	83	130	-47	-106
	610	2019-01-09 12:28:23.66	-440	1525	-1292	-66	10	-6	92	146	-54	-119
	611	2019-01-09 12:28:23.67	-440	1504	-1293	-58	13	4	97	152	-55	-124
	612	2019-01-09 12:28:23.68	-459	1523	-1312	-26	9	15	94	163	-69	-128
	613	2019-01-09 12:28:23.69	-452	1542	-1306	-3	-6	29	90	153	-63	-121
	614	2019-01-09 12:28:23.70	-442	1577	-1293	6	-13	33	95	151	-56	-123
	615	2019-01-09 12:28:23.71	-440	1589	-1293	5	-15	24	103	140	-37	-121
	616	2019-01-09 12:28:23.72	-428	1589	-1291	-2	-18	6	96	132	-36	-114
	617	2019-01-09 12:28:23.73	-430	1580	-1298	-16	-17	-16	95	108	-13	-101
	618	2019-01-09 12:28:23.74	-435	1566	-1292	-33	-20	-37	133	122	11	-127
	619	2019-01-09 12:28:23.75	-428	1536	-1274	-50	-19	-48	153	130	23	-141
	620	2019-01-09 12:28:23.76	-438	1500	-1275	-53	-14	-44	136	120	16	-128
	621	2019-01-09 12:28:23.77	-440	1493	-1277	-45	-19	-29	126	101	25	-113
	622	2019-01-09 12:28:23.78	-448	1509	-1272	-43	-25	-6	118	104	14	-111
	623	2019-01-09 12:28:23.79	-447	1527	-1277	-40	-28	10	114	110	4	-112
	624	2019-01-09 12:28:23.80	-430	1550	-1264	-37	-27	19	103	145	-42	-124
	625	2019-01-09 12:28:23.81	-431	1564	-1253	-43	-21	21	86	157	-71	-121
	626	2019-01-09 12:28:23.82	-424	1566	-1259	-46	-11	18	126	222	-96	-174
	627	2019-01-09 12:28:23.83	-427	1577	-1263	-32	4	12	208	320	-112	-264
	628	2019-01-09 12:28:23.84	-430	1581	-1273	-14	18	7	244	378	-134	-311
	629	2019-01-09 12:28:23.85	-438	1586	-1283	1	21	3	227	371	-144	-299
	630	2019-01-09 12:28:23.86	-434	1581	-1290	14	23	1	207	390	-183	-298
	631	2019-01-09 12:28:23.87	-440	1562	-1299	18	22	-2	174	389	-215	-281
	632	2019-01-09 12:28:23.88	-443	1550	-1301	12	7	1	167	394	-227	-280
	633	2019-01-09 12:28:23.89	-450	1536	-1303	-3	-8	6	154	365	-211	-259
	634	2019-01-09 12:28:23.90	-442	1539	-1290	-14	-20	8	148	370	-222	-259
	635	2019-01-09 12:28:23.91	-439	1529	-1279	-15	-29	11	139	369	-230	-254
	636	2019-01-09 12:28:23.92	-442	1544	-1276	-9	-35	11	137	395	-258	-266
	637	2019-01-09 12:28:23.93	-427	1547	-1259	-5	-26	12	123	394	-271	-258
	638	2019-01-09 12:28:23.94	-439	1544	-1258	9	-17	14	105	407	-302	-256
	639	2019-01-09 12:28:23.95	-454	1549	-1272	19	-12	16	94	396	-302	-245
	640	2019-01-09 12:28:23.96	-454	1567	-1283	23	-9	16	110	394	-284	-252
	641	2019-01-09 12:28:23.97	-445	1571	-1285	19	-6	11	94	348	-254	-221
	642	2019-01-09 12:28:23.98	-437	1579	-1292	10	-3	0	86	332	-246	-209
	643	2019-01-09 12:28:23.99	-436	1574	-1299	-4	-7	-13	64	284	-220	-174
	644	2019-01-09 12:28:24.00	-423	1570	-1290	-13	-11	-28	66	252	-186	-159
	645	2019-01-09 12:28:24.01	-417	1553	-1292	-13	-9	-43	44	200	-156	-122
	646	2019-01-09 12:28:24.02	-436	1544	-1283	-1	-14	-52	49	198	-149	-123
	647	2019-01-09 12:28:24.03	-439	1522	-1282	17	-22	-51	33	169	-136	-101
	648	2019-01-09 12:28:24.04	-440	1543	-1265	40	-20	-47	32	161	-129	-96
	649	2019-01-09 12:28:24.05	-442	1533	-1277	52	-15	-44	26	151	-125	-88
	650	2019-01-09 12:28:24.06	-460	1529	-1282	57	-14	-38	30	178	-148	-104
	651	2019-01-09 12:28:24.07	-454	1506	-1288	56	-23	-26	3	145	-142	-74
	652	2019-01-09 12:28:24.08	-468	1498	-1304	42	-41	-9	12	139	-127	-75
	653	2019-01-09 12:28:24.09	-469	1521	-1280	13	-51	2	2	91	-89	-46
	654	2019-01-09 12:28:24.10	-436	1538	-1270	-16	-47	4	16	88	-72	-52
	655	2019-01-09 12:28:24.11	-444	1537	-1278	-41	-35	-3	19	58	-39	-38
	656	2019-01-09 12:28:24.12	-456	1527	-1291	-50	-30	-6	22	54	-32	-38
	657	2019-01-09 12:28:24.13	-452	1523	-1279	-47	-31	-5	-10	12	-22	-1
	658	2019-01-09 12:28:24.14	-455	1524	-1276	-33	-24	-2	-9	21	-30	-6
	659	2019-01-09 12:28:24.15	-457	1552	-1278	-12	-16	-5	-19	9	-28	5
	660	2019-01-09 12:28:24.16	-455	1562	-1265	13	-12	-12	1	27	-26	-14
	661	2019-01-09 12:28:24.17	-462	1567	-1275	24	-8	-21	-21	-7	-14	14
	662	2019-01-09 12:28:24.18	-463	1565	-1277	19	-7	-35	-26	-18	-8	22
	663	2019-01-09 12:28:24.19	-470	1535	-1276	14	-3	-36	-31	-41	10	36
	664	2019-01-09 12:28:24.20	-474	1527	-1275	9	-2	-30	15	-7	22	-4
	665	2019-01-09 12:28:24.21	-458	1517	-1276	-5	1	-17	4	-24	28	10
	666	2019-01-09 12:28:24.22	-455	1523	-1281	-14	8	-2	-15	-26	11	20
	667	2019-01-09 12:28:24.23	-447	1525	-1277	-12	13	14	-37	-49	12	43
	668	2019-01-09 12:28:24.24	-447	1534	-1277	-15	22	24	-25	-37	12	31
	669	2019-01-09 12:28:24.25	-440	1556	-1272	-13	27	26	-45	-65	20	55
	670	2019-01-09 12:28:24.26	-425	1577	-1273	-12	32	21	-44	-58	14	51
	671	2019-01-09 12:28:24.27	-428	1584	-1272	-10	40	5	-71	-82	11	76
	672	2019-01-09 12:28:24.28	-431	1587	-1278	-7	41	-13	-68	-72	4	70
	673	2019-01-09 12:28:24.29	-434	1575	-1283	-6	30	-30	-89	-98	9	93
	674	2019-01-09 12:28:24.30	-429	1565	-1287	-9	29	-38	-91	-104	13	97
	675	2019-01-09 12:28:24.31	-434	1558	-1282	-7	26	-44	-110	-132	22	121
	676	2019-01-09 12:28:24.32	-437	1541	-1291	-3	16	-42	-104	-128	24	116
	677	2019-01-09 12:28:24.33	-442	1534	-1279	-3	4	-37	-127	-154	27	140
	678	2019-01-09 12:28:24.34	-434	1527	-1261	-7	5	-28	-134	-140	6	137
	679	2019-01-09 12:28:24.35	-430	1543	-1269	-10	13	-23	-169	-165	-4	167
	680	2019-01-09 12:28:24.36	-422	1545	-1292	-8	19	-26	-170	-164	-6	167
	681	2019-01-09 12:28:24.37	-430	1553	-1289	1	16	-32	-180	-179	-1	179
	682	2019-01-09 12:28:24.38	-443	1554	-1286	15	17	-33	-183	-185	2	184
	683	2019-01-09 12:28:24.39	-446	1557	-1292	32	9	-37	-199	-209	10	204
	684	2019-01-09 12:28:24.40	-451	1556	-1301	44	-1	-36	-190	-203	13	196
	685	2019-01-09 12:28:24.41	-453	1532	-1308	44	-10	-28	-198	-224	26	211
	686	2019-01-09 12:28:24.42	-458	1507	-1304	39	-17	-16	-198	-230	32	214
	687	2019-01-09 12:28:24.43	-455	1505	-1300	25	-21	-3	-236	-267	31	251
	688	2019-01-09 12:28:24.44	-444	1508	-1294	9	-25	11	-243	-276	33	259
	689	2019-01-09 12:28:24.45	-438	1516	-1285	-3	-21	21	-258	-289	31	273
	690	2019-01-09 12:28:24.46	-441	1523	-1283	-14	-21	24	-250	-273	23	261
	691	2019-01-09 12:28:24.47	-443	1536	-1272	-17	-19	23	-255	-272	17	263
	692	2019-01-09 12:28:24.48	-442	1541	-1278	-14	-14	19	-236	-257	21	246
	693	2019-01-09 12:28:24.49	-441	1530	-1273	-8	-13	11	-228	-262	34	245
	694	2019-01-09 12:28:24.50	-430	1533	-1254	-3	-3	11	-216	-250	34	233
	695	2019-01-09 12:28:24.51	-449	1523	-1269	6	11	7	-233	-256	23	244
	696	2019-01-09 12:28:24.52	-461	1492	-1266	23	18	19	-222	-233	11	227
	697	2019-01-09 12:28:24.53	-477	1485	-1286	42	5	37	-238	-244	6	241
	698	2019-01-09 12:28:24.54	-470	1498	-1299	48	-15	58	-228	-229	1	228
	699	2019-01-09 12:28:24.55	-421	1566	-1279	24	-4	70	-232	-231	-1	231
	700	2019-01-09 12:28:24.56	-401	1581	-1288	3	7	48	-207	-206	-1	206
	701	2019-01-09 12:28:24.57	-397	1583	-1305	-13	9	19	-201	-207	6	204
	702	2019-01-09 12:28:24.58	-395	1568	-1292	-34	6	-3	-197	-193	-4	195
	703	2019-01-09 12:28:24.59	-417	1546	-1270	-48	18	-17	-198	-186	-12	192
	704	2019-01-09 12:28:24.60	-434	1535	-1273	-38	23	-29	-199	-187	-12	193
	705	2019-01-09 12:28:24.61	-443	1538	-1285	-19	14	-30	-197	-196	-1	196
	706	2019-01-09 12:28:24.62	-458	1534	-1297	-8	2	-22	-189	-197	8	193
	707	2019-01-09 12:28:24.63	-455	1550	-1296	0	-1	-11	-188	-189	1	188
	708	2019-01-09 12:28:24.64	-443	1565	-1298	0	-2	-4	-181	-175	-6	178
	709	2019-01-09 12:28:24.65	-460	1564	-1294	-4	-2	1	-176	-174	-2	175
	710	2019-01-09 12:28:24.66	-437	1560	-1286	-1	-1	4	-141	-153	12	147
	711	2019-01-09 12:28:24.67	-437	1571	-1281	13	4	3	-115	-136	21	125
	712	2019-01-09 12:28:24.68	-432	1591	-1283	28	7	-8	-92	-119	27	105
	713	2019-01-09 12:28:24.69	-430	1599	-1279	35	10	-24	-94	-134	40	114
	714	2019-01-09 12:28:24.70	-429	1576	-1302	37	11	-39	-50	-98	48	74
	715	2019-01-09 12:28:24.71	-433	1552	-1295	42	2	-51	35	-17	52	-9
	716	2019-01-09 12:28:24.72	-446	1506	-1291	42	-3	-53	121	77	44	-99
	717	2019-01-09 12:28:24.73	-456	1472	-1305	43	-24	-42	130	99	31	-114
	718	2019-01-09 12:28:24.74	-459	1455	-1291	44	-35	-17	140	106	34	-123
	719	2019-01-09 12:28:24.75	-454	1478	-1264	41	-39	10	114	72	42	-93
	720	2019-01-09 12:28:24.76	-434	1514	-1231	30	-22	28	110	57	53	-83
	721	2019-01-09 12:28:24.77	-426	1552	-1250	22	9	25	85	34	51	-59
	722	2019-01-09 12:28:24.78	-436	1556	-1282	19	28	16	80	33	47	-56
	723	2019-01-09 12:28:24.79	-443	1554	-1309	12	28	1	48	14	34	-31
	724	2019-01-09 12:28:24.80	-428	1541	-1326	0	23	-10	64	20	44	-42
	725	2019-01-09 12:28:24.81	-433	1529	-1330	-3	15	-16	73	24	49	-48
	726	2019-01-09 12:28:24.82	-437	1526	-1334	-3	-4	-25	73	29	44	-51
	727	2019-01-09 12:28:24.83	-434	1523	-1315	1	-15	-25	43	14	29	-28
	728	2019-01-09 12:28:24.84	-447	1528	-1289	8	-19	-27	40	3	37	-21
	729	2019-01-09 12:28:24.85	-446	1524	-1275	14	-16	-24	11	-24	35	6
	730	2019-01-09 12:28:24.86	-441	1520	-1274	25	-5	-22	12	-20	32	4
	731	2019-01-09 12:28:24.87	-452	1539	-1288	35	3	-20	6	-28	34	11
	732	2019-01-09 12:28:24.88	-440	1538	-1300	31	8	-22	14	-29	43	7
	733	2019-01-09 12:28:24.89	-435	1547	-1312	16	15	-29	5	-39	44	17
	734	2019-01-09 12:28:24.90	-426	1536	-1321	0	15	-34	16	-33	49	8
	735	2019-01-09 12:28:24.91	-440	1529	-1313	-17	13	-40	19	-22	41	1
	736	2019-01-09 12:28:24.92	-448	1513	-1299	-24	8	-40	34	-6	40	-14
	737	2019-01-09 12:28:24.93	-447	1507	-1294	-22	6	-38	36	-4	40	-16
	738	2019-01-09 12:28:24.94	-445	1510	-1299	-15	-1	-33	21	-15	36	-3
	739	2019-01-09 12:28:24.95	-438	1511	-1290	-7	4	-27	-9	-21	12	15
	740	2019-01-09 12:28:24.96	-453	1505	-1298	4	0	-21	0	-12	12	6
	741	2019-01-09 12:28:24.97	-453	1501	-1301	16	-7	-13	50	33	17	-41
	742	2019-01-09 12:28:24.98	-469	1507	-1311	17	-25	-1	185	161	24	-173
	743	2019-01-09 12:28:24.99	-459	1518	-1284	7	-27	4	284	258	26	-271
	744	2019-01-09 12:28:25.00	-445	1520	-1268	5	-11	9	332	302	30	-317
	745	2019-01-09 12:28:25.01	-442	1532	-1269	-2	7	8	315	278	37	-296
	746	2019-01-09 12:28:25.02	-435	1549	-1278	-17	24	1	300	261	39	-280
	747	2019-01-09 12:28:25.03	-431	1548	-1280	-28	42	-10	263	226	37	-244
	748	2019-01-09 12:28:25.04	-448	1529	-1303	-36	42	-16	227	189	38	-208
	749	2019-01-09 12:28:25.05	-446	1511	-1309	-33	30	-16	192	164	28	-178
	750	2019-01-09 12:28:25.06	-445	1502	-1306	-27	12	-9	186	164	22	-175
	751	2019-01-09 12:28:25.07	-448	1511	-1308	-31	-1	2	159	136	23	-147
	752	2019-01-09 12:28:25.08	-443	1538	-1301	-36	-8	8	149	88	61	-118
	753	2019-01-09 12:28:25.09	-427	1556	-1286	-41	-12	6	105	24	81	-64
	754	2019-01-09 12:28:25.10	-429	1570	-1280	-54	-8	-3	36	-52	88	8
	755	2019-01-09 12:28:25.11	-406	1560	-1282	-63	5	-18	-55	-129	74	92
	756	2019-01-09 12:28:25.12	-420	1552	-1264	-67	11	-23	-127	-204	77	165
	757	2019-01-09 12:28:25.13	-421	1547	-1256	-62	22	-28	-175	-254	79	214
	758	2019-01-09 12:28:25.14	-420	1544	-1264	-44	35	-37	-204	-294	90	249
	759	2019-01-09 12:28:25.15	-444	1561	-1291	-17	35	-51	-209	-300	91	254
	760	2019-01-09 12:28:25.16	-456	1542	-1311	-4	17	-54	-174	-266	92	220
	761	2019-01-09 12:28:25.17	-459	1517	-1301	2	0	-42	-125	-200	75	162
	762	2019-01-09 12:28:25.18	-475	1498	-1302	4	-6	-19	-57	-119	62	88
	763	2019-01-09 12:28:25.19	-472	1500	-1308	6	-18	8	-1	-47	46	24
	764	2019-01-09 12:28:25.20	-476	1499	-1290	15	-19	43	41	0	41	-20
	765	2019-01-09 12:28:25.21	-453	1538	-1272	18	-12	66	47	17	30	-32
	766	2019-01-09 12:28:25.22	-439	1565	-1270	10	0	74	22	-1	23	-10
	767	2019-01-09 12:28:25.23	-429	1582	-1276	-2	15	68	-3	-5	2	4
	768	2019-01-09 12:28:25.24	-420	1597	-1279	-11	26	56	12	-3	15	-4
	769	2019-01-09 12:28:25.25	-415	1589	-1271	-16	35	40	32	8	24	-20
	770	2019-01-09 12:28:25.26	-428	1582	-1291	-13	36	26	18	-6	24	-6
	771	2019-01-09 12:28:25.27	-429	1574	-1310	2	25	15	-5	-15	10	10
	772	2019-01-09 12:28:25.28	-439	1564	-1310	20	9	12	-20	-32	12	26
	773	2019-01-09 12:28:25.29	-431	1545	-1318	34	3	11	-35	-38	3	36
	774	2019-01-09 12:28:25.30	-439	1526	-1312	42	-11	18	-58	-52	-6	55
	775	2019-01-09 12:28:25.31	-444	1515	-1300	39	-15	30	-71	-65	-6	68
	776	2019-01-09 12:28:25.32	-441	1518	-1318	35	-20	37	-75	-80	5	77
	777	2019-01-09 12:28:25.33	-441	1526	-1310	27	-31	44	-70	-84	14	77
	778	2019-01-09 12:28:25.34	-445	1541	-1289	20	-39	39	-94	-122	28	108
	779	2019-01-09 12:28:25.35	-429	1547	-1281	17	-35	29	-119	-143	24	131
	780	2019-01-09 12:28:25.36	-427	1548	-1282	22	-32	10	-136	-162	26	149
	781	2019-01-09 12:28:25.37	-442	1531	-1283	25	-27	-1	-135	-143	8	139
	782	2019-01-09 12:28:25.38	-434	1511	-1283	29	-19	-9	-140	-143	3	141
	783	2019-01-09 12:28:25.39	-448	1503	-1287	24	-11	-9	-132	-134	2	133
	784	2019-01-09 12:28:25.40	-441	1488	-1288	20	-6	-1	-155	-162	7	158
	785	2019-01-09 12:28:25.41	-444	1501	-1289	10	-1	6	-165	-170	5	167
	786	2019-01-09 12:28:25.42	-449	1510	-1309	-5	7	7	-182	-186	4	184
	787	2019-01-09 12:28:25.43	-455	1523	-1293	-16	5	2	-173	-173	0	173
	788	2019-01-09 12:28:25.44	-449	1513	-1295	-28	2	-4	-178	-186	8	182
	789	2019-01-09 12:28:25.45	-435	1499	-1284	-32	0	-3	-173	-189	16	181
	790	2019-01-09 12:28:25.46	-427	1510	-1257	-31	25	4	-204	-219	15	211
	791	2019-01-09 12:28:25.47	-416	1527	-1277	-35	50	14	-202	-205	3	203
	792	2019-01-09 12:28:25.48	-408	1552	-1302	-38	76	15	-194	-208	14	201
	793	2019-01-09 12:28:25.49	-391	1572	-1317	-34	82	8	-180	-201	21	190
	794	2019-01-09 12:28:25.50	-396	1583	-1325	-29	75	-2	-185	-214	29	199
	795	2019-01-09 12:28:25.51	-402	1587	-1330	-30	57	-24	-200	-212	12	206
	796	2019-01-09 12:28:25.52	-396	1566	-1315	-30	45	-45	-205	-220	15	212
	797	2019-01-09 12:28:25.53	-426	1537	-1303	-17	27	-59	-193	-205	12	199
	798	2019-01-09 12:28:25.54	-422	1517	-1298	-2	3	-66	-197	-203	6	200
	799	2019-01-09 12:28:25.55	-446	1504	-1285	8	-8	-64	-195	-196	1	195
	800	2019-01-09 12:28:25.56	-443	1502	-1289	20	-14	-51	-180	-197	17	188
	801	2019-01-09 12:28:25.57	-448	1503	-1299	28	-22	-33	-155	-173	18	164
	802	2019-01-09 12:28:25.58	-446	1521	-1302	24	-27	-17	-159	-192	33	175
	803	2019-01-09 12:28:25.59	-429	1535	-1290	10	-21	-6	-136	-175	39	155
	804	2019-01-09 12:28:25.60	-434	1529	-1284	-9	-14	-1	-144	-177	33	160
	805	2019-01-09 12:28:25.61	-434	1549	-1290	-23	-9	0	-135	-153	18	144
	806	2019-01-09 12:28:25.62	-429	1552	-1290	-38	0	-3	-128	-142	14	135
	807	2019-01-09 12:28:25.63	-428	1562	-1294	-39	9	-11	-113	-128	15	120
	808	2019-01-09 12:28:25.64	-424	1555	-1286	-29	12	-16	-126	-146	20	136
	809	2019-01-09 12:28:25.65	-437	1558	-1293	-21	12	-14	-116	-125	9	120
	810	2019-01-09 12:28:25.66	-428	1565	-1291	-16	4	-13	-123	-126	3	124
	811	2019-01-09 12:28:25.67	-430	1551	-1284	-14	5	-14	-108	-111	3	109
	812	2019-01-09 12:28:25.68	-428	1548	-1287	-15	0	-14	-126	-145	19	135
	813	2019-01-09 12:28:25.69	-429	1541	-1270	-24	-3	-10	-143	-160	17	151
	814	2019-01-09 12:28:25.70	-433	1523	-1272	-33	-2	-8	-168	-186	18	177
	815	2019-01-09 12:28:25.71	-433	1519	-1271	-27	-3	-1	-170	-178	8	174
	816	2019-01-09 12:28:25.72	-437	1537	-1277	-12	2	8	-199	-197	-2	198
	817	2019-01-09 12:28:25.73	-426	1553	-1273	-2	11	11	-200	-191	-9	195
	818	2019-01-09 12:28:25.74	-425	1565	-1294	6	12	13	-203	-208	5	205
	819	2019-01-09 12:28:25.75	-423	1565	-1304	8	17	11	-195	-216	21	205
	820	2019-01-09 12:28:25.76	-423	1552	-1305	9	19	9	-225	-244	19	234
	821	2019-01-09 12:28:25.77	-426	1550	-1320	14	11	4	-247	-243	-4	245
	822	2019-01-09 12:28:25.78	-426	1566	-1309	22	4	-2	-273	-265	-8	269
	823	2019-01-09 12:28:25.79	-425	1571	-1290	25	0	-18	-278	-262	-16	270
	824	2019-01-09 12:28:25.80	-431	1568	-1286	27	3	-31	-282	-267	-15	274
	825	2019-01-09 12:28:25.81	-433	1549	-1292	26	4	-41	-266	-252	-14	259
	826	2019-01-09 12:28:25.82	-439	1549	-1304	17	9	-44	-270	-265	-5	267
	827	2019-01-09 12:28:25.83	-447	1538	-1308	-1	21	-40	-273	-264	-9	268
	828	2019-01-09 12:28:25.84	-440	1531	-1294	-17	21	-36	-274	-268	-6	271
	829	2019-01-09 12:28:25.85	-444	1545	-1284	-33	22	-35	-253	-253	0	253
	830	2019-01-09 12:28:25.86	-442	1543	-1258	-36	27	-56	-255	-280	25	267
	831	2019-01-09 12:28:25.87	-438	1527	-1259	-20	41	-67	-236	-268	32	252
	832	2019-01-09 12:28:25.88	-440	1521	-1265	0	53	-78	-243	-268	25	255
	833	2019-01-09 12:28:25.89	-456	1510	-1285	21	51	-81	-250	-257	7	253
	834	2019-01-09 12:28:25.90	-447	1504	-1302	33	39	-73	-270	-266	-4	268
	835	2019-01-09 12:28:25.91	-434	1523	-1303	26	34	-72	-268	-257	-11	262
	836	2019-01-09 12:28:25.92	-415	1529	-1301	12	37	-75	-274	-265	-9	269
	837	2019-01-09 12:28:25.93	-408	1526	-1303	-8	49	-82	-254	-245	-9	249
	838	2019-01-09 12:28:25.94	-417	1512	-1323	-25	49	-86	-258	-264	6	261
	839	2019-01-09 12:28:25.95	-414	1495	-1298	-33	45	-69	-266	-267	1	266
	840	2019-01-09 12:28:25.96	-406	1489	-1302	-29	44	-43	-294	-282	-12	288
	841	2019-01-09 12:28:25.97	-412	1508	-1292	-9	44	-15	-305	-282	-23	293
	842	2019-01-09 12:28:25.98	-408	1528	-1289	12	43	7	-352	-320	-32	336
	843	2019-01-09 12:28:25.99	-404	1561	-1301	27	35	18	-380	-330	-50	355
	844	2019-01-09 12:28:26.00	-407	1578	-1309	29	31	14	-412	-358	-54	385
	845	2019-01-09 12:28:26.01	-412	1568	-1317	26	22	5	-418	-373	-45	395
	846	2019-01-09 12:28:26.02	-412	1548	-1310	21	18	-9	-432	-393	-39	412
	847	2019-01-09 12:28:26.03	-414	1523	-1288	13	18	-16	-425	-384	-41	404
	848	2019-01-09 12:28:26.04	-424	1513	-1279	10	16	-17	-429	-385	-44	407
	849	2019-01-09 12:28:26.05	-424	1493	-1274	10	18	-8	-411	-365	-46	388
	850	2019-01-09 12:28:26.06	-435	1477	-1276	13	15	6	-394	-350	-44	372
	851	2019-01-09 12:28:26.07	-437	1480	-1295	20	16	27	-350	-310	-40	330
	852	2019-01-09 12:28:26.08	-427	1498	-1309	17	20	40	-304	-273	-31	288
	853	2019-01-09 12:28:26.09	-425	1510	-1311	8	13	54	-253	-224	-29	238
	854	2019-01-09 12:28:26.10	-418	1528	-1294	-9	15	62	-249	-217	-32	233
	855	2019-01-09 12:28:26.11	-416	1541	-1309	-24	15	59	-226	-205	-21	215
	856	2019-01-09 12:28:26.12	-418	1564	-1308	-28	7	50	-208	-209	1	208
	857	2019-01-09 12:28:26.13	-422	1574	-1288	-26	10	38	-163	-173	10	168
	858	2019-01-09 12:28:26.14	-418	1582	-1278	-16	8	22	-142	-148	6	145
	859	2019-01-09 12:28:26.15	-427	1575	-1286	2	20	5	-119	-121	2	120
	860	2019-01-09 12:28:26.16	-428	1535	-1290	24	21	-4	-111	-117	6	114
	861	2019-01-09 12:28:26.17	-435	1500	-1309	43	24	1	-77	-86	9	81
	862	2019-01-09 12:28:26.18	-434	1488	-1317	54	19	20	-56	-71	15	63
	863	2019-01-09 12:28:26.19	-416	1501	-1314	49	20	39	-53	-83	30	68
	864	2019-01-09 12:28:26.20	-406	1534	-1301	33	26	49	-105	-143	38	124
	865	2019-01-09 12:28:26.21	-386	1563	-1301	16	28	45	-103	-146	43	124
	866	2019-01-09 12:28:26.22	-395	1562	-1313	-3	31	32	-100	-141	41	120
	867	2019-01-09 12:28:26.23	-386	1551	-1323	-12	27	20	-58	-96	38	77
	868	2019-01-09 12:28:26.24	-390	1526	-1312	-11	20	11	-65	-91	26	78
	869	2019-01-09 12:28:26.25	-394	1511	-1293	-8	18	14	-41	-36	-5	38
	870	2019-01-09 12:28:26.26	-407	1520	-1308	-2	19	15	-30	2	-32	14
	871	2019-01-09 12:28:26.27	-394	1525	-1315	3	15	20	-6	48	-54	-21
	872	2019-01-09 12:28:26.28	-389	1545	-1329	5	12	16	4	63	-59	-33
	873	2019-01-09 12:28:26.29	-403	1554	-1317	3	-1	7	34	90	-56	-62
	874	2019-01-09 12:28:26.30	-403	1549	-1318	3	-14	-4	32	86	-54	-59
	875	2019-01-09 12:28:26.31	-405	1545	-1306	-5	-30	-14	46	102	-56	-74
	876	2019-01-09 12:28:26.32	-401	1518	-1295	-11	-28	-18	27	102	-75	-64
	877	2019-01-09 12:28:26.33	-428	1485	-1296	-5	-31	-11	26	113	-87	-69
	878	2019-01-09 12:28:26.34	-421	1475	-1301	8	-33	4	22	111	-89	-66
	879	2019-01-09 12:28:26.35	-430	1489	-1292	15	-40	22	22	112	-90	-67
	880	2019-01-09 12:28:26.36	-424	1507	-1278	14	-37	36	10	103	-93	-56
	881	2019-01-09 12:28:26.37	-412	1538	-1281	9	-16	36	36	123	-87	-79
	882	2019-01-09 12:28:26.38	-391	1561	-1285	-6	6	24	52	139	-87	-95
	883	2019-01-09 12:28:26.39	-383	1562	-1309	-16	18	11	75	158	-83	-116
	884	2019-01-09 12:28:26.40	-413	1563	-1325	-28	17	-3	76	154	-78	-115
	885	2019-01-09 12:28:26.41	-408	1562	-1328	-40	5	-12	84	151	-67	-117
	886	2019-01-09 12:28:26.42	-405	1562	-1318	-46	-3	-18	93	151	-58	-122
	887	2019-01-09 12:28:26.43	-394	1563	-1302	-43	-14	-33	105	149	-44	-127
	888	2019-01-09 12:28:26.44	-403	1563	-1296	-36	-18	-47	71	114	-43	-92
	889	2019-01-09 12:28:26.45	-411	1541	-1289	-30	-17	-57	27	72	-45	-49
	890	2019-01-09 12:28:26.46	-410	1526	-1271	-19	-7	-59	-18	44	-62	-13
	891	2019-01-09 12:28:26.47	-424	1514	-1305	-6	3	-55	-27	53	-80	-13
	892	2019-01-09 12:28:26.48	-427	1520	-1317	6	0	-39	-28	59	-87	-15
	893	2019-01-09 12:28:26.49	-415	1526	-1313	2	-1	-21	-1	69	-70	-34
	894	2019-01-09 12:28:26.50	-403	1535	-1304	-11	3	-6	-2	54	-56	-26
	895	2019-01-09 12:28:26.51	-402	1550	-1306	-22	7	1	-16	25	-41	-4
	896	2019-01-09 12:28:26.52	-412	1546	-1299	-24	9	-1	-89	-56	-33	72
	897	2019-01-09 12:28:26.53	-395	1565	-1287	-26	12	-9	-172	-151	-21	161
	898	2019-01-09 12:28:26.54	-391	1567	-1275	-32	19	-26	-259	-238	-21	248
	899	2019-01-09 12:28:26.55	-416	1550	-1295	-33	25	-48	-304	-289	-15	296
	900	2019-01-09 12:28:26.56	-421	1523	-1320	-25	7	-54	-310	-294	-16	302
	901	2019-01-09 12:28:26.57	-427	1489	-1297	-10	-7	-45	-263	-245	-18	254
	902	2019-01-09 12:28:26.58	-425	1506	-1287	22	-10	-32	-205	-174	-31	189
	903	2019-01-09 12:28:26.59	-417	1531	-1275	49	-6	-17	-144	-110	-34	127
	904	2019-01-09 12:28:26.60	-404	1553	-1268	65	3	-9	-112	-61	-51	86
	905	2019-01-09 12:28:26.61	-407	1559	-1273	73	22	-9	-83	-15	-68	49
	906	2019-01-09 12:28:26.62	-404	1535	-1291	74	36	-9	-56	28	-84	14
	907	2019-01-09 12:28:26.63	-402	1510	-1314	62	38	-3	-40	38	-78	1
	908	2019-01-09 12:28:26.64	-391	1512	-1332	48	37	7	-24	41	-65	-8
	909	2019-01-09 12:28:26.65	-392	1518	-1332	34	26	13	-21	31	-52	-5
	910	2019-01-09 12:28:26.66	-396	1520	-1324	22	5	19	-19	46	-65	-13
	911	2019-01-09 12:28:26.67	-397	1501	-1336	19	-17	27	-13	47	-60	-17
	912	2019-01-09 12:28:26.68	-408	1497	-1333	24	-43	37	-33	30	-63	1
	913	2019-01-09 12:28:26.69	-400	1521	-1315	24	-58	47	-59	-3	-56	31
	914	2019-01-09 12:28:26.70	-405	1570	-1297	17	-63	39	-93	-30	-63	61
	915	2019-01-09 12:28:26.71	-407	1587	-1305	8	-57	15	-104	-51	-53	77
	916	2019-01-09 12:28:26.72	-432	1553	-1314	-4	-54	-11	-107	-58	-49	82
	917	2019-01-09 12:28:26.73	-439	1504	-1301	-9	-54	-19	-115	-69	-46	92
	918	2019-01-09 12:28:26.74	-445	1492	-1302	-13	-49	-11	-137	-81	-56	109
	919	2019-01-09 12:28:26.75	-446	1489	-1301	-23	-43	-1	-141	-88	-53	114
	920	2019-01-09 12:28:26.76	-435	1506	-1283	-26	-39	9	-132	-80	-52	106
	921	2019-01-09 12:28:26.77	-439	1519	-1288	-30	-31	13	-118	-78	-40	98
	922	2019-01-09 12:28:26.78	-443	1521	-1277	-32	-22	13	-116	-71	-45	93
	923	2019-01-09 12:28:26.79	-435	1532	-1290	-36	-14	8	-108	-76	-32	92
	924	2019-01-09 12:28:26.80	-437	1537	-1275	-35	-2	6	-82	-55	-27	68
	925	2019-01-09 12:28:26.81	-432	1548	-1281	-23	14	-1	-74	-52	-22	63
	926	2019-01-09 12:28:26.82	-437	1559	-1304	-2	25	-6	-64	-40	-24	52
	927	2019-01-09 12:28:26.83	-427	1577	-1301	14	38	-13	-50	-39	-11	44
	928	2019-01-09 12:28:26.84	-411	1582	-1304	21	52	-20	-44	-38	-6	41
	929	2019-01-09 12:28:26.85	-397	1570	-1325	18	64	-29	-45	-36	-9	40
	930	2019-01-09 12:28:26.86	-412	1531	-1325	20	60	-33	-31	-15	-16	23
	931	2019-01-09 12:28:26.87	-407	1514	-1324	19	48	-23	-29	-18	-11	23
	932	2019-01-09 12:28:26.88	-395	1517	-1325	10	30	-15	-34	-24	-10	29
	933	2019-01-09 12:28:26.89	-395	1552	-1314	4	22	-11	-28	-26	-2	27
	934	2019-01-09 12:28:26.90	-393	1572	-1305	-3	22	-28	-12	-14	2	13
	935	2019-01-09 12:28:26.91	-386	1567	-1297	-2	17	-47	-21	-30	9	25
	936	2019-01-09 12:28:26.92	-396	1547	-1298	0	13	-62	-31	-40	9	35
	937	2019-01-09 12:28:26.93	-409	1506	-1304	11	13	-69	-49	-59	10	54
	938	2019-01-09 12:28:26.94	-419	1469	-1315	28	9	-56	-61	-53	-8	57
	939	2019-01-09 12:28:26.95	-429	1468	-1314	45	0	-29	-73	-70	-3	71
	940	2019-01-09 12:28:26.96	-423	1482	-1300	46	1	-1	-77	-86	9	81
	941	2019-01-09 12:28:26.97	-409	1514	-1310	34	4	12	-91	-104	13	97
	942	2019-01-09 12:28:26.98	-406	1534	-1304	18	6	18	-97	-98	1	97
	943	2019-01-09 12:28:26.99	-406	1544	-1307	-6	13	13	-117	-108	-9	112
	944	2019-01-09 12:28:27.00	-389	1551	-1314	-29	12	5	-104	-88	-16	96
	945	2019-01-09 12:28:27.01	-399	1531	-1307	-48	13	-3	-90	-93	3	91
	946	2019-01-09 12:28:27.02	-389	1501	-1302	-49	13	-4	-76	-79	3	77
	947	2019-01-09 12:28:27.03	-409	1475	-1301	-37	7	8	-92	-87	-5	89
	948	2019-01-09 12:28:27.04	-407	1462	-1303	-13	-3	26	-109	-93	-16	101
	949	2019-01-09 12:28:27.05	-419	1480	-1289	5	-7	43	-125	-114	-11	119
	950	2019-01-09 12:28:27.06	-416	1517	-1298	11	-9	57	-128	-117	-11	122
	951	2019-01-09 12:28:27.07	-408	1559	-1304	10	-6	55	-113	-117	4	115
	952	2019-01-09 12:28:27.08	-397	1564	-1306	-3	-9	46	-98	-99	1	98
	953	2019-01-09 12:28:27.09	-402	1561	-1315	-21	-3	31	-115	-103	-12	109
	954	2019-01-09 12:28:27.10	-389	1572	-1325	-39	-2	14	-104	-74	-30	89
	955	2019-01-09 12:28:27.11	-388	1543	-1318	-50	-7	0	-103	-67	-36	85
	956	2019-01-09 12:28:27.12	-412	1507	-1303	-37	-4	-3	-79	-35	-44	57
	957	2019-01-09 12:28:27.13	-428	1493	-1306	-16	-7	5	-83	-35	-48	59
	958	2019-01-09 12:28:27.14	-421	1510	-1294	-1	-14	16	-84	-18	-66	51
	959	2019-01-09 12:28:27.15	-422	1522	-1304	0	-14	24	-96	-11	-85	53
	960	2019-01-09 12:28:27.16	-415	1538	-1302	-5	-12	23	-78	1	-79	38
	961	2019-01-09 12:28:27.17	-403	1564	-1294	-27	6	6	-61	-22	-39	41
	962	2019-01-09 12:28:27.18	-410	1572	-1304	-27	19	-8	-27	-17	-10	22
	963	2019-01-09 12:28:27.19	-408	1587	-1310	-17	27	-27	-67	-35	-32	51
	964	2019-01-09 12:28:27.20	-404	1585	-1316	-3	29	-46	-186	-41	-145	113
	965	2019-01-09 12:28:27.21	-409	1567	-1303	9	26	-62	-287	-72	-215	179
	966	2019-01-09 12:28:27.22	-395	1541	-1311	19	25	-72	-320	-76	-244	198
	967	2019-01-09 12:28:27.23	-409	1524	-1293	20	20	-72	-331	-86	-245	208
	968	2019-01-09 12:28:27.24	-379	1517	-1311	10	24	-64	-301	-63	-238	182
	969	2019-01-09 12:28:27.25	-385	1504	-1327	-3	19	-51	-270	-61	-209	165
	970	2019-01-09 12:28:27.26	-399	1488	-1317	-9	13	-28	-229	-36	-193	132
	971	2019-01-09 12:28:27.27	-398	1479	-1304	-17	-8	0	-224	-40	-184	132
	972	2019-01-09 12:28:27.28	-394	1481	-1297	-14	-17	31	-214	-29	-185	121
	973	2019-01-09 12:28:27.29	-399	1505	-1277	2	-14	54	-219	-46	-173	132
	974	2019-01-09 12:28:27.30	-386	1533	-1284	7	-7	65	-208	-38	-170	123
	975	2019-01-09 12:28:27.31	-393	1549	-1304	8	0	67	-226	-72	-154	149
	976	2019-01-09 12:28:27.32	-397	1543	-1309	1	3	65	-210	-66	-144	138
	977	2019-01-09 12:28:27.33	-394	1546	-1309	-10	-3	59	-190	-69	-121	129
	978	2019-01-09 12:28:27.34	-382	1569	-1316	-20	-3	42	-150	-38	-112	94
	979	2019-01-09 12:28:27.35	-383	1584	-1319	-32	-6	21	-146	-42	-104	94
	980	2019-01-09 12:28:27.36	-385	1570	-1314	-38	-13	-5	-135	-33	-102	84
	981	2019-01-09 12:28:27.37	-409	1538	-1302	-22	-16	-19	-144	-52	-92	98
	982	2019-01-09 12:28:27.38	-411	1512	-1304	5	-19	-18	-143	-44	-99	93
	983	2019-01-09 12:28:27.39	-421	1519	-1301	25	-17	-5	-153	-49	-104	101
	984	2019-01-09 12:28:27.40	-406	1544	-1307	33	-14	-3	-140	-33	-107	86
	985	2019-01-09 12:28:27.41	-396	1552	-1304	26	-8	-6	-148	-47	-101	97
	986	2019-01-09 12:28:27.42	-393	1547	-1316	15	-3	-15	-123	-35	-88	79
	987	2019-01-09 12:28:27.43	-390	1535	-1313	6	0	-28	-128	-50	-78	89
	988	2019-01-09 12:28:27.44	-391	1532	-1328	-10	-4	-38	-112	-41	-71	76
	989	2019-01-09 12:28:27.45	-403	1521	-1312	-23	-15	-40	-131	-67	-64	99
	990	2019-01-09 12:28:27.46	-396	1498	-1292	-25	-16	-33	-117	-51	-66	84
	991	2019-01-09 12:28:27.47	-405	1489	-1290	-7	-15	-16	-128	-66	-62	97
	992	2019-01-09 12:28:27.48	-411	1515	-1296	12	-19	1	-121	-54	-67	87
	993	2019-01-09 12:28:27.49	-400	1535	-1298	24	-19	12	-153	-94	-59	123
	994	2019-01-09 12:28:27.50	-392	1542	-1298	27	-15	17	-162	-101	-61	131
	995	2019-01-09 12:28:27.51	-390	1555	-1307	20	-12	18	-180	-114	-66	147
	996	2019-01-09 12:28:27.52	-383	1545	-1316	12	-1	11	-150	-105	-45	127
	997	2019-01-09 12:28:27.53	-384	1533	-1315	6	0	11	-147	-126	-21	136
	998	2019-01-09 12:28:27.54	-384	1521	-1324	8	-5	16	-107	-96	-11	101
	999	2019-01-09 12:28:27.55	-384	1514	-1323	11	-14	30	-106	-107	1	106
	1000	2019-01-09 12:28:27.56	-397	1523	-1314	15	-25	41	-100	-103	3	101
	1001	2019-01-09 12:28:27.57	-394	1524	-1301	15	-42	46	-121	-123	2	122
	1002	2019-01-09 12:28:27.58	-401	1549	-1295	14	-55	41	-109	-111	2	110
	1003	2019-01-09 12:28:27.59	-405	1528	-1301	1	-60	26	-114	-118	4	116
	1004	2019-01-09 12:28:27.60	-416	1500	-1290	-10	-59	19	-108	-112	4	110
	1005	2019-01-09 12:28:27.61	-419	1494	-1288	-20	-50	22	-124	-124	0	124
	1006	2019-01-09 12:28:27.62	-433	1514	-1300	-29	-40	28	-115	-107	-8	111
	1007	2019-01-09 12:28:27.63	-424	1538	-1311	-31	-24	26	-127	-113	-14	120
	1008	2019-01-09 12:28:27.64	-416	1568	-1313	-31	-11	19	-120	-95	-25	107
	1009	2019-01-09 12:28:27.65	-407	1583	-1303	-33	2	1	-138	-91	-47	114
	1010	2019-01-09 12:28:27.66	-403	1572	-1286	-39	11	-21	-130	-61	-69	95
	1011	2019-01-09 12:28:27.67	-387	1556	-1275	-50	26	-36	-122	-54	-68	88
	1012	2019-01-09 12:28:27.68	-392	1530	-1292	-61	30	-39	-90	-35	-55	62
	1013	2019-01-09 12:28:27.69	-386	1507	-1295	-61	37	-29	-81	-41	-40	61
	1014	2019-01-09 12:28:27.70	-384	1496	-1323	-52	38	-11	-49	-16	-33	32
	1015	2019-01-09 12:28:27.71	-400	1501	-1325	-36	24	8	-40	-6	-34	23
	1016	2019-01-09 12:28:27.72	-399	1515	-1347	-21	-6	27	-21	9	-30	6
	1017	2019-01-09 12:28:27.73	-399	1540	-1336	-18	-29	31	-34	-10	-24	22
	1018	2019-01-09 12:28:27.74	-382	1547	-1298	-19	-25	26	-19	2	-21	8
	1019	2019-01-09 12:28:27.75	-382	1540	-1282	-24	-12	20	-28	7	-35	10
	1020	2019-01-09 12:28:27.76	-386	1530	-1296	-26	-3	14	-23	20	-43	1
	1021	2019-01-09 12:28:27.77	-399	1521	-1305	-19	-2	18	-45	-2	-43	23
	1022	2019-01-09 12:28:27.78	-394	1536	-1315	-19	-5	20	-35	-6	-29	20
	1023	2019-01-09 12:28:27.79	-397	1558	-1315	-18	-10	20	-38	-21	-17	29
	1024	2019-01-09 12:28:27.80	-404	1567	-1316	-12	-15	13	-25	-10	-15	17
	1025	2019-01-09 12:28:27.81	-403	1559	-1319	-12	-26	1	-30	-17	-13	23
	1026	2019-01-09 12:28:27.82	-408	1542	-1308	-10	-33	-8	-17	-9	-8	13
	1027	2019-01-09 12:28:27.83	-415	1518	-1280	-12	-38	-9	-34	-22	-12	28
	1028	2019-01-09 12:28:27.84	-414	1495	-1273	-10	-32	-2	-30	-22	-8	26
	1029	2019-01-09 12:28:27.85	-407	1499	-1265	1	-23	12	-35	-33	-2	34
	1030	2019-01-09 12:28:27.86	-393	1523	-1258	10	-9	29	-32	-42	10	37
	1031	2019-01-09 12:28:27.87	-384	1559	-1268	17	11	32	-44	-51	7	47
	1032	2019-01-09 12:28:27.88	-382	1569	-1284	23	22	27	-39	-60	21	49
	1033	2019-01-09 12:28:27.89	-380	1573	-1312	15	23	19	-52	-80	28	66
	1034	2019-01-09 12:28:27.90	-390	1566	-1322	-1	16	12	-46	-87	41	66
	1035	2019-01-09 12:28:27.91	-393	1544	-1320	-17	4	12	-63	-114	51	88
	1036	2019-01-09 12:28:27.92	-390	1553	-1305	-28	-3	7	-42	-103	61	72
	1037	2019-01-09 12:28:27.93	-392	1545	-1319	-34	-14	5	-43	-104	61	73
	1038	2019-01-09 12:28:27.94	-389	1545	-1311	-21	-21	0	-35	-109	74	72
	1039	2019-01-09 12:28:27.95	-405	1547	-1282	-9	-23	-7	-35	-128	93	81
	1040	2019-01-09 12:28:27.96	-405	1540	-1266	-2	-18	-10	-17	-136	119	76
	1041	2019-01-09 12:28:27.97	-401	1537	-1268	2	-11	-8	-18	-151	133	84
	1042	2019-01-09 12:28:27.98	-413	1542	-1273	-1	0	-9	-16	-154	138	85
	1043	2019-01-09 12:28:27.99	-408	1554	-1284	-14	8	-9	-49	-178	129	113
	1044	2019-01-09 12:28:28.00	-402	1558	-1293	-26	14	-16	-57	-188	131	122
	1045	2019-01-09 12:28:28.01	-397	1559	-1303	-31	16	-21	-66	-192	126	129
	1046	2019-01-09 12:28:28.02	-404	1538	-1294	-26	19	-24	-47	-166	119	106
	1047	2019-01-09 12:28:28.03	-418	1522	-1301	-6	19	-15	-36	-130	94	83
	1048	2019-01-09 12:28:28.04	-414	1519	-1309	10	14	-6	-25	-106	81	65
	1049	2019-01-09 12:28:28.05	-409	1529	-1317	17	10	12	-32	-109	77	70
	1050	2019-01-09 12:28:28.06	-399	1538	-1310	16	8	26	-17	-101	84	59
	1051	2019-01-09 12:28:28.07	-399	1553	-1300	7	10	32	-30	-111	81	70
	1052	2019-01-09 12:28:28.08	-384	1566	-1294	-11	11	29	-38	-122	84	80
	1053	2019-01-09 12:28:28.09	-388	1554	-1295	-21	18	23	-37	-117	80	77
	1054	2019-01-09 12:28:28.10	-379	1557	-1303	-21	19	17	-28	-104	76	66
	1055	2019-01-09 12:28:28.11	-380	1566	-1305	-24	16	10	-39	-108	69	73
	1056	2019-01-09 12:28:28.12	-382	1566	-1310	-26	17	-2	-35	-108	73	71
	1057	2019-01-09 12:28:28.13	-392	1549	-1302	-21	11	-8	-41	-109	68	75
	1058	2019-01-09 12:28:28.14	-389	1533	-1319	-13	1	-10	-60	-127	67	93
	1059	2019-01-09 12:28:28.15	-381	1536	-1306	-10	-17	-6	-92	-145	53	118
	1060	2019-01-09 12:28:28.16	-378	1532	-1281	-13	-14	-4	-108	-163	55	135
	1061	2019-01-09 12:28:28.17	-378	1523	-1282	-11	-7	-5	-121	-171	50	146
	1062	2019-01-09 12:28:28.18	-390	1505	-1277	1	-1	-3	-122	-170	48	146
	1063	2019-01-09 12:28:28.19	-384	1522	-1283	6	-9	2	-129	-165	36	147
	1064	2019-01-09 12:28:28.20	-383	1553	-1286	6	-15	-7	-129	-161	32	145
	1065	2019-01-09 12:28:28.21	-365	1565	-1284	-2	-5	-23	-133	-155	22	144
	1066	2019-01-09 12:28:28.22	-370	1570	-1297	-20	-1	-41	-137	-163	26	150
	1067	2019-01-09 12:28:28.23	-380	1554	-1316	-38	5	-54	-149	-171	22	160
	1068	2019-01-09 12:28:28.24	-385	1527	-1314	-50	-1	-57	-160	-184	24	172
	1069	2019-01-09 12:28:28.25	-381	1497	-1313	-56	-7	-44	-162	-186	24	174
	1070	2019-01-09 12:28:28.26	-382	1509	-1287	-56	-12	-22	-139	-175	36	157
	1071	2019-01-09 12:28:28.27	-376	1528	-1266	-52	-6	-5	-135	-164	29	149
	1072	2019-01-09 12:28:28.28	-366	1548	-1267	-42	5	0	-133	-155	22	144
	1073	2019-01-09 12:28:28.29	-380	1562	-1282	-28	10	-1	-128	-156	28	142
	1074	2019-01-09 12:28:28.30	-382	1579	-1278	-17	16	-8	-124	-163	39	143
	1075	2019-01-09 12:28:28.31	-389	1584	-1286	-8	20	-19	-120	-164	44	142
	1076	2019-01-09 12:28:28.32	-380	1580	-1299	-2	19	-28	-119	-181	62	150
	1077	2019-01-09 12:28:28.33	-399	1564	-1300	-7	14	-32	-96	-172	76	134
	1078	2019-01-09 12:28:28.34	-388	1553	-1300	-11	7	-33	-79	-166	87	122
	1079	2019-01-09 12:28:28.35	-394	1546	-1294	-15	-4	-30	-68	-153	85	110
	1080	2019-01-09 12:28:28.36	-377	1544	-1283	-12	-9	-24	-54	-144	90	99
	1081	2019-01-09 12:28:28.37	-381	1541	-1260	-10	-11	-20	-42	-121	79	81
	1082	2019-01-09 12:28:28.38	-390	1539	-1280	-4	-3	-14	-44	-115	71	79
	1083	2019-01-09 12:28:28.39	-392	1542	-1276	7	-1	-7	-56	-120	64	88
	1084	2019-01-09 12:28:28.40	-398	1556	-1292	10	2	0	-82	-155	73	118
	1085	2019-01-09 12:28:28.41	-402	1568	-1318	4	-9	0	-92	-169	77	130
	1086	2019-01-09 12:28:28.42	-398	1556	-1316	-2	-18	1	-100	-175	75	137
	1087	2019-01-09 12:28:28.43	-410	1540	-1287	-19	-28	4	-101	-167	66	134
	1088	2019-01-09 12:28:28.44	-408	1525	-1269	-32	-29	6	-99	-164	65	131
	1089	2019-01-09 12:28:28.45	-410	1525	-1265	-21	-19	11	-78	-146	68	112
	1090	2019-01-09 12:28:28.46	-406	1544	-1269	-9	-12	10	-70	-149	79	109
	1091	2019-01-09 12:28:28.47	-412	1563	-1270	2	-4	6	-72	-146	74	109
	1092	2019-01-09 12:28:28.48	-402	1550	-1303	-12	4	-3	-77	-143	66	110
	1093	2019-01-09 12:28:28.49	-401	1547	-1314	-18	-1	-5	-67	-117	50	92
	1094	2019-01-09 12:28:28.50	-406	1547	-1311	-22	-12	-4	-67	-110	43	88
	1095	2019-01-09 12:28:28.51	-411	1551	-1303	-28	-27	-1	-64	-100	36	82
	1096	2019-01-09 12:28:28.52	-403	1549	-1285	-32	-34	-3	-70	-106	36	88
	1097	2019-01-09 12:28:28.53	-402	1541	-1259	-35	-27	-3	-64	-93	29	78
	1098	2019-01-09 12:28:28.54	-404	1526	-1252	-31	-9	2	-60	-92	32	76
	1099	2019-01-09 12:28:28.55	-391	1531	-1261	-19	11	10	-55	-71	16	63
	1100	2019-01-09 12:28:28.56	-389	1548	-1274	-12	25	17	-73	-74	1	73
	1101	2019-01-09 12:28:28.57	-390	1564	-1285	-8	34	18	-76	-73	-3	74
	1102	2019-01-09 12:28:28.58	-383	1575	-1300	-7	44	12	-58	-70	12	64
	1103	2019-01-09 12:28:28.59	-388	1567	-1313	-6	38	4	-21	-28	7	24
	1104	2019-01-09 12:28:28.60	-393	1567	-1304	-11	13	-1	5	0	5	-2
	1105	2019-01-09 12:28:28.61	-383	1564	-1292	-25	3	-10	25	27	-2	-26
	1106	2019-01-09 12:28:28.62	-377	1556	-1303	-35	-2	-17	45	39	6	-42
	1107	2019-01-09 12:28:28.63	-401	1529	-1284	-32	-11	-17	74	74	0	-74
	1108	2019-01-09 12:28:28.64	-403	1521	-1288	-19	-24	-8	67	81	-14	-74
	1109	2019-01-09 12:28:28.65	-399	1540	-1281	-3	-29	1	63	91	-28	-77
	1110	2019-01-09 12:28:28.66	-389	1558	-1263	7	-22	3	46	61	-15	-53
	1111	2019-01-09 12:28:28.67	-392	1569	-1260	6	-7	0	60	69	-9	-64
	1112	2019-01-09 12:28:28.68	-396	1565	-1276	0	4	-9	34	32	2	-33
	1113	2019-01-09 12:28:28.69	-396	1551	-1272	-6	11	-11	12	25	-13	-18
	1114	2019-01-09 12:28:28.70	-386	1550	-1272	-17	19	-11	-2	9	-11	-3
	1115	2019-01-09 12:28:28.71	-393	1561	-1279	-29	27	-11	8	25	-17	-16
	1116	2019-01-09 12:28:28.72	-389	1572	-1282	-28	35	-9	9	18	-9	-13
	1117	2019-01-09 12:28:28.73	-384	1573	-1270	-29	41	-11	10	17	-7	-13
	1118	2019-01-09 12:28:28.74	-381	1577	-1274	-21	47	-17	-20	-22	2	21
	1119	2019-01-09 12:28:28.75	-384	1585	-1293	-7	43	-23	-21	-33	12	27
	1120	2019-01-09 12:28:28.76	-364	1600	-1299	-1	33	-33	-49	-76	27	62
	1121	2019-01-09 12:28:28.77	-374	1587	-1300	-4	25	-42	-50	-78	28	64
	1122	2019-01-09 12:28:28.78	-376	1580	-1293	-8	12	-49	-87	-111	24	99
	1123	2019-01-09 12:28:28.79	-373	1554	-1298	-9	9	-51	-96	-103	7	99
	1124	2019-01-09 12:28:28.80	-384	1531	-1281	4	11	-44	-111	-103	-8	107
	1125	2019-01-09 12:28:28.81	-383	1530	-1268	22	7	-28	-111	-91	-20	101
	1126	2019-01-09 12:28:28.82	-384	1532	-1261	34	10	-7	-136	-123	-13	129
	1127	2019-01-09 12:28:28.83	-375	1560	-1260	39	18	2	-150	-142	-8	146
	1128	2019-01-09 12:28:28.84	-382	1566	-1278	35	26	6	-188	-187	-1	187
	1129	2019-01-09 12:28:28.85	-387	1573	-1310	28	17	3	-197	-191	-6	194
	1130	2019-01-09 12:28:28.86	-385	1569	-1309	16	5	-7	-196	-200	4	198
	1131	2019-01-09 12:28:28.87	-381	1565	-1296	5	-3	-19	-182	-190	8	186
	1132	2019-01-09 12:28:28.88	-375	1567	-1301	-4	-12	-34	-196	-208	12	202
	1133	2019-01-09 12:28:28.89	-376	1567	-1299	-12	-21	-48	-215	-227	12	221
	1134	2019-01-09 12:28:28.90	-377	1556	-1286	-18	-29	-58	-268	-282	14	275
	1135	2019-01-09 12:28:28.91	-389	1540	-1271	-18	-29	-60	-331	-350	19	340
	1136	2019-01-09 12:28:28.92	-396	1529	-1267	-10	-25	-55	-427	-446	19	436
	1137	2019-01-09 12:28:28.93	-401	1525	-1279	2	-20	-47	-492	-512	20	502
	1138	2019-01-09 12:28:28.94	-400	1538	-1285	15	-21	-36	-541	-570	29	555
	1139	2019-01-09 12:28:28.95	-400	1539	-1295	18	-19	-23	-540	-570	30	555
	1140	2019-01-09 12:28:28.96	-397	1558	-1291	19	-15	-13	-523	-548	25	535
	1141	2019-01-09 12:28:28.97	-389	1561	-1294	19	-12	-13	-455	-474	19	464
	1142	2019-01-09 12:28:28.98	-390	1554	-1288	21	-14	-13	-393	-400	7	396
	1143	2019-01-09 12:28:28.99	-405	1551	-1296	21	-20	-11	-329	-316	-13	322
	1144	2019-01-09 12:28:29.00	-396	1542	-1294	22	-27	-10	-309	-281	-28	295
	1145	2019-01-09 12:28:29.01	-400	1533	-1285	24	-29	-5	-280	-248	-32	264
	1146	2019-01-09 12:28:29.02	-399	1520	-1275	24	-31	-1	-280	-252	-28	266
	1147	2019-01-09 12:28:29.03	-392	1516	-1265	24	-26	11	-273	-243	-30	258
	1148	2019-01-09 12:28:29.04	-397	1521	-1267	21	-14	19	-292	-259	-33	275
	1149	2019-01-09 12:28:29.05	-400	1532	-1284	21	-8	25	-285	-250	-35	267
	1150	2019-01-09 12:28:29.06	-395	1551	-1286	21	-5	22	-292	-252	-40	272
	1151	2019-01-09 12:28:29.07	-382	1572	-1298	15	-11	11	-265	-228	-37	246
	1152	2019-01-09 12:28:29.08	-383	1578	-1280	1	-4	-3	-254	-229	-25	241
	1153	2019-01-09 12:28:29.09	-373	1563	-1289	-6	3	-23	-237	-217	-20	227
	1154	2019-01-09 12:28:29.10	-406	1536	-1294	-3	-4	-36	-232	-216	-16	224
	1155	2019-01-09 12:28:29.11	-400	1513	-1304	6	-26	-35	-213	-200	-13	206
	1156	2019-01-09 12:28:29.12	-413	1517	-1304	6	-51	-32	-218	-208	-10	213
	1157	2019-01-09 12:28:29.13	-393	1538	-1303	-6	-53	-28	-192	-189	-3	190
	1158	2019-01-09 12:28:29.14	-381	1565	-1290	-22	-45	-37	-192	-184	-8	188
	1159	2019-01-09 12:28:29.15	-390	1566	-1295	-38	-31	-50	-182	-169	-13	175
	1160	2019-01-09 12:28:29.16	-401	1554	-1295	-43	-23	-58	-190	-174	-16	182
	1161	2019-01-09 12:28:29.17	-417	1532	-1280	-42	-14	-63	-167	-155	-12	161
	1162	2019-01-09 12:28:29.18	-418	1499	-1257	-30	-7	-53	-160	-153	-7	156
	1163	2019-01-09 12:28:29.19	-433	1484	-1261	-3	5	-29	-130	-122	-8	126
	1164	2019-01-09 12:28:29.20	-429	1496	-1266	22	20	0	-122	-112	-10	117
	1165	2019-01-09 12:28:29.21	-413	1530	-1276	32	28	26	-112	-102	-10	107
	1166	2019-01-09 12:28:29.22	-412	1548	-1296	37	32	42	-132	-126	-6	129
	1167	2019-01-09 12:28:29.23	-402	1560	-1297	35	28	49	-118	-123	5	120
	1168	2019-01-09 12:28:29.24	-399	1569	-1298	26	22	47	-113	-131	18	122
	1169	2019-01-09 12:28:29.25	-389	1556	-1294	16	18	38	-100	-132	32	116
	1170	2019-01-09 12:28:29.26	-392	1548	-1296	10	11	31	-122	-155	33	138
	1171	2019-01-09 12:28:29.27	-393	1544	-1302	5	3	25	-123	-149	26	136
	1172	2019-01-09 12:28:29.28	-402	1540	-1298	0	-5	26	-135	-143	8	139
	1173	2019-01-09 12:28:29.29	-411	1528	-1296	3	-5	28	-112	-124	12	118
	1174	2019-01-09 12:28:29.30	-402	1531	-1294	3	-1	39	-111	-136	25	123
	1175	2019-01-09 12:28:29.31	-413	1548	-1290	6	0	47	-89	-125	36	107
	1176	2019-01-09 12:28:29.32	-405	1564	-1300	3	-1	52	-95	-126	31	110
	1177	2019-01-09 12:28:29.33	-401	1565	-1318	-4	-15	53	-80	-112	32	96
	1178	2019-01-09 12:28:29.34	-385	1569	-1300	-12	-22	42	-85	-119	34	102
	1179	2019-01-09 12:28:29.35	-384	1569	-1284	-17	-27	32	-76	-110	34	93
	1180	2019-01-09 12:28:29.36	-379	1575	-1277	-29	-29	16	-86	-115	29	100
	1181	2019-01-09 12:28:29.37	-378	1559	-1280	-34	-26	2	-71	-99	28	85
	1182	2019-01-09 12:28:29.38	-383	1538	-1292	-34	-31	-1	-74	-90	16	82
	1183	2019-01-09 12:28:29.39	-378	1516	-1286	-35	-35	5	-58	-73	15	65
	1184	2019-01-09 12:28:29.40	-390	1525	-1278	-29	-28	17	-69	-76	7	72
	1185	2019-01-09 12:28:29.41	-391	1547	-1281	-16	-27	27	-72	-72	0	72
	1186	2019-01-09 12:28:29.42	-399	1567	-1295	-7	-30	34	-86	-86	0	86
	1187	2019-01-09 12:28:29.43	-407	1586	-1297	-2	-30	29	-70	-73	3	71
	1188	2019-01-09 12:28:29.44	-394	1599	-1284	-7	-27	21	-75	-75	0	75
	1189	2019-01-09 12:28:29.45	-401	1591	-1287	-15	-22	2	-89	-89	0	89
	1190	2019-01-09 12:28:29.46	-397	1585	-1277	-22	-17	-14	-122	-112	-10	117
	1191	2019-01-09 12:28:29.47	-386	1578	-1279	-24	-6	-27	-108	-97	-11	102
	1192	2019-01-09 12:28:29.48	-390	1569	-1281	-16	3	-37	-104	-92	-12	98
	1193	2019-01-09 12:28:29.49	-387	1555	-1289	-9	7	-35	-88	-77	-11	82
	1194	2019-01-09 12:28:29.50	-388	1545	-1286	-2	7	-30	-89	-83	-6	86
	1195	2019-01-09 12:28:29.51	-398	1532	-1299	8	1	-25	-78	-81	3	79
	1196	2019-01-09 12:28:29.52	-389	1525	-1301	19	-7	-20	-84	-89	5	86
	1197	2019-01-09 12:28:29.53	-381	1539	-1305	20	-17	-17	-94	-99	5	96
	1198	2019-01-09 12:28:29.54	-369	1551	-1278	7	-14	-21	-109	-114	5	111
	1199	2019-01-09 12:28:29.55	-372	1530	-1272	-9	-1	-26	-106	-114	8	110
	1200	2019-01-09 12:28:29.56	-394	1502	-1272	-12	9	-22	-100	-106	6	103
	1201	2019-01-09 12:28:29.57	-405	1490	-1287	4	6	-13	-98	-102	4	100
	1202	2019-01-09 12:28:29.58	-407	1509	-1303	13	-13	1	-96	-91	-5	93
	1203	2019-01-09 12:28:29.59	-400	1540	-1272	13	-8	10	-79	-72	-7	75
	1204	2019-01-09 12:28:29.60	-380	1557	-1286	10	4	8	-84	-69	-15	76
	1205	2019-01-09 12:28:29.61	-389	1543	-1298	2	12	2	-67	-58	-9	62
	1206	2019-01-09 12:28:29.62	-388	1539	-1298	-8	13	2	-55	-46	-9	50
	1207	2019-01-09 12:28:29.63	-400	1526	-1306	-26	8	5	-41	-43	2	42
	1208	2019-01-09 12:28:29.64	-397	1523	-1304	-35	-1	15	-42	-45	3	43
	1209	2019-01-09 12:28:29.65	-395	1520	-1306	-43	-10	25	-26	-53	27	39
	1210	2019-01-09 12:28:29.66	-397	1552	-1292	-55	-19	30	-76	-117	41	96
	1211	2019-01-09 12:28:29.67	-396	1571	-1300	-69	-38	34	-227	-280	53	253
	1212	2019-01-09 12:28:29.68	-400	1584	-1314	-84	-55	29	-544	-577	33	560
	1213	2019-01-09 12:28:29.69	-403	1607	-1284	-99	-69	23	-915	-928	13	921
	1214	2019-01-09 12:28:29.70	-415	1634	-1247	-103	-55	5	-1240	-1231	-9	1235
	1215	2019-01-09 12:28:29.71	-422	1624	-1257	-80	-21	-14	-1394	-1366	-28	1380
	1216	2019-01-09 12:28:29.72	-439	1595	-1242	-9	1	-22	-1333	-1281	-52	1307
	1217	2019-01-09 12:28:29.73	-440	1588	-1241	55	16	-14	-1072	-1007	-65	1039
	1218	2019-01-09 12:28:29.74	-435	1602	-1243	91	39	-10	-725	-661	-64	693
	1219	2019-01-09 12:28:29.75	-416	1623	-1273	110	61	-4	-376	-323	-53	349
	1220	2019-01-09 12:28:29.76	-404	1614	-1290	113	73	-8	-104	-54	-50	79
	1221	2019-01-09 12:28:29.77	-401	1608	-1304	101	76	-24	90	120	-30	-105
	1222	2019-01-09 12:28:29.78	-378	1588	-1326	90	65	-37	258	276	-18	-267
	1223	2019-01-09 12:28:29.79	-393	1567	-1337	80	30	-44	414	416	-2	-415
	1224	2019-01-09 12:28:29.80	-357	1554	-1293	52	-10	-45	472	474	-2	-473
	1225	2019-01-09 12:28:29.81	-366	1544	-1277	39	-13	-44	426	428	-2	-427
	1226	2019-01-09 12:28:29.82	-356	1535	-1264	42	-3	-45	344	360	-16	-352
	1227	2019-01-09 12:28:29.83	-373	1535	-1274	56	7	-49	275	293	-18	-284
	1228	2019-01-09 12:28:29.84	-386	1509	-1289	66	5	-46	228	250	-22	-239
	1229	2019-01-09 12:28:29.85	-382	1504	-1296	72	-8	-36	204	227	-23	-215
	1230	2019-01-09 12:28:29.86	-397	1517	-1302	64	-13	-24	169	215	-46	-192
	1231	2019-01-09 12:28:29.87	-396	1539	-1307	48	-28	-14	151	194	-43	-172
	1232	2019-01-09 12:28:29.88	-394	1536	-1306	31	-36	-7	145	201	-56	-173
	1233	2019-01-09 12:28:29.89	-397	1534	-1305	18	-41	-4	108	170	-62	-139
	1234	2019-01-09 12:28:29.90	-396	1521	-1284	8	-39	-1	74	167	-93	-120
	1235	2019-01-09 12:28:29.91	-398	1514	-1271	0	-34	1	28	140	-112	-84
	1236	2019-01-09 12:28:29.92	-409	1525	-1273	12	-25	5	18	141	-123	-79
	1237	2019-01-09 12:28:29.93	-407	1526	-1281	27	-18	6	15	135	-120	-75
	1238	2019-01-09 12:28:29.94	-401	1535	-1298	44	-14	9	10	157	-147	-83
	1239	2019-01-09 12:28:29.95	-389	1554	-1306	53	-11	8	4	158	-154	-81
	1240	2019-01-09 12:28:29.96	-384	1575	-1302	58	-6	2	0	156	-156	-78
	1241	2019-01-09 12:28:29.97	-376	1582	-1321	58	-6	-12	-24	89	-113	-32
	1242	2019-01-09 12:28:29.98	-382	1552	-1318	57	-10	-29	-53	38	-91	7
	1243	2019-01-09 12:28:29.99	-391	1529	-1313	56	-22	-39	-73	4	-77	34
	1244	2019-01-09 12:28:30.00	-377	1519	-1293	53	-31	-40	-84	3	-87	40
	1245	2019-01-09 12:28:30.01	-365	1509	-1287	43	-20	-39	-101	-30	-71	65
	1246	2019-01-09 12:28:30.02	-371	1511	-1294	34	-3	-35	-99	-31	-68	65
	1247	2019-01-09 12:28:30.03	-395	1504	-1297	43	7	-26	-121	-73	-48	97
	1248	2019-01-09 12:28:30.04	-396	1497	-1324	54	-8	-17	-118	-72	-46	95
	1249	2019-01-09 12:28:30.05	-404	1506	-1328	58	-20	-2	-104	-72	-32	88
	1250	2019-01-09 12:28:30.06	-381	1515	-1318	58	-19	5	-74	-35	-39	54
	1251	2019-01-09 12:28:30.07	-380	1529	-1324	58	-19	2	-86	-46	-40	66
	1252	2019-01-09 12:28:30.08	-385	1519	-1314	62	-18	-4	-89	-41	-48	65
	1253	2019-01-09 12:28:30.09	-394	1495	-1313	66	-16	-4	-87	-66	-21	76
	1254	2019-01-09 12:28:30.10	-396	1487	-1321	65	-22	6	-76	-59	-17	67
	1255	2019-01-09 12:28:30.11	-398	1492	-1313	57	-22	19	-74	-75	1	74
	1256	2019-01-09 12:28:30.12	-374	1506	-1305	46	-21	28	-53	-66	13	59
	1257	2019-01-09 12:28:30.13	-373	1514	-1310	34	-22	32	-46	-76	30	61
	1258	2019-01-09 12:28:30.14	-391	1528	-1325	15	-26	24	-58	-85	27	71
	1259	2019-01-09 12:28:30.15	-389	1522	-1329	2	-36	12	-68	-101	33	84
	1260	2019-01-09 12:28:30.16	-385	1518	-1321	-9	-44	2	-37	-63	26	50
	1261	2019-01-09 12:28:30.17	-396	1521	-1325	-10	-50	-12	-53	-64	11	58
	1262	2019-01-09 12:28:30.18	-405	1523	-1321	-1	-48	-21	-68	-61	-7	64
	1263	2019-01-09 12:28:30.19	-407	1525	-1304	11	-50	-28	-68	-66	-2	67
	1264	2019-01-09 12:28:30.20	-414	1522	-1303	17	-51	-31	-39	-31	-8	35
	1265	2019-01-09 12:28:30.21	-419	1521	-1309	19	-50	-32	-39	-33	-6	36
	1266	2019-01-09 12:28:30.22	-415	1520	-1308	19	-45	-32	-32	-15	-17	23
	1267	2019-01-09 12:28:30.23	-413	1533	-1313	17	-46	-36	-48	-31	-17	39
	1268	2019-01-09 12:28:30.24	-398	1531	-1299	11	-38	-45	-36	-11	-25	23
	1269	2019-01-09 12:28:30.25	-415	1510	-1304	9	-30	-51	-61	-36	-25	48
	1270	2019-01-09 12:28:30.26	-428	1478	-1309	14	-27	-47	-60	-53	-7	56
	1271	2019-01-09 12:28:30.27	-433	1450	-1300	29	-24	-29	-61	-84	23	72
	1272	2019-01-09 12:28:30.28	-428	1458	-1301	38	-20	-4	-63	-86	23	74
	1273	2019-01-09 12:28:30.29	-427	1468	-1303	35	-12	19	-59	-96	37	77
	1274	2019-01-09 12:28:30.30	-431	1496	-1308	24	-5	36	-43	-68	25	55
	1275	2019-01-09 12:28:30.31	-413	1522	-1318	5	-2	41	-60	-81	21	70
	1276	2019-01-09 12:28:30.32	-416	1537	-1330	-21	-2	33	-30	-42	12	36
	1277	2019-01-09 12:28:30.33	-407	1539	-1321	-42	-7	23	-14	-35	21	24
	1278	2019-01-09 12:28:30.34	-399	1548	-1304	-58	-3	7	20	-1	21	-9
	1279	2019-01-09 12:28:30.35	-412	1538	-1316	-57	0	-10	-17	-29	12	23
	1280	2019-01-09 12:28:30.36	-394	1535	-1332	-47	-3	-18	-25	-18	-7	21
	1281	2019-01-09 12:28:30.37	-401	1537	-1328	-33	-10	-23	-49	-38	-11	43
	1282	2019-01-09 12:28:30.38	-396	1531	-1335	-23	-19	-21	-35	-22	-13	28
	1283	2019-01-09 12:28:30.39	-410	1546	-1334	-16	-29	-17	-54	-50	-4	52
	1284	2019-01-09 12:28:30.40	-414	1542	-1330	-14	-35	-19	-55	-53	-2	54
	1285	2019-01-09 12:28:30.41	-422	1531	-1321	-5	-44	-22	-53	-50	-3	51
	1286	2019-01-09 12:28:30.42	-420	1517	-1308	8	-50	-22	-43	-16	-27	29
	1287	2019-01-09 12:28:30.43	-433	1511	-1295	14	-47	-15	-64	-34	-30	49
	1288	2019-01-09 12:28:30.44	-431	1505	-1304	9	-35	-7	-60	-26	-34	43
	1289	2019-01-09 12:28:30.45	-421	1516	-1298	-6	-21	3	-55	-28	-27	41
	1290	2019-01-09 12:28:30.46	-424	1516	-1305	-22	-9	10	-34	10	-44	12
	1291	2019-01-09 12:28:30.47	-429	1531	-1312	-34	-10	16	-62	-15	-47	38
	1292	2019-01-09 12:28:30.48	-423	1533	-1287	-48	-3	18	-36	15	-51	10
	1293	2019-01-09 12:28:30.49	-400	1533	-1290	-51	6	15	-18	15	-33	1
	1294	2019-01-09 12:28:30.50	-417	1531	-1272	-38	19	11	-15	24	-39	-4
	1295	2019-01-09 12:28:30.51	-422	1530	-1310	-10	22	1	-36	28	-64	4
	1296	2019-01-09 12:28:30.52	-426	1530	-1336	19	5	2	-26	58	-84	-16
	1297	2019-01-09 12:28:30.53	-424	1544	-1325	36	-11	5	-29	70	-99	-20
	1298	2019-01-09 12:28:30.54	-412	1571	-1322	33	-2	0	-3	104	-107	-50
	1299	2019-01-09 12:28:30.55	-392	1573	-1332	18	9	-11	-13	77	-90	-32
	1300	2019-01-09 12:28:30.56	-400	1566	-1346	8	10	-27	0	87	-87	-43
	1301	2019-01-09 12:28:30.57	-397	1557	-1324	4	1	-42	-17	71	-88	-27
	1302	2019-01-09 12:28:30.58	-397	1553	-1323	-13	1	-61	8	79	-71	-43
	1303	2019-01-09 12:28:30.59	-390	1532	-1317	-28	-4	-73	-26	21	-47	2
	1304	2019-01-09 12:28:30.60	-397	1517	-1307	-35	-9	-77	-21	4	-25	8
	1305	2019-01-09 12:28:30.61	-399	1498	-1309	-34	-8	-72	-21	2	-23	9
	1306	2019-01-09 12:28:30.62	-421	1488	-1303	-23	-8	-61	6	35	-29	-20
	1307	2019-01-09 12:28:30.63	-417	1485	-1307	-4	-7	-45	23	22	1	-22
	1308	2019-01-09 12:28:30.64	-427	1510	-1297	15	-11	-27	54	4	50	-29
	1309	2019-01-09 12:28:30.65	-423	1519	-1303	22	-15	-13	65	-49	114	-8
	1310	2019-01-09 12:28:30.66	-430	1521	-1316	21	-21	-4	93	-55	148	-19
	1311	2019-01-09 12:28:30.67	-423	1538	-1308	9	-29	0	70	-94	164	12
	1312	2019-01-09 12:28:30.68	-411	1552	-1306	-11	-26	-6	-238	-376	138	307
	1313	2019-01-09 12:28:30.69	-402	1542	-1304	-25	-21	-15	-553	-706	153	629
	1314	2019-01-09 12:28:30.70	-422	1547	-1314	-27	-18	-28	-560	-756	196	658
	1315	2019-01-09 12:28:30.71	-416	1533	-1298	-24	-19	-36	-395	-648	253	521
	1316	2019-01-09 12:28:30.72	-438	1505	-1312	-12	-13	-38	-151	-467	316	309
	1317	2019-01-09 12:28:30.73	-443	1473	-1321	16	-28	-24	-18	-407	389	212
	1318	2019-01-09 12:28:30.74	-460	1478	-1303	38	-43	-5	177	-373	550	98
	1319	2019-01-09 12:28:30.75	-441	1506	-1299	38	-34	12	453	-325	778	-64
	1320	2019-01-09 12:28:30.76	-429	1528	-1287	24	-18	17	632	-288	920	-172
	1321	2019-01-09 12:28:30.77	-428	1568	-1299	5	4	11	691	-266	957	-212
	1322	2019-01-09 12:28:30.78	-439	1575	-1309	-8	23	-6	732	-207	939	-262
	1323	2019-01-09 12:28:30.79	-445	1551	-1314	-14	31	-28	734	-177	911	-278
	1324	2019-01-09 12:28:30.80	-445	1527	-1317	-5	31	-41	744	-156	900	-294
	1325	2019-01-09 12:28:30.81	-451	1523	-1320	5	31	-47	729	-174	903	-277
	1326	2019-01-09 12:28:30.82	-445	1498	-1322	19	31	-50	696	-197	893	-249
	1327	2019-01-09 12:28:30.83	-438	1501	-1322	33	24	-49	620	-234	854	-193
	1328	2019-01-09 12:28:30.84	-434	1499	-1322	33	23	-48	584	-230	814	-177
	1329	2019-01-09 12:28:30.85	-438	1481	-1330	24	25	-44	559	-210	769	-174
	1330	2019-01-09 12:28:30.86	-429	1462	-1328	15	19	-34	532	-180	712	-176
	1331	2019-01-09 12:28:30.87	-425	1460	-1328	-4	15	-18	453	-198	651	-127
	1332	2019-01-09 12:28:30.88	-405	1483	-1314	-31	19	-8	412	-202	614	-105
	1333	2019-01-09 12:28:30.89	-405	1490	-1291	-43	31	-3	362	-201	563	-80
	1334	2019-01-09 12:28:30.90	-413	1507	-1306	-34	37	-7	356	-184	540	-86
	1335	2019-01-09 12:28:30.91	-426	1507	-1310	-20	31	-7	298	-214	512	-42
	1336	2019-01-09 12:28:30.92	-434	1510	-1321	-4	13	-3	237	-246	483	4
	1337	2019-01-09 12:28:30.93	-422	1521	-1331	11	5	-5	192	-258	450	33
	1338	2019-01-09 12:28:30.94	-426	1516	-1307	14	5	-8	152	-262	414	55
	1339	2019-01-09 12:28:30.95	-420	1515	-1312	6	12	-13	122	-276	398	77
	1340	2019-01-09 12:28:30.96	-430	1494	-1312	-5	10	-14	103	-276	379	86
	1341	2019-01-09 12:28:30.97	-437	1485	-1317	-24	-14	-11	52	-294	346	121
	1342	2019-01-09 12:28:30.98	-422	1498	-1309	-50	-24	-10	40	-278	318	119
	1343	2019-01-09 12:28:30.99	-419	1501	-1282	-72	-15	-6	13	-258	271	122
	1344	2019-01-09 12:28:31.00	-411	1513	-1288	-79	11	-7	30	-210	240	90
	1345	2019-01-09 12:28:31.01	-426	1498	-1310	-61	21	-6	-6	-203	197	104
	1346	2019-01-09 12:28:31.02	-437	1527	-1318	-36	16	7	-46	-231	185	138
	1347	2019-01-09 12:28:31.03	-418	1546	-1322	-16	22	6	-47	-242	195	144
	1348	2019-01-09 12:28:31.04	-409	1552	-1321	-2	30	5	-42	-242	200	142
	1349	2019-01-09 12:28:31.05	-415	1566	-1325	9	30	1	-42	-226	184	134
	1350	2019-01-09 12:28:31.06	-394	1566	-1324	11	29	-7	-32	-216	184	124
	1351	2019-01-09 12:28:31.07	-398	1567	-1327	2	31	-12	-66	-231	165	148
	1352	2019-01-09 12:28:31.08	-402	1552	-1328	3	29	-19	-64	-214	150	139
	1353	2019-01-09 12:28:31.09	-417	1535	-1310	8	28	-24	-72	-210	138	141
	1354	2019-01-09 12:28:31.10	-413	1484	-1295	12	17	-16	-97	-222	125	159
	1355	2019-01-09 12:28:31.11	-411	1492	-1302	39	14	24	-129	-233	104	181
	1356	2019-01-09 12:28:31.12	-398	1521	-1300	41	18	37	-83	-204	121	143
	1357	2019-01-09 12:28:31.13	-402	1552	-1316	24	27	37	-63	-194	131	128
	1358	2019-01-09 12:28:31.14	-373	1561	-1334	3	37	28	-10	-187	177	98
	1359	2019-01-09 12:28:31.15	-377	1567	-1344	-18	35	13	38	-165	203	63
	1360	2019-01-09 12:28:31.16	-386	1553	-1331	-37	21	-2	100	-149	249	24
	1361	2019-01-09 12:28:31.17	-401	1531	-1327	-52	4	-14	126	-131	257	2
	1362	2019-01-09 12:28:31.18	-419	1500	-1319	-38	-14	-18	139	-122	261	-8
	1363	2019-01-09 12:28:31.19	-441	1480	-1300	0	-31	-13	151	-82	233	-34
	1364	2019-01-09 12:28:31.20	-418	1494	-1270	29	-31	4	152	-55	207	-48
	1365	2019-01-09 12:28:31.21	-417	1520	-1278	41	-8	13	131	-60	191	-35
	1366	2019-01-09 12:28:31.22	-406	1526	-1288	52	16	21	137	-64	201	-36
	1367	2019-01-09 12:28:31.23	-423	1557	-1307	61	34	19	124	-67	191	-28
	1368	2019-01-09 12:28:31.24	-407	1572	-1317	56	51	7	122	-80	202	-21
	1369	2019-01-09 12:28:31.25	-424	1576	-1330	38	61	-11	118	-83	201	-17
	1370	2019-01-09 12:28:31.26	-439	1570	-1349	23	56	-34	79	-138	217	29
	1371	2019-01-09 12:28:31.27	-442	1526	-1343	17	43	-51	70	-145	215	37
	1372	2019-01-09 12:28:31.28	-444	1492	-1335	5	32	-52	89	-142	231	26
	1373	2019-01-09 12:28:31.29	-434	1462	-1324	-3	24	-43	105	-120	225	7
	1374	2019-01-09 12:28:31.30	-433	1456	-1302	-10	24	-26	87	-122	209	17
	1375	2019-01-09 12:28:31.31	-422	1463	-1304	-11	37	-9	73	-107	180	17
	1376	2019-01-09 12:28:31.32	-418	1477	-1315	-6	44	9	64	-111	175	23
	1377	2019-01-09 12:28:31.33	-409	1502	-1318	-5	48	20	57	-101	158	22
	1378	2019-01-09 12:28:31.34	-397	1526	-1309	-11	56	22	52	-115	167	31
	1379	2019-01-09 12:28:31.35	-399	1541	-1313	-18	63	15	39	-103	142	32
	1380	2019-01-09 12:28:31.36	-391	1566	-1314	-33	71	1	33	-110	143	38
	1381	2019-01-09 12:28:31.37	-397	1555	-1314	-48	72	-15	36	-105	141	34
	1382	2019-01-09 12:28:31.38	-392	1528	-1318	-50	62	-28	50	-104	154	27
	1383	2019-01-09 12:28:31.39	-393	1502	-1316	-44	53	-33	61	-79	140	9
	1384	2019-01-09 12:28:31.40	-397	1491	-1323	-31	50	-31	53	-108	161	27
	1385	2019-01-09 12:28:31.41	-407	1477	-1306	-15	44	-20	73	-98	171	12
	1386	2019-01-09 12:28:31.42	-414	1468	-1315	0	39	-10	67	-115	182	24
	1387	2019-01-09 12:28:31.43	-425	1477	-1322	13	22	3	64	-117	181	26
	1388	2019-01-09 12:28:31.44	-398	1497	-1299	12	19	13	56	-150	206	47
	1389	2019-01-09 12:28:31.45	-395	1529	-1289	0	26	12	45	-149	194	52
	1390	2019-01-09 12:28:31.46	-394	1558	-1301	-14	45	-1	29	-167	196	69
	1391	2019-01-09 12:28:31.47	-384	1552	-1315	-24	47	-16	29	-158	187	64
	1392	2019-01-09 12:28:31.48	-385	1555	-1330	-42	46	-29	7	-188	195	90
	1393	2019-01-09 12:28:31.49	-399	1542	-1340	-58	48	-38	-16	-209	193	112
	1394	2019-01-09 12:28:31.50	-382	1521	-1338	-65	37	-38	-29	-231	202	130
	1395	2019-01-09 12:28:31.51	-382	1532	-1336	-69	33	-29	-36	-224	188	130
	1396	2019-01-09 12:28:31.52	-376	1557	-1316	-75	26	-32	-59	-232	173	145
	1397	2019-01-09 12:28:31.53	-376	1561	-1317	-73	19	-38	-57	-208	151	132
	1398	2019-01-09 12:28:31.54	-387	1559	-1299	-67	15	-47	-64	-215	151	139
	1399	2019-01-09 12:28:31.55	-394	1560	-1290	-51	15	-54	-75	-216	141	145
	1400	2019-01-09 12:28:31.56	-388	1537	-1282	-21	19	-62	-98	-240	142	169
	1401	2019-01-09 12:28:31.57	-399	1529	-1297	18	22	-59	-98	-225	127	161
	1402	2019-01-09 12:28:31.58	-405	1528	-1309	44	17	-52	-121	-234	113	177
	1403	2019-01-09 12:28:31.59	-395	1556	-1324	52	21	-47	-119	-211	92	165
	1404	2019-01-09 12:28:31.60	-387	1577	-1333	38	29	-49	-137	-217	80	177
	1405	2019-01-09 12:28:31.61	-378	1582	-1343	13	35	-59	-143	-202	59	172
	1406	2019-01-09 12:28:31.62	-381	1551	-1338	-7	32	-67	-133	-197	64	165
	1407	2019-01-09 12:28:31.63	-409	1521	-1335	-16	16	-71	-121	-182	61	151
	1408	2019-01-09 12:28:31.64	-417	1496	-1338	-17	-7	-66	-125	-174	49	149
	1409	2019-01-09 12:28:31.65	-397	1482	-1305	-25	-20	-50	-117	-144	27	130
	1410	2019-01-09 12:28:31.66	-399	1502	-1283	-29	-15	-35	-122	-142	20	132
	1411	2019-01-09 12:28:31.67	-387	1514	-1286	-33	2	-29	-128	-126	-2	127
	1412	2019-01-09 12:28:31.68	-403	1523	-1293	-23	11	-24	-136	-133	-3	134
	1413	2019-01-09 12:28:31.69	-390	1517	-1299	-17	18	-16	-129	-117	-12	123
	1414	2019-01-09 12:28:31.70	-388	1534	-1314	-8	27	-13	-120	-114	-6	117
	1415	2019-01-09 12:28:31.71	-393	1546	-1318	-1	24	-11	-143	-130	-13	136
	1416	2019-01-09 12:28:31.72	-385	1550	-1328	-2	21	-20	-155	-146	-9	150
	1417	2019-01-09 12:28:31.73	-394	1537	-1336	-1	12	-30	-153	-134	-19	143
	1418	2019-01-09 12:28:31.74	-403	1495	-1337	-1	-2	-30	-156	-138	-18	147
	1419	2019-01-09 12:28:31.75	-411	1487	-1325	-3	-17	-21	-139	-109	-30	124
	1420	2019-01-09 12:28:31.76	-394	1475	-1306	-10	-25	-10	-113	-93	-20	103
	1421	2019-01-09 12:28:31.77	-397	1490	-1288	-17	-29	1	-98	-67	-31	82
	1422	2019-01-09 12:28:31.78	-393	1523	-1287	-21	-17	2	-124	-85	-39	104
	1423	2019-01-09 12:28:31.79	-393	1531	-1292	-10	1	-3	-109	-57	-52	83
	1424	2019-01-09 12:28:31.80	-389	1533	-1298	0	12	-10	-125	-73	-52	99
	1425	2019-01-09 12:28:31.81	-411	1557	-1321	10	18	-17	-136	-74	-62	105
	1426	2019-01-09 12:28:31.82	-405	1530	-1326	16	18	-24	-143	-84	-59	113
	1427	2019-01-09 12:28:31.83	-419	1510	-1318	23	9	-18	-124	-53	-71	88
	1428	2019-01-09 12:28:31.84	-407	1505	-1330	22	-1	-9	-130	-48	-82	89
	1429	2019-01-09 12:28:31.85	-415	1518	-1330	17	-7	0	-124	-34	-90	79
	1430	2019-01-09 12:28:31.86	-408	1527	-1327	4	-10	5	-151	-58	-93	104
	1431	2019-01-09 12:28:31.87	-413	1535	-1317	-8	-6	5	-129	-36	-93	82
	1432	2019-01-09 12:28:31.88	-428	1520	-1324	-6	-9	1	-122	-37	-85	79
	1433	2019-01-09 12:28:31.89	-435	1514	-1329	-1	-34	4	-113	-19	-94	66
	1434	2019-01-09 12:28:31.90	-416	1531	-1293	7	-34	4	-104	-13	-91	58
	1435	2019-01-09 12:28:31.91	-417	1534	-1280	17	-15	-3	-84	8	-92	38
	1436	2019-01-09 12:28:31.92	-428	1517	-1316	33	1	-6	-106	-14	-92	60
	1437	2019-01-09 12:28:31.93	-439	1493	-1338	49	9	2	-90	13	-103	38
	1438	2019-01-09 12:28:31.94	-428	1496	-1337	54	12	19	-95	6	-101	44
	1439	2019-01-09 12:28:31.95	-416	1518	-1335	35	20	35	-112	-8	-104	60
	1440	2019-01-09 12:28:31.96	-416	1532	-1340	13	29	37	-111	-21	-90	66
	1441	2019-01-09 12:28:31.97	-399	1538	-1321	1	30	32	-71	22	-93	24
	1442	2019-01-09 12:28:31.98	-409	1539	-1323	-12	22	16	-78	17	-95	30
	1443	2019-01-09 12:28:31.99	-407	1533	-1320	-19	13	0	-69	19	-88	25
	1444	2019-01-09 12:28:32.00	-414	1505	-1301	-20	4	-12	-80	3	-83	38
	1445	2019-01-09 12:28:32.01	-424	1493	-1283	-18	-1	-12	-102	0	-102	51
	1446	2019-01-09 12:28:32.02	-411	1478	-1262	-15	12	-4	-120	-14	-106	67
	1447	2019-01-09 12:28:32.03	-404	1500	-1275	-4	27	-1	-89	1	-90	44
	1448	2019-01-09 12:28:32.04	-399	1518	-1284	4	36	5	-103	-15	-88	59
	1449	2019-01-09 12:28:32.05	-404	1544	-1299	1	48	2	-110	-8	-102	59
	1450	2019-01-09 12:28:32.06	-401	1543	-1311	-10	63	-9	-122	-18	-104	70
	1451	2019-01-09 12:28:32.07	-405	1540	-1335	-22	66	-16	-115	-6	-109	60
	1452	2019-01-09 12:28:32.08	-393	1512	-1325	-35	65	-19	-125	-14	-111	69
	1453	2019-01-09 12:28:32.09	-400	1477	-1318	-44	55	-10	-117	-2	-115	59
	1454	2019-01-09 12:28:32.10	-401	1485	-1333	-45	42	7	-116	-14	-102	65
	1455	2019-01-09 12:28:32.11	-392	1484	-1306	-35	37	25	-98	10	-108	44
	1456	2019-01-09 12:28:32.12	-388	1516	-1295	-30	37	44	-126	-11	-115	68
	1457	2019-01-09 12:28:32.13	-378	1554	-1293	-27	42	47	-115	-2	-113	58
	1458	2019-01-09 12:28:32.14	-368	1556	-1304	-26	50	42	-129	-17	-112	73
	1459	2019-01-09 12:28:32.15	-360	1567	-1314	-23	58	33	-110	-12	-98	61
	1460	2019-01-09 12:28:32.16	-370	1565	-1342	-20	60	22	-115	-23	-92	69
	1461	2019-01-09 12:28:32.17	-376	1555	-1335	-13	56	18	-116	-15	-101	65
	1462	2019-01-09 12:28:32.18	-373	1556	-1346	-7	48	16	-117	-16	-101	66
	1463	2019-01-09 12:28:32.19	-371	1560	-1342	-9	39	19	-100	0	-100	50
	1464	2019-01-09 12:28:32.20	-362	1576	-1328	-11	35	13	-110	-6	-104	58
	1465	2019-01-09 12:28:32.21	-362	1576	-1324	-11	30	6	-100	8	-108	46
	1466	2019-01-09 12:28:32.22	-372	1550	-1320	-8	23	-4	-108	-7	-101	57
	1467	2019-01-09 12:28:32.23	-382	1535	-1310	-7	13	0	-94	2	-96	46
	1468	2019-01-09 12:28:32.24	-366	1506	-1304	3	11	6	-117	-26	-91	71
	1469	2019-01-09 12:28:32.25	-372	1507	-1308	20	11	15	-104	-24	-80	64
	1470	2019-01-09 12:28:32.26	-377	1513	-1316	37	12	29	-111	-23	-88	67
	1471	2019-01-09 12:28:32.27	-366	1533	-1325	45	18	36	-104	-6	-98	55
	1472	2019-01-09 12:28:32.28	-358	1547	-1329	46	18	35	-137	-42	-95	89
	1473	2019-01-09 12:28:32.29	-365	1550	-1327	42	19	21	-120	-34	-86	77
	1474	2019-01-09 12:28:32.30	-361	1534	-1330	25	19	11	-115	-31	-84	73
	1475	2019-01-09 12:28:32.31	-367	1527	-1313	9	9	5	-83	-8	-75	45
	1476	2019-01-09 12:28:32.32	-346	1506	-1324	-8	10	-2	-75	0	-75	37
	1477	2019-01-09 12:28:32.33	-369	1491	-1329	-10	3	0	-84	6	-90	39
	1478	2019-01-09 12:28:32.34	-376	1489	-1314	-1	-6	9	-123	-28	-95	75
	1479	2019-01-09 12:28:32.35	-363	1486	-1325	7	-14	16	-96	-13	-83	54
	1480	2019-01-09 12:28:32.36	-361	1498	-1317	19	-19	27	-77	5	-82	36
	1481	2019-01-09 12:28:32.37	-354	1531	-1309	22	-16	27	-83	5	-88	39
	1482	2019-01-09 12:28:32.38	-350	1546	-1316	9	0	20	-109	-21	-88	65
	1483	2019-01-09 12:28:32.39	-355	1554	-1327	1	11	5	-89	-1	-88	45
	1484	2019-01-09 12:28:32.40	-365	1550	-1333	-7	15	-7	-89	-10	-79	49
	1485	2019-01-09 12:28:32.41	-376	1520	-1348	-11	5	-11	-73	-7	-66	40
	1486	2019-01-09 12:28:32.42	-365	1493	-1324	6	-13	16	-87	-16	-71	51
	1487	2019-01-09 12:28:32.43	-370	1505	-1324	12	-14	32	-98	-8	-90	53
	1488	2019-01-09 12:28:32.44	-358	1544	-1335	13	-15	31	-111	-6	-105	58
	1489	2019-01-09 12:28:32.45	-362	1541	-1331	9	-16	24	-101	0	-101	50
	1490	2019-01-09 12:28:32.46	-369	1526	-1319	2	-19	17	-126	-24	-102	75
	1491	2019-01-09 12:28:32.47	-377	1514	-1316	-4	-11	11	-112	-22	-90	67
	1492	2019-01-09 12:28:32.48	-374	1491	-1308	-10	-11	16	-99	-8	-91	53
	1493	2019-01-09 12:28:32.49	-381	1475	-1305	-7	-13	31	-100	-9	-91	54
	1494	2019-01-09 12:28:32.50	-389	1508	-1308	-2	-13	45	-118	-25	-93	71
	1495	2019-01-09 12:28:32.51	-368	1535	-1314	-2	-17	47	-99	-13	-86	56
	1496	2019-01-09 12:28:32.52	-377	1541	-1328	-4	-15	46	-79	-1	-78	40
	1497	2019-01-09 12:28:32.53	-374	1553	-1312	-7	-16	33	-65	11	-76	27
	1498	2019-01-09 12:28:32.54	-376	1560	-1315	-13	-8	18	-80	1	-81	39
	1499	2019-01-09 12:28:32.55	-375	1566	-1324	-26	-10	0	-73	7	-80	33
	1500	2019-01-09 12:28:32.56	-381	1568	-1309	-38	1	-18	-77	8	-85	34
	1501	2019-01-09 12:28:32.57	-381	1548	-1309	-47	13	-31	-70	5	-75	32
	1502	2019-01-09 12:28:32.58	-395	1518	-1303	-41	15	-33	-84	-2	-82	43
	1503	2019-01-09 12:28:32.59	-384	1503	-1293	-22	17	-29	-75	8	-83	33
	1504	2019-01-09 12:28:32.60	-395	1492	-1303	-6	19	-19	-79	5	-84	37
	1505	2019-01-09 12:28:32.61	-374	1510	-1307	9	27	-5	-73	-5	-68	39
	1506	2019-01-09 12:28:32.62	-361	1528	-1318	7	34	2	-73	-14	-59	43
	1507	2019-01-09 12:28:32.63	-362	1556	-1324	-2	34	3	-85	-17	-68	51
	1508	2019-01-09 12:28:32.64	-346	1573	-1318	-19	43	-5	-96	-16	-80	56
	1509	2019-01-09 12:28:32.65	-358	1564	-1322	-28	45	-17	-79	-1	-78	40
	1510	2019-01-09 12:28:32.66	-359	1547	-1327	-25	40	-24	-86	-6	-80	46
	1511	2019-01-09 12:28:32.67	-362	1548	-1328	-17	36	-26	-97	-16	-81	56
	1512	2019-01-09 12:28:32.68	-369	1529	-1322	-14	24	-28	-118	-29	-89	73
	1513	2019-01-09 12:28:32.69	-360	1509	-1306	-11	17	-21	-112	-17	-95	64
	1514	2019-01-09 12:28:32.70	-354	1511	-1308	-14	19	-10	-133	-29	-104	81
	1515	2019-01-09 12:28:32.71	-344	1515	-1312	-16	28	0	-146	-59	-87	102
	1516	2019-01-09 12:28:32.72	-349	1521	-1322	-12	37	10	-182	-91	-91	136
	1517	2019-01-09 12:28:32.73	-348	1554	-1332	-12	42	10	-219	-136	-83	177
	1518	2019-01-09 12:28:32.74	-345	1552	-1325	-15	47	8	-268	-201	-67	234
	1519	2019-01-09 12:28:32.75	-346	1557	-1338	-13	40	-1	-306	-248	-58	277
	1520	2019-01-09 12:28:32.76	-346	1544	-1329	-9	22	-5	-314	-236	-78	275
	1521	2019-01-09 12:28:32.77	-344	1541	-1340	-15	13	-9	-294	-203	-91	248
	1522	2019-01-09 12:28:32.78	-359	1527	-1334	-14	1	-5	-230	-121	-109	175
	1523	2019-01-09 12:28:32.79	-362	1524	-1320	-11	-18	1	-176	-67	-109	121
	1524	2019-01-09 12:28:32.80	-372	1531	-1323	-2	-41	5	-151	-41	-110	96
	1525	2019-01-09 12:28:32.81	-364	1546	-1302	13	-53	3	-170	-78	-92	124
	1526	2019-01-09 12:28:32.82	-358	1562	-1294	16	-51	-13	-204	-125	-79	164
	1527	2019-01-09 12:28:32.83	-358	1555	-1297	15	-29	-34	-228	-174	-54	201
	1528	2019-01-09 12:28:32.84	-350	1533	-1295	8	-4	-50	-268	-204	-64	236
	1529	2019-01-09 12:28:32.85	-350	1498	-1312	2	16	-52	-283	-197	-86	240
	1530	2019-01-09 12:28:32.86	-350	1483	-1321	0	29	-40	-271	-149	-122	210
	1531	2019-01-09 12:28:32.87	-347	1503	-1335	-4	34	-20	-214	-74	-140	144
	1532	2019-01-09 12:28:32.88	-350	1511	-1334	-7	39	-4	-146	9	-155	68
	1533	2019-01-09 12:28:32.89	-347	1537	-1337	-3	34	3	-95	57	-152	19
	1534	2019-01-09 12:28:32.90	-329	1554	-1343	2	20	4	-67	80	-147	-6
	1535	2019-01-09 12:28:32.91	-342	1573	-1352	6	0	-9	-69	70	-139	0
	1536	2019-01-09 12:28:32.92	-343	1561	-1344	-1	-15	-24	-78	75	-153	1
	1537	2019-01-09 12:28:32.93	-354	1544	-1320	-4	-27	-37	-67	77	-144	-5
	1538	2019-01-09 12:28:32.94	-363	1514	-1309	-3	-35	-43	-38	97	-135	-29
	1539	2019-01-09 12:28:32.95	-363	1500	-1299	1	-41	-39	-33	86	-119	-26
	1540	2019-01-09 12:28:32.96	-354	1506	-1298	-3	-42	-29	-42	88	-130	-23
	1541	2019-01-09 12:28:32.97	-360	1498	-1304	-1	-34	-20	-47	71	-118	-12
	1542	2019-01-09 12:28:32.98	-361	1493	-1318	7	-29	-6	-33	80	-113	-23
	1543	2019-01-09 12:28:32.99	-372	1512	-1304	16	-31	9	-34	70	-104	-18
	1544	2019-01-09 12:28:33.00	-369	1523	-1330	20	-32	17	-43	67	-110	-12
	1545	2019-01-09 12:28:33.01	-368	1547	-1333	29	-38	19	-39	58	-97	-9
	1546	2019-01-09 12:28:33.02	-357	1550	-1327	30	-36	15	-36	56	-92	-10
	1547	2019-01-09 12:28:33.03	-360	1557	-1307	22	-31	9	-37	48	-85	-5
	1548	2019-01-09 12:28:33.04	-359	1528	-1298	9	-17	5	-36	50	-86	-7
	1549	2019-01-09 12:28:33.05	-364	1519	-1307	1	-8	3	-47	29	-76	9
	1550	2019-01-09 12:28:33.06	-368	1494	-1315	-4	-10	9	-36	51	-87	-7
	1551	2019-01-09 12:28:33.07	-373	1465	-1315	1	-16	20	-26	52	-78	-13
	1552	2019-01-09 12:28:33.08	-383	1476	-1312	8	-27	33	-37	43	-80	-3
	1553	2019-01-09 12:28:33.09	-377	1516	-1302	3	-34	40	-61	13	-74	24
	1554	2019-01-09 12:28:33.10	-371	1578	-1305	-13	-26	32	-55	24	-79	15
	1555	2019-01-09 12:28:33.11	-360	1608	-1288	-27	-11	6	-44	27	-71	8
	1556	2019-01-09 12:28:33.12	-376	1605	-1327	-41	3	-24	-38	29	-67	4
	1557	2019-01-09 12:28:33.13	-405	1557	-1348	-40	-8	-44	-56	15	-71	20
	1558	2019-01-09 12:28:33.14	-405	1511	-1333	-41	-21	-42	-57	27	-84	15
	1559	2019-01-09 12:28:33.15	-407	1473	-1329	-35	-27	-23	-67	26	-93	20
	1560	2019-01-09 12:28:33.16	-403	1486	-1323	-20	-27	6	-75	25	-100	25
	1561	2019-01-09 12:28:33.17	-385	1527	-1301	-14	-20	27	-89	5	-94	42
	1562	2019-01-09 12:28:33.18	-374	1571	-1301	-10	-4	33	-108	-4	-104	56
	1563	2019-01-09 12:28:33.19	-354	1599	-1299	4	18	19	-110	-16	-94	63
	1564	2019-01-09 12:28:33.20	-367	1594	-1307	17	32	-5	-90	-5	-85	47
	1565	2019-01-09 12:28:33.21	-346	1579	-1320	30	32	-23	-79	3	-82	38
	1566	2019-01-09 12:28:33.22	-349	1577	-1321	36	35	-39	-77	7	-84	35
	1567	2019-01-09 12:28:33.23	-344	1548	-1334	33	35	-53	-85	1	-86	42
	1568	2019-01-09 12:28:33.24	-347	1505	-1325	36	26	-61	-80	6	-86	37
	1569	2019-01-09 12:28:33.25	-358	1470	-1340	38	3	-56	-93	-5	-88	49
	1570	2019-01-09 12:28:33.26	-362	1452	-1342	29	-25	-37	-84	11	-95	36
	1571	2019-01-09 12:28:33.27	-334	1463	-1310	14	-25	-14	-75	16	-91	29
	1572	2019-01-09 12:28:33.28	-327	1486	-1303	-3	-12	4	-82	7	-89	37
	1573	2019-01-09 12:28:33.29	-337	1484	-1304	-5	13	15	-88	-8	-80	48
	1574	2019-01-09 12:28:33.30	-375	1493	-1316	12	15	31	-82	4	-86	39
	1575	2019-01-09 12:28:33.31	-386	1527	-1342	22	1	41	-89	-8	-81	48
	1576	2019-01-09 12:28:33.32	-383	1536	-1345	23	-12	46	-86	-1	-85	43
	1577	2019-01-09 12:28:33.33	-378	1557	-1338	19	-18	35	-82	-8	-74	45
	1578	2019-01-09 12:28:33.34	-374	1560	-1332	11	-18	15	-71	3	-74	34
	1579	2019-01-09 12:28:33.35	-379	1550	-1333	4	-20	-4	-79	-20	-59	49
	1580	2019-01-09 12:28:33.36	-378	1518	-1331	-3	-25	-18	-67	-21	-46	44
	1581	2019-01-09 12:28:33.37	-365	1523	-1306	-12	-20	-23	-77	-30	-47	53
	1582	2019-01-09 12:28:33.38	-351	1524	-1297	-19	-9	-29	-57	-5	-52	31
	1583	2019-01-09 12:28:33.39	-352	1538	-1285	-14	12	-36	-70	-17	-53	43
	1584	2019-01-09 12:28:33.40	-357	1536	-1304	-5	27	-41	-62	6	-68	28
	1585	2019-01-09 12:28:33.41	-360	1529	-1318	3	30	-36	-88	-7	-81	47
	1586	2019-01-09 12:28:33.42	-367	1517	-1345	5	26	-32	-83	-12	-71	47
	1587	2019-01-09 12:28:33.43	-372	1516	-1352	1	18	-26	-86	-26	-60	56
	1588	2019-01-09 12:28:33.44	-379	1524	-1365	-10	6	-25	-87	-16	-71	51
	1589	2019-01-09 12:28:33.45	-380	1519	-1330	-21	-3	-22	-102	-28	-74	65
	1590	2019-01-09 12:28:33.46	-387	1503	-1320	-34	-11	-19	-77	-7	-70	42
	1591	2019-01-09 12:28:33.47	-377	1509	-1326	-33	-6	-13	-75	-6	-69	40
	1592	2019-01-09 12:28:33.48	-372	1508	-1309	-36	2	-3	-76	-6	-70	41
	1593	2019-01-09 12:28:33.49	-376	1516	-1289	-41	21	7	-77	-10	-67	43
	1594	2019-01-09 12:28:33.50	-360	1511	-1290	-35	37	18	-77	-1	-76	39
	1595	2019-01-09 12:28:33.51	-367	1532	-1311	-25	42	27	-86	-13	-73	49
	1596	2019-01-09 12:28:33.52	-362	1543	-1321	-20	39	31	-68	10	-78	29
	1597	2019-01-09 12:28:33.53	-358	1570	-1308	-21	40	24	-63	14	-77	24
	1598	2019-01-09 12:28:33.54	-356	1579	-1320	-17	41	1	-57	22	-79	17
	1599	2019-01-09 12:28:33.55	-360	1587	-1330	-7	32	-23	-82	-10	-72	46
	1600	2019-01-09 12:28:33.56	-353	1566	-1320	-2	28	-46	-62	2	-64	30
	1601	2019-01-09 12:28:33.57	-359	1538	-1332	2	22	-57	-79	-12	-67	45
	1602	2019-01-09 12:28:33.58	-352	1518	-1324	4	12	-51	-80	-9	-71	44
	1603	2019-01-09 12:28:33.59	-348	1518	-1344	4	3	-43	-98	-38	-60	68
	1604	2019-01-09 12:28:33.60	-344	1524	-1333	5	-4	-30	-88	-30	-58	59
	1605	2019-01-09 12:28:33.61	-342	1532	-1324	-1	-9	-18	-103	-50	-53	76
	1606	2019-01-09 12:28:33.62	-352	1512	-1322	-9	-2	-12	-99	-34	-65	66
	1607	2019-01-09 12:28:33.63	-349	1500	-1309	-2	3	1	-98	-29	-69	63
	1608	2019-01-09 12:28:33.64	-360	1486	-1306	4	11	21	-84	-16	-68	50
	1609	2019-01-09 12:28:33.65	-349	1483	-1309	17	26	40	-102	-37	-65	69
	1610	2019-01-09 12:28:33.66	-359	1507	-1319	36	28	57	-96	-26	-70	61
	1611	2019-01-09 12:28:33.67	-337	1531	-1321	45	24	61	-98	-36	-62	67
	1612	2019-01-09 12:28:33.68	-349	1541	-1330	42	27	56	-79	-15	-64	47
	1613	2019-01-09 12:28:33.69	-349	1523	-1351	34	20	43	-94	-23	-71	58
	1614	2019-01-09 12:28:33.70	-357	1506	-1339	23	4	36	-99	-21	-78	60
	1615	2019-01-09 12:28:33.71	-374	1494	-1334	8	-17	37	-100	-30	-70	65
	1616	2019-01-09 12:28:33.72	-374	1513	-1307	-5	-30	39	-79	-24	-55	51
	1617	2019-01-09 12:28:33.73	-358	1560	-1305	-7	2	19	-91	-38	-53	64
	1618	2019-01-09 12:28:33.74	-354	1570	-1325	-1	24	0	-77	-15	-62	46
	1619	2019-01-09 12:28:33.75	-378	1571	-1334	1	37	-13	-92	-24	-68	58
	1620	2019-01-09 12:28:33.76	-378	1557	-1344	2	43	-20	-77	-17	-60	47
	1621	2019-01-09 12:28:33.77	-388	1555	-1357	6	41	-29	-80	-26	-54	53
	1622	2019-01-09 12:28:33.78	-364	1553	-1340	15	33	-37	-64	-10	-54	37
	1623	2019-01-09 12:28:33.79	-343	1550	-1343	20	21	-46	-70	-10	-60	40
	1624	2019-01-09 12:28:33.80	-338	1535	-1332	19	7	-52	-66	-3	-63	34
	1625	2019-01-09 12:28:33.81	-333	1515	-1320	23	-2	-45	-81	-22	-59	51
	1626	2019-01-09 12:28:33.82	-330	1512	-1301	25	4	-31	-56	-8	-48	32
	1627	2019-01-09 12:28:33.83	-323	1518	-1287	32	15	-20	-54	-7	-47	30
	1628	2019-01-09 12:28:33.84	-329	1515	-1296	46	24	-8	-47	6	-53	20
	1629	2019-01-09 12:28:33.85	-339	1507	-1316	52	26	3	-68	-11	-57	39
	1630	2019-01-09 12:28:33.86	-349	1517	-1341	53	24	11	-78	-21	-57	49
	1631	2019-01-09 12:28:33.87	-351	1506	-1335	42	17	17	-87	-30	-57	58
	1632	2019-01-09 12:28:33.88	-352	1514	-1337	24	9	21	-64	-12	-52	38
	1633	2019-01-09 12:28:33.89	-351	1521	-1344	3	2	19	-81	-20	-61	50
	1634	2019-01-09 12:28:33.90	-360	1527	-1333	-6	1	11	-80	-21	-59	50
	1635	2019-01-09 12:28:33.91	-349	1536	-1349	-1	-1	7	-74	-27	-47	50
	1636	2019-01-09 12:28:33.92	-353	1539	-1331	10	-8	-3	-53	-18	-35	35
	1637	2019-01-09 12:28:33.93	-358	1567	-1331	25	-10	-13	-81	-43	-38	62
	1638	2019-01-09 12:28:33.94	-355	1571	-1315	31	-6	-28	-85	-36	-49	60
	1639	2019-01-09 12:28:33.95	-364	1561	-1307	37	7	-41	-108	-41	-67	74
	1640	2019-01-09 12:28:33.96	-371	1560	-1311	37	19	-54	-110	-43	-67	76
	1641	2019-01-09 12:28:33.97	-369	1554	-1306	29	38	-69	-122	-51	-71	86
	1642	2019-01-09 12:28:33.98	-371	1520	-1328	19	48	-75	-130	-55	-75	92
	1643	2019-01-09 12:28:33.99	-376	1507	-1338	14	46	-73	-126	-50	-76	88
	1644	2019-01-09 12:28:34.00	-375	1497	-1340	14	43	-66	-105	-41	-64	73
	1645	2019-01-09 12:28:34.01	-368	1484	-1341	18	42	-51	-102	-40	-62	71
	1646	2019-01-09 12:28:34.02	-368	1473	-1326	32	41	-28	-99	-47	-52	73
	1647	2019-01-09 12:28:34.03	-355	1488	-1312	42	47	-8	-106	-61	-45	83
	1648	2019-01-09 12:28:34.04	-337	1534	-1320	45	55	-5	-87	-53	-34	70
	1649	2019-01-09 12:28:34.05	-320	1555	-1334	44	63	-15	-79	-37	-42	58
	1650	2019-01-09 12:28:34.06	-315	1553	-1337	46	67	-34	-83	-39	-44	61
	1651	2019-01-09 12:28:34.07	-329	1531	-1359	44	68	-50	-89	-34	-55	61
	1652	2019-01-09 12:28:34.08	-338	1512	-1372	45	54	-60	-97	-33	-64	65
	1653	2019-01-09 12:28:34.09	-331	1493	-1379	43	37	-59	-116	-47	-69	81
	1654	2019-01-09 12:28:34.10	-327	1484	-1380	38	20	-51	-94	-37	-57	65
	1655	2019-01-09 12:28:34.11	-337	1482	-1370	34	12	-42	-78	-19	-59	48
	1656	2019-01-09 12:28:34.12	-335	1477	-1360	28	0	-35	-84	-24	-60	54
	1657	2019-01-09 12:28:34.13	-340	1477	-1347	26	-4	-27	-92	-32	-60	62
	1658	2019-01-09 12:28:34.14	-324	1486	-1322	21	6	-23	-80	-29	-51	54
	1659	2019-01-09 12:28:34.15	-339	1494	-1328	9	10	-27	-92	-29	-63	60
	1660	2019-01-09 12:28:34.16	-356	1470	-1330	7	5	-27	-81	-14	-67	47
	1661	2019-01-09 12:28:34.17	-374	1458	-1356	5	-16	-20	-76	-2	-74	39
	1662	2019-01-09 12:28:34.18	-362	1446	-1339	-7	-28	-10	-55	4	-59	25
	1663	2019-01-09 12:28:34.19	-349	1463	-1338	-22	-21	4	-86	-21	-65	53
	1664	2019-01-09 12:28:34.20	-331	1462	-1336	-35	4	14	-100	-23	-77	61
	1665	2019-01-09 12:28:34.21	-336	1468	-1339	-25	22	20	-86	-6	-80	46
	1666	2019-01-09 12:28:34.22	-340	1495	-1350	-15	36	28	-68	8	-76	30
	1667	2019-01-09 12:28:34.23	-326	1521	-1370	-16	49	26	-83	2	-85	40
	1668	2019-01-09 12:28:34.24	-316	1536	-1366	-15	43	21	-61	12	-73	24
	1669	2019-01-09 12:28:34.25	-315	1545	-1372	-15	35	10	-53	6	-59	23
	1670	2019-01-09 12:28:34.26	-322	1543	-1389	-22	10	-7	-55	-5	-50	30
	1671	2019-01-09 12:28:34.27	-321	1523	-1394	-30	-25	-20	-95	-39	-56	67
	1672	2019-01-09 12:28:34.28	-331	1496	-1365	-41	-54	-28	-103	-54	-49	78
	1673	2019-01-09 12:28:34.29	-342	1485	-1352	-53	-68	-25	-94	-45	-49	69
	1674	2019-01-09 12:28:34.30	-354	1481	-1335	-59	-75	-18	-89	-48	-41	68
	1675	2019-01-09 12:28:34.31	-341	1486	-1322	-67	-76	-9	-96	-49	-47	72
	1676	2019-01-09 12:28:34.32	-349	1504	-1303	-81	-62	-4	-94	-49	-45	71
	1677	2019-01-09 12:28:34.33	-345	1523	-1290	-91	-46	-6	-75	-24	-51	49
	1678	2019-01-09 12:28:34.34	-345	1535	-1296	-92	-23	-16	-62	-8	-54	35
	1679	2019-01-09 12:28:34.35	-355	1548	-1310	-86	-11	-29	-58	5	-63	26
	1680	2019-01-09 12:28:34.36	-355	1531	-1314	-80	-4	-37	-49	8	-57	20
	1681	2019-01-09 12:28:34.37	-369	1533	-1328	-69	-7	-40	-53	8	-61	22
	1682	2019-01-09 12:28:34.38	-353	1536	-1353	-62	-19	-39	-26	37	-63	-5
	1683	2019-01-09 12:28:34.39	-359	1534	-1349	-61	-27	-34	-35	37	-72	-1
	1684	2019-01-09 12:28:34.40	-368	1542	-1334	-65	-26	-29	-77	3	-80	37
	1685	2019-01-09 12:28:34.41	-358	1554	-1327	-63	-15	-31	-94	-12	-82	53
	1686	2019-01-09 12:28:34.42	-368	1561	-1332	-56	-6	-43	-67	18	-85	24
	1687	2019-01-09 12:28:34.43	-381	1558	-1342	-46	-4	-50	-50	32	-82	9
	1688	2019-01-09 12:28:34.44	-388	1524	-1325	-37	1	-56	-48	34	-82	7
	1689	2019-01-09 12:28:34.45	-388	1492	-1301	-12	7	-47	-63	21	-84	21
	1690	2019-01-09 12:28:34.46	-396	1507	-1323	14	17	-32	-56	-13	-43	34
	1691	2019-01-09 12:28:34.47	-392	1513	-1335	31	21	-23	-65	-27	-38	46
	1692	2019-01-09 12:28:34.48	-396	1546	-1350	33	16	-10	-62	-38	-24	50
	1693	2019-01-09 12:28:34.49	-393	1561	-1340	23	19	-12	-58	-51	-7	54
	1694	2019-01-09 12:28:34.50	-383	1552	-1327	7	24	-29	-44	-60	16	52
	1695	2019-01-09 12:28:34.51	-382	1539	-1328	-2	37	-46	-49	-38	-11	43
	1696	2019-01-09 12:28:34.52	-383	1535	-1324	-10	37	-66	-54	-39	-15	46
	1697	2019-01-09 12:28:34.53	-375	1502	-1329	-31	38	-82	-11	-58	47	34
	1698	2019-01-09 12:28:34.54	-376	1481	-1314	-34	49	-88	-3	-100	97	51
	1699	2019-01-09 12:28:34.55	-392	1481	-1324	-9	63	-87	40	-81	121	20
	1700	2019-01-09 12:28:34.56	-403	1508	-1326	4	56	-76	147	-122	269	-12
	1701	2019-01-09 12:28:34.57	-380	1523	-1328	1	55	-68	296	-132	428	-82
	1702	2019-01-09 12:28:34.58	-378	1512	-1328	5	60	-66	414	-183	597	-115
	1703	2019-01-09 12:28:34.59	-382	1540	-1319	9	64	-63	532	-265	797	-133
	1704	2019-01-09 12:28:34.60	-382	1526	-1327	1	65	-65	680	-374	1054	-153
	1705	2019-01-09 12:28:34.61	-380	1494	-1302	1	66	-65	788	-405	1193	-191
	1706	2019-01-09 12:28:34.62	-391	1483	-1318	1	58	-48	825	-456	1281	-184
	1707	2019-01-09 12:28:34.63	-387	1499	-1330	7	52	-29	961	-444	1405	-258
	1708	2019-01-09 12:28:34.64	-359	1527	-1309	14	54	-12	1030	-424	1454	-303
	1709	2019-01-09 12:28:34.65	-339	1557	-1298	23	74	-9	1000	-380	1380	-310
	1710	2019-01-09 12:28:34.66	-334	1570	-1321	43	94	-20	928	-326	1254	-301
	1711	2019-01-09 12:28:34.67	-334	1535	-1329	66	92	-23	822	-251	1073	-285
	1712	2019-01-09 12:28:34.68	-332	1501	-1344	90	103	-20	711	-259	970	-226
	1713	2019-01-09 12:28:34.69	-344	1498	-1376	110	111	-3	563	-264	827	-149
	1714	2019-01-09 12:28:34.70	-338	1500	-1364	121	114	20	395	-288	683	-53
	1715	2019-01-09 12:28:34.71	-331	1512	-1381	103	103	43	210	-310	520	50
	1716	2019-01-09 12:28:34.72	-331	1549	-1391	79	101	50	93	-343	436	125
	1717	2019-01-09 12:28:34.73	-337	1562	-1371	57	77	50	35	-329	364	147
	1718	2019-01-09 12:28:34.74	-313	1566	-1425	4	44	39	-106	-420	314	263
	1719	2019-01-09 12:28:34.75	-344	1545	-1330	-33	39	19	-750	-914	164	832
	1720	2019-01-09 12:28:34.76	-332	1515	-1263	0	58	1	-1418	-1473	55	1445
	1721	2019-01-09 12:28:34.77	-353	1522	-1306	30	46	-18	-1821	-1833	12	1827
	1722	2019-01-09 12:28:34.78	-366	1560	-1330	51	43	-35	-1984	-1987	3	1985
	1723	2019-01-09 12:28:34.79	-351	1550	-1313	41	43	-45	-1997	-2007	10	2002
	1724	2019-01-09 12:28:34.80	-343	1530	-1307	29	58	-52	-1914	-1958	44	1936
	1725	2019-01-09 12:28:34.81	-323	1480	-1314	21	86	-55	-1743	-1817	74	1780
	1726	2019-01-09 12:28:34.82	-341	1436	-1328	14	105	-38	-1581	-1680	99	1630
	1727	2019-01-09 12:28:34.83	-340	1409	-1377	4	99	-12	-1429	-1516	87	1472
	1728	2019-01-09 12:28:34.84	-335	1398	-1357	4	97	26	-1310	-1377	67	1343
	1729	2019-01-09 12:28:34.85	-334	1424	-1336	4	102	62	-1190	-1221	31	1205
	1730	2019-01-09 12:28:34.86	-295	1449	-1320	2	120	87	-1106	-1082	-24	1094
	1731	2019-01-09 12:28:34.87	-312	1501	-1341	15	137	92	-1046	-942	-104	994
	1732	2019-01-09 12:28:34.88	-288	1538	-1363	22	137	80	-999	-837	-162	918
	1733	2019-01-09 12:28:34.89	-284	1558	-1375	20	122	55	-925	-721	-204	823
	1734	2019-01-09 12:28:34.90	-284	1552	-1380	7	103	26	-853	-662	-191	757
	1735	2019-01-09 12:28:34.91	-283	1515	-1377	-8	69	0	-785	-593	-192	689
	1736	2019-01-09 12:28:34.92	-286	1495	-1373	-25	36	-26	-730	-562	-168	646
	1737	2019-01-09 12:28:34.93	-291	1487	-1375	-47	4	-41	-663	-508	-155	585
	1738	2019-01-09 12:28:34.94	-297	1432	-1358	-77	-18	-44	-619	-466	-153	542
	1739	2019-01-09 12:28:34.95	-298	1400	-1337	-100	-35	-33	-585	-410	-175	497
	1740	2019-01-09 12:28:34.96	-303	1390	-1304	-125	-40	-9	-603	-354	-249	478
	1741	2019-01-09 12:28:34.97	-291	1392	-1277	-151	-35	20	-516	-231	-285	373
	1742	2019-01-09 12:28:34.98	-294	1452	-1273	-159	-14	35	-438	-118	-320	278
	1743	2019-01-09 12:28:34.99	-306	1502	-1318	-160	-1	40	-338	29	-367	154
	1744	2019-01-09 12:28:35.00	-291	1534	-1304	-156	5	35	-253	117	-370	68
	1745	2019-01-09 12:28:35.01	-284	1547	-1305	-162	8	28	-152	228	-380	-38
	1746	2019-01-09 12:28:35.02	-292	1561	-1336	-153	22	20	-65	297	-362	-116
	1747	2019-01-09 12:28:35.03	-296	1567	-1355	-131	30	20	-15	344	-359	-164
	1748	2019-01-09 12:28:35.04	-309	1549	-1373	-91	5	55	-16	326	-342	-155
	1749	2019-01-09 12:28:35.05	-294	1542	-1358	-89	3	75	1	366	-365	-183
	1750	2019-01-09 12:28:35.06	-286	1533	-1376	-98	7	93	-29	363	-392	-167
	1751	2019-01-09 12:28:35.07	-300	1523	-1375	-98	-11	108	-38	392	-430	-177
	1752	2019-01-09 12:28:35.08	-302	1542	-1377	-107	-30	121	-73	342	-415	-134
	1753	2019-01-09 12:28:35.09	-296	1559	-1358	-108	-45	119	-75	358	-433	-141
	1754	2019-01-09 12:28:35.10	-302	1587	-1351	-91	-57	103	-74	358	-432	-142
	1755	2019-01-09 12:28:35.11	-296	1603	-1342	-77	-73	80	-70	360	-430	-145
	1756	2019-01-09 12:28:35.12	-281	1576	-1377	-66	-79	57	-107	285	-392	-89
	1757	2019-01-09 12:28:35.13	-316	1588	-1312	-41	-78	41	-91	257	-348	-83
	1758	2019-01-09 12:28:35.14	-308	1557	-1323	-34	-77	36	-97	196	-293	-49
	1759	2019-01-09 12:28:35.15	-309	1529	-1337	-34	-85	38	-96	164	-260	-34
	1760	2019-01-09 12:28:35.16	-323	1520	-1308	-36	-76	47	-104	106	-210	-1
	1761	2019-01-09 12:28:35.17	-333	1523	-1280	-40	-71	54	-110	68	-178	21
	1762	2019-01-09 12:28:35.18	-318	1538	-1269	-47	-62	58	-116	28	-144	44
	1763	2019-01-09 12:28:35.19	-311	1564	-1262	-55	-47	49	-99	22	-121	38
	1764	2019-01-09 12:28:35.20	-311	1564	-1264	-55	-30	34	-77	30	-107	23
	1765	2019-01-09 12:28:35.21	-319	1572	-1271	-49	-22	18	-75	28	-103	23
	1766	2019-01-09 12:28:35.22	-318	1564	-1289	-36	-16	-3	-92	1	-93	45
	1767	2019-01-09 12:28:35.23	-307	1564	-1300	-26	-16	-17	-69	25	-94	22
	1768	2019-01-09 12:28:35.24	-312	1573	-1294	-24	-17	-27	-106	27	-133	39
	1769	2019-01-09 12:28:35.25	-325	1572	-1287	-27	-14	-37	-98	22	-120	38
	1770	2019-01-09 12:28:35.26	-322	1567	-1292	-30	-7	-42	-78	12	-90	33
	1771	2019-01-09 12:28:35.27	-320	1576	-1311	-38	-5	-49	-73	42	-115	15
	1772	2019-01-09 12:28:35.28	-334	1561	-1287	-51	-2	-48	-58	78	-136	-10
	1773	2019-01-09 12:28:35.29	-319	1527	-1285	-50	0	-37	-17	129	-146	-56
	1774	2019-01-09 12:28:35.30	-322	1546	-1303	-33	4	-17	-16	153	-169	-68
	1775	2019-01-09 12:28:35.31	-312	1561	-1285	-13	12	-2	-1	202	-203	-100
	1776	2019-01-09 12:28:35.32	-298	1605	-1301	9	22	5	-6	221	-227	-107
	1777	2019-01-09 12:28:35.33	-300	1636	-1309	28	32	1	-1	244	-245	-121
	1778	2019-01-09 12:28:35.34	-310	1627	-1319	46	39	-11	-8	224	-232	-108
	1779	2019-01-09 12:28:35.35	-307	1608	-1319	62	36	-22	12	209	-197	-110
	1780	2019-01-09 12:28:35.36	-313	1578	-1321	72	27	-27	9	157	-148	-83
	1781	2019-01-09 12:28:35.37	-316	1539	-1311	77	21	-23	32	136	-104	-84
	1782	2019-01-09 12:28:35.38	-302	1511	-1315	79	15	-10	28	120	-92	-74
	1783	2019-01-09 12:28:35.39	-307	1515	-1332	73	12	6	26	113	-87	-69
	1784	2019-01-09 12:28:35.40	-309	1511	-1346	61	2	17	32	103	-71	-67
	1785	2019-01-09 12:28:35.41	-300	1523	-1338	45	-8	30	29	75	-46	-52
	1786	2019-01-09 12:28:35.42	-298	1539	-1341	42	-15	30	-4	45	-49	-20
	1787	2019-01-09 12:28:35.43	-299	1547	-1339	39	-22	18	1	49	-48	-25
	1788	2019-01-09 12:28:35.44	-294	1527	-1315	35	-32	17	9	44	-35	-26
	1789	2019-01-09 12:28:35.45	-309	1520	-1288	40	-35	22	18	36	-18	-27
	1790	2019-01-09 12:28:35.46	-312	1526	-1298	48	-35	30	-3	23	-26	-10
	1791	2019-01-09 12:28:35.47	-305	1534	-1299	49	-36	38	13	39	-26	-26
	1792	2019-01-09 12:28:35.48	-308	1546	-1299	47	-33	39	15	31	-16	-23
	1793	2019-01-09 12:28:35.49	-304	1560	-1311	45	-27	29	-1	14	-15	-6
	1794	2019-01-09 12:28:35.50	-300	1563	-1316	43	-25	9	-7	11	-18	-2
	1795	2019-01-09 12:28:35.51	-285	1554	-1297	35	-30	-14	1	20	-19	-10
	1796	2019-01-09 12:28:35.52	-292	1516	-1303	22	-15	-29	-17	9	-26	4
	1797	2019-01-09 12:28:35.53	-296	1477	-1319	24	-8	-33	6	19	-13	-12
	1798	2019-01-09 12:28:35.54	-305	1450	-1323	30	-7	-13	0	26	-26	-13
	1799	2019-01-09 12:28:35.55	-322	1466	-1342	28	-19	9	-8	18	-26	-5
	1800	2019-01-09 12:28:35.56	-311	1487	-1333	27	-23	32	-14	2	-16	6
	1801	2019-01-09 12:28:35.57	-296	1524	-1311	17	-16	44	-9	1	-10	4
	1802	2019-01-09 12:28:35.58	-279	1537	-1313	10	1	44	-13	7	-20	3
	1803	2019-01-09 12:28:35.59	-281	1562	-1330	13	14	34	-13	3	-16	5
	1804	2019-01-09 12:28:35.60	-289	1567	-1341	17	14	20	-42	-19	-23	30
	1805	2019-01-09 12:28:35.61	-279	1573	-1344	18	14	7	-51	-22	-29	36
	1806	2019-01-09 12:28:35.62	-286	1576	-1355	20	6	-5	-32	-19	-13	25
	1807	2019-01-09 12:28:35.63	-303	1565	-1353	16	-14	-19	-37	-26	-11	31
	1808	2019-01-09 12:28:35.64	-299	1564	-1355	8	-33	-26	-93	-71	-22	82
	1809	2019-01-09 12:28:35.65	-306	1564	-1337	2	-41	-46	-96	-63	-33	79
	1810	2019-01-09 12:28:35.66	-316	1540	-1299	3	-39	-54	-84	-48	-36	66
	1811	2019-01-09 12:28:35.67	-320	1507	-1288	8	-32	-53	-99	-72	-27	85
	1812	2019-01-09 12:28:35.68	-334	1497	-1287	8	-23	-40	-96	-57	-39	76
	1813	2019-01-09 12:28:35.69	-333	1498	-1289	6	-9	-22	-73	-28	-45	50
	1814	2019-01-09 12:28:35.70	-341	1514	-1301	-2	-2	-2	-84	-38	-46	61
	1815	2019-01-09 12:28:35.71	-325	1531	-1287	-17	8	13	-80	-33	-47	56
	1816	2019-01-09 12:28:35.72	-302	1548	-1296	-37	21	23	-77	-26	-51	51
	1817	2019-01-09 12:28:35.73	-289	1571	-1315	-50	30	28	-78	-25	-53	51
	1818	2019-01-09 12:28:35.74	-278	1588	-1318	-49	34	21	-72	-2	-70	37
	1819	2019-01-09 12:28:35.75	-274	1604	-1334	-37	36	4	-25	34	-59	-4
	1820	2019-01-09 12:28:35.76	-273	1589	-1347	-1	27	-14	-14	35	-49	-10
	1821	2019-01-09 12:28:35.77	-276	1593	-1353	36	6	-30	-19	18	-37	0
	1822	2019-01-09 12:28:35.78	-258	1594	-1344	58	-14	-40	-22	11	-33	5
	1823	2019-01-09 12:28:35.79	-268	1581	-1335	68	-21	-50	-33	0	-33	16
	1824	2019-01-09 12:28:35.80	-295	1553	-1344	71	-29	-62	-49	5	-54	22
	1825	2019-01-09 12:28:35.81	-304	1524	-1349	73	-36	-59	-31	11	-42	10
	1826	2019-01-09 12:28:35.82	-319	1491	-1333	70	-45	-40	-44	-6	-38	25
	1827	2019-01-09 12:28:35.83	-321	1488	-1328	59	-41	-15	-44	0	-44	22
	1828	2019-01-09 12:28:35.84	-320	1503	-1306	42	-24	8	-46	13	-59	16
	1829	2019-01-09 12:28:35.85	-332	1517	-1309	34	-12	26	-70	-13	-57	41
	1830	2019-01-09 12:28:35.86	-339	1527	-1305	32	5	30	-77	-28	-49	52
	1831	2019-01-09 12:28:35.87	-336	1533	-1304	42	19	30	-65	-16	-49	40
	1832	2019-01-09 12:28:35.88	-355	1551	-1313	51	24	29	-78	-15	-63	46
	1833	2019-01-09 12:28:35.89	-352	1548	-1324	54	24	17	-90	-26	-64	58
	1834	2019-01-09 12:28:35.90	-351	1526	-1328	52	21	13	-72	-10	-62	41
	1835	2019-01-09 12:28:35.91	-328	1527	-1346	51	22	9	-64	-8	-56	36
	1836	2019-01-09 12:28:35.92	-319	1543	-1351	44	27	2	-99	-29	-70	64
	1837	2019-01-09 12:28:35.93	-310	1554	-1354	28	25	-7	-100	-35	-65	67
	1838	2019-01-09 12:28:35.94	-298	1559	-1355	17	25	-20	-115	-47	-68	81
	1839	2019-01-09 12:28:35.95	-297	1563	-1352	14	29	-38	-143	-86	-57	114
	1840	2019-01-09 12:28:35.96	-289	1555	-1336	24	27	-59	-173	-123	-50	148
	1841	2019-01-09 12:28:35.97	-288	1555	-1308	36	39	-68	-211	-178	-33	194
	1842	2019-01-09 12:28:35.98	-277	1527	-1320	51	55	-80	-266	-240	-26	253
	1843	2019-01-09 12:28:35.99	-308	1483	-1325	79	64	-75	-337	-307	-30	322
	1844	2019-01-09 12:28:36.00	-305	1464	-1335	100	59	-58	-372	-323	-49	347
	1845	2019-01-09 12:28:36.01	-305	1456	-1344	105	54	-36	-361	-304	-57	332
	1846	2019-01-09 12:28:36.02	-287	1464	-1344	102	58	-10	-300	-237	-63	268
	1847	2019-01-09 12:28:36.03	-276	1487	-1343	87	70	5	-230	-172	-58	201
	1848	2019-01-09 12:28:36.04	-280	1502	-1358	66	85	5	-172	-93	-79	132
	1849	2019-01-09 12:28:36.05	-291	1507	-1378	48	85	-1	-133	-45	-88	89
	1850	2019-01-09 12:28:36.06	-305	1504	-1378	35	79	-2	-93	0	-93	46
	1851	2019-01-09 12:28:36.07	-307	1496	-1377	33	69	-6	-75	-1	-74	38
	1852	2019-01-09 12:28:36.08	-312	1520	-1368	37	58	-9	-66	5	-71	30
	1853	2019-01-09 12:28:36.09	-306	1514	-1363	40	53	-12	-64	-1	-63	32
	1854	2019-01-09 12:28:36.10	-326	1517	-1367	42	42	-17	-72	-5	-67	38
	1855	2019-01-09 12:28:36.11	-319	1525	-1365	43	35	-23	-67	-3	-64	35
	1856	2019-01-09 12:28:36.12	-323	1523	-1356	35	30	-33	-67	-4	-63	35
	1857	2019-01-09 12:28:36.13	-310	1518	-1355	21	26	-45	-74	-10	-64	42
	1858	2019-01-09 12:28:36.14	-309	1514	-1352	9	29	-55	-69	3	-72	33
	1859	2019-01-09 12:28:36.15	-301	1504	-1357	-4	24	-66	-84	-18	-66	51
	1860	2019-01-09 12:28:36.16	-282	1495	-1357	-22	20	-70	-94	-14	-80	54
	1861	2019-01-09 12:28:36.17	-276	1506	-1360	-32	27	-76	-115	-25	-90	70
	1862	2019-01-09 12:28:36.18	-254	1512	-1341	-25	39	-88	-115	-20	-95	67
	1863	2019-01-09 12:28:36.19	-266	1491	-1340	-6	54	-95	-115	-30	-85	72
	1864	2019-01-09 12:28:36.20	-289	1478	-1350	23	53	-93	-118	-28	-90	73
	1865	2019-01-09 12:28:36.21	-303	1460	-1361	50	43	-81	-127	-35	-92	81
	1866	2019-01-09 12:28:36.22	-298	1444	-1353	68	41	-60	-124	-37	-87	80
	1867	2019-01-09 12:28:36.23	-301	1444	-1353	79	40	-32	-132	-57	-75	94
	1868	2019-01-09 12:28:36.24	-306	1468	-1357	74	47	-8	-142	-50	-92	96
	1869	2019-01-09 12:28:36.25	-294	1488	-1362	54	55	8	-155	-65	-90	110
	1870	2019-01-09 12:28:36.26	-290	1486	-1354	36	62	17	-143	-70	-73	106
	1871	2019-01-09 12:28:36.27	-287	1497	-1347	27	60	23	-146	-99	-47	122
	1872	2019-01-09 12:28:36.28	-280	1512	-1350	21	56	26	-130	-80	-50	105
	1873	2019-01-09 12:28:36.29	-288	1525	-1361	13	56	16	-123	-78	-45	100
	1874	2019-01-09 12:28:36.30	-274	1532	-1374	10	50	6	-124	-73	-51	98
	1875	2019-01-09 12:28:36.31	-289	1545	-1382	8	40	-8	-137	-95	-42	116
	1876	2019-01-09 12:28:36.32	-300	1547	-1375	0	34	-21	-116	-75	-41	95
	1877	2019-01-09 12:28:36.33	-306	1534	-1377	-7	32	-33	-117	-74	-43	95
	1878	2019-01-09 12:28:36.34	-317	1520	-1379	-16	23	-33	-118	-66	-52	92
	1879	2019-01-09 12:28:36.35	-318	1494	-1371	-16	19	-24	-131	-80	-51	105
	1880	2019-01-09 12:28:36.36	-310	1482	-1386	-32	10	8	-117	-60	-57	88
	1881	2019-01-09 12:28:36.37	-294	1489	-1369	-24	9	24	-113	-55	-58	84
	1882	2019-01-09 12:28:36.38	-279	1507	-1354	-17	17	34	-96	-28	-68	62
	1883	2019-01-09 12:28:36.39	-283	1520	-1352	-3	33	31	-107	-36	-71	71
	1884	2019-01-09 12:28:36.40	-276	1538	-1359	23	42	18	-85	-13	-72	49
	1885	2019-01-09 12:28:36.41	-269	1550	-1374	38	49	-3	-114	-47	-67	80
	1886	2019-01-09 12:28:36.42	-249	1544	-1397	41	63	-29	-118	-59	-59	88
	1887	2019-01-09 12:28:36.43	-272	1525	-1410	43	63	-53	-107	-50	-57	78
	1888	2019-01-09 12:28:36.44	-291	1483	-1414	44	54	-65	-107	-40	-67	73
	1889	2019-01-09 12:28:36.45	-286	1436	-1412	42	33	-61	-112	-46	-66	79
	1890	2019-01-09 12:28:36.46	-288	1423	-1385	43	19	-42	-86	-34	-52	60
	1891	2019-01-09 12:28:36.47	-282	1440	-1358	43	18	-22	-92	-34	-58	63
	1892	2019-01-09 12:28:36.48	-276	1449	-1365	44	23	-6	-91	-9	-82	50
	1893	2019-01-09 12:28:36.49	-279	1468	-1369	49	25	7	-109	-22	-87	65
	1894	2019-01-09 12:28:36.50	-292	1487	-1368	44	29	16	-85	-8	-77	46
	1895	2019-01-09 12:28:36.51	-285	1509	-1371	35	36	17	-85	-18	-67	51
	1896	2019-01-09 12:28:36.52	-288	1530	-1365	35	41	6	-72	3	-75	34
	1897	2019-01-09 12:28:36.53	-288	1520	-1355	32	43	-9	-83	-11	-72	47
	1898	2019-01-09 12:28:36.54	-292	1527	-1363	33	43	-29	-71	5	-76	33
	1899	2019-01-09 12:28:36.55	-290	1513	-1378	29	40	-47	-87	-2	-85	44
	1900	2019-01-09 12:28:36.56	-285	1499	-1382	25	36	-55	-85	13	-98	36
	1901	2019-01-09 12:28:36.57	-287	1484	-1377	16	34	-59	-93	8	-101	42
	1902	2019-01-09 12:28:36.58	-286	1480	-1361	10	34	-53	-98	26	-124	36
	1903	2019-01-09 12:28:36.59	-278	1497	-1345	5	35	-46	-105	23	-128	41
	1904	2019-01-09 12:28:36.60	-258	1511	-1329	3	47	-39	-91	42	-133	24
	1905	2019-01-09 12:28:36.61	-263	1533	-1349	11	59	-45	-102	25	-127	38
	1906	2019-01-09 12:28:36.62	-248	1554	-1371	21	62	-61	-88	16	-104	36
	1907	2019-01-09 12:28:36.63	-237	1563	-1383	22	63	-80	-82	1	-83	40
	1908	2019-01-09 12:28:36.64	-255	1549	-1395	22	62	-101	-62	14	-76	24
	1909	2019-01-09 12:28:36.65	-244	1521	-1401	31	50	-119	-79	2	-81	38
	1910	2019-01-09 12:28:36.66	-270	1495	-1399	37	35	-128	-73	16	-89	28
	1911	2019-01-09 12:28:36.67	-269	1464	-1390	50	26	-124	-72	18	-90	27
	1912	2019-01-09 12:28:36.68	-282	1436	-1376	69	21	-103	-59	31	-90	14
	1913	2019-01-09 12:28:36.69	-274	1424	-1372	94	24	-81	-69	19	-88	25
	1914	2019-01-09 12:28:36.70	-285	1442	-1380	114	31	-57	-66	29	-95	18
	1915	2019-01-09 12:28:36.71	-275	1438	-1391	116	34	-33	-73	11	-84	31
	1916	2019-01-09 12:28:36.72	-278	1439	-1416	110	38	-11	-48	36	-84	6
	1917	2019-01-09 12:28:36.73	-286	1438	-1416	94	35	8	-62	42	-104	10
	1918	2019-01-09 12:28:36.74	-285	1454	-1412	73	37	19	-62	54	-116	4
	1919	2019-01-09 12:28:36.75	-272	1465	-1411	57	34	15	-69	31	-100	19
	1920	2019-01-09 12:28:36.76	-278	1474	-1400	51	25	6	-44	36	-80	4
	1921	2019-01-09 12:28:36.77	-279	1489	-1392	51	14	-15	-57	22	-79	17
	1922	2019-01-09 12:28:36.78	-285	1483	-1380	61	8	-38	-38	32	-70	3
	1923	2019-01-09 12:28:36.79	-293	1441	-1366	84	10	-53	-37	30	-67	3
	1924	2019-01-09 12:28:36.80	-307	1433	-1386	116	12	-56	-32	42	-74	-5
	1925	2019-01-09 12:28:36.81	-303	1438	-1402	140	11	-52	-51	31	-82	10
	1926	2019-01-09 12:28:36.82	-312	1441	-1416	149	5	-42	-48	40	-88	4
	1927	2019-01-09 12:28:36.83	-294	1453	-1404	140	7	-30	-51	40	-91	5
	1928	2019-01-09 12:28:36.84	-284	1432	-1398	130	19	-17	-17	76	-93	-29
	1929	2019-01-09 12:28:36.85	-284	1410	-1381	123	37	-7	-22	61	-83	-19
	1930	2019-01-09 12:28:36.86	-269	1397	-1359	135	51	6	-17	71	-88	-27
	1931	2019-01-09 12:28:36.87	-278	1385	-1371	173	69	23	-36	61	-97	-12
	1932	2019-01-09 12:28:36.88	-271	1405	-1396	222	77	37	-23	82	-105	-29
	1933	2019-01-09 12:28:36.89	-272	1433	-1441	246	78	47	-48	59	-107	-5
	1934	2019-01-09 12:28:36.90	-283	1421	-1456	250	82	55	-44	55	-99	-5
	1935	2019-01-09 12:28:36.91	-279	1376	-1435	252	73	71	-52	55	-107	-1
	1936	2019-01-09 12:28:36.92	-284	1331	-1375	275	66	97	-44	60	-104	-8
	1937	2019-01-09 12:28:36.93	-268	1317	-1352	340	86	132	-50	34	-84	8
	1938	2019-01-09 12:28:36.94	-249	1357	-1379	410	110	163	-26	67	-93	-20
	1939	2019-01-09 12:28:36.95	-248	1402	-1427	454	132	182	-40	60	-100	-10
	1940	2019-01-09 12:28:36.96	-233	1426	-1468	483	146	187	-29	54	-83	-12
	1941	2019-01-09 12:28:36.97	-210	1407	-1479	498	151	187	-28	41	-69	-6
	1942	2019-01-09 12:28:36.98	-201	1355	-1447	506	155	190	-21	50	-71	-14
	1943	2019-01-09 12:28:36.99	-200	1294	-1375	542	171	201	-34	55	-89	-10
	1944	2019-01-09 12:28:37.00	-205	1311	-1402	604	196	210	-21	73	-94	-26
	1945	2019-01-09 12:28:37.01	-202	1324	-1459	636	205	217	-35	66	-101	-15
	1946	2019-01-09 12:28:37.02	-190	1344	-1506	639	204	215	-31	59	-90	-14
	1947	2019-01-09 12:28:37.03	-171	1337	-1567	610	197	208	-52	46	-98	3
	1948	2019-01-09 12:28:37.04	-145	1311	-1549	559	181	198	-91	37	-128	27
	1949	2019-01-09 12:28:37.05	-167	1259	-1484	543	178	193	-142	35	-177	53
	1950	2019-01-09 12:28:37.06	-188	1301	-1512	575	179	192	-172	29	-201	71
	1951	2019-01-09 12:28:37.07	-175	1374	-1609	596	165	192	-221	-11	-210	116
	1952	2019-01-09 12:28:37.08	-192	1397	-1682	574	146	182	-261	-36	-225	148
	1953	2019-01-09 12:28:37.09	-172	1399	-1680	512	132	168	-302	-58	-244	180
	1954	2019-01-09 12:28:37.10	-143	1390	-1664	448	120	146	-301	-62	-239	181
	1955	2019-01-09 12:28:37.11	-156	1371	-1656	379	102	116	-288	-69	-219	178
	1956	2019-01-09 12:28:37.12	-128	1310	-1588	318	91	87	-251	-61	-190	156
	1957	2019-01-09 12:28:37.13	-149	1284	-1599	295	87	60	-251	-75	-176	163
	1958	2019-01-09 12:28:37.14	-128	1275	-1662	269	59	38	-232	-87	-145	159
	1959	2019-01-09 12:28:37.15	-142	1247	-1631	238	27	27	-216	-95	-121	155
	1960	2019-01-09 12:28:37.16	-134	1251	-1623	228	1	15	-206	-94	-112	150
	1961	2019-01-09 12:28:37.17	-149	1278	-1663	196	-18	-1	-232	-102	-130	167
	1962	2019-01-09 12:28:37.18	-149	1286	-1683	155	-42	-20	-221	-83	-138	152
	1963	2019-01-09 12:28:37.19	-157	1265	-1650	124	-64	-32	-200	-68	-132	134
	1964	2019-01-09 12:28:37.20	-165	1227	-1603	115	-77	-32	-174	-62	-112	118
	1965	2019-01-09 12:28:37.21	-173	1219	-1552	126	-73	-21	-166	-56	-110	111
	1966	2019-01-09 12:28:37.22	-183	1225	-1577	142	-52	-4	-132	-27	-105	79
	1967	2019-01-09 12:28:37.23	-177	1241	-1616	138	-40	9	-120	-26	-94	73
	1968	2019-01-09 12:28:37.24	-181	1229	-1630	124	-35	23	-112	-35	-77	73
	1969	2019-01-09 12:28:37.25	-168	1234	-1640	111	-38	33	-119	-31	-88	75
	1970	2019-01-09 12:28:37.26	-176	1217	-1613	88	-37	37	-125	-40	-85	82
	1971	2019-01-09 12:28:37.27	-157	1231	-1592	76	-26	39	-120	-39	-81	79
	1972	2019-01-09 12:28:37.28	-170	1225	-1573	92	-11	41	-98	-29	-69	63
	1973	2019-01-09 12:28:37.29	-171	1243	-1623	143	-3	39	-103	-17	-86	60
	1974	2019-01-09 12:28:37.30	-179	1263	-1706	170	-5	38	-114	-24	-90	69
	1975	2019-01-09 12:28:37.31	-172	1276	-1730	160	-25	34	-126	-33	-93	79
	1976	2019-01-09 12:28:37.32	-177	1256	-1687	143	-39	23	-99	-6	-93	52
	1977	2019-01-09 12:28:37.33	-170	1232	-1651	127	-42	16	-86	19	-105	33
	1978	2019-01-09 12:28:37.34	-168	1241	-1624	114	-38	6	-83	28	-111	27
	1979	2019-01-09 12:28:37.35	-166	1219	-1629	99	-28	0	-91	17	-108	37
	1980	2019-01-09 12:28:37.36	-190	1206	-1632	97	-27	-4	-95	11	-106	42
	1981	2019-01-09 12:28:37.37	-197	1212	-1678	89	-38	3	-93	27	-120	33
	1982	2019-01-09 12:28:37.38	-203	1203	-1691	81	-64	13	-89	38	-127	25
	1983	2019-01-09 12:28:37.39	-208	1214	-1691	71	-80	19	-103	32	-135	35
	1984	2019-01-09 12:28:37.40	-194	1221	-1666	44	-81	18	-104	21	-125	41
	1985	2019-01-09 12:28:37.41	-192	1236	-1679	18	-72	8	-104	29	-133	37
	1986	2019-01-09 12:28:37.42	-193	1230	-1689	-5	-74	-4	-108	31	-139	38
	1987	2019-01-09 12:28:37.43	-181	1214	-1647	-36	-76	-12	-134	24	-158	55
	1988	2019-01-09 12:28:37.44	-185	1207	-1623	-55	-63	-20	-148	13	-161	67
	1989	2019-01-09 12:28:37.45	-199	1203	-1597	-57	-50	-27	-165	1	-166	82
	1990	2019-01-09 12:28:37.46	-196	1208	-1606	-46	-39	-31	-183	-18	-165	100
	1991	2019-01-09 12:28:37.47	-198	1236	-1641	-28	-41	-39	-193	-17	-176	105
	1992	2019-01-09 12:28:37.48	-190	1228	-1655	-26	-52	-43	-198	-26	-172	112
	1993	2019-01-09 12:28:37.49	-203	1235	-1658	-32	-57	-48	-202	-27	-175	114
	1994	2019-01-09 12:28:37.50	-204	1239	-1666	-42	-62	-55	-197	-36	-161	116
[truncated: 1,798 more rows]
