# Supplementary material for: Evaluating the stress-response of dental students to the dental school environment
Source: PeerJ. 2020 May 6;8:e8981. doi: 10.7717/peerj.8981 (PMC7210805; doi:10.7717/peerj.8981)
Supplement: Supplemental Information 1 [file peerj-08-8981-s001.zip › 3-0- IV.csv]

// Data mode : Full
// Data quality : High
// Acceleration sensor's range : 16g
// Gyroscope sensor's range : 2000dps
//
//ARTIFACT	NUM	DATE	ACC_X	ACC_Y	ACC_Z	GYRO_X	GYRO_Y	GYRO_Z	EOG_L	EOG_R	EOG_H	EOG_V
	1	2019-01-15 11:06:20.37	-577	971	-1723	-9	-4	-27	-72	-39	-33	55
	2	2019-01-15 11:06:20.38	-575	972	-1763	0	-14	-29	-66	-38	-28	52
	3	2019-01-15 11:06:20.39	-582	975	-1715	0	-15	-24	-62	-32	-30	47
	4	2019-01-15 11:06:20.40	-579	959	-1717	0	-10	-28	-61	-32	-29	46
	5	2019-01-15 11:06:20.41	-579	958	-1715	6	-16	-20	-58	-31	-27	44
	6	2019-01-15 11:06:20.42	-573	957	-1715	1	-12	-15	-55	-27	-28	41
	7	2019-01-15 11:06:20.43	-573	959	-1717	-3	-3	-12	-48	-25	-23	36
	8	2019-01-15 11:06:20.44	-580	955	-1717	0	-5	-9	-49	-23	-26	36
	9	2019-01-15 11:06:20.45	-565	952	-1728	1	-8	-2	-54	-25	-29	39
	10	2019-01-15 11:06:20.46	-573	957	-1726	0	-4	0	-55	-24	-31	39
	11	2019-01-15 11:06:20.47	-577	954	-1723	0	-8	5	-54	-24	-30	39
	12	2019-01-15 11:06:20.48	-565	958	-1727	4	-4	6	-58	-28	-30	43
	13	2019-01-15 11:06:20.49	-576	962	-1722	6	-7	6	-67	-34	-33	50
	14	2019-01-15 11:06:20.50	-589	961	-1721	5	-8	8	-73	-37	-36	55
	15	2019-01-15 11:06:20.51	-589	948	-1714	4	-5	9	-76	-37	-39	56
	16	2019-01-15 11:06:20.52	-580	950	-1720	5	-9	16	-70	-34	-36	52
	17	2019-01-15 11:06:20.53	-590	944	-1727	4	-5	19	-70	-30	-40	50
	18	2019-01-15 11:06:20.54	-578	952	-1718	2	-3	24	-69	-34	-35	51
	19	2019-01-15 11:06:20.55	-571	963	-1707	-3	7	21	-68	-32	-36	50
	20	2019-01-15 11:06:20.56	-572	971	-1718	-1	16	13	-71	-32	-39	51
	21	2019-01-15 11:06:20.57	-568	983	-1733	-3	15	3	-64	-26	-38	45
	22	2019-01-15 11:06:20.58	-568	986	-1738	-5	10	-5	-60	-32	-28	46
	23	2019-01-15 11:06:20.59	-562	976	-1743	-9	6	-17	-51	-33	-18	42
	24	2019-01-15 11:06:20.60	-560	977	-1744	-13	-1	-26	-61	-37	-24	49
	25	2019-01-15 11:06:20.61	-582	966	-1732	-13	-11	-36	-65	-34	-31	49
	26	2019-01-15 11:06:20.62	-576	954	-1723	-10	-11	-36	-85	-44	-41	64
	27	2019-01-15 11:06:20.63	-578	951	-1731	-5	-17	-33	-84	-41	-43	62
	28	2019-01-15 11:06:20.64	-588	950	-1736	-4	-14	-26	-81	-38	-43	59
	29	2019-01-15 11:06:20.65	-577	954	-1719	-10	-17	-18	-75	-35	-40	55
	30	2019-01-15 11:06:20.66	-567	952	-1717	-14	-7	-7	-74	-34	-40	54
	31	2019-01-15 11:06:20.67	-571	970	-1726	-15	-5	-2	-81	-34	-47	57
	32	2019-01-15 11:06:20.68	-575	979	-1720	-18	2	-4	-88	-37	-51	62
	33	2019-01-15 11:06:20.69	-576	975	-1724	-19	-1	-12	-82	-33	-49	57
	34	2019-01-15 11:06:20.70	-588	975	-1729	-20	1	-18	-71	-31	-40	51
	35	2019-01-15 11:06:20.71	-578	969	-1741	-13	-9	-20	-69	-34	-35	51
	36	2019-01-15 11:06:20.72	-580	958	-1728	-8	-7	-19	-65	-31	-34	48
	37	2019-01-15 11:06:20.73	-572	957	-1721	-8	-7	-17	-62	-26	-36	44
	38	2019-01-15 11:06:20.74	-572	969	-1718	-6	0	-15	-57	-29	-28	43
	39	2019-01-15 11:06:20.75	-575	962	-1725	-6	4	-14	-58	-32	-26	45
	40	2019-01-15 11:06:20.76	-583	962	-1726	-11	8	-9	-59	-37	-22	48
	41	2019-01-15 11:06:20.77	-582	960	-1727	-14	9	-6	-57	-32	-25	44
	42	2019-01-15 11:06:20.78	-568	966	-1724	-10	6	-2	-60	-31	-29	45
	43	2019-01-15 11:06:20.79	-578	963	-1729	-7	2	1	-64	-30	-34	47
	44	2019-01-15 11:06:20.80	-573	967	-1724	1	1	-2	-62	-32	-30	47
	45	2019-01-15 11:06:20.81	-563	980	-1727	2	0	-7	-59	-31	-28	45
	46	2019-01-15 11:06:20.82	-565	977	-1738	-1	-3	-14	-54	-34	-20	44
	47	2019-01-15 11:06:20.83	-580	968	-1729	0	-3	-18	-51	-36	-15	43
	48	2019-01-15 11:06:20.84	-570	963	-1730	-4	-9	-19	-49	-36	-13	42
	49	2019-01-15 11:06:20.85	-567	954	-1731	-8	-19	-19	-49	-30	-19	39
	50	2019-01-15 11:06:20.86	-574	958	-1725	-11	-14	-18	-47	-31	-16	39
	51	2019-01-15 11:06:20.87	-570	956	-1709	-16	-17	-12	-43	-32	-11	37
	52	2019-01-15 11:06:20.88	-565	961	-1710	-15	-2	-17	-47	-37	-10	42
	53	2019-01-15 11:06:20.89	-574	961	-1725	-10	5	-19	-48	-32	-16	40
	54	2019-01-15 11:06:20.90	-578	957	-1729	-7	5	-20	-56	-34	-22	45
	55	2019-01-15 11:06:20.91	-583	961	-1729	-8	2	-16	-56	-34	-22	45
	56	2019-01-15 11:06:20.92	-578	961	-1733	-5	-1	-12	-55	-34	-21	44
	57	2019-01-15 11:06:20.93	-584	965	-1739	-8	-9	-9	-54	-34	-20	44
	58	2019-01-15 11:06:20.94	-576	978	-1721	-8	-11	-7	-58	-39	-19	48
	59	2019-01-15 11:06:20.95	-572	971	-1717	-10	-9	-8	-60	-40	-20	50
	60	2019-01-15 11:06:20.96	-572	962	-1732	-4	-8	-7	-67	-48	-19	57
	61	2019-01-15 11:06:20.97	-572	958	-1726	1	-9	-5	-68	-46	-22	57
	62	2019-01-15 11:06:20.98	-583	957	-1727	2	-13	0	-72	-45	-27	58
	63	2019-01-15 11:06:20.99	-578	957	-1714	3	-14	6	-71	-46	-25	58
	64	2019-01-15 11:06:21.00	-587	965	-1709	-2	-10	10	-63	-46	-17	54
	65	2019-01-15 11:06:21.01	-582	970	-1717	-6	-6	10	-64	-44	-20	54
	66	2019-01-15 11:06:21.02	-590	969	-1713	-4	1	5	-69	-42	-27	55
	67	2019-01-15 11:06:21.03	-589	979	-1724	-4	3	0	-75	-49	-26	62
	68	2019-01-15 11:06:21.04	-589	978	-1725	-4	1	-7	-66	-45	-21	55
	69	2019-01-15 11:06:21.05	-587	981	-1735	-2	-5	-11	-63	-47	-16	55
	70	2019-01-15 11:06:21.06	-584	968	-1748	-7	-15	-10	-67	-48	-19	57
	71	2019-01-15 11:06:21.07	-577	970	-1739	-10	-24	-10	-66	-49	-17	57
	72	2019-01-15 11:06:21.08	-574	971	-1719	-17	-25	-8	-69	-48	-21	58
	73	2019-01-15 11:06:21.09	-571	963	-1707	-26	-27	-7	-64	-45	-19	54
	74	2019-01-15 11:06:21.10	-582	955	-1704	-27	-19	-8	-59	-42	-17	50
	75	2019-01-15 11:06:21.11	-570	960	-1703	-21	-12	-9	-57	-40	-17	48
	76	2019-01-15 11:06:21.12	-581	961	-1706	-16	-4	-11	-61	-41	-20	51
	77	2019-01-15 11:06:21.13	-587	960	-1704	-8	6	-12	-61	-42	-19	51
	78	2019-01-15 11:06:21.14	-590	966	-1723	-2	8	-13	-63	-38	-25	50
	79	2019-01-15 11:06:21.15	-589	965	-1734	1	4	-12	-62	-35	-27	48
	80	2019-01-15 11:06:21.16	-590	962	-1729	0	0	-6	-64	-39	-25	51
	81	2019-01-15 11:06:21.17	-590	964	-1738	2	-6	0	-61	-39	-22	50
	82	2019-01-15 11:06:21.18	-578	974	-1721	0	-8	6	-58	-36	-22	47
	83	2019-01-15 11:06:21.19	-580	965	-1719	0	-5	8	-54	-35	-19	44
	84	2019-01-15 11:06:21.20	-572	976	-1713	-3	-2	6	-60	-35	-25	47
	85	2019-01-15 11:06:21.21	-587	978	-1715	-6	0	1	-66	-33	-33	49
	86	2019-01-15 11:06:21.22	-580	973	-1714	-8	2	-8	-61	-35	-26	48
	87	2019-01-15 11:06:21.23	-572	966	-1719	-3	4	-12	-51	-37	-14	44
	88	2019-01-15 11:06:21.24	-579	973	-1732	3	2	-16	-48	-36	-12	42
	89	2019-01-15 11:06:21.25	-583	968	-1725	6	-2	-14	-44	-34	-10	39
	90	2019-01-15 11:06:21.26	-581	955	-1729	12	-7	-10	-43	-38	-5	40
	91	2019-01-15 11:06:21.27	-579	958	-1728	11	-10	-6	-41	-41	0	41
	92	2019-01-15 11:06:21.28	-576	962	-1715	7	-5	-3	-44	-44	0	44
	93	2019-01-15 11:06:21.29	-588	956	-1709	4	-1	-4	-51	-39	-12	45
	94	2019-01-15 11:06:21.30	-581	960	-1714	2	3	-1	-58	-39	-19	48
	95	2019-01-15 11:06:21.31	-587	962	-1719	-6	5	-1	-61	-37	-24	49
	96	2019-01-15 11:06:21.32	-575	972	-1722	-11	8	-6	-59	-39	-20	49
	97	2019-01-15 11:06:21.33	-585	977	-1730	-15	7	-14	-57	-38	-19	47
	98	2019-01-15 11:06:21.34	-582	981	-1734	-17	3	-19	-54	-38	-16	46
	99	2019-01-15 11:06:21.35	-579	976	-1735	-21	1	-30	-55	-34	-21	44
	100	2019-01-15 11:06:21.36	-569	964	-1734	-23	-4	-34	-48	-35	-13	41
	101	2019-01-15 11:06:21.37	-576	961	-1737	-23	-6	-30	-48	-34	-14	41
	102	2019-01-15 11:06:21.38	-571	953	-1731	-20	-9	-24	-45	-36	-9	40
	103	2019-01-15 11:06:21.39	-576	938	-1722	-18	-7	-16	-50	-33	-17	41
	104	2019-01-15 11:06:21.40	-577	945	-1719	-10	-8	-6	-50	-31	-19	40
	105	2019-01-15 11:06:21.41	-582	950	-1709	-6	-9	5	-46	-29	-17	37
	106	2019-01-15 11:06:21.42	-581	957	-1718	-4	-6	13	-47	-30	-17	38
	107	2019-01-15 11:06:21.43	-569	972	-1705	-2	2	16	-48	-27	-21	37
	108	2019-01-15 11:06:21.44	-577	982	-1716	-3	8	10	-58	-30	-28	44
	109	2019-01-15 11:06:21.45	-577	995	-1732	2	9	0	-60	-24	-36	42
	110	2019-01-15 11:06:21.46	-581	981	-1722	1	8	-9	-58	-28	-30	43
	111	2019-01-15 11:06:21.47	-580	979	-1736	0	-4	-17	-49	-31	-18	40
	112	2019-01-15 11:06:21.48	-585	963	-1735	-1	-7	-20	-52	-36	-16	44
	113	2019-01-15 11:06:21.49	-587	957	-1722	-8	-13	-18	-56	-36	-20	46
	114	2019-01-15 11:06:21.50	-573	953	-1728	-14	-18	-12	-64	-30	-34	47
	115	2019-01-15 11:06:21.51	-574	954	-1727	-14	-14	-7	-65	-27	-38	46
	116	2019-01-15 11:06:21.52	-571	951	-1719	-18	-14	2	-61	-30	-31	45
	117	2019-01-15 11:06:21.53	-567	959	-1725	-20	-10	7	-49	-32	-17	40
	118	2019-01-15 11:06:21.54	-578	968	-1727	-20	-5	8	-41	-31	-10	36
	119	2019-01-15 11:06:21.55	-573	972	-1717	-22	-3	10	-41	-30	-11	35
	120	2019-01-15 11:06:21.56	-586	988	-1722	-20	-2	8	-56	-33	-23	44
	121	2019-01-15 11:06:21.57	-591	991	-1717	-21	0	2	-61	-36	-25	48
	122	2019-01-15 11:06:21.58	-588	991	-1727	-15	0	-7	-64	-39	-25	51
	123	2019-01-15 11:06:21.59	-589	988	-1721	-9	-2	-17	-55	-36	-19	45
	124	2019-01-15 11:06:21.60	-589	976	-1726	-4	-7	-20	-51	-36	-15	43
	125	2019-01-15 11:06:21.61	-584	974	-1731	-6	-15	-18	-52	-37	-15	44
	126	2019-01-15 11:06:21.62	-585	965	-1726	-11	-13	-14	-47	-40	-7	43
	127	2019-01-15 11:06:21.63	-583	964	-1712	-13	-11	-9	-44	-34	-10	39
	128	2019-01-15 11:06:21.64	-575	974	-1707	-14	-8	-6	-38	-32	-6	35
	129	2019-01-15 11:06:21.65	-581	976	-1711	-10	-1	-6	-39	-28	-11	33
	130	2019-01-15 11:06:21.66	-583	982	-1715	-6	6	-7	-36	-30	-6	33
	131	2019-01-15 11:06:21.67	-573	981	-1711	-3	10	-15	-44	-28	-16	36
	132	2019-01-15 11:06:21.68	-579	990	-1723	-2	13	-22	-52	-29	-23	40
	133	2019-01-15 11:06:21.69	-578	989	-1734	-4	6	-31	-56	-33	-23	44
	134	2019-01-15 11:06:21.70	-580	977	-1724	-10	-2	-36	-52	-31	-21	41
	135	2019-01-15 11:06:21.71	-584	960	-1720	-10	-5	-36	-42	-31	-11	36
	136	2019-01-15 11:06:21.72	-584	963	-1709	-12	-8	-30	-37	-29	-8	33
	137	2019-01-15 11:06:21.73	-578	942	-1707	-11	-8	-24	-37	-30	-7	33
	138	2019-01-15 11:06:21.74	-581	943	-1703	-7	0	-13	-47	-29	-18	38
	139	2019-01-15 11:06:21.75	-585	955	-1708	-2	8	-3	-54	-30	-24	42
	140	2019-01-15 11:06:21.76	-589	966	-1717	3	14	5	-57	-28	-29	42
	141	2019-01-15 11:06:21.77	-577	971	-1719	2	18	7	-55	-27	-28	41
	142	2019-01-15 11:06:21.78	-583	980	-1736	2	21	4	-58	-28	-30	43
	143	2019-01-15 11:06:21.79	-578	987	-1737	-2	14	-3	-62	-25	-37	43
	144	2019-01-15 11:06:21.80	-572	987	-1740	-4	3	-13	-62	-30	-32	46
	145	2019-01-15 11:06:21.81	-570	980	-1724	-9	-1	-24	-60	-32	-28	46
	146	2019-01-15 11:06:21.82	-585	976	-1730	-13	-6	-29	-42	-27	-15	34
	147	2019-01-15 11:06:21.83	-585	957	-1719	-13	-12	-29	-49	-31	-18	40
	148	2019-01-15 11:06:21.84	-582	950	-1716	-11	-13	-24	-49	-29	-20	39
	149	2019-01-15 11:06:21.85	-583	947	-1709	-12	-7	-13	-62	-40	-22	51
	150	2019-01-15 11:06:21.86	-578	949	-1710	-7	-2	-3	-56	-29	-27	42
	151	2019-01-15 11:06:21.87	-584	963	-1704	-9	10	3	-53	-28	-25	40
	152	2019-01-15 11:06:21.88	-580	976	-1722	-13	17	4	-46	-27	-19	36
	153	2019-01-15 11:06:21.89	-575	976	-1727	-13	19	0	-42	-35	-7	38
	154	2019-01-15 11:06:21.90	-574	994	-1731	-16	20	-9	-50	-37	-13	43
	155	2019-01-15 11:06:21.91	-569	988	-1739	-16	14	-19	-58	-35	-23	46
	156	2019-01-15 11:06:21.92	-576	992	-1730	-13	9	-27	-56	-33	-23	44
	157	2019-01-15 11:06:21.93	-586	984	-1729	-9	3	-38	-56	-32	-24	44
	158	2019-01-15 11:06:21.94	-576	975	-1722	-7	-3	-44	-51	-28	-23	39
	159	2019-01-15 11:06:21.95	-572	963	-1716	-8	-1	-44	-56	-32	-24	44
	160	2019-01-15 11:06:21.96	-581	963	-1715	-6	-3	-39	-56	-31	-25	43
	161	2019-01-15 11:06:21.97	-577	957	-1715	-5	-1	-34	-58	-38	-20	48
	162	2019-01-15 11:06:21.98	-584	957	-1723	-8	6	-26	-50	-35	-15	42
	163	2019-01-15 11:06:21.99	-581	957	-1723	-12	11	-19	-48	-42	-6	45
	164	2019-01-15 11:06:22.00	-580	956	-1723	-8	13	-15	-48	-36	-12	42
	165	2019-01-15 11:06:22.01	-572	959	-1725	-7	6	-11	-47	-33	-14	40
	166	2019-01-15 11:06:22.02	-566	974	-1720	-8	1	-10	-50	-27	-23	38
	167	2019-01-15 11:06:22.03	-574	986	-1715	-6	3	-9	-52	-33	-19	42
	168	2019-01-15 11:06:22.04	-568	978	-1721	-5	5	-16	-56	-38	-18	47
	169	2019-01-15 11:06:22.05	-584	978	-1726	-1	0	-20	-52	-40	-12	46
	170	2019-01-15 11:06:22.06	-566	971	-1718	3	-3	-19	-46	-37	-9	41
	171	2019-01-15 11:06:22.07	-571	962	-1719	-1	-3	-17	-46	-26	-20	36
	172	2019-01-15 11:06:22.08	-578	957	-1720	2	-5	-14	-49	-22	-27	35
	173	2019-01-15 11:06:22.09	-576	966	-1717	-1	-5	-10	-51	-23	-28	37
	174	2019-01-15 11:06:22.10	-578	965	-1719	-5	1	-8	-43	-25	-18	34
	175	2019-01-15 11:06:22.11	-572	965	-1725	-6	1	-11	-37	-29	-8	33
	176	2019-01-15 11:06:22.12	-591	971	-1738	-7	-1	-12	-38	-25	-13	31
	177	2019-01-15 11:06:22.13	-583	970	-1735	-8	-5	-13	-48	-26	-22	37
	178	2019-01-15 11:06:22.14	-586	973	-1733	-9	-3	-13	-59	-29	-30	44
	179	2019-01-15 11:06:22.15	-593	978	-1721	-10	-6	-14	-62	-29	-33	45
	180	2019-01-15 11:06:22.16	-589	971	-1709	-14	-9	-14	-63	-32	-31	47
	181	2019-01-15 11:06:22.17	-582	964	-1708	-14	-6	-11	-60	-27	-33	43
	182	2019-01-15 11:06:22.18	-578	966	-1705	-11	-3	-5	-62	-31	-31	46
	183	2019-01-15 11:06:22.19	-581	968	-1710	-9	3	-2	-56	-26	-30	41
	184	2019-01-15 11:06:22.20	-574	964	-1711	-6	7	2	-47	-21	-26	34
	185	2019-01-15 11:06:22.21	-567	972	-1716	0	5	4	-47	-19	-28	33
	186	2019-01-15 11:06:22.22	-575	980	-1726	0	2	1	-44	-19	-25	31
	187	2019-01-15 11:06:22.23	-570	988	-1716	-2	1	-3	-39	-19	-20	29
	188	2019-01-15 11:06:22.24	-569	989	-1715	-3	4	-13	-46	-25	-21	35
	189	2019-01-15 11:06:22.25	-568	989	-1717	-1	5	-24	-43	-29	-14	36
	190	2019-01-15 11:06:22.26	-581	984	-1732	1	-2	-34	-56	-43	-13	49
	191	2019-01-15 11:06:22.27	-577	972	-1732	1	-2	-41	-42	-32	-10	37
	192	2019-01-15 11:06:22.28	-586	966	-1739	-1	-5	-44	-33	-32	-1	32
	193	2019-01-15 11:06:22.29	-588	956	-1733	-6	-12	-43	-23	-27	4	25
	194	2019-01-15 11:06:22.30	-580	941	-1724	-15	-13	-37	-20	-31	11	25
	195	2019-01-15 11:06:22.31	-594	938	-1715	-18	-16	-23	-24	-29	5	26
	196	2019-01-15 11:06:22.32	-591	934	-1715	-23	-11	-8	-26	-28	2	27
	197	2019-01-15 11:06:22.33	-579	942	-1693	-23	-3	8	-26	-22	-4	24
	198	2019-01-15 11:06:22.34	-574	957	-1685	-18	7	16	-34	-18	-16	26
	199	2019-01-15 11:06:22.35	-570	970	-1711	-6	19	17	-33	-17	-16	25
	200	2019-01-15 11:06:22.36	-577	986	-1730	0	17	13	-38	-25	-13	31
	201	2019-01-15 11:06:22.37	-576	990	-1740	5	15	8	-35	-24	-11	29
	202	2019-01-15 11:06:22.38	-576	1002	-1751	12	5	-1	-43	-25	-18	34
	203	2019-01-15 11:06:22.39	-581	997	-1754	14	-11	-11	-45	-20	-25	32
	204	2019-01-15 11:06:22.40	-570	985	-1742	12	-20	-18	-43	-28	-15	35
	205	2019-01-15 11:06:22.41	-576	971	-1724	6	-24	-28	-39	-24	-15	31
	206	2019-01-15 11:06:22.42	-578	958	-1708	1	-25	-28	-33	-25	-8	29
	207	2019-01-15 11:06:22.43	-592	936	-1705	-3	-22	-21	-31	-25	-6	28
	208	2019-01-15 11:06:22.44	-592	938	-1705	-3	-19	-9	-36	-22	-14	29
	209	2019-01-15 11:06:22.45	-593	929	-1701	-3	-10	7	-51	-26	-25	38
	210	2019-01-15 11:06:22.46	-580	939	-1704	-1	-4	24	-60	-24	-36	42
	211	2019-01-15 11:06:22.47	-581	971	-1721	5	3	36	-54	-28	-26	41
	212	2019-01-15 11:06:22.48	-576	976	-1729	7	7	34	-48	-33	-15	40
	213	2019-01-15 11:06:22.49	-578	999	-1742	1	2	18	-32	-27	-5	29
	214	2019-01-15 11:06:22.50	-575	997	-1739	-5	-7	1	-25	-24	-1	24
	215	2019-01-15 11:06:22.51	-577	989	-1719	-11	-10	-10	-26	-20	-6	23
	216	2019-01-15 11:06:22.52	-573	976	-1713	-12	-11	-22	-34	-21	-13	27
	217	2019-01-15 11:06:22.53	-571	955	-1711	-8	-11	-26	-47	-27	-20	37
	218	2019-01-15 11:06:22.54	-579	957	-1709	-1	-8	-23	-51	-23	-28	37
	219	2019-01-15 11:06:22.55	-585	945	-1726	1	-10	-15	-53	-26	-27	39
	220	2019-01-15 11:06:22.56	-586	946	-1721	-1	-9	-6	-49	-30	-19	39
	221	2019-01-15 11:06:22.57	-580	964	-1723	-6	-10	2	-45	-31	-14	38
	222	2019-01-15 11:06:22.58	-580	966	-1718	-10	-13	6	-42	-32	-10	37
	223	2019-01-15 11:06:22.59	-576	977	-1713	-14	-14	6	-39	-22	-17	30
	224	2019-01-15 11:06:22.60	-583	977	-1711	-14	-10	-2	-33	-23	-10	28
	225	2019-01-15 11:06:22.61	-583	977	-1727	-9	-10	-9	-38	-27	-11	32
	226	2019-01-15 11:06:22.62	-579	987	-1732	-4	-11	-15	-41	-28	-13	34
	227	2019-01-15 11:06:22.63	-589	969	-1726	-5	-11	-15	-39	-31	-8	35
	228	2019-01-15 11:06:22.64	-583	959	-1729	-6	-18	-13	-36	-26	-10	31
	229	2019-01-15 11:06:22.65	-588	954	-1726	-3	-19	-6	-42	-32	-10	37
	230	2019-01-15 11:06:22.66	-585	958	-1710	-6	-14	3	-36	-30	-6	33
	231	2019-01-15 11:06:22.67	-584	966	-1706	-10	-5	11	-37	-35	-2	36
	232	2019-01-15 11:06:22.68	-573	970	-1715	-8	4	16	-31	-21	-10	26
	233	2019-01-15 11:06:22.69	-578	973	-1725	-9	7	15	-39	-27	-12	33
	234	2019-01-15 11:06:22.70	-579	991	-1732	-13	6	11	-45	-31	-14	38
	235	2019-01-15 11:06:22.71	-577	995	-1736	-16	2	-1	-50	-40	-10	45
	236	2019-01-15 11:06:22.72	-574	994	-1734	-21	-3	-13	-48	-34	-14	41
	237	2019-01-15 11:06:22.73	-586	998	-1720	-19	-5	-25	-50	-37	-13	43
	238	2019-01-15 11:06:22.74	-579	993	-1714	-14	-9	-38	-43	-35	-8	39
	239	2019-01-15 11:06:22.75	-576	986	-1707	-10	1	-46	-36	-31	-5	33
	240	2019-01-15 11:06:22.76	-579	967	-1723	-11	3	-49	-36	-31	-5	33
	241	2019-01-15 11:06:22.77	-588	961	-1724	-12	0	-44	-35	-28	-7	31
	242	2019-01-15 11:06:22.78	-580	955	-1720	-17	2	-36	-35	-29	-6	32
	243	2019-01-15 11:06:22.79	-577	945	-1714	-26	-2	-24	-40	-32	-8	36
	244	2019-01-15 11:06:22.80	-578	951	-1718	-32	-4	-11	-44	-33	-11	38
	245	2019-01-15 11:06:22.81	-580	955	-1715	-31	-8	-4	-45	-33	-12	39
	246	2019-01-15 11:06:22.82	-603	959	-1712	-28	-9	3	-48	-34	-14	41
	247	2019-01-15 11:06:22.83	-594	963	-1711	-13	-10	7	-49	-31	-18	40
	248	2019-01-15 11:06:22.84	-582	969	-1714	4	-5	7	-51	-30	-21	40
	249	2019-01-15 11:06:22.85	-590	970	-1713	21	-4	8	-54	-34	-20	44
	250	2019-01-15 11:06:22.86	-588	971	-1720	33	-1	7	-54	-36	-18	45
	251	2019-01-15 11:06:22.87	-580	984	-1729	32	1	2	-52	-39	-13	45
	252	2019-01-15 11:06:22.88	-581	977	-1714	25	8	0	-56	-39	-17	47
	253	2019-01-15 11:06:22.89	-575	973	-1732	16	8	-6	-50	-36	-14	43
	254	2019-01-15 11:06:22.90	-591	968	-1729	8	7	-8	-50	-38	-12	44
	255	2019-01-15 11:06:22.91	-575	976	-1725	-3	5	-9	-52	-34	-18	43
	256	2019-01-15 11:06:22.92	-576	968	-1707	-10	6	-9	-52	-36	-16	44
	257	2019-01-15 11:06:22.93	-571	968	-1703	-9	11	-12	-50	-32	-18	41
	258	2019-01-15 11:06:22.94	-582	961	-1707	0	7	-15	-45	-26	-19	35
	259	2019-01-15 11:06:22.95	-577	975	-1721	10	10	-16	-41	-32	-9	36
	260	2019-01-15 11:06:22.96	-568	969	-1719	10	11	-17	-41	-37	-4	39
	261	2019-01-15 11:06:22.97	-572	960	-1728	8	9	-16	-31	-41	10	36
	262	2019-01-15 11:06:22.98	-584	970	-1737	5	6	-14	-28	-40	12	34
	263	2019-01-15 11:06:22.99	-579	973	-1734	-4	8	-11	-32	-35	3	33
	264	2019-01-15 11:06:23.00	-577	969	-1742	-15	0	-7	-40	-38	-2	39
	265	2019-01-15 11:06:23.01	-576	970	-1735	-23	-5	-5	-45	-38	-7	41
	266	2019-01-15 11:06:23.02	-576	973	-1733	-25	-10	-8	-44	-34	-10	39
	267	2019-01-15 11:06:23.03	-574	974	-1720	-24	-17	-10	-45	-32	-13	38
	268	2019-01-15 11:06:23.04	-568	975	-1715	-15	-17	-15	-47	-30	-17	38
	269	2019-01-15 11:06:23.05	-580	980	-1722	-3	-18	-19	-40	-24	-16	32
	270	2019-01-15 11:06:23.06	-580	975	-1721	0	-19	-20	-48	-35	-13	41
	271	2019-01-15 11:06:23.07	-584	969	-1720	-2	-19	-17	-45	-31	-14	38
	272	2019-01-15 11:06:23.08	-588	963	-1711	-8	-18	-14	-39	-31	-8	35
	273	2019-01-15 11:06:23.09	-586	957	-1707	-11	-14	-8	-28	-20	-8	24
	274	2019-01-15 11:06:23.10	-593	963	-1699	-13	-9	-5	-33	-17	-16	25
	275	2019-01-15 11:06:23.11	-595	966	-1709	-18	-6	-2	-34	-13	-21	23
	276	2019-01-15 11:06:23.12	-592	966	-1700	-19	1	-2	-40	-16	-24	28
	277	2019-01-15 11:06:23.13	-585	978	-1711	-15	2	-7	-41	-14	-27	27
	278	2019-01-15 11:06:23.14	-588	986	-1727	-11	2	-9	-40	-18	-22	29
	279	2019-01-15 11:06:23.15	-593	992	-1736	-10	0	-16	-34	-20	-14	27
	280	2019-01-15 11:06:23.16	-586	994	-1732	-9	-3	-23	-43	-20	-23	31
	281	2019-01-15 11:06:23.17	-580	983	-1719	-10	-6	-28	-38	-20	-18	29
	282	2019-01-15 11:06:23.18	-579	969	-1721	-7	-8	-33	-35	-25	-10	30
	283	2019-01-15 11:06:23.19	-591	952	-1714	-8	-7	-28	-35	-28	-7	31
	284	2019-01-15 11:06:23.20	-585	940	-1705	-7	-2	-19	-33	-34	1	33
	285	2019-01-15 11:06:23.21	-587	941	-1709	-8	6	-8	-26	-36	10	31
	286	2019-01-15 11:06:23.22	-598	940	-1707	-6	13	6	-19	-30	11	24
	287	2019-01-15 11:06:23.23	-583	949	-1715	-7	11	17	-19	-32	13	25
	288	2019-01-15 11:06:23.24	-594	952	-1721	-11	9	25	-24	-30	6	27
	289	2019-01-15 11:06:23.25	-580	975	-1718	-12	12	32	-20	-27	7	23
	290	2019-01-15 11:06:23.26	-572	989	-1720	-9	9	28	-30	-31	1	30
	291	2019-01-15 11:06:23.27	-568	1002	-1722	-8	14	18	-38	-39	1	38
	292	2019-01-15 11:06:23.28	-564	1006	-1741	-6	10	2	-43	-46	3	44
	293	2019-01-15 11:06:23.29	-572	998	-1741	-4	4	-10	-46	-40	-6	43
	294	2019-01-15 11:06:23.30	-580	996	-1742	-8	-7	-17	-45	-31	-14	38
	295	2019-01-15 11:06:23.31	-579	979	-1729	-12	-14	-20	-46	-30	-16	38
	296	2019-01-15 11:06:23.32	-578	971	-1712	-15	-14	-17	-50	-38	-12	44
	297	2019-01-15 11:06:23.33	-573	964	-1701	-18	-13	-13	-45	-39	-6	42
	298	2019-01-15 11:06:23.34	-586	964	-1702	-19	-6	-9	-38	-35	-3	36
	299	2019-01-15 11:06:23.35	-583	967	-1710	-17	1	-6	-40	-33	-7	36
	300	2019-01-15 11:06:23.36	-579	980	-1711	-9	6	-5	-45	-33	-12	39
	301	2019-01-15 11:06:23.37	-578	996	-1715	-6	6	-5	-51	-38	-13	44
	302	2019-01-15 11:06:23.38	-581	998	-1716	-3	2	-11	-47	-35	-12	41
	303	2019-01-15 11:06:23.39	-580	1008	-1726	2	0	-19	-37	-30	-7	33
	304	2019-01-15 11:06:23.40	-582	989	-1727	4	-9	-27	-32	-31	-1	31
	305	2019-01-15 11:06:23.41	-577	977	-1732	6	-15	-34	-30	-29	-1	29
	306	2019-01-15 11:06:23.42	-584	971	-1726	3	-20	-35	-28	-29	1	28
	307	2019-01-15 11:06:23.43	-580	957	-1708	1	-22	-31	-31	-36	5	33
	308	2019-01-15 11:06:23.44	-575	946	-1702	-4	-16	-22	-35	-34	-1	34
	309	2019-01-15 11:06:23.45	-580	944	-1708	-5	-12	-10	-38	-34	-4	36
	310	2019-01-15 11:06:23.46	-580	961	-1694	-12	-2	2	-34	-32	-2	33
	311	2019-01-15 11:06:23.47	-587	962	-1708	-16	7	7	-45	-41	-4	43
	312	2019-01-15 11:06:23.48	-584	974	-1699	-10	13	10	-44	-39	-5	41
	313	2019-01-15 11:06:23.49	-588	989	-1719	-3	9	6	-46	-44	-2	45
	314	2019-01-15 11:06:23.50	-589	983	-1727	0	6	-1	-44	-32	-12	38
	315	2019-01-15 11:06:23.51	-590	995	-1734	-2	-3	-9	-36	-30	-6	33
	316	2019-01-15 11:06:23.52	-577	993	-1726	-8	-7	-17	-34	-31	-3	32
	317	2019-01-15 11:06:23.53	-580	985	-1719	-11	-5	-24	-38	-31	-7	34
	318	2019-01-15 11:06:23.54	-571	969	-1717	-13	-5	-27	-36	-32	-4	34
	319	2019-01-15 11:06:23.55	-578	959	-1713	-11	-7	-24	-42	-35	-7	38
	320	2019-01-15 11:06:23.56	-588	956	-1711	-13	-2	-17	-40	-23	-17	31
	321	2019-01-15 11:06:23.57	-578	953	-1710	-13	2	-8	-36	-21	-15	28
	322	2019-01-15 11:06:23.58	-579	960	-1701	-10	7	1	-37	-25	-12	31
	323	2019-01-15 11:06:23.59	-575	972	-1706	-5	13	6	-45	-31	-14	38
	324	2019-01-15 11:06:23.60	-574	982	-1709	-6	17	6	-44	-33	-11	38
	325	2019-01-15 11:06:23.61	-568	994	-1723	-3	18	1	-47	-40	-7	43
	326	2019-01-15 11:06:23.62	-580	1001	-1727	-1	13	-9	-46	-39	-7	42
	327	2019-01-15 11:06:23.63	-577	997	-1724	2	10	-20	-43	-36	-7	39
	328	2019-01-15 11:06:23.64	-577	990	-1743	3	1	-34	-44	-36	-8	40
	329	2019-01-15 11:06:23.65	-589	982	-1748	0	-13	-39	-39	-34	-5	36
	330	2019-01-15 11:06:23.66	-586	977	-1739	-5	-23	-38	-28	-33	5	30
	331	2019-01-15 11:06:23.67	-590	966	-1738	-10	-26	-33	-24	-28	4	26
	332	2019-01-15 11:06:23.68	-577	958	-1721	-14	-25	-25	-20	-19	-1	19
	333	2019-01-15 11:06:23.69	-573	943	-1699	-18	-20	-15	-19	-16	-3	17
	334	2019-01-15 11:06:23.70	-579	943	-1698	-15	-11	-4	-32	-21	-11	26
	335	2019-01-15 11:06:23.71	-580	952	-1699	-7	-3	4	-37	-24	-13	30
	336	2019-01-15 11:06:23.72	-582	966	-1702	0	3	11	-43	-29	-14	36
	337	2019-01-15 11:06:23.73	-585	977	-1707	5	9	10	-53	-34	-19	43
	338	2019-01-15 11:06:23.74	-577	992	-1725	5	10	4	-56	-34	-22	45
	339	2019-01-15 11:06:23.75	-579	992	-1736	1	5	-8	-54	-36	-18	45
	340	2019-01-15 11:06:23.76	-577	990	-1743	-2	-8	-18	-56	-35	-21	45
	341	2019-01-15 11:06:23.77	-582	983	-1740	-6	-20	-22	-53	-32	-21	42
	342	2019-01-15 11:06:23.78	-586	984	-1726	-4	-30	-22	-48	-31	-17	39
	343	2019-01-15 11:06:23.79	-570	966	-1708	5	-34	-19	-50	-31	-19	40
	344	2019-01-15 11:06:23.80	-572	955	-1685	17	-9	-9	-44	-27	-17	35
	345	2019-01-15 11:06:23.81	-590	949	-1707	22	-5	-1	-38	-29	-9	33
	346	2019-01-15 11:06:23.82	-591	944	-1700	21	8	9	-30	-32	2	31
	347	2019-01-15 11:06:23.83	-588	952	-1720	17	11	17	-28	-29	1	28
	348	2019-01-15 11:06:23.84	-586	961	-1724	9	8	20	-37	-27	-10	32
	349	2019-01-15 11:06:23.85	-581	974	-1726	-1	6	17	-43	-28	-15	35
	350	2019-01-15 11:06:23.86	-572	990	-1738	-4	-2	11	-50	-28	-22	39
	351	2019-01-15 11:06:23.87	-576	989	-1746	-12	-7	-2	-46	-21	-25	33
	352	2019-01-15 11:06:23.88	-581	993	-1743	-22	-13	-9	-53	-33	-20	43
	353	2019-01-15 11:06:23.89	-587	979	-1725	-27	-21	-18	-55	-36	-19	45
	354	2019-01-15 11:06:23.90	-589	964	-1715	-24	-27	-14	-53	-39	-14	46
	355	2019-01-15 11:06:23.91	-586	954	-1709	-21	-27	-7	-42	-31	-11	36
	356	2019-01-15 11:06:23.92	-575	952	-1691	-15	-20	8	-36	-33	-3	34
	357	2019-01-15 11:06:23.93	-574	969	-1694	-14	-7	18	-36	-33	-3	34
	358	2019-01-15 11:06:23.94	-581	976	-1712	-8	6	19	-39	-34	-5	36
	359	2019-01-15 11:06:23.95	-583	982	-1719	-3	7	18	-41	-33	-8	37
	360	2019-01-15 11:06:23.96	-590	990	-1727	2	3	13	-45	-38	-7	41
	361	2019-01-15 11:06:23.97	-574	998	-1731	2	-2	-1	-32	-26	-6	29
	362	2019-01-15 11:06:23.98	-582	1000	-1732	-3	-13	-12	-35	-30	-5	32
	363	2019-01-15 11:06:23.99	-587	993	-1716	-9	-23	-23	-31	-30	-1	30
	364	2019-01-15 11:06:24.00	-581	982	-1723	-11	-22	-31	-25	-30	5	27
	365	2019-01-15 11:06:24.01	-585	984	-1718	-10	-21	-32	-28	-33	5	30
	366	2019-01-15 11:06:24.02	-585	972	-1716	-12	-20	-31	-31	-33	2	32
	367	2019-01-15 11:06:24.03	-589	960	-1718	-9	-14	-26	-22	-27	5	24
	368	2019-01-15 11:06:24.04	-589	959	-1719	-9	-17	-18	-13	-26	13	19
	369	2019-01-15 11:06:24.05	-591	958	-1717	-9	-17	-7	-11	-19	8	15
	370	2019-01-15 11:06:24.06	-588	969	-1714	-13	-12	-1	-7	-14	7	10
	371	2019-01-15 11:06:24.07	-588	973	-1703	-11	-8	1	-8	-20	12	14
	372	2019-01-15 11:06:24.08	-585	984	-1713	-11	-11	-5	-14	-23	9	18
	373	2019-01-15 11:06:24.09	-592	980	-1712	-14	-12	-14	-22	-24	2	23
	374	2019-01-15 11:06:24.10	-588	972	-1711	-13	-12	-18	-17	-24	7	20
	375	2019-01-15 11:06:24.11	-583	963	-1711	-14	-13	-23	-15	-26	11	20
	376	2019-01-15 11:06:24.12	-586	952	-1709	-12	-8	-20	-22	-26	4	24
	377	2019-01-15 11:06:24.13	-593	947	-1707	-8	-9	-11	-30	-25	-5	27
	378	2019-01-15 11:06:24.14	-597	948	-1706	-2	-4	0	-40	-26	-14	33
	379	2019-01-15 11:06:24.15	-597	952	-1711	5	1	13	-46	-25	-21	35
	380	2019-01-15 11:06:24.16	-590	960	-1713	9	2	21	-44	-28	-16	36
	381	2019-01-15 11:06:24.17	-580	982	-1721	10	10	25	-44	-39	-5	41
	382	2019-01-15 11:06:24.18	-578	989	-1725	6	3	21	-41	-46	5	43
	383	2019-01-15 11:06:24.19	-581	990	-1720	2	3	11	-31	-37	6	34
	384	2019-01-15 11:06:24.20	-589	993	-1729	-1	2	-2	-26	-28	2	27
	385	2019-01-15 11:06:24.21	-587	988	-1724	-6	-5	-13	-29	-25	-4	27
	386	2019-01-15 11:06:24.22	-586	976	-1726	-13	-8	-21	-33	-23	-10	28
	387	2019-01-15 11:06:24.23	-587	967	-1713	-19	-7	-23	-40	-26	-14	33
	388	2019-01-15 11:06:24.24	-589	967	-1706	-21	-8	-23	-41	-33	-8	37
	389	2019-01-15 11:06:24.25	-596	969	-1701	-18	-4	-22	-42	-32	-10	37
	390	2019-01-15 11:06:24.26	-591	973	-1700	-11	1	-18	-40	-31	-9	35
	391	2019-01-15 11:06:24.27	-582	979	-1703	-6	12	-19	-40	-37	-3	38
	392	2019-01-15 11:06:24.28	-588	980	-1719	-3	15	-20	-31	-29	-2	30
	393	2019-01-15 11:06:24.29	-591	986	-1727	2	17	-22	-38	-34	-4	36
	394	2019-01-15 11:06:24.30	-585	980	-1732	0	14	-27	-42	-36	-6	39
	395	2019-01-15 11:06:24.31	-589	972	-1741	-7	2	-28	-42	-37	-5	39
	396	2019-01-15 11:06:24.32	-583	964	-1730	-13	-5	-25	-41	-26	-15	33
	397	2019-01-15 11:06:24.33	-575	962	-1713	-20	-7	-20	-41	-25	-16	33
	398	2019-01-15 11:06:24.34	-580	963	-1699	-23	-6	-17	-39	-28	-11	33
	399	2019-01-15 11:06:24.35	-575	970	-1705	-13	1	-16	-42	-25	-17	33
	400	2019-01-15 11:06:24.36	-580	979	-1700	-9	8	-15	-47	-27	-20	37
	401	2019-01-15 11:06:24.37	-586	969	-1705	-2	13	-16	-45	-32	-13	38
	402	2019-01-15 11:06:24.38	-583	972	-1722	3	15	-17	-42	-33	-9	37
	403	2019-01-15 11:06:24.39	-579	973	-1723	3	8	-17	-34	-30	-4	32
	404	2019-01-15 11:06:24.40	-587	985	-1718	0	1	-18	-22	-24	2	23
	405	2019-01-15 11:06:24.41	-585	974	-1715	-4	1	-22	-25	-24	-1	24
	406	2019-01-15 11:06:24.42	-594	977	-1731	-6	-7	-24	-31	-29	-2	30
	407	2019-01-15 11:06:24.43	-583	969	-1718	-12	-7	-22	-39	-33	-6	36
	408	2019-01-15 11:06:24.44	-585	966	-1717	-16	-2	-17	-45	-28	-17	36
	409	2019-01-15 11:06:24.45	-591	968	-1714	-14	1	-15	-42	-26	-16	34
	410	2019-01-15 11:06:24.46	-600	972	-1716	-13	2	-11	-34	-25	-9	29
	411	2019-01-15 11:06:24.47	-595	977	-1713	-15	3	-5	-41	-30	-11	35
	412	2019-01-15 11:06:24.48	-591	974	-1704	-15	6	-4	-45	-32	-13	38
	413	2019-01-15 11:06:24.49	-600	976	-1695	-9	9	-5	-50	-32	-18	41
	414	2019-01-15 11:06:24.50	-591	979	-1710	1	12	-6	-53	-27	-26	40
	415	2019-01-15 11:06:24.51	-587	984	-1723	3	9	-9	-55	-21	-34	38
	416	2019-01-15 11:06:24.52	-588	977	-1727	7	5	-9	-51	-21	-30	36
	417	2019-01-15 11:06:24.53	-590	983	-1719	2	2	-8	-37	-20	-17	28
	418	2019-01-15 11:06:24.54	-579	984	-1707	1	6	-7	-35	-21	-14	28
	419	2019-01-15 11:06:24.55	-585	993	-1710	0	10	-12	-37	-22	-15	29
	420	2019-01-15 11:06:24.56	-591	993	-1706	-4	15	-17	-40	-21	-19	30
	421	2019-01-15 11:06:24.57	-594	988	-1707	-9	21	-25	-43	-24	-19	33
	422	2019-01-15 11:06:24.58	-587	979	-1710	-6	23	-30	-42	-21	-21	31
	423	2019-01-15 11:06:24.59	-590	969	-1713	-2	19	-36	-42	-14	-28	28
	424	2019-01-15 11:06:24.60	-599	966	-1728	0	16	-38	-42	-13	-29	27
	425	2019-01-15 11:06:24.61	-585	962	-1731	4	14	-37	-40	-18	-22	29
	426	2019-01-15 11:06:24.62	-577	963	-1720	-1	14	-30	-36	-25	-11	30
	427	2019-01-15 11:06:24.63	-578	964	-1711	-3	16	-27	-34	-26	-8	30
	428	2019-01-15 11:06:24.64	-592	960	-1730	-4	11	-22	-28	-26	-2	27
	429	2019-01-15 11:06:24.65	-583	967	-1714	-9	9	-15	-31	-15	-16	23
	430	2019-01-15 11:06:24.66	-578	980	-1692	-14	15	-9	-41	-12	-29	26
	431	2019-01-15 11:06:24.67	-577	984	-1693	-16	30	-13	-55	-22	-33	38
	432	2019-01-15 11:06:24.68	-573	988	-1721	-9	36	-23	-60	-30	-30	45
	433	2019-01-15 11:06:24.69	-574	992	-1718	-4	33	-30	-44	-19	-25	31
	434	2019-01-15 11:06:24.70	-586	989	-1726	-5	33	-41	-39	-24	-15	31
	435	2019-01-15 11:06:24.71	-575	978	-1720	-5	26	-47	-39	-23	-16	31
	436	2019-01-15 11:06:24.72	-578	965	-1740	-4	20	-49	-50	-31	-19	40
	437	2019-01-15 11:06:24.73	-582	949	-1732	1	6	-40	-47	-30	-17	38
	438	2019-01-15 11:06:24.74	-576	947	-1722	4	-1	-27	-39	-32	-7	35
	439	2019-01-15 11:06:24.75	-574	945	-1711	9	3	-13	-33	-26	-7	29
	440	2019-01-15 11:06:24.76	-572	956	-1706	13	10	-2	-34	-24	-10	29
	441	2019-01-15 11:06:24.77	-571	976	-1701	17	12	-3	-39	-27	-12	33
	442	2019-01-15 11:06:24.78	-583	987	-1723	19	13	-8	-48	-40	-8	44
	443	2019-01-15 11:06:24.79	-577	986	-1728	13	11	-15	-40	-30	-10	35
	444	2019-01-15 11:06:24.80	-565	991	-1737	6	4	-26	-42	-30	-12	36
	445	2019-01-15 11:06:24.81	-582	977	-1740	-1	0	-36	-41	-27	-14	34
	446	2019-01-15 11:06:24.82	-582	960	-1736	0	-10	-35	-42	-25	-17	33
	447	2019-01-15 11:06:24.83	-584	959	-1730	3	-19	-32	-34	-18	-16	26
	448	2019-01-15 11:06:24.84	-591	946	-1710	4	-20	-24	-25	-16	-9	20
	449	2019-01-15 11:06:24.85	-594	941	-1709	7	-14	-13	-25	-21	-4	23
	450	2019-01-15 11:06:24.86	-587	945	-1699	8	-6	0	-32	-24	-8	28
	451	2019-01-15 11:06:24.87	-576	950	-1706	6	2	11	-33	-28	-5	30
	452	2019-01-15 11:06:24.88	-574	969	-1715	3	8	16	-26	-28	2	27
	453	2019-01-15 11:06:24.89	-576	981	-1730	0	9	16	-28	-24	-4	26
	454	2019-01-15 11:06:24.90	-575	993	-1740	-5	8	10	-30	-23	-7	26
	455	2019-01-15 11:06:24.91	-564	987	-1736	-4	1	3	-26	-26	0	26
	456	2019-01-15 11:06:24.92	-569	977	-1739	-5	-9	-6	-28	-32	4	30
	457	2019-01-15 11:06:24.93	-569	977	-1732	-2	-20	-9	-33	-32	-1	32
	458	2019-01-15 11:06:24.94	-561	964	-1727	-3	-21	-6	-34	-29	-5	31
	459	2019-01-15 11:06:24.95	-565	949	-1722	-5	-22	-4	-31	-24	-7	27
	460	2019-01-15 11:06:24.96	-572	947	-1706	-1	-24	5	-20	-17	-3	18
	461	2019-01-15 11:06:24.97	-570	932	-1703	2	-20	12	-16	-12	-4	14
	462	2019-01-15 11:06:24.98	-586	945	-1714	4	-17	19	-21	-18	-3	19
	463	2019-01-15 11:06:24.99	-581	955	-1721	2	-15	24	-25	-24	-1	24
	464	2019-01-15 11:06:25.00	-585	968	-1714	-6	-16	25	-29	-26	-3	27
	465	2019-01-15 11:06:25.01	-588	976	-1719	-6	-12	18	-38	-21	-17	29
	466	2019-01-15 11:06:25.02	-581	994	-1730	-8	-16	7	-42	-16	-26	29
	467	2019-01-15 11:06:25.03	-585	991	-1737	-10	-25	-4	-42	-20	-22	31
	468	2019-01-15 11:06:25.04	-593	992	-1729	-12	-24	-13	-32	-21	-11	26
	469	2019-01-15 11:06:25.05	-591	989	-1732	-9	-26	-18	-26	-19	-7	22
	470	2019-01-15 11:06:25.06	-592	979	-1728	-8	-28	-22	-26	-20	-6	23
	471	2019-01-15 11:06:25.07	-591	959	-1723	-15	-26	-18	-33	-27	-6	30
	472	2019-01-15 11:06:25.08	-600	962	-1712	-20	-18	-14	-31	-29	-2	30
	473	2019-01-15 11:06:25.09	-589	946	-1709	-24	-11	-4	-29	-30	1	29
	474	2019-01-15 11:06:25.10	-589	946	-1711	-23	-10	5	-23	-22	-1	22
	475	2019-01-15 11:06:25.11	-588	960	-1717	-27	-6	19	-30	-18	-12	24
	476	2019-01-15 11:06:25.12	-582	976	-1718	-31	-6	20	-35	-15	-20	25
	477	2019-01-15 11:06:25.13	-581	994	-1718	-31	-5	16	-39	-26	-13	32
	478	2019-01-15 11:06:25.14	-579	998	-1717	-26	-7	11	-47	-29	-18	38
	479	2019-01-15 11:06:25.15	-575	1002	-1716	-18	-9	-1	-48	-30	-18	39
	480	2019-01-15 11:06:25.16	-581	1001	-1723	-12	-11	-9	-36	-26	-10	31
	481	2019-01-15 11:06:25.17	-588	984	-1717	-4	-15	-18	-34	-29	-5	31
	482	2019-01-15 11:06:25.18	-583	980	-1712	3	-15	-21	-34	-30	-4	32
	483	2019-01-15 11:06:25.19	-593	972	-1710	3	-12	-23	-36	-26	-10	31
	484	2019-01-15 11:06:25.20	-590	966	-1701	-1	-9	-19	-36	-25	-11	30
	485	2019-01-15 11:06:25.21	-581	968	-1697	-3	0	-15	-27	-23	-4	25
	486	2019-01-15 11:06:25.22	-594	969	-1713	-1	-1	-14	-22	-23	1	22
	487	2019-01-15 11:06:25.23	-592	962	-1713	-2	8	-9	-24	-23	-1	23
	488	2019-01-15 11:06:25.24	-592	975	-1707	-1	7	-8	-26	-19	-7	22
	489	2019-01-15 11:06:25.25	-593	982	-1713	0	10	-13	-31	-23	-8	27
	490	2019-01-15 11:06:25.26	-593	985	-1719	-3	11	-16	-36	-24	-12	30
	491	2019-01-15 11:06:25.27	-590	984	-1730	-6	4	-20	-34	-22	-12	28
	492	2019-01-15 11:06:25.28	-591	975	-1751	-13	-2	-20	-33	-18	-15	25
	493	2019-01-15 11:06:25.29	-592	969	-1736	-20	-10	-18	-38	-22	-16	30
	494	2019-01-15 11:06:25.30	-590	962	-1716	-27	-15	-14	-38	-27	-11	32
	495	2019-01-15 11:06:25.31	-588	953	-1703	-29	-16	-6	-35	-28	-7	31
	496	2019-01-15 11:06:25.32	-580	955	-1696	-20	-7	1	-27	-22	-5	24
	497	2019-01-15 11:06:25.33	-588	958	-1693	-9	-1	7	-22	-19	-3	20
	498	2019-01-15 11:06:25.34	-596	974	-1699	3	7	11	-25	-25	0	25
	499	2019-01-15 11:06:25.35	-599	977	-1713	5	13	9	-31	-26	-5	28
	500	2019-01-15 11:06:25.36	-588	988	-1721	7	13	7	-28	-22	-6	25
	501	2019-01-15 11:06:25.37	-582	1000	-1741	5	9	1	-22	-19	-3	20
	502	2019-01-15 11:06:25.38	-591	1003	-1734	-2	6	-6	-22	-25	3	23
	503	2019-01-15 11:06:25.39	-581	999	-1729	-5	-1	-10	-23	-25	2	24
	504	2019-01-15 11:06:25.40	-572	983	-1732	-3	-7	-17	-30	-27	-3	28
	505	2019-01-15 11:06:25.41	-592	974	-1712	0	-9	-19	-38	-32	-6	35
	506	2019-01-15 11:06:25.42	-583	969	-1711	7	-9	-16	-43	-33	-10	38
	507	2019-01-15 11:06:25.43	-582	967	-1697	9	3	-15	-39	-31	-8	35
	508	2019-01-15 11:06:25.44	-582	960	-1709	14	10	-12	-34	-25	-9	29
	509	2019-01-15 11:06:25.45	-583	970	-1710	6	18	-8	-30	-23	-7	26
	510	2019-01-15 11:06:25.46	-591	972	-1715	-2	25	-8	-37	-18	-19	27
	511	2019-01-15 11:06:25.47	-583	973	-1724	-9	25	-10	-41	-17	-24	29
	512	2019-01-15 11:06:25.48	-585	978	-1725	-10	23	-10	-43	-16	-27	29
	513	2019-01-15 11:06:25.49	-583	984	-1726	-11	16	-19	-43	-17	-26	30
	514	2019-01-15 11:06:25.50	-583	978	-1725	-7	10	-24	-46	-18	-28	32
	515	2019-01-15 11:06:25.51	-590	975	-1718	-9	-1	-26	-38	-15	-23	26
	516	2019-01-15 11:06:25.52	-576	967	-1718	-9	-3	-23	-37	-21	-16	29
	517	2019-01-15 11:06:25.53	-571	957	-1719	-11	-1	-20	-36	-19	-17	27
	518	2019-01-15 11:06:25.54	-566	956	-1702	-9	3	-15	-36	-21	-15	28
	519	2019-01-15 11:06:25.55	-571	954	-1701	-5	8	-9	-35	-17	-18	26
	520	2019-01-15 11:06:25.56	-575	963	-1711	0	13	-3	-34	-18	-16	26
	521	2019-01-15 11:06:25.57	-581	969	-1713	2	18	1	-39	-23	-16	31
	522	2019-01-15 11:06:25.58	-566	982	-1716	1	22	-2	-43	-24	-19	33
	523	2019-01-15 11:06:25.59	-579	974	-1734	2	26	-8	-46	-25	-21	35
	524	2019-01-15 11:06:25.60	-570	996	-1741	-1	22	-17	-56	-35	-21	45
	525	2019-01-15 11:06:25.61	-567	1002	-1731	-12	21	-27	-47	-25	-22	36
	526	2019-01-15 11:06:25.62	-565	1008	-1730	-27	10	-40	-47	-24	-23	35
	527	2019-01-15 11:06:25.63	-584	997	-1728	-34	-3	-53	-45	-26	-19	35
	528	2019-01-15 11:06:25.64	-586	973	-1731	-28	-11	-56	-32	-20	-12	26
	529	2019-01-15 11:06:25.65	-585	964	-1724	-9	-19	-54	-25	-15	-10	20
	530	2019-01-15 11:06:25.66	-581	959	-1710	9	-16	-43	-24	-13	-11	18
	531	2019-01-15 11:06:25.67	-580	953	-1714	30	-10	-32	-19	-10	-9	14
	532	2019-01-15 11:06:25.68	-578	958	-1710	40	-4	-21	-24	-11	-13	17
	533	2019-01-15 11:06:25.69	-575	952	-1717	37	6	-12	-31	-13	-18	22
	534	2019-01-15 11:06:25.70	-576	963	-1717	33	9	-5	-32	-10	-22	21
	535	2019-01-15 11:06:25.71	-577	966	-1722	24	10	-2	-30	-14	-16	22
	536	2019-01-15 11:06:25.72	-574	971	-1733	13	9	-2	-30	-17	-13	23
	537	2019-01-15 11:06:25.73	-574	961	-1727	5	3	-5	-33	-20	-13	26
	538	2019-01-15 11:06:25.74	-579	967	-1727	-2	-4	-5	-41	-21	-20	31
	539	2019-01-15 11:06:25.75	-583	964	-1726	-4	-9	-5	-39	-21	-18	30
	540	2019-01-15 11:06:25.76	-584	963	-1709	-3	-8	-6	-38	-22	-16	30
	541	2019-01-15 11:06:25.77	-583	961	-1706	1	-8	-3	-32	-23	-9	27
	542	2019-01-15 11:06:25.78	-576	958	-1708	7	-3	-2	-31	-20	-11	25
	543	2019-01-15 11:06:25.79	-584	963	-1700	10	-1	1	-31	-23	-8	27
	544	2019-01-15 11:06:25.80	-584	964	-1721	11	0	2	-35	-22	-13	28
	545	2019-01-15 11:06:25.81	-583	973	-1734	7	1	2	-34	-18	-16	26
	546	2019-01-15 11:06:25.82	-590	975	-1733	-1	-4	-1	-28	-16	-12	22
	547	2019-01-15 11:06:25.83	-583	973	-1729	-7	-15	-4	-22	-13	-9	17
	548	2019-01-15 11:06:25.84	-583	972	-1725	-12	-16	-7	-28	-16	-12	22
	549	2019-01-15 11:06:25.85	-568	972	-1722	-16	-15	-8	-36	-24	-12	30
	550	2019-01-15 11:06:25.86	-573	969	-1718	-13	-17	-15	-44	-31	-13	37
	551	2019-01-15 11:06:25.87	-586	969	-1721	-5	-14	-17	-46	-35	-11	40
	552	2019-01-15 11:06:25.88	-586	964	-1718	-4	-12	-19	-42	-30	-12	36
	553	2019-01-15 11:06:25.89	-585	960	-1717	-4	-7	-17	-33	-18	-15	25
	554	2019-01-15 11:06:25.90	-584	961	-1717	-2	-5	-15	-36	-16	-20	26
	555	2019-01-15 11:06:25.91	-598	953	-1730	-7	-3	-13	-47	-22	-25	34
	556	2019-01-15 11:06:25.92	-595	961	-1728	-12	-1	-11	-51	-25	-26	38
	557	2019-01-15 11:06:25.93	-589	962	-1728	-20	-8	-10	-48	-32	-16	40
	558	2019-01-15 11:06:25.94	-582	966	-1715	-22	-10	-8	-45	-34	-11	39
	559	2019-01-15 11:06:25.95	-586	965	-1721	-19	-12	-5	-33	-29	-4	31
	560	2019-01-15 11:06:25.96	-591	974	-1729	-16	-17	-4	-37	-30	-7	33
	561	2019-01-15 11:06:25.97	-578	971	-1725	-11	-17	-3	-32	-36	4	34
	562	2019-01-15 11:06:25.98	-578	977	-1720	-11	-16	-1	-27	-34	7	30
	563	2019-01-15 11:06:25.99	-581	969	-1708	-12	-13	1	-24	-28	4	26
	564	2019-01-15 11:06:26.00	-579	976	-1709	-11	-8	-2	-30	-23	-7	26
	565	2019-01-15 11:06:26.01	-584	975	-1718	-6	0	-8	-38	-29	-9	33
	566	2019-01-15 11:06:26.02	-584	977	-1722	-5	-1	-13	-30	-21	-9	25
	567	2019-01-15 11:06:26.03	-597	965	-1730	-5	-6	-16	-29	-19	-10	24
	568	2019-01-15 11:06:26.04	-591	966	-1718	-5	-7	-17	-29	-20	-9	24
	569	2019-01-15 11:06:26.05	-585	980	-1718	-6	-9	-20	-29	-21	-8	25
	570	2019-01-15 11:06:26.06	-587	975	-1712	-3	-13	-21	-29	-17	-12	23
	571	2019-01-15 11:06:26.07	-586	977	-1717	-9	-9	-22	-32	-21	-11	26
	572	2019-01-15 11:06:26.08	-591	975	-1717	-13	-7	-24	-35	-22	-13	28
	573	2019-01-15 11:06:26.09	-582	977	-1723	-15	1	-28	-37	-20	-17	28
	574	2019-01-15 11:06:26.10	-583	978	-1716	-16	2	-32	-42	-23	-19	32
	575	2019-01-15 11:06:26.11	-578	979	-1729	-14	1	-37	-53	-26	-27	39
	576	2019-01-15 11:06:26.12	-606	978	-1732	-14	-8	-43	-61	-28	-33	44
	577	2019-01-15 11:06:26.13	-589	962	-1713	-15	-10	-41	-57	-30	-27	43
	578	2019-01-15 11:06:26.14	-583	956	-1720	-13	-12	-34	-48	-33	-15	40
	579	2019-01-15 11:06:26.15	-585	947	-1722	-9	-19	-27	-40	-32	-8	36
	580	2019-01-15 11:06:26.16	-581	947	-1697	-6	-16	-12	-36	-27	-9	31
	581	2019-01-15 11:06:26.17	-580	952	-1698	-2	-14	1	-31	-22	-9	26
	582	2019-01-15 11:06:26.18	-584	955	-1706	3	-6	11	-32	-21	-11	26
	583	2019-01-15 11:06:26.19	-586	953	-1714	5	-3	17	-40	-24	-16	32
	584	2019-01-15 11:06:26.20	-585	966	-1717	1	-4	23	-49	-21	-28	35
	585	2019-01-15 11:06:26.21	-589	980	-1729	0	6	19	-52	-18	-34	35
	586	2019-01-15 11:06:26.22	-591	997	-1734	-5	4	13	-46	-18	-28	32
	587	2019-01-15 11:06:26.23	-595	996	-1736	-7	-1	3	-39	-17	-22	28
	588	2019-01-15 11:06:26.24	-598	1003	-1742	-5	-6	-5	-36	-16	-20	26
	589	2019-01-15 11:06:26.25	-589	1004	-1738	-8	-12	-16	-34	-16	-18	25
	590	2019-01-15 11:06:26.26	-597	986	-1722	-8	-16	-21	-32	-13	-19	22
	591	2019-01-15 11:06:26.27	-595	973	-1714	-2	-18	-22	-24	-10	-14	17
	592	2019-01-15 11:06:26.28	-596	961	-1703	-1	-14	-20	-28	-11	-17	19
	593	2019-01-15 11:06:26.29	-598	960	-1698	-1	-11	-14	-24	-11	-13	17
	594	2019-01-15 11:06:26.30	-583	950	-1694	2	-7	-7	-22	-9	-13	15
	595	2019-01-15 11:06:26.31	-598	959	-1694	5	-1	0	-23	-7	-16	15
	596	2019-01-15 11:06:26.32	-593	958	-1702	8	7	2	-26	-10	-16	18
	597	2019-01-15 11:06:26.33	-594	969	-1705	6	10	2	-30	-10	-20	20
	598	2019-01-15 11:06:26.34	-599	981	-1722	8	12	-3	-35	-20	-15	27
	599	2019-01-15 11:06:26.35	-600	981	-1731	13	5	-12	-30	-26	-4	28
	600	2019-01-15 11:06:26.36	-602	983	-1731	16	0	-14	-23	-24	1	23
	601	2019-01-15 11:06:26.37	-605	988	-1737	12	-1	-18	-30	-24	-6	27
	602	2019-01-15 11:06:26.38	-598	991	-1727	5	-6	-22	-30	-22	-8	26
	603	2019-01-15 11:06:26.39	-581	980	-1724	-3	-7	-25	-31	-18	-13	24
	604	2019-01-15 11:06:26.40	-574	974	-1706	-9	-2	-29	-31	-19	-12	25
	605	2019-01-15 11:06:26.41	-566	958	-1699	-8	3	-29	-35	-25	-10	30
	606	2019-01-15 11:06:26.42	-585	961	-1706	0	2	-28	-39	-29	-10	34
	607	2019-01-15 11:06:26.43	-582	957	-1716	9	6	-19	-28	-18	-10	23
	608	2019-01-15 11:06:26.44	-581	956	-1723	8	3	-19	-26	-18	-8	22
	609	2019-01-15 11:06:26.45	-583	956	-1727	2	2	-16	-24	-15	-9	19
	610	2019-01-15 11:06:26.46	-587	959	-1726	-2	-6	-13	-28	-17	-11	22
	611	2019-01-15 11:06:26.47	-596	956	-1734	-8	-11	-8	-29	-20	-9	24
	612	2019-01-15 11:06:26.48	-590	961	-1722	-13	-11	-5	-42	-32	-10	37
	613	2019-01-15 11:06:26.49	-599	962	-1716	-11	-9	-1	-52	-36	-16	44
	614	2019-01-15 11:06:26.50	-595	967	-1718	-9	-10	0	-51	-33	-18	42
	615	2019-01-15 11:06:26.51	-594	971	-1720	-6	-10	-2	-41	-28	-13	34
	616	2019-01-15 11:06:26.52	-581	974	-1707	0	-8	-3	-36	-31	-5	33
	617	2019-01-15 11:06:26.53	-589	975	-1717	1	-8	-9	-35	-35	0	35
	618	2019-01-15 11:06:26.54	-584	974	-1720	2	-8	-15	-39	-39	0	39
	619	2019-01-15 11:06:26.55	-589	967	-1725	4	-11	-20	-41	-38	-3	39
	620	2019-01-15 11:06:26.56	-581	966	-1726	6	-12	-22	-42	-32	-10	37
	621	2019-01-15 11:06:26.57	-585	967	-1729	1	-16	-25	-43	-27	-16	35
	622	2019-01-15 11:06:26.58	-590	961	-1729	-4	-17	-22	-44	-29	-15	36
	623	2019-01-15 11:06:26.59	-600	951	-1726	-9	-19	-21	-33	-27	-6	30
	624	2019-01-15 11:06:26.60	-589	952	-1710	-12	-20	-14	-29	-24	-5	26
	625	2019-01-15 11:06:26.61	-595	958	-1707	-8	-11	-13	-27	-17	-10	22
	626	2019-01-15 11:06:26.62	-590	971	-1711	1	-1	-15	-31	-18	-13	24
	627	2019-01-15 11:06:26.63	-593	965	-1711	8	7	-19	-36	-22	-14	29
	628	2019-01-15 11:06:26.64	-587	963	-1733	13	11	-19	-43	-25	-18	34
	629	2019-01-15 11:06:26.65	-590	958	-1740	11	8	-19	-47	-24	-23	35
	630	2019-01-15 11:06:26.66	-584	956	-1737	4	-3	-15	-52	-24	-28	38
	631	2019-01-15 11:06:26.67	-599	958	-1728	-5	-9	-13	-54	-23	-31	38
	632	2019-01-15 11:06:26.68	-584	961	-1724	-9	-16	-9	-53	-22	-31	37
	633	2019-01-15 11:06:26.69	-583	953	-1729	-13	-27	-11	-51	-25	-26	38
	634	2019-01-15 11:06:26.70	-592	958	-1703	-14	-29	-10	-45	-23	-22	34
	635	2019-01-15 11:06:26.71	-586	956	-1695	-17	-26	-10	-36	-24	-12	30
	636	2019-01-15 11:06:26.72	-587	947	-1711	-9	-21	-9	-34	-26	-8	30
	637	2019-01-15 11:06:26.73	-612	951	-1718	4	-14	-5	-35	-33	-2	34
	638	2019-01-15 11:06:26.74	-605	950	-1710	6	-12	2	-35	-32	-3	33
	639	2019-01-15 11:06:26.75	-608	953	-1713	7	-10	9	-35	-29	-6	32
	640	2019-01-15 11:06:26.76	-598	963	-1723	5	-6	10	-36	-29	-7	32
	641	2019-01-15 11:06:26.77	-599	966	-1722	1	-8	10	-32	-24	-8	28
	642	2019-01-15 11:06:26.78	-591	967	-1724	-5	-3	7	-37	-27	-10	32
	643	2019-01-15 11:06:26.79	-595	973	-1738	-10	-4	-4	-37	-28	-9	32
	644	2019-01-15 11:06:26.80	-597	972	-1731	-11	-10	-7	-35	-31	-4	33
	645	2019-01-15 11:06:26.81	-597	959	-1740	-12	-20	-9	-22	-29	7	25
	646	2019-01-15 11:06:26.82	-607	963	-1731	-11	-27	-9	-11	-25	14	18
	647	2019-01-15 11:06:26.83	-602	965	-1722	-12	-31	-7	-3	-18	15	10
	648	2019-01-15 11:06:26.84	-607	958	-1705	-11	-31	-1	-4	-18	14	11
	649	2019-01-15 11:06:26.85	-604	951	-1700	-9	-26	3	-6	-18	12	12
	650	2019-01-15 11:06:26.86	-608	952	-1704	-9	-18	10	0	-14	14	7
	651	2019-01-15 11:06:26.87	-604	955	-1699	-8	-6	14	3	-13	16	5
	652	2019-01-15 11:06:26.88	-599	955	-1698	-6	3	16	6	-11	17	2
	653	2019-01-15 11:06:26.89	-605	969	-1712	-4	4	15	-4	-12	8	8
	654	2019-01-15 11:06:26.90	-592	975	-1722	-5	7	8	-19	-21	2	20
	655	2019-01-15 11:06:26.91	-596	977	-1724	-6	7	1	-23	-28	5	25
	656	2019-01-15 11:06:26.92	-602	974	-1726	-5	5	-8	-22	-26	4	24
	657	2019-01-15 11:06:26.93	-597	969	-1730	-4	-2	-14	-24	-26	2	25
	658	2019-01-15 11:06:26.94	-588	968	-1735	-6	-10	-20	-22	-28	6	25
	659	2019-01-15 11:06:26.95	-592	960	-1712	-11	-12	-20	-16	-30	14	23
	660	2019-01-15 11:06:26.96	-601	952	-1717	-12	-16	-18	-17	-30	13	23
	661	2019-01-15 11:06:26.97	-606	949	-1706	-16	-11	-13	-21	-32	11	26
	662	2019-01-15 11:06:26.98	-608	953	-1701	-22	-1	-6	-21	-31	10	26
	663	2019-01-15 11:06:26.99	-607	957	-1708	-23	2	1	-17	-28	11	22
	664	2019-01-15 11:06:27.00	-605	954	-1717	-24	6	10	-11	-26	15	18
	665	2019-01-15 11:06:27.01	-594	966	-1705	-26	10	13	-8	-23	15	15
	666	2019-01-15 11:06:27.02	-580	975	-1715	-29	12	12	-9	-18	9	13
	667	2019-01-15 11:06:27.03	-584	985	-1713	-26	14	2	-19	-21	2	20
	668	2019-01-15 11:06:27.04	-597	982	-1720	-23	6	-6	-23	-23	0	23
	669	2019-01-15 11:06:27.05	-588	973	-1733	-13	-2	-14	-25	-27	2	26
	670	2019-01-15 11:06:27.06	-591	979	-1723	-6	-11	-21	-25	-28	3	26
	671	2019-01-15 11:06:27.07	-592	963	-1708	0	-8	-24	-21	-27	6	24
	672	2019-01-15 11:06:27.08	-597	969	-1711	9	-6	-24	-20	-21	1	20
	673	2019-01-15 11:06:27.09	-594	967	-1711	11	3	-22	-23	-19	-4	21
	674	2019-01-15 11:06:27.10	-598	965	-1713	6	10	-17	-25	-21	-4	23
	675	2019-01-15 11:06:27.11	-599	962	-1715	1	13	-12	-30	-22	-8	26
	676	2019-01-15 11:06:27.12	-599	963	-1713	-14	18	-5	-29	-18	-11	23
	677	2019-01-15 11:06:27.13	-593	961	-1716	-20	15	-1	-36	-22	-14	29
	678	2019-01-15 11:06:27.14	-590	969	-1722	-27	16	2	-29	-20	-9	24
	679	2019-01-15 11:06:27.15	-587	975	-1721	-32	13	-2	-28	-16	-12	22
	680	2019-01-15 11:06:27.16	-584	977	-1720	-26	12	-10	-21	-12	-9	16
	681	2019-01-15 11:06:27.17	-589	982	-1717	-18	13	-17	-23	-10	-13	16
	682	2019-01-15 11:06:27.18	-595	987	-1729	-14	10	-23	-17	-5	-12	11
	683	2019-01-15 11:06:27.19	-595	969	-1731	-13	2	-26	-24	-9	-15	16
	684	2019-01-15 11:06:27.20	-591	957	-1729	-12	-1	-20	-20	-11	-9	15
	685	2019-01-15 11:06:27.21	-587	954	-1719	-13	-4	-13	-25	-14	-11	19
	686	2019-01-15 11:06:27.22	-588	949	-1711	-13	-3	-1	-19	-17	-2	18
	687	2019-01-15 11:06:27.23	-581	959	-1702	-18	-2	9	-16	-19	3	17
	688	2019-01-15 11:06:27.24	-584	963	-1700	-21	2	16	-19	-29	10	24
	689	2019-01-15 11:06:27.25	-579	979	-1699	-19	6	14	-24	-23	-1	23
	690	2019-01-15 11:06:27.26	-593	988	-1716	-11	10	6	-37	-25	-12	31
	691	2019-01-15 11:06:27.27	-589	1002	-1718	-5	8	-5	-38	-21	-17	29
	692	2019-01-15 11:06:27.28	-600	997	-1738	-1	1	-17	-42	-27	-15	34
	693	2019-01-15 11:06:27.29	-596	993	-1741	-3	-7	-27	-41	-27	-14	34
	694	2019-01-15 11:06:27.30	-595	979	-1732	-3	-20	-31	-39	-26	-13	32
	695	2019-01-15 11:06:27.31	-600	959	-1726	-5	-28	-28	-33	-20	-13	26
	696	2019-01-15 11:06:27.32	-595	959	-1715	-8	-31	-14	-28	-20	-8	24
	697	2019-01-15 11:06:27.33	-591	949	-1692	-17	-21	-3	-31	-22	-9	26
	698	2019-01-15 11:06:27.34	-590	952	-1690	-17	-15	8	-37	-28	-9	32
	699	2019-01-15 11:06:27.35	-593	954	-1693	-10	-4	12	-36	-29	-7	32
	700	2019-01-15 11:06:27.36	-584	962	-1703	-9	6	17	-28	-27	-1	27
	701	2019-01-15 11:06:27.37	-588	982	-1705	-6	13	15	-25	-23	-2	24
	702	2019-01-15 11:06:27.38	-596	992	-1721	-3	19	10	-29	-26	-3	27
	703	2019-01-15 11:06:27.39	-587	1003	-1735	-1	14	-1	-31	-23	-8	27
	704	2019-01-15 11:06:27.40	-590	1002	-1739	-1	4	-11	-35	-23	-12	29
	705	2019-01-15 11:06:27.41	-596	992	-1737	-8	-2	-19	-39	-20	-19	29
	706	2019-01-15 11:06:27.42	-598	978	-1725	-10	-9	-23	-42	-21	-21	31
	707	2019-01-15 11:06:27.43	-586	974	-1720	-12	-14	-25	-42	-20	-22	31
	708	2019-01-15 11:06:27.44	-597	962	-1717	-14	-15	-19	-37	-17	-20	27
	709	2019-01-15 11:06:27.45	-590	960	-1713	-13	-12	-12	-32	-21	-11	26
	710	2019-01-15 11:06:27.46	-598	963	-1708	-10	-7	-2	-27	-22	-5	24
	711	2019-01-15 11:06:27.47	-593	958	-1700	-6	-5	5	-24	-25	1	24
	712	2019-01-15 11:06:27.48	-596	973	-1701	0	-3	10	-30	-26	-4	28
	713	2019-01-15 11:06:27.49	-594	981	-1709	5	-3	12	-33	-27	-6	30
	714	2019-01-15 11:06:27.50	-590	986	-1712	11	-6	7	-26	-23	-3	24
	715	2019-01-15 11:06:27.51	-583	996	-1707	15	-7	1	-27	-17	-10	22
	716	2019-01-15 11:06:27.52	-587	1002	-1717	19	-7	-9	-30	-20	-10	25
	717	2019-01-15 11:06:27.53	-591	988	-1715	21	-8	-20	-40	-29	-11	34
	718	2019-01-15 11:06:27.54	-595	974	-1714	25	-10	-25	-40	-30	-10	35
	719	2019-01-15 11:06:27.55	-602	950	-1711	21	-11	-26	-37	-25	-12	31
	720	2019-01-15 11:06:27.56	-604	950	-1722	18	-10	-21	-40	-30	-10	35
	721	2019-01-15 11:06:27.57	-604	940	-1719	11	-13	-7	-32	-28	-4	30
	722	2019-01-15 11:06:27.58	-604	950	-1705	0	-12	3	-33	-27	-6	30
	723	2019-01-15 11:06:27.59	-591	958	-1702	-6	-5	10	-32	-23	-9	27
	724	2019-01-15 11:06:27.60	-587	973	-1705	-7	-4	9	-37	-29	-8	33
	725	2019-01-15 11:06:27.61	-602	971	-1719	-3	3	7	-38	-32	-6	35
	726	2019-01-15 11:06:27.62	-593	982	-1718	2	2	1	-43	-39	-4	41
	727	2019-01-15 11:06:27.63	-588	982	-1719	3	6	-11	-47	-39	-8	43
	728	2019-01-15 11:06:27.64	-595	977	-1730	6	0	-19	-42	-36	-6	39
	729	2019-01-15 11:06:27.65	-599	972	-1734	5	-11	-22	-35	-29	-6	32
	730	2019-01-15 11:06:27.66	-598	951	-1739	5	-18	-16	-29	-25	-4	27
	731	2019-01-15 11:06:27.67	-592	953	-1720	3	-23	-9	-29	-24	-5	26
	732	2019-01-15 11:06:27.68	-594	948	-1700	2	-21	0	-37	-32	-5	34
	733	2019-01-15 11:06:27.69	-594	951	-1709	8	-8	6	-38	-29	-9	33
	734	2019-01-15 11:06:27.70	-601	957	-1712	16	0	15	-40	-32	-8	36
	735	2019-01-15 11:06:27.71	-599	966	-1713	17	8	19	-35	-25	-10	30
	736	2019-01-15 11:06:27.72	-594	973	-1712	19	15	19	-30	-29	-1	29
	737	2019-01-15 11:06:27.73	-593	974	-1715	14	17	17	-22	-24	2	23
	738	2019-01-15 11:06:27.74	-593	972	-1735	15	-2	4	-25	-27	2	26
	739	2019-01-15 11:06:27.75	-597	986	-1733	7	-13	-3	-32	-27	-5	29
	740	2019-01-15 11:06:27.76	-600	990	-1729	3	-18	-12	-33	-26	-7	29
	741	2019-01-15 11:06:27.77	-590	988	-1726	-6	-21	-23	-32	-20	-12	26
	742	2019-01-15 11:06:27.78	-597	964	-1716	-8	-21	-28	-24	-16	-8	20
	743	2019-01-15 11:06:27.79	-586	957	-1711	-9	-11	-26	-26	-20	-6	23
	744	2019-01-15 11:06:27.80	-598	950	-1702	-6	2	-20	-22	-17	-5	19
	745	2019-01-15 11:06:27.81	-594	954	-1700	-1	12	-14	-28	-13	-15	20
	746	2019-01-15 11:06:27.82	-588	954	-1702	3	15	-8	-37	-13	-24	25
	747	2019-01-15 11:06:27.83	-591	951	-1716	8	22	-2	-42	-17	-25	29
	748	2019-01-15 11:06:27.84	-593	958	-1709	11	18	-3	-41	-23	-18	32
	749	2019-01-15 11:06:27.85	-583	972	-1733	10	13	-2	-46	-25	-21	35
	750	2019-01-15 11:06:27.86	-585	980	-1730	8	6	-4	-54	-42	-12	48
	751	2019-01-15 11:06:27.87	-589	987	-1739	3	-7	-13	-58	-48	-10	53
	752	2019-01-15 11:06:27.88	-589	978	-1729	2	-17	-17	-49	-40	-9	44
	753	2019-01-15 11:06:27.89	-593	976	-1740	-5	-19	-23	-45	-41	-4	43
	754	2019-01-15 11:06:27.90	-585	967	-1729	-8	-37	-26	-47	-49	2	48
	755	2019-01-15 11:06:27.91	-584	955	-1702	-11	-34	-27	-60	-61	1	60
	756	2019-01-15 11:06:27.92	-589	937	-1688	-10	-16	-28	-71	-72	1	71
	757	2019-01-15 11:06:27.93	-591	939	-1683	-3	-9	-21	-74	-72	-2	73
	758	2019-01-15 11:06:27.94	-601	933	-1714	1	-3	-14	-71	-69	-2	70
	759	2019-01-15 11:06:27.95	-609	940	-1719	3	-1	1	-69	-68	-1	68
	760	2019-01-15 11:06:27.96	-593	958	-1720	-2	-1	12	-65	-68	3	66
	761	2019-01-15 11:06:27.97	-594	959	-1719	-4	4	15	-71	-67	-4	69
	762	2019-01-15 11:06:27.98	-597	980	-1737	-4	4	14	-60	-66	6	63
	763	2019-01-15 11:06:27.99	-593	978	-1741	-3	-2	6	-59	-60	1	59
	764	2019-01-15 11:06:28.00	-590	979	-1724	-6	-7	-1	-50	-55	5	52
	765	2019-01-15 11:06:28.01	-598	969	-1721	-8	-9	-10	-52	-54	2	53
	766	2019-01-15 11:06:28.02	-605	960	-1722	-10	-12	-9	-47	-43	-4	45
	767	2019-01-15 11:06:28.03	-607	959	-1719	-11	-14	-8	-46	-36	-10	41
	768	2019-01-15 11:06:28.04	-608	942	-1721	-10	-15	-6	-42	-34	-8	38
	769	2019-01-15 11:06:28.05	-605	951	-1712	-14	-20	2	-42	-34	-8	38
	770	2019-01-15 11:06:28.06	-602	949	-1700	-30	-14	7	-45	-39	-6	42
	771	2019-01-15 11:06:28.07	-605	965	-1719	-40	-11	13	-42	-38	-4	40
	772	2019-01-15 11:06:28.08	-594	976	-1710	-44	-12	13	-45	-38	-7	41
	773	2019-01-15 11:06:28.09	-589	986	-1703	-41	-2	10	-47	-40	-7	43
	774	2019-01-15 11:06:28.10	-595	997	-1711	-25	6	0	-51	-36	-15	43
	775	2019-01-15 11:06:28.11	-591	1013	-1713	-12	12	-10	-51	-30	-21	40
	776	2019-01-15 11:06:28.12	-583	1001	-1718	2	18	-22	-47	-33	-14	40
	777	2019-01-15 11:06:28.13	-592	989	-1718	13	14	-27	-38	-35	-3	36
	778	2019-01-15 11:06:28.14	-598	961	-1731	23	12	-30	-25	-31	6	28
	779	2019-01-15 11:06:28.15	-605	958	-1735	28	6	-19	-23	-28	5	25
	780	2019-01-15 11:06:28.16	-610	941	-1729	26	-3	-7	-28	-27	-1	27
	781	2019-01-15 11:06:28.17	-592	929	-1712	19	-6	10	-32	-30	-2	31
	782	2019-01-15 11:06:28.18	-596	934	-1713	14	-3	26	-30	-31	1	30
	783	2019-01-15 11:06:28.19	-584	950	-1709	8	-2	36	-26	-28	2	27
	784	2019-01-15 11:06:28.20	-589	959	-1707	-2	3	43	-24	-22	-2	23
	785	2019-01-15 11:06:28.21	-591	981	-1705	-7	12	33	-28	-25	-3	26
	786	2019-01-15 11:06:28.22	-576	992	-1724	-7	19	18	-38	-33	-5	35
	787	2019-01-15 11:06:28.23	-594	1008	-1729	-4	17	3	-38	-33	-5	35
	788	2019-01-15 11:06:28.24	-585	1009	-1736	-2	6	-17	-31	-30	-1	30
	789	2019-01-15 11:06:28.25	-595	998	-1742	2	-2	-34	-34	-32	-2	33
	790	2019-01-15 11:06:28.26	-593	988	-1730	0	-10	-45	-39	-32	-7	35
	791	2019-01-15 11:06:28.27	-584	981	-1725	-6	-13	-51	-39	-31	-8	35
	792	2019-01-15 11:06:28.28	-582	964	-1714	-10	-11	-53	-32	-27	-5	29
	793	2019-01-15 11:06:28.29	-584	948	-1717	-18	-12	-49	-31	-27	-4	29
	794	2019-01-15 11:06:28.30	-593	949	-1705	-21	-4	-43	-33	-29	-4	31
	795	2019-01-15 11:06:28.31	-586	951	-1699	-27	2	-34	-35	-33	-2	34
	796	2019-01-15 11:06:28.32	-591	955	-1703	-25	7	-27	-40	-34	-6	37
	797	2019-01-15 11:06:28.33	-585	961	-1708	-13	14	-25	-38	-35	-3	36
	798	2019-01-15 11:06:28.34	-588	956	-1719	-5	10	-21	-36	-39	3	37
	799	2019-01-15 11:06:28.35	-599	968	-1727	4	9	-18	-37	-39	2	38
	800	2019-01-15 11:06:28.36	-583	970	-1731	9	9	-18	-43	-38	-5	40
	801	2019-01-15 11:06:28.37	-587	972	-1728	14	8	-20	-43	-38	-5	40
	802	2019-01-15 11:06:28.38	-585	975	-1734	18	8	-22	-52	-37	-15	44
	803	2019-01-15 11:06:28.39	-587	968	-1721	15	7	-23	-50	-32	-18	41
	804	2019-01-15 11:06:28.40	-581	961	-1718	8	8	-28	-47	-29	-18	38
	805	2019-01-15 11:06:28.41	-587	954	-1717	6	8	-32	-36	-19	-17	27
	806	2019-01-15 11:06:28.42	-586	953	-1719	1	10	-33	-36	-22	-14	29
	807	2019-01-15 11:06:28.43	-593	952	-1720	-7	6	-37	-34	-23	-11	28
	808	2019-01-15 11:06:28.44	-598	934	-1728	-12	-4	-35	-36	-32	-4	34
	809	2019-01-15 11:06:28.45	-594	935	-1733	-14	-15	-26	-33	-30	-3	31
	810	2019-01-15 11:06:28.46	-588	944	-1725	-16	-22	-17	-35	-25	-10	30
	811	2019-01-15 11:06:28.47	-585	958	-1720	-17	-26	-10	-40	-28	-12	34
	812	2019-01-15 11:06:28.48	-584	971	-1710	-22	-27	-8	-42	-21	-21	31
	813	2019-01-15 11:06:28.49	-576	983	-1707	-27	-18	-8	-39	-19	-20	29
	814	2019-01-15 11:06:28.50	-588	981	-1713	-30	-14	-13	-38	-18	-20	28
	815	2019-01-15 11:06:28.51	-592	986	-1713	-25	-12	-18	-37	-25	-12	31
	816	2019-01-15 11:06:28.52	-588	982	-1718	-18	-12	-23	-33	-28	-5	30
	817	2019-01-15 11:06:28.53	-588	987	-1720	-10	-14	-27	-26	-29	3	27
	818	2019-01-15 11:06:28.54	-595	969	-1733	-3	-18	-30	-17	-24	7	20
	819	2019-01-15 11:06:28.55	-595	969	-1732	0	-22	-31	-14	-20	6	17
	820	2019-01-15 11:06:28.56	-598	969	-1728	-1	-21	-30	-17	-15	-2	16
	821	2019-01-15 11:06:28.57	-607	959	-1733	-3	-22	-25	-19	-9	-10	14
	822	2019-01-15 11:06:28.58	-610	950	-1733	-3	-25	-16	-21	-5	-16	13
	823	2019-01-15 11:06:28.59	-612	949	-1722	-6	-28	-4	-24	-9	-15	16
	824	2019-01-15 11:06:28.60	-609	949	-1709	-7	-28	8	-26	-14	-12	20
	825	2019-01-15 11:06:28.61	-619	951	-1693	-6	-24	15	-31	-20	-11	25
	826	2019-01-15 11:06:28.62	-621	957	-1691	-2	-25	23	-37	-24	-13	30
	827	2019-01-15 11:06:28.63	-620	960	-1692	2	-17	24	-42	-26	-16	34
	828	2019-01-15 11:06:28.64	-618	971	-1698	8	-13	19	-39	-22	-17	30
	829	2019-01-15 11:06:28.65	-616	982	-1711	8	-9	12	-34	-17	-17	25
	830	2019-01-15 11:06:28.66	-614	984	-1722	6	-12	7	-29	-13	-16	21
	831	2019-01-15 11:06:28.67	-612	990	-1727	1	-10	3	-28	-12	-16	20
	832	2019-01-15 11:06:28.68	-602	983	-1719	-2	-8	-3	-27	-12	-15	19
	833	2019-01-15 11:06:28.69	-589	970	-1711	-2	-4	-8	-29	-14	-15	21
	834	2019-01-15 11:06:28.70	-591	967	-1701	1	5	-10	-33	-22	-11	27
	835	2019-01-15 11:06:28.71	-596	947	-1698	6	10	-12	-34	-26	-8	30
	836	2019-01-15 11:06:28.72	-596	938	-1706	12	18	-8	-32	-22	-10	27
	837	2019-01-15 11:06:28.73	-604	943	-1717	17	19	-5	-27	-17	-10	22
	838	2019-01-15 11:06:28.74	-598	954	-1720	13	18	-2	-28	-15	-13	21
	839	2019-01-15 11:06:28.75	-615	957	-1715	5	14	3	-32	-19	-13	25
	840	2019-01-15 11:06:28.76	-622	964	-1727	2	8	1	-38	-15	-23	26
	841	2019-01-15 11:06:28.77	-625	962	-1734	2	-7	4	-41	-12	-29	26
	842	2019-01-15 11:06:28.78	-613	971	-1721	-3	-17	6	-36	-8	-28	22
	843	2019-01-15 11:06:28.79	-595	979	-1702	-6	-11	3	-40	-15	-25	27
	844	2019-01-15 11:06:28.80	-596	977	-1696	-7	0	-2	-33	-6	-27	19
	845	2019-01-15 11:06:28.81	-589	994	-1710	-5	11	-13	-33	-5	-28	19
	846	2019-01-15 11:06:28.82	-591	982	-1719	-4	16	-25	-26	-6	-20	16
	847	2019-01-15 11:06:28.83	-590	975	-1728	-6	21	-38	-31	-17	-14	24
	848	2019-01-15 11:06:28.84	-596	971	-1723	-8	15	-44	-38	-17	-21	27
	849	2019-01-15 11:06:28.85	-592	963	-1725	-7	12	-51	-34	-10	-24	22
	850	2019-01-15 11:06:28.86	-590	958	-1710	-6	9	-52	-24	-4	-20	14
	851	2019-01-15 11:06:28.87	-594	946	-1717	5	6	-51	-22	-8	-14	15
	852	2019-01-15 11:06:28.88	-596	943	-1722	8	5	-43	-19	-11	-8	15
	853	2019-01-15 11:06:28.89	-605	944	-1713	8	0	-31	-15	-8	-7	11
	854	2019-01-15 11:06:28.90	-596	935	-1716	7	2	-20	-19	-9	-10	14
	855	2019-01-15 11:06:28.91	-591	946	-1713	6	4	-7	-20	-11	-9	15
	856	2019-01-15 11:06:28.92	-590	955	-1716	-2	9	-1	-25	-17	-8	21
	857	2019-01-15 11:06:28.93	-588	956	-1725	-12	12	3	-24	-18	-6	21
	858	2019-01-15 11:06:28.94	-597	970	-1720	-20	13	3	-24	-19	-5	21
	859	2019-01-15 11:06:28.95	-593	967	-1722	-26	8	-5	-27	-21	-6	24
	860	2019-01-15 11:06:28.96	-593	972	-1720	-24	1	-11	-29	-22	-7	25
	861	2019-01-15 11:06:28.97	-586	960	-1709	-19	3	-19	-31	-19	-12	25
	862	2019-01-15 11:06:28.98	-593	968	-1714	-11	5	-22	-30	-18	-12	24
	863	2019-01-15 11:06:28.99	-581	958	-1727	-7	4	-24	-26	-17	-9	21
	864	2019-01-15 11:06:29.00	-583	959	-1737	-9	1	-21	-24	-18	-6	21
	865	2019-01-15 11:06:29.01	-591	950	-1736	-15	-6	-13	-22	-23	1	22
	866	2019-01-15 11:06:29.02	-595	951	-1724	-18	-6	-3	-24	-27	3	25
	867	2019-01-15 11:06:29.03	-588	943	-1732	-16	-9	3	-29	-28	-1	28
	868	2019-01-15 11:06:29.04	-590	954	-1722	-8	-8	10	-44	-34	-10	39
	869	2019-01-15 11:06:29.05	-591	972	-1708	-3	-6	11	-66	-45	-21	55
	870	2019-01-15 11:06:29.06	-601	979	-1719	10	5	0	-92	-55	-37	73
	871	2019-01-15 11:06:29.07	-596	970	-1708	17	4	-10	-112	-64	-48	88
	872	2019-01-15 11:06:29.08	-599	959	-1729	21	-7	-17	-123	-68	-55	95
	873	2019-01-15 11:06:29.09	-611	951	-1738	24	-16	-17	-127	-72	-55	99
	874	2019-01-15 11:06:29.10	-608	948	-1734	21	-23	-16	-135	-78	-57	106
	875	2019-01-15 11:06:29.11	-601	948	-1731	11	-26	-11	-145	-76	-69	110
	876	2019-01-15 11:06:29.12	-598	947	-1725	0	-22	-7	-153	-70	-83	111
	877	2019-01-15 11:06:29.13	-594	949	-1722	-9	-18	-1	-154	-71	-83	112
	878	2019-01-15 11:06:29.14	-595	955	-1720	-20	-14	1	-158	-78	-80	118
	879	2019-01-15 11:06:29.15	-600	962	-1718	-26	-11	2	-153	-80	-73	116
	880	2019-01-15 11:06:29.16	-600	974	-1711	-26	-10	0	-151	-78	-73	114
	881	2019-01-15 11:06:29.17	-597	979	-1714	-21	-13	-7	-154	-81	-73	117
	882	2019-01-15 11:06:29.18	-606	988	-1716	-16	-12	-19	-166	-91	-75	128
	883	2019-01-15 11:06:29.19	-601	984	-1726	-9	-16	-27	-166	-100	-66	133
	884	2019-01-15 11:06:29.20	-598	977	-1728	-4	-20	-31	-174	-110	-64	142
	885	2019-01-15 11:06:29.21	-601	971	-1718	-1	-25	-30	-153	-94	-59	123
	886	2019-01-15 11:06:29.22	-608	965	-1714	-2	-27	-27	-142	-82	-60	112
	887	2019-01-15 11:06:29.23	-602	955	-1708	1	-24	-19	-129	-69	-60	99
	888	2019-01-15 11:06:29.24	-601	945	-1710	6	-22	-13	-132	-74	-58	103
	889	2019-01-15 11:06:29.25	-612	945	-1713	6	-21	-5	-132	-79	-53	105
	890	2019-01-15 11:06:29.26	-610	939	-1719	9	-19	4	-134	-79	-55	106
	891	2019-01-15 11:06:29.27	-617	946	-1719	5	-18	11	-133	-76	-57	104
	892	2019-01-15 11:06:29.28	-607	945	-1718	0	-16	14	-133	-74	-59	103
	893	2019-01-15 11:06:29.29	-595	967	-1715	-6	-18	15	-125	-71	-54	98
	894	2019-01-15 11:06:29.30	-610	978	-1717	-8	-11	11	-114	-64	-50	89
	895	2019-01-15 11:06:29.31	-604	977	-1705	-8	-8	3	-115	-66	-49	90
	896	2019-01-15 11:06:29.32	-603	980	-1717	-1	-9	-6	-116	-63	-53	89
	897	2019-01-15 11:06:29.33	-607	978	-1731	2	-15	-15	-112	-60	-52	86
	898	2019-01-15 11:06:29.34	-613	968	-1723	4	-13	-21	-107	-62	-45	84
	899	2019-01-15 11:06:29.35	-607	951	-1716	-2	-18	-20	-102	-64	-38	83
	900	2019-01-15 11:06:29.36	-607	948	-1707	-3	-13	-19	-95	-58	-37	76
	901	2019-01-15 11:06:29.37	-603	938	-1707	-4	-8	-18	-89	-48	-41	68
	902	2019-01-15 11:06:29.38	-601	949	-1710	-4	-8	-13	-88	-42	-46	65
	903	2019-01-15 11:06:29.39	-618	944	-1701	-8	-1	-10	-82	-42	-40	62
	904	2019-01-15 11:06:29.40	-629	932	-1706	-4	-4	-10	-76	-45	-31	60
	905	2019-01-15 11:06:29.41	-627	937	-1708	2	-7	1	-71	-44	-27	57
	906	2019-01-15 11:06:29.42	-636	945	-1720	-2	-7	5	-66	-42	-24	54
	907	2019-01-15 11:06:29.43	-641	971	-1730	-6	-9	4	-68	-40	-28	54
	908	2019-01-15 11:06:29.44	-629	977	-1717	-18	-7	0	-65	-35	-30	50
	909	2019-01-15 11:06:29.45	-614	988	-1716	-31	-1	-7	-60	-31	-29	45
	910	2019-01-15 11:06:29.46	-614	988	-1716	-34	-3	-13	-64	-30	-34	47
	911	2019-01-15 11:06:29.47	-607	984	-1708	-32	6	-24	-63	-28	-35	45
	912	2019-01-15 11:06:29.48	-597	977	-1714	-31	11	-31	-58	-23	-35	40
	913	2019-01-15 11:06:29.49	-590	966	-1706	-21	19	-35	-55	-23	-32	39
	914	2019-01-15 11:06:29.50	-592	961	-1705	-14	26	-39	-50	-22	-28	36
	915	2019-01-15 11:06:29.51	-602	950	-1711	-6	25	-36	-40	-17	-23	28
	916	2019-01-15 11:06:29.52	-600	939	-1713	-6	30	-32	-36	-14	-22	25
	917	2019-01-15 11:06:29.53	-608	938	-1723	1	27	-20	-37	-16	-21	26
	918	2019-01-15 11:06:29.54	-611	939	-1728	0	17	-7	-49	-20	-29	34
	919	2019-01-15 11:06:29.55	-613	952	-1725	-1	15	2	-53	-21	-32	37
	920	2019-01-15 11:06:29.56	-611	963	-1724	-4	7	9	-49	-20	-29	34
	921	2019-01-15 11:06:29.57	-596	985	-1734	-13	2	8	-43	-15	-28	29
	922	2019-01-15 11:06:29.58	-596	999	-1730	-18	-3	1	-36	-10	-26	23
	923	2019-01-15 11:06:29.59	-613	1000	-1731	-22	-8	-12	-41	-13	-28	27
	924	2019-01-15 11:06:29.60	-590	994	-1732	-18	-11	-27	-37	-10	-27	23
	925	2019-01-15 11:06:29.61	-585	994	-1714	-17	-9	-38	-43	-17	-26	30
	926	2019-01-15 11:06:29.62	-581	980	-1698	-16	-3	-48	-33	-5	-28	19
	927	2019-01-15 11:06:29.63	-600	972	-1709	-8	7	-53	-32	-6	-26	19
	928	2019-01-15 11:06:29.64	-604	954	-1691	-5	13	-53	-24	-3	-21	13
	929	2019-01-15 11:06:29.65	-608	934	-1700	2	18	-48	-23	-8	-15	15
	930	2019-01-15 11:06:29.66	-615	938	-1712	13	14	-37	-18	-4	-14	11
	931	2019-01-15 11:06:29.67	-613	934	-1718	12	11	-21	-21	-7	-14	14
	932	2019-01-15 11:06:29.68	-615	950	-1714	2	5	-6	-20	-5	-15	12
	933	2019-01-15 11:06:29.69	-604	958	-1715	-10	12	2	-19	-3	-16	11
	934	2019-01-15 11:06:29.70	-601	966	-1719	-15	10	3	-28	-5	-23	16
	935	2019-01-15 11:06:29.71	-600	976	-1730	-14	8	0	-31	-3	-28	17
	936	2019-01-15 11:06:29.72	-584	992	-1748	-16	-5	-4	-28	-1	-27	14
	937	2019-01-15 11:06:29.73	-593	991	-1731	-18	-15	-13	-28	-2	-26	15
	938	2019-01-15 11:06:29.74	-585	985	-1720	-23	-13	-25	-26	0	-26	13
	939	2019-01-15 11:06:29.75	-591	989	-1722	-19	-18	-31	-17	4	-21	6
	940	2019-01-15 11:06:29.76	-588	970	-1718	-10	-23	-37	-8	6	-14	1
	941	2019-01-15 11:06:29.77	-604	950	-1716	1	-22	-37	-6	-1	-5	3
	942	2019-01-15 11:06:29.78	-603	934	-1709	14	-23	-29	-14	-10	-4	12
	943	2019-01-15 11:06:29.79	-616	930	-1700	26	-20	-16	-12	-8	-4	10
	944	2019-01-15 11:06:29.80	-619	936	-1701	33	-14	0	-5	-3	-2	4
	945	2019-01-15 11:06:29.81	-610	931	-1709	28	-16	14	-3	-4	1	3
	946	2019-01-15 11:06:29.82	-620	942	-1716	12	-12	25	0	2	-2	-1
	947	2019-01-15 11:06:29.83	-611	954	-1722	0	-11	31	2	4	-2	-3
	948	2019-01-15 11:06:29.84	-607	976	-1725	-14	-9	32	-6	-1	-5	3
	949	2019-01-15 11:06:29.85	-605	983	-1720	-18	-10	23	-8	-4	-4	6
	950	2019-01-15 11:06:29.86	-599	999	-1724	-22	-12	11	-6	-4	-2	5
	951	2019-01-15 11:06:29.87	-599	991	-1722	-20	-10	-2	1	1	0	-1
	952	2019-01-15 11:06:29.88	-599	984	-1728	-12	-14	-13	-2	1	-3	0
	953	2019-01-15 11:06:29.89	-597	970	-1703	-2	-15	-18	-3	1	-4	1
	954	2019-01-15 11:06:29.90	-594	954	-1704	6	-7	-18	4	1	3	-2
	955	2019-01-15 11:06:29.91	-611	945	-1717	15	-9	-15	12	2	10	-7
	956	2019-01-15 11:06:29.92	-600	945	-1709	13	-3	-6	21	5	16	-13
	957	2019-01-15 11:06:29.93	-603	954	-1707	10	-2	0	15	4	11	-9
	958	2019-01-15 11:06:29.94	-612	954	-1714	7	0	7	7	2	5	-4
	959	2019-01-15 11:06:29.95	-615	972	-1718	4	3	5	4	0	4	-2
	960	2019-01-15 11:06:29.96	-618	972	-1729	-1	0	1	0	0	0	0
	961	2019-01-15 11:06:29.97	-610	980	-1731	-2	-6	-7	-2	-2	0	2
	962	2019-01-15 11:06:29.98	-611	985	-1724	-4	-11	-16	-9	0	-9	4
	963	2019-01-15 11:06:29.99	-616	974	-1726	-1	-14	-26	-4	11	-15	-3
	964	2019-01-15 11:06:30.00	-623	970	-1722	1	-19	-33	-3	11	-14	-4
	965	2019-01-15 11:06:30.01	-625	944	-1724	-1	-25	-33	9	13	-4	-11
	966	2019-01-15 11:06:30.02	-625	942	-1709	-6	-26	-28	6	4	2	-5
	967	2019-01-15 11:06:30.03	-604	938	-1693	-11	-21	-17	15	17	-2	-16
	968	2019-01-15 11:06:30.04	-608	944	-1689	-13	-12	-10	13	17	-4	-15
	969	2019-01-15 11:06:30.05	-612	944	-1698	-14	2	-3	12	20	-8	-16
	970	2019-01-15 11:06:30.06	-615	963	-1715	-11	7	1	9	12	-3	-10
	971	2019-01-15 11:06:30.07	-613	964	-1713	-15	9	2	12	8	4	-10
	972	2019-01-15 11:06:30.08	-606	969	-1705	-17	10	1	14	4	10	-9
	973	2019-01-15 11:06:30.09	-617	970	-1720	-14	3	-6	21	6	15	-13
	974	2019-01-15 11:06:30.10	-614	975	-1726	-11	-4	-13	24	4	20	-14
	975	2019-01-15 11:06:30.11	-618	974	-1719	-11	-9	-20	22	2	20	-12
	976	2019-01-15 11:06:30.12	-607	966	-1710	-8	-8	-22	18	2	16	-10
	977	2019-01-15 11:06:30.13	-614	955	-1715	-2	-3	-22	19	1	18	-10
	978	2019-01-15 11:06:30.14	-616	956	-1710	2	-1	-18	20	2	18	-11
	979	2019-01-15 11:06:30.15	-614	954	-1706	4	5	-12	21	7	14	-14
	980	2019-01-15 11:06:30.16	-607	954	-1702	7	12	-6	15	7	8	-11
	981	2019-01-15 11:06:30.17	-607	950	-1709	14	15	0	8	4	4	-6
	982	2019-01-15 11:06:30.18	-606	950	-1708	16	16	2	8	1	7	-4
	983	2019-01-15 11:06:30.19	-599	959	-1726	15	15	3	8	0	8	-4
	984	2019-01-15 11:06:30.20	-608	962	-1731	6	11	3	11	5	6	-8
	985	2019-01-15 11:06:30.21	-599	959	-1732	1	1	-1	14	13	1	-13
	986	2019-01-15 11:06:30.22	-607	955	-1741	-7	-5	0	22	17	5	-19
	987	2019-01-15 11:06:30.23	-609	944	-1720	-9	-10	2	28	16	12	-22
	988	2019-01-15 11:06:30.24	-610	943	-1704	-1	-18	4	32	16	16	-24
	989	2019-01-15 11:06:30.25	-604	950	-1709	6	-19	8	32	17	15	-24
	990	2019-01-15 11:06:30.26	-614	954	-1707	12	-15	9	32	19	13	-25
	991	2019-01-15 11:06:30.27	-612	964	-1706	13	-7	9	30	21	9	-25
	992	2019-01-15 11:06:30.28	-606	964	-1720	7	3	6	33	21	12	-27
	993	2019-01-15 11:06:30.29	-611	964	-1723	2	7	2	38	19	19	-28
	994	2019-01-15 11:06:30.30	-600	975	-1721	-9	9	-3	38	14	24	-26
	995	2019-01-15 11:06:30.31	-610	969	-1733	-19	8	-9	38	8	30	-23
	996	2019-01-15 11:06:30.32	-603	970	-1730	-27	1	-13	39	7	32	-23
	997	2019-01-15 11:06:30.33	-609	975	-1728	-28	-7	-14	38	9	29	-23
	998	2019-01-15 11:06:30.34	-604	970	-1714	-29	-14	-17	42	12	30	-27
	999	2019-01-15 11:06:30.35	-604	971	-1707	-26	-15	-18	39	13	26	-26
	1000	2019-01-15 11:06:30.36	-609	957	-1710	-15	-11	-21	27	12	15	-19
	1001	2019-01-15 11:06:30.37	-605	953	-1705	3	-10	-7	17	4	13	-10
	1002	2019-01-15 11:06:30.38	-617	948	-1698	11	0	-1	13	-2	15	-5
	1003	2019-01-15 11:06:30.39	-613	966	-1702	15	9	4	8	1	7	-4
	1004	2019-01-15 11:06:30.40	-616	975	-1719	14	14	2	14	14	0	-14
	1005	2019-01-15 11:06:30.41	-605	981	-1720	11	17	-2	5	10	-5	-7
	1006	2019-01-15 11:06:30.42	-614	975	-1726	1	12	-6	5	12	-7	-8
	1007	2019-01-15 11:06:30.43	-608	966	-1734	-3	5	-13	-3	-6	3	4
	1008	2019-01-15 11:06:30.44	-603	973	-1737	-6	-3	-18	7	2	5	-4
	1009	2019-01-15 11:06:30.45	-596	963	-1719	-11	-8	-22	3	2	1	-2
	1010	2019-01-15 11:06:30.46	-597	967	-1714	-13	-6	-25	5	7	-2	-6
	1011	2019-01-15 11:06:30.47	-597	956	-1697	-8	-3	-26	6	7	-1	-6
	1012	2019-01-15 11:06:30.48	-611	952	-1708	1	-1	-27	10	9	1	-9
	1013	2019-01-15 11:06:30.49	-615	946	-1707	4	-3	-21	4	12	-8	-8
	1014	2019-01-15 11:06:30.50	-614	952	-1710	3	0	-9	10	11	-1	-10
	1015	2019-01-15 11:06:30.51	-608	945	-1707	-3	4	-6	14	9	5	-11
	1016	2019-01-15 11:06:30.52	-606	955	-1709	-8	9	-1	19	7	12	-13
	1017	2019-01-15 11:06:30.53	-605	959	-1715	-6	11	1	15	9	6	-12
	1018	2019-01-15 11:06:30.54	-604	970	-1738	-6	14	-1	12	10	2	-11
	1019	2019-01-15 11:06:30.55	-602	980	-1738	-5	10	-3	8	11	-3	-9
	1020	2019-01-15 11:06:30.56	-608	979	-1735	-8	9	-8	0	4	-4	-2
	1021	2019-01-15 11:06:30.57	-595	971	-1726	-1	0	-15	-5	0	-5	2
	1022	2019-01-15 11:06:30.58	-606	960	-1726	2	-5	-21	-2	3	-5	0
	1023	2019-01-15 11:06:30.59	-604	963	-1718	0	-9	-24	3	8	-5	-5
	1024	2019-01-15 11:06:30.60	-593	954	-1713	-5	-11	-27	0	7	-7	-3
	1025	2019-01-15 11:06:30.61	-602	954	-1713	-8	-10	-26	0	4	-4	-2
	1026	2019-01-15 11:06:30.62	-603	947	-1719	-12	-9	-25	9	6	3	-7
	1027	2019-01-15 11:06:30.63	-605	952	-1711	-15	-3	-26	10	5	5	-7
	1028	2019-01-15 11:06:30.64	-605	946	-1707	-12	2	-24	9	5	4	-7
	1029	2019-01-15 11:06:30.65	-615	958	-1717	-5	2	-25	8	11	-3	-9
	1030	2019-01-15 11:06:30.66	-608	968	-1714	-5	5	-26	14	18	-4	-16
	1031	2019-01-15 11:06:30.67	-607	965	-1729	-3	0	-29	17	18	-1	-17
	1032	2019-01-15 11:06:30.68	-612	962	-1732	0	-5	-30	21	12	9	-16
	1033	2019-01-15 11:06:30.69	-615	950	-1731	-2	-11	-28	24	9	15	-16
	1034	2019-01-15 11:06:30.70	-620	945	-1725	-5	-13	-20	20	3	17	-11
	1035	2019-01-15 11:06:30.71	-606	942	-1719	-6	-14	-12	16	2	14	-9
	1036	2019-01-15 11:06:30.72	-607	942	-1694	-8	-9	-4	20	3	17	-11
	1037	2019-01-15 11:06:30.73	-603	947	-1690	-6	-1	3	26	7	19	-16
	1038	2019-01-15 11:06:30.74	-608	947	-1704	0	6	8	30	6	24	-18
	1039	2019-01-15 11:06:30.75	-607	957	-1711	3	13	9	30	2	28	-16
	1040	2019-01-15 11:06:30.76	-610	963	-1719	7	16	8	30	4	26	-17
	1041	2019-01-15 11:06:30.77	-606	975	-1730	7	13	6	25	6	19	-15
	1042	2019-01-15 11:06:30.78	-604	982	-1730	6	5	-2	20	9	11	-14
	1043	2019-01-15 11:06:30.79	-608	979	-1738	4	0	-12	16	11	5	-13
	1044	2019-01-15 11:06:30.80	-607	979	-1728	0	-11	-20	17	10	7	-13
	1045	2019-01-15 11:06:30.81	-611	964	-1729	-9	-15	-26	24	17	7	-20
	1046	2019-01-15 11:06:30.82	-597	957	-1704	-16	-18	-28	13	6	7	-9
	1047	2019-01-15 11:06:30.83	-599	946	-1705	-15	-14	-28	2	0	2	-1
	1048	2019-01-15 11:06:30.84	-601	939	-1697	-12	-8	-23	-13	-13	0	13
	1049	2019-01-15 11:06:30.85	-611	935	-1703	-8	-5	-16	-6	0	-6	3
	1050	2019-01-15 11:06:30.86	-613	933	-1706	-5	-1	-9	4	7	-3	-5
	1051	2019-01-15 11:06:30.87	-619	946	-1713	-5	5	-3	7	8	-1	-7
	1052	2019-01-15 11:06:30.88	-611	958	-1728	-10	3	1	7	7	0	-7
	1053	2019-01-15 11:06:30.89	-607	973	-1736	-19	4	0	4	9	-5	-6
	1054	2019-01-15 11:06:30.90	-610	974	-1743	-27	1	-8	-7	4	-11	1
	1055	2019-01-15 11:06:30.91	-609	978	-1735	-27	-4	-14	-9	-2	-7	5
	1056	2019-01-15 11:06:30.92	-607	975	-1726	-28	-10	-23	-8	-3	-5	5
	1057	2019-01-15 11:06:30.93	-610	978	-1730	-28	-15	-28	-3	6	-9	-1
	1058	2019-01-15 11:06:30.94	-611	978	-1720	-23	-17	-32	2	-2	4	0
	1059	2019-01-15 11:06:30.95	-617	963	-1709	-10	-21	-35	7	-3	10	-2
	1060	2019-01-15 11:06:30.96	-617	960	-1708	-2	-20	-36	12	-2	14	-5
	1061	2019-01-15 11:06:30.97	-623	959	-1691	2	-15	-33	16	0	16	-8
	1062	2019-01-15 11:06:30.98	-626	954	-1694	8	-9	-31	20	3	17	-11
	1063	2019-01-15 11:06:30.99	-623	945	-1705	10	-3	-26	17	6	11	-11
	1064	2019-01-15 11:06:31.00	-616	949	-1715	8	0	-21	13	9	4	-11
	1065	2019-01-15 11:06:31.01	-610	959	-1713	5	6	-15	10	8	2	-9
	1066	2019-01-15 11:06:31.02	-618	958	-1720	1	8	-16	11	9	2	-10
	1067	2019-01-15 11:06:31.03	-606	966	-1713	5	7	-18	6	11	-5	-8
	1068	2019-01-15 11:06:31.04	-616	981	-1730	5	5	-19	4	9	-5	-6
	1069	2019-01-15 11:06:31.05	-630	975	-1734	4	-5	-25	6	7	-1	-6
	1070	2019-01-15 11:06:31.06	-623	968	-1727	1	-9	-25	14	7	7	-10
	1071	2019-01-15 11:06:31.07	-606	962	-1729	0	-13	-19	14	8	6	-11
	1072	2019-01-15 11:06:31.08	-616	950	-1720	2	-14	-14	13	8	5	-10
	1073	2019-01-15 11:06:31.09	-620	941	-1701	1	-11	-8	13	13	0	-13
	1074	2019-01-15 11:06:31.10	-619	942	-1704	2	-9	-2	18	16	2	-17
	1075	2019-01-15 11:06:31.11	-626	942	-1689	6	-1	9	21	19	2	-20
	1076	2019-01-15 11:06:31.12	-614	943	-1679	13	12	13	16	14	2	-15
	1077	2019-01-15 11:06:31.13	-612	952	-1700	22	23	10	4	6	-2	-5
	1078	2019-01-15 11:06:31.14	-619	963	-1728	29	25	5	0	1	-1	0
	1079	2019-01-15 11:06:31.15	-618	968	-1741	33	17	2	4	0	4	-2
	1080	2019-01-15 11:06:31.16	-615	967	-1747	26	4	-5	8	1	7	-4
	1081	2019-01-15 11:06:31.17	-609	975	-1757	17	-5	-4	8	3	5	-5
	1082	2019-01-15 11:06:31.18	-610	970	-1745	6	-19	-7	9	2	7	-5
	1083	2019-01-15 11:06:31.19	-623	964	-1729	-5	-27	-7	12	1	11	-6
	1084	2019-01-15 11:06:31.20	-602	949	-1706	-11	-29	-9	17	4	13	-10
	1085	2019-01-15 11:06:31.21	-603	938	-1695	-14	-22	-7	19	7	12	-13
	1086	2019-01-15 11:06:31.22	-607	934	-1683	-11	-7	-3	24	14	10	-19
	1087	2019-01-15 11:06:31.23	-619	933	-1691	-6	2	-2	8	8	0	-8
	1088	2019-01-15 11:06:31.24	-613	944	-1704	2	13	0	4	9	-5	-6
	1089	2019-01-15 11:06:31.25	-619	949	-1715	3	18	-1	-9	-7	-2	8
	1090	2019-01-15 11:06:31.26	-622	962	-1732	0	17	-3	8	2	6	-5
	1091	2019-01-15 11:06:31.27	-619	970	-1727	-2	18	-10	11	4	7	-7
	1092	2019-01-15 11:06:31.28	-617	975	-1736	-9	10	-17	14	7	7	-10
	1093	2019-01-15 11:06:31.29	-607	966	-1734	-15	6	-23	12	5	7	-8
	1094	2019-01-15 11:06:31.30	-609	963	-1732	-19	-1	-28	16	10	6	-13
	1095	2019-01-15 11:06:31.31	-604	955	-1715	-19	-4	-31	7	0	7	-3
	1096	2019-01-15 11:06:31.32	-584	947	-1708	-21	-4	-31	14	4	10	-9
	1097	2019-01-15 11:06:31.33	-604	941	-1704	-18	1	-29	17	4	13	-10
	1098	2019-01-15 11:06:31.34	-596	934	-1709	-10	3	-24	14	2	12	-8
	1099	2019-01-15 11:06:31.35	-611	937	-1715	-5	2	-17	7	2	5	-4
	1100	2019-01-15 11:06:31.36	-602	937	-1713	-4	6	-8	5	9	-4	-7
	1101	2019-01-15 11:06:31.37	-607	950	-1715	-4	8	-6	-2	6	-8	-2
	1102	2019-01-15 11:06:31.38	-622	960	-1730	-4	5	-5	-1	1	-2	0
	1103	2019-01-15 11:06:31.39	-602	966	-1728	-7	4	-2	6	0	6	-3
	1104	2019-01-15 11:06:31.40	-607	968	-1732	-11	-1	-8	12	7	5	-9
	1105	2019-01-15 11:06:31.41	-622	957	-1734	-13	-8	-12	10	7	3	-8
	1106	2019-01-15 11:06:31.42	-606	959	-1713	-16	-17	-11	13	6	7	-9
	1107	2019-01-15 11:06:31.43	-612	947	-1706	-17	-15	-11	16	5	11	-10
	1108	2019-01-15 11:06:31.44	-608	945	-1709	-9	-9	-9	15	6	9	-10
	1109	2019-01-15 11:06:31.45	-613	947	-1713	-5	-6	-8	5	3	2	-4
	1110	2019-01-15 11:06:31.46	-608	951	-1721	-5	2	-3	-2	-3	1	2
	1111	2019-01-15 11:06:31.47	-608	944	-1722	-8	6	2	-3	-4	1	3
	1112	2019-01-15 11:06:31.48	-607	957	-1726	-17	15	5	0	-2	2	1
	1113	2019-01-15 11:06:31.49	-609	972	-1723	-21	13	3	7	0	7	-3
	1114	2019-01-15 11:06:31.50	-613	980	-1724	-24	13	-3	10	-1	11	-4
	1115	2019-01-15 11:06:31.51	-623	976	-1718	-28	9	-11	3	-4	7	0
	1116	2019-01-15 11:06:31.52	-613	979	-1727	-23	-1	-20	-3	1	-4	1
	1117	2019-01-15 11:06:31.53	-603	976	-1719	-16	-5	-27	-1	4	-5	-1
	1118	2019-01-15 11:06:31.54	-612	963	-1710	-13	-11	-31	8	4	4	-6
	1119	2019-01-15 11:06:31.55	-601	959	-1709	-1	-9	-30	12	-3	15	-4
	1120	2019-01-15 11:06:31.56	-608	949	-1718	4	-5	-27	18	-3	21	-7
	1121	2019-01-15 11:06:31.57	-615	940	-1714	6	-2	-18	16	-2	18	-7
	1122	2019-01-15 11:06:31.58	-616	936	-1716	6	1	-11	17	3	14	-10
	1123	2019-01-15 11:06:31.59	-617	940	-1719	3	6	-1	16	4	12	-10
	1124	2019-01-15 11:06:31.60	-606	945	-1706	-3	10	6	13	1	12	-7
	1125	2019-01-15 11:06:31.61	-606	955	-1715	-7	10	7	7	-2	9	-2
	1126	2019-01-15 11:06:31.62	-611	968	-1716	-5	11	1	0	-5	5	2
	1127	2019-01-15 11:06:31.63	-603	976	-1734	-1	9	-7	9	7	2	-8
	1128	2019-01-15 11:06:31.64	-601	976	-1736	2	0	-14	8	5	3	-6
	1129	2019-01-15 11:06:31.65	-611	974	-1724	3	-4	-23	5	-2	7	-1
	1130	2019-01-15 11:06:31.66	-611	967	-1717	2	-9	-31	-3	-13	10	8
	1131	2019-01-15 11:06:31.67	-613	955	-1720	0	-9	-32	4	0	4	-2
	1132	2019-01-15 11:06:31.68	-613	947	-1706	-4	-12	-28	10	4	6	-7
	1133	2019-01-15 11:06:31.69	-619	934	-1696	-14	1	-13	13	7	6	-10
	1134	2019-01-15 11:06:31.70	-620	932	-1700	-8	6	-6	9	2	7	-5
	1135	2019-01-15 11:06:31.71	-616	939	-1712	-6	13	-1	3	-1	4	-1
	1136	2019-01-15 11:06:31.72	-618	952	-1724	-7	19	3	-8	-4	-4	6
	1137	2019-01-15 11:06:31.73	-617	969	-1737	0	17	1	1	3	-2	-2
	1138	2019-01-15 11:06:31.74	-612	983	-1745	-2	10	-3	-4	2	-6	1
	1139	2019-01-15 11:06:31.75	-612	988	-1748	-2	-1	-8	-11	0	-11	5
	1140	2019-01-15 11:06:31.76	-606	991	-1736	-6	-14	-17	-12	-2	-10	7
	1141	2019-01-15 11:06:31.77	-603	989	-1729	-10	-16	-23	-15	-7	-8	11
	1142	2019-01-15 11:06:31.78	-597	977	-1708	-8	-19	-30	-16	-6	-10	11
	1143	2019-01-15 11:06:31.79	-590	959	-1711	-5	-10	-32	-13	-7	-6	10
	1144	2019-01-15 11:06:31.80	-604	936	-1708	5	-7	-28	-3	-3	0	3
	1145	2019-01-15 11:06:31.81	-597	930	-1700	13	-2	-21	-1	2	-3	0
	1146	2019-01-15 11:06:31.82	-606	921	-1702	19	4	-12	-2	6	-8	-2
	1147	2019-01-15 11:06:31.83	-609	925	-1715	23	7	-5	-3	7	-10	-2
	1148	2019-01-15 11:06:31.84	-614	936	-1729	15	4	6	-1	8	-9	-3
	1149	2019-01-15 11:06:31.85	-619	934	-1730	5	0	9	-1	4	-5	-1
	1150	2019-01-15 11:06:31.86	-612	948	-1730	3	-2	8	-5	-2	-3	3
	1151	2019-01-15 11:06:31.87	-615	961	-1730	-2	-11	7	-13	-7	-6	10
	1152	2019-01-15 11:06:31.88	-597	955	-1727	-7	-15	4	-13	-5	-8	9
	1153	2019-01-15 11:06:31.89	-610	957	-1723	-8	-18	-4	-6	1	-7	2
	1154	2019-01-15 11:06:31.90	-612	955	-1725	-8	-21	-10	2	1	1	-1
	1155	2019-01-15 11:06:31.91	-607	944	-1715	-10	-22	-9	2	2	0	-2
	1156	2019-01-15 11:06:31.92	-616	943	-1718	-15	-24	-7	7	12	-5	-9
	1157	2019-01-15 11:06:31.93	-622	944	-1717	-16	-24	-5	9	14	-5	-11
	1158	2019-01-15 11:06:31.94	-607	945	-1709	-21	-18	-4	4	15	-11	-9
	1159	2019-01-15 11:06:31.95	-618	949	-1707	-23	-11	-3	-2	12	-14	-5
	1160	2019-01-15 11:06:31.96	-606	958	-1715	-18	-6	-4	-8	8	-16	0
	1161	2019-01-15 11:06:31.97	-623	950	-1722	-12	-7	-3	-5	6	-11	0
	1162	2019-01-15 11:06:31.98	-620	952	-1727	-6	-12	-5	1	6	-5	-3
	1163	2019-01-15 11:06:31.99	-642	953	-1734	-3	-18	-5	6	10	-4	-8
	1164	2019-01-15 11:06:32.00	-635	954	-1734	-4	-24	-3	5	8	-3	-6
	1165	2019-01-15 11:06:32.01	-622	961	-1726	-12	-25	-3	0	0	0	0
	1166	2019-01-15 11:06:32.02	-617	961	-1725	-19	-21	-3	-13	-8	-5	10
	1167	2019-01-15 11:06:32.03	-626	962	-1716	-27	-18	-2	-16	-12	-4	14
	1168	2019-01-15 11:06:32.04	-611	959	-1713	-29	-13	-2	-5	-4	-1	4
	1169	2019-01-15 11:06:32.05	-624	958	-1709	-29	-7	4	-12	-9	-3	10
	1170	2019-01-15 11:06:32.06	-617	962	-1710	-25	1	3	-10	-8	-2	9
	1171	2019-01-15 11:06:32.07	-635	967	-1707	-17	6	5	-8	-11	3	9
	1172	2019-01-15 11:06:32.08	-626	970	-1719	-8	4	5	1	1	0	-1
	1173	2019-01-15 11:06:32.09	-623	971	-1717	-4	3	1	-2	-2	0	2
	1174	2019-01-15 11:06:32.10	-612	975	-1712	1	1	-4	-7	-10	3	8
	1175	2019-01-15 11:06:32.11	-613	978	-1715	2	-3	-11	-8	-14	6	11
	1176	2019-01-15 11:06:32.12	-616	973	-1717	-1	-6	-16	-8	-8	0	8
	1177	2019-01-15 11:06:32.13	-614	971	-1710	-8	-6	-20	-17	-9	-8	13
	1178	2019-01-15 11:06:32.14	-602	964	-1713	-14	-10	-24	-5	1	-6	2
	1179	2019-01-15 11:06:32.15	-608	943	-1703	-15	-11	-21	4	3	1	-3
	1180	2019-01-15 11:06:32.16	-629	950	-1694	-11	-8	-15	5	1	4	-3
	1181	2019-01-15 11:06:32.17	-623	950	-1694	-2	0	-8	-1	0	-1	0
	1182	2019-01-15 11:06:32.18	-612	964	-1702	7	6	-6	-11	0	-11	5
	1183	2019-01-15 11:06:32.19	-620	966	-1716	11	10	-6	-20	-5	-15	12
	1184	2019-01-15 11:06:32.20	-629	965	-1725	16	8	-4	-18	-3	-15	10
	1185	2019-01-15 11:06:32.21	-619	985	-1729	16	6	-6	-14	-1	-13	7
	1186	2019-01-15 11:06:32.22	-617	980	-1716	11	5	-10	-15	0	-15	7
	1187	2019-01-15 11:06:32.23	-622	973	-1724	6	0	-12	-15	2	-17	6
	1188	2019-01-15 11:06:32.24	-623	965	-1729	0	-2	-15	-15	2	-17	6
	1189	2019-01-15 11:06:32.25	-616	965	-1716	-3	-4	-13	-12	-4	-8	8
	1190	2019-01-15 11:06:32.26	-612	957	-1705	-9	-3	-13	-12	-5	-7	8
	1191	2019-01-15 11:06:32.27	-616	952	-1714	-8	1	-13	-14	-4	-10	9
	1192	2019-01-15 11:06:32.28	-612	949	-1703	-4	0	-10	-14	1	-15	6
	1193	2019-01-15 11:06:32.29	-621	956	-1710	1	1	-8	-8	6	-14	1
	1194	2019-01-15 11:06:32.30	-622	960	-1725	3	5	-6	-6	4	-10	1
	1195	2019-01-15 11:06:32.31	-623	964	-1707	2	7	-6	-9	0	-9	4
	1196	2019-01-15 11:06:32.32	-616	966	-1709	8	9	-11	-10	0	-10	5
	1197	2019-01-15 11:06:32.33	-617	970	-1710	12	11	-16	-8	0	-8	4
	1198	2019-01-15 11:06:32.34	-610	971	-1716	13	13	-20	-9	-3	-6	6
	1199	2019-01-15 11:06:32.35	-612	960	-1719	12	12	-29	-12	-6	-6	9
	1200	2019-01-15 11:06:32.36	-610	958	-1719	13	12	-29	-13	-13	0	13
	1201	2019-01-15 11:06:32.37	-614	951	-1725	10	9	-31	-8	-11	3	9
	1202	2019-01-15 11:06:32.38	-605	942	-1732	7	4	-28	-6	-9	3	7
	1203	2019-01-15 11:06:32.39	-606	945	-1714	7	4	-22	-8	-7	-1	7
	1204	2019-01-15 11:06:32.40	-613	933	-1703	9	5	-17	-10	-4	-6	7
	1205	2019-01-15 11:06:32.41	-613	932	-1711	14	6	-17	-13	-3	-10	8
	1206	2019-01-15 11:06:32.42	-618	945	-1726	16	7	-14	-12	0	-12	6
	1207	2019-01-15 11:06:32.43	-616	946	-1725	14	4	-13	-11	-1	-10	6
	1208	2019-01-15 11:06:32.44	-614	951	-1729	7	3	-13	-10	-1	-9	5
	1209	2019-01-15 11:06:32.45	-606	959	-1737	-1	-1	-17	-2	8	-10	-3
	1210	2019-01-15 11:06:32.46	-610	956	-1731	-7	-4	-21	-8	2	-10	3
	1211	2019-01-15 11:06:32.47	-613	958	-1724	-12	-4	-25	-7	-2	-5	4
	1212	2019-01-15 11:06:32.48	-612	949	-1725	-16	-4	-26	-8	-10	2	9
	1213	2019-01-15 11:06:32.49	-610	955	-1723	-14	-6	-27	-6	-2	-4	4
	1214	2019-01-15 11:06:32.50	-611	950	-1720	-15	-8	-30	-11	-4	-7	7
	1215	2019-01-15 11:06:32.51	-603	942	-1703	-12	-5	-28	-11	-4	-7	7
	1216	2019-01-15 11:06:32.52	-606	945	-1720	-6	-3	-25	-12	-5	-7	8
	1217	2019-01-15 11:06:32.53	-622	946	-1719	-4	-5	-24	-8	-4	-4	6
	1218	2019-01-15 11:06:32.54	-620	933	-1715	-6	-5	-17	-14	-7	-7	10
	1219	2019-01-15 11:06:32.55	-624	936	-1710	-4	-5	-12	-5	10	-15	-2
	1220	2019-01-15 11:06:32.56	-617	944	-1720	-2	-8	-5	-7	15	-22	-4
	1221	2019-01-15 11:06:32.57	-613	947	-1718	-5	-10	2	-4	12	-16	-4
	1222	2019-01-15 11:06:32.58	-612	950	-1727	-6	-3	4	-3	3	-6	0
	1223	2019-01-15 11:06:32.59	-609	975	-1742	-7	-6	5	-3	1	-4	1
	1224	2019-01-15 11:06:32.60	-603	967	-1737	-8	-20	-4	-11	0	-11	5
	1225	2019-01-15 11:06:32.61	-601	968	-1716	-9	-4	-11	-14	-4	-10	9
	1226	2019-01-15 11:06:32.62	-613	955	-1717	-8	-8	-23	-9	-3	-6	6
	1227	2019-01-15 11:06:32.63	-612	947	-1710	-1	-15	-28	-5	0	-5	2
	1228	2019-01-15 11:06:32.64	-613	935	-1714	3	-13	-27	-5	-2	-3	3
	1229	2019-01-15 11:06:32.65	-627	931	-1716	4	-15	-24	0	1	-1	0
	1230	2019-01-15 11:06:32.66	-627	933	-1719	-1	-16	-19	2	1	1	-1
	1231	2019-01-15 11:06:32.67	-627	940	-1715	-10	-14	-11	2	0	2	-1
	1232	2019-01-15 11:06:32.68	-624	942	-1719	-19	-9	-3	1	4	-3	-2
	1233	2019-01-15 11:06:32.69	-633	948	-1708	-22	-7	3	-2	3	-5	0
	1234	2019-01-15 11:06:32.70	-621	952	-1703	-28	-1	6	-8	-3	-5	5
	1235	2019-01-15 11:06:32.71	-617	945	-1702	-23	0	7	-8	0	-8	4
	1236	2019-01-15 11:06:32.72	-618	963	-1700	-13	4	5	-3	4	-7	0
	1237	2019-01-15 11:06:32.73	-618	962	-1715	-3	5	-6	-2	7	-9	-2
	1238	2019-01-15 11:06:32.74	-621	973	-1725	5	6	-11	-12	0	-12	6
	1239	2019-01-15 11:06:32.75	-625	979	-1739	5	2	-21	-12	-3	-9	7
	1240	2019-01-15 11:06:32.76	-621	975	-1737	-1	-4	-26	-16	-8	-8	12
	1241	2019-01-15 11:06:32.77	-626	972	-1727	-7	-4	-32	-21	-3	-18	12
	1242	2019-01-15 11:06:32.78	-622	961	-1720	-15	-7	-36	-27	3	-30	12
	1243	2019-01-15 11:06:32.79	-621	956	-1715	-20	-5	-36	-24	5	-29	9
	1244	2019-01-15 11:06:32.80	-633	945	-1719	-24	-9	-33	-18	8	-26	5
	1245	2019-01-15 11:06:32.81	-629	933	-1704	-26	-7	-27	-6	10	-16	-2
	1246	2019-01-15 11:06:32.82	-619	942	-1704	-22	-3	-17	-5	7	-12	-1
	1247	2019-01-15 11:06:32.83	-611	941	-1698	-19	0	-9	-9	5	-14	2
	1248	2019-01-15 11:06:32.84	-611	958	-1710	-15	9	-3	-13	3	-16	5
	1249	2019-01-15 11:06:32.85	-615	965	-1719	-14	8	-4	-17	0	-17	8
	1250	2019-01-15 11:06:32.86	-612	970	-1722	-14	10	-5	-12	3	-15	4
	1251	2019-01-15 11:06:32.87	-621	963	-1729	-13	4	-9	-14	-1	-13	7
	1252	2019-01-15 11:06:32.88	-611	962	-1735	-8	-2	-12	-15	0	-15	7
	1253	2019-01-15 11:06:32.89	-620	964	-1728	1	-6	-15	-16	-4	-12	10
	1254	2019-01-15 11:06:32.90	-623	958	-1719	2	-11	-12	-19	0	-19	9
	1255	2019-01-15 11:06:32.91	-623	955	-1715	9	-11	-15	-21	-4	-17	12
	1256	2019-01-15 11:06:32.92	-628	949	-1717	6	-11	-10	-20	-5	-15	12
	1257	2019-01-15 11:06:32.93	-620	941	-1712	-2	-9	-6	-18	-8	-10	13
	1258	2019-01-15 11:06:32.94	-622	937	-1702	-6	-4	1	-10	-6	-4	8
	1259	2019-01-15 11:06:32.95	-618	943	-1699	-5	5	6	-12	-9	-3	10
	1260	2019-01-15 11:06:32.96	-621	942	-1700	-5	9	5	-7	-2	-5	4
	1261	2019-01-15 11:06:32.97	-622	953	-1708	-3	14	4	-8	-2	-6	5
	1262	2019-01-15 11:06:32.98	-626	962	-1718	-1	12	1	-8	1	-9	3
	1263	2019-01-15 11:06:32.99	-619	963	-1713	0	11	-6	-11	-4	-7	7
	1264	2019-01-15 11:06:33.00	-627	960	-1725	8	0	-20	-6	-6	0	6
	1265	2019-01-15 11:06:33.01	-643	963	-1719	6	1	-22	0	-6	6	3
	1266	2019-01-15 11:06:33.02	-626	953	-1726	-1	2	-23	0	-8	8	4
	1267	2019-01-15 11:06:33.03	-622	953	-1726	-5	2	-18	-2	-6	4	4
	1268	2019-01-15 11:06:33.04	-614	946	-1726	-12	7	-14	0	-3	3	1
	1269	2019-01-15 11:06:33.05	-611	942	-1712	-15	7	-9	3	-1	4	-1
	1270	2019-01-15 11:06:33.06	-614	950	-1716	-16	11	-4	3	-1	4	-1
	1271	2019-01-15 11:06:33.07	-613	948	-1711	-14	12	-1	2	0	2	-1
	1272	2019-01-15 11:06:33.08	-617	949	-1706	-10	9	-4	-3	0	-3	1
	1273	2019-01-15 11:06:33.09	-605	961	-1715	-4	9	-6	-8	4	-12	2
	1274	2019-01-15 11:06:33.10	-610	969	-1714	1	8	-9	-13	7	-20	3
	1275	2019-01-15 11:06:33.11	-614	979	-1722	-1	10	-16	-19	7	-26	6
	1276	2019-01-15 11:06:33.12	-608	966	-1734	-1	1	-19	-23	7	-30	8
	1277	2019-01-15 11:06:33.13	-608	950	-1720	1	-3	-18	-20	5	-25	7
	1278	2019-01-15 11:06:33.14	-622	945	-1729	1	-11	-14	-14	2	-16	6
	1279	2019-01-15 11:06:33.15	-614	940	-1717	-2	-19	-9	-13	3	-16	5
	1280	2019-01-15 11:06:33.16	-613	935	-1707	-12	-16	-6	-14	5	-19	4
	1281	2019-01-15 11:06:33.17	-607	949	-1710	-21	-11	-2	-12	5	-17	3
	1282	2019-01-15 11:06:33.18	-602	955	-1716	-26	-3	-1	-7	6	-13	0
	1283	2019-01-15 11:06:33.19	-608	963	-1728	-32	0	-4	-9	6	-15	1
	1284	2019-01-15 11:06:33.20	-617	971	-1727	-32	0	-8	-16	0	-16	8
	1285	2019-01-15 11:06:33.21	-627	972	-1735	-24	-2	-16	-17	-3	-14	10
	1286	2019-01-15 11:06:33.22	-611	972	-1719	-16	-11	-20	-16	-3	-13	9
	1287	2019-01-15 11:06:33.23	-618	968	-1717	-7	-12	-26	-10	-1	-9	5
	1288	2019-01-15 11:06:33.24	-615	970	-1710	-2	-12	-31	-9	-1	-8	5
	1289	2019-01-15 11:06:33.25	-618	960	-1708	2	-8	-36	-13	0	-13	6
	1290	2019-01-15 11:06:33.26	-622	952	-1712	2	-4	-37	-14	4	-18	5
	1291	2019-01-15 11:06:33.27	-622	942	-1707	6	1	-31	-9	13	-22	-2
	1292	2019-01-15 11:06:33.28	-630	937	-1698	6	6	-23	-23	1	-24	11
	1293	2019-01-15 11:06:33.29	-616	939	-1701	6	10	-12	-30	-2	-28	16
	1294	2019-01-15 11:06:33.30	-617	947	-1704	5	15	-5	-24	-7	-17	15
	1295	2019-01-15 11:06:33.31	-612	952	-1713	7	18	-2	-20	-6	-14	13
	1296	2019-01-15 11:06:33.32	-613	957	-1726	3	19	-1	-14	-5	-9	9
	1297	2019-01-15 11:06:33.33	-608	970	-1739	0	13	-3	-8	-5	-3	6
	1298	2019-01-15 11:06:33.34	-620	966	-1751	-2	4	-4	-8	-6	-2	7
	1299	2019-01-15 11:06:33.35	-615	965	-1739	-6	-10	-7	-8	-8	0	8
	1300	2019-01-15 11:06:33.36	-615	963	-1735	-8	-17	-11	-20	-18	-2	19
	1301	2019-01-15 11:06:33.37	-618	963	-1718	-8	-24	-16	-14	-12	-2	13
	1302	2019-01-15 11:06:33.38	-624	955	-1697	-7	-24	-19	-12	-13	1	12
	1303	2019-01-15 11:06:33.39	-622	941	-1682	-4	-17	-17	-8	-14	6	11
	1304	2019-01-15 11:06:33.40	-631	940	-1699	-2	-11	-17	-2	-11	9	6
	1305	2019-01-15 11:06:33.41	-640	939	-1710	-5	-5	-12	1	-4	5	1
	1306	2019-01-15 11:06:33.42	-621	937	-1708	-13	1	-10	-1	3	-4	-1
	1307	2019-01-15 11:06:33.43	-629	949	-1718	-22	1	-6	-9	6	-15	1
	1308	2019-01-15 11:06:33.44	-620	953	-1714	-28	3	-7	-12	4	-16	4
	1309	2019-01-15 11:06:33.45	-617	964	-1713	-29	0	-8	-11	1	-12	5
	1310	2019-01-15 11:06:33.46	-619	971	-1716	-30	0	-15	-13	-4	-9	8
	1311	2019-01-15 11:06:33.47	-623	968	-1718	-22	-2	-19	-18	-8	-10	13
	1312	2019-01-15 11:06:33.48	-618	968	-1726	-7	-2	-23	-23	-8	-15	15
	1313	2019-01-15 11:06:33.49	-624	972	-1716	-3	6	-27	-28	-8	-20	18
	1314	2019-01-15 11:06:33.50	-626	960	-1721	0	8	-30	-29	-9	-20	19
	1315	2019-01-15 11:06:33.51	-620	955	-1718	2	11	-31	-28	-7	-21	17
	1316	2019-01-15 11:06:33.52	-602	945	-1716	-4	12	-32	-25	-6	-19	15
	1317	2019-01-15 11:06:33.53	-621	935	-1720	-7	13	-28	-21	-6	-15	13
	1318	2019-01-15 11:06:33.54	-632	933	-1731	-13	9	-22	-16	0	-16	8
	1319	2019-01-15 11:06:33.55	-622	940	-1717	-17	4	-13	-14	4	-18	5
	1320	2019-01-15 11:06:33.56	-628	943	-1715	-25	2	-5	-19	-1	-18	10
	1321	2019-01-15 11:06:33.57	-616	950	-1704	-26	4	2	-18	-2	-16	10
	1322	2019-01-15 11:06:33.58	-615	963	-1710	-18	6	5	-11	0	-11	5
	1323	2019-01-15 11:06:33.59	-612	969	-1713	-13	10	0	-12	-1	-11	6
	1324	2019-01-15 11:06:33.60	-611	972	-1718	-3	10	-1	-10	-2	-8	6
	1325	2019-01-15 11:06:33.61	-615	969	-1719	3	7	-8	-11	-2	-9	6
	1326	2019-01-15 11:06:33.62	-613	967	-1707	7	6	-14	-18	-4	-14	11
	1327	2019-01-15 11:06:33.63	-610	974	-1717	9	5	-20	-22	-6	-16	14
	1328	2019-01-15 11:06:33.64	-624	963	-1718	13	3	-25	-17	-5	-12	11
	1329	2019-01-15 11:06:33.65	-617	953	-1732	8	0	-23	-14	-4	-10	9
	1330	2019-01-15 11:06:33.66	-625	939	-1719	2	-5	-20	-16	0	-16	8
	1331	2019-01-15 11:06:33.67	-620	937	-1721	4	-6	-14	-22	2	-24	10
	1332	2019-01-15 11:06:33.68	-627	926	-1723	2	-6	-6	-16	6	-22	5
	1333	2019-01-15 11:06:33.69	-617	941	-1713	-2	-4	1	-14	4	-18	5
	1334	2019-01-15 11:06:33.70	-610	945	-1701	-8	3	5	-12	8	-20	2
	1335	2019-01-15 11:06:33.71	-623	954	-1728	-8	5	10	-18	3	-21	7
	1336	2019-01-15 11:06:33.72	-619	963	-1726	-13	1	9	-25	0	-25	12
	1337	2019-01-15 11:06:33.73	-617	964	-1718	-21	-2	9	-26	-1	-25	13
	1338	2019-01-15 11:06:33.74	-611	970	-1712	-18	-2	3	-23	-5	-18	14
	1339	2019-01-15 11:06:33.75	-606	961	-1717	-15	-5	-4	-16	1	-17	7
	1340	2019-01-15 11:06:33.76	-614	961	-1723	-9	-4	-6	-19	-4	-15	11
	1341	2019-01-15 11:06:33.77	-605	964	-1721	-9	2	-8	-28	-14	-14	21
	1342	2019-01-15 11:06:33.78	-618	962	-1721	-12	4	-11	-20	-5	-15	12
	1343	2019-01-15 11:06:33.79	-620	958	-1724	-14	3	-14	-18	-3	-15	10
	1344	2019-01-15 11:06:33.80	-619	952	-1721	-14	0	-10	-14	0	-14	7
	1345	2019-01-15 11:06:33.81	-621	948	-1713	-11	-2	-4	-16	0	-16	8
	1346	2019-01-15 11:06:33.82	-611	957	-1708	-4	-1	0	-17	2	-19	7
	1347	2019-01-15 11:06:33.83	-603	964	-1705	-4	1	2	-17	-2	-15	9
	1348	2019-01-15 11:06:33.84	-615	973	-1711	-3	4	4	-18	-5	-13	11
	1349	2019-01-15 11:06:33.85	-614	967	-1728	-1	3	-3	-18	-3	-15	10
	1350	2019-01-15 11:06:33.86	-613	973	-1732	-2	-1	-3	-12	-1	-11	6
	1351	2019-01-15 11:06:33.87	-613	960	-1723	-3	-6	-9	-13	2	-15	5
	1352	2019-01-15 11:06:33.88	-617	952	-1721	-1	-10	-9	-16	1	-17	7
	1353	2019-01-15 11:06:33.89	-613	960	-1722	-2	-10	-16	-22	-5	-17	13
	1354	2019-01-15 11:06:33.90	-610	956	-1711	-2	-7	-20	-24	-8	-16	16
	1355	2019-01-15 11:06:33.91	-619	952	-1710	-2	-8	-24	-28	-9	-19	18
	1356	2019-01-15 11:06:33.92	-621	953	-1722	-7	-9	-25	-33	-7	-26	20
	1357	2019-01-15 11:06:33.93	-627	935	-1724	-12	-11	-22	-32	-5	-27	18
	1358	2019-01-15 11:06:33.94	-616	927	-1722	-10	-17	-10	-24	-6	-18	15
	1359	2019-01-15 11:06:33.95	-613	936	-1718	-12	-16	1	-19	-8	-11	13
	1360	2019-01-15 11:06:33.96	-621	941	-1714	-10	-14	12	-20	-11	-9	15
	1361	2019-01-15 11:06:33.97	-623	951	-1694	-6	-12	16	-19	-8	-11	13
	1362	2019-01-15 11:06:33.98	-611	958	-1705	-2	-11	16	-18	-8	-10	13
	1363	2019-01-15 11:06:33.99	-621	966	-1706	0	-6	12	-27	-14	-13	20
	1364	2019-01-15 11:06:34.00	-620	978	-1709	0	-2	8	-35	-18	-17	26
	1365	2019-01-15 11:06:34.01	-608	970	-1717	-3	1	0	-42	-19	-23	30
	1366	2019-01-15 11:06:34.02	-619	970	-1722	-5	1	-9	-37	-18	-19	27
	1367	2019-01-15 11:06:34.03	-622	963	-1725	-6	0	-15	-25	-13	-12	19
	1368	2019-01-15 11:06:34.04	-625	951	-1732	-8	-6	-17	-14	-11	-3	12
	1369	2019-01-15 11:06:34.05	-613	938	-1723	-8	-15	-14	-5	-6	1	5
	1370	2019-01-15 11:06:34.06	-624	944	-1712	-8	-11	-7	-6	-5	-1	5
	1371	2019-01-15 11:06:34.07	-624	942	-1705	-6	-7	0	-13	-11	-2	12
	1372	2019-01-15 11:06:34.08	-612	952	-1699	-6	-4	6	-17	-13	-4	15
	1373	2019-01-15 11:06:34.09	-623	951	-1702	-7	3	11	-13	-9	-4	11
	1374	2019-01-15 11:06:34.10	-615	960	-1706	-5	8	13	-18	-15	-3	16
	1375	2019-01-15 11:06:34.11	-622	965	-1719	-7	10	8	-30	-19	-11	24
	1376	2019-01-15 11:06:34.12	-622	972	-1722	-7	7	0	-36	-26	-10	31
	1377	2019-01-15 11:06:34.13	-614	972	-1725	-8	4	-8	-37	-24	-13	30
	1378	2019-01-15 11:06:34.14	-618	970	-1730	-9	-4	-16	-33	-23	-10	28
	1379	2019-01-15 11:06:34.15	-617	964	-1731	-11	-12	-22	-32	-21	-11	26
	1380	2019-01-15 11:06:34.16	-610	955	-1720	-14	-16	-23	-27	-16	-11	21
	1381	2019-01-15 11:06:34.17	-618	947	-1702	-12	-18	-18	-28	-13	-15	20
	1382	2019-01-15 11:06:34.18	-614	946	-1695	-11	-7	-14	-36	-16	-20	26
	1383	2019-01-15 11:06:34.19	-611	957	-1693	-8	4	-10	-35	-18	-17	26
	1384	2019-01-15 11:06:34.20	-614	960	-1701	-4	15	-12	-26	-19	-7	22
	1385	2019-01-15 11:06:34.21	-606	954	-1719	-1	23	-10	-23	-14	-9	18
	1386	2019-01-15 11:06:34.22	-617	965	-1723	1	22	-10	-29	-18	-11	23
	1387	2019-01-15 11:06:34.23	-613	965	-1732	0	18	-11	-31	-19	-12	25
	1388	2019-01-15 11:06:34.24	-613	966	-1735	-3	7	-13	-27	-23	-4	25
	1389	2019-01-15 11:06:34.25	-607	966	-1735	-8	-7	-19	-25	-25	0	25
	1390	2019-01-15 11:06:34.26	-604	963	-1715	-12	-15	-20	-27	-23	-4	25
	1391	2019-01-15 11:06:34.27	-613	958	-1712	-14	-15	-23	-27	-19	-8	23
	1392	2019-01-15 11:06:34.28	-618	947	-1702	-15	-12	-20	-25	-16	-9	20
	1393	2019-01-15 11:06:34.29	-614	948	-1701	-10	-7	-16	-20	-14	-6	17
	1394	2019-01-15 11:06:34.30	-619	946	-1709	-10	-1	-10	-16	-13	-3	14
	1395	2019-01-15 11:06:34.31	-624	954	-1719	-8	0	0	-16	-11	-5	13
	1396	2019-01-15 11:06:34.32	-619	959	-1718	-13	1	4	-20	-10	-10	15
	1397	2019-01-15 11:06:34.33	-617	969	-1723	-19	0	2	-25	-9	-16	17
	1398	2019-01-15 11:06:34.34	-611	972	-1724	-22	-4	-3	-22	-7	-15	14
	1399	2019-01-15 11:06:34.35	-620	974	-1724	-24	-10	-10	-14	-7	-7	10
	1400	2019-01-15 11:06:34.36	-611	968	-1722	-28	-16	-13	-14	-11	-3	12
	1401	2019-01-15 11:06:34.37	-627	951	-1707	-24	-15	-13	-18	-10	-8	14
	1402	2019-01-15 11:06:34.38	-625	948	-1702	-15	-13	-12	-19	-8	-11	13
	1403	2019-01-15 11:06:34.39	-630	962	-1704	-4	-8	-7	-19	-4	-15	11
	1404	2019-01-15 11:06:34.40	-624	964	-1712	-2	-4	-4	-21	-4	-17	12
	1405	2019-01-15 11:06:34.41	-635	958	-1719	-3	0	1	-21	-6	-15	13
	1406	2019-01-15 11:06:34.42	-627	957	-1716	-8	0	3	-19	-6	-13	12
	1407	2019-01-15 11:06:34.43	-616	968	-1710	-15	-1	8	-18	-4	-14	11
	1408	2019-01-15 11:06:34.44	-617	976	-1717	-20	2	3	-20	-4	-16	12
	1409	2019-01-15 11:06:34.45	-627	986	-1711	-22	-3	-3	-18	-4	-14	11
	1410	2019-01-15 11:06:34.46	-616	982	-1715	-18	-3	-12	-12	-1	-11	6
	1411	2019-01-15 11:06:34.47	-616	979	-1713	-8	-6	-22	-9	0	-9	4
	1412	2019-01-15 11:06:34.48	-614	969	-1704	1	-7	-30	-13	-3	-10	8
	1413	2019-01-15 11:06:34.49	-615	959	-1706	12	-8	-34	-22	-5	-17	13
	1414	2019-01-15 11:06:34.50	-622	949	-1704	15	-4	-28	-16	4	-20	6
	1415	2019-01-15 11:06:34.51	-624	941	-1709	15	-1	-21	-17	-1	-16	9
	1416	2019-01-15 11:06:34.52	-624	951	-1711	8	-1	-7	-12	-5	-7	8
	1417	2019-01-15 11:06:34.53	-619	938	-1719	-2	7	3	-9	-8	-1	8
	1418	2019-01-15 11:06:34.54	-625	948	-1725	-5	-1	11	-8	-6	-2	7
	1419	2019-01-15 11:06:34.55	-617	958	-1710	-10	-3	15	-4	0	-4	2
	1420	2019-01-15 11:06:34.56	-615	975	-1700	-9	-3	15	-2	2	-4	0
	1421	2019-01-15 11:06:34.57	-614	980	-1701	-6	3	4	2	4	-2	-3
	1422	2019-01-15 11:06:34.58	-616	979	-1715	-3	6	-6	-4	-3	-1	3
	1423	2019-01-15 11:06:34.59	-617	983	-1727	4	-2	-15	-12	-12	0	12
	1424	2019-01-15 11:06:34.60	-624	974	-1722	6	-3	-22	-12	-5	-7	8
	1425	2019-01-15 11:06:34.61	-626	959	-1723	6	-9	-21	-18	-6	-12	12
	1426	2019-01-15 11:06:34.62	-619	945	-1708	5	-12	-18	-28	-11	-17	19
	1427	2019-01-15 11:06:34.63	-623	944	-1701	3	-9	-9	-26	-5	-21	15
	1428	2019-01-15 11:06:34.64	-628	947	-1702	0	-2	-1	-28	-7	-21	17
	1429	2019-01-15 11:06:34.65	-617	944	-1707	-3	3	6	-27	-8	-19	17
	1430	2019-01-15 11:06:34.66	-609	959	-1713	-5	10	11	-24	-6	-18	15
	1431	2019-01-15 11:06:34.67	-610	964	-1711	-6	10	9	-24	-9	-15	16
	1432	2019-01-15 11:06:34.68	-613	980	-1724	-3	9	4	-26	-13	-13	19
	1433	2019-01-15 11:06:34.69	-621	987	-1718	-3	7	-6	-24	-13	-11	18
	1434	2019-01-15 11:06:34.70	-616	984	-1726	-3	0	-17	-20	-17	-3	18
	1435	2019-01-15 11:06:34.71	-623	969	-1723	-1	-10	-27	-17	-17	0	17
	1436	2019-01-15 11:06:34.72	-617	958	-1715	0	-14	-25	-16	-13	-3	14
	1437	2019-01-15 11:06:34.73	-616	955	-1716	-1	-12	-23	-19	-12	-7	15
	1438	2019-01-15 11:06:34.74	-619	949	-1707	3	-4	-20	-19	-12	-7	15
	1439	2019-01-15 11:06:34.75	-614	949	-1705	5	3	-11	-16	-12	-4	14
	1440	2019-01-15 11:06:34.76	-624	951	-1705	4	12	-4	-16	-12	-4	14
	1441	2019-01-15 11:06:34.77	-618	947	-1704	4	20	1	-18	-10	-8	14
	1442	2019-01-15 11:06:34.78	-620	947	-1711	1	22	6	-19	-8	-11	13
	1443	2019-01-15 11:06:34.79	-611	961	-1725	-2	21	5	-19	-6	-13	12
	1444	2019-01-15 11:06:34.80	-611	969	-1722	-8	15	1	-20	-7	-13	13
	1445	2019-01-15 11:06:34.81	-604	969	-1734	-14	6	-6	-21	-7	-14	14
	1446	2019-01-15 11:06:34.82	-609	971	-1723	-17	-3	-15	-21	-7	-14	14
	1447	2019-01-15 11:06:34.83	-620	969	-1721	-18	-9	-19	-22	-11	-11	16
	1448	2019-01-15 11:06:34.84	-619	965	-1720	-19	-13	-26	-27	-10	-17	18
	1449	2019-01-15 11:06:34.85	-608	967	-1700	-14	-9	-26	-27	-7	-20	17
	1450	2019-01-15 11:06:34.86	-615	957	-1705	-10	-5	-26	-26	-5	-21	15
	1451	2019-01-15 11:06:34.87	-619	958	-1718	-5	0	-28	-24	-3	-21	13
	1452	2019-01-15 11:06:34.88	-619	953	-1704	-6	4	-25	-22	-2	-20	12
	1453	2019-01-15 11:06:34.89	-613	945	-1713	-8	2	-20	-18	-4	-14	11
	1454	2019-01-15 11:06:34.90	-611	938	-1718	-8	0	-15	-13	-3	-10	8
	1455	2019-01-15 11:06:34.91	-614	946	-1720	-12	-1	-11	-8	5	-13	1
	1456	2019-01-15 11:06:34.92	-605	956	-1708	-16	1	-6	-12	1	-13	5
	1457	2019-01-15 11:06:34.93	-600	955	-1707	-18	5	-8	-22	-4	-18	13
	1458	2019-01-15 11:06:34.94	-604	967	-1712	-13	5	-10	-23	-4	-19	13
	1459	2019-01-15 11:06:34.95	-611	973	-1717	-11	4	-14	-24	-5	-19	14
	1460	2019-01-15 11:06:34.96	-607	968	-1719	-8	2	-18	-24	-1	-23	12
	1461	2019-01-15 11:06:34.97	-617	966	-1727	-6	2	-19	-24	-3	-21	13
	1462	2019-01-15 11:06:34.98	-617	973	-1724	-4	-4	-20	-23	-5	-18	14
	1463	2019-01-15 11:06:34.99	-619	967	-1723	-2	-7	-17	-25	-8	-17	16
	1464	2019-01-15 11:06:35.00	-620	962	-1722	-5	-11	-14	-20	-1	-19	10
	1465	2019-01-15 11:06:35.01	-625	952	-1721	-7	-12	-6	-16	2	-18	7
	1466	2019-01-15 11:06:35.02	-617	954	-1716	-12	-14	0	-16	6	-22	5
	1467	2019-01-15 11:06:35.03	-622	953	-1711	-17	-12	5	-12	8	-20	2
	1468	2019-01-15 11:06:35.04	-610	961	-1700	-21	-5	9	-18	4	-22	7
	1469	2019-01-15 11:06:35.05	-618	965	-1701	-21	-5	4	-24	4	-28	10
	1470	2019-01-15 11:06:35.06	-611	973	-1701	-17	-2	0	-22	7	-29	7
	1471	2019-01-15 11:06:35.07	-603	975	-1701	-9	-1	-9	-17	10	-27	3
	1472	2019-01-15 11:06:35.08	-611	972	-1714	-2	3	-16	-16	8	-24	4
	1473	2019-01-15 11:06:35.09	-619	971	-1718	7	-3	-21	-18	3	-21	7
	1474	2019-01-15 11:06:35.10	-616	968	-1726	10	-5	-25	-20	-4	-16	12
	1475	2019-01-15 11:06:35.11	-621	961	-1716	6	-10	-22	-12	-3	-9	7
	1476	2019-01-15 11:06:35.12	-615	954	-1719	5	-12	-16	-8	-5	-3	6
	1477	2019-01-15 11:06:35.13	-612	955	-1708	-1	-8	-10	-10	-8	-2	9
	1478	2019-01-15 11:06:35.14	-611	957	-1685	-4	-4	-2	-16	-13	-3	14
	1479	2019-01-15 11:06:35.15	-618	956	-1706	-3	6	1	-17	-10	-7	13
	1480	2019-01-15 11:06:35.16	-619	953	-1717	0	3	1	-18	-4	-14	11
	1481	2019-01-15 11:06:35.17	-609	960	-1708	-4	1	2	-15	0	-15	7
	1482	2019-01-15 11:06:35.18	-618	970	-1719	-7	-2	-2	-12	0	-12	6
	1483	2019-01-15 11:06:35.19	-616	971	-1721	-5	-7	-7	-13	-6	-7	9
	1484	2019-01-15 11:06:35.20	-618	977	-1712	-5	-7	-12	-13	-7	-6	10
	1485	2019-01-15 11:06:35.21	-613	972	-1706	-6	-4	-14	-10	-8	-2	9
	1486	2019-01-15 11:06:35.22	-622	957	-1706	3	-1	-16	-10	-10	0	10
	1487	2019-01-15 11:06:35.23	-621	954	-1716	6	1	-14	-11	-12	1	11
	1488	2019-01-15 11:06:35.24	-622	957	-1715	6	7	-10	-20	-14	-6	17
	1489	2019-01-15 11:06:35.25	-619	953	-1712	3	4	-9	-24	-14	-10	19
	1490	2019-01-15 11:06:35.26	-626	955	-1717	-1	7	-4	-16	-7	-9	11
	1491	2019-01-15 11:06:35.27	-628	955	-1711	-5	1	-2	-16	-8	-8	12
	1492	2019-01-15 11:06:35.28	-616	963	-1701	-8	-1	-2	-21	-14	-7	17
	1493	2019-01-15 11:06:35.29	-626	970	-1713	-8	-1	-3	-15	-12	-3	13
	1494	2019-01-15 11:06:35.30	-616	974	-1706	-8	1	-8	-15	-10	-5	12
	1495	2019-01-15 11:06:35.31	-610	982	-1712	-13	3	-18	-19	-14	-5	16
	1496	2019-01-15 11:06:35.32	-611	980	-1720	-15	4	-27	-17	-9	-8	13
	1497	2019-01-15 11:06:35.33	-617	970	-1722	-15	0	-34	-17	-7	-10	12
	1498	2019-01-15 11:06:35.34	-614	955	-1713	-17	-1	-36	-16	-6	-10	11
	1499	2019-01-15 11:06:35.35	-625	952	-1712	-15	-3	-36	-11	-4	-7	7
	1500	2019-01-15 11:06:35.36	-618	942	-1701	-9	1	-30	-18	-9	-9	13
	1501	2019-01-15 11:06:35.37	-623	944	-1700	-2	8	-23	-14	-9	-5	11
	1502	2019-01-15 11:06:35.38	-620	947	-1703	4	8	-18	-16	-11	-5	13
	1503	2019-01-15 11:06:35.39	-623	950	-1712	8	8	-10	-14	-5	-9	9
	1504	2019-01-15 11:06:35.40	-622	957	-1714	9	12	-3	-22	-8	-14	15
	1505	2019-01-15 11:06:35.41	-620	959	-1718	6	9	-1	-27	-17	-10	22
	1506	2019-01-15 11:06:35.42	-617	967	-1724	5	12	-4	-24	-11	-13	17
	1507	2019-01-15 11:06:35.43	-619	967	-1715	1	9	-9	-26	-14	-12	20
	1508	2019-01-15 11:06:35.44	-618	970	-1724	-2	7	-18	-25	-9	-16	17
	1509	2019-01-15 11:06:35.45	-623	965	-1733	-1	0	-25	-25	-8	-17	16
	1510	2019-01-15 11:06:35.46	-624	965	-1725	-2	-8	-28	-25	-5	-20	15
	1511	2019-01-15 11:06:35.47	-617	945	-1713	-7	-12	-28	-29	-1	-28	15
	1512	2019-01-15 11:06:35.48	-625	933	-1698	-5	-12	-22	-32	-4	-28	18
	1513	2019-01-15 11:06:35.49	-621	948	-1694	-5	-3	-15	-30	-9	-21	19
	1514	2019-01-15 11:06:35.50	-623	945	-1705	-9	7	-5	-30	-11	-19	20
	1515	2019-01-15 11:06:35.51	-612	959	-1701	-9	15	1	-27	-11	-16	19
	1516	2019-01-15 11:06:35.52	-623	960	-1717	-7	17	7	-24	-11	-13	17
	1517	2019-01-15 11:06:35.53	-621	962	-1721	-2	12	6	-15	-6	-9	10
	1518	2019-01-15 11:06:35.54	-619	973	-1713	5	6	3	-13	-6	-7	9
	1519	2019-01-15 11:06:35.55	-632	987	-1729	3	-1	-2	-16	-5	-11	10
	1520	2019-01-15 11:06:35.56	-619	993	-1714	3	-6	-15	-20	-5	-15	12
	1521	2019-01-15 11:06:35.57	-618	975	-1722	0	-9	-27	-25	-7	-18	16
	1522	2019-01-15 11:06:35.58	-625	973	-1718	-1	-14	-34	-30	-7	-23	18
	1523	2019-01-15 11:06:35.59	-617	959	-1710	-3	-13	-34	-32	-9	-23	20
	1524	2019-01-15 11:06:35.60	-624	944	-1704	0	-13	-31	-29	-12	-17	20
	1525	2019-01-15 11:06:35.61	-620	937	-1703	2	-2	-25	-25	-9	-16	17
	1526	2019-01-15 11:06:35.62	-613	942	-1714	1	4	-20	-29	-6	-23	17
	1527	2019-01-15 11:06:35.63	-619	947	-1723	-10	18	-11	-33	-2	-31	17
	1528	2019-01-15 11:06:35.64	-615	954	-1728	-18	16	-10	-37	-2	-35	19
	1529	2019-01-15 11:06:35.65	-620	958	-1729	-24	14	-6	-34	-1	-33	17
	1530	2019-01-15 11:06:35.66	-615	957	-1729	-23	6	-3	-33	0	-33	16
	1531	2019-01-15 11:06:35.67	-624	963	-1724	-19	-4	-3	-34	1	-35	16
	1532	2019-01-15 11:06:35.68	-617	966	-1708	-16	-6	-6	-35	1	-36	17
	1533	2019-01-15 11:06:35.69	-616	968	-1710	-12	-6	-9	-32	-2	-30	17
	1534	2019-01-15 11:06:35.70	-617	964	-1706	-8	0	-18	-21	-2	-19	11
	1535	2019-01-15 11:06:35.71	-624	969	-1710	-9	1	-23	-12	2	-14	5
	1536	2019-01-15 11:06:35.72	-626	963	-1713	-10	1	-24	-14	3	-17	5
	1537	2019-01-15 11:06:35.73	-617	956	-1709	-13	6	-23	-17	4	-21	6
	1538	2019-01-15 11:06:35.74	-622	955	-1705	-12	10	-22	-7	5	-12	1
	1539	2019-01-15 11:06:35.75	-613	961	-1712	-13	13	-22	-1	2	-3	0
	1540	2019-01-15 11:06:35.76	-624	960	-1712	-10	17	-24	2	-4	6	1
	1541	2019-01-15 11:06:35.77	-616	959	-1719	-10	13	-26	-10	-14	4	12
	1542	2019-01-15 11:06:35.78	-615	953	-1722	-9	7	-27	-19	-15	-4	17
	1543	2019-01-15 11:06:35.79	-620	958	-1722	-7	2	-24	-20	-12	-8	16
	1544	2019-01-15 11:06:35.80	-612	958	-1729	-3	-2	-23	-19	-4	-15	11
	1545	2019-01-15 11:06:35.81	-613	963	-1727	-6	-8	-18	-20	-6	-14	13
	1546	2019-01-15 11:06:35.82	-615	958	-1715	-9	-5	-14	-26	-13	-13	19
	1547	2019-01-15 11:06:35.83	-611	955	-1698	-12	-2	-10	-27	-12	-15	19
	1548	2019-01-15 11:06:35.84	-609	944	-1700	-11	5	-8	-31	-16	-15	23
	1549	2019-01-15 11:06:35.85	-614	957	-1702	-7	4	-6	-35	-21	-14	28
	1550	2019-01-15 11:06:35.86	-623	940	-1709	-8	6	-6	-24	-11	-13	17
	1551	2019-01-15 11:06:35.87	-607	948	-1708	-2	1	0	-23	-10	-13	16
	1552	2019-01-15 11:06:35.88	-619	959	-1720	-4	-3	0	-28	-11	-17	19
	1553	2019-01-15 11:06:35.89	-612	958	-1727	-9	-1	2	-29	-14	-15	21
	1554	2019-01-15 11:06:35.90	-625	956	-1724	-12	-6	-1	-26	-14	-12	20
	1555	2019-01-15 11:06:35.91	-628	957	-1723	-16	-8	2	-24	-14	-10	19
	1556	2019-01-15 11:06:35.92	-616	960	-1719	-22	-8	4	-25	-10	-15	17
	1557	2019-01-15 11:06:35.93	-617	969	-1714	-25	-7	4	-29	-11	-18	20
	1558	2019-01-15 11:06:35.94	-627	967	-1711	-21	-1	4	-32	-15	-17	23
	1559	2019-01-15 11:06:35.95	-609	971	-1704	-16	4	0	-27	-13	-14	20
	1560	2019-01-15 11:06:35.96	-616	970	-1714	-8	11	-6	-30	-13	-17	21
	1561	2019-01-15 11:06:35.97	-616	973	-1710	-5	10	-12	-33	-13	-20	23
	1562	2019-01-15 11:06:35.98	-609	970	-1718	-4	8	-19	-32	-13	-19	22
	1563	2019-01-15 11:06:35.99	-618	965	-1723	0	3	-23	-25	-12	-13	18
	1564	2019-01-15 11:06:36.00	-608	964	-1717	2	1	-24	-17	-8	-9	12
	1565	2019-01-15 11:06:36.01	-620	964	-1714	1	-5	-24	-12	-3	-9	7
	1566	2019-01-15 11:06:36.02	-620	954	-1713	3	-8	-20	-15	-4	-11	9
	1567	2019-01-15 11:06:36.03	-617	951	-1710	0	-5	-14	-17	-7	-10	12
	1568	2019-01-15 11:06:36.04	-626	955	-1715	-2	-4	-10	-14	-7	-7	10
	1569	2019-01-15 11:06:36.05	-618	958	-1718	-6	-3	-6	-10	-7	-3	8
	1570	2019-01-15 11:06:36.06	-627	966	-1714	-10	-2	-3	-12	-7	-5	9
	1571	2019-01-15 11:06:36.07	-607	972	-1706	-15	2	-1	-14	-6	-8	10
	1572	2019-01-15 11:06:36.08	-604	966	-1706	-15	1	-4	-17	-9	-8	13
	1573	2019-01-15 11:06:36.09	-605	968	-1707	-12	3	-5	-18	-10	-8	14
	1574	2019-01-15 11:06:36.10	-607	966	-1708	-9	4	-10	-20	-9	-11	14
	1575	2019-01-15 11:06:36.11	-603	961	-1713	-6	2	-10	-23	-7	-16	15
	1576	2019-01-15 11:06:36.12	-612	959	-1712	-3	0	-9	-30	-5	-25	17
	1577	2019-01-15 11:06:36.13	-615	957	-1706	0	-3	-7	-31	-7	-24	19
	1578	2019-01-15 11:06:36.14	-611	955	-1716	1	-1	-3	-34	-12	-22	23
	1579	2019-01-15 11:06:36.15	-618	962	-1715	0	-1	2	-25	-11	-14	18
	1580	2019-01-15 11:06:36.16	-611	970	-1716	-6	-1	3	-26	-14	-12	20
	1581	2019-01-15 11:06:36.17	-608	973	-1719	-11	1	1	-21	-12	-9	16
	1582	2019-01-15 11:06:36.18	-608	969	-1716	-13	1	-2	-16	-3	-13	9
	1583	2019-01-15 11:06:36.19	-599	982	-1715	-12	-1	-11	-16	-2	-14	9
	1584	2019-01-15 11:06:36.20	-599	970	-1719	-9	0	-18	-22	-4	-18	13
	1585	2019-01-15 11:06:36.21	-605	963	-1710	-11	-6	-22	-29	-4	-25	16
	1586	2019-01-15 11:06:36.22	-603	969	-1714	-9	-12	-22	-35	-5	-30	20
	1587	2019-01-15 11:06:36.23	-607	951	-1714	-10	-16	-25	-37	-10	-27	23
	1588	2019-01-15 11:06:36.24	-618	945	-1702	-6	-19	-19	-28	-8	-20	18
	1589	2019-01-15 11:06:36.25	-618	927	-1700	3	-27	-13	-22	-14	-8	18
	1590	2019-01-15 11:06:36.26	-634	924	-1717	17	-29	2	-14	-5	-9	9
	1591	2019-01-15 11:06:36.27	-631	941	-1720	16	-27	17	-15	5	-20	5
	1592	2019-01-15 11:06:36.28	-629	952	-1726	6	-20	26	-20	5	-25	7
	1593	2019-01-15 11:06:36.29	-622	970	-1736	-5	-14	26	-26	-4	-22	15
	1594	2019-01-15 11:06:36.30	-629	986	-1735	-18	-13	24	-32	-12	-20	22
	1595	2019-01-15 11:06:36.31	-614	988	-1733	-27	-17	14	-28	-13	-15	20
	1596	2019-01-15 11:06:36.32	-617	991	-1725	-29	-17	4	-17	-8	-9	12
	1597	2019-01-15 11:06:36.33	-610	988	-1709	-26	-18	-8	-12	1	-13	5
	1598	2019-01-15 11:06:36.34	-613	988	-1694	-21	-17	-19	-12	-3	-9	7
	1599	2019-01-15 11:06:36.35	-616	981	-1684	-15	-10	-29	-14	-9	-5	11
	1600	2019-01-15 11:06:36.36	-612	962	-1696	-9	-2	-33	-17	-14	-3	15
	1601	2019-01-15 11:06:36.37	-624	945	-1704	-2	2	-29	-21	-16	-5	18
	1602	2019-01-15 11:06:36.38	-632	937	-1709	-4	5	-16	-28	-17	-11	22
	1603	2019-01-15 11:06:36.39	-632	933	-1714	-6	8	0	-34	-18	-16	26
	1604	2019-01-15 11:06:36.40	-619	932	-1706	-3	4	13	-34	-16	-18	25
	1605	2019-01-15 11:06:36.41	-624	953	-1710	-7	5	22	-34	-12	-22	23
	1606	2019-01-15 11:06:36.42	-614	961	-1716	-2	1	26	-32	-9	-23	20
	1607	2019-01-15 11:06:36.43	-615	982	-1715	4	-1	23	-24	-6	-18	15
	1608	2019-01-15 11:06:36.44	-611	986	-1719	2	-3	14	-20	-8	-12	14
	1609	2019-01-15 11:06:36.45	-607	988	-1725	3	-6	3	-20	-8	-12	14
	1610	2019-01-15 11:06:36.46	-609	991	-1727	4	-15	-10	-22	-6	-16	14
	1611	2019-01-15 11:06:36.47	-612	983	-1725	1	-21	-17	-26	-5	-21	15
	1612	2019-01-15 11:06:36.48	-604	971	-1711	1	-22	-22	-27	-3	-24	15
	1613	2019-01-15 11:06:36.49	-610	953	-1703	3	-22	-22	-22	-2	-20	12
	1614	2019-01-15 11:06:36.50	-626	944	-1702	5	-20	-14	-16	-6	-10	11
	1615	2019-01-15 11:06:36.51	-625	951	-1702	4	-14	-6	-13	-10	-3	11
	1616	2019-01-15 11:06:36.52	-635	950	-1698	2	-11	6	-4	-8	4	6
	1617	2019-01-15 11:06:36.53	-626	947	-1698	-5	-8	11	-6	-8	2	7
	1618	2019-01-15 11:06:36.54	-622	954	-1704	-11	-1	14	-15	-7	-8	11
	1619	2019-01-15 11:06:36.55	-623	963	-1712	-12	-2	16	-33	-13	-20	23
	1620	2019-01-15 11:06:36.56	-634	969	-1713	-15	-4	13	-26	-10	-16	18
	1621	2019-01-15 11:06:36.57	-619	975	-1713	-16	-7	8	-20	-11	-9	15
	1622	2019-01-15 11:06:36.58	-627	963	-1714	-11	-12	3	-15	-8	-7	11
	1623	2019-01-15 11:06:36.59	-629	967	-1714	-7	-14	-1	-24	-16	-8	20
	1624	2019-01-15 11:06:36.60	-624	974	-1713	-4	-16	-3	-22	-15	-7	18
	1625	2019-01-15 11:06:36.61	-619	970	-1708	-4	-15	-6	-23	-21	-2	22
	1626	2019-01-15 11:06:36.62	-610	981	-1704	-10	-9	-9	-21	-17	-4	19
	1627	2019-01-15 11:06:36.63	-603	981	-1699	-11	-2	-13	-21	-14	-7	17
	1628	2019-01-15 11:06:36.64	-613	981	-1701	-7	8	-18	-20	-12	-8	16
	1629	2019-01-15 11:06:36.65	-606	982	-1701	-9	11	-24	-22	-2	-20	12
	1630	2019-01-15 11:06:36.66	-612	979	-1709	-5	12	-32	-31	-8	-23	19
	1631	2019-01-15 11:06:36.67	-605	972	-1719	-1	7	-36	-30	-7	-23	18
	1632	2019-01-15 11:06:36.68	-637	949	-1728	4	-1	-36	-28	-9	-19	18
	1633	2019-01-15 11:06:36.69	-628	939	-1720	8	-15	-30	-22	-5	-17	13
	1634	2019-01-15 11:06:36.70	-626	937	-1717	11	-21	-19	-20	-4	-16	12
	1635	2019-01-15 11:06:36.71	-630	931	-1699	9	-21	-7	-27	-6	-21	16
	1636	2019-01-15 11:06:36.72	-625	943	-1704	9	-14	5	-32	-7	-25	19
	1637	2019-01-15 11:06:36.73	-610	955	-1709	3	-10	12	-31	-7	-24	19
	1638	2019-01-15 11:06:36.74	-622	960	-1698	-1	0	15	-27	-10	-17	18
	1639	2019-01-15 11:06:36.75	-623	973	-1704	-3	6	14	-21	-3	-18	12
	1640	2019-01-15 11:06:36.76	-609	971	-1714	-6	10	10	-23	0	-23	11
	1641	2019-01-15 11:06:36.77	-610	983	-1714	-6	9	3	-30	-7	-23	18
	1642	2019-01-15 11:06:36.78	-604	979	-1716	-9	2	-6	-28	-6	-22	17
	1643	2019-01-15 11:06:36.79	-613	966	-1711	-6	-3	-13	-25	-4	-21	14
	1644	2019-01-15 11:06:36.80	-621	951	-1708	1	-8	-16	-23	-4	-19	13
	1645	2019-01-15 11:06:36.81	-612	941	-1713	10	-15	-15	-24	-7	-17	15
	1646	2019-01-15 11:06:36.82	-622	941	-1698	10	-16	-7	-21	-11	-10	16
	1647	2019-01-15 11:06:36.83	-620	946	-1693	11	-14	3	-23	-10	-13	16
	1648	2019-01-15 11:06:36.84	-641	939	-1711	9	-11	10	-23	-4	-19	13
	1649	2019-01-15 11:06:36.85	-637	944	-1705	4	-8	20	-26	-6	-20	16
	1650	2019-01-15 11:06:36.86	-616	958	-1712	-4	-7	23	-28	-9	-19	18
	1651	2019-01-15 11:06:36.87	-623	967	-1715	-10	-2	22	-32	-9	-23	20
	1652	2019-01-15 11:06:36.88	-621	972	-1714	-10	-1	14	-31	-9	-22	20
	1653	2019-01-15 11:06:36.89	-622	987	-1723	-12	-6	3	-30	-9	-21	19
	1654	2019-01-15 11:06:36.90	-625	987	-1728	-15	-8	-9	-31	-16	-15	23
	1655	2019-01-15 11:06:36.91	-614	973	-1728	-17	-12	-18	-35	-22	-13	28
	1656	2019-01-15 11:06:36.92	-616	966	-1729	-14	-16	-21	-37	-26	-11	31
	1657	2019-01-15 11:06:36.93	-627	962	-1719	-13	-19	-19	-33	-21	-12	27
	1658	2019-01-15 11:06:36.94	-622	961	-1710	-15	-20	-13	-33	-11	-22	22
	1659	2019-01-15 11:06:36.95	-617	944	-1687	-12	-5	0	-38	-8	-30	23
	1660	2019-01-15 11:06:36.96	-641	925	-1699	-1	-8	9	-43	-21	-22	32
	1661	2019-01-15 11:06:36.97	-640	924	-1702	10	-16	23	-27	-18	-9	22
	1662	2019-01-15 11:06:36.98	-639	950	-1714	11	-20	30	-22	-18	-4	20
	1663	2019-01-15 11:06:36.99	-644	970	-1726	1	-25	33	-26	-14	-12	20
	1664	2019-01-15 11:06:37.00	-648	978	-1722	-13	-28	31	-40	-14	-26	27
	1665	2019-01-15 11:06:37.01	-643	996	-1715	-23	-27	23	-44	-9	-35	26
	1666	2019-01-15 11:06:37.02	-641	1005	-1710	-26	-21	11	-41	-9	-32	25
	1667	2019-01-15 11:06:37.03	-643	1013	-1698	-29	-16	-3	-38	-9	-29	23
	1668	2019-01-15 11:06:37.04	-627	1010	-1671	-32	-2	-11	-29	-7	-22	18
	1669	2019-01-15 11:06:37.05	-614	1004	-1679	-26	14	-23	-15	-4	-11	9
	1670	2019-01-15 11:06:37.06	-618	981	-1679	-13	28	-31	-15	-5	-10	10
	1671	2019-01-15 11:06:37.07	-616	973	-1688	-2	37	-32	-16	-6	-10	11
	1672	2019-01-15 11:06:37.08	-612	966	-1685	2	49	-30	-19	-10	-9	14
	1673	2019-01-15 11:06:37.09	-598	965	-1696	3	57	-26	-13	-4	-9	8
	1674	2019-01-15 11:06:37.10	-594	963	-1696	8	67	-25	-14	-3	-11	8
	1675	2019-01-15 11:06:37.11	-600	952	-1707	14	67	-24	-22	-3	-19	12
	1676	2019-01-15 11:06:37.12	-606	950	-1718	22	61	-22	-21	-2	-19	11
	1677	2019-01-15 11:06:37.13	-613	942	-1723	28	48	-15	-17	-5	-12	11
	1678	2019-01-15 11:06:37.14	-605	948	-1740	26	34	-7	-13	-8	-5	10
	1679	2019-01-15 11:06:37.15	-608	962	-1747	13	26	-4	-11	-6	-5	8
	1680	2019-01-15 11:06:37.16	-607	962	-1751	1	7	-1	-9	-3	-6	6
	1681	2019-01-15 11:06:37.17	-605	975	-1746	-11	-4	1	-14	-4	-10	9
	1682	2019-01-15 11:06:37.18	-604	975	-1730	-19	-9	1	-15	-4	-11	9
	1683	2019-01-15 11:06:37.19	-598	980	-1712	-25	-12	-4	-16	-5	-11	10
	1684	2019-01-15 11:06:37.20	-595	976	-1716	-23	-11	-10	-19	-5	-14	12
	1685	2019-01-15 11:06:37.21	-603	982	-1707	-18	-6	-19	-20	-5	-15	12
	1686	2019-01-15 11:06:37.22	-608	982	-1707	-8	-3	-30	-21	-9	-12	15
	1687	2019-01-15 11:06:37.23	-600	967	-1706	2	-2	-40	-24	-17	-7	20
	1688	2019-01-15 11:06:37.24	-616	959	-1708	11	-4	-43	-28	-18	-10	23
	1689	2019-01-15 11:06:37.25	-621	953	-1709	17	-4	-41	-29	-15	-14	22
	1690	2019-01-15 11:06:37.26	-613	949	-1715	15	-10	-38	-28	-10	-18	19
	1691	2019-01-15 11:06:37.27	-616	936	-1718	9	-11	-30	-31	-10	-21	20
	1692	2019-01-15 11:06:37.28	-606	945	-1714	-3	-7	-22	-27	-12	-15	19
	1693	2019-01-15 11:06:37.29	-607	957	-1715	-15	-6	-16	-25	-14	-11	19
	1694	2019-01-15 11:06:37.30	-613	965	-1714	-27	-5	-15	-21	-11	-10	16
	1695	2019-01-15 11:06:37.31	-609	970	-1715	-34	-2	-17	-23	-9	-14	16
	1696	2019-01-15 11:06:37.32	-607	969	-1707	-35	-2	-21	-31	-11	-20	21
	1697	2019-01-15 11:06:37.33	-602	973	-1704	-29	4	-24	-36	-11	-25	23
	1698	2019-01-15 11:06:37.34	-613	970	-1709	-14	12	-28	-30	-11	-19	20
	1699	2019-01-15 11:06:37.35	-601	970	-1714	-4	11	-28	-38	-18	-20	28
	1700	2019-01-15 11:06:37.36	-613	961	-1716	-4	15	-25	-38	-22	-16	30
	1701	2019-01-15 11:06:37.37	-599	946	-1720	-4	17	-16	-45	-34	-11	39
	1702	2019-01-15 11:06:37.38	-610	935	-1720	2	10	-2	-28	-25	-3	26
	1703	2019-01-15 11:06:37.39	-615	938	-1713	6	1	10	-29	-17	-12	23
	1704	2019-01-15 11:06:37.40	-621	941	-1712	6	-3	24	-24	-6	-18	15
	1705	2019-01-15 11:06:37.41	-613	959	-1714	2	-10	31	-25	-6	-19	15
	1706	2019-01-15 11:06:37.42	-606	977	-1712	-7	-6	32	-19	-4	-15	11
	1707	2019-01-15 11:06:37.43	-606	993	-1705	-16	-2	23	-17	-5	-12	11
	1708	2019-01-15 11:06:37.44	-595	1008	-1711	-15	2	5	-20	-7	-13	13
	1709	2019-01-15 11:06:37.45	-614	1002	-1720	-18	2	-16	-25	-4	-21	14
	1710	2019-01-15 11:06:37.46	-615	990	-1717	-18	-6	-34	-18	-4	-14	11
	1711	2019-01-15 11:06:37.47	-619	976	-1713	-16	-18	-47	-18	-10	-8	14
	1712	2019-01-15 11:06:37.48	-619	963	-1714	-11	-22	-52	-12	-8	-4	10
	1713	2019-01-15 11:06:37.49	-609	958	-1703	-12	-23	-49	-6	-1	-5	3
	1714	2019-01-15 11:06:37.50	-609	950	-1703	-16	-17	-42	-7	1	-8	3
	1715	2019-01-15 11:06:37.51	-617	952	-1689	-19	-9	-35	-13	-4	-9	8
	1716	2019-01-15 11:06:37.52	-621	949	-1702	-24	-2	-24	-13	-7	-6	10
	1717	2019-01-15 11:06:37.53	-615	951	-1714	-26	1	-14	-17	-8	-9	12
	1718	2019-01-15 11:06:37.54	-625	961	-1719	-27	2	-7	-20	-12	-8	16
	1719	2019-01-15 11:06:37.55	-615	967	-1720	-31	0	-4	-21	-11	-10	16
	1720	2019-01-15 11:06:37.56	-616	975	-1721	-26	3	-8	-18	-5	-13	11
	1721	2019-01-15 11:06:37.57	-611	986	-1719	-21	0	-11	-22	-3	-19	12
	1722	2019-01-15 11:06:37.58	-621	989	-1716	-15	-9	-23	-32	-10	-22	21
	1723	2019-01-15 11:06:37.59	-615	986	-1720	-11	-13	-32	-32	-17	-15	24
	1724	2019-01-15 11:06:37.60	-636	976	-1725	-9	-19	-38	-27	-19	-8	23
	1725	2019-01-15 11:06:37.61	-630	963	-1714	-11	-26	-35	-26	-17	-9	21
	1726	2019-01-15 11:06:37.62	-626	961	-1709	-9	-26	-29	-28	-16	-12	22
	1727	2019-01-15 11:06:37.63	-631	956	-1703	-10	-22	-22	-29	-16	-13	22
	1728	2019-01-15 11:06:37.64	-621	953	-1703	-10	-17	-9	-27	-14	-13	20
	1729	2019-01-15 11:06:37.65	-618	957	-1696	-7	-10	1	-28	-13	-15	20
	1730	2019-01-15 11:06:37.66	-624	959	-1700	-6	-5	9	-31	-12	-19	21
	1731	2019-01-15 11:06:37.67	-629	971	-1712	-4	-5	13	-39	-17	-22	28
	1732	2019-01-15 11:06:37.68	-626	983	-1711	-7	-1	15	-41	-21	-20	31
	1733	2019-01-15 11:06:37.69	-622	987	-1711	-11	-4	8	-36	-20	-16	28
	1734	2019-01-15 11:06:37.70	-618	988	-1712	-9	-6	-2	-34	-15	-19	24
	1735	2019-01-15 11:06:37.71	-629	980	-1709	-9	-9	-12	-31	-13	-18	22
	1736	2019-01-15 11:06:37.72	-625	963	-1696	-6	-13	-12	-26	-12	-14	19
	1737	2019-01-15 11:06:37.73	-623	957	-1700	-1	-9	-13	-23	-11	-12	17
	1738	2019-01-15 11:06:37.74	-627	959	-1696	1	-3	-8	-25	-15	-10	20
	1739	2019-01-15 11:06:37.75	-624	959	-1700	1	5	-4	-18	-13	-5	15
	1740	2019-01-15 11:06:37.76	-616	961	-1700	1	9	2	-16	-10	-6	13
	1741	2019-01-15 11:06:37.77	-612	968	-1694	-3	13	3	-13	-11	-2	12
	1742	2019-01-15 11:06:37.78	-620	969	-1694	-2	15	5	-20	-20	0	20
	1743	2019-01-15 11:06:37.79	-614	964	-1717	-1	10	5	-16	-15	-1	15
	1744	2019-01-15 11:06:37.80	-609	972	-1712	-1	10	2	-24	-13	-11	18
	1745	2019-01-15 11:06:37.81	-607	983	-1714	-5	3	-4	-26	-4	-22	15
	1746	2019-01-15 11:06:37.82	-615	981	-1716	-11	-1	-13	-33	-9	-24	21
	1747	2019-01-15 11:06:37.83	-610	982	-1720	-12	-5	-19	-31	-13	-18	22
	1748	2019-01-15 11:06:37.84	-614	971	-1710	-13	-8	-23	-32	-18	-14	25
	1749	2019-01-15 11:06:37.85	-610	962	-1704	-9	-3	-21	-39	-15	-24	27
	1750	2019-01-15 11:06:37.86	-623	952	-1700	0	-2	-18	-42	-12	-30	27
	1751	2019-01-15 11:06:37.87	-620	951	-1700	6	3	-13	-36	-9	-27	22
	1752	2019-01-15 11:06:37.88	-628	957	-1718	8	8	-6	-27	-2	-25	14
	1753	2019-01-15 11:06:37.89	-615	972	-1718	6	9	0	-20	-1	-19	10
	1754	2019-01-15 11:06:37.90	-621	977	-1713	0	7	0	-16	0	-16	8
	1755	2019-01-15 11:06:37.91	-616	979	-1714	-4	9	-1	-20	0	-20	10
	1756	2019-01-15 11:06:37.92	-613	988	-1725	-5	8	-6	-21	3	-24	9
	1757	2019-01-15 11:06:37.93	-613	987	-1732	-9	-2	-11	-20	4	-24	8
	1758	2019-01-15 11:06:37.94	-609	981	-1715	-11	-8	-17	-18	4	-22	7
	1759	2019-01-15 11:06:37.95	-614	981	-1708	-13	-10	-20	-15	3	-18	6
	1760	2019-01-15 11:06:37.96	-617	979	-1710	-10	-14	-25	-10	4	-14	3
	1761	2019-01-15 11:06:37.97	-612	958	-1713	-6	-17	-24	-7	5	-12	1
	1762	2019-01-15 11:06:37.98	-620	953	-1707	-3	-16	-18	-8	7	-15	0
	1763	2019-01-15 11:06:37.99	-613	948	-1695	-2	-10	-6	-16	10	-26	3
	1764	2019-01-15 11:06:38.00	-615	953	-1696	0	-2	1	-26	7	-33	9
	1765	2019-01-15 11:06:38.01	-618	956	-1694	-1	4	10	-28	5	-33	11
	1766	2019-01-15 11:06:38.02	-612	961	-1694	-2	12	14	-24	8	-32	8
	1767	2019-01-15 11:06:38.03	-621	963	-1718	-2	15	12	-25	7	-32	9
	1768	2019-01-15 11:06:38.04	-616	980	-1723	-4	10	12	-29	1	-30	14
	1769	2019-01-15 11:06:38.05	-609	979	-1725	-8	4	0	-35	-8	-27	21
	1770	2019-01-15 11:06:38.06	-611	984	-1730	-6	-6	-5	-29	-10	-19	19
	1771	2019-01-15 11:06:38.07	-613	986	-1714	-4	-11	-16	-20	-6	-14	13
	1772	2019-01-15 11:06:38.08	-624	979	-1711	-5	-15	-22	-16	-5	-11	10
	1773	2019-01-15 11:06:38.09	-614	964	-1701	-4	-19	-22	-16	-5	-11	10
	1774	2019-01-15 11:06:38.10	-622	962	-1701	-1	-18	-19	-17	-6	-11	11
	1775	2019-01-15 11:06:38.11	-613	957	-1696	0	-10	-13	-22	-2	-20	12
	1776	2019-01-15 11:06:38.12	-624	955	-1690	0	-2	-6	-24	5	-29	9
	1777	2019-01-15 11:06:38.13	-623	956	-1703	4	3	-5	-29	5	-34	12
	1778	2019-01-15 11:06:38.14	-619	959	-1717	4	4	1	-32	2	-34	15
	1779	2019-01-15 11:06:38.15	-620	968	-1712	-4	4	2	-29	-4	-25	16
	1780	2019-01-15 11:06:38.16	-612	981	-1716	-10	8	1	-19	-4	-15	11
	1781	2019-01-15 11:06:38.17	-615	987	-1719	-13	-1	-3	-23	-8	-15	15
	1782	2019-01-15 11:06:38.18	-612	982	-1712	-12	-6	-10	-27	-8	-19	17
	1783	2019-01-15 11:06:38.19	-621	988	-1715	-12	-12	-20	-34	-12	-22	23
	1784	2019-01-15 11:06:38.20	-620	966	-1707	-10	-16	-24	-22	0	-22	11
	1785	2019-01-15 11:06:38.21	-618	959	-1709	-5	-19	-26	-20	-4	-16	12
	1786	2019-01-15 11:06:38.22	-610	946	-1707	-1	-21	-20	-17	6	-23	5
	1787	2019-01-15 11:06:38.23	-627	950	-1711	-6	-18	-15	-22	5	-27	8
	1788	2019-01-15 11:06:38.24	-620	951	-1704	-11	-16	-8	-26	4	-30	11
	1789	2019-01-15 11:06:38.25	-620	957	-1697	-16	-1	-2	-27	-1	-26	14
	1790	2019-01-15 11:06:38.26	-625	953	-1702	-15	3	7	-25	5	-30	10
	1791	2019-01-15 11:06:38.27	-624	965	-1712	-7	4	11	-27	-1	-26	14
	1792	2019-01-15 11:06:38.28	-631	977	-1723	-3	2	11	-28	-7	-21	17
	1793	2019-01-15 11:06:38.29	-623	993	-1709	-4	-1	5	-38	-14	-24	26
	1794	2019-01-15 11:06:38.30	-624	990	-1724	-6	-8	-4	-30	-10	-20	20
	1795	2019-01-15 11:06:38.31	-616	976	-1717	-9	-13	-8	-28	-15	-13	21
	1796	2019-01-15 11:06:38.32	-618	979	-1709	-13	-17	-8	-32	-13	-19	22
	1797	2019-01-15 11:06:38.33	-616	966	-1699	-18	-18	-9	-36	-14	-22	25
	1798	2019-01-15 11:06:38.34	-621	967	-1691	-21	-15	-8	-30	-12	-18	21
	1799	2019-01-15 11:06:38.35	-622	960	-1685	-19	-10	-8	-22	-8	-14	15
	1800	2019-01-15 11:06:38.36	-616	961	-1696	-17	-4	-5	-18	-7	-11	12
	1801	2019-01-15 11:06:38.37	-618	970	-1700	-13	4	-6	-22	-7	-15	14
	1802	2019-01-15 11:06:38.38	-615	976	-1717	-10	7	-9	-25	-3	-22	14
	1803	2019-01-15 11:06:38.39	-619	986	-1713	-11	7	-10	-27	-2	-25	14
	1804	2019-01-15 11:06:38.40	-621	984	-1716	-12	3	-14	-29	-3	-26	16
	1805	2019-01-15 11:06:38.41	-619	988	-1724	-10	-1	-14	-30	-6	-24	18
	1806	2019-01-15 11:06:38.42	-620	998	-1706	-16	-5	-16	-30	-10	-20	20
	1807	2019-01-15 11:06:38.43	-626	980	-1696	-23	-7	-18	-32	-10	-22	21
	1808	2019-01-15 11:06:38.44	-626	971	-1712	-16	-14	-16	-29	-3	-26	16
	1809	2019-01-15 11:06:38.45	-629	958	-1704	-14	-15	-11	-28	-2	-26	15
	1810	2019-01-15 11:06:38.46	-623	959	-1690	-12	-15	-3	-26	-6	-20	16
	1811	2019-01-15 11:06:38.47	-622	959	-1681	-15	-12	0	-25	-10	-15	17
	1812	2019-01-15 11:06:38.48	-627	957	-1697	-14	-6	3	-25	-17	-8	21
	1813	2019-01-15 11:06:38.49	-617	959	-1713	-6	-11	3	-22	-25	3	23
	1814	2019-01-15 11:06:38.50	-626	974	-1707	-5	-10	5	-24	-26	2	25
	1815	2019-01-15 11:06:38.51	-616	970	-1705	-2	0	3	-26	-21	-5	23
	1816	2019-01-15 11:06:38.52	-623	978	-1709	7	6	-3	-31	-20	-11	25
	1817	2019-01-15 11:06:38.53	-639	982	-1705	16	9	-6	-28	-17	-11	22
	1818	2019-01-15 11:06:38.54	-627	977	-1697	17	11	-9	-24	-13	-11	18
	1819	2019-01-15 11:06:38.55	-634	968	-1713	17	12	-16	-24	-11	-13	17
	1820	2019-01-15 11:06:38.56	-620	960	-1707	20	13	-17	-23	-8	-15	15
	1821	2019-01-15 11:06:38.57	-623	957	-1718	14	9	-14	-7	3	-10	2
	1822	2019-01-15 11:06:38.58	-613	958	-1719	4	4	-14	-6	4	-10	1
	1823	2019-01-15 11:06:38.59	-610	970	-1708	-8	6	-12	-3	3	-6	0
	1824	2019-01-15 11:06:38.60	-607	968	-1703	-17	5	-13	-15	-11	-4	13
	1825	2019-01-15 11:06:38.61	-617	972	-1701	-25	8	-15	-6	-2	-4	4
	1826	2019-01-15 11:06:38.62	-617	972	-1710	-28	8	-15	-5	-1	-4	3
	1827	2019-01-15 11:06:38.63	-616	986	-1723	-27	5	-16	-5	-1	-4	3
	1828	2019-01-15 11:06:38.64	-617	983	-1727	-27	-2	-17	-17	-8	-9	12
	1829	2019-01-15 11:06:38.65	-625	986	-1721	-26	-11	-17	-19	-4	-15	11
	1830	2019-01-15 11:06:38.66	-625	994	-1723	-25	-14	-19	-18	-3	-15	10
	1831	2019-01-15 11:06:38.67	-613	989	-1710	-25	-19	-17	-15	-2	-13	8
	1832	2019-01-15 11:06:38.68	-611	983	-1703	-25	-14	-17	-18	-8	-10	13
	1833	2019-01-15 11:06:38.69	-616	973	-1686	-21	-13	-17	-13	-3	-10	8
	1834	2019-01-15 11:06:38.70	-626	976	-1690	-13	-6	-17	-19	-4	-15	11
	1835	2019-01-15 11:06:38.71	-625	972	-1693	-3	-4	-15	-19	1	-20	9
	1836	2019-01-15 11:06:38.72	-619	970	-1696	-3	-2	-15	-32	-3	-29	17
	1837	2019-01-15 11:06:38.73	-610	975	-1691	1	4	-15	-30	3	-33	13
	1838	2019-01-15 11:06:38.74	-615	970	-1686	2	5	-21	-33	0	-33	16
	1839	2019-01-15 11:06:38.75	-620	975	-1698	0	5	-23	-33	-6	-27	19
	1840	2019-01-15 11:06:38.76	-624	972	-1700	-4	9	-21	-33	-10	-23	21
	1841	2019-01-15 11:06:38.77	-620	971	-1705	-7	11	-19	-36	-11	-25	23
	1842	2019-01-15 11:06:38.78	-621	960	-1716	-7	4	-18	-42	-11	-31	26
	1843	2019-01-15 11:06:38.79	-623	957	-1714	-7	0	-12	-40	-12	-28	26
	1844	2019-01-15 11:06:38.80	-630	958	-1704	-6	0	-4	-32	-13	-19	22
	1845	2019-01-15 11:06:38.81	-620	963	-1701	-5	-1	-1	-31	-15	-16	23
	1846	2019-01-15 11:06:38.82	-617	966	-1712	-4	5	0	-32	-16	-16	24
	1847	2019-01-15 11:06:38.83	-613	973	-1717	-8	4	-2	-35	-13	-22	24
	1848	2019-01-15 11:06:38.84	-622	976	-1713	-16	12	-9	-34	-10	-24	22
	1849	2019-01-15 11:06:38.85	-609	983	-1723	-22	12	-13	-32	-12	-20	22
	1850	2019-01-15 11:06:38.86	-610	984	-1716	-29	8	-18	-30	-15	-15	22
	1851	2019-01-15 11:06:38.87	-614	984	-1721	-35	5	-23	-31	-16	-15	23
	1852	2019-01-15 11:06:38.88	-623	980	-1714	-35	-3	-25	-30	-14	-16	22
	1853	2019-01-15 11:06:38.89	-622	977	-1704	-33	-7	-21	-29	-10	-19	19
	1854	2019-01-15 11:06:38.90	-627	980	-1705	-27	-9	-19	-28	-5	-23	16
	1855	2019-01-15 11:06:38.91	-624	976	-1697	-19	-11	-15	-30	-8	-22	19
	1856	2019-01-15 11:06:38.92	-619	986	-1701	-18	-5	-11	-34	-11	-23	22
	1857	2019-01-15 11:06:38.93	-615	993	-1695	-16	-4	-8	-30	-10	-20	20
	1858	2019-01-15 11:06:38.94	-610	990	-1696	-16	4	-9	-22	-7	-15	14
	1859	2019-01-15 11:06:38.95	-612	984	-1703	-11	4	-10	-16	-7	-9	11
	1860	2019-01-15 11:06:38.96	-613	988	-1709	-6	3	-13	-16	-9	-7	12
	1861	2019-01-15 11:06:38.97	-617	981	-1717	-5	2	-14	-14	-9	-5	11
	1862	2019-01-15 11:06:38.98	-619	985	-1714	4	-7	-16	-6	-2	-4	4
	1863	2019-01-15 11:06:38.99	-628	981	-1708	7	-8	-14	-8	-5	-3	6
	1864	2019-01-15 11:06:39.00	-625	970	-1709	11	-7	-11	-9	-1	-8	5
	1865	2019-01-15 11:06:39.01	-615	964	-1705	12	-8	-5	-23	-14	-9	18
	1866	2019-01-15 11:06:39.02	-630	969	-1701	11	-5	2	-17	-5	-12	11
	1867	2019-01-15 11:06:39.03	-627	967	-1699	14	-3	5	-20	-4	-16	12
	1868	2019-01-15 11:06:39.04	-606	968	-1684	16	2	9	-18	2	-20	8
	1869	2019-01-15 11:06:39.05	-620	966	-1688	21	5	8	-23	-2	-21	12
	1870	2019-01-15 11:06:39.06	-623	990	-1708	24	6	4	-28	-3	-25	15
	1871	2019-01-15 11:06:39.07	-626	1001	-1715	19	7	-6	-28	-8	-20	18
	1872	2019-01-15 11:06:39.08	-614	992	-1710	13	0	-14	-22	-7	-15	14
	1873	2019-01-15 11:06:39.09	-620	990	-1716	11	-4	-24	-19	-8	-11	13
	1874	2019-01-15 11:06:39.10	-622	983	-1715	8	-8	-37	-28	-11	-17	19
	1875	2019-01-15 11:06:39.11	-624	979	-1710	8	-8	-38	-33	-10	-23	21
	1876	2019-01-15 11:06:39.12	-612	963	-1699	8	-8	-39	-30	-10	-20	20
	1877	2019-01-15 11:06:39.13	-619	948	-1696	10	-1	-34	-20	-9	-11	14
	1878	2019-01-15 11:06:39.14	-624	945	-1700	12	5	-24	-16	-10	-6	13
	1879	2019-01-15 11:06:39.15	-624	941	-1703	11	8	-17	-21	-14	-7	17
	1880	2019-01-15 11:06:39.16	-623	952	-1706	11	6	-6	-23	-15	-8	19
	1881	2019-01-15 11:06:39.17	-628	957	-1710	4	2	0	-22	-13	-9	17
	1882	2019-01-15 11:06:39.18	-617	971	-1705	-5	0	4	-20	-17	-3	18
	1883	2019-01-15 11:06:39.19	-612	977	-1698	-13	-2	-3	-25	-18	-7	21
	1884	2019-01-15 11:06:39.20	-622	982	-1701	-16	-6	-12	-28	-16	-12	22
	1885	2019-01-15 11:06:39.21	-618	981	-1711	-15	-9	-20	-24	-11	-13	17
	1886	2019-01-15 11:06:39.22	-610	979	-1708	-15	-9	-25	-20	-12	-8	16
	1887	2019-01-15 11:06:39.23	-618	978	-1703	-14	-9	-33	-22	-13	-9	17
	1888	2019-01-15 11:06:39.24	-622	975	-1715	-7	-10	-32	-24	-16	-8	20
	1889	2019-01-15 11:06:39.25	-621	971	-1708	-6	-11	-30	-22	-19	-3	20
	1890	2019-01-15 11:06:39.26	-623	948	-1704	-8	-11	-26	-16	-15	-1	15
	1891	2019-01-15 11:06:39.27	-627	947	-1697	-4	-8	-17	-18	-13	-5	15
	1892	2019-01-15 11:06:39.28	-630	953	-1697	-6	-5	-8	-20	-15	-5	17
	1893	2019-01-15 11:06:39.29	-632	957	-1702	-14	4	-2	-20	-13	-7	16
	1894	2019-01-15 11:06:39.30	-630	970	-1710	-17	11	1	-19	-8	-11	13
	1895	2019-01-15 11:06:39.31	-624	978	-1725	-21	11	0	-18	-7	-11	12
	1896	2019-01-15 11:06:39.32	-630	984	-1722	-22	8	-3	-20	-10	-10	15
	1897	2019-01-15 11:06:39.33	-619	984	-1725	-22	5	-6	-21	-11	-10	16
	1898	2019-01-15 11:06:39.34	-619	989	-1718	-19	-2	-9	-23	-10	-13	16
	1899	2019-01-15 11:06:39.35	-622	984	-1713	-15	-6	-12	-21	-10	-11	15
	1900	2019-01-15 11:06:39.36	-611	979	-1697	-11	-9	-13	-18	-10	-8	14
	1901	2019-01-15 11:06:39.37	-607	974	-1682	-7	-3	-11	-18	-12	-6	15
	1902	2019-01-15 11:06:39.38	-610	961	-1678	-1	1	-10	-18	-10	-8	14
	1903	2019-01-15 11:06:39.39	-613	952	-1686	7	10	-3	-10	-3	-7	6
	1904	2019-01-15 11:06:39.40	-616	943	-1692	12	12	3	-14	-10	-4	12
	1905	2019-01-15 11:06:39.41	-620	948	-1708	19	14	9	-8	-8	0	8
	1906	2019-01-15 11:06:39.42	-624	952	-1709	17	13	13	-20	-20	0	20
	1907	2019-01-15 11:06:39.43	-621	964	-1722	13	8	13	-23	-12	-11	17
	1908	2019-01-15 11:06:39.44	-630	967	-1725	8	1	11	-26	-8	-18	17
	1909	2019-01-15 11:06:39.45	-620	975	-1727	0	-7	11	-30	-3	-27	16
	1910	2019-01-15 11:06:39.46	-619	984	-1725	-13	-6	9	-34	-5	-29	19
	1911	2019-01-15 11:06:39.47	-622	992	-1718	-21	-6	-1	-38	-6	-32	22
	1912	2019-01-15 11:06:39.48	-611	987	-1715	-24	-11	-9	-40	-13	-27	26
	1913	2019-01-15 11:06:39.49	-607	986	-1713	-26	-13	-19	-32	-13	-19	22
	1914	2019-01-15 11:06:39.50	-609	990	-1707	-24	-14	-25	-28	-11	-17	19
	1915	2019-01-15 11:06:39.51	-614	989	-1694	-18	-7	-32	-22	-5	-17	13
	1916	2019-01-15 11:06:39.52	-617	982	-1701	-15	0	-37	-20	0	-20	10
	1917	2019-01-15 11:06:39.53	-628	981	-1706	-9	5	-37	-28	-2	-26	15
	1918	2019-01-15 11:06:39.54	-628	967	-1714	-3	8	-37	-35	-4	-31	19
	1919	2019-01-15 11:06:39.55	-626	970	-1721	-1	5	-31	-39	-3	-36	21
	1920	2019-01-15 11:06:39.56	-619	961	-1721	0	-4	-21	-36	-5	-31	20
	1921	2019-01-15 11:06:39.57	-616	967	-1715	-2	-15	-14	-34	-6	-28	20
	1922	2019-01-15 11:06:39.58	-621	958	-1692	-6	-22	3	-31	-4	-27	17
	1923	2019-01-15 11:06:39.59	-627	956	-1693	-7	-16	11	-36	-5	-31	20
	1924	2019-01-15 11:06:39.60	-620	967	-1681	-4	-11	14	-32	-6	-26	19
	1925	2019-01-15 11:06:39.61	-636	961	-1693	1	0	17	-22	-5	-17	13
	1926	2019-01-15 11:06:39.62	-625	964	-1693	6	3	18	-14	-5	-9	9
	1927	2019-01-15 11:06:39.63	-617	969	-1698	9	7	19	-13	-4	-9	8
	1928	2019-01-15 11:06:39.64	-616	980	-1712	8	8	16	-22	-7	-15	14
	1929	2019-01-15 11:06:39.65	-622	985	-1723	0	3	9	-31	-12	-19	21
	1930	2019-01-15 11:06:39.66	-610	987	-1716	-7	0	1	-31	-12	-19	21
	1931	2019-01-15 11:06:39.67	-632	983	-1709	-13	-5	-5	-27	-9	-18	18
	1932	2019-01-15 11:06:39.68	-622	973	-1708	-17	-14	-14	-29	-8	-21	18
	1933	2019-01-15 11:06:39.69	-620	975	-1693	-12	-15	-16	-32	-10	-22	21
	1934	2019-01-15 11:06:39.70	-626	973	-1698	-14	-12	-21	-33	-10	-23	21
	1935	2019-01-15 11:06:39.71	-625	978	-1701	-17	-6	-23	-35	-10	-25	22
	1936	2019-01-15 11:06:39.72	-625	974	-1711	-15	-1	-25	-31	-6	-25	18
	1937	2019-01-15 11:06:39.73	-618	971	-1708	-16	-1	-25	-26	-2	-24	14
	1938	2019-01-15 11:06:39.74	-620	974	-1712	-14	4	-21	-29	0	-29	14
	1939	2019-01-15 11:06:39.75	-618	975	-1705	-11	7	-20	-31	0	-31	15
	1940	2019-01-15 11:06:39.76	-623	979	-1703	-11	4	-20	-34	0	-34	17
	1941	2019-01-15 11:06:39.77	-607	975	-1706	-7	6	-17	-37	-4	-33	20
	1942	2019-01-15 11:06:39.78	-617	972	-1703	-9	6	-17	-32	-9	-23	20
	1943	2019-01-15 11:06:39.79	-628	963	-1706	-3	6	-13	-36	-13	-23	24
	1944	2019-01-15 11:06:39.80	-618	969	-1713	-3	4	-6	-24	-1	-23	12
	1945	2019-01-15 11:06:39.81	-617	969	-1708	-3	3	-2	-25	-6	-19	15
	1946	2019-01-15 11:06:39.82	-618	975	-1711	-4	0	2	-19	-9	-10	14
	1947	2019-01-15 11:06:39.83	-613	970	-1711	0	-2	6	-23	-21	-2	22
	1948	2019-01-15 11:06:39.84	-617	980	-1716	3	-3	7	-17	-11	-6	14
	1949	2019-01-15 11:06:39.85	-614	980	-1713	0	-6	9	-20	-10	-10	15
	1950	2019-01-15 11:06:39.86	-618	988	-1712	-3	-8	7	-18	-5	-13	11
	1951	2019-01-15 11:06:39.87	-623	980	-1715	-4	-13	5	-21	-4	-17	12
	1952	2019-01-15 11:06:39.88	-619	978	-1706	-9	-13	0	-19	-4	-15	11
	1953	2019-01-15 11:06:39.89	-616	972	-1704	-8	-12	0	-27	-9	-18	18
	1954	2019-01-15 11:06:39.90	-631	974	-1690	-7	-10	-2	-23	-4	-19	13
	1955	2019-01-15 11:06:39.91	-625	977	-1697	-4	-7	-4	-24	-2	-22	13
	1956	2019-01-15 11:06:39.92	-614	965	-1694	-3	-7	-7	-15	9	-24	3
	1957	2019-01-15 11:06:39.93	-619	967	-1699	3	-5	-6	-17	3	-20	7
	1958	2019-01-15 11:06:39.94	-627	970	-1699	7	-3	-7	-20	-3	-17	11
	1959	2019-01-15 11:06:39.95	-621	968	-1700	6	0	-6	-25	-8	-17	16
	1960	2019-01-15 11:06:39.96	-631	962	-1704	10	-1	-7	-24	-8	-16	16
	1961	2019-01-15 11:06:39.97	-623	971	-1709	6	-2	-4	-22	-3	-19	12
	1962	2019-01-15 11:06:39.98	-630	968	-1709	-1	-1	-2	-18	0	-18	9
	1963	2019-01-15 11:06:39.99	-619	978	-1711	-5	-1	-6	-16	2	-18	7
	1964	2019-01-15 11:06:40.00	-606	978	-1708	-12	-4	-9	-20	-3	-17	11
	1965	2019-01-15 11:06:40.01	-613	975	-1697	-22	-3	-10	-22	-7	-15	14
	1966	2019-01-15 11:06:40.02	-615	978	-1705	-27	-3	-15	-15	-3	-12	9
	1967	2019-01-15 11:06:40.03	-620	972	-1705	-31	-6	-19	-14	-1	-13	7
	1968	2019-01-15 11:06:40.04	-612	961	-1681	-26	-3	-17	-18	-6	-12	12
	1969	2019-01-15 11:06:40.05	-624	964	-1697	-18	-4	-18	-22	-8	-14	15
	1970	2019-01-15 11:06:40.06	-630	973	-1711	-12	-4	-13	-30	-8	-22	19
	1971	2019-01-15 11:06:40.07	-622	973	-1711	-12	-6	-9	-34	-10	-24	22
	1972	2019-01-15 11:06:40.08	-623	976	-1706	-14	-1	-5	-31	-12	-19	21
	1973	2019-01-15 11:06:40.09	-613	983	-1706	-16	6	-5	-29	-14	-15	21
	1974	2019-01-15 11:06:40.10	-624	985	-1716	-15	9	-4	-31	-19	-12	25
	1975	2019-01-15 11:06:40.11	-614	984	-1715	-13	8	-6	-36	-24	-12	30
	1976	2019-01-15 11:06:40.12	-626	982	-1713	-11	6	-8	-36	-25	-11	30
	1977	2019-01-15 11:06:40.13	-623	986	-1715	-6	-3	-10	-34	-20	-14	27
	1978	2019-01-15 11:06:40.14	-625	985	-1704	-2	-1	-12	-31	-19	-12	25
	1979	2019-01-15 11:06:40.15	-627	991	-1701	1	0	-11	-24	-16	-8	20
	1980	2019-01-15 11:06:40.16	-624	982	-1709	4	-2	-15	-17	-14	-3	15
	1981	2019-01-15 11:06:40.17	-629	972	-1709	7	-1	-14	-18	-13	-5	15
	1982	2019-01-15 11:06:40.18	-619	967	-1710	4	-2	-9	-21	-15	-6	18
	1983	2019-01-15 11:06:40.19	-618	962	-1712	8	-5	-5	-22	-17	-5	19
	1984	2019-01-15 11:06:40.20	-630	963	-1711	3	-7	2	-26	-20	-6	23
	1985	2019-01-15 11:06:40.21	-618	974	-1697	-2	-10	7	-24	-13	-11	18
	1986	2019-01-15 11:06:40.22	-616	977	-1692	-3	-7	7	-29	-18	-11	23
	1987	2019-01-15 11:06:40.23	-618	994	-1688	-1	1	3	-19	-13	-6	16
	1988	2019-01-15 11:06:40.24	-616	991	-1693	1	3	-7	-16	-19	3	17
	1989	2019-01-15 11:06:40.25	-617	995	-1697	0	11	-18	-19	-18	-1	18
	1990	2019-01-15 11:06:40.26	-626	997	-1700	0	17	-30	-24	-20	-4	22
	1991	2019-01-15 11:06:40.27	-623	991	-1704	3	12	-37	-24	-18	-6	21
	1992	2019-01-15 11:06:40.28	-620	977	-1720	5	7	-41	-25	-16	-9	20
	1993	2019-01-15 11:06:40.29	-626	971	-1717	8	1	-43	-26	-14	-12	20
	1994	2019-01-15 11:06:40.30	-617	959	-1703	11	-5	-36	-20	-11	-9	15
[truncated: 3,915 more rows]
