# Supplementary material for: Evaluating the stress-response of dental students to the dental school environment
Source: PeerJ. 2020 May 6;8:e8981. doi: 10.7717/peerj.8981 (PMC7210805; doi:10.7717/peerj.8981)
Supplement: Supplemental Information 1 [file peerj-08-8981-s001.zip › 3-0-III.csv]

// Data mode : Full
// Data quality : High
// Acceleration sensor's range : 16g
// Gyroscope sensor's range : 2000dps
//
//ARTIFACT	NUM	DATE	ACC_X	ACC_Y	ACC_Z	GYRO_X	GYRO_Y	GYRO_Z	EOG_L	EOG_R	EOG_H	EOG_V
	1	2019-01-22 08:55:53.69	-867	1426	-1222	12	-4	7	6	-73	79	33
	2	2019-01-22 08:55:53.70	-861	1428	-1229	11	-3	6	-154	12	-166	71
	3	2019-01-22 08:55:53.71	-857	1435	-1233	12	-4	3	-8	-86	78	47
	4	2019-01-22 08:55:53.72	-863	1439	-1235	13	-5	-5	-172	3	-175	84
	5	2019-01-22 08:55:53.73	-860	1433	-1231	14	-6	-6	-28	-89	61	58
	6	2019-01-22 08:55:53.74	-861	1428	-1229	13	-6	-13	-164	7	-171	78
	7	2019-01-22 08:55:53.75	-863	1421	-1222	9	-5	-15	-12	-84	72	48
	8	2019-01-22 08:55:53.76	-868	1422	-1226	8	-2	-18	-149	6	-155	71
	9	2019-01-22 08:55:53.77	-866	1409	-1225	11	2	-15	-8	-75	67	41
	10	2019-01-22 08:55:53.78	-853	1402	-1233	11	4	-10	-138	21	-159	58
	11	2019-01-22 08:55:53.79	-862	1406	-1226	14	8	-6	1	-55	56	27
	12	2019-01-22 08:55:53.80	-854	1405	-1230	14	9	-2	-114	40	-154	37
	13	2019-01-22 08:55:53.81	-863	1407	-1232	15	11	1	16	-44	60	14
	14	2019-01-22 08:55:53.82	-859	1418	-1237	13	13	4	-117	34	-151	41
	15	2019-01-22 08:55:53.83	-843	1419	-1226	8	11	2	-16	-53	37	34
	16	2019-01-22 08:55:53.84	-843	1418	-1240	2	12	1	-122	29	-151	46
	17	2019-01-22 08:55:53.85	-854	1424	-1238	-6	13	-6	0	-44	44	22
	18	2019-01-22 08:55:53.86	-842	1421	-1238	-12	12	-10	-91	48	-139	21
	19	2019-01-22 08:55:53.87	-842	1420	-1236	-15	13	-13	9	-25	34	8
	20	2019-01-22 08:55:53.88	-855	1418	-1233	-17	14	-17	-85	54	-139	15
	21	2019-01-22 08:55:53.89	-855	1428	-1236	-16	10	-18	-7	-32	25	19
	22	2019-01-22 08:55:53.90	-861	1424	-1235	-15	11	-15	-98	34	-132	32
	23	2019-01-22 08:55:53.91	-839	1413	-1239	-15	7	-14	-28	-47	19	37
	24	2019-01-22 08:55:53.92	-852	1416	-1238	-16	4	-11	-122	23	-145	49
	25	2019-01-22 08:55:53.93	-857	1420	-1233	-18	0	-8	-68	-48	-20	58
	26	2019-01-22 08:55:53.94	-851	1422	-1237	-19	-3	-3	-143	34	-177	54
	27	2019-01-22 08:55:53.95	-845	1421	-1226	-20	-2	-2	-73	-27	-46	50
	28	2019-01-22 08:55:53.96	-856	1420	-1227	-19	-1	0	-118	37	-155	40
	29	2019-01-22 08:55:53.97	-857	1424	-1229	-16	0	-2	-66	-41	-25	53
	30	2019-01-22 08:55:53.98	-851	1437	-1225	-12	3	-2	-111	18	-129	46
	31	2019-01-22 08:55:53.99	-860	1439	-1224	-7	3	-6	-59	-59	0	59
	32	2019-01-22 08:55:54.00	-858	1438	-1228	-4	4	-7	-96	-3	-93	49
	33	2019-01-22 08:55:54.01	-863	1440	-1229	-5	3	-9	-63	-69	6	66
	34	2019-01-22 08:55:54.02	-851	1434	-1229	-4	1	-10	-94	2	-96	46
	35	2019-01-22 08:55:54.03	-851	1426	-1232	-3	-1	-10	-61	-44	-17	52
	36	2019-01-22 08:55:54.04	-852	1427	-1232	-2	-2	-8	-64	24	-88	20
	37	2019-01-22 08:55:54.05	-855	1426	-1229	0	-2	-6	-56	-31	-25	43
	38	2019-01-22 08:55:54.06	-851	1421	-1232	3	-1	-5	-79	20	-99	29
	39	2019-01-22 08:55:54.07	-866	1421	-1223	4	0	-2	-75	-36	-39	55
	40	2019-01-22 08:55:54.08	-856	1422	-1228	3	1	-2	-62	22	-84	20
	41	2019-01-22 08:55:54.09	-858	1422	-1239	3	0	-3	-58	-40	-18	49
	42	2019-01-22 08:55:54.10	-855	1427	-1229	3	3	1	-58	7	-65	25
	43	2019-01-22 08:55:54.11	-851	1429	-1227	0	2	-2	-81	-35	-46	58
	44	2019-01-22 08:55:54.12	-860	1427	-1233	0	0	-3	-84	13	-97	35
	45	2019-01-22 08:55:54.13	-857	1425	-1226	-4	2	-6	-114	-32	-82	73
	46	2019-01-22 08:55:54.14	-861	1429	-1223	-4	2	-9	-111	6	-117	52
	47	2019-01-22 08:55:54.15	-853	1423	-1226	-3	1	-8	-160	-33	-127	96
	48	2019-01-22 08:55:54.16	-853	1420	-1230	-6	5	-9	-114	3	-117	55
	49	2019-01-22 08:55:54.17	-853	1423	-1228	-6	0	-10	-142	-45	-97	93
	50	2019-01-22 08:55:54.18	-853	1419	-1234	-9	0	-8	-83	-19	-64	51
	51	2019-01-22 08:55:54.19	-864	1417	-1236	-15	-1	-7	-129	-60	-69	94
	52	2019-01-22 08:55:54.20	-854	1413	-1233	-18	-6	-5	-67	-26	-41	46
	53	2019-01-22 08:55:54.21	-858	1424	-1226	-19	-3	-1	-104	-56	-48	80
	54	2019-01-22 08:55:54.22	-848	1433	-1225	-20	0	0	-31	-28	-3	29
	55	2019-01-22 08:55:54.23	-850	1441	-1223	-17	2	1	-112	-58	-54	85
	56	2019-01-22 08:55:54.24	-854	1444	-1220	-15	6	-4	-49	-26	-23	37
	57	2019-01-22 08:55:54.25	-846	1443	-1228	-13	8	-6	-129	-56	-73	92
	58	2019-01-22 08:55:54.26	-852	1439	-1232	-11	7	-14	-42	-26	-16	34
	59	2019-01-22 08:55:54.27	-848	1437	-1222	-11	11	-19	-127	-36	-91	81
	60	2019-01-22 08:55:54.28	-845	1430	-1224	-12	13	-20	-28	-3	-25	15
	61	2019-01-22 08:55:54.29	-846	1435	-1230	-8	15	-22	-133	-21	-112	77
	62	2019-01-22 08:55:54.30	-859	1424	-1227	-2	12	-22	-38	-16	-22	27
	63	2019-01-22 08:55:54.31	-853	1418	-1234	2	12	-16	-135	-38	-97	86
	64	2019-01-22 08:55:54.32	-851	1419	-1235	7	8	-15	-12	-27	15	19
	65	2019-01-22 08:55:54.33	-850	1418	-1242	12	3	-11	-112	-34	-78	73
	66	2019-01-22 08:55:54.34	-853	1415	-1242	14	2	-9	19	-20	39	0
	67	2019-01-22 08:55:54.35	-855	1412	-1233	7	-1	-5	-87	-30	-57	58
	68	2019-01-22 08:55:54.36	-839	1423	-1227	0	1	-2	44	-28	72	-8
	69	2019-01-22 08:55:54.37	-843	1426	-1240	-7	-1	0	-96	-28	-68	62
	70	2019-01-22 08:55:54.38	-861	1425	-1236	-10	3	0	27	-19	46	-4
	71	2019-01-22 08:55:54.39	-847	1427	-1233	-8	1	-4	-119	-21	-98	70
	72	2019-01-22 08:55:54.40	-859	1426	-1229	-6	-1	-5	23	-33	56	5
	73	2019-01-22 08:55:54.41	-841	1428	-1233	-2	-2	-7	-132	-38	-94	85
	74	2019-01-22 08:55:54.42	-854	1427	-1229	0	-4	-7	14	-41	55	13
	75	2019-01-22 08:55:54.43	-858	1427	-1228	-3	-3	-8	-135	-27	-108	81
	76	2019-01-22 08:55:54.44	-861	1427	-1227	-8	0	-7	28	-31	59	1
	77	2019-01-22 08:55:54.45	-867	1420	-1229	-16	-1	-8	-151	-19	-132	85
	78	2019-01-22 08:55:54.46	-852	1421	-1218	-21	1	-7	-10	-22	12	16
	79	2019-01-22 08:55:54.47	-847	1425	-1227	-22	3	-5	-175	5	-180	85
	80	2019-01-22 08:55:54.48	-853	1431	-1231	-22	7	-4	17	-10	27	-3
	81	2019-01-22 08:55:54.49	-856	1432	-1227	-18	7	-6	-146	4	-150	71
	82	2019-01-22 08:55:54.50	-856	1436	-1228	-16	8	-7	53	-30	83	-11
	83	2019-01-22 08:55:54.51	-837	1434	-1226	-16	4	-8	-124	-18	-106	71
	84	2019-01-22 08:55:54.52	-843	1435	-1233	-16	6	-8	57	-43	100	-7
	85	2019-01-22 08:55:54.53	-852	1439	-1229	-15	5	-10	-157	-19	-138	88
	86	2019-01-22 08:55:54.54	-849	1432	-1222	-15	5	-13	19	-47	66	14
	87	2019-01-22 08:55:54.55	-851	1439	-1226	-16	9	-15	-167	-19	-148	93
	88	2019-01-22 08:55:54.56	-849	1436	-1226	-18	10	-17	44	-44	88	0
	89	2019-01-22 08:55:54.57	-849	1431	-1233	-15	9	-20	-150	-14	-136	82
	90	2019-01-22 08:55:54.58	-854	1424	-1227	-13	6	-17	46	-47	93	0
	91	2019-01-22 08:55:54.59	-859	1429	-1232	-13	2	-17	-161	-9	-152	85
	92	2019-01-22 08:55:54.60	-859	1432	-1236	-13	-2	-14	33	-36	69	1
	93	2019-01-22 08:55:54.61	-852	1429	-1213	-13	-4	-12	-178	1	-179	88
	94	2019-01-22 08:55:54.62	-862	1423	-1230	-9	-5	-10	46	-47	93	0
	95	2019-01-22 08:55:54.63	-855	1430	-1231	-10	-11	-7	-153	-2	-151	77
	96	2019-01-22 08:55:54.64	-849	1424	-1227	-6	-11	-7	71	-41	112	-15
	97	2019-01-22 08:55:54.65	-855	1430	-1215	-5	-8	-8	-143	7	-150	68
	98	2019-01-22 08:55:54.66	-854	1433	-1217	-8	-3	-4	70	-35	105	-17
	99	2019-01-22 08:55:54.67	-844	1438	-1215	-7	4	-3	-145	19	-164	63
	100	2019-01-22 08:55:54.68	-848	1437	-1233	-7	6	-6	77	-29	106	-24
	101	2019-01-22 08:55:54.69	-853	1435	-1232	-8	4	-7	-153	17	-170	68
	102	2019-01-22 08:55:54.70	-849	1436	-1234	-2	3	-8	56	-37	93	-9
	103	2019-01-22 08:55:54.71	-859	1433	-1229	-1	-2	-11	-173	19	-192	77
	104	2019-01-22 08:55:54.72	-856	1430	-1222	1	-2	-9	58	-34	92	-12
	105	2019-01-22 08:55:54.73	-871	1430	-1230	3	-2	-12	-162	22	-184	70
	106	2019-01-22 08:55:54.74	-857	1429	-1215	1	-1	-9	71	-39	110	-16
	107	2019-01-22 08:55:54.75	-860	1425	-1219	1	6	-6	-152	19	-171	66
	108	2019-01-22 08:55:54.76	-856	1428	-1220	0	6	-5	93	-50	143	-21
	109	2019-01-22 08:55:54.77	-850	1429	-1221	1	12	-8	-136	8	-144	64
	110	2019-01-22 08:55:54.78	-850	1427	-1222	1	12	-9	83	-58	141	-12
	111	2019-01-22 08:55:54.79	-849	1426	-1220	6	18	-13	-173	2	-175	85
	112	2019-01-22 08:55:54.80	-842	1428	-1228	7	16	-15	29	-60	89	15
	113	2019-01-22 08:55:54.81	-850	1424	-1231	5	16	-18	-215	12	-227	101
	114	2019-01-22 08:55:54.82	-844	1435	-1230	1	13	-18	20	-55	75	17
	115	2019-01-22 08:55:54.83	-845	1425	-1239	-5	10	-21	-210	16	-226	97
	116	2019-01-22 08:55:54.84	-844	1424	-1245	-8	6	-21	29	-55	84	13
	117	2019-01-22 08:55:54.85	-850	1424	-1237	-10	5	-19	-204	18	-222	93
	118	2019-01-22 08:55:54.86	-844	1421	-1239	-14	2	-18	20	-50	70	15
	119	2019-01-22 08:55:54.87	-851	1418	-1232	-15	1	-14	-212	28	-240	92
	120	2019-01-22 08:55:54.88	-848	1423	-1223	-17	2	-12	31	-59	90	14
	121	2019-01-22 08:55:54.89	-850	1425	-1230	-14	4	-8	-196	12	-208	92
	122	2019-01-22 08:55:54.90	-847	1426	-1233	-14	4	-7	25	-73	98	24
	123	2019-01-22 08:55:54.91	-851	1434	-1233	-13	3	-10	-212	1	-213	105
	124	2019-01-22 08:55:54.92	-851	1434	-1233	-13	1	-9	18	-86	104	34
	125	2019-01-22 08:55:54.93	-841	1438	-1225	-12	2	-11	-189	-1	-188	95
	126	2019-01-22 08:55:54.94	-856	1438	-1232	-8	-1	-12	46	-79	125	16
	127	2019-01-22 08:55:54.95	-842	1437	-1230	-4	0	-15	-190	16	-206	87
	128	2019-01-22 08:55:54.96	-853	1438	-1224	-2	1	-16	17	-62	79	22
	129	2019-01-22 08:55:54.97	-843	1430	-1227	-2	2	-16	-224	28	-252	98
	130	2019-01-22 08:55:54.98	-850	1427	-1229	-4	1	-15	-14	-57	43	35
	131	2019-01-22 08:55:54.99	-851	1423	-1233	-5	0	-17	-241	27	-268	107
	132	2019-01-22 08:55:55.00	-848	1421	-1228	-7	0	-16	-18	-58	40	38
	133	2019-01-22 08:55:55.01	-848	1426	-1232	-13	0	-15	-228	29	-257	99
	134	2019-01-22 08:55:55.02	-841	1421	-1228	-15	-5	-15	2	-70	72	34
	135	2019-01-22 08:55:55.03	-848	1429	-1230	-14	-5	-15	-208	16	-224	96
	136	2019-01-22 08:55:55.04	-851	1435	-1225	-11	-6	-16	13	-68	81	27
	137	2019-01-22 08:55:55.05	-857	1421	-1231	-5	-5	-14	-195	30	-225	82
	138	2019-01-22 08:55:55.06	-847	1430	-1230	-4	-7	-13	28	-53	81	12
	139	2019-01-22 08:55:55.07	-852	1425	-1226	-3	-8	-12	-184	33	-217	75
	140	2019-01-22 08:55:55.08	-849	1428	-1235	-4	-6	-11	42	-59	101	8
	141	2019-01-22 08:55:55.09	-848	1431	-1222	-6	-6	-9	-165	32	-197	66
	142	2019-01-22 08:55:55.10	-851	1433	-1222	-8	-4	-11	44	-53	97	4
	143	2019-01-22 08:55:55.11	-852	1443	-1225	-7	0	-12	-158	45	-203	56
	144	2019-01-22 08:55:55.12	-846	1437	-1229	-4	0	-15	56	-52	108	-2
	145	2019-01-22 08:55:55.13	-853	1434	-1230	-5	2	-17	-140	36	-176	52
	146	2019-01-22 08:55:55.14	-846	1424	-1229	-6	-3	-16	66	-60	126	-3
	147	2019-01-22 08:55:55.15	-856	1417	-1229	-6	-4	-16	-135	33	-168	51
	148	2019-01-22 08:55:55.16	-847	1415	-1225	-9	-7	-15	51	-50	101	0
	149	2019-01-22 08:55:55.17	-855	1408	-1221	-7	-7	-12	-136	53	-189	41
	150	2019-01-22 08:55:55.18	-841	1407	-1223	-6	-7	-9	56	-37	93	-9
	151	2019-01-22 08:55:55.19	-862	1413	-1218	-3	-8	-6	-138	50	-188	44
	152	2019-01-22 08:55:55.20	-860	1415	-1241	-5	-9	-3	45	-49	94	2
	153	2019-01-22 08:55:55.21	-859	1420	-1231	-7	-9	-1	-124	31	-155	46
	154	2019-01-22 08:55:55.22	-853	1421	-1239	-12	-8	2	60	-70	130	5
	155	2019-01-22 08:55:55.23	-850	1420	-1228	-19	-4	1	-119	27	-146	46
	156	2019-01-22 08:55:55.24	-845	1429	-1227	-29	-5	-3	50	-50	100	0
	157	2019-01-22 08:55:55.25	-856	1433	-1225	-35	-9	-4	-115	44	-159	35
	158	2019-01-22 08:55:55.26	-853	1435	-1224	-38	-9	-11	62	-53	115	-4
	159	2019-01-22 08:55:55.27	-853	1433	-1216	-38	-9	-14	-98	24	-122	37
	160	2019-01-22 08:55:55.28	-853	1438	-1219	-35	-7	-22	61	-63	124	1
	161	2019-01-22 08:55:55.29	-866	1433	-1227	-33	-4	-25	-92	32	-124	30
	162	2019-01-22 08:55:55.30	-855	1433	-1219	-29	-2	-28	61	-38	99	-11
	163	2019-01-22 08:55:55.31	-862	1432	-1216	-26	2	-26	-98	78	-176	10
	164	2019-01-22 08:55:55.32	-872	1439	-1222	-26	4	-23	19	12	7	-15
	165	2019-01-22 08:55:55.33	-858	1421	-1216	-25	7	-20	-137	105	-242	16
	166	2019-01-22 08:55:55.34	-856	1427	-1221	-21	8	-12	-4	-30	26	17
	167	2019-01-22 08:55:55.35	-866	1428	-1224	-13	7	-6	-101	-22	-79	61
	168	2019-01-22 08:55:55.36	-853	1423	-1230	-8	4	-2	83	-224	307	70
	169	2019-01-22 08:55:55.37	-844	1429	-1227	0	1	3	-89	-236	147	162
	170	2019-01-22 08:55:55.38	-853	1421	-1216	6	4	6	-36	-357	321	196
	171	2019-01-22 08:55:55.39	-853	1434	-1221	4	8	5	-194	-306	112	250
	172	2019-01-22 08:55:55.40	-850	1440	-1225	0	15	1	-138	-369	231	253
	173	2019-01-22 08:55:55.41	-853	1447	-1224	-6	17	0	-230	-257	27	243
	174	2019-01-22 08:55:55.42	-855	1443	-1230	-6	15	-5	-82	-317	235	199
	175	2019-01-22 08:55:55.43	-860	1445	-1227	-9	9	-6	-192	-217	25	204
	176	2019-01-22 08:55:55.44	-855	1445	-1226	-12	4	-10	-187	-242	55	214
	177	2019-01-22 08:55:55.45	-854	1438	-1228	-12	2	-14	-291	-128	-163	209
	178	2019-01-22 08:55:55.46	-855	1444	-1218	-14	-1	-16	-186	-191	5	188
	179	2019-01-22 08:55:55.47	-854	1444	-1216	-15	-1	-17	-224	-93	-131	158
	180	2019-01-22 08:55:55.48	-850	1441	-1212	-19	0	-14	-122	-139	17	130
	181	2019-01-22 08:55:55.49	-852	1435	-1208	-18	4	-14	-162	-41	-121	101
	182	2019-01-22 08:55:55.50	-846	1439	-1204	-14	6	-13	-79	-115	36	97
	183	2019-01-22 08:55:55.51	-852	1439	-1214	-7	12	-10	-129	-36	-93	82
	184	2019-01-22 08:55:55.52	-858	1442	-1221	-6	9	-10	-70	-90	20	80
	185	2019-01-22 08:55:55.53	-859	1443	-1222	-3	9	-10	-112	8	-120	52
	186	2019-01-22 08:55:55.54	-853	1440	-1223	1	8	-7	-46	-50	4	48
	187	2019-01-22 08:55:55.55	-847	1435	-1210	-1	7	-9	-98	29	-127	34
	188	2019-01-22 08:55:55.56	-861	1434	-1226	2	5	-8	-84	-26	-58	55
	189	2019-01-22 08:55:55.57	-846	1428	-1232	2	1	-9	-124	55	-179	34
	190	2019-01-22 08:55:55.58	-848	1410	-1222	4	-2	0	-74	-11	-63	42
	191	2019-01-22 08:55:55.59	-849	1414	-1216	7	-6	3	-76	55	-131	10
	192	2019-01-22 08:55:55.60	-847	1419	-1223	13	-8	7	-39	-6	-33	22
	193	2019-01-22 08:55:55.61	-845	1418	-1229	9	-11	9	-57	66	-123	-4
	194	2019-01-22 08:55:55.62	-859	1434	-1232	4	-8	6	-38	13	-51	12
	195	2019-01-22 08:55:55.63	-856	1443	-1235	-10	-13	5	-22	76	-98	-27
	196	2019-01-22 08:55:55.64	-850	1438	-1207	-21	-14	0	6	13	-7	-9
	197	2019-01-22 08:55:55.65	-849	1445	-1231	-30	-14	-5	19	46	-27	-32
	198	2019-01-22 08:55:55.66	-854	1441	-1216	-32	-18	-8	0	-20	20	10
	199	2019-01-22 08:55:55.67	-849	1438	-1206	-31	-14	-13	-6	39	-45	-16
	200	2019-01-22 08:55:55.68	-858	1443	-1209	-30	-10	-17	-27	-8	-19	17
	201	2019-01-22 08:55:55.69	-851	1443	-1203	-31	-4	-20	0	42	-42	-21
	202	2019-01-22 08:55:55.70	-857	1441	-1222	-26	0	-25	-10	-17	7	13
	203	2019-01-22 08:55:55.71	-865	1426	-1223	-20	-1	-24	32	18	14	-25
	204	2019-01-22 08:55:55.72	-862	1433	-1215	-13	2	-22	-20	-27	7	23
	205	2019-01-22 08:55:55.73	-875	1435	-1223	-9	5	-17	-9	17	-26	-4
	206	2019-01-22 08:55:55.74	-861	1434	-1222	-4	3	-13	-62	-26	-36	44
	207	2019-01-22 08:55:55.75	-856	1434	-1223	-3	3	-9	-1	22	-23	-10
	208	2019-01-22 08:55:55.76	-863	1434	-1221	-1	5	-3	-48	-17	-31	32
	209	2019-01-22 08:55:55.77	-849	1438	-1220	-3	3	2	0	22	-22	-11
	210	2019-01-22 08:55:55.78	-860	1445	-1221	-2	3	5	-69	-4	-65	36
	211	2019-01-22 08:55:55.79	-854	1433	-1216	-3	4	4	-12	40	-52	-14
	212	2019-01-22 08:55:55.80	-856	1442	-1214	-4	6	4	-77	7	-84	35
	213	2019-01-22 08:55:55.81	-854	1446	-1207	-5	7	0	-12	26	-38	-7
	214	2019-01-22 08:55:55.82	-860	1446	-1221	-5	7	-5	-88	-10	-78	49
	215	2019-01-22 08:55:55.83	-857	1437	-1220	-3	6	-7	4	15	-11	-9
	216	2019-01-22 08:55:55.84	-860	1438	-1226	-5	4	-10	-82	-10	-72	46
	217	2019-01-22 08:55:55.85	-854	1436	-1226	-6	4	-11	-15	13	-28	1
	218	2019-01-22 08:55:55.86	-858	1429	-1220	-9	2	-11	-122	-6	-116	64
	219	2019-01-22 08:55:55.87	-847	1426	-1216	-10	5	-11	-36	22	-58	7
	220	2019-01-22 08:55:55.88	-842	1424	-1213	-12	5	-10	-138	10	-148	64
	221	2019-01-22 08:55:55.89	-853	1431	-1228	-12	9	-10	-34	25	-59	4
	222	2019-01-22 08:55:55.90	-858	1436	-1225	-16	8	-10	-135	10	-145	62
	223	2019-01-22 08:55:55.91	-848	1438	-1226	-17	6	-12	-21	11	-32	5
	224	2019-01-22 08:55:55.92	-844	1434	-1224	-18	6	-9	-131	-1	-130	66
	225	2019-01-22 08:55:55.93	-841	1439	-1223	-16	3	-9	-14	7	-21	3
	226	2019-01-22 08:55:55.94	-844	1438	-1216	-18	3	-8	-135	6	-141	64
	227	2019-01-22 08:55:55.95	-844	1440	-1224	-18	-2	-8	-4	13	-17	-4
	228	2019-01-22 08:55:55.96	-848	1442	-1216	-19	-6	-4	-140	13	-153	63
	229	2019-01-22 08:55:55.97	-847	1436	-1215	-21	-5	-4	-18	16	-34	1
	230	2019-01-22 08:55:55.98	-839	1442	-1218	-18	-5	-5	-158	20	-178	69
	231	2019-01-22 08:55:55.99	-851	1439	-1218	-18	-4	-3	-16	17	-33	0
	232	2019-01-22 08:55:56.00	-854	1444	-1215	-14	-4	-1	-151	20	-171	65
	233	2019-01-22 08:55:56.01	-849	1445	-1219	-14	-7	-2	0	9	-9	-4
	234	2019-01-22 08:55:56.02	-856	1442	-1219	-13	-7	-1	-152	18	-170	67
	235	2019-01-22 08:55:56.03	-858	1441	-1226	-11	-10	-2	12	1	11	-6
	236	2019-01-22 08:55:56.04	-848	1458	-1217	-12	-9	-3	-131	7	-138	62
	237	2019-01-22 08:55:56.05	-850	1449	-1214	-10	-7	-4	24	-11	35	-6
	238	2019-01-22 08:55:56.06	-850	1448	-1217	-7	-6	-7	-144	1	-145	71
	239	2019-01-22 08:55:56.07	-856	1444	-1221	-4	-3	-8	16	-21	37	2
	240	2019-01-22 08:55:56.08	-862	1440	-1215	-5	-2	-8	-142	-3	-139	72
	241	2019-01-22 08:55:56.09	-862	1442	-1212	-5	-3	-7	49	-33	82	-8
	242	2019-01-22 08:55:56.10	-851	1435	-1213	-4	1	-7	-133	-8	-125	70
	243	2019-01-22 08:55:56.11	-857	1432	-1209	-4	1	-5	22	-35	57	6
	244	2019-01-22 08:55:56.12	-861	1437	-1219	-5	5	-7	-170	-8	-162	89
	245	2019-01-22 08:55:56.13	-847	1432	-1213	-7	6	-6	0	-32	32	16
	246	2019-01-22 08:55:56.14	-860	1436	-1218	-10	7	-8	-178	21	-199	78
	247	2019-01-22 08:55:56.15	-857	1431	-1215	-14	4	-8	7	-5	12	-1
	248	2019-01-22 08:55:56.16	-856	1424	-1224	-15	2	-7	-184	30	-214	77
	249	2019-01-22 08:55:56.17	-848	1424	-1213	-16	2	-5	7	-19	26	6
	250	2019-01-22 08:55:56.18	-856	1431	-1221	-15	1	-4	-173	18	-191	77
	251	2019-01-22 08:55:56.19	-838	1432	-1212	-15	3	-1	34	-20	54	-7
	252	2019-01-22 08:55:56.20	-852	1439	-1218	-13	6	-3	-145	24	-169	60
	253	2019-01-22 08:55:56.21	-849	1447	-1216	-15	5	-5	74	-28	102	-23
	254	2019-01-22 08:55:56.22	-853	1447	-1219	-21	7	-9	-129	12	-141	58
	255	2019-01-22 08:55:56.23	-854	1444	-1214	-24	5	-13	64	-35	99	-14
	256	2019-01-22 08:55:56.24	-844	1451	-1214	-24	7	-17	-172	29	-201	71
	257	2019-01-22 08:55:56.25	-852	1454	-1217	-26	8	-18	9	-7	16	-1
	258	2019-01-22 08:55:56.26	-868	1456	-1217	-25	5	-18	-207	45	-252	81
	259	2019-01-22 08:55:56.27	-856	1452	-1211	-26	7	-19	22	-15	37	-3
	260	2019-01-22 08:55:56.28	-844	1441	-1215	-17	9	-20	-177	27	-204	75
	261	2019-01-22 08:55:56.29	-850	1445	-1208	-11	12	-18	48	-36	84	-6
	262	2019-01-22 08:55:56.30	-846	1444	-1213	-7	14	-15	-172	10	-182	81
	263	2019-01-22 08:55:56.31	-850	1442	-1218	-6	12	-11	45	-57	102	6
	264	2019-01-22 08:55:56.32	-841	1443	-1209	-3	13	-7	-167	-2	-165	84
	265	2019-01-22 08:55:56.33	-846	1440	-1208	-6	14	-5	71	-68	139	-1
	266	2019-01-22 08:55:56.34	-838	1440	-1203	-6	14	-2	-145	-10	-135	77
	267	2019-01-22 08:55:56.35	-850	1438	-1223	-3	10	-3	72	-72	144	0
	268	2019-01-22 08:55:56.36	-842	1443	-1221	-2	8	-3	-164	-2	-162	83
	269	2019-01-22 08:55:56.37	-840	1435	-1220	-1	3	-2	65	-53	118	-6
	270	2019-01-22 08:55:56.38	-847	1429	-1224	-1	-1	-1	-158	23	-181	67
	271	2019-01-22 08:55:56.39	-852	1425	-1226	-2	-6	0	69	-47	116	-11
	272	2019-01-22 08:55:56.40	-848	1426	-1232	-3	-10	2	-157	12	-169	72
	273	2019-01-22 08:55:56.41	-846	1422	-1222	-8	-14	6	76	-65	141	-5
	274	2019-01-22 08:55:56.42	-849	1430	-1212	-15	-10	2	-149	9	-158	70
	275	2019-01-22 08:55:56.43	-851	1441	-1225	-24	-5	-1	92	-58	150	-17
	276	2019-01-22 08:55:56.44	-859	1445	-1221	-33	-3	-4	-124	15	-139	54
	277	2019-01-22 08:55:56.45	-851	1458	-1214	-38	-3	-10	116	-63	179	-26
	278	2019-01-22 08:55:56.46	-855	1465	-1214	-43	-1	-19	-112	8	-120	52
	279	2019-01-22 08:55:56.47	-862	1456	-1204	-47	-1	-27	96	-61	157	-17
	280	2019-01-22 08:55:56.48	-867	1449	-1202	-46	-1	-35	-162	25	-187	68
	281	2019-01-22 08:55:56.49	-852	1445	-1194	-50	1	-36	48	-51	99	1
	282	2019-01-22 08:55:56.50	-855	1443	-1193	-47	3	-37	-164	21	-185	71
	283	2019-01-22 08:55:56.51	-867	1450	-1193	-42	7	-34	75	-67	142	-4
	284	2019-01-22 08:55:56.52	-856	1447	-1194	-37	15	-33	-149	8	-157	70
	285	2019-01-22 08:55:56.53	-867	1451	-1197	-31	23	-28	76	-73	149	-1
	286	2019-01-22 08:55:56.54	-862	1451	-1201	-25	28	-21	-164	5	-169	79
	287	2019-01-22 08:55:56.55	-860	1447	-1207	-19	30	-15	61	-75	136	7
	288	2019-01-22 08:55:56.56	-845	1447	-1208	-16	30	-8	-167	8	-175	79
	289	2019-01-22 08:55:56.57	-850	1452	-1215	-11	29	-1	50	-72	122	11
	290	2019-01-22 08:55:56.58	-843	1448	-1221	-6	24	3	-168	11	-179	78
	291	2019-01-22 08:55:56.59	-852	1446	-1216	-3	19	8	66	-74	140	4
	292	2019-01-22 08:55:56.60	-838	1446	-1217	1	17	11	-138	11	-149	63
	293	2019-01-22 08:55:56.61	-845	1451	-1212	3	13	13	88	-72	160	-8
	294	2019-01-22 08:55:56.62	-842	1446	-1211	8	11	12	-136	14	-150	61
	295	2019-01-22 08:55:56.63	-831	1448	-1212	10	8	14	62	-77	139	7
	296	2019-01-22 08:55:56.64	-841	1446	-1214	10	3	15	-172	4	-176	84
	297	2019-01-22 08:55:56.65	-842	1451	-1213	6	0	13	25	-74	99	24
	298	2019-01-22 08:55:56.66	-845	1460	-1217	0	-2	7	-186	25	-211	80
	299	2019-01-22 08:55:56.67	-837	1459	-1206	-5	-5	1	16	-59	75	21
	300	2019-01-22 08:55:56.68	-849	1443	-1199	-9	-4	-6	-179	28	-207	75
	301	2019-01-22 08:55:56.69	-851	1436	-1214	-3	-6	-12	22	-62	84	20
	302	2019-01-22 08:55:56.70	-859	1433	-1199	-2	-7	-14	-175	27	-202	74
	303	2019-01-22 08:55:56.71	-849	1434	-1208	0	-1	-17	7	-57	64	25
	304	2019-01-22 08:55:56.72	-851	1442	-1201	-4	7	-19	-183	43	-226	70
	305	2019-01-22 08:55:56.73	-846	1439	-1208	-7	15	-24	21	-44	65	11
	306	2019-01-22 08:55:56.74	-843	1440	-1218	-10	16	-26	-145	43	-188	51
	307	2019-01-22 08:55:56.75	-852	1437	-1221	-14	19	-26	66	-49	115	-8
	308	2019-01-22 08:55:56.76	-847	1437	-1215	-19	18	-28	-123	41	-164	41
	309	2019-01-22 08:55:56.77	-858	1433	-1210	-24	17	-28	45	-45	90	0
	310	2019-01-22 08:55:56.78	-850	1451	-1205	-28	16	-25	-138	51	-189	43
	311	2019-01-22 08:55:56.79	-844	1446	-1207	-33	18	-25	40	-39	79	0
	312	2019-01-22 08:55:56.80	-843	1435	-1201	-34	19	-24	-134	47	-181	43
	313	2019-01-22 08:55:56.81	-843	1448	-1210	-30	22	-21	34	-42	76	4
	314	2019-01-22 08:55:56.82	-843	1447	-1209	-29	28	-21	-128	46	-174	41
	315	2019-01-22 08:55:56.83	-845	1455	-1208	-25	29	-14	51	-45	96	-3
	316	2019-01-22 08:55:56.84	-837	1449	-1214	-20	27	-8	-113	34	-147	39
	317	2019-01-22 08:55:56.85	-835	1448	-1216	-15	27	-4	31	-59	90	14
	318	2019-01-22 08:55:56.86	-825	1449	-1216	-15	23	1	-140	23	-163	58
	319	2019-01-22 08:55:56.87	-829	1461	-1213	-13	21	3	-1	-60	59	30
	320	2019-01-22 08:55:56.88	-836	1469	-1215	-11	18	5	-159	33	-192	63
	321	2019-01-22 08:55:56.89	-835	1463	-1221	-11	13	4	-16	-50	34	33
	322	2019-01-22 08:55:56.90	-831	1456	-1215	6	8	2	-131	29	-160	51
	323	2019-01-22 08:55:56.91	-824	1460	-1218	12	5	2	17	-58	75	20
	324	2019-01-22 08:55:56.92	-827	1456	-1206	14	4	0	-110	37	-147	36
	325	2019-01-22 08:55:56.93	-839	1455	-1215	15	5	-1	9	-44	53	17
	326	2019-01-22 08:55:56.94	-835	1443	-1219	14	2	0	-116	44	-160	36
	327	2019-01-22 08:55:56.95	-827	1445	-1213	8	2	-2	-15	-48	33	31
	328	2019-01-22 08:55:56.96	-837	1442	-1209	6	0	-2	-149	43	-192	53
	329	2019-01-22 08:55:56.97	-823	1449	-1213	2	-4	-3	-52	-42	-10	47
	330	2019-01-22 08:55:56.98	-836	1442	-1216	1	-2	-6	-153	39	-192	57
	331	2019-01-22 08:55:56.99	-833	1447	-1213	0	-5	-8	-43	-49	6	46
	332	2019-01-22 08:55:57.00	-836	1443	-1215	-1	-5	-11	-139	28	-167	55
	333	2019-01-22 08:55:57.01	-844	1441	-1213	-3	-6	-10	-32	-52	20	42
	334	2019-01-22 08:55:57.02	-842	1446	-1206	-6	-4	-13	-102	28	-130	37
	335	2019-01-22 08:55:57.03	-830	1436	-1211	-7	-5	-15	3	-45	48	21
	336	2019-01-22 08:55:57.04	-840	1443	-1221	-10	-12	-17	-86	32	-118	27
	337	2019-01-22 08:55:57.05	-838	1442	-1221	-13	-12	-19	-20	-41	21	30
	338	2019-01-22 08:55:57.06	-849	1442	-1215	-19	-15	-22	-121	38	-159	41
	339	2019-01-22 08:55:57.07	-841	1447	-1211	-25	-13	-25	-58	-29	-29	43
	340	2019-01-22 08:55:57.08	-840	1446	-1211	-28	-11	-26	-109	45	-154	32
	341	2019-01-22 08:55:57.09	-840	1450	-1208	-32	-7	-29	-17	-35	18	26
	342	2019-01-22 08:55:57.10	-845	1451	-1206	-34	-7	-29	-61	27	-88	17
	343	2019-01-22 08:55:57.11	-858	1444	-1200	-35	-8	-29	-1	-40	39	20
	344	2019-01-22 08:55:57.12	-855	1441	-1196	-37	-7	-27	-49	31	-80	9
	345	2019-01-22 08:55:57.13	-865	1442	-1206	-36	-4	-24	3	-37	40	17
	346	2019-01-22 08:55:57.14	-850	1433	-1206	-34	-6	-18	-37	20	-57	8
	347	2019-01-22 08:55:57.15	-851	1435	-1205	-25	-2	-14	6	-51	57	22
	348	2019-01-22 08:55:57.16	-854	1444	-1202	-18	-1	-7	-30	12	-42	9
	349	2019-01-22 08:55:57.17	-849	1441	-1212	-18	1	-1	-11	-41	30	26
	350	2019-01-22 08:55:57.18	-847	1456	-1205	-17	1	2	-40	20	-60	10
	351	2019-01-22 08:55:57.19	-845	1458	-1206	-19	3	4	-8	-49	41	28
	352	2019-01-22 08:55:57.20	-843	1467	-1210	-20	1	7	-26	-3	-23	14
	353	2019-01-22 08:55:57.21	-844	1461	-1204	-21	3	3	-28	-52	24	40
	354	2019-01-22 08:55:57.22	-837	1462	-1205	-22	2	1	-30	9	-39	10
	355	2019-01-22 08:55:57.23	-843	1467	-1208	-20	0	-6	-16	-47	31	31
	356	2019-01-22 08:55:57.24	-845	1468	-1210	-18	0	-9	-13	-1	-12	7
	357	2019-01-22 08:55:57.25	-851	1461	-1202	-13	-3	-14	-14	-50	36	32
	358	2019-01-22 08:55:57.26	-849	1462	-1201	-9	-1	-18	8	3	5	-5
	359	2019-01-22 08:55:57.27	-842	1453	-1200	-7	1	-17	0	-38	38	19
	360	2019-01-22 08:55:57.28	-843	1455	-1206	-3	2	-20	21	15	6	-18
	361	2019-01-22 08:55:57.29	-854	1456	-1206	-2	2	-17	-1	-27	26	14
	362	2019-01-22 08:55:57.30	-845	1453	-1194	-2	5	-13	32	0	32	-16
	363	2019-01-22 08:55:57.31	-846	1446	-1197	-3	9	-11	-4	-53	49	28
	364	2019-01-22 08:55:57.32	-850	1451	-1204	-3	8	-12	14	-11	25	-1
	365	2019-01-22 08:55:57.33	-842	1451	-1195	-1	8	-10	-40	-27	-13	33
	366	2019-01-22 08:55:57.34	-850	1451	-1210	0	4	-11	-15	9	-24	3
	367	2019-01-22 08:55:57.35	-837	1449	-1206	1	1	-10	-71	-34	-37	52
	368	2019-01-22 08:55:57.36	-839	1447	-1209	-3	0	-9	-21	-14	-7	17
	369	2019-01-22 08:55:57.37	-842	1450	-1203	0	-2	-8	-69	-34	-35	51
	370	2019-01-22 08:55:57.38	-837	1455	-1204	-2	-3	-11	-14	4	-18	5
	371	2019-01-22 08:55:57.39	-851	1456	-1200	-3	-1	-9	-93	-14	-79	53
	372	2019-01-22 08:55:57.40	-842	1457	-1200	-8	3	-9	-37	14	-51	11
	373	2019-01-22 08:55:57.41	-852	1455	-1212	-9	1	-11	-104	-12	-92	58
	374	2019-01-22 08:55:57.42	-847	1456	-1210	-7	1	-12	-14	9	-23	2
	375	2019-01-22 08:55:57.43	-856	1453	-1205	-8	0	-11	-90	-3	-87	46
	376	2019-01-22 08:55:57.44	-848	1463	-1205	-6	1	-11	-14	21	-35	-3
	377	2019-01-22 08:55:57.45	-850	1456	-1205	-4	3	-10	-109	14	-123	47
	378	2019-01-22 08:55:57.46	-848	1454	-1199	-2	2	-9	6	28	-22	-17
	379	2019-01-22 08:55:57.47	-852	1445	-1194	2	2	-7	-85	8	-93	38
	380	2019-01-22 08:55:57.48	-852	1450	-1194	5	4	0	16	20	-4	-18
	381	2019-01-22 08:55:57.49	-844	1461	-1200	10	4	3	-91	8	-99	41
	382	2019-01-22 08:55:57.50	-849	1461	-1195	9	8	6	36	14	22	-25
	383	2019-01-22 08:55:57.51	-843	1461	-1199	10	8	7	-55	-2	-53	28
	384	2019-01-22 08:55:57.52	-847	1459	-1207	9	11	3	84	-8	92	-38
	385	2019-01-22 08:55:57.53	-843	1454	-1202	10	11	1	-35	-19	-16	27
	386	2019-01-22 08:55:57.54	-829	1458	-1208	10	11	-1	86	-23	109	-31
	387	2019-01-22 08:55:57.55	-849	1457	-1207	11	10	-2	-66	-22	-44	44
	388	2019-01-22 08:55:57.56	-839	1466	-1206	13	9	-8	56	-21	77	-17
	389	2019-01-22 08:55:57.57	-838	1457	-1209	11	12	-11	-87	-17	-70	52
	390	2019-01-22 08:55:57.58	-831	1466	-1212	11	13	-17	67	-28	95	-19
	391	2019-01-22 08:55:57.59	-843	1457	-1210	7	15	-19	-73	-35	-38	54
	392	2019-01-22 08:55:57.60	-837	1451	-1205	8	13	-21	77	-52	129	-12
	393	2019-01-22 08:55:57.61	-835	1452	-1217	8	13	-21	-72	-58	-14	65
	394	2019-01-22 08:55:57.62	-844	1456	-1212	9	8	-18	106	-89	195	-8
	395	2019-01-22 08:55:57.63	-839	1451	-1212	3	9	-16	-64	-79	15	71
	396	2019-01-22 08:55:57.64	-832	1451	-1207	-1	7	-16	70	-77	147	3
	397	2019-01-22 08:55:57.65	-837	1445	-1220	2	9	-15	-118	-50	-68	84
	398	2019-01-22 08:55:57.66	-838	1448	-1220	1	7	-14	24	-58	82	17
	399	2019-01-22 08:55:57.67	-830	1441	-1216	5	4	-12	-144	-19	-125	81
	400	2019-01-22 08:55:57.68	-835	1449	-1210	6	2	-8	20	-33	53	6
	401	2019-01-22 08:55:57.69	-837	1452	-1209	-2	6	-8	-157	-4	-153	80
	402	2019-01-22 08:55:57.70	-827	1449	-1210	-4	7	-9	38	-26	64	-6
	403	2019-01-22 08:55:57.71	-842	1448	-1223	-8	9	-12	-136	6	-142	65
	404	2019-01-22 08:55:57.72	-829	1446	-1223	-12	5	-11	40	-16	56	-12
	405	2019-01-22 08:55:57.73	-840	1445	-1219	-15	-2	-14	-142	20	-162	61
	406	2019-01-22 08:55:57.74	-840	1445	-1218	-21	-10	-14	64	-2	66	-31
	407	2019-01-22 08:55:57.75	-830	1440	-1219	-27	-15	-14	-132	23	-155	54
	408	2019-01-22 08:55:57.76	-849	1439	-1213	-31	-19	-17	46	-19	65	-13
	409	2019-01-22 08:55:57.77	-845	1437	-1204	-33	-21	-16	-160	7	-167	76
	410	2019-01-22 08:55:57.78	-852	1452	-1203	-33	-19	-13	42	-26	68	-8
	411	2019-01-22 08:55:57.79	-846	1453	-1196	-31	-13	-13	-162	23	-185	69
	412	2019-01-22 08:55:57.80	-855	1450	-1197	-30	-7	-15	40	-3	43	-18
	413	2019-01-22 08:55:57.81	-843	1463	-1192	-31	-3	-18	-155	31	-186	62
	414	2019-01-22 08:55:57.82	-848	1456	-1192	-35	4	-21	49	-27	76	-11
	415	2019-01-22 08:55:57.83	-846	1458	-1192	-37	6	-24	-159	15	-174	72
	416	2019-01-22 08:55:57.84	-852	1457	-1200	-33	8	-28	50	-21	71	-14
	417	2019-01-22 08:55:57.85	-842	1454	-1205	-24	11	-29	-157	34	-191	61
	418	2019-01-22 08:55:57.86	-842	1457	-1201	-17	13	-29	50	-24	74	-13
	419	2019-01-22 08:55:57.87	-848	1461	-1214	-9	12	-29	-159	23	-182	68
	420	2019-01-22 08:55:57.88	-848	1455	-1210	-6	11	-29	52	-30	82	-11
	421	2019-01-22 08:55:57.89	-844	1460	-1211	-5	13	-26	-160	28	-188	66
	422	2019-01-22 08:55:57.90	-844	1451	-1216	-4	12	-22	64	-33	97	-15
	423	2019-01-22 08:55:57.91	-845	1450	-1210	-4	8	-19	-131	19	-150	56
	424	2019-01-22 08:55:57.92	-852	1451	-1206	-3	7	-14	104	-57	161	-23
	425	2019-01-22 08:55:57.93	-837	1448	-1211	1	5	-12	-120	-12	-108	66
	426	2019-01-22 08:55:57.94	-844	1451	-1204	5	3	-7	80	-74	154	-3
	427	2019-01-22 08:55:57.95	-840	1447	-1210	12	2	-3	-152	-7	-145	79
	428	2019-01-22 08:55:57.96	-840	1444	-1210	14	-1	-2	62	-60	122	-1
	429	2019-01-22 08:55:57.97	-841	1447	-1212	16	-6	2	-164	19	-183	72
	430	2019-01-22 08:55:57.98	-842	1446	-1215	19	-8	5	54	-39	93	-7
	431	2019-01-22 08:55:57.99	-841	1444	-1207	18	-14	8	-156	34	-190	61
	432	2019-01-22 08:55:58.00	-838	1448	-1207	16	-17	10	64	-30	94	-17
	433	2019-01-22 08:55:58.01	-830	1452	-1210	11	-17	10	-189	60	-249	64
	434	2019-01-22 08:55:58.02	-841	1456	-1198	9	-13	9	42	-6	48	-18
	435	2019-01-22 08:55:58.03	-838	1456	-1206	11	-11	7	-176	59	-235	58
	436	2019-01-22 08:55:58.04	-846	1454	-1209	10	-10	4	27	-16	43	-5
	437	2019-01-22 08:55:58.05	-847	1453	-1206	10	-10	0	-184	57	-241	63
	438	2019-01-22 08:55:58.06	-842	1455	-1207	11	-9	-3	73	-23	96	-25
	439	2019-01-22 08:55:58.07	-840	1445	-1216	12	-10	-5	-111	46	-157	32
	440	2019-01-22 08:55:58.08	-841	1440	-1211	8	-9	-4	129	-43	172	-43
	441	2019-01-22 08:55:58.09	-846	1447	-1211	7	-7	-3	-85	7	-92	39
	442	2019-01-22 08:55:58.10	-858	1450	-1216	1	-7	-4	122	-81	203	-20
	443	2019-01-22 08:55:58.11	-840	1457	-1209	-5	-9	-9	-106	-8	-98	57
	444	2019-01-22 08:55:58.12	-842	1451	-1204	-16	-9	-9	76	-68	144	-4
	445	2019-01-22 08:55:58.13	-840	1455	-1210	-18	-10	-14	-182	49	-231	66
	446	2019-01-22 08:55:58.14	-843	1456	-1201	-22	-9	-20	48	-24	72	-12
	447	2019-01-22 08:55:58.15	-844	1456	-1199	-21	-10	-23	-113	43	-156	35
	448	2019-01-22 08:55:58.16	-848	1451	-1203	-17	-9	-28	88	-60	148	-14
	449	2019-01-22 08:55:58.17	-853	1455	-1202	-15	-7	-31	-161	36	-197	62
	450	2019-01-22 08:55:58.18	-844	1451	-1204	-15	-6	-32	38	-58	96	10
	451	2019-01-22 08:55:58.19	-846	1439	-1200	-14	-5	-32	-153	22	-175	65
	452	2019-01-22 08:55:58.20	-853	1432	-1205	-18	-4	-29	47	-57	104	5
	453	2019-01-22 08:55:58.21	-846	1433	-1205	-23	-3	-27	-173	35	-208	69
	454	2019-01-22 08:55:58.22	-854	1434	-1211	-23	-6	-18	28	-38	66	5
	455	2019-01-22 08:55:58.23	-849	1446	-1209	-21	-4	-14	-168	47	-215	60
	456	2019-01-22 08:55:58.24	-852	1447	-1203	-23	-2	-13	37	-48	85	5
	457	2019-01-22 08:55:58.25	-837	1457	-1198	-23	-2	-15	-162	22	-184	70
	458	2019-01-22 08:55:58.26	-857	1454	-1199	-28	3	-15	21	-69	90	24
	459	2019-01-22 08:55:58.27	-846	1452	-1205	-29	5	-18	-179	1	-180	89
	460	2019-01-22 08:55:58.28	-846	1462	-1202	-30	3	-21	10	-96	106	43
	461	2019-01-22 08:55:58.29	-849	1463	-1202	-31	4	-23	-190	-6	-184	98
	462	2019-01-22 08:55:58.30	-844	1460	-1200	-33	3	-27	-10	-73	63	41
	463	2019-01-22 08:55:58.31	-851	1456	-1204	-32	6	-28	-182	21	-203	80
	464	2019-01-22 08:55:58.32	-859	1451	-1208	-32	5	-25	28	-61	89	16
	465	2019-01-22 08:55:58.33	-854	1452	-1197	-29	1	-22	-92	2	-94	45
	466	2019-01-22 08:55:58.34	-855	1452	-1194	-26	0	-18	98	-100	198	1
	467	2019-01-22 08:55:58.35	-865	1451	-1211	-21	3	-17	-113	0	-113	56
	468	2019-01-22 08:55:58.36	-854	1463	-1200	-17	-3	-11	43	-72	115	14
	469	2019-01-22 08:55:58.37	-860	1463	-1192	-13	-4	-11	-131	24	-155	53
	470	2019-01-22 08:55:58.38	-855	1464	-1197	-11	-4	-7	52	-66	118	7
	471	2019-01-22 08:55:58.39	-855	1463	-1202	-8	2	-6	-117	16	-133	50
	472	2019-01-22 08:55:58.40	-846	1470	-1195	-8	5	-9	38	-72	110	17
	473	2019-01-22 08:55:58.41	-853	1467	-1191	-4	13	-13	-124	10	-134	57
	474	2019-01-22 08:55:58.42	-857	1466	-1194	-1	13	-18	41	-78	119	18
	475	2019-01-22 08:55:58.43	-855	1475	-1202	4	15	-20	-110	13	-123	48
	476	2019-01-22 08:55:58.44	-860	1469	-1198	5	14	-23	35	-74	109	19
	477	2019-01-22 08:55:58.45	-857	1464	-1201	5	13	-26	-133	13	-146	60
	478	2019-01-22 08:55:58.46	-852	1454	-1197	7	8	-23	-6	-63	57	34
	479	2019-01-22 08:55:58.47	-851	1451	-1193	5	2	-21	-150	23	-173	63
	480	2019-01-22 08:55:58.48	-857	1450	-1200	8	4	-17	2	-56	58	27
	481	2019-01-22 08:55:58.49	-854	1447	-1197	10	3	-14	-105	31	-136	37
	482	2019-01-22 08:55:58.50	-858	1445	-1193	11	5	-9	57	-57	114	0
	483	2019-01-22 08:55:58.51	-851	1454	-1193	15	9	-6	-48	19	-67	14
	484	2019-01-22 08:55:58.52	-847	1445	-1201	15	9	-6	81	-71	152	-5
	485	2019-01-22 08:55:58.53	-855	1453	-1203	12	10	-7	-41	6	-47	17
	486	2019-01-22 08:55:58.54	-848	1458	-1208	11	7	-5	76	-75	151	0
	487	2019-01-22 08:55:58.55	-849	1449	-1200	6	5	-7	-53	8	-61	22
	488	2019-01-22 08:55:58.56	-849	1447	-1198	2	4	-9	55	-51	106	-2
	489	2019-01-22 08:55:58.57	-850	1449	-1210	0	1	-9	-67	36	-103	15
	490	2019-01-22 08:55:58.58	-850	1444	-1205	-1	-1	-6	18	-27	45	4
	491	2019-01-22 08:55:58.59	-851	1445	-1209	0	-5	-4	-128	61	-189	33
	492	2019-01-22 08:55:58.60	-852	1440	-1203	1	-5	-1	-57	24	-81	16
	493	2019-01-22 08:55:58.61	-859	1451	-1198	2	-5	0	-134	110	-244	12
	494	2019-01-22 08:55:58.62	-849	1454	-1196	3	-2	2	-29	27	-56	1
	495	2019-01-22 08:55:58.63	-852	1444	-1200	2	-2	2	-86	86	-172	0
	496	2019-01-22 08:55:58.64	-846	1451	-1211	1	-4	2	40	-19	59	-10
	497	2019-01-22 08:55:58.65	-846	1446	-1196	-4	-6	-1	38	-5	43	-16
	498	2019-01-22 08:55:58.66	-855	1442	-1224	-4	-6	-1	120	-109	229	-5
	499	2019-01-22 08:55:58.67	-850	1446	-1208	-8	-13	-3	-10	-28	18	19
	500	2019-01-22 08:55:58.68	-842	1447	-1200	-10	-15	-5	-50	-45	-5	47
	501	2019-01-22 08:55:58.69	-848	1443	-1200	-13	-13	-5	-169	72	-241	48
	502	2019-01-22 08:55:58.70	-840	1441	-1201	-14	-7	-4	-116	27	-143	44
	503	2019-01-22 08:55:58.71	-849	1438	-1204	-15	-6	-1	-107	85	-192	11
	504	2019-01-22 08:55:58.72	-855	1448	-1216	-17	-7	0	-5	-4	-1	4
	505	2019-01-22 08:55:58.73	-863	1453	-1210	-20	-10	1	-25	31	-56	-3
	506	2019-01-22 08:55:58.74	-851	1468	-1208	-22	-12	3	-10	-34	24	22
	507	2019-01-22 08:55:58.75	-859	1464	-1204	-22	-13	0	-44	24	-68	10
	508	2019-01-22 08:55:58.76	-854	1465	-1206	-21	-12	-1	-1	-51	50	26
	509	2019-01-22 08:55:58.77	-860	1463	-1188	-22	-11	-7	-15	-2	-13	8
	510	2019-01-22 08:55:58.78	-866	1470	-1196	-22	-6	-11	-8	-66	58	37
	511	2019-01-22 08:55:58.79	-863	1463	-1193	-18	-3	-13	-52	-5	-47	28
	512	2019-01-22 08:55:58.80	-859	1454	-1188	-17	5	-13	-48	-40	-8	44
	513	2019-01-22 08:55:58.81	-858	1457	-1194	-11	9	-14	-25	20	-45	2
	514	2019-01-22 08:55:58.82	-866	1461	-1191	-4	15	-14	-3	-42	39	22
	515	2019-01-22 08:55:58.83	-869	1458	-1198	1	20	-12	-2	-2	0	2
	516	2019-01-22 08:55:58.84	-858	1463	-1200	5	23	-11	-39	-48	9	43
	517	2019-01-22 08:55:58.85	-855	1459	-1199	4	25	-10	-51	-8	-43	29
	518	2019-01-22 08:55:58.86	-851	1451	-1198	3	27	-9	-68	-62	-6	65
	519	2019-01-22 08:55:58.87	-851	1449	-1204	8	26	-8	-48	-15	-33	31
	520	2019-01-22 08:55:58.88	-847	1445	-1202	8	24	-7	-81	-42	-39	61
	521	2019-01-22 08:55:58.89	-842	1451	-1206	10	24	-4	-53	-9	-44	31
	522	2019-01-22 08:55:58.90	-851	1443	-1204	8	22	0	-73	-60	-13	66
	523	2019-01-22 08:55:58.91	-850	1451	-1201	11	22	2	-18	-28	10	23
	524	2019-01-22 08:55:58.92	-841	1453	-1205	9	24	5	-60	-60	0	60
	525	2019-01-22 08:55:58.93	-847	1458	-1207	7	23	6	-13	-14	1	13
	526	2019-01-22 08:55:58.94	-844	1458	-1207	5	23	6	-71	-35	-36	53
	527	2019-01-22 08:55:58.95	-835	1466	-1209	5	18	5	-27	7	-34	10
	528	2019-01-22 08:55:58.96	-841	1459	-1207	5	14	2	-83	-11	-72	47
	529	2019-01-22 08:55:58.97	-829	1460	-1205	5	10	-3	-10	25	-35	-7
	530	2019-01-22 08:55:58.98	-835	1453	-1202	6	9	-5	-95	-14	-81	54
	531	2019-01-22 08:55:58.99	-841	1441	-1202	6	9	-7	-36	9	-45	13
	532	2019-01-22 08:55:59.00	-850	1450	-1208	7	12	-7	-126	-23	-103	74
	533	2019-01-22 08:55:59.01	-836	1445	-1204	10	9	-7	-40	1	-41	19
	534	2019-01-22 08:55:59.02	-846	1452	-1211	9	10	-2	-118	-25	-93	71
	535	2019-01-22 08:55:59.03	-837	1452	-1211	6	9	-1	-32	-3	-29	17
	536	2019-01-22 08:55:59.04	-842	1450	-1207	6	9	0	-105	-11	-94	58
	537	2019-01-22 08:55:59.05	-839	1453	-1214	6	6	1	12	2	10	-7
	538	2019-01-22 08:55:59.06	-839	1452	-1209	4	7	-1	-82	-18	-64	50
	539	2019-01-22 08:55:59.07	-836	1448	-1212	4	8	-3	24	-11	35	-6
	540	2019-01-22 08:55:59.08	-832	1453	-1211	8	6	0	-87	-14	-73	50
	541	2019-01-22 08:55:59.09	-838	1450	-1207	9	7	-1	23	-2	25	-10
	542	2019-01-22 08:55:59.10	-845	1448	-1209	9	5	-4	-85	0	-85	42
	543	2019-01-22 08:55:59.11	-841	1447	-1212	8	0	-3	41	6	35	-23
	544	2019-01-22 08:55:59.12	-843	1448	-1210	6	3	-3	-87	10	-97	38
	545	2019-01-22 08:55:59.13	-843	1447	-1212	-1	0	-2	23	7	16	-15
	546	2019-01-22 08:55:59.14	-842	1449	-1203	-6	0	0	-120	3	-123	58
	547	2019-01-22 08:55:59.15	-845	1455	-1205	-11	4	-2	17	6	11	-11
	548	2019-01-22 08:55:59.16	-833	1447	-1199	-14	5	-2	-104	13	-117	45
	549	2019-01-22 08:55:59.17	-856	1456	-1209	-15	8	-2	40	-2	42	-19
	550	2019-01-22 08:55:59.18	-840	1447	-1208	-16	9	-4	-108	-5	-103	56
	551	2019-01-22 08:55:59.19	-848	1448	-1204	-11	7	-4	33	-26	59	-3
	552	2019-01-22 08:55:59.20	-847	1457	-1209	-4	7	-4	-121	-14	-107	67
	553	2019-01-22 08:55:59.21	-839	1455	-1204	-2	8	-7	28	-18	46	-5
	554	2019-01-22 08:55:59.22	-839	1456	-1207	0	10	-7	-130	-1	-129	65
	555	2019-01-22 08:55:59.23	-841	1453	-1206	0	12	-7	24	-21	45	-1
	556	2019-01-22 08:55:59.24	-839	1456	-1207	-2	11	-5	-128	3	-131	62
	557	2019-01-22 08:55:59.25	-826	1452	-1211	-4	12	-6	43	-14	57	-14
	558	2019-01-22 08:55:59.26	-839	1461	-1208	-7	14	-7	-126	7	-133	59
	559	2019-01-22 08:55:59.27	-830	1454	-1208	-9	9	-7	47	-14	61	-16
	560	2019-01-22 08:55:59.28	-841	1455	-1207	-9	12	-7	-124	8	-132	58
	561	2019-01-22 08:55:59.29	-842	1452	-1207	-6	7	-5	48	-23	71	-12
	562	2019-01-22 08:55:59.30	-836	1455	-1208	-3	10	-5	-130	13	-143	58
	563	2019-01-22 08:55:59.31	-840	1450	-1220	-2	10	-7	48	-10	58	-19
	564	2019-01-22 08:55:59.32	-824	1460	-1201	-5	10	-8	-134	20	-154	57
	565	2019-01-22 08:55:59.33	-841	1454	-1225	-12	12	-10	48	-17	65	-15
	566	2019-01-22 08:55:59.34	-835	1457	-1208	-18	9	-13	-140	19	-159	60
	567	2019-01-22 08:55:59.35	-838	1442	-1201	-20	9	-13	40	-15	55	-12
	568	2019-01-22 08:55:59.36	-829	1457	-1209	-19	8	-14	-160	29	-189	65
	569	2019-01-22 08:55:59.37	-840	1444	-1221	-20	6	-13	25	-5	30	-10
	570	2019-01-22 08:55:59.38	-833	1446	-1200	-11	3	-12	-160	50	-210	55
	571	2019-01-22 08:55:59.39	-835	1446	-1211	-3	-1	-11	26	1	25	-13
	572	2019-01-22 08:55:59.40	-837	1442	-1219	-2	-2	-9	-166	53	-219	56
	573	2019-01-22 08:55:59.41	-836	1437	-1215	0	-3	-6	32	-4	36	-14
	574	2019-01-22 08:55:59.42	-827	1445	-1205	-3	-3	-3	-164	49	-213	57
	575	2019-01-22 08:55:59.43	-834	1450	-1206	-7	4	-1	33	4	29	-18
	576	2019-01-22 08:55:59.44	-828	1454	-1210	-14	11	-2	-177	44	-221	66
	577	2019-01-22 08:55:59.45	-833	1459	-1217	-17	11	-6	34	-13	47	-10
	578	2019-01-22 08:55:59.46	-837	1470	-1212	-16	9	-11	-157	31	-188	63
	579	2019-01-22 08:55:59.47	-834	1459	-1215	-17	6	-14	37	-36	73	0
	580	2019-01-22 08:55:59.48	-836	1458	-1221	-13	6	-17	-173	27	-200	73
	581	2019-01-22 08:55:59.49	-834	1460	-1209	-10	0	-18	34	-22	56	-6
	582	2019-01-22 08:55:59.50	-841	1455	-1200	-9	3	-18	-167	33	-200	67
	583	2019-01-22 08:55:59.51	-833	1444	-1205	-5	5	-15	53	-37	90	-8
	584	2019-01-22 08:55:59.52	-835	1449	-1205	-8	4	-10	-157	19	-176	69
	585	2019-01-22 08:55:59.53	-836	1447	-1208	-9	3	-6	58	-54	112	-2
	586	2019-01-22 08:55:59.54	-832	1459	-1207	-14	6	-5	-154	-4	-150	79
	587	2019-01-22 08:55:59.55	-829	1462	-1205	-13	2	-4	63	-69	132	3
	588	2019-01-22 08:55:59.56	-830	1463	-1204	-12	-1	-7	-147	0	-147	73
	589	2019-01-22 08:55:59.57	-829	1462	-1203	-9	-1	-10	74	-63	137	-5
	590	2019-01-22 08:55:59.58	-838	1462	-1207	-7	-2	-13	-133	13	-146	60
	591	2019-01-22 08:55:59.59	-836	1462	-1204	-5	3	-15	85	-52	137	-16
	592	2019-01-22 08:55:59.60	-835	1459	-1208	-1	1	-18	-136	16	-152	60
	593	2019-01-22 08:55:59.61	-825	1454	-1203	-2	4	-18	77	-59	136	-9
	594	2019-01-22 08:55:59.62	-838	1447	-1213	-1	4	-18	-146	12	-158	67
	595	2019-01-22 08:55:59.63	-840	1442	-1212	-3	0	-14	76	-49	125	-13
	596	2019-01-22 08:55:59.64	-839	1444	-1211	-4	-2	-9	-134	33	-167	50
	597	2019-01-22 08:55:59.65	-836	1449	-1204	-4	-3	-6	79	-45	124	-17
	598	2019-01-22 08:55:59.66	-830	1449	-1216	-6	-6	-2	-135	24	-159	55
	599	2019-01-22 08:55:59.67	-837	1449	-1204	-11	-9	1	89	-53	142	-18
	600	2019-01-22 08:55:59.68	-845	1437	-1208	-7	-9	0	-119	21	-140	49
	601	2019-01-22 08:55:59.69	-844	1452	-1214	-4	-12	2	104	-61	165	-21
	602	2019-01-22 08:55:59.70	-841	1440	-1201	-6	-16	4	-116	15	-131	50
	603	2019-01-22 08:55:59.71	-837	1452	-1196	-4	-10	3	78	-63	141	-7
	604	2019-01-22 08:55:59.72	-838	1460	-1202	-6	-8	3	-146	16	-162	65
	605	2019-01-22 08:55:59.73	-841	1462	-1205	-9	-3	0	66	-67	133	0
	606	2019-01-22 08:55:59.74	-831	1462	-1209	-9	2	-1	-141	8	-149	66
	607	2019-01-22 08:55:59.75	-842	1465	-1211	-10	0	-4	64	-80	144	8
	608	2019-01-22 08:55:59.76	-841	1460	-1214	-8	1	-11	-153	-4	-149	78
	609	2019-01-22 08:55:59.77	-836	1465	-1212	-8	-4	-13	35	-84	119	24
	610	2019-01-22 08:55:59.78	-835	1463	-1208	-5	-3	-16	-164	2	-166	81
	611	2019-01-22 08:55:59.79	-834	1458	-1210	-5	-3	-17	53	-74	127	10
	612	2019-01-22 08:55:59.80	-833	1454	-1197	-8	0	-18	-155	4	-159	75
	613	2019-01-22 08:55:59.81	-845	1451	-1198	-6	4	-18	42	-81	123	19
	614	2019-01-22 08:55:59.82	-846	1452	-1205	-6	7	-15	-165	1	-166	82
	615	2019-01-22 08:55:59.83	-839	1451	-1198	-5	10	-12	20	-66	86	23
	616	2019-01-22 08:55:59.84	-830	1457	-1204	-2	13	-10	-170	25	-195	72
	617	2019-01-22 08:55:59.85	-840	1459	-1210	-2	10	-8	34	-57	91	11
	618	2019-01-22 08:55:59.86	-838	1461	-1206	2	8	-11	-139	32	-171	53
	619	2019-01-22 08:55:59.87	-836	1450	-1216	-1	6	-9	53	-47	100	-3
	620	2019-01-22 08:55:59.88	-831	1461	-1214	3	5	-10	-142	43	-185	49
	621	2019-01-22 08:55:59.89	-821	1453	-1215	0	3	-12	30	-45	75	7
	622	2019-01-22 08:55:59.90	-827	1453	-1210	-1	0	-13	-155	36	-191	59
	623	2019-01-22 08:55:59.91	-833	1452	-1211	-1	-2	-10	27	-48	75	10
	624	2019-01-22 08:55:59.92	-828	1451	-1214	-1	-3	-12	-138	43	-181	47
	625	2019-01-22 08:55:59.93	-827	1450	-1210	-1	-3	-13	33	-44	77	5
	626	2019-01-22 08:55:59.94	-835	1447	-1204	-2	-3	-12	-145	46	-191	49
	627	2019-01-22 08:55:59.95	-839	1455	-1217	-1	-5	-9	12	-36	48	12
	628	2019-01-22 08:55:59.96	-828	1447	-1211	-2	-2	-8	-162	46	-208	58
	629	2019-01-22 08:55:59.97	-830	1454	-1209	-4	-5	-7	3	-42	45	19
	630	2019-01-22 08:55:59.98	-827	1453	-1209	-1	-8	-4	-142	50	-192	46
	631	2019-01-22 08:55:59.99	-840	1455	-1210	-1	-7	-3	21	-32	53	5
	632	2019-01-22 08:56:00.00	-847	1456	-1203	-2	-8	-4	-130	49	-179	40
	633	2019-01-22 08:56:00.01	-830	1458	-1206	-6	-9	-7	20	-41	61	10
	634	2019-01-22 08:56:00.02	-844	1453	-1207	-9	-7	-7	-132	39	-171	46
	635	2019-01-22 08:56:00.03	-842	1459	-1209	-13	-9	-11	10	-50	60	20
	636	2019-01-22 08:56:00.04	-841	1461	-1211	-12	-9	-12	-133	36	-169	48
	637	2019-01-22 08:56:00.05	-832	1457	-1205	-9	-6	-9	7	-50	57	21
	638	2019-01-22 08:56:00.06	-849	1460	-1204	-7	-7	-10	-128	34	-162	47
	639	2019-01-22 08:56:00.07	-841	1460	-1206	-9	-7	-10	10	-48	58	19
	640	2019-01-22 08:56:00.08	-839	1470	-1206	-8	-5	-8	-108	25	-133	41
	641	2019-01-22 08:56:00.09	-835	1466	-1199	-7	-4	-7	28	-63	91	17
	642	2019-01-22 08:56:00.10	-831	1471	-1204	-6	-2	-7	-80	16	-96	32
	643	2019-01-22 08:56:00.11	-838	1461	-1202	-3	-1	-10	40	-72	112	16
	644	2019-01-22 08:56:00.12	-836	1456	-1202	-2	0	-10	-83	1	-84	41
	645	2019-01-22 08:56:00.13	-839	1459	-1200	-4	1	-11	19	-73	92	27
	646	2019-01-22 08:56:00.14	-843	1456	-1207	0	-1	-12	-96	15	-111	40
	647	2019-01-22 08:56:00.15	-835	1453	-1206	0	-3	-14	8	-53	61	22
	648	2019-01-22 08:56:00.16	-843	1454	-1204	1	-2	-12	-80	27	-107	26
	649	2019-01-22 08:56:00.17	-835	1449	-1208	3	-1	-10	17	-55	72	19
	650	2019-01-22 08:56:00.18	-844	1454	-1203	4	-2	-9	-79	17	-96	31
	651	2019-01-22 08:56:00.19	-839	1453	-1208	5	0	-6	1	-58	59	28
	652	2019-01-22 08:56:00.20	-837	1455	-1209	7	2	-6	-81	27	-108	27
	653	2019-01-22 08:56:00.21	-838	1446	-1212	5	1	-6	-6	-45	39	25
	654	2019-01-22 08:56:00.22	-831	1449	-1201	3	-1	-7	-90	31	-121	29
	655	2019-01-22 08:56:00.23	-835	1446	-1210	1	0	-9	-26	-40	14	33
	656	2019-01-22 08:56:00.24	-842	1459	-1210	-2	-3	-8	-89	44	-133	22
	657	2019-01-22 08:56:00.25	-833	1450	-1214	-6	-5	-7	-16	-21	5	18
	658	2019-01-22 08:56:00.26	-836	1453	-1212	-7	-6	-7	-67	40	-107	13
	659	2019-01-22 08:56:00.27	-834	1452	-1213	-9	-5	-10	0	-13	13	6
	660	2019-01-22 08:56:00.28	-841	1451	-1204	-11	-4	-12	-49	46	-95	1
	661	2019-01-22 08:56:00.29	-828	1448	-1206	-7	-3	-13	1	-27	28	13
	662	2019-01-22 08:56:00.30	-848	1455	-1209	-8	0	-15	-52	28	-80	12
	663	2019-01-22 08:56:00.31	-837	1456	-1202	-6	2	-18	-24	-35	11	29
	664	2019-01-22 08:56:00.32	-842	1459	-1209	-5	6	-17	-61	27	-88	17
	665	2019-01-22 08:56:00.33	-845	1456	-1211	-3	2	-17	-35	-30	-5	32
	666	2019-01-22 08:56:00.34	-840	1450	-1206	0	1	-13	-68	23	-91	22
	667	2019-01-22 08:56:00.35	-837	1441	-1212	2	-1	-13	-57	-35	-22	46
	668	2019-01-22 08:56:00.36	-834	1436	-1212	3	-2	-10	-80	26	-106	27
	669	2019-01-22 08:56:00.37	-837	1436	-1216	4	-2	-8	-65	-26	-39	45
	670	2019-01-22 08:56:00.38	-839	1441	-1209	3	-5	-5	-72	28	-100	22
	671	2019-01-22 08:56:00.39	-836	1452	-1208	-1	-3	-2	-67	-25	-42	46
	672	2019-01-22 08:56:00.40	-835	1452	-1205	-11	1	-5	-58	14	-72	22
	673	2019-01-22 08:56:00.41	-831	1461	-1205	-18	5	-7	-54	-42	-12	48
	674	2019-01-22 08:56:00.42	-836	1462	-1216	-24	5	-10	-40	4	-44	18
	675	2019-01-22 08:56:00.43	-848	1456	-1206	-21	1	-14	-56	-34	-22	45
	676	2019-01-22 08:56:00.44	-833	1456	-1213	-17	-1	-16	-39	15	-54	12
	677	2019-01-22 08:56:00.45	-835	1463	-1213	-13	-4	-19	-66	-32	-34	49
	678	2019-01-22 08:56:00.46	-842	1461	-1208	-10	-3	-20	-46	6	-52	20
	679	2019-01-22 08:56:00.47	-848	1458	-1195	-10	-3	-22	-69	-31	-38	50
	680	2019-01-22 08:56:00.48	-838	1456	-1205	-10	-1	-18	-23	0	-23	11
	681	2019-01-22 08:56:00.49	-847	1449	-1202	-12	0	-14	-42	-34	-8	38
	682	2019-01-22 08:56:00.50	-842	1443	-1209	-10	-3	-7	15	1	14	-8
	683	2019-01-22 08:56:00.51	-842	1444	-1200	-8	-4	-3	-37	-39	2	38
	684	2019-01-22 08:56:00.52	-839	1451	-1198	-3	-3	1	19	-10	29	-4
	685	2019-01-22 08:56:00.53	-852	1455	-1209	4	-4	4	-44	-43	-1	43
	686	2019-01-22 08:56:00.54	-828	1453	-1202	5	-2	2	4	-18	22	7
	687	2019-01-22 08:56:00.55	-846	1463	-1198	5	-3	1	-56	-39	-17	47
	688	2019-01-22 08:56:00.56	-830	1465	-1208	7	-1	0	11	-14	25	1
	689	2019-01-22 08:56:00.57	-844	1466	-1205	3	-2	-4	-77	-35	-42	56
	690	2019-01-22 08:56:00.58	-851	1458	-1202	2	-3	-6	-10	-8	-2	9
	691	2019-01-22 08:56:00.59	-847	1449	-1214	-1	-6	-9	-94	-26	-68	60
	692	2019-01-22 08:56:00.60	-836	1454	-1210	-1	-7	-8	-7	-15	8	11
	693	2019-01-22 08:56:00.61	-839	1447	-1206	-1	-6	-10	-81	-30	-51	55
	694	2019-01-22 08:56:00.62	-840	1450	-1199	1	-8	-8	21	-22	43	0
	695	2019-01-22 08:56:00.63	-846	1451	-1202	-2	-8	-7	-67	-25	-42	46
	696	2019-01-22 08:56:00.64	-849	1459	-1202	-3	-4	-8	27	-9	36	-9
	697	2019-01-22 08:56:00.65	-852	1455	-1199	-8	-4	-5	-81	-17	-64	49
	698	2019-01-22 08:56:00.66	-845	1452	-1205	-10	-5	-6	21	-12	33	-4
	699	2019-01-22 08:56:00.67	-850	1462	-1213	-6	-8	-7	-109	-10	-99	59
	700	2019-01-22 08:56:00.68	-850	1454	-1198	-3	-7	-11	-6	-3	-3	4
	701	2019-01-22 08:56:00.69	-846	1452	-1196	0	-4	-9	-125	0	-125	62
	702	2019-01-22 08:56:00.70	-840	1461	-1203	1	2	-10	-6	11	-17	-2
	703	2019-01-22 08:56:00.71	-841	1460	-1199	-1	6	-12	-126	3	-129	61
	704	2019-01-22 08:56:00.72	-846	1451	-1214	-4	11	-12	5	-13	18	4
	705	2019-01-22 08:56:00.73	-842	1452	-1212	-5	9	-13	-126	-7	-119	66
	706	2019-01-22 08:56:00.74	-838	1455	-1218	-7	5	-12	7	-5	12	-1
	707	2019-01-22 08:56:00.75	-835	1455	-1216	-7	0	-13	-132	17	-149	57
	708	2019-01-22 08:56:00.76	-851	1455	-1207	-6	1	-13	8	12	-4	-10
	709	2019-01-22 08:56:00.77	-841	1457	-1203	-4	0	-12	-127	25	-152	51
	710	2019-01-22 08:56:00.78	-846	1465	-1204	-3	3	-12	40	-1	41	-19
	711	2019-01-22 08:56:00.79	-847	1458	-1202	-2	7	-12	-94	-13	-81	53
	712	2019-01-22 08:56:00.80	-842	1458	-1203	-1	10	-12	44	-37	81	-3
	713	2019-01-22 08:56:00.81	-840	1458	-1206	-3	12	-11	-139	-14	-125	76
	714	2019-01-22 08:56:00.82	-832	1452	-1202	-4	13	-12	9	-22	31	6
	715	2019-01-22 08:56:00.83	-843	1453	-1212	-3	11	-12	-138	12	-150	63
	716	2019-01-22 08:56:00.84	-832	1454	-1214	-3	12	-12	34	-2	36	-16
	717	2019-01-22 08:56:00.85	-839	1450	-1211	0	8	-10	-136	21	-157	57
	718	2019-01-22 08:56:00.86	-833	1447	-1206	4	8	-10	24	-4	28	-10
	719	2019-01-22 08:56:00.87	-838	1448	-1203	5	7	-8	-146	18	-164	64
	720	2019-01-22 08:56:00.88	-833	1450	-1211	4	7	-10	36	-15	51	-10
	721	2019-01-22 08:56:00.89	-832	1459	-1216	-1	7	-11	-137	23	-160	57
	722	2019-01-22 08:56:00.90	-831	1457	-1209	-4	7	-16	39	-6	45	-16
	723	2019-01-22 08:56:00.91	-838	1452	-1215	-5	8	-15	-149	25	-174	62
	724	2019-01-22 08:56:00.92	-830	1447	-1212	-6	7	-15	23	-17	40	-3
	725	2019-01-22 08:56:00.93	-835	1446	-1211	-5	6	-17	-162	17	-179	72
	726	2019-01-22 08:56:00.94	-834	1446	-1209	-7	6	-15	22	-15	37	-3
	727	2019-01-22 08:56:00.95	-831	1446	-1217	-7	5	-15	-167	27	-194	70
	728	2019-01-22 08:56:00.96	-827	1449	-1211	-5	1	-14	32	-18	50	-7
	729	2019-01-22 08:56:00.97	-835	1448	-1206	-2	4	-13	-160	24	-184	68
	730	2019-01-22 08:56:00.98	-843	1456	-1198	-2	2	-10	28	-24	52	-2
	731	2019-01-22 08:56:00.99	-844	1452	-1210	-4	6	-10	-171	29	-200	71
	732	2019-01-22 08:56:01.00	-843	1452	-1209	-4	5	-11	40	-18	58	-11
	733	2019-01-22 08:56:01.01	-831	1447	-1212	-6	5	-11	-150	25	-175	62
	734	2019-01-22 08:56:01.02	-828	1452	-1212	-5	2	-8	59	-17	76	-21
	735	2019-01-22 08:56:01.03	-842	1453	-1214	-4	-1	-9	-154	36	-190	59
	736	2019-01-22 08:56:01.04	-826	1456	-1212	-5	-2	-10	45	-15	60	-15
	737	2019-01-22 08:56:01.05	-836	1455	-1215	-3	-5	-11	-148	35	-183	56
	738	2019-01-22 08:56:01.06	-831	1455	-1215	-2	-4	-11	62	-34	96	-14
	739	2019-01-22 08:56:01.07	-836	1446	-1212	-2	-3	-12	-140	8	-148	66
	740	2019-01-22 08:56:01.08	-834	1449	-1211	-3	-4	-12	60	-48	108	-6
	741	2019-01-22 08:56:01.09	-840	1454	-1203	-8	0	-11	-154	16	-170	69
	742	2019-01-22 08:56:01.10	-838	1454	-1207	-8	2	-13	68	-37	105	-15
	743	2019-01-22 08:56:01.11	-835	1455	-1209	-6	2	-12	-143	32	-175	55
	744	2019-01-22 08:56:01.12	-835	1462	-1207	-5	1	-17	61	-36	97	-12
	745	2019-01-22 08:56:01.13	-846	1455	-1212	-2	1	-17	-156	34	-190	61
	746	2019-01-22 08:56:01.14	-832	1444	-1208	0	1	-17	46	-29	75	-8
	747	2019-01-22 08:56:01.15	-828	1447	-1210	0	2	-16	-171	32	-203	69
	748	2019-01-22 08:56:01.16	-847	1437	-1218	-3	-3	-15	38	-41	79	1
	749	2019-01-22 08:56:01.17	-841	1439	-1220	-6	-4	-15	-168	28	-196	70
	750	2019-01-22 08:56:01.18	-826	1440	-1212	-9	-3	-11	46	-39	85	-3
	751	2019-01-22 08:56:01.19	-838	1438	-1209	-6	-3	-10	-173	35	-208	69
	752	2019-01-22 08:56:01.20	-842	1447	-1220	-3	-8	-6	36	-32	68	-2
	753	2019-01-22 08:56:01.21	-834	1448	-1210	-3	-8	-5	-159	46	-205	56
	754	2019-01-22 08:56:01.22	-844	1452	-1215	-3	-8	-4	69	-29	98	-20
	755	2019-01-22 08:56:01.23	-846	1458	-1216	-1	-5	-7	-130	45	-175	42
	756	2019-01-22 08:56:01.24	-843	1464	-1208	-7	-5	-9	77	-31	108	-23
	757	2019-01-22 08:56:01.25	-844	1458	-1205	-10	-4	-12	-151	38	-189	56
	758	2019-01-22 08:56:01.26	-847	1465	-1212	-13	-3	-17	51	-42	93	-4
	759	2019-01-22 08:56:01.27	-845	1455	-1205	-16	-3	-18	-164	35	-199	64
	760	2019-01-22 08:56:01.28	-841	1447	-1203	-18	-2	-20	46	-40	86	-3
	761	2019-01-22 08:56:01.29	-835	1453	-1201	-15	0	-19	-148	46	-194	51
	762	2019-01-22 08:56:01.30	-837	1455	-1204	-14	3	-20	60	-29	89	-15
	763	2019-01-22 08:56:01.31	-843	1451	-1198	-10	5	-21	-139	47	-186	46
	764	2019-01-22 08:56:01.32	-847	1450	-1204	-10	9	-18	71	-41	112	-15
	765	2019-01-22 08:56:01.33	-839	1451	-1215	-11	9	-17	-148	37	-185	55
	766	2019-01-22 08:56:01.34	-843	1453	-1214	-13	6	-14	44	-50	94	3
	767	2019-01-22 08:56:01.35	-843	1453	-1217	-14	0	-12	-163	32	-195	65
	768	2019-01-22 08:56:01.36	-842	1447	-1201	-11	-5	-13	24	-47	71	11
	769	2019-01-22 08:56:01.37	-836	1443	-1212	-7	-5	-9	-177	47	-224	65
	770	2019-01-22 08:56:01.38	-854	1449	-1211	-6	-11	-8	22	-32	54	5
	771	2019-01-22 08:56:01.39	-846	1442	-1203	-4	-11	-4	-159	47	-206	56
	772	2019-01-22 08:56:01.40	-837	1451	-1194	-1	-7	-5	44	-38	82	-3
	773	2019-01-22 08:56:01.41	-841	1460	-1202	-3	-2	-4	-149	46	-195	51
	774	2019-01-22 08:56:01.42	-832	1463	-1202	-9	5	-8	42	-42	84	0
	775	2019-01-22 08:56:01.43	-848	1458	-1212	-10	6	-10	-146	52	-198	47
	776	2019-01-22 08:56:01.44	-843	1471	-1206	-7	4	-13	39	-33	72	-3
	777	2019-01-22 08:56:01.45	-845	1461	-1214	-8	2	-14	-144	55	-199	44
	778	2019-01-22 08:56:01.46	-845	1458	-1201	-8	1	-18	36	-21	57	-7
	779	2019-01-22 08:56:01.47	-840	1457	-1201	-10	1	-18	-154	64	-218	45
	780	2019-01-22 08:56:01.48	-842	1454	-1202	-12	1	-19	23	-23	46	0
	781	2019-01-22 08:56:01.49	-838	1455	-1200	-12	0	-16	-143	55	-198	44
	782	2019-01-22 08:56:01.50	-851	1449	-1203	-11	4	-11	44	-38	82	-3
	783	2019-01-22 08:56:01.51	-851	1449	-1198	-7	6	-8	-114	44	-158	35
	784	2019-01-22 08:56:01.52	-843	1463	-1200	-4	4	-3	55	-49	104	-3
	785	2019-01-22 08:56:01.53	-845	1463	-1206	-3	4	-3	-106	21	-127	42
	786	2019-01-22 08:56:01.54	-846	1458	-1203	-1	6	-5	59	-64	123	2
	787	2019-01-22 08:56:01.55	-838	1464	-1200	0	3	-7	-108	26	-134	41
	788	2019-01-22 08:56:01.56	-850	1455	-1201	2	6	-10	37	-53	90	8
	789	2019-01-22 08:56:01.57	-837	1456	-1206	1	7	-12	-134	36	-170	49
	790	2019-01-22 08:56:01.58	-834	1459	-1207	1	4	-14	15	-49	64	17
	791	2019-01-22 08:56:01.59	-844	1451	-1213	1	3	-15	-116	33	-149	41
	792	2019-01-22 08:56:01.60	-836	1453	-1203	2	0	-14	44	-56	100	6
	793	2019-01-22 08:56:01.61	-845	1449	-1214	1	1	-12	-97	30	-127	33
	794	2019-01-22 08:56:01.62	-839	1440	-1213	-1	1	-12	28	-52	80	12
	795	2019-01-22 08:56:01.63	-849	1445	-1202	2	0	-10	-104	28	-132	38
	796	2019-01-22 08:56:01.64	-858	1447	-1216	5	-3	-7	37	-51	88	7
	797	2019-01-22 08:56:01.65	-840	1456	-1211	2	-3	-7	-85	26	-111	29
	798	2019-01-22 08:56:01.66	-838	1454	-1206	-1	-4	-7	31	-61	92	15
	799	2019-01-22 08:56:01.67	-840	1452	-1203	-3	-7	-6	-102	11	-113	45
	800	2019-01-22 08:56:01.68	-842	1452	-1214	-3	-6	-6	-1	-71	70	36
	801	2019-01-22 08:56:01.69	-839	1453	-1204	-5	-6	-7	-121	14	-135	53
	802	2019-01-22 08:56:01.70	-840	1455	-1208	-3	-4	-7	-13	-63	50	38
	803	2019-01-22 08:56:01.71	-845	1457	-1208	-1	-5	-8	-109	10	-119	49
	804	2019-01-22 08:56:01.72	-844	1452	-1207	-3	-2	-6	3	-67	70	32
	805	2019-01-22 08:56:01.73	-842	1441	-1211	-2	0	-6	-99	-1	-98	50
	806	2019-01-22 08:56:01.74	-846	1441	-1214	-2	-3	-3	-5	-80	75	42
	807	2019-01-22 08:56:01.75	-847	1441	-1214	-2	-4	-2	-92	-2	-90	47
	808	2019-01-22 08:56:01.76	-852	1446	-1215	-4	-7	1	-6	-64	58	35
	809	2019-01-22 08:56:01.77	-843	1454	-1209	-4	-9	2	-96	22	-118	37
	810	2019-01-22 08:56:01.78	-839	1450	-1206	-5	-7	3	-24	-46	22	35
	811	2019-01-22 08:56:01.79	-852	1455	-1203	-4	-5	3	-90	22	-112	34
	812	2019-01-22 08:56:01.80	-844	1455	-1202	-3	-4	3	-20	-51	31	35
	813	2019-01-22 08:56:01.81	-846	1461	-1201	-2	-1	0	-83	17	-100	33
	814	2019-01-22 08:56:01.82	-841	1460	-1209	-2	-1	-1	-10	-53	43	31
	815	2019-01-22 08:56:01.83	-841	1455	-1198	-1	4	-4	-63	4	-67	29
	816	2019-01-22 08:56:01.84	-848	1458	-1204	-1	6	-7	-14	-55	41	34
	817	2019-01-22 08:56:01.85	-847	1450	-1203	-1	5	-9	-89	14	-103	37
	818	2019-01-22 08:56:01.86	-841	1455	-1205	-3	5	-10	-72	-46	-26	59
	819	2019-01-22 08:56:01.87	-841	1458	-1201	-6	7	-12	-116	26	-142	45
	820	2019-01-22 08:56:01.88	-838	1455	-1203	-6	9	-14	-69	-32	-37	50
	821	2019-01-22 08:56:01.89	-838	1451	-1205	-6	9	-14	-76	21	-97	27
	822	2019-01-22 08:56:01.90	-844	1453	-1211	-6	11	-13	-40	-40	0	40
	823	2019-01-22 08:56:01.91	-838	1458	-1212	-6	9	-15	-68	17	-85	25
	824	2019-01-22 08:56:01.92	-840	1458	-1205	-7	9	-16	-46	-39	-7	42
	825	2019-01-22 08:56:01.93	-842	1453	-1213	-8	10	-16	-54	11	-65	21
	826	2019-01-22 08:56:01.94	-839	1458	-1209	-7	11	-16	-37	-54	17	45
	827	2019-01-22 08:56:01.95	-839	1458	-1208	-7	5	-17	-37	-6	-31	21
	828	2019-01-22 08:56:01.96	-845	1455	-1203	-5	6	-16	-35	-61	26	48
	829	2019-01-22 08:56:01.97	-846	1454	-1207	-3	6	-15	-33	-1	-32	17
	830	2019-01-22 08:56:01.98	-837	1451	-1198	-3	6	-12	-33	-33	0	33
	831	2019-01-22 08:56:01.99	-846	1451	-1205	-2	7	-12	-22	16	-38	3
	832	2019-01-22 08:56:02.00	-837	1447	-1202	-1	8	-9	-38	-29	-9	33
	833	2019-01-22 08:56:02.01	-847	1447	-1210	0	10	-8	-22	18	-40	2
	834	2019-01-22 08:56:02.02	-838	1449	-1208	0	6	-5	-38	-25	-13	31
	835	2019-01-22 08:56:02.03	-842	1445	-1218	0	7	-1	-5	5	-10	0
	836	2019-01-22 08:56:02.04	-832	1440	-1211	-1	2	0	-31	-39	8	35
	837	2019-01-22 08:56:02.05	-846	1454	-1215	1	-1	6	14	6	8	-10
	838	2019-01-22 08:56:02.06	-835	1460	-1208	0	-3	5	-19	-23	4	21
	839	2019-01-22 08:56:02.07	-837	1457	-1207	-2	-3	7	30	11	19	-20
	840	2019-01-22 08:56:02.08	-831	1461	-1207	-5	-4	6	-32	-22	-10	27
	841	2019-01-22 08:56:02.09	-836	1455	-1209	-3	-4	5	8	6	2	-7
	842	2019-01-22 08:56:02.10	-840	1461	-1211	1	-4	1	-56	-28	-28	42
	843	2019-01-22 08:56:02.11	-846	1464	-1200	3	0	-2	-6	4	-10	1
	844	2019-01-22 08:56:02.12	-837	1460	-1207	5	-1	-2	-78	-13	-65	45
	845	2019-01-22 08:56:02.13	-842	1457	-1202	5	-1	-9	-11	18	-29	-3
	846	2019-01-22 08:56:02.14	-826	1458	-1201	1	2	-10	-84	-5	-79	44
	847	2019-01-22 08:56:02.15	-839	1453	-1205	2	6	-9	-3	20	-23	-8
	848	2019-01-22 08:56:02.16	-838	1445	-1208	0	4	-8	-80	4	-84	38
	849	2019-01-22 08:56:02.17	-831	1452	-1214	1	5	-8	15	15	0	-15
	850	2019-01-22 08:56:02.18	-837	1449	-1211	2	4	-5	-64	-7	-57	35
	851	2019-01-22 08:56:02.19	-841	1443	-1212	4	4	-5	28	0	28	-14
	852	2019-01-22 08:56:02.20	-839	1448	-1209	7	3	-2	-67	-14	-53	40
	853	2019-01-22 08:56:02.21	-836	1450	-1209	7	4	-3	28	-2	30	-13
	854	2019-01-22 08:56:02.22	-839	1455	-1209	5	5	-3	-77	-16	-61	46
	855	2019-01-22 08:56:02.23	-837	1450	-1208	2	6	-2	36	-11	47	-12
	856	2019-01-22 08:56:02.24	-843	1444	-1213	2	7	-4	-86	-29	-57	57
	857	2019-01-22 08:56:02.25	-836	1453	-1217	1	6	-5	14	-24	38	5
	858	2019-01-22 08:56:02.26	-838	1447	-1216	0	6	-6	-111	-24	-87	67
	859	2019-01-22 08:56:02.27	-842	1451	-1209	-2	6	-10	20	-21	41	0
	860	2019-01-22 08:56:02.28	-839	1453	-1210	-4	3	-13	-93	-19	-74	56
	861	2019-01-22 08:56:02.29	-844	1451	-1204	-7	4	-14	24	-27	51	1
	862	2019-01-22 08:56:02.30	-835	1449	-1208	-8	7	-16	-110	-24	-86	67
	863	2019-01-22 08:56:02.31	-840	1448	-1209	-11	6	-17	24	-29	53	2
	864	2019-01-22 08:56:02.32	-838	1457	-1200	-11	11	-17	-113	-24	-89	68
	865	2019-01-22 08:56:02.33	-837	1453	-1208	-10	14	-16	25	-24	49	0
	866	2019-01-22 08:56:02.34	-842	1449	-1215	-12	16	-15	-117	1	-118	58
	867	2019-01-22 08:56:02.35	-838	1446	-1213	-10	16	-14	49	-7	56	-21
	868	2019-01-22 08:56:02.36	-837	1450	-1208	-10	16	-14	-96	12	-108	42
	869	2019-01-22 08:56:02.37	-840	1448	-1204	-11	18	-9	43	-5	48	-19
	870	2019-01-22 08:56:02.38	-843	1449	-1216	-8	17	-9	-119	17	-136	51
	871	2019-01-22 08:56:02.39	-842	1451	-1211	-7	16	-7	44	-10	54	-17
	872	2019-01-22 08:56:02.40	-836	1445	-1203	-5	17	-9	-119	5	-124	57
	873	2019-01-22 08:56:02.41	-842	1441	-1212	0	16	-5	34	-23	57	-5
	874	2019-01-22 08:56:02.42	-837	1442	-1214	1	15	-5	-135	-4	-131	69
	875	2019-01-22 08:56:02.43	-837	1443	-1206	1	17	1	34	-30	64	-2
	876	2019-01-22 08:56:02.44	-827	1449	-1205	1	20	0	-138	-3	-135	70
	877	2019-01-22 08:56:02.45	-829	1457	-1215	-5	22	0	11	-42	53	15
	878	2019-01-22 08:56:02.46	-831	1467	-1214	-12	25	-1	-197	-27	-170	112
	879	2019-01-22 08:56:02.47	-828	1465	-1221	-15	22	-4	-49	-65	16	57
	880	2019-01-22 08:56:02.48	-832	1459	-1213	-18	21	-9	-228	-36	-192	132
	881	2019-01-22 08:56:02.49	-834	1465	-1214	-16	20	-10	-50	-75	25	62
	882	2019-01-22 08:56:02.50	-835	1458	-1214	-15	20	-14	-225	-40	-185	132
	883	2019-01-22 08:56:02.51	-829	1454	-1210	-11	20	-15	-56	-81	25	68
	884	2019-01-22 08:56:02.52	-835	1456	-1203	-7	21	-16	-247	-46	-201	146
	885	2019-01-22 08:56:02.53	-828	1445	-1211	-9	22	-13	-78	-92	14	85
	886	2019-01-22 08:56:02.54	-844	1453	-1210	-7	22	-10	-260	-61	-199	160
	887	2019-01-22 08:56:02.55	-830	1452	-1215	-8	18	-7	-80	-105	25	92
	888	2019-01-22 08:56:02.56	-833	1450	-1213	-11	17	-4	-258	-56	-202	157
	889	2019-01-22 08:56:02.57	-832	1455	-1210	-12	14	-2	-60	-95	35	77
	890	2019-01-22 08:56:02.58	-829	1457	-1206	-8	17	-1	-240	-45	-195	142
	891	2019-01-22 08:56:02.59	-826	1452	-1214	-5	16	-2	-49	-88	39	68
	892	2019-01-22 08:56:02.60	-832	1455	-1219	-6	16	-2	-227	-33	-194	130
	893	2019-01-22 08:56:02.61	-831	1454	-1209	1	15	-6	-11	-82	71	46
	894	2019-01-22 08:56:02.62	-822	1455	-1210	-2	17	-8	-198	-32	-166	115
	895	2019-01-22 08:56:02.63	-826	1456	-1215	-4	15	-8	-4	-91	87	47
	896	2019-01-22 08:56:02.64	-821	1451	-1214	-6	15	-9	-213	-37	-176	125
	897	2019-01-22 08:56:02.65	-829	1455	-1211	-7	11	-10	-19	-88	69	53
	898	2019-01-22 08:56:02.66	-825	1449	-1216	-11	12	-9	-216	-23	-193	119
	899	2019-01-22 08:56:02.67	-827	1450	-1214	-10	7	-7	-14	-82	68	48
	900	2019-01-22 08:56:02.68	-818	1457	-1212	-13	8	-7	-210	-18	-192	114
	901	2019-01-22 08:56:02.69	-826	1459	-1213	-13	5	-9	0	-74	74	37
	902	2019-01-22 08:56:02.70	-829	1461	-1216	-16	2	-10	-218	-19	-199	118
	903	2019-01-22 08:56:02.71	-826	1444	-1207	-15	3	-8	-24	-90	66	57
	904	2019-01-22 08:56:02.72	-823	1456	-1219	-10	-1	-9	-234	-28	-206	131
	905	2019-01-22 08:56:02.73	-830	1451	-1214	-6	-4	-7	-32	-82	50	57
	906	2019-01-22 08:56:02.74	-828	1458	-1195	-3	-1	-11	-217	-5	-212	111
	907	2019-01-22 08:56:02.75	-833	1461	-1207	-1	4	-7	5	-69	74	32
	908	2019-01-22 08:56:02.76	-834	1459	-1209	-2	9	-8	-185	-10	-175	97
	909	2019-01-22 08:56:02.77	-822	1460	-1223	0	14	-7	22	-88	110	33
	910	2019-01-22 08:56:02.78	-817	1453	-1231	1	11	-5	-187	-21	-166	104
	911	2019-01-22 08:56:02.79	-837	1458	-1225	5	7	-7	18	-86	104	34
	912	2019-01-22 08:56:02.80	-819	1456	-1222	5	2	-7	-187	-11	-176	99
	913	2019-01-22 08:56:02.81	-832	1457	-1226	3	0	-7	20	-75	95	27
	914	2019-01-22 08:56:02.82	-821	1455	-1219	2	0	-5	-175	1	-176	87
	915	2019-01-22 08:56:02.83	-829	1450	-1214	2	-1	-6	26	-76	102	25
	916	2019-01-22 08:56:02.84	-828	1448	-1207	2	-1	-7	-192	0	-192	96
	917	2019-01-22 08:56:02.85	-821	1452	-1209	1	3	-5	-2	-69	67	35
	918	2019-01-22 08:56:02.86	-824	1455	-1212	1	3	-5	-191	15	-206	88
	919	2019-01-22 08:56:02.87	-819	1455	-1215	4	4	-7	29	-61	90	16
	920	2019-01-22 08:56:02.88	-823	1459	-1215	3	2	-7	-157	11	-168	73
	921	2019-01-22 08:56:02.89	-829	1461	-1216	-1	4	-11	48	-73	121	12
	922	2019-01-22 08:56:02.90	-825	1461	-1224	-4	4	-14	-154	4	-158	75
	923	2019-01-22 08:56:02.91	-816	1462	-1222	-6	5	-19	30	-74	104	22
	924	2019-01-22 08:56:02.92	-822	1458	-1214	-5	4	-20	-179	-4	-175	91
	925	2019-01-22 08:56:02.93	-819	1448	-1217	-7	2	-25	2	-91	93	44
	926	2019-01-22 08:56:02.94	-821	1448	-1217	-5	0	-25	-184	-8	-176	96
	927	2019-01-22 08:56:02.95	-829	1439	-1215	-6	1	-21	11	-89	100	39
	928	2019-01-22 08:56:02.96	-822	1445	-1221	-3	-1	-19	-163	-4	-159	83
	929	2019-01-22 08:56:02.97	-826	1434	-1216	-2	0	-14	34	-80	114	23
	930	2019-01-22 08:56:02.98	-827	1436	-1220	1	-2	-8	-151	3	-154	74
	931	2019-01-22 08:56:02.99	-825	1439	-1220	-3	-3	-5	28	-83	111	27
	932	2019-01-22 08:56:03.00	-817	1443	-1214	0	-2	0	-154	-3	-151	78
	933	2019-01-22 08:56:03.01	-821	1449	-1217	0	-6	1	20	-82	102	31
	934	2019-01-22 08:56:03.02	-826	1452	-1212	1	-5	1	-161	12	-173	74
	935	2019-01-22 08:56:03.03	-824	1454	-1220	-1	-8	-1	12	-62	74	25
	936	2019-01-22 08:56:03.04	-824	1453	-1212	-3	-9	-3	-174	21	-195	76
	937	2019-01-22 08:56:03.05	-826	1457	-1218	-8	-11	-4	-24	-67	43	45
	938	2019-01-22 08:56:03.06	-818	1453	-1212	-10	-10	-7	-187	14	-201	86
	939	2019-01-22 08:56:03.07	-826	1459	-1219	-16	-8	-8	0	-67	67	33
	940	2019-01-22 08:56:03.08	-827	1461	-1214	-19	-10	-11	-144	20	-164	62
	941	2019-01-22 08:56:03.09	-829	1455	-1211	-22	-12	-9	27	-54	81	13
	942	2019-01-22 08:56:03.10	-829	1460	-1218	-20	-13	-7	-134	32	-166	51
	943	2019-01-22 08:56:03.11	-833	1449	-1210	-17	-15	-8	2	-61	63	29
	944	2019-01-22 08:56:03.12	-830	1455	-1214	-14	-12	-5	-147	17	-164	65
	945	2019-01-22 08:56:03.13	-829	1467	-1211	-8	-13	-3	11	-69	80	29
	946	2019-01-22 08:56:03.14	-825	1457	-1210	-4	-13	-2	-125	18	-143	53
	947	2019-01-22 08:56:03.15	-836	1456	-1211	0	-12	0	8	-66	74	29
	948	2019-01-22 08:56:03.16	-832	1460	-1211	3	-11	1	-152	11	-163	70
	949	2019-01-22 08:56:03.17	-837	1460	-1210	6	-8	-1	-27	-71	44	49
	950	2019-01-22 08:56:03.18	-832	1469	-1219	7	-7	-3	-166	15	-181	75
	951	2019-01-22 08:56:03.19	-828	1459	-1217	5	-6	-6	-30	-69	39	49
	952	2019-01-22 08:56:03.20	-829	1456	-1209	6	-5	-8	-136	14	-150	61
	953	2019-01-22 08:56:03.21	-829	1452	-1206	6	-1	-9	7	-58	65	25
	954	2019-01-22 08:56:03.22	-832	1459	-1211	3	1	-15	-115	25	-140	45
	955	2019-01-22 08:56:03.23	-836	1455	-1213	2	3	-22	4	-51	55	23
	956	2019-01-22 08:56:03.24	-829	1453	-1213	-3	5	-23	-101	26	-127	37
	957	2019-01-22 08:56:03.25	-828	1454	-1214	-6	4	-22	30	-48	78	9
	958	2019-01-22 08:56:03.26	-835	1453	-1221	-4	5	-21	-75	31	-106	22
	959	2019-01-22 08:56:03.27	-830	1446	-1211	-5	3	-21	33	-44	77	5
	960	2019-01-22 08:56:03.28	-829	1442	-1212	-5	2	-15	-67	34	-101	16
	961	2019-01-22 08:56:03.29	-834	1446	-1206	-5	0	-12	34	-42	76	4
	962	2019-01-22 08:56:03.30	-827	1444	-1209	-4	-1	-7	-57	25	-82	16
	963	2019-01-22 08:56:03.31	-823	1442	-1213	-4	-1	0	31	-53	84	11
	964	2019-01-22 08:56:03.32	-827	1448	-1214	0	-1	3	-88	17	-105	35
	965	2019-01-22 08:56:03.33	-828	1442	-1217	5	-1	8	-75	-40	-35	57
	966	2019-01-22 08:56:03.34	-831	1451	-1215	7	-2	12	-177	45	-222	66
	967	2019-01-22 08:56:03.35	-820	1447	-1216	6	-2	13	-78	-44	-34	61
	968	2019-01-22 08:56:03.36	-824	1455	-1220	9	-5	14	-67	-20	-47	43
	969	2019-01-22 08:56:03.37	-831	1449	-1222	6	-8	13	86	-147	233	30
	970	2019-01-22 08:56:03.38	-827	1446	-1219	10	-10	10	42	-136	178	47
	971	2019-01-22 08:56:03.39	-829	1444	-1219	11	-15	13	56	-243	299	93
	972	2019-01-22 08:56:03.40	-831	1436	-1218	11	-12	14	-75	-197	122	136
	973	2019-01-22 08:56:03.41	-825	1454	-1218	15	-10	12	-77	-240	163	158
	974	2019-01-22 08:56:03.42	-826	1450	-1222	16	-6	10	-82	-166	84	124
	975	2019-01-22 08:56:03.43	-840	1451	-1218	13	-1	9	47	-216	263	84
	976	2019-01-22 08:56:03.44	-835	1450	-1204	4	5	12	22	-132	154	55
	977	2019-01-22 08:56:03.45	-831	1456	-1221	0	12	11	21	-130	151	54
	978	2019-01-22 08:56:03.46	-821	1455	-1214	-2	13	8	-19	-9	-10	14
	979	2019-01-22 08:56:03.47	-828	1466	-1220	-2	15	7	18	-28	46	5
	980	2019-01-22 08:56:03.48	-817	1451	-1214	-5	11	1	0	46	-46	-23
	981	2019-01-22 08:56:03.49	-829	1469	-1216	-3	13	-1	29	6	23	-17
	982	2019-01-22 08:56:03.50	-816	1463	-1216	-7	9	-3	28	75	-47	-51
	983	2019-01-22 08:56:03.51	-814	1458	-1212	-7	8	-7	39	36	3	-37
	984	2019-01-22 08:56:03.52	-824	1454	-1216	-7	8	-5	18	89	-71	-53
	985	2019-01-22 08:56:03.53	-822	1455	-1221	-6	2	-2	3	49	-46	-26
	986	2019-01-22 08:56:03.54	-823	1455	-1215	-2	-2	-1	7	101	-94	-54
	987	2019-01-22 08:56:03.55	-826	1450	-1222	2	-8	1	3	63	-60	-33
	988	2019-01-22 08:56:03.56	-820	1452	-1221	7	-13	4	6	111	-105	-58
	989	2019-01-22 08:56:03.57	-839	1447	-1222	8	-18	11	-29	60	-89	-15
	990	2019-01-22 08:56:03.58	-825	1444	-1217	11	-17	14	-31	110	-141	-39
	991	2019-01-22 08:56:03.59	-827	1450	-1215	10	-18	13	-57	73	-130	-8
	992	2019-01-22 08:56:03.60	-835	1451	-1214	10	-15	14	-9	106	-115	-48
	993	2019-01-22 08:56:03.61	-823	1459	-1215	10	-13	10	-39	66	-105	-13
	994	2019-01-22 08:56:03.62	-835	1459	-1216	7	-11	5	13	104	-91	-58
	995	2019-01-22 08:56:03.63	-828	1453	-1211	4	-11	0	-17	64	-81	-23
	996	2019-01-22 08:56:03.64	-828	1453	-1209	3	-9	-3	18	85	-67	-51
	997	2019-01-22 08:56:03.65	-820	1459	-1208	1	-6	-9	-41	52	-93	-5
	998	2019-01-22 08:56:03.66	-830	1456	-1216	-5	0	-12	17	85	-68	-51
	999	2019-01-22 08:56:03.67	-820	1460	-1217	-12	4	-16	-45	60	-105	-7
	1000	2019-01-22 08:56:03.68	-823	1453	-1205	-15	10	-19	8	82	-74	-45
	1001	2019-01-22 08:56:03.69	-828	1457	-1226	-12	10	-22	-55	46	-101	4
	1002	2019-01-22 08:56:03.70	-812	1453	-1214	-12	8	-24	15	70	-55	-42
	1003	2019-01-22 08:56:03.71	-822	1443	-1201	-12	8	-25	-50	50	-100	0
	1004	2019-01-22 08:56:03.72	-817	1444	-1211	-12	9	-22	40	68	-28	-54
	1005	2019-01-22 08:56:03.73	-817	1439	-1213	-12	11	-19	-37	52	-89	-7
	1006	2019-01-22 08:56:03.74	-821	1440	-1218	-7	11	-14	54	64	-10	-59
	1007	2019-01-22 08:56:03.75	-834	1434	-1222	-6	7	-8	-19	41	-60	-11
	1008	2019-01-22 08:56:03.76	-835	1446	-1239	-5	0	-3	89	46	43	-67
	1009	2019-01-22 08:56:03.77	-829	1443	-1231	-7	-9	1	-15	31	-46	-8
	1010	2019-01-22 08:56:03.78	-827	1448	-1232	-9	-13	3	71	42	29	-56
	1011	2019-01-22 08:56:03.79	-833	1446	-1224	-11	-18	5	-39	27	-66	6
	1012	2019-01-22 08:56:03.80	-830	1456	-1219	-12	-21	5	69	25	44	-47
	1013	2019-01-22 08:56:03.81	-823	1457	-1210	-16	-22	4	-34	21	-55	6
	1014	2019-01-22 08:56:03.82	-823	1449	-1210	-17	-19	3	90	24	66	-57
	1015	2019-01-22 08:56:03.83	-825	1458	-1205	-19	-15	-2	-20	15	-35	2
	1016	2019-01-22 08:56:03.84	-827	1459	-1199	-17	-8	-3	101	10	91	-55
	1017	2019-01-22 08:56:03.85	-827	1465	-1206	-17	-2	-6	-22	15	-37	3
	1018	2019-01-22 08:56:03.86	-836	1462	-1201	-15	4	-12	108	14	94	-61
	1019	2019-01-22 08:56:03.87	-828	1459	-1207	-18	7	-14	-24	17	-41	3
	1020	2019-01-22 08:56:03.88	-830	1455	-1212	-20	11	-16	114	8	106	-61
	1021	2019-01-22 08:56:03.89	-832	1461	-1204	-22	11	-17	-30	9	-39	10
	1022	2019-01-22 08:56:03.90	-825	1461	-1208	-24	16	-17	112	-5	117	-53
	1023	2019-01-22 08:56:03.91	-825	1460	-1212	-25	21	-17	-35	3	-38	16
	1024	2019-01-22 08:56:03.92	-829	1467	-1207	-27	23	-21	116	-4	120	-56
	1025	2019-01-22 08:56:03.93	-827	1473	-1214	-24	24	-21	-42	5	-47	18
	1026	2019-01-22 08:56:03.94	-830	1472	-1215	-21	24	-23	94	-10	104	-42
	1027	2019-01-22 08:56:03.95	-830	1466	-1211	-19	22	-26	-78	8	-86	35
	1028	2019-01-22 08:56:03.96	-827	1456	-1206	-15	21	-21	79	-12	91	-33
	1029	2019-01-22 08:56:03.97	-823	1464	-1206	-14	19	-20	-80	9	-89	35
	1030	2019-01-22 08:56:03.98	-816	1452	-1211	-11	18	-15	94	-13	107	-40
	1031	2019-01-22 08:56:03.99	-824	1456	-1211	-6	16	-9	-58	11	-69	23
	1032	2019-01-22 08:56:04.00	-823	1452	-1217	0	10	-4	115	-18	133	-48
	1033	2019-01-22 08:56:04.01	-826	1447	-1210	5	5	1	-56	5	-61	25
	1034	2019-01-22 08:56:04.02	-820	1453	-1210	8	5	5	114	-22	136	-46
	1035	2019-01-22 08:56:04.03	-816	1456	-1212	11	3	7	-79	11	-90	34
	1036	2019-01-22 08:56:04.04	-815	1463	-1214	9	4	5	95	-11	106	-42
	1037	2019-01-22 08:56:04.05	-826	1458	-1214	6	8	4	-77	25	-102	26
	1038	2019-01-22 08:56:04.06	-818	1467	-1219	3	7	2	104	-19	123	-42
	1039	2019-01-22 08:56:04.07	-819	1461	-1217	1	7	-2	-89	15	-104	37
	1040	2019-01-22 08:56:04.08	-817	1458	-1211	0	8	-5	84	-15	99	-34
	1041	2019-01-22 08:56:04.09	-817	1459	-1223	-1	6	-7	-106	33	-139	36
	1042	2019-01-22 08:56:04.10	-815	1454	-1212	-2	6	-9	86	-14	100	-36
	1043	2019-01-22 08:56:04.11	-819	1455	-1217	-4	7	-10	-89	28	-117	30
	1044	2019-01-22 08:56:04.12	-827	1446	-1221	-3	7	-10	116	-17	133	-49
	1045	2019-01-22 08:56:04.13	-821	1446	-1213	-5	6	-8	-80	25	-105	27
	1046	2019-01-22 08:56:04.14	-819	1449	-1219	-7	8	-9	107	-24	131	-41
	1047	2019-01-22 08:56:04.15	-814	1447	-1215	-10	7	-5	-91	32	-123	29
	1048	2019-01-22 08:56:04.16	-812	1458	-1216	-13	8	-6	98	-18	116	-40
	1049	2019-01-22 08:56:04.17	-812	1459	-1209	-16	6	-9	-88	35	-123	26
	1050	2019-01-22 08:56:04.18	-823	1465	-1218	-18	7	-10	136	-10	146	-63
	1051	2019-01-22 08:56:04.19	-815	1462	-1217	-19	6	-12	-72	41	-113	15
	1052	2019-01-22 08:56:04.20	-805	1468	-1212	-15	9	-15	107	-23	130	-42
	1053	2019-01-22 08:56:04.21	-818	1460	-1216	-13	11	-17	-119	27	-146	46
	1054	2019-01-22 08:56:04.22	-811	1456	-1222	-11	9	-17	76	-40	116	-18
	1055	2019-01-22 08:56:04.23	-816	1457	-1220	-8	8	-17	-118	16	-134	51
	1056	2019-01-22 08:56:04.24	-825	1454	-1219	-5	5	-13	83	-39	122	-22
	1057	2019-01-22 08:56:04.25	-813	1455	-1218	-6	5	-11	-122	23	-145	49
	1058	2019-01-22 08:56:04.26	-817	1460	-1217	-5	4	-9	76	-45	121	-15
	1059	2019-01-22 08:56:04.27	-804	1462	-1212	-6	5	-7	-126	22	-148	52
	1060	2019-01-22 08:56:04.28	-822	1459	-1218	-7	4	-6	74	-45	119	-14
	1061	2019-01-22 08:56:04.29	-819	1459	-1208	-5	2	-6	-133	13	-146	60
	1062	2019-01-22 08:56:04.30	-819	1466	-1212	-3	5	-7	77	-58	135	-9
	1063	2019-01-22 08:56:04.31	-818	1465	-1218	-1	4	-11	-98	23	-121	37
	1064	2019-01-22 08:56:04.32	-819	1464	-1214	-2	-1	-13	106	-41	147	-32
	1065	2019-01-22 08:56:04.33	-817	1458	-1211	-2	3	-11	-98	38	-136	30
	1066	2019-01-22 08:56:04.34	-813	1463	-1212	-3	7	-14	110	-32	142	-39
	1067	2019-01-22 08:56:04.35	-820	1462	-1212	-5	9	-12	-84	41	-125	21
	1068	2019-01-22 08:56:04.36	-816	1465	-1220	-5	6	-12	136	-43	179	-46
	1069	2019-01-22 08:56:04.37	-812	1457	-1220	-4	8	-14	-60	24	-84	18
	1070	2019-01-22 08:56:04.38	-821	1457	-1209	-5	4	-14	133	-55	188	-39
	1071	2019-01-22 08:56:04.39	-815	1457	-1224	-3	1	-14	-82	25	-107	28
	1072	2019-01-22 08:56:04.40	-814	1452	-1217	-1	-1	-16	114	-43	157	-35
	1073	2019-01-22 08:56:04.41	-821	1444	-1214	2	-3	-15	-100	36	-136	32
	1074	2019-01-22 08:56:04.42	-821	1456	-1210	3	-5	-13	96	-38	134	-29
	1075	2019-01-22 08:56:04.43	-816	1456	-1211	-2	1	-10	-102	49	-151	26
	1076	2019-01-22 08:56:04.44	-815	1459	-1215	-5	7	-8	109	-25	134	-42
	1077	2019-01-22 08:56:04.45	-821	1456	-1216	-6	9	-8	-87	44	-131	21
	1078	2019-01-22 08:56:04.46	-817	1461	-1223	-9	10	-8	104	-46	150	-29
	1079	2019-01-22 08:56:04.47	-825	1464	-1221	-7	3	-12	-108	33	-141	37
	1080	2019-01-22 08:56:04.48	-815	1463	-1218	-6	0	-14	72	-42	114	-15
	1081	2019-01-22 08:56:04.49	-814	1459	-1216	-4	-3	-14	-138	47	-185	45
	1082	2019-01-22 08:56:04.50	-815	1467	-1216	-3	-6	-14	37	-28	65	-4
	1083	2019-01-22 08:56:04.51	-816	1463	-1211	-6	-6	-13	-153	55	-208	49
	1084	2019-01-22 08:56:04.52	-821	1463	-1208	-5	-6	-13	60	-26	86	-17
	1085	2019-01-22 08:56:04.53	-820	1457	-1208	-7	-5	-13	-112	53	-165	29
	1086	2019-01-22 08:56:04.54	-817	1457	-1216	-6	-6	-11	77	-32	109	-22
	1087	2019-01-22 08:56:04.55	-823	1462	-1210	-4	-4	-8	-108	42	-150	33
	1088	2019-01-22 08:56:04.56	-824	1460	-1210	-4	-5	-9	81	-48	129	-16
	1089	2019-01-22 08:56:04.57	-815	1464	-1210	-2	-2	-8	-96	31	-127	32
	1090	2019-01-22 08:56:04.58	-828	1463	-1215	1	-3	-8	72	-65	137	-3
	1091	2019-01-22 08:56:04.59	-819	1473	-1222	0	-7	-9	-112	20	-132	46
	1092	2019-01-22 08:56:04.60	-820	1467	-1214	-1	-5	-10	58	-55	113	-1
	1093	2019-01-22 08:56:04.61	-803	1456	-1218	-1	-9	-16	-124	29	-153	47
	1094	2019-01-22 08:56:04.62	-830	1457	-1215	-3	-7	-13	44	-54	98	5
	1095	2019-01-22 08:56:04.63	-828	1458	-1217	-2	-8	-15	-109	36	-145	36
	1096	2019-01-22 08:56:04.64	-818	1449	-1208	4	-8	-18	67	-46	113	-10
	1097	2019-01-22 08:56:04.65	-826	1453	-1212	6	-8	-19	-86	42	-128	22
	1098	2019-01-22 08:56:04.66	-827	1458	-1219	5	-7	-16	89	-34	123	-27
	1099	2019-01-22 08:56:04.67	-825	1454	-1220	0	-8	-16	-66	42	-108	12
	1100	2019-01-22 08:56:04.68	-824	1462	-1215	-3	-10	-13	87	-50	137	-18
	1101	2019-01-22 08:56:04.69	-825	1450	-1196	-7	-11	-13	-76	29	-105	23
	1102	2019-01-22 08:56:04.70	-828	1451	-1221	-8	-11	-11	66	-44	110	-11
	1103	2019-01-22 08:56:04.71	-824	1445	-1202	-9	-16	-9	-97	32	-129	32
	1104	2019-01-22 08:56:04.72	-818	1451	-1210	-9	-17	-8	53	-39	92	-7
	1105	2019-01-22 08:56:04.73	-819	1452	-1205	-11	-14	-6	-83	44	-127	19
	1106	2019-01-22 08:56:04.74	-820	1458	-1207	-13	-9	-7	67	-28	95	-19
	1107	2019-01-22 08:56:04.75	-823	1456	-1218	-11	-5	-9	-58	52	-110	3
	1108	2019-01-22 08:56:04.76	-821	1458	-1223	-14	-5	-12	79	-28	107	-25
	1109	2019-01-22 08:56:04.77	-821	1461	-1220	-11	-5	-13	-56	42	-98	7
	1110	2019-01-22 08:56:04.78	-831	1454	-1222	-11	-3	-10	58	-46	104	-6
	1111	2019-01-22 08:56:04.79	-840	1457	-1222	-9	-9	-11	-64	31	-95	16
	1112	2019-01-22 08:56:04.80	-826	1456	-1219	-9	-10	-8	68	-46	114	-11
	1113	2019-01-22 08:56:04.81	-834	1447	-1204	-6	-9	-4	-36	25	-61	5
	1114	2019-01-22 08:56:04.82	-826	1450	-1206	-4	-1	-1	68	-57	125	-5
	1115	2019-01-22 08:56:04.83	-823	1453	-1215	0	3	1	-45	17	-62	14
	1116	2019-01-22 08:56:04.84	-821	1459	-1209	-1	7	-1	52	-57	109	2
	1117	2019-01-22 08:56:04.85	-818	1455	-1211	-7	9	-2	-45	21	-66	12
	1118	2019-01-22 08:56:04.86	-810	1457	-1210	-6	10	-6	58	-55	113	-1
	1119	2019-01-22 08:56:04.87	-816	1460	-1216	-9	12	-12	-30	14	-44	8
	1120	2019-01-22 08:56:04.88	-826	1458	-1217	-9	7	-16	54	-58	112	2
	1121	2019-01-22 08:56:04.89	-821	1460	-1225	-11	10	-18	-35	18	-53	8
	1122	2019-01-22 08:56:04.90	-816	1460	-1219	-13	6	-20	44	-45	89	0
	1123	2019-01-22 08:56:04.91	-820	1460	-1224	-17	5	-18	-33	28	-61	2
	1124	2019-01-22 08:56:04.92	-812	1452	-1207	-16	5	-17	42	-37	79	-2
	1125	2019-01-22 08:56:04.93	-809	1466	-1211	-16	5	-16	-28	31	-59	-1
	1126	2019-01-22 08:56:04.94	-815	1459	-1211	-17	7	-15	29	-43	72	7
	1127	2019-01-22 08:56:04.95	-818	1459	-1214	-14	5	-16	-42	19	-61	11
	1128	2019-01-22 08:56:04.96	-826	1460	-1210	-13	6	-15	14	-42	56	14
	1129	2019-01-22 08:56:04.97	-821	1454	-1217	-11	6	-16	-45	25	-70	10
	1130	2019-01-22 08:56:04.98	-822	1457	-1218	-9	1	-15	6	-31	37	12
	1131	2019-01-22 08:56:04.99	-823	1452	-1213	-8	-3	-13	-27	36	-63	-4
	1132	2019-01-22 08:56:05.00	-825	1456	-1215	-7	-6	-9	16	-22	38	3
	1133	2019-01-22 08:56:05.01	-814	1448	-1208	-8	-8	-6	-23	35	-58	-6
	1134	2019-01-22 08:56:05.02	-834	1455	-1209	-7	-9	-2	6	-29	35	11
	1135	2019-01-22 08:56:05.03	-821	1462	-1207	-8	-8	-1	-28	28	-56	0
	1136	2019-01-22 08:56:05.04	-817	1464	-1203	-8	-9	0	0	-18	18	9
	1137	2019-01-22 08:56:05.05	-827	1465	-1204	-10	-7	-1	-18	40	-58	-11
	1138	2019-01-22 08:56:05.06	-823	1465	-1205	-7	-3	-2	-3	-19	16	11
	1139	2019-01-22 08:56:05.07	-821	1467	-1209	-7	-1	-4	-28	26	-54	1
	1140	2019-01-22 08:56:05.08	-819	1468	-1201	-8	1	-8	-26	-35	9	30
	1141	2019-01-22 08:56:05.09	-826	1465	-1211	-13	1	-12	-38	17	-55	10
	1142	2019-01-22 08:56:05.10	-819	1470	-1192	-17	6	-14	-59	-36	-23	47
	1143	2019-01-22 08:56:05.11	-816	1453	-1219	-20	5	-15	-77	9	-86	34
	1144	2019-01-22 08:56:05.12	-833	1461	-1198	-13	8	-14	-92	-40	-52	66
	1145	2019-01-22 08:56:05.13	-829	1450	-1206	-15	5	-13	-62	27	-89	17
	1146	2019-01-22 08:56:05.14	-825	1447	-1195	-13	11	-8	-61	-13	-48	37
	1147	2019-01-22 08:56:05.15	-840	1457	-1215	-12	8	-1	-30	24	-54	3
	1148	2019-01-22 08:56:05.16	-820	1460	-1214	-6	4	-2	-48	-26	-22	37
	1149	2019-01-22 08:56:05.17	-827	1462	-1206	-6	6	1	-16	13	-29	1
	1150	2019-01-22 08:56:05.18	-817	1465	-1207	-5	5	0	-44	-26	-18	35
	1151	2019-01-22 08:56:05.19	-817	1472	-1212	-3	4	-6	-4	18	-22	-7
	1152	2019-01-22 08:56:05.20	-820	1463	-1211	-5	3	-9	-46	-8	-38	27
	1153	2019-01-22 08:56:05.21	-819	1460	-1211	-5	2	-11	-3	26	-29	-11
	1154	2019-01-22 08:56:05.22	-826	1462	-1216	-4	-2	-12	-47	-4	-43	25
	1155	2019-01-22 08:56:05.23	-828	1457	-1210	-3	-5	-11	17	24	-7	-20
	1156	2019-01-22 08:56:05.24	-826	1460	-1210	-2	-6	-6	-35	-5	-30	20
	1157	2019-01-22 08:56:05.25	-821	1458	-1212	0	-7	-5	28	19	9	-23
	1158	2019-01-22 08:56:05.26	-827	1459	-1212	-3	-6	-1	-31	-7	-24	19
	1159	2019-01-22 08:56:05.27	-827	1458	-1208	-3	-9	0	36	14	22	-25
	1160	2019-01-22 08:56:05.28	-821	1457	-1217	-3	-11	1	-34	-16	-18	25
	1161	2019-01-22 08:56:05.29	-826	1450	-1211	-2	-13	5	46	2	44	-24
	1162	2019-01-22 08:56:05.30	-828	1466	-1207	-1	-14	6	-39	-9	-30	24
	1163	2019-01-22 08:56:05.31	-835	1463	-1202	-1	-13	6	32	7	25	-19
	1164	2019-01-22 08:56:05.32	-826	1465	-1202	-2	-10	4	-53	-13	-40	33
	1165	2019-01-22 08:56:05.33	-827	1463	-1200	-3	-6	-5	48	0	48	-24
	1166	2019-01-22 08:56:05.34	-831	1461	-1199	-3	1	-8	-33	-3	-30	18
	1167	2019-01-22 08:56:05.35	-829	1467	-1200	-2	6	-14	68	9	59	-38
	1168	2019-01-22 08:56:05.36	-831	1465	-1202	-3	13	-18	-37	-2	-35	19
	1169	2019-01-22 08:56:05.37	-823	1455	-1191	-4	20	-22	74	8	66	-41
	1170	2019-01-22 08:56:05.38	-833	1461	-1216	-2	27	-24	-38	3	-41	17
	1171	2019-01-22 08:56:05.39	-815	1456	-1214	-3	25	-27	69	-4	73	-32
	1172	2019-01-22 08:56:05.40	-829	1453	-1214	-8	25	-27	-56	-12	-44	34
	1173	2019-01-22 08:56:05.41	-818	1443	-1214	-9	21	-26	47	-8	55	-19
	1174	2019-01-22 08:56:05.42	-822	1442	-1217	-5	21	-22	-81	-3	-78	42
	1175	2019-01-22 08:56:05.43	-822	1440	-1215	-7	16	-18	42	-4	46	-19
	1176	2019-01-22 08:56:05.44	-814	1448	-1215	-9	13	-14	-78	6	-84	36
	1177	2019-01-22 08:56:05.45	-810	1455	-1216	-15	15	-11	60	-4	64	-28
	1178	2019-01-22 08:56:05.46	-816	1459	-1221	-22	15	-10	-82	-5	-77	43
	1179	2019-01-22 08:56:05.47	-816	1456	-1219	-26	15	-7	44	-17	61	-13
	1180	2019-01-22 08:56:05.48	-817	1453	-1218	-25	14	-7	-100	-6	-94	53
	1181	2019-01-22 08:56:05.49	-815	1461	-1216	-21	13	-6	36	-13	49	-11
	1182	2019-01-22 08:56:05.50	-820	1464	-1219	-16	10	-8	-112	10	-122	51
	1183	2019-01-22 08:56:05.51	-805	1463	-1214	-14	6	-8	38	-4	42	-17
	1184	2019-01-22 08:56:05.52	-820	1467	-1219	-13	6	-9	-101	8	-109	46
	1185	2019-01-22 08:56:05.53	-810	1464	-1218	-12	4	-9	47	-30	77	-8
	1186	2019-01-22 08:56:05.54	-817	1454	-1215	-11	2	-6	-83	-1	-82	42
	1187	2019-01-22 08:56:05.55	-815	1465	-1211	-10	2	-3	81	-26	107	-27
	1188	2019-01-22 08:56:05.56	-815	1473	-1205	-12	1	1	-92	-1	-91	46
	1189	2019-01-22 08:56:05.57	-822	1459	-1213	-7	1	1	58	-35	93	-11
	1190	2019-01-22 08:56:05.58	-822	1457	-1212	0	2	0	-105	-14	-91	59
	1191	2019-01-22 08:56:05.59	-819	1463	-1214	9	-1	5	71	-48	119	-11
	1192	2019-01-22 08:56:05.60	-821	1456	-1208	15	-1	3	-104	-10	-94	57
	1193	2019-01-22 08:56:05.61	-815	1465	-1211	21	4	1	59	-37	96	-11
	1194	2019-01-22 08:56:05.62	-810	1456	-1219	19	7	-1	-122	8	-130	57
	1195	2019-01-22 08:56:05.63	-803	1458	-1218	17	9	-2	36	-21	57	-7
	1196	2019-01-22 08:56:05.64	-811	1461	-1222	9	5	-7	-178	14	-192	82
	1197	2019-01-22 08:56:05.65	-811	1456	-1221	1	1	-7	-16	-25	9	20
	1198	2019-01-22 08:56:05.66	-809	1455	-1218	-4	-2	-11	-178	18	-196	80
	1199	2019-01-22 08:56:05.67	-817	1448	-1215	-9	-6	-11	27	-25	52	-1
	1200	2019-01-22 08:56:05.68	-812	1460	-1214	-11	-9	-12	-134	16	-150	59
	1201	2019-01-22 08:56:05.69	-824	1464	-1216	-14	-11	-15	60	-26	86	-17
	1202	2019-01-22 08:56:05.70	-815	1461	-1197	-17	-13	-16	-128	17	-145	55
	1203	2019-01-22 08:56:05.71	-821	1453	-1204	-19	-8	-16	72	-35	107	-18
	1204	2019-01-22 08:56:05.72	-818	1458	-1213	-16	-9	-16	-110	14	-124	48
	1205	2019-01-22 08:56:05.73	-825	1458	-1200	-16	-11	-14	92	-29	121	-31
	1206	2019-01-22 08:56:05.74	-827	1463	-1198	-15	-6	-14	-107	30	-137	38
	1207	2019-01-22 08:56:05.75	-820	1467	-1203	-17	1	-13	82	-22	104	-30
	1208	2019-01-22 08:56:05.76	-821	1467	-1213	-20	5	-14	-105	26	-131	39
	1209	2019-01-22 08:56:05.77	-831	1464	-1210	-20	9	-13	88	-48	136	-20
	1210	2019-01-22 08:56:05.78	-814	1470	-1208	-18	6	-14	-136	3	-139	66
	1211	2019-01-22 08:56:05.79	-822	1467	-1208	-14	6	-12	50	-39	89	-5
	1212	2019-01-22 08:56:05.80	-825	1471	-1217	-8	2	-11	-139	30	-169	54
	1213	2019-01-22 08:56:05.81	-822	1471	-1209	-2	-2	-10	70	-27	97	-21
	1214	2019-01-22 08:56:05.82	-821	1461	-1208	3	-1	-8	-123	29	-152	47
	1215	2019-01-22 08:56:05.83	-822	1456	-1201	5	-3	-3	78	-41	119	-18
	1216	2019-01-22 08:56:05.84	-821	1456	-1202	7	0	2	-124	16	-140	54
	1217	2019-01-22 08:56:05.85	-809	1451	-1206	7	-1	3	72	-46	118	-13
	1218	2019-01-22 08:56:05.86	-814	1458	-1211	5	-4	7	-133	25	-158	54
	1219	2019-01-22 08:56:05.87	-814	1451	-1212	4	-7	5	76	-35	111	-20
	1220	2019-01-22 08:56:05.88	-815	1454	-1213	8	-10	3	-124	38	-162	43
	1221	2019-01-22 08:56:05.89	-826	1462	-1222	12	-13	3	74	-34	108	-20
	1222	2019-01-22 08:56:05.90	-823	1464	-1217	15	-13	-3	-131	21	-152	55
	1223	2019-01-22 08:56:05.91	-816	1461	-1214	12	-14	-8	77	-54	131	-11
	1224	2019-01-22 08:56:05.92	-814	1471	-1216	7	-13	-12	-135	10	-145	62
	1225	2019-01-22 08:56:05.93	-820	1465	-1211	-1	-13	-17	51	-56	107	2
	1226	2019-01-22 08:56:05.94	-820	1458	-1211	-7	-10	-20	-177	12	-189	82
	1227	2019-01-22 08:56:05.95	-817	1448	-1204	-11	-11	-19	26	-46	72	10
	1228	2019-01-22 08:56:05.96	-813	1447	-1212	-11	-8	-20	-171	30	-201	70
	1229	2019-01-22 08:56:05.97	-817	1449	-1206	-11	-11	-18	14	-35	49	10
	1230	2019-01-22 08:56:05.98	-825	1451	-1216	-13	-13	-15	-182	47	-229	67
	1231	2019-01-22 08:56:05.99	-827	1453	-1214	-14	-14	-13	23	-30	53	3
	1232	2019-01-22 08:56:06.00	-818	1459	-1217	-17	-13	-13	-151	40	-191	55
	1233	2019-01-22 08:56:06.01	-821	1460	-1205	-19	-13	-14	55	-30	85	-12
	1234	2019-01-22 08:56:06.02	-827	1457	-1201	-19	-10	-12	-148	45	-193	51
	1235	2019-01-22 08:56:06.03	-829	1459	-1207	-20	-8	-12	28	-38	66	5
	1236	2019-01-22 08:56:06.04	-818	1468	-1208	-22	-11	-13	-166	34	-200	66
	1237	2019-01-22 08:56:06.05	-826	1463	-1206	-23	-12	-9	32	-49	81	8
	1238	2019-01-22 08:56:06.06	-822	1459	-1218	-19	-14	-7	-147	29	-176	59
	1239	2019-01-22 08:56:06.07	-820	1464	-1211	-14	-17	-5	47	-48	95	0
	1240	2019-01-22 08:56:06.08	-837	1468	-1207	-10	-22	0	-133	41	-174	46
	1241	2019-01-22 08:56:06.09	-829	1467	-1204	-7	-23	4	44	-35	79	-4
	1242	2019-01-22 08:56:06.10	-830	1468	-1198	-3	-21	7	-123	40	-163	41
	1243	2019-01-22 08:56:06.11	-831	1476	-1197	1	-21	10	79	-46	125	-16
	1244	2019-01-22 08:56:06.12	-823	1467	-1193	5	-17	9	-79	39	-118	20
	1245	2019-01-22 08:56:06.13	-820	1469	-1197	12	-13	10	107	-41	148	-33
	1246	2019-01-22 08:56:06.14	-830	1468	-1202	11	-8	5	-67	35	-102	16
	1247	2019-01-22 08:56:06.15	-825	1471	-1202	13	-9	2	105	-42	147	-31
	1248	2019-01-22 08:56:06.16	-829	1471	-1211	12	-9	3	-67	39	-106	14
	1249	2019-01-22 08:56:06.17	-823	1463	-1208	13	-8	-1	95	-49	144	-23
	1250	2019-01-22 08:56:06.18	-826	1467	-1209	10	-8	-4	-64	33	-97	15
	1251	2019-01-22 08:56:06.19	-825	1465	-1207	9	-7	-7	108	-48	156	-30
	1252	2019-01-22 08:56:06.20	-820	1461	-1205	7	-4	-9	-52	26	-78	13
	1253	2019-01-22 08:56:06.21	-827	1454	-1199	6	-2	-10	92	-59	151	-16
	1254	2019-01-22 08:56:06.22	-825	1460	-1203	7	-3	-14	-72	22	-94	25
	1255	2019-01-22 08:56:06.23	-826	1460	-1216	4	2	-16	78	-52	130	-13
	1256	2019-01-22 08:56:06.24	-820	1460	-1204	4	-1	-16	-65	36	-101	14
	1257	2019-01-22 08:56:06.25	-826	1451	-1211	1	-2	-15	73	-47	120	-13
	1258	2019-01-22 08:56:06.26	-815	1458	-1212	-2	-3	-14	-89	28	-117	30
	1259	2019-01-22 08:56:06.27	-819	1455	-1206	-4	-6	-14	45	-56	101	5
	1260	2019-01-22 08:56:06.28	-820	1453	-1207	-6	-5	-11	-103	18	-121	42
	1261	2019-01-22 08:56:06.29	-819	1448	-1213	-7	-6	-9	13	-55	68	21
	1262	2019-01-22 08:56:06.30	-817	1457	-1201	-7	-4	-7	-135	31	-166	52
	1263	2019-01-22 08:56:06.31	-824	1452	-1205	-6	-1	-5	-14	-48	34	31
	1264	2019-01-22 08:56:06.32	-822	1458	-1213	-6	-2	-4	-119	29	-148	45
	1265	2019-01-22 08:56:06.33	-821	1457	-1215	-7	-5	-1	18	-54	72	18
	1266	2019-01-22 08:56:06.34	-815	1449	-1213	-7	-9	0	-79	26	-105	26
	1267	2019-01-22 08:56:06.35	-828	1450	-1219	-6	-11	4	44	-59	103	7
	1268	2019-01-22 08:56:06.36	-824	1450	-1209	-7	-14	6	-54	23	-77	15
	1269	2019-01-22 08:56:06.37	-819	1454	-1221	-6	-14	4	48	-56	104	4
	1270	2019-01-22 08:56:06.38	-828	1460	-1214	-7	-16	3	-48	13	-61	17
	1271	2019-01-22 08:56:06.39	-816	1458	-1211	-11	-14	2	57	-70	127	6
	1272	2019-01-22 08:56:06.40	-827	1465	-1213	-16	-11	1	-43	2	-45	20
	1273	2019-01-22 08:56:06.41	-818	1473	-1204	-20	-8	-4	44	-65	109	10
	1274	2019-01-22 08:56:06.42	-820	1466	-1211	-25	-7	-6	-44	18	-62	13
	1275	2019-01-22 08:56:06.43	-823	1473	-1212	-24	-10	-7	46	-45	91	0
	1276	2019-01-22 08:56:06.44	-821	1464	-1208	-24	-10	-11	-38	29	-67	4
	1277	2019-01-22 08:56:06.45	-831	1467	-1209	-22	-14	-11	37	-48	85	5
	1278	2019-01-22 08:56:06.46	-822	1458	-1202	-18	-15	-13	-41	19	-60	11
	1279	2019-01-22 08:56:06.47	-825	1457	-1203	-17	-15	-8	32	-47	79	7
	1280	2019-01-22 08:56:06.48	-830	1455	-1197	-16	-17	-6	-40	21	-61	9
	1281	2019-01-22 08:56:06.49	-825	1459	-1199	-16	-14	-1	16	-45	61	14
	1282	2019-01-22 08:56:06.50	-830	1467	-1198	-11	-13	2	-50	15	-65	17
	1283	2019-01-22 08:56:06.51	-832	1462	-1198	-8	-10	8	14	-45	59	15
	1284	2019-01-22 08:56:06.52	-830	1471	-1202	-6	-9	9	-40	19	-59	10
	1285	2019-01-22 08:56:06.53	-826	1465	-1201	-5	-9	9	5	-44	49	19
	1286	2019-01-22 08:56:06.54	-834	1469	-1201	0	-7	10	-39	14	-53	12
	1287	2019-01-22 08:56:06.55	-824	1466	-1202	4	-10	7	9	-47	56	19
	1288	2019-01-22 08:56:06.56	-823	1469	-1201	7	-7	3	-28	5	-33	11
	1289	2019-01-22 08:56:06.57	-819	1469	-1205	5	-9	0	5	-57	62	26
	1290	2019-01-22 08:56:06.58	-824	1464	-1206	1	-11	-2	-37	-2	-35	19
	1291	2019-01-22 08:56:06.59	-825	1465	-1203	-3	-11	-3	-18	-54	36	36
	1292	2019-01-22 08:56:06.60	-822	1467	-1201	-9	-10	-6	-52	7	-59	22
	1293	2019-01-22 08:56:06.61	-820	1464	-1204	-13	-9	-5	-41	-36	-5	38
	1294	2019-01-22 08:56:06.62	-824	1463	-1205	-13	-11	-9	-51	20	-71	15
	1295	2019-01-22 08:56:06.63	-825	1462	-1200	-15	-12	-9	-24	-27	3	25
	1296	2019-01-22 08:56:06.64	-833	1471	-1204	-15	-14	-7	-32	10	-42	11
	1297	2019-01-22 08:56:06.65	-830	1465	-1200	-18	-15	-8	-40	-42	2	41
	1298	2019-01-22 08:56:06.66	-827	1458	-1195	-18	-13	-8	-34	5	-39	14
	1299	2019-01-22 08:56:06.67	-819	1470	-1211	-17	-17	-4	-44	-32	-12	38
	1300	2019-01-22 08:56:06.68	-832	1454	-1200	-17	-17	-5	-42	21	-63	10
	1301	2019-01-22 08:56:06.69	-835	1471	-1184	-13	-16	-2	-62	-21	-41	41
	1302	2019-01-22 08:56:06.70	-833	1472	-1193	-12	-12	-2	-51	21	-72	15
	1303	2019-01-22 08:56:06.71	-825	1479	-1186	-12	-4	-3	-65	-22	-43	43
	1304	2019-01-22 08:56:06.72	-835	1480	-1199	-10	3	-2	-20	10	-30	5
	1305	2019-01-22 08:56:06.73	-834	1478	-1201	-6	1	-6	-25	-19	-6	22
	1306	2019-01-22 08:56:06.74	-828	1476	-1210	-1	1	-6	-8	11	-19	-1
	1307	2019-01-22 08:56:06.75	-833	1476	-1206	0	-1	-7	-60	-18	-42	39
	1308	2019-01-22 08:56:06.76	-830	1477	-1197	-3	-1	-7	-55	7	-62	24
	1309	2019-01-22 08:56:06.77	-834	1463	-1192	-5	0	-5	-100	-10	-90	55
	1310	2019-01-22 08:56:06.78	-817	1466	-1200	-6	2	-5	-41	21	-62	10
	1311	2019-01-22 08:56:06.79	-822	1464	-1192	-4	2	-3	-90	-8	-82	49
	1312	2019-01-22 08:56:06.80	-819	1463	-1195	0	6	-2	-29	20	-49	4
	1313	2019-01-22 08:56:06.81	-817	1468	-1194	7	8	0	-84	-9	-75	46
	1314	2019-01-22 08:56:06.82	-823	1471	-1200	11	8	0	-11	8	-19	1
	1315	2019-01-22 08:56:06.83	-811	1472	-1196	9	10	-1	-59	-15	-44	37
	1316	2019-01-22 08:56:06.84	-821	1473	-1203	9	10	-2	24	3	21	-13
	1317	2019-01-22 08:56:06.85	-822	1476	-1206	1	8	-6	-48	-15	-33	31
	1318	2019-01-22 08:56:06.86	-818	1477	-1200	-6	8	-9	14	0	14	-7
	1319	2019-01-22 08:56:06.87	-819	1475	-1192	-13	9	-13	-82	-18	-64	50
	1320	2019-01-22 08:56:06.88	-820	1469	-1205	-16	8	-17	-4	-20	16	12
	1321	2019-01-22 08:56:06.89	-817	1465	-1213	-13	5	-18	-94	-45	-49	69
	1322	2019-01-22 08:56:06.90	-809	1463	-1209	-10	6	-18	3	-35	38	16
	1323	2019-01-22 08:56:06.91	-807	1467	-1194	-7	7	-20	-80	-40	-40	60
	1324	2019-01-22 08:56:06.92	-811	1470	-1207	-3	9	-19	22	-28	50	3
	1325	2019-01-22 08:56:06.93	-808	1464	-1214	-3	6	-20	-78	-27	-51	52
	1326	2019-01-22 08:56:06.94	-815	1453	-1204	-2	1	-15	36	-16	52	-10
	1327	2019-01-22 08:56:06.95	-812	1448	-1208	-5	0	-11	-76	-13	-63	44
	1328	2019-01-22 08:56:06.96	-822	1445	-1213	-6	-8	-5	13	-15	28	1
	1329	2019-01-22 08:56:06.97	-814	1450	-1212	-8	-15	4	-145	-11	-134	78
	1330	2019-01-22 08:56:06.98	-825	1460	-1215	-11	-22	6	-46	-2	-44	24
	1331	2019-01-22 08:56:06.99	-818	1458	-1202	-14	-27	8	-152	6	-158	73
	1332	2019-01-22 08:56:07.00	-819	1473	-1198	-17	-24	7	8	3	5	-5
	1333	2019-01-22 08:56:07.01	-819	1468	-1197	-18	-23	2	-88	1	-89	43
	1334	2019-01-22 08:56:07.02	-810	1471	-1195	-16	-18	-1	64	-17	81	-23
	1335	2019-01-22 08:56:07.03	-826	1471	-1204	-12	-15	-7	-65	-11	-54	38
	1336	2019-01-22 08:56:07.04	-822	1476	-1211	-8	-15	-10	73	-25	98	-24
	1337	2019-01-22 08:56:07.05	-828	1470	-1206	-9	-16	-16	-75	-5	-70	40
	1338	2019-01-22 08:56:07.06	-812	1466	-1201	-10	-16	-17	52	-15	67	-18
	1339	2019-01-22 08:56:07.07	-827	1462	-1202	-12	-17	-16	-102	0	-102	51
	1340	2019-01-22 08:56:07.08	-826	1456	-1206	-19	-17	-15	40	-12	52	-14
	1341	2019-01-22 08:56:07.09	-837	1455	-1204	-22	-20	-11	-113	16	-129	48
	1342	2019-01-22 08:56:07.10	-832	1458	-1196	-24	-20	-5	48	4	44	-26
	1343	2019-01-22 08:56:07.11	-824	1466	-1194	-24	-19	-4	-96	28	-124	34
	1344	2019-01-22 08:56:07.12	-833	1468	-1193	-23	-18	-2	79	-6	85	-36
	1345	2019-01-22 08:56:07.13	-838	1482	-1193	-24	-17	0	-74	14	-88	30
	1346	2019-01-22 08:56:07.14	-833	1478	-1191	-21	-20	1	96	-10	106	-43
	1347	2019-01-22 08:56:07.15	-832	1480	-1184	-19	-16	-1	-82	10	-92	36
	1348	2019-01-22 08:56:07.16	-835	1480	-1191	-19	-15	-5	79	-11	90	-34
	1349	2019-01-22 08:56:07.17	-830	1475	-1191	-16	-15	-8	-100	12	-112	44
	1350	2019-01-22 08:56:07.18	-832	1479	-1189	-14	-15	-9	72	-19	91	-26
	1351	2019-01-22 08:56:07.19	-835	1474	-1195	-12	-15	-11	-102	12	-114	45
	1352	2019-01-22 08:56:07.20	-834	1472	-1200	-9	-16	-11	78	-21	99	-28
	1353	2019-01-22 08:56:07.21	-842	1467	-1191	-7	-16	-11	-93	17	-110	38
	1354	2019-01-22 08:56:07.22	-840	1469	-1190	-7	-17	-7	81	-28	109	-26
	1355	2019-01-22 08:56:07.23	-830	1466	-1193	-7	-15	-3	-107	1	-108	53
	1356	2019-01-22 08:56:07.24	-838	1467	-1187	-9	-11	-3	80	-39	119	-20
	1357	2019-01-22 08:56:07.25	-833	1467	-1187	-9	-7	-4	-111	2	-113	54
	1358	2019-01-22 08:56:07.26	-838	1482	-1187	-6	-5	-8	65	-42	107	-11
	1359	2019-01-22 08:56:07.27	-837	1486	-1190	-9	-6	-12	-128	2	-130	63
	1360	2019-01-22 08:56:07.28	-841	1473	-1184	-6	-5	-14	40	-39	79	0
	1361	2019-01-22 08:56:07.29	-828	1478	-1194	-7	-1	-21	-163	29	-192	67
	1362	2019-01-22 08:56:07.30	-826	1470	-1183	-12	1	-24	14	0	14	-7
	1363	2019-01-22 08:56:07.31	-829	1458	-1183	-12	5	-23	-178	65	-243	56
	1364	2019-01-22 08:56:07.32	-839	1461	-1195	-13	2	-21	5	17	-12	-11
	1365	2019-01-22 08:56:07.33	-833	1446	-1205	-15	-7	-15	-172	56	-228	58
	1366	2019-01-22 08:56:07.34	-827	1447	-1189	-14	-11	-6	43	-2	45	-20
	1367	2019-01-22 08:56:07.35	-834	1457	-1193	-13	-15	2	-134	58	-192	38
	1368	2019-01-22 08:56:07.36	-832	1462	-1190	-15	-18	8	72	2	70	-37
	1369	2019-01-22 08:56:07.37	-829	1470	-1186	-14	-19	12	-83	38	-121	22
	1370	2019-01-22 08:56:07.38	-838	1467	-1181	-17	-17	13	138	-51	189	-43
	1371	2019-01-22 08:56:07.39	-825	1484	-1183	-21	-11	12	-84	12	-96	36
	1372	2019-01-22 08:56:07.40	-824	1486	-1176	-26	-12	8	88	-31	119	-28
	1373	2019-01-22 08:56:07.41	-832	1493	-1185	-24	-5	2	-120	28	-148	46
	1374	2019-01-22 08:56:07.42	-835	1498	-1192	-20	-7	-3	71	-50	121	-10
	1375	2019-01-22 08:56:07.43	-821	1495	-1190	-18	-7	-10	-139	7	-146	66
	1376	2019-01-22 08:56:07.44	-839	1488	-1183	-17	-6	-14	49	-44	93	-2
	1377	2019-01-22 08:56:07.45	-838	1478	-1176	-20	2	-17	-139	24	-163	57
	1378	2019-01-22 08:56:07.46	-830	1477	-1185	-22	4	-16	69	-48	117	-10
	1379	2019-01-22 08:56:07.47	-837	1478	-1185	-19	5	-11	-117	7	-124	55
	1380	2019-01-22 08:56:07.48	-837	1481	-1184	-18	5	-6	64	-63	127	0
	1381	2019-01-22 08:56:07.49	-832	1478	-1193	-14	5	-5	-137	10	-147	63
	1382	2019-01-22 08:56:07.50	-830	1483	-1192	-9	2	-4	54	-62	116	4
	1383	2019-01-22 08:56:07.51	-830	1490	-1195	-5	1	-4	-133	7	-140	63
	1384	2019-01-22 08:56:07.52	-827	1493	-1187	-2	0	-9	59	-60	119	0
	1385	2019-01-22 08:56:07.53	-824	1482	-1187	-2	0	-13	-127	7	-134	60
	1386	2019-01-22 08:56:07.54	-834	1479	-1182	-3	-1	-14	75	-72	147	-1
	1387	2019-01-22 08:56:07.55	-823	1475	-1184	-3	2	-15	-117	17	-134	50
	1388	2019-01-22 08:56:07.56	-829	1476	-1188	-5	2	-15	27	-39	66	6
	1389	2019-01-22 08:56:07.57	-823	1475	-1188	-4	1	-14	-219	84	-303	67
	1390	2019-01-22 08:56:07.58	-832	1474	-1194	-2	-3	-10	-28	14	-42	7
	1391	2019-01-22 08:56:07.59	-827	1466	-1190	-1	-7	-9	-108	47	-155	30
	1392	2019-01-22 08:56:07.60	-823	1469	-1188	-2	-10	-5	131	-74	205	-28
	1393	2019-01-22 08:56:07.61	-831	1463	-1176	2	-11	-3	-95	13	-108	41
	1394	2019-01-22 08:56:07.62	-835	1470	-1182	2	-10	-2	36	-26	62	-5
	1395	2019-01-22 08:56:07.63	-829	1480	-1183	0	-8	-3	-128	56	-184	36
	1396	2019-01-22 08:56:07.64	-825	1482	-1174	1	-11	-5	78	-49	127	-14
	1397	2019-01-22 08:56:07.65	-836	1477	-1193	6	-5	-7	-114	17	-131	48
	1398	2019-01-22 08:56:07.66	-832	1479	-1184	6	-8	-11	29	-40	69	5
	1399	2019-01-22 08:56:07.67	-832	1472	-1183	8	-5	-8	-146	49	-195	48
	1400	2019-01-22 08:56:07.68	-829	1476	-1189	7	-5	-7	37	-42	79	2
	1401	2019-01-22 08:56:07.69	-827	1464	-1193	4	-6	-6	-125	22	-147	51
	1402	2019-01-22 08:56:07.70	-827	1460	-1197	6	-8	-6	36	-55	91	9
	1403	2019-01-22 08:56:07.71	-833	1460	-1195	5	-9	-3	-122	28	-150	47
	1404	2019-01-22 08:56:07.72	-832	1471	-1191	1	-10	-2	66	-57	123	-4
	1405	2019-01-22 08:56:07.73	-837	1470	-1193	0	-8	-3	-87	19	-106	34
	1406	2019-01-22 08:56:07.74	-846	1476	-1188	-2	-8	-1	65	-53	118	-6
	1407	2019-01-22 08:56:07.75	-838	1478	-1183	-7	-7	-1	-86	27	-113	29
	1408	2019-01-22 08:56:07.76	-832	1481	-1187	-9	-7	-1	87	-55	142	-16
	1409	2019-01-22 08:56:07.77	-839	1473	-1187	-12	-5	-2	-62	16	-78	23
	1410	2019-01-22 08:56:07.78	-832	1472	-1179	-11	-5	-3	79	-64	143	-7
	1411	2019-01-22 08:56:07.79	-836	1473	-1177	-7	-2	-6	-80	19	-99	30
	1412	2019-01-22 08:56:07.80	-835	1480	-1179	-2	-2	-6	49	-53	102	2
	1413	2019-01-22 08:56:07.81	-826	1480	-1169	3	3	-8	-100	26	-126	37
	1414	2019-01-22 08:56:07.82	-834	1491	-1184	1	9	-10	20	-38	58	9
	1415	2019-01-22 08:56:07.83	-836	1484	-1187	-1	12	-14	-136	62	-198	37
	1416	2019-01-22 08:56:07.84	-828	1486	-1186	-2	13	-12	36	-22	58	-7
	1417	2019-01-22 08:56:07.85	-832	1487	-1189	-4	12	-14	-34	24	-58	5
	1418	2019-01-22 08:56:07.86	-829	1471	-1191	-3	10	-15	91	-62	153	-14
	1419	2019-01-22 08:56:07.87	-819	1478	-1187	-1	12	-14	-77	31	-108	23
	1420	2019-01-22 08:56:07.88	-831	1471	-1192	2	10	-14	20	-29	49	4
	1421	2019-01-22 08:56:07.89	-825	1476	-1188	5	11	-13	-80	35	-115	22
	1422	2019-01-22 08:56:07.90	-833	1475	-1189	7	10	-13	49	-54	103	2
	1423	2019-01-22 08:56:07.91	-827	1470	-1194	10	8	-13	-70	24	-94	23
	1424	2019-01-22 08:56:07.92	-834	1474	-1196	9	6	-13	33	-37	70	2
	1425	2019-01-22 08:56:07.93	-823	1472	-1194	7	4	-12	-65	30	-95	17
	1426	2019-01-22 08:56:07.94	-813	1469	-1187	0	4	-14	40	-56	96	8
	1427	2019-01-22 08:56:07.95	-820	1468	-1190	-2	5	-15	-75	12	-87	31
	1428	2019-01-22 08:56:07.96	-823	1468	-1204	-3	3	-10	15	-45	60	15
	1429	2019-01-22 08:56:07.97	-823	1466	-1184	-5	0	-7	-72	23	-95	24
	1430	2019-01-22 08:56:07.98	-822	1466	-1192	-2	-2	-7	33	-51	84	9
	1431	2019-01-22 08:56:07.99	-829	1475	-1199	-2	-4	-5	-63	14	-77	24
	1432	2019-01-22 08:56:08.00	-828	1481	-1200	-2	-10	-8	4	-44	48	20
	1433	2019-01-22 08:56:08.01	-820	1475	-1192	-6	-13	-9	-76	21	-97	27
	1434	2019-01-22 08:56:08.02	-833	1482	-1190	-7	-16	-13	9	-53	62	22
	1435	2019-01-22 08:56:08.03	-832	1479	-1190	-11	-16	-13	-63	10	-73	26
	1436	2019-01-22 08:56:08.04	-828	1479	-1190	-14	-16	-14	0	-48	48	24
	1437	2019-01-22 08:56:08.05	-832	1480	-1185	-14	-18	-13	-70	17	-87	26
	1438	2019-01-22 08:56:08.06	-829	1477	-1182	-15	-15	-15	-10	-45	35	27
	1439	2019-01-22 08:56:08.07	-834	1481	-1180	-9	-9	-16	-52	26	-78	13
	1440	2019-01-22 08:56:08.08	-847	1473	-1185	-3	-8	-16	6	-26	32	10
	1441	2019-01-22 08:56:08.09	-839	1473	-1188	2	-7	-16	-39	36	-75	1
	1442	2019-01-22 08:56:08.10	-849	1463	-1191	6	-9	-14	8	-21	29	6
	1443	2019-01-22 08:56:08.11	-835	1463	-1188	7	-11	-10	-37	38	-75	0
	1444	2019-01-22 08:56:08.12	-843	1464	-1180	6	-8	-6	-18	-30	12	24
	1445	2019-01-22 08:56:08.13	-838	1466	-1188	9	-8	0	-67	17	-84	25
	1446	2019-01-22 08:56:08.14	-840	1464	-1182	7	-6	3	-30	-33	3	31
	1447	2019-01-22 08:56:08.15	-835	1464	-1181	9	-3	4	-40	28	-68	6
	1448	2019-01-22 08:56:08.16	-839	1464	-1189	12	1	5	-18	-29	11	23
	1449	2019-01-22 08:56:08.17	-838	1472	-1196	16	0	5	-46	18	-64	14
	1450	2019-01-22 08:56:08.18	-835	1482	-1193	15	-1	5	-38	-28	-10	33
	1451	2019-01-22 08:56:08.19	-834	1468	-1194	16	-1	2	-52	21	-73	15
	1452	2019-01-22 08:56:08.20	-829	1475	-1189	9	2	-2	-41	-36	-5	38
	1453	2019-01-22 08:56:08.21	-836	1472	-1189	3	2	-6	-38	5	-43	16
	1454	2019-01-22 08:56:08.22	-835	1477	-1192	-1	1	-11	-36	-44	8	40
	1455	2019-01-22 08:56:08.23	-834	1470	-1187	-7	0	-15	-40	1	-41	19
	1456	2019-01-22 08:56:08.24	-842	1470	-1191	-12	1	-17	-54	-42	-12	48
	1457	2019-01-22 08:56:08.25	-821	1475	-1185	-15	5	-23	-46	-3	-43	24
	1458	2019-01-22 08:56:08.26	-836	1470	-1189	-16	7	-28	-58	-45	-13	51
	1459	2019-01-22 08:56:08.27	-843	1467	-1188	-13	10	-28	-31	0	-31	15
	1460	2019-01-22 08:56:08.28	-830	1468	-1192	-12	10	-26	-58	-33	-25	45
	1461	2019-01-22 08:56:08.29	-829	1468	-1180	-11	15	-29	-41	0	-41	20
	1462	2019-01-22 08:56:08.30	-830	1467	-1187	-14	18	-24	-77	-41	-36	59
	1463	2019-01-22 08:56:08.31	-838	1463	-1198	-15	18	-22	-51	-15	-36	33
	1464	2019-01-22 08:56:08.32	-833	1466	-1187	-18	15	-19	-85	-40	-45	62
	1465	2019-01-22 08:56:08.33	-839	1467	-1191	-16	14	-20	-38	-2	-36	20
	1466	2019-01-22 08:56:08.34	-830	1463	-1192	-15	9	-17	-76	-25	-51	50
	1467	2019-01-22 08:56:08.35	-828	1466	-1198	-7	5	-17	-17	10	-27	3
	1468	2019-01-22 08:56:08.36	-836	1465	-1193	-1	4	-16	-61	-13	-48	37
	1469	2019-01-22 08:56:08.37	-842	1474	-1198	2	5	-13	10	19	-9	-14
	1470	2019-01-22 08:56:08.38	-832	1471	-1194	-2	10	-14	-53	-12	-41	32
	1471	2019-01-22 08:56:08.39	-828	1469	-1203	-4	13	-13	12	5	7	-8
	1472	2019-01-22 08:56:08.40	-831	1465	-1195	-8	10	-12	-61	-24	-37	42
	1473	2019-01-22 08:56:08.41	-830	1465	-1198	-11	6	-11	-6	2	-8	2
	1474	2019-01-22 08:56:08.42	-830	1464	-1196	-11	6	-11	-85	0	-85	42
	1475	2019-01-22 08:56:08.43	-827	1470	-1200	-9	0	-10	-3	14	-17	-5
	1476	2019-01-22 08:56:08.44	-831	1470	-1190	-8	-1	-8	-69	12	-81	28
	1477	2019-01-22 08:56:08.45	-827	1473	-1188	-8	-2	-6	25	26	-1	-25
	1478	2019-01-22 08:56:08.46	-826	1469	-1181	-12	-2	-4	-74	5	-79	34
	1479	2019-01-22 08:56:08.47	-830	1468	-1184	-14	1	-5	17	20	-3	-18
	1480	2019-01-22 08:56:08.48	-829	1474	-1189	-12	5	-5	-80	18	-98	31
	1481	2019-01-22 08:56:08.49	-824	1484	-1185	-15	2	-4	15	29	-14	-22
	1482	2019-01-22 08:56:08.50	-825	1477	-1179	-16	7	-6	-89	17	-106	36
	1483	2019-01-22 08:56:08.51	-830	1477	-1186	-14	6	-6	20	8	12	-14
	1484	2019-01-22 08:56:08.52	-836	1471	-1188	-9	5	-11	-87	-3	-84	45
	1485	2019-01-22 08:56:08.53	-824	1474	-1188	-6	2	-10	23	-10	33	-6
	1486	2019-01-22 08:56:08.54	-836	1469	-1197	-5	-2	-9	-86	0	-86	43
	1487	2019-01-22 08:56:08.55	-844	1474	-1190	-6	-2	-10	28	0	28	-14
	1488	2019-01-22 08:56:08.56	-831	1471	-1193	-10	-5	-9	-104	2	-106	51
	1489	2019-01-22 08:56:08.57	-819	1471	-1187	-11	-6	-11	17	-5	22	-6
	1490	2019-01-22 08:56:08.58	-833	1475	-1191	-13	-4	-10	-103	9	-112	47
	1491	2019-01-22 08:56:08.59	-825	1475	-1191	-12	-6	-11	25	0	25	-12
	1492	2019-01-22 08:56:08.60	-828	1474	-1195	-15	-6	-12	-99	6	-105	46
	1493	2019-01-22 08:56:08.61	-833	1482	-1185	-15	-8	-14	43	-17	60	-13
	1494	2019-01-22 08:56:08.62	-831	1476	-1185	-18	-11	-15	-90	-15	-75	52
	1495	2019-01-22 08:56:08.63	-844	1473	-1177	-19	-14	-19	41	-33	74	-4
	1496	2019-01-22 08:56:08.64	-838	1478	-1186	-17	-13	-20	-100	-9	-91	54
	1497	2019-01-22 08:56:08.65	-835	1473	-1181	-15	-13	-21	53	-21	74	-16
	1498	2019-01-22 08:56:08.66	-839	1477	-1178	-11	-7	-20	-96	0	-96	48
	1499	2019-01-22 08:56:08.67	-837	1483	-1172	-7	-2	-18	34	-24	58	-5
	1500	2019-01-22 08:56:08.68	-831	1483	-1185	-4	6	-17	-122	-3	-119	62
	1501	2019-01-22 08:56:08.69	-829	1478	-1189	-2	8	-14	43	-30	73	-6
	1502	2019-01-22 08:56:08.70	-835	1483	-1196	0	9	-11	-97	-3	-94	50
	1503	2019-01-22 08:56:08.71	-836	1480	-1197	2	7	-11	57	-29	86	-14
	1504	2019-01-22 08:56:08.72	-839	1483	-1196	9	3	-8	-115	7	-122	54
	1505	2019-01-22 08:56:08.73	-836	1481	-1185	11	1	-8	40	-21	61	-9
	1506	2019-01-22 08:56:08.74	-823	1469	-1179	14	2	-6	-126	10	-136	58
	1507	2019-01-22 08:56:08.75	-833	1468	-1175	19	6	-4	44	-19	63	-12
	1508	2019-01-22 08:56:08.76	-833	1463	-1175	18	8	-2	-118	20	-138	49
	1509	2019-01-22 08:56:08.77	-825	1466	-1187	17	16	1	50	-19	69	-15
	1510	2019-01-22 08:56:08.78	-823	1458	-1199	21	12	3	-126	18	-144	54
	1511	2019-01-22 08:56:08.79	-824	1464	-1191	21	6	5	33	-32	65	0
	1512	2019-01-22 08:56:08.80	-824	1471	-1196	14	5	2	-140	6	-146	67
	1513	2019-01-22 08:56:08.81	-820	1477	-1201	10	0	-4	37	-39	76	1
	1514	2019-01-22 08:56:08.82	-826	1470	-1193	5	-2	-6	-135	13	-148	61
	1515	2019-01-22 08:56:08.83	-828	1472	-1199	-1	-6	-15	45	-31	76	-7
	1516	2019-01-22 08:56:08.84	-824	1466	-1201	-4	-9	-19	-133	13	-146	60
	1517	2019-01-22 08:56:08.85	-823	1465	-1191	-6	-8	-25	48	-19	67	-14
	1518	2019-01-22 08:56:08.86	-827	1464	-1192	-9	-7	-27	-138	38	-176	50
	1519	2019-01-22 08:56:08.87	-831	1463	-1190	-12	-5	-31	41	-13	54	-14
	1520	2019-01-22 08:56:08.88	-833	1467	-1191	-15	-3	-33	-138	29	-167	54
	1521	2019-01-22 08:56:08.89	-838	1457	-1189	-21	1	-34	53	-24	77	-14
	1522	2019-01-22 08:56:08.90	-825	1459	-1195	-27	-3	-33	-134	30	-164	52
	1523	2019-01-22 08:56:08.91	-831	1464	-1191	-31	-3	-33	33	-25	58	-4
	1524	2019-01-22 08:56:08.92	-825	1464	-1191	-32	-12	-31	-174	32	-206	71
	1525	2019-01-22 08:56:08.93	-842	1473	-1186	-32	-12	-27	-1	-23	22	12
	1526	2019-01-22 08:56:08.94	-836	1473	-1190	-27	-13	-25	-191	34	-225	78
	1527	2019-01-22 08:56:08.95	-848	1473	-1186	-20	-13	-23	4	-15	19	5
	1528	2019-01-22 08:56:08.96	-846	1481	-1191	-14	-15	-18	-172	51	-223	60
	1529	2019-01-22 08:56:08.97	-840	1479	-1190	-8	-13	-12	26	-8	34	-9
	1530	2019-01-22 08:56:08.98	-845	1478	-1188	-4	-9	-7	-150	48	-198	51
	1531	2019-01-22 08:56:08.99	-837	1478	-1184	5	-7	-1	40	-20	60	-10
	1532	2019-01-22 08:56:09.00	-836	1476	-1187	7	-4	2	-145	47	-192	49
	1533	2019-01-22 08:56:09.01	-842	1474	-1187	13	-5	7	51	-13	64	-19
	1534	2019-01-22 08:56:09.02	-856	1464	-1184	21	-2	11	-132	52	-184	40
	1535	2019-01-22 08:56:09.03	-839	1475	-1178	26	-3	13	74	-21	95	-26
	1536	2019-01-22 08:56:09.04	-833	1473	-1178	31	0	13	-114	42	-156	36
	1537	2019-01-22 08:56:09.05	-833	1480	-1187	33	4	13	73	-31	104	-21
	1538	2019-01-22 08:56:09.06	-836	1474	-1189	36	2	10	-137	43	-180	47
	1539	2019-01-22 08:56:09.07	-835	1470	-1193	32	2	8	36	-22	58	-7
	1540	2019-01-22 08:56:09.08	-824	1463	-1187	30	-1	3	-156	46	-202	55
	1541	2019-01-22 08:56:09.09	-829	1463	-1189	26	-1	2	26	-33	59	3
	1542	2019-01-22 08:56:09.10	-833	1464	-1190	19	0	1	-170	33	-203	68
	1543	2019-01-22 08:56:09.11	-829	1475	-1193	8	-1	-3	-7	-37	30	22
	1544	2019-01-22 08:56:09.12	-831	1468	-1188	-1	-3	-9	-186	40	-226	73
	1545	2019-01-22 08:56:09.13	-838	1463	-1192	-5	-4	-13	11	-38	49	13
	1546	2019-01-22 08:56:09.14	-835	1463	-1189	-8	-8	-19	-167	32	-199	67
	1547	2019-01-22 08:56:09.15	-827	1466	-1192	-10	-9	-25	11	-33	44	11
	1548	2019-01-22 08:56:09.16	-832	1467	-1191	-13	-8	-27	-158	49	-207	54
	1549	2019-01-22 08:56:09.17	-833	1455	-1196	-15	-6	-32	39	-29	68	-5
	1550	2019-01-22 08:56:09.18	-832	1460	-1195	-18	-5	-29	-135	36	-171	49
	1551	2019-01-22 08:56:09.19	-837	1464	-1191	-23	-3	-29	40	-47	87	3
	1552	2019-01-22 08:56:09.20	-843	1460	-1188	-27	-2	-26	-160	24	-184	68
	1553	2019-01-22 08:56:09.21	-846	1461	-1196	-29	-8	-21	10	-42	52	16
	1554	2019-01-22 08:56:09.22	-850	1465	-1191	-24	-13	-17	-141	35	-176	53
	1555	2019-01-22 08:56:09.23	-844	1470	-1187	-20	-14	-13	52	-38	90	-7
	1556	2019-01-22 08:56:09.24	-841	1457	-1185	-15	-13	-8	-102	40	-142	31
	1557	2019-01-22 08:56:09.25	-841	1469	-1187	-8	-8	-7	74	-47	121	-13
	1558	2019-01-22 08:56:09.26	-843	1466	-1195	-2	-4	-4	-89	33	-122	28
	1559	2019-01-22 08:56:09.27	-846	1466	-1193	2	-2	-2	71	-41	112	-15
	1560	2019-01-22 08:56:09.28	-844	1466	-1192	-1	-3	-2	-99	34	-133	32
	1561	2019-01-22 08:56:09.29	-841	1473	-1199	-5	-1	-2	26	-50	76	12
	1562	2019-01-22 08:56:09.30	-842	1473	-1192	-11	2	-2	-153	30	-183	61
	1563	2019-01-22 08:56:09.31	-842	1479	-1202	-12	-2	-4	13	-36	49	11
	1564	2019-01-22 08:56:09.32	-844	1479	-1193	-12	-7	-6	-118	36	-154	41
	1565	2019-01-22 08:56:09.33	-847	1475	-1188	-6	-8	-8	35	-55	90	10
	1566	2019-01-22 08:56:09.34	-843	1484	-1177	-2	-10	-10	-113	18	-131	47
	1567	2019-01-22 08:56:09.35	-844	1469	-1177	-3	-8	-10	41	-64	105	11
	1568	2019-01-22 08:56:09.36	-839	1470	-1169	0	-2	-11	-85	11	-96	37
	1569	2019-01-22 08:56:09.37	-841	1459	-1175	-1	2	-7	70	-65	135	-2
	1570	2019-01-22 08:56:09.38	-839	1466	-1175	-5	4	-6	-72	8	-80	32
	1571	2019-01-22 08:56:09.39	-843	1457	-1176	-10	3	-6	58	-68	126	5
	1572	2019-01-22 08:56:09.40	-849	1464	-1181	-11	3	-3	-81	6	-87	37
	1573	2019-01-22 08:56:09.41	-848	1462	-1181	-9	2	-4	47	-71	118	12
	1574	2019-01-22 08:56:09.42	-840	1474	-1188	-5	2	-4	-64	2	-66	31
	1575	2019-01-22 08:56:09.43	-838	1474	-1187	-1	1	-5	60	-67	127	3
	1576	2019-01-22 08:56:09.44	-834	1483	-1179	-4	4	-5	-74	7	-81	33
	1577	2019-01-22 08:56:09.45	-839	1488	-1187	-2	6	-7	28	-69	97	20
	1578	2019-01-22 08:56:09.46	-845	1479	-1183	-3	9	-12	-91	3	-94	44
	1579	2019-01-22 08:56:09.47	-833	1478	-1189	-4	10	-13	24	-64	88	20
	1580	2019-01-22 08:56:09.48	-838	1462	-1185	-5	9	-15	-71	15	-86	28
	1581	2019-01-22 08:56:09.49	-840	1463	-1183	1	9	-14	42	-53	95	5
	1582	2019-01-22 08:56:09.50	-844	1465	-1186	5	11	-12	-56	27	-83	14
	1583	2019-01-22 08:56:09.51	-839	1476	-1186	5	11	-9	43	-48	91	2
	1584	2019-01-22 08:56:09.52	-837	1476	-1187	5	12	-8	-44	14	-58	15
	1585	2019-01-22 08:56:09.53	-840	1478	-1188	-1	10	-7	45	-55	100	5
	1586	2019-01-22 08:56:09.54	-835	1464	-1187	2	10	-9	-61	41	-102	10
	1587	2019-01-22 08:56:09.55	-836	1477	-1199	6	5	-7	19	-24	43	2
	1588	2019-01-22 08:56:09.56	-842	1469	-1177	8	3	-6	-67	32	-99	17
	1589	2019-01-22 08:56:09.57	-830	1475	-1180	16	0	-5	8	-44	52	18
	1590	2019-01-22 08:56:09.58	-842	1468	-1183	16	5	-4	-69	16	-85	26
	1591	2019-01-22 08:56:09.59	-839	1463	-1184	19	12	-7	12	-52	64	20
	1592	2019-01-22 08:56:09.60	-840	1463	-1188	18	18	-4	-46	15	-61	15
	1593	2019-01-22 08:56:09.61	-830	1468	-1200	13	20	-2	18	-47	65	14
	1594	2019-01-22 08:56:09.62	-839	1470	-1197	15	19	-1	-35	17	-52	9
	1595	2019-01-22 08:56:09.63	-841	1467	-1199	10	15	-1	17	-40	57	11
	1596	2019-01-22 08:56:09.64	-832	1473	-1195	3	14	-5	-50	21	-71	14
	1597	2019-01-22 08:56:09.65	-825	1472	-1185	3	12	-8	-13	-46	33	29
	1598	2019-01-22 08:56:09.66	-836	1465	-1189	2	12	-11	-71	4	-75	33
	1599	2019-01-22 08:56:09.67	-835	1472	-1197	0	13	-15	-16	-36	20	26
	1600	2019-01-22 08:56:09.68	-834	1465	-1190	-2	14	-17	-43	30	-73	6
	1601	2019-01-22 08:56:09.69	-834	1466	-1193	-3	15	-13	-6	-16	10	11
	1602	2019-01-22 08:56:09.70	-827	1460	-1184	-3	18	-14	-37	39	-76	-1
	1603	2019-01-22 08:56:09.71	-826	1460	-1196	-3	18	-11	-13	-22	9	17
	1604	2019-01-22 08:56:09.72	-832	1457	-1189	-3	19	-10	-34	21	-55	6
	1605	2019-01-22 08:56:09.73	-825	1460	-1197	-3	18	-5	-8	-37	29	22
	1606	2019-01-22 08:56:09.74	-827	1463	-1197	-1	16	-7	-31	9	-40	11
	1607	2019-01-22 08:56:09.75	-819	1464	-1203	1	13	-7	-23	-37	14	30
	1608	2019-01-22 08:56:09.76	-824	1471	-1202	1	12	-9	-27	14	-41	6
	1609	2019-01-22 08:56:09.77	-822	1468	-1207	-3	11	-11	-22	-38	16	30
	1610	2019-01-22 08:56:09.78	-816	1468	-1205	-7	9	-15	-24	-2	-22	13
	1611	2019-01-22 08:56:09.79	-823	1466	-1204	-13	8	-17	-39	-44	5	41
	1612	2019-01-22 08:56:09.80	-819	1465	-1207	-18	8	-22	-41	-2	-39	21
	1613	2019-01-22 08:56:09.81	-822	1460	-1203	-20	8	-24	-54	-36	-18	45
	1614	2019-01-22 08:56:09.82	-820	1457	-1194	-20	3	-23	-56	6	-62	25
	1615	2019-01-22 08:56:09.83	-822	1459	-1201	-20	2	-22	-94	-40	-54	67
	1616	2019-01-22 08:56:09.84	-831	1457	-1198	-20	-2	-18	-78	-12	-66	45
	1617	2019-01-22 08:56:09.85	-829	1461	-1197	-17	-7	-16	-101	-48	-53	74
	1618	2019-01-22 08:56:09.86	-832	1457	-1200	-14	-10	-10	-75	-10	-65	42
	1619	2019-01-22 08:56:09.87	-831	1461	-1194	-14	-13	-8	-100	-37	-63	68
	1620	2019-01-22 08:56:09.88	-836	1464	-1192	-14	-14	-5	-48	0	-48	24
	1621	2019-01-22 08:56:09.89	-826	1464	-1189	-11	-14	-2	-72	-33	-39	52
	1622	2019-01-22 08:56:09.90	-835	1468	-1184	-11	-10	0	-30	-16	-14	23
	1623	2019-01-22 08:56:09.91	-834	1472	-1211	-13	-8	1	-84	-47	-37	65
	1624	2019-01-22 08:56:09.92	-836	1472	-1186	-10	-9	2	-33	-26	-7	29
	1625	2019-01-22 08:56:09.93	-831	1472	-1193	-5	-11	0	-81	-44	-37	62
	1626	2019-01-22 08:56:09.94	-833	1477	-1181	1	-9	-3	-12	-12	0	12
	1627	2019-01-22 08:56:09.95	-833	1474	-1192	5	-4	-5	-61	-34	-27	47
	1628	2019-01-22 08:56:09.96	-828	1475	-1189	5	-1	-10	7	-16	23	4
	1629	2019-01-22 08:56:09.97	-829	1478	-1194	5	-1	-15	-69	-26	-43	47
	1630	2019-01-22 08:56:09.98	-835	1477	-1196	1	1	-15	-5	0	-5	2
	1631	2019-01-22 08:56:09.99	-826	1472	-1195	-3	0	-16	-100	-17	-83	58
	1632	2019-01-22 08:56:10.00	-827	1468	-1190	-4	-1	-16	-32	-4	-28	18
	1633	2019-01-22 08:56:10.01	-829	1469	-1193	-2	-4	-16	-93	-6	-87	49
	1634	2019-01-22 08:56:10.02	-820	1471	-1193	0	-6	-12	22	8	14	-15
	1635	2019-01-22 08:56:10.03	-831	1460	-1197	0	-7	-11	-54	-10	-44	32
	1636	2019-01-22 08:56:10.04	-834	1469	-1191	1	-7	-10	40	-13	53	-13
	1637	2019-01-22 08:56:10.05	-833	1466	-1191	2	-6	-8	-66	-23	-43	44
	1638	2019-01-22 08:56:10.06	-825	1472	-1196	0	-6	-7	36	-13	49	-11
	1639	2019-01-22 08:56:10.07	-826	1473	-1205	-1	-10	-10	-57	-14	-43	35
	1640	2019-01-22 08:56:10.08	-819	1467	-1193	2	-12	-9	93	-25	118	-34
	1641	2019-01-22 08:56:10.09	-828	1469	-1194	4	-19	-15	-38	-43	5	40
	1642	2019-01-22 08:56:10.10	-841	1465	-1193	2	-21	-16	13	-30	43	8
	1643	2019-01-22 08:56:10.11	-844	1466	-1190	-2	-23	-16	-146	6	-152	70
	1644	2019-01-22 08:56:10.12	-835	1458	-1196	-4	-22	-15	-37	21	-58	8
	1645	2019-01-22 08:56:10.13	-842	1468	-1200	-7	-21	-15	-160	30	-190	65
	1646	2019-01-22 08:56:10.14	-836	1450	-1193	-9	-25	-12	-40	24	-64	8
	1647	2019-01-22 08:56:10.15	-847	1453	-1188	-8	-24	-10	-158	42	-200	58
	1648	2019-01-22 08:56:10.16	-843	1465	-1195	-4	-25	-5	-16	20	-36	-2
	1649	2019-01-22 08:56:10.17	-847	1464	-1196	-3	-25	-4	-154	31	-185	61
	1650	2019-01-22 08:56:10.18	-840	1461	-1193	0	-28	-3	-35	23	-58	6
	1651	2019-01-22 08:56:10.19	-848	1457	-1184	4	-23	-1	-175	64	-239	55
	1652	2019-01-22 08:56:10.20	-844	1471	-1186	2	-21	-2	-20	62	-82	-21
	1653	2019-01-22 08:56:10.21	-846	1467	-1187	-4	-17	-4	-151	91	-242	30
	1654	2019-01-22 08:56:10.22	-844	1469	-1190	-10	-8	-7	0	63	-63	-31
	1655	2019-01-22 08:56:10.23	-836	1472	-1198	-10	-5	-8	-144	85	-229	29
	1656	2019-01-22 08:56:10.24	-840	1480	-1195	-11	-5	-14	4	57	-53	-30
	1657	2019-01-22 08:56:10.25	-837	1478	-1195	-12	-6	-18	-124	98	-222	13
	1658	2019-01-22 08:56:10.26	-843	1471	-1189	-9	-6	-21	41	54	-13	-47
	1659	2019-01-22 08:56:10.27	-847	1470	-1197	-7	-7	-26	-164	81	-245	41
	1660	2019-01-22 08:56:10.28	-850	1461	-1187	-5	-7	-24	-77	20	-97	28
	1661	2019-01-22 08:56:10.29	-855	1457	-1186	-3	-9	-22	-218	23	-241	97
	1662	2019-01-22 08:56:10.30	-848	1458	-1195	-4	-10	-17	-36	-83	47	59
	1663	2019-01-22 08:56:10.31	-850	1456	-1186	-6	-12	-11	-227	-72	-155	149
	1664	2019-01-22 08:56:10.32	-851	1463	-1192	-6	-15	-3	-138	-129	-9	133
	1665	2019-01-22 08:56:10.33	-843	1460	-1192	-6	-16	1	-278	-98	-180	188
	1666	2019-01-22 08:56:10.34	-845	1466	-1192	-5	-18	5	-110	-168	58	139
	1667	2019-01-22 08:56:10.35	-846	1464	-1192	-5	-19	6	-279	-123	-156	201
	1668	2019-01-22 08:56:10.36	-839	1470	-1194	-2	-24	5	-168	-172	4	170
	1669	2019-01-22 08:56:10.37	-838	1476	-1180	-3	-26	4	-339	-133	-206	236
	1670	2019-01-22 08:56:10.38	-842	1474	-1183	-2	-24	1	-208	-214	6	211
	1671	2019-01-22 08:56:10.39	-852	1473	-1189	4	-20	-1	-382	-169	-213	275
	1672	2019-01-22 08:56:10.40	-848	1472	-1178	6	-20	-1	-278	-220	-58	249
	1673	2019-01-22 08:56:10.41	-845	1466	-1180	8	-21	-2	-435	-170	-265	302
	1674	2019-01-22 08:56:10.42	-842	1461	-1180	9	-16	0	-263	-256	-7	259
	1675	2019-01-22 08:56:10.43	-842	1459	-1183	10	-17	2	-409	-232	-177	320
	1676	2019-01-22 08:56:10.44	-853	1458	-1177	7	-18	4	-264	-308	44	286
	1677	2019-01-22 08:56:10.45	-843	1461	-1190	6	-18	6	-429	-240	-189	334
	1678	2019-01-22 08:56:10.46	-852	1459	-1191	4	-19	8	-293	-297	4	295
	1679	2019-01-22 08:56:10.47	-844	1455	-1183	5	-21	8	-447	-244	-203	345
	1680	2019-01-22 08:56:10.48	-837	1461	-1196	5	-23	6	-304	-327	23	315
	1681	2019-01-22 08:56:10.49	-838	1458	-1186	4	-26	3	-446	-263	-183	354
	1682	2019-01-22 08:56:10.50	-838	1459	-1182	2	-26	4	-279	-340	61	309
	1683	2019-01-22 08:56:10.51	-833	1465	-1179	-2	-22	4	-438	-268	-170	353
	1684	2019-01-22 08:56:10.52	-845	1467	-1181	-5	-17	2	-276	-333	57	304
	1685	2019-01-22 08:56:10.53	-844	1465	-1192	-10	-16	0	-415	-263	-152	339
	1686	2019-01-22 08:56:10.54	-851	1468	-1195	-11	-15	4	-258	-321	63	289
	1687	2019-01-22 08:56:10.55	-842	1473	-1190	-16	-14	0	-419	-239	-180	329
	1688	2019-01-22 08:56:10.56	-837	1467	-1178	-14	-16	0	-247	-325	78	286
	1689	2019-01-22 08:56:10.57	-838	1466	-1182	-12	-14	1	-381	-284	-97	332
	1690	2019-01-22 08:56:10.58	-835	1461	-1177	-8	-13	3	-192	-368	176	280
	1691	2019-01-22 08:56:10.59	-850	1466	-1183	-7	-13	7	-323	-289	-34	306
	1692	2019-01-22 08:56:10.60	-847	1462	-1188	-4	-12	9	-132	-348	216	240
	1693	2019-01-22 08:56:10.61	-843	1465	-1184	-2	-9	11	-280	-273	-7	276
	1694	2019-01-22 08:56:10.62	-849	1468	-1182	-4	-10	15	-110	-354	244	232
	1695	2019-01-22 08:56:10.63	-838	1469	-1181	-6	-7	14	-265	-286	21	275
	1696	2019-01-22 08:56:10.64	-840	1476	-1171	-5	-3	14	-91	-353	262	222
	1697	2019-01-22 08:56:10.65	-834	1478	-1178	-3	2	10	-243	-272	29	257
	1698	2019-01-22 08:56:10.66	-837	1473	-1182	1	9	4	-42	-373	331	207
	1699	2019-01-22 08:56:10.67	-840	1474	-1190	2	9	-3	-203	-297	94	250
	1700	2019-01-22 08:56:10.68	-836	1485	-1187	2	10	-8	-22	-343	321	182
	1701	2019-01-22 08:56:10.69	-847	1473	-1188	-2	9	-10	-167	-239	72	203
	1702	2019-01-22 08:56:10.70	-832	1466	-1195	-5	7	-13	18	-294	312	138
	1703	2019-01-22 08:56:10.71	-840	1469	-1191	-10	6	-15	-146	-194	48	170
	1704	2019-01-22 08:56:10.72	-835	1465	-1196	-8	5	-14	11	-249	260	119
	1705	2019-01-22 08:56:10.73	-842	1469	-1188	-9	3	-14	-168	-152	-16	160
	1706	2019-01-22 08:56:10.74	-839	1461	-1191	-10	6	-13	4	-215	219	105
	1707	2019-01-22 08:56:10.75	-846	1459	-1185	-13	5	-13	-142	-122	-20	132
	1708	2019-01-22 08:56:10.76	-844	1462	-1182	-11	7	-12	26	-190	216	82
	1709	2019-01-22 08:56:10.77	-834	1471	-1184	-10	6	-10	-143	-87	-56	115
	1710	2019-01-22 08:56:10.78	-844	1463	-1177	-11	9	-10	7	-152	159	72
	1711	2019-01-22 08:56:10.79	-836	1468	-1185	-15	11	-12	-166	-50	-116	108
	1712	2019-01-22 08:56:10.80	-835	1475	-1184	-18	9	-14	-22	-116	94	69
	1713	2019-01-22 08:56:10.81	-843	1478	-1179	-21	10	-15	-211	-9	-202	110
	1714	2019-01-22 08:56:10.82	-836	1471	-1183	-23	12	-18	-121	-73	-48	97
	1715	2019-01-22 08:56:10.83	-837	1461	-1192	-22	10	-14	-316	39	-355	138
	1716	2019-01-22 08:56:10.84	-839	1462	-1184	-19	8	-14	-219	-38	-181	128
	1717	2019-01-22 08:56:10.85	-838	1462	-1183	-17	8	-12	-373	59	-432	157
	1718	2019-01-22 08:56:10.86	-840	1459	-1193	-15	4	-7	-272	-7	-265	139
	1719	2019-01-22 08:56:10.87	-843	1469	-1187	-17	2	-6	-447	94	-541	176
	1720	2019-01-22 08:56:10.88	-842	1467	-1188	-16	-2	-3	-360	32	-392	164
	1721	2019-01-22 08:56:10.89	-846	1481	-1178	-16	-3	1	-466	140	-606	163
	1722	2019-01-22 08:56:10.90	-837	1480	-1178	-17	0	2	-282	61	-343	110
	1723	2019-01-22 08:56:10.91	-848	1476	-1179	-16	1	1	-353	129	-482	112
	1724	2019-01-22 08:56:10.92	-838	1476	-1178	-12	4	0	-221	29	-250	96
	1725	2019-01-22 08:56:10.93	-833	1477	-1158	-10	8	-1	-339	138	-477	100
	1726	2019-01-22 08:56:10.94	-836	1469	-1166	-10	22	0	-223	85	-308	69
	1727	2019-01-22 08:56:10.95	-843	1464	-1186	-11	29	3	-354	199	-553	77
	1728	2019-01-22 08:56:10.96	-841	1475	-1193	-6	18	6	-265	165	-430	50
	1729	2019-01-22 08:56:10.97	-836	1479	-1187	-9	13	5	-398	318	-716	40
	1730	2019-01-22 08:56:10.98	-838	1480	-1193	-11	11	1	-294	319	-613	-12
	1731	2019-01-22 08:56:10.99	-846	1480	-1189	-12	4	-2	-370	446	-816	-38
	1732	2019-01-22 08:56:11.00	-834	1473	-1195	-14	0	-7	-226	385	-611	-79
	1733	2019-01-22 08:56:11.01	-840	1476	-1191	-14	-2	-12	-287	497	-784	-105
	1734	2019-01-22 08:56:11.02	-839	1474	-1182	-15	-7	-14	-149	432	-581	-141
	1735	2019-01-22 08:56:11.03	-837	1476	-1180	-17	-7	-15	-195	528	-723	-166
	1736	2019-01-22 08:56:11.04	-839	1472	-1174	-21	-6	-16	-75	427	-502	-176
	1737	2019-01-22 08:56:11.05	-847	1474	-1173	-24	1	-19	-160	510	-670	-175
	1738	2019-01-22 08:56:11.06	-847	1469	-1177	-22	3	-20	-74	422	-496	-174
	1739	2019-01-22 08:56:11.07	-840	1474	-1173	-19	4	-17	-125	481	-606	-178
	1740	2019-01-22 08:56:11.08	-842	1479	-1186	-15	2	-14	-8	344	-352	-168
	1741	2019-01-22 08:56:11.09	-854	1491	-1182	-13	2	-14	-57	395	-452	-169
	1742	2019-01-22 08:56:11.10	-848	1480	-1173	-10	4	-11	41	247	-206	-144
	1743	2019-01-22 08:56:11.11	-844	1480	-1172	-5	6	-10	-8	213	-221	-102
	1744	2019-01-22 08:56:11.12	-850	1483	-1172	-3	5	-10	81	22	59	-51
	1745	2019-01-22 08:56:11.13	-846	1475	-1178	0	5	-7	46	-57	103	5
	1746	2019-01-22 08:56:11.14	-836	1482	-1174	8	5	-6	78	-286	364	104
	1747	2019-01-22 08:56:11.15	-850	1478	-1184	15	8	-4	-61	-306	245	183
	1748	2019-01-22 08:56:11.16	-837	1480	-1179	22	9	0	-69	-354	285	211
	1749	2019-01-22 08:56:11.17	-844	1487	-1178	27	10	-1	-99	-239	140	169
	1750	2019-01-22 08:56:11.18	-839	1489	-1178	27	13	-1	-14	-262	248	138
	1751	2019-01-22 08:56:11.19	-845	1494	-1187	25	18	-5	-35	-158	123	96
	1752	2019-01-22 08:56:11.20	-846	1504	-1186	21	18	-5	32	-180	212	74
	1753	2019-01-22 08:56:11.21	-839	1493	-1196	18	17	-7	17	-77	94	30
	1754	2019-01-22 08:56:11.22	-834	1488	-1191	19	14	-9	57	-109	166	26
	1755	2019-01-22 08:56:11.23	-829	1479	-1184	23	11	-9	16	-9	25	-3
	1756	2019-01-22 08:56:11.24	-840	1471	-1179	27	12	-6	48	-43	91	-2
	1757	2019-01-22 08:56:11.25	-841	1471	-1183	31	10	-4	36	42	-6	-39
	1758	2019-01-22 08:56:11.26	-838	1468	-1184	33	11	0	65	-9	74	-28
	1759	2019-01-22 08:56:11.27	-839	1466	-1185	34	10	3	61	65	-4	-63
	1760	2019-01-22 08:56:11.28	-836	1472	-1179	33	10	4	64	16	48	-40
	1761	2019-01-22 08:56:11.29	-829	1472	-1179	32	11	6	35	95	-60	-65
	1762	2019-01-22 08:56:11.30	-830	1478	-1179	28	13	4	28	56	-28	-42
	1763	2019-01-22 08:56:11.31	-835	1473	-1185	25	13	2	23	123	-100	-73
	1764	2019-01-22 08:56:11.32	-829	1468	-1193	29	12	-3	25	72	-47	-48
	1765	2019-01-22 08:56:11.33	-821	1468	-1195	28	10	-7	16	125	-109	-70
	1766	2019-01-22 08:56:11.34	-830	1461	-1193	29	11	-9	8	75	-67	-41
	1767	2019-01-22 08:56:11.35	-829	1469	-1189	29	10	-10	30	121	-91	-75
	1768	2019-01-22 08:56:11.36	-837	1465	-1188	27	9	-7	28	75	-47	-51
	1769	2019-01-22 08:56:11.37	-824	1457	-1195	27	10	-9	45	121	-76	-83
	1770	2019-01-22 08:56:11.38	-826	1470	-1195	24	10	-8	23	71	-48	-47
	1771	2019-01-22 08:56:11.39	-832	1463	-1202	21	7	-4	56	105	-49	-80
	1772	2019-01-22 08:56:11.40	-821	1467	-1196	18	4	-4	40	65	-25	-52
	1773	2019-01-22 08:56:11.41	-832	1459	-1188	18	7	1	79	97	-18	-88
	1774	2019-01-22 08:56:11.42	-837	1472	-1193	22	9	2	49	44	5	-46
	1775	2019-01-22 08:56:11.43	-840	1469	-1181	26	10	1	84	64	20	-74
	1776	2019-01-22 08:56:11.44	-844	1472	-1192	36	13	2	43	22	21	-32
	1777	2019-01-22 08:56:11.45	-847	1477	-1187	49	13	3	69	45	24	-57
	1778	2019-01-22 08:56:11.46	-840	1469	-1182	56	19	3	2	11	-9	-6
	1779	2019-01-22 08:56:11.47	-844	1469	-1190	63	30	3	56	36	20	-46
	1780	2019-01-22 08:56:11.48	-839	1470	-1195	62	35	3	2	10	-8	-6
	1781	2019-01-22 08:56:11.49	-843	1469	-1192	67	45	2	62	36	26	-49
	1782	2019-01-22 08:56:11.50	-844	1474	-1206	76	50	4	1	7	-6	-4
	1783	2019-01-22 08:56:11.51	-850	1465	-1207	80	53	5	62	31	31	-46
	1784	2019-01-22 08:56:11.52	-850	1467	-1212	86	54	9	-7	10	-17	-1
	1785	2019-01-22 08:56:11.53	-853	1445	-1197	91	56	19	76	14	62	-45
	1786	2019-01-22 08:56:11.54	-835	1456	-1191	106	63	30	3	-15	18	6
	1787	2019-01-22 08:56:11.55	-857	1456	-1179	128	76	36	67	-6	73	-30
	1788	2019-01-22 08:56:11.56	-850	1447	-1181	150	95	50	-28	-16	-12	22
	1789	2019-01-22 08:56:11.57	-847	1453	-1167	174	114	66	51	4	47	-27
	1790	2019-01-22 08:56:11.58	-848	1448	-1158	199	150	81	-45	-2	-43	23
	1791	2019-01-22 08:56:11.59	-842	1443	-1181	224	186	99	-6	20	-26	-7
	1792	2019-01-22 08:56:11.60	-843	1440	-1199	241	205	115	-82	12	-94	35
	1793	2019-01-22 08:56:11.61	-821	1437	-1208	267	216	133	58	4	54	-31
	1794	2019-01-22 08:56:11.62	-820	1445	-1221	284	228	144	-12	-7	-5	9
	1795	2019-01-22 08:56:11.63	-804	1445	-1248	298	237	150	86	-5	91	-40
	1796	2019-01-22 08:56:11.64	-790	1453	-1250	306	239	153	-25	2	-27	11
	1797	2019-01-22 08:56:11.65	-782	1448	-1256	315	239	153	70	0	70	-35
	1798	2019-01-22 08:56:11.66	-779	1442	-1252	321	242	153	-22	9	-31	6
	1799	2019-01-22 08:56:11.67	-760	1436	-1275	331	248	150	93	0	93	-46
	1800	2019-01-22 08:56:11.68	-757	1426	-1278	335	253	148	-23	11	-34	6
	1801	2019-01-22 08:56:11.69	-756	1424	-1291	339	253	148	88	10	78	-49
	1802	2019-01-22 08:56:11.70	-747	1415	-1296	338	256	144	-24	23	-47	0
	1803	2019-01-22 08:56:11.71	-740	1407	-1309	340	255	142	108	3	105	-55
	1804	2019-01-22 08:56:11.72	-731	1414	-1330	338	252	137	-17	13	-30	2
	1805	2019-01-22 08:56:11.73	-735	1404	-1339	326	242	132	109	0	109	-54
	1806	2019-01-22 08:56:11.74	-702	1400	-1344	314	230	132	-30	14	-44	8
	1807	2019-01-22 08:56:11.75	-707	1391	-1334	302	222	130	100	0	100	-50
	1808	2019-01-22 08:56:11.76	-712	1385	-1336	292	220	131	-63	18	-81	22
	1809	2019-01-22 08:56:11.77	-698	1380	-1353	285	218	133	52	5	47	-28
	1810	2019-01-22 08:56:11.78	-696	1379	-1359	278	213	134	-84	29	-113	27
	1811	2019-01-22 08:56:11.79	-690	1369	-1372	271	207	135	83	1	82	-42
	1812	2019-01-22 08:56:11.80	-690	1368	-1376	264	197	136	-49	34	-83	7
	1813	2019-01-22 08:56:11.81	-687	1371	-1393	256	188	138	93	4	89	-48
	1814	2019-01-22 08:56:11.82	-665	1371	-1388	244	178	137	-77	28	-105	24
	1815	2019-01-22 08:56:11.83	-668	1374	-1397	229	170	136	55	-6	61	-24
	1816	2019-01-22 08:56:11.84	-662	1369	-1403	209	161	132	-112	34	-146	39
	1817	2019-01-22 08:56:11.85	-658	1354	-1402	190	154	127	44	1	43	-22
	1818	2019-01-22 08:56:11.86	-643	1356	-1416	172	141	124	-108	34	-142	37
	1819	2019-01-22 08:56:11.87	-651	1356	-1419	157	128	121	58	-4	62	-27
	1820	2019-01-22 08:56:11.88	-642	1365	-1426	145	117	114	-88	42	-130	23
	1821	2019-01-22 08:56:11.89	-641	1360	-1425	129	106	108	99	-4	103	-47
	1822	2019-01-22 08:56:11.90	-632	1361	-1432	115	95	101	-69	38	-107	15
	1823	2019-01-22 08:56:11.91	-639	1360	-1420	101	83	94	92	-11	103	-40
	1824	2019-01-22 08:56:11.92	-632	1355	-1433	87	77	88	-80	24	-104	28
	1825	2019-01-22 08:56:11.93	-632	1354	-1432	74	65	83	97	-32	129	-32
	1826	2019-01-22 08:56:11.94	-630	1355	-1424	63	57	76	-64	20	-84	22
	1827	2019-01-22 08:56:11.95	-632	1347	-1426	57	51	73	109	-21	130	-44
	1828	2019-01-22 08:56:11.96	-620	1334	-1426	57	45	71	-74	37	-111	18
	1829	2019-01-22 08:56:11.97	-630	1333	-1426	60	42	75	101	-20	121	-40
	1830	2019-01-22 08:56:11.98	-629	1326	-1421	59	43	77	-76	34	-110	21
	1831	2019-01-22 08:56:11.99	-627	1331	-1425	61	41	85	99	-20	119	-39
	1832	2019-01-22 08:56:12.00	-618	1343	-1429	56	43	87	-73	30	-103	21
	1833	2019-01-22 08:56:12.01	-616	1345	-1430	51	40	86	114	-28	142	-43
	1834	2019-01-22 08:56:12.02	-605	1348	-1424	44	43	84	-51	36	-87	7
	1835	2019-01-22 08:56:12.03	-610	1346	-1419	40	44	85	127	-28	155	-49
	1836	2019-01-22 08:56:12.04	-597	1347	-1435	36	44	82	-75	26	-101	24
	1837	2019-01-22 08:56:12.05	-600	1353	-1431	35	41	78	84	-45	129	-19
	1838	2019-01-22 08:56:12.06	-596	1338	-1430	33	36	73	-111	19	-130	46
	1839	2019-01-22 08:56:12.07	-603	1343	-1421	33	33	71	78	-40	118	-19
	1840	2019-01-22 08:56:12.08	-601	1334	-1435	33	31	68	-103	26	-129	38
	1841	2019-01-22 08:56:12.09	-591	1347	-1438	34	26	66	84	-37	121	-23
	1842	2019-01-22 08:56:12.10	-594	1349	-1441	31	22	64	-100	30	-130	35
	1843	2019-01-22 08:56:12.11	-588	1356	-1437	26	19	57	82	-41	123	-20
	1844	2019-01-22 08:56:12.12	-595	1362	-1448	17	17	49	-104	31	-135	36
	1845	2019-01-22 08:56:12.13	-589	1366	-1446	6	15	36	78	-33	111	-22
	1846	2019-01-22 08:56:12.14	-591	1357	-1432	-4	12	25	-97	42	-139	27
	1847	2019-01-22 08:56:12.15	-590	1371	-1442	-11	10	15	76	-30	106	-23
	1848	2019-01-22 08:56:12.16	-596	1379	-1440	-16	7	3	-108	45	-153	31
	1849	2019-01-22 08:56:12.17	-594	1376	-1436	-20	3	-11	80	-31	111	-24
	1850	2019-01-22 08:56:12.18	-601	1366	-1432	-26	3	-19	-84	51	-135	16
	1851	2019-01-22 08:56:12.19	-592	1364	-1426	-27	0	-30	105	-23	128	-41
	1852	2019-01-22 08:56:12.20	-600	1357	-1418	-27	-1	-34	-36	20	-56	8
	1853	2019-01-22 08:56:12.21	-605	1357	-1425	-28	-1	-35	126	-79	205	-23
	1854	2019-01-22 08:56:12.22	-597	1349	-1418	-28	2	-36	-80	17	-97	31
	1855	2019-01-22 08:56:12.23	-601	1351	-1420	-26	5	-33	93	-52	145	-20
	1856	2019-01-22 08:56:12.24	-614	1356	-1426	-25	7	-32	-89	25	-114	32
	1857	2019-01-22 08:56:12.25	-614	1349	-1422	-23	9	-24	90	-65	155	-12
	1858	2019-01-22 08:56:12.26	-615	1352	-1425	-23	6	-19	-79	17	-96	31
	1859	2019-01-22 08:56:12.27	-611	1360	-1422	-22	4	-14	103	-59	162	-22
	1860	2019-01-22 08:56:12.28	-610	1361	-1425	-24	4	-13	-73	32	-105	20
	1861	2019-01-22 08:56:12.29	-603	1364	-1416	-23	6	-12	93	-46	139	-23
	1862	2019-01-22 08:56:12.30	-602	1362	-1423	-22	6	-14	-85	46	-131	19
	1863	2019-01-22 08:56:12.31	-599	1368	-1429	-21	7	-12	84	-39	123	-22
	1864	2019-01-22 08:56:12.32	-601	1367	-1422	-20	5	-14	-72	45	-117	13
	1865	2019-01-22 08:56:12.33	-606	1366	-1425	-19	4	-13	98	-43	141	-27
	1866	2019-01-22 08:56:12.34	-602	1363	-1422	-22	-1	-15	-73	45	-118	14
	1867	2019-01-22 08:56:12.35	-603	1369	-1424	-23	-4	-14	81	-42	123	-19
	1868	2019-01-22 08:56:12.36	-598	1379	-1419	-21	-5	-13	-92	42	-134	25
	1869	2019-01-22 08:56:12.37	-602	1361	-1412	-19	-8	-15	63	-49	112	-7
	1870	2019-01-22 08:56:12.38	-600	1361	-1430	-12	-11	-15	-90	34	-124	28
	1871	2019-01-22 08:56:12.39	-606	1360	-1425	-9	-20	-12	76	-50	126	-13
	1872	2019-01-22 08:56:12.40	-598	1355	-1413	-9	-23	-11	-74	43	-117	15
	1873	2019-01-22 08:56:12.41	-607	1355	-1412	-6	-22	-6	65	-37	102	-14
	1874	2019-01-22 08:56:12.42	-607	1354	-1413	-7	-18	-8	-88	54	-142	17
	1875	2019-01-22 08:56:12.43	-615	1356	-1409	-9	-11	-7	61	-40	101	-10
	1876	2019-01-22 08:56:12.44	-614	1355	-1419	-12	-9	-9	-82	48	-130	17
	1877	2019-01-22 08:56:12.45	-617	1357	-1435	-14	-14	-9	56	-34	90	-11
	1878	2019-01-22 08:56:12.46	-623	1359	-1422	-13	-17	-11	-85	64	-149	10
	1879	2019-01-22 08:56:12.47	-619	1362	-1426	-17	-22	-13	44	-18	62	-13
	1880	2019-01-22 08:56:12.48	-620	1368	-1419	-19	-23	-16	-83	79	-162	2
	1881	2019-01-22 08:56:12.49	-624	1357	-1419	-24	-20	-17	52	-6	58	-23
	1882	2019-01-22 08:56:12.50	-613	1364	-1414	-28	-22	-20	-75	88	-163	-6
	1883	2019-01-22 08:56:12.51	-629	1361	-1407	-30	-20	-18	43	-2	45	-20
	1884	2019-01-22 08:56:12.52	-621	1357	-1419	-28	-17	-19	-93	89	-182	2
	1885	2019-01-22 08:56:12.53	-617	1360	-1407	-28	-18	-18	17	11	6	-14
	1886	2019-01-22 08:56:12.54	-615	1361	-1412	-27	-14	-17	-106	112	-218	-3
	1887	2019-01-22 08:56:12.55	-614	1356	-1406	-25	-12	-16	14	38	-24	-26
	1888	2019-01-22 08:56:12.56	-617	1363	-1414	-21	-8	-14	-100	124	-224	-12
	1889	2019-01-22 08:56:12.57	-615	1358	-1413	-23	-8	-12	10	34	-24	-22
	1890	2019-01-22 08:56:12.58	-617	1358	-1418	-25	-6	-9	-101	111	-212	-5
	1891	2019-01-22 08:56:12.59	-617	1354	-1417	-28	-5	-6	3	20	-17	-11
	1892	2019-01-22 08:56:12.60	-620	1356	-1413	-26	-4	-6	-91	97	-188	-3
	1893	2019-01-22 08:56:12.61	-624	1369	-1413	-21	-2	-3	20	19	1	-19
	1894	2019-01-22 08:56:12.62	-620	1362	-1414	-18	-4	-5	-57	106	-163	-24
	1895	2019-01-22 08:56:12.63	-619	1367	-1415	-17	-1	-4	48	21	27	-34
	1896	2019-01-22 08:56:12.64	-620	1366	-1413	-16	-2	-4	-43	93	-136	-25
	1897	2019-01-22 08:56:12.65	-622	1357	-1410	-17	-2	-6	35	9	26	-22
	1898	2019-01-22 08:56:12.66	-624	1357	-1410	-20	-2	-3	-55	79	-134	-12
	1899	2019-01-22 08:56:12.67	-610	1365	-1405	-24	0	-5	24	-3	27	-10
	1900	2019-01-22 08:56:12.68	-612	1367	-1402	-22	1	-4	-47	73	-120	-13
	1901	2019-01-22 08:56:12.69	-615	1369	-1410	-24	5	-6	40	2	38	-21
	1902	2019-01-22 08:56:12.70	-620	1376	-1410	-21	5	-8	-17	70	-87	-26
	1903	2019-01-22 08:56:12.71	-609	1382	-1412	-24	3	-10	57	-13	70	-22
	1904	2019-01-22 08:56:12.72	-608	1375	-1417	-24	1	-11	-10	55	-65	-22
	1905	2019-01-22 08:56:12.73	-610	1376	-1413	-20	3	-17	36	-18	54	-9
	1906	2019-01-22 08:56:12.74	-606	1376	-1406	-16	3	-17	-37	46	-83	-4
	1907	2019-01-22 08:56:12.75	-616	1365	-1423	-12	1	-16	6	-29	35	11
	1908	2019-01-22 08:56:12.76	-610	1371	-1414	-10	1	-14	-60	36	-96	12
	1909	2019-01-22 08:56:12.77	-615	1364	-1414	-11	-3	-14	-13	-20	7	16
	1910	2019-01-22 08:56:12.78	-602	1364	-1408	-12	1	-13	-50	51	-101	0
	1911	2019-01-22 08:56:12.79	-612	1363	-1403	-8	1	-13	-1	-17	16	9
	1912	2019-01-22 08:56:12.80	-605	1363	-1410	-5	4	-11	-34	43	-77	-4
	1913	2019-01-22 08:56:12.81	-614	1360	-1415	1	7	-10	9	-20	29	5
	1914	2019-01-22 08:56:12.82	-611	1368	-1420	3	1	-11	-6	41	-47	-17
	1915	2019-01-22 08:56:12.83	-611	1361	-1413	2	-1	-10	32	-18	50	-7
	1916	2019-01-22 08:56:12.84	-611	1367	-1420	1	-3	-10	12	36	-24	-24
	1917	2019-01-22 08:56:12.85	-611	1359	-1409	-1	-6	-9	32	-22	54	-5
	1918	2019-01-22 08:56:12.86	-616	1356	-1418	-2	-9	-5	1	27	-26	-14
	1919	2019-01-22 08:56:12.87	-608	1355	-1407	-1	-8	-5	6	-29	35	11
	1920	2019-01-22 08:56:12.88	-620	1358	-1408	-5	-10	-1	-14	19	-33	-2
	1921	2019-01-22 08:56:12.89	-605	1368	-1411	-10	-9	0	6	-24	30	9
	1922	2019-01-22 08:56:12.90	-604	1376	-1414	-18	-8	-3	9	23	-14	-16
	1923	2019-01-22 08:56:12.91	-622	1372	-1410	-23	-9	-6	6	-27	33	10
	1924	2019-01-22 08:56:12.92	-611	1378	-1411	-26	-8	-8	3	12	-9	-7
	1925	2019-01-22 08:56:12.93	-608	1379	-1406	-24	-7	-14	-4	-34	30	19
	1926	2019-01-22 08:56:12.94	-617	1378	-1406	-22	-4	-14	0	8	-8	-4
	1927	2019-01-22 08:56:12.95	-620	1374	-1404	-19	-6	-19	-27	-23	-4	25
	1928	2019-01-22 08:56:12.96	-610	1370	-1405	-19	-4	-20	-13	26	-39	-6
	1929	2019-01-22 08:56:12.97	-609	1372	-1408	-19	-5	-20	-42	-5	-37	23
	1930	2019-01-22 08:56:12.98	-618	1369	-1406	-19	-3	-19	-11	52	-63	-20
	1931	2019-01-22 08:56:12.99	-605	1373	-1410	-24	-3	-17	-39	20	-59	9
	1932	2019-01-22 08:56:13.00	-603	1373	-1405	-26	-5	-17	-20	53	-73	-16
	1933	2019-01-22 08:56:13.01	-611	1379	-1412	-27	-7	-17	-64	12	-76	26
	1934	2019-01-22 08:56:13.02	-611	1369	-1412	-25	-8	-17	-21	41	-62	-10
	1935	2019-01-22 08:56:13.03	-613	1370	-1411	-21	-9	-16	-61	13	-74	24
	1936	2019-01-22 08:56:13.04	-615	1366	-1415	-18	-13	-12	-16	48	-64	-16
	1937	2019-01-22 08:56:13.05	-619	1369	-1410	-15	-16	-10	-66	26	-92	20
	1938	2019-01-22 08:56:13.06	-615	1361	-1409	-12	-18	-6	-11	58	-69	-23
	1939	2019-01-22 08:56:13.07	-605	1370	-1401	-18	-12	-4	-63	35	-98	14
	1940	2019-01-22 08:56:13.08	-611	1380	-1410	-23	-12	-5	-5	49	-54	-22
	1941	2019-01-22 08:56:13.09	-614	1374	-1414	-25	-10	-9	-70	19	-89	25
	1942	2019-01-22 08:56:13.10	-620	1382	-1410	-26	-12	-10	5	30	-25	-17
	1943	2019-01-22 08:56:13.11	-611	1386	-1420	-29	-16	-17	-57	11	-68	23
	1944	2019-01-22 08:56:13.12	-620	1383	-1413	-36	-20	-20	10	30	-20	-20
	1945	2019-01-22 08:56:13.13	-622	1388	-1406	-44	-25	-25	-69	18	-87	25
	1946	2019-01-22 08:56:13.14	-620	1384	-1396	-49	-26	-30	10	26	-16	-18
	1947	2019-01-22 08:56:13.15	-620	1387	-1392	-50	-27	-35	-76	14	-90	31
	1948	2019-01-22 08:56:13.16	-626	1379	-1386	-54	-23	-36	11	20	-9	-15
	1949	2019-01-22 08:56:13.17	-628	1376	-1392	-54	-20	-39	-72	9	-81	31
	1950	2019-01-22 08:56:13.18	-633	1376	-1396	-50	-19	-40	24	17	7	-20
	1951	2019-01-22 08:56:13.19	-628	1377	-1392	-47	-17	-35	-73	19	-92	27
	1952	2019-01-22 08:56:13.20	-619	1385	-1391	-46	-16	-35	28	23	5	-25
	1953	2019-01-22 08:56:13.21	-624	1380	-1389	-47	-17	-33	-68	17	-85	25
	1954	2019-01-22 08:56:13.22	-627	1378	-1391	-46	-14	-30	34	5	29	-19
	1955	2019-01-22 08:56:13.23	-632	1385	-1387	-46	-15	-29	-76	3	-79	36
	1956	2019-01-22 08:56:13.24	-633	1377	-1388	-42	-17	-27	36	2	34	-19
	1957	2019-01-22 08:56:13.25	-632	1376	-1395	-29	-14	-27	-71	18	-89	26
	1958	2019-01-22 08:56:13.26	-630	1381	-1394	-20	-15	-21	52	18	34	-35
	1959	2019-01-22 08:56:13.27	-634	1380	-1393	-17	-15	-18	-64	23	-87	20
	1960	2019-01-22 08:56:13.28	-631	1378	-1391	-13	-16	-14	63	4	59	-33
	1961	2019-01-22 08:56:13.29	-633	1386	-1398	-11	-18	-10	-73	5	-78	34
	1962	2019-01-22 08:56:13.30	-624	1384	-1387	-13	-22	-6	56	6	50	-31
	1963	2019-01-22 08:56:13.31	-636	1394	-1394	-10	-20	-7	-77	34	-111	21
	1964	2019-01-22 08:56:13.32	-630	1397	-1389	-11	-24	-6	49	26	23	-37
	1965	2019-01-22 08:56:13.33	-633	1388	-1383	-8	-23	-5	-86	36	-122	25
	1966	2019-01-22 08:56:13.34	-638	1383	-1390	-3	-24	-4	45	13	32	-29
	1967	2019-01-22 08:56:13.35	-640	1376	-1387	3	-24	-3	-100	39	-139	30
	1968	2019-01-22 08:56:13.36	-637	1380	-1382	4	-24	-2	39	21	18	-30
	1969	2019-01-22 08:56:13.37	-629	1387	-1376	1	-21	-3	-112	48	-160	32
	1970	2019-01-22 08:56:13.38	-631	1383	-1376	1	-12	-4	20	18	2	-19
	1971	2019-01-22 08:56:13.39	-641	1388	-1390	0	-7	-5	-124	45	-169	39
	1972	2019-01-22 08:56:13.40	-631	1391	-1389	5	-6	-10	20	6	14	-13
	1973	2019-01-22 08:56:13.41	-644	1384	-1390	9	-6	-10	-129	32	-161	48
	1974	2019-01-22 08:56:13.42	-635	1389	-1397	10	-7	-11	16	-6	22	-5
	1975	2019-01-22 08:56:13.43	-636	1386	-1395	9	-6	-13	-139	34	-173	52
	1976	2019-01-22 08:56:13.44	-639	1382	-1394	4	-8	-15	17	0	17	-8
	1977	2019-01-22 08:56:13.45	-635	1375	-1394	3	-9	-13	-122	39	-161	41
	1978	2019-01-22 08:56:13.46	-633	1375	-1394	-2	-9	-13	49	-2	51	-23
	1979	2019-01-22 08:56:13.47	-629	1379	-1382	-3	-10	-10	-96	32	-128	32
	1980	2019-01-22 08:56:13.48	-628	1378	-1387	-5	-8	-12	59	-22	81	-18
	1981	2019-01-22 08:56:13.49	-622	1377	-1385	-3	-6	-12	-107	17	-124	45
	1982	2019-01-22 08:56:13.50	-627	1385	-1383	-2	-7	-11	65	-39	104	-13
	1983	2019-01-22 08:56:13.51	-629	1375	-1389	-3	-5	-10	-85	-4	-81	44
	1984	2019-01-22 08:56:13.52	-635	1383	-1391	-6	-7	-11	87	-53	140	-17
	1985	2019-01-22 08:56:13.53	-631	1380	-1394	-6	-4	-9	-83	11	-94	36
	1986	2019-01-22 08:56:13.54	-629	1381	-1395	-9	-8	-10	42	-14	56	-14
	1987	2019-01-22 08:56:13.55	-636	1371	-1398	-3	-7	-10	-125	47	-172	39
	1988	2019-01-22 08:56:13.56	-628	1380	-1389	0	-9	-12	45	-24	69	-10
	1989	2019-01-22 08:56:13.57	-635	1379	-1393	2	-8	-14	-115	15	-130	50
	1990	2019-01-22 08:56:13.58	-633	1380	-1392	1	-7	-15	59	-45	104	-7
	1991	2019-01-22 08:56:13.59	-641	1378	-1396	0	-6	-13	-102	16	-118	43
	1992	2019-01-22 08:56:13.60	-635	1378	-1394	-3	-6	-13	68	-40	108	-14
	1993	2019-01-22 08:56:13.61	-629	1372	-1396	-8	-5	-15	-104	26	-130	39
	1994	2019-01-22 08:56:13.62	-631	1368	-1388	-10	-10	-11	68	-29	97	-19
[truncated: 4,179 more rows]
