# Supplementary material for: Evaluating the stress-response of dental students to the dental school environment
Source: PeerJ. 2020 May 6;8:e8981. doi: 10.7717/peerj.8981 (PMC7210805; doi:10.7717/peerj.8981)
Supplement: Supplemental Information 1 [file peerj-08-8981-s001.zip › 3-0-V.csv]

// Data mode : Full
// Data quality : High
// Acceleration sensor's range : 16g
// Gyroscope sensor's range : 2000dps
//
//ARTIFACT	NUM	DATE	ACC_X	ACC_Y	ACC_Z	GYRO_X	GYRO_Y	GYRO_Z	EOG_L	EOG_R	EOG_H	EOG_V
	1	2019-01-09 12:38:31.33	-1020	-91	-1177	-225	657	-3413	-450	-957	507	703
	2	2019-01-09 12:38:31.34	-993	-246	-1072	-197	705	-3100	-736	-1196	460	966
	3	2019-01-09 12:38:31.35	-953	-263	-877	-128	742	-2768	-671	-1259	588	965
	4	2019-01-09 12:38:31.36	-957	-235	-932	-29	754	-2482	-730	-1193	463	961
	5	2019-01-09 12:38:31.37	-977	-232	-1090	10	755	-2222	-671	-1001	330	836
	6	2019-01-09 12:38:31.38	-996	-254	-1262	-8	736	-1974	-663	-878	215	770
	7	2019-01-09 12:38:31.39	-1014	-257	-1340	-48	668	-1719	-472	-744	272	608
	8	2019-01-09 12:38:31.40	-991	-187	-1202	-64	562	-1454	-222	-599	377	410
	9	2019-01-09 12:38:31.41	-918	43	-994	-70	486	-1241	130	-378	508	124
	10	2019-01-09 12:38:31.42	-873	238	-959	-111	481	-1120	301	-120	421	-90
	11	2019-01-09 12:38:31.43	-871	335	-921	-180	546	-1066	577	328	249	-452
	12	2019-01-09 12:38:31.44	-944	327	-1027	-213	589	-1045	658	642	16	-650
	13	2019-01-09 12:38:31.45	-997	315	-1063	-216	540	-990	644	796	-152	-720
	14	2019-01-09 12:38:31.46	-1021	235	-959	-198	478	-904	808	892	-84	-850
	15	2019-01-09 12:38:31.47	-1024	187	-756	-146	472	-802	1395	1216	179	-1305
	16	2019-01-09 12:38:31.48	-1049	203	-549	-41	519	-702	1715	1425	290	-1570
	17	2019-01-09 12:38:31.49	-1074	273	-395	103	583	-637	1539	1269	270	-1404
	18	2019-01-09 12:38:31.50	-1117	334	-418	219	665	-605	739	699	40	-719
	19	2019-01-09 12:38:31.51	-1194	396	-581	254	745	-583	-223	119	-342	52
	20	2019-01-09 12:38:31.52	-1305	382	-808	248	759	-550	-1140	-574	-566	857
	21	2019-01-09 12:38:31.53	-1418	292	-958	239	707	-487	-1657	-1077	-580	1367
	22	2019-01-09 12:38:31.54	-1501	248	-979	274	641	-407	-1893	-1433	-460	1663
	23	2019-01-09 12:38:31.55	-1574	217	-1000	374	612	-320	-1961	-1612	-349	1786
	24	2019-01-09 12:38:31.56	-1607	205	-1073	471	630	-241	-1932	-1640	-292	1786
	25	2019-01-09 12:38:31.57	-1648	248	-1189	543	647	-151	-1810	-1468	-342	1639
	26	2019-01-09 12:38:31.58	-1650	334	-1395	567	645	-71	-1704	-1260	-444	1482
	27	2019-01-09 12:38:31.59	-1604	439	-1444	538	632	-12	-1520	-1045	-475	1282
	28	2019-01-09 12:38:31.60	-1593	505	-1593	476	684	16	-1331	-879	-452	1105
	29	2019-01-09 12:38:31.61	-1592	539	-1795	414	753	19	-1103	-734	-369	918
	30	2019-01-09 12:38:31.62	-1626	550	-1943	390	820	15	-936	-655	-281	795
	31	2019-01-09 12:38:31.63	-1619	524	-2031	378	875	15	-803	-588	-215	695
	32	2019-01-09 12:38:31.64	-1569	454	-2007	369	938	23	-761	-531	-230	646
	33	2019-01-09 12:38:31.65	-1446	431	-2015	402	1029	29	-801	-503	-298	652
	34	2019-01-09 12:38:31.66	-1305	481	-2141	465	1162	9	-879	-522	-357	700
	35	2019-01-09 12:38:31.67	-1159	448	-2390	514	1322	-49	-678	-425	-253	551
	36	2019-01-09 12:38:31.68	-993	407	-2653	564	1454	-108	-288	-240	-48	264
	37	2019-01-09 12:38:31.69	-857	390	-2918	652	1549	-168	664	164	500	-414
	38	2019-01-09 12:38:31.70	-711	356	-3181	678	1569	-218	1736	673	1063	-1204
	39	2019-01-09 12:38:31.71	-581	281	-3329	639	1557	-252	1782	1074	708	-1428
	40	2019-01-09 12:38:31.72	-522	114	-3474	547	1488	-238	1786	1170	616	-1478
	41	2019-01-09 12:38:31.73	-422	-25	-3239	444	1415	-146	1785	1182	603	-1483
	42	2019-01-09 12:38:31.74	-318	-13	-2984	454	1353	-60	1780	1223	557	-1501
	43	2019-01-09 12:38:31.75	-253	141	-2775	463	1311	-13	1794	1308	486	-1551
	44	2019-01-09 12:38:31.76	-196	149	-2509	403	1318	5	1794	1380	414	-1587
	45	2019-01-09 12:38:31.77	-150	112	-2185	323	1372	9	1790	1441	349	-1615
	46	2019-01-09 12:38:31.78	-56	34	-1847	325	1411	11	1785	1337	448	-1561
	47	2019-01-09 12:38:31.79	31	10	-1687	380	1416	24	1738	1138	600	-1438
	48	2019-01-09 12:38:31.80	126	-18	-1619	436	1426	37	1515	976	539	-1245
	49	2019-01-09 12:38:31.81	244	15	-1403	501	1447	25	383	158	225	-270
	50	2019-01-09 12:38:31.82	316	33	-1467	575	1471	-29	-990	-1022	32	1006
	51	2019-01-09 12:38:31.83	361	71	-1528	592	1506	-93	-1524	-1630	106	1577
	52	2019-01-09 12:38:31.84	379	-2	-1624	534	1522	-159	-1458	-1776	318	1617
	53	2019-01-09 12:38:31.85	429	-56	-1719	428	1487	-193	-960	-1560	600	1260
	54	2019-01-09 12:38:31.86	457	-112	-1734	336	1398	-191	127	-872	999	372
	55	2019-01-09 12:38:31.87	482	-121	-1727	293	1315	-180	1440	217	1223	-828
	56	2019-01-09 12:38:31.88	507	-183	-1677	295	1282	-206	1209	798	411	-1003
	57	2019-01-09 12:38:31.89	525	-205	-1675	346	1269	-227	389	640	-251	-514
	58	2019-01-09 12:38:31.90	499	-170	-1651	383	1259	-247	-61	628	-689	-283
	59	2019-01-09 12:38:31.91	500	-252	-1844	352	1179	-235	-102	611	-713	-254
	60	2019-01-09 12:38:31.92	522	-273	-2140	263	1012	-168	359	782	-423	-570
	61	2019-01-09 12:38:31.93	534	-211	-2163	243	907	-138	682	832	-150	-757
	62	2019-01-09 12:38:31.94	508	-197	-2149	264	862	-162	725	872	-147	-798
	63	2019-01-09 12:38:31.95	480	-178	-2164	250	786	-182	669	813	-144	-741
	64	2019-01-09 12:38:31.96	486	-150	-2202	181	694	-203	576	826	-250	-701
	65	2019-01-09 12:38:31.97	472	-191	-2270	93	634	-226	486	757	-271	-621
	66	2019-01-09 12:38:31.98	454	-203	-2309	48	584	-258	407	723	-316	-565
	67	2019-01-09 12:38:31.99	409	-169	-2310	48	525	-281	450	643	-193	-546
	68	2019-01-09 12:38:32.00	361	-163	-2330	45	457	-301	498	652	-154	-575
	69	2019-01-09 12:38:32.01	285	-198	-2284	29	388	-303	563	639	-76	-601
	70	2019-01-09 12:38:32.02	245	-166	-2158	36	336	-309	485	633	-148	-559
	71	2019-01-09 12:38:32.03	214	-155	-2055	46	308	-322	471	592	-121	-531
	72	2019-01-09 12:38:32.04	184	-93	-1982	14	289	-331	340	518	-178	-429
	73	2019-01-09 12:38:32.05	129	-33	-2060	-107	276	-321	263	438	-175	-350
	74	2019-01-09 12:38:32.06	154	-11	-2159	-322	176	-289	37	312	-275	-174
	75	2019-01-09 12:38:32.07	209	-55	-2096	-410	121	-272	30	278	-248	-154
	76	2019-01-09 12:38:32.08	223	33	-2004	-361	161	-299	45	279	-234	-162
	77	2019-01-09 12:38:32.09	240	89	-1996	-295	198	-335	211	321	-110	-266
	78	2019-01-09 12:38:32.10	255	65	-1974	-248	208	-356	182	282	-100	-232
	79	2019-01-09 12:38:32.11	341	26	-1845	-198	248	-359	263	299	-36	-281
	80	2019-01-09 12:38:32.12	353	12	-1917	-121	316	-375	156	219	-63	-187
	81	2019-01-09 12:38:32.13	355	-11	-2018	-85	312	-360	179	187	-8	-183
	82	2019-01-09 12:38:32.14	399	-68	-2049	-54	282	-325	56	70	-14	-63
	83	2019-01-09 12:38:32.15	431	-98	-2104	-20	250	-280	144	98	46	-121
	84	2019-01-09 12:38:32.16	454	-73	-2055	-6	222	-236	71	38	33	-54
	85	2019-01-09 12:38:32.17	523	-163	-1965	-8	194	-159	195	120	75	-157
	86	2019-01-09 12:38:32.18	512	-171	-1983	11	201	-129	89	62	27	-75
	87	2019-01-09 12:38:32.19	546	-182	-1991	55	184	-98	131	117	14	-124
	88	2019-01-09 12:38:32.20	547	-179	-1988	104	177	-68	-63	3	-66	30
	89	2019-01-09 12:38:32.21	536	-145	-1993	140	162	-52	40	68	-28	-54
	90	2019-01-09 12:38:32.22	519	1	-1936	132	154	-48	-23	-16	-7	19
	91	2019-01-09 12:38:32.23	499	6	-1920	76	144	-72	167	99	68	-133
	92	2019-01-09 12:38:32.24	496	-27	-1901	8	126	-93	48	13	35	-30
	93	2019-01-09 12:38:32.25	481	-68	-1926	-7	139	-118	167	124	43	-145
	94	2019-01-09 12:38:32.26	454	-20	-1977	0	155	-144	-21	-16	-5	18
	95	2019-01-09 12:38:32.27	450	-5	-2022	-17	135	-155	81	40	41	-60
	96	2019-01-09 12:38:32.28	439	14	-2078	-65	77	-157	-96	-129	33	112
	97	2019-01-09 12:38:32.29	420	94	-2060	-101	28	-175	49	52	-3	-50
	98	2019-01-09 12:38:32.30	420	124	-2036	-122	-14	-218	-94	3	-97	45
	99	2019-01-09 12:38:32.31	401	69	-1999	-147	-28	-254	79	188	-109	-133
	100	2019-01-09 12:38:32.32	386	32	-1904	-142	-20	-277	-82	22	-104	30
	101	2019-01-09 12:38:32.33	405	58	-1841	-87	15	-294	100	135	-35	-117
	102	2019-01-09 12:38:32.34	386	46	-1971	-77	23	-302	-62	-114	52	88
	103	2019-01-09 12:38:32.35	410	-17	-2016	-119	5	-268	73	-80	153	3
	104	2019-01-09 12:38:32.36	441	-59	-1994	-120	5	-228	-144	-292	148	218
	105	2019-01-09 12:38:32.37	476	-114	-2030	-101	-7	-175	30	-139	169	54
	106	2019-01-09 12:38:32.38	517	-123	-2027	-70	-38	-101	-179	-336	157	257
	107	2019-01-09 12:38:32.39	562	-113	-2142	-49	-74	-30	-51	-292	241	171
	108	2019-01-09 12:38:32.40	620	-262	-2317	-154	-172	97	-328	-587	259	457
	109	2019-01-09 12:38:32.41	673	-484	-2387	-337	-315	319	-538	-481	-57	509
	110	2019-01-09 12:38:32.42	715	-633	-2428	-472	-467	592	-841	-573	-268	707
	111	2019-01-09 12:38:32.43	758	-791	-2483	-619	-650	937	-727	-91	-636	409
	112	2019-01-09 12:38:32.44	785	-987	-2507	-842	-876	1368	-756	118	-874	319
	113	2019-01-09 12:38:32.45	840	-1115	-2433	-1072	-1131	1864	-226	779	-1005	-276
	114	2019-01-09 12:38:32.46	888	-1086	-2299	-1237	-1373	2372	164	1095	-931	-629
	115	2019-01-09 12:38:32.47	931	-1019	-2287	-1385	-1581	2864	856	1496	-640	-1176
	116	2019-01-09 12:38:32.48	942	-928	-2204	-1492	-1762	3300	1138	892	246	-1015
	117	2019-01-09 12:38:32.49	974	-792	-2079	-1482	-1933	3686	1435	1032	403	-1233
	118	2019-01-09 12:38:32.50	989	-569	-1977	-1431	-2087	4005	1047	556	491	-801
	119	2019-01-09 12:38:32.51	991	-346	-1893	-1390	-2182	4245	1138	833	305	-985
	120	2019-01-09 12:38:32.52	961	-136	-1827	-1356	-2232	4393	651	276	375	-463
	121	2019-01-09 12:38:32.53	896	75	-1786	-1302	-2259	4473	714	410	304	-562
	122	2019-01-09 12:38:32.54	799	275	-1736	-1246	-2274	4488	196	-203	399	3
	123	2019-01-09 12:38:32.55	667	365	-1607	-1205	-2230	4465	213	-178	391	-17
	124	2019-01-09 12:38:32.56	544	393	-1487	-1129	-2118	4423	-210	-608	398	409
	125	2019-01-09 12:38:32.57	434	519	-1415	-952	-1960	4370	-245	-656	411	450
	126	2019-01-09 12:38:32.58	330	744	-1421	-720	-1770	4285	-567	-959	392	763
	127	2019-01-09 12:38:32.59	227	887	-1485	-527	-1564	4165	-506	-907	401	706
	128	2019-01-09 12:38:32.60	137	890	-1600	-402	-1348	4044	-690	-1064	374	877
	129	2019-01-09 12:38:32.61	74	847	-1677	-281	-1152	3930	-569	-771	202	670
	130	2019-01-09 12:38:32.62	42	845	-1747	-140	-989	3821	-742	-862	120	802
	131	2019-01-09 12:38:32.63	45	876	-1827	-18	-852	3703	-451	-542	91	496
	132	2019-01-09 12:38:32.64	49	925	-1902	59	-740	3551	-558	-686	128	622
	133	2019-01-09 12:38:32.65	25	968	-1949	117	-649	3362	-464	-356	-108	410
	134	2019-01-09 12:38:32.66	10	1007	-2006	171	-597	3131	-699	-555	-144	627
	135	2019-01-09 12:38:32.67	-25	976	-2076	202	-580	2881	-474	-268	-206	371
	136	2019-01-09 12:38:32.68	-62	896	-2106	204	-575	2634	-563	-510	-53	536
	137	2019-01-09 12:38:32.69	-111	799	-2083	198	-581	2410	-207	-195	-12	201
	138	2019-01-09 12:38:32.70	-135	654	-2041	202	-593	2223	-294	-431	137	362
	139	2019-01-09 12:38:32.71	-125	540	-1969	214	-586	2084	19	-120	139	50
	140	2019-01-09 12:38:32.72	-129	522	-1950	242	-556	1964	-224	-388	164	306
	141	2019-01-09 12:38:32.73	-132	507	-1939	253	-522	1845	-65	-72	7	68
	142	2019-01-09 12:38:32.74	-148	483	-1916	241	-490	1730	-339	-337	-2	338
	143	2019-01-09 12:38:32.75	-175	446	-1923	221	-452	1618	-66	0	-66	33
	144	2019-01-09 12:38:32.76	-168	420	-1923	201	-424	1510	-237	-285	48	261
	145	2019-01-09 12:38:32.77	-150	395	-1915	183	-408	1404	123	68	55	-95
	146	2019-01-09 12:38:32.78	-152	372	-1937	151	-385	1304	-84	-239	155	161
	147	2019-01-09 12:38:32.79	-138	312	-1976	105	-359	1213	179	80	99	-129
	148	2019-01-09 12:38:32.80	-136	269	-1956	73	-337	1134	-126	-251	125	188
	149	2019-01-09 12:38:32.81	-126	241	-1964	54	-316	1065	64	62	2	-63
	150	2019-01-09 12:38:32.82	-130	242	-1963	24	-300	989	-254	-253	-1	253
	151	2019-01-09 12:38:32.83	-116	225	-1955	-19	-286	918	19	79	-60	-49
	152	2019-01-09 12:38:32.84	-113	205	-1974	-61	-277	860	-176	-228	52	202
	153	2019-01-09 12:38:32.85	-109	190	-2008	-109	-280	812	131	106	25	-118
	154	2019-01-09 12:38:32.86	-94	159	-2008	-166	-284	786	-124	-212	88	168
	155	2019-01-09 12:38:32.87	-91	122	-1984	-217	-297	773	114	119	-5	-116
	156	2019-01-09 12:38:32.88	-83	158	-1981	-239	-313	761	-323	-217	-106	270
	157	2019-01-09 12:38:32.89	-85	241	-1976	-257	-315	732	-392	58	-450	167
	158	2019-01-09 12:38:32.90	-84	280	-1968	-290	-315	693	-588	-257	-331	422
	159	2019-01-09 12:38:32.91	-94	310	-1972	-336	-323	650	-177	78	-255	49
	160	2019-01-09 12:38:32.92	-102	330	-1959	-389	-331	607	-223	-204	-19	213
	161	2019-01-09 12:38:32.93	-115	357	-1928	-447	-331	561	27	129	-102	-78
	162	2019-01-09 12:38:32.94	-122	345	-1915	-494	-334	514	-303	-188	-115	245
	163	2019-01-09 12:38:32.95	-144	324	-1889	-523	-327	479	-268	100	-368	84
	164	2019-01-09 12:38:32.96	-156	378	-1861	-512	-321	438	-529	-222	-307	375
	165	2019-01-09 12:38:32.97	-163	411	-1885	-497	-319	403	-184	86	-270	49
	166	2019-01-09 12:38:32.98	-193	442	-1901	-502	-312	369	-194	-184	-10	189
	167	2019-01-09 12:38:32.99	-216	463	-1914	-506	-309	343	155	150	5	-152
	168	2019-01-09 12:38:33.00	-225	468	-1939	-517	-314	326	-50	-133	83	91
	169	2019-01-09 12:38:33.01	-245	433	-1916	-537	-324	323	177	170	7	-173
	170	2019-01-09 12:38:33.02	-254	413	-1918	-553	-336	331	-75	-118	43	96
	171	2019-01-09 12:38:33.03	-277	416	-1887	-552	-347	339	80	173	-93	-126
	172	2019-01-09 12:38:33.04	-275	431	-1892	-538	-356	353	-290	-142	-148	216
	173	2019-01-09 12:38:33.05	-308	447	-1897	-538	-351	359	-212	114	-326	49
	174	2019-01-09 12:38:33.06	-316	439	-1869	-553	-337	369	-398	-162	-236	280
	175	2019-01-09 12:38:33.07	-341	470	-1849	-558	-321	381	-45	172	-217	-63
	176	2019-01-09 12:38:33.08	-358	548	-1869	-547	-318	389	-151	-55	-96	103
	177	2019-01-09 12:38:33.09	-364	610	-1860	-547	-319	385	46	219	-173	-132
	178	2019-01-09 12:38:33.10	-368	641	-1808	-556	-312	370	-165	-60	-105	112
	179	2019-01-09 12:38:33.11	-389	677	-1745	-564	-301	353	101	227	-126	-164
	180	2019-01-09 12:38:33.12	-400	712	-1759	-566	-296	330	-121	-32	-89	76
	181	2019-01-09 12:38:33.13	-414	746	-1777	-575	-293	314	-18	198	-216	-90
	182	2019-01-09 12:38:33.14	-438	791	-1797	-576	-303	302	-248	-94	-154	171
	183	2019-01-09 12:38:33.15	-452	811	-1770	-588	-323	299	59	154	-95	-106
	184	2019-01-09 12:38:33.16	-468	834	-1746	-585	-339	298	-81	-59	-22	70
	185	2019-01-09 12:38:33.17	-493	903	-1760	-564	-343	289	-141	173	-314	-16
	186	2019-01-09 12:38:33.18	-523	988	-1775	-552	-337	265	-538	-156	-382	347
	187	2019-01-09 12:38:33.19	-544	1016	-1814	-557	-325	234	-390	-15	-375	202
	188	2019-01-09 12:38:33.20	-556	1024	-1788	-576	-308	209	-281	-222	-59	251
	189	2019-01-09 12:38:33.21	-566	1019	-1751	-580	-291	196	218	60	158	-139
	190	2019-01-09 12:38:33.22	-555	1047	-1757	-571	-272	189	237	-120	357	-58
	191	2019-01-09 12:38:33.23	-548	1083	-1752	-566	-243	175	335	108	227	-221
	192	2019-01-09 12:38:33.24	-537	1119	-1714	-553	-210	155	19	-98	117	39
	193	2019-01-09 12:38:33.25	-535	1149	-1690	-524	-169	125	12	116	-104	-64
	194	2019-01-09 12:38:33.26	-530	1148	-1726	-496	-147	95	-159	-55	-104	107
	195	2019-01-09 12:38:33.27	-526	1148	-1732	-474	-143	65	157	176	-19	-166
	196	2019-01-09 12:38:33.28	-532	1153	-1759	-459	-145	43	196	2	194	-99
	197	2019-01-09 12:38:33.29	-524	1164	-1779	-457	-158	24	393	173	220	-283
	198	2019-01-09 12:38:33.30	-532	1148	-1786	-456	-177	10	242	-4	246	-119
	199	2019-01-09 12:38:33.31	-530	1143	-1750	-432	-201	4	350	209	141	-279
	200	2019-01-09 12:38:33.32	-539	1128	-1743	-382	-219	2	198	71	127	-134
	201	2019-01-09 12:38:33.33	-541	1140	-1703	-333	-225	-2	317	222	95	-269
	202	2019-01-09 12:38:33.34	-541	1142	-1604	-296	-216	3	189	21	168	-105
	203	2019-01-09 12:38:33.35	-539	1143	-1556	-268	-201	9	289	152	137	-220
	204	2019-01-09 12:38:33.36	-537	1164	-1588	-257	-186	16	118	-31	149	-43
	205	2019-01-09 12:38:33.37	-558	1194	-1649	-269	-172	11	179	98	81	-138
	206	2019-01-09 12:38:33.38	-574	1208	-1672	-294	-163	12	55	-51	106	-2
	207	2019-01-09 12:38:33.39	-601	1180	-1673	-311	-167	22	173	113	60	-143
	208	2019-01-09 12:38:33.40	-613	1177	-1671	-293	-178	46	66	12	54	-39
	209	2019-01-09 12:38:33.41	-618	1238	-1642	-264	-176	67	9	106	-97	-57
	210	2019-01-09 12:38:33.42	-611	1289	-1605	-250	-162	70	-296	-106	-190	201
	211	2019-01-09 12:38:33.43	-594	1319	-1579	-250	-127	56	-454	-84	-370	269
	212	2019-01-09 12:38:33.44	-573	1293	-1555	-254	-75	35	-617	-224	-393	420
	213	2019-01-09 12:38:33.45	-549	1243	-1525	-248	-25	18	-407	-87	-320	247
	214	2019-01-09 12:38:33.46	-521	1236	-1570	-215	44	9	-192	-112	-80	152
	215	2019-01-09 12:38:33.47	-512	1223	-1624	-219	55	-2	42	8	34	-25
	216	2019-01-09 12:38:33.48	-504	1192	-1670	-215	56	-11	1	-98	99	48
	217	2019-01-09 12:38:33.49	-498	1148	-1712	-198	38	-18	20	-14	34	-3
	218	2019-01-09 12:38:33.50	-492	1110	-1732	-171	14	-11	-68	-88	20	78
	219	2019-01-09 12:38:33.51	-470	1127	-1690	-136	3	0	-11	8	-19	1
	220	2019-01-09 12:38:33.52	-474	1111	-1654	-108	6	9	-41	-57	16	49
	221	2019-01-09 12:38:33.53	-465	1091	-1652	-81	13	20	41	27	14	-34
	222	2019-01-09 12:38:33.54	-454	1079	-1646	-66	29	31	5	-48	53	21
	223	2019-01-09 12:38:33.55	-435	1078	-1649	-67	36	41	43	-37	80	-3
	224	2019-01-09 12:38:33.56	-432	1048	-1660	-86	34	55	-11	-190	179	100
	225	2019-01-09 12:38:33.57	-441	1014	-1684	-115	33	83	23	-244	267	110
	226	2019-01-09 12:38:33.58	-429	1050	-1752	-144	6	104	-37	-427	390	232
	227	2019-01-09 12:38:33.59	-435	1088	-1753	-169	-30	120	-52	-502	450	277
	228	2019-01-09 12:38:33.60	-425	1165	-1748	-190	-49	122	-110	-537	427	323
	229	2019-01-09 12:38:33.61	-413	1244	-1732	-214	-53	104	-101	-430	329	265
	230	2019-01-09 12:38:33.62	-424	1299	-1735	-233	-41	82	-168	-370	202	269
	231	2019-01-09 12:38:33.63	-425	1336	-1723	-239	-29	60	-224	-346	122	285
	232	2019-01-09 12:38:33.64	-420	1403	-1676	-224	-27	45	-350	-461	111	405
	233	2019-01-09 12:38:33.65	-405	1461	-1674	-217	-19	21	-451	-499	48	475
	234	2019-01-09 12:38:33.66	-403	1496	-1684	-232	-8	-2	-580	-574	-6	577
	235	2019-01-09 12:38:33.67	-391	1517	-1700	-249	-1	-25	-689	-644	-45	666
	236	2019-01-09 12:38:33.68	-371	1556	-1657	-246	-8	-50	-723	-738	15	730
	237	2019-01-09 12:38:33.69	-351	1608	-1612	-235	-12	-86	-703	-804	101	753
	238	2019-01-09 12:38:33.70	-355	1617	-1540	-238	-7	-123	-674	-858	184	766
	239	2019-01-09 12:38:33.71	-355	1611	-1531	-230	-13	-152	-687	-898	211	792
	240	2019-01-09 12:38:33.72	-359	1609	-1597	-222	-39	-179	-766	-920	154	843
	241	2019-01-09 12:38:33.73	-383	1551	-1709	-237	-63	-206	-886	-959	73	922
	242	2019-01-09 12:38:33.74	-409	1468	-1761	-235	-88	-229	-984	-953	-31	968
	243	2019-01-09 12:38:33.75	-442	1384	-1716	-172	-101	-260	-1083	-940	-143	1011
	244	2019-01-09 12:38:33.76	-490	1272	-1712	-84	-79	-300	-1165	-893	-272	1029
	245	2019-01-09 12:38:33.77	-552	1078	-1768	1	-53	-322	-1173	-809	-364	991
	246	2019-01-09 12:38:33.78	-585	872	-1751	118	-49	-316	-871	-615	-256	743
	247	2019-01-09 12:38:33.79	-608	707	-1767	263	-66	-285	-547	-459	-88	503
	248	2019-01-09 12:38:33.80	-607	549	-1803	365	-87	-237	-224	-252	28	238
	249	2019-01-09 12:38:33.81	-606	440	-1854	412	-108	-171	-119	-175	56	147
	250	2019-01-09 12:38:33.82	-610	380	-1867	401	-134	-94	-19	-70	51	44
	251	2019-01-09 12:38:33.83	-604	394	-1753	351	-159	-14	-111	-138	27	124
	252	2019-01-09 12:38:33.84	-588	453	-1596	272	-168	54	-80	-111	31	95
	253	2019-01-09 12:38:33.85	-579	484	-1574	162	-157	108	-137	-165	28	151
	254	2019-01-09 12:38:33.86	-561	571	-1570	43	-147	146	-41	-71	30	56
	255	2019-01-09 12:38:33.87	-554	675	-1571	-58	-131	165	-67	-86	19	76
	256	2019-01-09 12:38:33.88	-562	777	-1624	-142	-121	172	42	32	10	-37
	257	2019-01-09 12:38:33.89	-566	862	-1661	-218	-120	166	-12	-12	0	12
	258	2019-01-09 12:38:33.90	-552	924	-1675	-272	-123	159	94	106	-12	-100
	259	2019-01-09 12:38:33.91	-568	972	-1656	-293	-121	153	41	61	-20	-51
	260	2019-01-09 12:38:33.92	-567	995	-1647	-287	-119	150	164	190	-26	-177
	261	2019-01-09 12:38:33.93	-583	1016	-1632	-261	-118	153	100	121	-21	-110
	262	2019-01-09 12:38:33.94	-589	1032	-1599	-225	-108	160	201	214	-13	-207
	263	2019-01-09 12:38:33.95	-601	1053	-1594	-184	-92	161	103	108	-5	-105
	264	2019-01-09 12:38:33.96	-607	1094	-1573	-143	-83	162	209	211	-2	-210
	265	2019-01-09 12:38:33.97	-589	1113	-1585	-120	-60	159	128	127	1	-127
	266	2019-01-09 12:38:33.98	-582	1100	-1627	-129	-27	162	217	210	7	-213
	267	2019-01-09 12:38:33.99	-561	1064	-1645	-141	3	175	81	66	15	-73
	268	2019-01-09 12:38:34.00	-532	1080	-1664	-135	14	194	146	133	13	-139
	269	2019-01-09 12:38:34.01	-490	1116	-1654	-124	25	203	18	4	14	-11
	270	2019-01-09 12:38:34.02	-476	1144	-1648	-112	42	196	113	115	-2	-114
	271	2019-01-09 12:38:34.03	-455	1163	-1680	-88	55	175	8	20	-12	-14
	272	2019-01-09 12:38:34.04	-458	1152	-1696	-59	49	159	128	139	-11	-133
	273	2019-01-09 12:38:34.05	-455	1144	-1687	-33	38	150	32	31	1	-31
	274	2019-01-09 12:38:34.06	-439	1141	-1686	-15	30	144	166	166	0	-166
	275	2019-01-09 12:38:34.07	-436	1137	-1669	-15	25	145	52	52	0	-52
	276	2019-01-09 12:38:34.08	-429	1131	-1652	-27	25	141	185	199	-14	-192
	277	2019-01-09 12:38:34.09	-423	1132	-1655	-34	25	136	81	100	-19	-90
	278	2019-01-09 12:38:34.10	-424	1139	-1665	-37	21	131	215	252	-37	-233
	279	2019-01-09 12:38:34.11	-418	1150	-1675	-47	14	127	99	130	-31	-114
	280	2019-01-09 12:38:34.12	-413	1150	-1687	-56	7	129	217	253	-36	-235
	281	2019-01-09 12:38:34.13	-415	1154	-1701	-49	-5	133	92	112	-20	-102
	282	2019-01-09 12:38:34.14	-406	1167	-1692	-42	-15	140	208	232	-24	-220
	283	2019-01-09 12:38:34.15	-398	1185	-1654	-28	-23	139	70	82	-12	-76
	284	2019-01-09 12:38:34.16	-397	1185	-1634	-14	-14	129	204	233	-29	-218
	285	2019-01-09 12:38:34.17	-386	1183	-1616	-5	-3	110	74	100	-26	-87
	286	2019-01-09 12:38:34.18	-386	1180	-1611	4	3	89	208	247	-39	-227
	287	2019-01-09 12:38:34.19	-386	1174	-1628	13	11	70	72	102	-30	-87
	288	2019-01-09 12:38:34.20	-392	1187	-1653	13	13	49	198	240	-42	-219
	289	2019-01-09 12:38:34.21	-408	1160	-1674	1	6	36	55	73	-18	-64
	290	2019-01-09 12:38:34.22	-401	1147	-1678	-11	-7	33	181	200	-19	-190
	291	2019-01-09 12:38:34.23	-394	1163	-1682	-18	-14	33	38	30	8	-34
	292	2019-01-09 12:38:34.24	-404	1163	-1692	-26	-21	31	178	172	6	-175
	293	2019-01-09 12:38:34.25	-400	1166	-1705	-36	-35	29	36	18	18	-27
	294	2019-01-09 12:38:34.26	-395	1153	-1687	-45	-46	29	181	191	-10	-186
	295	2019-01-09 12:38:34.27	-411	1151	-1687	-43	-63	27	48	75	-27	-61
	296	2019-01-09 12:38:34.28	-416	1141	-1681	-30	-77	22	212	274	-62	-243
	297	2019-01-09 12:38:34.29	-430	1136	-1674	-10	-82	23	84	147	-63	-115
	298	2019-01-09 12:38:34.30	-444	1143	-1688	2	-89	27	228	308	-80	-268
	299	2019-01-09 12:38:34.31	-465	1136	-1681	4	-99	36	78	132	-54	-105
	300	2019-01-09 12:38:34.32	-466	1144	-1658	11	-114	45	220	284	-64	-252
	301	2019-01-09 12:38:34.33	-466	1139	-1639	19	-128	48	73	115	-42	-94
	302	2019-01-09 12:38:34.34	-481	1120	-1622	18	-133	49	217	270	-53	-243
	303	2019-01-09 12:38:34.35	-492	1148	-1621	22	-131	43	53	84	-31	-68
	304	2019-01-09 12:38:34.36	-491	1164	-1620	23	-129	28	178	219	-41	-198
	305	2019-01-09 12:38:34.37	-494	1154	-1624	12	-121	9	7	36	-29	-21
	306	2019-01-09 12:38:34.38	-505	1124	-1631	0	-105	-3	141	195	-54	-168
	307	2019-01-09 12:38:34.39	-513	1116	-1629	-10	-94	-4	-19	16	-35	1
	308	2019-01-09 12:38:34.40	-493	1126	-1638	-15	-91	2	116	152	-36	-134
	309	2019-01-09 12:38:34.41	-492	1132	-1647	-23	-84	11	-54	-51	-3	52
	310	2019-01-09 12:38:34.42	-486	1131	-1640	-40	-75	16	65	79	-14	-72
	311	2019-01-09 12:38:34.43	-473	1128	-1646	-55	-65	23	-101	-106	5	103
	312	2019-01-09 12:38:34.44	-481	1111	-1643	-60	-61	26	46	56	-10	-51
	313	2019-01-09 12:38:34.45	-477	1110	-1648	-55	-59	30	-97	-102	5	99
	314	2019-01-09 12:38:34.46	-480	1097	-1644	-55	-57	32	59	79	-20	-69
	315	2019-01-09 12:38:34.47	-493	1097	-1634	-55	-60	37	-73	-69	-4	71
	316	2019-01-09 12:38:34.48	-485	1087	-1630	-57	-60	49	85	112	-27	-98
	317	2019-01-09 12:38:34.49	-491	1091	-1608	-62	-58	60	-45	-29	-16	37
	318	2019-01-09 12:38:34.50	-495	1102	-1612	-64	-54	69	118	165	-47	-141
	319	2019-01-09 12:38:34.51	-511	1109	-1625	-72	-45	71	-27	12	-39	7
	320	2019-01-09 12:38:34.52	-494	1128	-1631	-75	-38	70	159	214	-55	-186
	321	2019-01-09 12:38:34.53	-493	1125	-1651	-80	-30	66	88	120	-32	-104
	322	2019-01-09 12:38:34.54	-481	1122	-1640	-93	-23	72	299	340	-41	-319
	323	2019-01-09 12:38:34.55	-465	1139	-1622	-106	-18	77	184	195	-11	-189
	324	2019-01-09 12:38:34.56	-449	1163	-1607	-120	-15	73	344	365	-21	-354
	325	2019-01-09 12:38:34.57	-457	1166	-1621	-127	-12	64	188	200	-12	-194
	326	2019-01-09 12:38:34.58	-460	1181	-1629	-126	-15	48	322	367	-45	-344
	327	2019-01-09 12:38:34.59	-464	1196	-1634	-130	-23	30	167	203	-36	-185
	328	2019-01-09 12:38:34.60	-479	1184	-1636	-136	-35	15	292	346	-54	-319
	329	2019-01-09 12:38:34.61	-479	1171	-1604	-133	-39	12	106	129	-23	-117
	330	2019-01-09 12:38:34.62	-478	1197	-1595	-132	-39	10	182	212	-30	-197
	331	2019-01-09 12:38:34.63	-473	1225	-1586	-137	-39	9	-23	-46	23	34
	332	2019-01-09 12:38:34.64	-471	1248	-1595	-149	-34	-1	69	29	40	-49
	333	2019-01-09 12:38:34.65	-476	1241	-1606	-161	-27	-14	-99	-152	53	125
	334	2019-01-09 12:38:34.66	-479	1249	-1623	-166	-26	-23	11	4	7	-7
	335	2019-01-09 12:38:34.67	-471	1254	-1643	-161	-32	-28	-161	-165	4	163
	336	2019-01-09 12:38:34.68	-477	1253	-1629	-152	-36	-32	-76	-10	-66	43
	337	2019-01-09 12:38:34.69	-468	1252	-1619	-134	-33	-32	-250	-139	-111	194
	338	2019-01-09 12:38:34.70	-466	1263	-1622	-120	-28	-35	-133	57	-190	38
	339	2019-01-09 12:38:34.71	-476	1260	-1615	-103	-29	-35	-207	-47	-160	127
	340	2019-01-09 12:38:34.72	-476	1246	-1603	-85	-33	-40	-3	160	-163	-78
	341	2019-01-09 12:38:34.73	-481	1229	-1601	-71	-42	-41	-91	32	-123	29
	342	2019-01-09 12:38:34.74	-507	1220	-1611	-62	-58	-44	53	183	-130	-118
	343	2019-01-09 12:38:34.75	-497	1229	-1597	-57	-66	-46	-71	24	-95	23
	344	2019-01-09 12:38:34.76	-516	1217	-1589	-61	-72	-41	63	174	-111	-118
	345	2019-01-09 12:38:34.77	-530	1227	-1587	-62	-76	-41	-56	27	-83	14
	346	2019-01-09 12:38:34.78	-531	1222	-1588	-68	-75	-45	73	179	-106	-126
	347	2019-01-09 12:38:34.79	-539	1200	-1580	-76	-67	-43	-47	28	-75	9
	348	2019-01-09 12:38:34.80	-538	1175	-1568	-79	-57	-34	83	170	-87	-126
	349	2019-01-09 12:38:34.81	-537	1181	-1562	-67	-51	-16	-31	22	-53	4
	350	2019-01-09 12:38:34.82	-540	1196	-1576	-55	-50	0	96	169	-73	-132
	351	2019-01-09 12:38:34.83	-546	1210	-1566	-52	-49	11	-14	40	-54	-13
	352	2019-01-09 12:38:34.84	-544	1231	-1581	-45	-41	8	91	197	-106	-144
	353	2019-01-09 12:38:34.85	-542	1250	-1580	-46	-37	4	-104	69	-173	17
	354	2019-01-09 12:38:34.86	-545	1238	-1577	-52	-34	-8	-58	203	-261	-72
	355	2019-01-09 12:38:34.87	-550	1215	-1565	-57	-25	-16	-167	74	-241	46
	356	2019-01-09 12:38:34.88	-539	1211	-1566	-60	-12	-17	40	217	-177	-128
	357	2019-01-09 12:38:34.89	-537	1201	-1569	-62	1	-9	34	100	-66	-67
	358	2019-01-09 12:38:34.90	-519	1211	-1567	-63	15	-5	187	239	-52	-213
	359	2019-01-09 12:38:34.91	-514	1226	-1584	-63	21	-6	81	111	-30	-96
	360	2019-01-09 12:38:34.92	-502	1228	-1594	-60	21	-13	156	219	-63	-187
	361	2019-01-09 12:38:34.93	-507	1214	-1587	-55	11	-18	37	85	-48	-61
	362	2019-01-09 12:38:34.94	-502	1197	-1579	-49	2	-23	124	191	-67	-157
	363	2019-01-09 12:38:34.95	-501	1193	-1564	-42	-7	-17	10	51	-41	-30
	364	2019-01-09 12:38:34.96	-488	1218	-1560	-36	-4	-14	86	144	-58	-115
	365	2019-01-09 12:38:34.97	-499	1239	-1574	-34	7	-20	-21	15	-36	3
	366	2019-01-09 12:38:34.98	-494	1236	-1575	-35	12	-26	52	98	-46	-75
	367	2019-01-09 12:38:34.99	-487	1236	-1597	-37	10	-29	-49	-45	-4	47
	368	2019-01-09 12:38:35.00	-495	1230	-1595	-32	-2	-33	12	20	-8	-16
	369	2019-01-09 12:38:35.01	-505	1215	-1612	-37	-14	-37	-88	-98	10	93
	370	2019-01-09 12:38:35.02	-511	1183	-1595	-43	-26	-27	-13	5	-18	4
	371	2019-01-09 12:38:35.03	-505	1160	-1581	-39	-35	-5	-85	-111	26	98
	372	2019-01-09 12:38:35.04	-507	1179	-1570	-31	-45	20	-6	-47	41	26
	373	2019-01-09 12:38:35.05	-495	1222	-1559	-27	-41	35	-106	-161	55	133
	374	2019-01-09 12:38:35.06	-495	1238	-1558	-29	-27	37	-55	-60	5	57
	375	2019-01-09 12:38:35.07	-501	1260	-1574	-23	-15	29	-117	-66	-51	91
	376	2019-01-09 12:38:35.08	-512	1278	-1588	-15	-18	12	-29	122	-151	-46
	377	2019-01-09 12:38:35.09	-504	1261	-1592	-10	-29	-8	-62	99	-161	-18
	378	2019-01-09 12:38:35.10	-502	1223	-1580	-7	-33	-20	16	174	-158	-95
	379	2019-01-09 12:38:35.11	-514	1207	-1578	-12	-36	-26	-21	86	-107	-32
	380	2019-01-09 12:38:35.12	-521	1182	-1564	-11	-39	-25	80	199	-119	-139
	381	2019-01-09 12:38:35.13	-516	1181	-1560	-12	-35	-12	60	163	-103	-111
	382	2019-01-09 12:38:35.14	-504	1185	-1556	-14	-31	-1	110	232	-122	-171
	383	2019-01-09 12:38:35.15	-518	1202	-1561	-12	-21	7	44	136	-92	-90
	384	2019-01-09 12:38:35.16	-507	1206	-1574	-13	-14	10	83	188	-105	-135
	385	2019-01-09 12:38:35.17	-519	1210	-1576	-14	-13	12	35	114	-79	-74
	386	2019-01-09 12:38:35.18	-504	1231	-1580	-15	-14	7	74	163	-89	-118
	387	2019-01-09 12:38:35.19	-512	1243	-1589	-16	-17	-4	-2	60	-62	-29
	388	2019-01-09 12:38:35.20	-516	1228	-1585	-27	-17	-11	-75	-14	-61	44
	389	2019-01-09 12:38:35.21	-521	1210	-1583	-28	-21	-12	-230	-202	-28	216
	390	2019-01-09 12:38:35.22	-518	1206	-1563	-23	-23	-5	-239	-201	-38	220
	391	2019-01-09 12:38:35.23	-513	1212	-1561	-21	-18	3	-219	-187	-32	203
	392	2019-01-09 12:38:35.24	-507	1222	-1559	-19	-12	7	-130	-73	-57	101
	393	2019-01-09 12:38:35.25	-494	1228	-1560	-17	-4	4	-102	-59	-43	80
	394	2019-01-09 12:38:35.26	-499	1227	-1573	-17	-3	0	-68	-30	-38	49
	395	2019-01-09 12:38:35.27	-502	1216	-1568	-15	-1	-2	-82	-87	5	84
	396	2019-01-09 12:38:35.28	-500	1209	-1566	-13	-5	-1	-44	-41	-3	42
	397	2019-01-09 12:38:35.29	-505	1206	-1572	-15	-7	2	-17	-13	-4	15
	398	2019-01-09 12:38:35.30	-502	1225	-1574	-17	-5	5	23	59	-36	-41
	399	2019-01-09 12:38:35.31	-502	1230	-1573	-16	-1	1	30	58	-28	-44
	400	2019-01-09 12:38:35.32	-503	1242	-1572	-16	2	-3	36	91	-55	-63
	401	2019-01-09 12:38:35.33	-500	1254	-1571	-16	0	-10	21	64	-43	-42
	402	2019-01-09 12:38:35.34	-497	1248	-1566	-16	-1	-21	18	38	-20	-28
	403	2019-01-09 12:38:35.35	-499	1240	-1584	-20	1	-30	12	-28	40	8
	404	2019-01-09 12:38:35.36	-495	1214	-1586	-20	-7	-32	-6	-34	28	20
	405	2019-01-09 12:38:35.37	-494	1202	-1577	-19	-13	-26	-23	-21	-2	22
	406	2019-01-09 12:38:35.38	-496	1197	-1558	-23	-18	-18	-35	35	-70	0
	407	2019-01-09 12:38:35.39	-507	1202	-1554	-18	-21	-10	-17	111	-128	-47
	408	2019-01-09 12:38:35.40	-506	1225	-1558	-18	-19	-7	-24	158	-182	-67
	409	2019-01-09 12:38:35.41	-501	1223	-1565	-26	-11	-9	-9	177	-186	-84
	410	2019-01-09 12:38:35.42	-510	1212	-1571	-23	-5	-6	-16	163	-179	-73
	411	2019-01-09 12:38:35.43	-504	1214	-1576	-16	-7	1	16	166	-150	-91
	412	2019-01-09 12:38:35.44	-510	1236	-1579	-11	-11	7	4	143	-139	-73
	413	2019-01-09 12:38:35.45	-500	1234	-1581	-9	-15	9	40	155	-115	-97
	414	2019-01-09 12:38:35.46	-504	1234	-1569	-4	-19	8	33	142	-109	-87
	415	2019-01-09 12:38:35.47	-508	1239	-1573	-1	-25	4	80	185	-105	-132
	416	2019-01-09 12:38:35.48	-508	1241	-1569	-1	-29	-2	60	176	-116	-118
	417	2019-01-09 12:38:35.49	-509	1243	-1558	-7	-27	-5	107	215	-108	-161
	418	2019-01-09 12:38:35.50	-520	1240	-1563	-17	-26	-12	76	186	-110	-131
	419	2019-01-09 12:38:35.51	-530	1222	-1568	-23	-28	-15	110	200	-90	-155
	420	2019-01-09 12:38:35.52	-526	1205	-1562	-26	-28	-12	54	135	-81	-94
	421	2019-01-09 12:38:35.53	-524	1203	-1555	-24	-24	-2	75	148	-73	-111
	422	2019-01-09 12:38:35.54	-525	1218	-1555	-15	-18	8	9	78	-69	-43
	423	2019-01-09 12:38:35.55	-523	1224	-1551	-10	-11	17	32	94	-62	-63
	424	2019-01-09 12:38:35.56	-520	1248	-1552	-3	-2	14	-31	31	-62	0
	425	2019-01-09 12:38:35.57	-520	1245	-1574	-1	3	8	10	61	-51	-35
	426	2019-01-09 12:38:35.58	-525	1257	-1573	-2	0	-2	-37	11	-48	13
	427	2019-01-09 12:38:35.59	-526	1247	-1569	-3	-1	-12	30	70	-40	-50
	428	2019-01-09 12:38:35.60	-511	1230	-1566	-9	-1	-18	-17	21	-38	-2
	429	2019-01-09 12:38:35.61	-514	1224	-1563	-19	-3	-21	42	78	-36	-60
	430	2019-01-09 12:38:35.62	-509	1224	-1556	-21	-8	-22	-20	11	-31	4
	431	2019-01-09 12:38:35.63	-508	1220	-1558	-24	-4	-19	35	51	-16	-43
	432	2019-01-09 12:38:35.64	-514	1221	-1559	-21	-4	-18	-26	-10	-16	18
	433	2019-01-09 12:38:35.65	-510	1225	-1567	-15	-2	-16	47	68	-21	-57
	434	2019-01-09 12:38:35.66	-511	1223	-1563	-7	-4	-14	-14	15	-29	0
	435	2019-01-09 12:38:35.67	-507	1225	-1567	1	-5	-10	47	84	-37	-65
	436	2019-01-09 12:38:35.68	-503	1218	-1570	2	-10	-7	-26	14	-40	6
	437	2019-01-09 12:38:35.69	-505	1222	-1570	1	-11	-1	21	64	-43	-42
	438	2019-01-09 12:38:35.70	-510	1224	-1569	-6	-12	4	-66	-25	-41	45
	439	2019-01-09 12:38:35.71	-519	1219	-1557	-7	-17	8	-4	37	-41	-16
	440	2019-01-09 12:38:35.72	-508	1217	-1563	-7	-17	11	-88	-48	-40	68
	441	2019-01-09 12:38:35.73	-498	1223	-1565	-13	-13	10	-17	25	-42	-4
	442	2019-01-09 12:38:35.74	-514	1223	-1559	-16	-10	2	-101	-59	-42	80
	443	2019-01-09 12:38:35.75	-503	1220	-1558	-16	-10	-4	-10	46	-56	-18
	444	2019-01-09 12:38:35.76	-515	1218	-1565	-9	-6	-9	-64	-5	-59	34
	445	2019-01-09 12:38:35.77	-512	1223	-1562	-6	-8	-11	54	122	-68	-88
	446	2019-01-09 12:38:35.78	-516	1226	-1567	-4	-10	-11	-13	58	-71	-22
	447	2019-01-09 12:38:35.79	-510	1217	-1572	-6	-13	-11	68	143	-75	-105
	448	2019-01-09 12:38:35.80	-509	1228	-1564	-9	-17	-7	-51	6	-57	22
	449	2019-01-09 12:38:35.81	-513	1227	-1566	-13	-15	-7	11	57	-46	-34
	450	2019-01-09 12:38:35.82	-507	1235	-1568	-18	-17	-9	-106	-74	-32	90
	451	2019-01-09 12:38:35.83	-513	1232	-1573	-21	-21	-13	-28	10	-38	9
	452	2019-01-09 12:38:35.84	-515	1233	-1565	-26	-26	-12	-132	-91	-41	111
	453	2019-01-09 12:38:35.85	-514	1234	-1563	-28	-31	-20	-49	7	-56	21
	454	2019-01-09 12:38:35.86	-521	1227	-1566	-32	-27	-19	-155	-98	-57	126
	455	2019-01-09 12:38:35.87	-508	1217	-1560	-29	-31	-15	-71	-9	-62	40
	456	2019-01-09 12:38:35.88	-524	1227	-1558	-25	-30	-6	-160	-110	-50	135
	457	2019-01-09 12:38:35.89	-509	1232	-1555	-21	-27	-1	-57	2	-59	27
	458	2019-01-09 12:38:35.90	-516	1234	-1560	-20	-27	1	-168	-106	-62	137
	459	2019-01-09 12:38:35.91	-518	1251	-1553	-18	-23	-3	-121	-48	-73	84
	460	2019-01-09 12:38:35.92	-516	1260	-1557	-15	-18	-12	-264	-210	-54	237
	461	2019-01-09 12:38:35.93	-519	1264	-1561	-16	-13	-21	-223	-170	-53	196
	462	2019-01-09 12:38:35.94	-514	1247	-1568	-21	-15	-30	-354	-320	-34	337
	463	2019-01-09 12:38:35.95	-523	1234	-1559	-19	-16	-34	-312	-273	-39	292
	464	2019-01-09 12:38:35.96	-522	1222	-1552	-13	-20	-30	-436	-402	-34	419
	465	2019-01-09 12:38:35.97	-518	1215	-1560	-7	-21	-20	-399	-355	-44	377
	466	2019-01-09 12:38:35.98	-525	1218	-1556	0	-22	-7	-512	-478	-34	495
	467	2019-01-09 12:38:35.99	-519	1227	-1552	1	-23	0	-424	-381	-43	402
	468	2019-01-09 12:38:36.00	-518	1224	-1551	0	-21	3	-490	-455	-35	472
	469	2019-01-09 12:38:36.01	-510	1227	-1547	-1	-21	3	-374	-324	-50	349
	470	2019-01-09 12:38:36.02	-504	1237	-1550	-10	-19	1	-439	-388	-51	413
	471	2019-01-09 12:38:36.03	-514	1237	-1558	-18	-19	-7	-309	-249	-60	279
	472	2019-01-09 12:38:36.04	-517	1236	-1563	-17	-22	-12	-352	-306	-46	329
	473	2019-01-09 12:38:36.05	-512	1239	-1567	-16	-27	-10	-205	-150	-55	177
	474	2019-01-09 12:38:36.06	-519	1236	-1568	-16	-31	-12	-283	-229	-54	256
	475	2019-01-09 12:38:36.07	-516	1229	-1555	-15	-38	-11	-162	-92	-70	127
	476	2019-01-09 12:38:36.08	-524	1236	-1557	-13	-39	-6	-255	-195	-60	225
	477	2019-01-09 12:38:36.09	-532	1236	-1545	-16	-35	-4	-121	-51	-70	86
	478	2019-01-09 12:38:36.10	-527	1236	-1539	-18	-33	1	-208	-156	-52	182
	479	2019-01-09 12:38:36.11	-535	1244	-1537	-17	-26	4	-83	-12	-71	47
	480	2019-01-09 12:38:36.12	-521	1237	-1546	-15	-19	9	-187	-127	-60	157
	481	2019-01-09 12:38:36.13	-527	1246	-1558	-14	-14	7	-77	2	-79	37
	482	2019-01-09 12:38:36.14	-524	1257	-1552	-13	-12	4	-176	-118	-58	147
	483	2019-01-09 12:38:36.15	-510	1267	-1562	-15	-12	-5	-38	34	-72	2
	484	2019-01-09 12:38:36.16	-524	1265	-1562	-19	-15	-17	-120	-62	-58	91
	485	2019-01-09 12:38:36.17	-523	1245	-1557	-25	-15	-23	30	102	-72	-66
	486	2019-01-09 12:38:36.18	-526	1234	-1549	-23	-21	-24	-38	15	-53	11
	487	2019-01-09 12:38:36.19	-527	1228	-1545	-17	-21	-21	128	190	-62	-159
	488	2019-01-09 12:38:36.20	-525	1230	-1545	-13	-17	-12	75	121	-46	-98
	489	2019-01-09 12:38:36.21	-525	1237	-1546	-8	-18	-11	227	298	-71	-262
	490	2019-01-09 12:38:36.22	-525	1244	-1542	-6	-14	-7	111	168	-57	-139
	491	2019-01-09 12:38:36.23	-518	1252	-1554	-5	-11	-7	189	252	-63	-220
	492	2019-01-09 12:38:36.24	-519	1247	-1551	-7	-10	-9	8	46	-38	-27
	493	2019-01-09 12:38:36.25	-519	1246	-1555	-12	-13	-15	54	96	-42	-75
	494	2019-01-09 12:38:36.26	-517	1233	-1562	-14	-15	-16	-110	-88	-22	99
	495	2019-01-09 12:38:36.27	-522	1219	-1555	-14	-17	-12	-38	-2	-36	20
	496	2019-01-09 12:38:36.28	-517	1228	-1560	-8	-26	-6	-211	-191	-20	201
	497	2019-01-09 12:38:36.29	-509	1234	-1554	-6	-30	-3	-152	-117	-35	134
	498	2019-01-09 12:38:36.30	-510	1234	-1553	-4	-26	-1	-278	-252	-26	265
	499	2019-01-09 12:38:36.31	-513	1240	-1546	0	-24	0	-188	-140	-48	164
	500	2019-01-09 12:38:36.32	-521	1245	-1556	4	-27	-7	-294	-260	-34	277
	501	2019-01-09 12:38:36.33	-530	1235	-1545	1	-29	-11	-179	-132	-47	155
	502	2019-01-09 12:38:36.34	-522	1227	-1541	-1	-29	-17	-261	-228	-33	244
	503	2019-01-09 12:38:36.35	-529	1218	-1547	-6	-31	-15	-132	-76	-56	104
	504	2019-01-09 12:38:36.36	-538	1216	-1552	-11	-27	-12	-252	-159	-93	205
	505	2019-01-09 12:38:36.37	-525	1222	-1528	-13	-24	-11	-142	15	-157	63
	506	2019-01-09 12:38:36.38	-537	1239	-1545	-17	-20	-12	-191	-38	-153	114
	507	2019-01-09 12:38:36.39	-523	1236	-1546	-21	-14	-13	-15	157	-172	-71
	508	2019-01-09 12:38:36.40	-531	1245	-1559	-24	-14	-19	-110	68	-178	21
	509	2019-01-09 12:38:36.41	-531	1248	-1553	-27	-17	-20	2	188	-186	-95
	510	2019-01-09 12:38:36.42	-538	1243	-1559	-31	-20	-24	-76	67	-143	4
	511	2019-01-09 12:38:36.43	-533	1245	-1549	-33	-19	-23	76	226	-150	-151
	512	2019-01-09 12:38:36.44	-534	1247	-1542	-30	-20	-27	-44	146	-190	-51
	513	2019-01-09 12:38:36.45	-537	1251	-1548	-30	-18	-31	-6	276	-282	-135
	514	2019-01-09 12:38:36.46	-547	1261	-1546	-32	-19	-35	-254	65	-319	94
	515	2019-01-09 12:38:36.47	-544	1248	-1548	-31	-21	-38	-243	37	-280	103
	516	2019-01-09 12:38:36.48	-543	1235	-1544	-30	-22	-32	-316	-188	-128	252
	517	2019-01-09 12:38:36.49	-537	1231	-1540	-25	-24	-25	-174	-187	13	180
	518	2019-01-09 12:38:36.50	-541	1231	-1530	-17	-26	-14	-302	-374	72	338
	519	2019-01-09 12:38:36.51	-539	1245	-1540	-12	-20	-2	-345	-420	75	382
	520	2019-01-09 12:38:36.52	-533	1249	-1536	-10	-9	5	-544	-603	59	573
	521	2019-01-09 12:38:36.53	-538	1266	-1547	-2	-8	3	-582	-619	37	600
	522	2019-01-09 12:38:36.54	-542	1274	-1545	7	-10	0	-709	-740	31	724
	523	2019-01-09 12:38:36.55	-544	1264	-1554	9	-9	-8	-686	-693	7	689
	524	2019-01-09 12:38:36.56	-535	1262	-1546	7	-11	-14	-751	-756	5	753
	525	2019-01-09 12:38:36.57	-542	1258	-1550	7	-11	-16	-652	-641	-11	646
	526	2019-01-09 12:38:36.58	-543	1244	-1541	8	-10	-15	-670	-668	-2	669
	527	2019-01-09 12:38:36.59	-532	1230	-1540	10	-10	-14	-547	-534	-13	540
	528	2019-01-09 12:38:36.60	-536	1235	-1536	17	-8	-8	-548	-539	-9	543
	529	2019-01-09 12:38:36.61	-537	1245	-1535	22	-7	-10	-415	-388	-27	401
	530	2019-01-09 12:38:36.62	-539	1227	-1532	22	-4	-11	-399	-378	-21	388
	531	2019-01-09 12:38:36.63	-538	1238	-1539	22	3	-11	-258	-222	-36	240
	532	2019-01-09 12:38:36.64	-529	1240	-1543	13	7	-15	-252	-222	-30	237
	533	2019-01-09 12:38:36.65	-537	1232	-1554	0	8	-19	-126	-76	-50	101
	534	2019-01-09 12:38:36.66	-534	1211	-1549	-9	3	-18	-131	-92	-39	111
	535	2019-01-09 12:38:36.67	-532	1215	-1550	-8	-1	-11	-13	46	-59	-16
	536	2019-01-09 12:38:36.68	-527	1227	-1551	-5	-5	-6	-56	-20	-36	38
	537	2019-01-09 12:38:36.69	-536	1238	-1539	0	-11	-8	19	67	-48	-43
	538	2019-01-09 12:38:36.70	-537	1246	-1548	4	-14	-9	-34	-6	-28	20
	539	2019-01-09 12:38:36.71	-542	1250	-1546	1	-13	-16	67	112	-45	-89
	540	2019-01-09 12:38:36.72	-531	1247	-1538	-6	-10	-20	42	68	-26	-55
	541	2019-01-09 12:38:36.73	-544	1240	-1533	-11	-6	-25	141	183	-42	-162
	542	2019-01-09 12:38:36.74	-535	1243	-1544	-15	0	-24	110	139	-29	-124
	543	2019-01-09 12:38:36.75	-538	1248	-1549	-15	3	-24	208	260	-52	-234
	544	2019-01-09 12:38:36.76	-535	1245	-1553	-14	1	-26	205	237	-32	-221
	545	2019-01-09 12:38:36.77	-543	1246	-1550	-11	0	-27	317	365	-48	-341
	546	2019-01-09 12:38:36.78	-533	1243	-1548	-9	-3	-28	337	373	-36	-355
	547	2019-01-09 12:38:36.79	-541	1245	-1550	-5	-3	-27	431	483	-52	-457
	548	2019-01-09 12:38:36.80	-531	1233	-1553	-5	-6	-33	349	380	-31	-364
	549	2019-01-09 12:38:36.81	-544	1235	-1547	-5	-5	-27	276	304	-28	-290
	550	2019-01-09 12:38:36.82	-548	1221	-1541	-6	-2	-26	58	58	0	-58
	551	2019-01-09 12:38:36.83	-548	1226	-1539	-7	1	-15	-44	-37	-7	40
	552	2019-01-09 12:38:36.84	-542	1229	-1540	-7	8	-9	-173	-192	19	182
	553	2019-01-09 12:38:36.85	-531	1234	-1538	-4	8	-4	-164	-173	9	168
	554	2019-01-09 12:38:36.86	-540	1250	-1545	-1	11	-7	-202	-220	18	211
	555	2019-01-09 12:38:36.87	-529	1247	-1548	-2	12	-11	-155	-156	1	155
	556	2019-01-09 12:38:36.88	-529	1245	-1554	-1	8	-19	-199	-216	17	207
	557	2019-01-09 12:38:36.89	-529	1236	-1551	3	4	-21	-151	-178	27	164
	558	2019-01-09 12:38:36.90	-534	1237	-1549	8	5	-16	-175	-232	57	203
	559	2019-01-09 12:38:36.91	-527	1239	-1551	12	0	-15	-111	-161	50	136
	560	2019-01-09 12:38:36.92	-524	1238	-1544	14	-1	-16	-120	-167	47	143
	561	2019-01-09 12:38:36.93	-525	1239	-1550	12	0	-18	-62	-85	23	73
	562	2019-01-09 12:38:36.94	-543	1236	-1550	10	-3	-21	-52	-74	22	63
	563	2019-01-09 12:38:36.95	-538	1223	-1563	4	-7	-24	24	29	-5	-26
	564	2019-01-09 12:38:36.96	-530	1207	-1539	-1	-11	-21	54	44	10	-49
	565	2019-01-09 12:38:36.97	-533	1225	-1543	-3	-13	-16	114	117	-3	-115
	566	2019-01-09 12:38:36.98	-534	1213	-1546	-6	-6	-13	124	130	-6	-127
	567	2019-01-09 12:38:36.99	-535	1216	-1543	-7	-8	-12	160	211	-51	-185
	568	2019-01-09 12:38:37.00	-533	1234	-1546	-4	-6	-8	158	249	-91	-203
	569	2019-01-09 12:38:37.01	-526	1253	-1547	-6	-3	-13	166	318	-152	-242
	570	2019-01-09 12:38:37.02	-532	1248	-1546	-12	0	-21	154	327	-173	-240
	571	2019-01-09 12:38:37.03	-536	1244	-1561	-15	4	-25	165	352	-187	-258
	572	2019-01-09 12:38:37.04	-541	1239	-1562	-18	0	-26	172	333	-161	-252
	573	2019-01-09 12:38:37.05	-543	1237	-1561	-21	-11	-26	190	349	-159	-269
	574	2019-01-09 12:38:37.06	-540	1236	-1558	-26	-16	-23	145	270	-125	-207
	575	2019-01-09 12:38:37.07	-543	1234	-1549	-26	-18	-18	-25	73	-98	-24
	576	2019-01-09 12:38:37.08	-537	1238	-1534	-19	-21	-14	-237	-195	-42	216
	577	2019-01-09 12:38:37.09	-538	1238	-1524	-13	-16	-8	-382	-354	-28	368
	578	2019-01-09 12:38:37.10	-538	1242	-1537	-9	-10	-3	-444	-417	-27	430
	579	2019-01-09 12:38:37.11	-536	1242	-1540	-5	-4	-1	-455	-400	-55	427
	580	2019-01-09 12:38:37.12	-547	1254	-1544	-2	1	2	-411	-348	-63	379
	581	2019-01-09 12:38:37.13	-539	1256	-1552	-4	-4	-3	-366	-293	-73	329
	582	2019-01-09 12:38:37.14	-539	1245	-1554	-8	-5	-8	-307	-250	-57	278
	583	2019-01-09 12:38:37.15	-547	1246	-1555	-7	-7	-4	-267	-201	-66	234
	584	2019-01-09 12:38:37.16	-538	1243	-1553	-6	-13	0	-177	-119	-58	148
	585	2019-01-09 12:38:37.17	-533	1259	-1541	2	-15	0	-122	-52	-70	87
	586	2019-01-09 12:38:37.18	-539	1250	-1539	1	-17	-3	-38	26	-64	6
	587	2019-01-09 12:38:37.19	-533	1252	-1542	4	-8	-5	-20	50	-70	-15
	588	2019-01-09 12:38:37.20	-539	1250	-1537	7	-6	-11	31	99	-68	-65
	589	2019-01-09 12:38:37.21	-547	1241	-1549	5	-1	-13	22	97	-75	-59
	590	2019-01-09 12:38:37.22	-542	1224	-1553	0	-2	-11	76	145	-69	-110
	591	2019-01-09 12:38:37.23	-550	1237	-1541	3	-6	-8	62	139	-77	-100
	592	2019-01-09 12:38:37.24	-546	1230	-1541	2	-7	-8	108	180	-72	-144
	593	2019-01-09 12:38:37.25	-534	1237	-1543	4	-5	-5	73	146	-73	-109
	594	2019-01-09 12:38:37.26	-542	1237	-1535	12	-7	-3	103	168	-65	-135
	595	2019-01-09 12:38:37.27	-537	1244	-1546	6	-3	-6	64	134	-70	-99
	596	2019-01-09 12:38:37.28	-531	1226	-1544	2	4	-10	127	193	-66	-160
	597	2019-01-09 12:38:37.29	-539	1234	-1552	-1	2	-11	104	171	-67	-137
	598	2019-01-09 12:38:37.30	-531	1235	-1559	-5	-3	-12	177	226	-49	-201
	599	2019-01-09 12:38:37.31	-530	1233	-1553	-11	-7	-17	138	182	-44	-160
	600	2019-01-09 12:38:37.32	-535	1230	-1551	-19	-14	-14	240	277	-37	-258
	601	2019-01-09 12:38:37.33	-540	1227	-1546	-17	-16	-8	244	290	-46	-267
	602	2019-01-09 12:38:37.34	-552	1230	-1547	-18	-16	-2	344	380	-36	-362
	603	2019-01-09 12:38:37.35	-545	1232	-1543	-18	-17	1	296	335	-39	-315
	604	2019-01-09 12:38:37.36	-542	1243	-1545	-20	-15	0	354	418	-64	-386
	605	2019-01-09 12:38:37.37	-551	1250	-1549	-18	-13	2	261	344	-83	-302
	606	2019-01-09 12:38:37.38	-548	1253	-1545	-20	-14	2	250	326	-76	-288
	607	2019-01-09 12:38:37.39	-538	1249	-1546	-21	-11	1	108	174	-66	-141
	608	2019-01-09 12:38:37.40	-541	1250	-1547	-18	-14	-2	109	160	-51	-134
	609	2019-01-09 12:38:37.41	-548	1244	-1542	-17	-16	-6	17	66	-49	-41
	610	2019-01-09 12:38:37.42	-554	1236	-1535	-12	-18	-8	64	108	-44	-86
	611	2019-01-09 12:38:37.43	-542	1249	-1536	-10	-14	-6	-13	37	-50	-12
	612	2019-01-09 12:38:37.44	-545	1238	-1530	-10	-7	-5	67	115	-48	-91
	613	2019-01-09 12:38:37.45	-549	1243	-1535	-13	1	-7	-18	28	-46	-5
	614	2019-01-09 12:38:37.46	-538	1243	-1535	-13	2	-7	-35	12	-47	11
	615	2019-01-09 12:38:37.47	-550	1242	-1534	-11	3	-11	-204	-138	-66	171
	616	2019-01-09 12:38:37.48	-545	1250	-1544	-14	8	-12	-214	-114	-100	164
	617	2019-01-09 12:38:37.49	-543	1253	-1554	-15	4	-19	-281	-171	-110	226
	618	2019-01-09 12:38:37.50	-537	1255	-1552	-17	1	-20	-165	-73	-92	119
	619	2019-01-09 12:38:37.51	-531	1252	-1540	-19	-5	-22	-189	-116	-73	152
	620	2019-01-09 12:38:37.52	-541	1241	-1542	-19	-4	-27	-73	-11	-62	42
	621	2019-01-09 12:38:37.53	-543	1234	-1550	-18	-11	-27	-91	-31	-60	61
	622	2019-01-09 12:38:37.54	-550	1228	-1532	-15	-14	-25	34	96	-62	-65
	623	2019-01-09 12:38:37.55	-540	1222	-1534	-12	-11	-18	-56	3	-59	26
	624	2019-01-09 12:38:37.56	-540	1230	-1526	-11	-7	-6	-37	14	-51	11
	625	2019-01-09 12:38:37.57	-555	1242	-1540	-9	-3	0	-181	-136	-45	158
	626	2019-01-09 12:38:37.58	-549	1245	-1532	-9	-4	1	-178	-132	-46	155
	627	2019-01-09 12:38:37.59	-534	1260	-1523	-11	-1	1	-329	-276	-53	302
	628	2019-01-09 12:38:37.60	-547	1262	-1542	-17	3	-5	-345	-286	-59	315
	629	2019-01-09 12:38:37.61	-545	1248	-1538	-20	3	-9	-485	-434	-51	459
	630	2019-01-09 12:38:37.62	-540	1247	-1534	-22	3	-14	-498	-452	-46	475
	631	2019-01-09 12:38:37.63	-532	1252	-1534	-24	4	-16	-616	-578	-38	597
	632	2019-01-09 12:38:37.64	-538	1252	-1533	-22	5	-18	-591	-552	-39	571
	633	2019-01-09 12:38:37.65	-554	1260	-1540	-21	6	-19	-651	-611	-40	631
	634	2019-01-09 12:38:37.66	-542	1262	-1538	-21	3	-22	-544	-496	-48	520
	635	2019-01-09 12:38:37.67	-547	1259	-1555	-21	2	-27	-542	-497	-45	519
	636	2019-01-09 12:38:37.68	-542	1257	-1556	-22	-3	-30	-405	-351	-54	378
	637	2019-01-09 12:38:37.69	-553	1254	-1543	-22	-5	-31	-411	-361	-50	386
	638	2019-01-09 12:38:37.70	-549	1250	-1540	-17	-9	-30	-300	-241	-59	270
	639	2019-01-09 12:38:37.71	-537	1247	-1535	-17	-11	-27	-340	-287	-53	313
	640	2019-01-09 12:38:37.72	-542	1251	-1539	-17	-2	-26	-227	-168	-59	197
	641	2019-01-09 12:38:37.73	-547	1257	-1537	-18	1	-17	-252	-199	-53	225
	642	2019-01-09 12:38:37.74	-547	1257	-1532	-13	2	-12	-130	-68	-62	99
	643	2019-01-09 12:38:37.75	-541	1259	-1537	-10	1	-11	-189	-129	-60	159
	644	2019-01-09 12:38:37.76	-537	1256	-1545	-4	-1	-13	-84	-14	-70	49
	645	2019-01-09 12:38:37.77	-543	1254	-1544	1	-6	-11	-164	-104	-60	134
	646	2019-01-09 12:38:37.78	-544	1265	-1542	4	-10	-11	-73	-14	-59	43
	647	2019-01-09 12:38:37.79	-544	1264	-1539	2	-14	-16	-182	-139	-43	160
	648	2019-01-09 12:38:37.80	-547	1260	-1538	0	-12	-19	-91	-35	-56	63
	649	2019-01-09 12:38:37.81	-548	1250	-1535	-1	-12	-19	-162	-113	-49	137
	650	2019-01-09 12:38:37.82	-553	1247	-1538	5	-9	-18	-39	22	-61	8
	651	2019-01-09 12:38:37.83	-550	1246	-1524	7	-9	-18	-117	-66	-51	91
	652	2019-01-09 12:38:37.84	-545	1245	-1538	13	-6	-14	-4	55	-59	-25
	653	2019-01-09 12:38:37.85	-549	1255	-1536	18	-5	-16	-92	-43	-49	67
	654	2019-01-09 12:38:37.86	-542	1259	-1540	17	-1	-20	13	74	-61	-43
	655	2019-01-09 12:38:37.87	-547	1233	-1535	16	-2	-22	-90	-40	-50	65
	656	2019-01-09 12:38:37.88	-538	1222	-1529	15	-2	-18	-4	56	-60	-26
	657	2019-01-09 12:38:37.89	-544	1222	-1527	12	-2	-14	-129	-78	-51	103
	658	2019-01-09 12:38:37.90	-549	1228	-1528	6	3	-11	-65	-12	-53	38
	659	2019-01-09 12:38:37.91	-537	1229	-1541	2	8	-10	-201	-168	-33	184
	660	2019-01-09 12:38:37.92	-551	1215	-1547	-3	4	-7	-136	-97	-39	116
	661	2019-01-09 12:38:37.93	-545	1219	-1548	-5	0	1	-238	-213	-25	225
	662	2019-01-09 12:38:37.94	-544	1227	-1545	-5	-7	3	-140	-100	-40	120
	663	2019-01-09 12:38:37.95	-546	1229	-1543	-15	-9	2	-230	-199	-31	214
	664	2019-01-09 12:38:37.96	-542	1240	-1538	-20	-9	4	-115	-74	-41	94
	665	2019-01-09 12:38:37.97	-530	1261	-1542	-25	-8	3	-187	-156	-31	171
	666	2019-01-09 12:38:37.98	-539	1261	-1539	-26	-9	-4	-71	-21	-50	46
	667	2019-01-09 12:38:37.99	-542	1266	-1544	-25	-9	-7	-144	-108	-36	126
	668	2019-01-09 12:38:38.00	-543	1259	-1543	-20	-7	-10	-19	30	-49	-5
	669	2019-01-09 12:38:38.01	-549	1248	-1544	-20	-9	-10	-94	-55	-39	74
	670	2019-01-09 12:38:38.02	-543	1251	-1537	-18	-11	-5	25	82	-57	-53
	671	2019-01-09 12:38:38.03	-543	1259	-1532	-17	-8	-5	-47	-1	-46	24
	672	2019-01-09 12:38:38.04	-551	1252	-1549	-12	-7	-7	77	140	-63	-108
	673	2019-01-09 12:38:38.05	-551	1266	-1544	-7	-4	-11	-7	48	-55	-20
	674	2019-01-09 12:38:38.06	-550	1258	-1541	-2	-7	-12	95	171	-76	-133
	675	2019-01-09 12:38:38.07	-554	1249	-1541	3	-4	-13	-78	22	-100	28
	676	2019-01-09 12:38:38.08	-549	1247	-1539	3	-7	-12	-177	-33	-144	105
	677	2019-01-09 12:38:38.09	-548	1241	-1540	-8	-9	-7	-571	-438	-133	504
	678	2019-01-09 12:38:38.10	-550	1233	-1541	-14	-7	-4	-847	-687	-160	767
	679	2019-01-09 12:38:38.11	-544	1238	-1524	-21	-9	-2	-1208	-1020	-188	1114
	680	2019-01-09 12:38:38.12	-546	1256	-1523	-18	-1	-5	-1469	-1227	-242	1348
	681	2019-01-09 12:38:38.13	-561	1241	-1532	-4	3	-4	-1679	-1470	-209	1574
	682	2019-01-09 12:38:38.14	-552	1257	-1539	4	-2	-2	-1801	-1641	-160	1721
	683	2019-01-09 12:38:38.15	-548	1277	-1536	9	5	-2	-1876	-1782	-94	1829
	684	2019-01-09 12:38:38.16	-542	1271	-1536	8	8	-12	-1917	-1878	-39	1897
	685	2019-01-09 12:38:38.17	-551	1262	-1545	9	8	-16	-1934	-1928	-6	1931
	686	2019-01-09 12:38:38.18	-546	1260	-1548	9	7	-22	-1935	-1944	9	1939
	687	2019-01-09 12:38:38.19	-549	1266	-1545	9	7	-25	-1911	-1923	12	1917
	688	2019-01-09 12:38:38.20	-546	1254	-1535	6	4	-30	-1803	-1815	12	1809
	689	2019-01-09 12:38:38.21	-552	1256	-1533	7	6	-35	-1726	-1747	21	1736
	690	2019-01-09 12:38:38.22	-545	1242	-1533	9	6	-36	-1621	-1637	16	1629
	691	2019-01-09 12:38:38.23	-547	1241	-1522	11	7	-29	-1582	-1600	18	1591
	692	2019-01-09 12:38:38.24	-544	1246	-1523	19	7	-26	-1425	-1445	20	1435
	693	2019-01-09 12:38:38.25	-547	1250	-1534	23	12	-27	-1269	-1313	44	1291
	694	2019-01-09 12:38:38.26	-550	1242	-1532	19	17	-25	-1015	-1063	48	1039
	695	2019-01-09 12:38:38.27	-554	1244	-1541	15	17	-27	-781	-857	76	819
	696	2019-01-09 12:38:38.28	-550	1249	-1541	16	15	-30	-484	-554	70	519
	697	2019-01-09 12:38:38.29	-541	1233	-1548	7	13	-28	-272	-345	73	308
	698	2019-01-09 12:38:38.30	-551	1233	-1535	0	9	-23	17	34	-17	-25
	699	2019-01-09 12:38:38.31	-536	1250	-1519	4	8	-21	164	294	-130	-229
	700	2019-01-09 12:38:38.32	-537	1254	-1517	8	12	-22	354	606	-252	-480
	701	2019-01-09 12:38:38.33	-542	1252	-1532	5	16	-24	422	683	-261	-552
	702	2019-01-09 12:38:38.34	-543	1244	-1538	0	21	-24	576	829	-253	-702
	703	2019-01-09 12:38:38.35	-543	1246	-1540	0	17	-23	570	736	-166	-653
	704	2019-01-09 12:38:38.36	-544	1238	-1541	-3	11	-20	551	684	-133	-617
	705	2019-01-09 12:38:38.37	-539	1242	-1543	-9	11	-17	418	485	-67	-451
	706	2019-01-09 12:38:38.38	-541	1235	-1538	-14	8	-11	501	564	-63	-532
	707	2019-01-09 12:38:38.39	-534	1258	-1538	-12	7	-5	523	550	-27	-536
	708	2019-01-09 12:38:38.40	-541	1274	-1537	-9	4	-9	636	680	-44	-658
	709	2019-01-09 12:38:38.41	-533	1276	-1550	-6	9	-15	624	636	-12	-630
	710	2019-01-09 12:38:38.42	-535	1277	-1558	-5	7	-27	702	734	-32	-718
	711	2019-01-09 12:38:38.43	-543	1257	-1545	-3	3	-33	676	683	-7	-679
	712	2019-01-09 12:38:38.44	-541	1248	-1546	4	2	-36	750	774	-24	-762
	713	2019-01-09 12:38:38.45	-539	1225	-1544	6	-2	-31	722	727	-5	-724
	714	2019-01-09 12:38:38.46	-544	1234	-1526	5	-7	-22	779	809	-30	-794
	715	2019-01-09 12:38:38.47	-546	1239	-1539	5	-9	-11	739	749	-10	-744
	716	2019-01-09 12:38:38.48	-546	1235	-1527	5	-8	-7	780	818	-38	-799
	717	2019-01-09 12:38:38.49	-541	1238	-1545	6	-2	-5	725	750	-25	-737
	718	2019-01-09 12:38:38.50	-544	1240	-1536	5	-1	1	763	805	-42	-784
	719	2019-01-09 12:38:38.51	-538	1258	-1536	4	-5	-1	723	746	-23	-734
	720	2019-01-09 12:38:38.52	-536	1248	-1535	1	-4	-5	747	792	-45	-769
	721	2019-01-09 12:38:38.53	-532	1241	-1534	1	1	-10	710	735	-25	-722
	722	2019-01-09 12:38:38.54	-547	1244	-1545	4	4	-12	738	778	-40	-758
	723	2019-01-09 12:38:38.55	-545	1236	-1547	3	5	-12	705	732	-27	-718
	724	2019-01-09 12:38:38.56	-538	1228	-1548	4	2	-11	740	788	-48	-764
	725	2019-01-09 12:38:38.57	-534	1241	-1546	3	1	-9	678	719	-41	-698
	726	2019-01-09 12:38:38.58	-548	1240	-1538	0	-4	-7	667	717	-50	-692
	727	2019-01-09 12:38:38.59	-537	1240	-1535	-2	-1	-9	580	618	-38	-599
	728	2019-01-09 12:38:38.60	-535	1245	-1549	-5	-2	-13	579	635	-56	-607
	729	2019-01-09 12:38:38.61	-539	1243	-1545	-12	2	-19	542	584	-42	-563
	730	2019-01-09 12:38:38.62	-537	1242	-1546	-16	0	-18	556	608	-52	-582
	731	2019-01-09 12:38:38.63	-546	1237	-1546	-15	0	-20	504	535	-31	-519
	732	2019-01-09 12:38:38.64	-545	1242	-1544	-11	1	-19	498	550	-52	-524
	733	2019-01-09 12:38:38.65	-541	1254	-1546	-2	2	-21	468	514	-46	-491
	734	2019-01-09 12:38:38.66	-531	1257	-1547	3	0	-27	458	525	-67	-491
	735	2019-01-09 12:38:38.67	-531	1253	-1557	7	1	-34	411	458	-47	-434
	736	2019-01-09 12:38:38.68	-534	1244	-1556	9	1	-37	389	451	-62	-420
	737	2019-01-09 12:38:38.69	-534	1234	-1553	1	-5	-40	354	403	-49	-378
	738	2019-01-09 12:38:38.70	-537	1217	-1547	-5	-4	-35	349	415	-66	-382
	739	2019-01-09 12:38:38.71	-528	1213	-1537	-8	-5	-25	344	406	-62	-375
	740	2019-01-09 12:38:38.72	-529	1220	-1535	-11	-4	-17	379	461	-82	-420
	741	2019-01-09 12:38:38.73	-531	1237	-1537	-12	-3	-14	406	485	-79	-445
	742	2019-01-09 12:38:38.74	-540	1232	-1538	-14	-3	-7	437	538	-101	-487
	743	2019-01-09 12:38:38.75	-535	1236	-1543	-13	-7	-6	424	520	-96	-472
	744	2019-01-09 12:38:38.76	-537	1248	-1543	-13	-12	-3	407	519	-112	-463
	745	2019-01-09 12:38:38.77	-535	1243	-1549	-12	-14	0	385	486	-101	-435
	746	2019-01-09 12:38:38.78	-542	1245	-1546	-12	-17	-4	365	467	-102	-416
	747	2019-01-09 12:38:38.79	-537	1252	-1550	-4	-18	-5	340	430	-90	-385
	748	2019-01-09 12:38:38.80	-534	1235	-1542	-1	-22	-7	306	402	-96	-354
	749	2019-01-09 12:38:38.81	-542	1233	-1543	1	-17	-5	288	369	-81	-328
	750	2019-01-09 12:38:38.82	-548	1239	-1553	2	-24	-6	255	347	-92	-301
	751	2019-01-09 12:38:38.83	-549	1237	-1545	1	-27	-7	246	323	-77	-284
	752	2019-01-09 12:38:38.84	-554	1243	-1539	-2	-30	-7	211	298	-87	-254
	753	2019-01-09 12:38:38.85	-551	1231	-1542	-4	-24	-6	214	288	-74	-251
	754	2019-01-09 12:38:38.86	-550	1217	-1535	-7	-24	-2	194	279	-85	-236
	755	2019-01-09 12:38:38.87	-564	1214	-1528	-6	-26	8	202	273	-71	-237
	756	2019-01-09 12:38:38.88	-554	1221	-1529	0	-22	18	167	248	-81	-207
	757	2019-01-09 12:38:38.89	-539	1231	-1529	-2	-18	20	169	252	-83	-210
	758	2019-01-09 12:38:38.90	-542	1237	-1547	-4	-14	21	135	228	-93	-181
	759	2019-01-09 12:38:38.91	-547	1237	-1549	-5	-13	18	144	232	-88	-188
	760	2019-01-09 12:38:38.92	-545	1237	-1538	-9	-17	12	120	216	-96	-168
	761	2019-01-09 12:38:38.93	-555	1246	-1544	-14	-16	7	140	226	-86	-183
	762	2019-01-09 12:38:38.94	-548	1242	-1552	-22	-14	0	122	213	-91	-167
	763	2019-01-09 12:38:38.95	-551	1254	-1538	-29	-13	-1	155	231	-76	-193
	764	2019-01-09 12:38:38.96	-545	1266	-1542	-31	-11	-3	135	215	-80	-175
	765	2019-01-09 12:38:38.97	-559	1258	-1535	-32	-10	-7	154	218	-64	-186
	766	2019-01-09 12:38:38.98	-556	1250	-1548	-27	-11	-8	109	170	-61	-139
	767	2019-01-09 12:38:38.99	-556	1250	-1550	-19	-15	-10	126	181	-55	-153
	768	2019-01-09 12:38:39.00	-560	1251	-1532	-11	-21	-11	91	145	-54	-118
	769	2019-01-09 12:38:39.01	-565	1246	-1532	-9	-21	-5	137	186	-49	-161
	770	2019-01-09 12:38:39.02	-550	1254	-1533	-15	-17	-4	109	172	-63	-140
	771	2019-01-09 12:38:39.03	-549	1257	-1533	-18	-11	3	158	222	-64	-190
	772	2019-01-09 12:38:39.04	-554	1254	-1529	-18	-4	4	125	193	-68	-159
	773	2019-01-09 12:38:39.05	-557	1255	-1528	-19	1	3	165	231	-66	-198
	774	2019-01-09 12:38:39.06	-561	1252	-1536	-14	4	2	116	192	-76	-154
	775	2019-01-09 12:38:39.07	-551	1254	-1533	-8	2	0	158	232	-74	-195
	776	2019-01-09 12:38:39.08	-551	1244	-1538	-2	-3	-3	119	189	-70	-154
	777	2019-01-09 12:38:39.09	-551	1246	-1529	-2	-4	-2	164	226	-62	-195
	778	2019-01-09 12:38:39.10	-539	1249	-1528	-2	-2	-3	102	167	-65	-134
	779	2019-01-09 12:38:39.11	-538	1249	-1537	-3	0	-8	138	199	-61	-168
	780	2019-01-09 12:38:39.12	-540	1255	-1530	-5	0	-12	84	149	-65	-116
	781	2019-01-09 12:38:39.13	-545	1249	-1536	-9	3	-17	136	202	-66	-169
	782	2019-01-09 12:38:39.14	-548	1245	-1544	-7	-3	-21	78	158	-80	-118
	783	2019-01-09 12:38:39.15	-544	1247	-1536	-6	-8	-22	134	217	-83	-175
	784	2019-01-09 12:38:39.16	-541	1230	-1533	-12	-3	-25	76	161	-85	-118
	785	2019-01-09 12:38:39.17	-541	1213	-1527	-18	-8	-19	135	214	-79	-174
	786	2019-01-09 12:38:39.18	-543	1228	-1529	-22	-8	-17	81	156	-75	-118
	787	2019-01-09 12:38:39.19	-542	1235	-1536	-26	-2	-12	151	229	-78	-190
	788	2019-01-09 12:38:39.20	-544	1234	-1538	-29	0	-9	97	183	-86	-140
	789	2019-01-09 12:38:39.21	-552	1239	-1544	-26	-5	-2	142	226	-84	-184
	790	2019-01-09 12:38:39.22	-545	1249	-1540	-23	-12	2	60	133	-73	-96
	791	2019-01-09 12:38:39.23	-549	1259	-1549	-19	-12	6	114	178	-64	-146
	792	2019-01-09 12:38:39.24	-542	1256	-1542	-21	-16	3	46	104	-58	-75
	793	2019-01-09 12:38:39.25	-550	1256	-1537	-23	-16	2	112	171	-59	-141
	794	2019-01-09 12:38:39.26	-551	1259	-1529	-23	-15	4	26	86	-60	-56
	795	2019-01-09 12:38:39.27	-563	1256	-1523	-24	-13	2	66	127	-61	-96
	796	2019-01-09 12:38:39.28	-564	1259	-1514	-25	-12	3	-22	36	-58	-7
	797	2019-01-09 12:38:39.29	-557	1263	-1525	-21	-9	5	56	114	-58	-85
	798	2019-01-09 12:38:39.30	-560	1274	-1523	-16	-5	3	-1	67	-68	-33
	799	2019-01-09 12:38:39.31	-557	1273	-1519	-12	2	-4	89	164	-75	-126
	800	2019-01-09 12:38:39.32	-555	1269	-1526	-9	1	-11	26	94	-68	-60
	801	2019-01-09 12:38:39.33	-553	1264	-1545	-4	4	-14	102	174	-72	-138
	802	2019-01-09 12:38:39.34	-549	1262	-1542	-5	0	-16	26	92	-66	-59
	803	2019-01-09 12:38:39.35	-549	1254	-1542	-6	2	-16	122	191	-69	-156
	804	2019-01-09 12:38:39.36	-543	1250	-1536	-3	-1	-17	63	119	-56	-91
	805	2019-01-09 12:38:39.37	-536	1252	-1528	-4	0	-15	151	220	-69	-185
	806	2019-01-09 12:38:39.38	-547	1250	-1529	-5	2	-15	72	131	-59	-101
	807	2019-01-09 12:38:39.39	-548	1246	-1533	-10	3	-13	139	198	-59	-168
	808	2019-01-09 12:38:39.40	-544	1243	-1533	-13	2	-15	62	114	-52	-88
	809	2019-01-09 12:38:39.41	-546	1243	-1529	-14	0	-14	144	205	-61	-174
	810	2019-01-09 12:38:39.42	-542	1245	-1528	-13	-2	-13	70	127	-57	-98
	811	2019-01-09 12:38:39.43	-537	1250	-1528	-12	2	-14	158	226	-68	-192
	812	2019-01-09 12:38:39.44	-533	1257	-1534	-12	3	-13	74	142	-68	-108
	813	2019-01-09 12:38:39.45	-535	1255	-1540	-7	0	-11	153	229	-76	-191
	814	2019-01-09 12:38:39.46	-545	1253	-1541	-6	-4	-9	60	128	-68	-94
	815	2019-01-09 12:38:39.47	-535	1257	-1538	-8	-9	-9	132	197	-65	-164
	816	2019-01-09 12:38:39.48	-540	1250	-1545	-11	-14	-8	36	95	-59	-65
	817	2019-01-09 12:38:39.49	-542	1248	-1528	-14	-16	-6	120	187	-67	-153
	818	2019-01-09 12:38:39.50	-538	1253	-1518	-15	-17	-4	40	98	-58	-69
	819	2019-01-09 12:38:39.51	-548	1256	-1518	-14	-18	-3	130	199	-69	-164
	820	2019-01-09 12:38:39.52	-540	1253	-1516	-15	-15	1	43	103	-60	-73
	821	2019-01-09 12:38:39.53	-539	1260	-1522	-12	-12	-1	124	198	-74	-161
	822	2019-01-09 12:38:39.54	-544	1270	-1531	-11	-10	-5	39	112	-73	-75
	823	2019-01-09 12:38:39.55	-546	1271	-1539	-7	-7	-10	139	222	-83	-180
	824	2019-01-09 12:38:39.56	-547	1267	-1540	-2	-11	-10	59	131	-72	-95
	825	2019-01-09 12:38:39.57	-548	1260	-1541	3	-16	-12	146	231	-85	-188
	826	2019-01-09 12:38:39.58	-549	1251	-1543	5	-17	-10	49	121	-72	-85
	827	2019-01-09 12:38:39.59	-554	1248	-1533	1	-19	-5	95	171	-76	-133
	828	2019-01-09 12:38:39.60	-559	1247	-1527	0	-17	0	-85	-15	-70	50
	829	2019-01-09 12:38:39.61	-560	1257	-1519	-5	-15	3	-114	-32	-82	73
	830	2019-01-09 12:38:39.62	-560	1259	-1524	-7	-9	9	-260	-176	-84	218
	831	2019-01-09 12:38:39.63	-564	1265	-1530	-6	-6	7	-252	-111	-141	181
	832	2019-01-09 12:38:39.64	-551	1275	-1521	-5	-4	6	-381	-199	-182	290
	833	2019-01-09 12:38:39.65	-559	1280	-1525	-5	-1	-3	-357	-107	-250	232
	834	2019-01-09 12:38:39.66	-548	1273	-1527	-5	-1	-9	-465	-194	-271	329
	835	2019-01-09 12:38:39.67	-549	1257	-1527	-6	-3	-14	-385	-104	-281	244
	836	2019-01-09 12:38:39.68	-546	1249	-1529	-5	-1	-17	-414	-186	-228	300
	837	2019-01-09 12:38:39.69	-541	1253	-1519	-5	-2	-17	-275	-75	-200	175
	838	2019-01-09 12:38:39.70	-555	1270	-1527	-2	2	-21	-340	-146	-194	243
	839	2019-01-09 12:38:39.71	-550	1268	-1528	-4	2	-21	-281	-27	-254	154
	840	2019-01-09 12:38:39.72	-549	1263	-1527	-5	3	-22	-357	-96	-261	226
	841	2019-01-09 12:38:39.73	-549	1255	-1530	-5	-2	-23	-201	25	-226	88
	842	2019-01-09 12:38:39.74	-553	1252	-1528	-7	-6	-21	-164	-33	-131	98
	843	2019-01-09 12:38:39.75	-546	1255	-1532	-10	-9	-19	42	104	-62	-73
	844	2019-01-09 12:38:39.76	-548	1263	-1525	-15	-10	-19	42	39	3	-40
	845	2019-01-09 12:38:39.77	-548	1247	-1532	-12	-8	-15	150	127	23	-138
	846	2019-01-09 12:38:39.78	-544	1239	-1533	-8	-8	-8	51	22	29	-36
	847	2019-01-09 12:38:39.79	-552	1252	-1531	1	-10	0	129	109	20	-119
	848	2019-01-09 12:38:39.80	-542	1253	-1525	4	-10	-2	24	10	14	-17
	849	2019-01-09 12:38:39.81	-554	1247	-1519	10	-9	-1	109	122	-13	-115
	850	2019-01-09 12:38:39.82	-545	1258	-1523	10	-9	-4	12	35	-23	-23
	851	2019-01-09 12:38:39.83	-545	1265	-1523	2	-2	-10	95	140	-45	-117
	852	2019-01-09 12:38:39.84	-552	1260	-1524	-9	3	-13	2	42	-40	-22
	853	2019-01-09 12:38:39.85	-559	1250	-1535	-12	1	-13	76	121	-45	-98
	854	2019-01-09 12:38:39.86	-556	1256	-1536	-11	-4	-9	-30	0	-30	15
	855	2019-01-09 12:38:39.87	-556	1253	-1536	-7	-8	-7	16	62	-46	-39
	856	2019-01-09 12:38:39.88	-551	1260	-1533	-8	-9	-7	-85	-46	-39	65
	857	2019-01-09 12:38:39.89	-548	1265	-1535	-7	-11	-9	-4	53	-57	-24
	858	2019-01-09 12:38:39.90	-540	1262	-1530	-7	-12	-15	-67	-16	-51	41
	859	2019-01-09 12:38:39.91	-548	1257	-1529	-10	-9	-16	30	102	-72	-66
	860	2019-01-09 12:38:39.92	-547	1261	-1523	-8	-8	-15	-29	39	-68	-5
	861	2019-01-09 12:38:39.93	-552	1253	-1530	-7	-10	-11	57	139	-82	-98
	862	2019-01-09 12:38:39.94	-554	1251	-1526	-6	-11	-7	-14	56	-70	-21
	863	2019-01-09 12:38:39.95	-541	1256	-1522	-5	-11	-3	58	138	-80	-98
	864	2019-01-09 12:38:39.96	-555	1256	-1521	-1	-9	-3	-22	47	-69	-12
	865	2019-01-09 12:38:39.97	-552	1259	-1529	0	-6	-2	40	128	-88	-84
	866	2019-01-09 12:38:39.98	-556	1265	-1531	-2	-7	-4	-32	48	-80	-8
	867	2019-01-09 12:38:39.99	-552	1258	-1538	-2	-7	-6	40	140	-100	-90
	868	2019-01-09 12:38:40.00	-550	1249	-1529	-8	-7	-6	-15	76	-91	-30
	869	2019-01-09 12:38:40.01	-552	1243	-1518	-5	-8	-3	74	178	-104	-126
	870	2019-01-09 12:38:40.02	-546	1255	-1524	2	-4	0	30	123	-93	-76
	871	2019-01-09 12:38:40.03	-561	1252	-1533	6	-1	-2	98	200	-102	-149
	872	2019-01-09 12:38:40.04	-557	1251	-1521	9	-1	-4	12	92	-80	-52
	873	2019-01-09 12:38:40.05	-558	1247	-1522	8	-4	-4	58	137	-79	-97
	874	2019-01-09 12:38:40.06	-549	1237	-1524	6	-4	-8	-4	51	-55	-23
	875	2019-01-09 12:38:40.07	-545	1237	-1530	-5	1	-5	63	124	-61	-93
	876	2019-01-09 12:38:40.08	-544	1244	-1521	-15	0	-4	8	48	-40	-28
	877	2019-01-09 12:38:40.09	-547	1242	-1524	-17	-2	-2	58	111	-53	-84
	878	2019-01-09 12:38:40.10	-538	1257	-1522	-13	-3	0	-19	19	-38	0
	879	2019-01-09 12:38:40.11	-554	1257	-1533	-13	-1	-1	21	70	-49	-45
	880	2019-01-09 12:38:40.12	-553	1260	-1536	-13	-4	-4	-44	-19	-25	31
	881	2019-01-09 12:38:40.13	-559	1258	-1539	-13	-6	-3	0	34	-34	-17
	882	2019-01-09 12:38:40.14	-561	1250	-1533	-13	-8	-5	-62	-38	-24	50
	883	2019-01-09 12:38:40.15	-565	1252	-1521	-15	-7	-5	-16	32	-48	-8
	884	2019-01-09 12:38:40.16	-551	1243	-1525	-19	-7	-2	-74	-35	-39	54
	885	2019-01-09 12:38:40.17	-550	1247	-1510	-15	-6	0	-16	37	-53	-10
	886	2019-01-09 12:38:40.18	-554	1256	-1523	-13	-3	0	-55	-24	-31	39
	887	2019-01-09 12:38:40.19	-552	1260	-1524	-14	4	0	-21	26	-47	-2
	888	2019-01-09 12:38:40.20	-551	1257	-1530	-13	8	-1	-112	-86	-26	99
	889	2019-01-09 12:38:40.21	-559	1257	-1524	-12	8	-1	-137	-109	-28	123
	890	2019-01-09 12:38:40.22	-538	1254	-1523	-13	11	3	-226	-222	-4	224
	891	2019-01-09 12:38:40.23	-535	1267	-1527	-12	13	3	-212	-214	2	213
	892	2019-01-09 12:38:40.24	-548	1274	-1538	-12	12	3	-247	-267	20	257
	893	2019-01-09 12:38:40.25	-544	1283	-1539	-14	9	-1	-223	-233	10	228
	894	2019-01-09 12:38:40.26	-547	1274	-1535	-14	4	-3	-314	-333	19	323
	895	2019-01-09 12:38:40.27	-559	1275	-1537	-10	-1	-8	-371	-374	3	372
	896	2019-01-09 12:38:40.28	-550	1270	-1537	-12	-5	-9	-493	-496	3	494
	897	2019-01-09 12:38:40.29	-545	1274	-1527	-12	-10	-9	-550	-549	-1	549
	898	2019-01-09 12:38:40.30	-549	1280	-1524	-8	-8	-7	-620	-627	7	623
	899	2019-01-09 12:38:40.31	-556	1276	-1513	-13	-1	-10	-633	-627	-6	630
	900	2019-01-09 12:38:40.32	-558	1278	-1519	-10	4	-8	-670	-644	-26	657
	901	2019-01-09 12:38:40.33	-538	1286	-1523	-5	7	-10	-690	-624	-66	657
	902	2019-01-09 12:38:40.34	-547	1288	-1528	-2	10	-17	-749	-682	-67	715
	903	2019-01-09 12:38:40.35	-552	1284	-1534	2	10	-23	-771	-717	-54	744
	904	2019-01-09 12:38:40.36	-545	1278	-1532	3	5	-28	-803	-788	-15	795
	905	2019-01-09 12:38:40.37	-547	1269	-1529	10	-2	-30	-801	-827	26	814
	906	2019-01-09 12:38:40.38	-548	1266	-1524	12	-3	-33	-801	-861	60	831
	907	2019-01-09 12:38:40.39	-534	1256	-1525	11	-2	-31	-758	-848	90	803
	908	2019-01-09 12:38:40.40	-554	1258	-1513	10	3	-27	-781	-902	121	841
	909	2019-01-09 12:38:40.41	-552	1262	-1513	11	7	-23	-834	-968	134	901
	910	2019-01-09 12:38:40.42	-544	1250	-1520	11	10	-18	-892	-1048	156	970
	911	2019-01-09 12:38:40.43	-543	1244	-1532	11	12	-13	-910	-1091	181	1000
	912	2019-01-09 12:38:40.44	-533	1255	-1523	16	9	-7	-912	-1116	204	1014
	913	2019-01-09 12:38:40.45	-531	1255	-1522	14	11	-7	-882	-1110	228	996
	914	2019-01-09 12:38:40.46	-530	1252	-1527	15	11	-7	-881	-1106	225	993
	915	2019-01-09 12:38:40.47	-535	1261	-1531	19	8	-9	-870	-1070	200	970
	916	2019-01-09 12:38:40.48	-536	1269	-1531	16	7	-13	-888	-1025	137	956
	917	2019-01-09 12:38:40.49	-529	1259	-1536	10	10	-17	-859	-945	86	902
	918	2019-01-09 12:38:40.50	-536	1257	-1533	9	8	-16	-784	-870	86	827
	919	2019-01-09 12:38:40.51	-541	1250	-1543	10	2	-17	-659	-776	117	717
	920	2019-01-09 12:38:40.52	-533	1251	-1532	9	0	-15	-523	-684	161	603
	921	2019-01-09 12:38:40.53	-532	1254	-1536	7	-3	-16	-386	-592	206	489
	922	2019-01-09 12:38:40.54	-538	1247	-1529	5	-5	-12	-204	-448	244	326
	923	2019-01-09 12:38:40.55	-535	1244	-1533	5	-5	-8	-10	-296	286	153
	924	2019-01-09 12:38:40.56	-532	1244	-1533	2	-8	-4	172	-125	297	-23
	925	2019-01-09 12:38:40.57	-550	1242	-1535	0	-12	2	268	7	261	-137
	926	2019-01-09 12:38:40.58	-541	1249	-1534	3	-10	5	360	180	180	-270
	927	2019-01-09 12:38:40.59	-530	1253	-1533	-1	-9	9	388	303	85	-345
	928	2019-01-09 12:38:40.60	-544	1261	-1528	-1	-7	9	444	463	-19	-453
	929	2019-01-09 12:38:40.61	-545	1266	-1537	1	-5	6	472	558	-86	-515
	930	2019-01-09 12:38:40.62	-546	1275	-1534	-2	-6	2	545	680	-135	-612
	931	2019-01-09 12:38:40.63	-547	1273	-1537	-1	-9	-4	580	709	-129	-644
	932	2019-01-09 12:38:40.64	-544	1266	-1534	-3	-11	-8	637	759	-122	-698
	933	2019-01-09 12:38:40.65	-548	1269	-1539	-1	-11	-11	636	749	-113	-692
	934	2019-01-09 12:38:40.66	-546	1261	-1532	1	-10	-14	640	781	-141	-710
	935	2019-01-09 12:38:40.67	-545	1259	-1528	2	-10	-17	472	626	-154	-549
	936	2019-01-09 12:38:40.68	-547	1258	-1518	7	-7	-22	366	539	-173	-452
	937	2019-01-09 12:38:40.69	-546	1255	-1524	8	-2	-24	315	490	-175	-402
	938	2019-01-09 12:38:40.70	-542	1243	-1529	4	2	-22	379	569	-190	-474
	939	2019-01-09 12:38:40.71	-544	1227	-1535	2	0	-14	382	572	-190	-477
	940	2019-01-09 12:38:40.72	-547	1245	-1525	3	-1	-9	424	610	-186	-517
	941	2019-01-09 12:38:40.73	-547	1240	-1528	0	1	-4	400	557	-157	-478
	942	2019-01-09 12:38:40.74	-544	1244	-1526	2	0	-1	438	579	-141	-508
	943	2019-01-09 12:38:40.75	-545	1254	-1531	0	-6	-1	382	505	-123	-443
	944	2019-01-09 12:38:40.76	-543	1260	-1543	-2	-9	-3	375	486	-111	-430
	945	2019-01-09 12:38:40.77	-535	1260	-1536	-4	-11	-7	292	387	-95	-339
	946	2019-01-09 12:38:40.78	-540	1268	-1541	0	-15	-10	300	391	-91	-345
	947	2019-01-09 12:38:40.79	-540	1259	-1542	0	-18	-15	307	389	-82	-348
	948	2019-01-09 12:38:40.80	-550	1267	-1531	-1	-22	-18	362	442	-80	-402
	949	2019-01-09 12:38:40.81	-554	1257	-1532	-1	-23	-18	204	273	-69	-238
	950	2019-01-09 12:38:40.82	-553	1254	-1526	-2	-19	-17	-74	-2	-72	38
	951	2019-01-09 12:38:40.83	-567	1252	-1526	-5	-17	-14	-500	-434	-66	467
	952	2019-01-09 12:38:40.84	-562	1241	-1530	-2	-15	-7	-736	-680	-56	708
	953	2019-01-09 12:38:40.85	-567	1243	-1522	3	-10	-1	-908	-862	-46	885
	954	2019-01-09 12:38:40.86	-552	1243	-1525	8	-13	2	-1051	-1014	-37	1032
	955	2019-01-09 12:38:40.87	-552	1258	-1527	8	-8	5	-1178	-1144	-34	1161
	956	2019-01-09 12:38:40.88	-552	1264	-1529	6	-3	3	-1126	-1062	-64	1094
	957	2019-01-09 12:38:40.89	-558	1258	-1531	2	2	-2	-1002	-903	-99	952
	958	2019-01-09 12:38:40.90	-546	1264	-1524	-5	5	-7	-854	-710	-144	782
	959	2019-01-09 12:38:40.91	-555	1261	-1536	-5	6	-12	-863	-699	-164	781
	960	2019-01-09 12:38:40.92	-552	1258	-1536	-8	8	-17	-927	-770	-157	848
	961	2019-01-09 12:38:40.93	-546	1250	-1532	-9	3	-13	-1078	-956	-122	1017
	962	2019-01-09 12:38:40.94	-552	1255	-1538	-2	2	-15	-1169	-1054	-115	1111
	963	2019-01-09 12:38:40.95	-548	1258	-1528	0	-2	-12	-1254	-1183	-71	1218
	964	2019-01-09 12:38:40.96	-550	1263	-1530	-1	-2	-13	-1263	-1219	-44	1241
	965	2019-01-09 12:38:40.97	-549	1270	-1528	-2	-1	-17	-1332	-1282	-50	1307
	966	2019-01-09 12:38:40.98	-556	1262	-1531	1	0	-23	-1370	-1271	-99	1320
	967	2019-01-09 12:38:40.99	-553	1267	-1529	-3	3	-28	-1450	-1326	-124	1388
	968	2019-01-09 12:38:41.00	-554	1261	-1526	-5	7	-25	-1442	-1281	-161	1361
	969	2019-01-09 12:38:41.01	-558	1257	-1531	-6	6	-22	-1394	-1224	-170	1309
	970	2019-01-09 12:38:41.02	-553	1262	-1538	0	3	-20	-1223	-1048	-175	1135
	971	2019-01-09 12:38:41.03	-556	1264	-1530	1	7	-17	-1136	-972	-164	1054
	972	2019-01-09 12:38:41.04	-547	1258	-1537	5	5	-20	-1004	-854	-150	929
	973	2019-01-09 12:38:41.05	-550	1251	-1530	9	7	-19	-922	-851	-71	886
	974	2019-01-09 12:38:41.06	-550	1249	-1529	10	6	-20	-750	-760	10	755
	975	2019-01-09 12:38:41.07	-543	1247	-1532	12	8	-17	-613	-743	130	678
	976	2019-01-09 12:38:41.08	-547	1247	-1535	13	9	-13	-436	-638	202	537
	977	2019-01-09 12:38:41.09	-550	1255	-1531	12	11	-13	-375	-630	255	502
	978	2019-01-09 12:38:41.10	-540	1256	-1527	9	17	-14	-304	-537	233	420
	979	2019-01-09 12:38:41.11	-538	1247	-1538	9	17	-16	-350	-545	195	447
	980	2019-01-09 12:38:41.12	-542	1252	-1534	14	15	-14	-271	-417	146	344
	981	2019-01-09 12:38:41.13	-538	1245	-1541	11	10	-14	-251	-371	120	311
	982	2019-01-09 12:38:41.14	-547	1227	-1536	5	9	-12	-162	-234	72	198
	983	2019-01-09 12:38:41.15	-534	1228	-1533	7	4	-2	-169	-224	55	196
	984	2019-01-09 12:38:41.16	-541	1246	-1528	13	-1	2	-56	-67	11	61
	985	2019-01-09 12:38:41.17	-538	1250	-1532	9	6	-1	-34	-14	-20	24
	986	2019-01-09 12:38:41.18	-529	1252	-1531	5	9	-6	61	184	-123	-122
	987	2019-01-09 12:38:41.19	-528	1260	-1539	7	1	-14	84	285	-201	-184
	988	2019-01-09 12:38:41.20	-544	1245	-1546	3	-3	-16	203	491	-288	-347
	989	2019-01-09 12:38:41.21	-542	1244	-1544	0	-6	-15	168	461	-293	-314
	990	2019-01-09 12:38:41.22	-543	1248	-1538	-1	-7	-11	216	538	-322	-377
	991	2019-01-09 12:38:41.23	-537	1255	-1538	0	-6	-10	178	485	-307	-331
	992	2019-01-09 12:38:41.24	-542	1265	-1535	-3	-5	-10	288	615	-327	-451
	993	2019-01-09 12:38:41.25	-537	1261	-1537	-2	-6	-13	274	562	-288	-418
	994	2019-01-09 12:38:41.26	-553	1258	-1539	1	-6	-14	350	648	-298	-499
	995	2019-01-09 12:38:41.27	-553	1256	-1542	1	-5	-15	312	563	-251	-437
	996	2019-01-09 12:38:41.28	-552	1251	-1532	-1	-5	-14	404	658	-254	-531
	997	2019-01-09 12:38:41.29	-554	1247	-1532	8	-3	-12	389	599	-210	-494
	998	2019-01-09 12:38:41.30	-543	1256	-1540	10	-3	-10	497	709	-212	-603
	999	2019-01-09 12:38:41.31	-547	1252	-1537	9	2	-16	455	620	-165	-537
	1000	2019-01-09 12:38:41.32	-540	1259	-1542	11	6	-21	506	666	-160	-586
	1001	2019-01-09 12:38:41.33	-542	1258	-1534	7	6	-25	422	546	-124	-484
	1002	2019-01-09 12:38:41.34	-535	1255	-1544	9	6	-29	480	611	-131	-545
	1003	2019-01-09 12:38:41.35	-529	1238	-1541	10	3	-32	409	512	-103	-460
	1004	2019-01-09 12:38:41.36	-530	1228	-1551	6	2	-29	478	584	-106	-531
	1005	2019-01-09 12:38:41.37	-536	1231	-1535	2	-1	-24	400	491	-91	-445
	1006	2019-01-09 12:38:41.38	-536	1239	-1532	0	-3	-21	470	582	-112	-526
	1007	2019-01-09 12:38:41.39	-538	1236	-1533	-3	0	-20	408	499	-91	-453
	1008	2019-01-09 12:38:41.40	-542	1245	-1535	-8	3	-16	498	603	-105	-550
	1009	2019-01-09 12:38:41.41	-542	1242	-1538	-8	4	-15	455	532	-77	-493
	1010	2019-01-09 12:38:41.42	-547	1252	-1543	-9	1	-12	518	605	-87	-561
	1011	2019-01-09 12:38:41.43	-540	1243	-1539	-10	-1	-8	441	506	-65	-473
	1012	2019-01-09 12:38:41.44	-531	1241	-1545	-14	-5	-7	491	574	-83	-532
	1013	2019-01-09 12:38:41.45	-538	1253	-1546	-13	-7	-6	401	468	-67	-434
	1014	2019-01-09 12:38:41.46	-542	1248	-1542	-12	-10	-6	450	523	-73	-486
	1015	2019-01-09 12:38:41.47	-539	1250	-1543	-8	-14	-3	378	431	-53	-404
	1016	2019-01-09 12:38:41.48	-536	1255	-1538	-4	-15	-6	420	498	-78	-459
	1017	2019-01-09 12:38:41.49	-553	1257	-1544	-2	-13	-8	327	392	-65	-359
	1018	2019-01-09 12:38:41.50	-546	1257	-1537	2	-12	-9	373	451	-78	-412
	1019	2019-01-09 12:38:41.51	-557	1246	-1536	3	-11	-11	316	372	-56	-344
	1020	2019-01-09 12:38:41.52	-554	1242	-1533	-1	-13	-10	392	467	-75	-429
	1021	2019-01-09 12:38:41.53	-548	1235	-1519	-3	-11	-10	348	412	-64	-380
	1022	2019-01-09 12:38:41.54	-557	1239	-1529	0	-11	-6	420	498	-78	-459
	1023	2019-01-09 12:38:41.55	-556	1227	-1531	1	-6	-5	358	413	-55	-385
	1024	2019-01-09 12:38:41.56	-563	1235	-1533	1	-5	-1	400	464	-64	-432
	1025	2019-01-09 12:38:41.57	-554	1240	-1527	-1	0	-3	310	360	-50	-335
	1026	2019-01-09 12:38:41.58	-544	1252	-1533	-3	2	-9	350	415	-65	-382
	1027	2019-01-09 12:38:41.59	-553	1252	-1540	-11	5	-15	267	319	-52	-293
	1028	2019-01-09 12:38:41.60	-553	1247	-1547	-16	6	-17	289	350	-61	-319
	1029	2019-01-09 12:38:41.61	-547	1240	-1540	-26	1	-17	181	215	-34	-198
	1030	2019-01-09 12:38:41.62	-550	1242	-1541	-23	-3	-13	128	166	-38	-147
	1031	2019-01-09 12:38:41.63	-552	1246	-1538	-19	-5	-9	-49	-18	-31	33
	1032	2019-01-09 12:38:41.64	-544	1261	-1530	-17	-3	-7	-109	-61	-48	85
	1033	2019-01-09 12:38:41.65	-554	1259	-1527	-12	2	-4	-258	-216	-42	237
	1034	2019-01-09 12:38:41.66	-553	1273	-1529	-10	7	-7	-311	-263	-48	287
	1035	2019-01-09 12:38:41.67	-553	1270	-1532	-8	10	-10	-398	-370	-28	384
	1036	2019-01-09 12:38:41.68	-555	1272	-1538	-6	11	-12	-364	-313	-51	338
	1037	2019-01-09 12:38:41.69	-549	1255	-1528	-1	10	-14	-432	-384	-48	408
	1038	2019-01-09 12:38:41.70	-554	1261	-1530	0	10	-16	-509	-451	-58	480
	1039	2019-01-09 12:38:41.71	-545	1259	-1538	-2	11	-14	-694	-643	-51	668
	1040	2019-01-09 12:38:41.72	-545	1266	-1544	-4	9	-15	-816	-754	-62	785
	1041	2019-01-09 12:38:41.73	-542	1261	-1539	-2	8	-17	-946	-892	-54	919
	1042	2019-01-09 12:38:41.74	-533	1265	-1542	0	11	-21	-937	-874	-63	905
	1043	2019-01-09 12:38:41.75	-539	1262	-1552	4	7	-26	-920	-849	-71	884
	1044	2019-01-09 12:38:41.76	-545	1261	-1553	3	5	-30	-849	-733	-116	791
	1045	2019-01-09 12:38:41.77	-536	1257	-1545	5	5	-33	-892	-784	-108	838
	1046	2019-01-09 12:38:41.78	-547	1237	-1549	2	3	-33	-853	-776	-77	814
	1047	2019-01-09 12:38:41.79	-543	1225	-1544	5	-6	-25	-849	-823	-26	836
	1048	2019-01-09 12:38:41.80	-551	1229	-1530	7	-9	-19	-779	-774	-5	776
	1049	2019-01-09 12:38:41.81	-536	1226	-1531	8	-8	-12	-758	-788	30	773
	1050	2019-01-09 12:38:41.82	-544	1223	-1532	13	-6	-4	-678	-703	25	690
	1051	2019-01-09 12:38:41.83	-546	1240	-1525	14	-7	-1	-666	-687	21	676
	1052	2019-01-09 12:38:41.84	-543	1248	-1524	11	-4	-3	-603	-584	-19	593
	1053	2019-01-09 12:38:41.85	-544	1229	-1535	8	-4	-2	-577	-541	-36	559
	1054	2019-01-09 12:38:41.86	-548	1233	-1536	4	-5	-3	-475	-403	-72	439
	1055	2019-01-09 12:38:41.87	-537	1241	-1534	-2	-9	-1	-435	-324	-111	379
	1056	2019-01-09 12:38:41.88	-541	1240	-1541	-8	-7	-3	-351	-195	-156	273
	1057	2019-01-09 12:38:41.89	-545	1235	-1525	-16	-3	0	-278	-146	-132	212
	1058	2019-01-09 12:38:41.90	-546	1237	-1534	-18	-3	5	-113	-24	-89	68
	1059	2019-01-09 12:38:41.91	-540	1239	-1535	-12	-4	9	14	31	-17	-22
	1060	2019-01-09 12:38:41.92	-534	1244	-1536	-12	-3	10	141	116	25	-128
	1061	2019-01-09 12:38:41.93	-539	1255	-1534	-13	-3	10	122	33	89	-77
	1062	2019-01-09 12:38:41.94	-543	1261	-1532	-16	-4	7	40	-48	88	4
	1063	2019-01-09 12:38:41.95	-536	1263	-1535	-19	-5	2	-151	-206	55	178
	1064	2019-01-09 12:38:41.96	-546	1267	-1553	-25	-3	-3	-315	-321	6	318
	1065	2019-01-09 12:38:41.97	-551	1257	-1547	-30	-9	-5	-642	-613	-29	627
	1066	2019-01-09 12:38:41.98	-550	1255	-1543	-26	-12	-6	-922	-845	-77	883
	1067	2019-01-09 12:38:41.99	-552	1252	-1538	-23	-15	-1	-1181	-1069	-112	1125
	1068	2019-01-09 12:38:42.00	-546	1252	-1534	-25	-12	2	-1373	-1232	-141	1302
	1069	2019-01-09 12:38:42.01	-553	1261	-1531	-25	-13	4	-1589	-1464	-125	1526
	1070	2019-01-09 12:38:42.02	-546	1259	-1533	-27	-10	4	-1759	-1660	-99	1709
	1071	2019-01-09 12:38:42.03	-552	1260	-1536	-31	-10	2	-1849	-1783	-66	1816
	1072	2019-01-09 12:38:42.04	-561	1255	-1531	-36	-11	-4	-1849	-1816	-33	1832
	1073	2019-01-09 12:38:42.05	-557	1260	-1519	-41	-7	-7	-1689	-1699	10	1694
	1074	2019-01-09 12:38:42.06	-549	1261	-1523	-42	-3	-7	-1380	-1417	37	1398
	1075	2019-01-09 12:38:42.07	-548	1272	-1518	-43	-4	-13	-1040	-1104	64	1072
	1076	2019-01-09 12:38:42.08	-540	1287	-1520	-45	0	-17	-658	-747	89	702
	1077	2019-01-09 12:38:42.09	-546	1285	-1536	-47	5	-25	-323	-439	116	381
	1078	2019-01-09 12:38:42.10	-538	1264	-1538	-50	0	-27	-18	-139	121	78
	1079	2019-01-09 12:38:42.11	-557	1257	-1537	-49	-9	-26	207	133	74	-170
	1080	2019-01-09 12:38:42.12	-563	1252	-1545	-62	-14	-22	355	380	-25	-367
	1081	2019-01-09 12:38:42.13	-572	1253	-1555	-82	-21	-16	467	538	-71	-502
	1082	2019-01-09 12:38:42.14	-553	1267	-1566	-106	-31	-10	596	672	-76	-634
	1083	2019-01-09 12:38:42.15	-567	1293	-1549	-130	-42	-9	680	794	-114	-737
	1084	2019-01-09 12:38:42.16	-560	1315	-1560	-160	-53	-14	705	894	-189	-799
	1085	2019-01-09 12:38:42.17	-554	1297	-1566	-208	-62	-21	794	983	-189	-888
	1086	2019-01-09 12:38:42.18	-553	1276	-1574	-265	-76	-24	968	1074	-106	-1021
	1087	2019-01-09 12:38:42.19	-563	1254	-1584	-337	-101	-18	1220	1190	30	-1205
	1088	2019-01-09 12:38:42.20	-565	1275	-1582	-420	-131	-7	1288	1168	120	-1228
	1089	2019-01-09 12:38:42.21	-569	1313	-1577	-521	-162	1	1110	1058	52	-1084
	1090	2019-01-09 12:38:42.22	-569	1330	-1545	-624	-189	1	789	880	-91	-834
	1091	2019-01-09 12:38:42.23	-569	1329	-1508	-709	-207	-9	492	684	-192	-588
	1092	2019-01-09 12:38:42.24	-568	1299	-1485	-784	-220	-15	280	530	-250	-405
	1093	2019-01-09 12:38:42.25	-557	1290	-1449	-851	-228	-20	222	506	-284	-364
	1094	2019-01-09 12:38:42.26	-554	1278	-1431	-902	-232	-21	252	523	-271	-387
	1095	2019-01-09 12:38:42.27	-541	1293	-1377	-943	-239	-22	351	579	-228	-465
	1096	2019-01-09 12:38:42.28	-544	1305	-1315	-942	-231	-28	395	589	-194	-492
	1097	2019-01-09 12:38:42.29	-551	1355	-1310	-885	-205	-42	454	640	-186	-547
	1098	2019-01-09 12:38:42.30	-559	1426	-1331	-810	-178	-70	494	656	-162	-575
	1099	2019-01-09 12:38:42.31	-575	1419	-1349	-755	-162	-93	599	700	-101	-649
	1100	2019-01-09 12:38:42.32	-601	1414	-1358	-703	-154	-103	674	675	-1	-674
	1101	2019-01-09 12:38:42.33	-593	1400	-1339	-646	-151	-100	804	703	101	-753
	1102	2019-01-09 12:38:42.34	-602	1401	-1302	-598	-153	-88	855	720	135	-787
	1103	2019-01-09 12:38:42.35	-583	1391	-1229	-534	-141	-73	896	811	85	-853
	1104	2019-01-09 12:38:42.36	-597	1430	-1232	-426	-102	-62	766	787	-21	-776
	1105	2019-01-09 12:38:42.37	-615	1481	-1247	-301	-54	-63	722	786	-64	-754
	1106	2019-01-09 12:38:42.38	-614	1499	-1263	-209	-15	-61	644	683	-39	-663
	1107	2019-01-09 12:38:42.39	-628	1507	-1288	-139	10	-60	723	683	40	-703
	1108	2019-01-09 12:38:42.40	-620	1511	-1308	-80	23	-59	757	658	99	-707
	1109	2019-01-09 12:38:42.41	-632	1505	-1318	-44	30	-59	802	682	120	-742
	1110	2019-01-09 12:38:42.42	-627	1500	-1312	-31	28	-59	731	602	129	-666
	1111	2019-01-09 12:38:42.43	-620	1488	-1309	-20	23	-62	825	622	203	-723
	1112	2019-01-09 12:38:42.44	-612	1472	-1314	-19	21	-66	949	624	325	-786
	1113	2019-01-09 12:38:42.45	-616	1456	-1321	-16	22	-68	1203	719	484	-961
	1114	2019-01-09 12:38:42.46	-621	1427	-1314	-14	19	-61	1301	699	602	-1000
	1115	2019-01-09 12:38:42.47	-618	1425	-1309	-7	12	-51	1347	747	600	-1047
	1116	2019-01-09 12:38:42.48	-602	1419	-1311	-9	2	-32	1192	658	534	-925
	1117	2019-01-09 12:38:42.49	-608	1441	-1302	-13	-3	-25	1072	584	488	-828
	1118	2019-01-09 12:38:42.50	-612	1445	-1303	-23	-1	-25	857	384	473	-620
	1119	2019-01-09 12:38:42.51	-618	1453	-1312	-37	6	-20	756	297	459	-526
	1120	2019-01-09 12:38:42.52	-625	1469	-1309	-45	4	-19	638	166	472	-402
	1121	2019-01-09 12:38:42.53	-613	1488	-1310	-43	4	-15	637	127	510	-382
	1122	2019-01-09 12:38:42.54	-618	1487	-1308	-41	6	-17	572	18	554	-295
	1123	2019-01-09 12:38:42.55	-622	1484	-1302	-30	11	-20	577	77	500	-327
	1124	2019-01-09 12:38:42.56	-620	1479	-1298	-15	14	-24	430	27	403	-228
	1125	2019-01-09 12:38:42.57	-609	1473	-1300	-1	16	-32	375	87	288	-231
	1126	2019-01-09 12:38:42.58	-613	1467	-1302	5	20	-34	266	9	257	-137
	1127	2019-01-09 12:38:42.59	-611	1462	-1304	13	28	-29	169	-21	190	-74
	1128	2019-01-09 12:38:42.60	-606	1455	-1304	19	29	-21	-10	-166	156	88
	1129	2019-01-09 12:38:42.61	-609	1457	-1307	30	28	-14	-30	-103	73	66
	1130	2019-01-09 12:38:42.62	-610	1456	-1307	31	24	-9	-38	-86	48	62
	1131	2019-01-09 12:38:42.63	-609	1458	-1318	33	18	-3	10	35	-25	-22
	1132	2019-01-09 12:38:42.64	-613	1463	-1317	30	13	1	-97	2	-99	47
	1133	2019-01-09 12:38:42.65	-610	1461	-1316	23	3	3	-148	32	-180	58
	1134	2019-01-09 12:38:42.66	-612	1464	-1307	20	-3	3	-262	-101	-161	181
	1135	2019-01-09 12:38:42.67	-609	1465	-1304	18	-5	2	-257	-98	-159	177
	1136	2019-01-09 12:38:42.68	-612	1469	-1299	13	-6	2	-341	-195	-146	268
	1137	2019-01-09 12:38:42.69	-621	1478	-1298	17	-6	-1	-381	-198	-183	289
	1138	2019-01-09 12:38:42.70	-612	1484	-1302	18	-4	-4	-515	-311	-204	413
	1139	2019-01-09 12:38:42.71	-624	1483	-1295	19	0	-2	-524	-318	-206	421
	1140	2019-01-09 12:38:42.72	-621	1480	-1297	24	3	-4	-533	-395	-138	464
	1141	2019-01-09 12:38:42.73	-627	1472	-1296	25	8	-2	-345	-286	-59	315
	1142	2019-01-09 12:38:42.74	-622	1470	-1305	28	13	-4	-194	-230	36	212
	1143	2019-01-09 12:38:42.75	-618	1478	-1301	31	14	-5	56	17	39	-36
	1144	2019-01-09 12:38:42.76	-620	1483	-1299	30	14	-11	175	164	11	-169
	1145	2019-01-09 12:38:42.77	-624	1476	-1309	26	16	-17	372	362	10	-367
	1146	2019-01-09 12:38:42.78	-620	1460	-1312	28	14	-23	412	326	86	-369
	1147	2019-01-09 12:38:42.79	-609	1462	-1311	29	16	-22	566	426	140	-496
	1148	2019-01-09 12:38:42.80	-601	1468	-1310	28	20	-26	610	369	241	-489
	1149	2019-01-09 12:38:42.81	-607	1457	-1318	25	26	-25	787	467	320	-627
	1150	2019-01-09 12:38:42.82	-609	1453	-1316	23	27	-16	806	401	405	-603
	1151	2019-01-09 12:38:42.83	-608	1444	-1319	26	23	-9	902	512	390	-707
	1152	2019-01-09 12:38:42.84	-607	1455	-1317	26	21	0	835	478	357	-656
	1153	2019-01-09 12:38:42.85	-595	1467	-1318	28	18	3	878	602	276	-740
	1154	2019-01-09 12:38:42.86	-602	1470	-1322	35	15	3	707	531	176	-619
	1155	2019-01-09 12:38:42.87	-605	1470	-1328	38	13	-3	602	601	1	-601
	1156	2019-01-09 12:38:42.88	-605	1462	-1326	40	12	-7	397	493	-96	-445
	1157	2019-01-09 12:38:42.89	-606	1456	-1318	47	11	-8	284	506	-222	-395
	1158	2019-01-09 12:38:42.90	-604	1458	-1320	52	11	-9	124	395	-271	-259
	1159	2019-01-09 12:38:42.91	-604	1453	-1320	53	15	-10	147	506	-359	-326
	1160	2019-01-09 12:38:42.92	-607	1458	-1326	52	18	-15	98	486	-388	-292
	1161	2019-01-09 12:38:42.93	-602	1452	-1329	54	18	-15	166	611	-445	-388
	1162	2019-01-09 12:38:42.94	-602	1449	-1338	54	16	-16	121	542	-421	-331
	1163	2019-01-09 12:38:42.95	-616	1438	-1332	53	15	-17	129	522	-393	-325
	1164	2019-01-09 12:38:42.96	-612	1438	-1332	50	13	-17	12	336	-324	-174
	1165	2019-01-09 12:38:42.97	-600	1439	-1330	49	8	-14	2	327	-325	-164
	1166	2019-01-09 12:38:42.98	-607	1449	-1332	47	5	-15	-92	230	-322	-69
	1167	2019-01-09 12:38:42.99	-605	1449	-1323	40	8	-19	-39	301	-340	-131
	1168	2019-01-09 12:38:43.00	-609	1440	-1321	32	8	-20	-61	244	-305	-91
	1169	2019-01-09 12:38:43.01	-610	1431	-1324	24	9	-19	44	332	-288	-188
	1170	2019-01-09 12:38:43.02	-611	1431	-1326	21	10	-14	-2	275	-277	-136
	1171	2019-01-09 12:38:43.03	-603	1442	-1335	17	11	-10	43	350	-307	-196
	1172	2019-01-09 12:38:43.04	-601	1437	-1335	13	10	-9	-88	243	-331	-77
	1173	2019-01-09 12:38:43.05	-600	1446	-1338	14	8	-7	-160	216	-376	-28
	1174	2019-01-09 12:38:43.06	-607	1449	-1336	15	7	-9	-356	7	-363	174
	1175	2019-01-09 12:38:43.07	-605	1448	-1341	16	7	-13	-437	-88	-349	262
	1176	2019-01-09 12:38:43.08	-599	1447	-1338	17	3	-13	-561	-313	-248	437
	1177	2019-01-09 12:38:43.09	-597	1458	-1321	23	5	-17	-564	-445	-119	504
	1178	2019-01-09 12:38:43.10	-610	1458	-1334	26	10	-20	-620	-580	-40	600
	1179	2019-01-09 12:38:43.11	-615	1458	-1338	30	11	-22	-649	-560	-89	604
	1180	2019-01-09 12:38:43.12	-606	1455	-1338	36	11	-23	-741	-615	-126	678
	1181	2019-01-09 12:38:43.13	-606	1436	-1333	36	13	-25	-670	-570	-100	620
	1182	2019-01-09 12:38:43.14	-601	1426	-1335	41	13	-19	-630	-664	34	647
	1183	2019-01-09 12:38:43.15	-601	1425	-1328	46	10	-14	-577	-738	161	657
	1184	2019-01-09 12:38:43.16	-599	1418	-1343	43	12	-8	-678	-926	248	802
	1185	2019-01-09 12:38:43.17	-601	1411	-1339	39	15	-2	-635	-996	361	815
	1186	2019-01-09 12:38:43.18	-599	1419	-1353	36	13	7	-636	-1101	465	868
	1187	2019-01-09 12:38:43.19	-606	1431	-1351	34	8	11	-572	-1100	528	836
	1188	2019-01-09 12:38:43.20	-602	1441	-1348	34	4	13	-599	-1119	520	859
	1189	2019-01-09 12:38:43.21	-595	1438	-1340	31	-1	13	-492	-960	468	726
	1190	2019-01-09 12:38:43.22	-604	1453	-1339	30	0	9	-413	-843	430	628
	1191	2019-01-09 12:38:43.23	-600	1445	-1348	28	5	3	-238	-635	397	436
	1192	2019-01-09 12:38:43.24	-609	1439	-1347	26	5	0	-152	-523	371	337
	1193	2019-01-09 12:38:43.25	-606	1436	-1335	33	4	5	10	-301	311	145
	1194	2019-01-09 12:38:43.26	-606	1443	-1350	36	1	7	74	-172	246	49
	1195	2019-01-09 12:38:43.27	-603	1459	-1340	32	6	6	211	53	158	-132
	1196	2019-01-09 12:38:43.28	-605	1452	-1348	35	9	1	226	118	108	-172
	1197	2019-01-09 12:38:43.29	-597	1445	-1351	36	7	-5	320	281	39	-300
	1198	2019-01-09 12:38:43.30	-597	1449	-1341	38	9	-11	306	286	20	-296
	1199	2019-01-09 12:38:43.31	-598	1449	-1343	38	14	-19	386	410	-24	-398
	1200	2019-01-09 12:38:43.32	-600	1452	-1351	29	20	-23	383	434	-51	-408
	1201	2019-01-09 12:38:43.33	-590	1444	-1352	27	21	-27	453	596	-143	-524
	1202	2019-01-09 12:38:43.34	-589	1438	-1343	26	16	-30	422	610	-188	-516
	1203	2019-01-09 12:38:43.35	-591	1423	-1344	28	18	-32	486	721	-235	-603
	1204	2019-01-09 12:38:43.36	-603	1417	-1352	30	12	-30	467	662	-195	-564
	1205	2019-01-09 12:38:43.37	-598	1411	-1354	33	11	-28	546	732	-186	-639
	1206	2019-01-09 12:38:43.38	-598	1418	-1352	39	9	-21	526	655	-129	-590
	1207	2019-01-09 12:38:43.39	-595	1413	-1352	36	7	-15	574	739	-165	-656
	1208	2019-01-09 12:38:43.40	-589	1427	-1344	35	8	-10	529	673	-144	-601
	1209	2019-01-09 12:38:43.41	-599	1434	-1355	35	11	-11	580	785	-205	-682
	1210	2019-01-09 12:38:43.42	-600	1432	-1362	35	7	-14	543	800	-257	-671
	1211	2019-01-09 12:38:43.43	-605	1420	-1368	34	0	-16	591	969	-378	-780
	1212	2019-01-09 12:38:43.44	-603	1406	-1360	35	-4	-12	544	971	-427	-757
	1213	2019-01-09 12:38:43.45	-591	1410	-1355	40	-6	-8	569	1035	-466	-802
	1214	2019-01-09 12:38:43.46	-598	1417	-1363	38	-5	-2	505	942	-437	-723
	1215	2019-01-09 12:38:43.47	-590	1425	-1356	35	1	2	511	957	-446	-734
	1216	2019-01-09 12:38:43.48	-605	1426	-1366	37	0	0	448	849	-401	-648
	1217	2019-01-09 12:38:43.49	-598	1421	-1367	37	-2	-1	477	882	-405	-679
	1218	2019-01-09 12:38:43.50	-590	1425	-1366	40	-4	-4	427	786	-359	-606
	1219	2019-01-09 12:38:43.51	-597	1423	-1354	39	-5	-7	452	804	-352	-628
	1220	2019-01-09 12:38:43.52	-592	1403	-1353	39	-5	-6	404	705	-301	-554
	1221	2019-01-09 12:38:43.53	-595	1411	-1361	39	-7	-4	423	702	-279	-562
	1222	2019-01-09 12:38:43.54	-597	1409	-1357	36	-10	-8	381	606	-225	-493
	1223	2019-01-09 12:38:43.55	-589	1393	-1366	29	-7	-4	392	602	-210	-497
	1224	2019-01-09 12:38:43.56	-600	1391	-1368	25	-5	0	341	519	-178	-430
	1225	2019-01-09 12:38:43.57	-594	1393	-1376	28	-9	5	374	550	-176	-462
	1226	2019-01-09 12:38:43.58	-599	1396	-1376	33	-14	14	354	492	-138	-423
	1227	2019-01-09 12:38:43.59	-598	1410	-1360	29	-14	16	395	519	-124	-457
	1228	2019-01-09 12:38:43.60	-596	1408	-1358	27	-10	18	362	447	-85	-404
	1229	2019-01-09 12:38:43.61	-595	1419	-1360	25	-4	16	384	474	-90	-429
	1230	2019-01-09 12:38:43.62	-608	1427	-1366	26	-6	13	365	436	-71	-400
	1231	2019-01-09 12:38:43.63	-599	1432	-1356	30	-4	8	399	472	-73	-435
	1232	2019-01-09 12:38:43.64	-603	1428	-1361	29	2	2	357	406	-49	-381
	1233	2019-01-09 12:38:43.65	-603	1437	-1364	25	5	-3	365	425	-60	-395
	1234	2019-01-09 12:38:43.66	-602	1422	-1346	26	8	-7	333	375	-42	-354
	1235	2019-01-09 12:38:43.67	-606	1448	-1367	12	2	-10	349	398	-49	-373
	1236	2019-01-09 12:38:43.68	-589	1415	-1328	21	6	-14	327	359	-32	-343
	1237	2019-01-09 12:38:43.69	-603	1425	-1393	29	17	-21	343	371	-28	-357
	1238	2019-01-09 12:38:43.70	-601	1400	-1346	16	19	-25	323	320	3	-321
	1239	2019-01-09 12:38:43.71	-595	1398	-1379	21	19	-22	335	332	3	-333
	1240	2019-01-09 12:38:43.72	-594	1386	-1383	22	14	-16	305	282	23	-293
	1241	2019-01-09 12:38:43.73	-593	1397	-1375	19	11	-6	305	307	-2	-306
	1242	2019-01-09 12:38:43.74	-597	1415	-1377	18	7	1	279	299	-20	-289
	1243	2019-01-09 12:38:43.75	-591	1419	-1371	19	8	7	284	341	-57	-312
	1244	2019-01-09 12:38:43.76	-597	1424	-1359	18	10	6	262	315	-53	-288
	1245	2019-01-09 12:38:43.77	-601	1401	-1374	26	9	11	274	341	-67	-307
	1246	2019-01-09 12:38:43.78	-592	1413	-1363	31	4	14	267	310	-43	-288
	1247	2019-01-09 12:38:43.79	-590	1410	-1368	37	2	16	276	319	-43	-297
	1248	2019-01-09 12:38:43.80	-592	1413	-1358	36	4	13	253	277	-24	-265
	1249	2019-01-09 12:38:43.81	-588	1412	-1366	31	6	10	258	291	-33	-274
	1250	2019-01-09 12:38:43.82	-584	1417	-1372	20	8	4	247	272	-25	-259
	1251	2019-01-09 12:38:43.83	-594	1411	-1375	7	12	1	248	280	-32	-264
	1252	2019-01-09 12:38:43.84	-603	1410	-1386	2	9	0	228	254	-26	-241
	1253	2019-01-09 12:38:43.85	-599	1415	-1393	3	3	-4	224	252	-28	-238
	1254	2019-01-09 12:38:43.86	-581	1405	-1389	6	2	-6	209	233	-24	-221
	1255	2019-01-09 12:38:43.87	-582	1414	-1369	9	3	-11	222	253	-31	-237
	1256	2019-01-09 12:38:43.88	-592	1427	-1372	17	5	-15	221	245	-24	-233
	1257	2019-01-09 12:38:43.89	-586	1419	-1368	16	8	-20	224	257	-33	-240
	1258	2019-01-09 12:38:43.90	-588	1418	-1378	14	14	-27	211	234	-23	-222
	1259	2019-01-09 12:38:43.91	-594	1414	-1376	10	15	-28	207	240	-33	-223
	1260	2019-01-09 12:38:43.92	-592	1404	-1381	7	10	-26	211	228	-17	-219
	1261	2019-01-09 12:38:43.93	-597	1410	-1380	6	7	-22	208	225	-17	-216
	1262	2019-01-09 12:38:43.94	-595	1403	-1383	9	5	-17	211	217	-6	-214
	1263	2019-01-09 12:38:43.95	-600	1404	-1370	14	5	-15	200	219	-19	-209
	1264	2019-01-09 12:38:43.96	-595	1404	-1384	15	7	-10	196	213	-17	-204
	1265	2019-01-09 12:38:43.97	-591	1408	-1383	17	13	-11	187	208	-21	-197
	1266	2019-01-09 12:38:43.98	-584	1401	-1386	23	11	-10	190	204	-14	-197
	1267	2019-01-09 12:38:43.99	-588	1400	-1387	26	15	-10	183	201	-18	-192
	1268	2019-01-09 12:38:44.00	-589	1404	-1391	30	16	-10	189	203	-14	-196
	1269	2019-01-09 12:38:44.01	-590	1403	-1393	24	16	-8	174	198	-24	-186
	1270	2019-01-09 12:38:44.02	-587	1394	-1387	24	16	-6	184	202	-18	-193
	1271	2019-01-09 12:38:44.03	-580	1412	-1383	25	15	-6	177	207	-30	-192
	1272	2019-01-09 12:38:44.04	-591	1408	-1378	20	15	-9	188	212	-24	-200
	1273	2019-01-09 12:38:44.05	-587	1415	-1379	19	19	-12	172	207	-35	-189
	1274	2019-01-09 12:38:44.06	-577	1407	-1372	20	17	-14	178	225	-47	-201
	1275	2019-01-09 12:38:44.07	-583	1406	-1370	26	21	-13	159	203	-44	-181
	1276	2019-01-09 12:38:44.08	-588	1399	-1376	30	25	-13	175	200	-25	-187
	1277	2019-01-09 12:38:44.09	-589	1394	-1380	38	24	-9	162	180	-18	-171
	1278	2019-01-09 12:38:44.10	-596	1401	-1389	43	26	-8	181	198	-17	-189
	1279	2019-01-09 12:38:44.11	-587	1399	-1386	43	26	-6	156	178	-22	-167
	1280	2019-01-09 12:38:44.12	-582	1401	-1385	46	28	-5	166	194	-28	-180
	1281	2019-01-09 12:38:44.13	-580	1392	-1393	43	29	-6	141	172	-31	-156
	1282	2019-01-09 12:38:44.14	-582	1390	-1402	39	28	-5	169	194	-25	-181
	1283	2019-01-09 12:38:44.15	-581	1390	-1402	34	24	-3	156	172	-16	-164
	1284	2019-01-09 12:38:44.16	-563	1386	-1393	31	16	0	175	186	-11	-180
	1285	2019-01-09 12:38:44.17	-577	1394	-1396	31	13	1	146	159	-13	-152
	1286	2019-01-09 12:38:44.18	-578	1394	-1392	33	13	-2	184	197	-13	-190
	1287	2019-01-09 12:38:44.19	-567	1392	-1382	37	8	-4	170	181	-11	-175
	1288	2019-01-09 12:38:44.20	-572	1392	-1388	40	7	-7	201	228	-27	-214
	1289	2019-01-09 12:38:44.21	-575	1391	-1398	37	6	-12	155	181	-26	-168
	1290	2019-01-09 12:38:44.22	-571	1387	-1397	30	13	-15	170	195	-25	-182
	1291	2019-01-09 12:38:44.23	-570	1383	-1399	28	13	-15	122	144	-22	-133
	1292	2019-01-09 12:38:44.24	-574	1378	-1402	26	16	-16	132	149	-17	-140
	1293	2019-01-09 12:38:44.25	-568	1377	-1397	23	18	-15	81	102	-21	-91
	1294	2019-01-09 12:38:44.26	-567	1386	-1395	20	18	-11	123	140	-17	-131
	1295	2019-01-09 12:38:44.27	-572	1390	-1397	13	15	-8	90	106	-16	-98
	1296	2019-01-09 12:38:44.28	-569	1400	-1395	10	12	-6	131	158	-27	-144
	1297	2019-01-09 12:38:44.29	-578	1415	-1402	7	9	-9	102	130	-28	-116
	1298	2019-01-09 12:38:44.30	-574	1408	-1407	6	4	-13	142	172	-30	-157
	1299	2019-01-09 12:38:44.31	-566	1405	-1402	7	-3	-12	107	123	-16	-115
	1300	2019-01-09 12:38:44.32	-584	1406	-1396	8	-3	-10	144	158	-14	-151
	1301	2019-01-09 12:38:44.33	-583	1396	-1398	9	-4	-7	103	104	-1	-103
	1302	2019-01-09 12:38:44.34	-585	1394	-1396	16	-5	3	143	150	-7	-146
	1303	2019-01-09 12:38:44.35	-589	1394	-1402	17	-4	8	110	114	-4	-112
	1304	2019-01-09 12:38:44.36	-582	1400	-1398	25	-1	11	149	165	-16	-157
	1305	2019-01-09 12:38:44.37	-585	1402	-1395	29	2	9	100	112	-12	-106
	1306	2019-01-09 12:38:44.38	-586	1401	-1396	34	6	5	121	141	-20	-131
	1307	2019-01-09 12:38:44.39	-591	1395	-1405	36	7	1	76	87	-11	-81
	1308	2019-01-09 12:38:44.40	-581	1389	-1398	38	6	-3	123	138	-15	-130
	1309	2019-01-09 12:38:44.41	-574	1398	-1401	41	4	-6	84	87	-3	-85
	1310	2019-01-09 12:38:44.42	-571	1395	-1399	41	5	-11	115	128	-13	-121
	1311	2019-01-09 12:38:44.43	-579	1383	-1396	35	8	-18	69	73	-4	-71
	1312	2019-01-09 12:38:44.44	-578	1371	-1399	35	10	-22	113	130	-17	-121
	1313	2019-01-09 12:38:44.45	-574	1366	-1400	31	8	-18	72	81	-9	-76
	1314	2019-01-09 12:38:44.46	-575	1387	-1397	30	8	-22	117	138	-21	-127
	1315	2019-01-09 12:38:44.47	-569	1377	-1394	19	14	-24	75	81	-6	-78
	1316	2019-01-09 12:38:44.48	-550	1368	-1403	15	20	-26	125	141	-16	-133
	1317	2019-01-09 12:38:44.49	-552	1356	-1407	16	19	-23	84	88	-4	-86
	1318	2019-01-09 12:38:44.50	-548	1367	-1411	14	19	-20	122	133	-11	-127
	1319	2019-01-09 12:38:44.51	-557	1367	-1418	7	19	-19	70	56	14	-63
	1320	2019-01-09 12:38:44.52	-542	1372	-1424	8	11	-15	105	113	-8	-109
	1321	2019-01-09 12:38:44.53	-566	1382	-1426	12	1	-11	52	50	2	-51
	1322	2019-01-09 12:38:44.54	-564	1395	-1419	13	-7	-12	88	95	-7	-91
	1323	2019-01-09 12:38:44.55	-560	1387	-1410	10	-12	-14	42	33	9	-37
	1324	2019-01-09 12:38:44.56	-570	1380	-1407	12	-18	-11	95	93	2	-94
	1325	2019-01-09 12:38:44.57	-579	1383	-1413	10	-21	-10	48	36	12	-42
	1326	2019-01-09 12:38:44.58	-579	1371	-1406	8	-25	-5	99	106	-7	-102
	1327	2019-01-09 12:38:44.59	-579	1368	-1409	6	-24	0	53	49	4	-51
	1328	2019-01-09 12:38:44.60	-584	1368	-1408	2	-22	5	98	109	-11	-103
	1329	2019-01-09 12:38:44.61	-582	1352	-1408	0	-21	11	40	29	11	-34
	1330	2019-01-09 12:38:44.62	-592	1359	-1403	0	-19	19	65	75	-10	-70
	1331	2019-01-09 12:38:44.63	-581	1382	-1396	1	-18	24	10	12	-2	-11
	1332	2019-01-09 12:38:44.64	-581	1397	-1403	2	-10	19	53	81	-28	-67
	1333	2019-01-09 12:38:44.65	-580	1395	-1409	-2	-4	11	-5	17	-22	-6
	1334	2019-01-09 12:38:44.66	-583	1396	-1413	-1	2	0	13	62	-49	-37
	1335	2019-01-09 12:38:44.67	-585	1385	-1412	2	1	-11	-47	-11	-36	29
	1336	2019-01-09 12:38:44.68	-586	1386	-1414	5	4	-21	-18	39	-57	-10
	1337	2019-01-09 12:38:44.69	-586	1380	-1409	2	6	-29	-62	-19	-43	40
	1338	2019-01-09 12:38:44.70	-581	1381	-1402	-3	7	-35	-10	38	-48	-14
	1339	2019-01-09 12:38:44.71	-578	1381	-1397	-10	11	-38	-51	-29	-22	40
	1340	2019-01-09 12:38:44.72	-563	1387	-1394	-18	17	-43	0	31	-31	-15
	1341	2019-01-09 12:38:44.73	-574	1383	-1409	-22	20	-47	-37	-26	-11	31
	1342	2019-01-09 12:38:44.74	-575	1385	-1411	-22	20	-50	21	45	-24	-33
	1343	2019-01-09 12:38:44.75	-569	1375	-1410	-21	15	-48	-18	-19	1	18
	1344	2019-01-09 12:38:44.76	-574	1385	-1412	-15	13	-47	36	46	-10	-41
	1345	2019-01-09 12:38:44.77	-568	1379	-1407	-15	14	-43	2	-1	3	0
	1346	2019-01-09 12:38:44.78	-562	1377	-1412	-17	17	-40	74	91	-17	-82
	1347	2019-01-09 12:38:44.79	-566	1351	-1420	-10	12	-28	50	50	0	-50
	1348	2019-01-09 12:38:44.80	-573	1366	-1414	-2	3	-16	109	127	-18	-118
	1349	2019-01-09 12:38:44.81	-571	1377	-1411	2	-3	-7	77	76	1	-76
	1350	2019-01-09 12:38:44.82	-572	1374	-1411	2	-2	-6	152	163	-11	-157
	1351	2019-01-09 12:38:44.83	-574	1374	-1399	1	-3	-3	121	112	9	-116
	1352	2019-01-09 12:38:44.84	-579	1372	-1406	0	-6	-3	164	175	-11	-169
	1353	2019-01-09 12:38:44.85	-575	1369	-1391	-2	-4	-1	99	92	7	-95
	1354	2019-01-09 12:38:44.86	-574	1366	-1392	-1	-6	3	109	121	-12	-115
	1355	2019-01-09 12:38:44.87	-581	1377	-1404	-3	-4	4	39	27	12	-33
	1356	2019-01-09 12:38:44.88	-592	1371	-1415	-6	-1	4	85	96	-11	-90
	1357	2019-01-09 12:38:44.89	-587	1377	-1420	-4	-3	5	36	35	1	-35
	1358	2019-01-09 12:38:44.90	-577	1379	-1417	-6	-7	2	78	93	-15	-85
	1359	2019-01-09 12:38:44.91	-588	1389	-1419	-8	-7	3	39	36	3	-37
	1360	2019-01-09 12:38:44.92	-573	1387	-1417	-8	-1	0	103	127	-24	-115
	1361	2019-01-09 12:38:44.93	-583	1401	-1411	-13	0	-1	61	75	-14	-68
	1362	2019-01-09 12:38:44.94	-585	1400	-1408	-10	2	-4	108	142	-34	-125
	1363	2019-01-09 12:38:44.95	-581	1406	-1399	-8	3	-4	68	82	-14	-75
	1364	2019-01-09 12:38:44.96	-589	1405	-1394	-3	10	-7	120	153	-33	-136
	1365	2019-01-09 12:38:44.97	-584	1401	-1398	3	14	-12	74	90	-16	-82
	1366	2019-01-09 12:38:44.98	-588	1395	-1398	7	21	-12	115	147	-32	-131
	1367	2019-01-09 12:38:44.99	-581	1390	-1394	14	22	-12	72	78	-6	-75
	1368	2019-01-09 12:38:45.00	-577	1397	-1389	13	31	-14	122	140	-18	-131
	1369	2019-01-09 12:38:45.01	-572	1397	-1405	14	35	-15	73	72	1	-72
	1370	2019-01-09 12:38:45.02	-559	1389	-1410	19	33	-14	116	135	-19	-125
	1371	2019-01-09 12:38:45.03	-567	1397	-1405	20	33	-15	78	82	-4	-80
	1372	2019-01-09 12:38:45.04	-569	1396	-1418	25	35	-15	135	158	-23	-146
	1373	2019-01-09 12:38:45.05	-566	1389	-1412	31	31	-17	88	93	-5	-90
	1374	2019-01-09 12:38:45.06	-563	1374	-1417	42	28	-17	134	152	-18	-143
	1375	2019-01-09 12:38:45.07	-564	1371	-1420	38	26	-18	86	82	4	-84
	1376	2019-01-09 12:38:45.08	-569	1370	-1403	36	22	-15	140	153	-13	-146
	1377	2019-01-09 12:38:45.09	-558	1367	-1413	38	24	-19	97	89	8	-93
	1378	2019-01-09 12:38:45.10	-564	1375	-1420	40	25	-17	138	153	-15	-145
	1379	2019-01-09 12:38:45.11	-569	1376	-1422	42	24	-16	86	84	2	-85
	1380	2019-01-09 12:38:45.12	-560	1353	-1419	43	24	-16	127	151	-24	-139
	1381	2019-01-09 12:38:45.13	-566	1348	-1425	47	22	-10	86	86	0	-86
	1382	2019-01-09 12:38:45.14	-552	1350	-1413	47	19	-5	127	142	-15	-134
	1383	2019-01-09 12:38:45.15	-556	1363	-1418	44	25	-7	93	88	5	-90
	1384	2019-01-09 12:38:45.16	-559	1365	-1427	36	30	-10	136	152	-16	-144
	1385	2019-01-09 12:38:45.17	-559	1367	-1430	34	23	-15	98	91	7	-94
	1386	2019-01-09 12:38:45.18	-564	1363	-1436	30	20	-14	131	140	-9	-135
	1387	2019-01-09 12:38:45.19	-563	1363	-1433	32	18	-15	91	83	8	-87
	1388	2019-01-09 12:38:45.20	-573	1365	-1435	29	21	-15	123	133	-10	-128
	1389	2019-01-09 12:38:45.21	-562	1355	-1430	27	18	-7	84	73	11	-78
	1390	2019-01-09 12:38:45.22	-561	1374	-1429	27	10	-1	119	121	-2	-120
	1391	2019-01-09 12:38:45.23	-562	1374	-1422	26	12	-1	84	68	16	-76
	1392	2019-01-09 12:38:45.24	-563	1380	-1421	28	15	1	112	120	-8	-116
	1393	2019-01-09 12:38:45.25	-564	1384	-1422	29	19	-2	78	75	3	-76
	1394	2019-01-09 12:38:45.26	-564	1380	-1423	36	22	-1	106	122	-16	-114
	1395	2019-01-09 12:38:45.27	-572	1378	-1422	36	20	-5	69	68	1	-68
	1396	2019-01-09 12:38:45.28	-566	1374	-1428	37	16	-6	88	100	-12	-94
	1397	2019-01-09 12:38:45.29	-567	1370	-1435	42	15	-5	52	47	5	-49
	1398	2019-01-09 12:38:45.30	-560	1361	-1429	42	17	-5	82	96	-14	-89
	1399	2019-01-09 12:38:45.31	-568	1359	-1425	39	13	-2	60	61	-1	-60
	1400	2019-01-09 12:38:45.32	-557	1354	-1422	43	15	-1	86	108	-22	-97
	1401	2019-01-09 12:38:45.33	-558	1359	-1425	43	17	1	62	64	-2	-63
	1402	2019-01-09 12:38:45.34	-557	1359	-1423	39	21	2	90	105	-15	-97
	1403	2019-01-09 12:38:45.35	-546	1362	-1430	44	24	-2	66	62	4	-64
	1404	2019-01-09 12:38:45.36	-548	1366	-1429	43	26	-7	91	92	-1	-91
	1405	2019-01-09 12:38:45.37	-553	1358	-1439	39	28	-17	64	54	10	-59
	1406	2019-01-09 12:38:45.38	-555	1346	-1439	36	25	-19	82	89	-7	-85
	1407	2019-01-09 12:38:45.39	-565	1346	-1451	35	21	-22	58	39	19	-48
	1408	2019-01-09 12:38:45.40	-565	1332	-1444	29	12	-19	70	50	20	-60
	1409	2019-01-09 12:38:45.41	-563	1334	-1447	27	8	-17	39	-3	42	-18
	1410	2019-01-09 12:38:45.42	-560	1337	-1439	24	4	-9	62	27	35	-44
	1411	2019-01-09 12:38:45.43	-554	1334	-1441	21	7	1	55	5	50	-30
	1412	2019-01-09 12:38:45.44	-548	1346	-1441	19	8	7	70	35	35	-52
	1413	2019-01-09 12:38:45.45	-551	1343	-1437	16	9	11	59	25	34	-42
	1414	2019-01-09 12:38:45.46	-549	1340	-1437	17	12	12	68	72	-4	-70
	1415	2019-01-09 12:38:45.47	-545	1347	-1444	21	11	16	52	65	-13	-58
	1416	2019-01-09 12:38:45.48	-558	1350	-1441	19	4	14	56	91	-35	-73
	1417	2019-01-09 12:38:45.49	-551	1351	-1448	21	-1	14	58	84	-26	-71
	1418	2019-01-09 12:38:45.50	-547	1343	-1445	16	-5	12	72	114	-42	-93
	1419	2019-01-09 12:38:45.51	-552	1355	-1439	10	-4	10	63	98	-35	-80
	1420	2019-01-09 12:38:45.52	-541	1359	-1442	7	-2	7	65	109	-44	-87
	1421	2019-01-09 12:38:45.53	-557	1364	-1444	3	2	3	44	74	-30	-59
	1422	2019-01-09 12:38:45.54	-556	1360	-1450	2	3	-3	49	87	-38	-68
	1423	2019-01-09 12:38:45.55	-559	1364	-1451	-1	2	-6	39	71	-32	-55
	1424	2019-01-09 12:38:45.56	-554	1376	-1455	-2	4	-10	43	93	-50	-68
	1425	2019-01-09 12:38:45.57	-553	1375	-1448	-5	3	-15	35	83	-48	-59
	1426	2019-01-09 12:38:45.58	-556	1373	-1444	-7	5	-18	38	92	-54	-65
	1427	2019-01-09 12:38:45.59	-572	1365	-1449	-5	9	-21	34	70	-36	-52
	1428	2019-01-09 12:38:45.60	-555	1373	-1443	-2	7	-24	37	74	-37	-55
	1429	2019-01-09 12:38:45.61	-561	1373	-1446	0	9	-23	23	53	-30	-38
	1430	2019-01-09 12:38:45.62	-549	1377	-1429	4	8	-29	29	64	-35	-46
	1431	2019-01-09 12:38:45.63	-550	1365	-1425	3	15	-26	41	56	-15	-48
	1432	2019-01-09 12:38:45.64	-558	1362	-1440	2	20	-21	53	62	-9	-57
	1433	2019-01-09 12:38:45.65	-550	1363	-1453	11	19	-21	54	54	0	-54
	1434	2019-01-09 12:38:45.66	-552	1363	-1441	14	14	-20	47	55	-8	-51
	1435	2019-01-09 12:38:45.67	-546	1364	-1443	17	12	-18	32	40	-8	-36
	1436	2019-01-09 12:38:45.68	-545	1336	-1445	21	14	-15	14	23	-9	-18
	1437	2019-01-09 12:38:45.69	-541	1337	-1440	20	11	-12	14	7	7	-10
	1438	2019-01-09 12:38:45.70	-527	1343	-1452	24	15	-5	16	10	6	-13
	1439	2019-01-09 12:38:45.71	-541	1345	-1447	20	12	-1	29	22	7	-25
	1440	2019-01-09 12:38:45.72	-532	1341	-1451	19	12	1	17	15	2	-16
	1441	2019-01-09 12:38:45.73	-531	1349	-1452	21	7	-3	15	9	6	-12
	1442	2019-01-09 12:38:45.74	-546	1349	-1448	23	6	-5	5	-1	6	-2
	1443	2019-01-09 12:38:45.75	-545	1340	-1457	24	3	-5	16	8	8	-12
	1444	2019-01-09 12:38:45.76	-546	1346	-1448	27	-2	-6	9	5	4	-7
	1445	2019-01-09 12:38:45.77	-553	1339	-1446	24	-2	-6	23	16	7	-19
	1446	2019-01-09 12:38:45.78	-549	1334	-1441	20	-3	-3	16	6	10	-11
	1447	2019-01-09 12:38:45.79	-550	1336	-1443	14	-4	-4	25	13	12	-19
	1448	2019-01-09 12:38:45.80	-543	1341	-1429	10	0	-1	10	5	5	-7
	1449	2019-01-09 12:38:45.81	-549	1345	-1449	5	5	-3	25	19	6	-22
	1450	2019-01-09 12:38:45.82	-547	1342	-1453	0	5	-4	8	4	4	-6
	1451	2019-01-09 12:38:45.83	-558	1336	-1460	4	2	-5	16	15	1	-15
	1452	2019-01-09 12:38:45.84	-549	1347	-1462	6	-2	-6	-7	-4	-3	5
	1453	2019-01-09 12:38:45.85	-555	1342	-1464	1	0	-9	11	16	-5	-13
	1454	2019-01-09 12:38:45.86	-550	1348	-1441	-2	-1	-8	9	9	0	-9
	1455	2019-01-09 12:38:45.87	-548	1357	-1445	-3	1	-8	23	23	0	-23
	1456	2019-01-09 12:38:45.88	-547	1359	-1448	-4	0	-8	-1	-3	2	2
	1457	2019-01-09 12:38:45.89	-544	1357	-1440	-3	4	-9	3	2	1	-2
	1458	2019-01-09 12:38:45.90	-552	1363	-1448	-5	5	-10	-15	-15	0	15
	1459	2019-01-09 12:38:45.91	-540	1358	-1455	-6	6	-10	6	16	-10	-11
	1460	2019-01-09 12:38:45.92	-542	1362	-1463	-3	5	-10	-16	-6	-10	11
	1461	2019-01-09 12:38:45.93	-543	1358	-1452	-2	1	-12	12	19	-7	-15
	1462	2019-01-09 12:38:45.94	-544	1359	-1462	-1	-3	-14	-4	-8	4	6
	1463	2019-01-09 12:38:45.95	-548	1361	-1463	2	-4	-14	29	19	10	-24
	1464	2019-01-09 12:38:45.96	-551	1356	-1457	3	-4	-15	9	-14	23	2
	1465	2019-01-09 12:38:45.97	-553	1355	-1448	5	-4	-19	24	3	21	-13
	1466	2019-01-09 12:38:45.98	-550	1348	-1442	7	2	-17	-16	-31	15	23
	1467	2019-01-09 12:38:45.99	-543	1341	-1442	7	5	-15	-20	5	-25	7
	1468	2019-01-09 12:38:46.00	-554	1338	-1453	6	8	-12	-61	-32	-29	46
	1469	2019-01-09 12:38:46.01	-553	1336	-1448	3	5	-5	-34	-7	-27	20
	1470	2019-01-09 12:38:46.02	-549	1336	-1453	2	1	0	-58	-56	-2	57
	1471	2019-01-09 12:38:46.03	-537	1356	-1448	3	0	1	-36	-33	-3	34
	1472	2019-01-09 12:38:46.04	-540	1355	-1446	-1	-1	-4	-64	-69	5	66
	1473	2019-01-09 12:38:46.05	-534	1356	-1446	1	2	-6	-36	-25	-11	30
	1474	2019-01-09 12:38:46.06	-540	1370	-1442	0	2	-14	-62	-56	-6	59
	1475	2019-01-09 12:38:46.07	-541	1365	-1455	-5	0	-18	-23	-6	-17	14
	1476	2019-01-09 12:38:46.08	-540	1362	-1452	-4	-4	-22	-44	-38	-6	41
	1477	2019-01-09 12:38:46.09	-546	1346	-1449	-1	-6	-23	-4	12	-16	-4
	1478	2019-01-09 12:38:46.10	-544	1342	-1452	2	-8	-21	-21	-20	-1	20
	1479	2019-01-09 12:38:46.11	-550	1344	-1448	3	-6	-17	29	34	-5	-31
	1480	2019-01-09 12:38:46.12	-550	1346	-1461	4	-6	-15	-4	-14	10	9
	1481	2019-01-09 12:38:46.13	-558	1329	-1446	7	-9	-7	22	24	-2	-23
	1482	2019-01-09 12:38:46.14	-542	1343	-1433	15	-6	-3	-17	-24	7	20
	1483	2019-01-09 12:38:46.15	-543	1357	-1440	18	4	-1	14	27	-13	-20
	1484	2019-01-09 12:38:46.16	-543	1339	-1448	15	10	-1	-12	-15	3	13
	1485	2019-01-09 12:38:46.17	-541	1334	-1448	19	11	1	29	41	-12	-35
	1486	2019-01-09 12:38:46.18	-543	1337	-1454	24	11	1	0	6	-6	-3
	1487	2019-01-09 12:38:46.19	-541	1337	-1462	20	6	-2	50	74	-24	-62
	1488	2019-01-09 12:38:46.20	-546	1341	-1458	21	4	-4	23	31	-8	-27
	1489	2019-01-09 12:38:46.21	-551	1353	-1458	18	2	-9	51	71	-20	-61
	1490	2019-01-09 12:38:46.22	-554	1338	-1466	10	3	-15	6	14	-8	-10
	1491	2019-01-09 12:38:46.23	-560	1344	-1453	4	1	-15	45	75	-30	-60
	1492	2019-01-09 12:38:46.24	-554	1340	-1455	7	0	-18	15	27	-12	-21
	1493	2019-01-09 12:38:46.25	-557	1328	-1456	6	3	-16	54	79	-25	-66
	1494	2019-01-09 12:38:46.26	-550	1331	-1454	6	6	-10	15	23	-8	-19
	1495	2019-01-09 12:38:46.27	-547	1337	-1452	6	6	-5	60	86	-26	-73
	1496	2019-01-09 12:38:46.28	-554	1345	-1455	3	10	-2	12	22	-10	-17
	1497	2019-01-09 12:38:46.29	-552	1352	-1459	-1	10	-1	50	80	-30	-65
	1498	2019-01-09 12:38:46.30	-543	1353	-1462	-3	9	-3	4	14	-10	-9
	1499	2019-01-09 12:38:46.31	-543	1369	-1467	1	14	-9	42	74	-32	-58
	1500	2019-01-09 12:38:46.32	-542	1358	-1466	5	11	-16	-48	-26	-22	37
	1501	2019-01-09 12:38:46.33	-549	1368	-1464	5	11	-22	-88	-48	-40	68
	1502	2019-01-09 12:38:46.34	-534	1321	-1451	-3	4	-25	-163	-145	-18	154
	1503	2019-01-09 12:38:46.35	-542	1343	-1462	22	14	-24	-139	-108	-31	123
	1504	2019-01-09 12:38:46.36	-531	1323	-1455	5	6	-18	-176	-165	-11	170
	1505	2019-01-09 12:38:46.37	-535	1339	-1456	22	13	-15	-121	-99	-22	110
	1506	2019-01-09 12:38:46.38	-535	1328	-1461	24	15	-14	-146	-152	6	149
	1507	2019-01-09 12:38:46.39	-536	1323	-1469	17	8	-11	-95	-88	-7	91
	1508	2019-01-09 12:38:46.40	-534	1326	-1458	24	6	-11	-122	-130	8	126
	1509	2019-01-09 12:38:46.41	-537	1333	-1466	23	5	-10	-63	-50	-13	56
	1510	2019-01-09 12:38:46.42	-550	1329	-1464	17	0	-12	-86	-81	-5	83
	1511	2019-01-09 12:38:46.43	-537	1335	-1464	15	-7	-16	-34	-4	-30	19
	1512	2019-01-09 12:38:46.44	-544	1327	-1456	7	-7	-17	-68	-59	-9	63
	1513	2019-01-09 12:38:46.45	-540	1319	-1449	-5	-3	-18	-24	2	-26	11
	1514	2019-01-09 12:38:46.46	-544	1319	-1458	-13	-1	-11	-67	-58	-9	62
	1515	2019-01-09 12:38:46.47	-551	1324	-1460	-14	-1	-7	-22	6	-28	8
	1516	2019-01-09 12:38:46.48	-544	1326	-1452	-12	-2	-2	-58	-55	-3	56
	1517	2019-01-09 12:38:46.49	-545	1331	-1454	-15	-1	0	-10	16	-26	-3
	1518	2019-01-09 12:38:46.50	-546	1334	-1456	-12	-5	0	-41	-24	-17	32
	1519	2019-01-09 12:38:46.51	-547	1348	-1458	-12	-4	-1	2	41	-39	-21
	1520	2019-01-09 12:38:46.52	-553	1354	-1456	-15	-5	-4	-39	-21	-18	30
	1521	2019-01-09 12:38:46.53	-536	1369	-1461	-14	-4	-9	4	42	-38	-23
	1522	2019-01-09 12:38:46.54	-545	1364	-1461	-20	-3	-16	-34	-16	-18	25
	1523	2019-01-09 12:38:46.55	-545	1362	-1455	-22	0	-24	14	50	-36	-32
	1524	2019-01-09 12:38:46.56	-542	1359	-1455	-20	2	-30	-21	-4	-17	12
	1525	2019-01-09 12:38:46.57	-543	1346	-1455	-20	3	-30	32	67	-35	-49
	1526	2019-01-09 12:38:46.58	-537	1350	-1459	-15	3	-27	-12	-6	-6	9
	1527	2019-01-09 12:38:46.59	-535	1344	-1449	-8	1	-20	23	41	-18	-32
	1528	2019-01-09 12:38:46.60	-541	1350	-1451	-4	-3	-16	-20	-19	-1	19
	1529	2019-01-09 12:38:46.61	-549	1351	-1460	3	-2	-12	23	47	-24	-35
	1530	2019-01-09 12:38:46.62	-546	1356	-1463	5	-3	-9	-21	-16	-5	18
	1531	2019-01-09 12:38:46.63	-544	1352	-1464	9	-5	-9	16	42	-26	-29
	1532	2019-01-09 12:38:46.64	-555	1345	-1461	10	-3	-6	-32	-20	-12	26
	1533	2019-01-09 12:38:46.65	-548	1340	-1461	10	-4	-2	-7	22	-29	-7
	1534	2019-01-09 12:38:46.66	-552	1344	-1455	6	-2	0	-57	-54	-3	55
	1535	2019-01-09 12:38:46.67	-546	1341	-1454	5	0	1	-29	-12	-17	20
	1536	2019-01-09 12:38:46.68	-553	1348	-1450	3	-2	5	-81	-83	2	82
	1537	2019-01-09 12:38:46.69	-550	1345	-1448	3	-1	1	-69	-46	-23	57
	1538	2019-01-09 12:38:46.70	-536	1351	-1460	8	1	-3	-108	-109	1	108
	1539	2019-01-09 12:38:46.71	-540	1356	-1460	8	-2	-11	-76	-69	-7	72
	1540	2019-01-09 12:38:46.72	-556	1342	-1462	14	1	-16	-113	-118	5	115
	1541	2019-01-09 12:38:46.73	-548	1340	-1462	11	2	-21	-88	-67	-21	77
	1542	2019-01-09 12:38:46.74	-545	1344	-1466	10	3	-22	-135	-131	-4	133
	1543	2019-01-09 12:38:46.75	-532	1338	-1470	4	4	-23	-104	-83	-21	93
	1544	2019-01-09 12:38:46.76	-543	1330	-1460	-2	7	-23	-133	-137	4	135
	1545	2019-01-09 12:38:46.77	-538	1328	-1467	-1	7	-20	-96	-80	-16	88
	1546	2019-01-09 12:38:46.78	-534	1319	-1455	1	4	-17	-114	-114	0	114
	1547	2019-01-09 12:38:46.79	-535	1312	-1453	4	1	-13	-72	-45	-27	58
	1548	2019-01-09 12:38:46.80	-536	1313	-1451	5	4	-8	-100	-92	-8	96
	1549	2019-01-09 12:38:46.81	-543	1322	-1457	3	4	-7	-66	-36	-30	51
	1550	2019-01-09 12:38:46.82	-539	1330	-1469	-3	8	-6	-100	-86	-14	93
	1551	2019-01-09 12:38:46.83	-531	1332	-1472	-10	9	-7	-63	-33	-30	48
	1552	2019-01-09 12:38:46.84	-533	1336	-1465	-12	8	-7	-92	-86	-6	89
	1553	2019-01-09 12:38:46.85	-541	1337	-1475	-14	6	-9	-64	-37	-27	50
	1554	2019-01-09 12:38:46.86	-532	1335	-1480	-13	5	-10	-102	-86	-16	94
	1555	2019-01-09 12:38:46.87	-533	1331	-1477	-12	1	-9	-76	-40	-36	58
	1556	2019-01-09 12:38:46.88	-521	1342	-1467	-11	-3	-10	-95	-85	-10	90
	1557	2019-01-09 12:38:46.89	-537	1347	-1475	-13	-9	-9	-50	-27	-23	38
	1558	2019-01-09 12:38:46.90	-528	1339	-1467	-15	-15	-10	-72	-70	-2	71
	1559	2019-01-09 12:38:46.91	-537	1343	-1460	-11	-16	-8	-36	-15	-21	25
	1560	2019-01-09 12:38:46.92	-525	1353	-1464	-12	-15	-9	-68	-66	-2	67
	1561	2019-01-09 12:38:46.93	-532	1345	-1452	-8	-16	-8	-43	-25	-18	34
	1562	2019-01-09 12:38:46.94	-540	1348	-1458	-4	-17	-7	-73	-72	-1	72
	1563	2019-01-09 12:38:46.95	-547	1347	-1451	0	-15	-6	-45	-33	-12	39
	1564	2019-01-09 12:38:46.96	-535	1337	-1453	2	-16	-9	-79	-89	10	84
	1565	2019-01-09 12:38:46.97	-549	1334	-1458	0	-14	-9	-52	-42	-10	47
	1566	2019-01-09 12:38:46.98	-537	1330	-1458	-4	-16	-8	-83	-83	0	83
	1567	2019-01-09 12:38:46.99	-547	1330	-1459	-7	-16	-6	-60	-46	-14	53
	1568	2019-01-09 12:38:47.00	-542	1330	-1453	-13	-13	-4	-87	-97	10	92
	1569	2019-01-09 12:38:47.01	-539	1337	-1464	-14	-11	-3	-70	-72	2	71
	1570	2019-01-09 12:38:47.02	-540	1335	-1464	-12	-11	-1	-103	-122	19	112
	1571	2019-01-09 12:38:47.03	-544	1350	-1460	-8	-9	0	-90	-89	-1	89
	1572	2019-01-09 12:38:47.04	-542	1341	-1453	-3	-7	-3	-120	-129	9	124
	1573	2019-01-09 12:38:47.05	-540	1337	-1456	1	-6	-2	-100	-89	-11	94
	1574	2019-01-09 12:38:47.06	-546	1342	-1456	5	-6	-3	-121	-119	-2	120
	1575	2019-01-09 12:38:47.07	-545	1340	-1453	5	-6	-8	-98	-81	-17	89
	1576	2019-01-09 12:38:47.08	-546	1332	-1455	4	-4	-8	-118	-116	-2	117
	1577	2019-01-09 12:38:47.09	-538	1335	-1462	-1	-9	-8	-89	-79	-10	84
	1578	2019-01-09 12:38:47.10	-548	1338	-1461	-6	-7	-10	-111	-115	4	113
	1579	2019-01-09 12:38:47.11	-533	1333	-1465	-15	-5	-14	-89	-84	-5	86
	1580	2019-01-09 12:38:47.12	-540	1326	-1466	-19	-8	-11	-109	-121	12	115
	1581	2019-01-09 12:38:47.13	-536	1327	-1461	-19	-14	-5	-88	-87	-1	87
	1582	2019-01-09 12:38:47.14	-541	1331	-1467	-13	-14	-1	-114	-124	10	119
	1583	2019-01-09 12:38:47.15	-553	1336	-1466	-12	-17	2	-111	-101	-10	106
	1584	2019-01-09 12:38:47.16	-555	1355	-1460	-8	-19	2	-122	-120	-2	121
	1585	2019-01-09 12:38:47.17	-556	1358	-1450	-4	-14	0	-107	-91	-16	99
	1586	2019-01-09 12:38:47.18	-544	1357	-1449	-9	-8	-4	-125	-126	1	125
	1587	2019-01-09 12:38:47.19	-554	1344	-1451	-12	-6	-9	-129	-118	-11	123
	1588	2019-01-09 12:38:47.20	-555	1354	-1450	-13	-3	-11	-161	-157	-4	159
	1589	2019-01-09 12:38:47.21	-554	1352	-1452	-11	-3	-14	-155	-135	-20	145
	1590	2019-01-09 12:38:47.22	-554	1344	-1461	-13	1	-17	-158	-145	-13	151
	1591	2019-01-09 12:38:47.23	-540	1345	-1459	-12	2	-16	-142	-119	-23	130
	1592	2019-01-09 12:38:47.24	-554	1348	-1457	-10	2	-15	-146	-131	-15	138
	1593	2019-01-09 12:38:47.25	-545	1342	-1459	-11	2	-14	-129	-101	-28	115
	1594	2019-01-09 12:38:47.26	-542	1340	-1447	-9	3	-12	-124	-105	-19	114
	1595	2019-01-09 12:38:47.27	-547	1339	-1456	-3	4	-11	-107	-80	-27	93
	1596	2019-01-09 12:38:47.28	-546	1344	-1450	-2	6	-9	-108	-84	-24	96
	1597	2019-01-09 12:38:47.29	-545	1349	-1458	1	6	-11	-98	-71	-27	84
	1598	2019-01-09 12:38:47.30	-541	1346	-1456	1	6	-11	-96	-84	-12	90
	1599	2019-01-09 12:38:47.31	-543	1348	-1454	0	4	-11	-85	-72	-13	78
	1600	2019-01-09 12:38:47.32	-542	1353	-1456	2	2	-12	-86	-83	-3	84
	1601	2019-01-09 12:38:47.33	-545	1344	-1457	-3	4	-15	-83	-73	-10	78
	1602	2019-01-09 12:38:47.34	-545	1330	-1452	-6	3	-15	-86	-81	-5	83
	1603	2019-01-09 12:38:47.35	-534	1335	-1457	-8	-1	-12	-85	-69	-16	77
	1604	2019-01-09 12:38:47.36	-547	1333	-1462	-8	-2	-14	-90	-79	-11	84
	1605	2019-01-09 12:38:47.37	-543	1336	-1459	-12	-2	-13	-108	-89	-19	98
	1606	2019-01-09 12:38:47.38	-538	1333	-1459	-10	-3	-13	-117	-104	-13	110
	1607	2019-01-09 12:38:47.39	-545	1345	-1459	-6	-5	-11	-118	-106	-12	112
	1608	2019-01-09 12:38:47.40	-541	1338	-1451	-10	-7	-12	-110	-113	3	111
	1609	2019-01-09 12:38:47.41	-541	1338	-1451	-10	-4	-13	-108	-109	1	108
	1610	2019-01-09 12:38:47.42	-546	1335	-1458	-12	-3	-11	-100	-94	-6	97
	1611	2019-01-09 12:38:47.43	-540	1333	-1450	-13	-5	-7	-89	-71	-18	80
	1612	2019-01-09 12:38:47.44	-537	1336	-1446	-14	-8	-7	-74	-60	-14	67
	1613	2019-01-09 12:38:47.45	-538	1339	-1450	-18	-8	-4	-84	-61	-23	72
	1614	2019-01-09 12:38:47.46	-539	1344	-1452	-21	-10	-5	-79	-54	-25	66
	1615	2019-01-09 12:38:47.47	-542	1340	-1462	-23	-7	-2	-83	-57	-26	70
	1616	2019-01-09 12:38:47.48	-542	1342	-1465	-21	-10	1	-66	-53	-13	59
	1617	2019-01-09 12:38:47.49	-546	1341	-1464	-17	-9	1	-64	-52	-12	58
	1618	2019-01-09 12:38:47.50	-554	1348	-1461	-15	-12	2	-44	-36	-8	40
	1619	2019-01-09 12:38:47.51	-568	1336	-1464	-14	-15	4	-64	-54	-10	59
	1620	2019-01-09 12:38:47.52	-552	1342	-1458	-14	-16	3	-56	-42	-14	49
	1621	2019-01-09 12:38:47.53	-554	1353	-1454	-15	-12	4	-61	-49	-12	55
	1622	2019-01-09 12:38:47.54	-561	1359	-1452	-20	-7	-1	-37	-23	-14	30
	1623	2019-01-09 12:38:47.55	-553	1354	-1448	-20	-5	-4	-54	-45	-9	49
	1624	2019-01-09 12:38:47.56	-543	1351	-1455	-20	-6	-3	-42	-41	-1	41
	1625	2019-01-09 12:38:47.57	-553	1350	-1449	-18	-6	-5	-49	-49	0	49
	1626	2019-01-09 12:38:47.58	-543	1353	-1440	-13	2	-5	-30	-30	0	30
	1627	2019-01-09 12:38:47.59	-548	1352	-1436	-11	3	-4	-49	-46	-3	47
	1628	2019-01-09 12:38:47.60	-548	1362	-1442	-7	7	-6	-35	-27	-8	31
	1629	2019-01-09 12:38:47.61	-541	1362	-1442	-5	13	-7	-61	-52	-9	56
	1630	2019-01-09 12:38:47.62	-547	1354	-1456	-5	16	-15	-45	-35	-10	40
	1631	2019-01-09 12:38:47.63	-542	1356	-1451	-4	14	-17	-59	-55	-4	57
	1632	2019-01-09 12:38:47.64	-546	1350	-1450	3	10	-19	-39	-39	0	39
	1633	2019-01-09 12:38:47.65	-540	1339	-1454	4	7	-16	-60	-62	2	61
	1634	2019-01-09 12:38:47.66	-537	1334	-1443	4	9	-14	-55	-50	-5	52
	1635	2019-01-09 12:38:47.67	-547	1333	-1444	1	9	-9	-88	-81	-7	84
	1636	2019-01-09 12:38:47.68	-538	1341	-1436	-2	11	-11	-79	-67	-12	73
	1637	2019-01-09 12:38:47.69	-539	1327	-1449	-4	17	-10	-108	-102	-6	105
	1638	2019-01-09 12:38:47.70	-538	1318	-1453	-8	12	-5	-94	-84	-10	89
	1639	2019-01-09 12:38:47.71	-543	1336	-1448	-10	9	-3	-119	-113	-6	116
	1640	2019-01-09 12:38:47.72	-535	1337	-1454	-18	8	1	-99	-92	-7	95
	1641	2019-01-09 12:38:47.73	-538	1352	-1449	-20	7	1	-129	-134	5	131
	1642	2019-01-09 12:38:47.74	-539	1358	-1447	-22	10	0	-110	-112	2	111
	1643	2019-01-09 12:38:47.75	-535	1359	-1457	-25	11	-6	-139	-148	9	143
	1644	2019-01-09 12:38:47.76	-535	1360	-1463	-27	10	-7	-126	-125	-1	125
	1645	2019-01-09 12:38:47.77	-541	1360	-1464	-21	3	-6	-158	-161	3	159
	1646	2019-01-09 12:38:47.78	-539	1361	-1467	-16	-3	-8	-143	-141	-2	142
	1647	2019-01-09 12:38:47.79	-537	1363	-1463	-11	-8	-8	-181	-184	3	182
	1648	2019-01-09 12:38:47.80	-532	1358	-1453	-8	-8	-6	-168	-166	-2	167
	1649	2019-01-09 12:38:47.81	-541	1354	-1444	-4	-4	-4	-198	-205	7	201
	1650	2019-01-09 12:38:47.82	-548	1348	-1450	-5	0	2	-175	-173	-2	174
	1651	2019-01-09 12:38:47.83	-540	1350	-1449	-4	4	6	-201	-208	7	204
	1652	2019-01-09 12:38:47.84	-541	1357	-1450	-7	5	6	-174	-172	-2	173
	1653	2019-01-09 12:38:47.85	-545	1369	-1448	-10	7	3	-203	-201	-2	202
	1654	2019-01-09 12:38:47.86	-548	1366	-1457	-10	5	-3	-181	-162	-19	171
	1655	2019-01-09 12:38:47.87	-541	1363	-1458	-9	3	-7	-206	-191	-15	198
	1656	2019-01-09 12:38:47.88	-533	1358	-1464	-5	1	-12	-168	-135	-33	151
	1657	2019-01-09 12:38:47.89	-541	1354	-1453	1	-1	-13	-184	-157	-27	170
	1658	2019-01-09 12:38:47.90	-534	1345	-1442	6	0	-14	-142	-110	-32	126
	1659	2019-01-09 12:38:47.91	-531	1336	-1446	7	4	-15	-163	-148	-15	155
	1660	2019-01-09 12:38:47.92	-532	1331	-1449	11	4	-13	-129	-113	-16	121
	1661	2019-01-09 12:38:47.93	-539	1335	-1449	9	6	-12	-155	-152	-3	153
	1662	2019-01-09 12:38:47.94	-530	1341	-1453	0	5	-11	-129	-118	-11	123
	1663	2019-01-09 12:38:47.95	-530	1346	-1454	-4	8	-9	-161	-156	-5	158
	1664	2019-01-09 12:38:47.96	-534	1351	-1460	-11	6	-10	-123	-109	-14	116
	1665	2019-01-09 12:38:47.97	-532	1344	-1464	-10	3	-13	-143	-139	-4	141
	1666	2019-01-09 12:38:47.98	-525	1343	-1462	-8	-2	-15	-101	-78	-23	89
	1667	2019-01-09 12:38:47.99	-527	1352	-1458	-5	-6	-15	-124	-112	-12	118
	1668	2019-01-09 12:38:48.00	-526	1354	-1458	-3	-9	-17	-87	-65	-22	76
	1669	2019-01-09 12:38:48.01	-533	1341	-1453	-1	-14	-16	-103	-100	-3	101
	1670	2019-01-09 12:38:48.02	-532	1339	-1448	-4	-10	-13	-63	-46	-17	54
	1671	2019-01-09 12:38:48.03	-535	1334	-1444	-8	-5	-10	-96	-92	-4	94
	1672	2019-01-09 12:38:48.04	-533	1335	-1457	-8	-10	-6	-68	-42	-26	55
	1673	2019-01-09 12:38:48.05	-539	1338	-1455	-7	-12	3	-109	-95	-14	102
	1674	2019-01-09 12:38:48.06	-533	1343	-1455	-7	-9	6	-72	-46	-26	59
	1675	2019-01-09 12:38:48.07	-534	1341	-1452	-8	-10	11	-104	-96	-8	100
	1676	2019-01-09 12:38:48.08	-542	1357	-1447	-2	-13	12	-68	-43	-25	55
	1677	2019-01-09 12:38:48.09	-529	1364	-1445	1	-12	10	-107	-91	-16	99
	1678	2019-01-09 12:38:48.10	-539	1358	-1447	1	-7	3	-78	-38	-40	58
	1679	2019-01-09 12:38:48.11	-540	1364	-1441	6	-4	-2	-117	-92	-25	104
	1680	2019-01-09 12:38:48.12	-531	1362	-1449	8	-3	-11	-86	-44	-42	65
	1681	2019-01-09 12:38:48.13	-529	1354	-1461	1	2	-19	-125	-105	-20	115
	1682	2019-01-09 12:38:48.14	-542	1346	-1449	-7	3	-22	-78	-49	-29	63
	1683	2019-01-09 12:38:48.15	-532	1346	-1451	-6	1	-22	-112	-105	-7	108
	1684	2019-01-09 12:38:48.16	-533	1339	-1449	-12	3	-20	-85	-58	-27	71
	1685	2019-01-09 12:38:48.17	-519	1348	-1451	-12	2	-18	-127	-117	-10	122
	1686	2019-01-09 12:38:48.18	-530	1350	-1455	-15	5	-14	-96	-68	-28	82
	1687	2019-01-09 12:38:48.19	-528	1352	-1464	-14	2	-16	-138	-124	-14	131
	1688	2019-01-09 12:38:48.20	-537	1362	-1460	-14	-2	-15	-100	-70	-30	85
	1689	2019-01-09 12:38:48.21	-533	1357	-1458	-15	-7	-15	-134	-127	-7	130
	1690	2019-01-09 12:38:48.22	-536	1359	-1452	-21	-8	-17	-102	-81	-21	91
	1691	2019-01-09 12:38:48.23	-536	1352	-1452	-20	-10	-15	-150	-142	-8	146
	1692	2019-01-09 12:38:48.24	-532	1362	-1446	-22	-10	-14	-122	-89	-33	105
	1693	2019-01-09 12:38:48.25	-551	1355	-1441	-22	-6	-13	-162	-144	-18	153
	1694	2019-01-09 12:38:48.26	-540	1351	-1450	-20	-5	-9	-129	-93	-36	111
	1695	2019-01-09 12:38:48.27	-538	1347	-1451	-17	-5	-6	-161	-153	-8	157
	1696	2019-01-09 12:38:48.28	-544	1359	-1446	-12	-2	-1	-122	-105	-17	113
	1697	2019-01-09 12:38:48.29	-533	1362	-1445	-9	-3	1	-146	-154	8	150
	1698	2019-01-09 12:38:48.30	-539	1379	-1453	-6	0	0	-108	-92	-16	100
	1699	2019-01-09 12:38:48.31	-538	1382	-1460	-6	0	-7	-149	-138	-11	143
	1700	2019-01-09 12:38:48.32	-534	1375	-1463	-3	-6	-13	-106	-68	-38	87
	1701	2019-01-09 12:38:48.33	-537	1365	-1461	3	-10	-16	-142	-126	-16	134
	1702	2019-01-09 12:38:48.34	-540	1360	-1453	6	-15	-17	-107	-75	-32	91
	1703	2019-01-09 12:38:48.35	-549	1354	-1441	6	-14	-21	-146	-141	-5	143
	1704	2019-01-09 12:38:48.36	-542	1347	-1443	11	-11	-23	-112	-81	-31	96
	1705	2019-01-09 12:38:48.37	-544	1332	-1443	7	-6	-18	-144	-126	-18	135
	1706	2019-01-09 12:38:48.38	-546	1337	-1434	6	-4	-14	-117	-72	-45	94
	1707	2019-01-09 12:38:48.39	-541	1335	-1445	8	-1	-11	-148	-117	-31	132
	1708	2019-01-09 12:38:48.40	-550	1338	-1449	6	-2	-9	-112	-57	-55	84
	1709	2019-01-09 12:38:48.41	-529	1341	-1446	1	-2	-8	-142	-111	-31	126
	1710	2019-01-09 12:38:48.42	-534	1350	-1451	-4	0	-10	-100	-54	-46	77
	1711	2019-01-09 12:38:48.43	-535	1346	-1441	-8	4	-7	-130	-103	-27	116
	1712	2019-01-09 12:38:48.44	-535	1347	-1450	-6	3	-7	-91	-41	-50	66
	1713	2019-01-09 12:38:48.45	-545	1352	-1455	-2	2	-5	-109	-85	-24	97
	1714	2019-01-09 12:38:48.46	-546	1350	-1453	3	-1	-7	-61	-27	-34	44
	1715	2019-01-09 12:38:48.47	-547	1345	-1450	1	-7	-6	-87	-70	-17	78
	1716	2019-01-09 12:38:48.48	-550	1357	-1440	3	-7	-6	-52	-15	-37	33
	1717	2019-01-09 12:38:48.49	-551	1353	-1437	-3	-4	-9	-81	-62	-19	71
	1718	2019-01-09 12:38:48.50	-551	1351	-1442	-9	0	-12	-45	-5	-40	25
	1719	2019-01-09 12:38:48.51	-541	1348	-1441	-11	3	-13	-70	-48	-22	59
	1720	2019-01-09 12:38:48.52	-534	1352	-1444	-15	7	-14	-32	11	-43	10
	1721	2019-01-09 12:38:48.53	-537	1359	-1446	-13	9	-14	-53	-29	-24	41
	1722	2019-01-09 12:38:48.54	-536	1361	-1448	-14	12	-18	-20	24	-44	-2
	1723	2019-01-09 12:38:48.55	-526	1359	-1457	-12	12	-20	-47	-19	-28	33
	1724	2019-01-09 12:38:48.56	-541	1357	-1460	-7	8	-22	-24	28	-52	-2
	1725	2019-01-09 12:38:48.57	-536	1358	-1461	0	2	-21	-58	-29	-29	43
	1726	2019-01-09 12:38:48.58	-539	1358	-1458	1	2	-16	-30	15	-45	7
	1727	2019-01-09 12:38:48.59	-538	1359	-1454	4	2	-13	-55	-24	-31	39
	1728	2019-01-09 12:38:48.60	-536	1353	-1442	8	2	-11	-22	25	-47	-1
	1729	2019-01-09 12:38:48.61	-532	1354	-1446	11	8	-12	-50	-21	-29	35
	1730	2019-01-09 12:38:48.62	-534	1357	-1450	10	8	-12	-17	30	-47	-6
	1731	2019-01-09 12:38:48.63	-536	1338	-1454	9	9	-11	-37	-4	-33	20
	1732	2019-01-09 12:38:48.64	-538	1336	-1452	15	5	-11	-6	37	-43	-15
	1733	2019-01-09 12:38:48.65	-532	1339	-1457	19	-1	-7	-26	-7	-19	16
	1734	2019-01-09 12:38:48.66	-532	1338	-1458	19	3	-7	6	37	-31	-21
	1735	2019-01-09 12:38:48.67	-536	1351	-1449	16	2	-7	-15	-2	-13	8
	1736	2019-01-09 12:38:48.68	-535	1351	-1445	9	3	-12	16	51	-35	-33
	1737	2019-01-09 12:38:48.69	-536	1352	-1450	3	5	-16	-9	10	-19	0
	1738	2019-01-09 12:38:48.70	-535	1345	-1454	-5	9	-20	8	46	-38	-27
	1739	2019-01-09 12:38:48.71	-524	1342	-1459	-10	8	-24	-20	8	-28	6
	1740	2019-01-09 12:38:48.72	-529	1333	-1456	-11	7	-20	6	46	-40	-26
	1741	2019-01-09 12:38:48.73	-529	1345	-1459	-7	5	-19	-14	8	-22	3
	1742	2019-01-09 12:38:48.74	-528	1352	-1447	-3	5	-18	-12	24	-36	-6
	1743	2019-01-09 12:38:48.75	-519	1356	-1446	-5	9	-20	-44	-19	-25	31
	1744	2019-01-09 12:38:48.76	-526	1357	-1458	-10	14	-25	-23	13	-36	5
	1745	2019-01-09 12:38:48.77	-525	1348	-1454	-15	13	-25	-44	-20	-24	32
	1746	2019-01-09 12:38:48.78	-535	1337	-1465	-18	6	-23	-24	9	-33	7
	1747	2019-01-09 12:38:48.79	-526	1333	-1453	-18	-2	-16	-43	-27	-16	35
	1748	2019-01-09 12:38:48.80	-527	1342	-1444	-12	-6	-9	-14	13	-27	0
	1749	2019-01-09 12:38:48.81	-519	1345	-1445	-8	-7	-4	-38	-24	-14	31
	1750	2019-01-09 12:38:48.82	-526	1342	-1457	-4	-5	0	-30	1	-31	14
	1751	2019-01-09 12:38:48.83	-529	1343	-1458	0	-4	3	-51	-34	-17	42
	1752	2019-01-09 12:38:48.84	-533	1343	-1464	1	-6	7	-38	-16	-22	27
	1753	2019-01-09 12:38:48.85	-529	1343	-1474	-1	-11	8	-55	-44	-11	49
	1754	2019-01-09 12:38:48.86	-536	1345	-1478	-5	-19	13	-49	-19	-30	34
	1755	2019-01-09 12:38:48.87	-542	1346	-1464	-8	-29	19	-66	-48	-18	57
	1756	2019-01-09 12:38:48.88	-547	1359	-1453	-9	-33	18	-55	-34	-21	44
	1757	2019-01-09 12:38:48.89	-545	1367	-1454	-13	-35	15	-75	-64	-11	69
	1758	2019-01-09 12:38:48.90	-555	1376	-1434	-13	-38	9	-69	-37	-32	53
	1759	2019-01-09 12:38:48.91	-547	1365	-1443	-16	-32	3	-75	-48	-27	61
	1760	2019-01-09 12:38:48.92	-557	1366	-1434	-18	-27	-1	-56	-19	-37	37
	1761	2019-01-09 12:38:48.93	-569	1366	-1437	-20	-21	-4	-66	-36	-30	51
	1762	2019-01-09 12:38:48.94	-564	1357	-1446	-16	-12	-2	-57	-12	-45	34
	1763	2019-01-09 12:38:48.95	-557	1369	-1429	-11	-7	-1	-60	-16	-44	38
	1764	2019-01-09 12:38:48.96	-556	1380	-1439	-7	3	-10	-50	6	-56	22
	1765	2019-01-09 12:38:48.97	-555	1382	-1439	-5	10	-18	-50	-5	-45	27
	1766	2019-01-09 12:38:48.98	-542	1380	-1446	-2	16	-27	-45	0	-45	22
	1767	2019-01-09 12:38:48.99	-531	1361	-1450	-2	21	-34	-52	-21	-31	36
	1768	2019-01-09 12:38:49.00	-531	1355	-1444	-2	21	-38	-41	-4	-37	22
	1769	2019-01-09 12:38:49.01	-530	1348	-1450	3	20	-34	-36	-9	-27	22
	1770	2019-01-09 12:38:49.02	-522	1354	-1448	4	20	-29	-32	-2	-30	17
	1771	2019-01-09 12:38:49.03	-528	1344	-1447	4	22	-29	-34	-17	-17	25
	1772	2019-01-09 12:38:49.04	-517	1336	-1457	8	19	-27	-34	-14	-20	24
	1773	2019-01-09 12:38:49.05	-521	1342	-1458	11	13	-23	-39	-26	-13	32
	1774	2019-01-09 12:38:49.06	-525	1332	-1455	11	8	-19	-34	-12	-22	23
	1775	2019-01-09 12:38:49.07	-524	1321	-1452	6	8	-16	-14	7	-21	3
	1776	2019-01-09 12:38:49.08	-535	1311	-1457	9	3	-6	0	22	-22	-11
	1777	2019-01-09 12:38:49.09	-519	1328	-1457	4	1	-2	-8	8	-16	0
	1778	2019-01-09 12:38:49.10	-532	1337	-1454	-3	-2	2	-28	-10	-18	19
	1779	2019-01-09 12:38:49.11	-523	1340	-1463	-6	-5	5	-34	-23	-11	28
	1780	2019-01-09 12:38:49.12	-526	1349	-1467	-6	-13	4	-36	-26	-10	31
	1781	2019-01-09 12:38:49.13	-533	1356	-1458	-3	-17	1	-31	-26	-5	28
	1782	2019-01-09 12:38:49.14	-533	1358	-1452	-1	-17	-6	-32	-18	-14	25
	1783	2019-01-09 12:38:49.15	-542	1365	-1448	-4	-14	-12	-37	-26	-11	31
	1784	2019-01-09 12:38:49.16	-537	1358	-1444	-9	-6	-13	-50	-35	-15	42
	1785	2019-01-09 12:38:49.17	-532	1359	-1447	-9	-7	-13	-45	-31	-14	38
	1786	2019-01-09 12:38:49.18	-539	1348	-1444	-10	-5	-15	-64	-45	-19	54
	1787	2019-01-09 12:38:49.19	-541	1347	-1449	-7	-2	-14	-55	-41	-14	48
	1788	2019-01-09 12:38:49.20	-538	1344	-1447	-5	-3	-13	-52	-39	-13	45
	1789	2019-01-09 12:38:49.21	-536	1344	-1455	-5	-5	-10	-40	-22	-18	31
	1790	2019-01-09 12:38:49.22	-535	1357	-1439	-5	-6	-10	-50	-29	-21	39
	1791	2019-01-09 12:38:49.23	-530	1351	-1446	-8	-3	-11	-41	-20	-21	30
	1792	2019-01-09 12:38:49.24	-529	1361	-1448	-9	3	-9	-26	-4	-22	15
	1793	2019-01-09 12:38:49.25	-527	1350	-1454	-11	4	-11	12	28	-16	-20
	1794	2019-01-09 12:38:49.26	-530	1356	-1456	-12	4	-11	12	20	-8	-16
	1795	2019-01-09 12:38:49.27	-528	1348	-1456	-10	1	-8	14	24	-10	-19
	1796	2019-01-09 12:38:49.28	-534	1347	-1463	-6	-8	-8	-14	-3	-11	8
	1797	2019-01-09 12:38:49.29	-532	1359	-1452	-7	-16	-6	-9	10	-19	0
	1798	2019-01-09 12:38:49.30	-533	1365	-1454	-10	-15	-9	-32	-13	-19	22
	1799	2019-01-09 12:38:49.31	-531	1360	-1436	-13	-14	-13	-16	2	-18	7
	1800	2019-01-09 12:38:49.32	-528	1347	-1433	-10	-10	-14	-25	-12	-13	18
	1801	2019-01-09 12:38:49.33	-541	1344	-1436	-8	-5	-12	-11	5	-16	3
	1802	2019-01-09 12:38:49.34	-540	1334	-1436	-3	0	-7	-34	-22	-12	28
	1803	2019-01-09 12:38:49.35	-540	1337	-1455	-1	3	-3	-24	-8	-16	16
	1804	2019-01-09 12:38:49.36	-541	1345	-1459	1	-1	1	-47	-38	-9	42
	1805	2019-01-09 12:38:49.37	-534	1352	-1456	1	-5	3	-34	-24	-10	29
	1806	2019-01-09 12:38:49.38	-546	1357	-1460	-3	-5	0	-66	-61	-5	63
	1807	2019-01-09 12:38:49.39	-534	1365	-1457	-9	-3	-3	-52	-43	-9	47
	1808	2019-01-09 12:38:49.40	-529	1364	-1451	-12	-5	-10	-80	-75	-5	77
	1809	2019-01-09 12:38:49.41	-523	1356	-1464	-16	-7	-17	-71	-58	-13	64
	1810	2019-01-09 12:38:49.42	-531	1353	-1460	-18	-11	-21	-98	-88	-10	93
	1811	2019-01-09 12:38:49.43	-533	1345	-1449	-15	-16	-24	-80	-61	-19	70
	1812	2019-01-09 12:38:49.44	-532	1340	-1453	-11	-19	-23	-99	-86	-13	92
	1813	2019-01-09 12:38:49.45	-531	1352	-1442	-12	-19	-22	-76	-55	-21	65
	1814	2019-01-09 12:38:49.46	-542	1342	-1451	-14	-19	-18	-94	-80	-14	87
	1815	2019-01-09 12:38:49.47	-537	1340	-1444	-15	-19	-10	-61	-36	-25	48
	1816	2019-01-09 12:38:49.48	-528	1341	-1440	-9	-19	-5	-79	-66	-13	72
	1817	2019-01-09 12:38:49.49	-546	1346	-1449	-8	-18	-3	-59	-42	-17	50
	1818	2019-01-09 12:38:49.50	-541	1343	-1447	-7	-17	3	-86	-84	-2	85
	1819	2019-01-09 12:38:49.51	-545	1351	-1449	-4	-17	0	-60	-48	-12	54
	1820	2019-01-09 12:38:49.52	-541	1351	-1451	-6	-14	0	-78	-76	-2	77
	1821	2019-01-09 12:38:49.53	-538	1357	-1461	-8	-14	-3	-43	-30	-13	36
	1822	2019-01-09 12:38:49.54	-535	1357	-1466	-11	-16	-2	-72	-62	-10	67
	1823	2019-01-09 12:38:49.55	-539	1354	-1450	-12	-18	-1	-47	-20	-27	33
	1824	2019-01-09 12:38:49.56	-542	1360	-1449	-14	-16	-1	-76	-63	-13	69
	1825	2019-01-09 12:38:49.57	-537	1359	-1442	-12	-13	0	-44	-20	-24	32
	1826	2019-01-09 12:38:49.58	-544	1352	-1439	-12	-12	-1	-65	-64	-1	64
	1827	2019-01-09 12:38:49.59	-548	1358	-1437	-11	-12	-4	-40	-31	-9	35
	1828	2019-01-09 12:38:49.60	-550	1354	-1438	-11	-13	-5	-65	-71	6	68
	1829	2019-01-09 12:38:49.61	-545	1347	-1444	-13	-10	-6	-38	-26	-12	32
	1830	2019-01-09 12:38:49.62	-546	1354	-1443	-16	-9	-4	-69	-57	-12	63
	1831	2019-01-09 12:38:49.63	-539	1363	-1442	-18	-8	-2	-37	-7	-30	22
	1832	2019-01-09 12:38:49.64	-539	1360	-1449	-19	-8	-4	-52	-36	-16	44
	1833	2019-01-09 12:38:49.65	-553	1362	-1437	-16	-5	-6	-11	20	-31	-4
	1834	2019-01-09 12:38:49.66	-537	1368	-1437	-15	-3	-8	-43	-28	-15	35
	1835	2019-01-09 12:38:49.67	-540	1369	-1448	-15	-2	-12	-10	21	-31	-5
	1836	2019-01-09 12:38:49.68	-539	1356	-1449	-12	0	-14	-45	-28	-17	36
	1837	2019-01-09 12:38:49.69	-536	1363	-1456	-9	-2	-15	-23	4	-27	9
	1838	2019-01-09 12:38:49.70	-536	1371	-1453	-13	0	-16	-64	-49	-15	56
	1839	2019-01-09 12:38:49.71	-537	1371	-1447	-14	-2	-17	-41	-8	-33	24
	1840	2019-01-09 12:38:49.72	-538	1364	-1437	-16	-3	-18	-84	-63	-21	73
	1841	2019-01-09 12:38:49.73	-538	1348	-1449	-11	-1	-17	-48	-17	-31	32
	1842	2019-01-09 12:38:49.74	-528	1351	-1441	-9	-3	-9	-79	-68	-11	73
	1843	2019-01-09 12:38:49.75	-535	1349	-1441	-7	-5	-8	-48	-23	-25	35
	1844	2019-01-09 12:38:49.76	-535	1343	-1442	-6	-4	-7	-71	-66	-5	68
	1845	2019-01-09 12:38:49.77	-530	1346	-1440	0	-4	-5	-27	-10	-17	18
	1846	2019-01-09 12:38:49.78	-526	1357	-1435	-2	-4	-7	-56	-58	2	57
	1847	2019-01-09 12:38:49.79	-528	1364	-1444	-10	0	-10	-16	0	-16	8
	1848	2019-01-09 12:38:49.80	-529	1361	-1450	-15	-4	-12	-48	-43	-5	45
	1849	2019-01-09 12:38:49.81	-550	1363	-1456	-16	-8	-14	-16	10	-26	3
	1850	2019-01-09 12:38:49.82	-535	1356	-1448	-15	-13	-17	-49	-43	-6	46
	1851	2019-01-09 12:38:49.83	-543	1360	-1453	-11	-13	-18	-8	7	-15	0
	1852	2019-01-09 12:38:49.84	-550	1342	-1448	-11	-15	-17	-37	-43	6	40
	1853	2019-01-09 12:38:49.85	-535	1345	-1441	-8	-16	-11	-1	14	-15	-6
	1854	2019-01-09 12:38:49.86	-540	1350	-1441	-7	-15	-3	-40	-43	3	41
	1855	2019-01-09 12:38:49.87	-540	1348	-1436	-9	-14	3	-8	6	-14	1
	1856	2019-01-09 12:38:49.88	-538	1355	-1438	-9	-12	7	-41	-43	2	42
	1857	2019-01-09 12:38:49.89	-542	1360	-1443	-6	-12	8	-4	15	-19	-5
	1858	2019-01-09 12:38:49.90	-540	1355	-1448	-9	-11	8	-41	-43	2	42
	1859	2019-01-09 12:38:49.91	-540	1361	-1448	-7	-12	7	-13	7	-20	3
	1860	2019-01-09 12:38:49.92	-545	1369	-1450	-4	-14	2	-47	-51	4	49
	1861	2019-01-09 12:38:49.93	-542	1364	-1442	-7	-13	-3	-2	12	-14	-5
	1862	2019-01-09 12:38:49.94	-543	1361	-1448	-9	-11	-6	-26	-31	5	28
	1863	2019-01-09 12:38:49.95	-545	1358	-1441	-9	-11	-8	7	21	-14	-14
	1864	2019-01-09 12:38:49.96	-547	1354	-1438	-9	-13	-9	-37	-40	3	38
	1865	2019-01-09 12:38:49.97	-542	1357	-1436	-12	-14	-9	-9	8	-17	0
	1866	2019-01-09 12:38:49.98	-549	1357	-1434	-14	-10	-9	-51	-52	1	51
	1867	2019-01-09 12:38:49.99	-534	1354	-1432	-16	-7	-8	-13	3	-16	5
	1868	2019-01-09 12:38:50.00	-533	1365	-1439	-17	-5	-5	-48	-47	-1	47
	1869	2019-01-09 12:38:50.01	-547	1366	-1435	-18	-1	-4	-11	12	-23	0
	1870	2019-01-09 12:38:50.02	-547	1367	-1435	-15	0	-7	-48	-48	0	48
	1871	2019-01-09 12:38:50.03	-550	1374	-1442	-9	-2	-7	-12	8	-20	2
	1872	2019-01-09 12:38:50.04	-549	1372	-1441	-5	-5	-9	-51	-53	2	52
	1873	2019-01-09 12:38:50.05	-542	1371	-1439	0	-9	-11	-22	-6	-16	14
	1874	2019-01-09 12:38:50.06	-550	1372	-1441	-3	-9	-11	-55	-61	6	58
	1875	2019-01-09 12:38:50.07	-549	1366	-1435	-5	-8	-10	-12	-2	-10	7
	1876	2019-01-09 12:38:50.08	-540	1362	-1440	-5	-6	-8	-32	-41	9	36
	1877	2019-01-09 12:38:50.09	-541	1364	-1434	-3	-4	-10	8	24	-16	-16
	1878	2019-01-09 12:38:50.10	-553	1368	-1436	-6	-2	-12	-31	-29	-2	30
	1879	2019-01-09 12:38:50.11	-541	1360	-1442	-6	-1	-13	3	22	-19	-12
	1880	2019-01-09 12:38:50.12	-533	1352	-1445	-4	-1	-14	-22	-23	1	22
	1881	2019-01-09 12:38:50.13	-542	1361	-1444	-2	-5	-16	10	30	-20	-20
	1882	2019-01-09 12:38:50.14	-542	1344	-1433	1	-2	-13	-23	-18	-5	20
	1883	2019-01-09 12:38:50.15	-540	1354	-1431	2	-3	-11	4	30	-26	-17
	1884	2019-01-09 12:38:50.16	-539	1352	-1438	3	0	-7	-39	-24	-15	31
	1885	2019-01-09 12:38:50.17	-546	1344	-1446	2	3	-5	-10	28	-38	-9
	1886	2019-01-09 12:38:50.18	-535	1334	-1448	2	3	0	-34	-19	-15	26
	1887	2019-01-09 12:38:50.19	-532	1341	-1445	2	1	2	1	32	-31	-16
	1888	2019-01-09 12:38:50.20	-527	1341	-1453	1	0	6	-27	-18	-9	22
	1889	2019-01-09 12:38:50.21	-532	1346	-1457	-5	-1	4	3	32	-29	-17
	1890	2019-01-09 12:38:50.22	-536	1361	-1449	-8	-6	2	-30	-22	-8	26
	1891	2019-01-09 12:38:50.23	-549	1360	-1443	-19	-12	-5	-4	19	-23	-7
	1892	2019-01-09 12:38:50.24	-539	1367	-1442	-18	-14	-5	-36	-41	5	38
	1893	2019-01-09 12:38:50.25	-538	1365	-1434	-17	-14	-8	-10	5	-15	2
	1894	2019-01-09 12:38:50.26	-548	1365	-1433	-18	-11	-11	-40	-41	1	40
	1895	2019-01-09 12:38:50.27	-540	1363	-1438	-15	-9	-8	-15	2	-17	6
	1896	2019-01-09 12:38:50.28	-544	1364	-1429	-16	-8	-5	-44	-48	4	46
	1897	2019-01-09 12:38:50.29	-549	1372	-1437	-14	-4	-7	-19	-3	-16	11
	1898	2019-01-09 12:38:50.30	-543	1374	-1435	-16	0	-6	-45	-50	5	47
	1899	2019-01-09 12:38:50.31	-545	1372	-1444	-15	-1	-8	-14	-10	-4	12
	1900	2019-01-09 12:38:50.32	-552	1381	-1446	-12	-5	-10	-44	-73	29	58
	1901	2019-01-09 12:38:50.33	-541	1372	-1441	-13	-7	-11	-31	-59	28	45
	1902	2019-01-09 12:38:50.34	-540	1364	-1443	-8	-6	-8	-60	-91	31	75
	1903	2019-01-09 12:38:50.35	-535	1355	-1431	-10	-12	-3	-29	0	-29	14
	1904	2019-01-09 12:38:50.36	-543	1363	-1428	-1	-10	0	-35	4	-39	15
	1905	2019-01-09 12:38:50.37	-540	1363	-1432	2	-5	0	10	77	-67	-43
	1906	2019-01-09 12:38:50.38	-542	1362	-1436	1	1	2	-14	44	-58	-15
	1907	2019-01-09 12:38:50.39	-548	1360	-1439	4	3	1	-5	88	-93	-41
	1908	2019-01-09 12:38:50.40	-541	1356	-1437	7	4	3	-20	66	-86	-23
	1909	2019-01-09 12:38:50.41	-540	1355	-1437	8	3	4	0	105	-105	-52
	1910	2019-01-09 12:38:50.42	-541	1363	-1444	7	1	3	-18	34	-52	-8
	1911	2019-01-09 12:38:50.43	-531	1354	-1439	4	-1	-1	5	32	-27	-18
	1912	2019-01-09 12:38:50.44	-527	1363	-1432	0	0	-8	-10	10	-20	0
	1913	2019-01-09 12:38:50.45	-532	1367	-1437	-6	1	-15	5	72	-67	-38
	1914	2019-01-09 12:38:50.46	-533	1360	-1433	-14	4	-18	-27	51	-78	-12
	1915	2019-01-09 12:38:50.47	-530	1359	-1437	-20	2	-18	-4	111	-115	-53
	1916	2019-01-09 12:38:50.48	-546	1352	-1439	-22	-2	-16	-18	83	-101	-32
	1917	2019-01-09 12:38:50.49	-542	1354	-1442	-25	-3	-17	-5	103	-108	-49
	1918	2019-01-09 12:38:50.50	-540	1360	-1441	-27	-3	-15	-31	57	-88	-13
	1919	2019-01-09 12:38:50.51	-532	1369	-1442	-27	-4	-14	-20	90	-110	-35
	1920	2019-01-09 12:38:50.52	-534	1380	-1430	-27	2	-17	-33	86	-119	-26
	1921	2019-01-09 12:38:50.53	-539	1394	-1435	-26	7	-19	-24	137	-161	-56
	1922	2019-01-09 12:38:50.54	-534	1394	-1437	-22	8	-23	-44	114	-158	-35
	1923	2019-01-09 12:38:50.55	-536	1392	-1444	-14	11	-25	-30	118	-148	-44
	1924	2019-01-09 12:38:50.56	-540	1383	-1449	-7	9	-29	-40	92	-132	-26
	1925	2019-01-09 12:38:50.57	-539	1392	-1448	-1	6	-30	-26	124	-150	-49
	1926	2019-01-09 12:38:50.58	-534	1384	-1442	1	2	-33	-37	119	-156	-41
	1927	2019-01-09 12:38:50.59	-530	1384	-1441	-1	1	-34	-24	147	-171	-61
	1928	2019-01-09 12:38:50.60	-539	1381	-1433	-5	1	-33	-36	128	-164	-46
	1929	2019-01-09 12:38:50.61	-541	1370	-1439	-5	1	-34	-27	132	-159	-52
	1930	2019-01-09 12:38:50.62	-535	1361	-1441	-7	0	-30	-37	107	-144	-35
	1931	2019-01-09 12:38:50.63	-535	1351	-1448	-1	-4	-22	-24	118	-142	-47
	1932	2019-01-09 12:38:50.64	-539	1351	-1443	7	-7	-14	-23	112	-135	-44
	1933	2019-01-09 12:38:50.65	-534	1357	-1440	15	-9	-9	-11	127	-138	-58
	1934	2019-01-09 12:38:50.66	-538	1347	-1433	18	-8	-2	-12	113	-125	-50
	1935	2019-01-09 12:38:50.67	-533	1353	-1430	17	-4	2	-3	106	-109	-51
	1936	2019-01-09 12:38:50.68	-534	1353	-1431	19	-3	6	-15	78	-93	-31
	1937	2019-01-09 12:38:50.69	-524	1354	-1440	15	-6	8	-20	75	-95	-27
	1938	2019-01-09 12:38:50.70	-537	1352	-1439	12	-7	9	-31	55	-86	-12
	1939	2019-01-09 12:38:50.71	-535	1367	-1442	6	-10	8	-28	58	-86	-15
	1940	2019-01-09 12:38:50.72	-543	1364	-1433	1	-14	4	-24	58	-82	-17
	1941	2019-01-09 12:38:50.73	-535	1353	-1432	-1	-16	1	-22	57	-79	-17
	1942	2019-01-09 12:38:50.74	-543	1360	-1426	-1	-18	-3	-32	40	-72	-4
	1943	2019-01-09 12:38:50.75	-536	1361	-1431	-4	-16	-4	-34	30	-64	2
	1944	2019-01-09 12:38:50.76	-541	1354	-1439	-5	-11	-7	-28	26	-54	1
	1945	2019-01-09 12:38:50.77	-532	1359	-1442	-4	-11	-8	-26	24	-50	1
	1946	2019-01-09 12:38:50.78	-531	1370	-1435	-6	-8	-8	-22	24	-46	-1
	1947	2019-01-09 12:38:50.79	-543	1372	-1448	-8	-8	-12	-34	6	-40	14
	1948	2019-01-09 12:38:50.80	-544	1369	-1445	-8	-10	-14	-38	5	-43	16
	1949	2019-01-09 12:38:50.81	-552	1358	-1443	-11	-17	-13	-31	7	-38	12
	1950	2019-01-09 12:38:50.82	-540	1352	-1440	-11	-17	-10	-26	15	-41	5
	1951	2019-01-09 12:38:50.83	-545	1354	-1436	-12	-21	-2	-23	17	-40	3
	1952	2019-01-09 12:38:50.84	-552	1361	-1426	-6	-16	1	-17	18	-35	0
	1953	2019-01-09 12:38:50.85	-541	1361	-1429	-4	-14	5	-20	7	-27	6
	1954	2019-01-09 12:38:50.86	-555	1363	-1434	0	-6	6	-17	17	-34	0
	1955	2019-01-09 12:38:50.87	-548	1362	-1440	3	-5	6	-28	7	-35	10
	1956	2019-01-09 12:38:50.88	-546	1357	-1432	5	-6	7	-27	10	-37	8
	1957	2019-01-09 12:38:50.89	-557	1364	-1430	3	-6	4	-46	-11	-35	28
	1958	2019-01-09 12:38:50.90	-546	1366	-1445	-2	-5	-1	-40	-1	-39	20
	1959	2019-01-09 12:38:50.91	-552	1361	-1442	-8	-5	-3	-40	-5	-35	22
	1960	2019-01-09 12:38:50.92	-549	1366	-1432	-9	-4	-8	-16	20	-36	-2
	1961	2019-01-09 12:38:50.93	-539	1365	-1435	-12	-5	-10	-20	11	-31	4
	1962	2019-01-09 12:38:50.94	-551	1366	-1433	-13	-4	-12	-15	21	-36	-3
	1963	2019-01-09 12:38:50.95	-551	1368	-1434	-11	-4	-13	-29	1	-30	14
	1964	2019-01-09 12:38:50.96	-552	1374	-1432	-11	-2	-12	-14	20	-34	-3
	1965	2019-01-09 12:38:50.97	-556	1368	-1432	-10	-3	-11	-27	-7	-20	17
	1966	2019-01-09 12:38:50.98	-550	1371	-1430	-8	-3	-10	-17	1	-18	8
	1967	2019-01-09 12:38:50.99	-549	1374	-1432	-7	0	-9	-28	-19	-9	23
	1968	2019-01-09 12:38:51.00	-556	1367	-1435	-9	4	-8	-12	10	-22	1
	1969	2019-01-09 12:38:51.01	-546	1371	-1428	-5	6	-3	-36	-20	-16	28
	1970	2019-01-09 12:38:51.02	-551	1373	-1431	-1	5	0	-34	-16	-18	25
	1971	2019-01-09 12:38:51.03	-547	1377	-1432	-1	9	-1	-58	-54	-4	56
	1972	2019-01-09 12:38:51.04	-545	1381	-1431	5	6	-2	-37	-22	-15	29
	1973	2019-01-09 12:38:51.05	-545	1378	-1438	8	8	-10	-43	-37	-6	40
	1974	2019-01-09 12:38:51.06	-542	1364	-1439	8	7	-13	-27	-9	-18	18
	1975	2019-01-09 12:38:51.07	-535	1369	-1434	7	6	-16	-48	-38	-10	43
	1976	2019-01-09 12:38:51.08	-537	1359	-1432	6	8	-17	-30	-8	-22	19
	1977	2019-01-09 12:38:51.09	-530	1347	-1432	3	9	-15	-37	-35	-2	36
	1978	2019-01-09 12:38:51.10	-535	1350	-1430	6	9	-8	-11	-2	-9	6
	1979	2019-01-09 12:38:51.11	-531	1365	-1433	9	8	-5	-36	-40	4	38
	1980	2019-01-09 12:38:51.12	-529	1357	-1435	8	10	-8	-15	-6	-9	10
	1981	2019-01-09 12:38:51.13	-529	1363	-1438	11	7	-6	-44	-36	-8	40
	1982	2019-01-09 12:38:51.14	-524	1358	-1436	9	8	-10	-27	5	-32	11
	1983	2019-01-09 12:38:51.15	-525	1348	-1442	2	10	-12	-42	-22	-20	32
	1984	2019-01-09 12:38:51.16	-527	1341	-1451	-3	6	-10	1	28	-27	-14
	1985	2019-01-09 12:38:51.17	-526	1352	-1456	-6	-3	-5	-19	-10	-9	14
	1986	2019-01-09 12:38:51.18	-529	1349	-1456	-9	-14	-3	-9	6	-15	1
	1987	2019-01-09 12:38:51.19	-533	1348	-1445	-17	-21	2	-48	-43	-5	45
	1988	2019-01-09 12:38:51.20	-541	1348	-1441	-18	-24	6	-27	-13	-14	20
	1989	2019-01-09 12:38:51.21	-537	1362	-1435	-20	-24	6	-51	-48	-3	49
	1990	2019-01-09 12:38:51.22	-534	1371	-1429	-24	-18	8	-22	-1	-21	11
	1991	2019-01-09 12:38:51.23	-537	1377	-1434	-30	-12	2	-43	-34	-9	38
	1992	2019-01-09 12:38:51.24	-536	1378	-1430	-29	-9	1	-8	16	-24	-4
	1993	2019-01-09 12:38:51.25	-531	1382	-1435	-23	-3	-6	-44	-35	-9	39
	1994	2019-01-09 12:38:51.26	-539	1394	-1437	-18	-3	-11	-26	1	-27	12
[truncated: 1,533 more rows]
