# Supplementary material for: Evaluating the stress-response of dental students to the dental school environment
Source: PeerJ. 2020 May 6;8:e8981. doi: 10.7717/peerj.8981 (PMC7210805; doi:10.7717/peerj.8981)
Supplement: Supplemental Information 1 [file peerj-08-8981-s001.zip › 3-1 III.csv]

// Data mode : Full
// Data quality : High
// Acceleration sensor's range : 16g
// Gyroscope sensor's range : 2000dps
//
//ARTIFACT	NUM	DATE	ACC_X	ACC_Y	ACC_Z	GYRO_X	GYRO_Y	GYRO_Z	EOG_L	EOG_R	EOG_H	EOG_V
	1	2019-01-15 09:11:00.10	-615	446	-1876	4	-130	353	190	202	-12	-196
	2	2019-01-15 09:11:00.11	-593	426	-1877	14	-123	396	565	572	-7	-568
	3	2019-01-15 09:11:00.12	-605	415	-1918	13	-101	446	238	241	-3	-239
	4	2019-01-15 09:11:00.13	-612	402	-1947	10	-89	507	555	563	-8	-559
	5	2019-01-15 09:11:00.14	-613	371	-1963	14	-115	587	212	224	-12	-218
	6	2019-01-15 09:11:00.15	-614	363	-1975	16	-145	680	433	446	-13	-439
	7	2019-01-15 09:11:00.16	-623	377	-1953	13	-199	791	57	64	-7	-60
	8	2019-01-15 09:11:00.17	-607	397	-1951	5	-250	908	115	100	15	-107
	9	2019-01-15 09:11:00.18	-597	419	-1930	-5	-296	1018	-237	-268	31	252
	10	2019-01-15 09:11:00.19	-572	450	-1902	-20	-328	1116	109	89	20	-99
	11	2019-01-15 09:11:00.20	-562	490	-1874	-34	-338	1191	-40	-50	10	45
	12	2019-01-15 09:11:00.21	-527	550	-1857	-43	-329	1245	449	452	-3	-450
	13	2019-01-15 09:11:00.22	-529	595	-1846	-42	-320	1277	223	229	-6	-226
	14	2019-01-15 09:11:00.23	-519	652	-1858	-29	-309	1287	569	582	-13	-575
	15	2019-01-15 09:11:00.24	-524	669	-1866	-3	-306	1275	253	265	-12	-259
	16	2019-01-15 09:11:00.25	-504	694	-1895	21	-296	1239	577	584	-7	-580
	17	2019-01-15 09:11:00.26	-530	669	-1834	48	-289	1199	256	262	-6	-259
	18	2019-01-15 09:11:00.27	-536	682	-1831	85	-257	1158	628	634	-6	-631
	19	2019-01-15 09:11:00.28	-560	674	-1839	143	-285	1126	326	327	-1	-326
	20	2019-01-15 09:11:00.29	-530	648	-1854	194	-284	1109	746	747	-1	-746
	21	2019-01-15 09:11:00.30	-563	627	-1887	208	-257	1097	520	522	-2	-521
	22	2019-01-15 09:11:00.31	-564	621	-1891	202	-267	1099	201	179	22	-190
	23	2019-01-15 09:11:00.32	-569	625	-1873	183	-262	1102	-302	-347	45	324
	24	2019-01-15 09:11:00.33	-593	634	-1889	171	-273	1101	-182	-234	52	208
	25	2019-01-15 09:11:00.34	-609	635	-1832	168	-318	1098	-245	-290	45	267
	26	2019-01-15 09:11:00.35	-609	697	-1853	170	-336	1077	-10	-57	47	33
	27	2019-01-15 09:11:00.36	-628	747	-1843	154	-367	1048	-154	-194	40	174
	28	2019-01-15 09:11:00.37	-634	767	-1852	127	-388	1012	-8	-51	43	29
	29	2019-01-15 09:11:00.38	-636	790	-1848	86	-382	970	-188	-233	45	210
	30	2019-01-15 09:11:00.39	-628	793	-1844	45	-366	927	529	510	19	-519
	31	2019-01-15 09:11:00.40	-626	792	-1838	-3	-338	886	488	507	-19	-497
	32	2019-01-15 09:11:00.41	-636	789	-1860	-44	-311	845	601	432	169	-516
	33	2019-01-15 09:11:00.42	-636	810	-1852	-67	-299	798	697	-115	812	-291
	34	2019-01-15 09:11:00.43	-626	820	-1834	-65	-293	749	1277	-904	2181	-186
	35	2019-01-15 09:11:00.44	-618	821	-1806	-41	-273	693	1385	-921	2306	-232
	36	2019-01-15 09:11:00.45	-619	820	-1818	-23	-243	650	976	-984	1960	4
	37	2019-01-15 09:11:00.46	-625	816	-1793	-11	-219	621	1048	-635	1683	-206
	38	2019-01-15 09:11:00.47	-601	807	-1805	12	-212	600	804	-747	1551	-28
	39	2019-01-15 09:11:00.48	-606	812	-1809	43	-219	576	614	-551	1165	-31
	40	2019-01-15 09:11:00.49	-607	805	-1800	65	-230	545	255	-719	974	232
	41	2019-01-15 09:11:00.50	-613	780	-1749	98	-253	523	-18	-548	530	283
	42	2019-01-15 09:11:00.51	-592	765	-1762	160	-283	516	-700	-766	66	733
	43	2019-01-15 09:11:00.52	-584	750	-1746	221	-295	511	-926	-634	-292	780
	44	2019-01-15 09:11:00.53	-596	737	-1755	272	-293	508	-1108	-816	-292	962
	45	2019-01-15 09:11:00.54	-602	715	-1777	313	-305	504	-835	-662	-173	748
	46	2019-01-15 09:11:00.55	-606	725	-1846	324	-292	498	-794	-813	19	803
	47	2019-01-15 09:11:00.56	-623	720	-1873	296	-279	491	-386	-652	266	519
	48	2019-01-15 09:11:00.57	-629	722	-1842	265	-286	497	-331	-801	470	566
	49	2019-01-15 09:11:00.58	-623	708	-1802	258	-295	500	-108	-648	540	378
	50	2019-01-15 09:11:00.59	-629	714	-1812	254	-286	504	-462	-816	354	639
	51	2019-01-15 09:11:00.60	-632	720	-1821	241	-281	505	-412	-570	158	491
	52	2019-01-15 09:11:00.61	-639	727	-1844	211	-269	508	391	-843	1234	226
	53	2019-01-15 09:11:00.62	-638	730	-1843	184	-255	504	612	-430	1042	-91
	54	2019-01-15 09:11:00.63	-650	735	-1861	147	-234	497	854	355	499	-604
	55	2019-01-15 09:11:00.64	-657	743	-1847	105	-212	488	404	911	-507	-657
	56	2019-01-15 09:11:00.65	-662	749	-1847	64	-197	479	537	1145	-608	-841
	57	2019-01-15 09:11:00.66	-669	743	-1816	33	-195	476	312	511	-199	-411
	58	2019-01-15 09:11:00.67	-652	743	-1812	20	-201	480	573	518	55	-545
	59	2019-01-15 09:11:00.68	-650	750	-1819	4	-209	484	370	300	70	-335
	60	2019-01-15 09:11:00.69	-658	744	-1821	-13	-216	491	604	597	7	-600
	61	2019-01-15 09:11:00.70	-648	737	-1829	-23	-207	497	544	575	-31	-559
	62	2019-01-15 09:11:00.71	-660	747	-1835	-28	-201	495	763	806	-43	-784
	63	2019-01-15 09:11:00.72	-651	735	-1840	-24	-198	505	677	698	-21	-687
	64	2019-01-15 09:11:00.73	-633	741	-1836	-10	-195	522	797	815	-18	-806
	65	2019-01-15 09:11:00.74	-648	741	-1843	9	-201	557	660	669	-9	-664
	66	2019-01-15 09:11:00.75	-630	716	-1837	38	-212	604	762	779	-17	-770
	67	2019-01-15 09:11:00.76	-623	702	-1835	74	-221	665	644	651	-7	-647
	68	2019-01-15 09:11:00.77	-608	694	-1821	119	-246	743	751	763	-12	-757
	69	2019-01-15 09:11:00.78	-595	705	-1809	164	-275	819	670	672	-2	-671
	70	2019-01-15 09:11:00.79	-581	724	-1810	201	-294	887	746	753	-7	-749
	71	2019-01-15 09:11:00.80	-567	734	-1813	238	-324	952	661	662	-1	-661
	72	2019-01-15 09:11:00.81	-553	753	-1814	267	-348	1004	731	735	-4	-733
	73	2019-01-15 09:11:00.82	-559	768	-1825	275	-364	1048	655	656	-1	-655
	74	2019-01-15 09:11:00.83	-551	766	-1805	279	-386	1095	715	722	-7	-718
	75	2019-01-15 09:11:00.84	-549	784	-1807	289	-411	1138	664	672	-8	-668
	76	2019-01-15 09:11:00.85	-546	794	-1795	285	-430	1171	724	725	-1	-724
	77	2019-01-15 09:11:00.86	-541	805	-1796	277	-458	1201	682	686	-4	-684
	78	2019-01-15 09:11:00.87	-528	825	-1789	268	-477	1217	713	720	-7	-716
	79	2019-01-15 09:11:00.88	-518	849	-1790	248	-481	1220	672	672	0	-672
	80	2019-01-15 09:11:00.89	-533	866	-1788	223	-490	1213	686	689	-3	-687
	81	2019-01-15 09:11:00.90	-525	870	-1795	200	-498	1200	672	669	3	-670
	82	2019-01-15 09:11:00.91	-545	882	-1813	176	-501	1179	724	737	-13	-730
	83	2019-01-15 09:11:00.92	-542	900	-1801	149	-510	1157	876	911	-35	-893
	84	2019-01-15 09:11:00.93	-554	902	-1786	134	-521	1126	686	591	95	-638
	85	2019-01-15 09:11:00.94	-560	915	-1774	122	-523	1094	334	205	129	-269
	86	2019-01-15 09:11:00.95	-565	932	-1775	119	-528	1063	266	83	183	-174
	87	2019-01-15 09:11:00.96	-568	939	-1762	120	-536	1028	250	114	136	-182
	88	2019-01-15 09:11:00.97	-573	961	-1745	110	-536	983	461	432	29	-446
	89	2019-01-15 09:11:00.98	-587	980	-1749	88	-503	874	542	564	-22	-553
	90	2019-01-15 09:11:00.99	-594	975	-1750	79	-485	816	516	542	-26	-529
	91	2019-01-15 09:11:01.00	-597	975	-1762	71	-469	764	403	401	2	-402
	92	2019-01-15 09:11:01.01	-596	971	-1760	76	-462	718	398	646	-248	-522
	93	2019-01-15 09:11:01.02	-594	984	-1740	84	-447	670	412	-292	704	-60
	94	2019-01-15 09:11:01.03	-606	991	-1716	91	-416	622	732	-918	1650	93
	95	2019-01-15 09:11:01.04	-624	982	-1730	99	-379	566	1329	-970	2299	-179
	96	2019-01-15 09:11:01.05	-626	985	-1749	103	-355	516	1303	-763	2066	-270
	97	2019-01-15 09:11:01.06	-647	974	-1758	104	-349	473	1412	-562	1974	-425
	98	2019-01-15 09:11:01.07	-655	977	-1775	95	-349	435	1154	-488	1642	-333
	99	2019-01-15 09:11:01.08	-648	971	-1764	77	-352	404	1329	-502	1831	-413
	100	2019-01-15 09:11:01.09	-653	964	-1754	48	-340	379	1134	-540	1674	-297
	101	2019-01-15 09:11:01.10	-652	946	-1762	14	-324	359	1314	-574	1888	-370
	102	2019-01-15 09:11:01.11	-665	912	-1747	-7	-326	350	775	-975	1750	100
	103	2019-01-15 09:11:01.12	-655	895	-1742	-12	-348	354	451	-354	805	-48
	104	2019-01-15 09:11:01.13	-657	884	-1748	-6	-362	368	330	590	-260	-460
	105	2019-01-15 09:11:01.14	-658	872	-1765	10	-377	386	650	573	77	-611
	106	2019-01-15 09:11:01.15	-667	875	-1764	35	-390	401	664	545	119	-604
	107	2019-01-15 09:11:01.16	-660	866	-1747	71	-386	410	918	-70	988	-424
	108	2019-01-15 09:11:01.17	-660	875	-1744	111	-387	415	689	-14	703	-337
	109	2019-01-15 09:11:01.18	-669	864	-1746	154	-400	432	849	-153	1002	-348
	110	2019-01-15 09:11:01.19	-669	853	-1755	214	-427	458	576	130	446	-353
	111	2019-01-15 09:11:01.20	-670	853	-1776	277	-444	484	745	-72	817	-336
	112	2019-01-15 09:11:01.21	-673	865	-1732	338	-447	498	369	95	274	-232
	113	2019-01-15 09:11:01.22	-660	874	-1732	398	-438	511	584	-113	697	-235
	114	2019-01-15 09:11:01.23	-668	878	-1740	440	-427	514	279	84	195	-181
	115	2019-01-15 09:11:01.24	-691	886	-1751	460	-422	516	562	-89	651	-236
	116	2019-01-15 09:11:01.25	-674	907	-1749	463	-405	509	273	115	158	-194
	117	2019-01-15 09:11:01.26	-679	906	-1747	460	-376	489	596	-92	688	-252
	118	2019-01-15 09:11:01.27	-679	896	-1750	454	-359	470	288	295	-7	-291
	119	2019-01-15 09:11:01.28	-686	892	-1739	447	-344	449	636	1266	-630	-951
	120	2019-01-15 09:11:01.29	-682	878	-1736	448	-331	424	507	1193	-686	-850
	121	2019-01-15 09:11:01.30	-675	853	-1742	446	-315	394	809	1122	-313	-965
	122	2019-01-15 09:11:01.31	-681	825	-1749	439	-298	365	536	723	-187	-629
	123	2019-01-15 09:11:01.32	-684	811	-1747	436	-281	341	753	871	-118	-812
	124	2019-01-15 09:11:01.33	-688	785	-1772	433	-269	324	436	686	-250	-561
	125	2019-01-15 09:11:01.34	-692	768	-1771	437	-270	316	684	895	-211	-789
	126	2019-01-15 09:11:01.35	-709	761	-1786	443	-274	315	388	549	-161	-468
	127	2019-01-15 09:11:01.36	-711	762	-1786	439	-285	315	619	659	-40	-639
	128	2019-01-15 09:11:01.37	-699	753	-1773	429	-284	312	257	142	115	-199
	129	2019-01-15 09:11:01.38	-708	748	-1782	418	-297	306	517	350	167	-433
	130	2019-01-15 09:11:01.39	-706	746	-1784	407	-309	302	222	67	155	-144
	131	2019-01-15 09:11:01.40	-706	725	-1794	389	-320	299	507	396	111	-451
	132	2019-01-15 09:11:01.41	-721	695	-1802	377	-341	312	169	75	94	-122
	133	2019-01-15 09:11:01.42	-717	687	-1783	377	-375	329	541	471	70	-506
	134	2019-01-15 09:11:01.43	-719	693	-1795	379	-396	339	265	217	48	-241
	135	2019-01-15 09:11:01.44	-730	705	-1793	378	-397	340	612	577	35	-594
	136	2019-01-15 09:11:01.45	-726	741	-1828	370	-368	324	292	248	44	-270
	137	2019-01-15 09:11:01.46	-757	738	-1788	356	-332	298	668	619	49	-643
	138	2019-01-15 09:11:01.47	-771	708	-1763	354	-317	274	384	328	56	-356
	139	2019-01-15 09:11:01.48	-786	701	-1769	341	-302	254	748	706	42	-727
	140	2019-01-15 09:11:01.49	-795	691	-1760	327	-302	248	437	408	29	-422
	141	2019-01-15 09:11:01.50	-812	679	-1748	325	-317	246	701	667	34	-684
	142	2019-01-15 09:11:01.51	-806	681	-1746	323	-332	247	274	232	42	-253
	143	2019-01-15 09:11:01.52	-811	677	-1744	313	-330	239	555	509	46	-532
	144	2019-01-15 09:11:01.53	-823	679	-1742	288	-313	227	200	152	48	-176
	145	2019-01-15 09:11:01.54	-830	669	-1736	262	-287	212	556	512	44	-534
	146	2019-01-15 09:11:01.55	-852	664	-1738	240	-268	197	242	205	37	-223
	147	2019-01-15 09:11:01.56	-857	672	-1726	211	-250	185	563	525	38	-544
	148	2019-01-15 09:11:01.57	-861	668	-1716	178	-228	172	210	162	48	-186
	149	2019-01-15 09:11:01.58	-854	659	-1723	141	-202	158	542	497	45	-519
	150	2019-01-15 09:11:01.59	-863	652	-1707	97	-178	147	215	178	37	-196
	151	2019-01-15 09:11:01.60	-874	638	-1688	56	-152	138	555	517	38	-536
	152	2019-01-15 09:11:01.61	-884	633	-1698	23	-133	135	222	179	43	-200
	153	2019-01-15 09:11:01.62	-849	657	-1725	-8	-114	138	530	481	49	-505
	154	2019-01-15 09:11:01.63	-866	665	-1699	-53	-93	131	188	139	49	-163
	155	2019-01-15 09:11:01.64	-884	685	-1705	-95	-71	115	394	331	63	-362
	156	2019-01-15 09:11:01.65	-863	713	-1719	-130	-43	90	26	-45	71	9
	157	2019-01-15 09:11:01.66	-857	708	-1728	-175	-8	54	512	469	43	-490
	158	2019-01-15 09:11:01.67	-842	704	-1717	-213	20	16	348	328	20	-338
	159	2019-01-15 09:11:01.68	-839	703	-1737	-240	48	-21	636	607	29	-621
	160	2019-01-15 09:11:01.69	-839	690	-1743	-261	71	-48	230	181	49	-205
	161	2019-01-15 09:11:01.70	-842	680	-1753	-277	81	-68	461	386	75	-423
	162	2019-01-15 09:11:01.71	-826	687	-1746	-279	90	-86	131	49	82	-90
	163	2019-01-15 09:11:01.72	-824	701	-1736	-276	100	-109	494	380	114	-437
	164	2019-01-15 09:11:01.73	-822	699	-1734	-265	104	-130	233	125	108	-179
	165	2019-01-15 09:11:01.74	-823	699	-1734	-257	109	-148	468	229	239	-348
	166	2019-01-15 09:11:01.75	-825	700	-1759	-263	111	-151	129	-124	253	-2
	167	2019-01-15 09:11:01.76	-829	704	-1779	-280	104	-149	346	50	296	-198
	168	2019-01-15 09:11:01.77	-825	687	-1787	-301	89	-139	69	-162	231	46
	169	2019-01-15 09:11:01.78	-824	689	-1784	-321	71	-127	269	31	238	-150
	170	2019-01-15 09:11:01.79	-811	696	-1759	-343	63	-115	14	-183	197	84
	171	2019-01-15 09:11:01.80	-818	709	-1759	-359	60	-105	300	64	236	-182
	172	2019-01-15 09:11:01.81	-826	724	-1760	-376	56	-92	84	-112	196	14
	173	2019-01-15 09:11:01.82	-813	737	-1747	-388	51	-76	350	171	179	-260
	174	2019-01-15 09:11:01.83	-824	745	-1741	-395	51	-69	157	-218	375	30
	175	2019-01-15 09:11:01.84	-825	759	-1751	-403	45	-63	307	-104	411	-101
	176	2019-01-15 09:11:01.85	-832	770	-1747	-407	31	-62	54	-114	168	30
	177	2019-01-15 09:11:01.86	-831	800	-1727	-417	21	-62	181	77	104	-129
	178	2019-01-15 09:11:01.87	-833	811	-1718	-425	12	-59	-6	-82	76	44
	179	2019-01-15 09:11:01.88	-829	828	-1717	-435	2	-56	160	30	130	-95
	180	2019-01-15 09:11:01.89	-840	843	-1725	-445	-9	-55	8	-127	135	59
	181	2019-01-15 09:11:01.90	-844	842	-1735	-454	-23	-51	110	45	65	-77
	182	2019-01-15 09:11:01.91	-848	837	-1722	-453	-37	-47	-61	-78	17	69
	183	2019-01-15 09:11:01.92	-852	829	-1730	-446	-51	-41	7	-22	29	7
	184	2019-01-15 09:11:01.93	-860	835	-1719	-437	-69	-30	-109	-229	120	169
	185	2019-01-15 09:11:01.94	-843	843	-1711	-420	-81	-14	85	12	73	-48
	186	2019-01-15 09:11:01.95	-851	859	-1688	-411	-83	1	18	-50	68	16
	187	2019-01-15 09:11:01.96	-841	888	-1673	-406	-80	15	134	179	-45	-156
	188	2019-01-15 09:11:01.97	-845	912	-1673	-402	-68	25	20	-12	32	-4
	189	2019-01-15 09:11:01.98	-830	929	-1649	-399	-48	24	91	118	-27	-104
	190	2019-01-15 09:11:01.99	-841	933	-1619	-382	-37	21	-12	-84	72	48
	191	2019-01-15 09:11:02.00	-858	943	-1624	-366	-20	11	57	140	-83	-98
	192	2019-01-15 09:11:02.01	-858	942	-1624	-352	-16	5	-16	-26	10	21
	193	2019-01-15 09:11:02.02	-855	943	-1637	-337	-12	-3	88	167	-79	-127
	194	2019-01-15 09:11:02.03	-861	944	-1648	-326	-17	-9	49	-38	87	-5
	195	2019-01-15 09:11:02.04	-860	948	-1647	-317	-20	-16	99	163	-64	-131
	196	2019-01-15 09:11:02.05	-850	965	-1656	-310	-26	-20	42	-43	85	0
	197	2019-01-15 09:11:02.06	-845	965	-1633	-305	-24	-25	101	164	-63	-132
	198	2019-01-15 09:11:02.07	-851	968	-1628	-304	-24	-26	66	-35	101	-15
	199	2019-01-15 09:11:02.08	-834	976	-1622	-298	-26	-37	151	203	-52	-177
	200	2019-01-15 09:11:02.09	-859	983	-1623	-291	-35	-45	127	-19	146	-54
	201	2019-01-15 09:11:02.10	-852	988	-1604	-285	-38	-49	72	190	-118	-131
	202	2019-01-15 09:11:02.11	-870	997	-1605	-274	-31	-52	35	-40	75	2
	203	2019-01-15 09:11:02.12	-872	1005	-1598	-261	-33	-53	100	210	-110	-155
	204	2019-01-15 09:11:02.13	-883	1006	-1616	-269	-18	-57	132	-21	153	-55
	205	2019-01-15 09:11:02.14	-895	987	-1562	-269	-24	-51	115	210	-95	-162
	206	2019-01-15 09:11:02.15	-869	994	-1588	-246	-40	-32	105	-29	134	-38
	207	2019-01-15 09:11:02.16	-885	1018	-1592	-245	-32	-17	52	199	-147	-125
	208	2019-01-15 09:11:02.17	-883	1004	-1590	-245	-29	-4	68	-41	109	-13
	209	2019-01-15 09:11:02.18	-883	1013	-1584	-228	-22	4	44	195	-151	-119
	210	2019-01-15 09:11:02.19	-888	1030	-1584	-211	-22	7	95	-29	124	-33
	211	2019-01-15 09:11:02.20	-874	1033	-1592	-200	-17	8	36	213	-177	-124
	212	2019-01-15 09:11:02.21	-869	1047	-1596	-193	-13	7	74	-21	95	-26
	213	2019-01-15 09:11:02.22	-866	1061	-1588	-192	0	2	-10	203	-213	-96
	214	2019-01-15 09:11:02.23	-864	1049	-1575	-192	12	-7	50	-41	91	-4
	215	2019-01-15 09:11:02.24	-868	1047	-1570	-190	18	-14	-30	184	-214	-77
	216	2019-01-15 09:11:02.25	-858	1030	-1558	-188	36	-19	59	-54	113	-2
	217	2019-01-15 09:11:02.26	-861	1026	-1571	-182	48	-14	-26	227	-253	-100
	218	2019-01-15 09:11:02.27	-858	1030	-1585	-176	53	-4	96	634	-538	-365
	219	2019-01-15 09:11:02.28	-848	1036	-1580	-172	55	3	144	800	-656	-472
	220	2019-01-15 09:11:02.29	-854	1038	-1580	-172	55	8	222	657	-435	-439
	221	2019-01-15 09:11:02.30	-841	1038	-1568	-173	52	12	78	170	-92	-124
	222	2019-01-15 09:11:02.31	-846	1045	-1579	-173	51	12	118	63	55	-90
	223	2019-01-15 09:11:02.32	-839	1043	-1577	-166	50	10	-12	-165	153	88
	224	2019-01-15 09:11:02.33	-838	1042	-1571	-155	66	10	85	-26	111	-29
	225	2019-01-15 09:11:02.34	-827	1044	-1584	-145	72	13	-20	-172	152	96
	226	2019-01-15 09:11:02.35	-838	1048	-1579	-141	67	17	108	-14	122	-47
	227	2019-01-15 09:11:02.36	-831	1048	-1590	-141	66	15	-26	-191	165	108
	228	2019-01-15 09:11:02.37	-832	1067	-1583	-140	63	10	86	-38	124	-24
	229	2019-01-15 09:11:02.38	-817	1061	-1575	-137	62	1	-87	-218	131	152
	230	2019-01-15 09:11:02.39	-830	1073	-1569	-135	70	-11	26	-60	86	17
	231	2019-01-15 09:11:02.40	-830	1065	-1568	-133	74	-23	-207	-274	67	240
	232	2019-01-15 09:11:02.41	-821	1058	-1567	-132	77	-32	-56	-96	40	76
	233	2019-01-15 09:11:02.42	-821	1061	-1565	-134	80	-40	-225	-290	65	257
	234	2019-01-15 09:11:02.43	-803	1052	-1580	-139	92	-46	-13	-82	69	47
	235	2019-01-15 09:11:02.44	-816	1050	-1590	-139	98	-46	-144	-265	121	204
	236	2019-01-15 09:11:02.45	-810	1049	-1587	-139	95	-43	64	-57	121	-3
	237	2019-01-15 09:11:02.46	-812	1047	-1582	-141	97	-40	-142	-275	133	208
	238	2019-01-15 09:11:02.47	-802	1040	-1583	-142	96	-33	24	-81	105	28
	239	2019-01-15 09:11:02.48	-796	1057	-1581	-145	96	-25	-243	-318	75	280
	240	2019-01-15 09:11:02.49	-818	1065	-1571	-151	92	-16	-42	-94	52	68
	241	2019-01-15 09:11:02.50	-808	1081	-1576	-156	88	-13	-244	-313	69	278
	242	2019-01-15 09:11:02.51	-824	1078	-1582	-152	88	-12	8	-73	81	32
	243	2019-01-15 09:11:02.52	-809	1080	-1586	-139	85	-7	-152	-299	147	225
	244	2019-01-15 09:11:02.53	-806	1079	-1585	-122	97	1	97	-54	151	-21
	245	2019-01-15 09:11:02.54	-799	1075	-1574	-104	106	8	-90	-276	186	183
	246	2019-01-15 09:11:02.55	-803	1080	-1565	-91	115	17	135	-34	169	-50
	247	2019-01-15 09:11:02.56	-792	1083	-1574	-79	119	22	-92	-285	193	188
	248	2019-01-15 09:11:02.57	-797	1088	-1571	-75	110	22	124	-45	169	-39
	249	2019-01-15 09:11:02.58	-779	1093	-1586	-73	105	19	-107	-292	185	199
	250	2019-01-15 09:11:02.59	-778	1084	-1579	-73	98	18	122	-41	163	-40
	251	2019-01-15 09:11:02.60	-778	1078	-1584	-79	92	19	-131	-296	165	213
	252	2019-01-15 09:11:02.61	-783	1071	-1587	-83	83	22	115	-36	151	-39
	253	2019-01-15 09:11:02.62	-772	1082	-1578	-89	77	28	-115	-295	180	205
	254	2019-01-15 09:11:02.63	-773	1095	-1577	-95	81	36	146	-33	179	-56
	255	2019-01-15 09:11:02.64	-756	1102	-1569	-104	73	44	-95	-300	205	197
	256	2019-01-15 09:11:02.65	-756	1101	-1568	-114	74	46	158	-30	188	-64
	257	2019-01-15 09:11:02.66	-768	1114	-1571	-121	73	42	-105	-293	188	199
	258	2019-01-15 09:11:02.67	-772	1119	-1575	-125	68	39	156	-26	182	-65
	259	2019-01-15 09:11:02.68	-760	1116	-1575	-128	67	37	-92	-305	213	198
	260	2019-01-15 09:11:02.69	-773	1121	-1581	-128	55	35	172	-30	202	-71
	261	2019-01-15 09:11:02.70	-774	1126	-1559	-125	50	33	-104	-309	205	206
	262	2019-01-15 09:11:02.71	-773	1132	-1562	-123	45	30	169	-30	199	-69
	263	2019-01-15 09:11:02.72	-770	1141	-1557	-123	49	21	-95	-306	211	200
	264	2019-01-15 09:11:02.73	-764	1150	-1556	-123	53	12	173	-23	196	-75
	265	2019-01-15 09:11:02.74	-772	1145	-1554	-123	54	7	-111	-314	203	212
	266	2019-01-15 09:11:02.75	-769	1139	-1542	-124	51	8	159	-35	194	-62
	267	2019-01-15 09:11:02.76	-760	1146	-1560	-124	44	5	-117	-319	202	218
	268	2019-01-15 09:11:02.77	-763	1156	-1553	-129	40	1	186	-12	198	-87
	269	2019-01-15 09:11:02.78	-766	1150	-1546	-131	32	-3	-75	-286	211	180
	270	2019-01-15 09:11:02.79	-767	1154	-1554	-129	23	-6	205	6	199	-105
	271	2019-01-15 09:11:02.80	-773	1150	-1559	-126	15	-4	-99	-294	195	196
	272	2019-01-15 09:11:02.81	-777	1153	-1552	-126	14	-1	179	-2	181	-88
	273	2019-01-15 09:11:02.82	-767	1162	-1548	-128	13	1	-109	-297	188	203
	274	2019-01-15 09:11:02.83	-769	1168	-1535	-130	15	1	181	0	181	-90
	275	2019-01-15 09:11:02.84	-769	1168	-1534	-129	15	5	-111	-289	178	200
	276	2019-01-15 09:11:02.85	-776	1173	-1530	-128	16	6	188	20	168	-104
	277	2019-01-15 09:11:02.86	-759	1186	-1536	-122	17	5	-82	-257	175	169
	278	2019-01-15 09:11:02.87	-764	1185	-1522	-116	22	-2	205	36	169	-120
	279	2019-01-15 09:11:02.88	-762	1164	-1536	-113	26	-10	-94	-256	162	175
	280	2019-01-15 09:11:02.89	-763	1155	-1534	-103	18	-12	186	33	153	-109
	281	2019-01-15 09:11:02.90	-758	1164	-1529	-95	16	-9	-100	-249	149	174
	282	2019-01-15 09:11:02.91	-756	1169	-1531	-89	18	-3	190	51	139	-120
	283	2019-01-15 09:11:02.92	-752	1169	-1528	-87	19	1	-99	-232	133	165
	284	2019-01-15 09:11:02.93	-751	1175	-1534	-89	26	0	192	66	126	-129
	285	2019-01-15 09:11:02.94	-765	1185	-1528	-98	32	-4	-104	-231	127	167
	286	2019-01-15 09:11:02.95	-762	1167	-1537	-99	32	-10	182	68	114	-125
	287	2019-01-15 09:11:02.96	-771	1162	-1537	-89	26	-6	-110	-213	103	161
	288	2019-01-15 09:11:02.97	-758	1180	-1523	-81	25	-2	189	89	100	-139
	289	2019-01-15 09:11:02.98	-766	1184	-1523	-76	27	0	-107	-211	104	159
	290	2019-01-15 09:11:02.99	-759	1178	-1523	-71	27	-2	182	77	105	-129
	291	2019-01-15 09:11:03.00	-758	1179	-1533	-74	25	0	-112	-213	101	162
	292	2019-01-15 09:11:03.01	-750	1174	-1524	-78	20	2	158	62	96	-110
	293	2019-01-15 09:11:03.02	-763	1176	-1526	-83	17	4	-136	-230	94	183
	294	2019-01-15 09:11:03.03	-752	1171	-1528	-79	10	11	141	54	87	-97
	295	2019-01-15 09:11:03.04	-752	1172	-1521	-73	9	14	-136	-221	85	178
	296	2019-01-15 09:11:03.05	-757	1181	-1527	-63	14	14	145	67	78	-106
	297	2019-01-15 09:11:03.06	-755	1180	-1527	-52	18	7	-126	-207	81	166
	298	2019-01-15 09:11:03.07	-750	1190	-1526	-48	21	4	162	91	71	-126
	299	2019-01-15 09:11:03.08	-747	1196	-1531	-46	19	0	-108	-170	62	139
	300	2019-01-15 09:11:03.09	-745	1185	-1527	-48	14	1	162	116	46	-139
	301	2019-01-15 09:11:03.10	-754	1182	-1526	-50	8	-1	-115	-157	42	136
	302	2019-01-15 09:11:03.11	-751	1182	-1528	-56	7	2	126	74	52	-100
	303	2019-01-15 09:11:03.12	-744	1173	-1522	-60	8	5	-158	-226	68	192
	304	2019-01-15 09:11:03.13	-745	1182	-1516	-62	11	10	76	9	67	-42
	305	2019-01-15 09:11:03.14	-742	1184	-1514	-66	17	14	-186	-250	64	218
	306	2019-01-15 09:11:03.15	-741	1185	-1522	-71	26	17	63	4	59	-33
	307	2019-01-15 09:11:03.16	-740	1188	-1524	-75	27	18	-186	-244	58	215
	308	2019-01-15 09:11:03.17	-748	1193	-1518	-74	31	12	71	14	57	-42
	309	2019-01-15 09:11:03.18	-736	1201	-1518	-74	32	14	-152	-209	57	180
	310	2019-01-15 09:11:03.19	-743	1208	-1513	-70	35	12	109	53	56	-81
	311	2019-01-15 09:11:03.20	-736	1212	-1514	-68	38	10	-122	-176	54	149
	312	2019-01-15 09:11:03.21	-737	1207	-1520	-65	43	7	144	98	46	-121
	313	2019-01-15 09:11:03.22	-745	1207	-1516	-64	44	2	-73	-114	41	93
	314	2019-01-15 09:11:03.23	-733	1203	-1506	-67	45	-1	149	114	35	-131
	315	2019-01-15 09:11:03.24	-784	1146	-1447	-49	15	1	-80	-115	35	97
	316	2019-01-15 09:11:03.25	-698	1217	-1546	-13	1	18	135	107	28	-121
	317	2019-01-15 09:11:03.26	-737	1223	-1513	-32	33	10	-75	-101	26	88
	318	2019-01-15 09:11:03.27	-711	1194	-1514	-38	26	10	183	159	24	-171
	319	2019-01-15 09:11:03.28	-734	1206	-1507	-35	33	6	-26	-47	21	36
	320	2019-01-15 09:11:03.29	-725	1220	-1504	-39	22	3	171	147	24	-159
	321	2019-01-15 09:11:03.30	-725	1207	-1508	-42	18	2	-60	-82	22	71
	322	2019-01-15 09:11:03.31	-728	1221	-1508	-34	12	4	126	109	17	-117
	323	2019-01-15 09:11:03.32	-721	1223	-1512	-29	19	-2	-63	-80	17	71
	324	2019-01-15 09:11:03.33	-733	1214	-1517	-23	30	-5	154	139	15	-146
	325	2019-01-15 09:11:03.34	-732	1208	-1512	-12	32	-5	-10	-32	22	21
	326	2019-01-15 09:11:03.35	-720	1209	-1517	-8	32	0	180	165	15	-172
	327	2019-01-15 09:11:03.36	-717	1215	-1523	-3	28	3	1	-16	17	7
	328	2019-01-15 09:11:03.37	-722	1220	-1517	-3	20	6	165	152	13	-158
	329	2019-01-15 09:11:03.38	-712	1216	-1527	-5	12	0	-8	-23	15	15
	330	2019-01-15 09:11:03.39	-724	1216	-1522	-8	7	-3	156	142	14	-149
	331	2019-01-15 09:11:03.40	-721	1216	-1521	-10	5	-11	4	-12	16	4
	332	2019-01-15 09:11:03.41	-735	1202	-1527	-4	-1	-14	179	156	23	-167
	333	2019-01-15 09:11:03.42	-733	1196	-1535	3	-4	-12	31	8	23	-19
	334	2019-01-15 09:11:03.43	-733	1188	-1528	13	-13	-9	158	143	15	-150
	335	2019-01-15 09:11:03.44	-732	1198	-1518	16	-14	-8	17	3	14	-10
	336	2019-01-15 09:11:03.45	-748	1205	-1513	14	-13	-11	160	144	16	-152
	337	2019-01-15 09:11:03.46	-732	1207	-1519	8	-15	-11	36	14	22	-25
	338	2019-01-15 09:11:03.47	-732	1209	-1516	-2	-9	-13	161	145	16	-153
	339	2019-01-15 09:11:03.48	-734	1210	-1522	-7	-8	-21	41	27	14	-34
	340	2019-01-15 09:11:03.49	-737	1201	-1519	-8	-4	-27	148	137	11	-142
	341	2019-01-15 09:11:03.50	-736	1196	-1517	-6	-2	-33	42	30	12	-36
	342	2019-01-15 09:11:03.51	-741	1184	-1516	-4	1	-31	156	148	8	-152
	343	2019-01-15 09:11:03.52	-746	1180	-1511	-2	6	-25	68	59	9	-63
	344	2019-01-15 09:11:03.53	-749	1190	-1508	2	7	-17	152	144	8	-148
	345	2019-01-15 09:11:03.54	-751	1194	-1515	3	3	-11	68	55	13	-61
	346	2019-01-15 09:11:03.55	-748	1191	-1511	7	-4	-8	140	128	12	-134
	347	2019-01-15 09:11:03.56	-773	1172	-1495	16	-16	-5	75	62	13	-68
	348	2019-01-15 09:11:03.57	-715	1212	-1523	33	-27	2	153	139	14	-146
	349	2019-01-15 09:11:03.58	-749	1209	-1507	15	1	-6	98	80	18	-89
	350	2019-01-15 09:11:03.59	-742	1203	-1516	6	-10	-14	136	125	11	-130
	351	2019-01-15 09:11:03.60	-757	1195	-1513	1	-11	-22	82	70	12	-76
	352	2019-01-15 09:11:03.61	-745	1203	-1504	-7	-8	-25	101	86	15	-93
	353	2019-01-15 09:11:03.62	-757	1191	-1513	-9	0	-24	70	51	19	-60
	354	2019-01-15 09:11:03.63	-761	1184	-1510	-6	1	-20	110	95	15	-102
	355	2019-01-15 09:11:03.64	-756	1187	-1515	-5	3	-16	96	83	13	-89
	356	2019-01-15 09:11:03.65	-742	1188	-1514	-4	6	-14	92	82	10	-87
	357	2019-01-15 09:11:03.66	-754	1203	-1522	-5	7	-12	82	65	17	-73
	358	2019-01-15 09:11:03.67	-746	1210	-1518	-2	1	-8	75	61	14	-68
	359	2019-01-15 09:11:03.68	-743	1222	-1538	28	-7	-5	98	82	16	-90
	360	2019-01-15 09:11:03.69	-759	1214	-1509	15	3	-18	69	51	18	-60
	361	2019-01-15 09:11:03.70	-743	1196	-1508	15	-5	-23	88	68	20	-78
	362	2019-01-15 09:11:03.71	-753	1202	-1500	13	-2	-26	42	19	23	-30
	363	2019-01-15 09:11:03.72	-745	1200	-1505	10	4	-29	82	67	15	-74
	364	2019-01-15 09:11:03.73	-743	1193	-1508	13	16	-32	40	25	15	-32
	365	2019-01-15 09:11:03.74	-760	1200	-1514	17	23	-33	97	84	13	-90
	366	2019-01-15 09:11:03.75	-753	1194	-1515	20	30	-38	46	28	18	-37
	367	2019-01-15 09:11:03.76	-761	1184	-1509	21	27	-38	109	92	17	-100
	368	2019-01-15 09:11:03.77	-742	1192	-1505	33	6	-27	46	33	13	-39
	369	2019-01-15 09:11:03.78	-751	1215	-1527	20	19	-28	122	107	15	-114
	370	2019-01-15 09:11:03.79	-756	1193	-1511	6	13	-33	41	19	22	-30
	371	2019-01-15 09:11:03.80	-748	1197	-1520	5	10	-38	114	96	18	-105
	372	2019-01-15 09:11:03.81	-757	1203	-1516	3	15	-42	33	18	15	-25
	373	2019-01-15 09:11:03.82	-756	1174	-1503	3	19	-39	128	114	14	-121
	374	2019-01-15 09:11:03.83	-750	1183	-1521	14	15	-30	13	-4	17	-4
	375	2019-01-15 09:11:03.84	-742	1199	-1526	13	23	-27	114	95	19	-104
	376	2019-01-15 09:11:03.85	-755	1193	-1527	7	29	-26	7	-7	14	0
	377	2019-01-15 09:11:03.86	-759	1190	-1528	10	23	-25	134	122	12	-128
	378	2019-01-15 09:11:03.87	-759	1205	-1524	9	19	-27	31	16	15	-23
	379	2019-01-15 09:11:03.88	-742	1202	-1525	6	13	-28	153	140	13	-146
	380	2019-01-15 09:11:03.89	-748	1201	-1518	8	7	-34	1	-13	14	6
	381	2019-01-15 09:11:03.90	-743	1197	-1514	7	9	-44	131	119	12	-125
	382	2019-01-15 09:11:03.91	-732	1185	-1512	8	14	-51	-23	-42	19	32
	383	2019-01-15 09:11:03.92	-740	1176	-1514	8	21	-58	130	110	20	-120
	384	2019-01-15 09:11:03.93	-735	1173	-1509	9	27	-60	-18	-38	20	28
	385	2019-01-15 09:11:03.94	-743	1166	-1518	10	39	-53	154	138	16	-146
	386	2019-01-15 09:11:03.95	-743	1157	-1521	15	43	-44	-5	-25	20	15
	387	2019-01-15 09:11:03.96	-744	1143	-1513	34	22	-25	162	142	20	-152
	388	2019-01-15 09:11:03.97	-743	1181	-1538	34	32	-18	-14	-29	15	21
	389	2019-01-15 09:11:03.98	-738	1181	-1512	27	30	-15	166	156	10	-161
	390	2019-01-15 09:11:03.99	-737	1169	-1522	19	30	-12	-14	-26	12	20
	391	2019-01-15 09:11:04.00	-746	1172	-1525	22	25	-12	171	157	14	-164
	392	2019-01-15 09:11:04.01	-736	1176	-1526	23	26	-13	-30	-46	16	38
	393	2019-01-15 09:11:04.02	-736	1168	-1522	29	24	-9	162	147	15	-154
	394	2019-01-15 09:11:04.03	-726	1176	-1523	35	29	-9	-44	-63	19	53
	395	2019-01-15 09:11:04.04	-739	1176	-1534	34	34	-9	165	145	20	-155
	396	2019-01-15 09:11:04.05	-731	1172	-1537	33	32	-10	-54	-72	18	63
	397	2019-01-15 09:11:04.06	-734	1178	-1536	29	33	-11	174	157	17	-165
	398	2019-01-15 09:11:04.07	-732	1181	-1537	19	26	-12	-29	-47	18	38
	399	2019-01-15 09:11:04.08	-734	1185	-1536	17	20	-14	192	177	15	-184
	400	2019-01-15 09:11:04.09	-737	1183	-1539	11	13	-19	-43	-64	21	53
	401	2019-01-15 09:11:04.10	-744	1183	-1536	5	10	-24	170	155	15	-162
	402	2019-01-15 09:11:04.11	-737	1172	-1533	5	10	-22	-70	-88	18	79
	403	2019-01-15 09:11:04.12	-743	1172	-1534	5	15	-23	179	161	18	-170
	404	2019-01-15 09:11:04.13	-746	1168	-1537	5	17	-23	-34	-51	17	42
	405	2019-01-15 09:11:04.14	-736	1170	-1534	3	17	-24	202	188	14	-195
	406	2019-01-15 09:11:04.15	-734	1176	-1524	1	18	-28	-66	-85	19	75
	407	2019-01-15 09:11:04.16	-740	1177	-1530	-4	18	-31	185	167	18	-176
	408	2019-01-15 09:11:04.17	-732	1170	-1534	-3	15	-31	-52	-78	26	65
	409	2019-01-15 09:11:04.18	-738	1164	-1536	-1	9	-30	196	178	18	-187
	410	2019-01-15 09:11:04.19	-729	1171	-1531	5	15	-30	-58	-79	21	68
	411	2019-01-15 09:11:04.20	-759	1160	-1536	11	15	-28	189	173	16	-181
	412	2019-01-15 09:11:04.21	-751	1150	-1541	17	6	-23	-95	-119	24	107
	413	2019-01-15 09:11:04.22	-748	1152	-1528	21	1	-18	182	164	18	-173
	414	2019-01-15 09:11:04.23	-744	1165	-1525	22	1	-14	-69	-91	22	80
	415	2019-01-15 09:11:04.24	-745	1173	-1529	23	10	-11	212	195	17	-203
	416	2019-01-15 09:11:04.25	-741	1172	-1532	24	19	-12	-70	-98	28	84
	417	2019-01-15 09:11:04.26	-750	1165	-1539	21	24	-18	201	181	20	-191
	418	2019-01-15 09:11:04.27	-744	1164	-1535	18	29	-23	-76	-101	25	88
	419	2019-01-15 09:11:04.28	-747	1160	-1546	16	28	-22	214	198	16	-206
	420	2019-01-15 09:11:04.29	-752	1154	-1539	11	19	-19	-52	-74	22	63
	421	2019-01-15 09:11:04.30	-750	1159	-1536	10	13	-14	220	199	21	-209
	422	2019-01-15 09:11:04.31	-752	1163	-1530	7	12	-13	-87	-109	22	98
	423	2019-01-15 09:11:04.32	-747	1163	-1532	9	11	-9	188	172	16	-180
	424	2019-01-15 09:11:04.33	-755	1167	-1527	8	14	-9	-98	-117	19	107
	425	2019-01-15 09:11:04.34	-736	1161	-1527	9	17	-8	198	181	17	-189
	426	2019-01-15 09:11:04.35	-740	1163	-1529	8	20	-5	-91	-111	20	101
	427	2019-01-15 09:11:04.36	-746	1160	-1534	7	22	-4	196	178	18	-187
	428	2019-01-15 09:11:04.37	-749	1170	-1534	8	27	-4	-93	-116	23	104
	429	2019-01-15 09:11:04.38	-733	1165	-1531	10	24	-5	223	202	21	-212
	430	2019-01-15 09:11:04.39	-745	1168	-1535	10	21	-2	-59	-77	18	68
	431	2019-01-15 09:11:04.40	-740	1165	-1539	8	21	-2	243	230	13	-236
	432	2019-01-15 09:11:04.41	-734	1159	-1538	1	23	-1	-52	-73	21	62
	433	2019-01-15 09:11:04.42	-750	1159	-1540	-4	25	-3	234	216	18	-225
	434	2019-01-15 09:11:04.43	-746	1159	-1535	-14	22	-4	-77	-102	25	89
	435	2019-01-15 09:11:04.44	-743	1156	-1537	-19	24	-4	211	196	15	-203
	436	2019-01-15 09:11:04.45	-733	1166	-1531	-22	22	-3	-87	-106	19	96
	437	2019-01-15 09:11:04.46	-740	1175	-1537	-27	26	-1	213	198	15	-205
	438	2019-01-15 09:11:04.47	-732	1175	-1538	-28	33	-2	-73	-98	25	85
	439	2019-01-15 09:11:04.48	-747	1177	-1549	-23	29	-7	232	216	16	-224
	440	2019-01-15 09:11:04.49	-741	1176	-1531	-21	18	-11	-51	-72	21	61
	441	2019-01-15 09:11:04.50	-735	1182	-1530	-15	13	-18	244	226	18	-235
	442	2019-01-15 09:11:04.51	-725	1176	-1526	-16	13	-19	-72	-94	22	83
	443	2019-01-15 09:11:04.52	-730	1170	-1539	-18	16	-24	218	195	23	-206
	444	2019-01-15 09:11:04.53	-730	1173	-1538	-16	22	-23	-75	-101	26	88
	445	2019-01-15 09:11:04.54	-735	1161	-1535	-14	21	-24	214	199	15	-206
	446	2019-01-15 09:11:04.55	-734	1154	-1546	-6	17	-18	-74	-93	19	83
	447	2019-01-15 09:11:04.56	-737	1157	-1545	-4	12	-12	212	195	17	-203
	448	2019-01-15 09:11:04.57	-729	1163	-1540	-1	11	-5	-67	-88	21	77
	449	2019-01-15 09:11:04.58	-737	1171	-1545	4	15	-4	221	205	16	-213
	450	2019-01-15 09:11:04.59	-731	1177	-1540	6	20	-3	-61	-81	20	71
	451	2019-01-15 09:11:04.60	-731	1176	-1542	9	19	-4	214	196	18	-205
	452	2019-01-15 09:11:04.61	-741	1165	-1538	14	22	-8	-69	-93	24	81
	453	2019-01-15 09:11:04.62	-727	1170	-1540	17	19	-8	203	185	18	-194
	454	2019-01-15 09:11:04.63	-726	1154	-1540	17	18	-6	-61	-82	21	71
	455	2019-01-15 09:11:04.64	-728	1156	-1540	15	19	-2	203	187	16	-195
	456	2019-01-15 09:11:04.65	-724	1154	-1543	8	19	-2	-63	-85	22	74
	457	2019-01-15 09:11:04.66	-731	1153	-1540	3	17	3	193	178	15	-185
	458	2019-01-15 09:11:04.67	-729	1163	-1544	-6	16	5	-59	-75	16	67
	459	2019-01-15 09:11:04.68	-719	1168	-1543	-9	14	4	195	183	12	-189
	460	2019-01-15 09:11:04.69	-729	1164	-1539	-13	11	3	-52	-72	20	62
	461	2019-01-15 09:11:04.70	-731	1161	-1545	-16	11	0	190	170	20	-180
	462	2019-01-15 09:11:04.71	-724	1166	-1542	-21	13	-1	-60	-78	18	69
	463	2019-01-15 09:11:04.72	-732	1169	-1546	-27	13	-2	184	172	12	-178
	464	2019-01-15 09:11:04.73	-731	1173	-1540	-34	5	-5	-51	-66	15	58
	465	2019-01-15 09:11:04.74	-733	1172	-1535	-41	-2	-8	174	160	14	-167
	466	2019-01-15 09:11:04.75	-731	1172	-1542	-43	3	-15	-62	-79	17	70
	467	2019-01-15 09:11:04.76	-723	1170	-1536	-39	2	-17	185	170	15	-177
	468	2019-01-15 09:11:04.77	-720	1173	-1536	-36	2	-19	-24	-44	20	34
	469	2019-01-15 09:11:04.78	-718	1171	-1536	-32	2	-19	200	183	17	-191
	470	2019-01-15 09:11:04.79	-726	1170	-1529	-33	-2	-14	-18	-41	23	29
	471	2019-01-15 09:11:04.80	-732	1168	-1530	-33	0	-13	172	157	15	-164
	472	2019-01-15 09:11:04.81	-728	1174	-1539	-33	3	-14	-38	-56	18	47
	473	2019-01-15 09:11:04.82	-742	1182	-1541	-30	2	-15	167	150	17	-158
	474	2019-01-15 09:11:04.83	-729	1177	-1540	-25	-3	-16	-18	-37	19	27
	475	2019-01-15 09:11:04.84	-728	1178	-1545	-20	-3	-14	172	151	21	-161
	476	2019-01-15 09:11:04.85	-718	1169	-1535	-13	0	-13	-14	-32	18	23
	477	2019-01-15 09:11:04.86	-725	1170	-1533	-9	7	-5	157	144	13	-150
	478	2019-01-15 09:11:04.87	-722	1173	-1534	-1	7	-1	-14	-31	17	22
	479	2019-01-15 09:11:04.88	-728	1174	-1539	2	5	7	159	139	20	-149
	480	2019-01-15 09:11:04.89	-719	1175	-1539	-2	5	7	-6	-27	21	16
	481	2019-01-15 09:11:04.90	-730	1183	-1540	-6	8	8	138	125	13	-131
	482	2019-01-15 09:11:04.91	-730	1181	-1543	-4	5	6	-2	-16	14	9
	483	2019-01-15 09:11:04.92	-729	1172	-1545	-3	2	5	144	131	13	-137
	484	2019-01-15 09:11:04.93	-716	1171	-1544	2	5	4	7	-9	16	1
	485	2019-01-15 09:11:04.94	-720	1166	-1536	3	5	-1	135	119	16	-127
	486	2019-01-15 09:11:04.95	-729	1172	-1537	-3	12	-3	14	-4	18	-5
	487	2019-01-15 09:11:04.96	-725	1176	-1548	-9	9	-8	131	112	19	-121
	488	2019-01-15 09:11:04.97	-726	1169	-1551	-23	2	-10	10	-10	20	0
	489	2019-01-15 09:11:04.98	-726	1161	-1538	-30	-11	-10	144	125	19	-134
	490	2019-01-15 09:11:04.99	-720	1163	-1535	-35	-15	-12	44	24	20	-34
	491	2019-01-15 09:11:05.00	-729	1157	-1543	-38	-20	-11	136	127	9	-131
	492	2019-01-15 09:11:05.01	-724	1157	-1525	-33	-23	-6	36	25	11	-30
	493	2019-01-15 09:11:05.02	-731	1177	-1527	-25	-10	2	128	118	10	-123
	494	2019-01-15 09:11:05.03	-725	1178	-1524	-32	-3	4	48	34	14	-41
	495	2019-01-15 09:11:05.04	-732	1180	-1538	-37	-4	4	111	98	13	-104
	496	2019-01-15 09:11:05.05	-733	1184	-1531	-38	-12	1	40	25	15	-32
	497	2019-01-15 09:11:05.06	-730	1180	-1536	-35	-9	0	102	91	11	-96
	498	2019-01-15 09:11:05.07	-737	1186	-1540	-29	-6	-3	47	36	11	-41
	499	2019-01-15 09:11:05.08	-727	1179	-1529	-18	-4	-6	104	89	15	-96
	500	2019-01-15 09:11:05.09	-732	1182	-1536	-15	-1	-5	58	37	21	-47
	501	2019-01-15 09:11:05.10	-737	1185	-1527	-11	2	-3	84	71	13	-77
	502	2019-01-15 09:11:05.11	-731	1183	-1523	-14	-4	-3	58	44	14	-51
	503	2019-01-15 09:11:05.12	-729	1181	-1528	-17	4	0	79	65	14	-72
	504	2019-01-15 09:11:05.13	-734	1182	-1521	-19	6	-1	58	39	19	-48
	505	2019-01-15 09:11:05.14	-729	1181	-1530	-18	12	2	61	43	18	-52
	506	2019-01-15 09:11:05.15	-733	1187	-1531	-14	11	0	60	44	16	-52
	507	2019-01-15 09:11:05.16	-736	1191	-1536	-8	13	-2	81	68	13	-74
	508	2019-01-15 09:11:05.17	-734	1192	-1532	-2	14	-4	96	84	12	-90
	509	2019-01-15 09:11:05.18	-731	1180	-1533	2	13	-4	79	65	14	-72
	510	2019-01-15 09:11:05.19	-724	1184	-1537	4	14	-3	83	71	12	-77
	511	2019-01-15 09:11:05.20	-733	1178	-1539	0	6	-1	42	27	15	-34
	512	2019-01-15 09:11:05.21	-732	1168	-1541	-5	3	-1	76	60	16	-68
	513	2019-01-15 09:11:05.22	-725	1176	-1534	-14	-1	3	61	43	18	-52
	514	2019-01-15 09:11:05.23	-728	1176	-1534	-21	0	3	109	92	17	-100
	515	2019-01-15 09:11:05.24	-737	1183	-1533	-32	-2	4	57	39	18	-48
	516	2019-01-15 09:11:05.25	-727	1189	-1530	-42	-1	3	102	91	11	-96
	517	2019-01-15 09:11:05.26	-725	1191	-1523	-52	-1	-5	44	34	10	-39
	518	2019-01-15 09:11:05.27	-737	1190	-1533	-56	-1	-14	117	109	8	-113
	519	2019-01-15 09:11:05.28	-727	1189	-1521	-56	-9	-21	68	63	5	-65
	520	2019-01-15 09:11:05.29	-730	1191	-1512	-51	-6	-24	146	136	10	-141
	521	2019-01-15 09:11:05.30	-725	1190	-1517	-52	1	-31	53	40	13	-46
	522	2019-01-15 09:11:05.31	-726	1184	-1518	-52	6	-33	132	124	8	-128
	523	2019-01-15 09:11:05.32	-737	1184	-1527	-51	9	-32	45	36	9	-40
	524	2019-01-15 09:11:05.33	-736	1174	-1525	-47	1	-30	135	126	9	-130
	525	2019-01-15 09:11:05.34	-733	1178	-1520	-41	-2	-25	21	9	12	-15
	526	2019-01-15 09:11:05.35	-730	1181	-1526	-32	-2	-19	131	116	15	-123
	527	2019-01-15 09:11:05.36	-743	1180	-1520	-29	-1	-14	29	18	11	-23
	528	2019-01-15 09:11:05.37	-732	1182	-1521	-27	-1	-8	156	147	9	-151
	529	2019-01-15 09:11:05.38	-728	1191	-1517	-20	0	-8	20	9	11	-14
	530	2019-01-15 09:11:05.39	-734	1191	-1523	-17	1	-6	145	134	11	-139
	531	2019-01-15 09:11:05.40	-731	1192	-1522	-10	7	-5	-7	-26	19	16
	532	2019-01-15 09:11:05.41	-736	1191	-1525	-5	9	-6	122	111	11	-116
	533	2019-01-15 09:11:05.42	-735	1194	-1525	0	12	-4	-9	-22	13	15
	534	2019-01-15 09:11:05.43	-735	1194	-1530	-2	11	-5	152	143	9	-147
	535	2019-01-15 09:11:05.44	-731	1189	-1518	-5	9	-4	-14	-32	18	23
	536	2019-01-15 09:11:05.45	-741	1189	-1527	-9	9	-4	145	129	16	-137
	537	2019-01-15 09:11:05.46	-722	1196	-1519	-7	14	-4	-35	-50	15	42
	538	2019-01-15 09:11:05.47	-727	1200	-1521	-6	16	-3	144	134	10	-139
	539	2019-01-15 09:11:05.48	-729	1195	-1520	-4	19	-5	-42	-53	11	47
	540	2019-01-15 09:11:05.49	-725	1195	-1526	-1	17	-9	148	137	11	-142
	541	2019-01-15 09:11:05.50	-721	1200	-1523	2	18	-12	-57	-76	19	66
	542	2019-01-15 09:11:05.51	-737	1195	-1520	-2	19	-17	139	125	14	-132
	543	2019-01-15 09:11:05.52	-726	1188	-1527	-9	19	-20	-55	-72	17	63
	544	2019-01-15 09:11:05.53	-729	1201	-1523	-14	20	-23	160	148	12	-154
	545	2019-01-15 09:11:05.54	-737	1184	-1525	-23	21	-27	-49	-66	17	57
	546	2019-01-15 09:11:05.55	-735	1180	-1527	-31	21	-26	165	148	17	-156
	547	2019-01-15 09:11:05.56	-727	1186	-1531	-36	22	-25	-64	-80	16	72
	548	2019-01-15 09:11:05.57	-737	1181	-1523	-40	21	-19	148	138	10	-143
	549	2019-01-15 09:11:05.58	-737	1186	-1519	-39	16	-18	-74	-91	17	82
	550	2019-01-15 09:11:05.59	-734	1186	-1520	-41	13	-17	165	150	15	-157
	551	2019-01-15 09:11:05.60	-734	1190	-1515	-39	13	-19	-61	-81	20	71
	552	2019-01-15 09:11:05.61	-735	1186	-1515	-36	16	-19	170	158	12	-164
	553	2019-01-15 09:11:05.62	-727	1189	-1518	-38	18	-22	-77	-95	18	86
	554	2019-01-15 09:11:05.63	-731	1183	-1523	-42	18	-25	166	152	14	-159
	555	2019-01-15 09:11:05.64	-718	1179	-1517	-45	12	-24	-78	-97	19	87
	556	2019-01-15 09:11:05.65	-719	1188	-1519	-44	13	-23	172	155	17	-163
	557	2019-01-15 09:11:05.66	-721	1189	-1516	-47	13	-22	-88	-106	18	97
	558	2019-01-15 09:11:05.67	-775	1149	-1479	-28	-1	-15	179	166	13	-172
	559	2019-01-15 09:11:05.68	-707	1201	-1545	10	-9	0	-69	-87	18	78
	560	2019-01-15 09:11:05.69	-745	1221	-1535	-4	20	-8	180	164	16	-172
	561	2019-01-15 09:11:05.70	-722	1193	-1522	-13	16	-8	-117	-137	20	127
	562	2019-01-15 09:11:05.71	-735	1200	-1517	-14	23	-16	144	130	14	-137
	563	2019-01-15 09:11:05.72	-731	1212	-1514	-22	18	-23	-111	-130	19	120
	564	2019-01-15 09:11:05.73	-733	1199	-1526	-26	19	-24	175	163	12	-169
	565	2019-01-15 09:11:05.74	-730	1196	-1524	-18	17	-23	-102	-120	18	111
	566	2019-01-15 09:11:05.75	-723	1199	-1519	-14	25	-24	174	158	16	-166
	567	2019-01-15 09:11:05.76	-728	1195	-1522	-11	38	-28	-106	-130	24	118
	568	2019-01-15 09:11:05.77	-723	1197	-1526	-12	37	-30	170	154	16	-162
	569	2019-01-15 09:11:05.78	-732	1197	-1520	-13	24	-28	-118	-138	20	128
	570	2019-01-15 09:11:05.79	-726	1194	-1516	-14	16	-25	164	150	14	-157
	571	2019-01-15 09:11:05.80	-733	1188	-1527	-14	10	-19	-105	-126	21	115
	572	2019-01-15 09:11:05.81	-735	1187	-1518	-10	0	-14	192	175	17	-183
	573	2019-01-15 09:11:05.82	-710	1184	-1509	14	-20	-2	-99	-115	16	107
	574	2019-01-15 09:11:05.83	-721	1223	-1522	7	8	-4	183	170	13	-176
	575	2019-01-15 09:11:05.84	-735	1204	-1518	-8	16	-7	-116	-133	17	124
	576	2019-01-15 09:11:05.85	-717	1206	-1526	-11	18	-4	178	162	16	-170
	577	2019-01-15 09:11:05.86	-729	1217	-1519	-17	23	-11	-114	-132	18	123
	578	2019-01-15 09:11:05.87	-723	1215	-1528	-14	21	-14	193	181	12	-187
	579	2019-01-15 09:11:05.88	-730	1206	-1529	-5	20	-18	-92	-109	17	100
	580	2019-01-15 09:11:05.89	-726	1213	-1531	2	18	-18	183	171	12	-177
	581	2019-01-15 09:11:05.90	-723	1201	-1526	6	17	-18	-120	-137	17	128
	582	2019-01-15 09:11:05.91	-718	1193	-1520	5	14	-17	180	168	12	-174
	583	2019-01-15 09:11:05.92	-719	1192	-1515	0	9	-11	-96	-113	17	104
	584	2019-01-15 09:11:05.93	-723	1199	-1512	-4	9	-6	198	188	10	-193
	585	2019-01-15 09:11:05.94	-716	1195	-1512	-11	13	-4	-95	-112	17	103
	586	2019-01-15 09:11:05.95	-719	1199	-1518	-14	18	-3	201	188	13	-194
	587	2019-01-15 09:11:05.96	-723	1193	-1527	-15	16	-5	-86	-106	20	96
	588	2019-01-15 09:11:05.97	-724	1196	-1523	-19	18	-10	192	180	12	-186
	589	2019-01-15 09:11:05.98	-726	1203	-1518	-22	18	-13	-116	-136	20	126
	590	2019-01-15 09:11:05.99	-752	1180	-1480	-21	11	-16	173	156	17	-164
	591	2019-01-15 09:11:06.00	-661	1199	-1522	23	-37	2	-112	-141	29	126
	592	2019-01-15 09:11:06.01	-737	1233	-1532	2	7	-12	170	147	23	-158
	593	2019-01-15 09:11:06.02	-724	1193	-1519	-18	-7	-16	-121	-148	27	134
	594	2019-01-15 09:11:06.03	-730	1182	-1511	-18	-8	-17	173	151	22	-162
	595	2019-01-15 09:11:06.04	-726	1196	-1510	-24	-11	-16	-94	-116	22	105
	596	2019-01-15 09:11:06.05	-726	1191	-1509	-28	-8	-9	196	183	13	-189
	597	2019-01-15 09:11:06.06	-732	1199	-1517	-27	-4	-2	-78	-94	16	86
	598	2019-01-15 09:11:06.07	-734	1202	-1504	-27	-4	0	194	186	8	-190
	599	2019-01-15 09:11:06.08	-730	1202	-1525	-25	-2	-5	-88	-102	14	95
	600	2019-01-15 09:11:06.09	-726	1202	-1509	-22	-10	-7	194	184	10	-189
	601	2019-01-15 09:11:06.10	-731	1206	-1510	-17	-7	-8	-68	-85	17	76
	602	2019-01-15 09:11:06.11	-735	1209	-1506	-12	6	-12	198	184	14	-191
	603	2019-01-15 09:11:06.12	-719	1209	-1512	-11	17	-15	-75	-93	18	84
	604	2019-01-15 09:11:06.13	-724	1212	-1522	-14	28	-20	172	161	11	-166
	605	2019-01-15 09:11:06.14	-742	1202	-1526	-15	25	-22	-93	-106	13	99
	606	2019-01-15 09:11:06.15	-736	1206	-1530	-16	20	-19	178	168	10	-173
	607	2019-01-15 09:11:06.16	-727	1196	-1510	-13	13	-13	-64	-83	19	73
	608	2019-01-15 09:11:06.17	-685	1188	-1511	23	-23	9	200	184	16	-192
	609	2019-01-15 09:11:06.18	-722	1231	-1543	20	9	0	-56	-70	14	63
	610	2019-01-15 09:11:06.19	-717	1219	-1526	4	8	-5	192	182	10	-187
	611	2019-01-15 09:11:06.20	-719	1208	-1521	5	10	-10	-59	-75	16	67
	612	2019-01-15 09:11:06.21	-733	1217	-1521	3	15	-17	178	165	13	-171
	613	2019-01-15 09:11:06.22	-724	1208	-1516	7	16	-18	-59	-76	17	67
	614	2019-01-15 09:11:06.23	-722	1209	-1521	15	20	-14	180	168	12	-174
	615	2019-01-15 09:11:06.24	-721	1210	-1514	23	22	-13	-41	-56	15	48
	616	2019-01-15 09:11:06.25	-720	1207	-1521	28	21	-17	174	162	12	-168
	617	2019-01-15 09:11:06.26	-726	1203	-1514	31	23	-17	-50	-66	16	58
	618	2019-01-15 09:11:06.27	-713	1193	-1520	34	14	-17	167	155	12	-161
	619	2019-01-15 09:11:06.28	-729	1198	-1540	34	9	-13	-38	-53	15	45
	620	2019-01-15 09:11:06.29	-719	1202	-1525	30	4	-10	173	162	11	-167
	621	2019-01-15 09:11:06.30	-718	1189	-1527	29	-2	-8	-31	-45	14	38
	622	2019-01-15 09:11:06.31	-722	1194	-1522	31	-2	-12	161	149	12	-155
	623	2019-01-15 09:11:06.32	-719	1186	-1523	34	-1	-13	-30	-47	17	38
	624	2019-01-15 09:11:06.33	-720	1183	-1520	39	-1	-14	146	137	9	-141
	625	2019-01-15 09:11:06.34	-715	1191	-1527	45	-1	-12	-40	-52	12	46
	626	2019-01-15 09:11:06.35	-723	1175	-1520	52	-6	-9	140	132	8	-136
	627	2019-01-15 09:11:06.36	-721	1172	-1524	53	-6	-8	-20	-33	13	26
	628	2019-01-15 09:11:06.37	-727	1173	-1525	43	-8	-3	150	137	13	-143
	629	2019-01-15 09:11:06.38	-734	1178	-1526	35	-10	2	-13	-29	16	21
	630	2019-01-15 09:11:06.39	-732	1173	-1519	24	-15	5	178	169	9	-173
	631	2019-01-15 09:11:06.40	-735	1179	-1520	15	-14	4	32	20	12	-26
	632	2019-01-15 09:11:06.41	-728	1177	-1522	8	-12	4	173	162	11	-167
	633	2019-01-15 09:11:06.42	-734	1174	-1526	4	-5	0	15	-1	16	-7
	634	2019-01-15 09:11:06.43	-731	1169	-1523	5	2	-3	156	143	13	-149
	635	2019-01-15 09:11:06.44	-733	1173	-1514	2	12	-2	28	15	13	-21
	636	2019-01-15 09:11:06.45	-733	1184	-1526	-3	24	-4	176	167	9	-171
	637	2019-01-15 09:11:06.46	-733	1178	-1525	-14	30	-8	58	47	11	-52
	638	2019-01-15 09:11:06.47	-741	1181	-1527	-24	27	-10	164	151	13	-157
	639	2019-01-15 09:11:06.48	-732	1190	-1524	-32	22	-15	35	21	14	-28
	640	2019-01-15 09:11:06.49	-739	1194	-1516	-38	17	-17	122	114	8	-118
	641	2019-01-15 09:11:06.50	-733	1194	-1513	-42	22	-20	25	14	11	-19
	642	2019-01-15 09:11:06.51	-730	1194	-1520	-51	23	-23	124	115	9	-119
	643	2019-01-15 09:11:06.52	-737	1182	-1508	-51	23	-26	45	34	11	-39
	644	2019-01-15 09:11:06.53	-683	1181	-1521	-11	-23	-10	130	118	12	-124
	645	2019-01-15 09:11:06.54	-730	1227	-1538	-22	20	-24	51	38	13	-44
	646	2019-01-15 09:11:06.55	-717	1209	-1529	-37	21	-32	110	102	8	-106
	647	2019-01-15 09:11:06.56	-719	1195	-1527	-35	30	-38	48	36	12	-42
	648	2019-01-15 09:11:06.57	-726	1195	-1528	-33	17	-41	100	89	11	-94
	649	2019-01-15 09:11:06.58	-720	1177	-1526	-28	9	-40	55	37	18	-46
	650	2019-01-15 09:11:06.59	-726	1181	-1529	-18	8	-32	89	75	14	-82
	651	2019-01-15 09:11:06.60	-715	1180	-1538	-13	9	-28	58	48	10	-53
	652	2019-01-15 09:11:06.61	-730	1177	-1531	-8	10	-24	87	78	9	-82
	653	2019-01-15 09:11:06.62	-715	1186	-1522	-1	5	-19	65	53	12	-59
	654	2019-01-15 09:11:06.63	-728	1188	-1526	1	8	-14	71	56	15	-63
	655	2019-01-15 09:11:06.64	-719	1181	-1535	2	9	-7	53	38	15	-45
	656	2019-01-15 09:11:06.65	-721	1198	-1532	4	12	-5	70	56	14	-63
	657	2019-01-15 09:11:06.66	-721	1190	-1542	8	12	-2	80	68	12	-74
	658	2019-01-15 09:11:06.67	-715	1193	-1541	9	5	-2	82	71	11	-76
	659	2019-01-15 09:11:06.68	-722	1194	-1540	13	-4	1	89	79	10	-84
	660	2019-01-15 09:11:06.69	-719	1193	-1534	18	-14	0	42	30	12	-36
	661	2019-01-15 09:11:06.70	-713	1193	-1530	24	-18	-1	70	56	14	-63
	662	2019-01-15 09:11:06.71	-719	1199	-1528	24	-10	-2	43	30	13	-36
	663	2019-01-15 09:11:06.72	-727	1193	-1526	29	-11	-5	92	80	12	-86
	664	2019-01-15 09:11:06.73	-730	1185	-1530	35	-9	-4	52	41	11	-46
	665	2019-01-15 09:11:06.74	-737	1178	-1523	38	-10	-4	109	97	12	-103
	666	2019-01-15 09:11:06.75	-725	1170	-1530	36	-10	4	36	22	14	-29
	667	2019-01-15 09:11:06.76	-728	1179	-1529	31	-8	8	98	85	13	-91
	668	2019-01-15 09:11:06.77	-734	1179	-1528	26	-7	10	29	15	14	-22
	669	2019-01-15 09:11:06.78	-734	1179	-1526	20	-10	15	106	96	10	-101
	670	2019-01-15 09:11:06.79	-728	1176	-1527	13	-8	16	24	14	10	-19
	671	2019-01-15 09:11:06.80	-729	1181	-1530	11	-8	18	112	99	13	-105
	672	2019-01-15 09:11:06.81	-730	1184	-1530	11	-10	14	5	-8	13	1
	673	2019-01-15 09:11:06.82	-732	1184	-1529	10	-8	11	110	100	10	-105
	674	2019-01-15 09:11:06.83	-727	1184	-1530	6	-6	8	12	1	11	-6
	675	2019-01-15 09:11:06.84	-728	1187	-1532	2	-8	6	130	121	9	-125
	676	2019-01-15 09:11:06.85	-741	1185	-1530	-6	-9	1	16	3	13	-9
	677	2019-01-15 09:11:06.86	-725	1182	-1515	-13	-6	-2	142	130	12	-136
	678	2019-01-15 09:11:06.87	-739	1173	-1527	-16	-7	-2	23	11	12	-17
	679	2019-01-15 09:11:06.88	-740	1169	-1528	-14	-18	-3	160	152	8	-156
	680	2019-01-15 09:11:06.89	-733	1152	-1518	-12	-19	3	29	20	9	-24
	681	2019-01-15 09:11:06.90	-737	1171	-1514	-10	-10	10	167	160	7	-163
	682	2019-01-15 09:11:06.91	-725	1174	-1521	-9	0	14	10	2	8	-6
	683	2019-01-15 09:11:06.92	-728	1180	-1515	-14	14	14	157	149	8	-153
	684	2019-01-15 09:11:06.93	-735	1186	-1530	-18	20	12	-6	-14	8	10
	685	2019-01-15 09:11:06.94	-730	1193	-1529	-22	18	9	162	156	6	-159
	686	2019-01-15 09:11:06.95	-736	1190	-1529	-23	10	6	-10	-22	12	16
	687	2019-01-15 09:11:06.96	-735	1189	-1529	-23	6	0	178	167	11	-172
	688	2019-01-15 09:11:06.97	-728	1196	-1525	-25	7	-3	24	15	9	-19
	689	2019-01-15 09:11:06.98	-724	1203	-1524	-25	7	-9	212	206	6	-209
	690	2019-01-15 09:11:06.99	-729	1198	-1524	-22	11	-15	15	7	8	-11
	691	2019-01-15 09:11:07.00	-736	1201	-1527	-19	16	-18	192	185	7	-188
	692	2019-01-15 09:11:07.01	-727	1196	-1517	-15	19	-17	-10	-25	15	17
	693	2019-01-15 09:11:07.02	-725	1182	-1525	-11	22	-15	187	176	11	-181
	694	2019-01-15 09:11:07.03	-718	1193	-1524	-6	24	-11	-17	-25	8	21
	695	2019-01-15 09:11:07.04	-729	1192	-1520	-4	23	-11	192	188	4	-190
	696	2019-01-15 09:11:07.05	-719	1189	-1530	-4	25	-9	-35	-44	9	39
	697	2019-01-15 09:11:07.06	-726	1187	-1525	-4	22	-7	185	176	9	-180
	698	2019-01-15 09:11:07.07	-728	1190	-1521	-2	14	-5	-39	-53	14	46
	699	2019-01-15 09:11:07.08	-718	1188	-1526	4	8	-6	193	184	9	-188
	700	2019-01-15 09:11:07.09	-721	1187	-1523	13	6	-7	-31	-41	10	36
	701	2019-01-15 09:11:07.10	-726	1196	-1527	19	10	-11	204	197	7	-200
	702	2019-01-15 09:11:07.11	-720	1195	-1521	25	10	-12	-48	-58	10	53
	703	2019-01-15 09:11:07.12	-718	1191	-1533	29	15	-14	222	216	6	-219
	704	2019-01-15 09:11:07.13	-722	1186	-1537	32	17	-11	15	12	3	-13
	705	2019-01-15 09:11:07.14	-728	1179	-1540	26	19	-7	256	256	0	-256
	706	2019-01-15 09:11:07.15	-722	1178	-1543	17	23	-1	-33	-40	7	36
	707	2019-01-15 09:11:07.16	-720	1171	-1530	9	20	2	216	212	4	-214
	708	2019-01-15 09:11:07.17	-724	1171	-1532	6	20	7	-22	-28	6	25
	709	2019-01-15 09:11:07.18	-720	1173	-1533	0	22	10	236	232	4	-234
	710	2019-01-15 09:11:07.19	-721	1171	-1532	-10	27	14	-46	-50	4	48
	711	2019-01-15 09:11:07.20	-711	1173	-1529	-16	25	13	224	222	2	-223
	712	2019-01-15 09:11:07.21	-726	1186	-1529	-25	21	15	-31	-37	6	34
	713	2019-01-15 09:11:07.22	-723	1179	-1529	-28	20	12	233	233	0	-233
	714	2019-01-15 09:11:07.23	-728	1191	-1531	-28	15	6	-53	-59	6	56
	715	2019-01-15 09:11:07.24	-730	1189	-1532	-30	16	-2	210	207	3	-208
	716	2019-01-15 09:11:07.25	-729	1182	-1533	-30	15	-7	-64	-72	8	68
	717	2019-01-15 09:11:07.26	-720	1186	-1529	-34	10	-10	224	219	5	-221
	718	2019-01-15 09:11:07.27	-724	1184	-1513	-35	14	-12	-51	-57	6	54
	719	2019-01-15 09:11:07.28	-717	1184	-1523	-39	19	-12	232	232	0	-232
	720	2019-01-15 09:11:07.29	-726	1184	-1532	-44	21	-8	-64	-69	5	66
	721	2019-01-15 09:11:07.30	-715	1182	-1525	-46	19	-4	218	215	3	-216
	722	2019-01-15 09:11:07.31	-714	1186	-1522	-46	26	-4	-75	-87	12	81
	723	2019-01-15 09:11:07.32	-716	1185	-1529	-45	31	-4	214	211	3	-212
	724	2019-01-15 09:11:07.33	-715	1186	-1534	-39	30	-5	-78	-85	7	81
	725	2019-01-15 09:11:07.34	-718	1185	-1528	-29	26	-4	218	215	3	-216
	726	2019-01-15 09:11:07.35	-713	1194	-1531	-21	28	-3	-67	-76	9	71
	727	2019-01-15 09:11:07.36	-708	1204	-1534	-20	35	-2	229	218	11	-223
	728	2019-01-15 09:11:07.37	-715	1201	-1538	-24	36	-6	-73	-83	10	78
	729	2019-01-15 09:11:07.38	-715	1211	-1535	-27	32	-11	205	198	7	-201
	730	2019-01-15 09:11:07.39	-710	1205	-1533	-30	30	-18	-98	-110	12	104
	731	2019-01-15 09:11:07.40	-703	1197	-1537	-31	30	-24	209	202	7	-205
	732	2019-01-15 09:11:07.41	-709	1202	-1528	-31	33	-21	-79	-94	15	86
	733	2019-01-15 09:11:07.42	-705	1204	-1536	-30	37	-17	220	216	4	-218
	734	2019-01-15 09:11:07.43	-715	1205	-1528	-30	42	-16	-79	-87	8	83
	735	2019-01-15 09:11:07.44	-706	1198	-1525	-28	49	-19	212	210	2	-211
	736	2019-01-15 09:11:07.45	-715	1202	-1528	-31	53	-18	-93	-99	6	96
	737	2019-01-15 09:11:07.46	-713	1204	-1525	-34	51	-16	224	220	4	-222
	738	2019-01-15 09:11:07.47	-712	1206	-1527	-36	50	-18	-60	-69	9	64
	739	2019-01-15 09:11:07.48	-704	1214	-1526	-38	44	-17	237	232	5	-234
	740	2019-01-15 09:11:07.49	-700	1208	-1521	-40	46	-26	-70	-80	10	75
	741	2019-01-15 09:11:07.50	-702	1202	-1522	-39	45	-33	214	211	3	-212
	742	2019-01-15 09:11:07.51	-708	1195	-1522	-36	49	-35	-80	-89	9	84
	743	2019-01-15 09:11:07.52	-710	1199	-1521	-29	45	-36	204	201	3	-202
	744	2019-01-15 09:11:07.53	-707	1193	-1530	-25	50	-31	-80	-92	12	86
	745	2019-01-15 09:11:07.54	-694	1188	-1522	-25	46	-26	210	208	2	-209
	746	2019-01-15 09:11:07.55	-703	1187	-1527	-31	46	-20	-68	-76	8	72
	747	2019-01-15 09:11:07.56	-702	1189	-1532	-40	44	-17	216	212	4	-214
	748	2019-01-15 09:11:07.57	-699	1189	-1525	-47	43	-10	-66	-76	10	71
	749	2019-01-15 09:11:07.58	-697	1200	-1522	-47	38	-9	211	203	8	-207
	750	2019-01-15 09:11:07.59	-742	1159	-1496	-29	12	-4	-69	-83	14	76
	751	2019-01-15 09:11:07.60	-670	1218	-1555	-4	3	6	208	204	4	-206
	752	2019-01-15 09:11:07.61	-719	1227	-1531	-20	21	-8	-66	-75	9	70
	753	2019-01-15 09:11:07.62	-691	1196	-1522	-26	8	-14	192	187	5	-189
	754	2019-01-15 09:11:07.63	-702	1210	-1521	-33	22	-24	-79	-93	14	86
	755	2019-01-15 09:11:07.64	-693	1209	-1517	-43	29	-28	189	180	9	-184
	756	2019-01-15 09:11:07.65	-718	1203	-1521	-41	38	-27	-66	-78	12	72
	757	2019-01-15 09:11:07.66	-708	1203	-1518	-36	32	-22	208	203	5	-205
	758	2019-01-15 09:11:07.67	-709	1201	-1518	-30	30	-15	-43	-51	8	47
	759	2019-01-15 09:11:07.68	-696	1212	-1524	-27	36	-16	199	196	3	-197
	760	2019-01-15 09:11:07.69	-695	1212	-1523	-31	39	-14	-58	-71	13	64
	761	2019-01-15 09:11:07.70	-693	1203	-1523	-31	29	-10	176	171	5	-173
	762	2019-01-15 09:11:07.71	-686	1225	-1520	-22	19	-9	-66	-74	8	70
	763	2019-01-15 09:11:07.72	-691	1225	-1522	-21	31	-12	180	178	2	-179
	764	2019-01-15 09:11:07.73	-690	1234	-1529	-18	37	-19	-48	-56	8	52
	765	2019-01-15 09:11:07.74	-700	1218	-1519	-18	33	-23	180	178	2	-179
	766	2019-01-15 09:11:07.75	-691	1212	-1527	-18	31	-29	-48	-59	11	53
	767	2019-01-15 09:11:07.76	-694	1213	-1528	-19	32	-31	175	171	4	-173
	768	2019-01-15 09:11:07.77	-702	1212	-1533	-20	29	-30	-37	-48	11	42
	769	2019-01-15 09:11:07.78	-681	1210	-1524	-20	27	-29	167	166	1	-166
	770	2019-01-15 09:11:07.79	-681	1212	-1522	-19	23	-29	-39	-48	9	43
	771	2019-01-15 09:11:07.80	-693	1208	-1519	-16	28	-26	169	165	4	-167
	772	2019-01-15 09:11:07.81	-685	1208	-1527	-9	27	-22	-20	-30	10	25
	773	2019-01-15 09:11:07.82	-684	1209	-1532	-6	28	-20	162	160	2	-161
	774	2019-01-15 09:11:07.83	-681	1207	-1535	-6	28	-14	-29	-37	8	33
	775	2019-01-15 09:11:07.84	-686	1200	-1534	-7	22	-12	146	143	3	-144
	776	2019-01-15 09:11:07.85	-690	1201	-1532	-12	19	-11	-20	-29	9	24
	777	2019-01-15 09:11:07.86	-686	1206	-1528	-16	16	-7	157	150	7	-153
	778	2019-01-15 09:11:07.87	-691	1198	-1527	-21	15	-4	-14	-28	14	21
	779	2019-01-15 09:11:07.88	-690	1210	-1528	-24	13	-1	141	139	2	-140
	780	2019-01-15 09:11:07.89	-686	1212	-1521	-29	12	-1	-16	-24	8	20
	781	2019-01-15 09:11:07.90	-684	1215	-1527	-29	8	-3	140	136	4	-138
	782	2019-01-15 09:11:07.91	-684	1207	-1521	-27	10	-4	-2	-12	10	7
	783	2019-01-15 09:11:07.92	-697	1196	-1518	-24	14	-5	134	125	9	-129
	784	2019-01-15 09:11:07.93	-699	1206	-1522	-24	20	-4	-1	-13	12	7
	785	2019-01-15 09:11:07.94	-695	1203	-1526	-24	21	5	149	147	2	-148
	786	2019-01-15 09:11:07.95	-695	1204	-1525	-25	18	10	33	26	7	-29
	787	2019-01-15 09:11:07.96	-698	1208	-1519	-30	14	12	158	153	5	-155
	788	2019-01-15 09:11:07.97	-708	1199	-1483	-31	3	12	35	22	13	-28
	789	2019-01-15 09:11:07.98	-645	1208	-1527	6	-37	33	124	115	9	-119
	790	2019-01-15 09:11:07.99	-704	1251	-1534	-13	8	17	15	5	10	-10
	791	2019-01-15 09:11:08.00	-693	1224	-1518	-30	4	11	104	98	6	-101
	792	2019-01-15 09:11:08.01	-684	1226	-1516	-34	12	-3	19	12	7	-15
	793	2019-01-15 09:11:08.02	-690	1239	-1512	-39	6	-15	103	100	3	-101
	794	2019-01-15 09:11:08.03	-688	1227	-1514	-37	2	-21	30	24	6	-27
	795	2019-01-15 09:11:08.04	-691	1240	-1518	-33	14	-21	105	97	8	-101
	796	2019-01-15 09:11:08.05	-689	1242	-1517	-37	25	-31	47	35	12	-41
	797	2019-01-15 09:11:08.06	-686	1220	-1527	-37	27	-37	97	88	9	-92
	798	2019-01-15 09:11:08.07	-696	1215	-1519	-36	21	-42	40	32	8	-36
	799	2019-01-15 09:11:08.08	-699	1207	-1512	-30	7	-37	82	79	3	-80
	800	2019-01-15 09:11:08.09	-682	1208	-1518	-20	5	-28	44	40	4	-42
	801	2019-01-15 09:11:08.10	-701	1216	-1523	-19	19	-19	70	63	7	-66
	802	2019-01-15 09:11:08.11	-709	1207	-1527	-17	19	-16	44	35	9	-39
	803	2019-01-15 09:11:08.12	-692	1214	-1514	-14	10	-14	56	51	5	-53
	804	2019-01-15 09:11:08.13	-691	1212	-1526	-12	5	-8	45	37	8	-41
	805	2019-01-15 09:11:08.14	-695	1203	-1530	-5	-2	-5	62	58	4	-60
	806	2019-01-15 09:11:08.15	-698	1212	-1524	3	-5	5	73	68	5	-70
	807	2019-01-15 09:11:08.16	-687	1220	-1512	7	-2	7	102	94	8	-98
	808	2019-01-15 09:11:08.17	-682	1222	-1515	6	-1	6	103	98	5	-100
	809	2019-01-15 09:11:08.18	-692	1228	-1514	3	-3	5	65	61	4	-63
	810	2019-01-15 09:11:08.19	-689	1220	-1520	1	-8	5	74	75	-1	-74
	811	2019-01-15 09:11:08.20	-686	1219	-1530	1	-8	0	56	52	4	-54
	812	2019-01-15 09:11:08.21	-684	1225	-1527	1	-6	-2	92	87	5	-89
	813	2019-01-15 09:11:08.22	-689	1221	-1528	3	-5	-5	63	56	7	-59
	814	2019-01-15 09:11:08.23	-697	1223	-1513	-4	-6	-12	101	97	4	-99
	815	2019-01-15 09:11:08.24	-701	1226	-1508	-11	-2	-12	51	48	3	-49
	816	2019-01-15 09:11:08.25	-694	1226	-1513	-15	-1	-15	105	102	3	-103
	817	2019-01-15 09:11:08.26	-693	1226	-1510	-14	6	-15	31	27	4	-29
	818	2019-01-15 09:11:08.27	-691	1225	-1512	-11	14	-19	98	91	7	-94
	819	2019-01-15 09:11:08.28	-695	1215	-1515	-12	21	-18	26	15	11	-20
	820	2019-01-15 09:11:08.29	-693	1218	-1512	-13	21	-16	111	108	3	-109
	821	2019-01-15 09:11:08.30	-697	1218	-1511	-15	15	-13	19	16	3	-17
	822	2019-01-15 09:11:08.31	-683	1223	-1513	-20	13	-14	112	106	6	-109
	823	2019-01-15 09:11:08.32	-690	1226	-1521	-23	7	-12	24	14	10	-19
	824	2019-01-15 09:11:08.33	-687	1224	-1514	-24	3	-14	133	123	10	-128
	825	2019-01-15 09:11:08.34	-697	1224	-1513	-22	5	-18	23	18	5	-20
	826	2019-01-15 09:11:08.35	-702	1226	-1527	-18	6	-20	135	132	3	-133
	827	2019-01-15 09:11:08.36	-710	1223	-1517	-14	2	-22	26	21	5	-23
	828	2019-01-15 09:11:08.37	-704	1223	-1519	-10	1	-18	148	144	4	-146
	829	2019-01-15 09:11:08.38	-689	1221	-1514	-7	-3	-14	15	5	10	-10
	830	2019-01-15 09:11:08.39	-698	1220	-1521	-6	-4	-8	145	136	9	-140
	831	2019-01-15 09:11:08.40	-698	1221	-1517	-4	-2	-3	-4	-12	8	8
	832	2019-01-15 09:11:08.41	-692	1220	-1510	-6	4	-1	144	139	5	-141
	833	2019-01-15 09:11:08.42	-704	1215	-1525	-9	1	4	0	-5	5	2
	834	2019-01-15 09:11:08.43	-697	1220	-1507	-9	-8	1	162	160	2	-161
	835	2019-01-15 09:11:08.44	-689	1218	-1504	-9	-3	1	11	2	9	-6
	836	2019-01-15 09:11:08.45	-684	1232	-1500	-11	3	-1	171	164	7	-167
	837	2019-01-15 09:11:08.46	-687	1232	-1504	-10	10	-7	-21	-28	7	24
	838	2019-01-15 09:11:08.47	-702	1233	-1506	-7	18	-9	145	141	4	-143
	839	2019-01-15 09:11:08.48	-701	1222	-1522	-4	15	-11	-45	-52	7	48
	840	2019-01-15 09:11:08.49	-693	1214	-1521	0	7	-11	143	139	4	-141
	841	2019-01-15 09:11:08.50	-693	1207	-1518	2	2	-7	-34	-42	8	38
	842	2019-01-15 09:11:08.51	-684	1214	-1521	1	-1	-4	172	164	8	-168
	843	2019-01-15 09:11:08.52	-698	1218	-1516	-3	-5	-2	-25	-30	5	27
	844	2019-01-15 09:11:08.53	-697	1212	-1508	-7	-3	-4	176	173	3	-174
	845	2019-01-15 09:11:08.54	-694	1210	-1515	-14	-2	-2	-34	-38	4	36
	846	2019-01-15 09:11:08.55	-690	1211	-1509	-18	-2	1	176	175	1	-175
	847	2019-01-15 09:11:08.56	-690	1213	-1516	-20	-2	4	-41	-48	7	44
	848	2019-01-15 09:11:08.57	-697	1217	-1513	-18	0	3	182	178	4	-180
	849	2019-01-15 09:11:08.58	-689	1217	-1516	-13	1	2	-41	-47	6	44
	850	2019-01-15 09:11:08.59	-688	1217	-1516	-8	5	1	183	179	4	-181
	851	2019-01-15 09:11:08.60	-691	1220	-1517	-6	2	-2	-72	-74	2	73
	852	2019-01-15 09:11:08.61	-693	1221	-1519	-12	1	-2	166	163	3	-164
	853	2019-01-15 09:11:08.62	-688	1217	-1513	-16	0	-2	-73	-79	6	76
	854	2019-01-15 09:11:08.63	-685	1215	-1521	-22	0	-3	193	189	4	-191
	855	2019-01-15 09:11:08.64	-687	1223	-1519	-26	3	-1	-42	-47	5	44
	856	2019-01-15 09:11:08.65	-687	1228	-1517	-29	6	-1	211	210	1	-210
	857	2019-01-15 09:11:08.66	-685	1223	-1515	-27	11	-4	-40	-46	6	43
	858	2019-01-15 09:11:08.67	-680	1224	-1515	-25	3	-6	195	194	1	-194
	859	2019-01-15 09:11:08.68	-686	1225	-1514	-26	-1	-10	-87	-93	6	90
	860	2019-01-15 09:11:08.69	-683	1220	-1518	-25	-5	-10	184	182	2	-183
	861	2019-01-15 09:11:08.70	-694	1226	-1522	-23	-7	-14	-63	-68	5	65
	862	2019-01-15 09:11:08.71	-683	1225	-1516	-21	-12	-12	208	207	1	-207
	863	2019-01-15 09:11:08.72	-678	1227	-1519	-20	-11	-14	-71	-76	5	73
	864	2019-01-15 09:11:08.73	-689	1226	-1511	-22	-7	-12	197	196	1	-196
	865	2019-01-15 09:11:08.74	-688	1228	-1507	-25	-6	-9	-64	-73	9	68
	866	2019-01-15 09:11:08.75	-691	1220	-1502	-27	-7	-6	216	215	1	-215
	867	2019-01-15 09:11:08.76	-691	1215	-1515	-29	-6	-3	-66	-75	9	70
	868	2019-01-15 09:11:08.77	-698	1224	-1513	-29	-8	3	211	211	0	-211
	869	2019-01-15 09:11:08.78	-689	1222	-1511	-29	-6	9	-65	-71	6	68
	870	2019-01-15 09:11:08.79	-706	1225	-1502	-26	-9	9	216	214	2	-215
	871	2019-01-15 09:11:08.80	-691	1191	-1470	12	-54	26	-86	-93	7	89
	872	2019-01-15 09:11:08.81	-687	1266	-1541	13	-18	18	190	187	3	-188
	873	2019-01-15 09:11:08.82	-698	1253	-1516	-10	-12	11	-89	-96	7	92
	874	2019-01-15 09:11:08.83	-676	1241	-1511	-13	-18	4	217	210	7	-213
	875	2019-01-15 09:11:08.84	-695	1255	-1512	-14	-18	-6	-70	-75	5	72
	876	2019-01-15 09:11:08.85	-684	1243	-1499	-18	-14	-14	223	223	0	-223
	877	2019-01-15 09:11:08.86	-692	1234	-1507	-9	-7	-15	-69	-77	8	73
	878	2019-01-15 09:11:08.87	-694	1233	-1508	-4	-6	-15	215	213	2	-214
	879	2019-01-15 09:11:08.88	-692	1231	-1513	-1	-4	-13	-84	-88	4	86
	880	2019-01-15 09:11:08.89	-691	1228	-1514	-4	-5	-13	206	206	0	-206
	881	2019-01-15 09:11:08.90	-687	1234	-1506	-7	-5	-12	-80	-90	10	85
	882	2019-01-15 09:11:08.91	-690	1234	-1513	-11	-6	-11	224	217	7	-220
	883	2019-01-15 09:11:08.92	-698	1231	-1509	-13	-9	-7	-72	-81	9	76
	884	2019-01-15 09:11:08.93	-697	1227	-1504	-13	-14	-9	224	221	3	-222
	885	2019-01-15 09:11:08.94	-687	1220	-1513	-7	-14	-9	-69	-77	8	73
	886	2019-01-15 09:11:08.95	-698	1219	-1518	-1	-18	-7	227	225	2	-226
	887	2019-01-15 09:11:08.96	-686	1214	-1510	3	-28	-3	-72	-85	13	78
	888	2019-01-15 09:11:08.97	-707	1219	-1503	2	-26	-1	208	200	8	-204
	889	2019-01-15 09:11:08.98	-686	1231	-1501	-2	-23	2	-86	-94	8	90
	890	2019-01-15 09:11:08.99	-695	1237	-1504	-10	-18	3	211	209	2	-210
	891	2019-01-15 09:11:09.00	-692	1236	-1513	-15	-15	0	-72	-78	6	75
	892	2019-01-15 09:11:09.01	-704	1240	-1518	-13	-15	-2	207	210	-3	-208
	893	2019-01-15 09:11:09.02	-698	1236	-1512	-13	-19	-8	-75	-85	10	80
	894	2019-01-15 09:11:09.03	-705	1238	-1514	-10	-19	-8	212	210	2	-211
	895	2019-01-15 09:11:09.04	-705	1234	-1504	-7	-19	-9	-69	-76	7	72
	896	2019-01-15 09:11:09.05	-702	1240	-1503	-8	-18	-7	212	213	-1	-212
	897	2019-01-15 09:11:09.06	-706	1232	-1494	-22	-18	-11	-71	-77	6	74
	898	2019-01-15 09:11:09.07	-706	1234	-1500	-25	-21	-12	207	207	0	-207
	899	2019-01-15 09:11:09.08	-697	1231	-1498	-23	-19	-6	-72	-82	10	77
	900	2019-01-15 09:11:09.09	-700	1231	-1496	-17	-13	-6	215	214	1	-214
	901	2019-01-15 09:11:09.10	-707	1226	-1510	-7	-8	-6	-68	-75	7	71
	902	2019-01-15 09:11:09.11	-691	1229	-1505	1	-8	-5	219	219	0	-219
	903	2019-01-15 09:11:09.12	-704	1234	-1504	4	-11	-4	-59	-65	6	62
	904	2019-01-15 09:11:09.13	-702	1228	-1503	4	-17	2	229	230	-1	-229
	905	2019-01-15 09:11:09.14	-697	1227	-1503	5	-18	6	-28	-33	5	30
	906	2019-01-15 09:11:09.15	-705	1222	-1504	7	-21	7	226	230	-4	-228
	907	2019-01-15 09:11:09.16	-700	1224	-1506	12	-26	9	-48	-52	4	50
	908	2019-01-15 09:11:09.17	-698	1227	-1501	12	-27	9	207	209	-2	-208
	909	2019-01-15 09:11:09.18	-702	1232	-1505	13	-28	11	-48	-57	9	52
	910	2019-01-15 09:11:09.19	-708	1232	-1508	17	-27	11	217	214	3	-215
	911	2019-01-15 09:11:09.20	-703	1237	-1498	13	-30	8	-32	-37	5	34
	912	2019-01-15 09:11:09.21	-707	1232	-1498	16	-28	6	222	223	-1	-222
	913	2019-01-15 09:11:09.22	-712	1226	-1508	21	-31	7	-24	-29	5	26
	914	2019-01-15 09:11:09.23	-713	1216	-1489	24	-35	8	231	227	4	-229
	915	2019-01-15 09:11:09.24	-707	1224	-1495	26	-33	8	-6	-10	4	8
	916	2019-01-15 09:11:09.25	-706	1223	-1497	17	-24	12	203	203	0	-203
	917	2019-01-15 09:11:09.26	-708	1231	-1502	9	-15	13	-43	-52	9	47
	918	2019-01-15 09:11:09.27	-708	1234	-1508	3	-9	14	193	189	4	-191
	919	2019-01-15 09:11:09.28	-711	1234	-1504	3	-12	12	-18	-22	4	20
	920	2019-01-15 09:11:09.29	-714	1234	-1505	12	-19	10	221	225	-4	-223
	921	2019-01-15 09:11:09.30	-708	1234	-1497	22	-24	9	14	12	2	-13
	922	2019-01-15 09:11:09.31	-713	1236	-1503	33	-26	7	216	219	-3	-217
	923	2019-01-15 09:11:09.32	-717	1238	-1506	38	-28	5	4	0	4	-2
	924	2019-01-15 09:11:09.33	-710	1236	-1495	39	-25	1	228	226	2	-227
	925	2019-01-15 09:11:09.34	-711	1226	-1498	39	-17	-1	36	35	1	-35
	926	2019-01-15 09:11:09.35	-709	1231	-1509	33	-12	0	239	244	-5	-241
	927	2019-01-15 09:11:09.36	-721	1221	-1499	28	-8	4	35	33	2	-34
	928	2019-01-15 09:11:09.37	-706	1229	-1498	24	-4	7	195	197	-2	-196
	929	2019-01-15 09:11:09.38	-709	1235	-1505	16	2	8	11	4	7	-7
	930	2019-01-15 09:11:09.39	-708	1231	-1509	8	7	5	196	196	0	-196
	931	2019-01-15 09:11:09.40	-709	1232	-1502	2	12	3	28	26	2	-27
	932	2019-01-15 09:11:09.41	-714	1223	-1508	4	3	4	188	191	-3	-189
	933	2019-01-15 09:11:09.42	-704	1224	-1504	7	-2	3	18	18	0	-18
	934	2019-01-15 09:11:09.43	-697	1228	-1500	7	2	-1	193	192	1	-192
	935	2019-01-15 09:11:09.44	-714	1227	-1503	5	7	-2	46	40	6	-43
	936	2019-01-15 09:11:09.45	-715	1221	-1512	3	12	-5	188	191	-3	-189
	937	2019-01-15 09:11:09.46	-701	1220	-1508	1	7	-3	49	46	3	-47
	938	2019-01-15 09:11:09.47	-705	1215	-1514	8	0	-3	173	178	-5	-175
	939	2019-01-15 09:11:09.48	-708	1219	-1505	17	-4	-1	46	44	2	-45
	940	2019-01-15 09:11:09.49	-707	1219	-1507	25	0	0	173	178	-5	-175
	941	2019-01-15 09:11:09.50	-709	1220	-1510	32	4	-1	64	64	0	-64
	942	2019-01-15 09:11:09.51	-712	1219	-1503	35	1	-3	181	187	-6	-184
	943	2019-01-15 09:11:09.52	-696	1217	-1509	40	-6	0	88	89	-1	-88
	944	2019-01-15 09:11:09.53	-705	1213	-1509	41	-9	3	169	168	1	-168
	945	2019-01-15 09:11:09.54	-694	1213	-1508	43	-6	5	71	66	5	-68
	946	2019-01-15 09:11:09.55	-719	1217	-1510	44	-3	6	217	228	-11	-222
	947	2019-01-15 09:11:09.56	-709	1214	-1526	46	-3	6	158	166	-8	-162
	948	2019-01-15 09:11:09.57	-709	1222	-1515	44	-2	3	227	239	-12	-233
	949	2019-01-15 09:11:09.58	-710	1220	-1519	39	1	1	127	127	0	-127
	950	2019-01-15 09:11:09.59	-714	1224	-1523	32	4	3	176	181	-5	-178
	951	2019-01-15 09:11:09.60	-707	1225	-1508	22	4	3	123	124	-1	-123
	952	2019-01-15 09:11:09.61	-699	1225	-1507	14	9	-2	241	254	-13	-247
	953	2019-01-15 09:11:09.62	-717	1224	-1516	6	11	-3	189	198	-9	-193
	954	2019-01-15 09:11:09.63	-706	1216	-1520	3	9	-4	176	184	-8	-180
	955	2019-01-15 09:11:09.64	-705	1217	-1516	5	6	-5	122	119	3	-120
	956	2019-01-15 09:11:09.65	-699	1207	-1519	7	6	-6	174	179	-5	-176
	957	2019-01-15 09:11:09.66	-704	1216	-1516	8	6	-9	161	163	-2	-162
	958	2019-01-15 09:11:09.67	-705	1212	-1526	11	9	-10	163	167	-4	-165
	959	2019-01-15 09:11:09.68	-700	1216	-1521	15	4	-14	155	148	7	-151
	960	2019-01-15 09:11:09.69	-696	1212	-1512	11	7	-14	184	186	-2	-185
	961	2019-01-15 09:11:09.70	-712	1204	-1513	7	10	-13	183	188	-5	-185
	962	2019-01-15 09:11:09.71	-705	1198	-1525	5	5	-9	180	191	-11	-185
	963	2019-01-15 09:11:09.72	-704	1198	-1516	4	-2	-3	185	190	-5	-187
	964	2019-01-15 09:11:09.73	-704	1205	-1512	3	-1	1	143	147	-4	-145
	965	2019-01-15 09:11:09.74	-693	1212	-1514	1	3	3	156	156	0	-156
	966	2019-01-15 09:11:09.75	-698	1214	-1517	-3	11	2	131	135	-4	-133
	967	2019-01-15 09:11:09.76	-704	1218	-1532	-4	15	2	190	194	-4	-192
	968	2019-01-15 09:11:09.77	-692	1216	-1530	0	19	-4	203	215	-12	-209
	969	2019-01-15 09:11:09.78	-704	1216	-1524	5	18	-10	246	249	-3	-247
	970	2019-01-15 09:11:09.79	-709	1219	-1525	8	18	-12	114	116	-2	-115
	971	2019-01-15 09:11:09.80	-701	1216	-1519	12	16	-13	158	157	1	-157
	972	2019-01-15 09:11:09.81	-694	1219	-1513	13	18	-13	96	99	-3	-97
	973	2019-01-15 09:11:09.82	-691	1212	-1520	10	18	-13	194	197	-3	-195
	974	2019-01-15 09:11:09.83	-696	1218	-1526	8	18	-12	106	112	-6	-109
	975	2019-01-15 09:11:09.84	-702	1206	-1520	-1	17	-9	215	215	0	-215
	976	2019-01-15 09:11:09.85	-698	1209	-1528	-4	12	-5	145	149	-4	-147
	977	2019-01-15 09:11:09.86	-700	1214	-1518	-5	3	-3	229	241	-12	-235
	978	2019-01-15 09:11:09.87	-697	1214	-1517	-4	-3	2	90	94	-4	-92
	979	2019-01-15 09:11:09.88	-693	1216	-1508	0	-2	2	192	194	-2	-193
	980	2019-01-15 09:11:09.89	-700	1214	-1512	4	-4	-3	75	78	-3	-76
	981	2019-01-15 09:11:09.90	-694	1213	-1509	5	-1	-6	226	232	-6	-229
	982	2019-01-15 09:11:09.91	-694	1221	-1514	3	7	-8	137	147	-10	-142
	983	2019-01-15 09:11:09.92	-704	1228	-1520	2	11	-12	260	268	-8	-264
	984	2019-01-15 09:11:09.93	-697	1222	-1518	-2	10	-15	81	85	-4	-83
	985	2019-01-15 09:11:09.94	-707	1220	-1527	-5	13	-18	203	205	-2	-204
	986	2019-01-15 09:11:09.95	-702	1210	-1529	-3	7	-18	44	41	3	-42
	987	2019-01-15 09:11:09.96	-702	1207	-1528	-3	8	-16	205	209	-4	-207
	988	2019-01-15 09:11:09.97	-697	1213	-1523	-2	6	-13	43	47	-4	-45
	989	2019-01-15 09:11:09.98	-692	1216	-1528	-8	5	-13	212	217	-5	-214
	990	2019-01-15 09:11:09.99	-705	1212	-1522	-9	0	-14	34	38	-4	-36
	991	2019-01-15 09:11:10.00	-694	1196	-1511	-7	4	-12	217	219	-2	-218
	992	2019-01-15 09:11:10.01	-694	1204	-1513	-1	2	-9	34	39	-5	-36
	993	2019-01-15 09:11:10.02	-696	1214	-1511	8	-1	-1	217	222	-5	-219
	994	2019-01-15 09:11:10.03	-701	1203	-1513	17	5	3	16	19	-3	-17
	995	2019-01-15 09:11:10.04	-696	1209	-1517	22	11	4	222	226	-4	-224
	996	2019-01-15 09:11:10.05	-694	1196	-1517	30	7	2	24	23	1	-23
	997	2019-01-15 09:11:10.06	-694	1201	-1505	42	-10	3	225	230	-5	-227
	998	2019-01-15 09:11:10.07	-695	1198	-1511	57	-26	6	2	4	-2	-3
	999	2019-01-15 09:11:10.08	-689	1198	-1526	63	-26	8	241	245	-4	-243
	1000	2019-01-15 09:11:10.09	-701	1207	-1536	59	-18	6	50	56	-6	-53
	1001	2019-01-15 09:11:10.10	-700	1208	-1522	53	-15	1	292	296	-4	-294
	1002	2019-01-15 09:11:10.11	-707	1202	-1528	46	-11	3	69	78	-9	-73
	1003	2019-01-15 09:11:10.12	-706	1203	-1532	31	0	6	306	316	-10	-311
	1004	2019-01-15 09:11:10.13	-702	1203	-1534	18	4	10	89	101	-12	-95
	1005	2019-01-15 09:11:10.14	-701	1202	-1529	3	7	10	322	335	-13	-328
	1006	2019-01-15 09:11:10.15	-700	1210	-1526	-10	9	8	79	93	-14	-86
	1007	2019-01-15 09:11:10.16	-704	1215	-1532	-18	8	2	315	328	-13	-321
	1008	2019-01-15 09:11:10.17	-705	1210	-1530	-24	8	-6	45	52	-7	-48
	1009	2019-01-15 09:11:10.18	-694	1204	-1529	-25	5	-11	301	310	-9	-305
	1010	2019-01-15 09:11:10.19	-689	1205	-1525	-25	2	-21	65	76	-11	-70
	1011	2019-01-15 09:11:10.20	-704	1206	-1530	-23	3	-25	337	345	-8	-341
	1012	2019-01-15 09:11:10.21	-704	1202	-1524	-20	2	-25	80	90	-10	-85
	1013	2019-01-15 09:11:10.22	-699	1203	-1522	-19	5	-26	320	330	-10	-325
	1014	2019-01-15 09:11:10.23	-705	1205	-1524	-18	12	-27	35	42	-7	-38
	1015	2019-01-15 09:11:10.24	-713	1209	-1527	-24	11	-25	288	293	-5	-290
	1016	2019-01-15 09:11:10.25	-707	1206	-1529	-28	5	-24	17	18	-1	-17
	1017	2019-01-15 09:11:10.26	-702	1202	-1528	-34	-2	-21	301	306	-5	-303
	1018	2019-01-15 09:11:10.27	-710	1204	-1522	-35	-2	-21	26	33	-7	-29
	1019	2019-01-15 09:11:10.28	-706	1206	-1517	-31	-2	-18	294	302	-8	-298
	1020	2019-01-15 09:11:10.29	-703	1203	-1515	-21	3	-19	-7	-4	-3	5
	1021	2019-01-15 09:11:10.30	-713	1204	-1515	-14	7	-15	280	279	1	-279
	1022	2019-01-15 09:11:10.31	-706	1205	-1522	-5	7	-14	-1	0	-1	0
	1023	2019-01-15 09:11:10.32	-712	1196	-1523	1	4	-5	284	288	-4	-286
	1024	2019-01-15 09:11:10.33	-708	1205	-1524	2	-4	1	-15	-13	-2	14
	1025	2019-01-15 09:11:10.34	-705	1199	-1525	6	-11	6	272	276	-4	-274
	1026	2019-01-15 09:11:10.35	-706	1204	-1528	10	-15	11	-30	-32	2	31
	1027	2019-01-15 09:11:10.36	-702	1211	-1522	13	-15	11	268	267	1	-267
	1028	2019-01-15 09:11:10.37	-693	1216	-1525	10	-10	10	-27	-27	0	27
	1029	2019-01-15 09:11:10.38	-698	1226	-1522	9	-4	10	281	287	-6	-284
	1030	2019-01-15 09:11:10.39	-701	1216	-1525	4	-2	3	-24	-22	-2	23
	1031	2019-01-15 09:11:10.40	-695	1222	-1521	-4	2	-3	281	286	-5	-283
	1032	2019-01-15 09:11:10.41	-698	1219	-1521	-7	6	-7	-17	-19	2	18
	1033	2019-01-15 09:11:10.42	-698	1214	-1516	-9	10	-12	290	294	-4	-292
	1034	2019-01-15 09:11:10.43	-704	1214	-1521	-9	13	-18	-20	-21	1	20
	1035	2019-01-15 09:11:10.44	-697	1207	-1514	-4	8	-23	278	283	-5	-280
	1036	2019-01-15 09:11:10.45	-702	1220	-1517	2	11	-29	-25	-24	-1	24
	1037	2019-01-15 09:11:10.46	-695	1215	-1531	8	16	-32	286	287	-1	-286
	1038	2019-01-15 09:11:10.47	-703	1211	-1525	11	12	-28	-16	-19	3	17
	1039	2019-01-15 09:11:10.48	-693	1211	-1518	12	8	-25	297	304	-7	-300
	1040	2019-01-15 09:11:10.49	-699	1203	-1523	9	10	-22	-7	-6	-1	6
	1041	2019-01-15 09:11:10.50	-694	1200	-1521	5	6	-18	285	291	-6	-288
	1042	2019-01-15 09:11:10.51	-697	1194	-1531	4	4	-11	-27	-30	3	28
	1043	2019-01-15 09:11:10.52	-700	1193	-1517	4	-1	-6	279	283	-4	-281
	1044	2019-01-15 09:11:10.53	-697	1208	-1526	4	-1	-5	-13	-10	-3	11
	1045	2019-01-15 09:11:10.54	-694	1206	-1526	11	0	-4	293	302	-9	-297
	1046	2019-01-15 09:11:10.55	-696	1208	-1528	16	8	-13	-6	-7	1	6
	1047	2019-01-15 09:11:10.56	-697	1199	-1531	23	5	-18	290	290	0	-290
	1048	2019-01-15 09:11:10.57	-702	1197	-1531	30	5	-17	-12	-17	5	14
	1049	2019-01-15 09:11:10.58	-703	1191	-1534	36	4	-13	289	300	-11	-294
	1050	2019-01-15 09:11:10.59	-711	1191	-1531	37	2	-11	-6	-2	-4	4
	1051	2019-01-15 09:11:10.60	-697	1194	-1527	31	2	-6	329	343	-14	-336
	1052	2019-01-15 09:11:10.61	-696	1195	-1534	21	1	-7	55	62	-7	-58
	1053	2019-01-15 09:11:10.62	-701	1196	-1528	8	0	-2	356	367	-11	-361
	1054	2019-01-15 09:11:10.63	-704	1193	-1524	-5	5	0	35	38	-3	-36
	1055	2019-01-15 09:11:10.64	-702	1210	-1519	-12	7	1	355	368	-13	-361
	1056	2019-01-15 09:11:10.65	-701	1200	-1525	-17	9	2	68	74	-6	-71
	1057	2019-01-15 09:11:10.66	-702	1210	-1530	-19	14	-2	362	378	-16	-370
	1058	2019-01-15 09:11:10.67	-699	1202	-1521	-26	22	-8	65	72	-7	-68
	1059	2019-01-15 09:11:10.68	-691	1203	-1523	-32	30	-9	330	343	-13	-336
	1060	2019-01-15 09:11:10.69	-704	1205	-1519	-35	28	-11	39	41	-2	-40
	1061	2019-01-15 09:11:10.70	-695	1202	-1527	-38	24	-16	307	314	-7	-310
	1062	2019-01-15 09:11:10.71	-695	1205	-1528	-37	18	-18	34	32	2	-33
	1063	2019-01-15 09:11:10.72	-700	1199	-1532	-36	18	-21	321	325	-4	-323
	1064	2019-01-15 09:11:10.73	-701	1209	-1537	-35	16	-19	60	65	-5	-62
	1065	2019-01-15 09:11:10.74	-691	1206	-1521	-33	12	-11	326	333	-7	-329
	1066	2019-01-15 09:11:10.75	-700	1207	-1520	-31	10	-13	61	63	-2	-62
	1067	2019-01-15 09:11:10.76	-704	1217	-1520	-32	12	-10	266	270	-4	-268
	1068	2019-01-15 09:11:10.77	-703	1215	-1535	-31	15	-9	1	-1	2	0
	1069	2019-01-15 09:11:10.78	-697	1206	-1532	-21	2	-11	242	249	-7	-245
	1070	2019-01-15 09:11:10.79	-693	1190	-1521	-8	-6	-8	21	21	0	-21
	1071	2019-01-15 09:11:10.80	-700	1199	-1519	6	-3	-3	266	272	-6	-269
	1072	2019-01-15 09:11:10.81	-685	1199	-1512	13	8	5	48	42	6	-45
	1073	2019-01-15 09:11:10.82	-702	1199	-1528	16	19	10	271	273	-2	-272
	1074	2019-01-15 09:11:10.83	-699	1207	-1535	17	17	12	47	48	-1	-47
	1075	2019-01-15 09:11:10.84	-711	1201	-1534	18	7	14	234	239	-5	-236
	1076	2019-01-15 09:11:10.85	-699	1210	-1531	14	-1	11	22	20	2	-21
	1077	2019-01-15 09:11:10.86	-695	1224	-1530	10	-4	7	232	233	-1	-232
	1078	2019-01-15 09:11:10.87	-691	1224	-1528	7	0	0	40	39	1	-39
	1079	2019-01-15 09:11:10.88	-699	1226	-1526	2	5	-15	234	240	-6	-237
	1080	2019-01-15 09:11:10.89	-688	1221	-1523	-3	8	-32	46	46	0	-46
	1081	2019-01-15 09:11:10.90	-704	1213	-1530	-10	9	-40	232	236	-4	-234
	1082	2019-01-15 09:11:10.91	-701	1202	-1526	-18	6	-41	55	53	2	-54
	1083	2019-01-15 09:11:10.92	-704	1195	-1533	-26	7	-42	226	232	-6	-229
	1084	2019-01-15 09:11:10.93	-693	1193	-1527	-33	2	-39	58	59	-1	-58
	1085	2019-01-15 09:11:10.94	-695	1189	-1518	-38	6	-34	210	214	-4	-212
	1086	2019-01-15 09:11:10.95	-701	1191	-1520	-42	9	-32	52	50	2	-51
	1087	2019-01-15 09:11:10.96	-709	1192	-1526	-45	8	-28	204	206	-2	-205
	1088	2019-01-15 09:11:10.97	-694	1197	-1525	-46	5	-26	65	65	0	-65
	1089	2019-01-15 09:11:10.98	-699	1197	-1514	-48	4	-22	191	196	-5	-193
	1090	2019-01-15 09:11:10.99	-696	1207	-1519	-50	10	-16	58	56	2	-57
	1091	2019-01-15 09:11:11.00	-698	1202	-1526	-51	14	-12	190	192	-2	-191
	1092	2019-01-15 09:11:11.01	-693	1206	-1527	-45	14	-10	82	77	5	-79
	1093	2019-01-15 09:11:11.02	-692	1212	-1517	-39	11	-10	194	197	-3	-195
	1094	2019-01-15 09:11:11.03	-703	1209	-1524	-31	10	-12	93	91	2	-92
	1095	2019-01-15 09:11:11.04	-694	1201	-1526	-20	8	-12	170	172	-2	-171
	1096	2019-01-15 09:11:11.05	-702	1207	-1525	-16	5	-16	75	66	9	-70
	1097	2019-01-15 09:11:11.06	-709	1211	-1521	-16	0	-14	151	150	1	-150
	1098	2019-01-15 09:11:11.07	-703	1208	-1522	-23	-4	-10	79	77	2	-78
	1099	2019-01-15 09:11:11.08	-696	1208	-1521	-28	0	-8	152	155	-3	-153
	1100	2019-01-15 09:11:11.09	-706	1205	-1523	-34	0	-8	83	80	3	-81
	1101	2019-01-15 09:11:11.10	-702	1213	-1517	-40	3	-6	155	155	0	-155
	1102	2019-01-15 09:11:11.11	-709	1209	-1514	-41	2	-5	103	102	1	-102
	1103	2019-01-15 09:11:11.12	-704	1209	-1521	-39	4	-4	129	133	-4	-131
	1104	2019-01-15 09:11:11.13	-688	1218	-1512	-34	6	-5	84	84	0	-84
	1105	2019-01-15 09:11:11.14	-696	1229	-1516	-27	9	-12	108	113	-5	-110
	1106	2019-01-15 09:11:11.15	-705	1229	-1519	-18	7	-19	89	89	0	-89
	1107	2019-01-15 09:11:11.16	-706	1222	-1519	-14	1	-21	114	118	-4	-116
	1108	2019-01-15 09:11:11.17	-695	1221	-1519	-14	-1	-22	100	101	-1	-100
	1109	2019-01-15 09:11:11.18	-698	1211	-1520	-15	-1	-21	89	92	-3	-90
	1110	2019-01-15 09:11:11.19	-695	1206	-1514	-12	3	-20	88	87	1	-87
	1111	2019-01-15 09:11:11.20	-710	1210	-1515	-9	11	-11	90	93	-3	-91
	1112	2019-01-15 09:11:11.21	-698	1203	-1522	-6	12	-3	103	105	-2	-104
	1113	2019-01-15 09:11:11.22	-708	1200	-1532	-2	9	-1	81	90	-9	-85
	1114	2019-01-15 09:11:11.23	-696	1202	-1519	4	3	4	103	104	-1	-103
	1115	2019-01-15 09:11:11.24	-704	1208	-1525	12	5	11	66	73	-7	-69
	1116	2019-01-15 09:11:11.25	-708	1213	-1523	21	5	12	109	111	-2	-110
	1117	2019-01-15 09:11:11.26	-702	1215	-1516	23	7	13	76	80	-4	-78
	1118	2019-01-15 09:11:11.27	-704	1221	-1518	22	4	18	126	128	-2	-127
	1119	2019-01-15 09:11:11.28	-701	1220	-1510	20	0	17	64	68	-4	-66
	1120	2019-01-15 09:11:11.29	-703	1211	-1524	16	-3	10	120	122	-2	-121
	1121	2019-01-15 09:11:11.30	-704	1206	-1526	16	-14	6	53	57	-4	-55
	1122	2019-01-15 09:11:11.31	-691	1206	-1509	16	-19	4	127	128	-1	-127
	1123	2019-01-15 09:11:11.32	-687	1213	-1506	16	-15	0	53	55	-2	-54
	1124	2019-01-15 09:11:11.33	-700	1208	-1523	13	-11	-3	142	144	-2	-143
	1125	2019-01-15 09:11:11.34	-706	1208	-1524	8	-2	-5	50	56	-6	-53
	1126	2019-01-15 09:11:11.35	-701	1205	-1525	6	-1	-5	146	150	-4	-148
	1127	2019-01-15 09:11:11.36	-701	1207	-1523	4	-6	-3	47	52	-5	-49
	1128	2019-01-15 09:11:11.37	-711	1209	-1526	0	-9	0	166	162	4	-164
	1129	2019-01-15 09:11:11.38	-700	1215	-1525	-6	-14	4	59	58	1	-58
	1130	2019-01-15 09:11:11.39	-706	1217	-1514	-16	-14	2	166	169	-3	-167
	1131	2019-01-15 09:11:11.40	-694	1224	-1524	-25	-16	1	29	33	-4	-31
	1132	2019-01-15 09:11:11.41	-696	1222	-1512	-29	-19	-4	156	159	-3	-157
	1133	2019-01-15 09:11:11.42	-698	1221	-1508	-32	-17	-8	39	37	2	-38
	1134	2019-01-15 09:11:11.43	-701	1217	-1504	-28	-11	-10	187	190	-3	-188
	1135	2019-01-15 09:11:11.44	-711	1216	-1509	-27	-6	-7	51	52	-1	-51
	1136	2019-01-15 09:11:11.45	-704	1209	-1509	-19	-5	2	188	192	-4	-190
	1137	2019-01-15 09:11:11.46	-707	1216	-1511	-14	-4	9	38	40	-2	-39
	1138	2019-01-15 09:11:11.47	-703	1219	-1514	-8	-6	17	190	187	3	-188
	1139	2019-01-15 09:11:11.48	-702	1228	-1510	-6	-5	20	33	34	-1	-33
	1140	2019-01-15 09:11:11.49	-696	1235	-1508	-1	-5	20	200	201	-1	-200
	1141	2019-01-15 09:11:11.50	-689	1233	-1507	3	-7	15	12	16	-4	-14
	1142	2019-01-15 09:11:11.51	-700	1241	-1511	13	-8	11	190	192	-2	-191
	1143	2019-01-15 09:11:11.52	-694	1238	-1519	19	-9	-3	9	5	4	-7
	1144	2019-01-15 09:11:11.53	-702	1226	-1523	26	-5	-8	207	208	-1	-207
	1145	2019-01-15 09:11:11.54	-698	1218	-1517	29	-7	-16	30	31	-1	-30
	1146	2019-01-15 09:11:11.55	-697	1211	-1513	31	-4	-15	224	227	-3	-225
	1147	2019-01-15 09:11:11.56	-694	1208	-1533	33	-3	-10	5	1	4	-3
	1148	2019-01-15 09:11:11.57	-703	1201	-1530	35	-16	-3	213	208	5	-210
	1149	2019-01-15 09:11:11.58	-693	1191	-1508	34	-22	8	8	9	-1	-8
	1150	2019-01-15 09:11:11.59	-688	1207	-1524	27	-16	13	226	232	-6	-229
	1151	2019-01-15 09:11:11.60	-686	1204	-1525	20	-13	17	6	11	-5	-8
	1152	2019-01-15 09:11:11.61	-693	1208	-1525	14	-7	16	232	236	-4	-234
	1153	2019-01-15 09:11:11.62	-694	1209	-1529	12	-8	11	4	5	-1	-4
	1154	2019-01-15 09:11:11.63	-699	1211	-1532	14	-7	4	232	235	-3	-233
	1155	2019-01-15 09:11:11.64	-706	1212	-1531	14	-9	-1	-11	-8	-3	9
	1156	2019-01-15 09:11:11.65	-702	1218	-1530	13	-15	-8	240	245	-5	-242
	1157	2019-01-15 09:11:11.66	-706	1212	-1519	10	-22	-10	8	14	-6	-11
	1158	2019-01-15 09:11:11.67	-709	1214	-1513	1	-21	-14	243	247	-4	-245
	1159	2019-01-15 09:11:11.68	-704	1211	-1508	-4	-22	-14	-44	-41	-3	42
	1160	2019-01-15 09:11:11.69	-714	1194	-1515	-12	-23	-9	215	221	-6	-218
	1161	2019-01-15 09:11:11.70	-714	1200	-1514	-18	-21	-5	-12	-7	-5	9
	1162	2019-01-15 09:11:11.71	-711	1203	-1511	-18	-16	0	261	265	-4	-263
	1163	2019-01-15 09:11:11.72	-701	1205	-1505	-19	-11	0	-4	-3	-1	3
	1164	2019-01-15 09:11:11.73	-701	1206	-1510	-18	-6	-1	252	261	-9	-256
	1165	2019-01-15 09:11:11.74	-708	1206	-1516	-11	-5	-3	-31	-27	-4	29
	1166	2019-01-15 09:11:11.75	-711	1222	-1521	1	2	-3	232	241	-9	-236
	1167	2019-01-15 09:11:11.76	-700	1221	-1519	4	4	-3	-37	-36	-1	36
	1168	2019-01-15 09:11:11.77	-706	1217	-1518	6	2	-5	245	255	-10	-250
	1169	2019-01-15 09:11:11.78	-710	1221	-1508	2	-3	-9	-33	-30	-3	31
	1170	2019-01-15 09:11:11.79	-705	1215	-1518	8	-4	-11	246	253	-7	-249
	1171	2019-01-15 09:11:11.80	-709	1211	-1519	13	-2	-14	-44	-42	-2	43
	1172	2019-01-15 09:11:11.81	-702	1208	-1521	16	3	-16	230	236	-6	-233
	1173	2019-01-15 09:11:11.82	-697	1200	-1527	22	5	-14	-67	-64	-3	65
	1174	2019-01-15 09:11:11.83	-708	1198	-1523	26	8	-12	239	245	-6	-242
	1175	2019-01-15 09:11:11.84	-701	1197	-1532	32	6	-11	-30	-27	-3	28
	1176	2019-01-15 09:11:11.85	-700	1193	-1531	34	6	-4	300	308	-8	-304
	1177	2019-01-15 09:11:11.86	-694	1199	-1524	29	7	0	16	20	-4	-18
	1178	2019-01-15 09:11:11.87	-700	1203	-1529	19	7	4	281	291	-10	-286
	1179	2019-01-15 09:11:11.88	-707	1201	-1533	10	10	6	-57	-58	1	57
	1180	2019-01-15 09:11:11.89	-703	1208	-1531	-1	6	2	250	256	-6	-253
	1181	2019-01-15 09:11:11.90	-707	1204	-1527	-8	1	1	-26	-28	2	27
	1182	2019-01-15 09:11:11.91	-691	1204	-1527	-13	-2	-4	269	275	-6	-272
	1183	2019-01-15 09:11:11.92	-698	1208	-1526	-16	0	-8	-45	-41	-4	43
	1184	2019-01-15 09:11:11.93	-701	1205	-1529	-20	-5	-13	263	271	-8	-267
	1185	2019-01-15 09:11:11.94	-701	1206	-1527	-22	-10	-17	-34	-29	-5	31
	1186	2019-01-15 09:11:11.95	-697	1201	-1520	-24	-13	-19	279	281	-2	-280
	1187	2019-01-15 09:11:11.96	-695	1211	-1519	-28	-6	-21	-29	-26	-3	27
	1188	2019-01-15 09:11:11.97	-692	1213	-1522	-30	-3	-22	289	300	-11	-294
	1189	2019-01-15 09:11:11.98	-708	1209	-1513	-31	-1	-18	-8	2	-10	3
	1190	2019-01-15 09:11:11.99	-707	1212	-1519	-35	0	-17	281	292	-11	-286
	1191	2019-01-15 09:11:12.00	-705	1207	-1524	-32	-2	-16	-36	-37	1	36
	1192	2019-01-15 09:11:12.01	-704	1209	-1521	-33	-11	-16	257	266	-9	-261
	1193	2019-01-15 09:11:12.02	-711	1210	-1519	-27	-13	-17	-34	-31	-3	32
	1194	2019-01-15 09:11:12.03	-716	1212	-1526	-25	-14	-16	270	276	-6	-273
	1195	2019-01-15 09:11:12.04	-720	1213	-1521	-13	-16	-12	-29	-27	-2	28
	1196	2019-01-15 09:11:12.05	-705	1212	-1507	-6	-18	-9	255	261	-6	-258
	1197	2019-01-15 09:11:12.06	-714	1208	-1516	-1	-15	-6	-48	-47	-1	47
	1198	2019-01-15 09:11:12.07	-718	1203	-1518	8	-15	1	247	256	-9	-251
	1199	2019-01-15 09:11:12.08	-719	1200	-1516	14	-14	8	-33	-32	-1	32
	1200	2019-01-15 09:11:12.09	-705	1205	-1505	19	-12	13	272	276	-4	-274
	1201	2019-01-15 09:11:12.10	-706	1216	-1504	25	-8	21	-18	-16	-2	17
	1202	2019-01-15 09:11:12.11	-699	1216	-1516	28	-4	21	250	258	-8	-254
	1203	2019-01-15 09:11:12.12	-710	1212	-1522	32	0	18	-47	-46	-1	46
	1204	2019-01-15 09:11:12.13	-720	1222	-1533	33	2	14	238	245	-7	-241
	1205	2019-01-15 09:11:12.14	-716	1225	-1534	34	-1	10	-38	-41	3	39
	1206	2019-01-15 09:11:12.15	-706	1227	-1528	31	-5	5	242	252	-10	-247
	1207	2019-01-15 09:11:12.16	-712	1226	-1524	26	-5	2	-31	-29	-2	30
	1208	2019-01-15 09:11:12.17	-707	1222	-1515	13	-1	-4	257	266	-9	-261
	1209	2019-01-15 09:11:12.18	-708	1216	-1524	0	6	-10	-5	-8	3	6
	1210	2019-01-15 09:11:12.19	-709	1209	-1511	-14	9	-14	268	271	-3	-269
	1211	2019-01-15 09:11:12.20	-717	1215	-1518	-20	12	-14	-8	-6	-2	7
	1212	2019-01-15 09:11:12.21	-716	1207	-1520	-23	13	-14	257	265	-8	-261
	1213	2019-01-15 09:11:12.22	-709	1219	-1522	-28	10	-15	-7	-6	-1	6
	1214	2019-01-15 09:11:12.23	-705	1217	-1514	-31	9	-15	254	257	-3	-255
	1215	2019-01-15 09:11:12.24	-704	1214	-1514	-32	4	-17	-2	-1	-1	1
	1216	2019-01-15 09:11:12.25	-705	1218	-1509	-31	0	-20	251	259	-8	-255
	1217	2019-01-15 09:11:12.26	-713	1214	-1510	-24	-3	-26	8	6	2	-7
	1218	2019-01-15 09:11:12.27	-699	1216	-1510	-18	0	-28	234	237	-3	-235
	1219	2019-01-15 09:11:12.28	-706	1204	-1512	-11	4	-31	-10	-11	1	10
	1220	2019-01-15 09:11:12.29	-714	1204	-1521	-2	6	-26	218	223	-5	-220
	1221	2019-01-15 09:11:12.30	-715	1197	-1521	6	7	-20	-9	-8	-1	8
	1222	2019-01-15 09:11:12.31	-709	1198	-1527	10	10	-14	233	240	-7	-236
	1223	2019-01-15 09:11:12.32	-715	1202	-1531	9	7	-4	27	23	4	-25
	1224	2019-01-15 09:11:12.33	-718	1198	-1523	6	2	1	237	246	-9	-241
	1225	2019-01-15 09:11:12.34	-709	1198	-1541	2	-3	6	19	17	2	-18
	1226	2019-01-15 09:11:12.35	-713	1192	-1518	4	-21	8	204	209	-5	-206
	1227	2019-01-15 09:11:12.36	-700	1189	-1520	7	-18	13	2	-3	5	0
	1228	2019-01-15 09:11:12.37	-701	1213	-1517	11	-13	15	200	206	-6	-203
	1229	2019-01-15 09:11:12.38	-694	1205	-1521	9	-1	14	14	14	0	-14
	1230	2019-01-15 09:11:12.39	-715	1202	-1520	9	1	13	199	205	-6	-202
	1231	2019-01-15 09:11:12.40	-715	1205	-1522	10	-4	11	17	16	1	-16
	1232	2019-01-15 09:11:12.41	-714	1206	-1528	13	-15	11	187	192	-5	-189
	1233	2019-01-15 09:11:12.42	-710	1210	-1530	14	-20	14	18	17	1	-17
	1234	2019-01-15 09:11:12.43	-711	1213	-1523	9	-22	16	184	192	-8	-188
	1235	2019-01-15 09:11:12.44	-720	1210	-1517	8	-19	12	21	21	0	-21
	1236	2019-01-15 09:11:12.45	-706	1218	-1514	6	-17	9	174	179	-5	-176
	1237	2019-01-15 09:11:12.46	-704	1217	-1512	3	-15	5	26	26	0	-26
	1238	2019-01-15 09:11:12.47	-711	1215	-1513	0	-7	3	176	182	-6	-179
	1239	2019-01-15 09:11:12.48	-709	1209	-1520	-2	3	2	40	42	-2	-41
	1240	2019-01-15 09:11:12.49	-707	1214	-1519	-3	12	-2	167	174	-7	-170
	1241	2019-01-15 09:11:12.50	-716	1222	-1521	-3	14	-8	37	37	0	-37
	1242	2019-01-15 09:11:12.51	-714	1218	-1523	-8	17	-13	154	158	-4	-156
	1243	2019-01-15 09:11:12.52	-713	1213	-1525	-9	15	-19	37	36	1	-36
	1244	2019-01-15 09:11:12.53	-716	1216	-1519	-11	11	-22	149	154	-5	-151
	1245	2019-01-15 09:11:12.54	-710	1211	-1522	-11	7	-27	48	47	1	-47
	1246	2019-01-15 09:11:12.55	-704	1200	-1523	-11	10	-29	146	147	-1	-146
	1247	2019-01-15 09:11:12.56	-715	1199	-1518	-9	13	-27	55	56	-1	-55
	1248	2019-01-15 09:11:12.57	-699	1197	-1514	-7	15	-21	139	145	-6	-142
	1249	2019-01-15 09:11:12.58	-703	1190	-1514	-7	15	-16	59	59	0	-59
	1250	2019-01-15 09:11:12.59	-707	1192	-1521	-6	17	-10	130	131	-1	-130
	1251	2019-01-15 09:11:12.60	-708	1194	-1524	-10	18	-4	69	65	4	-67
	1252	2019-01-15 09:11:12.61	-711	1195	-1531	-11	15	0	130	136	-6	-133
	1253	2019-01-15 09:11:12.62	-705	1201	-1524	-14	15	4	77	79	-2	-78
	1254	2019-01-15 09:11:12.63	-693	1204	-1523	-17	11	9	125	130	-5	-127
	1255	2019-01-15 09:11:12.64	-706	1210	-1519	-18	13	10	78	76	2	-77
	1256	2019-01-15 09:11:12.65	-698	1209	-1516	-16	11	9	105	111	-6	-108
	1257	2019-01-15 09:11:12.66	-703	1215	-1518	-16	8	3	80	80	0	-80
	1258	2019-01-15 09:11:12.67	-706	1214	-1518	-14	7	-2	116	121	-5	-118
	1259	2019-01-15 09:11:12.68	-704	1216	-1516	-13	9	-6	96	95	1	-95
	1260	2019-01-15 09:11:12.69	-701	1214	-1517	-15	9	-10	95	98	-3	-96
	1261	2019-01-15 09:11:12.70	-707	1216	-1527	-18	8	-16	86	83	3	-84
	1262	2019-01-15 09:11:12.71	-712	1212	-1522	-22	7	-18	86	91	-5	-88
	1263	2019-01-15 09:11:12.72	-704	1219	-1519	-22	7	-20	99	101	-2	-100
	1264	2019-01-15 09:11:12.73	-710	1219	-1517	-25	9	-20	78	85	-7	-81
	1265	2019-01-15 09:11:12.74	-700	1221	-1519	-29	17	-20	110	111	-1	-110
	1266	2019-01-15 09:11:12.75	-699	1227	-1523	-33	20	-24	77	82	-5	-79
	1267	2019-01-15 09:11:12.76	-699	1218	-1527	-34	23	-25	108	111	-3	-109
	1268	2019-01-15 09:11:12.77	-700	1222	-1523	-28	15	-29	62	67	-5	-64
	1269	2019-01-15 09:11:12.78	-701	1220	-1508	-16	11	-29	112	109	3	-110
	1270	2019-01-15 09:11:12.79	-699	1216	-1519	-8	12	-28	62	62	0	-62
	1271	2019-01-15 09:11:12.80	-711	1206	-1523	-1	10	-28	122	124	-2	-123
	1272	2019-01-15 09:11:12.81	-706	1204	-1514	6	6	-22	61	65	-4	-63
	1273	2019-01-15 09:11:12.82	-707	1194	-1516	8	9	-16	130	133	-3	-131
	1274	2019-01-15 09:11:12.83	-706	1193	-1525	12	6	-9	54	54	0	-54
	1275	2019-01-15 09:11:12.84	-705	1179	-1533	12	-3	2	137	140	-3	-138
	1276	2019-01-15 09:11:12.85	-697	1192	-1518	11	-9	12	46	51	-5	-48
	1277	2019-01-15 09:11:12.86	-704	1201	-1510	9	-7	19	141	141	0	-141
	1278	2019-01-15 09:11:12.87	-690	1218	-1515	6	-2	24	50	49	1	-49
	1279	2019-01-15 09:11:12.88	-701	1221	-1526	2	5	21	160	157	3	-158
	1280	2019-01-15 09:11:12.89	-699	1230	-1529	0	6	15	40	45	-5	-42
	1281	2019-01-15 09:11:12.90	-699	1229	-1528	2	2	8	146	149	-3	-147
	1282	2019-01-15 09:11:12.91	-708	1222	-1532	6	-3	-1	26	29	-3	-27
	1283	2019-01-15 09:11:12.92	-701	1224	-1529	5	-8	-8	164	161	3	-162
	1284	2019-01-15 09:11:12.93	-702	1215	-1524	4	-12	-11	28	32	-4	-30
	1285	2019-01-15 09:11:12.94	-693	1211	-1519	-1	-11	-14	165	168	-3	-166
	1286	2019-01-15 09:11:12.95	-694	1209	-1514	-6	-9	-13	17	19	-2	-18
	1287	2019-01-15 09:11:12.96	-706	1215	-1512	-11	-5	-12	164	162	2	-163
	1288	2019-01-15 09:11:12.97	-702	1210	-1507	-14	-3	-8	21	19	2	-20
	1289	2019-01-15 09:11:12.98	-697	1206	-1519	-17	4	-8	184	188	-4	-186
	1290	2019-01-15 09:11:12.99	-708	1214	-1509	-15	4	-9	6	10	-4	-8
	1291	2019-01-15 09:11:13.00	-707	1221	-1517	-7	6	-8	169	174	-5	-171
	1292	2019-01-15 09:11:13.01	-713	1213	-1512	-2	6	-9	5	7	-2	-6
	1293	2019-01-15 09:11:13.02	-701	1214	-1515	0	3	-8	193	198	-5	-195
	1294	2019-01-15 09:11:13.03	-702	1214	-1520	-1	3	-6	13	16	-3	-14
	1295	2019-01-15 09:11:13.04	-699	1215	-1523	-2	0	-6	194	200	-6	-197
	1296	2019-01-15 09:11:13.05	-706	1217	-1521	-4	-3	-9	-14	-12	-2	13
	1297	2019-01-15 09:11:13.06	-707	1214	-1523	-5	-4	-9	185	190	-5	-187
	1298	2019-01-15 09:11:13.07	-711	1216	-1521	-5	-5	-11	-14	-10	-4	12
	1299	2019-01-15 09:11:13.08	-703	1219	-1521	-3	-6	-9	204	210	-6	-207
	1300	2019-01-15 09:11:13.09	-700	1211	-1506	3	-4	-9	-8	-7	-1	7
	1301	2019-01-15 09:11:13.10	-715	1197	-1518	14	-9	-9	207	209	-2	-208
	1302	2019-01-15 09:11:13.11	-710	1191	-1507	19	-11	-5	-23	-25	2	24
	1303	2019-01-15 09:11:13.12	-712	1199	-1505	21	-1	1	200	205	-5	-202
	1304	2019-01-15 09:11:13.13	-698	1194	-1507	19	7	6	-12	-8	-4	10
	1305	2019-01-15 09:11:13.14	-710	1200	-1520	17	18	9	223	227	-4	-225
	1306	2019-01-15 09:11:13.15	-715	1202	-1530	13	15	8	-18	-16	-2	17
	1307	2019-01-15 09:11:13.16	-716	1194	-1534	12	5	8	216	222	-6	-219
	1308	2019-01-15 09:11:13.17	-704	1195	-1532	8	-4	9	-29	-27	-2	28
	1309	2019-01-15 09:11:13.18	-710	1202	-1530	8	-8	11	225	228	-3	-226
	1310	2019-01-15 09:11:13.19	-710	1205	-1524	4	-12	11	-22	-24	2	23
	1311	2019-01-15 09:11:13.20	-698	1211	-1522	-2	-6	6	227	232	-5	-229
	1312	2019-01-15 09:11:13.21	-716	1215	-1508	-6	2	-1	-32	-30	-2	31
	1313	2019-01-15 09:11:13.22	-703	1220	-1510	-12	6	-3	228	232	-4	-230
	1314	2019-01-15 09:11:13.23	-709	1209	-1509	-17	9	-9	-33	-34	1	33
	1315	2019-01-15 09:11:13.24	-706	1210	-1522	-20	14	-12	226	232	-6	-229
	1316	2019-01-15 09:11:13.25	-708	1219	-1522	-22	17	-15	-54	-51	-3	52
	1317	2019-01-15 09:11:13.26	-694	1217	-1518	-27	17	-19	216	223	-7	-219
	1318	2019-01-15 09:11:13.27	-699	1211	-1525	-27	18	-23	-47	-49	2	48
	1319	2019-01-15 09:11:13.28	-706	1213	-1530	-30	20	-24	226	234	-8	-230
	1320	2019-01-15 09:11:13.29	-706	1213	-1528	-26	17	-24	-51	-47	-4	49
	1321	2019-01-15 09:11:13.30	-708	1212	-1523	-19	12	-23	230	237	-7	-233
	1322	2019-01-15 09:11:13.31	-704	1214	-1524	-14	5	-18	-45	-47	2	46
	1323	2019-01-15 09:11:13.32	-706	1205	-1522	-10	5	-15	243	243	0	-243
	1324	2019-01-15 09:11:13.33	-704	1204	-1523	-8	7	-9	-48	-46	-2	47
	1325	2019-01-15 09:11:13.34	-700	1207	-1525	-4	8	-8	238	244	-6	-241
	1326	2019-01-15 09:11:13.35	-702	1204	-1526	0	5	-6	-49	-47	-2	48
	1327	2019-01-15 09:11:13.36	-698	1205	-1526	6	3	-2	246	246	0	-246
	1328	2019-01-15 09:11:13.37	-695	1205	-1523	10	3	1	-51	-48	-3	49
	1329	2019-01-15 09:11:13.38	-709	1208	-1529	16	1	3	240	246	-6	-243
	1330	2019-01-15 09:11:13.39	-702	1205	-1523	19	-3	6	-58	-57	-1	57
	1331	2019-01-15 09:11:13.40	-709	1211	-1522	24	-10	9	238	239	-1	-238
	1332	2019-01-15 09:11:13.41	-696	1209	-1520	27	-15	9	-68	-70	2	69
	1333	2019-01-15 09:11:13.42	-697	1214	-1509	33	-16	11	244	251	-7	-247
	1334	2019-01-15 09:11:13.43	-696	1208	-1518	36	-18	9	-37	-35	-2	36
	1335	2019-01-15 09:11:13.44	-703	1203	-1520	42	-17	8	272	277	-5	-274
	1336	2019-01-15 09:11:13.45	-699	1197	-1523	42	-17	5	-32	-36	4	34
	1337	2019-01-15 09:11:13.46	-706	1202	-1524	38	-14	1	248	256	-8	-252
	1338	2019-01-15 09:11:13.47	-703	1216	-1514	33	-12	-3	-64	-62	-2	63
	1339	2019-01-15 09:11:13.48	-693	1211	-1520	25	-3	-9	236	243	-7	-239
	1340	2019-01-15 09:11:13.49	-711	1211	-1533	18	2	-13	-51	-54	3	52
	1341	2019-01-15 09:11:13.50	-717	1205	-1522	15	-5	-13	252	256	-4	-254
	1342	2019-01-15 09:11:13.51	-708	1202	-1518	13	-8	-15	-41	-39	-2	40
	1343	2019-01-15 09:11:13.52	-701	1195	-1514	11	-9	-13	270	272	-2	-271
	1344	2019-01-15 09:11:13.53	-706	1186	-1527	14	-11	-9	-32	-36	4	34
	1345	2019-01-15 09:11:13.54	-698	1184	-1523	20	-17	-1	257	261	-4	-259
	1346	2019-01-15 09:11:13.55	-697	1184	-1513	26	-17	2	-54	-50	-4	52
	1347	2019-01-15 09:11:13.56	-695	1194	-1515	26	-12	6	248	258	-10	-253
	1348	2019-01-15 09:11:13.57	-703	1201	-1531	22	-5	7	-44	-42	-2	43
	1349	2019-01-15 09:11:13.58	-717	1204	-1535	18	-5	8	233	233	0	-233
	1350	2019-01-15 09:11:13.59	-710	1212	-1538	16	-7	5	-71	-74	3	72
	1351	2019-01-15 09:11:13.60	-714	1216	-1534	15	-13	2	238	241	-3	-239
	1352	2019-01-15 09:11:13.61	-710	1215	-1525	18	-14	-2	-38	-39	1	38
	1353	2019-01-15 09:11:13.62	-709	1206	-1534	18	-9	-5	259	261	-2	-260
	1354	2019-01-15 09:11:13.63	-705	1207	-1522	18	-10	-5	-41	-43	2	42
	1355	2019-01-15 09:11:13.64	-713	1206	-1525	15	-8	-7	240	245	-5	-242
	1356	2019-01-15 09:11:13.65	-714	1197	-1524	8	-2	-5	-42	-44	2	43
	1357	2019-01-15 09:11:13.66	-707	1198	-1519	5	0	-3	238	243	-5	-240
	1358	2019-01-15 09:11:13.67	-709	1190	-1529	2	2	0	-43	-45	2	44
	1359	2019-01-15 09:11:13.68	-709	1199	-1523	1	1	3	229	236	-7	-232
	1360	2019-01-15 09:11:13.69	-712	1199	-1523	1	2	3	-48	-48	0	48
	1361	2019-01-15 09:11:13.70	-704	1205	-1518	1	6	2	224	230	-6	-227
	1362	2019-01-15 09:11:13.71	-707	1204	-1522	0	8	1	-40	-44	4	42
	1363	2019-01-15 09:11:13.72	-702	1206	-1521	4	11	2	244	246	-2	-245
	1364	2019-01-15 09:11:13.73	-711	1205	-1529	2	12	-4	-24	-25	1	24
	1365	2019-01-15 09:11:13.74	-712	1205	-1532	3	13	-8	228	233	-5	-230
	1366	2019-01-15 09:11:13.75	-705	1206	-1536	6	11	-15	-34	-34	0	34
	1367	2019-01-15 09:11:13.76	-704	1206	-1536	5	11	-18	246	249	-3	-247
	1368	2019-01-15 09:11:13.77	-712	1200	-1536	4	5	-15	4	7	-3	-5
	1369	2019-01-15 09:11:13.78	-707	1204	-1518	4	2	-14	240	249	-9	-244
	1370	2019-01-15 09:11:13.79	-709	1184	-1530	6	4	-14	-20	-22	2	21
	1371	2019-01-15 09:11:13.80	-712	1186	-1534	3	-5	-9	210	208	2	-209
	1372	2019-01-15 09:11:13.81	-695	1188	-1516	2	-7	-5	-27	-28	1	27
	1373	2019-01-15 09:11:13.82	-702	1188	-1515	1	0	0	212	219	-7	-215
	1374	2019-01-15 09:11:13.83	-697	1193	-1523	-3	7	3	-13	-12	-1	12
	1375	2019-01-15 09:11:13.84	-703	1196	-1532	-6	15	4	215	218	-3	-216
	1376	2019-01-15 09:11:13.85	-702	1194	-1535	-9	15	1	-4	-6	2	5
	1377	2019-01-15 09:11:13.86	-700	1192	-1543	-8	13	-4	208	214	-6	-211
	1378	2019-01-15 09:11:13.87	-705	1195	-1533	-5	6	-4	-6	-8	2	7
	1379	2019-01-15 09:11:13.88	-698	1199	-1533	-6	1	-3	195	201	-6	-198
	1380	2019-01-15 09:11:13.89	-705	1200	-1524	-5	1	-2	-1	-4	3	2
	1381	2019-01-15 09:11:13.90	-710	1205	-1524	-5	3	-5	207	217	-10	-212
	1382	2019-01-15 09:11:13.91	-710	1203	-1527	-10	7	-10	11	11	0	-11
	1383	2019-01-15 09:11:13.92	-706	1200	-1533	-15	8	-12	205	209	-4	-207
	1384	2019-01-15 09:11:13.93	-704	1194	-1523	-18	9	-11	30	21	9	-25
	1385	2019-01-15 09:11:13.94	-710	1200	-1528	-19	10	-11	187	188	-1	-187
	1386	2019-01-15 09:11:13.95	-703	1199	-1532	-21	11	-11	8	7	1	-7
	1387	2019-01-15 09:11:13.96	-702	1197	-1530	-24	9	-16	180	186	-6	-183
	1388	2019-01-15 09:11:13.97	-716	1196	-1529	-22	11	-16	30	31	-1	-30
	1389	2019-01-15 09:11:13.98	-700	1192	-1536	-19	11	-15	190	192	-2	-191
	1390	2019-01-15 09:11:13.99	-703	1197	-1531	-13	14	-10	39	40	-1	-39
	1391	2019-01-15 09:11:14.00	-707	1195	-1529	-12	16	-7	183	192	-9	-187
	1392	2019-01-15 09:11:14.01	-708	1202	-1531	-10	13	-5	44	44	0	-44
	1393	2019-01-15 09:11:14.02	-704	1196	-1532	-12	8	-6	178	178	0	-178
	1394	2019-01-15 09:11:14.03	-697	1202	-1533	-13	3	-6	47	46	1	-46
	1395	2019-01-15 09:11:14.04	-700	1201	-1528	-10	1	-2	165	172	-7	-168
	1396	2019-01-15 09:11:14.05	-698	1195	-1528	-7	-4	3	48	48	0	-48
	1397	2019-01-15 09:11:14.06	-701	1197	-1531	1	-5	0	157	158	-1	-157
	1398	2019-01-15 09:11:14.07	-702	1197	-1525	3	-4	1	51	47	4	-49
	1399	2019-01-15 09:11:14.08	-696	1197	-1525	7	1	1	165	172	-7	-168
	1400	2019-01-15 09:11:14.09	-698	1204	-1526	9	1	2	75	76	-1	-75
	1401	2019-01-15 09:11:14.10	-703	1205	-1527	10	3	6	147	153	-6	-150
	1402	2019-01-15 09:11:14.11	-707	1206	-1532	7	4	7	61	56	5	-58
	1403	2019-01-15 09:11:14.12	-690	1208	-1526	3	2	6	130	136	-6	-133
	1404	2019-01-15 09:11:14.13	-699	1207	-1522	4	0	1	63	65	-2	-64
	1405	2019-01-15 09:11:14.14	-691	1206	-1529	3	-4	0	131	137	-6	-134
	1406	2019-01-15 09:11:14.15	-696	1196	-1527	2	-5	-3	79	77	2	-78
	1407	2019-01-15 09:11:14.16	-705	1199	-1535	4	-6	-5	124	126	-2	-125
	1408	2019-01-15 09:11:14.17	-701	1205	-1521	-1	-3	-5	78	80	-2	-79
	1409	2019-01-15 09:11:14.18	-696	1204	-1530	-8	3	-7	110	115	-5	-112
	1410	2019-01-15 09:11:14.19	-713	1208	-1522	-13	7	-10	82	81	1	-81
	1411	2019-01-15 09:11:14.20	-706	1212	-1520	-14	11	-12	119	118	1	-118
	1412	2019-01-15 09:11:14.21	-694	1209	-1525	-16	11	-15	102	103	-1	-102
	1413	2019-01-15 09:11:14.22	-700	1201	-1534	-21	12	-18	133	139	-6	-136
	1414	2019-01-15 09:11:14.23	-703	1206	-1528	-24	15	-20	124	128	-4	-126
	1415	2019-01-15 09:11:14.24	-711	1201	-1534	-27	15	-21	116	119	-3	-117
	1416	2019-01-15 09:11:14.25	-698	1201	-1524	-28	12	-21	109	106	3	-107
	1417	2019-01-15 09:11:14.26	-694	1208	-1521	-29	14	-23	100	107	-7	-103
	1418	2019-01-15 09:11:14.27	-709	1202	-1524	-33	18	-20	122	126	-4	-124
	1419	2019-01-15 09:11:14.28	-701	1202	-1525	-33	16	-18	106	109	-3	-107
	1420	2019-01-15 09:11:14.29	-701	1205	-1524	-35	13	-20	134	131	3	-132
	1421	2019-01-15 09:11:14.30	-707	1205	-1540	-33	9	-21	93	98	-5	-95
	1422	2019-01-15 09:11:14.31	-711	1193	-1530	-32	0	-21	131	138	-7	-134
	1423	2019-01-15 09:11:14.32	-705	1204	-1519	-18	-4	-19	88	96	-8	-92
	1424	2019-01-15 09:11:14.33	-704	1207	-1504	-12	2	-19	146	144	2	-145
	1425	2019-01-15 09:11:14.34	-697	1205	-1517	-8	12	-20	86	90	-4	-88
	1426	2019-01-15 09:11:14.35	-709	1208	-1525	-11	19	-16	145	148	-3	-146
	1427	2019-01-15 09:11:14.36	-709	1209	-1536	-13	19	-16	70	76	-6	-73
	1428	2019-01-15 09:11:14.37	-710	1204	-1535	-16	9	-11	145	146	-1	-145
	1429	2019-01-15 09:11:14.38	-709	1209	-1531	-15	4	-6	68	72	-4	-70
	1430	2019-01-15 09:11:14.39	-706	1210	-1533	-12	1	-7	159	164	-5	-161
	1431	2019-01-15 09:11:14.40	-693	1208	-1521	-6	0	-7	70	76	-6	-73
	1432	2019-01-15 09:11:14.41	-695	1208	-1519	-5	-1	-6	167	172	-5	-169
	1433	2019-01-15 09:11:14.42	-704	1213	-1519	1	2	-8	58	61	-3	-59
	1434	2019-01-15 09:11:14.43	-699	1212	-1519	3	8	-6	169	171	-2	-170
	1435	2019-01-15 09:11:14.44	-704	1209	-1520	6	6	-4	47	54	-7	-50
	1436	2019-01-15 09:11:14.45	-706	1211	-1524	15	-3	-1	169	175	-6	-172
	1437	2019-01-15 09:11:14.46	-698	1202	-1519	17	-6	0	54	60	-6	-57
	1438	2019-01-15 09:11:14.47	-704	1215	-1523	16	-6	0	193	195	-2	-194
	1439	2019-01-15 09:11:14.48	-699	1206	-1527	17	-4	-3	60	63	-3	-61
	1440	2019-01-15 09:11:14.49	-692	1204	-1522	20	-4	-5	198	202	-4	-200
	1441	2019-01-15 09:11:14.50	-698	1202	-1516	24	0	-5	41	46	-5	-43
	1442	2019-01-15 09:11:14.51	-700	1205	-1531	29	0	-4	191	194	-3	-192
	1443	2019-01-15 09:11:14.52	-699	1202	-1530	31	-2	-4	41	44	-3	-42
	1444	2019-01-15 09:11:14.53	-699	1202	-1526	31	-3	-3	209	213	-4	-211
	1445	2019-01-15 09:11:14.54	-693	1205	-1537	26	-7	-3	52	58	-6	-55
	1446	2019-01-15 09:11:14.55	-702	1215	-1542	16	-10	-5	220	225	-5	-222
	1447	2019-01-15 09:11:14.56	-701	1216	-1520	5	-10	-9	25	27	-2	-26
	1448	2019-01-15 09:11:14.57	-703	1201	-1539	-3	-10	-12	193	197	-4	-195
	1449	2019-01-15 09:11:14.58	-702	1196	-1527	-3	-20	-16	-12	-11	-1	11
	1450	2019-01-15 09:11:14.59	-693	1193	-1524	3	-22	-16	196	198	-2	-197
	1451	2019-01-15 09:11:14.60	-695	1191	-1518	9	-14	-15	20	25	-5	-22
	1452	2019-01-15 09:11:14.61	-708	1188	-1520	11	-6	-14	240	245	-5	-242
	1453	2019-01-15 09:11:14.62	-712	1190	-1527	10	-2	-12	30	35	-5	-32
	1454	2019-01-15 09:11:14.63	-717	1195	-1528	8	-4	-14	232	236	-4	-234
	1455	2019-01-15 09:11:14.64	-705	1192	-1534	6	-7	-11	6	9	-3	-7
	1456	2019-01-15 09:11:14.65	-708	1195	-1536	5	-8	-5	226	227	-1	-226
	1457	2019-01-15 09:11:14.66	-710	1189	-1532	4	-8	2	-6	-6	0	6
	1458	2019-01-15 09:11:14.67	-712	1202	-1530	4	-7	4	232	238	-6	-235
	1459	2019-01-15 09:11:14.68	-712	1199	-1530	7	-6	3	20	25	-5	-22
	1460	2019-01-15 09:11:14.69	-708	1202	-1533	5	-5	4	270	280	-10	-275
	1461	2019-01-15 09:11:14.70	-715	1196	-1521	8	-6	4	49	53	-4	-51
	1462	2019-01-15 09:11:14.71	-710	1191	-1524	10	-4	6	294	304	-10	-299
	1463	2019-01-15 09:11:14.72	-709	1195	-1530	13	-9	6	57	64	-7	-60
	1464	2019-01-15 09:11:14.73	-708	1199	-1526	15	-7	4	289	298	-9	-293
	1465	2019-01-15 09:11:14.74	-713	1200	-1529	16	-4	1	27	29	-2	-28
	1466	2019-01-15 09:11:14.75	-706	1200	-1526	13	5	-1	279	279	0	-279
	1467	2019-01-15 09:11:14.76	-710	1193	-1529	9	7	-4	16	24	-8	-20
	1468	2019-01-15 09:11:14.77	-714	1194	-1530	4	11	-10	275	283	-8	-279
	1469	2019-01-15 09:11:14.78	-711	1197	-1527	-3	10	-10	4	2	2	-3
	1470	2019-01-15 09:11:14.79	-714	1196	-1534	-12	11	-15	276	278	-2	-277
	1471	2019-01-15 09:11:14.80	-714	1200	-1528	-15	9	-16	5	11	-6	-8
	1472	2019-01-15 09:11:14.81	-714	1198	-1532	-20	11	-17	278	285	-7	-281
	1473	2019-01-15 09:11:14.82	-701	1199	-1523	-26	16	-22	11	17	-6	-14
	1474	2019-01-15 09:11:14.83	-716	1203	-1529	-31	20	-27	300	305	-5	-302
	1475	2019-01-15 09:11:14.84	-698	1198	-1530	-40	25	-34	21	29	-8	-25
	1476	2019-01-15 09:11:14.85	-711	1188	-1524	-52	27	-36	308	319	-11	-313
	1477	2019-01-15 09:11:14.86	-717	1192	-1527	-61	32	-35	11	18	-7	-14
	1478	2019-01-15 09:11:14.87	-705	1183	-1527	-64	35	-31	292	296	-4	-294
	1479	2019-01-15 09:11:14.88	-715	1192	-1527	-61	38	-26	-1	-1	0	1
	1480	2019-01-15 09:11:14.89	-708	1195	-1527	-56	38	-21	292	301	-9	-296
	1481	2019-01-15 09:11:14.90	-708	1193	-1530	-50	31	-14	-2	4	-6	-1
	1482	2019-01-15 09:11:14.91	-710	1195	-1532	-45	23	-11	305	314	-9	-309
	1483	2019-01-15 09:11:14.92	-699	1198	-1523	-38	12	-6	19	20	-1	-19
	1484	2019-01-15 09:11:14.93	-704	1202	-1521	-33	6	-1	312	322	-10	-317
	1485	2019-01-15 09:11:14.94	-696	1200	-1524	-28	6	-5	4	9	-5	-6
	1486	2019-01-15 09:11:14.95	-705	1211	-1525	-24	10	-6	301	311	-10	-306
	1487	2019-01-15 09:11:14.96	-704	1204	-1539	-20	14	-9	3	6	-3	-4
	1488	2019-01-15 09:11:14.97	-709	1214	-1533	-22	14	-14	311	320	-9	-315
	1489	2019-01-15 09:11:14.98	-693	1207	-1528	-32	14	-17	7	15	-8	-11
	1490	2019-01-15 09:11:14.99	-711	1213	-1528	-42	17	-16	305	316	-11	-310
	1491	2019-01-15 09:11:15.00	-706	1215	-1525	-51	18	-16	-5	-2	-3	3
	1492	2019-01-15 09:11:15.01	-693	1213	-1520	-53	16	-17	298	301	-3	-299
	1493	2019-01-15 09:11:15.02	-697	1217	-1528	-50	14	-20	-19	-15	-4	17
	1494	2019-01-15 09:11:15.03	-698	1212	-1519	-41	11	-25	292	301	-9	-296
	1495	2019-01-15 09:11:15.04	-696	1217	-1519	-33	12	-30	-2	1	-3	0
	1496	2019-01-15 09:11:15.05	-694	1215	-1515	-26	14	-34	312	316	-4	-314
	1497	2019-01-15 09:11:15.06	-703	1208	-1528	-23	8	-34	-3	1	-4	1
	1498	2019-01-15 09:11:15.07	-700	1204	-1527	-19	-4	-29	299	311	-12	-305
	1499	2019-01-15 09:11:15.08	-696	1200	-1517	-14	-7	-23	-6	-3	-3	4
	1500	2019-01-15 09:11:15.09	-706	1186	-1531	-14	-6	-13	301	307	-6	-304
	1501	2019-01-15 09:11:15.10	-711	1179	-1531	-6	-14	-5	6	2	4	-4
	1502	2019-01-15 09:11:15.11	-696	1195	-1507	1	-18	7	310	318	-8	-314
	1503	2019-01-15 09:11:15.12	-694	1205	-1512	3	-8	13	3	6	-3	-4
	1504	2019-01-15 09:11:15.13	-701	1215	-1523	2	-1	16	302	317	-15	-309
	1505	2019-01-15 09:11:15.14	-700	1219	-1522	-1	0	17	3	3	0	-3
	1506	2019-01-15 09:11:15.15	-695	1223	-1537	-2	-1	13	300	311	-11	-305
	1507	2019-01-15 09:11:15.16	-703	1222	-1533	-4	-6	6	7	7	0	-7
	1508	2019-01-15 09:11:15.17	-704	1235	-1535	-1	-9	0	302	311	-9	-306
	1509	2019-01-15 09:11:15.18	-712	1221	-1530	1	-12	-8	12	14	-2	-13
	1510	2019-01-15 09:11:15.19	-699	1222	-1520	-1	-12	-11	296	306	-10	-301
	1511	2019-01-15 09:11:15.20	-703	1219	-1511	-5	-11	-17	9	13	-4	-11
	1512	2019-01-15 09:11:15.21	-707	1214	-1510	-6	-5	-21	290	301	-11	-295
	1513	2019-01-15 09:11:15.22	-716	1205	-1503	-8	0	-18	7	9	-2	-8
	1514	2019-01-15 09:11:15.23	-701	1205	-1511	-5	3	-12	288	300	-12	-294
	1515	2019-01-15 09:11:15.24	-708	1193	-1515	-4	8	-5	8	14	-6	-11
	1516	2019-01-15 09:11:15.25	-707	1193	-1517	-4	5	-3	290	303	-13	-296
	1517	2019-01-15 09:11:15.26	-709	1201	-1516	-5	6	1	22	24	-2	-23
	1518	2019-01-15 09:11:15.27	-711	1212	-1518	-13	3	2	301	311	-10	-306
	1519	2019-01-15 09:11:15.28	-694	1219	-1514	-21	10	1	30	33	-3	-31
	1520	2019-01-15 09:11:15.29	-698	1219	-1519	-29	13	-3	292	303	-11	-297
	1521	2019-01-15 09:11:15.30	-698	1225	-1521	-35	11	-11	27	31	-4	-29
	1522	2019-01-15 09:11:15.31	-693	1226	-1525	-40	8	-16	282	291	-9	-286
	1523	2019-01-15 09:11:15.32	-706	1221	-1525	-40	8	-21	24	27	-3	-25
	1524	2019-01-15 09:11:15.33	-704	1209	-1527	-37	6	-24	280	292	-12	-286
	1525	2019-01-15 09:11:15.34	-702	1215	-1511	-36	-2	-23	33	36	-3	-34
	1526	2019-01-15 09:11:15.35	-700	1210	-1522	-37	-4	-19	268	280	-12	-274
	1527	2019-01-15 09:11:15.36	-705	1198	-1518	-34	-4	-13	37	39	-2	-38
	1528	2019-01-15 09:11:15.37	-709	1202	-1528	-35	-2	-11	265	277	-12	-271
	1529	2019-01-15 09:11:15.38	-707	1202	-1508	-32	-8	-8	34	39	-5	-36
	1530	2019-01-15 09:11:15.39	-706	1202	-1504	-31	-3	-3	262	273	-11	-267
	1531	2019-01-15 09:11:15.40	-703	1216	-1509	-31	2	0	48	50	-2	-49
	1532	2019-01-15 09:11:15.41	-708	1211	-1511	-30	9	5	265	273	-8	-269
	1533	2019-01-15 09:11:15.42	-714	1216	-1515	-28	11	3	51	53	-2	-52
	1534	2019-01-15 09:11:15.43	-709	1221	-1519	-20	5	1	250	261	-11	-255
	1535	2019-01-15 09:11:15.44	-708	1219	-1518	-7	0	-1	46	49	-3	-47
	1536	2019-01-15 09:11:15.45	-711	1223	-1525	5	-3	-2	249	258	-9	-253
	1537	2019-01-15 09:11:15.46	-706	1225	-1513	15	-6	-4	56	59	-3	-57
	1538	2019-01-15 09:11:15.47	-709	1227	-1509	22	-8	-8	237	250	-13	-243
	1539	2019-01-15 09:11:15.48	-705	1219	-1510	20	-8	-11	54	60	-6	-57
	1540	2019-01-15 09:11:15.49	-715	1217	-1511	18	0	-14	246	256	-10	-251
	1541	2019-01-15 09:11:15.50	-706	1211	-1517	10	2	-13	82	86	-4	-84
	1542	2019-01-15 09:11:15.51	-703	1208	-1513	3	3	-12	250	258	-8	-254
	1543	2019-01-15 09:11:15.52	-706	1215	-1516	1	0	-10	82	85	-3	-83
	1544	2019-01-15 09:11:15.53	-697	1206	-1518	-1	-2	-7	227	232	-5	-229
	1545	2019-01-15 09:11:15.54	-702	1211	-1513	-2	-1	-5	77	86	-9	-81
	1546	2019-01-15 09:11:15.55	-707	1208	-1513	-1	3	-2	220	231	-11	-225
	1547	2019-01-15 09:11:15.56	-706	1213	-1515	0	0	-4	84	88	-4	-86
	1548	2019-01-15 09:11:15.57	-700	1217	-1516	0	-2	-4	211	220	-9	-215
	1549	2019-01-15 09:11:15.58	-704	1215	-1527	-3	-4	-6	87	90	-3	-88
	1550	2019-01-15 09:11:15.59	-694	1214	-1530	-7	-6	-7	203	214	-11	-208
	1551	2019-01-15 09:11:15.60	-700	1213	-1518	-12	-5	-7	91	94	-3	-92
	1552	2019-01-15 09:11:15.61	-700	1219	-1507	-12	-3	-6	201	211	-10	-206
	1553	2019-01-15 09:11:15.62	-709	1217	-1518	-14	-3	-4	106	110	-4	-108
	1554	2019-01-15 09:11:15.63	-700	1221	-1515	-13	-1	-8	202	213	-11	-207
	1555	2019-01-15 09:11:15.64	-699	1210	-1521	-14	0	-10	106	112	-6	-109
	1556	2019-01-15 09:11:15.65	-691	1212	-1520	-14	-3	-11	185	194	-9	-189
	1557	2019-01-15 09:11:15.66	-700	1211	-1513	-12	-7	-10	119	118	1	-118
	1558	2019-01-15 09:11:15.67	-700	1207	-1524	-13	-11	-8	181	188	-7	-184
	1559	2019-01-15 09:11:15.68	-706	1207	-1521	-14	-11	-6	119	122	-3	-120
	1560	2019-01-15 09:11:15.69	-703	1210	-1518	-20	-5	-8	182	193	-11	-187
	1561	2019-01-15 09:11:15.70	-719	1202	-1516	-29	-5	-5	137	138	-1	-137
	1562	2019-01-15 09:11:15.71	-707	1206	-1515	-37	-4	-4	174	184	-10	-179
	1563	2019-01-15 09:11:15.72	-707	1203	-1508	-42	-4	-4	133	137	-4	-135
	1564	2019-01-15 09:11:15.73	-703	1211	-1509	-49	-1	-4	157	165	-8	-161
	1565	2019-01-15 09:11:15.74	-714	1226	-1516	-56	-2	-3	136	136	0	-136
	1566	2019-01-15 09:11:15.75	-714	1226	-1513	-58	-6	-2	153	158	-5	-155
	1567	2019-01-15 09:11:15.76	-710	1225	-1503	-57	-10	-6	141	146	-5	-143
	1568	2019-01-15 09:11:15.77	-714	1226	-1501	-56	-15	-8	147	157	-10	-152
	1569	2019-01-15 09:11:15.78	-714	1226	-1498	-53	-15	-11	159	159	0	-159
	1570	2019-01-15 09:11:15.79	-718	1231	-1495	-46	-12	-14	144	149	-5	-146
	1571	2019-01-15 09:11:15.80	-718	1234	-1489	-43	-3	-13	154	160	-6	-157
	1572	2019-01-15 09:11:15.81	-717	1228	-1498	-37	5	-9	148	158	-10	-153
	1573	2019-01-15 09:11:15.82	-719	1214	-1500	-28	10	-8	174	178	-4	-176
	1574	2019-01-15 09:11:15.83	-706	1216	-1503	-22	10	-5	124	126	-2	-125
	1575	2019-01-15 09:11:15.84	-715	1211	-1515	-21	12	-3	161	165	-4	-163
	1576	2019-01-15 09:11:15.85	-710	1212	-1511	-19	8	-3	125	135	-10	-130
	1577	2019-01-15 09:11:15.86	-707	1217	-1502	-20	4	-4	179	186	-7	-182
	1578	2019-01-15 09:11:15.87	-711	1226	-1497	-20	8	-2	118	123	-5	-120
	1579	2019-01-15 09:11:15.88	-704	1239	-1500	-26	12	-7	176	180	-4	-178
	1580	2019-01-15 09:11:15.89	-714	1237	-1517	-30	11	-12	103	110	-7	-106
	1581	2019-01-15 09:11:15.90	-712	1233	-1515	-33	5	-14	182	187	-5	-184
	1582	2019-01-15 09:11:15.91	-708	1225	-1517	-36	0	-17	102	109	-7	-105
	1583	2019-01-15 09:11:15.92	-724	1224	-1512	-34	-3	-20	194	198	-4	-196
	1584	2019-01-15 09:11:15.93	-718	1224	-1503	-32	-3	-22	85	92	-7	-88
	1585	2019-01-15 09:11:15.94	-712	1226	-1501	-33	0	-17	183	189	-6	-186
	1586	2019-01-15 09:11:15.95	-715	1224	-1492	-34	3	-13	61	73	-12	-67
	1587	2019-01-15 09:11:15.96	-706	1222	-1488	-35	14	-14	190	196	-6	-193
	1588	2019-01-15 09:11:15.97	-722	1231	-1501	-41	20	-11	76	87	-11	-81
	1589	2019-01-15 09:11:15.98	-717	1227	-1493	-46	22	-6	204	212	-8	-208
	1590	2019-01-15 09:11:15.99	-719	1236	-1495	-43	22	-4	71	75	-4	-73
	1591	2019-01-15 09:11:16.00	-707	1232	-1493	-33	13	-1	212	212	0	-212
	1592	2019-01-15 09:11:16.01	-706	1230	-1497	-28	5	-4	67	75	-8	-71
	1593	2019-01-15 09:11:16.02	-708	1225	-1497	-24	1	-7	213	221	-8	-217
	1594	2019-01-15 09:11:16.03	-706	1227	-1496	-20	3	-9	63	66	-3	-64
	1595	2019-01-15 09:11:16.04	-705	1223	-1503	-19	8	-10	214	216	-2	-215
	1596	2019-01-15 09:11:16.05	-709	1219	-1501	-19	5	-7	49	56	-7	-52
	1597	2019-01-15 09:11:16.06	-703	1219	-1503	-17	2	0	218	224	-6	-221
	1598	2019-01-15 09:11:16.07	-712	1227	-1509	-17	-2	8	40	46	-6	-43
	1599	2019-01-15 09:11:16.08	-712	1233	-1501	-18	-4	17	224	227	-3	-225
	1600	2019-01-15 09:11:16.09	-707	1238	-1503	-17	-8	24	36	44	-8	-40
	1601	2019-01-15 09:11:16.10	-701	1242	-1498	-16	-11	25	225	232	-7	-228
	1602	2019-01-15 09:11:16.11	-698	1237	-1492	-13	-15	24	21	27	-6	-24
	1603	2019-01-15 09:11:16.12	-709	1237	-1507	-7	-13	24	225	229	-4	-227
	1604	2019-01-15 09:11:16.13	-711	1225	-1495	3	-21	25	30	34	-4	-32
	1605	2019-01-15 09:11:16.14	-699	1235	-1484	12	-23	24	242	251	-9	-246
	1606	2019-01-15 09:11:16.15	-708	1249	-1483	17	-14	23	32	37	-5	-34
	1607	2019-01-15 09:11:16.16	-690	1249	-1497	17	-10	21	245	251	-6	-248
	1608	2019-01-15 09:11:16.17	-697	1251	-1498	15	-3	19	23	27	-4	-25
	1609	2019-01-15 09:11:16.18	-710	1256	-1504	12	-3	11	243	251	-8	-247
	1610	2019-01-15 09:11:16.19	-712	1255	-1505	15	-16	7	12	19	-7	-15
	1611	2019-01-15 09:11:16.20	-704	1249	-1507	20	-22	3	246	255	-9	-250
	1612	2019-01-15 09:11:16.21	-701	1245	-1510	19	-22	2	14	19	-5	-16
	1613	2019-01-15 09:11:16.22	-707	1248	-1498	19	-19	-1	258	264	-6	-261
	1614	2019-01-15 09:11:16.23	-715	1246	-1500	12	-15	-3	6	9	-3	-7
	1615	2019-01-15 09:11:16.24	-704	1238	-1500	8	-9	-5	251	256	-5	-253
	1616	2019-01-15 09:11:16.25	-701	1246	-1489	4	-3	-3	-1	3	-4	-1
	1617	2019-01-15 09:11:16.26	-703	1245	-1491	-1	-1	-2	261	269	-8	-265
	1618	2019-01-15 09:11:16.27	-708	1242	-1498	-3	7	-1	0	6	-6	-3
	1619	2019-01-15 09:11:16.28	-703	1236	-1496	-3	8	-2	268	276	-8	-272
	1620	2019-01-15 09:11:16.29	-702	1242	-1492	0	7	-4	2	4	-2	-3
	1621	2019-01-15 09:11:16.30	-700	1234	-1503	4	8	-5	271	277	-6	-274
	1622	2019-01-15 09:11:16.31	-703	1244	-1503	10	9	-4	8	12	-4	-10
	1623	2019-01-15 09:11:16.32	-705	1241	-1504	13	11	-5	282	290	-8	-286
	1624	2019-01-15 09:11:16.33	-709	1243	-1507	18	11	-3	-3	-1	-2	2
	1625	2019-01-15 09:11:16.34	-701	1234	-1504	20	7	-4	268	275	-7	-271
	1626	2019-01-15 09:11:16.35	-701	1229	-1493	25	2	-1	-14	-9	-5	11
	1627	2019-01-15 09:11:16.36	-701	1232	-1500	29	0	2	260	272	-12	-266
	1628	2019-01-15 09:11:16.37	-699	1224	-1501	29	0	4	-19	-16	-3	17
	1629	2019-01-15 09:11:16.38	-702	1236	-1507	24	-1	3	275	278	-3	-276
	1630	2019-01-15 09:11:16.39	-699	1233	-1501	21	-3	5	-4	-1	-3	2
	1631	2019-01-15 09:11:16.40	-703	1227	-1502	14	-2	5	290	300	-10	-295
	1632	2019-01-15 09:11:16.41	-704	1228	-1504	12	2	4	0	4	-4	-2
	1633	2019-01-15 09:11:16.42	-704	1226	-1500	11	2	2	284	288	-4	-286
	1634	2019-01-15 09:11:16.43	-709	1230	-1502	12	5	1	-17	-13	-4	15
	1635	2019-01-15 09:11:16.44	-705	1232	-1504	10	4	-4	282	292	-10	-287
	1636	2019-01-15 09:11:16.45	-704	1238	-1504	3	1	-7	-21	-17	-4	19
	1637	2019-01-15 09:11:16.46	-714	1240	-1503	-2	1	-8	279	283	-4	-281
	1638	2019-01-15 09:11:16.47	-705	1233	-1503	-10	-7	-11	-16	-17	1	16
	1639	2019-01-15 09:11:16.48	-708	1236	-1509	-17	-9	-13	291	300	-9	-295
	1640	2019-01-15 09:11:16.49	-707	1233	-1503	-21	-9	-15	-15	-10	-5	12
	1641	2019-01-15 09:11:16.50	-700	1243	-1501	-22	-6	-14	283	292	-9	-287
	1642	2019-01-15 09:11:16.51	-708	1245	-1487	-21	-2	-16	-19	-19	0	19
	1643	2019-01-15 09:11:16.52	-703	1236	-1499	-19	5	-22	285	295	-10	-290
	1644	2019-01-15 09:11:16.53	-709	1239	-1498	-16	2	-28	-26	-22	-4	24
	1645	2019-01-15 09:11:16.54	-713	1233	-1502	-14	4	-31	290	300	-10	-295
	1646	2019-01-15 09:11:16.55	-709	1232	-1497	-12	6	-30	-1	0	-1	0
	1647	2019-01-15 09:11:16.56	-716	1229	-1510	-10	11	-27	300	311	-11	-305
	1648	2019-01-15 09:11:16.57	-715	1225	-1508	-8	5	-22	-16	-12	-4	14
	1649	2019-01-15 09:11:16.58	-697	1224	-1503	-9	-5	-14	273	283	-10	-278
	1650	2019-01-15 09:11:16.59	-698	1215	-1498	-9	-6	-12	-35	-35	0	35
	1651	2019-01-15 09:11:16.60	-705	1223	-1512	-8	-13	-6	271	275	-4	-273
	1652	2019-01-15 09:11:16.61	-708	1218	-1499	0	-15	-1	-32	-28	-4	30
	1653	2019-01-15 09:11:16.62	-715	1222	-1493	4	-14	2	286	297	-11	-291
	1654	2019-01-15 09:11:16.63	-709	1232	-1492	10	-8	1	0	2	-2	-1
	1655	2019-01-15 09:11:16.64	-710	1232	-1500	14	-4	-1	289	292	-3	-290
	1656	2019-01-15 09:11:16.65	-706	1235	-1509	11	-3	-6	-25	-24	-1	24
	1657	2019-01-15 09:11:16.66	-715	1234	-1506	7	0	-9	266	274	-8	-270
	1658	2019-01-15 09:11:16.67	-710	1230	-1508	2	1	-14	-26	-25	-1	25
	1659	2019-01-15 09:11:16.68	-708	1230	-1511	-5	2	-14	276	280	-4	-278
	1660	2019-01-15 09:11:16.69	-714	1233	-1503	-7	6	-16	-11	-10	-1	10
	1661	2019-01-15 09:11:16.70	-713	1237	-1497	-14	9	-18	283	293	-10	-288
	1662	2019-01-15 09:11:16.71	-711	1236	-1496	-21	6	-18	-8	-5	-3	6
	1663	2019-01-15 09:11:16.72	-707	1230	-1492	-23	5	-20	282	291	-9	-286
	1664	2019-01-15 09:11:16.73	-711	1238	-1495	-26	8	-22	4	5	-1	-4
	1665	2019-01-15 09:11:16.74	-706	1240	-1497	-29	7	-24	293	304	-11	-298
	1666	2019-01-15 09:11:16.75	-706	1232	-1494	-28	8	-25	4	8	-4	-6
	1667	2019-01-15 09:11:16.76	-714	1235	-1492	-27	6	-28	286	297	-11	-291
	1668	2019-01-15 09:11:16.77	-709	1235	-1490	-23	5	-30	4	7	-3	-5
	1669	2019-01-15 09:11:16.78	-709	1229	-1491	-23	6	-30	281	290	-9	-285
	1670	2019-01-15 09:11:16.79	-713	1239	-1494	-19	12	-26	16	18	-2	-17
	1671	2019-01-15 09:11:16.80	-710	1232	-1493	-15	17	-24	282	294	-12	-288
	1672	2019-01-15 09:11:16.81	-713	1228	-1501	-11	21	-18	24	24	0	-24
	1673	2019-01-15 09:11:16.82	-716	1230	-1499	-5	19	-13	277	288	-11	-282
	1674	2019-01-15 09:11:16.83	-718	1230	-1500	-1	16	-7	18	19	-1	-18
	1675	2019-01-15 09:11:16.84	-704	1239	-1503	1	12	-3	268	278	-10	-273
	1676	2019-01-15 09:11:16.85	-701	1243	-1513	1	10	2	22	22	0	-22
	1677	2019-01-15 09:11:16.86	-710	1242	-1497	5	7	2	262	274	-12	-268
	1678	2019-01-15 09:11:16.87	-710	1234	-1499	5	9	0	25	28	-3	-26
	1679	2019-01-15 09:11:16.88	-706	1238	-1510	5	8	-5	268	278	-10	-273
	1680	2019-01-15 09:11:16.89	-707	1233	-1496	12	0	-4	37	34	3	-35
	1681	2019-01-15 09:11:16.90	-710	1230	-1491	18	1	-1	260	270	-10	-265
	1682	2019-01-15 09:11:16.91	-704	1232	-1495	23	5	1	35	38	-3	-36
	1683	2019-01-15 09:11:16.92	-703	1225	-1496	31	9	1	235	244	-9	-239
	1684	2019-01-15 09:11:16.93	-710	1225	-1501	32	10	-1	21	20	1	-20
	1685	2019-01-15 09:11:16.94	-705	1221	-1512	28	9	0	240	247	-7	-243
	1686	2019-01-15 09:11:16.95	-699	1224	-1508	23	5	2	44	48	-4	-46
	1687	2019-01-15 09:11:16.96	-699	1234	-1509	13	5	4	249	262	-13	-255
	1688	2019-01-15 09:11:16.97	-708	1235	-1502	3	2	2	56	59	-3	-57
	1689	2019-01-15 09:11:16.98	-702	1234	-1493	1	0	-1	249	262	-13	-255
	1690	2019-01-15 09:11:16.99	-708	1235	-1502	0	0	-5	64	67	-3	-65
	1691	2019-01-15 09:11:17.00	-714	1244	-1500	2	2	-8	244	257	-13	-250
	1692	2019-01-15 09:11:17.01	-702	1240	-1498	4	3	-11	72	73	-1	-72
	1693	2019-01-15 09:11:17.02	-717	1238	-1493	6	6	-14	242	253	-11	-247
	1694	2019-01-15 09:11:17.03	-703	1230	-1505	9	3	-19	76	78	-2	-77
	1695	2019-01-15 09:11:17.04	-710	1235	-1504	7	8	-25	250	260	-10	-255
	1696	2019-01-15 09:11:17.05	-710	1229	-1500	3	16	-24	104	104	0	-104
	1697	2019-01-15 09:11:17.06	-701	1228	-1508	-2	23	-30	245	258	-13	-251
	1698	2019-01-15 09:11:17.07	-705	1225	-1507	-7	19	-29	94	98	-4	-96
	1699	2019-01-15 09:11:17.08	-713	1227	-1509	-10	16	-28	232	243	-11	-237
	1700	2019-01-15 09:11:17.09	-704	1224	-1500	-9	13	-24	103	106	-3	-104
	1701	2019-01-15 09:11:17.10	-703	1220	-1501	-3	13	-17	231	242	-11	-236
	1702	2019-01-15 09:11:17.11	-699	1217	-1513	2	14	-12	109	114	-5	-111
	1703	2019-01-15 09:11:17.12	-716	1213	-1509	9	9	-9	227	238	-11	-232
	1704	2019-01-15 09:11:17.13	-708	1219	-1510	12	12	-8	120	122	-2	-121
	1705	2019-01-15 09:11:17.14	-702	1228	-1512	10	1	-3	224	238	-14	-231
	1706	2019-01-15 09:11:17.15	-700	1218	-1513	9	-2	0	128	132	-4	-130
	1707	2019-01-15 09:11:17.16	-707	1228	-1507	6	-2	-2	207	219	-12	-213
	1708	2019-01-15 09:11:17.17	-703	1223	-1511	6	0	-2	126	129	-3	-127
	1709	2019-01-15 09:11:17.18	-697	1220	-1503	5	-1	-2	192	202	-10	-197
	1710	2019-01-15 09:11:17.19	-702	1219	-1502	7	-2	0	130	134	-4	-132
	1711	2019-01-15 09:11:17.20	-702	1217	-1502	10	-7	2	197	203	-6	-200
	1712	2019-01-15 09:11:17.21	-705	1221	-1504	14	-8	1	140	147	-7	-143
	1713	2019-01-15 09:11:17.22	-705	1221	-1502	19	-9	2	184	197	-13	-190
	1714	2019-01-15 09:11:17.23	-702	1220	-1513	20	-11	1	134	140	-6	-137
	1715	2019-01-15 09:11:17.24	-708	1227	-1518	13	-14	1	194	205	-11	-199
	1716	2019-01-15 09:11:17.25	-704	1228	-1509	7	-14	4	158	168	-10	-163
	1717	2019-01-15 09:11:17.26	-695	1228	-1505	-2	-9	1	170	182	-12	-176
	1718	2019-01-15 09:11:17.27	-713	1235	-1512	-7	-2	-4	140	142	-2	-141
	1719	2019-01-15 09:11:17.28	-702	1237	-1503	-10	1	-10	154	164	-10	-159
	1720	2019-01-15 09:11:17.29	-708	1226	-1506	-9	3	-10	150	155	-5	-152
	1721	2019-01-15 09:11:17.30	-714	1224	-1510	-6	3	-11	155	163	-8	-159
	1722	2019-01-15 09:11:17.31	-704	1221	-1509	2	-1	-11	166	165	1	-165
	1723	2019-01-15 09:11:17.32	-706	1216	-1515	7	-4	-11	150	153	-3	-151
	1724	2019-01-15 09:11:17.33	-712	1221	-1500	13	-1	-11	164	169	-5	-166
	1725	2019-01-15 09:11:17.34	-710	1216	-1513	13	7	-9	147	159	-12	-153
	1726	2019-01-15 09:11:17.35	-709	1217	-1504	9	4	-4	179	188	-9	-183
	1727	2019-01-15 09:11:17.36	-708	1223	-1498	1	4	-3	155	163	-8	-159
	1728	2019-01-15 09:11:17.37	-712	1227	-1517	-6	9	-4	188	197	-9	-192
	1729	2019-01-15 09:11:17.38	-709	1214	-1509	-10	2	0	145	158	-13	-151
	1730	2019-01-15 09:11:17.39	-697	1215	-1502	-10	-4	2	199	206	-7	-202
	1731	2019-01-15 09:11:17.40	-712	1226	-1496	-4	-7	-1	136	142	-6	-139
	1732	2019-01-15 09:11:17.41	-701	1227	-1505	1	-5	-1	190	194	-4	-192
	1733	2019-01-15 09:11:17.42	-704	1229	-1505	1	3	-4	115	125	-10	-120
	1734	2019-01-15 09:11:17.43	-708	1230	-1516	1	10	-11	195	202	-7	-198
	1735	2019-01-15 09:11:17.44	-716	1232	-1514	-5	10	-18	116	124	-8	-120
	1736	2019-01-15 09:11:17.45	-713	1224	-1512	-10	9	-22	210	216	-6	-213
	1737	2019-01-15 09:11:17.46	-714	1233	-1510	-18	8	-23	110	120	-10	-115
	1738	2019-01-15 09:11:17.47	-718	1235	-1501	-20	5	-21	207	214	-7	-210
	1739	2019-01-15 09:11:17.48	-700	1230	-1510	-21	2	-16	99	105	-6	-102
	1740	2019-01-15 09:11:17.49	-711	1232	-1501	-23	8	-18	212	221	-9	-216
	1741	2019-01-15 09:11:17.50	-705	1236	-1500	-23	10	-15	81	89	-8	-85
	1742	2019-01-15 09:11:17.51	-711	1238	-1509	-21	11	-14	201	206	-5	-203
	1743	2019-01-15 09:11:17.52	-703	1237	-1507	-18	9	-14	74	76	-2	-75
	1744	2019-01-15 09:11:17.53	-707	1232	-1502	-10	5	-16	219	226	-7	-222
	1745	2019-01-15 09:11:17.54	-712	1227	-1498	-3	-2	-14	83	91	-8	-87
	1746	2019-01-15 09:11:17.55	-706	1218	-1498	3	-3	-12	234	242	-8	-238
	1747	2019-01-15 09:11:17.56	-711	1226	-1498	4	2	-9	95	100	-5	-97
	1748	2019-01-15 09:11:17.57	-711	1220	-1503	8	5	-6	237	246	-9	-241
	1749	2019-01-15 09:11:17.58	-709	1222	-1503	8	7	-3	65	72	-7	-68
	1750	2019-01-15 09:11:17.59	-705	1226	-1505	6	8	0	226	229	-3	-227
	1751	2019-01-15 09:11:17.60	-712	1226	-1512	2	9	0	78	84	-6	-81
	1752	2019-01-15 09:11:17.61	-701	1235	-1513	-4	8	2	263	270	-7	-266
	1753	2019-01-15 09:11:17.62	-701	1238	-1505	-11	5	2	65	74	-9	-69
	1754	2019-01-15 09:11:17.63	-695	1247	-1506	-15	5	-4	245	253	-8	-249
	1755	2019-01-15 09:11:17.64	-702	1243	-1503	-16	1	-12	50	55	-5	-52
	1756	2019-01-15 09:11:17.65	-702	1235	-1513	-14	5	-19	248	258	-10	-253
	1757	2019-01-15 09:11:17.66	-714	1225	-1513	-6	3	-24	48	55	-7	-51
	1758	2019-01-15 09:11:17.67	-703	1212	-1509	3	-7	-27	250	258	-8	-254
	1759	2019-01-15 09:11:17.68	-710	1212	-1500	7	-9	-21	39	41	-2	-40
	1760	2019-01-15 09:11:17.69	-707	1220	-1503	6	-5	-15	258	259	-1	-258
	1761	2019-01-15 09:11:17.70	-711	1215	-1507	4	0	-8	34	40	-6	-37
	1762	2019-01-15 09:11:17.71	-711	1217	-1505	-2	4	-2	256	264	-8	-260
	1763	2019-01-15 09:11:17.72	-707	1220	-1506	-8	5	3	26	34	-8	-30
	1764	2019-01-15 09:11:17.73	-710	1220	-1510	-8	-2	5	258	261	-3	-259
	1765	2019-01-15 09:11:17.74	-709	1227	-1511	-7	-1	8	12	18	-6	-15
	1766	2019-01-15 09:11:17.75	-706	1225	-1508	-2	1	6	256	264	-8	-260
	1767	2019-01-15 09:11:17.76	-712	1235	-1512	-1	4	0	14	19	-5	-16
	1768	2019-01-15 09:11:17.77	-709	1223	-1515	-1	-1	-3	277	281	-4	-279
	1769	2019-01-15 09:11:17.78	-706	1225	-1505	0	-8	-6	30	37	-7	-33
	1770	2019-01-15 09:11:17.79	-703	1224	-1501	2	-11	-8	292	302	-10	-297
	1771	2019-01-15 09:11:17.80	-704	1217	-1511	6	-10	-8	38	43	-5	-40
	1772	2019-01-15 09:11:17.81	-706	1226	-1505	8	-4	-9	296	301	-5	-298
	1773	2019-01-15 09:11:17.82	-715	1213	-1500	8	3	-11	16	20	-4	-18
	1774	2019-01-15 09:11:17.83	-708	1220	-1503	11	5	-11	285	294	-9	-289
	1775	2019-01-15 09:11:17.84	-707	1219	-1508	10	8	-9	17	23	-6	-20
	1776	2019-01-15 09:11:17.85	-703	1215	-1514	11	7	-8	283	292	-9	-287
	1777	2019-01-15 09:11:17.86	-705	1214	-1511	9	8	-6	-8	-3	-5	5
	1778	2019-01-15 09:11:17.87	-712	1220	-1513	8	3	-5	276	286	-10	-281
	1779	2019-01-15 09:11:17.88	-707	1212	-1508	8	3	-2	8	16	-8	-12
	1780	2019-01-15 09:11:17.89	-693	1211	-1512	7	4	-3	292	300	-8	-296
	1781	2019-01-15 09:11:17.90	-697	1213	-1508	6	8	-3	1	4	-3	-2
	1782	2019-01-15 09:11:17.91	-704	1218	-1510	7	6	-5	292	302	-10	-297
	1783	2019-01-15 09:11:17.92	-699	1211	-1515	7	3	-6	6	10	-4	-8
	1784	2019-01-15 09:11:17.93	-703	1222	-1509	4	-7	-6	299	306	-7	-302
	1785	2019-01-15 09:11:17.94	-693	1227	-1505	4	-13	-6	1	-1	2	0
	1786	2019-01-15 09:11:17.95	-714	1217	-1511	2	-18	-6	292	302	-10	-297
	1787	2019-01-15 09:11:17.96	-710	1220	-1505	0	-18	-6	-7	-2	-5	4
	1788	2019-01-15 09:11:17.97	-704	1216	-1505	0	-16	-7	297	303	-6	-300
	1789	2019-01-15 09:11:17.98	-709	1218	-1508	-2	-16	-6	-10	-10	0	10
	1790	2019-01-15 09:11:17.99	-713	1220	-1504	1	-13	-3	293	302	-9	-297
	1791	2019-01-15 09:11:18.00	-707	1215	-1507	0	-9	-2	-20	-15	-5	17
	1792	2019-01-15 09:11:18.01	-711	1225	-1516	-1	-5	-1	300	311	-11	-305
	1793	2019-01-15 09:11:18.02	-713	1229	-1514	-2	-5	-1	4	7	-3	-5
	1794	2019-01-15 09:11:18.03	-712	1227	-1511	-5	-4	-3	313	328	-15	-320
	1795	2019-01-15 09:11:18.04	-710	1228	-1510	-6	-1	-6	20	25	-5	-22
	1796	2019-01-15 09:11:18.05	-719	1231	-1508	-10	0	-8	320	329	-9	-324
	1797	2019-01-15 09:11:18.06	-713	1235	-1513	-9	-1	-10	9	7	2	-8
	1798	2019-01-15 09:11:18.07	-705	1232	-1509	-8	0	-12	313	322	-9	-317
	1799	2019-01-15 09:11:18.08	-707	1228	-1507	-8	0	-16	2	7	-5	-4
	1800	2019-01-15 09:11:18.09	-712	1221	-1516	-5	1	-17	308	318	-10	-313
	1801	2019-01-15 09:11:18.10	-704	1222	-1506	0	3	-15	-2	0	-2	1
	1802	2019-01-15 09:11:18.11	-705	1222	-1503	2	1	-13	316	325	-9	-320
	1803	2019-01-15 09:11:18.12	-708	1226	-1519	3	2	-12	10	14	-4	-12
	1804	2019-01-15 09:11:18.13	-711	1215	-1507	1	-5	-10	315	327	-12	-321
	1805	2019-01-15 09:11:18.14	-711	1211	-1509	5	-8	-8	5	8	-3	-6
	1806	2019-01-15 09:11:18.15	-707	1203	-1515	7	-9	-8	314	324	-10	-319
	1807	2019-01-15 09:11:18.16	-726	1208	-1515	9	-11	-4	8	14	-6	-11
	1808	2019-01-15 09:11:18.17	-715	1198	-1505	12	-12	1	313	325	-12	-319
	1809	2019-01-15 09:11:18.18	-716	1211	-1504	14	-9	5	19	20	-1	-19
	1810	2019-01-15 09:11:18.19	-710	1216	-1505	11	-4	8	330	336	-6	-333
	1811	2019-01-15 09:11:18.20	-711	1215	-1513	8	2	5	22	28	-6	-25
	1812	2019-01-15 09:11:18.21	-715	1228	-1524	3	3	2	305	317	-12	-311
	1813	2019-01-15 09:11:18.22	-717	1225	-1524	2	-1	-2	6	9	-3	-7
	1814	2019-01-15 09:11:18.23	-719	1219	-1519	5	-7	-5	300	307	-7	-303
	1815	2019-01-15 09:11:18.24	-711	1217	-1508	9	-14	-5	3	6	-3	-4
	1816	2019-01-15 09:11:18.25	-711	1220	-1503	13	-7	-9	294	305	-11	-299
	1817	2019-01-15 09:11:18.26	-714	1220	-1502	15	-6	-10	14	12	2	-13
	1818	2019-01-15 09:11:18.27	-722	1229	-1499	11	-2	-10	314	327	-13	-320
	1819	2019-01-15 09:11:18.28	-718	1225	-1503	4	3	-9	37	43	-6	-40
	1820	2019-01-15 09:11:18.29	-717	1226	-1502	-5	7	-5	282	293	-11	-287
	1821	2019-01-15 09:11:18.30	-731	1225	-1503	-13	8	-6	-6	-6	0	6
	1822	2019-01-15 09:11:18.31	-721	1233	-1508	-14	5	-6	240	249	-9	-244
	1823	2019-01-15 09:11:18.32	-717	1233	-1501	-11	3	-10	-24	-23	-1	23
	1824	2019-01-15 09:11:18.33	-713	1226	-1504	-8	5	-19	234	244	-10	-239
	1825	2019-01-15 09:11:18.34	-709	1227	-1502	-6	8	-24	-11	-8	-3	9
	1826	2019-01-15 09:11:18.35	-708	1222	-1501	-2	13	-26	240	249	-9	-244
	1827	2019-01-15 09:11:18.36	-709	1221	-1509	-1	10	-25	-17	-15	-2	16
	1828	2019-01-15 09:11:18.37	-706	1216	-1508	4	9	-22	237	245	-8	-241
	1829	2019-01-15 09:11:18.38	-706	1218	-1509	4	13	-23	16	12	4	-14
	1830	2019-01-15 09:11:18.39	-718	1215	-1516	5	16	-19	264	274	-10	-269
	1831	2019-01-15 09:11:18.40	-719	1216	-1520	5	21	-11	32	36	-4	-34
	1832	2019-01-15 09:11:18.41	-717	1216	-1517	3	17	-7	236	242	-6	-239
	1833	2019-01-15 09:11:18.42	-713	1213	-1513	0	13	-2	12	7	5	-9
	1834	2019-01-15 09:11:18.43	-707	1211	-1524	2	10	3	207	213	-6	-210
	1835	2019-01-15 09:11:18.44	-711	1211	-1507	6	-3	7	-14	-12	-2	13
	1836	2019-01-15 09:11:18.45	-708	1216	-1503	12	-4	8	200	208	-8	-204
	1837	2019-01-15 09:11:18.46	-697	1226	-1507	19	-1	7	16	13	3	-14
	1838	2019-01-15 09:11:18.47	-688	1226	-1504	22	5	4	247	255	-8	-251
	1839	2019-01-15 09:11:18.48	-705	1221	-1516	25	10	-1	51	56	-5	-53
	1840	2019-01-15 09:11:18.49	-703	1206	-1529	30	4	-8	205	213	-8	-209
	1841	2019-01-15 09:11:18.50	-725	1203	-1528	25	-3	-5	0	-2	2	1
	1842	2019-01-15 09:11:18.51	-713	1211	-1521	19	-10	-1	160	165	-5	-162
	1843	2019-01-15 09:11:18.52	-703	1214	-1512	11	-3	3	-3	-3	0	3
	1844	2019-01-15 09:11:18.53	-707	1209	-1508	6	0	0	177	184	-7	-180
	1845	2019-01-15 09:11:18.54	-714	1213	-1514	2	5	1	32	28	4	-30
	1846	2019-01-15 09:11:18.55	-710	1206	-1512	-3	10	-1	169	178	-9	-173
	1847	2019-01-15 09:11:18.56	-716	1209	-1519	-7	14	-4	15	17	-2	-16
	1848	2019-01-15 09:11:18.57	-718	1219	-1517	-11	14	-8	173	181	-8	-177
	1849	2019-01-15 09:11:18.58	-714	1221	-1515	-12	14	-13	53	51	2	-52
	1850	2019-01-15 09:11:18.59	-708	1218	-1518	-16	18	-22	197	205	-8	-201
	1851	2019-01-15 09:11:18.60	-703	1220	-1522	-17	20	-25	66	68	-2	-67
	1852	2019-01-15 09:11:18.61	-710	1213	-1514	-19	16	-25	176	184	-8	-180
	1853	2019-01-15 09:11:18.62	-718	1207	-1516	-21	16	-22	62	63	-1	-62
	1854	2019-01-15 09:11:18.63	-701	1208	-1520	-25	15	-22	176	184	-8	-180
	1855	2019-01-15 09:11:18.64	-710	1201	-1512	-28	15	-18	74	76	-2	-75
	1856	2019-01-15 09:11:18.65	-702	1198	-1517	-31	16	-15	191	199	-8	-195
	1857	2019-01-15 09:11:18.66	-703	1204	-1516	-27	10	-16	98	98	0	-98
	1858	2019-01-15 09:11:18.67	-706	1209	-1517	-22	9	-11	183	192	-9	-187
	1859	2019-01-15 09:11:18.68	-711	1208	-1520	-17	6	-7	93	96	-3	-94
	1860	2019-01-15 09:11:18.69	-713	1207	-1521	-11	2	-5	187	198	-11	-192
	1861	2019-01-15 09:11:18.70	-697	1206	-1514	-7	1	-5	118	118	0	-118
	1862	2019-01-15 09:11:18.71	-712	1217	-1507	-4	1	-2	172	184	-12	-178
	1863	2019-01-15 09:11:18.72	-711	1210	-1516	-5	3	0	108	113	-5	-110
	1864	2019-01-15 09:11:18.73	-710	1219	-1509	-10	2	1	164	173	-9	-168
	1865	2019-01-15 09:11:18.74	-712	1225	-1520	-13	2	0	122	120	2	-121
	1866	2019-01-15 09:11:18.75	-720	1222	-1510	-17	-1	-6	161	166	-5	-163
	1867	2019-01-15 09:11:18.76	-710	1226	-1514	-16	2	-8	121	126	-5	-123
	1868	2019-01-15 09:11:18.77	-711	1221	-1508	-15	3	-10	147	158	-11	-152
	1869	2019-01-15 09:11:18.78	-714	1221	-1513	-11	6	-13	128	132	-4	-130
	1870	2019-01-15 09:11:18.79	-705	1220	-1509	-4	4	-13	146	153	-7	-149
	1871	2019-01-15 09:11:18.80	-708	1217	-1508	1	4	-16	123	126	-3	-124
	1872	2019-01-15 09:11:18.81	-707	1222	-1518	4	0	-16	122	130	-8	-126
	1873	2019-01-15 09:11:18.82	-710	1222	-1506	4	-3	-18	122	122	0	-122
	1874	2019-01-15 09:11:18.83	-719	1219	-1519	2	-2	-15	122	130	-8	-126
	1875	2019-01-15 09:11:18.84	-707	1223	-1509	-5	0	-18	139	144	-5	-141
	1876	2019-01-15 09:11:18.85	-714	1222	-1506	-8	5	-18	132	146	-14	-139
	1877	2019-01-15 09:11:18.86	-717	1227	-1507	-10	8	-16	162	167	-5	-164
	1878	2019-01-15 09:11:18.87	-722	1221	-1513	-9	11	-16	129	142	-13	-135
	1879	2019-01-15 09:11:18.88	-713	1209	-1507	-10	10	-18	157	168	-11	-162
	1880	2019-01-15 09:11:18.89	-712	1217	-1510	-11	10	-17	122	130	-8	-126
	1881	2019-01-15 09:11:18.90	-711	1212	-1502	-6	7	-18	171	176	-5	-173
	1882	2019-01-15 09:11:18.91	-715	1211	-1506	-8	12	-16	109	113	-4	-111
	1883	2019-01-15 09:11:18.92	-713	1216	-1524	-8	13	-15	171	178	-7	-174
	1884	2019-01-15 09:11:18.93	-709	1214	-1513	-7	4	-10	102	112	-10	-107
	1885	2019-01-15 09:11:18.94	-707	1212	-1512	-7	3	-7	181	188	-7	-184
	1886	2019-01-15 09:11:18.95	-716	1205	-1519	-4	-2	-4	120	125	-5	-122
	1887	2019-01-15 09:11:18.96	-717	1205	-1509	-1	-10	1	200	207	-7	-203
	1888	2019-01-15 09:11:18.97	-722	1208	-1500	1	-8	5	90	99	-9	-94
	1889	2019-01-15 09:11:18.98	-713	1219	-1504	2	1	8	182	187	-5	-184
	1890	2019-01-15 09:11:18.99	-704	1217	-1506	1	11	9	85	92	-7	-88
	1891	2019-01-15 09:11:19.00	-713	1219	-1524	0	16	6	204	212	-8	-208
	1892	2019-01-15 09:11:19.01	-715	1219	-1528	0	14	3	91	102	-11	-96
	1893	2019-01-15 09:11:19.02	-709	1218	-1518	-1	8	0	216	222	-6	-219
	1894	2019-01-15 09:11:19.03	-713	1228	-1523	-3	4	-1	82	93	-11	-87
	1895	2019-01-15 09:11:19.04	-704	1226	-1510	-2	5	-2	212	218	-6	-215
	1896	2019-01-15 09:11:19.05	-710	1225	-1506	-5	4	-7	56	61	-5	-58
	1897	2019-01-15 09:11:19.06	-713	1223	-1506	-8	2	-9	198	198	0	-198
	1898	2019-01-15 09:11:19.07	-700	1223	-1505	-7	5	-12	36	35	1	-35
	1899	2019-01-15 09:11:19.08	-704	1221	-1503	-7	8	-12	190	194	-4	-192
	1900	2019-01-15 09:11:19.09	-707	1223	-1512	-7	12	-10	17	21	-4	-19
	1901	2019-01-15 09:11:19.10	-713	1220	-1512	-10	12	-9	195	202	-7	-198
	1902	2019-01-15 09:11:19.11	-704	1221	-1514	-8	9	-9	39	44	-5	-41
	1903	2019-01-15 09:11:19.12	-705	1217	-1503	-10	7	-8	227	235	-8	-231
	1904	2019-01-15 09:11:19.13	-708	1221	-1507	-10	6	-9	56	64	-8	-60
	1905	2019-01-15 09:11:19.14	-708	1227	-1505	-11	5	-7	238	242	-4	-240
	1906	2019-01-15 09:11:19.15	-706	1223	-1508	-10	7	-10	30	37	-7	-33
	1907	2019-01-15 09:11:19.16	-708	1212	-1509	-5	7	-11	235	243	-8	-239
	1908	2019-01-15 09:11:19.17	-706	1210	-1511	1	5	-11	58	68	-10	-63
	1909	2019-01-15 09:11:19.18	-703	1217	-1518	2	5	-10	272	282	-10	-277
	1910	2019-01-15 09:11:19.19	-713	1214	-1522	3	2	-8	45	52	-7	-48
	1911	2019-01-15 09:11:19.20	-706	1224	-1516	0	-1	-3	260	267	-7	-263
	1912	2019-01-15 09:11:19.21	-707	1219	-1513	-3	-4	-2	30	32	-2	-31
	1913	2019-01-15 09:11:19.22	-713	1222	-1502	-6	-4	-3	264	275	-11	-269
	1914	2019-01-15 09:11:19.23	-702	1210	-1515	-6	-2	-3	51	60	-9	-55
	1915	2019-01-15 09:11:19.24	-708	1213	-1511	-3	-4	-3	271	281	-10	-276
	1916	2019-01-15 09:11:19.25	-711	1209	-1501	0	-4	-4	-4	1	-5	1
	1917	2019-01-15 09:11:19.26	-711	1215	-1507	2	1	-2	239	250	-11	-244
	1918	2019-01-15 09:11:19.27	-706	1220	-1503	2	3	-4	31	43	-12	-37
	1919	2019-01-15 09:11:19.28	-713	1209	-1518	2	4	-2	284	296	-12	-290
	1920	2019-01-15 09:11:19.29	-706	1216	-1512	1	1	-4	22	24	-2	-23
	1921	2019-01-15 09:11:19.30	-711	1219	-1514	2	-3	-4	265	273	-8	-269
	1922	2019-01-15 09:11:19.31	-719	1213	-1518	3	-2	-4	1	5	-4	-3
	1923	2019-01-15 09:11:19.32	-709	1218	-1520	-1	1	-5	279	290	-11	-284
	1924	2019-01-15 09:11:19.33	-722	1217	-1511	-6	1	-6	39	45	-6	-42
	1925	2019-01-15 09:11:19.34	-705	1225	-1510	-11	1	-7	305	319	-14	-312
	1926	2019-01-15 09:11:19.35	-706	1215	-1513	-13	4	-4	21	30	-9	-25
	1927	2019-01-15 09:11:19.36	-710	1211	-1512	-16	9	-4	276	284	-8	-280
	1928	2019-01-15 09:11:19.37	-713	1221	-1515	-12	12	-4	-13	-12	-1	12
	1929	2019-01-15 09:11:19.38	-704	1233	-1504	-9	14	-9	279	285	-6	-282
	1930	2019-01-15 09:11:19.39	-708	1224	-1500	-5	22	-13	21	25	-4	-23
	1931	2019-01-15 09:11:19.40	-701	1229	-1505	-2	24	-16	302	311	-9	-306
	1932	2019-01-15 09:11:19.41	-701	1223	-1520	-5	28	-17	1	6	-5	-3
	1933	2019-01-15 09:11:19.42	-710	1221	-1519	-5	21	-17	287	297	-10	-292
	1934	2019-01-15 09:11:19.43	-705	1219	-1516	-7	16	-17	-2	5	-7	-1
	1935	2019-01-15 09:11:19.44	-710	1221	-1515	-10	10	-18	299	312	-13	-305
	1936	2019-01-15 09:11:19.45	-700	1216	-1509	-12	10	-19	20	26	-6	-23
	1937	2019-01-15 09:11:19.46	-700	1213	-1519	-17	10	-17	312	326	-14	-319
	1938	2019-01-15 09:11:19.47	-699	1217	-1514	-19	11	-15	6	13	-7	-9
	1939	2019-01-15 09:11:19.48	-708	1216	-1522	-19	9	-10	280	289	-9	-284
	1940	2019-01-15 09:11:19.49	-709	1212	-1513	-19	6	-10	-33	-32	-1	32
	1941	2019-01-15 09:11:19.50	-705	1218	-1521	-21	1	-7	266	275	-9	-270
	1942	2019-01-15 09:11:19.51	-706	1223	-1518	-18	-2	-7	-28	-23	-5	25
	1943	2019-01-15 09:11:19.52	-703	1226	-1512	-19	-7	-3	283	292	-9	-287
	1944	2019-01-15 09:11:19.53	-698	1227	-1509	-16	-6	-4	-8	-4	-4	6
	1945	2019-01-15 09:11:19.54	-699	1227	-1512	-15	0	-1	304	315	-11	-309
	1946	2019-01-15 09:11:19.55	-703	1225	-1506	-13	1	-4	-3	4	-7	0
	1947	2019-01-15 09:11:19.56	-698	1221	-1507	-10	3	-3	300	311	-11	-305
	1948	2019-01-15 09:11:19.57	-711	1222	-1509	-9	2	-4	-6	-5	-1	5
	1949	2019-01-15 09:11:19.58	-716	1221	-1518	-9	0	-2	284	296	-12	-290
	1950	2019-01-15 09:11:19.59	-718	1225	-1512	-10	-1	-4	-26	-22	-4	24
	1951	2019-01-15 09:11:19.60	-707	1220	-1512	-8	0	-5	283	293	-10	-288
	1952	2019-01-15 09:11:19.61	-705	1219	-1518	-10	4	-6	-4	-3	-1	3
	1953	2019-01-15 09:11:19.62	-712	1218	-1518	-10	3	-5	284	292	-8	-288
	1954	2019-01-15 09:11:19.63	-706	1217	-1512	-12	6	-7	-24	-21	-3	22
	1955	2019-01-15 09:11:19.64	-696	1224	-1519	-16	8	-6	274	280	-6	-277
	1956	2019-01-15 09:11:19.65	-708	1223	-1507	-17	6	-5	-16	-11	-5	13
	1957	2019-01-15 09:11:19.66	-703	1226	-1506	-19	6	-7	286	298	-12	-292
	1958	2019-01-15 09:11:19.67	-702	1227	-1510	-17	3	-10	-19	-14	-5	16
	1959	2019-01-15 09:11:19.68	-706	1226	-1510	-12	2	-11	292	299	-7	-295
	1960	2019-01-15 09:11:19.69	-702	1225	-1514	-10	2	-18	-6	-7	1	6
	1961	2019-01-15 09:11:19.70	-699	1220	-1516	-10	1	-21	288	301	-13	-294
	1962	2019-01-15 09:11:19.71	-693	1223	-1502	-14	1	-24	-13	-7	-6	10
	1963	2019-01-15 09:11:19.72	-703	1221	-1505	-18	4	-27	300	312	-12	-306
	1964	2019-01-15 09:11:19.73	-714	1221	-1510	-25	9	-28	21	28	-7	-24
	1965	2019-01-15 09:11:19.74	-703	1217	-1513	-31	7	-27	306	319	-13	-312
	1966	2019-01-15 09:11:19.75	-706	1219	-1505	-36	6	-23	10	13	-3	-11
	1967	2019-01-15 09:11:19.76	-697	1223	-1504	-34	7	-22	285	289	-4	-287
	1968	2019-01-15 09:11:19.77	-695	1222	-1509	-29	5	-22	-4	-3	-1	3
	1969	2019-01-15 09:11:19.78	-708	1215	-1512	-24	0	-23	294	306	-12	-300
	1970	2019-01-15 09:11:19.79	-702	1216	-1502	-19	-6	-22	24	28	-4	-26
	1971	2019-01-15 09:11:19.80	-706	1208	-1519	-12	-2	-21	296	303	-7	-299
	1972	2019-01-15 09:11:19.81	-717	1203	-1514	-6	-11	-14	11	15	-4	-13
	1973	2019-01-15 09:11:19.82	-712	1210	-1499	-6	-19	-9	306	322	-16	-314
	1974	2019-01-15 09:11:19.83	-713	1227	-1492	-10	-11	-5	43	51	-8	-47
	1975	2019-01-15 09:11:19.84	-709	1233	-1512	-24	13	-6	326	341	-15	-333
	1976	2019-01-15 09:11:19.85	-718	1238	-1510	-28	12	-7	51	58	-7	-54
	1977	2019-01-15 09:11:19.86	-708	1242	-1518	-25	8	-10	295	308	-13	-301
	1978	2019-01-15 09:11:19.87	-722	1242	-1516	-20	5	-12	31	32	-1	-31
	1979	2019-01-15 09:11:19.88	-713	1242	-1511	-10	3	-17	300	309	-9	-304
	1980	2019-01-15 09:11:19.89	-708	1239	-1508	-1	7	-25	54	60	-6	-57
	1981	2019-01-15 09:11:19.90	-716	1240	-1506	5	8	-28	297	311	-14	-304
	1982	2019-01-15 09:11:19.91	-704	1230	-1504	5	8	-29	50	56	-6	-53
	1983	2019-01-15 09:11:19.92	-710	1227	-1500	1	6	-28	286	298	-12	-292
	1984	2019-01-15 09:11:19.93	-709	1221	-1502	0	7	-23	45	50	-5	-47
	1985	2019-01-15 09:11:19.94	-718	1213	-1500	-3	12	-20	286	301	-15	-293
	1986	2019-01-15 09:11:19.95	-711	1216	-1501	-6	12	-16	63	66	-3	-64
	1987	2019-01-15 09:11:19.96	-711	1215	-1511	-11	12	-11	275	288	-13	-281
	1988	2019-01-15 09:11:19.97	-709	1215	-1506	-15	13	-6	47	49	-2	-48
	1989	2019-01-15 09:11:19.98	-708	1223	-1502	-20	13	0	261	272	-11	-266
	1990	2019-01-15 09:11:19.99	-715	1224	-1506	-22	13	4	58	59	-1	-58
	1991	2019-01-15 09:11:20.00	-702	1232	-1501	-22	3	2	290	308	-18	-299
	1992	2019-01-15 09:11:20.01	-704	1237	-1505	-17	-3	-2	98	111	-13	-104
	1993	2019-01-15 09:11:20.02	-712	1236	-1506	-14	-8	-8	272	288	-16	-280
	1994	2019-01-15 09:11:20.03	-720	1224	-1503	-11	-10	-7	66	68	-2	-67
[truncated: 4,033 more rows]
