# Supplementary material for: Evaluating the stress-response of dental students to the dental school environment
Source: PeerJ. 2020 May 6;8:e8981. doi: 10.7717/peerj.8981 (PMC7210805; doi:10.7717/peerj.8981)
Supplement: Supplemental Information 1 [file peerj-08-8981-s001.zip › 3-1 IV.csv]

// Data mode : Full
// Data quality : High
// Acceleration sensor's range : 16g
// Gyroscope sensor's range : 2000dps
//
//ARTIFACT	NUM	DATE	ACC_X	ACC_Y	ACC_Z	GYRO_X	GYRO_Y	GYRO_Z	EOG_L	EOG_R	EOG_H	EOG_V
	1	2019-01-22 11:17:12.34	-770	1216	-1469	-35	-25	-10	-52	-136	84	94
	2	2019-01-22 11:17:12.35	-780	1221	-1464	-35	-26	-5	-77	-51	-26	64
	3	2019-01-22 11:17:12.36	-768	1218	-1466	-32	-17	2	-61	-104	43	82
	4	2019-01-22 11:17:12.37	-769	1216	-1459	-23	-11	0	-77	-13	-64	45
	5	2019-01-22 11:17:12.38	-768	1213	-1465	-16	2	1	-46	-41	-5	43
	6	2019-01-22 11:17:12.39	-765	1212	-1468	-12	1	-1	-66	54	-120	6
	7	2019-01-22 11:17:12.40	-770	1208	-1460	-11	4	-5	-46	11	-57	17
	8	2019-01-22 11:17:12.41	-771	1203	-1459	-13	0	2	-71	47	-118	12
	9	2019-01-22 11:17:12.42	-769	1211	-1457	-23	4	11	-65	-35	-30	50
	10	2019-01-22 11:17:12.43	-764	1219	-1477	-32	-5	16	-85	-25	-60	55
	11	2019-01-22 11:17:12.44	-767	1229	-1472	-41	-5	18	-63	-109	46	86
	12	2019-01-22 11:17:12.45	-766	1230	-1474	-46	-12	18	-78	-48	-30	63
	13	2019-01-22 11:17:12.46	-759	1235	-1477	-51	-18	8	-69	-68	-1	68
	14	2019-01-22 11:17:12.47	-766	1238	-1478	-50	-13	1	-88	4	-92	42
	15	2019-01-22 11:17:12.48	-769	1239	-1474	-47	-12	0	-77	-62	-15	69
	16	2019-01-22 11:17:12.49	-774	1233	-1471	-41	-20	-8	-84	-34	-50	59
	17	2019-01-22 11:17:12.50	-778	1233	-1470	-30	-23	-18	-81	-90	9	85
	18	2019-01-22 11:17:12.51	-786	1237	-1470	-32	-18	-18	-110	-31	-79	70
	19	2019-01-22 11:17:12.52	-770	1236	-1455	-36	-14	-16	-99	-53	-46	76
	20	2019-01-22 11:17:12.53	-775	1239	-1452	-40	-17	-19	-90	1	-91	44
	21	2019-01-22 11:17:12.54	-776	1235	-1451	-43	-12	-19	-53	-39	-14	46
	22	2019-01-22 11:17:12.55	-781	1239	-1461	-44	-11	-20	-60	-6	-54	33
	23	2019-01-22 11:17:12.56	-775	1236	-1448	-42	-8	-21	-70	-52	-18	61
	24	2019-01-22 11:17:12.57	-775	1229	-1449	-40	-7	-23	-84	-10	-74	47
	25	2019-01-22 11:17:12.58	-768	1232	-1463	-36	-2	-17	-87	-44	-43	65
	26	2019-01-22 11:17:12.59	-769	1230	-1472	-30	-1	-17	-90	-10	-80	50
	27	2019-01-22 11:17:12.60	-779	1224	-1463	-28	-5	-12	-74	-25	-49	49
	28	2019-01-22 11:17:12.61	-772	1225	-1469	-28	-9	-5	-78	25	-103	26
	29	2019-01-22 11:17:12.62	-764	1227	-1452	-29	-9	6	-74	9	-83	32
	30	2019-01-22 11:17:12.63	-765	1231	-1452	-29	-13	8	-99	6	-105	46
	31	2019-01-22 11:17:12.64	-774	1238	-1471	-34	-15	14	-102	-54	-48	78
	32	2019-01-22 11:17:12.65	-770	1235	-1457	-37	-20	12	-89	-59	-30	74
	33	2019-01-22 11:17:12.66	-764	1233	-1456	-33	-32	-1	-81	-71	-10	76
	34	2019-01-22 11:17:12.67	-770	1240	-1453	-34	-29	-4	-77	-17	-60	47
	35	2019-01-22 11:17:12.68	-771	1238	-1443	-30	-22	-3	-70	2	-72	34
	36	2019-01-22 11:17:12.69	-761	1244	-1455	-28	-19	-4	-90	14	-104	38
	37	2019-01-22 11:17:12.70	-767	1246	-1454	-30	-15	-5	-110	-8	-102	59
	38	2019-01-22 11:17:12.71	-780	1242	-1457	-31	-9	-3	-122	-17	-105	69
	39	2019-01-22 11:17:12.72	-792	1237	-1460	-30	-17	-6	-119	-25	-94	72
	40	2019-01-22 11:17:12.73	-780	1238	-1459	-23	-12	-4	-120	-9	-111	64
	41	2019-01-22 11:17:12.74	-792	1241	-1461	-17	-29	-6	-130	-5	-125	67
	42	2019-01-22 11:17:12.75	-785	1252	-1447	-22	-19	7	-143	-16	-127	79
	43	2019-01-22 11:17:12.76	-793	1257	-1450	-25	-14	8	-146	-34	-112	90
	44	2019-01-22 11:17:12.77	-784	1256	-1451	-26	-14	3	-127	-36	-91	81
	45	2019-01-22 11:17:12.78	-796	1253	-1455	-27	-19	1	-118	-21	-97	69
	46	2019-01-22 11:17:12.79	-781	1255	-1451	-25	-23	-1	-97	-2	-95	49
	47	2019-01-22 11:17:12.80	-780	1246	-1450	-23	-29	0	-96	-1	-95	48
	48	2019-01-22 11:17:12.81	-790	1245	-1436	-19	-24	4	-88	-53	-35	70
	49	2019-01-22 11:17:12.82	-784	1251	-1435	-12	-19	5	-111	-78	-33	94
	50	2019-01-22 11:17:12.83	-789	1250	-1436	-10	-11	-2	-113	-66	-47	89
	51	2019-01-22 11:17:12.84	-787	1252	-1438	-5	6	-6	-117	4	-121	56
	52	2019-01-22 11:17:12.85	-792	1250	-1446	-5	11	-10	-118	33	-151	42
	53	2019-01-22 11:17:12.86	-790	1249	-1452	-8	11	-11	-118	58	-176	30
	54	2019-01-22 11:17:12.87	-793	1236	-1450	-14	9	-5	-104	23	-127	40
	55	2019-01-22 11:17:12.88	-789	1232	-1448	-19	-1	-2	-87	25	-112	31
	56	2019-01-22 11:17:12.89	-789	1231	-1457	-19	-11	2	-90	-36	-54	63
	57	2019-01-22 11:17:12.90	-785	1231	-1440	-21	-10	12	-101	-34	-67	67
	58	2019-01-22 11:17:12.91	-778	1235	-1440	-21	-14	12	-82	-58	-24	70
	59	2019-01-22 11:17:12.92	-777	1241	-1446	-16	-5	14	-79	-21	-58	50
	60	2019-01-22 11:17:12.93	-771	1246	-1443	-14	11	16	-89	-37	-52	63
	61	2019-01-22 11:17:12.94	-772	1256	-1452	-13	15	13	-119	17	-136	51
	62	2019-01-22 11:17:12.95	-765	1255	-1454	-16	16	10	-120	-8	-112	64
	63	2019-01-22 11:17:12.96	-775	1252	-1454	-18	4	1	-117	21	-138	48
	64	2019-01-22 11:17:12.97	-778	1259	-1460	-23	2	0	-109	-52	-57	80
	65	2019-01-22 11:17:12.98	-768	1251	-1451	-23	-10	-4	-113	-47	-66	80
	66	2019-01-22 11:17:12.99	-771	1240	-1445	-23	-15	-5	-101	-102	1	101
	67	2019-01-22 11:17:13.00	-780	1248	-1449	-16	-18	-8	-92	-50	-42	71
	68	2019-01-22 11:17:13.01	-775	1247	-1446	-11	-13	-4	-71	-76	5	73
	69	2019-01-22 11:17:13.02	-781	1261	-1440	-8	-8	-4	-78	8	-86	35
	70	2019-01-22 11:17:13.03	-773	1263	-1445	-5	0	-9	-75	-19	-56	47
	71	2019-01-22 11:17:13.04	-774	1264	-1441	-6	3	-14	-90	36	-126	27
	72	2019-01-22 11:17:13.05	-775	1263	-1450	-9	13	-22	-80	1	-81	39
	73	2019-01-22 11:17:13.06	-784	1261	-1454	-13	11	-24	-88	47	-135	20
	74	2019-01-22 11:17:13.07	-769	1255	-1452	-18	2	-29	-67	-13	-54	40
	75	2019-01-22 11:17:13.08	-768	1247	-1450	-21	-5	-28	-78	21	-99	28
	76	2019-01-22 11:17:13.09	-770	1245	-1446	-19	-9	-21	-89	-62	-27	75
	77	2019-01-22 11:17:13.10	-768	1243	-1448	-16	-10	-18	-103	-24	-79	63
	78	2019-01-22 11:17:13.11	-763	1249	-1452	-10	-8	-17	-78	-91	13	84
	79	2019-01-22 11:17:13.12	-764	1246	-1453	-6	-4	-15	-82	-26	-56	54
	80	2019-01-22 11:17:13.13	-767	1253	-1453	-1	-1	-19	-69	-71	2	70
	81	2019-01-22 11:17:13.14	-768	1254	-1456	1	6	-18	-102	19	-121	41
	82	2019-01-22 11:17:13.15	-767	1256	-1442	-1	7	-16	-103	-24	-79	63
	83	2019-01-22 11:17:13.16	-770	1254	-1438	-6	-1	-18	-111	38	-149	36
	84	2019-01-22 11:17:13.17	-772	1251	-1443	-13	5	-19	-78	-44	-34	61
	85	2019-01-22 11:17:13.18	-780	1249	-1450	-19	5	-16	-61	14	-75	23
	86	2019-01-22 11:17:13.19	-773	1237	-1447	-14	-5	-16	-22	-51	29	36
	87	2019-01-22 11:17:13.20	-770	1232	-1452	-8	-16	-19	-14	49	-63	-17
	88	2019-01-22 11:17:13.21	-775	1236	-1446	-4	-19	-18	-16	-40	24	28
	89	2019-01-22 11:17:13.22	-774	1239	-1444	3	-16	-13	-43	25	-68	9
	90	2019-01-22 11:17:13.23	-773	1243	-1454	4	-15	-12	-60	-63	3	61
	91	2019-01-22 11:17:13.24	-765	1251	-1448	-1	-3	-10	-71	40	-111	15
	92	2019-01-22 11:17:13.25	-774	1249	-1452	-6	5	-9	-52	-22	-30	37
	93	2019-01-22 11:17:13.26	-777	1254	-1447	-10	1	-13	-69	54	-123	7
	94	2019-01-22 11:17:13.27	-781	1244	-1448	-16	3	-11	-58	-45	-13	51
	95	2019-01-22 11:17:13.28	-783	1247	-1446	-16	-3	-16	-67	39	-106	14
	96	2019-01-22 11:17:13.29	-776	1242	-1452	-18	-8	-16	-64	-71	7	67
	97	2019-01-22 11:17:13.30	-780	1248	-1451	-14	-10	-17	-89	-8	-81	48
	98	2019-01-22 11:17:13.31	-775	1243	-1451	-12	-7	-19	-83	-91	8	87
	99	2019-01-22 11:17:13.32	-780	1242	-1453	-8	4	-15	-95	18	-113	38
	100	2019-01-22 11:17:13.33	-784	1233	-1447	-5	1	-19	-72	-46	-26	59
	101	2019-01-22 11:17:13.34	-774	1237	-1441	-4	2	-10	-102	20	-122	41
	102	2019-01-22 11:17:13.35	-770	1239	-1435	-7	-1	-5	-120	-93	-27	106
	103	2019-01-22 11:17:13.36	-776	1248	-1439	-11	1	-1	-166	-46	-120	106
	104	2019-01-22 11:17:13.37	-762	1257	-1438	-20	3	1	-132	-141	9	136
	105	2019-01-22 11:17:13.38	-767	1255	-1442	-28	4	-1	-105	-51	-54	78
	106	2019-01-22 11:17:13.39	-780	1261	-1453	-29	9	-3	-61	-108	47	84
	107	2019-01-22 11:17:13.40	-781	1254	-1463	-25	0	-13	-78	12	-90	33
	108	2019-01-22 11:17:13.41	-778	1261	-1452	-19	-7	-19	-55	-63	8	59
	109	2019-01-22 11:17:13.42	-769	1251	-1452	-10	-9	-20	-62	30	-92	16
	110	2019-01-22 11:17:13.43	-774	1252	-1441	-6	-10	-20	-35	-65	30	50
	111	2019-01-22 11:17:13.44	-764	1257	-1437	-4	-8	-22	-64	24	-88	20
	112	2019-01-22 11:17:13.45	-764	1259	-1435	-2	-1	-26	-57	-62	5	59
	113	2019-01-22 11:17:13.46	-777	1248	-1448	-3	-2	-24	-84	32	-116	26
	114	2019-01-22 11:17:13.47	-777	1249	-1455	-5	2	-17	-63	-71	8	67
	115	2019-01-22 11:17:13.48	-784	1234	-1460	-9	-6	-10	-58	19	-77	19
	116	2019-01-22 11:17:13.49	-789	1241	-1453	-13	-18	-4	-39	-69	30	54
	117	2019-01-22 11:17:13.50	-780	1245	-1431	-16	-22	3	-67	11	-78	28
	118	2019-01-22 11:17:13.51	-785	1256	-1436	-17	-23	5	-55	-104	49	79
	119	2019-01-22 11:17:13.52	-785	1258	-1432	-15	-15	5	-80	-7	-73	43
	120	2019-01-22 11:17:13.53	-785	1261	-1437	-13	-8	1	-61	-78	17	69
	121	2019-01-22 11:17:13.54	-784	1260	-1433	-9	-1	-4	-74	56	-130	9
	122	2019-01-22 11:17:13.55	-791	1267	-1431	-9	5	-4	-61	-29	-32	45
	123	2019-01-22 11:17:13.56	-789	1267	-1433	-10	12	-3	-85	71	-156	7
	124	2019-01-22 11:17:13.57	-784	1264	-1437	-9	4	-10	-68	-40	-28	54
	125	2019-01-22 11:17:13.58	-779	1264	-1442	-10	4	-10	-78	41	-119	18
	126	2019-01-22 11:17:13.59	-771	1260	-1434	-14	8	-13	-37	-75	38	56
	127	2019-01-22 11:17:13.60	-781	1267	-1432	-11	0	-17	-51	4	-55	23
	128	2019-01-22 11:17:13.61	-768	1270	-1435	-8	3	-19	-56	-103	47	79
	129	2019-01-22 11:17:13.62	-775	1265	-1442	-1	5	-27	-107	3	-110	52
	130	2019-01-22 11:17:13.63	-773	1262	-1448	3	15	-24	-86	-49	-37	67
	131	2019-01-22 11:17:13.64	-775	1265	-1447	7	13	-33	-109	60	-169	24
	132	2019-01-22 11:17:13.65	-768	1252	-1441	7	13	-39	-85	-41	-44	63
	133	2019-01-22 11:17:13.66	-773	1246	-1443	7	19	-40	-88	45	-133	21
	134	2019-01-22 11:17:13.67	-772	1247	-1453	2	12	-43	-60	-35	-25	47
	135	2019-01-22 11:17:13.68	-770	1253	-1440	-10	9	-44	-79	62	-141	8
	136	2019-01-22 11:17:13.69	-768	1252	-1442	-20	3	-53	-60	-44	-16	52
	137	2019-01-22 11:17:13.70	-775	1236	-1442	-24	1	-53	-87	23	-110	32
	138	2019-01-22 11:17:13.71	-770	1228	-1434	-20	-8	-47	-60	-81	21	70
	139	2019-01-22 11:17:13.72	-781	1229	-1445	-11	-6	-44	-77	20	-97	28
	140	2019-01-22 11:17:13.73	-775	1224	-1446	-8	-6	-36	-67	-65	-2	66
	141	2019-01-22 11:17:13.74	-774	1240	-1448	0	-2	-26	-95	46	-141	24
	142	2019-01-22 11:17:13.75	-772	1248	-1445	-1	8	-19	-79	-40	-39	59
	143	2019-01-22 11:17:13.76	-774	1251	-1447	-13	25	-13	-99	56	-155	21
	144	2019-01-22 11:17:13.77	-776	1242	-1449	-18	30	-15	-83	-42	-41	62
	145	2019-01-22 11:17:13.78	-781	1240	-1451	-23	21	-11	-100	19	-119	40
	146	2019-01-22 11:17:13.79	-776	1245	-1451	-27	6	-5	-86	-96	10	91
	147	2019-01-22 11:17:13.80	-775	1259	-1445	-26	-15	-5	-90	-24	-66	57
	148	2019-01-22 11:17:13.81	-778	1270	-1433	-29	-6	-2	-79	-127	48	103
	149	2019-01-22 11:17:13.82	-768	1271	-1441	-25	-2	-7	-90	-13	-77	51
	150	2019-01-22 11:17:13.83	-772	1264	-1446	-22	10	-14	-63	-49	-14	56
	151	2019-01-22 11:17:13.84	-786	1256	-1445	-21	5	-22	-68	106	-174	-19
	152	2019-01-22 11:17:13.85	-779	1255	-1440	-19	7	-20	-42	55	-97	-6
	153	2019-01-22 11:17:13.86	-783	1260	-1438	-19	-3	-21	-34	127	-161	-46
	154	2019-01-22 11:17:13.87	-772	1253	-1436	-26	-10	-15	4	8	-4	-6
	155	2019-01-22 11:17:13.88	-778	1241	-1430	-30	-12	-9	-27	34	-61	-3
	156	2019-01-22 11:17:13.89	-782	1240	-1447	-32	-16	-9	-54	-84	30	69
	157	2019-01-22 11:17:13.90	-774	1257	-1437	-32	-16	-9	-94	-23	-71	58
	158	2019-01-22 11:17:13.91	-779	1266	-1429	-35	-13	-10	-69	-98	29	83
	159	2019-01-22 11:17:13.92	-776	1260	-1432	-31	-1	-9	-67	-17	-50	42
	160	2019-01-22 11:17:13.93	-779	1266	-1444	-26	-2	-12	-47	-96	49	71
	161	2019-01-22 11:17:13.94	-776	1260	-1447	-19	-4	-16	-62	-14	-48	38
	162	2019-01-22 11:17:13.95	-777	1266	-1449	-13	-11	-24	-61	-90	29	75
	163	2019-01-22 11:17:13.96	-789	1263	-1445	-10	-10	-26	-91	-4	-87	47
	164	2019-01-22 11:17:13.97	-778	1250	-1444	-9	-10	-24	-61	-38	-23	49
	165	2019-01-22 11:17:13.98	-777	1243	-1445	-8	-14	-22	-45	68	-113	-11
	166	2019-01-22 11:17:13.99	-784	1240	-1438	-9	-10	-18	-43	-2	-41	22
	167	2019-01-22 11:17:14.00	-785	1242	-1438	-13	-7	-8	-97	39	-136	29
	168	2019-01-22 11:17:14.01	-791	1255	-1442	-16	-6	0	-105	-59	-46	82
	169	2019-01-22 11:17:14.02	-786	1259	-1433	-23	-2	3	-95	-10	-85	52
	170	2019-01-22 11:17:14.03	-780	1261	-1435	-31	4	7	-85	-102	17	93
	171	2019-01-22 11:17:14.04	-793	1259	-1438	-28	4	5	-94	-44	-50	69
	172	2019-01-22 11:17:14.05	-775	1248	-1442	-22	0	0	-77	-85	8	81
	173	2019-01-22 11:17:14.06	-780	1260	-1431	-12	-4	0	-67	4	-71	31
	174	2019-01-22 11:17:14.07	-777	1271	-1430	-8	1	3	-40	-37	-3	38
	175	2019-01-22 11:17:14.08	-765	1273	-1432	-8	6	-5	-46	29	-75	8
	176	2019-01-22 11:17:14.09	-779	1285	-1435	-10	7	-12	-63	-30	-33	46
	177	2019-01-22 11:17:14.10	-784	1286	-1442	-19	6	-19	-91	37	-128	27
	178	2019-01-22 11:17:14.11	-778	1280	-1438	-24	3	-29	-82	12	-94	35
	179	2019-01-22 11:17:14.12	-774	1264	-1430	-30	2	-31	-85	40	-125	22
	180	2019-01-22 11:17:14.13	-780	1256	-1432	-28	-1	-26	-72	-36	-36	54
	181	2019-01-22 11:17:14.14	-779	1252	-1437	-22	-1	-22	-71	-18	-53	44
	182	2019-01-22 11:17:14.15	-782	1254	-1437	-12	2	-20	-52	-53	1	52
	183	2019-01-22 11:17:14.16	-783	1265	-1441	-3	10	-19	-44	49	-93	-2
	184	2019-01-22 11:17:14.17	-760	1256	-1431	1	14	-24	-26	73	-99	-23
	185	2019-01-22 11:17:14.18	-776	1265	-1439	0	21	-17	-37	112	-149	-37
	186	2019-01-22 11:17:14.19	-778	1249	-1433	-2	16	-14	-57	36	-93	10
	187	2019-01-22 11:17:14.20	-772	1246	-1440	1	-1	-17	-74	32	-106	21
	188	2019-01-22 11:17:14.21	-776	1241	-1437	1	-10	-12	-77	-13	-64	45
	189	2019-01-22 11:17:14.22	-770	1247	-1426	-3	-16	-8	-79	8	-87	35
	190	2019-01-22 11:17:14.23	-771	1260	-1431	-7	-11	-5	-51	-32	-19	41
	191	2019-01-22 11:17:14.24	-760	1260	-1436	-14	-1	0	-41	-13	-28	27
	192	2019-01-22 11:17:14.25	-775	1265	-1439	-22	13	-2	-36	-45	9	40
	193	2019-01-22 11:17:14.26	-779	1256	-1442	-24	11	-5	-60	-36	-24	48
	194	2019-01-22 11:17:14.27	-787	1256	-1448	-23	9	2	-65	-56	-9	60
	195	2019-01-22 11:17:14.28	-779	1251	-1448	-17	-7	-2	-53	-18	-35	35
	196	2019-01-22 11:17:14.29	-785	1258	-1441	-16	-9	12	-42	-18	-24	30
	197	2019-01-22 11:17:14.30	-773	1267	-1438	-13	-10	12	-42	1	-43	20
	198	2019-01-22 11:17:14.31	-777	1278	-1427	-10	-13	11	-46	-26	-20	36
	199	2019-01-22 11:17:14.32	-769	1285	-1430	-12	-6	6	-57	-39	-18	48
	200	2019-01-22 11:17:14.33	-772	1280	-1436	-14	-8	-5	-74	-51	-23	62
	201	2019-01-22 11:17:14.34	-784	1279	-1430	-17	-7	-11	-84	-32	-52	58
	202	2019-01-22 11:17:14.35	-775	1270	-1435	-16	-7	-13	-67	-18	-49	42
	203	2019-01-22 11:17:14.36	-771	1267	-1434	-15	-3	-13	-38	13	-51	12
	204	2019-01-22 11:17:14.37	-785	1260	-1430	-12	-8	-17	-27	20	-47	3
	205	2019-01-22 11:17:14.38	-784	1259	-1426	-9	-8	-15	-27	30	-57	-1
	206	2019-01-22 11:17:14.39	-768	1261	-1421	-5	-13	-18	-43	30	-73	6
	207	2019-01-22 11:17:14.40	-774	1265	-1428	-1	0	-12	-62	7	-69	27
	208	2019-01-22 11:17:14.41	-775	1269	-1426	-3	6	-15	-65	-22	-43	43
	209	2019-01-22 11:17:14.42	-781	1269	-1430	-5	13	-13	-65	-37	-28	51
	210	2019-01-22 11:17:14.43	-778	1272	-1450	-3	10	-16	-58	6	-64	26
	211	2019-01-22 11:17:14.44	-781	1271	-1453	-3	11	-17	-63	16	-79	23
	212	2019-01-22 11:17:14.45	-785	1270	-1445	-3	-1	-16	-57	29	-86	14
	213	2019-01-22 11:17:14.46	-776	1266	-1433	-5	0	-19	-63	-3	-60	33
	214	2019-01-22 11:17:14.47	-770	1265	-1427	-12	0	-15	-50	4	-54	23
	215	2019-01-22 11:17:14.48	-776	1271	-1433	-15	-3	-16	-29	-21	-8	25
	216	2019-01-22 11:17:14.49	-775	1261	-1435	-16	-11	-20	-15	-8	-7	11
	217	2019-01-22 11:17:14.50	-777	1255	-1431	-12	-13	-19	-16	-15	-1	15
	218	2019-01-22 11:17:14.51	-778	1258	-1425	-11	-11	-12	-47	4	-51	21
	219	2019-01-22 11:17:14.52	-772	1261	-1425	-5	-10	-8	-63	-60	-3	61
	220	2019-01-22 11:17:14.53	-778	1270	-1427	0	-4	-9	-53	-45	-8	49
	221	2019-01-22 11:17:14.54	-774	1269	-1424	3	-3	-7	-54	-57	3	55
	222	2019-01-22 11:17:14.55	-779	1273	-1428	4	1	-11	-70	14	-84	28
	223	2019-01-22 11:17:14.56	-776	1277	-1427	3	2	-14	-72	-9	-63	40
	224	2019-01-22 11:17:14.57	-780	1267	-1429	2	5	-14	-64	15	-79	24
	225	2019-01-22 11:17:14.58	-781	1265	-1434	-2	6	-18	-38	-7	-31	22
	226	2019-01-22 11:17:14.59	-784	1268	-1442	-7	3	-14	-48	24	-72	12
	227	2019-01-22 11:17:14.60	-776	1256	-1437	-12	-3	-11	-56	-42	-14	49
	228	2019-01-22 11:17:14.61	-783	1252	-1436	-15	-13	-7	-96	-46	-50	71
	229	2019-01-22 11:17:14.62	-776	1258	-1425	-15	-14	-4	-94	-105	11	99
	230	2019-01-22 11:17:14.63	-780	1257	-1421	-15	-6	1	-75	-29	-46	52
	231	2019-01-22 11:17:14.64	-781	1268	-1426	-13	6	-1	-56	-40	-16	48
	232	2019-01-22 11:17:14.65	-775	1267	-1430	-8	5	-4	-72	29	-101	21
	233	2019-01-22 11:17:14.66	-778	1266	-1428	-6	10	-4	-89	-24	-65	56
	234	2019-01-22 11:17:14.67	-773	1270	-1437	-7	10	-3	-96	12	-108	42
	235	2019-01-22 11:17:14.68	-777	1270	-1454	-12	0	-7	-67	-27	-40	47
	236	2019-01-22 11:17:14.69	-785	1262	-1445	-18	-13	-7	-62	16	-78	23
	237	2019-01-22 11:17:14.70	-781	1273	-1423	-18	-21	-2	-57	-61	4	59
	238	2019-01-22 11:17:14.71	-772	1279	-1423	-20	-30	-8	-72	-14	-58	43
	239	2019-01-22 11:17:14.72	-763	1270	-1419	-25	-19	-7	-54	-60	6	57
	240	2019-01-22 11:17:14.73	-769	1262	-1403	-20	-12	-11	-57	11	-68	23
	241	2019-01-22 11:17:14.74	-759	1255	-1407	-18	-8	-22	-54	-42	-12	48
	242	2019-01-22 11:17:14.75	-761	1248	-1427	-19	9	-27	-69	44	-113	12
	243	2019-01-22 11:17:14.76	-747	1252	-1447	-15	19	-24	-60	-5	-55	32
	244	2019-01-22 11:17:14.77	-753	1256	-1441	-19	17	-23	-53	74	-127	-10
	245	2019-01-22 11:17:14.78	-766	1258	-1454	-23	22	-17	-30	8	-38	11
	246	2019-01-22 11:17:14.79	-776	1266	-1459	-20	10	-10	-48	35	-83	6
	247	2019-01-22 11:17:14.80	-781	1274	-1458	-20	-4	-8	-54	-86	32	70
	248	2019-01-22 11:17:14.81	-770	1271	-1462	-17	-18	-5	-70	-17	-53	43
	249	2019-01-22 11:17:14.82	-778	1269	-1464	-14	-22	-8	-68	-79	11	73
	250	2019-01-22 11:17:14.83	-786	1275	-1450	-4	-42	-6	-79	23	-102	28
	251	2019-01-22 11:17:14.84	-789	1266	-1433	3	-41	0	-42	-17	-25	29
	252	2019-01-22 11:17:14.85	-792	1259	-1413	9	-45	8	-49	69	-118	-10
	253	2019-01-22 11:17:14.86	-790	1250	-1406	15	-43	15	-34	-15	-19	24
	254	2019-01-22 11:17:14.87	-790	1261	-1392	14	-29	28	-51	42	-93	4
	255	2019-01-22 11:17:14.88	-787	1259	-1393	10	-19	36	-26	-37	11	31
	256	2019-01-22 11:17:14.89	-787	1263	-1403	4	-3	43	-42	20	-62	11
	257	2019-01-22 11:17:14.90	-795	1273	-1411	-4	7	48	-34	-62	28	48
	258	2019-01-22 11:17:14.91	-784	1279	-1422	-10	11	49	-48	15	-63	16
	259	2019-01-22 11:17:14.92	-782	1283	-1440	-12	0	45	-32	-80	48	56
	260	2019-01-22 11:17:14.93	-783	1286	-1445	-16	-5	39	-51	-5	-46	28
	261	2019-01-22 11:17:14.94	-790	1292	-1446	-11	-19	33	-40	-90	50	65
	262	2019-01-22 11:17:14.95	-780	1296	-1430	-12	-22	24	-72	14	-86	29
	263	2019-01-22 11:17:14.96	-780	1303	-1419	-11	-24	13	-69	-74	5	71
	264	2019-01-22 11:17:14.97	-778	1302	-1413	-12	-14	-2	-103	17	-120	43
	265	2019-01-22 11:17:14.98	-779	1292	-1410	-16	5	-7	-83	-51	-32	67
	266	2019-01-22 11:17:14.99	-775	1282	-1410	-14	5	-20	-57	99	-156	-21
	267	2019-01-22 11:17:15.00	-776	1276	-1419	-18	14	-24	-35	20	-55	7
	268	2019-01-22 11:17:15.01	-776	1290	-1423	-23	15	-25	-58	81	-139	-11
	269	2019-01-22 11:17:15.02	-771	1284	-1425	-26	10	-24	-55	-86	31	70
	270	2019-01-22 11:17:15.03	-772	1287	-1429	-24	11	-23	-70	-34	-36	52
	271	2019-01-22 11:17:15.04	-771	1283	-1431	-17	1	-27	-50	-115	65	82
	272	2019-01-22 11:17:15.05	-767	1274	-1428	-10	-6	-33	-50	24	-74	13
	273	2019-01-22 11:17:15.06	-774	1270	-1432	3	-9	-38	-47	-68	21	57
	274	2019-01-22 11:17:15.07	-770	1277	-1426	9	-9	-31	-86	28	-114	29
	275	2019-01-22 11:17:15.08	-763	1269	-1412	11	-1	-29	-70	-56	-14	63
	276	2019-01-22 11:17:15.09	-773	1269	-1422	9	4	-27	-68	67	-135	0
	277	2019-01-22 11:17:15.10	-778	1263	-1437	-1	-17	-25	-52	-35	-17	43
	278	2019-01-22 11:17:15.11	-774	1260	-1431	-13	-15	-15	-74	49	-123	12
	279	2019-01-22 11:17:15.12	-775	1259	-1430	-17	-16	-7	-68	-77	9	72
	280	2019-01-22 11:17:15.13	-779	1255	-1437	-14	-20	3	-80	-2	-78	41
	281	2019-01-22 11:17:15.14	-768	1270	-1438	-12	-21	8	-40	-103	63	71
	282	2019-01-22 11:17:15.15	-771	1275	-1436	-9	-17	5	-30	10	-40	10
	283	2019-01-22 11:17:15.16	-772	1283	-1429	-6	-15	6	-31	-99	68	65
	284	2019-01-22 11:17:15.17	-763	1280	-1423	-1	-4	3	-69	8	-77	30
	285	2019-01-22 11:17:15.18	-779	1288	-1433	-2	2	4	-67	-77	10	72
	286	2019-01-22 11:17:15.19	-776	1277	-1424	-6	-4	-3	-79	37	-116	21
	287	2019-01-22 11:17:15.20	-777	1276	-1426	-4	-10	-9	-57	-74	17	65
	288	2019-01-22 11:17:15.21	-777	1266	-1427	-1	-29	-19	-83	10	-93	36
	289	2019-01-22 11:17:15.22	-783	1255	-1416	1	-24	-10	-84	-124	40	104
	290	2019-01-22 11:17:15.23	-770	1264	-1425	6	-16	-9	-92	-39	-53	65
	291	2019-01-22 11:17:15.24	-781	1270	-1420	5	-11	-9	-68	-124	56	96
	292	2019-01-22 11:17:15.25	-781	1276	-1423	5	-1	-5	-67	23	-90	22
	293	2019-01-22 11:17:15.26	-773	1278	-1429	4	9	-1	-64	-55	-9	59
	294	2019-01-22 11:17:15.27	-788	1266	-1430	4	8	-7	-73	74	-147	0
	295	2019-01-22 11:17:15.28	-789	1267	-1435	2	7	-5	-58	-22	-36	40
	296	2019-01-22 11:17:15.29	-775	1278	-1435	-3	4	4	-73	80	-153	-3
	297	2019-01-22 11:17:15.30	-774	1278	-1421	-10	-8	6	-47	-32	-15	39
	298	2019-01-22 11:17:15.31	-768	1291	-1434	-17	-11	2	-29	64	-93	-17
	299	2019-01-22 11:17:15.32	-783	1284	-1429	-25	-14	-4	-14	-71	57	42
	300	2019-01-22 11:17:15.33	-770	1286	-1428	-23	-20	-13	-37	-1	-36	19
	301	2019-01-22 11:17:15.34	-776	1278	-1422	-19	-20	-26	-31	-101	70	66
	302	2019-01-22 11:17:15.35	-778	1277	-1423	-11	-13	-24	-34	45	-79	-5
	303	2019-01-22 11:17:15.36	-772	1277	-1414	-4	-8	-25	-21	-23	2	22
	304	2019-01-22 11:17:15.37	-771	1267	-1419	2	0	-18	-38	79	-117	-20
	305	2019-01-22 11:17:15.38	-776	1263	-1420	4	10	-10	-20	-40	20	30
	306	2019-01-22 11:17:15.39	-777	1263	-1426	4	6	-7	-17	64	-81	-23
	307	2019-01-22 11:17:15.40	-786	1256	-1436	1	2	-1	-2	-12	10	7
	308	2019-01-22 11:17:15.41	-785	1256	-1427	1	-10	2	-24	65	-89	-20
	309	2019-01-22 11:17:15.42	-772	1273	-1422	0	-10	8	-39	-86	47	62
	310	2019-01-22 11:17:15.43	-778	1272	-1428	-1	-11	7	-64	-38	-26	51
	311	2019-01-22 11:17:15.44	-777	1276	-1430	0	-1	6	-50	-149	99	99
	312	2019-01-22 11:17:15.45	-777	1284	-1431	2	3	4	-52	-17	-35	34
	313	2019-01-22 11:17:15.46	-772	1288	-1425	5	-4	-10	-37	-44	7	40
	314	2019-01-22 11:17:15.47	-767	1284	-1430	4	-10	-21	-69	87	-156	-9
	315	2019-01-22 11:17:15.48	-769	1280	-1423	-3	-6	-25	-87	-24	-63	55
	316	2019-01-22 11:17:15.49	-771	1279	-1432	-9	-6	-28	-99	26	-125	36
	317	2019-01-22 11:17:15.50	-778	1264	-1426	-10	-24	-34	-74	-77	3	75
	318	2019-01-22 11:17:15.51	-782	1258	-1428	-9	-35	-34	-76	15	-91	30
	319	2019-01-22 11:17:15.52	-783	1266	-1430	-7	-28	-24	-60	-74	14	67
	320	2019-01-22 11:17:15.53	-788	1259	-1421	-6	-16	-14	-52	1	-53	25
	321	2019-01-22 11:17:15.54	-782	1266	-1429	-1	-9	-4	-38	-102	64	70
	322	2019-01-22 11:17:15.55	-795	1271	-1427	0	10	3	-51	3	-54	24
	323	2019-01-22 11:17:15.56	-776	1266	-1433	4	14	2	-36	-29	-7	32
	324	2019-01-22 11:17:15.57	-781	1274	-1428	8	12	0	-50	92	-142	-21
	325	2019-01-22 11:17:15.58	-788	1276	-1430	7	0	4	-55	8	-63	23
	326	2019-01-22 11:17:15.59	-777	1279	-1426	3	-3	0	-71	34	-105	18
	327	2019-01-22 11:17:15.60	-789	1271	-1430	1	-1	6	-59	-87	28	73
	328	2019-01-22 11:17:15.61	-777	1262	-1435	4	-12	1	-61	-19	-42	40
	329	2019-01-22 11:17:15.62	-782	1259	-1436	6	-13	-1	-46	-67	21	56
	330	2019-01-22 11:17:15.63	-766	1264	-1431	6	-14	-4	-44	45	-89	0
	331	2019-01-22 11:17:15.64	-780	1269	-1418	1	-8	-3	-35	-19	-16	27
	332	2019-01-22 11:17:15.65	-783	1276	-1414	-1	-9	-12	-48	41	-89	3
	333	2019-01-22 11:17:15.66	-786	1283	-1421	-6	-10	-17	-33	-38	5	35
	334	2019-01-22 11:17:15.67	-788	1281	-1415	-13	-3	-26	-52	12	-64	20
	335	2019-01-22 11:17:15.68	-773	1281	-1420	-19	2	-35	-66	-68	2	67
	336	2019-01-22 11:17:15.69	-781	1285	-1412	-23	5	-42	-62	-13	-49	37
	337	2019-01-22 11:17:15.70	-769	1276	-1422	-23	9	-44	-43	-58	15	50
	338	2019-01-22 11:17:15.71	-786	1259	-1440	-21	15	-50	-59	24	-83	17
	339	2019-01-22 11:17:15.72	-775	1242	-1429	-14	14	-43	-55	-23	-32	39
	340	2019-01-22 11:17:15.73	-774	1238	-1432	-7	11	-40	-70	45	-115	12
	341	2019-01-22 11:17:15.74	-776	1240	-1428	-5	-3	-31	-52	-2	-50	27
	342	2019-01-22 11:17:15.75	-772	1256	-1427	-8	2	-15	-67	44	-111	11
	343	2019-01-22 11:17:15.76	-772	1270	-1430	-17	3	-11	-65	-30	-35	47
	344	2019-01-22 11:17:15.77	-775	1267	-1429	-29	9	-5	-62	10	-72	26
	345	2019-01-22 11:17:15.78	-780	1273	-1429	-38	2	-6	-43	-35	-8	39
	346	2019-01-22 11:17:15.79	-784	1267	-1420	-43	-3	-6	-49	27	-76	11
	347	2019-01-22 11:17:15.80	-787	1267	-1432	-41	-4	-1	-46	-22	-24	34
	348	2019-01-22 11:17:15.81	-791	1267	-1427	-34	-9	2	-58	8	-66	25
	349	2019-01-22 11:17:15.82	-782	1284	-1423	-24	-13	3	-59	-58	-1	58
	350	2019-01-22 11:17:15.83	-787	1285	-1414	-16	5	3	-65	-25	-40	45
	351	2019-01-22 11:17:15.84	-779	1287	-1415	-8	6	-9	-48	-53	5	50
	352	2019-01-22 11:17:15.85	-788	1286	-1424	1	18	-14	-60	51	-111	4
	353	2019-01-22 11:17:15.86	-780	1284	-1431	6	21	-18	-56	92	-148	-18
	354	2019-01-22 11:17:15.87	-780	1283	-1424	8	13	-27	-62	146	-208	-42
	355	2019-01-22 11:17:15.88	-771	1270	-1418	1	9	-31	-63	46	-109	8
	356	2019-01-22 11:17:15.89	-777	1265	-1417	-5	-4	-31	-58	-3	-55	30
	357	2019-01-22 11:17:15.90	-779	1266	-1421	-12	-5	-27	-49	-68	19	58
	358	2019-01-22 11:17:15.91	-772	1257	-1422	-15	-10	-32	-53	-32	-21	42
	359	2019-01-22 11:17:15.92	-781	1257	-1416	-17	-10	-24	-37	-16	-21	26
	360	2019-01-22 11:17:15.93	-788	1255	-1422	-19	-1	-21	-38	44	-82	-3
	361	2019-01-22 11:17:15.94	-795	1265	-1420	-18	9	-13	-46	31	-77	7
	362	2019-01-22 11:17:15.95	-787	1265	-1419	-18	8	-9	-62	41	-103	10
	363	2019-01-22 11:17:15.96	-785	1277	-1417	-17	11	-4	-61	6	-67	27
	364	2019-01-22 11:17:15.97	-788	1280	-1417	-23	5	-11	-43	16	-59	13
	365	2019-01-22 11:17:15.98	-787	1284	-1414	-29	6	-9	-21	-9	-12	15
	366	2019-01-22 11:17:15.99	-784	1290	-1420	-34	8	-12	-23	-19	-4	21
	367	2019-01-22 11:17:16.00	-769	1294	-1418	-38	9	-14	-41	-57	16	49
	368	2019-01-22 11:17:16.01	-789	1285	-1436	-37	9	-18	-61	-53	-8	57
	369	2019-01-22 11:17:16.02	-782	1271	-1443	-29	6	-18	-74	-40	-34	57
	370	2019-01-22 11:17:16.03	-791	1271	-1434	-20	-3	-23	-80	-2	-78	41
	371	2019-01-22 11:17:16.04	-781	1270	-1425	-16	1	-15	-69	0	-69	34
	372	2019-01-22 11:17:16.05	-784	1277	-1412	-11	-6	-12	-53	-24	-29	38
	373	2019-01-22 11:17:16.06	-786	1273	-1406	-8	-2	-8	-54	-43	-11	48
	374	2019-01-22 11:17:16.07	-774	1280	-1410	-7	7	-11	-60	-59	-1	59
	375	2019-01-22 11:17:16.08	-775	1277	-1410	-8	17	-9	-75	-56	-19	65
	376	2019-01-22 11:17:16.09	-774	1291	-1417	-9	21	-18	-61	-40	-21	50
	377	2019-01-22 11:17:16.10	-776	1290	-1418	-14	31	-14	-39	-11	-28	25
	378	2019-01-22 11:17:16.11	-776	1284	-1429	-13	28	-19	-25	2	-27	11
	379	2019-01-22 11:17:16.12	-782	1277	-1440	-12	21	-26	-26	51	-77	-12
	380	2019-01-22 11:17:16.13	-776	1278	-1432	-13	12	-29	-39	45	-84	-3
	381	2019-01-22 11:17:16.14	-777	1281	-1426	-15	0	-33	-44	49	-93	-2
	382	2019-01-22 11:17:16.15	-768	1280	-1418	-18	-8	-37	-38	-24	-14	31
	383	2019-01-22 11:17:16.16	-768	1280	-1416	-21	-5	-34	-44	-50	6	47
	384	2019-01-22 11:17:16.17	-771	1274	-1405	-23	0	-28	-40	-81	41	60
	385	2019-01-22 11:17:16.18	-768	1267	-1410	-18	9	-28	-55	-51	-4	53
	386	2019-01-22 11:17:16.19	-768	1269	-1425	-13	7	-24	-56	-63	7	59
	387	2019-01-22 11:17:16.20	-774	1270	-1416	-9	4	-27	-54	-17	-37	35
	388	2019-01-22 11:17:16.21	-781	1275	-1428	-14	21	-15	-73	-68	-5	70
	389	2019-01-22 11:17:16.22	-785	1272	-1439	-14	12	-20	-86	-34	-52	60
	390	2019-01-22 11:17:16.23	-782	1269	-1426	-12	2	-19	-84	-40	-44	62
	391	2019-01-22 11:17:16.24	-778	1272	-1434	-13	0	-10	-67	26	-93	20
	392	2019-01-22 11:17:16.25	-782	1262	-1423	-13	-14	-7	-34	-36	2	35
	393	2019-01-22 11:17:16.26	-778	1273	-1429	-10	-16	0	-33	-28	-5	30
	394	2019-01-22 11:17:16.27	-777	1278	-1428	-15	-10	8	-28	-101	73	64
	395	2019-01-22 11:17:16.28	-781	1273	-1419	-15	-11	2	-33	-13	-20	23
	396	2019-01-22 11:17:16.29	-774	1283	-1409	-14	8	4	-34	-3	-31	18
	397	2019-01-22 11:17:16.30	-777	1285	-1423	-14	10	0	-46	80	-126	-17
	398	2019-01-22 11:17:16.31	-765	1279	-1414	-13	21	2	-36	14	-50	11
	399	2019-01-22 11:17:16.32	-777	1285	-1423	-12	18	4	-45	30	-75	7
	400	2019-01-22 11:17:16.33	-774	1289	-1421	-8	15	2	-49	-62	13	55
	401	2019-01-22 11:17:16.34	-781	1291	-1433	-6	13	0	-51	-7	-44	29
	402	2019-01-22 11:17:16.35	-770	1289	-1434	-4	8	-1	-36	-49	13	42
	403	2019-01-22 11:17:16.36	-775	1282	-1431	0	-3	-6	-54	25	-79	14
	404	2019-01-22 11:17:16.37	-771	1281	-1419	2	-15	-8	-72	-37	-35	54
	405	2019-01-22 11:17:16.38	-772	1284	-1410	2	-16	-1	-91	28	-119	31
	406	2019-01-22 11:17:16.39	-765	1284	-1407	1	-19	-1	-65	-57	-8	61
	407	2019-01-22 11:17:16.40	-760	1274	-1400	3	-17	-2	-43	-3	-40	23
	408	2019-01-22 11:17:16.41	-777	1272	-1414	6	-5	5	-16	-89	73	52
	409	2019-01-22 11:17:16.42	-775	1281	-1425	8	0	6	-4	31	-35	-13
	410	2019-01-22 11:17:16.43	-782	1286	-1426	7	0	7	-13	-22	9	17
	411	2019-01-22 11:17:16.44	-781	1288	-1423	1	3	11	-55	54	-109	0
	412	2019-01-22 11:17:16.45	-774	1296	-1427	-6	-1	14	-54	-37	-17	45
	413	2019-01-22 11:17:16.46	-781	1297	-1423	-10	-15	8	-58	22	-80	18
	414	2019-01-22 11:17:16.47	-766	1302	-1405	-14	-29	3	-54	-93	39	73
	415	2019-01-22 11:17:16.48	-770	1299	-1401	-13	-38	-18	-49	-15	-34	32
	416	2019-01-22 11:17:16.49	-776	1293	-1414	-17	-27	-24	-34	-133	99	83
	417	2019-01-22 11:17:16.50	-775	1290	-1418	-11	-13	-32	-50	-51	1	50
	418	2019-01-22 11:17:16.51	-780	1273	-1430	-2	-1	-29	-46	-111	65	78
	419	2019-01-22 11:17:16.52	-778	1267	-1418	9	2	-29	-52	83	-135	-15
	420	2019-01-22 11:17:16.53	-777	1261	-1425	15	9	-22	-28	54	-82	-13
	421	2019-01-22 11:17:16.54	-771	1266	-1416	17	6	-12	-27	138	-165	-55
	422	2019-01-22 11:17:16.55	-772	1276	-1410	7	5	2	-27	-47	20	37
	423	2019-01-22 11:17:16.56	-784	1280	-1419	-3	12	8	-60	-43	-17	51
	424	2019-01-22 11:17:16.57	-785	1279	-1413	-11	6	1	-58	-174	116	116
	425	2019-01-22 11:17:16.58	-782	1289	-1415	-13	-2	-1	-51	-53	2	52
	426	2019-01-22 11:17:16.59	-779	1284	-1414	-13	-2	-3	-26	-137	111	81
	427	2019-01-22 11:17:16.60	-774	1295	-1428	-8	0	-5	-34	-17	-17	25
	428	2019-01-22 11:17:16.61	-781	1300	-1435	-1	7	-10	-32	-124	92	78
	429	2019-01-22 11:17:16.62	-771	1292	-1428	4	14	-8	-40	31	-71	4
	430	2019-01-22 11:17:16.63	-770	1301	-1425	6	10	-23	-26	-12	-14	19
	431	2019-01-22 11:17:16.64	-764	1295	-1415	4	14	-28	-36	155	-191	-59
	432	2019-01-22 11:17:16.65	-773	1286	-1420	-2	10	-32	-34	42	-76	-4
	433	2019-01-22 11:17:16.66	-765	1282	-1411	-11	7	-32	-64	82	-146	-9
	434	2019-01-22 11:17:16.67	-767	1275	-1407	-15	1	-37	-68	-124	56	96
	435	2019-01-22 11:17:16.68	-780	1276	-1413	-15	7	-34	-88	-82	-6	85
	436	2019-01-22 11:17:16.69	-778	1278	-1417	-11	9	-32	-72	-213	141	142
	437	2019-01-22 11:17:16.70	-772	1277	-1426	-3	6	-38	-49	-51	2	50
	438	2019-01-22 11:17:16.71	-769	1271	-1443	3	16	-40	-21	-94	73	57
	439	2019-01-22 11:17:16.72	-769	1265	-1432	4	18	-30	-38	131	-169	-46
	440	2019-01-22 11:17:16.73	-768	1255	-1424	8	20	-27	-37	72	-109	-17
	441	2019-01-22 11:17:16.74	-767	1257	-1423	7	10	-22	-55	184	-239	-64
	442	2019-01-22 11:17:16.75	-781	1256	-1412	0	1	-14	-47	-1	-46	24
	443	2019-01-22 11:17:16.76	-775	1262	-1401	-3	-9	-4	-61	15	-76	23
	444	2019-01-22 11:17:16.77	-771	1266	-1413	-10	-5	3	-48	-163	115	105
	445	2019-01-22 11:17:16.78	-776	1268	-1423	-16	-8	6	-57	-68	11	62
	446	2019-01-22 11:17:16.79	-772	1280	-1423	-20	9	16	-35	-159	124	97
	447	2019-01-22 11:17:16.80	-775	1281	-1427	-19	14	16	-47	21	-68	13
	448	2019-01-22 11:17:16.81	-775	1282	-1426	-17	7	12	-46	-81	35	63
	449	2019-01-22 11:17:16.82	-776	1296	-1431	-15	3	10	-44	41	-85	1
	450	2019-01-22 11:17:16.83	-776	1293	-1430	-15	-1	11	-7	-120	113	63
	451	2019-01-22 11:17:16.84	-768	1301	-1422	-11	-5	2	-4	14	-18	-5
	452	2019-01-22 11:17:16.85	-778	1296	-1424	-5	-5	-8	-2	-114	112	58
	453	2019-01-22 11:17:16.86	-773	1287	-1433	-2	-14	-15	-35	49	-84	-7
	454	2019-01-22 11:17:16.87	-780	1289	-1421	3	-13	-20	-37	-32	-5	34
	455	2019-01-22 11:17:16.88	-786	1283	-1410	2	-11	-21	-68	110	-178	-21
	456	2019-01-22 11:17:16.89	-783	1291	-1414	1	-3	-24	-74	-65	-9	69
	457	2019-01-22 11:17:16.90	-775	1284	-1414	0	0	-24	-85	14	-99	35
	458	2019-01-22 11:17:16.91	-780	1278	-1417	-1	9	-20	-49	-109	60	79
	459	2019-01-22 11:17:16.92	-784	1278	-1418	2	11	-16	-48	51	-99	-1
	460	2019-01-22 11:17:16.93	-782	1277	-1426	2	4	-12	-68	-73	5	70
	461	2019-01-22 11:17:16.94	-788	1286	-1428	2	10	-5	-102	46	-148	28
	462	2019-01-22 11:17:16.95	-773	1287	-1413	-1	15	-1	-88	-90	2	89
	463	2019-01-22 11:17:16.96	-776	1282	-1424	3	6	-3	-95	19	-114	38
	464	2019-01-22 11:17:16.97	-779	1274	-1422	4	-5	2	-67	-107	40	87
	465	2019-01-22 11:17:16.98	-771	1271	-1411	10	-12	0	-54	13	-67	20
	466	2019-01-22 11:17:16.99	-775	1280	-1413	13	-5	1	-35	-147	112	91
	467	2019-01-22 11:17:17.00	-771	1289	-1421	16	6	-1	-43	-35	-8	39
	468	2019-01-22 11:17:17.01	-771	1290	-1422	19	23	-6	-34	-150	116	92
	469	2019-01-22 11:17:17.02	-771	1293	-1423	19	23	-18	-61	111	-172	-25
	470	2019-01-22 11:17:17.03	-767	1290	-1422	18	24	-25	-53	91	-144	-19
	471	2019-01-22 11:17:17.04	-778	1290	-1430	18	14	-30	-61	209	-270	-74
	472	2019-01-22 11:17:17.05	-770	1282	-1421	14	4	-29	-41	-22	-19	31
	473	2019-01-22 11:17:17.06	-772	1274	-1428	11	5	-29	-58	-1	-57	29
	474	2019-01-22 11:17:17.07	-775	1278	-1420	7	4	-29	-53	-132	79	92
	475	2019-01-22 11:17:17.08	-762	1272	-1421	1	4	-28	-51	69	-120	-9
	476	2019-01-22 11:17:17.09	-773	1273	-1422	-2	5	-29	-51	-10	-41	30
	477	2019-01-22 11:17:17.10	-773	1273	-1420	-6	12	-22	-68	98	-166	-15
	478	2019-01-22 11:17:17.11	-771	1276	-1419	-10	4	-30	-49	-66	17	57
	479	2019-01-22 11:17:17.12	-770	1277	-1419	-13	9	-27	-58	8	-66	25
	480	2019-01-22 11:17:17.13	-772	1272	-1421	-9	9	-31	-47	-117	70	82
	481	2019-01-22 11:17:17.14	-764	1273	-1424	-7	13	-30	-58	64	-122	-3
	482	2019-01-22 11:17:17.15	-765	1281	-1436	-6	14	-28	-56	5	-61	25
	483	2019-01-22 11:17:17.16	-765	1280	-1433	-6	15	-24	-69	125	-194	-28
	484	2019-01-22 11:17:17.17	-765	1285	-1440	-10	15	-21	-58	-30	-28	44
	485	2019-01-22 11:17:17.18	-773	1277	-1426	-15	0	-18	-62	31	-93	15
	486	2019-01-22 11:17:17.19	-768	1270	-1422	-17	-1	-14	-56	-113	57	84
	487	2019-01-22 11:17:17.20	-774	1269	-1425	-15	-8	-16	-71	-42	-29	56
	488	2019-01-22 11:17:17.21	-767	1272	-1421	-7	-13	-14	-47	-165	118	106
	489	2019-01-22 11:17:17.22	-769	1276	-1424	2	-11	-18	-34	-42	8	38
	490	2019-01-22 11:17:17.23	-772	1275	-1440	4	6	-11	-30	-127	97	78
	491	2019-01-22 11:17:17.24	-769	1267	-1431	10	6	-12	-59	86	-145	-13
	492	2019-01-22 11:17:17.25	-782	1263	-1431	16	7	-14	-44	100	-144	-28
	493	2019-01-22 11:17:17.26	-777	1267	-1420	12	2	-15	-50	226	-276	-88
	494	2019-01-22 11:17:17.27	-770	1270	-1415	3	-4	-7	-39	54	-93	-7
	495	2019-01-22 11:17:17.28	-767	1280	-1409	-8	-12	-4	-47	10	-57	18
	496	2019-01-22 11:17:17.29	-765	1272	-1417	-22	-9	-2	-28	-173	145	100
	497	2019-01-22 11:17:17.30	-773	1279	-1415	-30	-7	-2	-40	-139	99	89
	498	2019-01-22 11:17:17.31	-775	1280	-1420	-31	-4	1	-51	-237	186	144
	499	2019-01-22 11:17:17.32	-782	1281	-1428	-30	3	-3	-60	-92	32	76
	500	2019-01-22 11:17:17.33	-773	1278	-1439	-20	8	-3	-32	-84	52	58
	501	2019-01-22 11:17:17.34	-783	1285	-1444	-6	-2	-10	-41	88	-129	-23
	502	2019-01-22 11:17:17.35	-776	1290	-1435	-5	4	-9	-46	50	-96	-2
	503	2019-01-22 11:17:17.36	-768	1289	-1439	-5	2	-12	-59	152	-211	-46
	504	2019-01-22 11:17:17.37	-776	1291	-1435	-8	-5	-18	-31	62	-93	-15
	505	2019-01-22 11:17:17.38	-764	1282	-1424	-14	-4	-12	-12	105	-117	-46
	506	2019-01-22 11:17:17.39	-770	1276	-1414	-14	-15	-19	-11	-46	35	28
	507	2019-01-22 11:17:17.40	-779	1277	-1416	-11	-17	-16	-17	-43	26	30
	508	2019-01-22 11:17:17.41	-777	1273	-1413	-11	-11	-14	-35	-140	105	87
	509	2019-01-22 11:17:17.42	-770	1263	-1406	-6	-4	-13	-58	-21	-37	39
	510	2019-01-22 11:17:17.43	-767	1261	-1408	0	3	-14	-44	1	-45	21
	511	2019-01-22 11:17:17.44	-769	1256	-1417	3	9	-5	-21	139	-160	-59
	512	2019-01-22 11:17:17.45	-779	1253	-1430	7	8	-2	-20	67	-87	-23
	513	2019-01-22 11:17:17.46	-784	1262	-1436	6	3	2	-48	77	-125	-14
	514	2019-01-22 11:17:17.47	-778	1275	-1419	-2	4	11	-43	-26	-17	34
	515	2019-01-22 11:17:17.48	-777	1274	-1426	-7	1	13	-24	-8	-16	16
	516	2019-01-22 11:17:17.49	-771	1281	-1420	-15	-2	16	3	-86	89	41
	517	2019-01-22 11:17:17.50	-769	1288	-1416	-16	-9	10	5	-73	78	34
	518	2019-01-22 11:17:17.51	-762	1291	-1415	-18	-6	3	-5	-139	134	72
	519	2019-01-22 11:17:17.52	-763	1294	-1419	-21	6	-5	-23	-72	49	47
	520	2019-01-22 11:17:17.53	-765	1301	-1427	-20	7	-18	-21	-37	16	29
	521	2019-01-22 11:17:17.54	-758	1295	-1427	-18	17	-26	-18	140	-158	-61
	522	2019-01-22 11:17:17.55	-765	1286	-1440	-17	7	-42	-20	174	-194	-77
	523	2019-01-22 11:17:17.56	-775	1278	-1443	-17	1	-41	-40	179	-219	-69
	524	2019-01-22 11:17:17.57	-776	1272	-1437	-18	-14	-41	-50	61	-111	-5
	525	2019-01-22 11:17:17.58	-771	1258	-1418	-19	-16	-28	-52	12	-64	20
	526	2019-01-22 11:17:17.59	-771	1268	-1398	-19	-20	-17	-60	-61	1	60
	527	2019-01-22 11:17:17.60	-769	1264	-1395	-18	-19	-10	-42	-63	21	52
	528	2019-01-22 11:17:17.61	-781	1268	-1397	-22	-3	-4	-33	-98	65	65
	529	2019-01-22 11:17:17.62	-769	1278	-1403	-21	10	5	-42	-69	27	55
	530	2019-01-22 11:17:17.63	-773	1283	-1414	-20	17	8	-61	-45	-16	53
	531	2019-01-22 11:17:17.64	-772	1291	-1427	-19	24	7	-70	4	-74	33
	532	2019-01-22 11:17:17.65	-769	1283	-1443	-22	22	8	-58	9	-67	24
	533	2019-01-22 11:17:17.66	-768	1302	-1438	-21	8	6	-46	21	-67	12
	534	2019-01-22 11:17:17.67	-760	1299	-1440	-19	-4	-2	-40	-1	-39	20
	535	2019-01-22 11:17:17.68	-767	1298	-1421	-21	-25	-12	-52	-53	1	52
	536	2019-01-22 11:17:17.69	-762	1304	-1413	-19	-30	-17	-66	-81	15	73
	537	2019-01-22 11:17:17.70	-765	1303	-1416	-20	-25	-22	-63	-58	-5	60
	538	2019-01-22 11:17:17.71	-779	1288	-1414	-18	-22	-34	-61	15	-76	23
	539	2019-01-22 11:17:17.72	-772	1279	-1411	-16	-19	-32	-55	60	-115	-2
	540	2019-01-22 11:17:17.73	-776	1282	-1405	-16	-14	-25	-44	62	-106	-9
	541	2019-01-22 11:17:17.74	-784	1285	-1398	-12	-15	-28	-36	-11	-25	23
	542	2019-01-22 11:17:17.75	-772	1281	-1401	-9	-4	-27	-49	-60	11	54
	543	2019-01-22 11:17:17.76	-776	1282	-1425	-5	9	-21	-53	-118	65	85
	544	2019-01-22 11:17:17.77	-772	1271	-1415	4	6	-22	-48	-52	4	50
	545	2019-01-22 11:17:17.78	-776	1279	-1432	12	9	-22	-46	35	-81	5
	546	2019-01-22 11:17:17.79	-776	1275	-1428	16	6	-14	-48	147	-195	-49
	547	2019-01-22 11:17:17.80	-770	1279	-1417	14	3	-16	-50	124	-174	-37
	548	2019-01-22 11:17:17.81	-773	1296	-1430	1	5	-14	-61	131	-192	-35
	549	2019-01-22 11:17:17.82	-766	1289	-1433	-14	4	-18	-65	33	-98	16
	550	2019-01-22 11:17:17.83	-771	1274	-1428	-26	-6	-21	-63	16	-79	23
	551	2019-01-22 11:17:17.84	-784	1277	-1427	-33	-10	-18	-59	-40	-19	49
	552	2019-01-22 11:17:17.85	-784	1271	-1421	-36	-20	-14	-58	5	-63	26
	553	2019-01-22 11:17:17.86	-782	1274	-1412	-34	-13	-3	-42	-45	3	43
	554	2019-01-22 11:17:17.87	-781	1279	-1405	-31	-7	2	-44	-39	-5	41
	555	2019-01-22 11:17:17.88	-776	1276	-1407	-22	-1	4	-44	-126	82	85
	556	2019-01-22 11:17:17.89	-779	1283	-1412	-19	12	7	-64	-48	-16	56
	557	2019-01-22 11:17:17.90	-778	1286	-1412	-14	13	6	-57	-19	-38	38
	558	2019-01-22 11:17:17.91	-780	1280	-1420	-7	16	3	-43	104	-147	-30
	559	2019-01-22 11:17:17.92	-771	1293	-1413	-4	12	4	-26	45	-71	-9
	560	2019-01-22 11:17:17.93	-775	1292	-1411	-5	4	-4	-38	67	-105	-14
	561	2019-01-22 11:17:17.94	-765	1299	-1398	-10	7	-5	-34	-27	-7	30
	562	2019-01-22 11:17:17.95	-763	1300	-1402	-13	7	-14	-40	12	-52	14
	563	2019-01-22 11:17:17.96	-764	1297	-1420	-18	12	-20	-21	-97	76	59
	564	2019-01-22 11:17:17.97	-776	1289	-1424	-17	14	-30	-23	1	-24	11
	565	2019-01-22 11:17:17.98	-775	1283	-1436	-14	6	-33	-24	1	-25	11
	566	2019-01-22 11:17:17.99	-770	1276	-1432	-11	3	-32	-48	129	-177	-40
	567	2019-01-22 11:17:18.00	-770	1272	-1414	-11	-1	-27	-50	34	-84	8
	568	2019-01-22 11:17:18.01	-764	1275	-1413	-12	-2	-26	-74	50	-124	12
	569	2019-01-22 11:17:18.02	-770	1275	-1413	-13	-2	-19	-68	-65	-3	66
	570	2019-01-22 11:17:18.03	-769	1272	-1408	-16	-4	-18	-64	20	-84	22
	571	2019-01-22 11:17:18.04	-771	1281	-1410	-21	-4	-18	-48	-58	10	53
	572	2019-01-22 11:17:18.05	-780	1285	-1411	-26	-2	-13	-49	6	-55	21
	573	2019-01-22 11:17:18.06	-773	1289	-1419	-24	-6	-14	-34	-139	105	86
	574	2019-01-22 11:17:18.07	-780	1287	-1425	-22	-9	-17	-46	-71	25	58
	575	2019-01-22 11:17:18.08	-779	1291	-1423	-19	-12	-17	-60	-119	59	89
	576	2019-01-22 11:17:18.09	-780	1292	-1415	-15	-10	-19	-67	48	-115	9
	577	2019-01-22 11:17:18.10	-781	1287	-1409	-10	-10	-15	-43	-33	-10	38
	578	2019-01-22 11:17:18.11	-780	1286	-1413	-8	-5	-11	-49	46	-95	1
	579	2019-01-22 11:17:18.12	-779	1283	-1412	-4	1	-9	-35	-73	38	54
	580	2019-01-22 11:17:18.13	-772	1286	-1410	-4	-1	-10	-54	36	-90	9
	581	2019-01-22 11:17:18.14	-771	1290	-1406	-9	8	-9	-53	-70	17	61
	582	2019-01-22 11:17:18.15	-775	1285	-1410	-9	11	-8	-49	8	-57	20
	583	2019-01-22 11:17:18.16	-771	1289	-1411	-11	13	-8	-35	-129	94	82
	584	2019-01-22 11:17:18.17	-775	1285	-1425	-12	5	-14	-40	6	-46	17
	585	2019-01-22 11:17:18.18	-772	1282	-1433	-11	-3	-20	-52	-78	26	65
	586	2019-01-22 11:17:18.19	-771	1285	-1430	-15	-9	-21	-82	69	-151	6
	587	2019-01-22 11:17:18.20	-772	1279	-1413	-19	-5	-18	-66	-58	-8	62
	588	2019-01-22 11:17:18.21	-762	1288	-1406	-20	-11	-22	-57	-2	-55	29
	589	2019-01-22 11:17:18.22	-760	1289	-1403	-19	-14	-29	-33	-172	139	102
	590	2019-01-22 11:17:18.23	-767	1288	-1406	-20	-16	-36	-23	-38	15	30
	591	2019-01-22 11:17:18.24	-769	1286	-1416	-18	-12	-37	4	-98	102	47
	592	2019-01-22 11:17:18.25	-771	1287	-1420	-14	-1	-36	-6	96	-102	-45
	593	2019-01-22 11:17:18.26	-783	1289	-1412	-14	-7	-33	-3	4	-7	0
	594	2019-01-22 11:17:18.27	-780	1285	-1407	-13	0	-30	-4	126	-130	-61
	595	2019-01-22 11:17:18.28	-786	1281	-1421	-13	1	-25	-9	-41	32	25
	596	2019-01-22 11:17:18.29	-787	1259	-1409	-13	-12	-20	-55	40	-95	7
	597	2019-01-22 11:17:18.30	-778	1269	-1409	-8	-14	-14	-60	-95	35	77
	598	2019-01-22 11:17:18.31	-784	1270	-1404	-7	-18	-10	-45	48	-93	-1
	599	2019-01-22 11:17:18.32	-771	1279	-1407	-11	-5	5	-10	-97	87	53
	600	2019-01-22 11:17:18.33	-772	1294	-1418	-17	-8	1	-32	7	-39	12
	601	2019-01-22 11:17:18.34	-772	1288	-1419	-29	3	4	-55	-108	53	81
	602	2019-01-22 11:17:18.35	-780	1290	-1411	-34	7	-1	-85	76	-161	4
	603	2019-01-22 11:17:18.36	-774	1290	-1420	-30	-9	-6	-70	-46	-24	58
	604	2019-01-22 11:17:18.37	-788	1300	-1418	-29	-3	5	-76	20	-96	28
	605	2019-01-22 11:17:18.38	-793	1298	-1413	-23	-17	-1	-63	-188	125	125
	606	2019-01-22 11:17:18.39	-772	1299	-1415	-18	-13	0	-63	-55	-8	59
	607	2019-01-22 11:17:18.40	-781	1303	-1415	-11	-13	-6	-44	-122	78	83
	608	2019-01-22 11:17:18.41	-778	1298	-1415	-6	-6	-6	-45	127	-172	-41
	609	2019-01-22 11:17:18.42	-782	1290	-1408	-2	-9	-11	-37	23	-60	7
	610	2019-01-22 11:17:18.43	-777	1287	-1403	-3	-5	-12	-64	135	-199	-35
	611	2019-01-22 11:17:18.44	-772	1286	-1394	-1	-14	-11	-68	-40	-28	54
	612	2019-01-22 11:17:18.45	-767	1287	-1389	-8	-7	-6	-66	60	-126	3
	613	2019-01-22 11:17:18.46	-773	1283	-1393	-12	-8	-3	-26	-113	87	69
	614	2019-01-22 11:17:18.47	-774	1283	-1392	-15	-5	-5	-31	-5	-26	18
	615	2019-01-22 11:17:18.48	-764	1283	-1406	-16	-8	-6	-22	-130	108	76
	616	2019-01-22 11:17:18.49	-777	1283	-1416	-16	2	0	-49	57	-106	-4
	617	2019-01-22 11:17:18.50	-769	1287	-1422	-20	4	5	-46	-30	-16	38
	618	2019-01-22 11:17:18.51	-783	1291	-1413	-20	-1	-2	-51	139	-190	-44
	619	2019-01-22 11:17:18.52	-786	1284	-1418	-20	-14	-5	-40	1	-41	19
	620	2019-01-22 11:17:18.53	-789	1293	-1412	-22	-25	0	-62	110	-172	-24
	621	2019-01-22 11:17:18.54	-783	1296	-1394	-25	-37	1	-49	-70	21	59
	622	2019-01-22 11:17:18.55	-769	1309	-1381	-31	-41	-3	-44	16	-60	14
	623	2019-01-22 11:17:18.56	-779	1311	-1386	-40	-25	0	-18	-149	131	83
	624	2019-01-22 11:17:18.57	-776	1303	-1389	-49	-13	-4	-40	-25	-15	32
	625	2019-01-22 11:17:18.58	-777	1297	-1402	-46	-17	-14	-36	-129	93	82
	626	2019-01-22 11:17:18.59	-773	1302	-1411	-40	-27	-14	-51	62	-113	-5
	627	2019-01-22 11:17:18.60	-783	1301	-1407	-33	-26	-14	-38	-47	9	42
	628	2019-01-22 11:17:18.61	-789	1311	-1409	-26	-18	-6	-47	46	-93	0
	629	2019-01-22 11:17:18.62	-780	1318	-1404	-19	-16	1	-35	-180	145	107
	630	2019-01-22 11:17:18.63	-784	1319	-1405	-13	-4	1	-62	-26	-36	44
	631	2019-01-22 11:17:18.64	-776	1310	-1404	-6	-4	-16	-58	-43	-15	50
	632	2019-01-22 11:17:18.65	-773	1307	-1401	-3	-11	-21	-50	201	-251	-75
	633	2019-01-22 11:17:18.66	-772	1303	-1397	-5	-10	-22	-20	31	-51	-5
	634	2019-01-22 11:17:18.67	-780	1291	-1397	-5	-13	-21	-28	9	-37	9
	635	2019-01-22 11:17:18.68	-786	1283	-1400	0	-9	-18	-19	-211	192	115
	636	2019-01-22 11:17:18.69	-780	1282	-1402	5	-4	-10	-44	-50	6	47
	637	2019-01-22 11:17:18.70	-782	1289	-1407	13	-5	-6	-54	-99	45	76
	638	2019-01-22 11:17:18.71	-789	1289	-1411	14	7	2	-57	129	-186	-36
	639	2019-01-22 11:17:18.72	-785	1291	-1406	16	5	2	-42	3	-45	19
	640	2019-01-22 11:17:18.73	-785	1297	-1408	13	7	6	-46	112	-158	-33
	641	2019-01-22 11:17:18.74	-772	1306	-1398	10	9	10	-27	-59	32	43
	642	2019-01-22 11:17:18.75	-777	1301	-1392	7	4	1	-43	9	-52	17
	643	2019-01-22 11:17:18.76	-778	1301	-1398	8	-2	-4	-41	-176	135	108
	644	2019-01-22 11:17:18.77	-786	1296	-1411	12	-5	-7	-42	-44	2	43
	645	2019-01-22 11:17:18.78	-781	1293	-1402	18	-9	-15	-33	-87	54	60
	646	2019-01-22 11:17:18.79	-775	1290	-1409	19	0	-12	-50	149	-199	-49
	647	2019-01-22 11:17:18.80	-782	1283	-1410	19	-8	-16	-53	25	-78	14
	648	2019-01-22 11:17:18.81	-777	1282	-1397	18	-9	-11	-64	105	-169	-20
	649	2019-01-22 11:17:18.82	-788	1288	-1397	12	-10	-9	-43	-65	22	54
	650	2019-01-22 11:17:18.83	-782	1288	-1401	-2	-18	-10	-38	-2	-36	20
	651	2019-01-22 11:17:18.84	-782	1291	-1396	-11	-11	0	-39	-162	123	100
	652	2019-01-22 11:17:18.85	-780	1299	-1397	-21	-13	-5	-66	-118	52	92
	653	2019-01-22 11:17:18.86	-787	1296	-1406	-26	-9	-3	-71	-248	177	159
	654	2019-01-22 11:17:18.87	-786	1301	-1413	-26	-7	-8	-90	-66	-24	78
	655	2019-01-22 11:17:18.88	-786	1302	-1417	-24	-2	-9	-89	-36	-53	62
	656	2019-01-22 11:17:18.89	-782	1315	-1406	-22	-6	-12	-94	154	-248	-30
	657	2019-01-22 11:17:18.90	-787	1312	-1403	-20	-13	-11	-82	-7	-75	44
	658	2019-01-22 11:17:18.91	-778	1318	-1400	-23	-18	-18	-58	-29	-29	43
	659	2019-01-22 11:17:18.92	-781	1314	-1400	-24	-12	-15	-30	-218	188	124
	660	2019-01-22 11:17:18.93	-787	1309	-1401	-18	-21	-24	-46	-113	67	79
	661	2019-01-22 11:17:18.94	-786	1303	-1391	-16	-23	-32	-58	-132	74	95
	662	2019-01-22 11:17:18.95	-787	1297	-1402	-8	-21	-30	-58	60	-118	-1
	663	2019-01-22 11:17:18.96	-794	1287	-1394	-2	-13	-24	-51	-6	-45	28
	664	2019-01-22 11:17:18.97	-783	1287	-1392	2	-5	-24	-55	97	-152	-21
	665	2019-01-22 11:17:18.98	-789	1283	-1395	3	5	-17	-49	14	-63	17
	666	2019-01-22 11:17:18.99	-792	1281	-1396	4	1	-12	-55	121	-176	-33
	667	2019-01-22 11:17:19.00	-785	1287	-1398	1	-4	-10	-56	4	-60	26
	668	2019-01-22 11:17:19.01	-787	1302	-1397	-12	-13	-7	-61	6	-67	27
	669	2019-01-22 11:17:19.02	-792	1306	-1393	-14	-11	-9	-51	-153	102	102
	670	2019-01-22 11:17:19.03	-792	1298	-1397	-13	-5	-6	-44	-108	64	76
	671	2019-01-22 11:17:19.04	-787	1294	-1409	-4	-7	-13	-38	-128	90	83
	672	2019-01-22 11:17:19.05	-787	1290	-1395	2	-5	-12	-42	103	-145	-30
	673	2019-01-22 11:17:19.06	-773	1292	-1385	1	-6	-12	-28	135	-163	-53
	674	2019-01-22 11:17:19.07	-782	1291	-1387	-5	11	-3	-28	173	-201	-72
	675	2019-01-22 11:17:19.08	-786	1287	-1394	-12	11	-4	-29	2	-31	13
	676	2019-01-22 11:17:19.09	-780	1289	-1400	-19	3	-7	-45	-6	-39	25
	677	2019-01-22 11:17:19.10	-786	1281	-1404	-20	1	-8	-51	-66	15	58
	678	2019-01-22 11:17:19.11	-780	1291	-1405	-21	-4	-3	-64	-3	-61	33
	679	2019-01-22 11:17:19.12	-784	1300	-1398	-19	-11	-4	-70	-106	36	88
	680	2019-01-22 11:17:19.13	-781	1301	-1395	-15	-1	2	-60	-109	49	84
	681	2019-01-22 11:17:19.14	-778	1303	-1404	-8	10	3	-45	-174	129	109
	682	2019-01-22 11:17:19.15	-783	1307	-1400	-2	17	3	-35	-30	-5	32
	683	2019-01-22 11:17:19.16	-785	1308	-1403	3	21	1	-25	75	-100	-25
	684	2019-01-22 11:17:19.17	-787	1309	-1407	5	17	-1	-28	210	-238	-91
	685	2019-01-22 11:17:19.18	-783	1309	-1409	3	11	1	-37	106	-143	-34
	686	2019-01-22 11:17:19.19	-770	1308	-1403	-4	8	-3	-43	45	-88	-1
	687	2019-01-22 11:17:19.20	-776	1301	-1402	-11	3	-3	-51	-70	19	60
	688	2019-01-22 11:17:19.21	-772	1296	-1399	-17	3	-7	-63	-47	-16	55
	689	2019-01-22 11:17:19.22	-785	1296	-1406	-17	-6	-9	-69	-60	-9	64
	690	2019-01-22 11:17:19.23	-781	1291	-1410	-16	-5	-11	-62	2	-64	30
	691	2019-01-22 11:17:19.24	-774	1290	-1400	-13	-16	-10	-48	-17	-31	32
	692	2019-01-22 11:17:19.25	-776	1301	-1399	-12	-6	-1	-47	-13	-34	30
	693	2019-01-22 11:17:19.26	-782	1303	-1395	-10	-7	-5	-26	-54	28	40
	694	2019-01-22 11:17:19.27	-772	1306	-1397	-10	3	-4	-1	-5	4	3
	695	2019-01-22 11:17:19.28	-783	1304	-1403	-10	9	-10	4	27	-23	-15
	696	2019-01-22 11:17:19.29	-773	1303	-1389	-12	8	-12	-24	76	-100	-26
	697	2019-01-22 11:17:19.30	-774	1312	-1401	-10	3	-18	-44	45	-89	0
	698	2019-01-22 11:17:19.31	-783	1309	-1415	-13	7	-20	-47	-17	-30	32
	699	2019-01-22 11:17:19.32	-771	1293	-1399	-11	-6	-22	-41	-103	62	72
	700	2019-01-22 11:17:19.33	-777	1290	-1406	-5	-3	-25	-42	-60	18	51
	701	2019-01-22 11:17:19.34	-779	1288	-1403	1	-16	-27	-29	72	-101	-21
	702	2019-01-22 11:17:19.35	-780	1290	-1389	3	2	-14	-23	150	-173	-63
	703	2019-01-22 11:17:19.36	-775	1304	-1388	-1	-2	-16	-15	110	-125	-47
	704	2019-01-22 11:17:19.37	-773	1296	-1399	-13	6	-17	-29	-7	-22	18
	705	2019-01-22 11:17:19.38	-781	1288	-1407	-21	10	-16	-38	-60	22	49
	706	2019-01-22 11:17:19.39	-789	1286	-1415	-25	3	-15	-43	-47	4	45
	707	2019-01-22 11:17:19.40	-783	1287	-1406	-27	-9	-14	-45	17	-62	14
	708	2019-01-22 11:17:19.41	-777	1295	-1403	-28	-13	-8	-43	-21	-22	32
	709	2019-01-22 11:17:19.42	-782	1306	-1399	-26	-8	-2	-37	-84	47	60
	710	2019-01-22 11:17:19.43	-775	1312	-1394	-28	-4	4	-28	-127	99	77
	711	2019-01-22 11:17:19.44	-789	1310	-1391	-25	6	-4	-29	-39	10	34
	712	2019-01-22 11:17:19.45	-784	1308	-1395	-20	-1	-14	-17	45	-62	-14
	713	2019-01-22 11:17:19.46	-786	1306	-1399	-12	-5	-16	-12	154	-166	-71
	714	2019-01-22 11:17:19.47	-782	1297	-1397	-9	0	-8	-13	137	-150	-62
	715	2019-01-22 11:17:19.48	-776	1304	-1391	-6	-8	-11	-28	114	-142	-43
	716	2019-01-22 11:17:19.49	-770	1301	-1390	-9	-6	-10	-46	-1	-45	23
	717	2019-01-22 11:17:19.50	-789	1307	-1389	-13	-3	-5	-56	-22	-34	39
	718	2019-01-22 11:17:19.51	-777	1304	-1381	-17	-8	-14	-37	-90	53	63
	719	2019-01-22 11:17:19.52	-781	1307	-1391	-18	-1	-15	-30	-69	39	49
	720	2019-01-22 11:17:19.53	-792	1311	-1403	-20	-2	-14	-43	-115	72	79
	721	2019-01-22 11:17:19.54	-782	1304	-1399	-18	0	-13	-59	-30	-29	44
	722	2019-01-22 11:17:19.55	-788	1303	-1398	-19	4	-13	-60	-25	-35	42
	723	2019-01-22 11:17:19.56	-789	1307	-1403	-18	9	-8	-55	81	-136	-13
	724	2019-01-22 11:17:19.57	-780	1300	-1407	-24	7	-7	-32	41	-73	-4
	725	2019-01-22 11:17:19.58	-773	1295	-1395	-24	-12	-17	-35	35	-70	0
	726	2019-01-22 11:17:19.59	-773	1304	-1391	-27	-13	-15	-45	-95	50	70
	727	2019-01-22 11:17:19.60	-766	1302	-1384	-29	-16	-17	-53	-92	39	72
	728	2019-01-22 11:17:19.61	-791	1301	-1385	-27	0	-11	-50	-192	142	121
	729	2019-01-22 11:17:19.62	-771	1294	-1397	-20	4	-10	-66	-137	71	101
	730	2019-01-22 11:17:19.63	-776	1298	-1398	-11	6	-13	-52	-128	76	90
	731	2019-01-22 11:17:19.64	-779	1311	-1396	0	7	-15	-45	94	-139	-24
	732	2019-01-22 11:17:19.65	-780	1309	-1399	-1	15	-10	-31	76	-107	-22
	733	2019-01-22 11:17:19.66	-781	1312	-1397	-2	16	-7	-39	113	-152	-37
	734	2019-01-22 11:17:19.67	-794	1311	-1397	-5	12	-9	-44	-26	-18	35
	735	2019-01-22 11:17:19.68	-787	1310	-1402	-10	6	-10	-44	12	-56	16
	736	2019-01-22 11:17:19.69	-797	1299	-1396	-8	-15	-11	-24	-76	52	50
	737	2019-01-22 11:17:19.70	-779	1303	-1386	-9	-12	-5	-14	12	-26	1
	738	2019-01-22 11:17:19.71	-773	1309	-1395	-5	-22	-8	3	-111	114	54
	739	2019-01-22 11:17:19.72	-780	1316	-1388	-5	-10	-5	-20	-67	47	43
	740	2019-01-22 11:17:19.73	-780	1314	-1393	-3	-7	-12	-31	-150	119	90
	741	2019-01-22 11:17:19.74	-777	1320	-1400	-1	6	-14	-30	85	-115	-27
	742	2019-01-22 11:17:19.75	-782	1313	-1399	-1	7	-15	-13	109	-122	-48
	743	2019-01-22 11:17:19.76	-784	1306	-1390	3	-2	-16	-36	185	-221	-74
	744	2019-01-22 11:17:19.77	-786	1310	-1387	3	-4	-14	-44	-31	-13	37
	745	2019-01-22 11:17:19.78	-780	1307	-1391	-2	8	-7	-62	-23	-39	42
	746	2019-01-22 11:17:19.79	-778	1299	-1396	-3	9	-11	-39	-125	86	82
	747	2019-01-22 11:17:19.80	-779	1297	-1397	-4	3	-12	-31	74	-105	-21
	748	2019-01-22 11:17:19.81	-784	1300	-1413	-5	-1	-10	-5	8	-13	-1
	749	2019-01-22 11:17:19.82	-775	1304	-1396	-6	-3	-7	-2	83	-85	-40
	750	2019-01-22 11:17:19.83	-776	1300	-1399	-5	-8	-5	-11	-105	94	58
	751	2019-01-22 11:17:19.84	-773	1305	-1413	-6	-7	-8	-32	-19	-13	25
	752	2019-01-22 11:17:19.85	-774	1291	-1386	-2	-4	-6	-22	-124	102	73
	753	2019-01-22 11:17:19.86	-772	1293	-1396	5	-2	-9	-24	83	-107	-29
	754	2019-01-22 11:17:19.87	-779	1293	-1395	10	-5	-11	6	19	-13	-12
	755	2019-01-22 11:17:19.88	-767	1287	-1387	12	-7	-13	-10	183	-193	-86
	756	2019-01-22 11:17:19.89	-774	1297	-1394	6	6	-9	-19	31	-50	-6
	757	2019-01-22 11:17:19.90	-772	1301	-1403	-1	8	-14	-34	104	-138	-35
	758	2019-01-22 11:17:19.91	-777	1297	-1406	-10	1	-18	-25	-54	29	39
	759	2019-01-22 11:17:19.92	-785	1301	-1403	-16	-4	-20	-18	81	-99	-31
	760	2019-01-22 11:17:19.93	-780	1304	-1402	-22	-13	-21	-12	-75	63	43
	761	2019-01-22 11:17:19.94	-786	1304	-1398	-28	-17	-21	-36	-22	-14	29
	762	2019-01-22 11:17:19.95	-791	1308	-1386	-31	-14	-10	-27	-231	204	129
	763	2019-01-22 11:17:19.96	-782	1312	-1387	-29	-11	-15	-30	-125	95	77
	764	2019-01-22 11:17:19.97	-788	1318	-1386	-23	-11	-23	-30	-191	161	110
	765	2019-01-22 11:17:19.98	-784	1303	-1393	-20	0	-21	-43	107	-150	-32
	766	2019-01-22 11:17:19.99	-782	1303	-1388	-12	4	-21	-35	76	-111	-20
	767	2019-01-22 11:17:20.00	-779	1298	-1381	-7	8	-20	-41	224	-265	-91
	768	2019-01-22 11:17:20.01	-784	1298	-1396	-5	9	-20	-28	18	-46	5
	769	2019-01-22 11:17:20.02	-782	1299	-1387	-4	9	-13	-39	87	-126	-24
	770	2019-01-22 11:17:20.03	-784	1299	-1388	-1	6	-7	-52	-93	41	72
	771	2019-01-22 11:17:20.04	-784	1301	-1390	-2	-1	-9	-74	32	-106	21
	772	2019-01-22 11:17:20.05	-784	1305	-1397	-3	-8	-4	-71	-105	34	88
	773	2019-01-22 11:17:20.06	-781	1303	-1399	-7	2	-3	-90	29	-119	30
	774	2019-01-22 11:17:20.07	-774	1309	-1391	-8	0	1	-90	-100	10	95
	775	2019-01-22 11:17:20.08	-779	1307	-1386	-8	4	3	-99	70	-169	14
	776	2019-01-22 11:17:20.09	-773	1316	-1392	-9	-2	2	-87	-99	12	93
	777	2019-01-22 11:17:20.10	-779	1318	-1387	-8	0	-4	-67	8	-75	29
	778	2019-01-22 11:17:20.11	-776	1325	-1397	-8	-4	-10	-36	-139	103	87
	779	2019-01-22 11:17:20.12	-776	1318	-1404	-11	-3	-14	-42	57	-99	-7
	780	2019-01-22 11:17:20.13	-770	1323	-1397	-11	0	-15	-56	-60	4	58
	781	2019-01-22 11:17:20.14	-768	1311	-1402	-15	1	-19	-69	94	-163	-12
	782	2019-01-22 11:17:20.15	-763	1300	-1399	-12	-14	-21	-62	-89	27	75
	783	2019-01-22 11:17:20.16	-776	1304	-1397	-10	-13	-19	-52	18	-70	17
	784	2019-01-22 11:17:20.17	-773	1289	-1389	-6	-22	-15	-23	-175	152	99
	785	2019-01-22 11:17:20.18	-772	1293	-1386	2	-21	-8	3	-16	19	6
	786	2019-01-22 11:17:20.19	-774	1305	-1386	7	-5	4	3	-148	151	72
	787	2019-01-22 11:17:20.20	-785	1296	-1396	12	5	5	-34	119	-153	-42
	788	2019-01-22 11:17:20.21	-774	1300	-1388	14	2	11	-52	56	-108	-2
	789	2019-01-22 11:17:20.22	-778	1302	-1388	11	13	13	-70	193	-263	-61
	790	2019-01-22 11:17:20.23	-771	1305	-1398	7	6	12	-70	-59	-11	64
	791	2019-01-22 11:17:20.24	-778	1314	-1395	-2	10	12	-87	-6	-81	46
	792	2019-01-22 11:17:20.25	-776	1317	-1398	-9	-10	2	-46	-188	142	117
	793	2019-01-22 11:17:20.26	-772	1320	-1400	-16	-17	-5	-24	-45	21	34
	794	2019-01-22 11:17:20.27	-776	1323	-1397	-19	-15	-16	-16	-221	205	118
	795	2019-01-22 11:17:20.28	-774	1321	-1394	-20	-18	-29	-40	-55	15	47
	796	2019-01-22 11:17:20.29	-784	1318	-1401	-17	-8	-29	-40	-106	66	73
	797	2019-01-22 11:17:20.30	-775	1305	-1403	-13	-4	-34	-53	234	-287	-90
	798	2019-01-22 11:17:20.31	-779	1307	-1396	-8	1	-33	-50	146	-196	-48
	799	2019-01-22 11:17:20.32	-775	1307	-1375	-5	-1	-34	-37	222	-259	-92
	800	2019-01-22 11:17:20.33	-779	1316	-1368	-9	10	-32	-31	-81	50	56
	801	2019-01-22 11:17:20.34	-770	1314	-1386	-11	13	-36	-49	-43	-6	46
	802	2019-01-22 11:17:20.35	-772	1294	-1397	-11	11	-38	-53	-219	166	136
	803	2019-01-22 11:17:20.36	-780	1301	-1397	-2	3	-44	-77	40	-117	18
	804	2019-01-22 11:17:20.37	-778	1300	-1400	1	-1	-40	-72	28	-100	22
	805	2019-01-22 11:17:20.38	-775	1299	-1399	-1	-5	-38	-36	200	-236	-82
	806	2019-01-22 11:17:20.39	-771	1314	-1397	-3	-8	-35	-3	-51	48	27
	807	2019-01-22 11:17:20.40	-769	1314	-1405	-15	-2	-41	-34	-24	-10	29
	808	2019-01-22 11:17:20.41	-782	1312	-1414	-26	-3	-42	-50	-139	89	94
	809	2019-01-22 11:17:20.42	-778	1297	-1406	-32	-9	-42	-44	148	-192	-52
	810	2019-01-22 11:17:20.43	-785	1280	-1395	-36	-17	-36	-8	93	-101	-42
	811	2019-01-22 11:17:20.44	-778	1291	-1392	-33	-13	-18	-7	134	-141	-63
	812	2019-01-22 11:17:20.45	-779	1294	-1382	-27	-22	-8	-13	-179	166	96
	813	2019-01-22 11:17:20.46	-783	1305	-1380	-18	-23	-6	-41	-214	173	127
	814	2019-01-22 11:17:20.47	-788	1301	-1386	-9	-19	-5	-56	-442	386	249
	815	2019-01-22 11:17:20.48	-785	1307	-1392	4	-9	-2	-75	-419	344	247
	816	2019-01-22 11:17:20.49	-791	1305	-1386	10	0	-3	-80	-400	320	240
	817	2019-01-22 11:17:20.50	-797	1308	-1391	13	-3	0	-81	119	-200	-19
	818	2019-01-22 11:17:20.51	-790	1312	-1397	11	-5	4	-58	194	-252	-68
	819	2019-01-22 11:17:20.52	-801	1306	-1390	4	-4	0	-58	218	-276	-80
	820	2019-01-22 11:17:20.53	-798	1304	-1389	-1	-11	-5	-29	-82	53	55
	821	2019-01-22 11:17:20.54	-797	1302	-1397	-6	-18	-11	-9	-17	8	13
	822	2019-01-22 11:17:20.55	-800	1294	-1386	-6	-27	-14	-11	-160	149	85
	823	2019-01-22 11:17:20.56	-790	1296	-1390	-6	-14	-6	-42	-82	40	62
	824	2019-01-22 11:17:20.57	-801	1299	-1375	-2	-13	-7	-47	-340	293	193
	825	2019-01-22 11:17:20.58	-791	1294	-1374	0	-8	-12	-59	-330	271	194
	826	2019-01-22 11:17:20.59	-788	1309	-1379	-1	8	-13	-36	-395	359	215
	827	2019-01-22 11:17:20.60	-797	1300	-1379	-5	11	-17	-38	-24	-14	31
	828	2019-01-22 11:17:20.61	-797	1303	-1381	-8	6	-21	-17	149	-166	-66
	829	2019-01-22 11:17:20.62	-786	1297	-1385	-13	17	-14	-21	314	-335	-146
	830	2019-01-22 11:17:20.63	-798	1297	-1401	-13	12	-10	-22	82	-104	-30
	831	2019-01-22 11:17:20.64	-803	1294	-1408	-12	8	-2	-35	69	-104	-17
	832	2019-01-22 11:17:20.65	-803	1292	-1405	-13	-2	3	-24	-41	17	32
	833	2019-01-22 11:17:20.66	-791	1297	-1392	-9	-10	9	-37	127	-164	-45
	834	2019-01-22 11:17:20.67	-795	1308	-1380	-9	-22	14	-52	-13	-39	32
	835	2019-01-22 11:17:20.68	-786	1314	-1373	-10	-5	18	-57	-80	23	68
	836	2019-01-22 11:17:20.69	-791	1320	-1386	-10	8	17	-47	-523	476	285
	837	2019-01-22 11:17:20.70	-793	1323	-1387	-5	3	4	-20	-722	702	371
	838	2019-01-22 11:17:20.71	-780	1315	-1388	-1	9	-3	0	-1023	1023	511
	839	2019-01-22 11:17:20.72	-797	1310	-1395	5	10	-11	-14	-977	963	495
	840	2019-01-22 11:17:20.73	-784	1315	-1389	10	5	-13	-21	-857	836	439
	841	2019-01-22 11:17:20.74	-782	1313	-1401	15	6	-13	-23	-440	417	231
	842	2019-01-22 11:17:20.75	-782	1313	-1394	15	7	-11	-19	-220	201	119
	843	2019-01-22 11:17:20.76	-781	1305	-1399	11	6	-15	-40	191	-231	-75
	844	2019-01-22 11:17:20.77	-783	1300	-1399	7	-2	-15	-42	350	-392	-154
	845	2019-01-22 11:17:20.78	-789	1290	-1396	5	-10	-13	-28	495	-523	-233
	846	2019-01-22 11:17:20.79	-778	1286	-1391	1	-12	-6	-17	316	-333	-149
	847	2019-01-22 11:17:20.80	-778	1290	-1387	-3	-18	-4	-32	142	-174	-55
	848	2019-01-22 11:17:20.81	-775	1289	-1387	-2	-14	2	-52	-488	436	270
	849	2019-01-22 11:17:20.82	-787	1292	-1382	2	-4	5	-67	-856	789	461
	850	2019-01-22 11:17:20.83	-784	1299	-1396	6	3	6	-62	-1242	1180	652
	851	2019-01-22 11:17:20.84	-773	1296	-1387	14	0	0	-57	-1311	1254	684
	852	2019-01-22 11:17:20.85	-790	1300	-1405	14	13	5	-58	-1200	1142	629
	853	2019-01-22 11:17:20.86	-776	1289	-1401	14	10	10	-76	-649	573	362
	854	2019-01-22 11:17:20.87	-780	1298	-1404	16	2	8	-68	-94	26	81
	855	2019-01-22 11:17:20.88	-774	1304	-1394	7	-2	17	-51	757	-808	-353
	856	2019-01-22 11:17:20.89	-780	1307	-1388	-2	-15	12	-42	1131	-1173	-544
	857	2019-01-22 11:17:20.90	-777	1325	-1383	-14	-24	9	-28	1063	-1091	-517
	858	2019-01-22 11:17:20.91	-772	1310	-1391	-28	-13	14	-16	590	-606	-287
	859	2019-01-22 11:17:20.92	-784	1313	-1396	-30	-14	9	-24	91	-115	-33
	860	2019-01-22 11:17:20.93	-775	1310	-1394	-28	-18	3	-26	-569	543	297
	861	2019-01-22 11:17:20.94	-780	1307	-1392	-21	-9	4	-35	-651	616	343
	862	2019-01-22 11:17:20.95	-771	1315	-1393	-9	-7	1	-45	-629	584	337
	863	2019-01-22 11:17:20.96	-783	1312	-1389	-2	4	3	-48	-297	249	172
	864	2019-01-22 11:17:20.97	-778	1317	-1386	4	3	0	-59	-253	194	156
	865	2019-01-22 11:17:20.98	-780	1315	-1391	3	1	-6	-80	33	-113	23
	866	2019-01-22 11:17:20.99	-777	1318	-1387	2	0	-13	-72	149	-221	-38
	867	2019-01-22 11:17:21.00	-782	1307	-1383	-4	-6	-16	-40	476	-516	-218
	868	2019-01-22 11:17:21.01	-786	1305	-1383	-7	-11	-12	-28	469	-497	-220
	869	2019-01-22 11:17:21.02	-784	1299	-1380	-3	-16	-14	-50	386	-436	-168
	870	2019-01-22 11:17:21.03	-782	1301	-1383	-4	-8	-7	-55	32	-87	11
	871	2019-01-22 11:17:21.04	-790	1307	-1390	0	1	-2	-54	24	-78	15
	872	2019-01-22 11:17:21.05	-788	1307	-1391	3	3	-1	-52	-5	-47	28
	873	2019-01-22 11:17:21.06	-776	1313	-1388	0	6	3	-32	331	-363	-149
	874	2019-01-22 11:17:21.07	-779	1325	-1392	-7	9	6	-30	464	-494	-217
	875	2019-01-22 11:17:21.08	-776	1338	-1391	-16	0	2	-34	496	-530	-231
	876	2019-01-22 11:17:21.09	-772	1327	-1390	-25	-7	-9	-50	215	-265	-82
	877	2019-01-22 11:17:21.10	-772	1324	-1393	-24	-18	-21	-75	7	-82	34
	878	2019-01-22 11:17:21.11	-776	1312	-1377	-22	-30	-33	-112	-291	179	201
	879	2019-01-22 11:17:21.12	-769	1307	-1374	-15	-26	-38	-144	-275	131	209
	880	2019-01-22 11:17:21.13	-781	1312	-1388	-9	-11	-41	-149	-429	280	289
	881	2019-01-22 11:17:21.14	-778	1303	-1401	-2	1	-38	-142	-330	188	236
	882	2019-01-22 11:17:21.15	-785	1299	-1397	7	7	-35	-155	-286	131	220
	883	2019-01-22 11:17:21.16	-786	1294	-1400	10	10	-32	-180	196	-376	-8
	884	2019-01-22 11:17:21.17	-780	1306	-1394	6	8	-23	-190	511	-701	-160
	885	2019-01-22 11:17:21.18	-789	1300	-1388	-3	-1	-16	-167	716	-883	-274
	886	2019-01-22 11:17:21.19	-785	1311	-1389	-10	-10	-9	-132	720	-852	-294
	887	2019-01-22 11:17:21.20	-783	1315	-1391	-19	-19	-10	-127	423	-550	-148
	888	2019-01-22 11:17:21.21	-779	1325	-1393	-24	-23	-13	-142	91	-233	25
	889	2019-01-22 11:17:21.22	-789	1324	-1394	-23	-29	-15	-141	-62	-79	101
	890	2019-01-22 11:17:21.23	-775	1320	-1383	-20	-27	-17	-130	-179	49	154
	891	2019-01-22 11:17:21.24	-772	1316	-1384	-14	-19	-16	-125	-112	-13	118
	892	2019-01-22 11:17:21.25	-770	1305	-1394	-6	-10	-15	-152	-136	-16	144
	893	2019-01-22 11:17:21.26	-775	1307	-1389	2	-5	-14	-169	-2	-167	85
	894	2019-01-22 11:17:21.27	-782	1295	-1392	9	-3	-10	-167	26	-193	70
	895	2019-01-22 11:17:21.28	-791	1294	-1391	12	-3	-7	-150	203	-353	-26
	896	2019-01-22 11:17:21.29	-793	1289	-1397	11	-6	5	-137	247	-384	-55
	897	2019-01-22 11:17:21.30	-794	1293	-1389	10	-12	12	-133	233	-366	-50
	898	2019-01-22 11:17:21.31	-782	1300	-1390	6	-13	20	-147	125	-272	11
	899	2019-01-22 11:17:21.32	-791	1300	-1390	2	-12	24	-143	81	-224	31
	900	2019-01-22 11:17:21.33	-788	1301	-1395	2	-11	23	-120	44	-164	38
	901	2019-01-22 11:17:21.34	-791	1309	-1396	5	-13	20	-90	77	-167	6
	902	2019-01-22 11:17:21.35	-785	1305	-1391	5	-17	18	-85	78	-163	3
	903	2019-01-22 11:17:21.36	-785	1311	-1395	4	-15	14	-83	85	-168	-1
	904	2019-01-22 11:17:21.37	-783	1309	-1383	4	-18	10	-71	88	-159	-8
	905	2019-01-22 11:17:21.38	-775	1304	-1373	7	-15	2	-78	77	-155	0
	906	2019-01-22 11:17:21.39	-782	1310	-1389	11	-12	-5	-96	87	-183	4
	907	2019-01-22 11:17:21.40	-784	1305	-1384	9	-10	-8	-112	92	-204	10
	908	2019-01-22 11:17:21.41	-779	1315	-1379	2	-5	-10	-97	140	-237	-21
	909	2019-01-22 11:17:21.42	-784	1311	-1393	-9	2	-11	-75	139	-214	-32
	910	2019-01-22 11:17:21.43	-777	1305	-1397	-19	0	-11	-74	173	-247	-49
	911	2019-01-22 11:17:21.44	-786	1311	-1396	-25	-8	-14	-78	112	-190	-17
	912	2019-01-22 11:17:21.45	-776	1317	-1387	-29	-18	-17	-88	137	-225	-24
	913	2019-01-22 11:17:21.46	-785	1311	-1396	-32	-22	-22	-92	30	-122	31
	914	2019-01-22 11:17:21.47	-772	1317	-1384	-31	-25	-26	-102	52	-154	25
	915	2019-01-22 11:17:21.48	-782	1319	-1384	-27	-22	-29	-85	-28	-57	56
	916	2019-01-22 11:17:21.49	-780	1315	-1398	-19	-16	-36	-64	43	-107	10
	917	2019-01-22 11:17:21.50	-784	1311	-1390	-10	-12	-40	-39	15	-54	12
	918	2019-01-22 11:17:21.51	-795	1308	-1387	-3	-13	-36	-40	116	-156	-38
	919	2019-01-22 11:17:21.52	-792	1301	-1386	0	-15	-28	-64	108	-172	-22
	920	2019-01-22 11:17:21.53	-799	1303	-1380	-1	-19	-20	-89	179	-268	-45
	921	2019-01-22 11:17:21.54	-797	1305	-1372	-3	-20	-9	-71	63	-134	4
	922	2019-01-22 11:17:21.55	-791	1313	-1367	-6	-20	-1	-50	169	-219	-59
	923	2019-01-22 11:17:21.56	-795	1306	-1376	-8	-16	4	-42	-23	-19	32
	924	2019-01-22 11:17:21.57	-783	1306	-1381	-4	-10	5	-74	40	-114	17
	925	2019-01-22 11:17:21.58	-790	1312	-1383	2	-6	6	-86	-80	-6	83
	926	2019-01-22 11:17:21.59	-797	1314	-1386	8	-4	2	-85	64	-149	10
	927	2019-01-22 11:17:21.60	-790	1320	-1384	15	-4	0	-62	-33	-29	47
	928	2019-01-22 11:17:21.61	-786	1320	-1384	15	-5	-5	-58	102	-160	-22
	929	2019-01-22 11:17:21.62	-795	1317	-1392	14	-8	-10	-69	-44	-25	56
	930	2019-01-22 11:17:21.63	-785	1310	-1381	5	-18	-22	-98	106	-204	-4
	931	2019-01-22 11:17:21.64	-788	1303	-1378	-2	-13	-24	-93	-8	-85	50
	932	2019-01-22 11:17:21.65	-792	1300	-1380	-6	-11	-21	-84	153	-237	-34
	933	2019-01-22 11:17:21.66	-800	1297	-1380	-12	-8	-20	-71	-19	-52	45
	934	2019-01-22 11:17:21.67	-799	1305	-1384	-16	-6	-20	-75	118	-193	-21
	935	2019-01-22 11:17:21.68	-797	1315	-1384	-14	-7	-18	-72	-72	0	72
	936	2019-01-22 11:17:21.69	-794	1314	-1390	-13	-6	-19	-91	88	-179	1
	937	2019-01-22 11:17:21.70	-794	1317	-1387	-14	-7	-15	-77	-70	-7	73
	938	2019-01-22 11:17:21.71	-798	1311	-1383	-10	-7	-14	-48	138	-186	-45
	939	2019-01-22 11:17:21.72	-799	1310	-1378	-5	-6	-17	-22	-64	42	43
	940	2019-01-22 11:17:21.73	-796	1312	-1378	2	-1	-19	-35	113	-148	-39
	941	2019-01-22 11:17:21.74	-792	1309	-1378	6	8	-19	-33	-88	55	60
	942	2019-01-22 11:17:21.75	-799	1314	-1379	9	9	-15	-34	123	-157	-44
	943	2019-01-22 11:17:21.76	-794	1309	-1382	10	12	-16	-21	-70	49	45
	944	2019-01-22 11:17:21.77	-788	1309	-1388	9	7	-16	-23	148	-171	-62
	945	2019-01-22 11:17:21.78	-799	1315	-1392	8	2	-14	-14	-55	41	34
	946	2019-01-22 11:17:21.79	-794	1312	-1388	3	-2	-9	-30	159	-189	-64
	947	2019-01-22 11:17:21.80	-806	1318	-1389	0	1	-10	-19	-71	52	45
	948	2019-01-22 11:17:21.81	-795	1319	-1388	-2	3	-9	-29	148	-177	-59
	949	2019-01-22 11:17:21.82	-792	1322	-1380	-4	7	-11	-16	-90	74	53
	950	2019-01-22 11:17:21.83	-792	1324	-1380	-5	9	-15	-33	144	-177	-55
	951	2019-01-22 11:17:21.84	-782	1317	-1376	0	10	-21	-26	-118	92	72
	952	2019-01-22 11:17:21.85	-782	1309	-1385	5	10	-30	-30	142	-172	-56
	953	2019-01-22 11:17:21.86	-794	1306	-1387	11	8	-35	-26	-116	90	71
	954	2019-01-22 11:17:21.87	-798	1298	-1391	19	5	-41	-47	159	-206	-56
	955	2019-01-22 11:17:21.88	-790	1292	-1406	23	9	-43	-37	-109	72	73
	956	2019-01-22 11:17:21.89	-789	1284	-1395	21	7	-36	-43	167	-210	-62
	957	2019-01-22 11:17:21.90	-788	1282	-1385	22	6	-30	-18	-96	78	57
	958	2019-01-22 11:17:21.91	-793	1268	-1398	19	3	-22	-8	185	-193	-88
	959	2019-01-22 11:17:21.92	-792	1264	-1388	16	-1	-10	-7	-102	95	54
	960	2019-01-22 11:17:21.93	-801	1271	-1402	15	2	0	-14	177	-191	-81
	961	2019-01-22 11:17:21.94	-801	1272	-1410	7	2	8	7	-109	116	51
	962	2019-01-22 11:17:21.95	-786	1288	-1402	1	1	16	9	191	-182	-100
	963	2019-01-22 11:17:21.96	-793	1291	-1399	-7	-1	20	18	-99	117	40
	964	2019-01-22 11:17:21.97	-799	1304	-1400	-13	-1	17	-14	196	-210	-91
	965	2019-01-22 11:17:21.98	-793	1310	-1396	-15	-7	14	-35	-132	97	83
	966	2019-01-22 11:17:21.99	-794	1315	-1386	-17	-12	9	-46	166	-212	-60
	967	2019-01-22 11:17:22.00	-791	1313	-1379	-20	-10	4	-32	-152	120	92
	968	2019-01-22 11:17:22.01	-793	1320	-1384	-21	-2	-6	-44	173	-217	-64
	969	2019-01-22 11:17:22.02	-780	1310	-1393	-22	2	-12	-41	-151	110	96
	970	2019-01-22 11:17:22.03	-784	1306	-1387	-21	1	-18	-52	164	-216	-56
	971	2019-01-22 11:17:22.04	-787	1298	-1381	-16	-2	-21	-45	-166	121	105
	972	2019-01-22 11:17:22.05	-787	1299	-1382	-8	-5	-20	-31	173	-204	-71
	973	2019-01-22 11:17:22.06	-785	1303	-1372	-7	-5	-18	-18	-142	124	80
	974	2019-01-22 11:17:22.07	-783	1306	-1375	-6	4	-15	-29	205	-234	-88
	975	2019-01-22 11:17:22.08	-786	1307	-1389	-8	8	-17	-11	-127	116	69
	976	2019-01-22 11:17:22.09	-791	1311	-1395	-13	10	-21	-11	198	-209	-93
	977	2019-01-22 11:17:22.10	-785	1306	-1403	-20	3	-22	-2	-140	138	71
	978	2019-01-22 11:17:22.11	-792	1323	-1401	-26	-4	-19	-26	196	-222	-85
	979	2019-01-22 11:17:22.12	-784	1323	-1382	-35	-11	-20	-33	-120	87	76
	980	2019-01-22 11:17:22.13	-778	1316	-1384	-37	-15	-20	-38	236	-274	-99
	981	2019-01-22 11:17:22.14	-791	1314	-1396	-33	-18	-27	-22	-122	100	72
	982	2019-01-22 11:17:22.15	-783	1306	-1389	-26	-22	-28	-16	215	-231	-99
	983	2019-01-22 11:17:22.16	-784	1312	-1393	-18	-19	-27	-8	-150	142	79
	984	2019-01-22 11:17:22.17	-791	1312	-1391	-14	-14	-23	-23	210	-233	-93
	985	2019-01-22 11:17:22.18	-801	1310	-1387	-12	-7	-17	-15	-136	121	75
	986	2019-01-22 11:17:22.19	-797	1311	-1393	-11	-6	-16	-17	221	-238	-102
	987	2019-01-22 11:17:22.20	-792	1304	-1393	-9	-13	-14	-21	-146	125	83
	988	2019-01-22 11:17:22.21	-793	1302	-1387	-8	-16	-9	-44	196	-240	-76
	989	2019-01-22 11:17:22.22	-791	1302	-1377	-8	-19	-1	-43	-147	104	95
	990	2019-01-22 11:17:22.23	-799	1306	-1376	-6	-20	6	-18	232	-250	-107
	991	2019-01-22 11:17:22.24	-791	1306	-1371	0	-17	8	17	-119	136	51
	992	2019-01-22 11:17:22.25	-802	1307	-1376	4	-12	3	20	236	-216	-128
	993	2019-01-22 11:17:22.26	-797	1309	-1382	13	-6	2	17	-153	170	68
	994	2019-01-22 11:17:22.27	-797	1311	-1387	15	0	-1	2	203	-201	-102
	995	2019-01-22 11:17:22.28	-790	1314	-1378	13	4	-1	15	-158	173	71
	996	2019-01-22 11:17:22.29	-796	1313	-1387	7	4	-6	9	198	-189	-103
	997	2019-01-22 11:17:22.30	-799	1316	-1393	-1	1	-9	19	-136	155	58
	998	2019-01-22 11:17:22.31	-797	1303	-1389	-7	-7	-14	10	210	-200	-110
	999	2019-01-22 11:17:22.32	-791	1301	-1389	-11	-16	-15	15	-133	148	59
	1000	2019-01-22 11:17:22.33	-799	1295	-1383	-9	-21	-14	15	235	-220	-125
	1001	2019-01-22 11:17:22.34	-787	1290	-1382	-11	-22	-7	18	-103	121	42
	1002	2019-01-22 11:17:22.35	-796	1300	-1374	-9	-13	-2	-3	245	-248	-121
	1003	2019-01-22 11:17:22.36	-797	1304	-1386	-7	-5	0	14	-124	138	55
	1004	2019-01-22 11:17:22.37	-799	1311	-1379	-3	5	0	18	222	-204	-120
	1005	2019-01-22 11:17:22.38	-800	1316	-1384	-5	11	-2	35	-152	187	58
	1006	2019-01-22 11:17:22.39	-801	1324	-1391	-4	8	-9	26	193	-167	-109
	1007	2019-01-22 11:17:22.40	-789	1325	-1378	-5	3	-12	23	-162	185	69
	1008	2019-01-22 11:17:22.41	-797	1325	-1387	-7	4	-19	-7	188	-195	-90
	1009	2019-01-22 11:17:22.42	-793	1305	-1387	-5	-2	-24	-1	-156	155	78
	1010	2019-01-22 11:17:22.43	-791	1298	-1380	5	-3	-22	15	208	-193	-111
	1011	2019-01-22 11:17:22.44	-793	1296	-1392	10	-6	-21	38	-142	180	52
	1012	2019-01-22 11:17:22.45	-789	1301	-1386	10	-1	-17	27	184	-157	-105
	1013	2019-01-22 11:17:22.46	-788	1302	-1379	6	9	-9	20	-155	175	67
	1014	2019-01-22 11:17:22.47	-786	1311	-1391	-4	9	-8	13	166	-153	-89
	1015	2019-01-22 11:17:22.48	-794	1301	-1385	-16	7	-5	16	-128	144	56
	1016	2019-01-22 11:17:22.49	-800	1307	-1395	-18	3	-6	15	213	-198	-114
	1017	2019-01-22 11:17:22.50	-789	1312	-1388	-19	-7	-5	32	-111	143	39
	1018	2019-01-22 11:17:22.51	-794	1318	-1395	-20	-6	-4	32	221	-189	-126
	1019	2019-01-22 11:17:22.52	-796	1319	-1392	-17	-3	-6	44	-118	162	37
	1020	2019-01-22 11:17:22.53	-783	1325	-1386	-11	0	-10	31	206	-175	-118
	1021	2019-01-22 11:17:22.54	-795	1328	-1390	-6	-3	-22	34	-130	164	48
	1022	2019-01-22 11:17:22.55	-789	1322	-1378	-1	-9	-32	29	191	-162	-110
	1023	2019-01-22 11:17:22.56	-800	1317	-1376	2	-9	-39	36	-130	166	47
	1024	2019-01-22 11:17:22.57	-798	1299	-1384	4	-8	-38	26	201	-175	-113
	1025	2019-01-22 11:17:22.58	-797	1305	-1383	6	-1	-37	39	-108	147	34
	1026	2019-01-22 11:17:22.59	-803	1294	-1385	6	-2	-28	37	194	-157	-115
	1027	2019-01-22 11:17:22.60	-802	1290	-1379	6	2	-22	34	-114	148	40
	1028	2019-01-22 11:17:22.61	-794	1297	-1386	0	6	-16	-4	170	-174	-83
	1029	2019-01-22 11:17:22.62	-800	1296	-1383	-2	7	-9	-4	-126	122	65
	1030	2019-01-22 11:17:22.63	-799	1301	-1396	-4	7	-4	-1	155	-156	-77
	1031	2019-01-22 11:17:22.64	-803	1304	-1398	-10	2	0	18	-122	140	52
	1032	2019-01-22 11:17:22.65	-788	1305	-1387	-14	-1	4	14	162	-148	-88
	1033	2019-01-22 11:17:22.66	-796	1297	-1396	-12	-7	3	7	-121	128	57
	1034	2019-01-22 11:17:22.67	-796	1305	-1387	-10	-17	3	-20	158	-178	-69
	1035	2019-01-22 11:17:22.68	-792	1303	-1379	-8	-19	4	-10	-103	93	56
	1036	2019-01-22 11:17:22.69	-788	1311	-1375	-6	-12	-2	2	184	-182	-93
	1037	2019-01-22 11:17:22.70	-787	1309	-1383	-4	1	-2	8	-103	111	47
	1038	2019-01-22 11:17:22.71	-794	1312	-1394	-2	8	-6	0	140	-140	-70
	1039	2019-01-22 11:17:22.72	-794	1308	-1389	-2	5	-8	11	-140	151	64
	1040	2019-01-22 11:17:22.73	-800	1311	-1396	1	2	-8	16	121	-105	-68
	1041	2019-01-22 11:17:22.74	-800	1308	-1389	-1	-1	-5	10	-107	117	48
	1042	2019-01-22 11:17:22.75	-788	1305	-1378	-1	-4	-5	6	169	-163	-87
	1043	2019-01-22 11:17:22.76	-788	1305	-1384	0	-6	-6	32	-58	90	13
	1044	2019-01-22 11:17:22.77	-793	1307	-1383	1	-5	-10	31	174	-143	-102
	1045	2019-01-22 11:17:22.78	-794	1298	-1380	1	-4	-11	11	-83	94	36
	1046	2019-01-22 11:17:22.79	-792	1298	-1386	2	-1	-11	-4	128	-132	-62
	1047	2019-01-22 11:17:22.80	-806	1292	-1390	1	-3	-9	-3	-97	94	50
	1048	2019-01-22 11:17:22.81	-799	1299	-1380	1	-6	-8	5	125	-120	-65
	1049	2019-01-22 11:17:22.82	-789	1305	-1384	-5	-6	-7	19	-75	94	28
	1050	2019-01-22 11:17:22.83	-790	1309	-1388	-14	-4	-7	20	116	-96	-68
	1051	2019-01-22 11:17:22.84	-791	1309	-1388	-22	-5	-7	18	-64	82	23
	1052	2019-01-22 11:17:22.85	-788	1316	-1393	-28	-4	-9	9	128	-119	-68
	1053	2019-01-22 11:17:22.86	-782	1314	-1388	-30	-5	-11	3	-63	66	30
	1054	2019-01-22 11:17:22.87	-784	1315	-1386	-30	-3	-12	1	118	-117	-59
	1055	2019-01-22 11:17:22.88	-781	1314	-1401	-23	-1	-18	9	-56	65	23
	1056	2019-01-22 11:17:22.89	-783	1311	-1385	-12	-1	-20	8	112	-104	-60
	1057	2019-01-22 11:17:22.90	-784	1309	-1389	-6	0	-21	-14	-75	61	44
	1058	2019-01-22 11:17:22.91	-784	1297	-1396	-2	-3	-25	-13	86	-99	-36
	1059	2019-01-22 11:17:22.92	-779	1304	-1385	-5	-11	-21	-1	-42	41	21
	1060	2019-01-22 11:17:22.93	-791	1296	-1379	-13	-21	-14	2	107	-105	-54
	1061	2019-01-22 11:17:22.94	-787	1290	-1366	-11	-18	-4	-1	-3	2	2
	1062	2019-01-22 11:17:22.95	-785	1300	-1377	-8	-15	-2	-1	118	-119	-58
	1063	2019-01-22 11:17:22.96	-787	1306	-1389	-5	-8	-4	5	-18	23	6
	1064	2019-01-22 11:17:22.97	-792	1320	-1394	1	-4	0	14	96	-82	-55
	1065	2019-01-22 11:17:22.98	-796	1314	-1402	-4	0	-4	16	-19	35	1
	1066	2019-01-22 11:17:22.99	-784	1315	-1402	-9	-1	-6	16	94	-78	-55
	1067	2019-01-22 11:17:23.00	-792	1315	-1396	-13	-9	-9	12	-28	40	8
	1068	2019-01-22 11:17:23.01	-796	1308	-1398	-17	-19	-10	22	77	-55	-49
	1069	2019-01-22 11:17:23.02	-799	1308	-1378	-20	-34	-5	17	-13	30	-2
	1070	2019-01-22 11:17:23.03	-794	1307	-1370	-20	-36	-2	31	87	-56	-59
	1071	2019-01-22 11:17:23.04	-797	1308	-1368	-15	-31	1	15	35	-20	-25
	1072	2019-01-22 11:17:23.05	-792	1315	-1370	-11	-18	3	-5	114	-119	-54
	1073	2019-01-22 11:17:23.06	-793	1322	-1379	-5	-5	1	-16	35	-51	-9
	1074	2019-01-22 11:17:23.07	-799	1320	-1379	-3	1	-4	4	70	-66	-37
	1075	2019-01-22 11:17:23.08	-803	1317	-1385	-1	5	-6	-2	-14	12	8
	1076	2019-01-22 11:17:23.09	-804	1316	-1383	2	1	-8	-25	27	-52	-1
	1077	2019-01-22 11:17:23.10	-806	1321	-1388	3	-9	-10	-41	-22	-19	31
	1078	2019-01-22 11:17:23.11	-795	1315	-1377	4	-15	-13	-5	37	-42	-16
	1079	2019-01-22 11:17:23.12	-796	1306	-1377	4	-18	-16	21	31	-10	-26
	1080	2019-01-22 11:17:23.13	-809	1303	-1383	7	-21	-16	20	57	-37	-38
	1081	2019-01-22 11:17:23.14	-805	1305	-1384	5	-15	-15	-8	28	-36	-10
	1082	2019-01-22 11:17:23.15	-796	1306	-1380	0	-15	-9	-18	30	-48	-6
	1083	2019-01-22 11:17:23.16	-806	1301	-1368	-5	-10	-8	-30	5	-35	12
	1084	2019-01-22 11:17:23.17	-810	1297	-1374	-11	-8	-3	-39	1	-40	19
	1085	2019-01-22 11:17:23.18	-805	1306	-1377	-14	-15	3	-36	35	-71	0
	1086	2019-01-22 11:17:23.19	-806	1304	-1367	-15	-19	5	-21	20	-41	0
	1087	2019-01-22 11:17:23.20	-799	1316	-1365	-12	-15	4	-23	62	-85	-19
	1088	2019-01-22 11:17:23.21	-787	1316	-1375	-10	-3	-1	-9	36	-45	-13
	1089	2019-01-22 11:17:23.22	-798	1317	-1381	-1	9	-10	-12	70	-82	-29
	1090	2019-01-22 11:17:23.23	-803	1321	-1387	5	15	-20	-21	-17	-4	19
	1091	2019-01-22 11:17:23.24	-800	1315	-1390	7	17	-27	-33	7	-40	13
	1092	2019-01-22 11:17:23.25	-803	1311	-1396	2	11	-31	-12	-46	34	29
	1093	2019-01-22 11:17:23.26	-805	1302	-1386	-4	2	-25	-6	-57	51	31
	1094	2019-01-22 11:17:23.27	-798	1300	-1374	-13	-7	-17	-5	-73	68	39
	1095	2019-01-22 11:17:23.28	-799	1303	-1376	-17	-12	-15	2	81	-79	-41
	1096	2019-01-22 11:17:23.29	-794	1304	-1369	-22	-14	-11	21	-53	74	16
	1097	2019-01-22 11:17:23.30	-797	1302	-1368	-25	-11	-6	21	68	-47	-44
	1098	2019-01-22 11:17:23.31	-800	1302	-1374	-19	-2	-4	22	-29	51	3
	1099	2019-01-22 11:17:23.32	-807	1303	-1377	-10	7	-3	8	94	-86	-51
	1100	2019-01-22 11:17:23.33	-805	1313	-1385	6	12	-5	9	-25	34	8
	1101	2019-01-22 11:17:23.34	-809	1322	-1394	13	20	-10	-1	83	-84	-41
	1102	2019-01-22 11:17:23.35	-801	1328	-1390	13	21	-13	3	-72	75	34
	1103	2019-01-22 11:17:23.36	-809	1332	-1384	4	23	-19	-6	27	-33	-10
	1104	2019-01-22 11:17:23.37	-803	1333	-1379	-7	18	-22	-7	-87	80	47
	1105	2019-01-22 11:17:23.38	-801	1324	-1381	-16	10	-30	-28	63	-91	-17
	1106	2019-01-22 11:17:23.39	-801	1322	-1381	-25	7	-36	-11	-67	56	39
	1107	2019-01-22 11:17:23.40	-801	1310	-1376	-28	3	-38	12	90	-78	-51
	1108	2019-01-22 11:17:23.41	-795	1299	-1382	-23	2	-37	28	-64	92	18
	1109	2019-01-22 11:17:23.42	-790	1305	-1369	-15	8	-34	15	120	-105	-67
	1110	2019-01-22 11:17:23.43	-790	1301	-1382	-9	15	-35	8	-50	58	21
	1111	2019-01-22 11:17:23.44	-796	1298	-1397	-3	17	-32	-7	117	-124	-55
	1112	2019-01-22 11:17:23.45	-799	1295	-1378	0	19	-27	-2	-87	85	44
	1113	2019-01-22 11:17:23.46	-796	1300	-1374	7	15	-23	-3	112	-115	-54
	1114	2019-01-22 11:17:23.47	-799	1299	-1380	7	13	-18	-6	-84	78	45
	1115	2019-01-22 11:17:23.48	-802	1295	-1381	5	16	-9	-51	111	-162	-30
	1116	2019-01-22 11:17:23.49	-799	1299	-1371	1	16	-5	-48	-81	33	64
	1117	2019-01-22 11:17:23.50	-801	1305	-1374	-9	23	-2	-40	129	-169	-44
	1118	2019-01-22 11:17:23.51	-793	1304	-1380	-12	23	-1	-16	-83	67	49
	1119	2019-01-22 11:17:23.52	-798	1309	-1391	-11	21	-5	-26	128	-154	-51
	1120	2019-01-22 11:17:23.53	-794	1314	-1404	-7	13	-10	-15	-119	104	67
	1121	2019-01-22 11:17:23.54	-806	1314	-1403	-3	8	-15	-18	131	-149	-56
	1122	2019-01-22 11:17:23.55	-793	1319	-1408	0	6	-17	-10	-106	96	58
	1123	2019-01-22 11:17:23.56	-790	1317	-1394	3	0	-19	-7	146	-153	-69
	1124	2019-01-22 11:17:23.57	-797	1308	-1388	1	-3	-21	9	-104	113	47
	1125	2019-01-22 11:17:23.58	-799	1307	-1376	-1	-6	-24	-7	154	-161	-73
	1126	2019-01-22 11:17:23.59	-784	1304	-1372	-5	-4	-22	-5	-100	95	52
	1127	2019-01-22 11:17:23.60	-797	1293	-1365	-3	-1	-20	1	179	-178	-90
	1128	2019-01-22 11:17:23.61	-777	1288	-1368	-1	6	-14	25	-75	100	25
	1129	2019-01-22 11:17:23.62	-789	1285	-1378	4	15	-9	8	202	-194	-105
	1130	2019-01-22 11:17:23.63	-788	1297	-1391	11	19	-4	1	-89	90	44
	1131	2019-01-22 11:17:23.64	-789	1299	-1394	13	19	-1	-17	187	-204	-85
	1132	2019-01-22 11:17:23.65	-795	1304	-1398	14	14	-3	-15	-123	108	69
	1133	2019-01-22 11:17:23.66	-789	1309	-1390	6	6	-5	-32	154	-186	-61
	1134	2019-01-22 11:17:23.67	-794	1315	-1383	-3	-3	-6	-6	-121	115	63
	1135	2019-01-22 11:17:23.68	-780	1317	-1367	-15	-8	-10	9	192	-183	-100
	1136	2019-01-22 11:17:23.69	-781	1307	-1375	-22	-10	-12	22	-99	121	38
	1137	2019-01-22 11:17:23.70	-791	1300	-1379	-23	-16	-15	-7	194	-201	-93
	1138	2019-01-22 11:17:23.71	-797	1298	-1370	-19	-17	-13	-26	-117	91	71
	1139	2019-01-22 11:17:23.72	-791	1309	-1372	-14	-12	-11	-57	210	-267	-76
	1140	2019-01-22 11:17:23.73	-792	1316	-1383	-12	5	-8	-38	-102	64	70
	1141	2019-01-22 11:17:23.74	-784	1320	-1383	-11	19	-7	-24	212	-236	-94
	1142	2019-01-22 11:17:23.75	-786	1325	-1392	-9	23	-14	12	-158	170	73
	1143	2019-01-22 11:17:23.76	-788	1318	-1394	-9	13	-17	8	142	-134	-75
	1144	2019-01-22 11:17:23.77	-798	1322	-1391	-17	4	-17	8	-169	177	80
	1145	2019-01-22 11:17:23.78	-793	1315	-1388	-21	-14	-15	-2	165	-167	-81
	1146	2019-01-22 11:17:23.79	-794	1314	-1373	-26	-27	-13	2	-132	134	65
	1147	2019-01-22 11:17:23.80	-794	1316	-1374	-28	-34	-14	-11	218	-229	-103
	1148	2019-01-22 11:17:23.81	-791	1320	-1366	-29	-29	-18	4	-116	120	56
	1149	2019-01-22 11:17:23.82	-787	1313	-1362	-27	-18	-20	-10	223	-233	-106
	1150	2019-01-22 11:17:23.83	-799	1324	-1377	-19	-5	-21	-18	-142	124	80
	1151	2019-01-22 11:17:23.84	-803	1315	-1382	-10	6	-18	-44	190	-234	-73
	1152	2019-01-22 11:17:23.85	-809	1321	-1385	0	9	-17	-29	-174	145	101
	1153	2019-01-22 11:17:23.86	-797	1329	-1390	-1	9	-15	-33	180	-213	-73
	1154	2019-01-22 11:17:23.87	-804	1327	-1391	0	10	-15	-25	-165	140	95
	1155	2019-01-22 11:17:23.88	-800	1328	-1386	-3	8	-14	-38	198	-236	-80
	1156	2019-01-22 11:17:23.89	-782	1318	-1382	-7	5	-15	-29	-161	132	95
	1157	2019-01-22 11:17:23.90	-802	1307	-1380	-7	-2	-15	-39	205	-244	-83
	1158	2019-01-22 11:17:23.91	-796	1307	-1374	-8	-7	-12	-35	-148	113	91
	1159	2019-01-22 11:17:23.92	-784	1302	-1370	-7	-6	-9	-30	223	-253	-96
	1160	2019-01-22 11:17:23.93	-794	1313	-1377	-6	4	-10	-1	-139	138	70
	1161	2019-01-22 11:17:23.94	-799	1314	-1383	-2	10	-10	-16	214	-230	-99
	1162	2019-01-22 11:17:23.95	-809	1309	-1387	2	11	-8	-21	-179	158	100
	1163	2019-01-22 11:17:23.96	-813	1314	-1389	8	6	-8	-40	187	-227	-73
	1164	2019-01-22 11:17:23.97	-805	1320	-1378	11	4	-10	-28	-167	139	97
	1165	2019-01-22 11:17:23.98	-804	1322	-1397	11	-2	-13	-25	214	-239	-94
	1166	2019-01-22 11:17:23.99	-804	1322	-1376	7	-8	-14	-5	-149	144	77
	1167	2019-01-22 11:17:24.00	-794	1319	-1378	7	-6	-16	3	224	-221	-113
	1168	2019-01-22 11:17:24.01	-804	1314	-1386	9	-9	-18	22	-148	170	63
	1169	2019-01-22 11:17:24.02	-801	1315	-1381	9	-3	-20	-2	216	-218	-107
	1170	2019-01-22 11:17:24.03	-796	1323	-1377	5	5	-23	-12	-172	160	92
	1171	2019-01-22 11:17:24.04	-792	1319	-1390	-4	14	-24	-26	198	-224	-86
	1172	2019-01-22 11:17:24.05	-804	1315	-1394	-5	13	-24	-3	-166	163	84
	1173	2019-01-22 11:17:24.06	-809	1317	-1381	-6	7	-24	12	211	-199	-111
	1174	2019-01-22 11:17:24.07	-805	1308	-1382	-7	-1	-27	21	-154	175	66
	1175	2019-01-22 11:17:24.08	-793	1305	-1379	-2	0	-26	0	226	-226	-113
	1176	2019-01-22 11:17:24.09	-795	1305	-1372	2	6	-23	-4	-135	131	69
	1177	2019-01-22 11:17:24.10	-790	1286	-1381	8	21	-21	-16	238	-254	-111
	1178	2019-01-22 11:17:24.11	-796	1301	-1390	16	32	-23	0	-156	156	78
	1179	2019-01-22 11:17:24.12	-797	1293	-1392	21	35	-21	-10	199	-209	-94
	1180	2019-01-22 11:17:24.13	-781	1292	-1392	24	37	-21	-17	-184	167	100
	1181	2019-01-22 11:17:24.14	-793	1290	-1393	24	32	-18	-29	186	-215	-78
	1182	2019-01-22 11:17:24.15	-787	1286	-1395	19	25	-15	-24	-173	149	98
	1183	2019-01-22 11:17:24.16	-786	1287	-1386	10	21	-14	-22	200	-222	-89
	1184	2019-01-22 11:17:24.17	-792	1283	-1393	3	16	-14	-5	-158	153	81
	1185	2019-01-22 11:17:24.18	-784	1289	-1393	-4	6	-12	-14	207	-221	-96
	1186	2019-01-22 11:17:24.19	-786	1291	-1393	-10	5	-10	-2	-151	149	76
	1187	2019-01-22 11:17:24.20	-786	1298	-1390	-13	6	-9	-2	215	-217	-106
	1188	2019-01-22 11:17:24.21	-785	1296	-1388	-15	5	-12	1	-148	149	73
	1189	2019-01-22 11:17:24.22	-782	1295	-1378	-14	8	-11	-20	199	-219	-89
	1190	2019-01-22 11:17:24.23	-779	1292	-1377	-11	10	-9	-24	-166	142	95
	1191	2019-01-22 11:17:24.24	-783	1296	-1387	-6	9	-5	-14	198	-212	-92
	1192	2019-01-22 11:17:24.25	-781	1298	-1392	-7	1	0	3	-155	158	76
	1193	2019-01-22 11:17:24.26	-784	1317	-1397	-13	-4	1	9	206	-197	-107
	1194	2019-01-22 11:17:24.27	-777	1324	-1391	-23	-4	-2	2	-129	131	63
	1195	2019-01-22 11:17:24.28	-789	1321	-1392	-25	-7	-10	-20	217	-237	-98
	1196	2019-01-22 11:17:24.29	-792	1320	-1402	-28	-13	-20	-13	-122	109	67
	1197	2019-01-22 11:17:24.30	-801	1323	-1395	-28	-14	-26	-22	205	-227	-91
	1198	2019-01-22 11:17:24.31	-791	1319	-1386	-27	-13	-28	-27	-147	120	87
	1199	2019-01-22 11:17:24.32	-799	1317	-1388	-18	-8	-27	-36	184	-220	-74
	1200	2019-01-22 11:17:24.33	-798	1303	-1382	-12	-8	-25	-12	-131	119	71
	1201	2019-01-22 11:17:24.34	-796	1302	-1374	-6	-6	-19	-3	206	-209	-101
	1202	2019-01-22 11:17:24.35	-792	1296	-1375	-2	-2	-13	2	-125	127	61
	1203	2019-01-22 11:17:24.36	-792	1300	-1382	-2	3	-4	-17	190	-207	-86
	1204	2019-01-22 11:17:24.37	-794	1309	-1382	-5	5	3	-22	-126	104	74
	1205	2019-01-22 11:17:24.38	-792	1309	-1385	-7	4	4	-33	190	-223	-78
	1206	2019-01-22 11:17:24.39	-800	1310	-1383	-7	-1	4	-34	-111	77	72
	1207	2019-01-22 11:17:24.40	-791	1308	-1388	-7	-1	0	-40	192	-232	-76
	1208	2019-01-22 11:17:24.41	-795	1308	-1390	-1	-5	-1	-38	-112	74	75
	1209	2019-01-22 11:17:24.42	-795	1312	-1389	3	-3	-6	-40	180	-220	-70
	1210	2019-01-22 11:17:24.43	-797	1322	-1388	4	1	-8	-17	-101	84	59
	1211	2019-01-22 11:17:24.44	-793	1325	-1386	1	10	-15	-6	181	-187	-87
	1212	2019-01-22 11:17:24.45	-797	1316	-1385	-4	10	-21	0	-118	118	59
	1213	2019-01-22 11:17:24.46	-797	1316	-1381	-8	9	-23	-10	153	-163	-71
	1214	2019-01-22 11:17:24.47	-796	1314	-1384	-13	2	-27	-10	-118	108	64
	1215	2019-01-22 11:17:24.48	-793	1305	-1386	-15	-8	-30	-8	157	-165	-74
	1216	2019-01-22 11:17:24.49	-788	1308	-1387	-13	-12	-28	-2	-90	88	46
	1217	2019-01-22 11:17:24.50	-789	1317	-1364	-12	-11	-25	-6	177	-183	-85
	1218	2019-01-22 11:17:24.51	-789	1314	-1368	-14	0	-23	-18	-75	57	46
	1219	2019-01-22 11:17:24.52	-786	1307	-1370	-11	8	-23	-47	165	-212	-59
	1220	2019-01-22 11:17:24.53	-788	1299	-1371	-7	6	-22	-56	-81	25	68
	1221	2019-01-22 11:17:24.54	-795	1300	-1377	-2	5	-22	-51	161	-212	-55
	1222	2019-01-22 11:17:24.55	-792	1301	-1385	4	3	-20	-27	-57	30	42
	1223	2019-01-22 11:17:24.56	-795	1301	-1399	9	1	-19	-10	189	-199	-89
	1224	2019-01-22 11:17:24.57	-795	1310	-1404	5	4	-19	-33	-26	-7	29
	1225	2019-01-22 11:17:24.58	-797	1317	-1398	2	5	-24	-80	163	-243	-41
	1226	2019-01-22 11:17:24.59	-806	1305	-1395	-3	6	-27	-94	-90	-4	92
	1227	2019-01-22 11:17:24.60	-801	1313	-1387	-9	5	-27	-66	75	-141	-4
	1228	2019-01-22 11:17:24.61	-799	1309	-1387	-15	0	-27	-7	-152	145	79
	1229	2019-01-22 11:17:24.62	-790	1300	-1375	-19	-4	-22	17	-204	221	93
	1230	2019-01-22 11:17:24.63	-809	1301	-1386	-15	-3	-18	-13	-75	62	44
	1231	2019-01-22 11:17:24.64	-801	1299	-1391	-11	-3	-14	-38	-19	-19	28
	1232	2019-01-22 11:17:24.65	-793	1313	-1387	-4	5	-10	-51	73	-124	-11
	1233	2019-01-22 11:17:24.66	-801	1314	-1392	6	12	-12	-67	138	-205	-35
	1234	2019-01-22 11:17:24.67	-798	1304	-1381	18	16	-14	-66	-5	-61	35
	1235	2019-01-22 11:17:24.68	-806	1303	-1381	28	19	-16	-81	11	-92	35
	1236	2019-01-22 11:17:24.69	-793	1303	-1376	31	22	-18	-76	7	-83	34
	1237	2019-01-22 11:17:24.70	-800	1300	-1373	27	23	-15	-41	-92	51	66
	1238	2019-01-22 11:17:24.71	-795	1299	-1381	19	20	-10	-38	-68	30	53
	1239	2019-01-22 11:17:24.72	-799	1299	-1389	12	14	-6	-53	-116	63	84
	1240	2019-01-22 11:17:24.73	-796	1292	-1392	3	8	-3	-72	-45	-27	58
	1241	2019-01-22 11:17:24.74	-793	1309	-1394	-5	8	2	-59	-72	13	65
	1242	2019-01-22 11:17:24.75	-797	1307	-1378	-9	9	7	-19	18	-37	0
	1243	2019-01-22 11:17:24.76	-787	1302	-1381	-9	10	6	5	-43	48	19
	1244	2019-01-22 11:17:24.77	-793	1309	-1378	-5	8	2	-2	3	-5	0
	1245	2019-01-22 11:17:24.78	-791	1311	-1383	1	5	-2	-2	-70	68	36
	1246	2019-01-22 11:17:24.79	-777	1327	-1381	2	10	-10	-16	10	-26	3
	1247	2019-01-22 11:17:24.80	-792	1325	-1393	-1	18	-19	-21	-52	31	36
	1248	2019-01-22 11:17:24.81	-780	1317	-1404	-4	26	-26	-21	23	-44	-1
	1249	2019-01-22 11:17:24.82	-792	1309	-1409	-4	19	-32	-16	-58	42	37
	1250	2019-01-22 11:17:24.83	-796	1300	-1407	-6	3	-34	-28	1	-29	13
	1251	2019-01-22 11:17:24.84	-794	1294	-1399	-7	-10	-29	-8	-53	45	30
	1252	2019-01-22 11:17:24.85	-793	1295	-1389	-7	-17	-19	-6	44	-50	-19
	1253	2019-01-22 11:17:24.86	-786	1294	-1373	-10	-17	-10	-14	-19	5	16
	1254	2019-01-22 11:17:24.87	-794	1294	-1374	-9	-6	-6	-2	80	-82	-39
	1255	2019-01-22 11:17:24.88	-794	1301	-1381	-7	5	-6	33	-18	51	-7
	1256	2019-01-22 11:17:24.89	-789	1301	-1390	-2	13	-6	20	39	-19	-29
	1257	2019-01-22 11:17:24.90	-789	1299	-1397	2	22	-5	-24	-101	77	62
	1258	2019-01-22 11:17:24.91	-799	1309	-1397	7	21	-3	-54	-35	-19	44
	1259	2019-01-22 11:17:24.92	-796	1311	-1398	9	20	-4	-38	-121	83	79
	1260	2019-01-22 11:17:24.93	-796	1318	-1394	7	13	-7	-22	-31	9	26
	1261	2019-01-22 11:17:24.94	-798	1317	-1389	6	7	-11	3	-118	121	57
	1262	2019-01-22 11:17:24.95	-792	1316	-1387	2	1	-17	2	6	-4	-4
	1263	2019-01-22 11:17:24.96	-796	1312	-1383	-4	2	-17	-1	-56	55	28
	1264	2019-01-22 11:17:24.97	-788	1310	-1388	-8	13	-16	-11	68	-79	-28
	1265	2019-01-22 11:17:24.98	-788	1298	-1392	-8	21	-20	-8	-42	34	25
	1266	2019-01-22 11:17:24.99	-786	1294	-1395	-2	27	-22	-11	65	-76	-27
	1267	2019-01-22 11:17:25.00	-788	1290	-1400	3	27	-23	-14	-58	44	36
	1268	2019-01-22 11:17:25.01	-780	1291	-1395	10	24	-18	-15	58	-73	-21
	1269	2019-01-22 11:17:25.02	-779	1290	-1386	16	20	-15	-12	-53	41	32
	1270	2019-01-22 11:17:25.03	-782	1297	-1394	15	14	-13	-24	42	-66	-9
	1271	2019-01-22 11:17:25.04	-776	1305	-1401	9	6	-10	-8	-54	46	31
	1272	2019-01-22 11:17:25.05	-786	1301	-1413	0	0	-12	-20	64	-84	-22
	1273	2019-01-22 11:17:25.06	-785	1296	-1400	-6	-13	-12	-4	-54	50	29
	1274	2019-01-22 11:17:25.07	-786	1297	-1386	-3	-19	-10	-29	44	-73	-7
	1275	2019-01-22 11:17:25.08	-785	1305	-1386	-5	-16	-8	-30	-88	58	59
	1276	2019-01-22 11:17:25.09	-782	1306	-1378	-4	-4	-10	-30	64	-94	-17
	1277	2019-01-22 11:17:25.10	-775	1304	-1389	0	8	-14	-27	-74	47	50
	1278	2019-01-22 11:17:25.11	-781	1300	-1399	-1	21	-17	-34	57	-91	-11
	1279	2019-01-22 11:17:25.12	-793	1297	-1409	2	26	-19	-32	-71	39	51
	1280	2019-01-22 11:17:25.13	-802	1288	-1410	3	20	-14	-47	60	-107	-6
	1281	2019-01-22 11:17:25.14	-801	1281	-1409	4	6	-10	-43	-78	35	60
	1282	2019-01-22 11:17:25.15	-796	1294	-1409	1	-8	-3	-43	55	-98	-6
	1283	2019-01-22 11:17:25.16	-785	1302	-1394	-6	-17	1	-28	-62	34	45
	1284	2019-01-22 11:17:25.17	-791	1305	-1386	-16	-17	1	-28	79	-107	-25
	1285	2019-01-22 11:17:25.18	-783	1304	-1386	-24	-15	0	-28	-77	49	52
	1286	2019-01-22 11:17:25.19	-789	1296	-1395	-24	-12	-2	-34	74	-108	-20
	1287	2019-01-22 11:17:25.20	-778	1304	-1400	-21	-13	-2	-21	-70	49	45
	1288	2019-01-22 11:17:25.21	-781	1293	-1393	-18	-5	-1	-19	80	-99	-30
	1289	2019-01-22 11:17:25.22	-790	1296	-1394	-10	-2	-1	-9	-89	80	49
	1290	2019-01-22 11:17:25.23	-783	1296	-1387	4	-6	6	-15	63	-78	-24
	1291	2019-01-22 11:17:25.24	-785	1298	-1391	8	-6	8	-20	-80	60	50
	1292	2019-01-22 11:17:25.25	-786	1297	-1389	15	-5	10	-24	93	-117	-34
	1293	2019-01-22 11:17:25.26	-795	1306	-1390	16	-3	13	-24	-61	37	42
	1294	2019-01-22 11:17:25.27	-790	1315	-1400	16	3	15	-31	96	-127	-32
	1295	2019-01-22 11:17:25.28	-791	1315	-1395	10	-1	11	-21	-84	63	52
	1296	2019-01-22 11:17:25.29	-784	1317	-1392	3	1	7	-28	55	-83	-13
	1297	2019-01-22 11:17:25.30	-793	1315	-1391	-2	-3	4	-24	-108	84	66
	1298	2019-01-22 11:17:25.31	-785	1322	-1390	-8	-9	-2	-39	49	-88	-5
	1299	2019-01-22 11:17:25.32	-791	1319	-1385	-13	-10	-8	-26	-98	72	62
	1300	2019-01-22 11:17:25.33	-775	1311	-1382	-17	-13	-13	-15	76	-91	-30
	1301	2019-01-22 11:17:25.34	-777	1312	-1383	-20	-12	-16	-13	-93	80	53
	1302	2019-01-22 11:17:25.35	-781	1303	-1394	-22	-7	-19	-43	66	-109	-11
	1303	2019-01-22 11:17:25.36	-782	1297	-1403	-14	-5	-19	-53	-164	111	108
	1304	2019-01-22 11:17:25.37	-788	1295	-1398	-8	-7	-18	-57	-7	-50	32
	1305	2019-01-22 11:17:25.38	-786	1299	-1406	-3	-8	-15	-50	-159	109	104
	1306	2019-01-22 11:17:25.39	-790	1299	-1405	2	-9	-11	-48	33	-81	7
	1307	2019-01-22 11:17:25.40	-792	1293	-1400	5	-11	-3	-40	-116	76	78
	1308	2019-01-22 11:17:25.41	-781	1310	-1395	4	-14	5	-36	69	-105	-16
	1309	2019-01-22 11:17:25.42	-786	1305	-1384	-2	-10	4	-21	-80	59	50
	1310	2019-01-22 11:17:25.43	-788	1315	-1377	-7	-10	2	-15	96	-111	-40
	1311	2019-01-22 11:17:25.44	-781	1316	-1389	-11	-13	-1	-4	-94	90	49
	1312	2019-01-22 11:17:25.45	-788	1312	-1402	-12	-19	-10	-12	82	-94	-35
	1313	2019-01-22 11:17:25.46	-781	1309	-1395	-9	-26	-17	-7	-282	275	144
	1314	2019-01-22 11:17:25.47	-788	1295	-1401	-4	-32	-23	-17	-131	114	74
	1315	2019-01-22 11:17:25.48	-786	1291	-1397	4	-28	-25	-10	-420	410	215
	1316	2019-01-22 11:17:25.49	-797	1291	-1400	14	-27	-19	-2	-84	82	43
	1317	2019-01-22 11:17:25.50	-792	1285	-1394	18	-21	-17	12	-201	213	94
	1318	2019-01-22 11:17:25.51	-791	1286	-1388	15	-8	-8	-19	9	-28	5
	1319	2019-01-22 11:17:25.52	-790	1296	-1380	2	1	0	-37	18	-55	9
	1320	2019-01-22 11:17:25.53	-795	1299	-1372	-12	8	7	-49	212	-261	-81
	1321	2019-01-22 11:17:25.54	-783	1303	-1388	-40	-4	12	-19	56	-75	-18
	1322	2019-01-22 11:17:25.55	-788	1300	-1397	-41	-16	8	-9	179	-188	-85
	1323	2019-01-22 11:17:25.56	-786	1315	-1393	-34	-24	9	3	-101	104	49
	1324	2019-01-22 11:17:25.57	-782	1331	-1391	-21	-20	3	-17	148	-165	-65
	1325	2019-01-22 11:17:25.58	-782	1334	-1392	-10	-5	-4	-32	-287	255	159
	1326	2019-01-22 11:17:25.59	-785	1329	-1401	-2	5	-12	-53	38	-91	7
	1327	2019-01-22 11:17:25.60	-796	1313	-1381	4	10	-21	-37	-221	184	129
	1328	2019-01-22 11:17:25.61	-789	1313	-1387	9	5	-26	-40	116	-156	-38
	1329	2019-01-22 11:17:25.62	-794	1302	-1385	5	-6	-28	-46	102	-148	-28
	1330	2019-01-22 11:17:25.63	-794	1294	-1381	-1	-8	-24	-64	230	-294	-83
	1331	2019-01-22 11:17:25.64	-784	1298	-1374	-7	-10	-15	-66	65	-131	0
	1332	2019-01-22 11:17:25.65	-781	1299	-1389	-16	-7	-9	-46	204	-250	-79
	1333	2019-01-22 11:17:25.66	-790	1301	-1397	-19	2	-4	-25	27	-52	-1
	1334	2019-01-22 11:17:25.67	-793	1297	-1389	-17	4	1	-37	197	-234	-80
	1335	2019-01-22 11:17:25.68	-787	1301	-1389	-14	7	0	-36	-51	15	43
	1336	2019-01-22 11:17:25.69	-792	1314	-1400	-10	3	-1	-36	99	-135	-31
	1337	2019-01-22 11:17:25.70	-786	1308	-1388	-14	-1	-4	-40	-20	-20	30
	1338	2019-01-22 11:17:25.71	-790	1310	-1392	-17	-10	-6	-32	164	-196	-66
	1339	2019-01-22 11:17:25.72	-789	1317	-1389	-15	-14	-9	0	-11	11	5
	1340	2019-01-22 11:17:25.73	-782	1311	-1392	-14	-13	-10	1	147	-146	-74
	1341	2019-01-22 11:17:25.74	-804	1311	-1384	-8	-11	-12	8	-121	129	56
	1342	2019-01-22 11:17:25.75	-808	1303	-1384	-3	-3	-9	13	97	-84	-55
	1343	2019-01-22 11:17:25.76	-801	1299	-1378	5	2	-7	-8	-86	78	47
	1344	2019-01-22 11:17:25.77	-805	1306	-1374	8	3	1	-40	53	-93	-6
	1345	2019-01-22 11:17:25.78	-801	1311	-1381	2	4	1	-37	-39	2	38
	1346	2019-01-22 11:17:25.79	-794	1317	-1384	-3	8	3	-14	124	-138	-55
	1347	2019-01-22 11:17:25.80	-792	1317	-1392	-13	8	1	-2	10	-12	-4
	1348	2019-01-22 11:17:25.81	-797	1327	-1395	-16	5	-2	-12	127	-139	-57
	1349	2019-01-22 11:17:25.82	-794	1326	-1385	-17	2	-8	-26	-51	25	38
	1350	2019-01-22 11:17:25.83	-790	1324	-1379	-13	0	-16	-48	84	-132	-18
	1351	2019-01-22 11:17:25.84	-778	1320	-1371	-4	3	-20	-42	-176	134	109
	1352	2019-01-22 11:17:25.85	-789	1318	-1391	4	7	-27	-22	59	-81	-18
	1353	2019-01-22 11:17:25.86	-786	1303	-1388	12	7	-29	-12	-210	198	111
	1354	2019-01-22 11:17:25.87	-792	1301	-1390	20	4	-26	-34	37	-71	-1
	1355	2019-01-22 11:17:25.88	-795	1297	-1398	19	1	-21	-40	23	-63	8
	1356	2019-01-22 11:17:25.89	-778	1294	-1393	14	5	-11	-35	133	-168	-49
	1357	2019-01-22 11:17:25.90	-790	1297	-1387	5	5	-1	-31	24	-55	3
	1358	2019-01-22 11:17:25.91	-796	1297	-1396	-1	1	5	-16	122	-138	-53
	1359	2019-01-22 11:17:25.92	-806	1294	-1384	-1	-5	11	-21	-1	-20	11
	1360	2019-01-22 11:17:25.93	-801	1311	-1396	-4	-6	13	-42	112	-154	-35
	1361	2019-01-22 11:17:25.94	-790	1319	-1397	-2	1	10	-52	-160	108	106
	1362	2019-01-22 11:17:25.95	-793	1321	-1393	0	10	6	-53	77	-130	-12
	1363	2019-01-22 11:17:25.96	-791	1319	-1400	3	14	-3	-45	-198	153	121
	1364	2019-01-22 11:17:25.97	-782	1317	-1395	6	15	-11	-40	80	-120	-20
	1365	2019-01-22 11:17:25.98	-778	1311	-1398	6	9	-15	-28	-86	58	57
	1366	2019-01-22 11:17:25.99	-778	1304	-1385	5	3	-18	-40	20	-60	10
	1367	2019-01-22 11:17:26.00	-779	1300	-1387	3	-1	-18	-58	-2	-56	30
	1368	2019-01-22 11:17:26.01	-792	1300	-1386	-1	-4	-18	-62	107	-169	-22
	1369	2019-01-22 11:17:26.02	-784	1290	-1378	0	-2	-18	-41	-12	-29	26
	1370	2019-01-22 11:17:26.03	-785	1288	-1378	0	4	-14	-27	122	-149	-47
	1371	2019-01-22 11:17:26.04	-785	1298	-1385	3	14	-15	-25	-83	58	54
	1372	2019-01-22 11:17:26.05	-779	1298	-1395	4	22	-13	-46	114	-160	-34
	1373	2019-01-22 11:17:26.06	-783	1302	-1398	5	28	-13	-44	-90	46	67
	1374	2019-01-22 11:17:26.07	-783	1305	-1394	3	25	-14	-22	104	-126	-41
	1375	2019-01-22 11:17:26.08	-784	1311	-1392	1	25	-18	-22	-46	24	34
	1376	2019-01-22 11:17:26.09	-781	1313	-1392	-3	17	-19	-36	39	-75	-1
	1377	2019-01-22 11:17:26.10	-777	1320	-1399	-9	12	-24	-46	-32	-14	39
	1378	2019-01-22 11:17:26.11	-783	1323	-1397	-14	7	-31	-40	77	-117	-18
	1379	2019-01-22 11:17:26.12	-780	1311	-1393	-14	-1	-35	-15	-55	40	35
	1380	2019-01-22 11:17:26.13	-784	1306	-1404	-13	-1	-39	8	138	-130	-73
	1381	2019-01-22 11:17:26.14	-785	1304	-1396	-8	0	-38	12	-27	39	7
	1382	2019-01-22 11:17:26.15	-781	1303	-1379	-5	10	-33	-10	137	-147	-63
	1383	2019-01-22 11:17:26.16	-782	1292	-1396	0	22	-31	-42	-66	24	54
	1384	2019-01-22 11:17:26.17	-774	1285	-1384	2	23	-20	-38	69	-107	-15
	1385	2019-01-22 11:17:26.18	-791	1274	-1381	6	21	-12	-31	-49	18	40
	1386	2019-01-22 11:17:26.19	-785	1281	-1389	13	13	-5	-36	29	-65	3
	1387	2019-01-22 11:17:26.20	-784	1289	-1399	15	10	5	-36	-18	-18	27
	1388	2019-01-22 11:17:26.21	-781	1305	-1412	9	13	7	-38	88	-126	-25
	1389	2019-01-22 11:17:26.22	-779	1317	-1412	-1	16	3	-30	-29	-1	29
	1390	2019-01-22 11:17:26.23	-782	1320	-1409	-7	16	-3	-28	103	-131	-37
	1391	2019-01-22 11:17:26.24	-782	1315	-1401	-10	8	-12	-26	-57	31	41
	1392	2019-01-22 11:17:26.25	-782	1317	-1402	-13	2	-20	-17	51	-68	-17
	1393	2019-01-22 11:17:26.26	-786	1308	-1399	-12	-3	-20	-25	-32	7	28
	1394	2019-01-22 11:17:26.27	-777	1315	-1390	-13	-4	-21	-37	81	-118	-22
	1395	2019-01-22 11:17:26.28	-783	1310	-1383	-11	-2	-22	-49	-1	-48	25
	1396	2019-01-22 11:17:26.29	-778	1311	-1385	-10	4	-28	-55	114	-169	-29
	1397	2019-01-22 11:17:26.30	-786	1301	-1390	-7	8	-31	-45	-21	-24	33
	1398	2019-01-22 11:17:26.31	-794	1295	-1393	-5	10	-26	-52	53	-105	0
	1399	2019-01-22 11:17:26.32	-786	1299	-1389	-5	8	-24	-54	-49	-5	51
	1400	2019-01-22 11:17:26.33	-783	1308	-1383	-3	6	-17	-39	-55	16	47
	1401	2019-01-22 11:17:26.34	-779	1306	-1383	-5	9	-14	-46	17	-63	14
	1402	2019-01-22 11:17:26.35	-781	1314	-1388	-8	10	-12	-41	32	-73	4
	1403	2019-01-22 11:17:26.36	-780	1305	-1394	-6	8	-19	-25	-27	2	26
	1404	2019-01-22 11:17:26.37	-771	1307	-1396	-2	9	-19	-24	32	-56	-4
	1405	2019-01-22 11:17:26.38	-781	1295	-1395	1	8	-23	-34	-45	11	39
	1406	2019-01-22 11:17:26.39	-786	1292	-1408	5	7	-21	-26	20	-46	3
	1407	2019-01-22 11:17:26.40	-785	1308	-1399	5	4	-20	-21	-34	13	27
	1408	2019-01-22 11:17:26.41	-780	1291	-1383	5	0	-15	2	5	-3	-3
	1409	2019-01-22 11:17:26.42	-790	1303	-1392	3	-3	-13	-4	10	-14	-3
	1410	2019-01-22 11:17:26.43	-787	1295	-1381	3	-2	-12	-25	-2	-23	13
	1411	2019-01-22 11:17:26.44	-780	1300	-1388	1	3	-12	-49	-44	-5	46
	1412	2019-01-22 11:17:26.45	-785	1304	-1398	-3	8	-12	-48	-18	-30	33
	1413	2019-01-22 11:17:26.46	-792	1311	-1405	-4	15	-15	-45	-36	-9	40
	1414	2019-01-22 11:17:26.47	-786	1311	-1405	-5	17	-17	-44	14	-58	15
	1415	2019-01-22 11:17:26.48	-792	1304	-1401	-6	10	-15	-56	-56	0	56
	1416	2019-01-22 11:17:26.49	-794	1311	-1397	-10	5	-19	-47	-58	11	52
	1417	2019-01-22 11:17:26.50	-786	1308	-1394	-10	2	-19	-25	20	-45	2
	1418	2019-01-22 11:17:26.51	-786	1309	-1392	-10	4	-19	-6	42	-48	-18
	1419	2019-01-22 11:17:26.52	-791	1310	-1392	-9	7	-21	-10	24	-34	-7
	1420	2019-01-22 11:17:26.53	-783	1305	-1396	-4	11	-21	-20	12	-32	4
	1421	2019-01-22 11:17:26.54	-781	1297	-1388	0	17	-18	-27	6	-33	10
	1422	2019-01-22 11:17:26.55	-780	1288	-1391	4	23	-15	-4	2	-6	1
	1423	2019-01-22 11:17:26.56	-776	1291	-1406	9	23	-12	-9	3	-12	3
	1424	2019-01-22 11:17:26.57	-774	1307	-1403	9	23	-9	-29	-15	-14	22
	1425	2019-01-22 11:17:26.58	-774	1314	-1393	3	22	-12	-51	5	-56	23
	1426	2019-01-22 11:17:26.59	-773	1308	-1408	-1	19	-16	-42	-48	6	45
	1427	2019-01-22 11:17:26.60	-770	1307	-1405	-4	10	-23	-34	35	-69	0
	1428	2019-01-22 11:17:26.61	-773	1308	-1398	-6	0	-28	-25	-3	-22	14
	1429	2019-01-22 11:17:26.62	-774	1302	-1398	-9	-2	-35	-32	67	-99	-17
	1430	2019-01-22 11:17:26.63	-775	1301	-1397	-4	1	-38	-16	-15	-1	15
	1431	2019-01-22 11:17:26.64	-769	1296	-1394	2	9	-36	0	39	-39	-19
	1432	2019-01-22 11:17:26.65	-779	1280	-1403	5	16	-35	-11	-27	16	19
	1433	2019-01-22 11:17:26.66	-774	1276	-1407	12	19	-27	-34	-19	-15	26
	1434	2019-01-22 11:17:26.67	-774	1278	-1410	16	20	-20	-38	-60	22	49
	1435	2019-01-22 11:17:26.68	-778	1282	-1403	10	15	-8	-49	4	-53	22
	1436	2019-01-22 11:17:26.69	-768	1287	-1394	3	17	3	-52	-101	49	76
	1437	2019-01-22 11:17:26.70	-768	1287	-1416	-11	16	5	-70	48	-118	11
	1438	2019-01-22 11:17:26.71	-767	1283	-1407	-17	0	9	-58	-77	19	67
	1439	2019-01-22 11:17:26.72	-771	1292	-1404	-14	-16	7	-55	75	-130	-10
	1440	2019-01-22 11:17:26.73	-775	1285	-1402	-12	-27	6	-44	-110	66	77
	1441	2019-01-22 11:17:26.74	-770	1293	-1397	-8	-30	7	-43	50	-93	-3
	1442	2019-01-22 11:17:26.75	-778	1305	-1400	0	-22	7	-30	-75	45	52
	1443	2019-01-22 11:17:26.76	-778	1314	-1403	1	-6	0	-36	40	-76	-2
	1444	2019-01-22 11:17:26.77	-789	1318	-1406	-1	5	-5	-26	-74	48	50
	1445	2019-01-22 11:17:26.78	-786	1320	-1411	-4	7	-11	-26	-103	77	64
	1446	2019-01-22 11:17:26.79	-801	1307	-1400	-14	-1	-12	-25	-153	128	89
	1447	2019-01-22 11:17:26.80	-792	1302	-1398	-22	-11	-10	-41	82	-123	-20
	1448	2019-01-22 11:17:26.81	-787	1297	-1398	-26	-23	-6	-13	-24	11	18
	1449	2019-01-22 11:17:26.82	-773	1310	-1392	-29	-25	-3	-5	198	-203	-96
	1450	2019-01-22 11:17:26.83	-781	1305	-1395	-27	-16	-1	-19	-128	109	73
	1451	2019-01-22 11:17:26.84	-774	1300	-1399	-18	-8	-5	-36	1	-37	17
	1452	2019-01-22 11:17:26.85	-785	1301	-1408	5	10	-10	-12	-137	125	74
	1453	2019-01-22 11:17:26.86	-779	1297	-1401	13	9	-9	-6	37	-43	-15
	1454	2019-01-22 11:17:26.87	-777	1295	-1398	14	5	-7	-17	-32	15	24
	1455	2019-01-22 11:17:26.88	-786	1297	-1392	12	-4	-7	-28	36	-64	-4
	1456	2019-01-22 11:17:26.89	-767	1306	-1394	5	-15	-6	-20	-76	56	48
	1457	2019-01-22 11:17:26.90	-780	1306	-1393	-4	-21	-6	-22	137	-159	-57
	1458	2019-01-22 11:17:26.91	-786	1303	-1390	-12	-23	-6	-11	-18	7	14
	1459	2019-01-22 11:17:26.92	-776	1302	-1400	-17	-20	-7	-8	150	-158	-71
	1460	2019-01-22 11:17:26.93	-773	1305	-1397	-15	-17	-8	3	-146	149	71
	1461	2019-01-22 11:17:26.94	-786	1301	-1408	-7	-14	-7	-8	95	-103	-43
	1462	2019-01-22 11:17:26.95	-777	1306	-1407	-3	-11	-6	-18	-112	94	65
	1463	2019-01-22 11:17:26.96	-781	1301	-1386	-3	-4	-4	-40	81	-121	-20
	1464	2019-01-22 11:17:26.97	-774	1304	-1387	-1	0	-4	-58	-71	13	64
	1465	2019-01-22 11:17:26.98	-777	1302	-1395	-9	2	-2	-75	117	-192	-21
	1466	2019-01-22 11:17:26.99	-777	1304	-1393	-11	-1	-5	-56	-101	45	78
	1467	2019-01-22 11:17:27.00	-780	1307	-1408	-13	-3	-6	-33	142	-175	-54
	1468	2019-01-22 11:17:27.01	-778	1309	-1417	-17	-6	-9	-22	-95	73	58
	1469	2019-01-22 11:17:27.02	-785	1296	-1406	-17	-7	-8	-54	120	-174	-33
	1470	2019-01-22 11:17:27.03	-786	1306	-1392	-13	-11	-8	-64	-120	56	92
	1471	2019-01-22 11:17:27.04	-791	1306	-1386	-13	-11	-9	-60	144	-204	-42
	1472	2019-01-22 11:17:27.05	-783	1321	-1380	-11	-9	-12	-32	-73	41	52
	1473	2019-01-22 11:17:27.06	-785	1313	-1386	-9	-11	-18	-19	192	-211	-86
	1474	2019-01-22 11:17:27.07	-782	1312	-1392	-9	-8	-20	-4	-89	85	46
	1475	2019-01-22 11:17:27.08	-784	1312	-1396	-8	-3	-20	-18	141	-159	-61
	1476	2019-01-22 11:17:27.09	-785	1309	-1392	-6	3	-22	-44	-140	96	92
	1477	2019-01-22 11:17:27.10	-781	1315	-1403	-1	6	-21	-69	146	-215	-38
	1478	2019-01-22 11:17:27.11	-776	1308	-1400	3	7	-21	-60	-124	64	92
	1479	2019-01-22 11:17:27.12	-775	1305	-1407	8	5	-22	-35	178	-213	-71
	1480	2019-01-22 11:17:27.13	-779	1299	-1416	11	0	-23	-3	-106	103	54
	1481	2019-01-22 11:17:27.14	-777	1298	-1404	12	-5	-20	9	165	-156	-87
	1482	2019-01-22 11:17:27.15	-783	1309	-1399	7	-6	-17	9	-117	126	54
	1483	2019-01-22 11:17:27.16	-777	1303	-1398	-2	-5	-15	1	159	-158	-80
	1484	2019-01-22 11:17:27.17	-773	1294	-1400	-4	-4	-14	-19	-149	130	84
	1485	2019-01-22 11:17:27.18	-778	1288	-1401	-7	-4	-14	-29	139	-168	-55
	1486	2019-01-22 11:17:27.19	-777	1292	-1402	-9	-10	-13	-13	-140	127	76
	1487	2019-01-22 11:17:27.20	-775	1296	-1393	-11	-13	-9	-15	134	-149	-59
	1488	2019-01-22 11:17:27.21	-778	1293	-1402	-6	-14	-5	-14	-163	149	88
	1489	2019-01-22 11:17:27.22	-775	1290	-1385	-4	-14	-1	-34	170	-204	-68
	1490	2019-01-22 11:17:27.23	-786	1299	-1400	-2	-13	-4	-38	-149	111	93
	1491	2019-01-22 11:17:27.24	-792	1298	-1404	0	-11	-2	-43	143	-186	-50
	1492	2019-01-22 11:17:27.25	-782	1291	-1385	2	-7	3	-28	-169	141	98
	1493	2019-01-22 11:17:27.26	-782	1292	-1394	5	-7	7	-26	154	-180	-64
	1494	2019-01-22 11:17:27.27	-792	1294	-1393	6	-12	8	-18	-154	136	86
	1495	2019-01-22 11:17:27.28	-781	1300	-1396	7	-10	11	-17	159	-176	-71
	1496	2019-01-22 11:17:27.29	-786	1310	-1407	3	-8	12	-8	-172	164	90
	1497	2019-01-22 11:17:27.30	-779	1307	-1417	-3	-3	12	-17	160	-177	-71
	1498	2019-01-22 11:17:27.31	-784	1314	-1403	-3	-2	11	2	-166	168	82
	1499	2019-01-22 11:17:27.32	-784	1316	-1400	-1	-10	4	-3	177	-180	-87
	1500	2019-01-22 11:17:27.33	-778	1311	-1399	0	-12	-1	-20	-165	145	92
	1501	2019-01-22 11:17:27.34	-786	1312	-1401	-2	-17	-5	-56	142	-198	-43
	1502	2019-01-22 11:17:27.35	-781	1310	-1387	-7	-20	-8	-64	-190	126	127
	1503	2019-01-22 11:17:27.36	-778	1308	-1385	-11	-22	-12	-62	146	-208	-42
	1504	2019-01-22 11:17:27.37	-784	1306	-1392	-16	-21	-14	-34	-146	112	90
	1505	2019-01-22 11:17:27.38	-787	1296	-1391	-17	-23	-13	-28	199	-227	-85
	1506	2019-01-22 11:17:27.39	-790	1296	-1385	-15	-19	-13	-12	-142	130	77
	1507	2019-01-22 11:17:27.40	-792	1298	-1383	-7	-13	-7	-29	196	-225	-83
	1508	2019-01-22 11:17:27.41	-799	1296	-1383	0	-7	-3	-28	-137	109	82
	1509	2019-01-22 11:17:27.42	-792	1293	-1386	9	-3	1	-26	224	-250	-99
	1510	2019-01-22 11:17:27.43	-790	1282	-1394	20	0	4	-5	-129	124	67
	1511	2019-01-22 11:17:27.44	-798	1300	-1404	24	2	7	-13	212	-225	-99
	1512	2019-01-22 11:17:27.45	-785	1306	-1404	23	-1	8	-33	-151	118	92
	1513	2019-01-22 11:17:27.46	-792	1311	-1403	14	0	7	-53	182	-235	-64
	1514	2019-01-22 11:17:27.47	-788	1318	-1395	2	0	3	-48	-129	81	88
	1515	2019-01-22 11:17:27.48	-781	1311	-1387	-13	-7	-4	-50	192	-242	-71
	1516	2019-01-22 11:17:27.49	-788	1312	-1396	-18	-16	-16	-33	-139	106	86
	1517	2019-01-22 11:17:27.50	-792	1306	-1398	-16	-29	-25	-35	226	-261	-95
	1518	2019-01-22 11:17:27.51	-778	1300	-1385	-14	-29	-29	-30	-122	92	76
	1519	2019-01-22 11:17:27.52	-775	1298	-1384	-6	-20	-27	-40	243	-283	-101
	1520	2019-01-22 11:17:27.53	-792	1294	-1398	2	3	-26	-15	-120	105	67
	1521	2019-01-22 11:17:27.54	-792	1287	-1405	4	14	-25	-14	233	-247	-109
	1522	2019-01-22 11:17:27.55	-797	1292	-1407	6	16	-22	-8	-157	149	82
	1523	2019-01-22 11:17:27.56	-802	1290	-1397	2	6	-18	-29	149	-178	-60
	1524	2019-01-22 11:17:27.57	-802	1290	-1389	-3	-4	-10	-37	-121	84	79
	1525	2019-01-22 11:17:27.58	-801	1294	-1396	-5	-12	-3	-49	167	-216	-59
	1526	2019-01-22 11:17:27.59	-791	1305	-1386	-10	-17	3	-50	-154	104	102
	1527	2019-01-22 11:17:27.60	-790	1315	-1388	-14	-12	2	-45	247	-292	-101
	1528	2019-01-22 11:17:27.61	-788	1323	-1393	-15	-1	-8	-20	-94	74	57
	1529	2019-01-22 11:17:27.62	-791	1325	-1398	-12	7	-22	-38	228	-266	-95
	1530	2019-01-22 11:17:27.63	-785	1322	-1396	-9	7	-33	-44	-168	124	106
	1531	2019-01-22 11:17:27.64	-790	1303	-1409	-6	4	-40	-41	172	-213	-65
	1532	2019-01-22 11:17:27.65	-793	1291	-1407	-3	1	-39	-15	-166	151	90
	1533	2019-01-22 11:17:27.66	-786	1282	-1398	3	-4	-35	-17	180	-197	-81
	1534	2019-01-22 11:17:27.67	-797	1278	-1389	4	-8	-28	-28	-117	89	72
	1535	2019-01-22 11:17:27.68	-785	1276	-1391	5	-5	-18	-42	221	-263	-89
	1536	2019-01-22 11:17:27.69	-787	1274	-1386	4	2	-7	-32	-94	62	63
	1537	2019-01-22 11:17:27.70	-792	1291	-1383	2	15	4	-39	220	-259	-90
	1538	2019-01-22 11:17:27.71	-796	1300	-1386	-1	21	7	-50	-118	68	84
	1539	2019-01-22 11:17:27.72	-786	1307	-1393	-7	28	7	-51	193	-244	-71
	1540	2019-01-22 11:17:27.73	-791	1310	-1403	-10	22	2	-38	-133	95	85
	1541	2019-01-22 11:17:27.74	-779	1304	-1403	-11	16	-4	-31	193	-224	-81
	1542	2019-01-22 11:17:27.75	-782	1311	-1413	-11	5	-11	-20	-113	93	66
	1543	2019-01-22 11:17:27.76	-783	1314	-1408	-12	-1	-15	-47	194	-241	-73
	1544	2019-01-22 11:17:27.77	-778	1321	-1400	-12	-7	-20	-62	-121	59	91
	1545	2019-01-22 11:17:27.78	-780	1318	-1386	-13	-8	-24	-58	182	-240	-62
	1546	2019-01-22 11:17:27.79	-776	1314	-1388	-9	-1	-29	-41	-128	87	84
	1547	2019-01-22 11:17:27.80	-787	1305	-1384	-6	-1	-31	-32	166	-198	-67
	1548	2019-01-22 11:17:27.81	-793	1289	-1388	0	3	-26	-26	-123	97	74
	1549	2019-01-22 11:17:27.82	-790	1284	-1405	11	0	-18	-31	178	-209	-73
	1550	2019-01-22 11:17:27.83	-802	1287	-1403	16	1	-9	-21	-110	89	65
	1551	2019-01-22 11:17:27.84	-785	1298	-1397	15	6	-1	-37	165	-202	-64
	1552	2019-01-22 11:17:27.85	-782	1307	-1389	11	9	4	-42	-115	73	78
	1553	2019-01-22 11:17:27.86	-782	1309	-1388	-1	12	5	-47	158	-205	-55
	1554	2019-01-22 11:17:27.87	-783	1317	-1396	-11	11	-4	-38	-99	61	68
	1555	2019-01-22 11:17:27.88	-778	1316	-1402	-14	3	-11	-26	175	-201	-74
	1556	2019-01-22 11:17:27.89	-778	1309	-1411	-19	-4	-19	-17	-84	67	50
	1557	2019-01-22 11:17:27.90	-782	1306	-1409	-18	-5	-23	-7	163	-170	-78
	1558	2019-01-22 11:17:27.91	-792	1295	-1408	-8	-7	-24	9	-75	84	33
	1559	2019-01-22 11:17:27.92	-778	1290	-1408	2	-2	-23	-9	163	-172	-77
	1560	2019-01-22 11:17:27.93	-789	1287	-1391	11	2	-21	-43	-104	61	73
	1561	2019-01-22 11:17:27.94	-798	1286	-1393	15	8	-18	-53	110	-163	-28
	1562	2019-01-22 11:17:27.95	-780	1286	-1388	13	10	-13	-42	-126	84	84
	1563	2019-01-22 11:17:27.96	-791	1283	-1377	6	11	-6	-1	126	-127	-62
	1564	2019-01-22 11:17:27.97	-786	1292	-1372	0	9	-1	7	-69	76	31
	1565	2019-01-22 11:17:27.98	-788	1291	-1386	-9	13	1	-7	147	-154	-70
	1566	2019-01-22 11:17:27.99	-785	1304	-1397	-12	13	0	-10	-58	48	34
	1567	2019-01-22 11:17:28.00	-781	1315	-1399	-14	17	1	-11	132	-143	-60
	1568	2019-01-22 11:17:28.01	-788	1317	-1409	-10	17	-6	-24	-74	50	49
	1569	2019-01-22 11:17:28.02	-775	1326	-1407	-7	17	-12	-28	105	-133	-38
	1570	2019-01-22 11:17:28.03	-769	1322	-1413	-8	16	-20	-34	-79	45	56
	1571	2019-01-22 11:17:28.04	-775	1306	-1405	-8	12	-25	-39	104	-143	-32
	1572	2019-01-22 11:17:28.05	-784	1303	-1405	-4	6	-31	-48	-71	23	59
	1573	2019-01-22 11:17:28.06	-773	1297	-1409	-2	-1	-32	-44	100	-144	-28
	1574	2019-01-22 11:17:28.07	-778	1296	-1393	-2	0	-30	-50	-44	-6	47
	1575	2019-01-22 11:17:28.08	-780	1286	-1391	1	2	-23	-65	118	-183	-26
	1576	2019-01-22 11:17:28.09	-782	1277	-1404	6	6	-18	-53	-21	-32	37
	1577	2019-01-22 11:17:28.10	-786	1292	-1403	8	12	-9	-34	110	-144	-38
	1578	2019-01-22 11:17:28.11	-783	1300	-1413	11	10	-5	-33	-30	-3	31
	1579	2019-01-22 11:17:28.12	-786	1309	-1413	7	13	-3	-36	86	-122	-25
	1580	2019-01-22 11:17:28.13	-778	1307	-1409	4	11	-2	-23	-36	13	29
	1581	2019-01-22 11:17:28.14	-783	1312	-1411	0	5	-6	-5	83	-88	-39
	1582	2019-01-22 11:17:28.15	-775	1304	-1393	-1	0	-11	-4	-22	18	13
	1583	2019-01-22 11:17:28.16	-778	1293	-1383	4	-1	-18	-11	78	-89	-33
	1584	2019-01-22 11:17:28.17	-784	1296	-1395	9	6	-18	-18	-9	-9	13
	1585	2019-01-22 11:17:28.18	-777	1288	-1401	9	11	-20	-24	68	-92	-22
	1586	2019-01-22 11:17:28.19	-776	1286	-1408	10	16	-16	-25	-15	-10	20
	1587	2019-01-22 11:17:28.20	-783	1293	-1400	2	20	-16	-25	48	-73	-11
	1588	2019-01-22 11:17:28.21	-774	1287	-1405	-6	15	-12	-34	-32	-2	33
	1589	2019-01-22 11:17:28.22	-777	1294	-1407	-11	8	-12	-36	39	-75	-1
	1590	2019-01-22 11:17:28.23	-776	1295	-1399	-20	4	-9	-25	-2	-23	13
	1591	2019-01-22 11:17:28.24	-781	1301	-1397	-28	0	-14	-5	55	-60	-25
	1592	2019-01-22 11:17:28.25	-764	1297	-1393	-28	-1	-16	-19	13	-32	3
	1593	2019-01-22 11:17:28.26	-772	1303	-1401	-24	4	-21	-40	46	-86	-3
	1594	2019-01-22 11:17:28.27	-781	1294	-1405	-14	5	-24	-59	29	-88	15
	1595	2019-01-22 11:17:28.28	-781	1296	-1423	-2	4	-24	-58	30	-88	14
	1596	2019-01-22 11:17:28.29	-781	1294	-1406	1	4	-22	-55	18	-73	18
	1597	2019-01-22 11:17:28.30	-780	1297	-1405	3	5	-20	-55	13	-68	21
	1598	2019-01-22 11:17:28.31	-783	1300	-1402	-1	2	-20	-64	11	-75	26
	1599	2019-01-22 11:17:28.32	-778	1305	-1386	-10	-1	-19	-80	20	-100	30
	1600	2019-01-22 11:17:28.33	-768	1316	-1390	-19	0	-19	-88	45	-133	21
	1601	2019-01-22 11:17:28.34	-781	1301	-1398	-25	0	-18	-76	34	-110	21
	1602	2019-01-22 11:17:28.35	-786	1284	-1390	-18	-4	-15	-57	80	-137	-11
	1603	2019-01-22 11:17:28.36	-779	1293	-1412	-9	-6	-15	-61	28	-89	16
	1604	2019-01-22 11:17:28.37	-785	1289	-1406	-1	-4	-10	-66	71	-137	-2
	1605	2019-01-22 11:17:28.38	-768	1301	-1401	6	1	-6	-73	-1	-72	37
	1606	2019-01-22 11:17:28.39	-770	1312	-1402	4	10	-7	-80	55	-135	12
	1607	2019-01-22 11:17:28.40	-775	1317	-1417	0	13	-11	-65	-15	-50	40
	1608	2019-01-22 11:17:28.41	-777	1318	-1419	-3	9	-17	-52	60	-112	-4
	1609	2019-01-22 11:17:28.42	-785	1308	-1410	-6	1	-22	-7	-20	13	13
	1610	2019-01-22 11:17:28.43	-787	1304	-1409	-7	-7	-21	26	69	-43	-47
	1611	2019-01-22 11:17:28.44	-772	1289	-1409	-2	-8	-16	22	-3	25	-9
	1612	2019-01-22 11:17:28.45	-787	1285	-1397	0	-2	-9	-12	107	-119	-47
	1613	2019-01-22 11:17:28.46	-784	1289	-1400	2	2	-6	-34	-25	-9	29
	1614	2019-01-22 11:17:28.47	-785	1287	-1399	4	7	-4	-37	74	-111	-18
	1615	2019-01-22 11:17:28.48	-774	1298	-1395	2	7	0	-22	-54	32	38
	1616	2019-01-22 11:17:28.49	-783	1303	-1388	-4	3	4	-26	60	-86	-17
	1617	2019-01-22 11:17:28.50	-787	1306	-1400	-9	0	2	-29	-47	18	38
	1618	2019-01-22 11:17:28.51	-776	1305	-1406	-12	-5	-1	-47	111	-158	-32
	1619	2019-01-22 11:17:28.52	-776	1300	-1404	-13	-12	-5	-30	-19	-11	24
	1620	2019-01-22 11:17:28.53	-780	1300	-1411	-7	-12	-13	-27	137	-164	-55
	1621	2019-01-22 11:17:28.54	-775	1295	-1407	3	-11	-15	-14	-36	22	25
	1622	2019-01-22 11:17:28.55	-791	1301	-1414	15	-9	-15	-17	130	-147	-56
	1623	2019-01-22 11:17:28.56	-781	1306	-1422	20	-5	-17	-7	-66	59	36
	1624	2019-01-22 11:17:28.57	-794	1300	-1400	18	-3	-16	-12	92	-104	-40
	1625	2019-01-22 11:17:28.58	-782	1294	-1398	14	-8	-15	2	-72	74	35
	1626	2019-01-22 11:17:28.59	-785	1288	-1396	7	-17	-9	-1	66	-67	-32
	1627	2019-01-22 11:17:28.60	-779	1285	-1378	-2	-25	-2	-16	-70	54	43
	1628	2019-01-22 11:17:28.61	-775	1289	-1372	-8	-20	5	-28	191	-219	-81
	1629	2019-01-22 11:17:28.62	-780	1285	-1383	-10	-5	11	-12	-28	16	20
	1630	2019-01-22 11:17:28.63	-777	1290	-1393	-5	7	18	-20	172	-192	-76
	1631	2019-01-22 11:17:28.64	-774	1289	-1416	8	19	17	-13	-81	68	47
	1632	2019-01-22 11:17:28.65	-791	1297	-1420	20	18	18	-21	138	-159	-58
	1633	2019-01-22 11:17:28.66	-784	1305	-1414	25	16	17	-16	-110	94	63
	1634	2019-01-22 11:17:28.67	-780	1306	-1412	24	12	17	-40	114	-154	-37
	1635	2019-01-22 11:17:28.68	-789	1312	-1407	18	-3	8	-31	-116	85	73
	1636	2019-01-22 11:17:28.69	-783	1310	-1405	10	-15	-1	-18	135	-153	-58
	1637	2019-01-22 11:17:28.70	-767	1303	-1397	5	-20	-8	-3	-97	94	50
	1638	2019-01-22 11:17:28.71	-785	1303	-1392	1	-20	-11	-24	160	-184	-68
	1639	2019-01-22 11:17:28.72	-783	1306	-1391	-3	-12	-11	-30	-102	72	66
	1640	2019-01-22 11:17:28.73	-778	1301	-1394	-3	0	-13	-54	160	-214	-53
	1641	2019-01-22 11:17:28.74	-767	1307	-1396	-4	12	-11	-56	-126	70	91
	1642	2019-01-22 11:17:28.75	-774	1311	-1408	-2	18	-11	-68	139	-207	-35
	1643	2019-01-22 11:17:28.76	-767	1306	-1411	-5	16	-10	-43	-133	90	88
	1644	2019-01-22 11:17:28.77	-776	1304	-1415	-7	9	-10	-38	162	-200	-62
	1645	2019-01-22 11:17:28.78	-772	1301	-1415	-4	2	-9	-23	-109	86	66
	1646	2019-01-22 11:17:28.79	-770	1301	-1413	-2	-6	-7	-39	186	-225	-73
	1647	2019-01-22 11:17:28.80	-763	1297	-1399	5	-7	-7	-7	-112	105	59
	1648	2019-01-22 11:17:28.81	-772	1301	-1405	12	-2	-9	-8	190	-198	-91
	1649	2019-01-22 11:17:28.82	-768	1304	-1412	19	3	-10	-19	-141	122	80
	1650	2019-01-22 11:17:28.83	-767	1306	-1422	20	1	-12	-48	169	-217	-60
	1651	2019-01-22 11:17:28.84	-770	1305	-1426	17	-5	-15	-26	-150	124	88
	1652	2019-01-22 11:17:28.85	-776	1296	-1417	14	-17	-19	-37	171	-208	-67
	1653	2019-01-22 11:17:28.86	-771	1292	-1412	6	-27	-19	-38	-140	102	89
	1654	2019-01-22 11:17:28.87	-780	1285	-1411	-1	-37	-20	-57	184	-241	-63
	1655	2019-01-22 11:17:28.88	-779	1277	-1396	-3	-44	-18	-40	-128	88	84
	1656	2019-01-22 11:17:28.89	-775	1276	-1390	2	-41	-16	-42	213	-255	-85
	1657	2019-01-22 11:17:28.90	-792	1270	-1400	5	-35	-14	-38	-136	98	87
	1658	2019-01-22 11:17:28.91	-791	1267	-1393	10	-26	-4	-67	201	-268	-67
	1659	2019-01-22 11:17:28.92	-786	1274	-1396	14	-13	-1	-62	-153	91	107
	1660	2019-01-22 11:17:28.93	-790	1283	-1399	12	-1	1	-67	191	-258	-62
	1661	2019-01-22 11:17:28.94	-787	1282	-1409	10	6	4	-50	-167	117	108
	1662	2019-01-22 11:17:28.95	-791	1286	-1420	8	7	1	-52	188	-240	-68
	1663	2019-01-22 11:17:28.96	-799	1289	-1415	2	0	-2	-27	-176	149	101
	1664	2019-01-22 11:17:28.97	-784	1295	-1411	-2	-7	-2	-40	182	-222	-71
	1665	2019-01-22 11:17:28.98	-777	1305	-1402	-10	-11	-7	-41	-172	131	106
	1666	2019-01-22 11:17:28.99	-788	1312	-1410	-20	-15	-12	-51	194	-245	-71
	1667	2019-01-22 11:17:29.00	-789	1307	-1410	-26	-18	-20	-41	-165	124	103
	1668	2019-01-22 11:17:29.01	-786	1302	-1406	-29	-19	-27	-40	205	-245	-82
	1669	2019-01-22 11:17:29.02	-793	1297	-1400	-25	-20	-31	-13	-163	150	88
	1670	2019-01-22 11:17:29.03	-787	1295	-1391	-19	-21	-30	-34	210	-244	-88
	1671	2019-01-22 11:17:29.04	-783	1294	-1388	-14	-11	-28	-44	-154	110	99
	1672	2019-01-22 11:17:29.05	-784	1301	-1393	-7	4	-27	-61	218	-279	-78
	1673	2019-01-22 11:17:29.06	-793	1294	-1397	2	13	-26	-32	-170	138	101
	1674	2019-01-22 11:17:29.07	-796	1293	-1405	7	18	-25	-29	205	-234	-88
	1675	2019-01-22 11:17:29.08	-787	1300	-1405	10	17	-20	-10	-184	174	97
	1676	2019-01-22 11:17:29.09	-790	1291	-1402	8	19	-14	-34	203	-237	-84
	1677	2019-01-22 11:17:29.10	-776	1294	-1401	3	17	-8	-25	-157	132	91
	1678	2019-01-22 11:17:29.11	-778	1293	-1402	-2	10	-6	-36	225	-261	-94
	1679	2019-01-22 11:17:29.12	-777	1286	-1416	-3	3	-7	-47	-155	108	101
	1680	2019-01-22 11:17:29.13	-779	1292	-1410	-1	-2	-7	-46	224	-270	-89
	1681	2019-01-22 11:17:29.14	-771	1281	-1396	2	-3	-4	-8	-156	148	82
	1682	2019-01-22 11:17:29.15	-770	1273	-1397	9	-1	-1	-3	230	-233	-113
	1683	2019-01-22 11:17:29.16	-771	1288	-1404	13	8	5	-22	-164	142	93
	1684	2019-01-22 11:17:29.17	-771	1292	-1401	16	14	6	-55	209	-264	-77
	1685	2019-01-22 11:17:29.18	-780	1299	-1414	18	13	7	-33	-185	152	109
	1686	2019-01-22 11:17:29.19	-777	1301	-1416	14	11	7	-15	205	-220	-95
	1687	2019-01-22 11:17:29.20	-781	1293	-1416	7	6	8	-4	-168	164	86
	1688	2019-01-22 11:17:29.21	-782	1304	-1412	4	0	4	-27	214	-241	-93
	1689	2019-01-22 11:17:29.22	-770	1308	-1407	0	-5	-2	-26	-162	136	94
	1690	2019-01-22 11:17:29.23	-781	1302	-1412	-3	-9	-6	-53	209	-262	-78
	1691	2019-01-22 11:17:29.24	-781	1299	-1406	-1	-8	-12	-63	-178	115	120
	1692	2019-01-22 11:17:29.25	-782	1300	-1404	2	-9	-15	-77	190	-267	-56
	1693	2019-01-22 11:17:29.26	-773	1297	-1407	1	-7	-16	-46	-177	131	111
	1694	2019-01-22 11:17:29.27	-772	1300	-1405	-3	-9	-18	-40	199	-239	-79
	1695	2019-01-22 11:17:29.28	-770	1293	-1405	-2	-8	-20	-24	-170	146	97
	1696	2019-01-22 11:17:29.29	-777	1292	-1408	-5	-9	-23	-48	195	-243	-73
	1697	2019-01-22 11:17:29.30	-770	1288	-1403	-2	-10	-21	-48	-169	121	108
	1698	2019-01-22 11:17:29.31	-775	1282	-1404	1	-8	-19	-50	194	-244	-72
	1699	2019-01-22 11:17:29.32	-776	1284	-1413	2	-5	-19	-19	-161	142	90
	1700	2019-01-22 11:17:29.33	-783	1291	-1409	3	0	-17	-22	192	-214	-85
	1701	2019-01-22 11:17:29.34	-773	1290	-1411	2	4	-16	-12	-167	155	89
	1702	2019-01-22 11:17:29.35	-784	1296	-1410	2	6	-16	6	185	-179	-95
	1703	2019-01-22 11:17:29.36	-780	1285	-1411	2	0	-21	24	-157	181	66
	1704	2019-01-22 11:17:29.37	-786	1283	-1414	2	-4	-21	-4	189	-193	-92
	1705	2019-01-22 11:17:29.38	-790	1285	-1413	2	-11	-20	-6	-153	147	79
	1706	2019-01-22 11:17:29.39	-776	1288	-1402	-1	-12	-20	-17	190	-207	-86
	1707	2019-01-22 11:17:29.40	-780	1284	-1409	-4	-12	-21	-10	-147	137	78
	1708	2019-01-22 11:17:29.41	-788	1281	-1408	-14	-11	-18	-17	180	-197	-81
	1709	2019-01-22 11:17:29.42	-779	1274	-1394	-19	-9	-16	-20	-157	137	88
	1710	2019-01-22 11:17:29.43	-788	1276	-1395	-20	-12	-15	-51	162	-213	-55
	1711	2019-01-22 11:17:29.44	-780	1272	-1397	-20	-13	-11	-43	-150	107	96
	1712	2019-01-22 11:17:29.45	-780	1282	-1394	-20	-10	-6	-62	171	-233	-54
	1713	2019-01-22 11:17:29.46	-777	1293	-1388	-25	2	-6	-64	-135	71	99
	1714	2019-01-22 11:17:29.47	-786	1303	-1409	-24	15	-16	-69	161	-230	-46
	1715	2019-01-22 11:17:29.48	-788	1300	-1413	-22	15	-17	-48	-147	99	97
	1716	2019-01-22 11:17:29.49	-787	1293	-1424	-17	7	-19	-41	140	-181	-49
	1717	2019-01-22 11:17:29.50	-783	1294	-1418	-10	-2	-17	-22	-148	126	85
	1718	2019-01-22 11:17:29.51	-779	1305	-1405	-7	-3	-15	-31	147	-178	-58
	1719	2019-01-22 11:17:29.52	-774	1308	-1412	-4	0	-20	-25	-117	92	71
	1720	2019-01-22 11:17:29.53	-786	1307	-1411	-4	2	-24	-32	156	-188	-62
	1721	2019-01-22 11:17:29.54	-782	1296	-1414	-3	4	-24	-23	-116	93	69
	1722	2019-01-22 11:17:29.55	-794	1294	-1408	-1	3	-23	-50	132	-182	-41
	1723	2019-01-22 11:17:29.56	-783	1293	-1413	-1	1	-19	-56	-131	75	93
	1724	2019-01-22 11:17:29.57	-777	1286	-1409	-2	-3	-13	-70	117	-187	-23
	1725	2019-01-22 11:17:29.58	-794	1286	-1405	0	-7	-6	-53	-118	65	85
	1726	2019-01-22 11:17:29.59	-781	1287	-1397	1	-11	-3	-64	123	-187	-29
	1727	2019-01-22 11:17:29.60	-785	1296	-1392	1	-10	-1	-55	-110	55	82
	1728	2019-01-22 11:17:29.61	-783	1302	-1395	1	-6	1	-50	120	-170	-35
	1729	2019-01-22 11:17:29.62	-778	1316	-1400	-6	0	-5	-34	-100	66	67
	1730	2019-01-22 11:17:29.63	-787	1309	-1397	-5	5	-9	-46	105	-151	-29
	1731	2019-01-22 11:17:29.64	-786	1302	-1393	-5	6	-14	-60	-104	44	82
	1732	2019-01-22 11:17:29.65	-783	1298	-1406	-1	5	-13	-80	98	-178	-9
	1733	2019-01-22 11:17:29.66	-777	1291	-1406	4	3	-13	-81	-90	9	85
	1734	2019-01-22 11:17:29.67	-781	1299	-1400	9	6	-13	-80	107	-187	-13
	1735	2019-01-22 11:17:29.68	-783	1303	-1402	10	11	-14	-60	-65	5	62
	1736	2019-01-22 11:17:29.69	-790	1304	-1410	10	16	-17	-73	93	-166	-10
	1737	2019-01-22 11:17:29.70	-792	1308	-1420	2	15	-19	-73	-83	10	78
	1738	2019-01-22 11:17:29.71	-789	1309	-1411	-1	4	-23	-69	70	-139	0
	1739	2019-01-22 11:17:29.72	-777	1298	-1409	-4	-6	-21	-59	-72	13	65
	1740	2019-01-22 11:17:29.73	-776	1305	-1396	-8	-10	-18	-60	89	-149	-14
	1741	2019-01-22 11:17:29.74	-775	1289	-1402	-4	-6	-16	-70	-30	-40	50
	1742	2019-01-22 11:17:29.75	-784	1295	-1403	1	5	-17	-78	81	-159	-1
	1743	2019-01-22 11:17:29.76	-783	1291	-1405	11	10	-15	-53	-30	-23	41
	1744	2019-01-22 11:17:29.77	-783	1291	-1399	16	15	-10	-34	49	-83	-7
	1745	2019-01-22 11:17:29.78	-772	1290	-1407	17	21	-7	-22	-46	24	34
	1746	2019-01-22 11:17:29.79	-779	1282	-1415	22	18	-4	-5	38	-43	-16
	1747	2019-01-22 11:17:29.80	-779	1271	-1423	23	10	-6	-3	-28	25	15
	1748	2019-01-22 11:17:29.81	-785	1259	-1416	26	-1	-4	-13	28	-41	-7
	1749	2019-01-22 11:17:29.82	-784	1266	-1416	28	-8	3	-20	-33	13	26
	1750	2019-01-22 11:17:29.83	-785	1270	-1411	28	-9	10	-16	21	-37	-2
	1751	2019-01-22 11:17:29.84	-792	1272	-1411	25	-11	13	-13	-8	-5	10
	1752	2019-01-22 11:17:29.85	-792	1284	-1405	22	-4	11	-15	13	-28	1
	1753	2019-01-22 11:17:29.86	-774	1297	-1398	13	-2	11	-19	-13	-6	16
	1754	2019-01-22 11:17:29.87	-776	1298	-1399	0	3	7	-24	0	-24	12
	1755	2019-01-22 11:17:29.88	-769	1296	-1406	-9	7	2	-44	-8	-36	26
	1756	2019-01-22 11:17:29.89	-781	1291	-1407	-8	7	-5	-47	-9	-38	28
	1757	2019-01-22 11:17:29.90	-773	1296	-1408	-8	5	-13	-40	20	-60	10
	1758	2019-01-22 11:17:29.91	-779	1282	-1414	-2	6	-19	-22	-11	-11	16
	1759	2019-01-22 11:17:29.92	-770	1286	-1420	3	7	-20	-31	17	-48	7
	1760	2019-01-22 11:17:29.93	-777	1276	-1404	5	2	-20	-23	-32	9	27
	1761	2019-01-22 11:17:29.94	-781	1288	-1417	7	-2	-19	-32	18	-50	7
	1762	2019-01-22 11:17:29.95	-777	1295	-1415	5	-7	-16	-17	-29	12	23
	1763	2019-01-22 11:17:29.96	-787	1292	-1400	1	-2	-14	-24	40	-64	-8
	1764	2019-01-22 11:17:29.97	-785	1297	-1421	1	1	-16	-20	-35	15	27
	1765	2019-01-22 11:17:29.98	-778	1292	-1412	2	1	-19	-32	36	-68	-2
	1766	2019-01-22 11:17:29.99	-763	1301	-1410	1	7	-23	-14	-53	39	33
	1767	2019-01-22 11:17:30.00	-769	1305	-1420	-4	11	-29	-22	38	-60	-8
	1768	2019-01-22 11:17:30.01	-780	1307	-1434	-8	12	-31	-17	-64	47	40
	1769	2019-01-22 11:17:30.02	-791	1289	-1429	-6	6	-34	-41	49	-90	-4
	1770	2019-01-22 11:17:30.03	-789	1281	-1427	-1	-8	-30	-15	-70	55	42
	1771	2019-01-22 11:17:30.04	-785	1269	-1417	4	-18	-24	-1	56	-57	-27
	1772	2019-01-22 11:17:30.05	-782	1255	-1412	7	-23	-9	5	-62	67	28
	1773	2019-01-22 11:17:30.06	-779	1270	-1400	7	-21	0	9	81	-72	-45
	1774	2019-01-22 11:17:30.07	-786	1272	-1403	4	-14	7	18	-62	80	22
	1775	2019-01-22 11:17:30.08	-784	1274	-1400	2	-5	11	-22	80	-102	-29
	1776	2019-01-22 11:17:30.09	-778	1275	-1397	-1	-2	16	-16	-87	71	51
	1777	2019-01-22 11:17:30.10	-789	1288	-1402	-3	1	20	-20	80	-100	-30
	1778	2019-01-22 11:17:30.11	-783	1287	-1406	-5	8	21	2	-82	84	40
	1779	2019-01-22 11:17:30.12	-781	1295	-1412	-1	12	16	-20	102	-122	-41
	1780	2019-01-22 11:17:30.13	-779	1300	-1425	0	10	11	-24	-93	69	58
	1781	2019-01-22 11:17:30.14	-787	1291	-1416	4	9	-1	-53	96	-149	-21
	1782	2019-01-22 11:17:30.15	-784	1287	-1428	7	0	-6	-52	-110	58	81
	1783	2019-01-22 11:17:30.16	-783	1283	-1425	9	-8	-10	-69	98	-167	-14
	1784	2019-01-22 11:17:30.17	-777	1287	-1411	6	-13	-12	-55	-109	54	82
	1785	2019-01-22 11:17:30.18	-774	1292	-1400	3	-9	-15	-79	109	-188	-15
	1786	2019-01-22 11:17:30.19	-773	1284	-1401	-1	-5	-18	-62	-113	51	87
	1787	2019-01-22 11:17:30.20	-778	1286	-1401	-3	-1	-20	-62	112	-174	-25
	1788	2019-01-22 11:17:30.21	-780	1272	-1398	-9	3	-17	-45	-122	77	83
	1789	2019-01-22 11:17:30.22	-770	1286	-1392	-13	11	-14	-63	122	-185	-29
	1790	2019-01-22 11:17:30.23	-772	1284	-1413	-15	18	-10	-46	-117	71	81
	1791	2019-01-22 11:17:30.24	-775	1286	-1424	-16	21	-7	-61	126	-187	-32
	1792	2019-01-22 11:17:30.25	-786	1293	-1443	-14	17	-11	-44	-144	100	94
	1793	2019-01-22 11:17:30.26	-781	1287	-1439	-15	5	-12	-52	116	-168	-32
	1794	2019-01-22 11:17:30.27	-772	1286	-1431	-14	-7	-11	-27	-141	114	84
	1795	2019-01-22 11:17:30.28	-786	1277	-1421	-10	-15	-8	-53	141	-194	-44
	1796	2019-01-22 11:17:30.29	-778	1281	-1410	-7	-19	-8	-45	-134	89	89
	1797	2019-01-22 11:17:30.30	-772	1277	-1413	-6	-14	-11	-62	142	-204	-40
	1798	2019-01-22 11:17:30.31	-770	1288	-1400	-7	-4	-10	-48	-158	110	103
	1799	2019-01-22 11:17:30.32	-776	1287	-1410	-13	5	-8	-66	128	-194	-31
	1800	2019-01-22 11:17:30.33	-772	1281	-1406	-18	7	-6	-32	-159	127	95
	1801	2019-01-22 11:17:30.34	-779	1287	-1411	-22	6	-6	-50	146	-196	-48
	1802	2019-01-22 11:17:30.35	-770	1293	-1418	-26	1	-5	-37	-154	117	95
	1803	2019-01-22 11:17:30.36	-774	1298	-1413	-25	4	-8	-52	161	-213	-54
	1804	2019-01-22 11:17:30.37	-779	1299	-1416	-19	6	-12	-29	-163	134	96
	1805	2019-01-22 11:17:30.38	-781	1309	-1419	-13	7	-18	-34	153	-187	-59
	1806	2019-01-22 11:17:30.39	-771	1304	-1413	-8	7	-23	-23	-185	162	104
	1807	2019-01-22 11:17:30.40	-763	1300	-1412	-4	8	-27	-38	155	-193	-58
	1808	2019-01-22 11:17:30.41	-778	1293	-1417	0	7	-30	-17	-167	150	92
	1809	2019-01-22 11:17:30.42	-773	1289	-1419	4	1	-28	-36	170	-206	-67
	1810	2019-01-22 11:17:30.43	-769	1285	-1414	9	4	-31	-21	-174	153	97
	1811	2019-01-22 11:17:30.44	-771	1285	-1416	14	7	-32	-33	165	-198	-66
	1812	2019-01-22 11:17:30.45	-769	1286	-1418	9	10	-29	-27	-184	157	105
	1813	2019-01-22 11:17:30.46	-774	1272	-1420	0	13	-29	-48	166	-214	-59
	1814	2019-01-22 11:17:30.47	-774	1274	-1436	-6	12	-30	-20	-184	164	102
	1815	2019-01-22 11:17:30.48	-778	1263	-1417	-10	1	-29	-29	174	-203	-72
	1816	2019-01-22 11:17:30.49	-768	1263	-1416	-11	-5	-29	-4	-185	181	94
	1817	2019-01-22 11:17:30.50	-780	1270	-1422	-14	-12	-23	-24	177	-201	-76
	1818	2019-01-22 11:17:30.51	-761	1275	-1410	-16	-14	-21	-9	-182	173	95
	1819	2019-01-22 11:17:30.52	-787	1284	-1415	-23	-10	-23	-30	186	-216	-78
	1820	2019-01-22 11:17:30.53	-777	1278	-1414	-23	-7	-25	5	-180	185	87
	1821	2019-01-22 11:17:30.54	-789	1282	-1417	-22	-4	-20	-20	180	-200	-80
	1822	2019-01-22 11:17:30.55	-786	1275	-1410	-21	-2	-17	-2	-196	194	99
	1823	2019-01-22 11:17:30.56	-788	1278	-1408	-18	1	-13	-25	174	-199	-74
	1824	2019-01-22 11:17:30.57	-795	1286	-1401	-15	7	-11	-1	-194	193	97
	1825	2019-01-22 11:17:30.58	-788	1296	-1399	-17	13	-9	-26	186	-212	-80
	1826	2019-01-22 11:17:30.59	-787	1294	-1401	-19	16	-6	-16	-190	174	103
	1827	2019-01-22 11:17:30.60	-781	1296	-1408	-18	17	-7	-37	187	-224	-75
	1828	2019-01-22 11:17:30.61	-784	1286	-1413	-17	16	-8	-19	-192	173	105
	1829	2019-01-22 11:17:30.62	-783	1284	-1418	-12	10	-7	-52	183	-235	-65
	1830	2019-01-22 11:17:30.63	-785	1289	-1414	-9	7	-3	-34	-195	161	114
	1831	2019-01-22 11:17:30.64	-771	1291	-1402	-10	3	-4	-53	197	-250	-72
	1832	2019-01-22 11:17:30.65	-776	1292	-1403	-11	5	-4	-14	-181	167	97
	1833	2019-01-22 11:17:30.66	-792	1290	-1409	-11	9	-6	-22	198	-220	-88
	1834	2019-01-22 11:17:30.67	-782	1294	-1406	-13	11	-11	8	-195	203	93
	1835	2019-01-22 11:17:30.68	-787	1288	-1405	-10	15	-9	-28	187	-215	-79
	1836	2019-01-22 11:17:30.69	-769	1292	-1411	-15	18	-9	-21	-199	178	110
	1837	2019-01-22 11:17:30.70	-782	1288	-1417	-21	17	-9	-52	189	-241	-68
	1838	2019-01-22 11:17:30.71	-783	1285	-1410	-22	15	-11	-26	-194	168	110
	1839	2019-01-22 11:17:30.72	-785	1282	-1421	-19	7	-10	-41	190	-231	-74
	1840	2019-01-22 11:17:30.73	-777	1288	-1409	-13	3	-9	-26	-196	170	111
	1841	2019-01-22 11:17:30.74	-774	1293	-1405	-10	7	-5	-48	186	-234	-69
	1842	2019-01-22 11:17:30.75	-775	1287	-1411	-11	13	-4	-34	-198	164	116
	1843	2019-01-22 11:17:30.76	-776	1287	-1410	-8	12	-3	-63	181	-244	-59
	1844	2019-01-22 11:17:30.77	-774	1290	-1414	-3	-3	-8	-29	-197	168	113
	1845	2019-01-22 11:17:30.78	-778	1302	-1422	-3	-4	-4	-60	183	-243	-61
	1846	2019-01-22 11:17:30.79	-779	1303	-1406	-5	-2	-3	-57	-187	130	122
	1847	2019-01-22 11:17:30.80	-781	1305	-1416	-7	1	-5	-89	186	-275	-48
	1848	2019-01-22 11:17:30.81	-782	1306	-1414	-7	-1	-11	-43	-191	148	117
	1849	2019-01-22 11:17:30.82	-775	1308	-1408	-9	1	-13	-42	181	-223	-69
	1850	2019-01-22 11:17:30.83	-777	1298	-1403	-12	-1	-12	-18	-194	176	106
	1851	2019-01-22 11:17:30.84	-776	1292	-1414	-9	3	-14	-46	181	-227	-67
	1852	2019-01-22 11:17:30.85	-779	1280	-1408	-7	1	-12	-34	-181	147	107
	1853	2019-01-22 11:17:30.86	-772	1288	-1418	2	8	-14	-40	190	-230	-75
	1854	2019-01-22 11:17:30.87	-774	1278	-1419	9	11	-8	-9	-184	175	96
	1855	2019-01-22 11:17:30.88	-772	1278	-1417	15	14	-2	-27	178	-205	-75
	1856	2019-01-22 11:17:30.89	-776	1288	-1412	16	12	1	-5	-180	175	92
	1857	2019-01-22 11:17:30.90	-773	1291	-1411	11	14	2	-51	176	-227	-62
	1858	2019-01-22 11:17:30.91	-771	1296	-1408	3	12	2	-64	-186	122	125
	1859	2019-01-22 11:17:30.92	-771	1298	-1411	-5	8	0	-76	167	-243	-45
	1860	2019-01-22 11:17:30.93	-775	1296	-1412	-11	5	-6	-40	-179	139	109
	1861	2019-01-22 11:17:30.94	-757	1296	-1408	-15	-1	-7	-56	175	-231	-59
	1862	2019-01-22 11:17:30.95	-759	1289	-1415	-10	-6	-10	-37	-169	132	103
	1863	2019-01-22 11:17:30.96	-761	1289	-1407	-6	-5	-12	-38	171	-209	-66
	1864	2019-01-22 11:17:30.97	-761	1290	-1413	-1	-2	-13	7	-169	176	81
	1865	2019-01-22 11:17:30.98	-760	1301	-1423	0	3	-14	-6	162	-168	-78
	1866	2019-01-22 11:17:30.99	-760	1291	-1413	-3	-1	-16	-8	-172	164	90
	1867	2019-01-22 11:17:31.00	-758	1278	-1411	-5	1	-17	-37	159	-196	-61
	1868	2019-01-22 11:17:31.01	-767	1276	-1423	-2	-11	-20	-18	-165	147	91
	1869	2019-01-22 11:17:31.02	-762	1276	-1420	-1	-18	-16	-30	160	-190	-65
	1870	2019-01-22 11:17:31.03	-764	1286	-1411	-3	-17	-11	-31	-153	122	92
	1871	2019-01-22 11:17:31.04	-755	1293	-1409	-5	-6	-8	-60	161	-221	-50
	1872	2019-01-22 11:17:31.05	-764	1290	-1412	-12	2	-6	-46	-150	104	98
	1873	2019-01-22 11:17:31.06	-776	1293	-1414	-11	3	-9	-59	143	-202	-42
	1874	2019-01-22 11:17:31.07	-780	1289	-1418	-5	0	-10	-38	-166	128	102
	1875	2019-01-22 11:17:31.08	-777	1291	-1425	-1	-11	-8	-57	119	-176	-31
	1876	2019-01-22 11:17:31.09	-778	1301	-1417	-1	-16	-5	-52	-164	112	108
	1877	2019-01-22 11:17:31.10	-771	1307	-1410	0	-19	-9	-64	124	-188	-30
	1878	2019-01-22 11:17:31.11	-772	1311	-1407	-3	-17	-14	-31	-148	117	89
	1879	2019-01-22 11:17:31.12	-772	1304	-1409	-5	-13	-20	-42	122	-164	-40
	1880	2019-01-22 11:17:31.13	-790	1301	-1418	-6	-12	-22	-34	-148	114	91
	1881	2019-01-22 11:17:31.14	-784	1284	-1418	-3	-13	-20	-33	112	-145	-39
	1882	2019-01-22 11:17:31.15	-778	1283	-1407	-4	-13	-17	-6	-140	134	73
	1883	2019-01-22 11:17:31.16	-786	1280	-1404	-1	-12	-12	-16	115	-131	-49
	1884	2019-01-22 11:17:31.17	-777	1295	-1405	5	-5	-7	-9	-125	116	67
	1885	2019-01-22 11:17:31.18	-783	1290	-1405	4	-1	-6	-30	121	-151	-45
	1886	2019-01-22 11:17:31.19	-783	1292	-1409	6	1	-6	-37	-121	84	79
	1887	2019-01-22 11:17:31.20	-786	1300	-1414	8	4	-5	-35	104	-139	-34
	1888	2019-01-22 11:17:31.21	-779	1301	-1423	6	0	-2	-42	-126	84	84
	1889	2019-01-22 11:17:31.22	-777	1314	-1421	5	-4	-3	-50	96	-146	-23
	1890	2019-01-22 11:17:31.23	-771	1314	-1410	-1	-8	-6	-47	-108	61	77
	1891	2019-01-22 11:17:31.24	-779	1312	-1414	0	-13	-11	-48	95	-143	-23
	1892	2019-01-22 11:17:31.25	-776	1299	-1415	1	-16	-20	-41	-101	60	71
	1893	2019-01-22 11:17:31.26	-765	1290	-1396	4	-19	-21	-42	79	-121	-18
	1894	2019-01-22 11:17:31.27	-771	1291	-1397	8	-14	-23	-47	-98	51	72
	1895	2019-01-22 11:17:31.28	-777	1280	-1403	11	-4	-24	-63	75	-138	-6
	1896	2019-01-22 11:17:31.29	-784	1277	-1408	14	-2	-28	-58	-87	29	72
	1897	2019-01-22 11:17:31.30	-781	1270	-1411	14	-3	-23	-48	68	-116	-10
	1898	2019-01-22 11:17:31.31	-782	1269	-1411	10	-4	-19	-39	-87	48	63
	1899	2019-01-22 11:17:31.32	-795	1262	-1415	3	-4	-10	-63	65	-128	-1
	1900	2019-01-22 11:17:31.33	-789	1260	-1404	-2	-10	-3	-64	-67	3	65
	1901	2019-01-22 11:17:31.34	-781	1269	-1403	-3	-14	4	-57	60	-117	-1
	1902	2019-01-22 11:17:31.35	-784	1278	-1405	-4	-14	3	-36	-58	22	47
	1903	2019-01-22 11:17:31.36	-786	1277	-1412	-2	-9	2	-26	47	-73	-10
	1904	2019-01-22 11:17:31.37	-785	1297	-1418	-4	-5	1	-34	-61	27	47
	1905	2019-01-22 11:17:31.38	-782	1296	-1415	-9	1	0	-59	28	-87	15
	1906	2019-01-22 11:17:31.39	-780	1302	-1414	-17	3	-3	-52	-59	7	55
	1907	2019-01-22 11:17:31.40	-764	1299	-1404	-27	-1	-9	-51	34	-85	8
	1908	2019-01-22 11:17:31.41	-776	1299	-1411	-30	-6	-14	-80	-36	-44	58
	1909	2019-01-22 11:17:31.42	-781	1292	-1414	-25	-9	-20	-102	27	-129	37
	1910	2019-01-22 11:17:31.43	-781	1293	-1408	-16	-9	-21	-91	-29	-62	60
	1911	2019-01-22 11:17:31.44	-779	1294	-1425	-7	-2	-24	-70	14	-84	28
	1912	2019-01-22 11:17:31.45	-771	1286	-1425	-1	4	-22	-56	-24	-32	40
	1913	2019-01-22 11:17:31.46	-781	1283	-1410	-1	6	-21	-54	4	-58	25
	1914	2019-01-22 11:17:31.47	-783	1282	-1415	-5	2	-20	-48	-26	-22	37
	1915	2019-01-22 11:17:31.48	-783	1281	-1417	-12	-6	-16	-33	4	-37	14
	1916	2019-01-22 11:17:31.49	-766	1274	-1412	-22	-16	-15	-34	-15	-19	24
	1917	2019-01-22 11:17:31.50	-772	1285	-1407	-31	-22	-15	-43	2	-45	20
	1918	2019-01-22 11:17:31.51	-761	1288	-1406	-36	-27	-17	-48	8	-56	20
	1919	2019-01-22 11:17:31.52	-776	1277	-1410	-36	-26	-22	-42	-3	-39	22
	1920	2019-01-22 11:17:31.53	-778	1282	-1416	-29	-21	-23	-52	16	-68	18
	1921	2019-01-22 11:17:31.54	-768	1270	-1409	-18	-20	-23	-56	-18	-38	37
	1922	2019-01-22 11:17:31.55	-784	1275	-1416	-4	-16	-22	-43	17	-60	13
	1923	2019-01-22 11:17:31.56	-783	1269	-1415	2	-10	-18	-19	-25	6	22
	1924	2019-01-22 11:17:31.57	-791	1268	-1410	5	-6	-11	-17	24	-41	-3
	1925	2019-01-22 11:17:31.58	-795	1277	-1402	0	-6	-5	-29	-34	5	31
	1926	2019-01-22 11:17:31.59	-792	1274	-1403	-12	-5	0	-42	33	-75	4
	1927	2019-01-22 11:17:31.60	-793	1293	-1404	-23	-5	1	-40	-40	0	40
	1928	2019-01-22 11:17:31.61	-788	1302	-1405	-32	-3	-1	-32	36	-68	-2
	1929	2019-01-22 11:17:31.62	-796	1295	-1401	-37	-6	-6	-25	-50	25	37
	1930	2019-01-22 11:17:31.63	-792	1300	-1407	-34	-1	-10	-43	49	-92	-3
	1931	2019-01-22 11:17:31.64	-791	1302	-1409	-25	-1	-15	-28	-57	29	42
	1932	2019-01-22 11:17:31.65	-798	1316	-1408	-18	0	-23	-24	55	-79	-15
	1933	2019-01-22 11:17:31.66	-801	1315	-1405	-11	7	-29	-38	-66	28	52
	1934	2019-01-22 11:17:31.67	-789	1317	-1409	-7	15	-37	-62	58	-120	2
	1935	2019-01-22 11:17:31.68	-791	1309	-1406	-8	19	-39	-53	-78	25	65
	1936	2019-01-22 11:17:31.69	-790	1293	-1410	-6	19	-40	-37	57	-94	-10
	1937	2019-01-22 11:17:31.70	-783	1283	-1402	-7	12	-38	-12	-79	67	45
	1938	2019-01-22 11:17:31.71	-787	1282	-1400	-7	5	-32	-23	68	-91	-22
	1939	2019-01-22 11:17:31.72	-780	1284	-1400	-8	5	-21	-24	-66	42	45
	1940	2019-01-22 11:17:31.73	-786	1284	-1403	-8	3	-12	-56	88	-144	-16
	1941	2019-01-22 11:17:31.74	-783	1286	-1392	-10	5	-6	-44	-79	35	61
	1942	2019-01-22 11:17:31.75	-773	1295	-1398	-11	6	-2	-39	84	-123	-22
	1943	2019-01-22 11:17:31.76	-787	1301	-1399	-10	8	-2	-20	-92	72	56
	1944	2019-01-22 11:17:31.77	-783	1309	-1402	-7	8	-3	-46	96	-142	-25
	1945	2019-01-22 11:17:31.78	-780	1305	-1406	-4	6	-5	-29	-96	67	62
	1946	2019-01-22 11:17:31.79	-788	1309	-1417	5	8	-9	-32	102	-134	-35
	1947	2019-01-22 11:17:31.80	-777	1308	-1412	7	6	-13	-11	-109	98	60
	1948	2019-01-22 11:17:31.81	-771	1290	-1398	9	10	-12	-34	102	-136	-34
	1949	2019-01-22 11:17:31.82	-767	1289	-1400	8	10	-13	-33	-116	83	74
	1950	2019-01-22 11:17:31.83	-774	1274	-1403	6	6	-14	-31	108	-139	-38
	1951	2019-01-22 11:17:31.84	-771	1279	-1402	5	4	-9	-9	-116	107	62
	1952	2019-01-22 11:17:31.85	-774	1278	-1400	4	4	-4	-48	117	-165	-34
	1953	2019-01-22 11:17:31.86	-768	1286	-1411	2	8	1	-41	-122	81	81
	1954	2019-01-22 11:17:31.87	-777	1282	-1418	0	10	4	-52	123	-175	-35
	1955	2019-01-22 11:17:31.88	-776	1286	-1418	0	7	8	-32	-133	101	82
	1956	2019-01-22 11:17:31.89	-775	1293	-1423	4	6	6	-55	123	-178	-34
	1957	2019-01-22 11:17:31.90	-773	1301	-1412	4	9	9	-35	-139	104	87
	1958	2019-01-22 11:17:31.91	-773	1312	-1419	4	4	3	-41	128	-169	-43
	1959	2019-01-22 11:17:31.92	-779	1314	-1413	4	-1	-2	-3	-147	144	75
	1960	2019-01-22 11:17:31.93	-773	1304	-1415	6	-10	-8	-6	128	-134	-61
	1961	2019-01-22 11:17:31.94	-782	1308	-1410	4	-13	-12	6	-153	159	73
	1962	2019-01-22 11:17:31.95	-776	1296	-1409	4	-15	-16	-28	136	-164	-54
	1963	2019-01-22 11:17:31.96	-772	1296	-1409	3	-13	-14	-15	-154	139	84
	1964	2019-01-22 11:17:31.97	-780	1285	-1410	4	-12	-14	-32	144	-176	-56
	1965	2019-01-22 11:17:31.98	-777	1286	-1409	6	-11	-11	-5	-160	155	82
	1966	2019-01-22 11:17:31.99	-778	1273	-1404	11	-5	-6	-30	145	-175	-57
	1967	2019-01-22 11:17:32.00	-787	1276	-1404	13	1	0	-7	-157	150	82
	1968	2019-01-22 11:17:32.01	-766	1279	-1409	16	4	9	-39	148	-187	-54
	1969	2019-01-22 11:17:32.02	-778	1286	-1412	17	6	11	-36	-171	135	103
	1970	2019-01-22 11:17:32.03	-777	1287	-1410	16	4	11	-62	145	-207	-41
	1971	2019-01-22 11:17:32.04	-781	1301	-1403	8	4	9	-40	-169	129	104
	1972	2019-01-22 11:17:32.05	-772	1307	-1405	5	0	4	-62	157	-219	-47
	1973	2019-01-22 11:17:32.06	-782	1298	-1408	0	-2	-4	-38	-177	139	107
	1974	2019-01-22 11:17:32.07	-782	1309	-1413	0	-5	-12	-61	157	-218	-48
	1975	2019-01-22 11:17:32.08	-769	1294	-1410	1	-6	-26	-37	-178	141	107
	1976	2019-01-22 11:17:32.09	-768	1296	-1404	4	-4	-30	-59	158	-217	-49
	1977	2019-01-22 11:17:32.10	-770	1286	-1406	7	0	-35	-17	-180	163	98
	1978	2019-01-22 11:17:32.11	-782	1279	-1420	7	3	-34	-36	167	-203	-65
	1979	2019-01-22 11:17:32.12	-769	1271	-1403	8	-1	-27	-22	-182	160	102
	1980	2019-01-22 11:17:32.13	-772	1269	-1413	7	1	-24	-54	170	-224	-58
	1981	2019-01-22 11:17:32.14	-776	1268	-1414	6	0	-18	-16	-185	169	100
	1982	2019-01-22 11:17:32.15	-774	1276	-1410	6	3	-12	-24	174	-198	-75
	1983	2019-01-22 11:17:32.16	-772	1282	-1415	-2	4	-9	-9	-179	170	94
	1984	2019-01-22 11:17:32.17	-773	1293	-1425	-9	8	-8	-54	186	-240	-66
	1985	2019-01-22 11:17:32.18	-785	1294	-1427	-16	5	-11	-39	-185	146	112
	1986	2019-01-22 11:17:32.19	-775	1295	-1426	-20	1	-15	-75	172	-247	-48
	1987	2019-01-22 11:17:32.20	-785	1297	-1419	-19	-7	-16	-48	-201	153	124
	1988	2019-01-22 11:17:32.21	-774	1308	-1411	-20	-12	-17	-48	177	-225	-64
	1989	2019-01-22 11:17:32.22	-774	1301	-1404	-19	-13	-21	-12	-186	174	99
	1990	2019-01-22 11:17:32.23	-782	1291	-1409	-17	-10	-23	-40	191	-231	-75
	1991	2019-01-22 11:17:32.24	-777	1291	-1407	-10	-9	-27	-9	-190	181	99
	1992	2019-01-22 11:17:32.25	-783	1283	-1408	-4	-8	-25	-30	187	-217	-78
	1993	2019-01-22 11:17:32.26	-786	1275	-1408	4	-6	-18	-3	-197	194	100
	1994	2019-01-22 11:17:32.27	-790	1287	-1404	11	-1	-11	-25	184	-209	-79
[truncated: 3,998 more rows]
