# Supplementary material for: Evaluating the stress-response of dental students to the dental school environment
Source: PeerJ. 2020 May 6;8:e8981. doi: 10.7717/peerj.8981 (PMC7210805; doi:10.7717/peerj.8981)
Supplement: Supplemental Information 1 [file peerj-08-8981-s001.zip › 3-1 -V.csv]

// Data mode : Full
// Data quality : High
// Acceleration sensor's range : 16g
// Gyroscope sensor's range : 2000dps
//
//ARTIFACT	NUM	DATE	ACC_X	ACC_Y	ACC_Z	GYRO_X	GYRO_Y	GYRO_Z	EOG_L	EOG_R	EOG_H	EOG_V
	1	2019-01-17 08:48:08.78	-458	1417	-1404	-5	-20	-7	-78	-31	-47	54
	2	2019-01-17 08:48:08.79	-455	1426	-1390	1	-13	-12	-74	-29	-45	51
	3	2019-01-17 08:48:08.80	-453	1427	-1398	11	-1	-14	-78	-32	-46	55
	4	2019-01-17 08:48:08.81	-458	1420	-1404	20	4	-18	-74	-32	-42	53
	5	2019-01-17 08:48:08.82	-456	1411	-1417	20	7	-22	-80	-36	-44	58
	6	2019-01-17 08:48:08.83	-456	1404	-1420	10	9	-21	-83	-33	-50	58
	7	2019-01-17 08:48:08.84	-456	1396	-1429	-1	6	-17	-90	-36	-54	63
	8	2019-01-17 08:48:08.85	-460	1394	-1415	-10	-1	-9	-83	-25	-58	54
	9	2019-01-17 08:48:08.86	-449	1398	-1418	-16	-2	1	-78	-25	-53	51
	10	2019-01-17 08:48:08.87	-450	1408	-1411	-17	-4	8	-66	-21	-45	43
	11	2019-01-17 08:48:08.88	-452	1424	-1414	-17	-5	10	-62	-25	-37	43
	12	2019-01-17 08:48:08.89	-460	1433	-1418	-17	-3	7	-58	-25	-33	41
	13	2019-01-17 08:48:08.90	-439	1445	-1419	-16	-2	3	-63	-36	-27	49
	14	2019-01-17 08:48:08.91	-460	1437	-1409	-15	0	-6	-63	-29	-34	46
	15	2019-01-17 08:48:08.92	-452	1433	-1415	-22	1	-16	-74	-33	-41	53
	16	2019-01-17 08:48:08.93	-459	1420	-1411	-33	4	-21	-70	-29	-41	49
	17	2019-01-17 08:48:08.94	-454	1419	-1403	-42	8	-23	-62	-24	-38	43
	18	2019-01-17 08:48:08.95	-456	1410	-1407	-41	12	-21	-48	-8	-40	28
	19	2019-01-17 08:48:08.96	-445	1417	-1402	-30	14	-18	-48	-7	-41	27
	20	2019-01-17 08:48:08.97	-456	1439	-1422	-17	16	-16	-46	-3	-43	24
	21	2019-01-17 08:48:08.98	-461	1447	-1429	-5	14	-18	-53	-9	-44	31
	22	2019-01-17 08:48:08.99	-458	1445	-1422	3	14	-23	-50	-6	-44	28
	23	2019-01-17 08:48:09.00	-450	1435	-1416	6	13	-28	-58	-12	-46	35
	24	2019-01-17 08:48:09.01	-449	1417	-1422	1	13	-28	-59	-15	-44	37
	25	2019-01-17 08:48:09.02	-451	1408	-1424	-4	9	-29	-73	-22	-51	47
	26	2019-01-17 08:48:09.03	-460	1408	-1421	-13	7	-24	-68	-18	-50	43
	27	2019-01-17 08:48:09.04	-445	1410	-1412	-14	5	-21	-66	-18	-48	42
	28	2019-01-17 08:48:09.05	-448	1426	-1411	-7	3	-19	-50	-5	-45	27
	29	2019-01-17 08:48:09.06	-452	1430	-1409	4	3	-15	-56	-10	-46	33
	30	2019-01-17 08:48:09.07	-464	1436	-1413	16	7	-14	-57	-2	-55	29
	31	2019-01-17 08:48:09.08	-452	1439	-1413	24	7	-14	-57	-6	-51	31
	32	2019-01-17 08:48:09.09	-448	1437	-1415	28	6	-13	-46	2	-48	22
	33	2019-01-17 08:48:09.10	-453	1428	-1420	25	7	-17	-48	-5	-43	26
	34	2019-01-17 08:48:09.11	-455	1415	-1424	15	1	-20	-50	-7	-43	28
	35	2019-01-17 08:48:09.12	-461	1423	-1430	-1	-5	-23	-50	-5	-45	27
	36	2019-01-17 08:48:09.13	-452	1420	-1426	-11	-12	-25	-50	1	-51	24
	37	2019-01-17 08:48:09.14	-455	1417	-1418	-17	-13	-29	-52	-4	-48	28
	38	2019-01-17 08:48:09.15	-455	1410	-1409	-13	-15	-25	-50	-5	-45	27
	39	2019-01-17 08:48:09.16	-473	1405	-1403	0	-11	-19	-54	-13	-41	33
	40	2019-01-17 08:48:09.17	-459	1407	-1411	10	-8	-13	-52	-11	-41	31
	41	2019-01-17 08:48:09.18	-461	1402	-1417	13	-3	-9	-52	-16	-36	34
	42	2019-01-17 08:48:09.19	-473	1394	-1413	12	0	-2	-50	-14	-36	32
	43	2019-01-17 08:48:09.20	-461	1396	-1413	9	-2	5	-57	-21	-36	39
	44	2019-01-17 08:48:09.21	-467	1408	-1412	0	-1	4	-53	-13	-40	33
	45	2019-01-17 08:48:09.22	-463	1411	-1411	-4	1	1	-58	-17	-41	37
	46	2019-01-17 08:48:09.23	-457	1418	-1410	-7	-3	-3	-56	-18	-38	37
	47	2019-01-17 08:48:09.24	-453	1417	-1411	-4	-1	-7	-54	-24	-30	39
	48	2019-01-17 08:48:09.25	-456	1413	-1418	-3	-1	-9	-54	-14	-40	34
	49	2019-01-17 08:48:09.26	-458	1408	-1415	-2	-1	-9	-55	-20	-35	37
	50	2019-01-17 08:48:09.27	-463	1410	-1420	-3	4	-9	-57	-16	-41	36
	51	2019-01-17 08:48:09.28	-467	1414	-1422	-4	3	-6	-64	-22	-42	43
	52	2019-01-17 08:48:09.29	-465	1423	-1424	-14	3	-6	-56	-17	-39	36
	53	2019-01-17 08:48:09.30	-462	1427	-1421	-25	5	-11	-56	-12	-44	34
	54	2019-01-17 08:48:09.31	-458	1426	-1414	-37	3	-18	-49	-5	-44	27
	55	2019-01-17 08:48:09.32	-463	1428	-1415	-40	0	-22	-50	-11	-39	30
	56	2019-01-17 08:48:09.33	-457	1437	-1408	-40	-1	-27	-48	-16	-32	32
	57	2019-01-17 08:48:09.34	-471	1428	-1416	-33	-2	-28	-48	-17	-31	32
	58	2019-01-17 08:48:09.35	-464	1430	-1421	-23	-3	-27	-45	-1	-44	23
	59	2019-01-17 08:48:09.36	-469	1432	-1419	-12	-6	-25	-50	0	-50	25
	60	2019-01-17 08:48:09.37	-467	1426	-1408	2	-5	-23	-49	3	-52	23
	61	2019-01-17 08:48:09.38	-469	1429	-1412	10	0	-20	-48	-11	-37	29
	62	2019-01-17 08:48:09.39	-464	1418	-1411	9	3	-19	-39	-9	-30	24
	63	2019-01-17 08:48:09.40	-464	1429	-1414	5	7	-21	-36	-6	-30	21
	64	2019-01-17 08:48:09.41	-456	1417	-1400	-4	11	-23	-34	5	-39	14
	65	2019-01-17 08:48:09.42	-457	1411	-1413	-11	15	-24	-38	-1	-37	19
	66	2019-01-17 08:48:09.43	-461	1417	-1432	-11	13	-22	-44	0	-44	22
	67	2019-01-17 08:48:09.44	-476	1407	-1429	-3	6	-17	-42	2	-44	20
	68	2019-01-17 08:48:09.45	-461	1410	-1416	9	-3	-10	-36	8	-44	14
	69	2019-01-17 08:48:09.46	-463	1413	-1409	18	-7	-2	-28	17	-45	5
	70	2019-01-17 08:48:09.47	-468	1404	-1409	24	-4	2	-32	12	-44	10
	71	2019-01-17 08:48:09.48	-468	1405	-1405	24	-3	7	-38	2	-40	18
	72	2019-01-17 08:48:09.49	-464	1406	-1408	19	-1	8	-44	0	-44	22
	73	2019-01-17 08:48:09.50	-459	1411	-1398	6	4	8	-43	0	-43	21
	74	2019-01-17 08:48:09.51	-463	1410	-1410	-11	11	5	-41	3	-44	19
	75	2019-01-17 08:48:09.52	-465	1402	-1407	-16	13	6	-38	3	-41	17
	76	2019-01-17 08:48:09.53	-456	1408	-1411	-16	15	10	-35	9	-44	13
	77	2019-01-17 08:48:09.54	-469	1404	-1413	-13	18	14	-39	3	-42	18
	78	2019-01-17 08:48:09.55	-457	1412	-1410	-7	20	21	-42	0	-42	21
	79	2019-01-17 08:48:09.56	-454	1420	-1418	-2	19	20	-45	-9	-36	27
	80	2019-01-17 08:48:09.57	-460	1432	-1415	0	19	17	-50	-10	-40	30
	81	2019-01-17 08:48:09.58	-448	1434	-1422	-4	13	12	-47	-8	-39	27
	82	2019-01-17 08:48:09.59	-451	1437	-1428	-12	10	5	-43	2	-45	20
	83	2019-01-17 08:48:09.60	-459	1435	-1439	-21	3	-2	-39	-2	-37	20
	84	2019-01-17 08:48:09.61	-451	1435	-1416	-23	-7	-8	-38	-3	-35	20
	85	2019-01-17 08:48:09.62	-457	1439	-1408	-16	-11	-16	-38	-14	-24	26
	86	2019-01-17 08:48:09.63	-460	1435	-1406	2	-12	-21	-37	-10	-27	23
	87	2019-01-17 08:48:09.64	-464	1431	-1408	22	-9	-22	-44	-5	-39	24
	88	2019-01-17 08:48:09.65	-464	1422	-1408	36	-7	-24	-49	3	-52	23
	89	2019-01-17 08:48:09.66	-461	1406	-1422	39	-3	-17	-49	1	-50	24
	90	2019-01-17 08:48:09.67	-459	1400	-1429	34	-7	-6	-45	4	-49	20
	91	2019-01-17 08:48:09.68	-459	1387	-1434	26	-8	5	-42	4	-46	19
	92	2019-01-17 08:48:09.69	-469	1398	-1422	13	-10	16	-35	9	-44	13
	93	2019-01-17 08:48:09.70	-468	1411	-1420	2	-11	19	-33	7	-40	13
	94	2019-01-17 08:48:09.71	-453	1420	-1410	-4	-11	18	-34	17	-51	8
	95	2019-01-17 08:48:09.72	-467	1424	-1403	-1	-8	16	-37	22	-59	7
	96	2019-01-17 08:48:09.73	-454	1419	-1404	12	-8	12	-32	24	-56	4
	97	2019-01-17 08:48:09.74	-444	1420	-1412	24	-4	7	-26	22	-48	2
	98	2019-01-17 08:48:09.75	-454	1421	-1422	27	-2	3	-30	8	-38	11
	99	2019-01-17 08:48:09.76	-454	1415	-1438	30	-5	4	-38	6	-44	16
	100	2019-01-17 08:48:09.77	-453	1421	-1442	27	-14	4	-48	6	-54	21
	101	2019-01-17 08:48:09.78	-454	1410	-1430	21	-23	4	-49	5	-54	22
	102	2019-01-17 08:48:09.79	-461	1413	-1424	11	-28	6	-50	4	-54	23
	103	2019-01-17 08:48:09.80	-462	1407	-1408	7	-27	7	-47	-2	-45	24
	104	2019-01-17 08:48:09.81	-462	1411	-1413	5	-23	9	-43	3	-46	20
	105	2019-01-17 08:48:09.82	-463	1430	-1403	9	-23	5	-39	11	-50	14
	106	2019-01-17 08:48:09.83	-457	1437	-1386	22	-18	-3	-34	14	-48	10
	107	2019-01-17 08:48:09.84	-462	1442	-1403	34	-9	-13	-40	12	-52	14
	108	2019-01-17 08:48:09.85	-461	1434	-1422	37	-1	-20	-40	8	-48	16
	109	2019-01-17 08:48:09.86	-468	1414	-1431	40	1	-22	-45	10	-55	17
	110	2019-01-17 08:48:09.87	-462	1388	-1417	31	-4	-20	-42	11	-53	15
	111	2019-01-17 08:48:09.88	-463	1380	-1423	19	-3	-11	-46	10	-56	18
	112	2019-01-17 08:48:09.89	-453	1384	-1416	5	-2	0	-47	15	-62	16
	113	2019-01-17 08:48:09.90	-464	1394	-1427	-5	-2	12	-49	16	-65	16
	114	2019-01-17 08:48:09.91	-466	1411	-1424	-4	-1	18	-52	15	-67	18
	115	2019-01-17 08:48:09.92	-451	1430	-1422	-5	-2	18	-49	10	-59	19
	116	2019-01-17 08:48:09.93	-452	1431	-1432	-3	-3	12	-43	9	-52	17
	117	2019-01-17 08:48:09.94	-457	1423	-1424	3	-6	6	-45	8	-53	18
	118	2019-01-17 08:48:09.95	-464	1419	-1416	6	-7	1	-45	12	-57	16
	119	2019-01-17 08:48:09.96	-448	1420	-1415	12	-10	-2	-43	21	-64	11
	120	2019-01-17 08:48:09.97	-466	1431	-1432	11	-7	-4	-43	14	-57	14
	121	2019-01-17 08:48:09.98	-458	1405	-1438	13	-17	-2	-44	13	-57	15
	122	2019-01-17 08:48:09.99	-469	1397	-1420	16	-23	5	-51	6	-57	22
	123	2019-01-17 08:48:10.00	-458	1396	-1402	16	-20	10	-47	3	-50	22
	124	2019-01-17 08:48:10.01	-462	1399	-1395	14	-13	12	-50	-4	-46	27
	125	2019-01-17 08:48:10.02	-460	1409	-1401	18	-3	13	-47	3	-50	22
	126	2019-01-17 08:48:10.03	-454	1429	-1420	32	3	8	-51	11	-62	20
	127	2019-01-17 08:48:10.04	-466	1441	-1418	36	7	-1	-43	13	-56	15
	128	2019-01-17 08:48:10.05	-468	1440	-1427	36	13	-15	-43	9	-52	17
	129	2019-01-17 08:48:10.06	-454	1424	-1425	33	18	-29	-35	12	-47	11
	130	2019-01-17 08:48:10.07	-452	1419	-1441	23	20	-38	-39	9	-48	15
	131	2019-01-17 08:48:10.08	-458	1418	-1441	11	14	-47	-42	5	-47	18
	132	2019-01-17 08:48:10.09	-454	1412	-1437	-2	11	-49	-41	9	-50	16
	133	2019-01-17 08:48:10.10	-464	1395	-1436	-11	9	-47	-38	17	-55	10
	134	2019-01-17 08:48:10.11	-465	1400	-1420	-9	5	-38	-42	8	-50	17
	135	2019-01-17 08:48:10.12	-463	1403	-1425	1	3	-31	-39	7	-46	16
	136	2019-01-17 08:48:10.13	-454	1408	-1421	10	0	-23	-38	7	-45	15
	137	2019-01-17 08:48:10.14	-465	1402	-1423	17	-1	-22	-33	14	-47	9
	138	2019-01-17 08:48:10.15	-462	1406	-1428	17	-3	-21	-35	9	-44	13
	139	2019-01-17 08:48:10.16	-461	1407	-1430	13	-2	-25	-40	14	-54	13
	140	2019-01-17 08:48:10.17	-458	1406	-1421	11	-3	-27	-47	14	-61	16
	141	2019-01-17 08:48:10.18	-461	1405	-1427	20	3	-27	-46	18	-64	14
	142	2019-01-17 08:48:10.19	-463	1407	-1423	24	1	-27	-48	15	-63	16
	143	2019-01-17 08:48:10.20	-464	1401	-1421	22	2	-24	-46	15	-61	15
	144	2019-01-17 08:48:10.21	-457	1395	-1431	19	6	-23	-47	12	-59	17
	145	2019-01-17 08:48:10.22	-460	1393	-1433	8	7	-19	-42	16	-58	13
	146	2019-01-17 08:48:10.23	-465	1373	-1444	2	2	-15	-42	11	-53	15
	147	2019-01-17 08:48:10.24	-454	1374	-1422	-1	-6	-10	-45	16	-61	14
	148	2019-01-17 08:48:10.25	-461	1383	-1423	-6	-6	-7	-57	16	-73	20
	149	2019-01-17 08:48:10.26	-452	1385	-1424	-10	-1	-4	-51	14	-65	18
	150	2019-01-17 08:48:10.27	-460	1387	-1432	-13	0	0	-55	-3	-52	29
	151	2019-01-17 08:48:10.28	-471	1388	-1431	-7	-4	0	-44	6	-50	19
	152	2019-01-17 08:48:10.29	-458	1393	-1432	-6	-9	2	-45	2	-47	21
	153	2019-01-17 08:48:10.30	-467	1389	-1439	-14	-15	-1	-35	8	-43	13
	154	2019-01-17 08:48:10.31	-467	1399	-1428	-18	-16	-4	-43	4	-47	19
	155	2019-01-17 08:48:10.32	-456	1396	-1425	-16	-17	-7	-37	11	-48	13
	156	2019-01-17 08:48:10.33	-470	1405	-1431	-13	-14	-14	-44	7	-51	18
	157	2019-01-17 08:48:10.34	-475	1408	-1427	-9	-10	-16	-44	8	-52	18
	158	2019-01-17 08:48:10.35	-470	1399	-1434	-8	-10	-18	-49	4	-53	22
	159	2019-01-17 08:48:10.36	-473	1403	-1429	-10	-12	-16	-41	11	-52	15
	160	2019-01-17 08:48:10.37	-476	1400	-1429	-15	-8	-12	-42	8	-50	17
	161	2019-01-17 08:48:10.38	-470	1407	-1437	-21	-6	-9	-35	12	-47	11
	162	2019-01-17 08:48:10.39	-474	1408	-1430	-31	-6	-9	-34	11	-45	11
	163	2019-01-17 08:48:10.40	-470	1416	-1425	-36	-4	-13	-33	17	-50	8
	164	2019-01-17 08:48:10.41	-474	1422	-1415	-32	-4	-17	-42	17	-59	12
	165	2019-01-17 08:48:10.42	-479	1432	-1423	-17	-2	-22	-42	17	-59	12
	166	2019-01-17 08:48:10.43	-468	1428	-1431	-2	-1	-28	-40	8	-48	16
	167	2019-01-17 08:48:10.44	-479	1424	-1428	9	4	-33	-29	12	-41	8
	168	2019-01-17 08:48:10.45	-476	1410	-1421	14	5	-37	-33	7	-40	13
	169	2019-01-17 08:48:10.46	-467	1405	-1418	16	11	-42	-33	13	-46	10
	170	2019-01-17 08:48:10.47	-469	1408	-1431	12	12	-46	-38	7	-45	15
	171	2019-01-17 08:48:10.48	-465	1406	-1423	1	10	-54	-38	14	-52	12
	172	2019-01-17 08:48:10.49	-472	1391	-1432	-13	16	-55	-41	15	-56	13
	173	2019-01-17 08:48:10.50	-468	1399	-1442	-19	10	-55	-35	26	-61	4
	174	2019-01-17 08:48:10.51	-470	1396	-1438	-21	4	-49	-38	19	-57	9
	175	2019-01-17 08:48:10.52	-473	1388	-1432	-19	0	-45	-36	20	-56	8
	176	2019-01-17 08:48:10.53	-476	1393	-1422	-16	1	-38	-46	8	-54	19
	177	2019-01-17 08:48:10.54	-481	1389	-1424	-16	1	-31	-42	5	-47	18
	178	2019-01-17 08:48:10.55	-478	1378	-1424	-12	-1	-24	-50	1	-51	24
	179	2019-01-17 08:48:10.56	-482	1386	-1422	-10	-1	-12	-44	10	-54	17
	180	2019-01-17 08:48:10.57	-473	1388	-1420	-11	0	-7	-47	4	-51	21
	181	2019-01-17 08:48:10.58	-465	1400	-1416	-20	6	-4	-47	4	-51	21
	182	2019-01-17 08:48:10.59	-467	1410	-1416	-27	10	-4	-55	0	-55	27
	183	2019-01-17 08:48:10.60	-465	1419	-1413	-31	14	-10	-57	2	-59	27
	184	2019-01-17 08:48:10.61	-472	1412	-1414	-31	22	-14	-58	-5	-53	31
	185	2019-01-17 08:48:10.62	-457	1424	-1429	-22	24	-22	-49	3	-52	23
	186	2019-01-17 08:48:10.63	-481	1427	-1428	-13	22	-27	-48	7	-55	20
	187	2019-01-17 08:48:10.64	-477	1421	-1443	-5	16	-27	-50	6	-56	22
	188	2019-01-17 08:48:10.65	-480	1406	-1442	-2	11	-28	-59	-6	-53	32
	189	2019-01-17 08:48:10.66	-487	1396	-1440	-2	3	-28	-71	-18	-53	44
	190	2019-01-17 08:48:10.67	-483	1404	-1425	-5	-1	-27	-68	-26	-42	47
	191	2019-01-17 08:48:10.68	-474	1406	-1411	-14	-2	-28	-63	-27	-36	45
	192	2019-01-17 08:48:10.69	-473	1398	-1399	-23	5	-29	-55	-27	-28	41
	193	2019-01-17 08:48:10.70	-475	1393	-1403	-27	15	-28	-58	-13	-45	35
	194	2019-01-17 08:48:10.71	-474	1401	-1410	-21	21	-25	-62	-11	-51	36
	195	2019-01-17 08:48:10.72	-476	1410	-1415	-15	23	-25	-55	-5	-50	30
	196	2019-01-17 08:48:10.73	-481	1403	-1432	-10	25	-22	-48	-4	-44	26
	197	2019-01-17 08:48:10.74	-475	1401	-1436	-5	24	-17	-41	0	-41	20
	198	2019-01-17 08:48:10.75	-479	1387	-1442	0	15	-12	-49	-14	-35	31
	199	2019-01-17 08:48:10.76	-487	1397	-1442	-2	5	-11	-49	-10	-39	29
	200	2019-01-17 08:48:10.77	-477	1397	-1425	-11	-1	-11	-56	-18	-38	37
	201	2019-01-17 08:48:10.78	-470	1403	-1399	-18	6	-14	-56	-16	-40	36
	202	2019-01-17 08:48:10.79	-467	1415	-1413	-35	18	-17	-61	-22	-39	41
	203	2019-01-17 08:48:10.80	-481	1422	-1426	-39	28	-22	-57	-16	-41	36
	204	2019-01-17 08:48:10.81	-473	1427	-1417	-36	29	-31	-63	-18	-45	40
	205	2019-01-17 08:48:10.82	-478	1435	-1422	-31	30	-35	-60	-9	-51	34
	206	2019-01-17 08:48:10.83	-483	1419	-1428	-25	32	-40	-63	-14	-49	38
	207	2019-01-17 08:48:10.84	-483	1421	-1439	-27	31	-45	-60	-16	-44	38
	208	2019-01-17 08:48:10.85	-484	1422	-1433	-22	22	-49	-66	-24	-42	45
	209	2019-01-17 08:48:10.86	-475	1420	-1417	-24	20	-49	-63	-17	-46	40
	210	2019-01-17 08:48:10.87	-465	1415	-1423	-31	21	-52	-59	-14	-45	36
	211	2019-01-17 08:48:10.88	-475	1419	-1412	-38	22	-50	-51	-2	-49	26
	212	2019-01-17 08:48:10.89	-476	1406	-1414	-35	23	-50	-54	2	-56	26
	213	2019-01-17 08:48:10.90	-473	1398	-1406	-29	25	-43	-50	9	-59	20
	214	2019-01-17 08:48:10.91	-476	1412	-1400	-12	26	-38	-51	14	-65	18
	215	2019-01-17 08:48:10.92	-477	1398	-1416	-8	28	-30	-49	20	-69	14
	216	2019-01-17 08:48:10.93	-474	1407	-1413	1	30	-29	-46	14	-60	16
	217	2019-01-17 08:48:10.94	-472	1406	-1421	-3	30	-26	-43	14	-57	14
	218	2019-01-17 08:48:10.95	-465	1401	-1421	-4	32	-20	-42	9	-51	16
	219	2019-01-17 08:48:10.96	-457	1407	-1432	-8	27	-18	-41	15	-56	13
	220	2019-01-17 08:48:10.97	-471	1405	-1432	-12	25	-15	-44	13	-57	15
	221	2019-01-17 08:48:10.98	-465	1400	-1429	-16	23	-15	-48	19	-67	14
	222	2019-01-17 08:48:10.99	-458	1408	-1422	-13	18	-12	-60	12	-72	24
	223	2019-01-17 08:48:11.00	-464	1408	-1424	-9	13	-13	-63	10	-73	26
	224	2019-01-17 08:48:11.01	-471	1408	-1420	-6	7	-12	-62	-4	-58	33
	225	2019-01-17 08:48:11.02	-471	1402	-1410	-4	3	-15	-58	2	-60	28
	226	2019-01-17 08:48:11.03	-469	1402	-1405	-6	4	-18	-56	1	-57	27
	227	2019-01-17 08:48:11.04	-466	1404	-1403	-11	7	-21	-48	9	-57	19
	228	2019-01-17 08:48:11.05	-476	1405	-1403	-14	12	-25	-49	4	-53	22
	229	2019-01-17 08:48:11.06	-481	1418	-1421	-15	22	-27	-41	10	-51	15
	230	2019-01-17 08:48:11.07	-480	1411	-1426	-13	23	-29	-40	-2	-38	21
	231	2019-01-17 08:48:11.08	-480	1420	-1424	-11	23	-27	-28	23	-51	2
	232	2019-01-17 08:48:11.09	-472	1421	-1426	-12	22	-27	-35	18	-53	8
	233	2019-01-17 08:48:11.10	-473	1421	-1425	-15	18	-25	-37	17	-54	10
	234	2019-01-17 08:48:11.11	-477	1417	-1426	-16	14	-26	-46	2	-48	22
	235	2019-01-17 08:48:11.12	-466	1415	-1415	-18	13	-25	-43	16	-59	13
	236	2019-01-17 08:48:11.13	-466	1419	-1414	-18	11	-23	-37	14	-51	11
	237	2019-01-17 08:48:11.14	-473	1419	-1423	-20	14	-22	-32	21	-53	5
	238	2019-01-17 08:48:11.15	-475	1425	-1423	-21	16	-21	-34	14	-48	10
	239	2019-01-17 08:48:11.16	-475	1424	-1422	-16	17	-18	-37	16	-53	10
	240	2019-01-17 08:48:11.17	-475	1421	-1416	-8	17	-14	-41	7	-48	17
	241	2019-01-17 08:48:11.18	-475	1431	-1413	-4	18	-12	-37	10	-47	13
	242	2019-01-17 08:48:11.19	-470	1428	-1413	1	17	-10	-39	9	-48	15
	243	2019-01-17 08:48:11.20	-472	1427	-1408	0	23	-11	-39	13	-52	13
	244	2019-01-17 08:48:11.21	-470	1417	-1417	1	25	-14	-41	0	-41	20
	245	2019-01-17 08:48:11.22	-475	1423	-1417	0	24	-18	-48	4	-52	22
	246	2019-01-17 08:48:11.23	-460	1416	-1421	-3	23	-19	-51	5	-56	23
	247	2019-01-17 08:48:11.24	-464	1402	-1420	0	21	-18	-45	8	-53	18
	248	2019-01-17 08:48:11.25	-467	1403	-1422	4	15	-16	-45	1	-46	22
	249	2019-01-17 08:48:11.26	-459	1405	-1421	7	12	-9	-44	11	-55	16
	250	2019-01-17 08:48:11.27	-473	1397	-1414	11	10	-6	-47	7	-54	20
	251	2019-01-17 08:48:11.28	-465	1390	-1408	8	7	-1	-49	7	-56	21
	252	2019-01-17 08:48:11.29	-460	1399	-1412	3	11	-1	-51	0	-51	25
	253	2019-01-17 08:48:11.30	-460	1408	-1415	-11	19	-4	-50	-8	-42	29
	254	2019-01-17 08:48:11.31	-457	1405	-1420	-19	20	-9	-48	-15	-33	31
	255	2019-01-17 08:48:11.32	-462	1408	-1429	-17	19	-11	-48	-16	-32	32
	256	2019-01-17 08:48:11.33	-465	1407	-1431	-14	13	-10	-49	-19	-30	34
	257	2019-01-17 08:48:11.34	-462	1403	-1433	-7	12	-12	-51	-11	-40	31
	258	2019-01-17 08:48:11.35	-463	1406	-1423	-1	5	-11	-55	-10	-45	32
	259	2019-01-17 08:48:11.36	-468	1405	-1417	0	2	-11	-55	-9	-46	32
	260	2019-01-17 08:48:11.37	-454	1412	-1416	-3	0	-15	-56	-13	-43	34
	261	2019-01-17 08:48:11.38	-464	1423	-1412	-14	2	-18	-65	-19	-46	42
	262	2019-01-17 08:48:11.39	-468	1426	-1420	-26	1	-25	-69	-25	-44	47
	263	2019-01-17 08:48:11.40	-471	1415	-1425	-29	6	-31	-68	-22	-46	45
	264	2019-01-17 08:48:11.41	-467	1409	-1418	-23	4	-35	-66	-25	-41	45
	265	2019-01-17 08:48:11.42	-464	1419	-1420	-11	5	-36	-66	-25	-41	45
	266	2019-01-17 08:48:11.43	-466	1413	-1434	-9	6	-36	-66	-22	-44	44
	267	2019-01-17 08:48:11.44	-466	1403	-1440	-4	4	-33	-66	-17	-49	41
	268	2019-01-17 08:48:11.45	-463	1410	-1435	0	2	-29	-61	-17	-44	39
	269	2019-01-17 08:48:11.46	-471	1414	-1423	-4	-1	-22	-65	-19	-46	42
	270	2019-01-17 08:48:11.47	-469	1401	-1426	-9	-2	-17	-61	-23	-38	42
	271	2019-01-17 08:48:11.48	-464	1413	-1418	-10	-3	-15	-75	-39	-36	57
	272	2019-01-17 08:48:11.49	-476	1413	-1420	-13	-2	-13	-61	-23	-38	42
	273	2019-01-17 08:48:11.50	-481	1408	-1421	-17	-2	-14	-55	-9	-46	32
	274	2019-01-17 08:48:11.51	-482	1408	-1417	-14	-6	-10	-47	3	-50	22
	275	2019-01-17 08:48:11.52	-480	1412	-1415	-7	-8	-5	-49	-8	-41	28
	276	2019-01-17 08:48:11.53	-473	1411	-1406	3	-3	-5	-45	-12	-33	28
	277	2019-01-17 08:48:11.54	-472	1417	-1403	7	2	-3	-44	-4	-40	24
	278	2019-01-17 08:48:11.55	-478	1417	-1411	9	9	-4	-40	5	-45	17
	279	2019-01-17 08:48:11.56	-477	1417	-1427	7	13	-3	-37	12	-49	12
	280	2019-01-17 08:48:11.57	-477	1415	-1426	3	12	-5	-29	16	-45	6
	281	2019-01-17 08:48:11.58	-471	1425	-1421	3	9	-8	-26	16	-42	5
	282	2019-01-17 08:48:11.59	-465	1416	-1422	2	7	-10	-29	16	-45	6
	283	2019-01-17 08:48:11.60	-469	1418	-1417	2	5	-13	-39	12	-51	13
	284	2019-01-17 08:48:11.61	-471	1410	-1411	-4	7	-12	-39	5	-44	17
	285	2019-01-17 08:48:11.62	-469	1417	-1415	-4	5	-12	-32	8	-40	12
	286	2019-01-17 08:48:11.63	-482	1417	-1407	-4	7	-14	-25	18	-43	3
	287	2019-01-17 08:48:11.64	-472	1422	-1409	1	11	-13	-31	16	-47	7
	288	2019-01-17 08:48:11.65	-476	1425	-1411	9	16	-17	-37	9	-46	14
	289	2019-01-17 08:48:11.66	-473	1418	-1399	13	17	-22	-37	11	-48	13
	290	2019-01-17 08:48:11.67	-471	1413	-1408	7	17	-21	-28	16	-44	6
	291	2019-01-17 08:48:11.68	-470	1410	-1413	1	23	-23	-21	14	-35	3
	292	2019-01-17 08:48:11.69	-468	1404	-1426	-6	24	-21	-17	20	-37	-1
	293	2019-01-17 08:48:11.70	-475	1396	-1428	-11	18	-12	-17	30	-47	-6
	294	2019-01-17 08:48:11.71	-481	1400	-1420	-8	12	-7	-11	40	-51	-14
	295	2019-01-17 08:48:11.72	-476	1416	-1416	-2	10	1	-13	42	-55	-14
	296	2019-01-17 08:48:11.73	-472	1424	-1419	4	12	2	-13	43	-56	-15
	297	2019-01-17 08:48:11.74	-477	1441	-1421	10	13	0	-16	29	-45	-6
	298	2019-01-17 08:48:11.75	-470	1437	-1424	17	16	-9	-16	21	-37	-2
	299	2019-01-17 08:48:11.76	-470	1423	-1423	17	20	-17	-25	14	-39	5
	300	2019-01-17 08:48:11.77	-462	1418	-1421	21	22	-25	-30	9	-39	10
	301	2019-01-17 08:48:11.78	-475	1409	-1424	16	21	-32	-32	6	-38	13
	302	2019-01-17 08:48:11.79	-467	1402	-1408	8	19	-31	-21	12	-33	4
	303	2019-01-17 08:48:11.80	-465	1390	-1416	2	20	-28	-20	11	-31	4
	304	2019-01-17 08:48:11.81	-478	1395	-1417	0	20	-28	-10	21	-31	-5
	305	2019-01-17 08:48:11.82	-474	1390	-1425	-3	17	-18	-16	25	-41	-4
	306	2019-01-17 08:48:11.83	-480	1391	-1421	2	15	-11	-25	13	-38	6
	307	2019-01-17 08:48:11.84	-471	1407	-1429	5	15	-4	-38	-4	-34	21
	308	2019-01-17 08:48:11.85	-461	1427	-1424	6	13	-5	-36	-5	-31	20
	309	2019-01-17 08:48:11.86	-472	1432	-1422	3	16	-13	-35	4	-39	15
	310	2019-01-17 08:48:11.87	-470	1447	-1415	0	21	-26	-34	5	-39	14
	311	2019-01-17 08:48:11.88	-467	1436	-1423	-1	24	-37	-30	0	-30	15
	312	2019-01-17 08:48:11.89	-473	1416	-1426	0	22	-44	-33	-9	-24	21
	313	2019-01-17 08:48:11.90	-466	1406	-1436	0	20	-45	-31	-4	-27	17
	314	2019-01-17 08:48:11.91	-460	1402	-1424	-4	23	-43	-29	3	-32	13
	315	2019-01-17 08:48:11.92	-463	1398	-1421	-3	26	-40	-30	7	-37	11
	316	2019-01-17 08:48:11.93	-465	1402	-1419	1	27	-32	-29	3	-32	13
	317	2019-01-17 08:48:11.94	-462	1405	-1422	6	26	-27	-35	-2	-33	18
	318	2019-01-17 08:48:11.95	-461	1410	-1423	10	29	-24	-35	-3	-32	19
	319	2019-01-17 08:48:11.96	-459	1416	-1427	10	25	-20	-41	-5	-36	23
	320	2019-01-17 08:48:11.97	-465	1417	-1431	9	21	-21	-36	0	-36	18
	321	2019-01-17 08:48:11.98	-455	1406	-1428	8	21	-23	-38	-5	-33	21
	322	2019-01-17 08:48:11.99	-451	1403	-1430	7	18	-28	-29	4	-33	12
	323	2019-01-17 08:48:12.00	-465	1396	-1430	6	13	-28	-30	-2	-28	16
	324	2019-01-17 08:48:12.01	-458	1381	-1418	4	7	-25	-28	-4	-24	16
	325	2019-01-17 08:48:12.02	-465	1385	-1418	7	5	-19	-38	-12	-26	25
	326	2019-01-17 08:48:12.03	-468	1398	-1409	9	7	-14	-40	-7	-33	23
	327	2019-01-17 08:48:12.04	-458	1398	-1420	8	6	-13	-44	-11	-33	27
	328	2019-01-17 08:48:12.05	-469	1407	-1418	7	8	-14	-36	-3	-33	19
	329	2019-01-17 08:48:12.06	-470	1404	-1425	0	9	-14	-33	-8	-25	20
	330	2019-01-17 08:48:12.07	-468	1401	-1432	-1	6	-14	-28	-7	-21	17
	331	2019-01-17 08:48:12.08	-465	1397	-1437	-4	3	-14	-33	-15	-18	24
	332	2019-01-17 08:48:12.09	-454	1397	-1441	-3	0	-8	-30	-8	-22	19
	333	2019-01-17 08:48:12.10	-466	1395	-1438	-2	-8	-4	-34	-12	-22	23
	334	2019-01-17 08:48:12.11	-472	1410	-1437	5	-11	-5	-35	-17	-18	26
	335	2019-01-17 08:48:12.12	-458	1408	-1429	4	-12	-8	-40	-25	-15	32
	336	2019-01-17 08:48:12.13	-462	1409	-1423	4	-11	-11	-38	-18	-20	28
	337	2019-01-17 08:48:12.14	-460	1410	-1412	2	-5	-15	-36	-20	-16	28
	338	2019-01-17 08:48:12.15	-471	1398	-1418	-2	-3	-17	-29	-10	-19	19
	339	2019-01-17 08:48:12.16	-461	1399	-1418	-4	-2	-19	-35	-6	-29	20
	340	2019-01-17 08:48:12.17	-463	1397	-1429	-13	-4	-17	-35	2	-37	16
	341	2019-01-17 08:48:12.18	-464	1401	-1431	-10	-4	-18	-33	-8	-25	20
	342	2019-01-17 08:48:12.19	-459	1403	-1426	-6	-6	-14	-26	-6	-20	16
	343	2019-01-17 08:48:12.20	-454	1406	-1420	1	-7	-13	-28	-9	-19	18
	344	2019-01-17 08:48:12.21	-459	1409	-1432	6	-7	-13	-30	-6	-24	18
	345	2019-01-17 08:48:12.22	-459	1416	-1436	7	-8	-14	-39	-14	-25	26
	346	2019-01-17 08:48:12.23	-467	1410	-1443	3	-14	-15	-35	-9	-26	22
	347	2019-01-17 08:48:12.24	-469	1401	-1432	3	-21	-15	-33	-2	-31	17
	348	2019-01-17 08:48:12.25	-462	1408	-1423	-5	-26	-13	-29	8	-37	10
	349	2019-01-17 08:48:12.26	-465	1401	-1432	-16	-27	-16	-36	-4	-32	20
	350	2019-01-17 08:48:12.27	-467	1393	-1427	-21	-23	-13	-21	7	-28	7
	351	2019-01-17 08:48:12.28	-479	1393	-1414	-16	-19	-8	-24	0	-24	12
	352	2019-01-17 08:48:12.29	-480	1404	-1426	-6	-19	-1	-12	8	-20	2
	353	2019-01-17 08:48:12.30	-479	1402	-1427	-2	-19	4	-23	-11	-12	17
	354	2019-01-17 08:48:12.31	-487	1400	-1434	-1	-18	8	-15	6	-21	4
	355	2019-01-17 08:48:12.32	-487	1387	-1427	5	-26	12	-23	-4	-19	13
	356	2019-01-17 08:48:12.33	-477	1399	-1415	9	-28	15	-28	-2	-26	15
	357	2019-01-17 08:48:12.34	-476	1407	-1415	3	-26	14	-28	-8	-20	18
	358	2019-01-17 08:48:12.35	-475	1411	-1405	-2	-18	10	-27	-5	-22	16
	359	2019-01-17 08:48:12.36	-479	1424	-1409	-5	-7	1	-31	-15	-16	23
	360	2019-01-17 08:48:12.37	-483	1424	-1416	-9	5	-11	-21	-7	-14	14
	361	2019-01-17 08:48:12.38	-484	1419	-1433	-15	6	-20	-21	-9	-12	15
	362	2019-01-17 08:48:12.39	-495	1414	-1431	-14	7	-25	-27	-2	-25	14
	363	2019-01-17 08:48:12.40	-490	1405	-1428	-14	6	-26	-31	-11	-20	21
	364	2019-01-17 08:48:12.41	-492	1400	-1427	-17	7	-23	-29	-12	-17	20
	365	2019-01-17 08:48:12.42	-481	1403	-1431	-17	7	-20	-30	-24	-6	27
	366	2019-01-17 08:48:12.43	-484	1412	-1430	-11	7	-17	-31	-18	-13	24
	367	2019-01-17 08:48:12.44	-489	1412	-1419	-4	7	-18	-32	-23	-9	27
	368	2019-01-17 08:48:12.45	-485	1419	-1420	-3	10	-21	-33	-24	-9	28
	369	2019-01-17 08:48:12.46	-489	1410	-1421	-3	11	-21	-35	-35	0	35
	370	2019-01-17 08:48:12.47	-475	1409	-1418	-3	15	-24	-35	-31	-4	33
	371	2019-01-17 08:48:12.48	-482	1405	-1414	-1	18	-26	-35	-30	-5	32
	372	2019-01-17 08:48:12.49	-482	1404	-1416	-2	20	-29	-34	-24	-10	29
	373	2019-01-17 08:48:12.50	-483	1404	-1420	-3	18	-31	-40	-31	-9	35
	374	2019-01-17 08:48:12.51	-487	1402	-1420	-1	17	-32	-40	-29	-11	34
	375	2019-01-17 08:48:12.52	-484	1396	-1419	2	15	-30	-44	-25	-19	34
	376	2019-01-17 08:48:12.53	-486	1406	-1426	6	17	-27	-37	-13	-24	25
	377	2019-01-17 08:48:12.54	-481	1395	-1436	10	17	-22	-36	-19	-17	27
	378	2019-01-17 08:48:12.55	-485	1407	-1435	9	12	-17	-29	-19	-10	24
	379	2019-01-17 08:48:12.56	-475	1400	-1437	8	13	-15	-33	-30	-3	31
	380	2019-01-17 08:48:12.57	-479	1391	-1421	9	11	-9	-35	-26	-9	30
	381	2019-01-17 08:48:12.58	-481	1394	-1411	5	12	-6	-35	-29	-6	32
	382	2019-01-17 08:48:12.59	-468	1391	-1413	0	17	-7	-30	-24	-6	27
	383	2019-01-17 08:48:12.60	-482	1394	-1413	-2	24	-7	-25	-26	1	25
	384	2019-01-17 08:48:12.61	-474	1408	-1421	-2	23	-12	-23	-20	-3	21
	385	2019-01-17 08:48:12.62	-467	1402	-1423	-1	24	-14	-26	-27	1	26
	386	2019-01-17 08:48:12.63	-465	1401	-1426	-2	20	-25	-30	-30	0	30
	387	2019-01-17 08:48:12.64	-476	1397	-1438	-7	17	-28	-32	-39	7	35
	388	2019-01-17 08:48:12.65	-469	1397	-1438	-10	16	-26	-40	-41	1	40
	389	2019-01-17 08:48:12.66	-472	1396	-1440	-15	14	-25	-44	-42	-2	43
	390	2019-01-17 08:48:12.67	-475	1403	-1429	-19	11	-27	-41	-37	-4	39
	391	2019-01-17 08:48:12.68	-470	1411	-1420	-19	13	-29	-28	-30	2	29
	392	2019-01-17 08:48:12.69	-470	1406	-1420	-18	16	-29	-39	-40	1	39
	393	2019-01-17 08:48:12.70	-479	1403	-1414	-16	21	-28	-41	-45	4	43
	394	2019-01-17 08:48:12.71	-477	1397	-1424	-13	25	-23	-47	-52	5	49
	395	2019-01-17 08:48:12.72	-478	1404	-1433	-6	23	-18	-37	-37	0	37
	396	2019-01-17 08:48:12.73	-478	1394	-1435	-1	19	-9	-31	-31	0	31
	397	2019-01-17 08:48:12.74	-478	1397	-1435	-6	17	-5	-31	-25	-6	28
	398	2019-01-17 08:48:12.75	-479	1415	-1421	-7	18	-3	-38	-27	-11	32
	399	2019-01-17 08:48:12.76	-468	1417	-1421	-9	18	-7	-40	-33	-7	36
	400	2019-01-17 08:48:12.77	-469	1416	-1422	-13	21	-13	-30	-30	0	30
	401	2019-01-17 08:48:12.78	-475	1406	-1426	-11	24	-16	-28	-30	2	29
	402	2019-01-17 08:48:12.79	-474	1399	-1417	-3	26	-13	-28	-22	-6	25
	403	2019-01-17 08:48:12.80	-477	1402	-1425	6	25	-10	-29	-26	-3	27
	404	2019-01-17 08:48:12.81	-476	1405	-1427	10	23	-7	-29	-25	-4	27
	405	2019-01-17 08:48:12.82	-477	1406	-1428	11	25	-4	-26	-24	-2	25
	406	2019-01-17 08:48:12.83	-469	1415	-1423	9	25	-9	-27	-16	-11	21
	407	2019-01-17 08:48:12.84	-470	1412	-1428	0	27	-15	-22	-16	-6	19
	408	2019-01-17 08:48:12.85	-469	1411	-1425	-9	24	-24	-26	-22	-4	24
	409	2019-01-17 08:48:12.86	-472	1412	-1429	-21	28	-32	-28	-30	2	29
	410	2019-01-17 08:48:12.87	-464	1399	-1422	-22	28	-32	-29	-26	-3	27
	411	2019-01-17 08:48:12.88	-470	1402	-1423	-15	31	-33	-28	-28	0	28
	412	2019-01-17 08:48:12.89	-473	1404	-1424	-7	35	-27	-31	-30	-1	30
	413	2019-01-17 08:48:12.90	-465	1403	-1435	-3	36	-24	-32	-33	1	32
	414	2019-01-17 08:48:12.91	-456	1400	-1431	-1	38	-19	-28	-33	5	30
	415	2019-01-17 08:48:12.92	-465	1397	-1435	0	33	-15	-29	-34	5	31
	416	2019-01-17 08:48:12.93	-468	1391	-1442	1	27	-9	-38	-44	6	41
	417	2019-01-17 08:48:12.94	-470	1396	-1430	-8	18	-7	-40	-50	10	45
	418	2019-01-17 08:48:12.95	-463	1405	-1425	-13	20	-4	-33	-41	8	37
	419	2019-01-17 08:48:12.96	-468	1401	-1421	-17	15	-7	-33	-35	2	34
	420	2019-01-17 08:48:12.97	-465	1404	-1430	-19	18	-10	-38	-34	-4	36
	421	2019-01-17 08:48:12.98	-461	1415	-1431	-18	13	-12	-40	-40	0	40
	422	2019-01-17 08:48:12.99	-462	1410	-1425	-16	15	-16	-36	-34	-2	35
	423	2019-01-17 08:48:13.00	-467	1415	-1417	-15	15	-21	-24	-29	5	26
	424	2019-01-17 08:48:13.01	-464	1419	-1417	-12	15	-25	-21	-24	3	22
	425	2019-01-17 08:48:13.02	-461	1415	-1426	-13	17	-28	-21	-28	7	24
	426	2019-01-17 08:48:13.03	-458	1413	-1425	-14	20	-33	-25	-35	10	30
	427	2019-01-17 08:48:13.04	-464	1397	-1427	-14	20	-35	-18	-25	7	21
	428	2019-01-17 08:48:13.05	-474	1397	-1436	-14	17	-31	-23	-23	0	23
	429	2019-01-17 08:48:13.06	-468	1386	-1427	-10	11	-25	-22	-21	-1	21
	430	2019-01-17 08:48:13.07	-469	1399	-1424	-9	10	-19	-17	-17	0	17
	431	2019-01-17 08:48:13.08	-467	1401	-1423	-3	10	-10	-14	-9	-5	11
	432	2019-01-17 08:48:13.09	-471	1406	-1425	0	15	-6	-4	-2	-2	3
	433	2019-01-17 08:48:13.10	-477	1402	-1425	0	16	-3	-8	-11	3	9
	434	2019-01-17 08:48:13.11	-485	1401	-1444	4	15	-2	-10	-21	11	15
	435	2019-01-17 08:48:13.12	-480	1395	-1440	6	3	0	-21	-36	15	28
	436	2019-01-17 08:48:13.13	-472	1399	-1422	8	2	1	-20	-21	1	20
	437	2019-01-17 08:48:13.14	-469	1401	-1416	6	7	-4	-21	-22	1	21
	438	2019-01-17 08:48:13.15	-468	1400	-1427	6	13	-5	-20	-22	2	21
	439	2019-01-17 08:48:13.16	-464	1409	-1437	-1	13	-5	-24	-25	1	24
	440	2019-01-17 08:48:13.17	-462	1409	-1433	-7	17	-8	-29	-27	-2	28
	441	2019-01-17 08:48:13.18	-477	1421	-1441	-17	20	-13	-20	-21	1	20
	442	2019-01-17 08:48:13.19	-473	1417	-1432	-21	16	-18	-20	-19	-1	19
	443	2019-01-17 08:48:13.20	-470	1411	-1433	-17	15	-22	-21	-23	2	22
	444	2019-01-17 08:48:13.21	-490	1420	-1431	-13	14	-22	-30	-34	4	32
	445	2019-01-17 08:48:13.22	-476	1416	-1430	-12	13	-24	-31	-28	-3	29
	446	2019-01-17 08:48:13.23	-480	1415	-1420	-9	13	-26	-28	-26	-2	27
	447	2019-01-17 08:48:13.24	-465	1423	-1423	-9	17	-24	-24	-17	-7	20
	448	2019-01-17 08:48:13.25	-458	1414	-1410	-4	18	-24	-26	-19	-7	22
	449	2019-01-17 08:48:13.26	-462	1423	-1408	1	19	-22	-22	-23	1	22
	450	2019-01-17 08:48:13.27	-464	1410	-1410	1	28	-22	-20	-24	4	22
	451	2019-01-17 08:48:13.28	-453	1401	-1418	4	34	-23	-20	-19	-1	19
	452	2019-01-17 08:48:13.29	-457	1400	-1428	8	31	-22	-24	-25	1	24
	453	2019-01-17 08:48:13.30	-459	1405	-1432	13	26	-22	-21	-26	5	23
	454	2019-01-17 08:48:13.31	-454	1399	-1432	10	23	-21	-20	-26	6	23
	455	2019-01-17 08:48:13.32	-451	1399	-1436	10	19	-23	-16	-17	1	16
	456	2019-01-17 08:48:13.33	-454	1404	-1435	8	11	-26	-18	-17	-1	17
	457	2019-01-17 08:48:13.34	-459	1397	-1433	2	7	-25	-12	-17	5	14
	458	2019-01-17 08:48:13.35	-458	1390	-1427	-4	5	-28	-20	-24	4	22
	459	2019-01-17 08:48:13.36	-455	1378	-1430	-5	-1	-26	-23	-23	0	23
	460	2019-01-17 08:48:13.37	-454	1371	-1435	-4	-4	-18	-23	-23	0	23
	461	2019-01-17 08:48:13.38	-461	1382	-1412	-6	-7	-10	-17	-18	1	17
	462	2019-01-17 08:48:13.39	-463	1387	-1427	-8	-6	-2	-14	-21	7	17
	463	2019-01-17 08:48:13.40	-464	1396	-1423	-9	-4	5	-9	-21	12	15
	464	2019-01-17 08:48:13.41	-467	1396	-1427	-10	-3	9	-20	-30	10	25
	465	2019-01-17 08:48:13.42	-460	1404	-1430	-12	-3	3	-18	-27	9	22
	466	2019-01-17 08:48:13.43	-469	1405	-1428	-13	-7	-3	-20	-27	7	23
	467	2019-01-17 08:48:13.44	-458	1410	-1432	-17	-7	-10	-16	-24	8	20
	468	2019-01-17 08:48:13.45	-463	1412	-1431	-22	-5	-18	-21	-29	8	25
	469	2019-01-17 08:48:13.46	-458	1421	-1416	-26	-5	-24	-20	-26	6	23
	470	2019-01-17 08:48:13.47	-466	1422	-1433	-20	0	-29	-29	-36	7	32
	471	2019-01-17 08:48:13.48	-463	1413	-1439	-19	2	-29	-29	-38	9	33
	472	2019-01-17 08:48:13.49	-458	1400	-1437	-16	0	-25	-32	-44	12	38
	473	2019-01-17 08:48:13.50	-464	1410	-1436	-9	-3	-22	-17	-24	7	20
	474	2019-01-17 08:48:13.51	-464	1418	-1438	-7	-6	-22	-17	-25	8	21
	475	2019-01-17 08:48:13.52	-467	1399	-1431	-12	-6	-19	-7	-17	10	12
	476	2019-01-17 08:48:13.53	-469	1392	-1430	-6	-5	-15	-11	-30	19	20
	477	2019-01-17 08:48:13.54	-473	1405	-1421	-6	-10	-11	2	-18	20	8
	478	2019-01-17 08:48:13.55	-468	1394	-1408	-11	-5	-7	-7	-21	14	14
	479	2019-01-17 08:48:13.56	-459	1410	-1412	-22	-1	-7	-11	-19	8	15
	480	2019-01-17 08:48:13.57	-470	1405	-1420	-28	0	-10	-12	-25	13	18
	481	2019-01-17 08:48:13.58	-464	1412	-1440	-27	-2	-11	-1	-20	19	10
	482	2019-01-17 08:48:13.59	-466	1402	-1431	-21	-6	-12	-1	-25	24	13
	483	2019-01-17 08:48:13.60	-467	1409	-1433	-8	-12	-11	-6	-16	10	11
	484	2019-01-17 08:48:13.61	-470	1403	-1425	0	-16	-10	-21	-22	1	21
	485	2019-01-17 08:48:13.62	-465	1387	-1421	1	-16	-5	-25	-19	-6	22
	486	2019-01-17 08:48:13.63	-460	1381	-1416	-1	-17	-1	-31	-23	-8	27
	487	2019-01-17 08:48:13.64	-466	1374	-1410	-3	-15	9	-28	-23	-5	25
	488	2019-01-17 08:48:13.65	-455	1380	-1425	-7	-10	16	-28	-29	1	28
	489	2019-01-17 08:48:13.66	-462	1401	-1418	-10	-8	20	-16	-22	6	19
	490	2019-01-17 08:48:13.67	-462	1415	-1432	-14	-9	19	-16	-16	0	16
	491	2019-01-17 08:48:13.68	-470	1423	-1436	-17	-11	14	-9	-7	-2	8
	492	2019-01-17 08:48:13.69	-463	1417	-1431	-22	-9	4	-10	-13	3	11
	493	2019-01-17 08:48:13.70	-464	1414	-1429	-22	-14	-4	-11	-15	4	13
	494	2019-01-17 08:48:13.71	-460	1410	-1431	-20	-19	-11	-23	-28	5	25
	495	2019-01-17 08:48:13.72	-486	1401	-1433	-21	-22	-13	-24	-28	4	26
	496	2019-01-17 08:48:13.73	-475	1387	-1427	-19	-24	-8	-23	-32	9	27
	497	2019-01-17 08:48:13.74	-480	1386	-1423	-11	-30	2	-16	-20	4	18
	498	2019-01-17 08:48:13.75	-473	1383	-1428	-7	-32	15	-24	-29	5	26
	499	2019-01-17 08:48:13.76	-481	1396	-1419	-10	-36	24	-29	-29	0	29
	500	2019-01-17 08:48:13.77	-476	1408	-1408	-17	-33	28	-28	-34	6	31
	501	2019-01-17 08:48:13.78	-463	1414	-1402	-25	-26	25	-19	-28	9	23
	502	2019-01-17 08:48:13.79	-476	1397	-1406	-22	-11	23	-24	-30	6	27
	503	2019-01-17 08:48:13.80	-471	1460	-1406	-21	-11	1	-39	-40	1	39
	504	2019-01-17 08:48:13.81	-474	1428	-1420	-44	-9	-3	-57	-61	4	59
	505	2019-01-17 08:48:13.82	-478	1442	-1405	-32	-4	-16	-56	-62	6	59
	506	2019-01-17 08:48:13.83	-465	1423	-1420	-33	-3	-21	-65	-74	9	69
	507	2019-01-17 08:48:13.84	-475	1428	-1427	-22	-6	-24	-65	-69	4	67
	508	2019-01-17 08:48:13.85	-472	1418	-1424	-17	-13	-21	-71	-76	5	73
	509	2019-01-17 08:48:13.86	-475	1418	-1415	-14	-15	-17	-72	-76	4	74
	510	2019-01-17 08:48:13.87	-478	1428	-1422	-11	-16	-17	-76	-85	9	80
	511	2019-01-17 08:48:13.88	-483	1417	-1410	-13	-17	-17	-76	-82	6	79
	512	2019-01-17 08:48:13.89	-473	1409	-1420	-11	-15	-17	-73	-81	8	77
	513	2019-01-17 08:48:13.90	-474	1409	-1415	-9	-12	-13	-64	-65	1	64
	514	2019-01-17 08:48:13.91	-475	1413	-1421	-3	-10	-9	-50	-49	-1	49
	515	2019-01-17 08:48:13.92	-472	1427	-1413	1	-9	-7	-43	-42	-1	42
	516	2019-01-17 08:48:13.93	-479	1428	-1405	-3	-4	-13	-41	-41	0	41
	517	2019-01-17 08:48:13.94	-475	1418	-1432	-5	0	-15	-43	-44	1	43
	518	2019-01-17 08:48:13.95	-477	1402	-1416	-15	-2	-22	-39	-42	3	40
	519	2019-01-17 08:48:13.96	-482	1403	-1412	-22	-3	-15	-36	-40	4	38
	520	2019-01-17 08:48:13.97	-492	1410	-1411	-27	-1	-11	-45	-45	0	45
	521	2019-01-17 08:48:13.98	-490	1425	-1415	-28	-5	-9	-33	-25	-8	29
	522	2019-01-17 08:48:13.99	-483	1440	-1406	-31	-2	-9	-31	-24	-7	27
	523	2019-01-17 08:48:14.00	-486	1464	-1395	-27	3	-17	-27	-13	-14	20
	524	2019-01-17 08:48:14.01	-489	1481	-1412	-14	7	-35	-26	-13	-13	19
	525	2019-01-17 08:48:14.02	-493	1480	-1420	1	9	-56	-24	-15	-9	19
	526	2019-01-17 08:48:14.03	-480	1457	-1404	8	11	-65	-28	-29	1	28
	527	2019-01-17 08:48:14.04	-478	1399	-1397	15	19	-53	-37	-38	1	37
	528	2019-01-17 08:48:14.05	-487	1370	-1423	15	23	-27	-54	-52	-2	53
	529	2019-01-17 08:48:14.06	-480	1350	-1427	19	19	5	-57	-54	-3	55
	530	2019-01-17 08:48:14.07	-483	1341	-1425	34	12	39	-55	-62	7	58
	531	2019-01-17 08:48:14.08	-476	1370	-1417	42	-4	63	-58	-67	9	62
	532	2019-01-17 08:48:14.09	-470	1429	-1419	42	-13	68	-64	-71	7	67
	533	2019-01-17 08:48:14.10	-475	1461	-1418	34	-13	53	-68	-71	3	69
	534	2019-01-17 08:48:14.11	-469	1479	-1416	30	-4	30	-76	-90	14	83
	535	2019-01-17 08:48:14.12	-473	1476	-1420	30	5	5	-60	-70	10	65
	536	2019-01-17 08:48:14.13	-460	1468	-1429	32	0	-25	-40	-52	12	46
	537	2019-01-17 08:48:14.14	-467	1441	-1423	43	-3	-49	-34	-41	7	37
	538	2019-01-17 08:48:14.15	-471	1396	-1427	53	-3	-64	-30	-29	-1	29
	539	2019-01-17 08:48:14.16	-475	1389	-1428	77	-8	-72	-21	-15	-6	18
	540	2019-01-17 08:48:14.17	-476	1384	-1427	91	-21	-75	-19	-15	-4	17
	541	2019-01-17 08:48:14.18	-479	1366	-1417	98	-30	-72	-18	-17	-1	17
	542	2019-01-17 08:48:14.19	-477	1352	-1396	101	-26	-61	-20	-26	6	23
	543	2019-01-17 08:48:14.20	-477	1354	-1406	104	-10	-44	-18	-23	5	20
	544	2019-01-17 08:48:14.21	-482	1367	-1421	100	-5	-21	-17	-28	11	22
	545	2019-01-17 08:48:14.22	-478	1382	-1437	84	-5	-9	-15	-26	11	20
	546	2019-01-17 08:48:14.23	-475	1400	-1422	65	-4	4	-3	-36	33	19
	547	2019-01-17 08:48:14.24	-473	1388	-1417	45	8	16	2	-40	42	19
	548	2019-01-17 08:48:14.25	-486	1387	-1428	33	21	24	3	-53	56	25
	549	2019-01-17 08:48:14.26	-497	1386	-1460	25	23	31	12	-54	66	21
	550	2019-01-17 08:48:14.27	-498	1402	-1473	11	7	31	23	-55	78	16
	551	2019-01-17 08:48:14.28	-471	1411	-1454	-17	-8	27	24	-58	82	17
	552	2019-01-17 08:48:14.29	-467	1396	-1432	-48	-7	28	19	-66	85	23
	553	2019-01-17 08:48:14.30	-471	1383	-1417	-56	8	34	19	-62	81	21
	554	2019-01-17 08:48:14.31	-465	1424	-1386	-30	13	37	16	-61	77	22
	555	2019-01-17 08:48:14.32	-491	1434	-1409	-9	13	33	14	-54	68	20
	556	2019-01-17 08:48:14.33	-482	1437	-1435	9	5	20	0	-83	83	41
	557	2019-01-17 08:48:14.34	-485	1456	-1481	-6	1	3	-9	-91	82	50
	558	2019-01-17 08:48:14.35	-465	1418	-1422	-23	1	-13	-20	-99	79	59
	559	2019-01-17 08:48:14.36	-468	1394	-1408	-6	7	-24	-20	-85	65	52
	560	2019-01-17 08:48:14.37	-458	1370	-1422	9	3	-26	-22	-83	61	52
	561	2019-01-17 08:48:14.38	-458	1351	-1435	17	-1	-19	-14	-73	59	43
	562	2019-01-17 08:48:14.39	-468	1337	-1415	19	-3	-7	-8	-63	55	35
	563	2019-01-17 08:48:14.40	-477	1357	-1434	10	-5	7	-2	-47	45	24
	564	2019-01-17 08:48:14.41	-478	1383	-1440	-20	-20	19	10	-43	53	16
	565	2019-01-17 08:48:14.42	-465	1402	-1399	-32	-19	18	15	-35	50	10
	566	2019-01-17 08:48:14.43	-474	1419	-1411	-41	-3	8	18	-35	53	8
	567	2019-01-17 08:48:14.44	-464	1429	-1423	-51	14	-5	14	-36	50	11
	568	2019-01-17 08:48:14.45	-477	1420	-1423	-40	20	-18	6	-39	45	16
	569	2019-01-17 08:48:14.46	-462	1393	-1442	-28	20	-23	-6	-51	45	28
	570	2019-01-17 08:48:14.47	-476	1409	-1453	-21	9	-27	-13	-64	51	38
	571	2019-01-17 08:48:14.48	-468	1412	-1442	-33	-8	-29	-18	-68	50	43
	572	2019-01-17 08:48:14.49	-468	1384	-1433	-41	-12	-26	-17	-62	45	39
	573	2019-01-17 08:48:14.50	-472	1374	-1410	-39	-12	-18	-13	-56	43	34
	574	2019-01-17 08:48:14.51	-471	1374	-1388	-28	-8	-9	-11	-61	50	36
	575	2019-01-17 08:48:14.52	-477	1394	-1424	-17	-8	3	-18	-64	46	41
	576	2019-01-17 08:48:14.53	-478	1410	-1434	-15	-9	10	-23	-68	45	45
	577	2019-01-17 08:48:14.54	-464	1420	-1430	-22	-2	6	-33	-69	36	51
	578	2019-01-17 08:48:14.55	-467	1422	-1427	-14	-1	-1	-34	-66	32	50
	579	2019-01-17 08:48:14.56	-471	1411	-1427	-7	-3	-5	-30	-67	37	48
	580	2019-01-17 08:48:14.57	-471	1398	-1419	-5	-10	-12	-15	-60	45	37
	581	2019-01-17 08:48:14.58	-465	1370	-1426	-14	-7	-12	4	-46	50	21
	582	2019-01-17 08:48:14.59	-476	1369	-1435	-24	-12	-10	16	-32	48	8
	583	2019-01-17 08:48:14.60	-471	1346	-1417	-38	-16	2	12	-24	36	6
	584	2019-01-17 08:48:14.61	-488	1353	-1414	-25	-13	18	19	-16	35	-1
	585	2019-01-17 08:48:14.62	-476	1389	-1400	3	-8	27	20	-10	30	-5
	586	2019-01-17 08:48:14.63	-487	1414	-1430	7	-8	34	28	-7	35	-10
	587	2019-01-17 08:48:14.64	-479	1471	-1407	3	2	30	36	-12	48	-12
	588	2019-01-17 08:48:14.65	-483	1465	-1428	-12	19	14	43	-12	55	-15
	589	2019-01-17 08:48:14.66	-487	1443	-1439	-21	17	-1	41	-11	52	-15
	590	2019-01-17 08:48:14.67	-485	1428	-1440	-27	12	-10	40	-12	52	-14
	591	2019-01-17 08:48:14.68	-476	1418	-1444	-21	5	-16	30	-21	51	-4
	592	2019-01-17 08:48:14.69	-473	1399	-1437	-10	1	-22	18	-39	57	10
	593	2019-01-17 08:48:14.70	-480	1382	-1434	3	-2	-16	-8	-67	59	37
	594	2019-01-17 08:48:14.71	-481	1403	-1424	18	-5	-12	-23	-76	53	49
	595	2019-01-17 08:48:14.72	-486	1417	-1416	8	-7	-7	-28	-76	48	52
	596	2019-01-17 08:48:14.73	-479	1412	-1416	1	4	-10	-14	-63	49	38
	597	2019-01-17 08:48:14.74	-474	1393	-1416	-4	11	-11	-10	-59	49	34
	598	2019-01-17 08:48:14.75	-476	1397	-1430	-8	12	-13	0	-41	41	20
	599	2019-01-17 08:48:14.76	-474	1386	-1436	-13	12	-13	2	-40	42	19
	600	2019-01-17 08:48:14.77	-474	1389	-1451	-28	5	-9	17	-27	44	5
	601	2019-01-17 08:48:14.78	-471	1395	-1434	-30	-7	-3	23	-20	43	-1
	602	2019-01-17 08:48:14.79	-475	1409	-1404	-32	-7	-2	17	-19	36	1
	603	2019-01-17 08:48:14.80	-477	1410	-1397	-35	0	-5	17	-18	35	0
	604	2019-01-17 08:48:14.81	-473	1429	-1412	-31	12	-11	17	-15	32	-1
	605	2019-01-17 08:48:14.82	-481	1438	-1419	-35	14	-17	13	-13	26	0
	606	2019-01-17 08:48:14.83	-480	1428	-1424	-49	17	-24	13	-12	25	0
	607	2019-01-17 08:48:14.84	-468	1400	-1433	-61	17	-25	4	-23	27	9
	608	2019-01-17 08:48:14.85	-473	1389	-1423	-71	13	-19	0	-17	17	8
	609	2019-01-17 08:48:14.86	-471	1384	-1423	-76	5	-6	-5	-20	15	12
	610	2019-01-17 08:48:14.87	-465	1394	-1412	-72	-3	7	-6	-24	18	15
	611	2019-01-17 08:48:14.88	-470	1414	-1407	-57	-6	14	-8	-29	21	18
	612	2019-01-17 08:48:14.89	-470	1446	-1400	-44	-6	11	-11	-32	21	21
	613	2019-01-17 08:48:14.90	-472	1461	-1414	-38	2	2	-16	-41	25	28
	614	2019-01-17 08:48:14.91	-468	1457	-1401	-35	10	-13	-12	-37	25	24
	615	2019-01-17 08:48:14.92	-462	1446	-1409	-30	12	-23	-12	-34	22	23
	616	2019-01-17 08:48:14.93	-471	1420	-1412	-33	11	-29	2	-20	22	9
	617	2019-01-17 08:48:14.94	-474	1413	-1421	-35	11	-27	-2	-15	13	8
	618	2019-01-17 08:48:14.95	-460	1385	-1428	-40	-1	-14	-6	-14	8	10
	619	2019-01-17 08:48:14.96	-470	1382	-1424	-39	-10	3	-7	-23	16	15
	620	2019-01-17 08:48:14.97	-469	1394	-1410	-40	-19	19	-5	-20	15	12
	621	2019-01-17 08:48:14.98	-476	1423	-1398	-35	-16	29	-7	-22	15	14
	622	2019-01-17 08:48:14.99	-467	1430	-1390	-39	-10	29	1	-14	15	6
	623	2019-01-17 08:48:15.00	-475	1441	-1387	-38	-4	24	-7	-18	11	12
	624	2019-01-17 08:48:15.01	-469	1444	-1395	-37	2	14	-13	-21	8	17
	625	2019-01-17 08:48:15.02	-464	1430	-1414	-36	3	4	-19	-37	18	28
	626	2019-01-17 08:48:15.03	-471	1424	-1424	-30	-5	4	-20	-44	24	32
	627	2019-01-17 08:48:15.04	-467	1419	-1433	-24	-14	0	-29	-52	23	40
	628	2019-01-17 08:48:15.05	-465	1426	-1418	-19	-26	-2	-30	-54	24	42
	629	2019-01-17 08:48:15.06	-470	1435	-1413	-25	-31	-6	-30	-60	30	45
	630	2019-01-17 08:48:15.07	-474	1444	-1410	-36	-29	-13	-27	-55	28	41
	631	2019-01-17 08:48:15.08	-485	1421	-1391	-41	-19	-19	-28	-57	29	42
	632	2019-01-17 08:48:15.09	-474	1432	-1394	-31	-7	-27	-24	-53	29	38
	633	2019-01-17 08:48:15.10	-481	1434	-1400	-24	0	-29	-33	-53	20	43
	634	2019-01-17 08:48:15.11	-485	1424	-1404	-17	3	-30	-31	-46	15	38
	635	2019-01-17 08:48:15.12	-495	1417	-1403	-11	8	-27	-26	-44	18	35
	636	2019-01-17 08:48:15.13	-485	1419	-1419	-10	2	-21	-18	-33	15	25
	637	2019-01-17 08:48:15.14	-479	1407	-1403	-15	-2	-17	-23	-38	15	30
	638	2019-01-17 08:48:15.15	-464	1418	-1403	-23	-2	-11	-29	-45	16	37
	639	2019-01-17 08:48:15.16	-470	1426	-1404	-25	-4	-4	-26	-49	23	37
	640	2019-01-17 08:48:15.17	-476	1427	-1407	-28	-7	-5	-18	-50	32	34
	641	2019-01-17 08:48:15.18	-473	1422	-1392	-28	-3	-9	-20	-51	31	35
	642	2019-01-17 08:48:15.19	-465	1428	-1398	-19	-2	-10	-23	-51	28	37
	643	2019-01-17 08:48:15.20	-477	1427	-1405	-9	1	-10	-40	-73	33	56
	644	2019-01-17 08:48:15.21	-471	1421	-1404	-2	-1	-17	-35	-77	42	56
	645	2019-01-17 08:48:15.22	-480	1411	-1401	-2	1	-14	-52	-95	43	73
	646	2019-01-17 08:48:15.23	-471	1379	-1406	6	8	-14	-54	-87	33	70
	647	2019-01-17 08:48:15.24	-483	1408	-1424	9	8	-17	-54	-95	41	74
	648	2019-01-17 08:48:15.25	-482	1410	-1414	-13	2	-14	-40	-78	38	59
	649	2019-01-17 08:48:15.26	-470	1404	-1401	-16	6	-12	-35	-68	33	51
	650	2019-01-17 08:48:15.27	-481	1414	-1407	-4	17	-9	-39	-75	36	57
	651	2019-01-17 08:48:15.28	-474	1443	-1426	-9	11	-11	-38	-76	38	57
	652	2019-01-17 08:48:15.29	-469	1443	-1401	-13	6	-17	-32	-56	24	44
	653	2019-01-17 08:48:15.30	-472	1438	-1380	-9	5	-26	-31	-46	15	38
	654	2019-01-17 08:48:15.31	-462	1444	-1399	-15	-1	-34	-20	-30	10	25
	655	2019-01-17 08:48:15.32	-471	1443	-1402	-21	-3	-44	-16	-20	4	18
	656	2019-01-17 08:48:15.33	-465	1440	-1393	-18	3	-53	-10	-12	2	11
	657	2019-01-17 08:48:15.34	-474	1426	-1411	-9	3	-52	-12	-21	9	16
	658	2019-01-17 08:48:15.35	-484	1438	-1406	6	-2	-52	-18	-19	1	18
	659	2019-01-17 08:48:15.36	-489	1436	-1419	2	-8	-47	-24	-26	2	25
	660	2019-01-17 08:48:15.37	-481	1422	-1410	-5	-10	-44	-24	-34	10	29
	661	2019-01-17 08:48:15.38	-490	1411	-1403	-25	-14	-39	-30	-46	16	38
	662	2019-01-17 08:48:15.39	-477	1400	-1392	-29	-16	-31	-38	-49	11	43
	663	2019-01-17 08:48:15.40	-481	1425	-1371	-11	-10	-19	-54	-70	16	62
	664	2019-01-17 08:48:15.41	-482	1423	-1386	0	-8	-17	-64	-75	11	69
	665	2019-01-17 08:48:15.42	-489	1447	-1417	-4	-14	-2	-55	-70	15	62
	666	2019-01-17 08:48:15.43	-492	1456	-1386	-13	-15	1	-26	-40	14	33
	667	2019-01-17 08:48:15.44	-491	1444	-1396	-15	-4	7	-14	-31	17	22
	668	2019-01-17 08:48:15.45	-481	1438	-1387	-4	-2	7	-7	-31	24	19
	669	2019-01-17 08:48:15.46	-476	1442	-1391	18	3	6	-10	-38	28	24
	670	2019-01-17 08:48:15.47	-478	1461	-1398	27	12	-2	-10	-38	28	24
	671	2019-01-17 08:48:15.48	-476	1456	-1407	14	8	-16	-17	-45	28	31
	672	2019-01-17 08:48:15.49	-476	1455	-1411	-5	2	-28	-23	-42	19	32
	673	2019-01-17 08:48:15.50	-482	1433	-1402	-21	9	-36	-35	-54	19	44
	674	2019-01-17 08:48:15.51	-489	1414	-1399	-24	11	-40	-38	-62	24	50
	675	2019-01-17 08:48:15.52	-497	1383	-1397	-11	6	-29	-44	-66	22	55
	676	2019-01-17 08:48:15.53	-497	1390	-1392	2	-8	-13	-36	-56	20	46
	677	2019-01-17 08:48:15.54	-490	1399	-1385	9	-7	1	-28	-48	20	38
	678	2019-01-17 08:48:15.55	-479	1399	-1373	15	3	13	-16	-32	16	24
	679	2019-01-17 08:48:15.56	-474	1413	-1374	21	11	21	-25	-48	23	36
	680	2019-01-17 08:48:15.57	-479	1425	-1401	23	24	20	-23	-48	25	35
	681	2019-01-17 08:48:15.58	-480	1440	-1408	4	31	13	-23	-55	32	39
	682	2019-01-17 08:48:15.59	-476	1437	-1416	-19	32	6	-21	-56	35	38
	683	2019-01-17 08:48:15.60	-485	1439	-1427	-28	24	-7	-24	-68	44	46
	684	2019-01-17 08:48:15.61	-481	1424	-1407	-37	12	-9	-38	-80	42	59
	685	2019-01-17 08:48:15.62	-469	1416	-1398	-37	11	-9	-38	-90	52	64
	686	2019-01-17 08:48:15.63	-483	1414	-1388	-35	12	-10	-50	-107	57	78
	687	2019-01-17 08:48:15.64	-487	1436	-1394	-26	18	-10	-68	-125	57	96
	688	2019-01-17 08:48:15.65	-483	1443	-1412	-37	14	-12	-72	-131	59	101
	689	2019-01-17 08:48:15.66	-476	1415	-1408	-39	13	-8	-62	-127	65	94
	690	2019-01-17 08:48:15.67	-486	1435	-1419	-22	10	-10	-52	-103	51	77
	691	2019-01-17 08:48:15.68	-481	1447	-1414	-22	4	-9	-48	-96	48	72
	692	2019-01-17 08:48:15.69	-477	1456	-1433	-20	-5	-13	-46	-90	44	68
	693	2019-01-17 08:48:15.70	-487	1441	-1405	-25	-12	-20	-46	-93	47	69
	694	2019-01-17 08:48:15.71	-481	1439	-1397	-30	-13	-25	-36	-89	53	62
	695	2019-01-17 08:48:15.72	-474	1431	-1397	-31	-11	-28	-35	-89	54	62
	696	2019-01-17 08:48:15.73	-490	1437	-1383	-32	-13	-28	-42	-91	49	66
	697	2019-01-17 08:48:15.74	-490	1430	-1381	-36	-11	-28	-45	-92	47	68
	698	2019-01-17 08:48:15.75	-505	1428	-1372	-32	-2	-19	-28	-67	39	47
	699	2019-01-17 08:48:15.76	-487	1427	-1372	-19	11	-13	-24	-64	40	44
	700	2019-01-17 08:48:15.77	-496	1433	-1381	0	18	-8	-32	-77	45	54
	701	2019-01-17 08:48:15.78	-480	1431	-1388	19	26	1	-31	-69	38	50
	702	2019-01-17 08:48:15.79	-480	1429	-1398	28	28	2	-21	-51	30	36
	703	2019-01-17 08:48:15.80	-486	1433	-1407	32	23	7	-21	-56	35	38
	704	2019-01-17 08:48:15.81	-479	1428	-1398	13	12	10	-28	-57	29	42
	705	2019-01-17 08:48:15.82	-474	1419	-1388	-3	11	19	-35	-66	31	50
	706	2019-01-17 08:48:15.83	-475	1418	-1385	-14	16	30	-33	-68	35	50
	707	2019-01-17 08:48:15.84	-488	1431	-1377	-18	16	33	-32	-70	38	51
	708	2019-01-17 08:48:15.85	-476	1429	-1390	-28	17	38	-38	-74	36	56
	709	2019-01-17 08:48:15.86	-472	1409	-1403	-37	22	39	-37	-74	37	55
	710	2019-01-17 08:48:15.87	-479	1456	-1400	-36	23	34	-36	-72	36	54
	711	2019-01-17 08:48:15.88	-473	1429	-1400	-57	22	30	-37	-79	42	58
	712	2019-01-17 08:48:15.89	-444	1425	-1396	-58	23	21	-32	-78	46	55
	713	2019-01-17 08:48:15.90	-457	1413	-1394	-55	21	12	-28	-74	46	51
	714	2019-01-17 08:48:15.91	-452	1436	-1405	-47	12	-1	-26	-70	44	48
	715	2019-01-17 08:48:15.92	-459	1429	-1396	-47	4	-11	-22	-64	42	43
	716	2019-01-17 08:48:15.93	-458	1431	-1384	-43	4	-17	-28	-65	37	46
	717	2019-01-17 08:48:15.94	-452	1426	-1390	-37	6	-23	-29	-68	39	48
	718	2019-01-17 08:48:15.95	-462	1434	-1386	-33	7	-27	-32	-63	31	47
	719	2019-01-17 08:48:15.96	-465	1424	-1380	-29	1	-30	-33	-59	26	46
	720	2019-01-17 08:48:15.97	-464	1425	-1380	-30	2	-30	-31	-64	33	47
	721	2019-01-17 08:48:15.98	-454	1430	-1397	-34	-2	-26	-29	-68	39	48
	722	2019-01-17 08:48:15.99	-456	1413	-1376	-31	-6	-22	-29	-70	41	49
	723	2019-01-17 08:48:16.00	-451	1412	-1374	-30	-3	-10	-34	-69	35	51
	724	2019-01-17 08:48:16.01	-465	1426	-1385	-26	-3	1	-36	-62	26	49
	725	2019-01-17 08:48:16.02	-481	1432	-1386	-20	0	4	-31	-69	38	50
	726	2019-01-17 08:48:16.03	-479	1437	-1388	-24	1	9	-20	-59	39	39
	727	2019-01-17 08:48:16.04	-470	1444	-1391	-27	2	15	-20	-61	41	40
	728	2019-01-17 08:48:16.05	-479	1442	-1389	-29	8	17	-19	-64	45	41
	729	2019-01-17 08:48:16.06	-468	1424	-1399	-31	9	24	-20	-62	42	41
	730	2019-01-17 08:48:16.07	-463	1420	-1401	-35	4	35	-22	-61	39	41
	731	2019-01-17 08:48:16.08	-453	1418	-1407	-34	-5	45	-22	-59	37	40
	732	2019-01-17 08:48:16.09	-454	1430	-1404	-31	-7	56	-27	-56	29	41
	733	2019-01-17 08:48:16.10	-464	1447	-1382	-25	-5	59	-32	-63	31	47
	734	2019-01-17 08:48:16.11	-468	1469	-1387	-14	-3	54	-33	-66	33	49
	735	2019-01-17 08:48:16.12	-472	1473	-1392	-10	0	44	-30	-63	33	46
	736	2019-01-17 08:48:16.13	-475	1476	-1387	-9	2	32	-31	-64	33	47
	737	2019-01-17 08:48:16.14	-472	1466	-1381	-8	3	21	-32	-66	34	49
	738	2019-01-17 08:48:16.15	-463	1461	-1381	-5	5	10	-37	-70	33	53
	739	2019-01-17 08:48:16.16	-482	1445	-1372	-2	6	0	-34	-69	35	51
	740	2019-01-17 08:48:16.17	-465	1457	-1368	5	10	-5	-33	-62	29	47
	741	2019-01-17 08:48:16.18	-471	1453	-1382	8	14	-6	-31	-61	30	46
	742	2019-01-17 08:48:16.19	-469	1453	-1383	10	18	-5	-31	-62	31	46
	743	2019-01-17 08:48:16.20	-461	1451	-1390	8	19	-5	-30	-53	23	41
	744	2019-01-17 08:48:16.21	-463	1450	-1375	-1	22	-4	-26	-45	19	35
	745	2019-01-17 08:48:16.22	-457	1457	-1372	-6	28	-7	-22	-41	19	31
	746	2019-01-17 08:48:16.23	-453	1456	-1377	-9	34	-8	-27	-42	15	34
	747	2019-01-17 08:48:16.24	-466	1463	-1381	-8	36	-15	-24	-44	20	34
	748	2019-01-17 08:48:16.25	-458	1456	-1383	-9	40	-21	-24	-50	26	37
	749	2019-01-17 08:48:16.26	-449	1441	-1390	-12	37	-26	-14	-50	36	32
	750	2019-01-17 08:48:16.27	-459	1432	-1407	-5	32	-27	-13	-39	26	26
	751	2019-01-17 08:48:16.28	-456	1429	-1409	-4	20	-22	-20	-34	14	27
	752	2019-01-17 08:48:16.29	-455	1431	-1397	-8	10	-18	-32	-43	11	37
	753	2019-01-17 08:48:16.30	-456	1432	-1404	-9	8	-11	-29	-39	10	34
	754	2019-01-17 08:48:16.31	-459	1433	-1389	-11	6	-1	-30	-37	7	33
	755	2019-01-17 08:48:16.32	-463	1445	-1371	-3	12	-1	-25	-35	10	30
	756	2019-01-17 08:48:16.33	-449	1446	-1377	4	17	2	-21	-30	9	25
	757	2019-01-17 08:48:16.34	-452	1448	-1388	11	21	1	-14	-29	15	21
	758	2019-01-17 08:48:16.35	-452	1438	-1405	14	19	-1	-19	-33	14	26
	759	2019-01-17 08:48:16.36	-460	1408	-1404	15	6	6	-13	-23	10	18
	760	2019-01-17 08:48:16.37	-459	1412	-1390	18	-1	16	-10	-18	8	14
	761	2019-01-17 08:48:16.38	-448	1419	-1383	8	-3	27	-16	-24	8	20
	762	2019-01-17 08:48:16.39	-457	1415	-1387	-2	2	34	-23	-28	5	25
	763	2019-01-17 08:48:16.40	-458	1434	-1384	-4	5	38	-25	-37	12	31
	764	2019-01-17 08:48:16.41	-455	1466	-1398	-8	6	34	-35	-45	10	40
	765	2019-01-17 08:48:16.42	-464	1477	-1397	-11	6	24	-33	-39	6	36
	766	2019-01-17 08:48:16.43	-463	1483	-1388	-13	4	12	-39	-47	8	43
	767	2019-01-17 08:48:16.44	-462	1475	-1385	-14	5	-3	-33	-44	11	38
	768	2019-01-17 08:48:16.45	-458	1466	-1392	-15	2	-15	-36	-47	11	41
	769	2019-01-17 08:48:16.46	-448	1454	-1379	-16	2	-19	-30	-44	14	37
	770	2019-01-17 08:48:16.47	-454	1456	-1384	-20	4	-20	-36	-53	17	44
	771	2019-01-17 08:48:16.48	-454	1468	-1380	-22	7	-17	-41	-50	9	45
	772	2019-01-17 08:48:16.49	-449	1474	-1382	-21	8	-14	-44	-55	11	49
	773	2019-01-17 08:48:16.50	-454	1461	-1377	-16	11	-11	-39	-49	10	44
	774	2019-01-17 08:48:16.51	-475	1466	-1393	-4	13	-10	-41	-48	7	44
	775	2019-01-17 08:48:16.52	-462	1469	-1380	11	10	-9	-36	-48	12	42
	776	2019-01-17 08:48:16.53	-475	1471	-1382	24	7	-14	-37	-54	17	45
	777	2019-01-17 08:48:16.54	-462	1466	-1388	24	11	-20	-34	-50	16	42
	778	2019-01-17 08:48:16.55	-462	1455	-1380	19	9	-26	-29	-42	13	35
	779	2019-01-17 08:48:16.56	-445	1444	-1370	17	9	-27	-28	-27	-1	27
	780	2019-01-17 08:48:16.57	-453	1445	-1371	9	11	-30	-29	-30	1	29
	781	2019-01-17 08:48:16.58	-459	1443	-1372	-5	17	-33	-20	-23	3	21
	782	2019-01-17 08:48:16.59	-457	1444	-1388	-12	20	-35	-23	-24	1	23
	783	2019-01-17 08:48:16.60	-460	1445	-1386	0	21	-31	-26	-28	2	27
	784	2019-01-17 08:48:16.61	-473	1451	-1393	10	22	-28	-25	-36	11	30
	785	2019-01-17 08:48:16.62	-469	1440	-1390	19	21	-27	-22	-27	5	24
	786	2019-01-17 08:48:16.63	-464	1435	-1389	22	19	-22	-30	-31	1	30
	787	2019-01-17 08:48:16.64	-454	1434	-1383	20	22	-21	-27	-29	2	28
	788	2019-01-17 08:48:16.65	-453	1429	-1380	12	26	-21	-32	-43	11	37
	789	2019-01-17 08:48:16.66	-460	1428	-1396	1	22	-20	-27	-42	15	34
	790	2019-01-17 08:48:16.67	-455	1432	-1399	-9	22	-19	-32	-43	11	37
	791	2019-01-17 08:48:16.68	-452	1435	-1388	-15	17	-18	-32	-42	10	37
	792	2019-01-17 08:48:16.69	-448	1442	-1386	-9	20	-16	-35	-39	4	37
	793	2019-01-17 08:48:16.70	-451	1458	-1389	-1	21	-17	-37	-34	-3	35
	794	2019-01-17 08:48:16.71	-464	1464	-1403	4	23	-19	-40	-46	6	43
	795	2019-01-17 08:48:16.72	-465	1459	-1401	8	21	-21	-34	-36	2	35
	796	2019-01-17 08:48:16.73	-449	1447	-1400	13	21	-21	-37	-42	5	39
	797	2019-01-17 08:48:16.74	-457	1435	-1400	13	18	-25	-30	-40	10	35
	798	2019-01-17 08:48:16.75	-460	1434	-1399	10	14	-23	-30	-38	8	34
	799	2019-01-17 08:48:16.76	-458	1438	-1385	9	13	-21	-24	-31	7	27
	800	2019-01-17 08:48:16.77	-442	1440	-1379	5	13	-20	-20	-30	10	25
	801	2019-01-17 08:48:16.78	-450	1448	-1387	1	16	-21	-16	-20	4	18
	802	2019-01-17 08:48:16.79	-448	1450	-1387	-1	18	-21	-21	-33	12	27
	803	2019-01-17 08:48:16.80	-454	1449	-1394	-4	19	-22	-14	-21	7	17
	804	2019-01-17 08:48:16.81	-453	1449	-1392	-3	17	-20	-8	-21	13	14
	805	2019-01-17 08:48:16.82	-445	1431	-1392	-4	16	-20	-7	-20	13	13
	806	2019-01-17 08:48:16.83	-450	1433	-1390	-8	21	-18	-13	-20	7	16
	807	2019-01-17 08:48:16.84	-451	1435	-1391	-6	19	-14	-12	-12	0	12
	808	2019-01-17 08:48:16.85	-447	1440	-1394	-6	20	-9	-13	-16	3	14
	809	2019-01-17 08:48:16.86	-441	1438	-1397	-5	20	-7	-19	-16	-3	17
	810	2019-01-17 08:48:16.87	-454	1445	-1383	2	19	-6	-31	-33	2	32
	811	2019-01-17 08:48:16.88	-437	1466	-1384	7	21	-5	-23	-22	-1	22
	812	2019-01-17 08:48:16.89	-453	1467	-1396	12	20	-8	-22	-36	14	29
	813	2019-01-17 08:48:16.90	-452	1456	-1406	16	17	-12	-12	-30	18	21
	814	2019-01-17 08:48:16.91	-450	1438	-1409	17	12	-14	-18	-22	4	20
	815	2019-01-17 08:48:16.92	-444	1426	-1411	10	9	-12	-25	-18	-7	21
	816	2019-01-17 08:48:16.93	-450	1423	-1405	4	6	-9	-32	-24	-8	28
	817	2019-01-17 08:48:16.94	-446	1419	-1406	-2	0	0	-35	-23	-12	29
	818	2019-01-17 08:48:16.95	-443	1432	-1393	-2	-7	6	-41	-38	-3	39
	819	2019-01-17 08:48:16.96	-442	1452	-1383	-1	-7	3	-41	-34	-7	37
	820	2019-01-17 08:48:16.97	-449	1461	-1380	3	1	-2	-43	-42	-1	42
	821	2019-01-17 08:48:16.98	-451	1452	-1384	5	7	-11	-39	-37	-2	38
	822	2019-01-17 08:48:16.99	-460	1443	-1388	14	10	-18	-40	-35	-5	37
	823	2019-01-17 08:48:17.00	-455	1433	-1392	18	12	-19	-32	-22	-10	27
	824	2019-01-17 08:48:17.01	-461	1426	-1398	20	13	-24	-32	-20	-12	26
	825	2019-01-17 08:48:17.02	-453	1430	-1395	17	7	-22	-31	-20	-11	25
	826	2019-01-17 08:48:17.03	-458	1432	-1402	9	4	-20	-38	-22	-16	30
	827	2019-01-17 08:48:17.04	-443	1430	-1391	-1	0	-20	-37	-15	-22	26
	828	2019-01-17 08:48:17.05	-456	1432	-1396	-6	1	-18	-44	-26	-18	35
	829	2019-01-17 08:48:17.06	-469	1439	-1393	-4	6	-19	-40	-34	-6	37
	830	2019-01-17 08:48:17.07	-465	1448	-1389	4	10	-21	-39	-32	-7	35
	831	2019-01-17 08:48:17.08	-459	1458	-1384	15	15	-25	-36	-17	-19	26
	832	2019-01-17 08:48:17.09	-456	1449	-1382	19	22	-29	-37	-19	-18	28
	833	2019-01-17 08:48:17.10	-451	1444	-1384	17	26	-31	-40	-20	-20	30
	834	2019-01-17 08:48:17.11	-456	1429	-1386	14	34	-27	-45	-31	-14	38
	835	2019-01-17 08:48:17.12	-449	1427	-1422	8	27	-21	-43	-23	-20	33
	836	2019-01-17 08:48:17.13	-448	1438	-1411	4	17	-18	-45	-25	-20	35
	837	2019-01-17 08:48:17.14	-450	1427	-1403	4	13	-15	-39	-22	-17	30
	838	2019-01-17 08:48:17.15	-460	1432	-1404	9	11	-14	-40	-22	-18	31
	839	2019-01-17 08:48:17.16	-466	1439	-1408	14	8	-11	-41	-21	-20	31
	840	2019-01-17 08:48:17.17	-461	1434	-1402	17	6	-10	-40	-23	-17	31
	841	2019-01-17 08:48:17.18	-468	1425	-1392	17	10	-10	-43	-24	-19	33
	842	2019-01-17 08:48:17.19	-444	1423	-1402	17	16	-9	-44	-22	-22	33
	843	2019-01-17 08:48:17.20	-441	1425	-1395	7	17	-5	-46	-16	-30	31
	844	2019-01-17 08:48:17.21	-447	1429	-1405	-6	14	-3	-52	-25	-27	38
	845	2019-01-17 08:48:17.22	-443	1439	-1404	-12	11	-2	-45	-25	-20	35
	846	2019-01-17 08:48:17.23	-454	1447	-1406	-12	7	2	-55	-32	-23	43
	847	2019-01-17 08:48:17.24	-459	1470	-1402	-9	3	-1	-48	-29	-19	38
	848	2019-01-17 08:48:17.25	-458	1462	-1396	-5	5	-4	-48	-35	-13	41
	849	2019-01-17 08:48:17.26	-458	1465	-1389	0	8	-10	-44	-33	-11	38
	850	2019-01-17 08:48:17.27	-455	1447	-1391	6	13	-15	-45	-37	-8	41
	851	2019-01-17 08:48:17.28	-446	1449	-1391	13	15	-19	-49	-30	-19	39
	852	2019-01-17 08:48:17.29	-442	1441	-1392	15	17	-23	-44	-22	-22	33
	853	2019-01-17 08:48:17.30	-441	1440	-1384	14	17	-22	-41	-17	-24	29
	854	2019-01-17 08:48:17.31	-441	1437	-1382	14	20	-24	-38	-18	-20	28
	855	2019-01-17 08:48:17.32	-438	1441	-1395	17	21	-28	-37	-15	-22	26
	856	2019-01-17 08:48:17.33	-454	1427	-1400	18	19	-24	-47	-24	-23	35
	857	2019-01-17 08:48:17.34	-450	1434	-1395	18	19	-25	-68	-30	-38	49
	858	2019-01-17 08:48:17.35	-449	1426	-1403	13	23	-22	-91	-40	-51	65
	859	2019-01-17 08:48:17.36	-451	1424	-1408	12	20	-19	-108	-46	-62	77
	860	2019-01-17 08:48:17.37	-453	1415	-1417	9	16	-17	-117	-53	-64	85
	861	2019-01-17 08:48:17.38	-451	1426	-1414	3	8	-14	-122	-56	-66	89
	862	2019-01-17 08:48:17.39	-450	1425	-1406	2	5	-18	-131	-65	-66	98
	863	2019-01-17 08:48:17.40	-440	1416	-1389	2	7	-13	-139	-68	-71	103
	864	2019-01-17 08:48:17.41	-451	1423	-1384	6	11	-13	-144	-74	-70	109
	865	2019-01-17 08:48:17.42	-442	1438	-1390	16	16	-13	-153	-77	-76	115
	866	2019-01-17 08:48:17.43	-436	1424	-1401	13	24	-12	-150	-76	-74	113
	867	2019-01-17 08:48:17.44	-447	1433	-1412	12	25	-12	-145	-69	-76	107
	868	2019-01-17 08:48:17.45	-438	1438	-1415	5	24	-12	-139	-70	-69	104
	869	2019-01-17 08:48:17.46	-443	1430	-1415	-2	20	-18	-139	-68	-71	103
	870	2019-01-17 08:48:17.47	-443	1428	-1412	-6	20	-21	-141	-69	-72	105
	871	2019-01-17 08:48:17.48	-449	1420	-1413	-8	13	-22	-140	-68	-72	104
	872	2019-01-17 08:48:17.49	-454	1412	-1401	-2	14	-24	-129	-60	-69	94
	873	2019-01-17 08:48:17.50	-452	1423	-1415	1	15	-21	-123	-55	-68	89
	874	2019-01-17 08:48:17.51	-450	1426	-1414	5	9	-19	-124	-57	-67	90
	875	2019-01-17 08:48:17.52	-447	1433	-1407	5	8	-20	-128	-54	-74	91
	876	2019-01-17 08:48:17.53	-446	1437	-1409	3	14	-20	-128	-51	-77	89
	877	2019-01-17 08:48:17.54	-444	1429	-1405	4	16	-20	-124	-50	-74	87
	878	2019-01-17 08:48:17.55	-451	1424	-1399	5	18	-18	-118	-55	-63	86
	879	2019-01-17 08:48:17.56	-444	1432	-1396	3	22	-17	-114	-54	-60	84
	880	2019-01-17 08:48:17.57	-440	1433	-1403	2	26	-17	-110	-52	-58	81
	881	2019-01-17 08:48:17.58	-445	1426	-1419	5	25	-16	-109	-47	-62	78
	882	2019-01-17 08:48:17.59	-441	1424	-1424	6	14	-17	-108	-46	-62	77
	883	2019-01-17 08:48:17.60	-451	1416	-1414	3	9	-17	-112	-45	-67	78
	884	2019-01-17 08:48:17.61	-440	1414	-1419	5	8	-12	-104	-46	-58	75
	885	2019-01-17 08:48:17.62	-445	1419	-1414	12	-2	-5	-94	-44	-50	69
	886	2019-01-17 08:48:17.63	-443	1425	-1410	11	-4	1	-77	-40	-37	58
	887	2019-01-17 08:48:17.64	-441	1436	-1412	6	-3	1	-80	-44	-36	62
	888	2019-01-17 08:48:17.65	-433	1438	-1410	3	0	0	-84	-42	-42	63
	889	2019-01-17 08:48:17.66	-445	1439	-1413	-2	-2	-2	-95	-45	-50	70
	890	2019-01-17 08:48:17.67	-447	1437	-1421	-4	-9	-6	-97	-51	-46	74
	891	2019-01-17 08:48:17.68	-445	1431	-1414	-7	-15	-8	-94	-55	-39	74
	892	2019-01-17 08:48:17.69	-452	1428	-1411	-4	-18	-10	-88	-60	-28	74
	893	2019-01-17 08:48:17.70	-450	1428	-1401	-2	-22	-8	-80	-52	-28	66
	894	2019-01-17 08:48:17.71	-447	1429	-1397	2	-20	-3	-77	-43	-34	60
	895	2019-01-17 08:48:17.72	-446	1432	-1396	2	-17	-3	-77	-38	-39	57
	896	2019-01-17 08:48:17.73	-445	1437	-1405	4	-16	2	-74	-36	-38	55
	897	2019-01-17 08:48:17.74	-449	1435	-1394	-3	-14	3	-72	-39	-33	55
	898	2019-01-17 08:48:17.75	-442	1431	-1408	-10	-12	2	-64	-35	-29	49
	899	2019-01-17 08:48:17.76	-449	1440	-1404	-17	-12	-6	-60	-30	-30	45
	900	2019-01-17 08:48:17.77	-445	1431	-1397	-27	-14	-12	-55	-23	-32	39
	901	2019-01-17 08:48:17.78	-446	1433	-1405	-28	-12	-19	-59	-26	-33	42
	902	2019-01-17 08:48:17.79	-459	1429	-1413	-23	-13	-23	-58	-30	-28	44
	903	2019-01-17 08:48:17.80	-448	1420	-1419	-16	-20	-20	-57	-33	-24	45
	904	2019-01-17 08:48:17.81	-458	1427	-1428	-12	-30	-14	-57	-32	-25	44
	905	2019-01-17 08:48:17.82	-466	1430	-1413	-5	-28	-10	-61	-32	-29	46
	906	2019-01-17 08:48:17.83	-450	1419	-1397	0	-29	-4	-58	-32	-26	45
	907	2019-01-17 08:48:17.84	-452	1415	-1390	6	-24	1	-55	-33	-22	44
	908	2019-01-17 08:48:17.85	-457	1412	-1381	7	-15	8	-52	-32	-20	42
	909	2019-01-17 08:48:17.86	-452	1411	-1404	3	-8	11	-55	-34	-21	44
	910	2019-01-17 08:48:17.87	-453	1408	-1409	-1	-5	17	-51	-29	-22	40
	911	2019-01-17 08:48:17.88	-457	1405	-1421	-2	-12	24	-55	-30	-25	42
	912	2019-01-17 08:48:17.89	-452	1421	-1406	-8	-17	27	-59	-28	-31	43
	913	2019-01-17 08:48:17.90	-450	1415	-1407	-12	-21	28	-63	-32	-31	47
	914	2019-01-17 08:48:17.91	-452	1432	-1404	-15	-24	29	-56	-27	-29	41
	915	2019-01-17 08:48:17.92	-447	1442	-1409	-16	-23	25	-53	-25	-28	39
	916	2019-01-17 08:48:17.93	-456	1439	-1408	-15	-24	20	-48	-23	-25	35
	917	2019-01-17 08:48:17.94	-443	1453	-1416	-16	-23	17	-51	-31	-20	41
	918	2019-01-17 08:48:17.95	-444	1451	-1401	-14	-20	13	-46	-20	-26	33
	919	2019-01-17 08:48:17.96	-443	1449	-1398	-12	-18	11	-44	-16	-28	30
	920	2019-01-17 08:48:17.97	-453	1458	-1396	-10	-13	6	-40	-15	-25	27
	921	2019-01-17 08:48:17.98	-448	1458	-1397	-12	-13	3	-41	-20	-21	30
	922	2019-01-17 08:48:17.99	-455	1450	-1400	-18	-14	-1	-38	-19	-19	28
	923	2019-01-17 08:48:18.00	-453	1444	-1401	-20	-15	-7	-38	-23	-15	30
	924	2019-01-17 08:48:18.01	-454	1448	-1394	-17	-18	-9	-38	-15	-23	26
	925	2019-01-17 08:48:18.02	-455	1451	-1387	-9	-18	-11	-34	-18	-16	26
	926	2019-01-17 08:48:18.03	-460	1451	-1392	-5	-12	-17	-32	-19	-13	25
	927	2019-01-17 08:48:18.04	-454	1450	-1388	1	-9	-18	-31	-20	-11	25
	928	2019-01-17 08:48:18.05	-454	1440	-1399	10	-11	-18	-30	-19	-11	24
	929	2019-01-17 08:48:18.06	-446	1429	-1398	12	-12	-14	-25	-16	-9	20
	930	2019-01-17 08:48:18.07	-450	1432	-1398	12	-14	-8	-18	-10	-8	14
	931	2019-01-17 08:48:18.08	-446	1436	-1399	11	-16	-3	-21	-14	-7	17
	932	2019-01-17 08:48:18.09	-451	1435	-1403	9	-14	-3	-23	-9	-14	16
	933	2019-01-17 08:48:18.10	-451	1431	-1410	2	-15	-2	-22	-8	-14	15
	934	2019-01-17 08:48:18.11	-447	1429	-1405	3	-18	-5	-16	14	-30	1
	935	2019-01-17 08:48:18.12	-448	1442	-1400	2	-20	-2	-15	15	-30	0
	936	2019-01-17 08:48:18.13	-462	1429	-1407	-2	-19	-3	-5	15	-20	-5
	937	2019-01-17 08:48:18.14	-460	1425	-1404	-1	-25	2	-9	-5	-4	7
	938	2019-01-17 08:48:18.15	-455	1410	-1415	1	-31	8	-6	3	-9	1
	939	2019-01-17 08:48:18.16	-460	1415	-1397	2	-33	11	-12	2	-14	5
	940	2019-01-17 08:48:18.17	-461	1408	-1384	-5	-29	18	-16	5	-21	5
	941	2019-01-17 08:48:18.18	-456	1429	-1391	-2	-26	22	-25	-8	-17	16
	942	2019-01-17 08:48:18.19	-455	1449	-1388	-4	-24	21	-21	-6	-15	13
	943	2019-01-17 08:48:18.20	-460	1449	-1390	-4	-15	12	-21	-9	-12	15
	944	2019-01-17 08:48:18.21	-458	1454	-1393	-3	-9	2	-14	-6	-8	10
	945	2019-01-17 08:48:18.22	-455	1448	-1407	0	-8	-2	-15	-13	-2	14
	946	2019-01-17 08:48:18.23	-463	1448	-1414	3	-8	-6	-13	-13	0	13
	947	2019-01-17 08:48:18.24	-465	1433	-1409	2	-12	-7	-22	-16	-6	19
	948	2019-01-17 08:48:18.25	-455	1430	-1403	-4	-18	-3	-17	-9	-8	13
	949	2019-01-17 08:48:18.26	-466	1432	-1397	-5	-20	-2	-16	-5	-11	10
	950	2019-01-17 08:48:18.27	-460	1429	-1391	-8	-17	-2	-12	6	-18	3
	951	2019-01-17 08:48:18.28	-460	1430	-1386	-11	-9	-1	-10	4	-14	3
	952	2019-01-17 08:48:18.29	-456	1430	-1395	-11	-5	-4	-6	8	-14	-1
	953	2019-01-17 08:48:18.30	-465	1437	-1399	-7	-2	-3	-14	4	-18	5
	954	2019-01-17 08:48:18.31	-460	1427	-1406	-7	-2	-4	-12	8	-20	2
	955	2019-01-17 08:48:18.32	-462	1432	-1405	-6	-1	-1	-11	3	-14	4
	956	2019-01-17 08:48:18.33	-458	1439	-1410	2	-6	1	-6	2	-8	2
	957	2019-01-17 08:48:18.34	-463	1439	-1413	6	-11	4	-13	-1	-12	7
	958	2019-01-17 08:48:18.35	-466	1446	-1407	7	-12	2	-10	6	-16	2
	959	2019-01-17 08:48:18.36	-456	1448	-1389	4	-10	0	-3	7	-10	-2
	960	2019-01-17 08:48:18.37	-462	1439	-1386	1	-5	-3	7	15	-8	-11
	961	2019-01-17 08:48:18.38	-453	1437	-1400	-3	-3	-10	11	11	0	-11
	962	2019-01-17 08:48:18.39	-449	1423	-1408	-8	-1	-11	19	16	3	-17
	963	2019-01-17 08:48:18.40	-448	1414	-1403	-9	-6	-6	12	11	1	-11
	964	2019-01-17 08:48:18.41	-458	1418	-1408	-5	-7	-2	18	17	1	-17
	965	2019-01-17 08:48:18.42	-456	1422	-1410	3	-9	5	8	5	3	-6
	966	2019-01-17 08:48:18.43	-466	1426	-1398	9	-12	8	19	19	0	-19
	967	2019-01-17 08:48:18.44	-460	1439	-1395	13	-10	8	13	18	-5	-15
	968	2019-01-17 08:48:18.45	-451	1448	-1391	12	-7	1	16	22	-6	-19
	969	2019-01-17 08:48:18.46	-460	1450	-1391	7	-3	-7	9	10	-1	-9
	970	2019-01-17 08:48:18.47	-454	1437	-1392	-1	1	-14	10	9	1	-9
	971	2019-01-17 08:48:18.48	-460	1426	-1400	-6	2	-16	5	7	-2	-6
	972	2019-01-17 08:48:18.49	-459	1417	-1405	-6	0	-14	14	20	-6	-17
	973	2019-01-17 08:48:18.50	-454	1419	-1392	-6	-4	-10	18	19	-1	-18
	974	2019-01-17 08:48:18.51	-451	1429	-1391	-1	-2	-8	16	8	8	-12
	975	2019-01-17 08:48:18.52	-459	1438	-1396	2	-1	-9	10	2	8	-6
	976	2019-01-17 08:48:18.53	-460	1449	-1404	6	2	-13	4	6	-2	-5
	977	2019-01-17 08:48:18.54	-457	1443	-1405	7	0	-14	-5	0	-5	2
	978	2019-01-17 08:48:18.55	-467	1439	-1408	6	1	-17	-10	-8	-2	9
	979	2019-01-17 08:48:18.56	-465	1424	-1403	1	0	-19	-13	-12	-1	12
	980	2019-01-17 08:48:18.57	-469	1413	-1407	-5	-1	-16	-6	0	-6	3
	981	2019-01-17 08:48:18.58	-462	1407	-1402	-9	-4	-9	-5	-1	-4	3
	982	2019-01-17 08:48:18.59	-463	1417	-1400	-16	-4	-4	1	5	-4	-3
	983	2019-01-17 08:48:18.60	-466	1422	-1402	-13	-11	1	8	4	4	-6
	984	2019-01-17 08:48:18.61	-451	1426	-1395	-4	-12	2	15	10	5	-12
	985	2019-01-17 08:48:18.62	-456	1441	-1391	1	-11	4	17	11	6	-14
	986	2019-01-17 08:48:18.63	-449	1451	-1401	0	-1	2	22	22	0	-22
	987	2019-01-17 08:48:18.64	-458	1442	-1407	-2	5	1	24	21	3	-22
	988	2019-01-17 08:48:18.65	-467	1429	-1398	0	3	-3	25	23	2	-24
	989	2019-01-17 08:48:18.66	-465	1431	-1422	-3	0	-2	21	19	2	-20
	990	2019-01-17 08:48:18.67	-461	1421	-1416	-6	-7	4	20	19	1	-19
	991	2019-01-17 08:48:18.68	-465	1426	-1400	-6	-9	8	22	14	8	-18
	992	2019-01-17 08:48:18.69	-455	1439	-1391	-8	-7	11	21	18	3	-19
	993	2019-01-17 08:48:18.70	-453	1458	-1389	-6	-1	9	15	16	-1	-15
	994	2019-01-17 08:48:18.71	-455	1460	-1385	-5	6	5	14	23	-9	-18
	995	2019-01-17 08:48:18.72	-452	1449	-1400	-7	11	1	9	19	-10	-14
	996	2019-01-17 08:48:18.73	-458	1459	-1402	-7	13	-4	4	11	-7	-7
	997	2019-01-17 08:48:18.74	-453	1451	-1410	-10	11	-11	2	-4	6	1
	998	2019-01-17 08:48:18.75	-455	1441	-1400	-13	7	-15	10	7	3	-8
	999	2019-01-17 08:48:18.76	-456	1435	-1404	-8	0	-13	14	13	1	-13
	1000	2019-01-17 08:48:18.77	-445	1440	-1401	0	-6	-12	17	18	-1	-17
	1001	2019-01-17 08:48:18.78	-458	1447	-1386	6	-7	-11	21	15	6	-18
	1002	2019-01-17 08:48:18.79	-451	1448	-1391	14	-7	-11	19	16	3	-17
	1003	2019-01-17 08:48:18.80	-455	1449	-1395	15	-3	-11	23	25	-2	-24
	1004	2019-01-17 08:48:18.81	-447	1434	-1392	13	0	-10	26	38	-12	-32
	1005	2019-01-17 08:48:18.82	-449	1427	-1407	4	2	-7	26	31	-5	-28
	1006	2019-01-17 08:48:18.83	-448	1437	-1400	-1	3	-3	11	23	-12	-17
	1007	2019-01-17 08:48:18.84	-453	1423	-1402	-4	3	2	21	25	-4	-23
	1008	2019-01-17 08:48:18.85	-451	1421	-1413	-5	-1	5	26	31	-5	-28
	1009	2019-01-17 08:48:18.86	-452	1419	-1410	4	-7	9	34	33	1	-33
	1010	2019-01-17 08:48:18.87	-449	1439	-1401	13	-10	10	30	31	-1	-30
	1011	2019-01-17 08:48:18.88	-445	1442	-1395	13	-11	8	24	23	1	-23
	1012	2019-01-17 08:48:18.89	-444	1442	-1389	13	-6	6	17	18	-1	-17
	1013	2019-01-17 08:48:18.90	-453	1442	-1394	12	-2	3	20	18	2	-19
	1014	2019-01-17 08:48:18.91	-456	1428	-1407	9	-1	0	23	27	-4	-25
	1015	2019-01-17 08:48:18.92	-461	1429	-1412	9	-6	3	21	29	-8	-25
	1016	2019-01-17 08:48:18.93	-455	1427	-1400	8	-10	5	17	24	-7	-20
	1017	2019-01-17 08:48:18.94	-463	1419	-1404	7	-14	14	22	23	-1	-22
	1018	2019-01-17 08:48:18.95	-454	1434	-1402	13	-14	18	28	38	-10	-33
	1019	2019-01-17 08:48:18.96	-445	1443	-1396	13	-12	16	33	41	-8	-37
	1020	2019-01-17 08:48:18.97	-455	1439	-1398	6	-2	13	32	36	-4	-34
	1021	2019-01-17 08:48:18.98	-447	1453	-1408	3	1	7	30	28	2	-29
	1022	2019-01-17 08:48:18.99	-449	1444	-1423	5	0	2	28	30	-2	-29
	1023	2019-01-17 08:48:19.00	-457	1444	-1402	5	-4	-4	25	25	0	-25
	1024	2019-01-17 08:48:19.01	-465	1431	-1409	6	-6	-7	19	21	-2	-20
	1025	2019-01-17 08:48:19.02	-470	1426	-1405	9	-5	-5	12	13	-1	-12
	1026	2019-01-17 08:48:19.03	-456	1423	-1397	11	-3	-1	8	8	0	-8
	1027	2019-01-17 08:48:19.04	-461	1420	-1395	11	-4	3	8	-2	10	-3
	1028	2019-01-17 08:48:19.05	-453	1418	-1399	6	1	8	13	0	13	-6
	1029	2019-01-17 08:48:19.06	-447	1416	-1398	-1	4	10	17	6	11	-11
	1030	2019-01-17 08:48:19.07	-454	1411	-1406	-4	3	11	16	12	4	-14
	1031	2019-01-17 08:48:19.08	-459	1418	-1411	0	3	16	16	14	2	-15
	1032	2019-01-17 08:48:19.09	-453	1434	-1412	4	-5	13	10	10	0	-10
	1033	2019-01-17 08:48:19.10	-452	1438	-1410	3	-7	11	6	2	4	-4
	1034	2019-01-17 08:48:19.11	-450	1433	-1402	3	-7	4	6	5	1	-5
	1035	2019-01-17 08:48:19.12	-443	1433	-1403	4	-7	2	12	10	2	-11
	1036	2019-01-17 08:48:19.13	-441	1431	-1401	3	-13	-1	18	15	3	-16
	1037	2019-01-17 08:48:19.14	-432	1419	-1409	8	-12	-1	26	24	2	-25
	1038	2019-01-17 08:48:19.15	-442	1425	-1405	8	-15	0	25	33	-8	-29
	1039	2019-01-17 08:48:19.16	-445	1434	-1409	8	-18	0	25	32	-7	-28
	1040	2019-01-17 08:48:19.17	-442	1426	-1403	5	-18	-1	22	29	-7	-25
	1041	2019-01-17 08:48:19.18	-452	1432	-1389	7	-19	-3	21	27	-6	-24
	1042	2019-01-17 08:48:19.19	-447	1436	-1399	4	-15	-4	14	23	-9	-18
	1043	2019-01-17 08:48:19.20	-454	1441	-1402	2	-13	-6	16	19	-3	-17
	1044	2019-01-17 08:48:19.21	-454	1435	-1400	2	-11	-8	21	23	-2	-22
	1045	2019-01-17 08:48:19.22	-458	1438	-1409	6	-10	-8	19	22	-3	-20
	1046	2019-01-17 08:48:19.23	-448	1437	-1410	8	-9	-5	16	22	-6	-19
	1047	2019-01-17 08:48:19.24	-443	1432	-1409	20	-16	-3	1	10	-9	-5
	1048	2019-01-17 08:48:19.25	-447	1435	-1414	21	-16	-2	2	18	-16	-10
	1049	2019-01-17 08:48:19.26	-449	1431	-1406	20	-21	-2	3	22	-19	-12
	1050	2019-01-17 08:48:19.27	-454	1429	-1399	20	-23	2	7	26	-19	-16
	1051	2019-01-17 08:48:19.28	-454	1442	-1400	14	-19	-2	8	23	-15	-15
	1052	2019-01-17 08:48:19.29	-451	1441	-1401	10	-18	-9	13	25	-12	-19
	1053	2019-01-17 08:48:19.30	-459	1435	-1417	12	-18	-10	15	27	-12	-21
	1054	2019-01-17 08:48:19.31	-475	1425	-1408	24	-27	-9	14	27	-13	-20
	1055	2019-01-17 08:48:19.32	-458	1417	-1407	33	-26	-3	17	26	-9	-21
	1056	2019-01-17 08:48:19.33	-464	1419	-1419	35	-29	1	17	20	-3	-18
	1057	2019-01-17 08:48:19.34	-468	1419	-1423	37	-32	6	26	22	4	-24
	1058	2019-01-17 08:48:19.35	-460	1420	-1415	33	-32	11	29	20	9	-24
	1059	2019-01-17 08:48:19.36	-454	1431	-1405	24	-30	10	34	25	9	-29
	1060	2019-01-17 08:48:19.37	-467	1423	-1395	12	-24	8	27	24	3	-25
	1061	2019-01-17 08:48:19.38	-463	1433	-1400	7	-20	8	24	25	-1	-24
	1062	2019-01-17 08:48:19.39	-472	1433	-1405	7	-14	7	21	23	-2	-22
	1063	2019-01-17 08:48:19.40	-463	1437	-1411	9	-12	6	20	22	-2	-21
	1064	2019-01-17 08:48:19.41	-464	1443	-1404	14	-14	3	15	18	-3	-16
	1065	2019-01-17 08:48:19.42	-473	1438	-1406	18	-18	-2	11	22	-11	-16
	1066	2019-01-17 08:48:19.43	-468	1439	-1402	18	-19	-6	9	22	-13	-15
	1067	2019-01-17 08:48:19.44	-470	1421	-1404	10	-17	-4	18	26	-8	-22
	1068	2019-01-17 08:48:19.45	-469	1423	-1402	10	-18	-4	17	29	-12	-23
	1069	2019-01-17 08:48:19.46	-456	1412	-1395	11	-19	2	10	30	-20	-20
	1070	2019-01-17 08:48:19.47	-459	1423	-1407	16	-21	7	-2	18	-20	-8
	1071	2019-01-17 08:48:19.48	-467	1429	-1403	21	-19	10	-2	19	-21	-8
	1072	2019-01-17 08:48:19.49	-467	1427	-1402	24	-20	8	0	21	-21	-10
	1073	2019-01-17 08:48:19.50	-461	1428	-1406	26	-15	1	12	31	-19	-21
	1074	2019-01-17 08:48:19.51	-469	1442	-1405	22	-12	-4	10	30	-20	-20
	1075	2019-01-17 08:48:19.52	-463	1437	-1404	19	-13	-13	6	28	-22	-17
	1076	2019-01-17 08:48:19.53	-477	1433	-1406	16	-11	-20	-7	19	-26	-6
	1077	2019-01-17 08:48:19.54	-479	1417	-1414	16	-12	-17	-8	21	-29	-6
	1078	2019-01-17 08:48:19.55	-467	1412	-1430	20	-13	-12	-8	22	-30	-7
	1079	2019-01-17 08:48:19.56	-473	1403	-1410	21	-17	-5	2	35	-33	-18
	1080	2019-01-17 08:48:19.57	-467	1409	-1411	21	-23	0	4	35	-31	-19
	1081	2019-01-17 08:48:19.58	-472	1418	-1395	22	-23	2	7	35	-28	-21
	1082	2019-01-17 08:48:19.59	-468	1408	-1393	20	-20	0	5	33	-28	-19
	1083	2019-01-17 08:48:19.60	-481	1423	-1389	16	-12	-4	11	39	-28	-25
	1084	2019-01-17 08:48:19.61	-472	1421	-1408	15	-6	-11	13	29	-16	-21
	1085	2019-01-17 08:48:19.62	-476	1443	-1416	17	2	-22	18	29	-11	-23
	1086	2019-01-17 08:48:19.63	-463	1424	-1424	12	2	-21	8	26	-18	-17
	1087	2019-01-17 08:48:19.64	-471	1423	-1419	18	5	-21	6	33	-27	-19
	1088	2019-01-17 08:48:19.65	-464	1414	-1422	18	2	-20	-10	22	-32	-6
	1089	2019-01-17 08:48:19.66	-464	1410	-1424	17	0	-19	-1	25	-26	-12
	1090	2019-01-17 08:48:19.67	-460	1416	-1417	11	-4	-16	-4	16	-20	-6
	1091	2019-01-17 08:48:19.68	-460	1420	-1408	-2	-7	-16	5	29	-24	-17
	1092	2019-01-17 08:48:19.69	-471	1415	-1426	-8	-7	-15	3	24	-21	-13
	1093	2019-01-17 08:48:19.70	-470	1421	-1411	-8	-5	-21	7	29	-22	-18
	1094	2019-01-17 08:48:19.71	-471	1414	-1415	-6	-1	-22	4	21	-17	-12
	1095	2019-01-17 08:48:19.72	-468	1409	-1417	1	-3	-20	5	23	-18	-14
	1096	2019-01-17 08:48:19.73	-468	1399	-1422	3	-6	-19	-1	20	-21	-9
	1097	2019-01-17 08:48:19.74	-466	1397	-1412	1	-7	-18	-7	20	-27	-6
	1098	2019-01-17 08:48:19.75	-465	1401	-1425	0	-12	-14	-2	25	-27	-11
	1099	2019-01-17 08:48:19.76	-458	1391	-1413	-7	-13	-11	11	31	-20	-21
	1100	2019-01-17 08:48:19.77	-450	1385	-1406	-8	-13	-6	16	26	-10	-21
	1101	2019-01-17 08:48:19.78	-463	1394	-1417	-6	-11	-2	20	32	-12	-26
	1102	2019-01-17 08:48:19.79	-472	1402	-1415	-5	-10	-2	20	32	-12	-26
	1103	2019-01-17 08:48:19.80	-470	1404	-1416	2	-11	-2	23	38	-15	-30
	1104	2019-01-17 08:48:19.81	-473	1425	-1402	8	-10	-5	16	25	-9	-20
	1105	2019-01-17 08:48:19.82	-466	1416	-1401	8	-5	-10	12	23	-11	-17
	1106	2019-01-17 08:48:19.83	-465	1417	-1404	11	2	-15	10	21	-11	-15
	1107	2019-01-17 08:48:19.84	-465	1409	-1407	6	4	-18	20	34	-14	-27
	1108	2019-01-17 08:48:19.85	-460	1405	-1419	-4	0	-20	21	33	-12	-27
	1109	2019-01-17 08:48:19.86	-464	1395	-1424	-17	-3	-21	15	24	-9	-19
	1110	2019-01-17 08:48:19.87	-462	1392	-1422	-33	-7	-17	3	5	-2	-4
	1111	2019-01-17 08:48:19.88	-467	1395	-1416	-36	-8	-10	0	6	-6	-3
	1112	2019-01-17 08:48:19.89	-473	1404	-1416	-32	-9	-2	-11	0	-11	5
	1113	2019-01-17 08:48:19.90	-486	1415	-1417	-29	-12	-1	-9	0	-9	4
	1114	2019-01-17 08:48:19.91	-464	1417	-1420	-29	-13	-3	-8	-3	-5	5
	1115	2019-01-17 08:48:19.92	-469	1429	-1413	-28	-13	-6	-4	7	-11	-1
	1116	2019-01-17 08:48:19.93	-473	1436	-1412	-28	-12	-12	0	7	-7	-3
	1117	2019-01-17 08:48:19.94	-470	1441	-1413	-30	-8	-21	4	13	-9	-8
	1118	2019-01-17 08:48:19.95	-481	1425	-1406	-33	-3	-29	4	14	-10	-9
	1119	2019-01-17 08:48:19.96	-472	1420	-1418	-37	-3	-29	4	15	-11	-9
	1120	2019-01-17 08:48:19.97	-488	1426	-1426	-40	-5	-32	1	8	-7	-4
	1121	2019-01-17 08:48:19.98	-485	1419	-1414	-51	-7	-33	1	8	-7	-4
	1122	2019-01-17 08:48:19.99	-480	1415	-1403	-53	-5	-31	-3	-1	-2	2
	1123	2019-01-17 08:48:20.00	-471	1410	-1404	-43	-9	-26	2	8	-6	-5
	1124	2019-01-17 08:48:20.01	-488	1420	-1402	-25	-12	-23	5	10	-5	-7
	1125	2019-01-17 08:48:20.02	-476	1423	-1407	-15	-11	-21	6	18	-12	-12
	1126	2019-01-17 08:48:20.03	-485	1431	-1405	-5	-10	-18	8	17	-9	-12
	1127	2019-01-17 08:48:20.04	-478	1432	-1401	-3	-1	-19	5	16	-11	-10
	1128	2019-01-17 08:48:20.05	-475	1442	-1409	-1	8	-20	0	9	-9	-4
	1129	2019-01-17 08:48:20.06	-477	1448	-1410	1	11	-24	-8	4	-12	2
	1130	2019-01-17 08:48:20.07	-483	1442	-1403	-5	14	-27	2	10	-8	-6
	1131	2019-01-17 08:48:20.08	-479	1443	-1415	-8	15	-32	5	18	-13	-11
	1132	2019-01-17 08:48:20.09	-471	1443	-1402	-7	14	-35	8	20	-12	-14
	1133	2019-01-17 08:48:20.10	-471	1436	-1404	-4	15	-38	6	19	-13	-12
	1134	2019-01-17 08:48:20.11	-473	1427	-1413	0	11	-36	5	16	-11	-10
	1135	2019-01-17 08:48:20.12	-476	1419	-1408	3	6	-35	7	17	-10	-12
	1136	2019-01-17 08:48:20.13	-481	1412	-1408	7	5	-28	8	12	-4	-10
	1137	2019-01-17 08:48:20.14	-478	1412	-1406	14	-1	-23	10	12	-2	-11
	1138	2019-01-17 08:48:20.15	-475	1419	-1397	15	-1	-16	5	5	0	-5
	1139	2019-01-17 08:48:20.16	-477	1416	-1413	11	-1	-14	1	11	-10	-6
	1140	2019-01-17 08:48:20.17	-483	1427	-1397	12	0	-11	-3	6	-9	-1
	1141	2019-01-17 08:48:20.18	-478	1435	-1407	14	4	-11	-3	11	-14	-4
	1142	2019-01-17 08:48:20.19	-484	1425	-1413	15	7	-9	-5	8	-13	-1
	1143	2019-01-17 08:48:20.20	-483	1410	-1414	13	5	-5	-2	10	-12	-4
	1144	2019-01-17 08:48:20.21	-472	1408	-1410	18	1	-2	4	11	-7	-7
	1145	2019-01-17 08:48:20.22	-487	1417	-1408	14	-4	-4	7	14	-7	-10
	1146	2019-01-17 08:48:20.23	-475	1412	-1411	11	-1	-6	7	10	-3	-8
	1147	2019-01-17 08:48:20.24	-486	1403	-1420	11	-4	-8	6	20	-14	-13
	1148	2019-01-17 08:48:20.25	-485	1400	-1409	6	-10	-8	1	18	-17	-9
	1149	2019-01-17 08:48:20.26	-486	1402	-1399	8	-10	-6	-2	20	-22	-9
	1150	2019-01-17 08:48:20.27	-478	1395	-1390	4	-7	-4	-1	18	-19	-8
	1151	2019-01-17 08:48:20.28	-491	1406	-1390	8	0	-4	7	22	-15	-14
	1152	2019-01-17 08:48:20.29	-481	1411	-1400	12	10	-3	11	21	-10	-16
	1153	2019-01-17 08:48:20.30	-479	1422	-1400	16	16	-8	10	21	-11	-15
	1154	2019-01-17 08:48:20.31	-484	1423	-1414	13	19	-13	7	18	-11	-12
	1155	2019-01-17 08:48:20.32	-483	1417	-1414	8	24	-17	10	27	-17	-18
	1156	2019-01-17 08:48:20.33	-479	1423	-1424	-2	25	-21	11	30	-19	-20
	1157	2019-01-17 08:48:20.34	-480	1413	-1433	-13	22	-23	8	36	-28	-22
	1158	2019-01-17 08:48:20.35	-474	1425	-1429	-20	14	-27	1	26	-25	-13
	1159	2019-01-17 08:48:20.36	-484	1416	-1423	-24	9	-28	0	24	-24	-12
	1160	2019-01-17 08:48:20.37	-486	1424	-1414	-17	5	-26	1	21	-20	-11
	1161	2019-01-17 08:48:20.38	-480	1420	-1408	-14	-1	-23	1	25	-24	-13
	1162	2019-01-17 08:48:20.39	-470	1422	-1404	-6	-1	-20	2	18	-16	-10
	1163	2019-01-17 08:48:20.40	-479	1419	-1399	-2	4	-17	-2	16	-18	-7
	1164	2019-01-17 08:48:20.41	-476	1422	-1411	0	12	-13	-10	6	-16	2
	1165	2019-01-17 08:48:20.42	-469	1419	-1404	2	11	-8	-13	7	-20	3
	1166	2019-01-17 08:48:20.43	-466	1424	-1406	0	13	-5	-13	0	-13	6
	1167	2019-01-17 08:48:20.44	-474	1427	-1412	-1	18	-5	-1	12	-13	-5
	1168	2019-01-17 08:48:20.45	-473	1419	-1424	2	17	-4	-3	8	-11	-2
	1169	2019-01-17 08:48:20.46	-463	1415	-1430	9	14	0	-2	9	-11	-3
	1170	2019-01-17 08:48:20.47	-467	1411	-1427	13	7	1	-15	-5	-10	10
	1171	2019-01-17 08:48:20.48	-477	1418	-1435	17	4	3	-4	7	-11	-1
	1172	2019-01-17 08:48:20.49	-458	1415	-1416	21	-5	4	-3	3	-6	0
	1173	2019-01-17 08:48:20.50	-471	1409	-1411	24	-11	5	-7	8	-15	0
	1174	2019-01-17 08:48:20.51	-471	1418	-1405	18	-4	4	-2	10	-12	-4
	1175	2019-01-17 08:48:20.52	-469	1416	-1409	6	1	-1	0	17	-17	-8
	1176	2019-01-17 08:48:20.53	-467	1419	-1405	-3	1	-3	-2	12	-14	-5
	1177	2019-01-17 08:48:20.54	-482	1422	-1397	-8	3	-10	-7	8	-15	0
	1178	2019-01-17 08:48:20.55	-475	1414	-1407	-9	6	-13	-4	1	-5	1
	1179	2019-01-17 08:48:20.56	-477	1428	-1420	-6	5	-14	6	8	-2	-7
	1180	2019-01-17 08:48:20.57	-480	1409	-1405	-4	1	-16	1	0	1	0
	1181	2019-01-17 08:48:20.58	-476	1417	-1396	-2	-2	-16	-2	-1	-1	1
	1182	2019-01-17 08:48:20.59	-476	1413	-1406	0	2	-14	-3	5	-8	-1
	1183	2019-01-17 08:48:20.60	-476	1408	-1418	-2	-1	-12	-6	5	-11	0
	1184	2019-01-17 08:48:20.61	-489	1396	-1408	-9	-4	-8	-3	4	-7	0
	1185	2019-01-17 08:48:20.62	-471	1390	-1401	-11	-1	-1	0	2	-2	-1
	1186	2019-01-17 08:48:20.63	-472	1410	-1407	-10	4	3	3	0	3	-1
	1187	2019-01-17 08:48:20.64	-482	1422	-1418	-7	7	5	0	4	-4	-2
	1188	2019-01-17 08:48:20.65	-484	1412	-1414	-3	7	2	-8	-3	-5	5
	1189	2019-01-17 08:48:20.66	-486	1410	-1436	4	0	1	-14	-9	-5	11
	1190	2019-01-17 08:48:20.67	-481	1407	-1413	7	-10	1	-16	-16	0	16
	1191	2019-01-17 08:48:20.68	-489	1401	-1407	3	-12	-1	-21	-18	-3	19
	1192	2019-01-17 08:48:20.69	-479	1403	-1404	-9	-4	-3	-24	-22	-2	23
	1193	2019-01-17 08:48:20.70	-480	1400	-1402	-18	0	-4	-26	-17	-9	21
	1194	2019-01-17 08:48:20.71	-475	1412	-1409	-28	3	-7	-20	-2	-18	11
	1195	2019-01-17 08:48:20.72	-480	1421	-1407	-35	6	-7	-11	8	-19	1
	1196	2019-01-17 08:48:20.73	-470	1426	-1408	-34	6	-7	-2	10	-12	-4
	1197	2019-01-17 08:48:20.74	-471	1432	-1410	-27	7	-6	1	9	-8	-5
	1198	2019-01-17 08:48:20.75	-470	1443	-1410	-19	6	-8	1	4	-3	-2
	1199	2019-01-17 08:48:20.76	-478	1448	-1411	-13	6	-9	-6	2	-8	2
	1200	2019-01-17 08:48:20.77	-466	1454	-1417	-9	6	-15	-10	4	-14	3
	1201	2019-01-17 08:48:20.78	-481	1455	-1420	-5	7	-19	-14	3	-17	5
	1202	2019-01-17 08:48:20.79	-477	1444	-1412	-7	4	-24	-14	7	-21	3
	1203	2019-01-17 08:48:20.80	-482	1436	-1417	-12	0	-26	-14	6	-20	4
	1204	2019-01-17 08:48:20.81	-482	1430	-1405	-11	1	-26	-12	5	-17	3
	1205	2019-01-17 08:48:20.82	-466	1419	-1397	-11	1	-27	-15	0	-15	7
	1206	2019-01-17 08:48:20.83	-467	1401	-1406	-3	-1	-21	-13	-2	-11	7
	1207	2019-01-17 08:48:20.84	-470	1395	-1415	3	-2	-7	-10	1	-11	4
	1208	2019-01-17 08:48:20.85	-466	1404	-1411	8	-6	4	0	3	-3	-1
	1209	2019-01-17 08:48:20.86	-467	1412	-1408	4	-8	14	-10	-4	-6	7
	1210	2019-01-17 08:48:20.87	-474	1429	-1400	3	-14	17	-9	1	-10	4
	1211	2019-01-17 08:48:20.88	-461	1448	-1405	-9	-13	14	-15	-8	-7	11
	1212	2019-01-17 08:48:20.89	-470	1446	-1399	-20	-11	4	5	10	-5	-7
	1213	2019-01-17 08:48:20.90	-464	1415	-1426	-24	-12	-5	8	11	-3	-9
	1214	2019-01-17 08:48:20.91	-468	1414	-1421	-19	-20	-12	12	15	-3	-13
	1215	2019-01-17 08:48:20.92	-473	1395	-1425	-24	-30	-12	8	12	-4	-10
	1216	2019-01-17 08:48:20.93	-481	1390	-1417	-12	-37	-6	17	10	7	-13
	1217	2019-01-17 08:48:20.94	-479	1395	-1409	-4	-44	1	13	12	1	-12
	1218	2019-01-17 08:48:20.95	-490	1400	-1402	3	-41	8	14	20	-6	-17
	1219	2019-01-17 08:48:20.96	-477	1404	-1391	13	-37	12	12	21	-9	-16
	1220	2019-01-17 08:48:20.97	-468	1420	-1384	13	-28	15	24	29	-5	-26
	1221	2019-01-17 08:48:20.98	-470	1427	-1396	4	-16	9	14	13	1	-13
	1222	2019-01-17 08:48:20.99	-472	1432	-1412	-6	-7	4	9	9	0	-9
	1223	2019-01-17 08:48:21.00	-470	1421	-1422	-15	-5	-2	4	11	-7	-7
	1224	2019-01-17 08:48:21.01	-477	1426	-1423	-15	-12	-6	6	18	-12	-12
	1225	2019-01-17 08:48:21.02	-483	1423	-1429	-19	-17	-7	3	15	-12	-9
	1226	2019-01-17 08:48:21.03	-482	1419	-1416	-15	-19	-7	1	7	-6	-4
	1227	2019-01-17 08:48:21.04	-489	1418	-1407	-6	-20	-6	-7	-10	3	8
	1228	2019-01-17 08:48:21.05	-498	1425	-1403	7	-18	-1	-8	-12	4	10
	1229	2019-01-17 08:48:21.06	-492	1433	-1406	13	-14	2	-7	-3	-4	5
	1230	2019-01-17 08:48:21.07	-490	1422	-1413	10	-7	0	-2	8	-10	-3
	1231	2019-01-17 08:48:21.08	-489	1424	-1411	3	-6	0	-5	3	-8	1
	1232	2019-01-17 08:48:21.09	-488	1428	-1405	-6	-7	0	-9	0	-9	4
	1233	2019-01-17 08:48:21.10	-484	1423	-1410	-14	-9	-4	-15	-3	-12	9
	1234	2019-01-17 08:48:21.11	-484	1420	-1408	-12	-11	-7	-8	7	-15	0
	1235	2019-01-17 08:48:21.12	-484	1434	-1393	-5	-6	-9	-11	6	-17	2
	1236	2019-01-17 08:48:21.13	-485	1433	-1392	0	3	-17	-11	3	-14	4
	1237	2019-01-17 08:48:21.14	-486	1430	-1384	10	13	-21	-19	-2	-17	10
	1238	2019-01-17 08:48:21.15	-470	1423	-1393	18	21	-24	-18	-3	-15	10
	1239	2019-01-17 08:48:21.16	-473	1413	-1407	21	25	-25	-20	-13	-7	16
	1240	2019-01-17 08:48:21.17	-472	1406	-1408	16	27	-23	-18	-8	-10	13
	1241	2019-01-17 08:48:21.18	-466	1405	-1423	9	25	-20	-22	-9	-13	15
	1242	2019-01-17 08:48:21.19	-471	1410	-1439	1	14	-19	-17	-4	-13	10
	1243	2019-01-17 08:48:21.20	-471	1410	-1417	-3	4	-12	-17	-6	-11	11
	1244	2019-01-17 08:48:21.21	-469	1415	-1406	-2	0	-11	-16	-5	-11	10
	1245	2019-01-17 08:48:21.22	-488	1421	-1401	5	3	-12	-17	-8	-9	12
	1246	2019-01-17 08:48:21.23	-485	1421	-1405	16	3	-13	-5	11	-16	-3
	1247	2019-01-17 08:48:21.24	-487	1425	-1400	22	4	-13	2	19	-17	-10
	1248	2019-01-17 08:48:21.25	-470	1416	-1398	25	10	-14	7	23	-16	-15
	1249	2019-01-17 08:48:21.26	-468	1408	-1415	25	14	-14	5	17	-12	-11
	1250	2019-01-17 08:48:21.27	-479	1402	-1417	19	9	-14	-6	9	-15	-1
	1251	2019-01-17 08:48:21.28	-464	1406	-1424	10	8	-15	-4	12	-16	-4
	1252	2019-01-17 08:48:21.29	-471	1406	-1421	3	1	-15	-9	7	-16	1
	1253	2019-01-17 08:48:21.30	-480	1415	-1423	-5	-2	-12	-4	5	-9	0
	1254	2019-01-17 08:48:21.31	-488	1412	-1416	-4	-8	-13	-2	11	-13	-4
	1255	2019-01-17 08:48:21.32	-490	1412	-1414	5	-7	-8	-8	5	-13	1
	1256	2019-01-17 08:48:21.33	-475	1422	-1416	15	-9	-9	-3	8	-11	-2
	1257	2019-01-17 08:48:21.34	-484	1422	-1414	23	-4	-9	-10	0	-10	5
	1258	2019-01-17 08:48:21.35	-486	1421	-1414	28	-4	-6	-8	2	-10	3
	1259	2019-01-17 08:48:21.36	-486	1418	-1410	26	-2	-10	-7	1	-8	3
	1260	2019-01-17 08:48:21.37	-477	1408	-1403	21	0	-8	-6	-3	-3	4
	1261	2019-01-17 08:48:21.38	-476	1412	-1413	11	0	-6	-10	-14	4	12
	1262	2019-01-17 08:48:21.39	-483	1413	-1421	2	1	-3	-3	-8	5	5
	1263	2019-01-17 08:48:21.40	-482	1410	-1433	-2	-5	-3	4	-3	7	0
	1264	2019-01-17 08:48:21.41	-488	1403	-1431	4	-16	1	10	6	4	-8
	1265	2019-01-17 08:48:21.42	-495	1404	-1407	15	-20	4	-6	-5	-1	5
	1266	2019-01-17 08:48:21.43	-486	1406	-1407	24	-16	6	-12	-3	-9	7
	1267	2019-01-17 08:48:21.44	-485	1395	-1409	30	-8	9	-19	-14	-5	16
	1268	2019-01-17 08:48:21.45	-482	1404	-1415	34	-2	9	-20	-17	-3	18
	1269	2019-01-17 08:48:21.46	-489	1412	-1419	26	2	6	-28	-23	-5	25
	1270	2019-01-17 08:48:21.47	-488	1422	-1419	11	4	3	-24	-11	-13	17
	1271	2019-01-17 08:48:21.48	-485	1418	-1419	-7	3	-2	-23	-8	-15	15
	1272	2019-01-17 08:48:21.49	-491	1423	-1414	-14	1	-6	-15	-1	-14	8
	1273	2019-01-17 08:48:21.50	-475	1429	-1412	-12	3	-7	-14	-2	-12	8
	1274	2019-01-17 08:48:21.51	-483	1437	-1414	-9	2	-6	-9	3	-12	3
	1275	2019-01-17 08:48:21.52	-482	1437	-1417	-5	0	-11	-8	-5	-3	6
	1276	2019-01-17 08:48:21.53	-480	1427	-1422	5	6	-13	-2	1	-3	0
	1277	2019-01-17 08:48:21.54	-481	1412	-1411	10	1	-13	-8	4	-12	2
	1278	2019-01-17 08:48:21.55	-475	1404	-1413	12	-2	-9	-9	13	-22	-2
	1279	2019-01-17 08:48:21.56	-475	1399	-1420	12	-7	-4	-14	2	-16	6
	1280	2019-01-17 08:48:21.57	-483	1399	-1409	6	-8	3	-7	8	-15	0
	1281	2019-01-17 08:48:21.58	-482	1401	-1415	7	-6	12	4	15	-11	-9
	1282	2019-01-17 08:48:21.59	-483	1413	-1424	8	-9	19	5	21	-16	-13
	1283	2019-01-17 08:48:21.60	-471	1413	-1413	14	-9	23	3	9	-6	-6
	1284	2019-01-17 08:48:21.61	-476	1423	-1415	15	-10	25	2	9	-7	-5
	1285	2019-01-17 08:48:21.62	-475	1415	-1424	16	-9	22	-2	5	-7	-1
	1286	2019-01-17 08:48:21.63	-476	1411	-1430	10	-15	21	-2	7	-9	-2
	1287	2019-01-17 08:48:21.64	-470	1405	-1429	2	-22	19	-8	-1	-7	4
	1288	2019-01-17 08:48:21.65	-473	1404	-1429	-4	-30	17	-10	0	-10	5
	1289	2019-01-17 08:48:21.66	-474	1402	-1397	-5	-35	19	-13	-7	-6	10
	1290	2019-01-17 08:48:21.67	-479	1400	-1397	2	-30	19	-5	6	-11	0
	1291	2019-01-17 08:48:21.68	-469	1403	-1406	7	-29	21	-16	-4	-12	10
	1292	2019-01-17 08:48:21.69	-475	1401	-1410	12	-27	22	-16	0	-16	8
	1293	2019-01-17 08:48:21.70	-476	1403	-1419	13	-26	22	-25	-14	-11	19
	1294	2019-01-17 08:48:21.71	-470	1409	-1416	10	-25	22	-19	0	-19	9
	1295	2019-01-17 08:48:21.72	-470	1403	-1422	1	-28	22	-21	-9	-12	15
	1296	2019-01-17 08:48:21.73	-466	1405	-1415	-7	-30	19	-22	-5	-17	13
	1297	2019-01-17 08:48:21.74	-480	1411	-1406	-14	-33	18	-15	5	-20	5
	1298	2019-01-17 08:48:21.75	-479	1416	-1416	-15	-35	14	-14	8	-22	3
	1299	2019-01-17 08:48:21.76	-489	1422	-1414	-12	-34	11	-12	0	-12	6
	1300	2019-01-17 08:48:21.77	-473	1419	-1420	-11	-32	9	-7	4	-11	1
	1301	2019-01-17 08:48:21.78	-490	1421	-1419	-9	-28	4	-12	-1	-11	6
	1302	2019-01-17 08:48:21.79	-476	1429	-1425	-10	-24	3	-12	6	-18	3
	1303	2019-01-17 08:48:21.80	-478	1422	-1422	-5	-22	2	-11	5	-16	3
	1304	2019-01-17 08:48:21.81	-477	1423	-1430	-6	-24	0	-4	6	-10	-1
	1305	2019-01-17 08:48:21.82	-466	1417	-1416	-1	-26	1	0	-3	3	1
	1306	2019-01-17 08:48:21.83	-468	1422	-1401	3	-20	-2	0	1	-1	0
	1307	2019-01-17 08:48:21.84	-467	1414	-1408	8	-15	-3	-6	4	-10	1
	1308	2019-01-17 08:48:21.85	-481	1426	-1421	17	-10	-8	-15	2	-17	6
	1309	2019-01-17 08:48:21.86	-479	1419	-1440	18	-17	-10	-24	-14	-10	19
	1310	2019-01-17 08:48:21.87	-479	1411	-1429	16	-28	-8	-28	-17	-11	22
	1311	2019-01-17 08:48:21.88	-477	1398	-1428	8	-30	-5	-23	-15	-8	19
	1312	2019-01-17 08:48:21.89	-471	1400	-1416	-12	-37	4	-16	-4	-12	10
	1313	2019-01-17 08:48:21.90	-476	1402	-1405	-17	-34	8	-16	-6	-10	11
	1314	2019-01-17 08:48:21.91	-492	1400	-1407	-13	-29	11	-12	0	-12	6
	1315	2019-01-17 08:48:21.92	-480	1402	-1403	-10	-29	12	-5	5	-10	0
	1316	2019-01-17 08:48:21.93	-490	1405	-1411	-2	-23	14	0	11	-11	-5
	1317	2019-01-17 08:48:21.94	-481	1423	-1416	-3	-22	14	-4	6	-10	-1
	1318	2019-01-17 08:48:21.95	-485	1421	-1418	-2	-19	8	-7	7	-14	0
	1319	2019-01-17 08:48:21.96	-489	1411	-1417	0	-21	4	-13	0	-13	6
	1320	2019-01-17 08:48:21.97	-488	1419	-1414	5	-24	-1	-17	-1	-16	9
	1321	2019-01-17 08:48:21.98	-489	1412	-1406	6	-25	-8	-20	-7	-13	13
	1322	2019-01-17 08:48:21.99	-489	1403	-1417	6	-28	-10	-22	-7	-15	14
	1323	2019-01-17 08:48:22.00	-496	1398	-1415	3	-32	-8	-24	-12	-12	18
	1324	2019-01-17 08:48:22.01	-486	1398	-1411	2	-35	-7	-24	-9	-15	16
	1325	2019-01-17 08:48:22.02	-491	1401	-1410	-7	-36	-8	-24	-11	-13	17
	1326	2019-01-17 08:48:22.03	-489	1408	-1400	-17	-32	-9	-23	-9	-14	16
	1327	2019-01-17 08:48:22.04	-490	1422	-1393	-27	-25	-12	-23	-15	-8	19
	1328	2019-01-17 08:48:22.05	-510	1462	-1411	-29	-17	-27	-17	-17	0	17
	1329	2019-01-17 08:48:22.06	-505	1460	-1406	-26	-11	-52	-13	-13	0	13
	1330	2019-01-17 08:48:22.07	-506	1444	-1400	-16	-4	-68	-20	-9	-11	14
	1331	2019-01-17 08:48:22.08	-497	1451	-1405	0	-2	-82	-16	-8	-8	12
	1332	2019-01-17 08:48:22.09	-502	1429	-1417	5	3	-91	-24	-15	-9	19
	1333	2019-01-17 08:48:22.10	-513	1417	-1423	8	4	-94	-18	-12	-6	15
	1334	2019-01-17 08:48:22.11	-508	1401	-1421	3	2	-88	-17	-15	-2	16
	1335	2019-01-17 08:48:22.12	-505	1386	-1412	-2	-5	-78	-12	-5	-7	8
	1336	2019-01-17 08:48:22.13	-509	1378	-1406	-3	-2	-64	-15	-6	-9	10
	1337	2019-01-17 08:48:22.14	-507	1373	-1410	-3	0	-46	-23	-15	-8	19
	1338	2019-01-17 08:48:22.15	-530	1379	-1397	-2	3	-30	-30	-12	-18	21
	1339	2019-01-17 08:48:22.16	-527	1398	-1390	4	8	-18	-26	-5	-21	15
	1340	2019-01-17 08:48:22.17	-513	1392	-1408	8	14	-8	-34	-11	-23	22
	1341	2019-01-17 08:48:22.18	-511	1402	-1413	4	21	-3	-30	-10	-20	20
	1342	2019-01-17 08:48:22.19	-499	1415	-1419	2	25	-3	-32	-9	-23	20
	1343	2019-01-17 08:48:22.20	-516	1420	-1418	-2	24	-6	-24	-3	-21	13
	1344	2019-01-17 08:48:22.21	-501	1420	-1418	-7	19	-14	-26	-4	-22	15
	1345	2019-01-17 08:48:22.22	-504	1418	-1428	-16	17	-23	-26	-13	-13	19
	1346	2019-01-17 08:48:22.23	-500	1423	-1405	-20	15	-28	-24	-14	-10	19
	1347	2019-01-17 08:48:22.24	-495	1412	-1408	-23	13	-35	-12	-6	-6	9
	1348	2019-01-17 08:48:22.25	-501	1414	-1410	-27	19	-37	-4	3	-7	0
	1349	2019-01-17 08:48:22.26	-501	1410	-1414	-28	26	-33	-4	6	-10	-1
	1350	2019-01-17 08:48:22.27	-503	1406	-1412	-21	25	-23	-4	7	-11	-1
	1351	2019-01-17 08:48:22.28	-504	1415	-1413	-7	24	-16	-1	9	-10	-4
	1352	2019-01-17 08:48:22.29	-505	1420	-1411	3	21	-10	0	11	-11	-5
	1353	2019-01-17 08:48:22.30	-503	1427	-1406	8	22	-7	-1	5	-6	-2
	1354	2019-01-17 08:48:22.31	-504	1427	-1402	13	25	-7	-7	0	-7	3
	1355	2019-01-17 08:48:22.32	-495	1427	-1405	15	34	-10	-8	-1	-7	4
	1356	2019-01-17 08:48:22.33	-498	1421	-1409	14	31	-20	-7	5	-12	1
	1357	2019-01-17 08:48:22.34	-491	1405	-1424	12	26	-26	-3	9	-12	-3
	1358	2019-01-17 08:48:22.35	-491	1391	-1416	9	20	-26	-4	11	-15	-3
	1359	2019-01-17 08:48:22.36	-488	1381	-1407	3	16	-21	-7	14	-21	-3
	1360	2019-01-17 08:48:22.37	-496	1381	-1403	-2	16	-14	-12	16	-28	-2
	1361	2019-01-17 08:48:22.38	-496	1392	-1411	-1	15	-7	-12	16	-28	-2
	1362	2019-01-17 08:48:22.39	-486	1397	-1418	-4	16	-5	-12	12	-24	0
	1363	2019-01-17 08:48:22.40	-489	1406	-1411	-5	19	-6	-7	12	-19	-2
	1364	2019-01-17 08:48:22.41	-486	1402	-1419	-5	20	-4	-10	5	-15	2
	1365	2019-01-17 08:48:22.42	-487	1399	-1427	-6	15	-3	-11	2	-13	4
	1366	2019-01-17 08:48:22.43	-492	1405	-1427	-9	10	-2	-11	5	-16	3
	1367	2019-01-17 08:48:22.44	-498	1414	-1419	-11	7	-2	-8	8	-16	0
	1368	2019-01-17 08:48:22.45	-489	1407	-1412	-11	5	-6	-13	2	-15	5
	1369	2019-01-17 08:48:22.46	-492	1410	-1412	-9	7	-7	-14	8	-22	3
	1370	2019-01-17 08:48:22.47	-491	1405	-1416	-8	5	-13	-20	8	-28	6
	1371	2019-01-17 08:48:22.48	-496	1405	-1422	-13	6	-17	-20	8	-28	6
	1372	2019-01-17 08:48:22.49	-489	1404	-1411	-18	4	-16	-16	14	-30	1
	1373	2019-01-17 08:48:22.50	-486	1404	-1410	-17	7	-14	-19	2	-21	8
	1374	2019-01-17 08:48:22.51	-488	1405	-1412	-11	10	-12	-22	-7	-15	14
	1375	2019-01-17 08:48:22.52	-496	1410	-1412	-8	11	-10	-27	-18	-9	22
	1376	2019-01-17 08:48:22.53	-495	1418	-1416	-5	11	-8	-26	-12	-14	19
	1377	2019-01-17 08:48:22.54	-489	1424	-1418	-3	14	-9	-22	-6	-16	14
	1378	2019-01-17 08:48:22.55	-500	1430	-1419	-7	17	-14	-33	-10	-23	21
	1379	2019-01-17 08:48:22.56	-496	1427	-1419	-7	15	-23	-28	-1	-27	14
	1380	2019-01-17 08:48:22.57	-492	1425	-1425	-15	11	-30	-27	-1	-26	14
	1381	2019-01-17 08:48:22.58	-486	1407	-1414	-24	12	-36	-21	10	-31	5
	1382	2019-01-17 08:48:22.59	-489	1409	-1413	-24	14	-37	-23	8	-31	7
	1383	2019-01-17 08:48:22.60	-485	1405	-1404	-18	14	-33	-21	7	-28	7
	1384	2019-01-17 08:48:22.61	-479	1408	-1406	-11	18	-25	-24	-3	-21	13
	1385	2019-01-17 08:48:22.62	-486	1411	-1405	-3	22	-19	-24	-7	-17	15
	1386	2019-01-17 08:48:22.63	-487	1419	-1405	5	22	-14	-24	-8	-16	16
	1387	2019-01-17 08:48:22.64	-483	1428	-1414	13	27	-16	-14	-4	-10	9
	1388	2019-01-17 08:48:22.65	-487	1424	-1415	13	24	-21	-11	-5	-6	8
	1389	2019-01-17 08:48:22.66	-483	1415	-1419	15	20	-24	-2	0	-2	1
	1390	2019-01-17 08:48:22.67	-485	1416	-1418	8	16	-29	-3	-2	-1	2
	1391	2019-01-17 08:48:22.68	-487	1402	-1417	-6	12	-27	-8	-4	-4	6
	1392	2019-01-17 08:48:22.69	-483	1385	-1415	-11	13	-21	-17	-5	-12	11
	1393	2019-01-17 08:48:22.70	-487	1394	-1416	-14	7	-12	-20	2	-22	9
	1394	2019-01-17 08:48:22.71	-482	1391	-1408	-11	6	-3	-20	0	-20	10
	1395	2019-01-17 08:48:22.72	-491	1407	-1408	-3	6	5	-12	7	-19	2
	1396	2019-01-17 08:48:22.73	-505	1414	-1417	6	4	8	-11	6	-17	2
	1397	2019-01-17 08:48:22.74	-488	1417	-1416	9	3	7	-7	8	-15	0
	1398	2019-01-17 08:48:22.75	-492	1426	-1433	9	2	5	-8	4	-12	2
	1399	2019-01-17 08:48:22.76	-489	1431	-1429	6	3	0	-3	9	-12	-3
	1400	2019-01-17 08:48:22.77	-491	1415	-1427	1	0	-5	0	11	-11	-5
	1401	2019-01-17 08:48:22.78	-499	1416	-1410	-4	-4	-7	-2	8	-10	-3
	1402	2019-01-17 08:48:22.79	-499	1420	-1407	-10	-4	-14	-8	1	-9	3
	1403	2019-01-17 08:48:22.80	-498	1412	-1412	-14	-3	-21	-4	6	-10	-1
	1404	2019-01-17 08:48:22.81	-495	1408	-1396	-13	-1	-23	-10	5	-15	2
	1405	2019-01-17 08:48:22.82	-505	1411	-1403	-8	3	-23	-8	8	-16	0
	1406	2019-01-17 08:48:22.83	-490	1418	-1401	-3	7	-26	-8	5	-13	1
	1407	2019-01-17 08:48:22.84	-491	1422	-1402	0	15	-22	-8	7	-15	0
	1408	2019-01-17 08:48:22.85	-490	1415	-1402	5	19	-22	-16	-2	-14	9
	1409	2019-01-17 08:48:22.86	-489	1421	-1411	10	18	-22	-14	-2	-12	8
	1410	2019-01-17 08:48:22.87	-490	1415	-1419	9	19	-20	-20	-12	-8	16
	1411	2019-01-17 08:48:22.88	-496	1415	-1418	7	15	-20	-25	-12	-13	18
	1412	2019-01-17 08:48:22.89	-489	1417	-1416	8	17	-19	-30	-17	-13	23
	1413	2019-01-17 08:48:22.90	-477	1422	-1419	7	14	-25	-16	-2	-14	9
	1414	2019-01-17 08:48:22.91	-488	1407	-1427	2	11	-29	-23	-10	-13	16
	1415	2019-01-17 08:48:22.92	-472	1397	-1412	-3	8	-27	-18	-4	-14	11
	1416	2019-01-17 08:48:22.93	-475	1389	-1409	1	6	-21	-14	-10	-4	12
	1417	2019-01-17 08:48:22.94	-484	1387	-1413	9	5	-13	-9	-3	-6	6
	1418	2019-01-17 08:48:22.95	-482	1390	-1420	14	5	-5	-11	-9	-2	10
	1419	2019-01-17 08:48:22.96	-484	1389	-1431	25	5	7	-21	-15	-6	18
	1420	2019-01-17 08:48:22.97	-490	1380	-1432	33	-4	17	-19	-14	-5	16
	1421	2019-01-17 08:48:22.98	-492	1388	-1424	36	-8	28	-16	-9	-7	12
	1422	2019-01-17 08:48:22.99	-492	1381	-1427	29	-14	37	-19	-11	-8	15
	1423	2019-01-17 08:48:23.00	-499	1393	-1427	25	-16	40	-20	-10	-10	15
	1424	2019-01-17 08:48:23.01	-495	1396	-1420	17	-23	39	-23	-18	-5	20
	1425	2019-01-17 08:48:23.02	-488	1414	-1402	5	-22	33	-24	-13	-11	18
	1426	2019-01-17 08:48:23.03	-486	1413	-1401	-4	-15	21	-26	-11	-15	18
	1427	2019-01-17 08:48:23.04	-486	1419	-1413	-5	-9	11	-19	1	-20	9
	1428	2019-01-17 08:48:23.05	-490	1428	-1409	1	-3	-3	-16	-3	-13	9
	1429	2019-01-17 08:48:23.06	-501	1436	-1420	8	1	-17	-13	-5	-8	9
	1430	2019-01-17 08:48:23.07	-510	1437	-1419	10	3	-25	-14	-11	-3	12
	1431	2019-01-17 08:48:23.08	-501	1426	-1417	11	6	-32	-11	-5	-6	8
	1432	2019-01-17 08:48:23.09	-486	1405	-1417	8	8	-32	-15	-10	-5	12
	1433	2019-01-17 08:48:23.10	-507	1394	-1428	5	9	-31	-20	-16	-4	18
	1434	2019-01-17 08:48:23.11	-498	1395	-1424	-3	5	-27	-29	-28	-1	28
	1435	2019-01-17 08:48:23.12	-498	1406	-1407	-6	5	-22	-32	-25	-7	28
	1436	2019-01-17 08:48:23.13	-494	1404	-1400	-13	7	-23	-27	-21	-6	24
	1437	2019-01-17 08:48:23.14	-492	1409	-1405	-12	12	-22	-18	-6	-12	12
	1438	2019-01-17 08:48:23.15	-496	1410	-1413	-7	13	-24	-18	-7	-11	12
	1439	2019-01-17 08:48:23.16	-495	1416	-1421	1	10	-20	-17	0	-17	8
	1440	2019-01-17 08:48:23.17	-500	1402	-1429	5	9	-15	-24	-5	-19	14
	1441	2019-01-17 08:48:23.18	-491	1406	-1430	6	4	-8	-23	-9	-14	16
	1442	2019-01-17 08:48:23.19	-500	1396	-1423	0	3	-3	-22	-11	-11	16
	1443	2019-01-17 08:48:23.20	-488	1396	-1437	-1	-2	1	-20	2	-22	9
	1444	2019-01-17 08:48:23.21	-500	1399	-1423	5	-6	15	-22	-3	-19	12
	1445	2019-01-17 08:48:23.22	-492	1418	-1408	4	-7	11	-21	-4	-17	12
	1446	2019-01-17 08:48:23.23	-497	1406	-1402	5	1	4	-23	-13	-10	18
	1447	2019-01-17 08:48:23.24	-503	1410	-1419	-2	6	-3	-24	-12	-12	18
	1448	2019-01-17 08:48:23.25	-500	1400	-1421	-10	8	-8	-24	-13	-11	18
	1449	2019-01-17 08:48:23.26	-503	1399	-1420	-22	8	-14	-18	-7	-11	12
	1450	2019-01-17 08:48:23.27	-498	1388	-1426	-28	9	-12	-9	-3	-6	6
	1451	2019-01-17 08:48:23.28	-499	1388	-1421	-27	5	-7	0	14	-14	-7
	1452	2019-01-17 08:48:23.29	-496	1393	-1426	-21	3	-2	0	12	-12	-6
	1453	2019-01-17 08:48:23.30	-500	1400	-1419	-13	1	5	-3	13	-16	-5
	1454	2019-01-17 08:48:23.31	-502	1400	-1416	-11	0	7	1	13	-12	-7
	1455	2019-01-17 08:48:23.32	-509	1414	-1414	-8	5	7	0	10	-10	-5
	1456	2019-01-17 08:48:23.33	-510	1429	-1408	-8	9	4	1	9	-8	-5
	1457	2019-01-17 08:48:23.34	-504	1425	-1405	-11	21	-4	1	8	-7	-4
	1458	2019-01-17 08:48:23.35	-506	1415	-1412	-15	32	-13	0	9	-9	-4
	1459	2019-01-17 08:48:23.36	-503	1403	-1423	-17	34	-21	2	20	-18	-11
	1460	2019-01-17 08:48:23.37	-495	1407	-1428	-20	38	-25	0	20	-20	-10
	1461	2019-01-17 08:48:23.38	-496	1401	-1419	-23	37	-27	-7	16	-23	-4
	1462	2019-01-17 08:48:23.39	-499	1394	-1416	-24	34	-26	-13	6	-19	3
	1463	2019-01-17 08:48:23.40	-493	1394	-1420	-24	33	-24	-22	-3	-19	12
	1464	2019-01-17 08:48:23.41	-503	1402	-1424	-27	31	-21	-8	4	-12	2
	1465	2019-01-17 08:48:23.42	-491	1390	-1419	-27	30	-15	-1	8	-9	-3
	1466	2019-01-17 08:48:23.43	-488	1397	-1419	-21	31	-12	-3	3	-6	0
	1467	2019-01-17 08:48:23.44	-497	1416	-1406	-19	31	-13	-10	5	-15	2
	1468	2019-01-17 08:48:23.45	-481	1419	-1403	-16	37	-14	-15	-2	-13	8
	1469	2019-01-17 08:48:23.46	-483	1424	-1421	-15	41	-17	-10	-3	-7	6
	1470	2019-01-17 08:48:23.47	-472	1417	-1425	-16	42	-21	-3	-2	-1	2
	1471	2019-01-17 08:48:23.48	-474	1410	-1425	-12	36	-22	0	2	-2	-1
	1472	2019-01-17 08:48:23.49	-480	1404	-1423	-11	25	-19	-1	1	-2	0
	1473	2019-01-17 08:48:23.50	-485	1408	-1418	-8	21	-14	1	9	-8	-5
	1474	2019-01-17 08:48:23.51	-488	1412	-1424	-10	19	-15	-8	-1	-7	4
	1475	2019-01-17 08:48:23.52	-479	1404	-1427	-13	16	-10	-14	0	-14	7
	1476	2019-01-17 08:48:23.53	-487	1411	-1425	-16	11	-6	-12	0	-12	6
	1477	2019-01-17 08:48:23.54	-489	1408	-1414	-19	10	-6	-9	4	-13	2
	1478	2019-01-17 08:48:23.55	-477	1404	-1401	-15	16	-7	-12	-1	-11	6
	1479	2019-01-17 08:48:23.56	-490	1413	-1411	-4	17	-6	-20	-5	-15	12
	1480	2019-01-17 08:48:23.57	-477	1412	-1417	-1	21	-4	-21	-9	-12	15
	1481	2019-01-17 08:48:23.58	-485	1417	-1425	-1	24	-6	-15	0	-15	7
	1482	2019-01-17 08:48:23.59	-481	1416	-1417	-4	20	-6	-13	1	-14	6
	1483	2019-01-17 08:48:23.60	-488	1412	-1416	-4	22	-5	-15	5	-20	5
	1484	2019-01-17 08:48:23.61	-494	1383	-1415	-4	18	-1	-16	1	-17	7
	1485	2019-01-17 08:48:23.62	-485	1384	-1415	-6	23	10	-12	4	-16	4
	1486	2019-01-17 08:48:23.63	-482	1419	-1428	-9	21	12	-8	6	-14	1
	1487	2019-01-17 08:48:23.64	-476	1409	-1410	-22	24	11	-2	15	-17	-6
	1488	2019-01-17 08:48:23.65	-473	1424	-1401	-21	27	10	4	16	-12	-10
	1489	2019-01-17 08:48:23.66	-473	1432	-1423	-13	25	7	2	13	-11	-7
	1490	2019-01-17 08:48:23.67	-476	1432	-1424	-10	24	3	-5	7	-12	-1
	1491	2019-01-17 08:48:23.68	-486	1429	-1429	-2	24	1	-11	13	-24	-1
	1492	2019-01-17 08:48:23.69	-480	1432	-1434	3	18	-2	-14	13	-27	0
	1493	2019-01-17 08:48:23.70	-481	1426	-1429	7	12	-9	-13	7	-20	3
	1494	2019-01-17 08:48:23.71	-479	1425	-1409	9	15	-18	-12	1	-13	5
	1495	2019-01-17 08:48:23.72	-469	1418	-1401	10	19	-23	-3	10	-13	-3
	1496	2019-01-17 08:48:23.73	-478	1406	-1410	17	24	-28	-11	0	-11	5
	1497	2019-01-17 08:48:23.74	-470	1411	-1413	12	25	-29	-16	0	-16	8
	1498	2019-01-17 08:48:23.75	-470	1400	-1416	8	20	-27	-19	-10	-9	14
	1499	2019-01-17 08:48:23.76	-477	1396	-1416	5	18	-24	-26	-10	-16	18
	1500	2019-01-17 08:48:23.77	-473	1389	-1409	1	17	-22	-28	-12	-16	20
	1501	2019-01-17 08:48:23.78	-482	1385	-1421	-8	14	-20	-21	-10	-11	15
	1502	2019-01-17 08:48:23.79	-483	1384	-1424	-14	14	-19	-18	-2	-16	10
	1503	2019-01-17 08:48:23.80	-467	1384	-1415	-23	15	-17	-26	1	-27	12
	1504	2019-01-17 08:48:23.81	-474	1388	-1410	-24	26	-17	-37	-14	-23	25
	1505	2019-01-17 08:48:23.82	-476	1408	-1424	-21	27	-13	-31	-11	-20	21
	1506	2019-01-17 08:48:23.83	-471	1416	-1432	-19	26	-11	-39	-15	-24	27
	1507	2019-01-17 08:48:23.84	-481	1426	-1435	-19	23	-10	-48	-10	-38	29
	1508	2019-01-17 08:48:23.85	-460	1433	-1438	-19	19	-10	-50	-10	-40	30
	1509	2019-01-17 08:48:23.86	-471	1444	-1434	-16	13	-14	-45	-9	-36	27
	1510	2019-01-17 08:48:23.87	-468	1435	-1423	-16	11	-19	-40	-16	-24	28
	1511	2019-01-17 08:48:23.88	-471	1428	-1414	-15	11	-23	-42	-23	-19	32
	1512	2019-01-17 08:48:23.89	-476	1425	-1412	-17	10	-28	-38	-26	-12	32
	1513	2019-01-17 08:48:23.90	-468	1428	-1407	-14	12	-30	-28	-19	-9	23
	1514	2019-01-17 08:48:23.91	-465	1418	-1418	-16	10	-30	-19	-11	-8	15
	1515	2019-01-17 08:48:23.92	-482	1415	-1428	-17	7	-26	-20	-9	-11	14
	1516	2019-01-17 08:48:23.93	-478	1404	-1425	-17	3	-18	-20	-4	-16	12
	1517	2019-01-17 08:48:23.94	-479	1402	-1419	-14	-4	-8	-24	-2	-22	13
	1518	2019-01-17 08:48:23.95	-480	1413	-1421	-2	-5	1	-18	2	-20	8
	1519	2019-01-17 08:48:23.96	-477	1406	-1414	6	-11	6	-10	5	-15	2
	1520	2019-01-17 08:48:23.97	-480	1420	-1407	12	-9	7	-4	-2	-2	3
	1521	2019-01-17 08:48:23.98	-477	1430	-1414	12	-2	2	-4	-6	2	5
	1522	2019-01-17 08:48:23.99	-472	1438	-1411	7	1	-6	0	0	0	0
	1523	2019-01-17 08:48:24.00	-481	1438	-1415	0	8	-19	1	2	-1	-1
	1524	2019-01-17 08:48:24.01	-484	1421	-1423	-7	9	-28	3	0	3	-1
	1525	2019-01-17 08:48:24.02	-489	1409	-1426	-12	3	-29	8	-2	10	-3
	1526	2019-01-17 08:48:24.03	-496	1398	-1415	-21	-3	-27	17	13	4	-15
	1527	2019-01-17 08:48:24.04	-477	1391	-1414	-26	-8	-24	10	17	-7	-13
	1528	2019-01-17 08:48:24.05	-486	1381	-1414	-26	-12	-15	2	18	-16	-10
	1529	2019-01-17 08:48:24.06	-470	1394	-1383	-23	-3	-13	-4	13	-17	-4
	1530	2019-01-17 08:48:24.07	-479	1402	-1402	-20	8	-13	-5	5	-10	0
	1531	2019-01-17 08:48:24.08	-471	1411	-1420	-8	12	-15	-4	-4	0	4
	1532	2019-01-17 08:48:24.09	-486	1416	-1420	-3	12	-16	6	4	2	-5
	1533	2019-01-17 08:48:24.10	-486	1422	-1437	2	12	-17	4	5	-1	-4
	1534	2019-01-17 08:48:24.11	-485	1412	-1436	6	9	-18	1	2	-1	-1
	1535	2019-01-17 08:48:24.12	-484	1415	-1423	6	5	-15	-10	-5	-5	7
	1536	2019-01-17 08:48:24.13	-479	1423	-1407	4	4	-18	-11	0	-11	5
	1537	2019-01-17 08:48:24.14	-476	1414	-1403	-1	10	-20	-22	-11	-11	16
	1538	2019-01-17 08:48:24.15	-473	1403	-1407	-2	13	-17	-19	-8	-11	13
	1539	2019-01-17 08:48:24.16	-485	1395	-1403	-2	18	-15	-16	-8	-8	12
	1540	2019-01-17 08:48:24.17	-481	1406	-1412	-6	22	-13	-17	-3	-14	10
	1541	2019-01-17 08:48:24.18	-482	1412	-1424	-6	20	-12	-21	-6	-15	13
	1542	2019-01-17 08:48:24.19	-486	1421	-1418	-5	15	-11	-29	-16	-13	22
	1543	2019-01-17 08:48:24.20	-487	1417	-1421	-2	12	-10	-27	-17	-10	22
	1544	2019-01-17 08:48:24.21	-484	1412	-1423	0	8	-12	-19	-5	-14	12
	1545	2019-01-17 08:48:24.22	-481	1412	-1413	1	6	-12	-20	-6	-14	13
	1546	2019-01-17 08:48:24.23	-470	1418	-1404	0	10	-13	-6	7	-13	0
	1547	2019-01-17 08:48:24.24	-473	1423	-1411	-1	13	-15	-11	5	-16	3
	1548	2019-01-17 08:48:24.25	-478	1419	-1405	-7	17	-22	-10	8	-18	1
	1549	2019-01-17 08:48:24.26	-483	1424	-1403	-12	21	-28	-11	4	-15	3
	1550	2019-01-17 08:48:24.27	-469	1421	-1411	-14	27	-34	-6	12	-18	-3
	1551	2019-01-17 08:48:24.28	-487	1424	-1423	-10	28	-37	-12	11	-23	0
	1552	2019-01-17 08:48:24.29	-488	1414	-1429	-2	25	-37	-12	10	-22	1
	1553	2019-01-17 08:48:24.30	-475	1412	-1422	3	20	-32	-14	6	-20	4
	1554	2019-01-17 08:48:24.31	-477	1410	-1421	6	19	-28	-10	8	-18	1
	1555	2019-01-17 08:48:24.32	-480	1406	-1419	8	15	-23	-8	5	-13	1
	1556	2019-01-17 08:48:24.33	-475	1398	-1419	3	14	-18	-5	4	-9	0
	1557	2019-01-17 08:48:24.34	-473	1397	-1424	0	15	-12	-7	-5	-2	6
	1558	2019-01-17 08:48:24.35	-476	1403	-1424	-5	10	-10	-8	3	-11	2
	1559	2019-01-17 08:48:24.36	-474	1413	-1412	-5	9	-12	-12	6	-18	3
	1560	2019-01-17 08:48:24.37	-471	1412	-1411	-7	10	-13	-11	11	-22	0
	1561	2019-01-17 08:48:24.38	-478	1416	-1423	-2	11	-14	-16	8	-24	4
	1562	2019-01-17 08:48:24.39	-466	1424	-1425	1	9	-14	-19	6	-25	6
	1563	2019-01-17 08:48:24.40	-473	1418	-1416	0	9	-14	-28	-2	-26	15
	1564	2019-01-17 08:48:24.41	-475	1413	-1420	5	6	-17	-32	-2	-30	17
	1565	2019-01-17 08:48:24.42	-469	1406	-1419	9	2	-17	-34	2	-36	16
	1566	2019-01-17 08:48:24.43	-472	1399	-1419	9	3	-16	-31	8	-39	11
	1567	2019-01-17 08:48:24.44	-485	1396	-1416	5	0	-17	-25	6	-31	9
	1568	2019-01-17 08:48:24.45	-486	1399	-1415	-2	1	-13	-15	16	-31	0
	1569	2019-01-17 08:48:24.46	-474	1406	-1407	-7	5	-12	-15	18	-33	-1
	1570	2019-01-17 08:48:24.47	-478	1408	-1410	-9	7	-10	-18	13	-31	2
	1571	2019-01-17 08:48:24.48	-482	1408	-1420	-11	10	-7	-22	4	-26	9
	1572	2019-01-17 08:48:24.49	-474	1421	-1425	-9	8	-8	-20	2	-22	9
	1573	2019-01-17 08:48:24.50	-479	1432	-1431	-4	5	-11	-20	-8	-12	14
	1574	2019-01-17 08:48:24.51	-469	1426	-1429	-1	6	-16	-16	-11	-5	13
	1575	2019-01-17 08:48:24.52	-474	1426	-1424	-1	4	-18	-19	-15	-4	17
	1576	2019-01-17 08:48:24.53	-476	1406	-1414	3	1	-18	-10	1	-11	4
	1577	2019-01-17 08:48:24.54	-485	1395	-1416	3	2	-8	-4	7	-11	-1
	1578	2019-01-17 08:48:24.55	-483	1402	-1416	-1	3	-3	-9	-4	-5	6
	1579	2019-01-17 08:48:24.56	-484	1392	-1417	-4	4	0	-13	-17	4	15
	1580	2019-01-17 08:48:24.57	-490	1395	-1415	-2	8	10	-3	-12	9	7
	1581	2019-01-17 08:48:24.58	-496	1419	-1418	-3	7	14	-5	-5	0	5
	1582	2019-01-17 08:48:24.59	-484	1418	-1422	-5	5	15	-8	4	-12	2
	1583	2019-01-17 08:48:24.60	-479	1426	-1422	-3	8	14	-13	7	-20	3
	1584	2019-01-17 08:48:24.61	-492	1433	-1418	2	8	9	-8	17	-25	-4
	1585	2019-01-17 08:48:24.62	-484	1435	-1416	5	12	1	-8	16	-24	-4
	1586	2019-01-17 08:48:24.63	-482	1447	-1420	8	18	-9	-11	14	-25	-1
	1587	2019-01-17 08:48:24.64	-486	1438	-1420	11	18	-21	-10	15	-25	-2
	1588	2019-01-17 08:48:24.65	-489	1434	-1411	11	20	-32	-14	10	-24	2
	1589	2019-01-17 08:48:24.66	-489	1435	-1405	8	23	-38	-22	0	-22	11
	1590	2019-01-17 08:48:24.67	-489	1421	-1405	4	30	-41	-30	-2	-28	16
	1591	2019-01-17 08:48:24.68	-493	1423	-1414	5	37	-40	-29	0	-29	14
	1592	2019-01-17 08:48:24.69	-492	1424	-1412	8	39	-40	-23	13	-36	5
	1593	2019-01-17 08:48:24.70	-500	1431	-1404	6	42	-39	-22	12	-34	5
	1594	2019-01-17 08:48:24.71	-486	1431	-1405	8	47	-38	-20	13	-33	3
	1595	2019-01-17 08:48:24.72	-495	1417	-1400	10	50	-39	-24	5	-29	9
	1596	2019-01-17 08:48:24.73	-487	1412	-1421	11	52	-36	-25	6	-31	9
	1597	2019-01-17 08:48:24.74	-474	1407	-1428	15	52	-35	-21	5	-26	8
	1598	2019-01-17 08:48:24.75	-468	1405	-1429	16	52	-33	-16	12	-28	2
	1599	2019-01-17 08:48:24.76	-479	1390	-1422	17	51	-30	-12	9	-21	1
	1600	2019-01-17 08:48:24.77	-476	1399	-1425	21	49	-28	-7	10	-17	-1
	1601	2019-01-17 08:48:24.78	-482	1402	-1425	23	49	-28	-12	-1	-11	6
	1602	2019-01-17 08:48:24.79	-469	1404	-1424	19	50	-33	-16	-5	-11	10
	1603	2019-01-17 08:48:24.80	-468	1394	-1431	13	49	-32	-24	-12	-12	18
	1604	2019-01-17 08:48:24.81	-469	1380	-1437	9	45	-30	-25	-9	-16	17
	1605	2019-01-17 08:48:24.82	-468	1372	-1438	4	38	-26	-21	-8	-13	14
	1606	2019-01-17 08:48:24.83	-466	1368	-1426	1	34	-19	-19	-4	-15	11
	1607	2019-01-17 08:48:24.84	-461	1365	-1420	-1	31	-7	-28	-9	-19	18
	1608	2019-01-17 08:48:24.85	-467	1378	-1414	3	38	5	-34	-5	-29	19
	1609	2019-01-17 08:48:24.86	-472	1396	-1416	6	41	13	-35	-11	-24	23
	1610	2019-01-17 08:48:24.87	-467	1410	-1419	5	47	12	-28	-7	-21	17
	1611	2019-01-17 08:48:24.88	-454	1404	-1423	5	46	12	-19	0	-19	9
	1612	2019-01-17 08:48:24.89	-455	1411	-1435	3	43	5	-16	9	-25	3
	1613	2019-01-17 08:48:24.90	-452	1396	-1425	-1	39	1	-22	1	-23	10
	1614	2019-01-17 08:48:24.91	-461	1394	-1439	-1	40	5	-23	4	-27	9
	1615	2019-01-17 08:48:24.92	-449	1431	-1448	4	31	-2	-25	8	-33	8
	1616	2019-01-17 08:48:24.93	-446	1412	-1447	-5	33	-4	-29	16	-45	6
	1617	2019-01-17 08:48:24.94	-451	1417	-1440	0	30	-9	-40	7	-47	16
	1618	2019-01-17 08:48:24.95	-452	1411	-1438	6	29	-12	-32	15	-47	8
	1619	2019-01-17 08:48:24.96	-447	1405	-1433	11	25	-16	-28	7	-35	10
	1620	2019-01-17 08:48:24.97	-450	1407	-1426	16	26	-20	-22	9	-31	6
	1621	2019-01-17 08:48:24.98	-450	1402	-1421	17	25	-23	-17	11	-28	3
	1622	2019-01-17 08:48:24.99	-457	1395	-1434	19	26	-22	-25	12	-37	6
	1623	2019-01-17 08:48:25.00	-447	1391	-1443	15	24	-18	-27	8	-35	9
	1624	2019-01-17 08:48:25.01	-452	1372	-1441	10	21	-12	-27	9	-36	9
	1625	2019-01-17 08:48:25.02	-446	1389	-1439	3	16	-5	-30	7	-37	11
	1626	2019-01-17 08:48:25.03	-448	1388	-1445	-2	13	-4	-36	9	-45	13
	1627	2019-01-17 08:48:25.04	-461	1397	-1437	-8	12	-5	-40	-4	-36	22
	1628	2019-01-17 08:48:25.05	-458	1396	-1440	-9	10	-2	-29	3	-32	13
	1629	2019-01-17 08:48:25.06	-455	1403	-1429	0	12	-4	-27	-2	-25	14
	1630	2019-01-17 08:48:25.07	-456	1400	-1438	4	14	-7	-26	1	-27	12
	1631	2019-01-17 08:48:25.08	-450	1401	-1433	6	19	-4	-26	-3	-23	14
	1632	2019-01-17 08:48:25.09	-461	1392	-1431	9	23	-5	-22	1	-23	10
	1633	2019-01-17 08:48:25.10	-455	1387	-1443	6	23	-3	-23	-4	-19	13
	1634	2019-01-17 08:48:25.11	-451	1378	-1441	2	21	0	-30	-8	-22	19
	1635	2019-01-17 08:48:25.12	-451	1377	-1440	-3	19	5	-30	-7	-23	18
	1636	2019-01-17 08:48:25.13	-451	1401	-1431	-5	19	3	-21	10	-31	5
	1637	2019-01-17 08:48:25.14	-453	1409	-1428	-2	23	1	-15	16	-31	0
	1638	2019-01-17 08:48:25.15	-456	1407	-1437	6	24	-4	-18	14	-32	2
	1639	2019-01-17 08:48:25.16	-452	1414	-1437	10	25	-10	-22	2	-24	10
	1640	2019-01-17 08:48:25.17	-455	1399	-1439	4	20	-13	-24	-3	-21	13
	1641	2019-01-17 08:48:25.18	-445	1389	-1449	0	20	-14	-24	-2	-22	13
	1642	2019-01-17 08:48:25.19	-450	1384	-1441	-10	15	-15	-24	4	-28	10
	1643	2019-01-17 08:48:25.20	-457	1383	-1441	-17	8	-11	-24	4	-28	10
	1644	2019-01-17 08:48:25.21	-453	1391	-1430	-18	-1	-9	-26	3	-29	11
	1645	2019-01-17 08:48:25.22	-448	1402	-1428	-18	1	-9	-26	0	-26	13
	1646	2019-01-17 08:48:25.23	-455	1399	-1430	-16	5	-15	-26	-1	-25	13
	1647	2019-01-17 08:48:25.24	-447	1410	-1423	-16	7	-19	-29	-7	-22	18
	1648	2019-01-17 08:48:25.25	-445	1407	-1440	-12	8	-21	-32	-8	-24	20
	1649	2019-01-17 08:48:25.26	-451	1404	-1452	-16	8	-23	-32	-11	-21	21
	1650	2019-01-17 08:48:25.27	-459	1399	-1451	-14	2	-20	-31	-11	-20	21
	1651	2019-01-17 08:48:25.28	-458	1405	-1430	-16	-5	-19	-28	-13	-15	20
	1652	2019-01-17 08:48:25.29	-456	1398	-1428	-20	-6	-15	-30	-8	-22	19
	1653	2019-01-17 08:48:25.30	-450	1400	-1414	-26	-2	-10	-30	-8	-22	19
	1654	2019-01-17 08:48:25.31	-446	1411	-1421	-26	1	-7	-32	-8	-24	20
	1655	2019-01-17 08:48:25.32	-444	1412	-1422	-22	4	-8	-32	-12	-20	22
	1656	2019-01-17 08:48:25.33	-463	1416	-1435	-12	10	-8	-36	-16	-20	26
	1657	2019-01-17 08:48:25.34	-460	1421	-1446	-5	2	-10	-41	-24	-17	32
	1658	2019-01-17 08:48:25.35	-463	1417	-1450	-2	-2	-12	-41	-25	-16	33
	1659	2019-01-17 08:48:25.36	-460	1408	-1456	-3	-8	-10	-31	-12	-19	21
	1660	2019-01-17 08:48:25.37	-465	1394	-1448	-1	-21	-7	-27	-5	-22	16
	1661	2019-01-17 08:48:25.38	-456	1387	-1420	-4	-29	6	-25	-5	-20	15
	1662	2019-01-17 08:48:25.39	-458	1388	-1410	-7	-24	9	-20	-7	-13	13
	1663	2019-01-17 08:48:25.40	-458	1394	-1415	-11	-17	18	-15	-9	-6	12
	1664	2019-01-17 08:48:25.41	-469	1403	-1422	-17	-7	21	-9	-5	-4	7
	1665	2019-01-17 08:48:25.42	-463	1409	-1434	-20	-4	17	-7	-7	0	7
	1666	2019-01-17 08:48:25.43	-468	1395	-1427	-22	-9	16	-2	7	-9	-2
	1667	2019-01-17 08:48:25.44	-464	1404	-1431	-20	-9	13	4	14	-10	-9
	1668	2019-01-17 08:48:25.45	-469	1406	-1433	-17	-12	8	3	11	-8	-7
	1669	2019-01-17 08:48:25.46	-466	1414	-1431	-15	-10	3	-2	3	-5	0
	1670	2019-01-17 08:48:25.47	-461	1413	-1430	-11	-10	-2	-5	2	-7	1
	1671	2019-01-17 08:48:25.48	-455	1414	-1430	-14	-5	-7	-4	4	-8	0
	1672	2019-01-17 08:48:25.49	-469	1406	-1426	-19	-3	-12	-7	8	-15	0
	1673	2019-01-17 08:48:25.50	-468	1403	-1430	-28	2	-16	-13	8	-21	2
	1674	2019-01-17 08:48:25.51	-469	1406	-1427	-33	3	-13	-23	-2	-21	12
	1675	2019-01-17 08:48:25.52	-462	1410	-1427	-34	3	-11	-27	-10	-17	18
	1676	2019-01-17 08:48:25.53	-461	1421	-1431	-34	6	-11	-25	-7	-18	16
	1677	2019-01-17 08:48:25.54	-457	1425	-1410	-31	11	-14	-24	-4	-20	14
	1678	2019-01-17 08:48:25.55	-461	1434	-1411	-22	14	-16	-27	-5	-22	16
	1679	2019-01-17 08:48:25.56	-453	1432	-1416	-12	17	-18	-31	-6	-25	18
	1680	2019-01-17 08:48:25.57	-449	1433	-1433	-4	18	-17	-37	-16	-21	26
	1681	2019-01-17 08:48:25.58	-448	1424	-1436	-3	12	-14	-36	-22	-14	29
	1682	2019-01-17 08:48:25.59	-448	1412	-1429	4	6	-11	-36	-25	-11	30
	1683	2019-01-17 08:48:25.60	-464	1410	-1425	8	0	-9	-22	-8	-14	15
	1684	2019-01-17 08:48:25.61	-452	1410	-1422	11	-2	-8	-15	4	-19	5
	1685	2019-01-17 08:48:25.62	-458	1409	-1419	9	-1	-8	-12	8	-20	2
	1686	2019-01-17 08:48:25.63	-462	1412	-1413	1	5	-8	-19	1	-20	9
	1687	2019-01-17 08:48:25.64	-459	1395	-1427	-6	13	-10	-18	-1	-17	9
	1688	2019-01-17 08:48:25.65	-462	1407	-1438	-7	17	-5	-14	3	-17	5
	1689	2019-01-17 08:48:25.66	-455	1407	-1435	-7	17	-4	-10	11	-21	0
	1690	2019-01-17 08:48:25.67	-453	1393	-1444	-3	15	3	-14	14	-28	0
	1691	2019-01-17 08:48:25.68	-465	1404	-1433	8	11	10	-16	11	-27	2
	1692	2019-01-17 08:48:25.69	-463	1400	-1426	12	6	9	-24	0	-24	12
	1693	2019-01-17 08:48:25.70	-472	1394	-1421	14	8	11	-25	-2	-23	13
	1694	2019-01-17 08:48:25.71	-462	1410	-1401	13	7	6	-26	-3	-23	14
	1695	2019-01-17 08:48:25.72	-454	1404	-1405	1	14	-1	-20	8	-28	6
	1696	2019-01-17 08:48:25.73	-447	1400	-1427	-15	22	-4	-18	16	-34	1
	1697	2019-01-17 08:48:25.74	-451	1403	-1438	-16	21	-5	-14	22	-36	-4
	1698	2019-01-17 08:48:25.75	-452	1400	-1441	-20	15	-3	-14	20	-34	-3
	1699	2019-01-17 08:48:25.76	-464	1399	-1429	-16	13	1	-15	13	-28	1
	1700	2019-01-17 08:48:25.77	-459	1407	-1427	-6	9	4	-23	1	-24	11
	1701	2019-01-17 08:48:25.78	-458	1418	-1430	0	10	5	-21	-1	-20	11
	1702	2019-01-17 08:48:25.79	-460	1414	-1425	5	13	3	-25	-2	-23	13
	1703	2019-01-17 08:48:25.80	-460	1421	-1429	8	15	-1	-14	6	-20	4
	1704	2019-01-17 08:48:25.81	-459	1408	-1424	9	19	-4	-21	-3	-18	12
	1705	2019-01-17 08:48:25.82	-457	1421	-1438	11	19	-4	-20	-3	-17	11
	1706	2019-01-17 08:48:25.83	-444	1425	-1430	8	24	-9	-28	-12	-16	20
	1707	2019-01-17 08:48:25.84	-454	1420	-1426	7	32	-11	-27	-6	-21	16
	1708	2019-01-17 08:48:25.85	-461	1424	-1435	3	32	-16	-28	-5	-23	16
	1709	2019-01-17 08:48:25.86	-442	1404	-1419	4	36	-21	-20	3	-23	8
	1710	2019-01-17 08:48:25.87	-441	1404	-1424	7	38	-18	-24	-3	-21	13
	1711	2019-01-17 08:48:25.88	-444	1403	-1437	9	32	-11	-20	1	-21	9
	1712	2019-01-17 08:48:25.89	-443	1395	-1438	8	27	-8	-20	5	-25	7
	1713	2019-01-17 08:48:25.90	-437	1391	-1451	4	25	1	-18	8	-26	5
	1714	2019-01-17 08:48:25.91	-441	1398	-1445	3	14	5	-19	8	-27	5
	1715	2019-01-17 08:48:25.92	-433	1394	-1438	2	9	7	-18	8	-26	5
	1716	2019-01-17 08:48:25.93	-442	1397	-1424	3	6	7	-22	0	-22	11
	1717	2019-01-17 08:48:25.94	-451	1408	-1420	5	5	7	-13	3	-16	5
	1718	2019-01-17 08:48:25.95	-443	1410	-1417	6	9	3	-10	0	-10	5
	1719	2019-01-17 08:48:25.96	-443	1420	-1428	8	14	-1	-7	5	-12	1
	1720	2019-01-17 08:48:25.97	-441	1412	-1433	9	17	-2	-11	7	-18	2
	1721	2019-01-17 08:48:25.98	-443	1417	-1430	7	15	-5	-15	4	-19	5
	1722	2019-01-17 08:48:25.99	-436	1416	-1437	6	13	-4	-23	-6	-17	14
	1723	2019-01-17 08:48:26.00	-444	1407	-1443	4	11	-5	-21	-6	-15	13
	1724	2019-01-17 08:48:26.01	-445	1391	-1438	3	5	-4	-22	-9	-13	15
	1725	2019-01-17 08:48:26.02	-442	1392	-1433	4	1	-1	-24	-5	-19	14
	1726	2019-01-17 08:48:26.03	-441	1390	-1427	5	-2	-2	-28	-8	-20	18
	1727	2019-01-17 08:48:26.04	-448	1402	-1428	5	-1	-3	-28	-3	-25	15
	1728	2019-01-17 08:48:26.05	-443	1405	-1425	2	6	-4	-30	-5	-25	17
	1729	2019-01-17 08:48:26.06	-443	1418	-1426	2	8	-6	-24	1	-25	11
	1730	2019-01-17 08:48:26.07	-442	1428	-1431	-2	15	-9	-23	1	-24	11
	1731	2019-01-17 08:48:26.08	-449	1435	-1440	0	16	-12	-23	0	-23	11
	1732	2019-01-17 08:48:26.09	-435	1411	-1439	0	16	-15	-29	-9	-20	19
	1733	2019-01-17 08:48:26.10	-442	1413	-1435	2	12	-15	-25	-7	-18	16
	1734	2019-01-17 08:48:26.11	-441	1406	-1422	5	9	-15	-27	-9	-18	18
	1735	2019-01-17 08:48:26.12	-436	1406	-1420	2	9	-16	-24	-2	-22	13
	1736	2019-01-17 08:48:26.13	-443	1411	-1430	-3	13	-16	-28	-8	-20	18
	1737	2019-01-17 08:48:26.14	-438	1410	-1427	-9	13	-18	-25	-4	-21	14
	1738	2019-01-17 08:48:26.15	-439	1403	-1431	-8	12	-17	-22	0	-22	11
	1739	2019-01-17 08:48:26.16	-447	1399	-1431	-6	10	-14	-20	6	-26	7
	1740	2019-01-17 08:48:26.17	-438	1408	-1435	-5	9	-10	-22	0	-22	11
	1741	2019-01-17 08:48:26.18	-447	1419	-1439	3	8	-9	-23	0	-23	11
	1742	2019-01-17 08:48:26.19	-436	1409	-1437	5	4	-5	-14	3	-17	5
	1743	2019-01-17 08:48:26.20	-433	1411	-1452	9	5	-5	-13	13	-26	0
	1744	2019-01-17 08:48:26.21	-431	1412	-1441	10	1	-8	-10	16	-26	-3
	1745	2019-01-17 08:48:26.22	-428	1402	-1434	11	3	-11	-8	18	-26	-5
	1746	2019-01-17 08:48:26.23	-435	1402	-1426	6	4	-17	-4	15	-19	-5
	1747	2019-01-17 08:48:26.24	-433	1392	-1420	1	8	-22	0	17	-17	-8
	1748	2019-01-17 08:48:26.25	-432	1378	-1418	3	12	-21	1	21	-20	-11
	1749	2019-01-17 08:48:26.26	-436	1384	-1426	13	14	-16	0	25	-25	-12
	1750	2019-01-17 08:48:26.27	-443	1387	-1453	23	10	-8	-8	9	-17	0
	1751	2019-01-17 08:48:26.28	-436	1390	-1455	24	4	-2	-4	14	-18	-5
	1752	2019-01-17 08:48:26.29	-419	1390	-1442	24	-3	6	-8	10	-18	-1
	1753	2019-01-17 08:48:26.30	-428	1387	-1448	20	-8	9	-9	22	-31	-6
	1754	2019-01-17 08:48:26.31	-425	1382	-1449	14	-13	12	-18	11	-29	3
	1755	2019-01-17 08:48:26.32	-429	1394	-1441	11	-15	15	-16	8	-24	4
	1756	2019-01-17 08:48:26.33	-429	1389	-1439	6	-15	15	-10	6	-16	2
	1757	2019-01-17 08:48:26.34	-431	1396	-1429	3	-12	10	1	14	-13	-7
	1758	2019-01-17 08:48:26.35	-444	1421	-1444	10	-11	6	-2	11	-13	-4
	1759	2019-01-17 08:48:26.36	-446	1428	-1443	12	-12	-2	-3	14	-17	-5
	1760	2019-01-17 08:48:26.37	-448	1432	-1446	11	-10	-9	-5	15	-20	-5
	1761	2019-01-17 08:48:26.38	-442	1429	-1454	10	-12	-15	-7	13	-20	-3
	1762	2019-01-17 08:48:26.39	-442	1412	-1449	9	-13	-15	-14	0	-14	7
	1763	2019-01-17 08:48:26.40	-440	1399	-1438	2	-18	-11	-13	3	-16	5
	1764	2019-01-17 08:48:26.41	-447	1388	-1435	-1	-19	-4	-12	-3	-9	7
	1765	2019-01-17 08:48:26.42	-440	1389	-1432	-4	-22	3	-11	-4	-7	7
	1766	2019-01-17 08:48:26.43	-444	1399	-1429	-3	-27	10	-19	-12	-7	15
	1767	2019-01-17 08:48:26.44	-437	1399	-1420	-5	-25	9	-25	-13	-12	19
	1768	2019-01-17 08:48:26.45	-434	1404	-1427	-1	-20	7	-30	-18	-12	24
	1769	2019-01-17 08:48:26.46	-437	1421	-1439	7	-21	5	-29	-16	-13	22
	1770	2019-01-17 08:48:26.47	-448	1415	-1441	5	-27	0	-28	-15	-13	21
	1771	2019-01-17 08:48:26.48	-445	1407	-1441	4	-31	-2	-24	-7	-17	15
	1772	2019-01-17 08:48:26.49	-443	1396	-1432	6	-32	0	-26	-11	-15	18
	1773	2019-01-17 08:48:26.50	-446	1407	-1432	12	-32	1	-28	-12	-16	20
	1774	2019-01-17 08:48:26.51	-447	1411	-1439	10	-27	2	-29	-14	-15	21
	1775	2019-01-17 08:48:26.52	-446	1402	-1441	4	-29	3	-30	-8	-22	19
	1776	2019-01-17 08:48:26.53	-452	1395	-1451	0	-29	3	-36	-8	-28	22
	1777	2019-01-17 08:48:26.54	-450	1399	-1440	-4	-34	2	-33	-3	-30	18
	1778	2019-01-17 08:48:26.55	-446	1388	-1426	-8	-36	6	-32	-6	-26	19
	1779	2019-01-17 08:48:26.56	-454	1392	-1429	-13	-37	5	-29	1	-30	14
	1780	2019-01-17 08:48:26.57	-449	1388	-1417	-13	-35	9	-33	0	-33	16
	1781	2019-01-17 08:48:26.58	-446	1391	-1419	-10	-28	11	-33	3	-36	15
	1782	2019-01-17 08:48:26.59	-455	1395	-1432	-3	-25	16	-37	5	-42	16
	1783	2019-01-17 08:48:26.60	-452	1405	-1451	1	-25	18	-33	12	-45	10
	1784	2019-01-17 08:48:26.61	-457	1417	-1453	3	-27	17	-32	12	-44	10
	1785	2019-01-17 08:48:26.62	-452	1407	-1449	3	-32	12	-27	17	-44	5
	1786	2019-01-17 08:48:26.63	-451	1402	-1426	-3	-30	7	-37	6	-43	15
	1787	2019-01-17 08:48:26.64	-456	1398	-1432	-9	-30	2	-38	2	-40	18
	1788	2019-01-17 08:48:26.65	-443	1389	-1434	-14	-26	3	-38	-7	-31	22
	1789	2019-01-17 08:48:26.66	-458	1389	-1438	-19	-25	6	-29	5	-34	12
	1790	2019-01-17 08:48:26.67	-447	1393	-1436	-22	-28	5	-30	0	-30	15
	1791	2019-01-17 08:48:26.68	-455	1408	-1427	-27	-27	2	-29	1	-30	14
	1792	2019-01-17 08:48:26.69	-449	1413	-1429	-26	-24	0	-32	-2	-30	17
	1793	2019-01-17 08:48:26.70	-458	1395	-1430	-25	-20	-7	-30	1	-31	14
	1794	2019-01-17 08:48:26.71	-457	1409	-1424	-13	-15	-9	-30	3	-33	13
	1795	2019-01-17 08:48:26.72	-448	1415	-1428	-4	-14	-13	-25	10	-35	7
	1796	2019-01-17 08:48:26.73	-447	1416	-1435	3	-13	-19	-25	9	-34	8
	1797	2019-01-17 08:48:26.74	-450	1408	-1425	7	-12	-23	-30	4	-34	13
	1798	2019-01-17 08:48:26.75	-453	1402	-1428	5	-8	-24	-30	-2	-28	16
	1799	2019-01-17 08:48:26.76	-451	1392	-1434	-5	-9	-23	-25	4	-29	10
	1800	2019-01-17 08:48:26.77	-451	1386	-1426	-14	-9	-18	-20	7	-27	6
	1801	2019-01-17 08:48:26.78	-437	1393	-1433	-18	-3	-12	-24	6	-30	9
	1802	2019-01-17 08:48:26.79	-450	1401	-1437	-20	-1	-11	-29	1	-30	14
	1803	2019-01-17 08:48:26.80	-462	1407	-1442	-22	-4	-8	-26	6	-32	10
	1804	2019-01-17 08:48:26.81	-454	1417	-1440	-22	-6	-8	-13	10	-23	1
	1805	2019-01-17 08:48:26.82	-452	1414	-1433	-18	-7	-14	-7	10	-17	-1
	1806	2019-01-17 08:48:26.83	-452	1408	-1433	-9	-9	-18	-6	2	-8	2
	1807	2019-01-17 08:48:26.84	-452	1413	-1435	0	-13	-23	-9	1	-10	4
	1808	2019-01-17 08:48:26.85	-445	1408	-1415	1	-12	-24	-12	8	-20	2
	1809	2019-01-17 08:48:26.86	-452	1402	-1431	0	-10	-22	-15	17	-32	-1
	1810	2019-01-17 08:48:26.87	-455	1396	-1428	-1	-8	-21	-16	13	-29	1
	1811	2019-01-17 08:48:26.88	-464	1402	-1443	-5	-7	-14	-16	10	-26	3
	1812	2019-01-17 08:48:26.89	-472	1407	-1442	-6	-9	-8	-14	7	-21	3
	1813	2019-01-17 08:48:26.90	-472	1405	-1439	-10	-10	-3	-10	11	-21	0
	1814	2019-01-17 08:48:26.91	-469	1406	-1439	-12	-11	1	0	19	-19	-9
	1815	2019-01-17 08:48:26.92	-466	1410	-1429	-11	-13	2	-6	16	-22	-5
	1816	2019-01-17 08:48:26.93	-462	1407	-1429	-9	-11	4	-13	10	-23	1
	1817	2019-01-17 08:48:26.94	-450	1403	-1431	-7	-15	5	-17	8	-25	4
	1818	2019-01-17 08:48:26.95	-460	1410	-1415	-4	-14	4	-18	7	-25	5
	1819	2019-01-17 08:48:26.96	-445	1410	-1424	-6	-12	1	-11	11	-22	0
	1820	2019-01-17 08:48:26.97	-452	1410	-1417	-12	-7	-4	-4	15	-19	-5
	1821	2019-01-17 08:48:26.98	-465	1412	-1415	-15	-3	-9	-11	17	-28	-3
	1822	2019-01-17 08:48:26.99	-466	1416	-1428	-17	-1	-13	-18	10	-28	4
	1823	2019-01-17 08:48:27.00	-472	1409	-1442	-22	0	-15	-32	-4	-28	18
	1824	2019-01-17 08:48:27.01	-467	1399	-1437	-22	-5	-15	-25	-11	-14	18
	1825	2019-01-17 08:48:27.02	-463	1398	-1444	-21	-11	-10	-23	0	-23	11
	1826	2019-01-17 08:48:27.03	-476	1398	-1429	-17	-14	-8	-16	15	-31	0
	1827	2019-01-17 08:48:27.04	-454	1399	-1423	-7	-15	0	-24	14	-38	5
	1828	2019-01-17 08:48:27.05	-457	1416	-1407	-4	-12	-3	-23	9	-32	7
	1829	2019-01-17 08:48:27.06	-448	1429	-1407	-6	-5	-9	-24	-4	-20	14
	1830	2019-01-17 08:48:27.07	-460	1414	-1411	-11	5	-17	-18	0	-18	9
	1831	2019-01-17 08:48:27.08	-462	1410	-1430	-12	9	-20	-25	0	-25	12
	1832	2019-01-17 08:48:27.09	-462	1418	-1436	-11	6	-23	-36	-11	-25	23
	1833	2019-01-17 08:48:27.10	-461	1400	-1444	-12	3	-26	-38	-11	-27	24
	1834	2019-01-17 08:48:27.11	-471	1394	-1442	-8	-3	-25	-38	-11	-27	24
	1835	2019-01-17 08:48:27.12	-472	1398	-1434	3	-11	-19	-39	-8	-31	23
	1836	2019-01-17 08:48:27.13	-477	1392	-1421	2	-13	-11	-38	-9	-29	23
	1837	2019-01-17 08:48:27.14	-461	1399	-1417	-1	-5	-9	-38	-13	-25	25
	1838	2019-01-17 08:48:27.15	-457	1403	-1416	-4	3	-5	-32	-7	-25	19
	1839	2019-01-17 08:48:27.16	-462	1410	-1424	-5	10	-5	-32	-6	-26	19
	1840	2019-01-17 08:48:27.17	-460	1419	-1429	-11	13	-10	-29	-7	-22	18
	1841	2019-01-17 08:48:27.18	-469	1423	-1426	-17	11	-21	-25	-4	-21	14
	1842	2019-01-17 08:48:27.19	-459	1424	-1435	-11	10	-23	-22	3	-25	9
	1843	2019-01-17 08:48:27.20	-460	1423	-1431	-1	7	-24	-28	-1	-27	14
	1844	2019-01-17 08:48:27.21	-458	1422	-1423	6	12	-25	-26	0	-26	13
	1845	2019-01-17 08:48:27.22	-463	1423	-1420	8	15	-24	-20	6	-26	7
	1846	2019-01-17 08:48:27.23	-453	1416	-1425	12	18	-25	-17	11	-28	3
	1847	2019-01-17 08:48:27.24	-451	1408	-1427	14	22	-22	-18	10	-28	4
	1848	2019-01-17 08:48:27.25	-463	1402	-1434	14	19	-19	-16	15	-31	0
	1849	2019-01-17 08:48:27.26	-463	1404	-1443	14	13	-16	-23	13	-36	5
	1850	2019-01-17 08:48:27.27	-460	1407	-1428	13	6	-17	-22	13	-35	4
	1851	2019-01-17 08:48:27.28	-452	1396	-1408	8	5	-16	-17	16	-33	0
	1852	2019-01-17 08:48:27.29	-464	1402	-1418	7	12	-19	-4	27	-31	-11
	1853	2019-01-17 08:48:27.30	-459	1407	-1415	5	16	-21	3	29	-26	-16
	1854	2019-01-17 08:48:27.31	-454	1409	-1439	0	20	-21	4	29	-25	-16
	1855	2019-01-17 08:48:27.32	-447	1406	-1437	-1	22	-18	-6	14	-20	-4
	1856	2019-01-17 08:48:27.33	-457	1397	-1443	-3	20	-14	-3	20	-23	-8
	1857	2019-01-17 08:48:27.34	-453	1384	-1445	0	14	-11	-7	20	-27	-6
	1858	2019-01-17 08:48:27.35	-459	1388	-1437	3	5	-4	-13	22	-35	-4
	1859	2019-01-17 08:48:27.36	-442	1389	-1412	5	3	-5	-18	18	-36	0
	1860	2019-01-17 08:48:27.37	-443	1389	-1400	4	7	-9	-17	12	-29	2
	1861	2019-01-17 08:48:27.38	-450	1393	-1406	2	14	-10	-17	6	-23	5
	1862	2019-01-17 08:48:27.39	-455	1401	-1415	-5	20	-13	-10	11	-21	0
	1863	2019-01-17 08:48:27.40	-450	1405	-1435	-8	22	-18	-9	10	-19	0
	1864	2019-01-17 08:48:27.41	-460	1401	-1438	-3	20	-18	-18	2	-20	8
	1865	2019-01-17 08:48:27.42	-456	1411	-1453	-2	15	-16	-10	2	-12	4
	1866	2019-01-17 08:48:27.43	-468	1407	-1448	-2	12	-13	-4	7	-11	-1
	1867	2019-01-17 08:48:27.44	-453	1418	-1438	1	6	-13	-1	14	-15	-6
	1868	2019-01-17 08:48:27.45	-444	1397	-1438	4	4	-14	-7	13	-20	-3
	1869	2019-01-17 08:48:27.46	-449	1403	-1429	0	4	-16	-13	6	-19	3
	1870	2019-01-17 08:48:27.47	-445	1410	-1432	-9	4	-18	-17	7	-24	5
	1871	2019-01-17 08:48:27.48	-452	1401	-1426	-19	8	-23	-16	12	-28	2
	1872	2019-01-17 08:48:27.49	-450	1400	-1439	-23	9	-24	-14	18	-32	-2
	1873	2019-01-17 08:48:27.50	-458	1401	-1443	-20	4	-22	-20	7	-27	6
	1874	2019-01-17 08:48:27.51	-465	1408	-1434	-14	0	-17	-19	17	-36	1
	1875	2019-01-17 08:48:27.52	-471	1412	-1441	-8	-2	-11	-21	11	-32	5
	1876	2019-01-17 08:48:27.53	-465	1412	-1432	-4	-3	-5	-18	6	-24	6
	1877	2019-01-17 08:48:27.54	-461	1405	-1430	-2	-4	2	-22	0	-22	11
	1878	2019-01-17 08:48:27.55	-471	1420	-1427	2	-6	4	-20	5	-25	7
	1879	2019-01-17 08:48:27.56	-466	1429	-1425	2	-6	3	-20	1	-21	9
	1880	2019-01-17 08:48:27.57	-460	1428	-1410	-2	-2	-4	-15	10	-25	2
	1881	2019-01-17 08:48:27.58	-464	1432	-1409	0	7	-15	-10	11	-21	0
	1882	2019-01-17 08:48:27.59	-460	1418	-1416	3	7	-27	-6	13	-19	-3
	1883	2019-01-17 08:48:27.60	-465	1416	-1412	7	15	-28	-15	3	-18	6
	1884	2019-01-17 08:48:27.61	-462	1410	-1431	11	15	-28	-20	2	-22	9
	1885	2019-01-17 08:48:27.62	-467	1388	-1435	11	12	-23	-27	-5	-22	16
	1886	2019-01-17 08:48:27.63	-469	1378	-1442	6	8	-15	-28	-6	-22	17
	1887	2019-01-17 08:48:27.64	-470	1382	-1430	5	7	-4	-31	-13	-18	22
	1888	2019-01-17 08:48:27.65	-464	1393	-1427	9	10	6	-33	-6	-27	19
	1889	2019-01-17 08:48:27.66	-458	1406	-1425	17	10	10	-36	-8	-28	22
	1890	2019-01-17 08:48:27.67	-467	1423	-1428	19	14	6	-34	-6	-28	20
	1891	2019-01-17 08:48:27.68	-446	1421	-1438	21	17	-3	-31	-9	-22	20
	1892	2019-01-17 08:48:27.69	-453	1411	-1428	15	18	-10	-25	-7	-18	16
	1893	2019-01-17 08:48:27.70	-458	1399	-1437	8	20	-17	-28	-13	-15	20
	1894	2019-01-17 08:48:27.71	-452	1390	-1438	0	11	-20	-32	-7	-25	19
	1895	2019-01-17 08:48:27.72	-452	1386	-1430	-6	9	-19	-35	-9	-26	22
	1896	2019-01-17 08:48:27.73	-468	1384	-1412	-7	6	-17	-31	-6	-25	18
	1897	2019-01-17 08:48:27.74	-471	1388	-1417	-5	5	-13	-26	-11	-15	18
	1898	2019-01-17 08:48:27.75	-466	1400	-1424	3	7	-5	-17	-4	-13	10
	1899	2019-01-17 08:48:27.76	-468	1410	-1429	7	11	-6	-19	-13	-6	16
	1900	2019-01-17 08:48:27.77	-462	1416	-1435	10	17	-7	-17	-7	-10	12
	1901	2019-01-17 08:48:27.78	-466	1409	-1446	8	17	-11	-23	-9	-14	16
	1902	2019-01-17 08:48:27.79	-457	1410	-1445	4	14	-16	-19	-8	-11	13
	1903	2019-01-17 08:48:27.80	-463	1399	-1455	-6	8	-16	-24	-13	-11	18
	1904	2019-01-17 08:48:27.81	-459	1395	-1433	-10	4	-13	-17	-4	-13	10
	1905	2019-01-17 08:48:27.82	-451	1401	-1430	-11	0	-10	-20	-11	-9	15
	1906	2019-01-17 08:48:27.83	-458	1397	-1424	-10	0	-6	-3	9	-12	-3
	1907	2019-01-17 08:48:27.84	-460	1408	-1423	-2	3	-3	-4	11	-15	-3
	1908	2019-01-17 08:48:27.85	-461	1410	-1430	7	7	3	-10	16	-26	-3
	1909	2019-01-17 08:48:27.86	-454	1410	-1441	9	7	4	-17	-1	-16	9
	1910	2019-01-17 08:48:27.87	-458	1409	-1441	7	7	0	-13	3	-16	5
	1911	2019-01-17 08:48:27.88	-461	1396	-1454	4	4	2	-14	1	-15	6
	1912	2019-01-17 08:48:27.89	-454	1395	-1438	1	0	1	-17	6	-23	5
	1913	2019-01-17 08:48:27.90	-459	1393	-1439	-1	-4	3	-19	0	-19	9
	1914	2019-01-17 08:48:27.91	-450	1397	-1423	-1	-4	4	-11	6	-17	2
	1915	2019-01-17 08:48:27.92	-444	1402	-1418	3	1	4	-9	5	-14	2
	1916	2019-01-17 08:48:27.93	-456	1411	-1426	2	9	-2	-10	14	-24	-2
	1917	2019-01-17 08:48:27.94	-458	1416	-1435	1	11	-5	-20	8	-28	6
	1918	2019-01-17 08:48:27.95	-451	1429	-1434	-1	14	-14	-22	5	-27	8
	1919	2019-01-17 08:48:27.96	-437	1418	-1429	-5	17	-20	-22	-3	-19	12
	1920	2019-01-17 08:48:27.97	-448	1402	-1443	-7	20	-31	-17	3	-20	7
	1921	2019-01-17 08:48:27.98	-453	1386	-1448	-1	16	-34	-20	-3	-17	11
	1922	2019-01-17 08:48:27.99	-449	1389	-1444	7	10	-35	-25	-2	-23	13
	1923	2019-01-17 08:48:28.00	-446	1395	-1443	10	5	-34	-27	1	-28	13
	1924	2019-01-17 08:48:28.01	-450	1385	-1428	7	4	-31	-23	12	-35	5
	1925	2019-01-17 08:48:28.02	-466	1376	-1426	-1	5	-27	-21	7	-28	7
	1926	2019-01-17 08:48:28.03	-447	1378	-1428	-2	1	-20	-20	3	-23	8
	1927	2019-01-17 08:48:28.04	-440	1379	-1426	-1	3	-10	-26	-1	-25	13
	1928	2019-01-17 08:48:28.05	-448	1385	-1443	3	2	-10	-26	7	-33	9
	1929	2019-01-17 08:48:28.06	-452	1390	-1439	9	0	-1	-26	5	-31	10
	1930	2019-01-17 08:48:28.07	-448	1400	-1440	10	-2	3	-24	4	-28	10
	1931	2019-01-17 08:48:28.08	-450	1404	-1450	7	-5	1	-22	-2	-20	12
	1932	2019-01-17 08:48:28.09	-454	1395	-1444	7	-9	2	-24	0	-24	12
	1933	2019-01-17 08:48:28.10	-450	1392	-1433	6	-12	1	-30	-4	-26	17
	1934	2019-01-17 08:48:28.11	-453	1400	-1434	2	-10	1	-29	-4	-25	16
	1935	2019-01-17 08:48:28.12	-456	1390	-1436	-6	-7	2	-26	-5	-21	15
	1936	2019-01-17 08:48:28.13	-470	1386	-1435	-3	-7	6	-22	1	-23	10
	1937	2019-01-17 08:48:28.14	-458	1401	-1443	5	-13	8	-25	-2	-23	13
	1938	2019-01-17 08:48:28.15	-465	1402	-1447	7	-13	7	-31	-2	-29	16
	1939	2019-01-17 08:48:28.16	-454	1402	-1431	8	-15	2	-37	-1	-36	19
	1940	2019-01-17 08:48:28.17	-464	1399	-1410	6	-12	1	-34	3	-37	15
	1941	2019-01-17 08:48:28.18	-459	1398	-1425	9	-2	-5	-27	-1	-26	14
	1942	2019-01-17 08:48:28.19	-460	1394	-1431	7	2	-9	-25	-2	-23	13
	1943	2019-01-17 08:48:28.20	-460	1381	-1448	0	5	-10	-17	-3	-14	10
	1944	2019-01-17 08:48:28.21	-453	1398	-1453	0	2	-11	-18	-6	-12	12
	1945	2019-01-17 08:48:28.22	-446	1386	-1455	0	0	-10	-18	-8	-10	13
	1946	2019-01-17 08:48:28.23	-453	1394	-1451	-2	-10	-7	-23	-13	-10	18
	1947	2019-01-17 08:48:28.24	-448	1395	-1452	-4	-16	0	-10	-5	-5	7
	1948	2019-01-17 08:48:28.25	-455	1391	-1436	-10	-21	3	-10	-7	-3	8
	1949	2019-01-17 08:48:28.26	-452	1384	-1436	-15	-22	7	-6	-6	0	6
	1950	2019-01-17 08:48:28.27	-449	1395	-1435	-18	-24	7	-5	-5	0	5
	1951	2019-01-17 08:48:28.28	-466	1410	-1436	-20	-21	5	-7	-11	4	9
	1952	2019-01-17 08:48:28.29	-461	1417	-1424	-22	-21	-2	-14	-13	-1	13
	1953	2019-01-17 08:48:28.30	-456	1424	-1418	-25	-18	-10	-16	-8	-8	12
	1954	2019-01-17 08:48:28.31	-464	1414	-1421	-24	-11	-18	-15	-2	-13	8
	1955	2019-01-17 08:48:28.32	-461	1419	-1430	-22	-4	-21	-12	4	-16	4
	1956	2019-01-17 08:48:28.33	-455	1407	-1438	-20	-2	-20	-11	6	-17	2
	1957	2019-01-17 08:48:28.34	-448	1402	-1442	-17	-10	-16	-14	2	-16	6
	1958	2019-01-17 08:48:28.35	-455	1389	-1440	-12	-15	-11	-19	1	-20	9
	1959	2019-01-17 08:48:28.36	-452	1387	-1440	-9	-21	-4	-18	-2	-16	10
	1960	2019-01-17 08:48:28.37	-460	1407	-1439	2	-20	-1	-12	9	-21	1
	1961	2019-01-17 08:48:28.38	-470	1419	-1429	6	-25	-1	-8	14	-22	-3
	1962	2019-01-17 08:48:28.39	-459	1412	-1419	8	-18	-5	-7	15	-22	-4
	1963	2019-01-17 08:48:28.40	-466	1406	-1423	7	-10	-9	-7	12	-19	-2
	1964	2019-01-17 08:48:28.41	-448	1398	-1424	3	-9	-12	-6	9	-15	-1
	1965	2019-01-17 08:48:28.42	-458	1394	-1431	-5	-4	-11	0	11	-11	-5
	1966	2019-01-17 08:48:28.43	-454	1380	-1447	-13	-8	-10	6	16	-10	-11
	1967	2019-01-17 08:48:28.44	-461	1381	-1445	-16	-19	-7	4	16	-12	-10
	1968	2019-01-17 08:48:28.45	-464	1385	-1448	-17	-26	-2	-4	18	-22	-7
	1969	2019-01-17 08:48:28.46	-460	1389	-1433	-15	-32	2	-11	16	-27	-2
	1970	2019-01-17 08:48:28.47	-448	1397	-1438	-15	-33	3	-21	16	-37	2
	1971	2019-01-17 08:48:28.48	-453	1397	-1431	-18	-33	5	-23	10	-33	6
	1972	2019-01-17 08:48:28.49	-456	1387	-1425	-19	-28	5	-27	4	-31	11
	1973	2019-01-17 08:48:28.50	-454	1389	-1434	-15	-26	11	-26	-2	-24	14
	1974	2019-01-17 08:48:28.51	-459	1395	-1437	-16	-33	22	-31	0	-31	15
	1975	2019-01-17 08:48:28.52	-463	1412	-1441	-20	-37	26	-31	2	-33	14
	1976	2019-01-17 08:48:28.53	-464	1419	-1437	-25	-36	27	-37	-3	-34	20
	1977	2019-01-17 08:48:28.54	-468	1417	-1427	-21	-40	20	-42	-7	-35	24
	1978	2019-01-17 08:48:28.55	-458	1429	-1414	-20	-37	12	-40	0	-40	20
	1979	2019-01-17 08:48:28.56	-464	1415	-1422	-19	-32	5	-30	4	-34	13
	1980	2019-01-17 08:48:28.57	-463	1405	-1431	-20	-30	5	-30	-2	-28	16
	1981	2019-01-17 08:48:28.58	-464	1396	-1438	-19	-32	11	-25	-4	-21	14
	1982	2019-01-17 08:48:28.59	-470	1391	-1432	-15	-35	19	-17	-5	-12	11
	1983	2019-01-17 08:48:28.60	-465	1405	-1421	-10	-39	24	-11	7	-18	2
	1984	2019-01-17 08:48:28.61	-475	1423	-1420	-9	-36	24	-9	15	-24	-3
	1985	2019-01-17 08:48:28.62	-474	1422	-1427	-10	-33	24	-18	5	-23	6
	1986	2019-01-17 08:48:28.63	-477	1426	-1434	-8	-34	17	-18	5	-23	6
	1987	2019-01-17 08:48:28.64	-473	1412	-1428	-8	-32	12	-23	-1	-22	12
	1988	2019-01-17 08:48:28.65	-469	1408	-1427	-5	-32	12	-15	6	-21	4
	1989	2019-01-17 08:48:28.66	-473	1402	-1424	2	-36	11	-14	1	-15	6
	1990	2019-01-17 08:48:28.67	-472	1400	-1421	2	-32	15	-8	3	-11	2
	1991	2019-01-17 08:48:28.68	-484	1381	-1418	3	-31	20	-3	9	-12	-3
	1992	2019-01-17 08:48:28.69	-470	1394	-1424	8	-25	25	-1	14	-15	-6
	1993	2019-01-17 08:48:28.70	-476	1406	-1428	11	-25	29	-4	14	-18	-5
	1994	2019-01-17 08:48:28.71	-477	1425	-1427	7	-23	23	-7	14	-21	-3
[truncated: 4,026 more rows]
