# Supplementary material for: Evaluating the stress-response of dental students to the dental school environment
Source: PeerJ. 2020 May 6;8:e8981. doi: 10.7717/peerj.8981 (PMC7210805; doi:10.7717/peerj.8981)
Supplement: Supplemental Information 1 [file peerj-08-8981-s001.zip › 4 -0 -IV.csv]

// Data mode : Full
// Data quality : High
// Acceleration sensor's range : 16g
// Gyroscope sensor's range : 2000dps
//
//ARTIFACT	NUM	DATE	ACC_X	ACC_Y	ACC_Z	GYRO_X	GYRO_Y	GYRO_Z	EOG_L	EOG_R	EOG_H	EOG_V
	1	2019-01-15 11:23:17.61	-678	975	-1691	-7	-4	-4	211	217	-6	-214
	2	2019-01-15 11:23:17.62	-676	973	-1691	-10	-9	-4	-52	-50	-2	51
	3	2019-01-15 11:23:17.63	-672	974	-1692	-15	-8	-3	209	219	-10	-214
	4	2019-01-15 11:23:17.64	-681	972	-1694	-12	-11	-1	-50	-52	2	51
	5	2019-01-15 11:23:17.65	-672	981	-1683	-12	-9	3	208	218	-10	-213
	6	2019-01-15 11:23:17.66	-673	979	-1683	-11	-10	2	-59	-56	-3	57
	7	2019-01-15 11:23:17.67	-682	994	-1688	-11	-7	3	201	213	-12	-207
	8	2019-01-15 11:23:17.68	-679	984	-1685	-7	-4	-1	-62	-60	-2	61
	9	2019-01-15 11:23:17.69	-683	986	-1686	-7	-4	-6	199	207	-8	-203
	10	2019-01-15 11:23:17.70	-689	978	-1687	-8	0	-9	-60	-57	-3	58
	11	2019-01-15 11:23:17.71	-676	981	-1682	-5	1	-13	198	206	-8	-202
	12	2019-01-15 11:23:17.72	-678	984	-1683	-1	0	-15	-60	-63	3	61
	13	2019-01-15 11:23:17.73	-681	978	-1683	-2	-3	-16	198	206	-8	-202
	14	2019-01-15 11:23:17.74	-691	973	-1680	-2	0	-14	-58	-60	2	59
	15	2019-01-15 11:23:17.75	-673	967	-1686	-2	0	-12	207	218	-11	-212
	16	2019-01-15 11:23:17.76	-679	965	-1681	-2	7	-8	-56	-54	-2	55
	17	2019-01-15 11:23:17.77	-681	977	-1684	-5	15	-7	215	222	-7	-218
	18	2019-01-15 11:23:17.78	-681	974	-1689	-3	17	-3	-51	-50	-1	50
	19	2019-01-15 11:23:17.79	-679	987	-1687	-4	8	-3	210	217	-7	-213
	20	2019-01-15 11:23:17.80	-671	990	-1690	-5	3	-8	-48	-44	-4	46
	21	2019-01-15 11:23:17.81	-681	990	-1685	-6	-3	-15	212	221	-9	-216
	22	2019-01-15 11:23:17.82	-675	981	-1690	-5	-4	-17	-44	-44	0	44
	23	2019-01-15 11:23:17.83	-674	976	-1688	-1	-7	-20	206	217	-11	-211
	24	2019-01-15 11:23:17.84	-667	983	-1686	2	-5	-18	-42	-46	4	44
	25	2019-01-15 11:23:17.85	-690	967	-1686	1	3	-13	214	223	-9	-218
	26	2019-01-15 11:23:17.86	-683	968	-1680	-1	0	-9	-42	-40	-2	41
	27	2019-01-15 11:23:17.87	-676	966	-1687	-2	-1	-2	210	219	-9	-214
	28	2019-01-15 11:23:17.88	-680	967	-1679	-1	-1	5	-41	-40	-1	40
	29	2019-01-15 11:23:17.89	-681	972	-1680	-2	1	10	198	204	-6	-201
	30	2019-01-15 11:23:17.90	-680	987	-1691	-4	2	12	-43	-41	-2	42
	31	2019-01-15 11:23:17.91	-677	992	-1690	-4	3	7	197	210	-13	-203
	32	2019-01-15 11:23:17.92	-666	991	-1695	-2	0	1	-36	-35	-1	35
	33	2019-01-15 11:23:17.93	-675	988	-1690	-1	-1	-4	192	202	-10	-197
	34	2019-01-15 11:23:17.94	-680	985	-1691	-1	-9	-6	-40	-39	-1	39
	35	2019-01-15 11:23:17.95	-683	975	-1680	3	-15	-7	193	200	-7	-196
	36	2019-01-15 11:23:17.96	-688	975	-1680	1	-13	-9	-37	-36	-1	36
	37	2019-01-15 11:23:17.97	-688	977	-1684	0	-8	-7	185	193	-8	-189
	38	2019-01-15 11:23:17.98	-676	973	-1684	0	-6	-8	-30	-30	0	30
	39	2019-01-15 11:23:17.99	-685	978	-1680	-2	-1	-8	180	187	-7	-183
	40	2019-01-15 11:23:18.00	-694	979	-1674	-4	5	-8	-29	-29	0	29
	41	2019-01-15 11:23:18.01	-681	976	-1677	-8	7	-8	176	187	-11	-181
	42	2019-01-15 11:23:18.02	-688	976	-1679	-8	10	-9	-21	-23	2	22
	43	2019-01-15 11:23:18.03	-672	982	-1682	-11	11	-8	175	185	-10	-180
	44	2019-01-15 11:23:18.04	-681	985	-1681	-9	11	-10	-22	-19	-3	20
	45	2019-01-15 11:23:18.05	-679	991	-1695	-10	14	-15	179	189	-10	-184
	46	2019-01-15 11:23:18.06	-679	986	-1693	-10	17	-17	-19	-16	-3	17
	47	2019-01-15 11:23:18.07	-679	983	-1691	-8	12	-18	170	172	-2	-171
	48	2019-01-15 11:23:18.08	-678	990	-1690	-9	11	-20	-22	-16	-6	19
	49	2019-01-15 11:23:18.09	-676	978	-1694	-7	10	-20	168	174	-6	-171
	50	2019-01-15 11:23:18.10	-686	976	-1689	-4	3	-20	-4	-1	-3	2
	51	2019-01-15 11:23:18.11	-683	976	-1688	-1	-4	-19	164	175	-11	-169
	52	2019-01-15 11:23:18.12	-685	974	-1681	3	-6	-16	0	2	-2	-1
	53	2019-01-15 11:23:18.13	-683	972	-1669	6	-9	-15	155	164	-9	-159
	54	2019-01-15 11:23:18.14	-687	973	-1674	7	-7	-13	0	-3	3	1
	55	2019-01-15 11:23:18.15	-682	970	-1677	10	-2	-8	150	158	-8	-154
	56	2019-01-15 11:23:18.16	-687	975	-1676	12	3	-5	4	8	-4	-6
	57	2019-01-15 11:23:18.17	-677	970	-1678	8	9	-4	144	150	-6	-147
	58	2019-01-15 11:23:18.18	-686	971	-1688	5	18	-2	8	12	-4	-10
	59	2019-01-15 11:23:18.19	-681	974	-1695	-1	20	-3	134	144	-10	-139
	60	2019-01-15 11:23:18.20	-679	983	-1699	-3	19	-3	14	18	-4	-16
	61	2019-01-15 11:23:18.21	-684	983	-1697	-7	14	-6	128	137	-9	-132
	62	2019-01-15 11:23:18.22	-692	992	-1701	-10	11	-9	18	15	3	-16
	63	2019-01-15 11:23:18.23	-684	989	-1682	-12	9	-12	122	131	-9	-126
	64	2019-01-15 11:23:18.24	-685	991	-1682	-12	10	-17	23	21	2	-22
	65	2019-01-15 11:23:18.25	-682	992	-1677	-14	12	-18	119	130	-11	-124
	66	2019-01-15 11:23:18.26	-689	984	-1681	-12	11	-19	25	28	-3	-26
	67	2019-01-15 11:23:18.27	-686	982	-1679	-13	14	-20	119	126	-7	-122
	68	2019-01-15 11:23:18.28	-684	979	-1678	-11	18	-20	37	37	0	-37
	69	2019-01-15 11:23:18.29	-688	978	-1685	-9	24	-18	114	117	-3	-115
	70	2019-01-15 11:23:18.30	-684	970	-1683	-7	23	-15	36	41	-5	-38
	71	2019-01-15 11:23:18.31	-684	974	-1682	-7	26	-15	95	103	-8	-99
	72	2019-01-15 11:23:18.32	-686	971	-1681	-4	30	-11	44	48	-4	-46
	73	2019-01-15 11:23:18.33	-675	975	-1689	-5	32	-12	102	110	-8	-106
	74	2019-01-15 11:23:18.34	-681	990	-1684	-2	30	-14	60	63	-3	-61
	75	2019-01-15 11:23:18.35	-661	985	-1685	-3	28	-15	99	109	-10	-104
	76	2019-01-15 11:23:18.36	-669	984	-1697	-5	28	-17	57	60	-3	-58
	77	2019-01-15 11:23:18.37	-669	978	-1694	-7	30	-18	89	99	-10	-94
	78	2019-01-15 11:23:18.38	-670	976	-1689	-10	26	-21	53	58	-5	-55
	79	2019-01-15 11:23:18.39	-675	980	-1680	-9	26	-19	72	82	-10	-77
	80	2019-01-15 11:23:18.40	-671	963	-1690	-8	25	-17	52	57	-5	-54
	81	2019-01-15 11:23:18.41	-674	963	-1685	-7	19	-15	70	73	-3	-71
	82	2019-01-15 11:23:18.42	-673	967	-1681	-3	16	-7	65	67	-2	-66
	83	2019-01-15 11:23:18.43	-660	970	-1671	0	20	-3	66	67	-1	-66
	84	2019-01-15 11:23:18.44	-670	976	-1679	3	17	1	73	78	-5	-75
	85	2019-01-15 11:23:18.45	-676	984	-1689	2	18	2	61	69	-8	-65
	86	2019-01-15 11:23:18.46	-666	987	-1694	-1	19	-1	90	93	-3	-91
	87	2019-01-15 11:23:18.47	-672	984	-1695	-4	13	-3	56	66	-10	-61
	88	2019-01-15 11:23:18.48	-671	982	-1697	-8	11	-1	85	85	0	-85
	89	2019-01-15 11:23:18.49	-666	988	-1692	-8	7	-3	40	48	-8	-44
	90	2019-01-15 11:23:18.50	-674	976	-1694	-9	8	-4	90	94	-4	-92
	91	2019-01-15 11:23:18.51	-665	994	-1692	-9	6	-8	52	58	-6	-55
	92	2019-01-15 11:23:18.52	-662	995	-1690	-10	7	-8	99	105	-6	-102
	93	2019-01-15 11:23:18.53	-669	991	-1696	-12	7	-12	39	45	-6	-42
	94	2019-01-15 11:23:18.54	-669	987	-1686	-10	11	-14	97	100	-3	-98
	95	2019-01-15 11:23:18.55	-663	985	-1683	-9	12	-16	25	28	-3	-26
	96	2019-01-15 11:23:18.56	-664	979	-1691	-9	11	-18	102	105	-3	-103
	97	2019-01-15 11:23:18.57	-670	975	-1682	-9	11	-17	21	28	-7	-24
	98	2019-01-15 11:23:18.58	-663	968	-1683	-9	14	-15	104	105	-1	-104
	99	2019-01-15 11:23:18.59	-660	977	-1683	-12	16	-9	14	21	-7	-17
	100	2019-01-15 11:23:18.60	-670	983	-1686	-11	16	-4	108	114	-6	-111
	101	2019-01-15 11:23:18.61	-667	988	-1694	-11	14	-2	16	24	-8	-20
	102	2019-01-15 11:23:18.62	-668	984	-1698	-8	15	-1	119	123	-4	-121
	103	2019-01-15 11:23:18.63	-657	998	-1700	-6	14	-3	13	12	1	-12
	104	2019-01-15 11:23:18.64	-666	997	-1697	-2	11	-7	125	128	-3	-126
	105	2019-01-15 11:23:18.65	-667	997	-1693	-3	8	-10	9	9	0	-9
	106	2019-01-15 11:23:18.66	-663	987	-1680	-4	6	-13	132	139	-7	-135
	107	2019-01-15 11:23:18.67	-653	975	-1681	-6	7	-11	-2	6	-8	-2
	108	2019-01-15 11:23:18.68	-661	975	-1687	-7	6	-9	136	144	-8	-140
	109	2019-01-15 11:23:18.69	-659	979	-1688	-3	5	-6	-3	3	-6	0
	110	2019-01-15 11:23:18.70	-660	987	-1683	-1	4	-6	139	136	3	-137
	111	2019-01-15 11:23:18.71	-674	976	-1692	1	1	-4	-12	-9	-3	10
	112	2019-01-15 11:23:18.72	-662	985	-1689	3	0	-4	141	147	-6	-144
	113	2019-01-15 11:23:18.73	-660	984	-1687	4	-3	-1	-12	-6	-6	9
	114	2019-01-15 11:23:18.74	-658	980	-1680	-1	-3	-2	146	152	-6	-149
	115	2019-01-15 11:23:18.75	-666	978	-1685	-4	-2	-4	-23	-19	-4	21
	116	2019-01-15 11:23:18.76	-665	972	-1682	-9	2	-1	148	151	-3	-149
	117	2019-01-15 11:23:18.77	-664	980	-1682	-12	1	2	-28	-27	-1	27
	118	2019-01-15 11:23:18.78	-668	984	-1693	-13	2	1	156	164	-8	-160
	119	2019-01-15 11:23:18.79	-666	984	-1693	-11	6	0	-26	-21	-5	23
	120	2019-01-15 11:23:18.80	-673	988	-1695	-10	3	-2	166	167	-1	-166
	121	2019-01-15 11:23:18.81	-681	987	-1688	-8	0	-3	-32	-28	-4	30
	122	2019-01-15 11:23:18.82	-665	985	-1690	-7	2	-4	159	167	-8	-163
	123	2019-01-15 11:23:18.83	-672	979	-1681	-9	2	-8	-36	-29	-7	32
	124	2019-01-15 11:23:18.84	-670	982	-1688	-10	3	-9	168	177	-9	-172
	125	2019-01-15 11:23:18.85	-674	983	-1685	-8	5	-10	-33	-32	-1	32
	126	2019-01-15 11:23:18.86	-673	981	-1692	-10	7	-8	168	177	-9	-172
	127	2019-01-15 11:23:18.87	-660	982	-1688	-7	7	-11	-37	-40	3	38
	128	2019-01-15 11:23:18.88	-670	988	-1686	-7	5	-13	167	176	-9	-171
	129	2019-01-15 11:23:18.89	-665	980	-1685	-9	6	-15	-51	-48	-3	49
	130	2019-01-15 11:23:18.90	-665	979	-1687	-9	6	-13	169	169	0	-169
	131	2019-01-15 11:23:18.91	-665	972	-1698	-5	6	-11	-48	-48	0	48
	132	2019-01-15 11:23:18.92	-663	978	-1686	-5	4	-8	186	186	0	-186
	133	2019-01-15 11:23:18.93	-663	968	-1695	-4	5	-5	-48	-41	-7	44
	134	2019-01-15 11:23:18.94	-661	969	-1694	-5	4	0	188	198	-10	-193
	135	2019-01-15 11:23:18.95	-668	979	-1685	-3	3	3	-48	-44	-4	46
	136	2019-01-15 11:23:18.96	-654	985	-1685	-3	4	1	183	190	-7	-186
	137	2019-01-15 11:23:18.97	-658	982	-1694	-3	5	-3	-57	-55	-2	56
	138	2019-01-15 11:23:18.98	-664	989	-1693	0	5	-4	191	200	-9	-195
	139	2019-01-15 11:23:18.99	-669	980	-1679	-2	6	-7	-52	-50	-2	51
	140	2019-01-15 11:23:19.00	-664	970	-1690	-1	5	-7	202	208	-6	-205
	141	2019-01-15 11:23:19.01	-659	967	-1689	-1	4	-5	-52	-51	-1	51
	142	2019-01-15 11:23:19.02	-667	973	-1687	-2	1	-5	205	209	-4	-207
	143	2019-01-15 11:23:19.03	-661	981	-1689	-2	-1	-6	-59	-57	-2	58
	144	2019-01-15 11:23:19.04	-663	983	-1682	-6	-2	-7	194	203	-9	-198
	145	2019-01-15 11:23:19.05	-663	983	-1691	-10	0	-9	-60	-55	-5	57
	146	2019-01-15 11:23:19.06	-665	986	-1696	-15	0	-9	197	204	-7	-200
	147	2019-01-15 11:23:19.07	-661	984	-1682	-22	2	-8	-59	-59	0	59
	148	2019-01-15 11:23:19.08	-665	984	-1687	-23	4	-8	196	202	-6	-199
	149	2019-01-15 11:23:19.09	-670	985	-1691	-21	2	-9	-62	-62	0	62
	150	2019-01-15 11:23:19.10	-661	992	-1691	-22	0	-4	202	210	-8	-206
	151	2019-01-15 11:23:19.11	-672	999	-1686	-16	-1	-4	-63	-59	-4	61
	152	2019-01-15 11:23:19.12	-662	1000	-1691	-12	-7	-3	207	218	-11	-212
	153	2019-01-15 11:23:19.13	-667	1010	-1675	-12	-6	-6	-62	-57	-5	59
	154	2019-01-15 11:23:19.14	-663	996	-1684	-9	-1	-10	204	209	-5	-206
	155	2019-01-15 11:23:19.15	-656	984	-1684	-7	6	-10	-66	-61	-5	63
	156	2019-01-15 11:23:19.16	-659	980	-1682	-5	13	-9	204	215	-11	-209
	157	2019-01-15 11:23:19.17	-658	987	-1686	-3	11	-6	-53	-49	-4	51
	158	2019-01-15 11:23:19.18	-664	980	-1683	-3	10	-5	212	222	-10	-217
	159	2019-01-15 11:23:19.19	-665	989	-1679	-4	14	-5	-54	-55	1	54
	160	2019-01-15 11:23:19.20	-653	992	-1692	-3	13	-7	204	214	-10	-209
	161	2019-01-15 11:23:19.21	-658	999	-1686	-4	10	-11	-62	-63	1	62
	162	2019-01-15 11:23:19.22	-654	1006	-1690	-7	11	-14	207	214	-7	-210
	163	2019-01-15 11:23:19.23	-655	998	-1687	-12	12	-20	-58	-56	-2	57
	164	2019-01-15 11:23:19.24	-657	993	-1682	-12	8	-26	207	212	-5	-209
	165	2019-01-15 11:23:19.25	-650	992	-1677	-12	8	-28	-59	-55	-4	57
	166	2019-01-15 11:23:19.26	-660	983	-1693	-10	7	-25	200	210	-10	-205
	167	2019-01-15 11:23:19.27	-660	991	-1693	-8	0	-23	-54	-51	-3	52
	168	2019-01-15 11:23:19.28	-663	985	-1679	-1	-4	-21	217	224	-7	-220
	169	2019-01-15 11:23:19.29	-660	997	-1684	2	-10	-22	-46	-49	3	47
	170	2019-01-15 11:23:19.30	-674	989	-1684	3	-10	-23	202	208	-6	-205
	171	2019-01-15 11:23:19.31	-670	978	-1689	4	-9	-22	-59	-62	3	60
	172	2019-01-15 11:23:19.32	-662	981	-1683	6	-10	-18	201	213	-12	-207
	173	2019-01-15 11:23:19.33	-660	976	-1684	5	-5	-14	-46	-42	-4	44
	174	2019-01-15 11:23:19.34	-659	982	-1686	4	1	-10	215	227	-12	-221
	175	2019-01-15 11:23:19.35	-668	985	-1686	3	0	-7	-39	-36	-3	37
	176	2019-01-15 11:23:19.36	-661	998	-1691	2	0	-4	205	209	-4	-207
	177	2019-01-15 11:23:19.37	-671	993	-1692	3	-2	-6	-51	-45	-6	48
	178	2019-01-15 11:23:19.38	-663	992	-1695	3	0	-6	190	201	-11	-195
	179	2019-01-15 11:23:19.39	-661	983	-1685	3	-6	-4	-43	-39	-4	41
	180	2019-01-15 11:23:19.40	-656	988	-1680	3	-4	-1	188	196	-8	-192
	181	2019-01-15 11:23:19.41	-662	985	-1684	1	-2	0	-38	-39	1	38
	182	2019-01-15 11:23:19.42	-658	984	-1679	1	-2	1	189	201	-12	-195
	183	2019-01-15 11:23:19.43	-672	983	-1686	3	-1	4	-30	-33	3	31
	184	2019-01-15 11:23:19.44	-657	983	-1685	1	2	5	197	206	-9	-201
	185	2019-01-15 11:23:19.45	-661	980	-1691	-1	8	5	-27	-25	-2	26
	186	2019-01-15 11:23:19.46	-661	989	-1688	1	8	5	194	206	-12	-200
	187	2019-01-15 11:23:19.47	-655	996	-1692	3	7	2	-22	-21	-1	21
	188	2019-01-15 11:23:19.48	-650	1002	-1692	3	7	-5	191	193	-2	-192
	189	2019-01-15 11:23:19.49	-653	1002	-1694	3	5	-13	-18	-15	-3	16
	190	2019-01-15 11:23:19.50	-665	1001	-1688	1	-1	-19	183	195	-12	-189
	191	2019-01-15 11:23:19.51	-656	987	-1688	-1	-5	-23	-16	-12	-4	14
	192	2019-01-15 11:23:19.52	-671	981	-1686	-1	-9	-22	172	181	-9	-176
	193	2019-01-15 11:23:19.53	-660	971	-1675	0	-10	-19	-15	-15	0	15
	194	2019-01-15 11:23:19.54	-661	970	-1686	0	-10	-14	170	178	-8	-174
	195	2019-01-15 11:23:19.55	-658	969	-1681	-1	-11	-8	-10	-14	4	12
	196	2019-01-15 11:23:19.56	-673	978	-1682	-1	-4	-3	164	172	-8	-168
	197	2019-01-15 11:23:19.57	-663	984	-1686	-3	-1	-1	-13	-9	-4	11
	198	2019-01-15 11:23:19.58	-664	988	-1684	-5	3	0	160	173	-13	-166
	199	2019-01-15 11:23:19.59	-660	991	-1694	-4	3	2	-8	-4	-4	6
	200	2019-01-15 11:23:19.60	-666	995	-1686	-5	2	-2	156	162	-6	-159
	201	2019-01-15 11:23:19.61	-666	999	-1682	-2	-3	-7	0	5	-5	-2
	202	2019-01-15 11:23:19.62	-666	991	-1690	0	-5	-9	158	162	-4	-160
	203	2019-01-15 11:23:19.63	-668	990	-1693	3	-11	-12	14	16	-2	-15
	204	2019-01-15 11:23:19.64	-674	994	-1687	2	-11	-12	153	161	-8	-157
	205	2019-01-15 11:23:19.65	-671	988	-1691	3	-12	-14	12	18	-6	-15
	206	2019-01-15 11:23:19.66	-666	984	-1683	4	-11	-13	140	150	-10	-145
	207	2019-01-15 11:23:19.67	-661	983	-1677	3	-5	-14	13	11	2	-12
	208	2019-01-15 11:23:19.68	-659	984	-1682	5	-2	-11	132	141	-9	-136
	209	2019-01-15 11:23:19.69	-672	983	-1681	7	4	-10	19	20	-1	-19
	210	2019-01-15 11:23:19.70	-671	995	-1684	6	5	-8	128	137	-9	-132
	211	2019-01-15 11:23:19.71	-664	986	-1685	3	6	-8	20	22	-2	-21
	212	2019-01-15 11:23:19.72	-665	986	-1681	2	5	-7	115	117	-2	-116
	213	2019-01-15 11:23:19.73	-668	992	-1688	1	5	-5	26	31	-5	-28
	214	2019-01-15 11:23:19.74	-665	990	-1689	2	6	-7	115	122	-7	-118
	215	2019-01-15 11:23:19.75	-663	985	-1692	2	5	-7	40	45	-5	-42
	216	2019-01-15 11:23:19.76	-663	991	-1689	3	5	-8	117	126	-9	-121
	217	2019-01-15 11:23:19.77	-675	983	-1695	2	2	-9	47	47	0	-47
	218	2019-01-15 11:23:19.78	-677	983	-1689	1	-1	-9	101	110	-9	-105
	219	2019-01-15 11:23:19.79	-667	983	-1686	2	-2	-7	45	45	0	-45
	220	2019-01-15 11:23:19.80	-671	973	-1687	1	-3	-3	102	112	-10	-107
	221	2019-01-15 11:23:19.81	-671	982	-1679	1	-3	0	52	52	0	-52
	222	2019-01-15 11:23:19.82	-668	980	-1684	0	0	3	102	106	-4	-104
	223	2019-01-15 11:23:19.83	-671	979	-1682	2	4	4	55	56	-1	-55
	224	2019-01-15 11:23:19.84	-668	979	-1682	4	4	3	91	95	-4	-93
	225	2019-01-15 11:23:19.85	-666	982	-1690	7	3	2	57	58	-1	-57
	226	2019-01-15 11:23:19.86	-663	993	-1684	9	1	-1	78	84	-6	-81
	227	2019-01-15 11:23:19.87	-667	991	-1687	11	1	-7	61	64	-3	-62
	228	2019-01-15 11:23:19.88	-672	989	-1685	11	-2	-13	72	80	-8	-76
	229	2019-01-15 11:23:19.89	-663	979	-1680	8	2	-15	65	65	0	-65
	230	2019-01-15 11:23:19.90	-653	967	-1691	4	4	-13	62	69	-7	-65
	231	2019-01-15 11:23:19.91	-670	979	-1688	0	8	-12	67	70	-3	-68
	232	2019-01-15 11:23:19.92	-667	983	-1691	-1	8	-12	66	74	-8	-70
	233	2019-01-15 11:23:19.93	-665	991	-1696	-7	4	-9	79	82	-3	-80
	234	2019-01-15 11:23:19.94	-667	995	-1695	-10	2	-10	61	67	-6	-64
	235	2019-01-15 11:23:19.95	-672	991	-1685	-10	-1	-9	82	88	-6	-85
	236	2019-01-15 11:23:19.96	-654	991	-1687	-9	-4	-10	54	62	-8	-58
	237	2019-01-15 11:23:19.97	-660	991	-1681	-7	-1	-13	90	96	-6	-93
	238	2019-01-15 11:23:19.98	-661	988	-1684	-8	2	-12	46	54	-8	-50
	239	2019-01-15 11:23:19.99	-665	982	-1683	-6	5	-14	97	101	-4	-99
	240	2019-01-15 11:23:20.00	-668	975	-1682	-4	9	-11	40	48	-8	-44
	241	2019-01-15 11:23:20.01	-665	983	-1691	-2	15	-10	96	100	-4	-98
	242	2019-01-15 11:23:20.02	-668	983	-1687	0	16	-2	27	34	-7	-30
	243	2019-01-15 11:23:20.03	-662	981	-1691	0	13	-1	100	105	-5	-102
	244	2019-01-15 11:23:20.04	-656	986	-1684	2	9	-2	25	32	-7	-28
	245	2019-01-15 11:23:20.05	-655	989	-1683	2	7	-3	104	105	-1	-104
	246	2019-01-15 11:23:20.06	-658	989	-1695	0	9	-5	18	27	-9	-22
	247	2019-01-15 11:23:20.07	-663	986	-1692	0	7	-10	109	115	-6	-112
	248	2019-01-15 11:23:20.08	-663	989	-1685	-1	8	-10	18	26	-8	-22
	249	2019-01-15 11:23:20.09	-658	985	-1687	-1	11	-11	113	120	-7	-116
	250	2019-01-15 11:23:20.10	-660	980	-1685	-2	11	-9	19	20	-1	-19
	251	2019-01-15 11:23:20.11	-661	975	-1687	1	9	-4	119	126	-7	-122
	252	2019-01-15 11:23:20.12	-661	970	-1685	-1	5	-3	10	11	-1	-10
	253	2019-01-15 11:23:20.13	-653	974	-1682	-1	6	0	125	129	-4	-127
	254	2019-01-15 11:23:20.14	-665	980	-1687	-2	6	2	6	11	-5	-8
	255	2019-01-15 11:23:20.15	-667	986	-1686	-4	10	1	138	141	-3	-139
	256	2019-01-15 11:23:20.16	-666	987	-1686	-9	15	1	-6	-1	-5	3
	257	2019-01-15 11:23:20.17	-663	990	-1691	-12	17	-4	140	138	2	-139
	258	2019-01-15 11:23:20.18	-660	988	-1692	-12	16	-8	-8	-5	-3	6
	259	2019-01-15 11:23:20.19	-663	990	-1691	-15	14	-13	137	140	-3	-138
	260	2019-01-15 11:23:20.20	-655	989	-1682	-11	17	-17	-14	-7	-7	10
	261	2019-01-15 11:23:20.21	-659	998	-1683	-11	18	-24	142	144	-2	-143
	262	2019-01-15 11:23:20.22	-652	989	-1697	-7	16	-26	-17	-14	-3	15
	263	2019-01-15 11:23:20.23	-662	984	-1692	-4	14	-29	145	152	-7	-148
	264	2019-01-15 11:23:20.24	-661	999	-1696	-6	12	-30	-21	-15	-6	18
	265	2019-01-15 11:23:20.25	-654	985	-1692	-8	12	-29	147	157	-10	-152
	266	2019-01-15 11:23:20.26	-658	987	-1690	-10	9	-29	-26	-21	-5	23
	267	2019-01-15 11:23:20.27	-654	982	-1683	-14	8	-26	154	157	-3	-155
	268	2019-01-15 11:23:20.28	-657	982	-1673	-13	11	-22	-31	-28	-3	29
	269	2019-01-15 11:23:20.29	-650	988	-1680	-9	15	-22	158	166	-8	-162
	270	2019-01-15 11:23:20.30	-660	990	-1687	-7	16	-23	-33	-29	-4	31
	271	2019-01-15 11:23:20.31	-657	985	-1691	-5	15	-23	164	174	-10	-169
	272	2019-01-15 11:23:20.32	-660	981	-1687	-1	11	-22	-36	-32	-4	34
	273	2019-01-15 11:23:20.33	-657	975	-1684	-3	11	-19	165	175	-10	-170
	274	2019-01-15 11:23:20.34	-659	965	-1684	-5	13	-15	-42	-41	-1	41
	275	2019-01-15 11:23:20.35	-648	976	-1684	-9	15	-9	172	181	-9	-176
	276	2019-01-15 11:23:20.36	-653	976	-1685	-12	15	-5	-44	-40	-4	42
	277	2019-01-15 11:23:20.37	-646	976	-1683	-12	14	-5	177	186	-9	-181
	278	2019-01-15 11:23:20.38	-653	1003	-1696	-8	16	-5	-49	-44	-5	46
	279	2019-01-15 11:23:20.39	-635	996	-1683	-8	4	-7	176	179	-3	-177
	280	2019-01-15 11:23:20.40	-656	990	-1699	-9	12	-7	-54	-49	-5	51
	281	2019-01-15 11:23:20.41	-646	989	-1697	-4	-1	-9	181	188	-7	-184
	282	2019-01-15 11:23:20.42	-654	991	-1703	-2	-8	-8	-46	-42	-4	44
	283	2019-01-15 11:23:20.43	-648	983	-1690	-6	-7	-6	190	198	-8	-194
	284	2019-01-15 11:23:20.44	-647	980	-1687	-8	-4	0	-47	-45	-2	46
	285	2019-01-15 11:23:20.45	-654	986	-1686	-5	-5	4	191	200	-9	-195
	286	2019-01-15 11:23:20.46	-652	994	-1688	-5	0	6	-52	-49	-3	50
	287	2019-01-15 11:23:20.47	-642	998	-1688	-7	2	3	193	203	-10	-198
	288	2019-01-15 11:23:20.48	-645	994	-1689	-3	0	2	-53	-53	0	53
	289	2019-01-15 11:23:20.49	-657	995	-1694	-3	0	-3	199	205	-6	-202
	290	2019-01-15 11:23:20.50	-649	993	-1693	-1	-2	-5	-58	-56	-2	57
	291	2019-01-15 11:23:20.51	-654	991	-1689	-2	-6	-8	208	217	-9	-212
	292	2019-01-15 11:23:20.52	-654	996	-1691	0	-11	-8	-60	-56	-4	58
	293	2019-01-15 11:23:20.53	-653	993	-1685	4	-14	-8	204	212	-8	-208
	294	2019-01-15 11:23:20.54	-663	985	-1686	4	-16	-8	-66	-64	-2	65
	295	2019-01-15 11:23:20.55	-653	985	-1680	6	-17	-8	200	203	-3	-201
	296	2019-01-15 11:23:20.56	-658	980	-1678	9	-10	-8	-64	-60	-4	62
	297	2019-01-15 11:23:20.57	-673	983	-1689	7	-4	-6	188	198	-10	-193
	298	2019-01-15 11:23:20.58	-660	981	-1691	7	0	-6	-65	-61	-4	63
	299	2019-01-15 11:23:20.59	-655	985	-1687	5	-1	-3	202	211	-9	-206
	300	2019-01-15 11:23:20.60	-652	983	-1690	3	-2	-2	-53	-56	3	54
	301	2019-01-15 11:23:20.61	-651	979	-1685	1	-2	-2	210	216	-6	-213
	302	2019-01-15 11:23:20.62	-663	987	-1689	4	-10	-2	-53	-56	3	54
	303	2019-01-15 11:23:20.63	-659	981	-1681	8	-22	-4	212	214	-2	-213
	304	2019-01-15 11:23:20.64	-657	999	-1698	10	-22	-6	-59	-62	3	60
	305	2019-01-15 11:23:20.65	-647	988	-1684	5	-22	-7	204	215	-11	-209
	306	2019-01-15 11:23:20.66	-652	989	-1697	0	-4	-7	-61	-58	-3	59
	307	2019-01-15 11:23:20.67	-652	984	-1687	0	-9	-8	206	214	-8	-210
	308	2019-01-15 11:23:20.68	-658	990	-1685	0	-1	-6	-66	-64	-2	65
	309	2019-01-15 11:23:20.69	-660	988	-1695	2	0	-5	202	206	-4	-204
	310	2019-01-15 11:23:20.70	-652	985	-1699	1	-7	-5	-64	-61	-3	62
	311	2019-01-15 11:23:20.71	-659	985	-1687	-3	-12	-3	203	208	-5	-205
	312	2019-01-15 11:23:20.72	-663	983	-1689	-2	-10	-1	-60	-56	-4	58
	313	2019-01-15 11:23:20.73	-661	975	-1678	4	-12	1	204	214	-10	-209
	314	2019-01-15 11:23:20.74	-662	972	-1684	11	-10	-1	-51	-48	-3	49
	315	2019-01-15 11:23:20.75	-657	977	-1685	9	-6	2	209	219	-10	-214
	316	2019-01-15 11:23:20.76	-661	981	-1680	6	-3	2	-47	-45	-2	46
	317	2019-01-15 11:23:20.77	-660	987	-1674	2	2	4	208	219	-11	-213
	318	2019-01-15 11:23:20.78	-650	984	-1690	-2	7	2	-48	-46	-2	47
	319	2019-01-15 11:23:20.79	-655	980	-1693	-4	9	3	203	214	-11	-208
	320	2019-01-15 11:23:20.80	-662	997	-1696	-5	9	2	-45	-48	3	46
	321	2019-01-15 11:23:20.81	-655	992	-1700	-6	3	-2	207	216	-9	-211
	322	2019-01-15 11:23:20.82	-660	994	-1696	-11	1	-2	-44	-45	1	44
	323	2019-01-15 11:23:20.83	-653	997	-1696	-14	-3	-4	203	210	-7	-206
	324	2019-01-15 11:23:20.84	-660	1000	-1688	-12	-8	-8	-47	-45	-2	46
	325	2019-01-15 11:23:20.85	-664	1007	-1685	-12	-14	-9	202	206	-4	-204
	326	2019-01-15 11:23:20.86	-660	996	-1682	-12	-9	-15	-43	-39	-4	41
	327	2019-01-15 11:23:20.87	-668	996	-1681	-10	-6	-12	194	200	-6	-197
	328	2019-01-15 11:23:20.88	-667	987	-1683	-8	-3	-9	-43	-39	-4	41
	329	2019-01-15 11:23:20.89	-667	980	-1680	-3	-2	-7	190	199	-9	-194
	330	2019-01-15 11:23:20.90	-663	986	-1686	4	0	-5	-37	-36	-1	36
	331	2019-01-15 11:23:20.91	-662	982	-1682	6	-1	-3	186	195	-9	-190
	332	2019-01-15 11:23:20.92	-656	982	-1684	6	3	0	-27	-22	-5	24
	333	2019-01-15 11:23:20.93	-659	988	-1686	5	4	-4	185	197	-12	-191
	334	2019-01-15 11:23:20.94	-662	987	-1689	3	8	-5	-26	-27	1	26
	335	2019-01-15 11:23:20.95	-659	984	-1688	-2	10	-5	180	187	-7	-183
	336	2019-01-15 11:23:20.96	-655	987	-1688	-2	11	-7	-19	-18	-1	18
	337	2019-01-15 11:23:20.97	-656	983	-1687	-4	10	-6	188	199	-11	-193
	338	2019-01-15 11:23:20.98	-647	988	-1686	-6	9	-5	-17	-20	3	18
	339	2019-01-15 11:23:20.99	-656	988	-1682	-6	9	-3	177	184	-7	-180
	340	2019-01-15 11:23:21.00	-657	978	-1693	-8	7	-6	-26	-24	-2	25
	341	2019-01-15 11:23:21.01	-665	982	-1688	-5	0	-3	158	170	-12	-164
	342	2019-01-15 11:23:21.02	-650	987	-1681	-4	-1	-5	-23	-20	-3	21
	343	2019-01-15 11:23:21.03	-658	985	-1682	-4	-2	-6	165	174	-9	-169
	344	2019-01-15 11:23:21.04	-661	985	-1678	-5	1	-7	-18	-15	-3	16
	345	2019-01-15 11:23:21.05	-667	979	-1687	-6	-1	-9	160	166	-6	-163
	346	2019-01-15 11:23:21.06	-656	985	-1685	-5	0	-7	-10	-7	-3	8
	347	2019-01-15 11:23:21.07	-660	987	-1687	-6	1	-6	159	168	-9	-163
	348	2019-01-15 11:23:21.08	-654	984	-1690	-4	3	-4	0	2	-2	-1
	349	2019-01-15 11:23:21.09	-659	986	-1694	-8	4	-5	154	159	-5	-156
	350	2019-01-15 11:23:21.10	-663	998	-1690	-7	6	-10	8	8	0	-8
	351	2019-01-15 11:23:21.11	-664	1001	-1694	-9	8	-11	154	164	-10	-159
	352	2019-01-15 11:23:21.12	-654	1000	-1695	-12	5	-14	12	16	-4	-14
	353	2019-01-15 11:23:21.13	-670	999	-1691	-15	4	-18	146	158	-12	-152
	354	2019-01-15 11:23:21.14	-661	1005	-1689	-16	6	-21	12	10	2	-11
	355	2019-01-15 11:23:21.15	-669	991	-1682	-12	9	-23	135	147	-12	-141
	356	2019-01-15 11:23:21.16	-661	992	-1683	-6	6	-21	9	13	-4	-11
	357	2019-01-15 11:23:21.17	-671	995	-1681	-1	9	-23	130	140	-10	-135
	358	2019-01-15 11:23:21.18	-658	1000	-1682	1	9	-23	15	17	-2	-16
	359	2019-01-15 11:23:21.19	-665	991	-1673	-2	12	-19	129	133	-4	-131
	360	2019-01-15 11:23:21.20	-653	994	-1683	-3	18	-20	17	21	-4	-19
	361	2019-01-15 11:23:21.21	-655	993	-1686	-6	25	-18	116	127	-11	-121
	362	2019-01-15 11:23:21.22	-648	992	-1689	-9	26	-22	29	34	-5	-31
	363	2019-01-15 11:23:21.23	-648	997	-1692	-11	27	-24	122	127	-5	-124
	364	2019-01-15 11:23:21.24	-648	996	-1692	-11	24	-28	36	41	-5	-38
	365	2019-01-15 11:23:21.25	-651	996	-1697	-11	19	-31	110	118	-8	-114
	366	2019-01-15 11:23:21.26	-644	986	-1691	-8	12	-31	42	43	-1	-42
	367	2019-01-15 11:23:21.27	-651	984	-1692	-9	9	-28	105	110	-5	-107
	368	2019-01-15 11:23:21.28	-646	972	-1678	-8	2	-26	47	52	-5	-49
	369	2019-01-15 11:23:21.29	-653	983	-1683	-7	1	-19	98	109	-11	-103
	370	2019-01-15 11:23:21.30	-663	987	-1681	-7	-4	-18	50	52	-2	-51
	371	2019-01-15 11:23:21.31	-657	987	-1679	-8	-2	-16	89	97	-8	-93
	372	2019-01-15 11:23:21.32	-662	995	-1686	-12	3	-14	54	54	0	-54
	373	2019-01-15 11:23:21.33	-660	992	-1687	-13	5	-14	96	105	-9	-100
	374	2019-01-15 11:23:21.34	-655	988	-1685	-8	6	-14	63	61	2	-62
	375	2019-01-15 11:23:21.35	-656	988	-1694	-6	4	-13	82	90	-8	-86
	376	2019-01-15 11:23:21.36	-658	987	-1690	-5	0	-8	57	57	0	-57
	377	2019-01-15 11:23:21.37	-656	997	-1687	-1	-1	-7	72	82	-10	-77
	378	2019-01-15 11:23:21.38	-656	989	-1692	-5	1	-5	62	69	-7	-65
	379	2019-01-15 11:23:21.39	-653	990	-1691	-5	4	-4	60	66	-6	-63
	380	2019-01-15 11:23:21.40	-656	992	-1688	-3	2	-1	70	76	-6	-73
	381	2019-01-15 11:23:21.41	-656	988	-1692	0	2	-4	64	71	-7	-67
	382	2019-01-15 11:23:21.42	-661	996	-1691	-1	1	-5	82	84	-2	-83
	383	2019-01-15 11:23:21.43	-647	997	-1689	1	1	-10	56	59	-3	-57
	384	2019-01-15 11:23:21.44	-658	995	-1688	4	-4	-10	87	92	-5	-89
	385	2019-01-15 11:23:21.45	-659	998	-1683	5	-6	-14	53	61	-8	-57
	386	2019-01-15 11:23:21.46	-659	992	-1689	8	-6	-15	98	102	-4	-100
	387	2019-01-15 11:23:21.47	-654	990	-1688	7	-2	-15	51	56	-5	-53
	388	2019-01-15 11:23:21.48	-653	982	-1691	3	1	-16	96	92	4	-94
	389	2019-01-15 11:23:21.49	-658	981	-1687	-1	3	-12	34	38	-4	-36
	390	2019-01-15 11:23:21.50	-656	982	-1690	-3	6	-10	93	94	-1	-93
	391	2019-01-15 11:23:21.51	-662	989	-1688	-5	4	-8	33	40	-7	-36
	392	2019-01-15 11:23:21.52	-656	989	-1683	-2	1	-9	99	104	-5	-101
	393	2019-01-15 11:23:21.53	-656	994	-1688	-2	-3	-8	26	33	-7	-29
	394	2019-01-15 11:23:21.54	-655	991	-1696	-1	-3	-10	106	112	-6	-109
	395	2019-01-15 11:23:21.55	-651	978	-1683	-2	-3	-10	24	30	-6	-27
	396	2019-01-15 11:23:21.56	-652	979	-1675	-3	-2	-8	108	115	-7	-111
	397	2019-01-15 11:23:21.57	-651	979	-1682	-4	-1	-6	13	16	-3	-14
	398	2019-01-15 11:23:21.58	-654	985	-1680	-5	1	-3	116	119	-3	-117
	399	2019-01-15 11:23:21.59	-660	980	-1684	-2	0	0	14	12	2	-13
	400	2019-01-15 11:23:21.60	-656	992	-1689	-2	-3	2	128	129	-1	-128
	401	2019-01-15 11:23:21.61	-666	992	-1692	0	-9	3	9	12	-3	-10
	402	2019-01-15 11:23:21.62	-654	993	-1689	-1	-13	-1	133	139	-6	-136
	403	2019-01-15 11:23:21.63	-663	994	-1688	1	-15	-4	1	10	-9	-5
	404	2019-01-15 11:23:21.64	-654	985	-1683	0	-17	-6	129	137	-8	-133
	405	2019-01-15 11:23:21.65	-655	982	-1686	0	-12	-8	-14	-8	-6	11
	406	2019-01-15 11:23:21.66	-661	981	-1671	-1	-10	-6	135	133	2	-134
	407	2019-01-15 11:23:21.67	-668	984	-1674	0	-10	-5	-10	-6	-4	8
	408	2019-01-15 11:23:21.68	-667	976	-1680	-1	-8	-1	143	144	-1	-143
	409	2019-01-15 11:23:21.69	-666	983	-1692	1	-10	1	-15	-9	-6	12
	410	2019-01-15 11:23:21.70	-668	992	-1681	-1	-10	3	142	143	-1	-142
	411	2019-01-15 11:23:21.71	-670	998	-1684	-10	-2	2	-20	-16	-4	18
	412	2019-01-15 11:23:21.72	-664	995	-1687	-19	6	1	146	149	-3	-147
	413	2019-01-15 11:23:21.73	-661	1005	-1698	-22	15	-4	-22	-19	-3	20
	414	2019-01-15 11:23:21.74	-666	1012	-1695	-22	12	-10	162	166	-4	-164
	415	2019-01-15 11:23:21.75	-658	1012	-1690	-23	11	-14	-18	-22	4	20
	416	2019-01-15 11:23:21.76	-668	1010	-1685	-21	8	-21	165	170	-5	-167
	417	2019-01-15 11:23:21.77	-658	999	-1685	-15	6	-24	-21	-22	1	21
	418	2019-01-15 11:23:21.78	-667	1002	-1687	-7	1	-24	163	170	-7	-166
	419	2019-01-15 11:23:21.79	-661	995	-1679	1	7	-24	-34	-33	-1	33
	420	2019-01-15 11:23:21.80	-658	992	-1680	5	10	-24	156	164	-8	-160
	421	2019-01-15 11:23:21.81	-663	992	-1687	8	13	-20	-36	-37	1	36
	422	2019-01-15 11:23:21.82	-671	985	-1686	4	11	-17	175	182	-7	-178
	423	2019-01-15 11:23:21.83	-662	985	-1687	7	11	-13	-37	-36	-1	36
	424	2019-01-15 11:23:21.84	-656	988	-1684	4	10	-10	178	180	-2	-179
	425	2019-01-15 11:23:21.85	-663	992	-1693	3	13	-11	-42	-42	0	42
	426	2019-01-15 11:23:21.86	-661	992	-1690	3	10	-12	176	183	-7	-179
	427	2019-01-15 11:23:21.87	-653	996	-1690	1	13	-16	-52	-48	-4	50
	428	2019-01-15 11:23:21.88	-655	985	-1686	-1	12	-19	174	179	-5	-176
	429	2019-01-15 11:23:21.89	-658	984	-1678	-1	10	-21	-56	-52	-4	54
	430	2019-01-15 11:23:21.90	-653	989	-1682	4	12	-17	186	191	-5	-188
	431	2019-01-15 11:23:21.91	-659	984	-1688	2	10	-17	-47	-45	-2	46
	432	2019-01-15 11:23:21.92	-654	981	-1695	1	11	-15	192	190	2	-191
	433	2019-01-15 11:23:21.93	-647	974	-1685	-2	13	-11	-53	-50	-3	51
	434	2019-01-15 11:23:21.94	-652	971	-1695	-1	11	-4	189	198	-9	-193
	435	2019-01-15 11:23:21.95	-652	991	-1676	1	5	-7	-50	-46	-4	48
	436	2019-01-15 11:23:21.96	-662	989	-1678	2	2	-10	189	195	-6	-192
	437	2019-01-15 11:23:21.97	-651	990	-1691	6	-2	-8	-58	-57	-1	57
	438	2019-01-15 11:23:21.98	-657	987	-1684	2	0	-14	182	188	-6	-185
	439	2019-01-15 11:23:21.99	-653	981	-1693	-1	4	-14	-64	-60	-4	62
	440	2019-01-15 11:23:22.00	-649	986	-1688	-2	5	-14	190	197	-7	-193
	441	2019-01-15 11:23:22.01	-656	981	-1698	-5	4	-13	-59	-60	1	59
	442	2019-01-15 11:23:22.02	-659	984	-1702	-10	5	-13	192	200	-8	-196
	443	2019-01-15 11:23:22.03	-659	986	-1689	-9	3	-9	-64	-61	-3	62
	444	2019-01-15 11:23:22.04	-658	993	-1690	-10	1	-5	199	211	-12	-205
	445	2019-01-15 11:23:22.05	-660	999	-1683	-9	0	-4	-57	-57	0	57
	446	2019-01-15 11:23:22.06	-661	1000	-1682	-10	4	-4	204	215	-11	-209
	447	2019-01-15 11:23:22.07	-656	1002	-1678	-10	7	-9	-60	-60	0	60
	448	2019-01-15 11:23:22.08	-658	993	-1680	-7	10	-11	208	215	-7	-211
	449	2019-01-15 11:23:22.09	-655	987	-1686	-6	10	-11	-56	-60	4	58
	450	2019-01-15 11:23:22.10	-659	988	-1688	-2	8	-13	210	217	-7	-213
	451	2019-01-15 11:23:22.11	-660	987	-1684	-2	9	-9	-63	-60	-3	61
	452	2019-01-15 11:23:22.12	-659	983	-1690	-2	11	-8	202	212	-10	-207
	453	2019-01-15 11:23:22.13	-650	983	-1683	-7	13	-4	-67	-63	-4	65
	454	2019-01-15 11:23:22.14	-655	990	-1684	-7	12	-1	204	212	-8	-208
	455	2019-01-15 11:23:22.15	-651	986	-1677	-5	16	-4	-58	-54	-4	56
	456	2019-01-15 11:23:22.16	-653	988	-1691	-5	16	-3	206	208	-2	-207
	457	2019-01-15 11:23:22.17	-654	989	-1694	-3	18	-2	-63	-61	-2	62
	458	2019-01-15 11:23:22.18	-654	990	-1689	-3	12	-5	206	205	1	-205
	459	2019-01-15 11:23:22.19	-651	981	-1685	-8	16	-2	-61	-59	-2	60
	460	2019-01-15 11:23:22.20	-654	985	-1694	-10	19	1	204	212	-8	-208
	461	2019-01-15 11:23:22.21	-647	993	-1681	-9	14	-1	-56	-55	-1	55
	462	2019-01-15 11:23:22.22	-649	990	-1681	-9	13	-1	205	211	-6	-208
	463	2019-01-15 11:23:22.23	-642	1008	-1692	-11	13	-6	-56	-53	-3	54
	464	2019-01-15 11:23:22.24	-653	1011	-1693	-9	8	-11	193	200	-7	-196
	465	2019-01-15 11:23:22.25	-660	995	-1696	-8	2	-15	-55	-50	-5	52
	466	2019-01-15 11:23:22.26	-647	997	-1696	-5	-5	-17	199	211	-12	-205
	467	2019-01-15 11:23:22.27	-653	994	-1686	-9	-9	-18	-52	-49	-3	50
	468	2019-01-15 11:23:22.28	-655	994	-1689	-6	-9	-18	201	206	-5	-203
	469	2019-01-15 11:23:22.29	-656	995	-1682	-7	-9	-17	-52	-51	-1	51
	470	2019-01-15 11:23:22.30	-660	990	-1682	-5	-5	-15	195	201	-6	-198
	471	2019-01-15 11:23:22.31	-661	982	-1691	-6	-3	-13	-50	-46	-4	48
	472	2019-01-15 11:23:22.32	-654	988	-1678	-6	-3	-8	195	208	-13	-201
	473	2019-01-15 11:23:22.33	-655	981	-1680	-6	1	-2	-46	-42	-4	44
	474	2019-01-15 11:23:22.34	-660	988	-1677	-7	6	2	193	204	-11	-198
	475	2019-01-15 11:23:22.35	-657	996	-1687	-3	10	2	-43	-45	2	44
	476	2019-01-15 11:23:22.36	-653	995	-1687	-2	10	1	194	205	-11	-199
	477	2019-01-15 11:23:22.37	-650	1004	-1688	-3	10	-2	-36	-35	-1	35
	478	2019-01-15 11:23:22.38	-651	1010	-1690	-4	7	-8	194	206	-12	-200
	479	2019-01-15 11:23:22.39	-655	1009	-1690	-2	2	-17	-38	-36	-2	37
	480	2019-01-15 11:23:22.40	-654	990	-1689	-1	2	-18	192	203	-11	-197
	481	2019-01-15 11:23:22.41	-651	987	-1686	-1	1	-20	-32	-31	-1	31
	482	2019-01-15 11:23:22.42	-656	983	-1682	-4	7	-17	196	204	-8	-200
	483	2019-01-15 11:23:22.43	-647	979	-1685	-7	11	-9	-28	-28	0	28
	484	2019-01-15 11:23:22.44	-647	990	-1682	-9	18	-6	186	188	-2	-187
	485	2019-01-15 11:23:22.45	-659	995	-1684	-12	22	-1	-33	-29	-4	31
	486	2019-01-15 11:23:22.46	-641	995	-1691	-13	19	1	178	189	-11	-183
	487	2019-01-15 11:23:22.47	-646	999	-1689	-10	15	-2	-26	-22	-4	24
	488	2019-01-15 11:23:22.48	-644	998	-1698	-6	11	-7	179	182	-3	-180
	489	2019-01-15 11:23:22.49	-646	1003	-1693	-5	5	-10	-22	-20	-2	21
	490	2019-01-15 11:23:22.50	-642	993	-1695	-7	1	-14	169	179	-10	-174
	491	2019-01-15 11:23:22.51	-645	994	-1687	-8	-1	-16	-14	-11	-3	12
	492	2019-01-15 11:23:22.52	-652	986	-1685	-7	0	-16	174	180	-6	-177
	493	2019-01-15 11:23:22.53	-643	983	-1677	-9	3	-13	-9	-6	-3	7
	494	2019-01-15 11:23:22.54	-642	982	-1682	-9	5	-10	166	175	-9	-170
	495	2019-01-15 11:23:22.55	-645	986	-1688	-4	-1	-5	-4	0	-4	2
	496	2019-01-15 11:23:22.56	-654	988	-1694	-2	-1	-3	167	178	-11	-172
	497	2019-01-15 11:23:22.57	-654	997	-1688	-2	0	-4	4	7	-3	-5
	498	2019-01-15 11:23:22.58	-646	1000	-1681	-3	0	-6	159	168	-9	-163
	499	2019-01-15 11:23:22.59	-647	999	-1684	-8	3	-7	5	5	0	-5
	500	2019-01-15 11:23:22.60	-647	995	-1687	-13	10	-9	142	152	-10	-147
	501	2019-01-15 11:23:22.61	-645	990	-1693	-17	14	-11	1	2	-1	-1
	502	2019-01-15 11:23:22.62	-645	994	-1689	-18	14	-8	132	139	-7	-135
	503	2019-01-15 11:23:22.63	-658	999	-1694	-15	7	-7	7	4	3	-5
	504	2019-01-15 11:23:22.64	-651	1002	-1699	-13	-2	-7	134	144	-10	-139
	505	2019-01-15 11:23:22.65	-643	1005	-1688	-10	-7	-7	13	14	-1	-13
	506	2019-01-15 11:23:22.66	-651	1006	-1691	-8	-13	-10	129	140	-11	-134
	507	2019-01-15 11:23:22.67	-649	1010	-1677	-8	-9	-10	18	19	-1	-18
	508	2019-01-15 11:23:22.68	-647	1000	-1683	-11	-5	-13	130	140	-10	-135
	509	2019-01-15 11:23:22.69	-656	992	-1688	-10	-2	-11	19	21	-2	-20
	510	2019-01-15 11:23:22.70	-652	1004	-1679	-9	0	-9	119	128	-9	-123
	511	2019-01-15 11:23:22.71	-642	1002	-1680	-10	4	-10	24	28	-4	-26
	512	2019-01-15 11:23:22.72	-649	999	-1690	-5	9	-9	120	129	-9	-124
	513	2019-01-15 11:23:22.73	-653	1005	-1693	0	5	-9	31	36	-5	-33
	514	2019-01-15 11:23:22.74	-648	1013	-1680	4	0	-11	110	121	-11	-115
	515	2019-01-15 11:23:22.75	-652	1001	-1682	7	-1	-15	30	32	-2	-31
	516	2019-01-15 11:23:22.76	-647	998	-1684	7	0	-16	96	103	-7	-99
	517	2019-01-15 11:23:22.77	-655	994	-1689	7	0	-16	27	32	-5	-29
	518	2019-01-15 11:23:22.78	-653	995	-1685	2	6	-13	87	99	-12	-93
	519	2019-01-15 11:23:22.79	-648	995	-1691	0	5	-10	38	42	-4	-40
	520	2019-01-15 11:23:22.80	-652	985	-1682	-5	6	-9	90	96	-6	-93
	521	2019-01-15 11:23:22.81	-645	985	-1694	-6	5	-4	46	50	-4	-48
	522	2019-01-15 11:23:22.82	-654	988	-1686	-4	-3	-3	83	88	-5	-85
	523	2019-01-15 11:23:22.83	-651	996	-1688	-1	-8	-1	51	58	-7	-54
	524	2019-01-15 11:23:22.84	-642	990	-1684	-1	-9	-6	81	88	-7	-84
	525	2019-01-15 11:23:22.85	-644	994	-1684	-2	-8	-9	64	70	-6	-67
	526	2019-01-15 11:23:22.86	-653	993	-1681	-6	-6	-12	80	83	-3	-81
	527	2019-01-15 11:23:22.87	-651	995	-1683	-7	-2	-14	67	72	-5	-69
	528	2019-01-15 11:23:22.88	-655	988	-1684	-9	-1	-13	67	77	-10	-72
	529	2019-01-15 11:23:22.89	-657	990	-1684	-11	-5	-12	73	79	-6	-76
	530	2019-01-15 11:23:22.90	-655	987	-1693	-14	-5	-7	60	67	-7	-63
	531	2019-01-15 11:23:22.91	-656	992	-1686	-14	-4	-5	75	79	-4	-77
	532	2019-01-15 11:23:22.92	-645	1001	-1687	-15	-4	-4	49	58	-9	-53
	533	2019-01-15 11:23:22.93	-652	1011	-1684	-13	0	-7	80	83	-3	-81
	534	2019-01-15 11:23:22.94	-654	1010	-1689	-12	0	-9	48	52	-4	-50
	535	2019-01-15 11:23:22.95	-658	1008	-1696	-9	0	-12	82	83	-1	-82
	536	2019-01-15 11:23:22.96	-651	1006	-1682	-10	-2	-17	35	45	-10	-40
	537	2019-01-15 11:23:22.97	-660	1002	-1680	-7	0	-17	92	96	-4	-94
	538	2019-01-15 11:23:22.98	-661	993	-1684	-6	1	-15	35	42	-7	-38
	539	2019-01-15 11:23:22.99	-650	1001	-1681	-2	2	-13	99	94	5	-96
	540	2019-01-15 11:23:23.00	-644	993	-1687	-2	5	-9	38	38	0	-38
	541	2019-01-15 11:23:23.01	-656	998	-1686	1	7	-9	101	104	-3	-102
	542	2019-01-15 11:23:23.02	-649	998	-1683	2	8	-8	28	35	-7	-31
	543	2019-01-15 11:23:23.03	-656	1004	-1694	5	5	-9	102	104	-2	-103
	544	2019-01-15 11:23:23.04	-648	1005	-1688	11	3	-10	23	32	-9	-27
	545	2019-01-15 11:23:23.05	-651	1003	-1684	12	1	-15	110	114	-4	-112
	546	2019-01-15 11:23:23.06	-655	1009	-1690	9	0	-17	20	25	-5	-22
	547	2019-01-15 11:23:23.07	-654	997	-1682	5	-2	-21	111	115	-4	-113
	548	2019-01-15 11:23:23.08	-659	989	-1679	-1	0	-24	8	13	-5	-10
	549	2019-01-15 11:23:23.09	-649	992	-1676	-5	4	-23	111	112	-1	-111
	550	2019-01-15 11:23:23.10	-648	994	-1684	-7	5	-22	2	0	2	-1
	551	2019-01-15 11:23:23.11	-655	987	-1686	-10	11	-18	116	124	-8	-120
	552	2019-01-15 11:23:23.12	-652	989	-1680	-9	15	-16	-5	2	-7	1
	553	2019-01-15 11:23:23.13	-656	991	-1682	-9	15	-12	123	132	-9	-127
	554	2019-01-15 11:23:23.14	-645	994	-1678	-7	12	-8	-9	-4	-5	6
	555	2019-01-15 11:23:23.15	-651	993	-1689	-4	8	-6	134	139	-5	-136
	556	2019-01-15 11:23:23.16	-647	999	-1681	-2	7	-7	-10	-5	-5	7
	557	2019-01-15 11:23:23.17	-649	997	-1688	-3	3	-5	139	144	-5	-141
	558	2019-01-15 11:23:23.18	-648	1001	-1685	-5	2	-6	-20	-15	-5	17
	559	2019-01-15 11:23:23.19	-646	998	-1688	-6	3	-11	138	144	-6	-141
	560	2019-01-15 11:23:23.20	-641	995	-1694	-8	3	-10	-25	-18	-7	21
	561	2019-01-15 11:23:23.21	-644	990	-1685	-6	-2	-10	149	156	-7	-152
	562	2019-01-15 11:23:23.22	-651	1003	-1689	-2	-7	-10	-21	-15	-6	18
	563	2019-01-15 11:23:23.23	-651	1001	-1681	0	-8	-11	155	153	2	-154
	564	2019-01-15 11:23:23.24	-646	991	-1684	1	-10	-11	-31	-28	-3	29
	565	2019-01-15 11:23:23.25	-646	1000	-1687	0	-7	-11	149	152	-3	-150
	566	2019-01-15 11:23:23.26	-650	982	-1684	-2	-1	-9	-32	-28	-4	30
	567	2019-01-15 11:23:23.27	-650	985	-1683	-4	4	-8	159	161	-2	-160
	568	2019-01-15 11:23:23.28	-654	989	-1682	-5	6	-3	-38	-31	-7	34
	569	2019-01-15 11:23:23.29	-646	1001	-1682	-4	3	-4	158	165	-7	-161
	570	2019-01-15 11:23:23.30	-654	1001	-1685	-2	-4	-3	-43	-36	-7	39
	571	2019-01-15 11:23:23.31	-650	1014	-1681	0	-4	-6	159	163	-4	-161
	572	2019-01-15 11:23:23.32	-648	1011	-1689	-1	-2	-13	-44	-41	-3	42
	573	2019-01-15 11:23:23.33	-651	1013	-1689	-6	-2	-19	166	171	-5	-168
	574	2019-01-15 11:23:23.34	-652	993	-1687	-9	1	-23	-43	-39	-4	41
	575	2019-01-15 11:23:23.35	-649	996	-1683	-9	0	-27	174	183	-9	-178
	576	2019-01-15 11:23:23.36	-645	987	-1680	-9	4	-25	-43	-38	-5	40
	577	2019-01-15 11:23:23.37	-659	985	-1681	-6	7	-20	180	190	-10	-185
	578	2019-01-15 11:23:23.38	-656	985	-1685	-4	7	-17	-37	-37	0	37
	579	2019-01-15 11:23:23.39	-636	988	-1683	-4	4	-12	182	188	-6	-185
	580	2019-01-15 11:23:23.40	-653	989	-1694	-9	3	-7	-50	-51	1	50
	581	2019-01-15 11:23:23.41	-650	993	-1689	-13	0	-4	186	185	1	-185
	582	2019-01-15 11:23:23.42	-660	978	-1674	-14	-1	0	-51	-58	7	54
	583	2019-01-15 11:23:23.43	-642	986	-1677	21	-45	3	188	192	-4	-190
	584	2019-01-15 11:23:23.44	-664	1031	-1704	25	-48	2	-58	-56	-2	57
	585	2019-01-15 11:23:23.45	-637	1005	-1670	12	-53	-4	186	196	-10	-191
	586	2019-01-15 11:23:23.46	-659	999	-1680	0	-6	-12	-61	-59	-2	60
	587	2019-01-15 11:23:23.47	-644	993	-1675	8	-15	-8	180	188	-8	-184
	588	2019-01-15 11:23:23.48	-648	989	-1689	13	-10	-11	-66	-61	-5	63
	589	2019-01-15 11:23:23.49	-654	990	-1686	3	2	-8	193	203	-10	-198
	590	2019-01-15 11:23:23.50	-647	993	-1697	-4	10	-8	-58	-55	-3	56
	591	2019-01-15 11:23:23.51	-658	993	-1692	-5	1	-4	204	211	-7	-207
	592	2019-01-15 11:23:23.52	-655	992	-1687	-10	-1	-1	-59	-57	-2	58
	593	2019-01-15 11:23:23.53	-659	993	-1692	-12	-2	0	202	213	-11	-207
	594	2019-01-15 11:23:23.54	-650	1010	-1682	-10	-7	-1	-63	-58	-5	60
	595	2019-01-15 11:23:23.55	-654	1007	-1683	-11	-11	-3	196	206	-10	-201
	596	2019-01-15 11:23:23.56	-657	1014	-1678	-12	-9	-9	-69	-66	-3	67
	597	2019-01-15 11:23:23.57	-667	1009	-1681	-11	-4	-13	200	206	-6	-203
	598	2019-01-15 11:23:23.58	-664	1005	-1681	-8	2	-17	-65	-60	-5	62
	599	2019-01-15 11:23:23.59	-670	998	-1688	-4	2	-19	204	213	-9	-208
	600	2019-01-15 11:23:23.60	-669	998	-1681	-1	-1	-21	-66	-61	-5	63
	601	2019-01-15 11:23:23.61	-665	989	-1677	-2	0	-19	204	208	-4	-206
	602	2019-01-15 11:23:23.62	-655	990	-1674	-1	2	-15	-66	-62	-4	64
	603	2019-01-15 11:23:23.63	-650	993	-1682	-2	4	-12	203	211	-8	-207
	604	2019-01-15 11:23:23.64	-666	991	-1674	-3	11	-8	-60	-55	-5	57
	605	2019-01-15 11:23:23.65	-656	990	-1675	-4	15	-5	213	216	-3	-214
	606	2019-01-15 11:23:23.66	-662	998	-1677	-3	17	-5	-56	-56	0	56
	607	2019-01-15 11:23:23.67	-670	1000	-1687	-2	14	-7	208	210	-2	-209
	608	2019-01-15 11:23:23.68	-643	1002	-1684	-3	14	-6	-60	-59	-1	59
	609	2019-01-15 11:23:23.69	-655	1003	-1684	-3	15	-6	197	209	-12	-203
	610	2019-01-15 11:23:23.70	-646	998	-1685	-3	13	-8	-61	-56	-5	58
	611	2019-01-15 11:23:23.71	-638	986	-1695	-3	12	-9	202	211	-9	-206
	612	2019-01-15 11:23:23.72	-645	989	-1691	-1	6	-7	-56	-52	-4	54
	613	2019-01-15 11:23:23.73	-647	993	-1682	-1	4	-5	202	211	-9	-206
	614	2019-01-15 11:23:23.74	-647	999	-1677	-1	3	-2	-56	-52	-4	54
	615	2019-01-15 11:23:23.75	-649	995	-1676	-2	1	-2	200	210	-10	-205
	616	2019-01-15 11:23:23.76	-655	1002	-1680	-5	4	-6	-56	-53	-3	54
	617	2019-01-15 11:23:23.77	-653	997	-1687	-4	9	-6	196	206	-10	-201
	618	2019-01-15 11:23:23.78	-660	1004	-1687	-3	8	-9	-55	-50	-5	52
	619	2019-01-15 11:23:23.79	-656	1003	-1693	-6	3	-11	200	213	-13	-206
	620	2019-01-15 11:23:23.80	-657	1000	-1693	-6	1	-12	-50	-46	-4	48
	621	2019-01-15 11:23:23.81	-650	997	-1682	-6	0	-9	194	206	-12	-200
	622	2019-01-15 11:23:23.82	-650	997	-1678	-3	0	-8	-41	-46	5	43
	623	2019-01-15 11:23:23.83	-656	1008	-1676	-3	4	-6	200	206	-6	-203
	624	2019-01-15 11:23:23.84	-659	1009	-1680	-5	7	-6	-36	-36	0	36
	625	2019-01-15 11:23:23.85	-654	1010	-1683	-2	9	-6	202	213	-11	-207
	626	2019-01-15 11:23:23.86	-666	1010	-1691	-3	10	-10	-34	-38	4	36
	627	2019-01-15 11:23:23.87	-656	1003	-1691	-6	10	-12	192	198	-6	-195
	628	2019-01-15 11:23:23.88	-651	995	-1687	-5	11	-11	-44	-52	8	48
	629	2019-01-15 11:23:23.89	-653	984	-1683	-3	9	-11	188	194	-6	-191
	630	2019-01-15 11:23:23.90	-654	989	-1684	-4	9	-9	-35	-37	2	36
	631	2019-01-15 11:23:23.91	-652	994	-1680	-5	14	-6	186	197	-11	-191
	632	2019-01-15 11:23:23.92	-649	988	-1678	-7	20	-2	-35	-36	1	35
	633	2019-01-15 11:23:23.93	-658	988	-1677	-4	17	-1	180	192	-12	-186
	634	2019-01-15 11:23:23.94	-653	995	-1685	-2	14	3	-33	-30	-3	31
	635	2019-01-15 11:23:23.95	-645	1000	-1687	-3	7	0	182	194	-12	-188
	636	2019-01-15 11:23:23.96	-652	1002	-1681	-4	9	-5	-26	-27	1	26
	637	2019-01-15 11:23:23.97	-649	1000	-1682	-5	10	-6	177	187	-10	-182
	638	2019-01-15 11:23:23.98	-650	995	-1678	-4	10	-8	-24	-23	-1	23
	639	2019-01-15 11:23:23.99	-647	1005	-1679	-5	11	-11	178	187	-9	-182
	640	2019-01-15 11:23:24.00	-659	1001	-1676	-9	14	-12	-18	-14	-4	16
	641	2019-01-15 11:23:24.01	-658	1001	-1686	-11	12	-12	176	187	-11	-181
	642	2019-01-15 11:23:24.02	-655	994	-1690	-12	10	-11	-12	-13	1	12
	643	2019-01-15 11:23:24.03	-656	992	-1684	-13	10	-8	170	178	-8	-174
	644	2019-01-15 11:23:24.04	-651	995	-1680	-13	13	-5	-13	-10	-3	11
	645	2019-01-15 11:23:24.05	-651	997	-1677	-9	13	-4	161	172	-11	-166
	646	2019-01-15 11:23:24.06	-650	1004	-1682	-7	12	-5	-11	-8	-3	9
	647	2019-01-15 11:23:24.07	-651	1011	-1683	-4	11	-10	154	162	-8	-158
	648	2019-01-15 11:23:24.08	-655	1010	-1687	-6	15	-14	-8	-8	0	8
	649	2019-01-15 11:23:24.09	-654	1008	-1679	-8	15	-19	149	156	-7	-152
	650	2019-01-15 11:23:24.10	-657	1008	-1686	-8	17	-22	-1	2	-3	0
	651	2019-01-15 11:23:24.11	-649	1002	-1681	-7	16	-24	147	156	-9	-151
	652	2019-01-15 11:23:24.12	-679	963	-1660	4	-2	-22	4	6	-2	-5
	653	2019-01-15 11:23:24.13	-653	1017	-1709	25	-12	-17	143	146	-3	-144
	654	2019-01-15 11:23:24.14	-651	1007	-1685	15	-30	-17	8	11	-3	-9
	655	2019-01-15 11:23:24.15	-634	990	-1680	0	3	-19	138	146	-8	-142
	656	2019-01-15 11:23:24.16	-650	994	-1683	4	8	-19	12	17	-5	-14
	657	2019-01-15 11:23:24.17	-647	993	-1674	16	0	-12	128	132	-4	-130
	658	2019-01-15 11:23:24.18	-638	1010	-1690	8	15	-15	16	20	-4	-18
	659	2019-01-15 11:23:24.19	-639	1013	-1685	-7	30	-17	125	132	-7	-128
	660	2019-01-15 11:23:24.20	-647	999	-1687	-12	33	-22	24	29	-5	-26
	661	2019-01-15 11:23:24.21	-655	1004	-1688	-9	22	-19	120	121	-1	-120
	662	2019-01-15 11:23:24.22	-639	1004	-1690	-9	20	-20	24	29	-5	-26
	663	2019-01-15 11:23:24.23	-645	1005	-1695	-12	17	-21	115	118	-3	-116
	664	2019-01-15 11:23:24.24	-651	995	-1689	-12	16	-21	23	30	-7	-26
	665	2019-01-15 11:23:24.25	-643	986	-1679	-9	16	-13	100	105	-5	-102
	666	2019-01-15 11:23:24.26	-644	993	-1689	-6	20	-9	26	26	0	-26
	667	2019-01-15 11:23:24.27	-641	1007	-1681	-4	16	-5	98	103	-5	-100
	668	2019-01-15 11:23:24.28	-646	1002	-1687	-1	16	-4	41	42	-1	-41
	669	2019-01-15 11:23:24.29	-645	1014	-1684	-3	13	-4	99	99	0	-99
	670	2019-01-15 11:23:24.30	-640	1003	-1686	-2	9	-7	48	52	-4	-50
	671	2019-01-15 11:23:24.31	-640	993	-1687	1	6	-7	92	101	-9	-96
	672	2019-01-15 11:23:24.32	-640	1001	-1672	4	7	-9	54	60	-6	-57
	673	2019-01-15 11:23:24.33	-648	993	-1678	7	6	-8	88	92	-4	-90
	674	2019-01-15 11:23:24.34	-647	990	-1697	5	10	-9	62	68	-6	-65
	675	2019-01-15 11:23:24.35	-655	1000	-1685	2	6	-7	81	87	-6	-84
	676	2019-01-15 11:23:24.36	-649	992	-1683	3	3	-5	64	69	-5	-66
	677	2019-01-15 11:23:24.37	-636	1007	-1684	-3	4	-9	70	72	-2	-71
	678	2019-01-15 11:23:24.38	-644	1007	-1685	-10	10	-13	66	71	-5	-68
	679	2019-01-15 11:23:24.39	-649	1009	-1685	-15	12	-13	63	68	-5	-65
	680	2019-01-15 11:23:24.40	-649	1005	-1692	-18	12	-18	70	75	-5	-72
	681	2019-01-15 11:23:24.41	-651	1000	-1686	-21	16	-15	55	62	-7	-58
	682	2019-01-15 11:23:24.42	-650	1006	-1683	-20	17	-15	74	79	-5	-76
	683	2019-01-15 11:23:24.43	-644	998	-1682	-18	16	-13	52	55	-3	-53
	684	2019-01-15 11:23:24.44	-649	1017	-1687	-12	13	-14	81	87	-6	-84
	685	2019-01-15 11:23:24.45	-650	1005	-1673	-4	7	-14	42	50	-8	-46
	686	2019-01-15 11:23:24.46	-638	1007	-1685	21	-14	-16	85	91	-6	-88
	687	2019-01-15 11:23:24.47	-653	1031	-1710	25	-16	-20	38	47	-9	-42
	688	2019-01-15 11:23:24.48	-625	1001	-1679	16	-23	-23	95	101	-6	-98
	689	2019-01-15 11:23:24.49	-643	995	-1692	1	23	-23	35	41	-6	-38
	690	2019-01-15 11:23:24.50	-649	982	-1679	7	15	-19	99	103	-4	-101
	691	2019-01-15 11:23:24.51	-642	994	-1695	10	26	-14	30	36	-6	-33
	692	2019-01-15 11:23:24.52	-645	999	-1681	7	23	-13	100	105	-5	-102
	693	2019-01-15 11:23:24.53	-637	1002	-1700	0	29	-14	18	20	-2	-19
	694	2019-01-15 11:23:24.54	-631	992	-1688	1	15	-12	103	107	-4	-105
	695	2019-01-15 11:23:24.55	-637	988	-1693	1	14	-11	13	19	-6	-16
	696	2019-01-15 11:23:24.56	-641	985	-1684	0	16	-10	108	114	-6	-111
	697	2019-01-15 11:23:24.57	-624	994	-1694	-2	22	-10	8	16	-8	-12
	698	2019-01-15 11:23:24.58	-632	996	-1692	-4	21	-10	119	122	-3	-120
	699	2019-01-15 11:23:24.59	-637	1000	-1692	-6	20	-11	5	10	-5	-7
	700	2019-01-15 11:23:24.60	-640	993	-1704	-8	12	-10	121	123	-2	-122
	701	2019-01-15 11:23:24.61	-636	997	-1688	-2	2	-12	-6	5	-11	0
	702	2019-01-15 11:23:24.62	-635	985	-1675	5	-2	-11	125	134	-9	-129
	703	2019-01-15 11:23:24.63	-626	987	-1681	2	4	-10	-2	7	-9	-2
	704	2019-01-15 11:23:24.64	-630	986	-1677	0	13	-5	141	146	-5	-143
	705	2019-01-15 11:23:24.65	-640	989	-1695	3	13	-4	-5	-1	-4	3
	706	2019-01-15 11:23:24.66	-639	995	-1700	2	11	-5	140	141	-1	-140
	707	2019-01-15 11:23:24.67	-628	1002	-1704	1	7	-7	-15	-8	-7	11
	708	2019-01-15 11:23:24.68	-648	1007	-1701	0	3	-10	137	144	-7	-140
	709	2019-01-15 11:23:24.69	-640	1009	-1698	-2	-4	-13	-23	-16	-7	19
	710	2019-01-15 11:23:24.70	-637	1005	-1687	-2	-5	-18	136	140	-4	-138
	711	2019-01-15 11:23:24.71	-633	1000	-1681	-2	0	-19	-24	-19	-5	21
	712	2019-01-15 11:23:24.72	-636	992	-1676	-1	5	-19	150	147	3	-148
	713	2019-01-15 11:23:24.73	-646	993	-1680	-2	13	-14	-27	-24	-3	25
	714	2019-01-15 11:23:24.74	-646	989	-1682	-3	14	-13	149	156	-7	-152
	715	2019-01-15 11:23:24.75	-642	988	-1688	-4	15	-9	-33	-25	-8	29
	716	2019-01-15 11:23:24.76	-641	999	-1686	-2	18	-8	157	160	-3	-158
	717	2019-01-15 11:23:24.77	-640	999	-1691	0	16	-7	-36	-30	-6	33
	718	2019-01-15 11:23:24.78	-638	1000	-1701	3	18	-6	157	165	-8	-161
	719	2019-01-15 11:23:24.79	-631	1005	-1692	2	14	-8	-40	-34	-6	37
	720	2019-01-15 11:23:24.80	-634	995	-1694	0	12	-8	170	173	-3	-171
	721	2019-01-15 11:23:24.81	-634	1001	-1685	2	14	-6	-37	-31	-6	34
	722	2019-01-15 11:23:24.82	-633	999	-1691	-3	16	-7	170	174	-4	-172
	723	2019-01-15 11:23:24.83	-634	999	-1694	-2	16	-8	-44	-37	-7	40
	724	2019-01-15 11:23:24.84	-641	1000	-1697	-3	13	-9	170	176	-6	-173
	725	2019-01-15 11:23:24.85	-631	1000	-1693	-5	13	-13	-51	-45	-6	48
	726	2019-01-15 11:23:24.86	-639	1005	-1694	-5	7	-16	173	176	-3	-174
	727	2019-01-15 11:23:24.87	-634	997	-1692	-4	2	-16	-53	-47	-6	50
	728	2019-01-15 11:23:24.88	-628	988	-1690	-1	1	-15	173	179	-6	-176
	729	2019-01-15 11:23:24.89	-634	984	-1687	-1	0	-10	-54	-49	-5	51
	730	2019-01-15 11:23:24.90	-639	986	-1682	-2	2	-7	184	184	0	-184
	731	2019-01-15 11:23:24.91	-634	987	-1679	-1	1	-4	-54	-49	-5	51
	732	2019-01-15 11:23:24.92	-628	997	-1684	-5	5	-2	178	188	-10	-183
	733	2019-01-15 11:23:24.93	-625	1015	-1695	-7	9	-4	-59	-53	-6	56
	734	2019-01-15 11:23:24.94	-638	1016	-1697	-7	8	-4	186	195	-9	-190
	735	2019-01-15 11:23:24.95	-632	1012	-1692	-5	5	-13	-56	-49	-7	52
	736	2019-01-15 11:23:24.96	-641	1008	-1692	-4	1	-16	183	190	-7	-186
	737	2019-01-15 11:23:24.97	-645	992	-1692	-4	-1	-15	-66	-60	-6	63
	738	2019-01-15 11:23:24.98	-647	990	-1686	-3	-2	-12	186	197	-11	-191
	739	2019-01-15 11:23:24.99	-635	999	-1689	-2	-5	-7	-55	-53	-2	54
	740	2019-01-15 11:23:25.00	-642	997	-1687	-1	0	-7	193	197	-4	-195
	741	2019-01-15 11:23:25.01	-642	999	-1690	-3	3	-6	-62	-60	-2	61
	742	2019-01-15 11:23:25.02	-643	1000	-1686	0	6	-8	179	192	-13	-185
	743	2019-01-15 11:23:25.03	-633	1001	-1688	-1	6	-10	-67	-62	-5	64
	744	2019-01-15 11:23:25.04	-641	994	-1681	-1	8	-9	194	202	-8	-198
	745	2019-01-15 11:23:25.05	-642	992	-1683	-3	10	-6	-57	-54	-3	55
	746	2019-01-15 11:23:25.06	-636	997	-1692	-4	10	-5	196	204	-8	-200
	747	2019-01-15 11:23:25.07	-638	1003	-1695	-2	6	-7	-62	-60	-2	61
	748	2019-01-15 11:23:25.08	-632	1007	-1698	-3	3	-7	194	204	-10	-199
	749	2019-01-15 11:23:25.09	-628	1011	-1697	-3	0	-11	-67	-61	-6	64
	750	2019-01-15 11:23:25.10	-637	1007	-1699	-1	-5	-17	195	206	-11	-200
	751	2019-01-15 11:23:25.11	-644	998	-1700	-2	-6	-17	-69	-66	-3	67
	752	2019-01-15 11:23:25.12	-641	997	-1688	-1	-4	-18	201	211	-10	-206
	753	2019-01-15 11:23:25.13	-636	989	-1682	1	-6	-16	-58	-59	1	58
	754	2019-01-15 11:23:25.14	-639	997	-1692	5	-5	-10	206	217	-11	-211
	755	2019-01-15 11:23:25.15	-639	996	-1689	5	-4	-7	-57	-55	-2	56
	756	2019-01-15 11:23:25.16	-635	1000	-1688	4	0	-7	204	211	-7	-207
	757	2019-01-15 11:23:25.17	-647	1000	-1686	9	2	-7	-61	-62	1	61
	758	2019-01-15 11:23:25.18	-640	982	-1688	13	3	-6	199	210	-11	-204
	759	2019-01-15 11:23:25.19	-642	989	-1693	17	2	-3	-62	-62	0	62
	760	2019-01-15 11:23:25.20	-637	985	-1683	17	2	-3	200	210	-10	-205
	761	2019-01-15 11:23:25.21	-641	986	-1682	12	6	1	-59	-59	0	59
	762	2019-01-15 11:23:25.22	-630	986	-1685	10	6	2	201	211	-10	-206
	763	2019-01-15 11:23:25.23	-636	986	-1685	5	9	4	-57	-60	3	58
	764	2019-01-15 11:23:25.24	-634	1000	-1697	0	10	1	195	206	-11	-200
	765	2019-01-15 11:23:25.25	-638	1006	-1698	-2	9	0	-62	-59	-3	60
	766	2019-01-15 11:23:25.26	-642	1013	-1700	-5	4	-7	202	213	-11	-207
	767	2019-01-15 11:23:25.27	-641	1004	-1699	-7	2	-12	-51	-53	2	52
	768	2019-01-15 11:23:25.28	-635	998	-1695	-9	0	-11	200	210	-10	-205
	769	2019-01-15 11:23:25.29	-639	1002	-1693	-7	-6	-14	-49	-49	0	49
	770	2019-01-15 11:23:25.30	-643	998	-1688	-7	-6	-12	200	211	-11	-205
	771	2019-01-15 11:23:25.31	-633	992	-1692	-4	-2	-12	-50	-50	0	50
	772	2019-01-15 11:23:25.32	-636	999	-1686	0	-4	-9	189	202	-13	-195
	773	2019-01-15 11:23:25.33	-630	1002	-1691	2	-2	-7	-52	-52	0	52
	774	2019-01-15 11:23:25.34	-633	1001	-1690	3	2	-10	189	200	-11	-194
	775	2019-01-15 11:23:25.35	-633	1004	-1688	5	4	-10	-49	-46	-3	47
	776	2019-01-15 11:23:25.36	-639	998	-1686	4	5	-12	193	204	-11	-198
	777	2019-01-15 11:23:25.37	-630	991	-1691	5	4	-11	-38	-42	4	40
	778	2019-01-15 11:23:25.38	-645	988	-1693	11	9	-10	193	201	-8	-197
	779	2019-01-15 11:23:25.39	-635	989	-1689	12	8	-8	-42	-40	-2	41
	780	2019-01-15 11:23:25.40	-632	990	-1689	9	8	-5	188	198	-10	-193
	781	2019-01-15 11:23:25.41	-634	993	-1690	9	6	-3	-40	-36	-4	38
	782	2019-01-15 11:23:25.42	-629	995	-1688	4	5	-2	186	198	-12	-192
	783	2019-01-15 11:23:25.43	-631	1003	-1691	0	3	-4	-42	-36	-6	39
	784	2019-01-15 11:23:25.44	-636	997	-1688	-5	9	-9	187	195	-8	-191
	785	2019-01-15 11:23:25.45	-634	990	-1694	-3	6	-9	-32	-30	-2	31
	786	2019-01-15 11:23:25.46	-641	984	-1696	2	-1	-8	174	184	-10	-179
	787	2019-01-15 11:23:25.47	-623	986	-1682	7	-2	-9	-34	-35	1	34
	788	2019-01-15 11:23:25.48	-637	985	-1682	4	-2	-13	178	182	-4	-180
	789	2019-01-15 11:23:25.49	-639	981	-1693	2	3	-10	-22	-24	2	23
	790	2019-01-15 11:23:25.50	-634	977	-1691	-4	5	-7	178	181	-3	-179
	791	2019-01-15 11:23:25.51	-627	980	-1695	-8	8	-3	-22	-18	-4	20
	792	2019-01-15 11:23:25.52	-631	980	-1687	-11	9	-1	162	176	-14	-169
	793	2019-01-15 11:23:25.53	-629	989	-1691	-14	9	1	-18	-14	-4	16
	794	2019-01-15 11:23:25.54	-634	1000	-1697	-11	7	-2	164	171	-7	-167
	795	2019-01-15 11:23:25.55	-628	1009	-1698	-13	6	-7	-9	-7	-2	8
	796	2019-01-15 11:23:25.56	-635	1003	-1698	-10	4	-10	163	173	-10	-168
	797	2019-01-15 11:23:25.57	-633	1009	-1692	-7	-3	-15	-5	-5	0	5
	798	2019-01-15 11:23:25.58	-634	1002	-1701	-6	-3	-20	152	157	-5	-154
	799	2019-01-15 11:23:25.59	-634	999	-1692	-6	-3	-23	0	-3	3	1
	800	2019-01-15 11:23:25.60	-638	988	-1686	-8	-2	-22	158	157	1	-157
	801	2019-01-15 11:23:25.61	-639	984	-1690	-7	1	-21	5	7	-2	-6
	802	2019-01-15 11:23:25.62	-631	984	-1676	-10	3	-15	140	150	-10	-145
	803	2019-01-15 11:23:25.63	-642	983	-1686	-9	6	-11	6	9	-3	-7
	804	2019-01-15 11:23:25.64	-642	989	-1687	-11	9	-6	141	148	-7	-144
	805	2019-01-15 11:23:25.65	-636	994	-1686	-13	15	-1	10	14	-4	-12
	806	2019-01-15 11:23:25.66	-639	995	-1691	-12	12	1	126	131	-5	-128
	807	2019-01-15 11:23:25.67	-630	1001	-1691	-14	12	2	8	12	-4	-10
	808	2019-01-15 11:23:25.68	-631	1005	-1692	-13	12	1	124	130	-6	-127
	809	2019-01-15 11:23:25.69	-630	1002	-1687	-11	9	-4	19	24	-5	-21
	810	2019-01-15 11:23:25.70	-630	998	-1697	-9	7	-4	122	126	-4	-124
	811	2019-01-15 11:23:25.71	-640	1000	-1694	-3	5	-4	21	26	-5	-23
	812	2019-01-15 11:23:25.72	-634	1005	-1689	-2	0	-5	109	116	-7	-112
	813	2019-01-15 11:23:25.73	-635	1006	-1688	-2	3	-8	32	32	0	-32
	814	2019-01-15 11:23:25.74	-621	1003	-1688	-6	6	-14	116	115	1	-115
	815	2019-01-15 11:23:25.75	-632	997	-1689	-9	7	-14	40	43	-3	-41
	816	2019-01-15 11:23:25.76	-636	1001	-1686	-11	10	-16	105	110	-5	-107
	817	2019-01-15 11:23:25.77	-635	998	-1691	-12	13	-13	41	46	-5	-43
	818	2019-01-15 11:23:25.78	-634	996	-1690	-9	11	-13	101	108	-7	-104
	819	2019-01-15 11:23:25.79	-630	991	-1690	-8	9	-11	46	48	-2	-47
	820	2019-01-15 11:23:25.80	-633	1001	-1692	-8	6	-8	88	90	-2	-89
	821	2019-01-15 11:23:25.81	-636	995	-1689	-8	4	-8	53	55	-2	-54
	822	2019-01-15 11:23:25.82	-632	1006	-1689	-10	0	-5	81	90	-9	-85
	823	2019-01-15 11:23:25.83	-624	1000	-1690	-11	4	-7	52	59	-7	-55
	824	2019-01-15 11:23:25.84	-635	1000	-1683	-14	8	-7	65	70	-5	-67
	825	2019-01-15 11:23:25.85	-630	1003	-1692	-15	6	-4	61	66	-5	-63
	826	2019-01-15 11:23:25.86	-638	1004	-1702	-13	5	-4	72	77	-5	-74
	827	2019-01-15 11:23:25.87	-629	998	-1695	-10	5	-4	62	72	-10	-67
	828	2019-01-15 11:23:25.88	-636	1009	-1691	-5	1	-3	61	70	-9	-65
	829	2019-01-15 11:23:25.89	-628	1005	-1686	-1	-1	0	72	79	-7	-75
	830	2019-01-15 11:23:25.90	-635	1006	-1687	0	4	-4	63	65	-2	-64
	831	2019-01-15 11:23:25.91	-636	1003	-1689	1	4	-6	81	87	-6	-84
	832	2019-01-15 11:23:25.92	-628	1007	-1687	0	7	-6	56	62	-6	-59
	833	2019-01-15 11:23:25.93	-624	1003	-1686	-1	6	-6	80	86	-6	-83
	834	2019-01-15 11:23:25.94	-631	999	-1691	-3	9	-8	42	51	-9	-46
	835	2019-01-15 11:23:25.95	-634	1005	-1700	-6	11	-9	77	83	-6	-80
	836	2019-01-15 11:23:25.96	-629	1004	-1689	-5	8	-10	32	35	-3	-33
	837	2019-01-15 11:23:25.97	-626	999	-1689	-8	11	-11	86	88	-2	-87
	838	2019-01-15 11:23:25.98	-631	1007	-1687	-8	13	-9	32	35	-3	-33
	839	2019-01-15 11:23:25.99	-630	1005	-1689	-7	12	-9	92	96	-4	-94
	840	2019-01-15 11:23:26.00	-631	1004	-1695	-3	9	-8	26	32	-6	-29
	841	2019-01-15 11:23:26.01	-627	1002	-1690	-1	4	-7	95	102	-7	-98
	842	2019-01-15 11:23:26.02	-641	1004	-1689	0	3	-8	18	25	-7	-21
	843	2019-01-15 11:23:26.03	-634	996	-1686	1	1	-9	102	110	-8	-106
	844	2019-01-15 11:23:26.04	-624	994	-1678	2	4	-7	16	23	-7	-19
	845	2019-01-15 11:23:26.05	-624	1000	-1691	5	5	-8	112	118	-6	-115
	846	2019-01-15 11:23:26.06	-630	994	-1685	6	7	-10	16	18	-2	-17
	847	2019-01-15 11:23:26.07	-618	1001	-1684	6	8	-10	113	121	-8	-117
	848	2019-01-15 11:23:26.08	-622	995	-1697	3	10	-11	6	11	-5	-8
	849	2019-01-15 11:23:26.09	-627	995	-1695	-2	11	-12	116	124	-8	-120
	850	2019-01-15 11:23:26.10	-629	980	-1701	-5	8	-11	-3	3	-6	0
	851	2019-01-15 11:23:26.11	-613	996	-1696	-5	2	-8	116	125	-9	-120
	852	2019-01-15 11:23:26.12	-626	998	-1696	-5	-2	-5	-6	-4	-2	5
	853	2019-01-15 11:23:26.13	-624	995	-1694	-6	-4	-3	126	134	-8	-130
	854	2019-01-15 11:23:26.14	-630	998	-1694	-3	-7	0	-11	-5	-6	8
	855	2019-01-15 11:23:26.15	-622	1010	-1683	-3	-11	-1	127	135	-8	-131
	856	2019-01-15 11:23:26.16	-628	1021	-1691	-3	-10	-7	-19	-12	-7	15
	857	2019-01-15 11:23:26.17	-630	1012	-1687	-4	-5	-9	135	143	-8	-139
	858	2019-01-15 11:23:26.18	-626	1004	-1687	-8	-2	-10	-18	-16	-2	17
	859	2019-01-15 11:23:26.19	-628	990	-1687	-8	5	-9	139	145	-6	-142
	860	2019-01-15 11:23:26.20	-625	990	-1691	-7	7	-6	-26	-22	-4	24
	861	2019-01-15 11:23:26.21	-624	999	-1704	-6	7	0	142	152	-10	-147
	862	2019-01-15 11:23:26.22	-624	1002	-1692	-5	9	-1	-26	-22	-4	24
	863	2019-01-15 11:23:26.23	-619	1005	-1692	-6	9	-1	150	159	-9	-154
	864	2019-01-15 11:23:26.24	-626	1007	-1694	-6	6	0	-24	-22	-2	23
	865	2019-01-15 11:23:26.25	-625	1002	-1689	-4	5	-3	150	160	-10	-155
	866	2019-01-15 11:23:26.26	-626	1009	-1679	-1	2	-6	-28	-28	0	28
	867	2019-01-15 11:23:26.27	-624	999	-1693	0	1	-7	153	162	-9	-157
	868	2019-01-15 11:23:26.28	-631	997	-1688	4	-1	-7	-35	-28	-7	31
	869	2019-01-15 11:23:26.29	-628	1006	-1686	2	-3	-6	161	170	-9	-165
	870	2019-01-15 11:23:26.30	-627	995	-1693	0	-6	-2	-37	-37	0	37
	871	2019-01-15 11:23:26.31	-624	999	-1692	-2	-2	-4	162	170	-8	-166
	872	2019-01-15 11:23:26.32	-624	991	-1695	-2	2	-3	-43	-41	-2	42
	873	2019-01-15 11:23:26.33	-627	996	-1690	-3	2	-1	167	176	-9	-171
	874	2019-01-15 11:23:26.34	-637	989	-1690	-3	0	0	-48	-46	-2	47
	875	2019-01-15 11:23:26.35	-629	995	-1686	-2	0	0	170	177	-7	-173
	876	2019-01-15 11:23:26.36	-618	994	-1692	-5	0	1	-49	-50	1	49
	877	2019-01-15 11:23:26.37	-627	988	-1687	-7	2	-2	173	182	-9	-177
	878	2019-01-15 11:23:26.38	-631	998	-1689	-8	4	2	-48	-49	1	48
	879	2019-01-15 11:23:26.39	-618	998	-1692	-9	2	-2	188	192	-4	-190
	880	2019-01-15 11:23:26.40	-625	1004	-1693	-12	2	-5	-43	-45	2	44
	881	2019-01-15 11:23:26.41	-636	1004	-1692	-14	3	-9	192	196	-4	-194
	882	2019-01-15 11:23:26.42	-629	1001	-1699	-11	2	-10	-48	-50	2	49
	883	2019-01-15 11:23:26.43	-625	1009	-1697	-10	-2	-13	187	194	-7	-190
	884	2019-01-15 11:23:26.44	-623	1007	-1694	-11	-2	-13	-56	-57	1	56
	885	2019-01-15 11:23:26.45	-630	1013	-1685	-12	-1	-16	187	194	-7	-190
	886	2019-01-15 11:23:26.46	-626	1000	-1683	-13	1	-17	-57	-56	-1	56
	887	2019-01-15 11:23:26.47	-620	1014	-1684	-14	5	-19	192	199	-7	-195
	888	2019-01-15 11:23:26.48	-624	1000	-1688	-13	7	-19	-56	-60	4	58
	889	2019-01-15 11:23:26.49	-627	1000	-1683	-11	14	-16	191	200	-9	-195
	890	2019-01-15 11:23:26.50	-633	1000	-1693	-8	16	-15	-62	-63	1	62
	891	2019-01-15 11:23:26.51	-635	1004	-1696	-7	14	-16	190	200	-10	-195
	892	2019-01-15 11:23:26.52	-630	1002	-1698	-5	12	-14	-61	-59	-2	60
	893	2019-01-15 11:23:26.53	-617	1004	-1698	-5	6	-14	194	203	-9	-198
	894	2019-01-15 11:23:26.54	-627	1003	-1691	-5	-1	-15	-63	-64	1	63
	895	2019-01-15 11:23:26.55	-617	1007	-1687	-3	-2	-15	194	206	-12	-200
	896	2019-01-15 11:23:26.56	-622	1001	-1684	-5	2	-12	-65	-61	-4	63
	897	2019-01-15 11:23:26.57	-626	1000	-1690	-4	2	-14	202	212	-10	-207
	898	2019-01-15 11:23:26.58	-625	1000	-1690	-6	0	-7	-60	-56	-4	58
	899	2019-01-15 11:23:26.59	-622	1001	-1693	-4	0	-4	202	210	-8	-206
	900	2019-01-15 11:23:26.60	-625	1003	-1691	-2	-2	0	-66	-63	-3	64
	901	2019-01-15 11:23:26.61	-616	1003	-1689	0	-5	2	200	210	-10	-205
	902	2019-01-15 11:23:26.62	-632	1005	-1689	3	-8	2	-61	-60	-1	60
	903	2019-01-15 11:23:26.63	-631	1011	-1696	3	-7	4	212	215	-3	-213
	904	2019-01-15 11:23:26.64	-625	1013	-1693	4	-9	1	-62	-61	-1	61
	905	2019-01-15 11:23:26.65	-624	1011	-1682	0	-8	-3	201	210	-9	-205
	906	2019-01-15 11:23:26.66	-624	1013	-1686	-3	-6	-5	-74	-70	-4	72
	907	2019-01-15 11:23:26.67	-627	1016	-1683	-5	0	-11	204	211	-7	-207
	908	2019-01-15 11:23:26.68	-633	1011	-1687	-4	0	-14	-59	-57	-2	58
	909	2019-01-15 11:23:26.69	-643	1001	-1686	-5	-2	-17	204	216	-12	-210
	910	2019-01-15 11:23:26.70	-623	1003	-1689	-5	-2	-16	-62	-57	-5	59
	911	2019-01-15 11:23:26.71	-633	988	-1695	-6	0	-12	205	217	-12	-211
	912	2019-01-15 11:23:26.72	-632	997	-1685	-3	2	-9	-50	-56	6	53
	913	2019-01-15 11:23:26.73	-636	996	-1679	-8	7	-4	211	209	2	-210
	914	2019-01-15 11:23:26.74	-630	1007	-1681	-8	5	-2	-49	-55	6	52
	915	2019-01-15 11:23:26.75	-631	1017	-1687	-7	3	-4	212	215	-3	-213
	916	2019-01-15 11:23:26.76	-622	1021	-1691	-9	1	-7	-49	-51	2	50
	917	2019-01-15 11:23:26.77	-625	1008	-1685	-6	-2	-10	201	208	-7	-204
	918	2019-01-15 11:23:26.78	-630	1006	-1692	-3	-4	-14	-52	-49	-3	50
	919	2019-01-15 11:23:26.79	-631	1007	-1688	-2	-3	-15	195	204	-9	-199
	920	2019-01-15 11:23:26.80	-631	1008	-1691	0	0	-17	-51	-51	0	51
	921	2019-01-15 11:23:26.81	-631	1002	-1692	0	-2	-16	197	205	-8	-201
	922	2019-01-15 11:23:26.82	-627	995	-1692	-3	-6	-16	-44	-42	-2	43
	923	2019-01-15 11:23:26.83	-617	1003	-1685	-6	-2	-16	200	210	-10	-205
	924	2019-01-15 11:23:26.84	-621	999	-1686	-9	-4	-13	-42	-39	-3	40
	925	2019-01-15 11:23:26.85	-632	995	-1691	-15	-4	-11	190	195	-5	-192
	926	2019-01-15 11:23:26.86	-629	997	-1695	-20	-2	-6	-43	-45	2	44
	927	2019-01-15 11:23:26.87	-628	995	-1689	-18	-1	-3	190	198	-8	-194
	928	2019-01-15 11:23:26.88	-635	1008	-1693	-17	-2	1	-33	-32	-1	32
	929	2019-01-15 11:23:26.89	-635	1014	-1678	-11	-8	-1	196	204	-8	-200
	930	2019-01-15 11:23:26.90	-633	1011	-1689	-2	-8	-6	-31	-30	-1	30
	931	2019-01-15 11:23:26.91	-643	1021	-1676	2	-5	-9	190	198	-8	-194
	932	2019-01-15 11:23:26.92	-627	1009	-1679	5	1	-16	-26	-25	-1	25
	933	2019-01-15 11:23:26.93	-632	1008	-1677	5	7	-17	184	191	-7	-187
	934	2019-01-15 11:23:26.94	-640	995	-1686	2	14	-15	-30	-28	-2	29
	935	2019-01-15 11:23:26.95	-631	984	-1694	3	12	-13	175	184	-9	-179
	936	2019-01-15 11:23:26.96	-625	986	-1694	2	7	-9	-28	-26	-2	27
	937	2019-01-15 11:23:26.97	-623	999	-1684	0	1	-6	170	181	-11	-175
	938	2019-01-15 11:23:26.98	-629	1003	-1691	-3	0	-6	-24	-19	-5	21
	939	2019-01-15 11:23:26.99	-622	1013	-1693	-8	7	-7	166	178	-12	-172
	940	2019-01-15 11:23:27.00	-630	1007	-1701	-9	5	-7	-16	-12	-4	14
	941	2019-01-15 11:23:27.01	-623	1011	-1693	-13	7	-9	169	177	-8	-173
	942	2019-01-15 11:23:27.02	-639	1008	-1691	-16	6	-9	-9	-6	-3	7
	943	2019-01-15 11:23:27.03	-623	1014	-1696	-14	4	-8	165	171	-6	-168
	944	2019-01-15 11:23:27.04	-634	1010	-1688	-11	0	-8	-1	-2	1	1
	945	2019-01-15 11:23:27.05	-621	1011	-1687	-6	0	-6	157	166	-9	-161
	946	2019-01-15 11:23:27.06	-626	1009	-1680	1	-2	-6	-4	0	-4	2
	947	2019-01-15 11:23:27.07	-625	1009	-1682	5	1	-5	142	153	-11	-147
	948	2019-01-15 11:23:27.08	-638	1007	-1688	10	5	-5	3	5	-2	-4
	949	2019-01-15 11:23:27.09	-630	1007	-1683	16	-1	-4	150	160	-10	-155
	950	2019-01-15 11:23:27.10	-626	1000	-1681	16	-4	-5	10	15	-5	-12
	951	2019-01-15 11:23:27.11	-632	999	-1682	15	-4	-3	144	150	-6	-147
	952	2019-01-15 11:23:27.12	-621	993	-1682	11	-2	2	14	12	2	-13
	953	2019-01-15 11:23:27.13	-631	993	-1682	6	3	5	135	138	-3	-136
	954	2019-01-15 11:23:27.14	-630	1003	-1687	2	9	2	11	13	-2	-12
	955	2019-01-15 11:23:27.15	-622	1011	-1689	-2	10	1	123	133	-10	-128
	956	2019-01-15 11:23:27.16	-632	1011	-1692	-3	4	-4	14	19	-5	-16
	957	2019-01-15 11:23:27.17	-636	1021	-1692	-3	-1	-5	123	133	-10	-128
	958	2019-01-15 11:23:27.18	-623	1015	-1686	-3	-4	-9	24	29	-5	-26
	959	2019-01-15 11:23:27.19	-625	1008	-1680	-5	-4	-12	121	133	-12	-127
	960	2019-01-15 11:23:27.20	-623	1002	-1678	-7	5	-12	30	35	-5	-32
	961	2019-01-15 11:23:27.21	-633	997	-1681	-7	12	-9	114	122	-8	-118
	962	2019-01-15 11:23:27.22	-628	1003	-1685	-8	18	-3	38	33	5	-35
	963	2019-01-15 11:23:27.23	-623	1005	-1681	-8	16	-2	114	115	-1	-114
	964	2019-01-15 11:23:27.24	-628	1000	-1680	-6	17	-3	41	40	1	-40
	965	2019-01-15 11:23:27.25	-629	1010	-1686	-1	10	-3	96	107	-11	-101
	966	2019-01-15 11:23:27.26	-623	1013	-1687	-3	10	-7	38	42	-4	-40
	967	2019-01-15 11:23:27.27	-633	1010	-1694	-3	15	-10	94	102	-8	-98
	968	2019-01-15 11:23:27.28	-623	1016	-1688	1	10	-12	45	50	-5	-47
	969	2019-01-15 11:23:27.29	-620	1021	-1696	-4	15	-17	86	95	-9	-90
	970	2019-01-15 11:23:27.30	-626	1009	-1699	-12	13	-22	47	53	-6	-50
	971	2019-01-15 11:23:27.31	-624	1011	-1695	-13	7	-22	76	86	-10	-81
	972	2019-01-15 11:23:27.32	-638	1004	-1686	-9	9	-18	54	56	-2	-55
	973	2019-01-15 11:23:27.33	-633	1008	-1684	-9	13	-13	76	79	-3	-77
	974	2019-01-15 11:23:27.34	-621	999	-1681	-7	19	-11	64	63	1	-63
	975	2019-01-15 11:23:27.35	-628	1006	-1672	-4	24	-7	69	74	-5	-71
	976	2019-01-15 11:23:27.36	-637	1001	-1685	1	31	-1	61	66	-5	-63
	977	2019-01-15 11:23:27.37	-626	1016	-1687	5	29	-2	57	67	-10	-62
	978	2019-01-15 11:23:27.38	-626	1013	-1688	10	26	-3	72	77	-5	-74
	979	2019-01-15 11:23:27.39	-611	1005	-1704	11	26	-5	63	70	-7	-66
	980	2019-01-15 11:23:27.40	-618	1023	-1699	7	23	-9	84	87	-3	-85
	981	2019-01-15 11:23:27.41	-618	1019	-1695	9	21	-18	60	67	-7	-63
	982	2019-01-15 11:23:27.42	-610	1016	-1702	8	18	-27	85	89	-4	-87
	983	2019-01-15 11:23:27.43	-623	1010	-1697	10	20	-30	45	52	-7	-48
	984	2019-01-15 11:23:27.44	-624	1008	-1694	9	13	-33	84	80	4	-82
	985	2019-01-15 11:23:27.45	-626	999	-1687	14	11	-33	43	43	0	-43
	986	2019-01-15 11:23:27.46	-617	989	-1684	13	12	-29	86	88	-2	-87
	987	2019-01-15 11:23:27.47	-621	985	-1685	13	16	-25	30	39	-9	-34
	988	2019-01-15 11:23:27.48	-621	986	-1683	11	23	-20	83	87	-4	-85
	989	2019-01-15 11:23:27.49	-618	987	-1681	9	31	-17	25	33	-8	-29
	990	2019-01-15 11:23:27.50	-616	999	-1683	6	43	-13	99	105	-6	-102
	991	2019-01-15 11:23:27.51	-619	1002	-1692	3	46	-16	25	36	-11	-30
	992	2019-01-15 11:23:27.52	-610	1005	-1682	-1	45	-17	106	112	-6	-109
	993	2019-01-15 11:23:27.53	-610	998	-1648	-5	48	-15	17	24	-7	-20
	994	2019-01-15 11:23:27.54	-621	975	-1683	-15	73	-10	112	116	-4	-114
	995	2019-01-15 11:23:27.55	-624	964	-1691	-29	87	0	17	22	-5	-19
	996	2019-01-15 11:23:27.56	-621	969	-1689	-21	91	16	118	120	-2	-119
	997	2019-01-15 11:23:27.57	-616	969	-1667	-14	83	29	1	6	-5	-3
	998	2019-01-15 11:23:27.58	-627	933	-1644	8	55	40	111	116	-5	-113
	999	2019-01-15 11:23:27.59	-619	1022	-1718	27	64	51	-5	1	-6	2
	1000	2019-01-15 11:23:27.60	-613	1011	-1669	15	31	51	122	128	-6	-125
	1001	2019-01-15 11:23:27.61	-611	998	-1684	-8	85	44	-3	3	-6	0
	1002	2019-01-15 11:23:27.62	-621	1001	-1685	-2	97	46	130	133	-3	-131
	1003	2019-01-15 11:23:27.63	-617	1007	-1699	19	85	43	-6	-1	-5	3
	1004	2019-01-15 11:23:27.64	-603	1032	-1710	18	96	35	132	138	-6	-135
	1005	2019-01-15 11:23:27.65	-610	1027	-1702	1	112	25	-17	-10	-7	13
	1006	2019-01-15 11:23:27.66	-608	1013	-1703	-13	126	14	135	139	-4	-137
	1007	2019-01-15 11:23:27.67	-620	1001	-1697	-10	120	10	-16	-15	-1	15
	1008	2019-01-15 11:23:27.68	-596	1001	-1699	-7	116	8	146	146	0	-146
	1009	2019-01-15 11:23:27.69	-596	1001	-1695	-13	121	4	-21	-17	-4	19
	1010	2019-01-15 11:23:27.70	-588	1003	-1700	-23	127	0	146	151	-5	-148
	1011	2019-01-15 11:23:27.71	-590	1001	-1699	-26	130	1	-28	-23	-5	25
	1012	2019-01-15 11:23:27.72	-584	1002	-1696	-23	128	1	151	158	-7	-154
	1013	2019-01-15 11:23:27.73	-584	1012	-1703	-26	134	0	-27	-22	-5	24
	1014	2019-01-15 11:23:27.74	-582	1006	-1711	-24	134	1	155	162	-7	-158
	1015	2019-01-15 11:23:27.75	-579	1011	-1707	-27	135	-1	-32	-29	-3	30
	1016	2019-01-15 11:23:27.76	-582	1008	-1705	-26	138	1	160	163	-3	-161
	1017	2019-01-15 11:23:27.77	-573	1009	-1700	-31	139	0	-37	-32	-5	34
	1018	2019-01-15 11:23:27.78	-572	1007	-1699	-29	141	0	163	168	-5	-165
	1019	2019-01-15 11:23:27.79	-570	998	-1698	-29	139	4	-42	-41	-1	41
	1020	2019-01-15 11:23:27.80	-557	1004	-1687	-27	143	5	164	164	0	-164
	1021	2019-01-15 11:23:27.81	-566	1004	-1685	-26	147	7	-46	-48	2	47
	1022	2019-01-15 11:23:27.82	-558	1005	-1697	-25	153	10	166	170	-4	-168
	1023	2019-01-15 11:23:27.83	-551	1001	-1708	-26	151	10	-48	-48	0	48
	1024	2019-01-15 11:23:27.84	-552	1009	-1710	-34	157	13	168	174	-6	-171
	1025	2019-01-15 11:23:27.85	-551	1010	-1702	-42	159	8	-53	-49	-4	51
	1026	2019-01-15 11:23:27.86	-542	1016	-1704	-40	162	7	185	193	-8	-189
	1027	2019-01-15 11:23:27.87	-545	1026	-1707	-42	167	6	-50	-46	-4	48
	1028	2019-01-15 11:23:27.88	-536	1026	-1697	-44	166	3	188	195	-7	-191
	1029	2019-01-15 11:23:27.89	-533	1033	-1711	-49	176	-2	-55	-55	0	55
	1030	2019-01-15 11:23:27.90	-532	1031	-1712	-53	182	-5	190	195	-5	-192
	1031	2019-01-15 11:23:27.91	-528	1032	-1712	-53	179	-4	-51	-52	1	51
	1032	2019-01-15 11:23:27.92	-523	1034	-1716	-52	175	-5	191	192	-1	-191
	1033	2019-01-15 11:23:27.93	-524	1040	-1713	-55	172	-11	-59	-59	0	59
	1034	2019-01-15 11:23:27.94	-518	1029	-1711	-58	178	-13	184	190	-6	-187
	1035	2019-01-15 11:23:27.95	-520	1024	-1707	-58	182	-17	-62	-61	-1	61
	1036	2019-01-15 11:23:27.96	-508	1022	-1711	-49	183	-20	188	195	-7	-191
	1037	2019-01-15 11:23:27.97	-505	1030	-1714	-41	179	-21	-64	-60	-4	62
	1038	2019-01-15 11:23:27.98	-501	1029	-1715	-43	174	-22	189	199	-10	-194
	1039	2019-01-15 11:23:27.99	-507	1036	-1719	-45	175	-23	-64	-60	-4	62
	1040	2019-01-15 11:23:28.00	-500	1034	-1719	-45	172	-30	197	206	-9	-201
	1041	2019-01-15 11:23:28.01	-492	1034	-1716	-49	173	-31	-61	-56	-5	58
	1042	2019-01-15 11:23:28.02	-482	1027	-1718	-50	171	-35	205	215	-10	-210
	1043	2019-01-15 11:23:28.03	-482	1028	-1718	-49	173	-36	-58	-53	-5	55
	1044	2019-01-15 11:23:28.04	-484	1022	-1718	-50	171	-34	206	210	-4	-208
	1045	2019-01-15 11:23:28.05	-476	1024	-1717	-52	167	-32	-60	-61	1	60
	1046	2019-01-15 11:23:28.06	-470	1036	-1710	-51	162	-33	198	201	-3	-199
	1047	2019-01-15 11:23:28.07	-466	1045	-1713	-51	155	-33	-71	-69	-2	70
	1048	2019-01-15 11:23:28.08	-466	1043	-1714	-57	158	-38	195	203	-8	-199
	1049	2019-01-15 11:23:28.09	-454	1036	-1727	-55	159	-41	-67	-64	-3	65
	1050	2019-01-15 11:23:28.10	-466	1036	-1732	-53	152	-44	201	211	-10	-206
	1051	2019-01-15 11:23:28.11	-459	1020	-1725	-53	146	-45	-66	-61	-5	63
	1052	2019-01-15 11:23:28.12	-458	1023	-1723	-51	142	-45	200	210	-10	-205
	1053	2019-01-15 11:23:28.13	-452	1029	-1730	-52	134	-42	-64	-61	-3	62
	1054	2019-01-15 11:23:28.14	-456	1037	-1720	-51	128	-40	201	210	-9	-205
	1055	2019-01-15 11:23:28.15	-447	1042	-1731	-53	126	-40	-64	-61	-3	62
	1056	2019-01-15 11:23:28.16	-435	1055	-1733	-54	123	-43	199	206	-7	-202
	1057	2019-01-15 11:23:28.17	-436	1032	-1721	-54	119	-42	-63	-63	0	63
	1058	2019-01-15 11:23:28.18	-444	1044	-1731	-54	122	-41	205	212	-7	-208
	1059	2019-01-15 11:23:28.19	-441	1031	-1725	-55	115	-38	-59	-56	-3	57
	1060	2019-01-15 11:23:28.20	-442	1044	-1729	-57	113	-33	200	209	-9	-204
	1061	2019-01-15 11:23:28.21	-444	1047	-1718	-58	107	-30	-63	-61	-2	62
	1062	2019-01-15 11:23:28.22	-434	1041	-1712	-57	100	-28	189	199	-10	-194
	1063	2019-01-15 11:23:28.23	-442	1056	-1718	-55	102	-29	-68	-67	-1	67
	1064	2019-01-15 11:23:28.24	-438	1053	-1720	-51	99	-29	188	196	-8	-192
	1065	2019-01-15 11:23:28.25	-429	1043	-1726	-52	99	-27	-63	-60	-3	61
	1066	2019-01-15 11:23:28.26	-436	1047	-1722	-47	96	-24	191	204	-13	-197
	1067	2019-01-15 11:23:28.27	-426	1043	-1713	-43	86	-20	-49	-44	-5	46
	1068	2019-01-15 11:23:28.28	-430	1046	-1711	-41	85	-20	196	208	-12	-202
	1069	2019-01-15 11:23:28.29	-426	1052	-1717	-41	83	-20	-48	-46	-2	47
	1070	2019-01-15 11:23:28.30	-420	1050	-1723	-41	84	-19	192	196	-4	-194
	1071	2019-01-15 11:23:28.31	-421	1062	-1720	-40	78	-23	-47	-45	-2	46
	1072	2019-01-15 11:23:28.32	-425	1067	-1719	-41	76	-27	188	198	-10	-193
	1073	2019-01-15 11:23:28.33	-429	1056	-1721	-41	75	-29	-56	-52	-4	54
	1074	2019-01-15 11:23:28.34	-420	1064	-1722	-43	74	-33	186	196	-10	-191
	1075	2019-01-15 11:23:28.35	-418	1053	-1718	-43	73	-35	-47	-42	-5	44
	1076	2019-01-15 11:23:28.36	-422	1061	-1718	-47	69	-38	190	200	-10	-195
	1077	2019-01-15 11:23:28.37	-415	1063	-1710	-47	70	-38	-39	-37	-2	38
	1078	2019-01-15 11:23:28.38	-410	1053	-1710	-49	69	-38	185	196	-11	-190
	1079	2019-01-15 11:23:28.39	-409	1052	-1722	-45	64	-38	-42	-37	-5	39
	1080	2019-01-15 11:23:28.40	-412	1066	-1725	-40	64	-37	178	192	-14	-185
	1081	2019-01-15 11:23:28.41	-422	1063	-1724	-39	55	-38	-32	-33	1	32
	1082	2019-01-15 11:23:28.42	-418	1067	-1716	-41	54	-37	185	189	-4	-187
	1083	2019-01-15 11:23:28.43	-427	1063	-1718	-43	57	-41	-27	-30	3	28
	1084	2019-01-15 11:23:28.44	-414	1061	-1712	-44	53	-43	172	180	-8	-176
	1085	2019-01-15 11:23:28.45	-420	1062	-1707	-43	51	-43	-31	-29	-2	30
	1086	2019-01-15 11:23:28.46	-419	1064	-1707	-44	47	-40	172	182	-10	-177
	1087	2019-01-15 11:23:28.47	-415	1063	-1714	-42	47	-37	-25	-21	-4	23
	1088	2019-01-15 11:23:28.48	-413	1053	-1702	-44	48	-34	166	178	-12	-172
	1089	2019-01-15 11:23:28.49	-414	1065	-1716	-43	52	-30	-21	-16	-5	18
	1090	2019-01-15 11:23:28.50	-414	1068	-1713	-41	50	-29	171	183	-12	-177
	1091	2019-01-15 11:23:28.51	-408	1074	-1718	-37	45	-29	-11	-7	-4	9
	1092	2019-01-15 11:23:28.52	-409	1069	-1711	-34	41	-30	168	179	-11	-173
	1093	2019-01-15 11:23:28.53	-405	1075	-1716	-36	37	-29	-6	-3	-3	4
	1094	2019-01-15 11:23:28.54	-411	1072	-1720	-32	35	-32	158	164	-6	-161
	1095	2019-01-15 11:23:28.55	-409	1061	-1715	-28	27	-32	-10	-9	-1	9
	1096	2019-01-15 11:23:28.56	-420	1067	-1707	-26	28	-29	145	156	-11	-150
	1097	2019-01-15 11:23:28.57	-408	1063	-1712	-28	24	-27	-4	0	-4	2
	1098	2019-01-15 11:23:28.58	-411	1068	-1710	-25	23	-27	147	157	-10	-152
	1099	2019-01-15 11:23:28.59	-412	1073	-1708	-27	25	-25	1	5	-4	-3
	1100	2019-01-15 11:23:28.60	-405	1061	-1710	-27	25	-23	143	153	-10	-148
	1101	2019-01-15 11:23:28.61	-402	1064	-1709	-24	31	-19	5	10	-5	-7
	1102	2019-01-15 11:23:28.62	-401	1068	-1703	-21	29	-17	136	146	-10	-141
	1103	2019-01-15 11:23:28.63	-402	1064	-1704	-19	29	-7	11	13	-2	-12
	1104	2019-01-15 11:23:28.64	-407	1068	-1707	-17	21	-3	133	139	-6	-136
	1105	2019-01-15 11:23:28.65	-406	1086	-1714	-17	19	0	18	21	-3	-19
	1106	2019-01-15 11:23:28.66	-401	1087	-1719	-20	17	-4	128	137	-9	-132
	1107	2019-01-15 11:23:28.67	-408	1090	-1716	-19	18	-10	24	26	-2	-25
	1108	2019-01-15 11:23:28.68	-404	1085	-1718	-13	16	-16	134	143	-9	-138
	1109	2019-01-15 11:23:28.69	-405	1073	-1715	-8	5	-21	28	32	-4	-30
	1110	2019-01-15 11:23:28.70	-406	1072	-1718	-1	-2	-16	113	123	-10	-118
	1111	2019-01-15 11:23:28.71	-407	1066	-1714	0	-5	-16	19	21	-2	-20
	1112	2019-01-15 11:23:28.72	-409	1063	-1699	-8	4	-16	107	118	-11	-112
	1113	2019-01-15 11:23:28.73	-412	1064	-1699	-14	10	-12	34	39	-5	-36
	1114	2019-01-15 11:23:28.74	-418	1063	-1705	-16	18	-10	105	115	-10	-110
	1115	2019-01-15 11:23:28.75	-410	1060	-1705	-18	22	-8	41	38	3	-39
	1116	2019-01-15 11:23:28.76	-408	1063	-1713	-14	18	-8	96	99	-3	-97
	1117	2019-01-15 11:23:28.77	-412	1068	-1704	-4	9	-4	37	36	1	-36
	1118	2019-01-15 11:23:28.78	-407	1065	-1708	0	7	-3	90	94	-4	-92
	1119	2019-01-15 11:23:28.79	-409	1077	-1714	-3	6	-3	46	48	-2	-47
	1120	2019-01-15 11:23:28.80	-410	1083	-1712	-7	7	-7	81	88	-7	-84
	1121	2019-01-15 11:23:28.81	-408	1078	-1709	-14	8	-8	52	57	-5	-54
	1122	2019-01-15 11:23:28.82	-402	1078	-1719	-19	10	-11	82	92	-10	-87
	1123	2019-01-15 11:23:28.83	-404	1080	-1708	-21	10	-13	62	68	-6	-65
	1124	2019-01-15 11:23:28.84	-414	1084	-1713	-22	6	-15	72	81	-9	-76
	1125	2019-01-15 11:23:28.85	-422	1088	-1707	-20	1	-16	61	66	-5	-63
	1126	2019-01-15 11:23:28.86	-413	1082	-1706	-16	3	-18	63	71	-8	-67
	1127	2019-01-15 11:23:28.87	-409	1085	-1703	-15	5	-19	67	73	-6	-70
	1128	2019-01-15 11:23:28.88	-410	1082	-1707	-14	10	-20	61	65	-4	-63
	1129	2019-01-15 11:23:28.89	-404	1073	-1704	-14	16	-20	75	73	2	-74
	1130	2019-01-15 11:23:28.90	-409	1074	-1710	-15	18	-17	54	55	-1	-54
	1131	2019-01-15 11:23:28.91	-408	1066	-1704	-13	15	-10	73	77	-4	-75
	1132	2019-01-15 11:23:28.92	-411	1062	-1703	-6	11	-6	42	50	-8	-46
	1133	2019-01-15 11:23:28.93	-410	1082	-1713	-1	3	-3	75	81	-6	-78
	1134	2019-01-15 11:23:28.94	-400	1080	-1708	2	-2	1	36	45	-9	-40
	1135	2019-01-15 11:23:28.95	-400	1081	-1705	3	-2	-1	85	89	-4	-87
	1136	2019-01-15 11:23:28.96	-402	1082	-1705	2	2	-5	35	42	-7	-38
	1137	2019-01-15 11:23:28.97	-397	1082	-1708	-1	8	-11	96	99	-3	-97
	1138	2019-01-15 11:23:28.98	-408	1084	-1707	-4	9	-14	34	40	-6	-37
	1139	2019-01-15 11:23:28.99	-403	1079	-1709	-4	3	-14	101	108	-7	-104
	1140	2019-01-15 11:23:29.00	-404	1073	-1701	-2	-5	-18	30	36	-6	-33
	1141	2019-01-15 11:23:29.01	-406	1062	-1704	0	-6	-14	101	105	-4	-103
	1142	2019-01-15 11:23:29.02	-400	1054	-1708	2	-9	-9	16	22	-6	-19
	1143	2019-01-15 11:23:29.03	-407	1064	-1700	2	-8	-6	107	112	-5	-109
	1144	2019-01-15 11:23:29.04	-409	1058	-1699	-2	-5	-1	11	16	-5	-13
	1145	2019-01-15 11:23:29.05	-412	1073	-1696	-6	-3	3	113	112	1	-112
	1146	2019-01-15 11:23:29.06	-402	1069	-1702	-11	1	6	8	9	-1	-8
	1147	2019-01-15 11:23:29.07	-408	1077	-1712	-13	1	6	115	119	-4	-117
	1148	2019-01-15 11:23:29.08	-407	1073	-1713	-11	-2	3	2	6	-4	-4
	1149	2019-01-15 11:23:29.09	-407	1074	-1707	-5	-12	3	128	136	-8	-132
	1150	2019-01-15 11:23:29.10	-400	1078	-1715	1	-16	0	-1	6	-7	-2
	1151	2019-01-15 11:23:29.11	-406	1084	-1706	4	-16	0	126	131	-5	-128
	1152	2019-01-15 11:23:29.12	-417	1089	-1702	0	-11	-6	-11	-11	0	11
	1153	2019-01-15 11:23:29.13	-402	1090	-1706	-2	-7	-7	129	137	-8	-133
	1154	2019-01-15 11:23:29.14	-407	1084	-1702	-4	1	-12	-11	-2	-9	6
	1155	2019-01-15 11:23:29.15	-411	1080	-1706	-4	4	-15	139	146	-7	-142
	1156	2019-01-15 11:23:29.16	-415	1086	-1715	-5	4	-15	-13	-14	1	13
	1157	2019-01-15 11:23:29.17	-417	1072	-1708	-5	4	-15	149	146	3	-147
	1158	2019-01-15 11:23:29.18	-408	1073	-1698	-2	-1	-12	-20	-23	3	21
	1159	2019-01-15 11:23:29.19	-408	1070	-1702	4	0	-11	142	148	-6	-145
	1160	2019-01-15 11:23:29.20	-410	1076	-1707	5	1	-10	-29	-24	-5	26
	1161	2019-01-15 11:23:29.21	-410	1077	-1706	5	2	-9	144	147	-3	-145
	1162	2019-01-15 11:23:29.22	-415	1080	-1710	3	5	-11	-32	-28	-4	30
	1163	2019-01-15 11:23:29.23	-413	1075	-1706	0	6	-10	146	155	-9	-150
	1164	2019-01-15 11:23:29.24	-405	1077	-1705	-1	7	-13	-38	-32	-6	35
	1165	2019-01-15 11:23:29.25	-408	1077	-1709	0	4	-13	157	164	-7	-160
	1166	2019-01-15 11:23:29.26	-410	1074	-1709	3	-1	-15	-35	-31	-4	33
	1167	2019-01-15 11:23:29.27	-404	1081	-1713	2	-2	-16	161	167	-6	-164
	1168	2019-01-15 11:23:29.28	-413	1072	-1707	3	-6	-16	-41	-38	-3	39
	1169	2019-01-15 11:23:29.29	-403	1072	-1709	3	-7	-12	170	174	-4	-172
	1170	2019-01-15 11:23:29.30	-407	1074	-1702	4	-3	-10	-37	-33	-4	35
	1171	2019-01-15 11:23:29.31	-409	1066	-1706	5	-4	-9	178	185	-7	-181
	1172	2019-01-15 11:23:29.32	-412	1072	-1703	4	-5	-5	-39	-39	0	39
	1173	2019-01-15 11:23:29.33	-403	1070	-1699	8	-5	-2	177	177	0	-177
	1174	2019-01-15 11:23:29.34	-406	1074	-1708	8	-8	-3	-47	-50	3	48
	1175	2019-01-15 11:23:29.35	-407	1070	-1704	10	-6	-2	174	179	-5	-176
	1176	2019-01-15 11:23:29.36	-412	1067	-1706	7	-1	1	-53	-50	-3	51
	1177	2019-01-15 11:23:29.37	-416	1065	-1711	3	-3	4	176	180	-4	-178
	1178	2019-01-15 11:23:29.38	-403	1069	-1700	4	-2	7	-57	-54	-3	55
	1179	2019-01-15 11:23:29.39	-404	1072	-1708	-1	4	8	178	187	-9	-182
	1180	2019-01-15 11:23:29.40	-411	1077	-1709	-4	4	7	-58	-51	-7	54
	1181	2019-01-15 11:23:29.41	-405	1081	-1704	-3	-2	5	188	198	-10	-193
	1182	2019-01-15 11:23:29.42	-414	1090	-1707	-2	-6	1	-53	-48	-5	50
	1183	2019-01-15 11:23:29.43	-407	1075	-1703	-2	-4	-2	193	200	-7	-196
	1184	2019-01-15 11:23:29.44	-401	1075	-1701	0	0	-4	-54	-57	3	55
	1185	2019-01-15 11:23:29.45	-410	1074	-1705	0	5	-7	197	196	1	-196
	1186	2019-01-15 11:23:29.46	-412	1070	-1699	-4	9	-5	-56	-56	0	56
	1187	2019-01-15 11:23:29.47	-403	1071	-1703	-7	14	-4	193	201	-8	-197
	1188	2019-01-15 11:23:29.48	-410	1075	-1702	-11	13	-3	-61	-58	-3	59
	1189	2019-01-15 11:23:29.49	-415	1079	-1711	-15	9	-6	200	206	-6	-203
	1190	2019-01-15 11:23:29.50	-411	1088	-1710	-14	3	-5	-52	-48	-4	50
	1191	2019-01-15 11:23:29.51	-411	1083	-1706	-15	0	-9	192	202	-10	-197
	1192	2019-01-15 11:23:29.52	-409	1078	-1711	-15	2	-14	-70	-64	-6	67
	1193	2019-01-15 11:23:29.53	-404	1074	-1703	-15	4	-16	194	200	-6	-197
	1194	2019-01-15 11:23:29.54	-404	1071	-1701	-13	8	-17	-66	-61	-5	63
	1195	2019-01-15 11:23:29.55	-406	1074	-1697	-10	13	-16	197	207	-10	-202
	1196	2019-01-15 11:23:29.56	-407	1082	-1700	-9	15	-19	-69	-67	-2	68
	1197	2019-01-15 11:23:29.57	-406	1081	-1712	-10	10	-17	206	210	-4	-208
	1198	2019-01-15 11:23:29.58	-402	1081	-1710	-10	11	-16	-63	-61	-2	62
	1199	2019-01-15 11:23:29.59	-397	1076	-1705	-16	8	-14	202	212	-10	-207
	1200	2019-01-15 11:23:29.60	-400	1063	-1705	-14	12	-12	-65	-65	0	65
	1201	2019-01-15 11:23:29.61	-406	1074	-1710	-10	11	-9	201	208	-7	-204
	1202	2019-01-15 11:23:29.62	-417	1086	-1706	-5	4	-5	-63	-63	0	63
	1203	2019-01-15 11:23:29.63	-414	1092	-1713	-3	-4	-9	200	211	-11	-205
	1204	2019-01-15 11:23:29.64	-411	1084	-1706	-1	-8	-12	-64	-60	-4	62
	1205	2019-01-15 11:23:29.65	-416	1082	-1708	-1	-16	-11	205	215	-10	-210
	1206	2019-01-15 11:23:29.66	-412	1074	-1701	4	-14	-11	-57	-57	0	57
	1207	2019-01-15 11:23:29.67	-407	1069	-1696	6	-9	-9	204	209	-5	-206
	1208	2019-01-15 11:23:29.68	-415	1064	-1703	7	0	-4	-62	-61	-1	61
	1209	2019-01-15 11:23:29.69	-415	1068	-1704	7	7	-1	204	214	-10	-209
	1210	2019-01-15 11:23:29.70	-399	1070	-1702	9	0	2	-56	-54	-2	55
	1211	2019-01-15 11:23:29.71	-405	1071	-1700	8	-5	2	206	215	-9	-210
	1212	2019-01-15 11:23:29.72	-412	1081	-1699	5	-3	1	-51	-57	6	54
	1213	2019-01-15 11:23:29.73	-410	1080	-1708	3	1	0	204	207	-3	-205
	1214	2019-01-15 11:23:29.74	-409	1079	-1704	-4	5	-3	-54	-57	3	55
	1215	2019-01-15 11:23:29.75	-409	1086	-1709	-7	11	-8	196	207	-11	-201
	1216	2019-01-15 11:23:29.76	-408	1083	-1711	-9	7	-12	-56	-52	-4	54
	1217	2019-01-15 11:23:29.77	-411	1082	-1715	-9	-2	-14	197	206	-9	-201
	1218	2019-01-15 11:23:29.78	-417	1077	-1714	-8	-11	-11	-51	-48	-3	49
	1219	2019-01-15 11:23:29.79	-412	1083	-1705	-6	-15	-9	203	214	-11	-208
	1220	2019-01-15 11:23:29.80	-408	1077	-1697	-7	-13	-8	-43	-41	-2	42
	1221	2019-01-15 11:23:29.81	-421	1075	-1694	-7	1	-6	201	209	-8	-205
	1222	2019-01-15 11:23:29.82	-403	1074	-1700	-6	13	-5	-41	-40	-1	40
	1223	2019-01-15 11:23:29.83	-423	1074	-1703	-1	18	-3	188	197	-9	-192
	1224	2019-01-15 11:23:29.84	-405	1087	-1705	-1	15	-5	-49	-44	-5	46
	1225	2019-01-15 11:23:29.85	-411	1074	-1712	4	13	-3	184	192	-8	-188
	1226	2019-01-15 11:23:29.86	-407	1074	-1716	9	10	-3	-39	-42	3	40
	1227	2019-01-15 11:23:29.87	-403	1080	-1707	8	4	-4	188	191	-3	-189
	1228	2019-01-15 11:23:29.88	-403	1073	-1700	7	0	-6	-38	-38	0	38
	1229	2019-01-15 11:23:29.89	-403	1079	-1708	8	-1	-5	179	189	-10	-184
	1230	2019-01-15 11:23:29.90	-412	1077	-1702	6	1	-8	-40	-37	-3	38
	1231	2019-01-15 11:23:29.91	-412	1071	-1702	4	4	-7	186	199	-13	-192
	1232	2019-01-15 11:23:29.92	-403	1070	-1701	1	5	-5	-33	-28	-5	30
	1233	2019-01-15 11:23:29.93	-396	1072	-1697	-2	9	-4	174	186	-12	-180
	1234	2019-01-15 11:23:29.94	-414	1071	-1694	-2	11	-4	-32	-33	1	32
	1235	2019-01-15 11:23:29.95	-414	1064	-1698	-5	16	-2	172	184	-12	-178
	1236	2019-01-15 11:23:29.96	-402	1064	-1714	-5	15	1	-18	-15	-3	16
	1237	2019-01-15 11:23:29.97	-399	1069	-1704	-10	9	1	167	173	-6	-170
	1238	2019-01-15 11:23:29.98	-400	1071	-1702	-10	5	1	-20	-21	1	20
	1239	2019-01-15 11:23:29.99	-399	1068	-1702	-12	6	0	160	168	-8	-164
	1240	2019-01-15 11:23:30.00	-406	1074	-1708	-10	4	2	-27	-26	-1	26
	1241	2019-01-15 11:23:30.01	-405	1074	-1704	-7	3	3	162	170	-8	-166
	1242	2019-01-15 11:23:30.02	-407	1074	-1699	-8	3	1	-11	-8	-3	9
	1243	2019-01-15 11:23:30.03	-399	1089	-1708	-8	6	0	152	162	-10	-157
	1244	2019-01-15 11:23:30.04	-403	1090	-1703	-8	10	-6	-11	-6	-5	8
	1245	2019-01-15 11:23:30.05	-393	1079	-1712	-13	15	-9	148	159	-11	-153
	1246	2019-01-15 11:23:30.06	-407	1084	-1709	-17	14	-10	-4	-1	-3	2
	1247	2019-01-15 11:23:30.07	-413	1080	-1707	-23	14	-8	147	153	-6	-150
	1248	2019-01-15 11:23:30.08	-392	1082	-1711	-23	15	-7	7	8	-1	-7
	1249	2019-01-15 11:23:30.09	-405	1082	-1696	-23	14	-9	151	159	-8	-155
	1250	2019-01-15 11:23:30.10	-417	1065	-1691	-13	5	-7	13	15	-2	-14
	1251	2019-01-15 11:23:30.11	-396	1077	-1713	22	-37	0	140	150	-10	-145
	1252	2019-01-15 11:23:30.12	-403	1109	-1719	26	-30	-1	9	13	-4	-11
	1253	2019-01-15 11:23:30.13	-397	1085	-1702	14	-16	-6	124	135	-11	-129
	1254	2019-01-15 11:23:30.14	-398	1092	-1706	7	-2	-14	9	13	-4	-11
	1255	2019-01-15 11:23:30.15	-401	1086	-1706	4	10	-14	118	129	-11	-123
	1256	2019-01-15 11:23:30.16	-402	1083	-1708	-2	14	-18	18	23	-5	-20
	1257	2019-01-15 11:23:30.17	-391	1073	-1706	-10	13	-20	116	128	-12	-122
	1258	2019-01-15 11:23:30.18	-396	1070	-1704	-12	13	-14	22	26	-4	-24
	1259	2019-01-15 11:23:30.19	-394	1070	-1703	-16	14	-12	110	120	-10	-115
	1260	2019-01-15 11:23:30.20	-396	1075	-1712	-14	9	-9	26	29	-3	-27
	1261	2019-01-15 11:23:30.21	-397	1082	-1705	-7	-1	-5	102	111	-9	-106
	1262	2019-01-15 11:23:30.22	-403	1082	-1711	1	-8	-6	30	32	-2	-31
	1263	2019-01-15 11:23:30.23	-400	1089	-1703	4	-14	-5	98	106	-8	-102
	1264	2019-01-15 11:23:30.24	-399	1085	-1708	5	-13	-9	37	40	-3	-38
	1265	2019-01-15 11:23:30.25	-409	1082	-1702	2	-10	-9	89	98	-9	-93
	1266	2019-01-15 11:23:30.26	-408	1073	-1695	-3	-7	-10	40	42	-2	-41
	1267	2019-01-15 11:23:30.27	-405	1067	-1698	-7	-3	-5	87	94	-7	-90
	1268	2019-01-15 11:23:30.28	-396	1068	-1706	-8	1	-3	50	51	-1	-50
	1269	2019-01-15 11:23:30.29	-405	1076	-1704	-11	1	3	85	90	-5	-87
	1270	2019-01-15 11:23:30.30	-415	1080	-1708	-11	4	7	53	53	0	-53
	1271	2019-01-15 11:23:30.31	-406	1094	-1701	-12	4	5	73	78	-5	-75
	1272	2019-01-15 11:23:30.32	-404	1089	-1699	-14	10	3	60	69	-9	-64
	1273	2019-01-15 11:23:30.33	-411	1099	-1699	-12	8	-2	66	78	-12	-72
	1274	2019-01-15 11:23:30.34	-398	1096	-1710	-10	4	-6	64	72	-8	-68
	1275	2019-01-15 11:23:30.35	-397	1070	-1705	7	-25	-6	66	65	1	-65
	1276	2019-01-15 11:23:30.36	-395	1101	-1721	11	-29	-14	69	69	0	-69
	1277	2019-01-15 11:23:30.37	-392	1086	-1699	4	-22	-17	57	60	-3	-58
	1278	2019-01-15 11:23:30.38	-404	1094	-1707	0	-8	-25	69	73	-4	-71
	1279	2019-01-15 11:23:30.39	-408	1099	-1706	5	-4	-28	50	56	-6	-53
	1280	2019-01-15 11:23:30.40	-409	1084	-1705	5	-5	-34	77	81	-4	-79
	1281	2019-01-15 11:23:30.41	-417	1078	-1704	5	-7	-36	37	44	-7	-40
	1282	2019-01-15 11:23:30.42	-415	1068	-1700	4	-6	-34	82	89	-7	-85
	1283	2019-01-15 11:23:30.43	-407	1066	-1704	1	-2	-29	37	46	-9	-41
	1284	2019-01-15 11:23:30.44	-404	1074	-1702	-3	0	-24	91	92	-1	-91
	1285	2019-01-15 11:23:30.45	-399	1071	-1702	-5	4	-17	38	42	-4	-40
	1286	2019-01-15 11:23:30.46	-406	1070	-1707	-3	6	-15	91	97	-6	-94
	1287	2019-01-15 11:23:30.47	-399	1069	-1713	-4	7	-10	27	34	-7	-30
	1288	2019-01-15 11:23:30.48	-402	1069	-1705	-2	4	-8	94	101	-7	-97
	1289	2019-01-15 11:23:30.49	-401	1078	-1698	1	2	-7	21	29	-8	-25
	1290	2019-01-15 11:23:30.50	-403	1073	-1711	2	1	-5	100	104	-4	-102
	1291	2019-01-15 11:23:30.51	-404	1075	-1709	1	-1	-4	15	19	-4	-17
	1292	2019-01-15 11:23:30.52	-402	1076	-1704	4	-8	-2	103	107	-4	-105
	1293	2019-01-15 11:23:30.53	-404	1068	-1708	4	-8	-3	6	11	-5	-8
	1294	2019-01-15 11:23:30.54	-410	1068	-1709	4	-9	-3	110	114	-4	-112
	1295	2019-01-15 11:23:30.55	-412	1064	-1717	7	-6	-3	6	11	-5	-8
	1296	2019-01-15 11:23:30.56	-405	1067	-1698	8	-6	-1	117	123	-6	-120
	1297	2019-01-15 11:23:30.57	-405	1069	-1694	7	-9	-1	1	10	-9	-5
	1298	2019-01-15 11:23:30.58	-406	1067	-1711	6	-7	-4	125	132	-7	-128
	1299	2019-01-15 11:23:30.59	-418	1074	-1709	3	-6	-7	0	6	-6	-3
	1300	2019-01-15 11:23:30.60	-408	1066	-1704	-2	-5	-9	129	133	-4	-131
	1301	2019-01-15 11:23:30.61	-404	1075	-1701	-4	-1	-11	-7	-3	-4	5
	1302	2019-01-15 11:23:30.62	-414	1078	-1710	-9	8	-15	131	139	-8	-135
	1303	2019-01-15 11:23:30.63	-410	1074	-1709	-12	9	-15	-14	-10	-4	12
	1304	2019-01-15 11:23:30.64	-411	1079	-1704	-16	7	-16	137	140	-3	-138
	1305	2019-01-15 11:23:30.65	-412	1073	-1710	-18	6	-14	-16	-16	0	16
	1306	2019-01-15 11:23:30.66	-420	1078	-1708	-15	3	-14	138	143	-5	-140
	1307	2019-01-15 11:23:30.67	-413	1079	-1711	-17	2	-11	-26	-21	-5	23
	1308	2019-01-15 11:23:30.68	-417	1086	-1709	-15	0	-12	140	148	-8	-144
	1309	2019-01-15 11:23:30.69	-411	1094	-1707	-12	2	-17	-28	-22	-6	25
	1310	2019-01-15 11:23:30.70	-413	1091	-1705	-10	1	-23	149	156	-7	-152
	1311	2019-01-15 11:23:30.71	-408	1083	-1702	-8	5	-28	-31	-25	-6	28
	1312	2019-01-15 11:23:30.72	-409	1084	-1695	-6	1	-29	154	162	-8	-158
	1313	2019-01-15 11:23:30.73	-412	1069	-1700	-5	6	-31	-28	-19	-9	23
	1314	2019-01-15 11:23:30.74	-415	1060	-1698	-3	12	-27	159	167	-8	-163
	1315	2019-01-15 11:23:30.75	-417	1060	-1700	-5	15	-23	-34	-36	2	35
	1316	2019-01-15 11:23:30.76	-405	1065	-1698	-2	17	-13	165	157	8	-161
	1317	2019-01-15 11:23:30.77	-416	1066	-1701	-1	14	-13	-42	-44	2	43
	1318	2019-01-15 11:23:30.78	-409	1065	-1700	-6	15	-9	166	168	-2	-167
	1319	2019-01-15 11:23:30.79	-409	1073	-1697	-11	19	-7	-52	-46	-6	49
	1320	2019-01-15 11:23:30.80	-409	1084	-1706	-14	16	-9	166	173	-7	-169
	1321	2019-01-15 11:23:30.81	-403	1088	-1703	-14	9	-12	-52	-47	-5	49
	1322	2019-01-15 11:23:30.82	-413	1058	-1683	-1	-28	-15	168	178	-10	-173
	1323	2019-01-15 11:23:30.83	-412	1113	-1728	16	-37	-16	-54	-49	-5	51
	1324	2019-01-15 11:23:30.84	-402	1096	-1704	1	-39	-20	171	178	-7	-174
	1325	2019-01-15 11:23:30.85	-417	1080	-1693	-10	-22	-24	-54	-51	-3	52
	1326	2019-01-15 11:23:30.86	-406	1067	-1696	-9	-11	-22	181	186	-5	-183
	1327	2019-01-15 11:23:30.87	-409	1063	-1676	-3	-6	-17	-52	-49	-3	50
	1328	2019-01-15 11:23:30.88	-407	1067	-1683	-2	4	-11	193	195	-2	-194
	1329	2019-01-15 11:23:30.89	-406	1077	-1699	-1	12	-4	-46	-47	1	46
	1330	2019-01-15 11:23:30.90	-396	1083	-1709	-2	21	-2	197	196	1	-196
	1331	2019-01-15 11:23:30.91	-404	1078	-1723	-3	21	-1	-56	-54	-2	55
	1332	2019-01-15 11:23:30.92	-407	1077	-1728	-4	16	0	184	192	-8	-188
	1333	2019-01-15 11:23:30.93	-403	1086	-1717	-4	17	4	-67	-63	-4	65
	1334	2019-01-15 11:23:30.94	-412	1085	-1719	-6	11	1	183	190	-7	-186
	1335	2019-01-15 11:23:30.95	-399	1089	-1711	-11	10	-1	-65	-63	-2	64
	1336	2019-01-15 11:23:30.96	-394	1083	-1706	-12	6	-2	191	196	-5	-193
	1337	2019-01-15 11:23:30.97	-402	1082	-1708	-13	1	-4	-61	-60	-1	60
	1338	2019-01-15 11:23:30.98	-409	1088	-1704	-9	-3	-6	196	202	-6	-199
	1339	2019-01-15 11:23:30.99	-409	1081	-1705	2	-12	-7	-64	-61	-3	62
	1340	2019-01-15 11:23:31.00	-415	1081	-1704	12	-15	-7	198	206	-8	-202
	1341	2019-01-15 11:23:31.01	-413	1084	-1707	16	-10	-6	-62	-58	-4	60
	1342	2019-01-15 11:23:31.02	-409	1077	-1708	19	-13	-5	201	209	-8	-205
	1343	2019-01-15 11:23:31.03	-411	1070	-1693	18	-8	-2	-63	-60	-3	61
	1344	2019-01-15 11:23:31.04	-419	1071	-1697	13	0	-3	196	205	-9	-200
	1345	2019-01-15 11:23:31.05	-400	1068	-1696	8	7	-2	-65	-63	-2	64
	1346	2019-01-15 11:23:31.06	-401	1076	-1701	4	18	-1	204	211	-7	-207
	1347	2019-01-15 11:23:31.07	-400	1087	-1698	0	19	-5	-61	-58	-3	59
	1348	2019-01-15 11:23:31.08	-402	1071	-1708	-2	17	-9	208	218	-10	-213
	1349	2019-01-15 11:23:31.09	-401	1080	-1710	1	11	-13	-61	-60	-1	60
	1350	2019-01-15 11:23:31.10	-416	1071	-1709	6	1	-14	201	208	-7	-204
	1351	2019-01-15 11:23:31.11	-403	1067	-1714	9	-8	-15	-65	-66	1	65
	1352	2019-01-15 11:23:31.12	-406	1072	-1714	7	-6	-14	198	205	-7	-201
	1353	2019-01-15 11:23:31.13	-392	1072	-1703	0	-4	-15	-63	-60	-3	61
	1354	2019-01-15 11:23:31.14	-405	1066	-1702	-4	-4	-11	209	223	-14	-216
	1355	2019-01-15 11:23:31.15	-408	1073	-1691	-4	0	-10	-58	-55	-3	56
	1356	2019-01-15 11:23:31.16	-407	1069	-1699	-7	6	-6	208	212	-4	-210
	1357	2019-01-15 11:23:31.17	-404	1073	-1700	-5	5	-4	-54	-56	2	55
	1358	2019-01-15 11:23:31.18	-404	1065	-1703	-6	5	2	203	208	-5	-205
	1359	2019-01-15 11:23:31.19	-402	1079	-1712	-6	0	7	-60	-58	-2	59
	1360	2019-01-15 11:23:31.20	-400	1082	-1704	-6	-5	9	194	202	-8	-198
	1361	2019-01-15 11:23:31.21	-401	1082	-1714	-6	-7	7	-56	-58	2	57
	1362	2019-01-15 11:23:31.22	-412	1082	-1713	-6	-10	4	202	207	-5	-204
	1363	2019-01-15 11:23:31.23	-403	1090	-1712	-5	-14	2	-53	-51	-2	52
	1364	2019-01-15 11:23:31.24	-402	1081	-1699	-1	-13	-1	198	210	-12	-204
	1365	2019-01-15 11:23:31.25	-407	1084	-1698	-4	-8	-3	-54	-48	-6	51
	1366	2019-01-15 11:23:31.26	-413	1088	-1702	-5	-8	-7	197	208	-11	-202
	1367	2019-01-15 11:23:31.27	-423	1086	-1697	-7	-6	-5	-51	-48	-3	49
	1368	2019-01-15 11:23:31.28	-411	1091	-1698	-11	-4	-6	196	206	-10	-201
	1369	2019-01-15 11:23:31.29	-409	1091	-1700	-9	-4	-8	-46	-44	-2	45
	1370	2019-01-15 11:23:31.30	-408	1080	-1706	0	-5	-10	195	204	-9	-199
	1371	2019-01-15 11:23:31.31	-408	1085	-1702	1	-1	-10	-44	-43	-1	43
	1372	2019-01-15 11:23:31.32	-411	1081	-1709	0	2	-12	191	192	-1	-191
	1373	2019-01-15 11:23:31.33	-399	1080	-1698	-3	2	-12	-44	-48	4	46
	1374	2019-01-15 11:23:31.34	-406	1074	-1701	-9	11	-7	186	192	-6	-189
	1375	2019-01-15 11:23:31.35	-400	1081	-1701	-13	19	-5	-46	-42	-4	44
	1376	2019-01-15 11:23:31.36	-409	1079	-1704	-14	14	-4	180	192	-12	-186
	1377	2019-01-15 11:23:31.37	-412	1087	-1710	-6	3	-3	-40	-38	-2	39
	1378	2019-01-15 11:23:31.38	-408	1084	-1708	-2	-2	-4	179	190	-11	-184
	1379	2019-01-15 11:23:31.39	-409	1082	-1704	2	-6	-5	-31	-28	-3	29
	1380	2019-01-15 11:23:31.40	-411	1085	-1700	7	-9	-5	189	198	-9	-193
	1381	2019-01-15 11:23:31.41	-407	1088	-1704	5	-4	-6	-23	-23	0	23
	1382	2019-01-15 11:23:31.42	-406	1081	-1702	1	2	-9	173	183	-10	-178
	1383	2019-01-15 11:23:31.43	-423	1073	-1695	0	8	-8	-28	-25	-3	26
	1384	2019-01-15 11:23:31.44	-406	1069	-1710	0	2	-6	176	184	-8	-180
	1385	2019-01-15 11:23:31.45	-413	1068	-1690	6	-9	-3	-18	-15	-3	16
	1386	2019-01-15 11:23:31.46	-414	1065	-1700	12	-11	0	172	181	-9	-176
	1387	2019-01-15 11:23:31.47	-414	1065	-1706	10	-11	2	-18	-18	0	18
	1388	2019-01-15 11:23:31.48	-412	1074	-1704	8	-3	2	160	170	-10	-165
	1389	2019-01-15 11:23:31.49	-398	1076	-1698	5	0	1	-18	-18	0	18
	1390	2019-01-15 11:23:31.50	-397	1077	-1696	-3	17	-2	154	165	-11	-159
	1391	2019-01-15 11:23:31.51	-407	1082	-1707	-8	26	-5	-15	-11	-4	13
	1392	2019-01-15 11:23:31.52	-409	1083	-1709	-15	28	-6	151	161	-10	-156
	1393	2019-01-15 11:23:31.53	-409	1080	-1710	-14	22	-6	-9	-4	-5	6
	1394	2019-01-15 11:23:31.54	-397	1089	-1706	-11	13	-9	152	163	-11	-157
	1395	2019-01-15 11:23:31.55	-396	1083	-1708	-6	2	-11	5	8	-3	-6
	1396	2019-01-15 11:23:31.56	-404	1090	-1709	0	-12	-12	150	158	-8	-154
	1397	2019-01-15 11:23:31.57	-401	1086	-1707	6	-15	-14	6	5	1	-5
	1398	2019-01-15 11:23:31.58	-391	1085	-1703	7	-13	-15	142	146	-4	-144
	1399	2019-01-15 11:23:31.59	-400	1083	-1705	2	-7	-16	4	8	-4	-6
	1400	2019-01-15 11:23:31.60	-404	1077	-1702	0	1	-16	132	138	-6	-135
	1401	2019-01-15 11:23:31.61	-407	1070	-1707	-1	1	-14	12	11	1	-11
	1402	2019-01-15 11:23:31.62	-403	1062	-1709	0	4	-9	127	132	-5	-129
	1403	2019-01-15 11:23:31.63	-400	1068	-1714	5	5	-5	13	16	-3	-14
	1404	2019-01-15 11:23:31.64	-402	1073	-1703	7	2	1	113	120	-7	-116
	1405	2019-01-15 11:23:31.65	-397	1082	-1705	10	0	1	21	22	-1	-21
	1406	2019-01-15 11:23:31.66	-413	1079	-1709	7	2	0	117	126	-9	-121
	1407	2019-01-15 11:23:31.67	-397	1077	-1704	5	2	-2	24	27	-3	-25
	1408	2019-01-15 11:23:31.68	-402	1076	-1696	3	2	-4	109	119	-10	-114
	1409	2019-01-15 11:23:31.69	-396	1069	-1702	0	2	-5	34	39	-5	-36
	1410	2019-01-15 11:23:31.70	-407	1066	-1701	-3	1	-4	112	122	-10	-117
	1411	2019-01-15 11:23:31.71	-395	1078	-1701	-3	-1	-3	39	46	-7	-42
	1412	2019-01-15 11:23:31.72	-402	1073	-1703	-1	-1	-6	101	106	-5	-103
	1413	2019-01-15 11:23:31.73	-402	1077	-1712	-3	-1	-8	38	36	2	-37
	1414	2019-01-15 11:23:31.74	-395	1077	-1716	0	-5	-9	86	88	-2	-87
	1415	2019-01-15 11:23:31.75	-409	1074	-1712	1	-7	-9	35	39	-4	-37
	1416	2019-01-15 11:23:31.76	-403	1066	-1703	0	-3	-13	82	91	-9	-86
	1417	2019-01-15 11:23:31.77	-400	1069	-1694	-1	-4	-11	48	50	-2	-49
	1418	2019-01-15 11:23:31.78	-417	1069	-1702	-3	4	-9	77	84	-7	-80
	1419	2019-01-15 11:23:31.79	-414	1073	-1706	-10	7	-5	50	55	-5	-52
	1420	2019-01-15 11:23:31.80	-411	1068	-1707	-14	7	-2	69	79	-10	-74
	1421	2019-01-15 11:23:31.81	-410	1073	-1706	-15	8	0	53	59	-6	-56
	1422	2019-01-15 11:23:31.82	-409	1077	-1708	-19	13	0	64	73	-9	-68
	1423	2019-01-15 11:23:31.83	-413	1079	-1715	-14	13	0	61	68	-7	-64
	1424	2019-01-15 11:23:31.84	-405	1092	-1713	-11	5	-2	61	70	-9	-65
	1425	2019-01-15 11:23:31.85	-402	1086	-1705	-10	5	-9	74	80	-6	-77
	1426	2019-01-15 11:23:31.86	-408	1091	-1700	-8	4	-13	64	73	-9	-68
	1427	2019-01-15 11:23:31.87	-405	1097	-1694	-10	3	-17	81	85	-4	-83
	1428	2019-01-15 11:23:31.88	-408	1096	-1701	-13	5	-23	56	56	0	-56
	1429	2019-01-15 11:23:31.89	-409	1085	-1705	-14	13	-26	80	77	3	-78
	1430	2019-01-15 11:23:31.90	-415	1078	-1706	-16	16	-29	42	43	-1	-42
	1431	2019-01-15 11:23:31.91	-401	1078	-1708	-15	14	-30	76	81	-5	-78
	1432	2019-01-15 11:23:31.92	-409	1080	-1701	-15	11	-27	30	39	-9	-34
	1433	2019-01-15 11:23:31.93	-404	1074	-1702	-12	3	-26	83	89	-6	-86
	1434	2019-01-15 11:23:31.94	-407	1074	-1699	-9	-1	-22	29	37	-8	-33
	1435	2019-01-15 11:23:31.95	-400	1065	-1698	-6	-2	-17	93	98	-5	-95
	1436	2019-01-15 11:23:31.96	-408	1069	-1693	-6	10	-12	25	37	-12	-31
	1437	2019-01-15 11:23:31.97	-407	1078	-1692	-5	18	-7	98	102	-4	-100
	1438	2019-01-15 11:23:31.98	-403	1078	-1704	-4	21	-5	20	25	-5	-22
	1439	2019-01-15 11:23:31.99	-398	1081	-1704	-6	23	-1	113	117	-4	-115
	1440	2019-01-15 11:23:32.00	-406	1083	-1703	-6	19	-1	23	32	-9	-27
	1441	2019-01-15 11:23:32.01	-393	1080	-1718	-3	16	-2	114	120	-6	-117
	1442	2019-01-15 11:23:32.02	-396	1084	-1720	2	7	1	8	14	-6	-11
	1443	2019-01-15 11:23:32.03	-395	1096	-1709	4	-4	-1	117	123	-6	-120
	1444	2019-01-15 11:23:32.04	-400	1079	-1718	5	-12	-2	11	13	-2	-12
	1445	2019-01-15 11:23:32.05	-398	1079	-1704	4	-16	-5	126	125	1	-125
	1446	2019-01-15 11:23:32.06	-406	1069	-1701	2	-16	-5	3	3	0	-3
	1447	2019-01-15 11:23:32.07	-399	1068	-1697	1	-13	-3	122	129	-7	-125
	1448	2019-01-15 11:23:32.08	-401	1067	-1697	0	-6	-1	-6	2	-8	2
	1449	2019-01-15 11:23:32.09	-406	1072	-1696	-2	2	3	131	138	-7	-134
	1450	2019-01-15 11:23:32.10	-403	1081	-1709	-6	6	3	-4	1	-5	1
	1451	2019-01-15 11:23:32.11	-399	1084	-1706	-9	10	2	138	141	-3	-139
	1452	2019-01-15 11:23:32.12	-396	1079	-1711	-9	9	3	-11	-7	-4	9
	1453	2019-01-15 11:23:32.13	-394	1086	-1705	-9	4	4	146	153	-7	-149
	1454	2019-01-15 11:23:32.14	-398	1090	-1709	-8	0	2	-10	-5	-5	7
	1455	2019-01-15 11:23:32.15	-404	1098	-1701	-5	-5	-2	153	159	-6	-156
	1456	2019-01-15 11:23:32.16	-410	1084	-1705	-1	-16	-5	-13	-8	-5	10
	1457	2019-01-15 11:23:32.17	-403	1088	-1700	3	-23	-11	154	163	-9	-158
	1458	2019-01-15 11:23:32.18	-409	1079	-1702	4	-25	-13	-22	-14	-8	18
	1459	2019-01-15 11:23:32.19	-408	1078	-1701	5	-20	-15	166	174	-8	-170
	1460	2019-01-15 11:23:32.20	-406	1075	-1690	6	-15	-13	-18	-12	-6	15
	1461	2019-01-15 11:23:32.21	-414	1073	-1688	4	-9	-10	163	172	-9	-167
	1462	2019-01-15 11:23:32.22	-411	1079	-1692	2	0	-7	-28	-25	-3	26
	1463	2019-01-15 11:23:32.23	-418	1074	-1696	0	8	-1	174	178	-4	-176
	1464	2019-01-15 11:23:32.24	-400	1076	-1706	-3	7	4	-24	-22	-2	23
	1465	2019-01-15 11:23:32.25	-408	1089	-1706	-2	11	4	178	184	-6	-181
	1466	2019-01-15 11:23:32.26	-400	1097	-1698	-2	9	3	-29	-26	-3	27
	1467	2019-01-15 11:23:32.27	-400	1100	-1697	-1	6	-5	179	186	-7	-182
	1468	2019-01-15 11:23:32.28	-397	1104	-1707	0	8	-13	-33	-30	-3	31
	1469	2019-01-15 11:23:32.29	-399	1099	-1705	6	3	-19	187	193	-6	-190
	1470	2019-01-15 11:23:32.30	-407	1090	-1704	10	-3	-24	-35	-31	-4	33
	1471	2019-01-15 11:23:32.31	-415	1087	-1697	13	-12	-27	190	198	-8	-194
	1472	2019-01-15 11:23:32.32	-406	1078	-1710	19	-17	-26	-38	-31	-7	34
	1473	2019-01-15 11:23:32.33	-406	1076	-1696	26	-19	-20	197	207	-10	-202
	1474	2019-01-15 11:23:32.34	-410	1071	-1704	30	-25	-11	-33	-28	-5	30
	1475	2019-01-15 11:23:32.35	-407	1069	-1707	34	-21	-3	203	212	-9	-207
	1476	2019-01-15 11:23:32.36	-409	1078	-1696	35	-15	3	-39	-33	-6	36
	1477	2019-01-15 11:23:32.37	-405	1089	-1694	37	-10	5	194	210	-16	-202
	1478	2019-01-15 11:23:32.38	-405	1094	-1702	40	-4	2	-42	-38	-4	40
	1479	2019-01-15 11:23:32.39	-408	1092	-1709	44	-10	0	209	215	-6	-212
	1480	2019-01-15 11:23:32.40	-413	1077	-1709	48	-13	-2	-34	-32	-2	33
	1481	2019-01-15 11:23:32.41	-403	1085	-1710	57	-18	-7	206	213	-7	-209
	1482	2019-01-15 11:23:32.42	-417	1074	-1714	58	-15	-6	-44	-44	0	44
	1483	2019-01-15 11:23:32.43	-410	1071	-1713	60	-14	-7	206	210	-4	-208
	1484	2019-01-15 11:23:32.44	-404	1080	-1708	54	-9	-6	-47	-44	-3	45
	1485	2019-01-15 11:23:32.45	-418	1079	-1710	45	0	-5	213	219	-6	-216
	1486	2019-01-15 11:23:32.46	-415	1077	-1711	36	7	-4	-43	-42	-1	42
	1487	2019-01-15 11:23:32.47	-414	1080	-1707	32	8	-5	218	225	-7	-221
	1488	2019-01-15 11:23:32.48	-417	1080	-1713	32	13	-5	-45	-41	-4	43
	1489	2019-01-15 11:23:32.49	-405	1069	-1710	36	12	-4	215	224	-9	-219
	1490	2019-01-15 11:23:32.50	-404	1077	-1716	40	7	-6	-45	-43	-2	44
	1491	2019-01-15 11:23:32.51	-400	1075	-1718	46	4	-4	226	230	-4	-228
	1492	2019-01-15 11:23:32.52	-405	1063	-1714	51	3	-8	-40	-40	0	40
	1493	2019-01-15 11:23:32.53	-398	1056	-1710	57	-5	-5	218	228	-10	-223
	1494	2019-01-15 11:23:32.54	-403	1057	-1715	62	-4	-5	-49	-45	-4	47
	1495	2019-01-15 11:23:32.55	-411	1057	-1715	66	-6	-2	222	230	-8	-226
	1496	2019-01-15 11:23:32.56	-417	1049	-1716	69	-11	2	-40	-40	0	40
	1497	2019-01-15 11:23:32.57	-405	1049	-1715	72	-16	8	226	229	-3	-227
	1498	2019-01-15 11:23:32.58	-411	1058	-1724	69	-13	13	-43	-45	2	44
	1499	2019-01-15 11:23:32.59	-407	1051	-1721	61	-8	13	219	225	-6	-222
	1500	2019-01-15 11:23:32.60	-411	1054	-1715	54	-5	14	-50	-45	-5	47
	1501	2019-01-15 11:23:32.61	-403	1057	-1718	49	2	11	220	230	-10	-225
	1502	2019-01-15 11:23:32.62	-404	1063	-1718	43	4	7	-47	-44	-3	45
	1503	2019-01-15 11:23:32.63	-402	1062	-1710	42	7	2	219	230	-11	-224
	1504	2019-01-15 11:23:32.64	-410	1040	-1726	40	11	-5	-44	-40	-4	42
	1505	2019-01-15 11:23:32.65	-415	1039	-1725	42	12	-4	219	230	-11	-224
	1506	2019-01-15 11:23:32.66	-414	1046	-1718	43	7	-3	-39	-38	-1	38
	1507	2019-01-15 11:23:32.67	-405	1044	-1723	41	6	-2	228	233	-5	-230
	1508	2019-01-15 11:23:32.68	-402	1054	-1718	34	11	-6	-33	-34	1	33
	1509	2019-01-15 11:23:32.69	-404	1051	-1723	28	18	-8	230	237	-7	-233
	1510	2019-01-15 11:23:32.70	-409	1042	-1726	23	19	-10	-31	-29	-2	30
	1511	2019-01-15 11:23:32.71	-407	1043	-1721	17	22	-11	220	229	-9	-224
	1512	2019-01-15 11:23:32.72	-401	1039	-1723	14	31	-9	-35	-37	2	36
	1513	2019-01-15 11:23:32.73	-406	1041	-1728	13	29	-11	220	225	-5	-222
	1514	2019-01-15 11:23:32.74	-400	1047	-1728	13	30	-9	-29	-30	1	29
	1515	2019-01-15 11:23:32.75	-407	1040	-1734	16	29	-11	216	225	-9	-220
	1516	2019-01-15 11:23:32.76	-407	1043	-1723	17	26	-11	-30	-27	-3	28
	1517	2019-01-15 11:23:32.77	-400	1051	-1722	19	25	-10	213	224	-11	-218
	1518	2019-01-15 11:23:32.78	-406	1048	-1724	19	25	-13	-31	-29	-2	30
	1519	2019-01-15 11:23:32.79	-398	1042	-1720	19	33	-15	215	223	-8	-219
	1520	2019-01-15 11:23:32.80	-395	1034	-1714	21	42	-14	-23	-20	-3	21
	1521	2019-01-15 11:23:32.81	-402	1040	-1720	25	47	-14	216	225	-9	-220
	1522	2019-01-15 11:23:32.82	-399	1038	-1722	29	49	-13	-21	-17	-4	19
	1523	2019-01-15 11:23:32.83	-395	1042	-1725	30	44	-12	210	222	-12	-216
	1524	2019-01-15 11:23:32.84	-392	1041	-1730	30	47	-13	-2	-12	10	7
	1525	2019-01-15 11:23:32.85	-404	1041	-1737	25	45	-18	228	222	6	-225
	1526	2019-01-15 11:23:32.86	-394	1047	-1725	20	46	-19	-4	-8	4	6
	1527	2019-01-15 11:23:32.87	-386	1033	-1736	15	49	-20	202	212	-10	-207
	1528	2019-01-15 11:23:32.88	-398	1033	-1729	8	46	-20	-4	-5	1	4
	1529	2019-01-15 11:23:32.89	-391	1034	-1730	6	47	-20	207	211	-4	-209
	1530	2019-01-15 11:23:32.90	-386	1037	-1727	9	43	-18	0	-2	2	1
	1531	2019-01-15 11:23:32.91	-390	1034	-1727	11	45	-19	199	199	0	-199
	1532	2019-01-15 11:23:32.92	-398	1039	-1731	14	45	-20	-4	-2	-2	3
	1533	2019-01-15 11:23:32.93	-392	1033	-1727	14	47	-19	184	194	-10	-189
	1534	2019-01-15 11:23:32.94	-389	1039	-1736	15	45	-15	-2	-6	4	4
	1535	2019-01-15 11:23:32.95	-390	1034	-1742	10	45	-15	187	187	0	-187
	1536	2019-01-15 11:23:32.96	-398	1040	-1733	7	43	-10	6	8	-2	-7
	1537	2019-01-15 11:23:32.97	-388	1039	-1734	5	43	-11	177	188	-11	-182
	1538	2019-01-15 11:23:32.98	-385	1038	-1735	6	38	-11	13	11	2	-12
	1539	2019-01-15 11:23:32.99	-386	1044	-1726	6	45	-14	185	189	-4	-187
	1540	2019-01-15 11:23:33.00	-378	1045	-1728	10	43	-14	18	16	2	-17
	1541	2019-01-15 11:23:33.01	-386	1040	-1741	15	47	-16	170	176	-6	-173
	1542	2019-01-15 11:23:33.02	-393	1039	-1734	14	48	-13	14	14	0	-14
	1543	2019-01-15 11:23:33.03	-379	1028	-1746	19	39	-11	162	171	-9	-166
	1544	2019-01-15 11:23:33.04	-383	1028	-1738	21	39	-7	21	23	-2	-22
	1545	2019-01-15 11:23:33.05	-384	1029	-1735	21	36	-3	161	169	-8	-165
	1546	2019-01-15 11:23:33.06	-388	1034	-1739	22	33	4	28	29	-1	-28
	1547	2019-01-15 11:23:33.07	-373	1031	-1734	23	32	6	156	166	-10	-161
	1548	2019-01-15 11:23:33.08	-382	1031	-1738	26	27	7	28	33	-5	-30
	1549	2019-01-15 11:23:33.09	-369	1030	-1735	31	27	5	145	157	-12	-151
	1550	2019-01-15 11:23:33.10	-376	1028	-1731	32	29	3	34	40	-6	-37
	1551	2019-01-15 11:23:33.11	-372	1029	-1739	33	33	4	143	153	-10	-148
	1552	2019-01-15 11:23:33.12	-384	1022	-1740	33	32	1	53	44	9	-48
	1553	2019-01-15 11:23:33.13	-386	1021	-1747	35	30	1	154	149	5	-151
	1554	2019-01-15 11:23:33.14	-390	1023	-1744	33	29	3	54	52	2	-53
	1555	2019-01-15 11:23:33.15	-379	1022	-1742	28	34	6	138	144	-6	-141
	1556	2019-01-15 11:23:33.16	-374	1019	-1738	24	36	7	54	48	6	-51
	1557	2019-01-15 11:23:33.17	-377	1023	-1749	23	38	10	126	126	0	-126
	1558	2019-01-15 11:23:33.18	-378	1008	-1745	19	38	12	56	54	2	-55
	1559	2019-01-15 11:23:33.19	-379	1024	-1738	19	38	12	115	130	-15	-122
	1560	2019-01-15 11:23:33.20	-379	1030	-1744	22	34	10	60	62	-2	-61
	1561	2019-01-15 11:23:33.21	-376	1022	-1745	26	26	5	113	120	-7	-116
	1562	2019-01-15 11:23:33.22	-375	1019	-1748	24	24	1	67	68	-1	-67
	1563	2019-01-15 11:23:33.23	-374	1017	-1736	29	22	-1	105	111	-6	-108
	1564	2019-01-15 11:23:33.24	-371	1011	-1735	31	23	-3	67	68	-1	-67
	1565	2019-01-15 11:23:33.25	-369	1007	-1751	29	29	-1	100	108	-8	-104
	1566	2019-01-15 11:23:33.26	-371	1010	-1752	29	30	1	73	77	-4	-75
	1567	2019-01-15 11:23:33.27	-364	1018	-1748	32	30	3	93	102	-9	-97
	1568	2019-01-15 11:23:33.28	-371	1025	-1749	35	23	1	77	80	-3	-78
	1569	2019-01-15 11:23:33.29	-366	1025	-1748	37	20	1	88	97	-9	-92
	1570	2019-01-15 11:23:33.30	-363	1023	-1751	38	16	-3	88	89	-1	-88
	1571	2019-01-15 11:23:33.31	-362	1022	-1741	32	17	-5	87	93	-6	-90
	1572	2019-01-15 11:23:33.32	-361	1011	-1748	25	26	-8	99	99	0	-99
	1573	2019-01-15 11:23:33.33	-366	1005	-1756	18	33	-7	88	93	-5	-90
	1574	2019-01-15 11:23:33.34	-374	1007	-1746	16	37	-4	104	105	-1	-104
	1575	2019-01-15 11:23:33.35	-366	1006	-1760	15	37	-1	79	76	3	-77
	1576	2019-01-15 11:23:33.36	-364	1011	-1746	18	34	0	111	101	10	-106
	1577	2019-01-15 11:23:33.37	-363	1010	-1742	18	34	0	75	71	4	-73
	1578	2019-01-15 11:23:33.38	-353	1021	-1741	18	42	-3	105	104	1	-104
	1579	2019-01-15 11:23:33.39	-354	1014	-1744	16	53	-2	57	62	-5	-59
	1580	2019-01-15 11:23:33.40	-363	1019	-1754	7	54	-3	109	106	3	-107
	1581	2019-01-15 11:23:33.41	-354	1015	-1746	0	60	-6	51	56	-5	-53
	1582	2019-01-15 11:23:33.42	-348	1010	-1751	-5	59	-6	114	118	-4	-116
	1583	2019-01-15 11:23:33.43	-344	1003	-1752	-5	57	-8	48	54	-6	-51
	1584	2019-01-15 11:23:33.44	-347	1002	-1750	-4	56	-5	120	123	-3	-121
	1585	2019-01-15 11:23:33.45	-343	1007	-1753	0	49	-4	44	48	-4	-46
	1586	2019-01-15 11:23:33.46	-333	1012	-1746	2	51	-6	125	127	-2	-126
	1587	2019-01-15 11:23:33.47	-330	1006	-1743	5	54	-8	39	44	-5	-41
	1588	2019-01-15 11:23:33.48	-330	1005	-1747	3	56	-10	131	138	-7	-134
	1589	2019-01-15 11:23:33.49	-335	1012	-1752	0	54	-10	33	42	-9	-37
	1590	2019-01-15 11:23:33.50	-322	1009	-1757	-2	50	-10	136	143	-7	-139
	1591	2019-01-15 11:23:33.51	-332	997	-1771	-10	46	-4	29	34	-5	-31
	1592	2019-01-15 11:23:33.52	-324	1006	-1763	-15	40	1	142	144	-2	-143
	1593	2019-01-15 11:23:33.53	-322	1014	-1762	-17	32	3	28	28	0	-28
	1594	2019-01-15 11:23:33.54	-330	1019	-1753	-20	30	3	164	151	13	-157
	1595	2019-01-15 11:23:33.55	-326	1021	-1751	-12	16	0	34	25	9	-29
	1596	2019-01-15 11:23:33.56	-323	1009	-1744	23	-44	-2	165	154	11	-159
	1597	2019-01-15 11:23:33.57	-318	1047	-1776	28	-34	-7	23	13	10	-18
	1598	2019-01-15 11:23:33.58	-324	1010	-1742	6	-20	-11	168	152	16	-160
	1599	2019-01-15 11:23:33.59	-316	1013	-1750	-2	5	-13	17	7	10	-12
	1600	2019-01-15 11:23:33.60	-319	1015	-1747	2	12	-9	146	156	-10	-151
	1601	2019-01-15 11:23:33.61	-331	1015	-1764	3	13	-6	-3	5	-8	-1
	1602	2019-01-15 11:23:33.62	-327	1020	-1771	-2	3	-6	160	166	-6	-163
	1603	2019-01-15 11:23:33.63	-326	1021	-1758	-4	-3	-6	4	7	-3	-5
	1604	2019-01-15 11:23:33.64	-327	1022	-1758	-7	-6	-5	172	173	-1	-172
	1605	2019-01-15 11:23:33.65	-329	1033	-1759	-9	-9	-6	-2	-2	0	2
	1606	2019-01-15 11:23:33.66	-324	1024	-1750	-16	-14	-6	173	175	-2	-174
	1607	2019-01-15 11:23:33.67	-329	1019	-1746	-15	-14	-5	-7	-2	-5	4
	1608	2019-01-15 11:23:33.68	-325	1020	-1755	-14	-14	0	171	180	-9	-175
	1609	2019-01-15 11:23:33.69	-318	1018	-1757	-6	-20	3	-16	-10	-6	13
	1610	2019-01-15 11:23:33.70	-337	1023	-1761	3	-28	9	179	186	-7	-182
	1611	2019-01-15 11:23:33.71	-330	1031	-1756	6	-37	13	-16	-11	-5	13
	1612	2019-01-15 11:23:33.72	-336	1045	-1754	5	-37	13	184	188	-4	-186
	1613	2019-01-15 11:23:33.73	-340	1037	-1751	1	-32	8	-20	-17	-3	18
	1614	2019-01-15 11:23:33.74	-337	1033	-1750	-1	-35	2	188	195	-7	-191
	1615	2019-01-15 11:23:33.75	-348	1032	-1746	0	-36	-3	-23	-23	0	23
	1616	2019-01-15 11:23:33.76	-343	1025	-1756	4	-42	-6	189	193	-4	-191
	1617	2019-01-15 11:23:33.77	-358	1024	-1754	8	-52	-8	-28	-24	-4	26
	1618	2019-01-15 11:23:33.78	-352	1028	-1753	12	-59	-9	195	202	-7	-198
	1619	2019-01-15 11:23:33.79	-357	1025	-1740	13	-57	-11	-30	-29	-1	29
	1620	2019-01-15 11:23:33.80	-368	1025	-1745	11	-55	-12	198	202	-4	-200
	1621	2019-01-15 11:23:33.81	-358	1023	-1752	4	-47	-10	-30	-31	1	30
	1622	2019-01-15 11:23:33.82	-361	1021	-1741	-3	-46	-8	200	208	-8	-204
	1623	2019-01-15 11:23:33.83	-362	1015	-1746	-6	-44	-6	-36	-33	-3	34
	1624	2019-01-15 11:23:33.84	-369	1011	-1740	-10	-40	-4	197	204	-7	-200
	1625	2019-01-15 11:23:33.85	-367	1010	-1742	-8	-39	0	-42	-39	-3	40
	1626	2019-01-15 11:23:33.86	-365	1011	-1748	-6	-38	3	204	209	-5	-206
	1627	2019-01-15 11:23:33.87	-359	1012	-1749	-3	-36	9	-40	-38	-2	39
	1628	2019-01-15 11:23:33.88	-360	1021	-1745	-2	-36	10	206	216	-10	-211
	1629	2019-01-15 11:23:33.89	-365	1023	-1755	4	-38	14	-44	-38	-6	41
	1630	2019-01-15 11:23:33.90	-370	1029	-1753	8	-42	18	208	218	-10	-213
	1631	2019-01-15 11:23:33.91	-367	1030	-1752	14	-51	18	-45	-38	-7	41
	1632	2019-01-15 11:23:33.92	-362	1015	-1759	21	-59	20	211	222	-11	-216
	1633	2019-01-15 11:23:33.93	-376	1014	-1758	25	-62	18	-44	-41	-3	42
	1634	2019-01-15 11:23:33.94	-367	1008	-1751	29	-62	19	220	223	-3	-221
	1635	2019-01-15 11:23:33.95	-369	1010	-1750	30	-52	19	-39	-39	0	39
	1636	2019-01-15 11:23:33.96	-368	1017	-1748	28	-46	15	225	233	-8	-229
	1637	2019-01-15 11:23:33.97	-368	1020	-1746	27	-39	9	-30	-40	10	35
	1638	2019-01-15 11:23:33.98	-371	1013	-1746	22	-34	-9	245	231	14	-238
	1639	2019-01-15 11:23:33.99	-373	1011	-1754	20	-36	-18	-34	-44	10	39
	1640	2019-01-15 11:23:34.00	-371	1009	-1753	18	-37	-21	213	221	-8	-217
	1641	2019-01-15 11:23:34.01	-373	1005	-1760	14	-37	-24	-65	-57	-8	61
	1642	2019-01-15 11:23:34.02	-376	1000	-1747	9	-38	-26	209	220	-11	-214
	1643	2019-01-15 11:23:34.03	-373	1004	-1746	6	-38	-24	-49	-47	-2	48
	1644	2019-01-15 11:23:34.04	-375	992	-1744	0	-27	-23	226	236	-10	-231
	1645	2019-01-15 11:23:34.05	-376	990	-1748	-1	-22	-20	-46	-42	-4	44
	1646	2019-01-15 11:23:34.06	-378	994	-1748	2	-11	-10	217	227	-10	-222
	1647	2019-01-15 11:23:34.07	-371	992	-1751	-2	-7	-8	-50	-49	-1	49
	1648	2019-01-15 11:23:34.08	-376	997	-1741	-6	-6	-4	222	228	-6	-225
	1649	2019-01-15 11:23:34.09	-370	1005	-1747	-10	-8	-5	-45	-43	-2	44
	1650	2019-01-15 11:23:34.10	-359	1006	-1751	-10	-13	-10	222	234	-12	-228
	1651	2019-01-15 11:23:34.11	-366	1002	-1755	-12	-16	-13	-44	-41	-3	42
	1652	2019-01-15 11:23:34.12	-367	992	-1752	-12	-23	-18	226	233	-7	-229
	1653	2019-01-15 11:23:34.13	-366	999	-1752	-14	-29	-16	-40	-38	-2	39
	1654	2019-01-15 11:23:34.14	-370	990	-1748	-17	-27	-18	214	226	-12	-220
	1655	2019-01-15 11:23:34.15	-362	995	-1744	-23	-20	-17	-49	-45	-4	47
	1656	2019-01-15 11:23:34.16	-376	997	-1747	-32	-12	-13	215	222	-7	-218
	1657	2019-01-15 11:23:34.17	-377	995	-1752	-41	-6	-7	-44	-41	-3	42
	1658	2019-01-15 11:23:34.18	-374	1003	-1746	-49	3	-6	213	226	-13	-219
	1659	2019-01-15 11:23:34.19	-375	1012	-1749	-62	12	-4	-42	-36	-6	39
	1660	2019-01-15 11:23:34.20	-361	1026	-1747	-74	19	-6	208	221	-13	-214
	1661	2019-01-15 11:23:34.21	-373	1026	-1751	-79	21	-8	-42	-40	-2	41
	1662	2019-01-15 11:23:34.22	-372	1022	-1745	-81	14	-13	217	221	-4	-219
	1663	2019-01-15 11:23:34.23	-376	1026	-1748	-78	7	-15	-30	-30	0	30
	1664	2019-01-15 11:23:34.24	-377	1030	-1745	-71	-3	-17	218	225	-7	-221
	1665	2019-01-15 11:23:34.25	-359	1033	-1744	-64	-8	-22	-27	-32	5	29
	1666	2019-01-15 11:23:34.26	-369	1035	-1735	-63	-6	-23	215	217	-2	-216
	1667	2019-01-15 11:23:34.27	-375	1031	-1747	-62	-9	-25	-23	-29	6	26
	1668	2019-01-15 11:23:34.28	-370	1025	-1735	-58	-4	-24	218	220	-2	-219
	1669	2019-01-15 11:23:34.29	-377	1020	-1736	-57	0	-25	-21	-20	-1	20
	1670	2019-01-15 11:23:34.30	-370	1021	-1732	-55	3	-24	212	222	-10	-217
	1671	2019-01-15 11:23:34.31	-376	1029	-1748	-55	6	-20	-20	-18	-2	19
	1672	2019-01-15 11:23:34.32	-377	1026	-1743	-52	-1	-18	201	210	-9	-205
	1673	2019-01-15 11:23:34.33	-369	1040	-1746	-51	-11	-17	-26	-22	-4	24
	1674	2019-01-15 11:23:34.34	-368	1044	-1748	-51	-21	-19	194	206	-12	-200
	1675	2019-01-15 11:23:34.35	-375	1032	-1744	-48	-28	-18	-11	-13	2	12
	1676	2019-01-15 11:23:34.36	-387	1034	-1741	-49	-30	-20	206	208	-2	-207
	1677	2019-01-15 11:23:34.37	-382	1028	-1738	-46	-34	-19	-14	-14	0	14
	1678	2019-01-15 11:23:34.38	-383	1032	-1727	-45	-30	-15	190	203	-13	-196
	1679	2019-01-15 11:23:34.39	-380	1030	-1720	-44	-26	-15	-8	-7	-1	7
	1680	2019-01-15 11:23:34.40	-380	1028	-1713	-47	-22	-14	186	197	-11	-191
	1681	2019-01-15 11:23:34.41	-386	1026	-1718	-48	-19	-9	-8	-4	-4	6
	1682	2019-01-15 11:23:34.42	-385	1035	-1719	-53	-12	-8	174	187	-13	-180
	1683	2019-01-15 11:23:34.43	-391	1035	-1728	-55	-12	-5	-4	0	-4	2
	1684	2019-01-15 11:23:34.44	-378	1039	-1727	-57	-10	-1	181	187	-6	-184
	1685	2019-01-15 11:23:34.45	-382	1046	-1739	-58	-10	-2	12	9	3	-10
	1686	2019-01-15 11:23:34.46	-390	1044	-1737	-55	-15	-3	186	185	1	-185
	1687	2019-01-15 11:23:34.47	-396	1057	-1729	-52	-19	-6	21	4	17	-12
	1688	2019-01-15 11:23:34.48	-386	1058	-1731	-54	-24	-9	185	175	10	-180
	1689	2019-01-15 11:23:34.49	-396	1055	-1728	-56	-23	-16	14	8	6	-11
	1690	2019-01-15 11:23:34.50	-397	1057	-1722	-55	-19	-17	160	171	-11	-165
	1691	2019-01-15 11:23:34.51	-385	1064	-1728	-55	-14	-18	6	11	-5	-8
	1692	2019-01-15 11:23:34.52	-388	1060	-1722	-53	-13	-18	155	164	-9	-159
	1693	2019-01-15 11:23:34.53	-385	1054	-1718	-45	-19	-22	16	17	-1	-16
	1694	2019-01-15 11:23:34.54	-392	1081	-1731	-42	-11	-22	156	162	-6	-159
	1695	2019-01-15 11:23:34.55	-379	1055	-1716	-44	-1	-22	17	20	-3	-18
	1696	2019-01-15 11:23:34.56	-384	1058	-1721	-43	2	-22	142	152	-10	-147
	1697	2019-01-15 11:23:34.57	-387	1053	-1728	-38	-1	-20	16	18	-2	-17
	1698	2019-01-15 11:23:34.58	-383	1041	-1732	-43	-1	-17	134	143	-9	-138
	1699	2019-01-15 11:23:34.59	-381	1049	-1727	-43	1	-12	23	22	1	-22
	1700	2019-01-15 11:23:34.60	-380	1055	-1722	-43	-5	-9	134	140	-6	-137
	1701	2019-01-15 11:23:34.61	-385	1056	-1721	-37	-4	-8	28	33	-5	-30
	1702	2019-01-15 11:23:34.62	-398	1047	-1713	-34	-12	-6	129	140	-11	-134
	1703	2019-01-15 11:23:34.63	-379	1055	-1719	-20	-36	-6	39	35	4	-37
	1704	2019-01-15 11:23:34.64	-382	1071	-1729	-20	-40	-5	122	123	-1	-122
	1705	2019-01-15 11:23:34.65	-379	1062	-1713	-29	-33	-9	36	37	-1	-36
	1706	2019-01-15 11:23:34.66	-391	1063	-1714	-33	-26	-9	115	118	-3	-116
	1707	2019-01-15 11:23:34.67	-387	1065	-1711	-29	-25	-12	41	42	-1	-41
	1708	2019-01-15 11:23:34.68	-395	1071	-1713	-31	-21	-12	107	112	-5	-109
	1709	2019-01-15 11:23:34.69	-386	1071	-1727	-37	-13	-14	39	43	-4	-41
	1710	2019-01-15 11:23:34.70	-394	1054	-1723	-36	-11	-15	98	107	-9	-102
	1711	2019-01-15 11:23:34.71	-396	1066	-1723	-35	-13	-13	49	48	1	-48
	1712	2019-01-15 11:23:34.72	-406	1068	-1722	-33	-21	-12	92	98	-6	-95
	1713	2019-01-15 11:23:34.73	-394	1062	-1727	-31	-19	-11	48	51	-3	-49
	1714	2019-01-15 11:23:34.74	-385	1064	-1721	-28	-15	-9	84	92	-8	-88
	1715	2019-01-15 11:23:34.75	-400	1067	-1716	-31	-10	-14	54	58	-4	-56
	1716	2019-01-15 11:23:34.76	-395	1066	-1708	-31	-3	-13	78	87	-9	-82
	1717	2019-01-15 11:23:34.77	-388	1067	-1705	-34	3	-14	60	63	-3	-61
	1718	2019-01-15 11:23:34.78	-396	1064	-1707	-39	5	-14	75	82	-7	-78
	1719	2019-01-15 11:23:34.79	-407	1060	-1707	-40	3	-15	71	77	-6	-74
	1720	2019-01-15 11:23:34.80	-394	1063	-1718	-38	-2	-14	80	87	-7	-83
	1721	2019-01-15 11:23:34.81	-406	1065	-1716	-35	-8	-14	72	74	-2	-73
	1722	2019-01-15 11:23:34.82	-396	1062	-1714	-30	-12	-12	61	67	-6	-64
	1723	2019-01-15 11:23:34.83	-399	1071	-1716	-23	-13	-13	65	68	-3	-66
	1724	2019-01-15 11:23:34.84	-392	1069	-1717	-19	-12	-12	55	64	-9	-59
	1725	2019-01-15 11:23:34.85	-389	1078	-1718	-19	-5	-14	80	80	0	-80
	1726	2019-01-15 11:23:34.86	-396	1069	-1715	-22	-2	-18	48	55	-7	-51
	1727	2019-01-15 11:23:34.87	-398	1075	-1713	-23	1	-18	85	82	3	-83
	1728	2019-01-15 11:23:34.88	-399	1075	-1717	-24	-4	-18	39	45	-6	-42
	1729	2019-01-15 11:23:34.89	-405	1058	-1706	-20	-10	-18	84	84	0	-84
	1730	2019-01-15 11:23:34.90	-393	1067	-1718	-1	-27	-14	32	37	-5	-34
	1731	2019-01-15 11:23:34.91	-393	1087	-1716	2	-35	-13	86	92	-6	-89
	1732	2019-01-15 11:23:34.92	-402	1067	-1709	-3	-26	-12	26	36	-10	-31
	1733	2019-01-15 11:23:34.93	-393	1078	-1716	-6	-18	-15	96	102	-6	-99
	1734	2019-01-15 11:23:34.94	-396	1070	-1719	-3	-15	-14	29	36	-7	-32
	1735	2019-01-15 11:23:34.95	-390	1076	-1707	-3	-13	-13	104	109	-5	-106
	1736	2019-01-15 11:23:34.96	-391	1076	-1721	-7	-6	-16	21	27	-6	-24
	1737	2019-01-15 11:23:34.97	-398	1066	-1715	-5	-3	-14	105	110	-5	-107
	1738	2019-01-15 11:23:34.98	-392	1060	-1704	0	-5	-12	11	17	-6	-14
	1739	2019-01-15 11:23:34.99	-404	1056	-1708	2	-4	-9	105	113	-8	-109
	1740	2019-01-15 11:23:35.00	-402	1060	-1709	3	0	-10	6	13	-7	-9
	1741	2019-01-15 11:23:35.01	-406	1061	-1706	2	4	-9	114	119	-5	-116
	1742	2019-01-15 11:23:35.02	-410	1058	-1703	-6	8	-7	3	8	-5	-5
	1743	2019-01-15 11:23:35.03	-401	1057	-1712	-12	14	-6	124	126	-2	-125
	1744	2019-01-15 11:23:35.04	-393	1060	-1712	-17	15	-8	1	-1	2	0
	1745	2019-01-15 11:23:35.05	-399	1066	-1719	-16	12	-7	127	122	5	-124
	1746	2019-01-15 11:23:35.06	-404	1071	-1723	-13	2	-6	-9	-11	2	10
	1747	2019-01-15 11:23:35.07	-396	1077	-1722	-10	-6	-7	120	127	-7	-123
	1748	2019-01-15 11:23:35.08	-406	1075	-1715	-8	-12	-10	-18	-11	-7	14
	1749	2019-01-15 11:23:35.09	-402	1078	-1710	-8	-12	-11	131	135	-4	-133
	1750	2019-01-15 11:23:35.10	-405	1079	-1707	-10	-9	-14	-18	-14	-4	16
	1751	2019-01-15 11:23:35.11	-401	1074	-1706	-16	-5	-16	138	144	-6	-141
	1752	2019-01-15 11:23:35.12	-405	1072	-1701	-21	6	-15	-20	-14	-6	17
	1753	2019-01-15 11:23:35.13	-408	1065	-1706	-24	13	-15	142	145	-3	-143
	1754	2019-01-15 11:23:35.14	-407	1064	-1708	-20	14	-14	-29	-24	-5	26
	1755	2019-01-15 11:23:35.15	-407	1068	-1714	-15	11	-8	144	152	-8	-148
	1756	2019-01-15 11:23:35.16	-405	1067	-1712	-10	8	-5	-28	-21	-7	24
	1757	2019-01-15 11:23:35.17	-400	1075	-1718	-6	1	-6	152	157	-5	-154
	1758	2019-01-15 11:23:35.18	-410	1077	-1711	-5	-2	-5	-33	-29	-4	31
	1759	2019-01-15 11:23:35.19	-395	1073	-1707	-5	-3	-6	158	164	-6	-161
	1760	2019-01-15 11:23:35.20	-406	1074	-1705	-4	-2	-6	-33	-28	-5	30
	1761	2019-01-15 11:23:35.21	-403	1071	-1705	-6	2	-10	167	171	-4	-169
	1762	2019-01-15 11:23:35.22	-406	1066	-1709	-7	7	-8	-41	-42	1	41
	1763	2019-01-15 11:23:35.23	-401	1074	-1709	-10	12	-8	164	166	-2	-165
	1764	2019-01-15 11:23:35.24	-399	1072	-1705	-15	16	-8	-49	-48	-1	48
	1765	2019-01-15 11:23:35.25	-395	1066	-1707	-17	21	-9	165	169	-4	-167
	1766	2019-01-15 11:23:35.26	-399	1062	-1716	-19	25	-7	-46	-47	1	46
	1767	2019-01-15 11:23:35.27	-387	1076	-1714	-21	23	-8	176	174	2	-175
	1768	2019-01-15 11:23:35.28	-386	1074	-1706	-19	20	-11	-39	-46	7	42
	1769	2019-01-15 11:23:35.29	-402	1069	-1703	-14	7	-12	174	174	0	-174
	1770	2019-01-15 11:23:35.30	-414	1049	-1700	-1	-20	-13	-57	-58	1	57
	1771	2019-01-15 11:23:35.31	-379	1083	-1709	6	-38	-11	170	176	-6	-173
	1772	2019-01-15 11:23:35.32	-396	1060	-1704	-7	-20	-15	-58	-55	-3	56
	1773	2019-01-15 11:23:35.33	-395	1068	-1710	-7	-10	-12	178	181	-3	-179
	1774	2019-01-15 11:23:35.34	-393	1076	-1715	-8	-8	-11	-58	-58	0	58
	1775	2019-01-15 11:23:35.35	-403	1076	-1717	-18	-1	-8	184	192	-8	-188
	1776	2019-01-15 11:23:35.36	-393	1081	-1719	-23	5	-5	-60	-55	-5	57
	1777	2019-01-15 11:23:35.37	-397	1078	-1706	-22	2	-8	184	192	-8	-188
	1778	2019-01-15 11:23:35.38	-398	1087	-1703	-21	9	-5	-61	-56	-5	58
	1779	2019-01-15 11:23:35.39	-393	1087	-1708	-13	5	-7	186	197	-11	-191
	1780	2019-01-15 11:23:35.40	-389	1088	-1710	-5	2	-7	-62	-57	-5	59
	1781	2019-01-15 11:23:35.41	-404	1085	-1705	-9	3	-9	195	198	-3	-196
	1782	2019-01-15 11:23:35.42	-405	1078	-1699	-8	5	-12	-58	-57	-1	57
	1783	2019-01-15 11:23:35.43	-399	1091	-1706	-6	4	-10	202	207	-5	-204
	1784	2019-01-15 11:23:35.44	-386	1078	-1706	-8	6	-13	-56	-62	6	59
	1785	2019-01-15 11:23:35.45	-407	1084	-1705	-9	11	-13	198	194	4	-196
	1786	2019-01-15 11:23:35.46	-403	1081	-1708	-10	12	-15	-65	-70	5	67
	1787	2019-01-15 11:23:35.47	-393	1079	-1702	-9	12	-14	189	198	-9	-193
	1788	2019-01-15 11:23:35.48	-391	1075	-1704	-5	12	-15	-68	-65	-3	66
	1789	2019-01-15 11:23:35.49	-392	1073	-1710	-1	12	-14	195	202	-7	-198
	1790	2019-01-15 11:23:35.50	-395	1071	-1711	5	7	-12	-67	-66	-1	66
	1791	2019-01-15 11:23:35.51	-396	1078	-1708	10	2	-13	196	203	-7	-199
	1792	2019-01-15 11:23:35.52	-394	1059	-1708	11	0	-13	-67	-67	0	67
	1793	2019-01-15 11:23:35.53	-390	1070	-1705	12	-10	-11	198	202	-4	-200
	1794	2019-01-15 11:23:35.54	-402	1074	-1705	9	-13	-11	-66	-66	0	66
	1795	2019-01-15 11:23:35.55	-396	1073	-1706	5	-14	-10	198	205	-7	-201
	1796	2019-01-15 11:23:35.56	-402	1068	-1707	-2	-5	-6	-68	-65	-3	66
	1797	2019-01-15 11:23:35.57	-402	1069	-1706	-6	-1	-6	200	209	-9	-204
	1798	2019-01-15 11:23:35.58	-395	1069	-1707	-7	2	-5	-62	-60	-2	61
	1799	2019-01-15 11:23:35.59	-402	1066	-1709	-5	1	-2	204	214	-10	-209
	1800	2019-01-15 11:23:35.60	-395	1071	-1710	-4	-1	-4	-59	-58	-1	58
	1801	2019-01-15 11:23:35.61	-402	1070	-1710	0	-3	-2	198	204	-6	-201
	1802	2019-01-15 11:23:35.62	-397	1076	-1704	0	-3	-1	-57	-55	-2	56
	1803	2019-01-15 11:23:35.63	-401	1084	-1712	-2	-2	-2	202	206	-4	-204
	1804	2019-01-15 11:23:35.64	-404	1077	-1710	-5	-2	-5	-58	-55	-3	56
	1805	2019-01-15 11:23:35.65	-395	1083	-1708	-9	1	-8	195	200	-5	-197
	1806	2019-01-15 11:23:35.66	-407	1078	-1710	-8	1	-7	-61	-61	0	61
	1807	2019-01-15 11:23:35.67	-408	1079	-1709	-4	-4	-9	194	201	-7	-197
	1808	2019-01-15 11:23:35.68	-398	1070	-1711	0	-9	-11	-54	-57	3	55
	1809	2019-01-15 11:23:35.69	-399	1073	-1707	1	-15	-10	196	204	-8	-200
	1810	2019-01-15 11:23:35.70	-397	1073	-1702	2	-9	-12	-59	-56	-3	57
	1811	2019-01-15 11:23:35.71	-404	1075	-1703	-2	-3	-13	185	200	-15	-192
	1812	2019-01-15 11:23:35.72	-393	1071	-1710	-7	5	-12	-53	-51	-2	52
	1813	2019-01-15 11:23:35.73	-399	1068	-1706	-10	9	-12	201	209	-8	-205
	1814	2019-01-15 11:23:35.74	-404	1067	-1700	-8	5	-12	-44	-43	-1	43
	1815	2019-01-15 11:23:35.75	-392	1077	-1702	-8	5	-12	200	208	-8	-204
	1816	2019-01-15 11:23:35.76	-396	1069	-1701	-11	4	-12	-48	-45	-3	46
	1817	2019-01-15 11:23:35.77	-398	1077	-1707	-14	8	-15	187	198	-11	-192
	1818	2019-01-15 11:23:35.78	-399	1079	-1704	-13	6	-14	-48	-46	-2	47
	1819	2019-01-15 11:23:35.79	-405	1082	-1718	-13	3	-16	187	196	-9	-191
	1820	2019-01-15 11:23:35.80	-400	1074	-1721	-10	2	-15	-46	-42	-4	44
	1821	2019-01-15 11:23:35.81	-394	1068	-1716	-8	1	-17	184	196	-12	-190
	1822	2019-01-15 11:23:35.82	-406	1069	-1713	-7	-3	-15	-36	-39	3	37
	1823	2019-01-15 11:23:35.83	-398	1072	-1712	-7	-2	-11	187	190	-3	-188
	1824	2019-01-15 11:23:35.84	-404	1068	-1704	-7	-3	-9	-34	-32	-2	33
	1825	2019-01-15 11:23:35.85	-404	1064	-1709	-5	-6	-2	175	186	-11	-180
	1826	2019-01-15 11:23:35.86	-409	1075	-1699	-6	-8	1	-32	-36	4	34
	1827	2019-01-15 11:23:35.87	-407	1069	-1702	-3	-4	5	180	183	-3	-181
	1828	2019-01-15 11:23:35.88	-399	1072	-1693	-2	0	5	-30	-29	-1	29
	1829	2019-01-15 11:23:35.89	-404	1071	-1700	1	7	5	170	180	-10	-175
	1830	2019-01-15 11:23:35.90	-395	1070	-1716	2	11	5	-29	-27	-2	28
	1831	2019-01-15 11:23:35.91	-408	1073	-1713	4	8	4	170	180	-10	-175
	1832	2019-01-15 11:23:35.92	-399	1076	-1706	5	7	1	-23	-19	-4	21
	1833	2019-01-15 11:23:35.93	-403	1079	-1707	-1	3	-5	161	173	-12	-167
	1834	2019-01-15 11:23:35.94	-404	1081	-1703	-2	4	-12	-24	-18	-6	21
	1835	2019-01-15 11:23:35.95	-408	1074	-1709	-11	8	-15	154	165	-11	-159
	1836	2019-01-15 11:23:35.96	-413	1073	-1709	-20	14	-16	-20	-15	-5	17
	1837	2019-01-15 11:23:35.97	-406	1082	-1711	-25	16	-16	156	167	-11	-161
	1838	2019-01-15 11:23:35.98	-401	1084	-1706	-25	17	-13	-11	-7	-4	9
	1839	2019-01-15 11:23:35.99	-402	1084	-1702	-22	19	-11	146	158	-12	-152
	1840	2019-01-15 11:23:36.00	-396	1087	-1699	-15	13	-11	-11	-9	-2	10
	1841	2019-01-15 11:23:36.01	-398	1089	-1703	-11	14	-15	142	150	-8	-146
	1842	2019-01-15 11:23:36.02	-396	1088	-1704	-11	14	-18	0	0	0	0
	1843	2019-01-15 11:23:36.03	-397	1089	-1701	-8	13	-22	152	159	-7	-155
	1844	2019-01-15 11:23:36.04	-401	1085	-1705	-6	17	-22	6	-1	7	-2
	1845	2019-01-15 11:23:36.05	-397	1085	-1711	-6	20	-25	137	138	-1	-137
	1846	2019-01-15 11:23:36.06	-402	1077	-1709	-8	24	-27	1	-4	5	1
	1847	2019-01-15 11:23:36.07	-394	1072	-1702	-11	25	-26	125	137	-12	-131
	1848	2019-01-15 11:23:36.08	-392	1072	-1695	-12	27	-22	7	13	-6	-10
	1849	2019-01-15 11:23:36.09	-396	1079	-1699	-11	28	-23	114	125	-11	-119
	1850	2019-01-15 11:23:36.10	-394	1081	-1699	-6	26	-20	9	12	-3	-10
	1851	2019-01-15 11:23:36.11	-394	1077	-1709	-5	26	-22	106	114	-8	-110
	1852	2019-01-15 11:23:36.12	-384	1074	-1707	-5	23	-23	13	16	-3	-14
	1853	2019-01-15 11:23:36.13	-399	1078	-1715	-6	23	-20	110	121	-11	-115
	1854	2019-01-15 11:23:36.14	-389	1077	-1705	-8	22	-19	21	27	-6	-24
	1855	2019-01-15 11:23:36.15	-394	1076	-1708	-10	22	-18	99	109	-10	-104
	1856	2019-01-15 11:23:36.16	-402	1067	-1715	-11	20	-18	18	25	-7	-21
	1857	2019-01-15 11:23:36.17	-391	1078	-1709	-10	17	-13	89	99	-10	-94
	1858	2019-01-15 11:23:36.18	-380	1081	-1705	-3	12	-13	24	28	-4	-26
	1859	2019-01-15 11:23:36.19	-381	1084	-1709	0	10	-14	87	96	-9	-91
	1860	2019-01-15 11:23:36.20	-388	1090	-1702	2	5	-18	35	41	-6	-38
	1861	2019-01-15 11:23:36.21	-389	1076	-1705	6	3	-17	86	96	-10	-91
	1862	2019-01-15 11:23:36.22	-385	1068	-1704	2	4	-18	44	48	-4	-46
	1863	2019-01-15 11:23:36.23	-390	1066	-1704	-1	7	-12	82	92	-10	-87
	1864	2019-01-15 11:23:36.24	-382	1072	-1700	-4	14	-6	53	58	-5	-55
	1865	2019-01-15 11:23:36.25	-391	1075	-1708	-11	19	-2	86	90	-4	-88
	1866	2019-01-15 11:23:36.26	-393	1081	-1706	-15	23	-1	52	56	-4	-54
	1867	2019-01-15 11:23:36.27	-391	1093	-1712	-18	21	0	62	72	-10	-67
	1868	2019-01-15 11:23:36.28	-392	1099	-1718	-17	16	0	52	57	-5	-54
	1869	2019-01-15 11:23:36.29	-394	1091	-1709	-13	16	-2	58	63	-5	-60
	1870	2019-01-15 11:23:36.30	-390	1091	-1706	-7	12	-3	64	58	6	-61
	1871	2019-01-15 11:23:36.31	-397	1084	-1692	3	13	-4	58	57	1	-57
	1872	2019-01-15 11:23:36.32	-384	1076	-1699	10	14	-5	60	65	-5	-62
	1873	2019-01-15 11:23:36.33	-392	1075	-1698	14	13	-6	44	53	-9	-48
	1874	2019-01-15 11:23:36.34	-379	1079	-1702	15	18	-9	64	70	-6	-67
	1875	2019-01-15 11:23:36.35	-382	1085	-1705	10	22	-12	38	46	-8	-42
	1876	2019-01-15 11:23:36.36	-390	1074	-1701	6	26	-14	74	75	-1	-74
	1877	2019-01-15 11:23:36.37	-368	1054	-1703	30	-15	-11	38	42	-4	-40
	1878	2019-01-15 11:23:36.38	-384	1104	-1739	38	-17	-11	81	87	-6	-84
	1879	2019-01-15 11:23:36.39	-375	1082	-1706	22	-11	-17	31	41	-10	-36
	1880	2019-01-15 11:23:36.40	-376	1084	-1718	11	3	-23	84	90	-6	-87
	1881	2019-01-15 11:23:36.41	-376	1075	-1705	10	3	-26	27	35	-8	-31
	1882	2019-01-15 11:23:36.42	-378	1070	-1708	9	6	-28	93	95	-2	-94
	1883	2019-01-15 11:23:36.43	-386	1067	-1709	4	3	-25	25	29	-4	-27
	1884	2019-01-15 11:23:36.44	-386	1064	-1697	1	4	-22	107	110	-3	-108
	1885	2019-01-15 11:23:36.45	-388	1060	-1707	-4	9	-18	15	22	-7	-18
	1886	2019-01-15 11:23:36.46	-386	1059	-1711	-12	12	-13	100	107	-7	-103
	1887	2019-01-15 11:23:36.47	-390	1068	-1708	-8	10	-9	3	4	-1	-3
	1888	2019-01-15 11:23:36.48	-393	1074	-1710	-3	8	-6	110	107	3	-108
	1889	2019-01-15 11:23:36.49	-380	1074	-1715	1	7	-5	9	8	1	-8
	1890	2019-01-15 11:23:36.50	-383	1078	-1713	2	7	-6	100	108	-8	-104
	1891	2019-01-15 11:23:36.51	-384	1086	-1716	4	3	-8	-6	1	-7	2
	1892	2019-01-15 11:23:36.52	-378	1082	-1713	3	-3	-9	108	116	-8	-112
	1893	2019-01-15 11:23:36.53	-395	1078	-1711	4	-7	-10	-9	-4	-5	6
	1894	2019-01-15 11:23:36.54	-386	1074	-1708	2	-10	-14	114	122	-8	-118
	1895	2019-01-15 11:23:36.55	-389	1067	-1706	-1	-7	-12	-16	-8	-8	12
	1896	2019-01-15 11:23:36.56	-390	1066	-1703	-3	-8	-10	123	128	-5	-125
	1897	2019-01-15 11:23:36.57	-389	1064	-1707	-6	6	-3	-11	-4	-7	7
	1898	2019-01-15 11:23:36.58	-389	1071	-1698	-9	10	-1	137	143	-6	-140
	1899	2019-01-15 11:23:36.59	-389	1073	-1708	-14	23	3	-16	-9	-7	12
	1900	2019-01-15 11:23:36.60	-393	1074	-1715	-17	23	2	128	136	-8	-132
	1901	2019-01-15 11:23:36.61	-384	1085	-1713	-15	17	1	-33	-25	-8	29
	1902	2019-01-15 11:23:36.62	-390	1087	-1712	-9	8	0	133	139	-6	-136
	1903	2019-01-15 11:23:36.63	-387	1079	-1707	-4	-1	-1	-28	-23	-5	25
	1904	2019-01-15 11:23:36.64	-384	1081	-1708	1	-5	-3	144	151	-7	-147
	1905	2019-01-15 11:23:36.65	-382	1076	-1717	2	-8	-5	-32	-26	-6	29
	1906	2019-01-15 11:23:36.66	-391	1077	-1712	1	-2	-4	143	145	-2	-144
	1907	2019-01-15 11:23:36.67	-386	1080	-1706	-3	3	-4	-38	-37	-1	37
	1908	2019-01-15 11:23:36.68	-389	1083	-1703	-4	1	-8	151	155	-4	-153
	1909	2019-01-15 11:23:36.69	-382	1076	-1709	-4	-3	-8	-43	-38	-5	40
	1910	2019-01-15 11:23:36.70	-388	1079	-1704	-3	0	-8	154	160	-6	-157
	1911	2019-01-15 11:23:36.71	-387	1076	-1704	-2	0	-9	-43	-40	-3	41
	1912	2019-01-15 11:23:36.72	-391	1072	-1711	-1	-2	-9	156	163	-7	-159
	1913	2019-01-15 11:23:36.73	-386	1072	-1701	0	0	-7	-49	-44	-5	46
	1914	2019-01-15 11:23:36.74	-387	1075	-1703	-4	6	-4	160	167	-7	-163
	1915	2019-01-15 11:23:36.75	-393	1080	-1704	-7	12	-3	-51	-45	-6	48
	1916	2019-01-15 11:23:36.76	-388	1074	-1709	-8	16	-5	160	169	-9	-164
	1917	2019-01-15 11:23:36.77	-391	1075	-1696	-9	16	-4	-60	-53	-7	56
	1918	2019-01-15 11:23:36.78	-400	1078	-1704	-6	15	-6	164	173	-9	-168
	1919	2019-01-15 11:23:36.79	-387	1068	-1718	-4	9	-6	-56	-50	-6	53
	1920	2019-01-15 11:23:36.80	-385	1081	-1711	0	3	-8	172	182	-10	-177
	1921	2019-01-15 11:23:36.81	-384	1076	-1704	0	4	-11	-58	-52	-6	55
	1922	2019-01-15 11:23:36.82	-385	1075	-1698	-3	11	-9	179	188	-9	-183
	1923	2019-01-15 11:23:36.83	-381	1079	-1713	-7	14	-10	-59	-55	-4	57
	1924	2019-01-15 11:23:36.84	-385	1084	-1713	-10	17	-10	177	187	-10	-182
	1925	2019-01-15 11:23:36.85	-392	1083	-1713	-14	13	-14	-50	-49	-1	49
	1926	2019-01-15 11:23:36.86	-392	1083	-1716	-12	4	-13	186	191	-5	-188
	1927	2019-01-15 11:23:36.87	-390	1087	-1714	-10	-2	-14	-60	-58	-2	59
	1928	2019-01-15 11:23:36.88	-395	1081	-1717	-4	-6	-12	174	176	-2	-175
	1929	2019-01-15 11:23:36.89	-392	1077	-1708	-1	-4	-11	-67	-67	0	67
	1930	2019-01-15 11:23:36.90	-387	1087	-1706	-3	-1	-12	192	195	-3	-193
	1931	2019-01-15 11:23:36.91	-386	1081	-1703	-4	6	-7	-62	-59	-3	60
	1932	2019-01-15 11:23:36.92	-382	1076	-1704	-8	12	-7	182	188	-6	-185
	1933	2019-01-15 11:23:36.93	-391	1079	-1701	-7	17	-4	-73	-73	0	73
	1934	2019-01-15 11:23:36.94	-379	1084	-1699	-3	19	-5	179	190	-11	-184
	1935	2019-01-15 11:23:36.95	-386	1084	-1698	-1	21	-5	-69	-66	-3	67
	1936	2019-01-15 11:23:36.96	-392	1086	-1703	3	21	-9	188	198	-10	-193
	1937	2019-01-15 11:23:36.97	-389	1091	-1713	6	18	-13	-72	-68	-4	70
	1938	2019-01-15 11:23:36.98	-387	1082	-1718	14	11	-16	188	199	-11	-193
	1939	2019-01-15 11:23:36.99	-386	1082	-1712	13	4	-18	-74	-69	-5	71
	1940	2019-01-15 11:23:37.00	-380	1079	-1718	11	3	-23	189	201	-12	-195
	1941	2019-01-15 11:23:37.01	-384	1078	-1704	7	6	-21	-73	-69	-4	71
	1942	2019-01-15 11:23:37.02	-390	1075	-1700	-1	13	-20	194	202	-8	-198
	1943	2019-01-15 11:23:37.03	-383	1066	-1701	-7	21	-18	-72	-69	-3	70
	1944	2019-01-15 11:23:37.04	-381	1058	-1702	-12	29	-12	194	205	-11	-199
	1945	2019-01-15 11:23:37.05	-383	1066	-1715	-12	31	-9	-71	-68	-3	69
	1946	2019-01-15 11:23:37.06	-376	1067	-1713	-12	23	-5	196	202	-6	-199
	1947	2019-01-15 11:23:37.07	-372	1071	-1711	-8	19	-4	-66	-64	-2	65
	1948	2019-01-15 11:23:37.08	-382	1082	-1716	-6	15	-5	202	212	-10	-207
	1949	2019-01-15 11:23:37.09	-378	1091	-1712	-7	8	-10	-64	-60	-4	62
	1950	2019-01-15 11:23:37.10	-386	1082	-1706	-9	10	-15	196	204	-8	-200
	1951	2019-01-15 11:23:37.11	-392	1077	-1713	-14	7	-20	-70	-65	-5	67
	1952	2019-01-15 11:23:37.12	-372	1070	-1706	-16	8	-22	194	203	-9	-198
	1953	2019-01-15 11:23:37.13	-371	1061	-1715	-14	7	-18	-63	-65	2	64
	1954	2019-01-15 11:23:37.14	-380	1068	-1709	-14	8	-14	200	204	-4	-202
	1955	2019-01-15 11:23:37.15	-385	1076	-1708	-14	10	-12	-58	-61	3	59
	1956	2019-01-15 11:23:37.16	-389	1079	-1713	-13	12	-12	192	202	-10	-197
	1957	2019-01-15 11:23:37.17	-379	1091	-1709	-12	8	-14	-64	-62	-2	63
	1958	2019-01-15 11:23:37.18	-392	1098	-1707	-9	8	-16	193	201	-8	-197
	1959	2019-01-15 11:23:37.19	-392	1087	-1708	-9	3	-19	-59	-56	-3	57
	1960	2019-01-15 11:23:37.20	-386	1079	-1707	-6	-2	-22	195	205	-10	-200
	1961	2019-01-15 11:23:37.21	-387	1075	-1707	-4	2	-20	-57	-54	-3	55
	1962	2019-01-15 11:23:37.22	-391	1068	-1706	-3	5	-17	194	204	-10	-199
	1963	2019-01-15 11:23:37.23	-383	1078	-1706	-4	8	-10	-54	-50	-4	52
	1964	2019-01-15 11:23:37.24	-382	1072	-1711	-7	10	-5	188	199	-11	-193
	1965	2019-01-15 11:23:37.25	-381	1085	-1706	-10	8	-1	-54	-50	-4	52
	1966	2019-01-15 11:23:37.26	-378	1085	-1709	-4	7	-1	193	205	-12	-199
	1967	2019-01-15 11:23:37.27	-386	1083	-1712	-3	9	-2	-54	-49	-5	51
	1968	2019-01-15 11:23:37.28	-382	1087	-1712	1	5	-5	181	193	-12	-187
	1969	2019-01-15 11:23:37.29	-379	1090	-1711	2	2	-9	-52	-50	-2	51
	1970	2019-01-15 11:23:37.30	-385	1081	-1708	4	4	-11	183	194	-11	-188
	1971	2019-01-15 11:23:37.31	-383	1081	-1703	0	6	-12	-44	-43	-1	43
	1972	2019-01-15 11:23:37.32	-376	1073	-1707	-4	10	-14	176	184	-8	-180
	1973	2019-01-15 11:23:37.33	-368	1077	-1710	-11	10	-12	-39	-38	-1	38
	1974	2019-01-15 11:23:37.34	-377	1072	-1705	-14	4	-10	180	189	-9	-184
	1975	2019-01-15 11:23:37.35	-370	1075	-1705	-12	5	-7	-32	-36	4	34
	1976	2019-01-15 11:23:37.36	-368	1078	-1704	-10	4	-4	180	181	-1	-180
	1977	2019-01-15 11:23:37.37	-369	1079	-1708	-7	1	-3	-31	-29	-2	30
	1978	2019-01-15 11:23:37.38	-372	1083	-1705	-7	3	-2	169	179	-10	-174
	1979	2019-01-15 11:23:37.39	-382	1084	-1707	-6	4	-4	-24	-25	1	24
	1980	2019-01-15 11:23:37.40	-367	1083	-1714	-10	1	-4	178	182	-4	-180
	1981	2019-01-15 11:23:37.41	-378	1090	-1713	-13	-2	-8	-24	-20	-4	22
	1982	2019-01-15 11:23:37.42	-372	1083	-1710	-16	-5	-8	163	173	-10	-168
	1983	2019-01-15 11:23:37.43	-378	1079	-1709	-18	-1	-7	-24	-22	-2	23
	1984	2019-01-15 11:23:37.44	-377	1077	-1710	-14	-2	-6	153	164	-11	-158
	1985	2019-01-15 11:23:37.45	-384	1082	-1706	-9	-8	-4	-22	-19	-3	20
	1986	2019-01-15 11:23:37.46	-383	1081	-1709	-1	-10	-2	155	163	-8	-159
	1987	2019-01-15 11:23:37.47	-384	1079	-1711	1	-11	-1	-10	-10	0	10
	1988	2019-01-15 11:23:37.48	-392	1085	-1707	1	-12	-2	152	160	-8	-156
	1989	2019-01-15 11:23:37.49	-373	1089	-1700	1	-19	-5	-8	-9	1	8
	1990	2019-01-15 11:23:37.50	-377	1054	-1680	22	-60	-2	148	153	-5	-150
	1991	2019-01-15 11:23:37.51	-396	1103	-1728	33	-52	-2	-5	-4	-1	4
	1992	2019-01-15 11:23:37.52	-367	1083	-1691	20	-54	-5	140	149	-9	-144
	1993	2019-01-15 11:23:37.53	-381	1080	-1699	7	-23	-8	-2	2	-4	0
	1994	2019-01-15 11:23:37.54	-376	1086	-1711	6	-8	-10	134	146	-12	-140
[truncated: 4,042 more rows]
