# Supplementary material for: Evaluating the stress-response of dental students to the dental school environment
Source: PeerJ. 2020 May 6;8:e8981. doi: 10.7717/peerj.8981 (PMC7210805; doi:10.7717/peerj.8981)
Supplement: Supplemental Information 1 [file peerj-08-8981-s001.zip › 4-0 III.csv]

// Data mode : Full
// Data quality : High
// Acceleration sensor's range : 16g
// Gyroscope sensor's range : 2000dps
//
//ARTIFACT	NUM	DATE	ACC_X	ACC_Y	ACC_Z	GYRO_X	GYRO_Y	GYRO_Z	EOG_L	EOG_R	EOG_H	EOG_V
	1	2019-01-15 09:28:36.55	-661	1521	-1228	-27	19	-9	458	1194	-736	-826
	2	2019-01-15 09:28:36.56	-686	1524	-1226	-30	22	-8	360	981	-621	-670
	3	2019-01-15 09:28:36.57	-676	1539	-1222	-27	22	-13	479	1200	-721	-839
	4	2019-01-15 09:28:36.58	-673	1537	-1225	-24	21	-21	380	956	-576	-668
	5	2019-01-15 09:28:36.59	-675	1529	-1226	-23	24	-28	419	1161	-742	-790
	6	2019-01-15 09:28:36.60	-672	1518	-1221	-23	25	-25	320	941	-621	-630
	7	2019-01-15 09:28:36.61	-665	1515	-1220	-24	24	-23	367	1160	-793	-763
	8	2019-01-15 09:28:36.62	-664	1514	-1222	-22	24	-21	301	937	-636	-619
	9	2019-01-15 09:28:36.63	-662	1517	-1227	-18	26	-14	357	1135	-778	-746
	10	2019-01-15 09:28:36.64	-666	1522	-1226	-15	25	-11	312	915	-603	-613
	11	2019-01-15 09:28:36.65	-662	1525	-1225	-13	27	-11	354	1121	-767	-737
	12	2019-01-15 09:28:36.66	-670	1528	-1233	-10	18	-12	323	927	-604	-625
	13	2019-01-15 09:28:36.67	-663	1529	-1231	-7	14	-11	375	1141	-766	-758
	14	2019-01-15 09:28:36.68	-666	1533	-1228	-5	9	-10	342	926	-584	-634
	15	2019-01-15 09:28:36.69	-657	1534	-1229	-7	7	-12	381	1135	-754	-758
	16	2019-01-15 09:28:36.70	-649	1537	-1217	-7	12	-13	350	925	-575	-637
	17	2019-01-15 09:28:36.71	-663	1529	-1226	-8	14	-20	438	1138	-700	-788
	18	2019-01-15 09:28:36.72	-668	1523	-1232	-7	14	-24	427	928	-501	-677
	19	2019-01-15 09:28:36.73	-662	1520	-1229	-7	8	-25	442	1135	-693	-788
	20	2019-01-15 09:28:36.74	-660	1515	-1224	-7	4	-26	394	925	-531	-659
	21	2019-01-15 09:28:36.75	-665	1514	-1216	-6	2	-22	353	1148	-795	-750
	22	2019-01-15 09:28:36.76	-657	1515	-1229	-6	9	-19	332	945	-613	-638
	23	2019-01-15 09:28:36.77	-671	1512	-1226	-8	7	-11	363	1149	-786	-756
	24	2019-01-15 09:28:36.78	-669	1519	-1231	-12	0	-8	381	944	-563	-662
	25	2019-01-15 09:28:36.79	-670	1513	-1225	-16	-15	2	397	1147	-750	-772
	26	2019-01-15 09:28:36.80	-664	1505	-1221	-14	-15	7	396	946	-550	-671
	27	2019-01-15 09:28:36.81	-662	1523	-1213	-6	-15	5	336	1141	-805	-738
	28	2019-01-15 09:28:36.82	-669	1525	-1217	-2	-18	1	345	946	-601	-645
	29	2019-01-15 09:28:36.83	-665	1539	-1212	-7	-14	-3	333	1136	-803	-734
	30	2019-01-15 09:28:36.84	-662	1534	-1212	-14	-6	-5	371	944	-573	-657
	31	2019-01-15 09:28:36.85	-674	1531	-1229	-20	-2	-9	308	1124	-816	-716
	32	2019-01-15 09:28:36.86	-682	1510	-1226	-22	-9	-6	358	947	-589	-652
	33	2019-01-15 09:28:36.87	-682	1505	-1225	-17	-17	1	340	1120	-780	-730
	34	2019-01-15 09:28:36.88	-685	1503	-1221	-11	-26	8	408	954	-546	-681
	35	2019-01-15 09:28:36.89	-679	1522	-1223	-6	-29	17	333	1112	-779	-722
	36	2019-01-15 09:28:36.90	-684	1524	-1215	-4	-28	18	387	956	-569	-671
	37	2019-01-15 09:28:36.91	-676	1533	-1205	-2	-24	15	335	1108	-773	-721
	38	2019-01-15 09:28:36.92	-670	1545	-1205	3	-14	11	418	963	-545	-690
	39	2019-01-15 09:28:36.93	-670	1545	-1218	-5	-4	3	362	1122	-760	-742
	40	2019-01-15 09:28:36.94	-671	1548	-1222	-10	2	-8	449	979	-530	-714
	41	2019-01-15 09:28:36.95	-676	1538	-1223	-13	4	-19	439	1126	-687	-782
	42	2019-01-15 09:28:36.96	-673	1539	-1224	-15	3	-25	520	983	-463	-751
	43	2019-01-15 09:28:36.97	-685	1536	-1223	-16	2	-30	480	1135	-655	-807
	44	2019-01-15 09:28:36.98	-681	1529	-1213	-12	-2	-38	535	985	-450	-760
	45	2019-01-15 09:28:36.99	-686	1528	-1213	-10	4	-43	484	1109	-625	-796
	46	2019-01-15 09:28:37.00	-672	1518	-1215	-9	10	-42	541	970	-429	-755
	47	2019-01-15 09:28:37.01	-681	1516	-1215	-8	14	-35	436	1083	-647	-759
	48	2019-01-15 09:28:37.02	-678	1516	-1223	-9	13	-25	507	965	-458	-736
	49	2019-01-15 09:28:37.03	-676	1500	-1220	-10	10	-14	340	1104	-764	-722
	50	2019-01-15 09:28:37.04	-690	1507	-1227	-1	8	-3	424	992	-568	-708
	51	2019-01-15 09:28:37.05	-691	1514	-1232	2	1	7	307	1108	-801	-707
	52	2019-01-15 09:28:37.06	-674	1520	-1213	5	-10	12	451	987	-536	-719
	53	2019-01-15 09:28:37.07	-665	1534	-1197	11	-7	13	399	1116	-717	-757
	54	2019-01-15 09:28:37.08	-667	1543	-1208	14	8	6	525	1016	-491	-770
	55	2019-01-15 09:28:37.09	-674	1538	-1221	13	17	1	404	1117	-713	-760
	56	2019-01-15 09:28:37.10	-683	1526	-1234	6	16	-8	531	1018	-487	-774
	57	2019-01-15 09:28:37.11	-675	1508	-1228	5	6	-9	433	1100	-667	-766
	58	2019-01-15 09:28:37.12	-688	1517	-1220	8	-3	-7	578	1011	-433	-794
	59	2019-01-15 09:28:37.13	-673	1512	-1210	7	-6	-3	452	1099	-647	-775
	60	2019-01-15 09:28:37.14	-669	1522	-1206	4	-4	2	573	1026	-453	-799
	61	2019-01-15 09:28:37.15	-677	1525	-1214	0	-5	2	421	1104	-683	-762
	62	2019-01-15 09:28:37.16	-669	1530	-1218	-10	-3	-1	560	1035	-475	-797
	63	2019-01-15 09:28:37.17	-669	1526	-1218	-14	0	-2	412	1076	-664	-744
	64	2019-01-15 09:28:37.18	-665	1532	-1224	-17	2	-2	566	1024	-458	-795
	65	2019-01-15 09:28:37.19	-667	1538	-1222	-13	-2	-5	411	1078	-667	-744
	66	2019-01-15 09:28:37.20	-676	1539	-1228	-10	-1	-10	578	1040	-462	-809
	67	2019-01-15 09:28:37.21	-668	1537	-1220	-8	-3	-18	468	1061	-593	-764
	68	2019-01-15 09:28:37.22	-669	1531	-1217	-8	2	-25	626	1030	-404	-828
	69	2019-01-15 09:28:37.23	-675	1534	-1211	-8	6	-28	452	1057	-605	-754
	70	2019-01-15 09:28:37.24	-671	1530	-1211	-9	7	-30	608	1048	-440	-828
	71	2019-01-15 09:28:37.25	-673	1525	-1211	-12	9	-29	466	1074	-608	-770
	72	2019-01-15 09:28:37.26	-670	1519	-1218	-11	12	-27	633	1062	-429	-847
	73	2019-01-15 09:28:37.27	-676	1506	-1221	-10	12	-19	475	1071	-596	-773
	74	2019-01-15 09:28:37.28	-679	1513	-1221	-8	8	-15	638	1064	-426	-851
	75	2019-01-15 09:28:37.29	-683	1509	-1223	-5	0	-6	466	1073	-607	-769
	76	2019-01-15 09:28:37.30	-676	1519	-1219	-5	-7	2	643	1072	-429	-857
	77	2019-01-15 09:28:37.31	-674	1527	-1222	-3	-9	7	506	1062	-556	-784
	78	2019-01-15 09:28:37.32	-670	1543	-1218	-2	-11	4	669	1062	-393	-865
	79	2019-01-15 09:28:37.33	-661	1528	-1212	1	-6	-2	494	1018	-524	-756
	80	2019-01-15 09:28:37.34	-666	1522	-1222	-1	8	-6	664	1047	-383	-855
	81	2019-01-15 09:28:37.35	-666	1524	-1227	0	17	-5	504	1034	-530	-769
	82	2019-01-15 09:28:37.36	-675	1514	-1233	2	8	-4	682	1070	-388	-876
	83	2019-01-15 09:28:37.37	-680	1509	-1239	3	-2	0	505	1033	-528	-769
	84	2019-01-15 09:28:37.38	-678	1514	-1228	6	-13	5	704	1087	-383	-895
	85	2019-01-15 09:28:37.39	-676	1510	-1219	9	-18	10	561	1050	-489	-805
	86	2019-01-15 09:28:37.40	-671	1527	-1210	10	-18	8	762	1093	-331	-927
	87	2019-01-15 09:28:37.41	-666	1527	-1207	7	-18	5	677	1025	-348	-851
	88	2019-01-15 09:28:37.42	-664	1530	-1212	3	-14	1	848	1088	-240	-968
	89	2019-01-15 09:28:37.43	-673	1523	-1226	-4	-9	-4	664	1046	-382	-855
	90	2019-01-15 09:28:37.44	-672	1529	-1226	-2	-14	-7	795	1102	-307	-948
	91	2019-01-15 09:28:37.45	-684	1527	-1220	-5	-22	-6	611	1039	-428	-825
	92	2019-01-15 09:28:37.46	-673	1528	-1210	-5	-22	-9	795	1107	-312	-951
	93	2019-01-15 09:28:37.47	-675	1530	-1213	-9	-12	-14	628	1041	-413	-834
	94	2019-01-15 09:28:37.48	-672	1523	-1210	-11	-3	-17	813	1123	-310	-968
	95	2019-01-15 09:28:37.49	-669	1522	-1210	-10	3	-16	650	1008	-358	-829
	96	2019-01-15 09:28:37.50	-681	1514	-1212	-6	3	-13	834	1102	-268	-968
	97	2019-01-15 09:28:37.51	-676	1515	-1221	-4	0	-7	662	1000	-338	-831
	98	2019-01-15 09:28:37.52	-668	1513	-1216	0	-2	-1	831	1110	-279	-970
	99	2019-01-15 09:28:37.53	-679	1522	-1215	-1	-8	5	638	993	-355	-815
	100	2019-01-15 09:28:37.54	-680	1533	-1216	-2	-14	10	829	1110	-281	-969
	101	2019-01-15 09:28:37.55	-680	1541	-1219	-1	-16	12	651	1000	-349	-825
	102	2019-01-15 09:28:37.56	-689	1535	-1218	-1	-23	7	844	1139	-295	-991
	103	2019-01-15 09:28:37.57	-681	1518	-1212	3	-20	3	660	1021	-361	-840
	104	2019-01-15 09:28:37.58	-684	1523	-1203	9	-22	-1	843	1149	-306	-996
	105	2019-01-15 09:28:37.59	-684	1530	-1213	13	-19	-1	659	1016	-357	-837
	106	2019-01-15 09:28:37.60	-690	1536	-1219	12	-15	-1	868	1155	-287	-1011
	107	2019-01-15 09:28:37.61	-677	1529	-1226	4	-2	-6	726	1019	-293	-872
	108	2019-01-15 09:28:37.62	-691	1535	-1228	-4	5	-10	928	1148	-220	-1038
	109	2019-01-15 09:28:37.63	-679	1533	-1225	-11	5	-12	779	989	-210	-884
	110	2019-01-15 09:28:37.64	-680	1519	-1215	-12	6	-12	933	1124	-191	-1028
	111	2019-01-15 09:28:37.65	-679	1512	-1217	-7	12	-13	723	964	-241	-843
	112	2019-01-15 09:28:37.66	-682	1515	-1221	-6	14	-17	918	1127	-209	-1022
	113	2019-01-15 09:28:37.67	-678	1514	-1218	-5	12	-18	764	984	-220	-874
	114	2019-01-15 09:28:37.68	-679	1515	-1218	-7	7	-17	963	1146	-183	-1054
	115	2019-01-15 09:28:37.69	-673	1525	-1216	-5	4	-16	780	980	-200	-880
	116	2019-01-15 09:28:37.70	-674	1515	-1217	-7	-4	-16	975	1148	-173	-1061
	117	2019-01-15 09:28:37.71	-684	1527	-1218	-7	-11	-14	794	982	-188	-888
	118	2019-01-15 09:28:37.72	-682	1522	-1223	-5	-18	-17	1003	1167	-164	-1085
	119	2019-01-15 09:28:37.73	-674	1519	-1225	-4	-20	-11	827	986	-159	-906
	120	2019-01-15 09:28:37.74	-682	1519	-1215	2	-22	-6	1020	1182	-162	-1101
	121	2019-01-15 09:28:37.75	-670	1514	-1208	9	-25	2	825	997	-172	-911
	122	2019-01-15 09:28:37.76	-683	1510	-1205	15	-23	1	1018	1188	-170	-1103
	123	2019-01-15 09:28:37.77	-680	1509	-1206	21	-18	6	834	993	-159	-913
	124	2019-01-15 09:28:37.78	-681	1511	-1220	24	-14	15	1036	1182	-146	-1109
	125	2019-01-15 09:28:37.79	-680	1521	-1226	22	-5	22	865	986	-121	-925
	126	2019-01-15 09:28:37.80	-685	1527	-1227	14	-7	24	1051	1172	-121	-1111
	127	2019-01-15 09:28:37.81	-692	1541	-1228	8	-3	20	869	972	-103	-920
	128	2019-01-15 09:28:37.82	-675	1548	-1228	-2	-1	12	1059	1168	-109	-1113
	129	2019-01-15 09:28:37.83	-676	1545	-1223	-5	-1	2	874	963	-89	-918
	130	2019-01-15 09:28:37.84	-682	1543	-1225	-5	-3	-8	1074	1168	-94	-1121
	131	2019-01-15 09:28:37.85	-677	1525	-1221	-3	-5	-15	886	954	-68	-920
	132	2019-01-15 09:28:37.86	-680	1525	-1208	4	-5	-20	1074	1182	-108	-1128
	133	2019-01-15 09:28:37.87	-680	1513	-1234	15	-5	-22	874	980	-106	-927
	134	2019-01-15 09:28:37.88	-683	1510	-1218	10	-2	-22	1094	1187	-93	-1140
	135	2019-01-15 09:28:37.89	-675	1522	-1217	3	-1	-18	934	995	-61	-964
	136	2019-01-15 09:28:37.90	-675	1514	-1214	-1	6	-17	1138	1202	-64	-1170
	137	2019-01-15 09:28:37.91	-675	1525	-1226	-5	15	-12	920	971	-51	-945
	138	2019-01-15 09:28:37.92	-676	1517	-1220	-10	14	-13	1134	1194	-60	-1164
	139	2019-01-15 09:28:37.93	-680	1516	-1223	-12	6	-16	935	974	-39	-954
	140	2019-01-15 09:28:37.94	-679	1510	-1222	-14	-2	-17	1164	1218	-54	-1191
	141	2019-01-15 09:28:37.95	-677	1505	-1221	-14	-10	-16	971	991	-20	-981
	142	2019-01-15 09:28:37.96	-679	1501	-1215	-7	-13	-9	1176	1223	-47	-1199
	143	2019-01-15 09:28:37.97	-687	1520	-1213	2	-16	-6	966	987	-21	-976
	144	2019-01-15 09:28:37.98	-676	1533	-1214	4	-15	-2	1137	1201	-64	-1169
	145	2019-01-15 09:28:37.99	-663	1533	-1243	-1	-10	1	924	959	-35	-941
	146	2019-01-15 09:28:38.00	-698	1516	-1205	-19	13	-1	1138	1194	-56	-1166
	147	2019-01-15 09:28:38.01	-684	1522	-1222	-11	2	5	948	969	-21	-958
	148	2019-01-15 09:28:38.02	-672	1525	-1218	-16	-15	8	1153	1199	-46	-1176
	149	2019-01-15 09:28:38.03	-681	1515	-1222	-13	-8	11	952	968	-16	-960
	150	2019-01-15 09:28:38.04	-675	1519	-1217	0	-9	12	1171	1204	-33	-1187
	151	2019-01-15 09:28:38.05	-679	1525	-1221	7	-16	9	962	974	-12	-968
	152	2019-01-15 09:28:38.06	-676	1526	-1220	15	-16	7	1198	1213	-15	-1205
	153	2019-01-15 09:28:38.07	-682	1537	-1213	13	-16	2	991	979	12	-985
	154	2019-01-15 09:28:38.08	-692	1534	-1216	9	-11	-1	1225	1224	1	-1224
	155	2019-01-15 09:28:38.09	-680	1524	-1218	2	-7	-4	1010	995	15	-1002
	156	2019-01-15 09:28:38.10	-682	1523	-1217	-2	-3	-3	1241	1248	-7	-1244
	157	2019-01-15 09:28:38.11	-674	1524	-1221	-5	-2	-4	1025	1005	20	-1015
	158	2019-01-15 09:28:38.12	-687	1521	-1225	-10	-5	-3	1245	1249	-4	-1247
	159	2019-01-15 09:28:38.13	-694	1516	-1220	-7	-6	-4	1023	998	25	-1010
	160	2019-01-15 09:28:38.14	-690	1513	-1222	-2	-11	-4	1226	1231	-5	-1228
	161	2019-01-15 09:28:38.15	-681	1526	-1221	2	-15	-4	1006	981	25	-993
	162	2019-01-15 09:28:38.16	-684	1527	-1207	5	-16	-5	1228	1232	-4	-1230
	163	2019-01-15 09:28:38.17	-681	1532	-1210	2	-11	-10	1024	1000	24	-1012
	164	2019-01-15 09:28:38.18	-686	1537	-1216	-4	-4	-12	1227	1230	-3	-1228
	165	2019-01-15 09:28:38.19	-693	1520	-1224	-5	-2	-15	1009	994	15	-1001
	166	2019-01-15 09:28:38.20	-686	1512	-1226	-4	-5	-18	1223	1232	-9	-1227
	167	2019-01-15 09:28:38.21	-697	1514	-1219	-5	-7	-14	1004	988	16	-996
	168	2019-01-15 09:28:38.22	-678	1516	-1203	-8	-3	-9	1252	1249	3	-1250
	169	2019-01-15 09:28:38.23	-676	1518	-1206	-9	9	-6	1046	1025	21	-1035
	170	2019-01-15 09:28:38.24	-684	1520	-1212	-11	15	-8	1243	1248	-5	-1245
	171	2019-01-15 09:28:38.25	-682	1517	-1217	-9	21	-6	1015	1000	15	-1007
	172	2019-01-15 09:28:38.26	-691	1519	-1221	-5	17	-10	1229	1235	-6	-1232
	173	2019-01-15 09:28:38.27	-686	1523	-1225	-2	13	-8	1024	1001	23	-1012
	174	2019-01-15 09:28:38.28	-692	1522	-1234	1	6	-1	1240	1245	-5	-1242
	175	2019-01-15 09:28:38.29	-686	1522	-1230	2	-2	3	1028	1011	17	-1019
	176	2019-01-15 09:28:38.30	-676	1533	-1210	4	-4	1	1254	1258	-4	-1256
	177	2019-01-15 09:28:38.31	-688	1527	-1220	4	5	2	1049	1038	11	-1043
	178	2019-01-15 09:28:38.32	-683	1521	-1219	6	6	-3	1238	1241	-3	-1239
	179	2019-01-15 09:28:38.33	-681	1516	-1210	9	7	-3	1019	1013	6	-1016
	180	2019-01-15 09:28:38.34	-687	1525	-1215	7	5	-2	1232	1237	-5	-1234
	181	2019-01-15 09:28:38.35	-685	1529	-1216	5	7	-2	1033	1028	5	-1030
	182	2019-01-15 09:28:38.36	-681	1534	-1224	0	12	-4	1230	1242	-12	-1236
	183	2019-01-15 09:28:38.37	-684	1530	-1224	-2	16	-10	1024	1022	2	-1023
	184	2019-01-15 09:28:38.38	-676	1524	-1225	-3	22	-13	1213	1233	-20	-1223
	185	2019-01-15 09:28:38.39	-683	1519	-1221	-6	24	-17	1022	1026	-4	-1024
	186	2019-01-15 09:28:38.40	-678	1502	-1221	-3	22	-19	1215	1236	-21	-1225
	187	2019-01-15 09:28:38.41	-686	1513	-1213	-2	15	-20	1031	1037	-6	-1034
	188	2019-01-15 09:28:38.42	-684	1524	-1222	-5	13	-20	1212	1237	-25	-1224
	189	2019-01-15 09:28:38.43	-689	1529	-1218	-10	12	-21	1040	1051	-11	-1045
	190	2019-01-15 09:28:38.44	-678	1532	-1223	-16	18	-24	1219	1247	-28	-1233
	191	2019-01-15 09:28:38.45	-681	1520	-1220	-22	23	-27	1044	1059	-15	-1051
	192	2019-01-15 09:28:38.46	-673	1516	-1213	-21	24	-26	1214	1243	-29	-1228
	193	2019-01-15 09:28:38.47	-678	1509	-1215	-15	25	-21	1038	1057	-19	-1047
	194	2019-01-15 09:28:38.48	-676	1504	-1224	-13	21	-12	1201	1229	-28	-1215
	195	2019-01-15 09:28:38.49	-679	1508	-1219	-7	15	-6	1023	1048	-25	-1035
	196	2019-01-15 09:28:38.50	-673	1517	-1220	-2	9	2	1170	1208	-38	-1189
	197	2019-01-15 09:28:38.51	-678	1528	-1222	-3	13	4	1014	1044	-30	-1029
	198	2019-01-15 09:28:38.52	-677	1531	-1224	-4	17	4	1189	1228	-39	-1208
	199	2019-01-15 09:28:38.53	-668	1530	-1222	-7	19	1	1036	1064	-28	-1050
	200	2019-01-15 09:28:38.54	-675	1528	-1227	-6	11	-2	1185	1224	-39	-1204
	201	2019-01-15 09:28:38.55	-675	1523	-1226	-8	2	-4	1029	1060	-31	-1044
	202	2019-01-15 09:28:38.56	-686	1510	-1215	-3	-6	-4	1178	1220	-42	-1199
	203	2019-01-15 09:28:38.57	-678	1520	-1218	2	-12	-4	1043	1080	-37	-1061
	204	2019-01-15 09:28:38.58	-678	1526	-1215	5	-4	-4	1189	1232	-43	-1210
	205	2019-01-15 09:28:38.59	-668	1524	-1222	0	2	1	1058	1091	-33	-1074
	206	2019-01-15 09:28:38.60	-679	1520	-1228	-6	6	2	1189	1228	-39	-1208
	207	2019-01-15 09:28:38.61	-685	1523	-1236	-10	4	5	1056	1109	-53	-1082
	208	2019-01-15 09:28:38.62	-682	1524	-1227	-7	3	6	1155	1208	-53	-1181
	209	2019-01-15 09:28:38.63	-677	1523	-1223	-2	5	11	1028	1084	-56	-1056
	210	2019-01-15 09:28:38.64	-678	1531	-1220	-1	4	12	1169	1214	-45	-1191
	211	2019-01-15 09:28:38.65	-680	1537	-1220	1	-1	8	1042	1104	-62	-1073
	212	2019-01-15 09:28:38.66	-679	1543	-1217	4	2	-2	1139	1210	-71	-1174
	213	2019-01-15 09:28:38.67	-674	1541	-1223	9	2	-12	1015	1088	-73	-1051
	214	2019-01-15 09:28:38.68	-678	1528	-1219	8	6	-18	1132	1210	-78	-1171
	215	2019-01-15 09:28:38.69	-685	1520	-1225	8	6	-25	1032	1104	-72	-1068
	216	2019-01-15 09:28:38.70	-685	1519	-1231	8	5	-25	1110	1202	-92	-1156
	217	2019-01-15 09:28:38.71	-687	1510	-1228	4	2	-21	1012	1104	-92	-1058
	218	2019-01-15 09:28:38.72	-679	1509	-1219	1	-2	-17	1096	1198	-102	-1147
	219	2019-01-15 09:28:38.73	-684	1510	-1221	2	-4	-11	1018	1122	-104	-1070
	220	2019-01-15 09:28:38.74	-693	1506	-1220	-1	-3	-8	1095	1202	-107	-1148
	221	2019-01-15 09:28:38.75	-676	1514	-1217	-1	-2	-2	1022	1132	-110	-1077
	222	2019-01-15 09:28:38.76	-681	1511	-1217	-3	-3	2	1075	1190	-115	-1132
	223	2019-01-15 09:28:38.77	-676	1518	-1218	-5	-2	8	1003	1130	-127	-1066
	224	2019-01-15 09:28:38.78	-680	1519	-1217	-6	-2	8	1076	1200	-124	-1138
	225	2019-01-15 09:28:38.79	-687	1528	-1215	-7	7	3	1011	1143	-132	-1077
	226	2019-01-15 09:28:38.80	-681	1524	-1229	-3	11	1	1046	1198	-152	-1122
	227	2019-01-15 09:28:38.81	-677	1526	-1237	0	8	-4	976	1144	-168	-1060
	228	2019-01-15 09:28:38.82	-684	1529	-1230	-2	3	-7	963	1183	-220	-1073
	229	2019-01-15 09:28:38.83	-666	1522	-1224	0	-1	-11	905	1144	-239	-1024
	230	2019-01-15 09:28:38.84	-671	1523	-1213	-2	5	-14	879	1179	-300	-1029
	231	2019-01-15 09:28:38.85	-677	1517	-1224	-4	14	-15	845	1160	-315	-1002
	232	2019-01-15 09:28:38.86	-674	1513	-1227	-3	16	-15	796	1179	-383	-987
	233	2019-01-15 09:28:38.87	-684	1503	-1227	-1	16	-14	787	1171	-384	-979
	234	2019-01-15 09:28:38.88	-681	1508	-1230	-2	12	-5	747	1173	-426	-960
	235	2019-01-15 09:28:38.89	-686	1514	-1235	0	11	1	769	1176	-407	-972
	236	2019-01-15 09:28:38.90	-670	1512	-1228	2	8	12	735	1174	-439	-954
	237	2019-01-15 09:28:38.91	-676	1521	-1229	-1	8	14	758	1180	-422	-969
	238	2019-01-15 09:28:38.92	-677	1526	-1221	2	15	14	695	1168	-473	-931
	239	2019-01-15 09:28:38.93	-667	1530	-1223	6	21	7	730	1184	-454	-957
	240	2019-01-15 09:28:38.94	-659	1536	-1221	8	23	1	636	1174	-538	-905
	241	2019-01-15 09:28:38.95	-663	1536	-1220	7	23	-8	684	1194	-510	-939
	242	2019-01-15 09:28:38.96	-667	1533	-1229	6	22	-19	562	1170	-608	-866
	243	2019-01-15 09:28:38.97	-674	1544	-1239	2	19	-23	632	1196	-564	-914
	244	2019-01-15 09:28:38.98	-668	1525	-1221	2	9	-28	484	1158	-674	-821
	245	2019-01-15 09:28:38.99	-684	1512	-1233	2	7	-26	585	1202	-617	-893
	246	2019-01-15 09:28:39.00	-683	1516	-1235	10	0	-26	426	1154	-728	-790
	247	2019-01-15 09:28:39.01	-672	1511	-1225	17	-3	-20	557	1210	-653	-883
	248	2019-01-15 09:28:39.02	-670	1512	-1218	18	0	-12	400	1156	-756	-778
	249	2019-01-15 09:28:39.03	-672	1513	-1218	16	2	-7	549	1216	-667	-882
	250	2019-01-15 09:28:39.04	-669	1513	-1217	17	9	-2	379	1147	-768	-763
	251	2019-01-15 09:28:39.05	-685	1506	-1228	17	6	1	546	1221	-675	-883
	252	2019-01-15 09:28:39.06	-679	1507	-1230	18	2	6	376	1147	-771	-761
	253	2019-01-15 09:28:39.07	-684	1509	-1227	17	-5	10	565	1228	-663	-896
	254	2019-01-15 09:28:39.08	-680	1514	-1217	20	-8	11	404	1141	-737	-772
	255	2019-01-15 09:28:39.09	-668	1523	-1222	18	1	11	591	1235	-644	-913
	256	2019-01-15 09:28:39.10	-669	1531	-1227	17	14	2	368	1144	-776	-756
	257	2019-01-15 09:28:39.11	-678	1523	-1229	13	21	-4	549	1240	-691	-894
	258	2019-01-15 09:28:39.12	-674	1522	-1238	11	20	-17	312	1133	-821	-722
	259	2019-01-15 09:28:39.13	-668	1512	-1231	8	8	-22	536	1246	-710	-891
	260	2019-01-15 09:28:39.14	-686	1508	-1232	2	0	-20	336	1131	-795	-733
	261	2019-01-15 09:28:39.15	-671	1505	-1223	3	-7	-20	551	1252	-701	-901
	262	2019-01-15 09:28:39.16	-670	1511	-1222	4	-8	-18	280	1118	-838	-699
	263	2019-01-15 09:28:39.17	-669	1514	-1215	1	0	-15	516	1250	-734	-883
	264	2019-01-15 09:28:39.18	-670	1517	-1227	-5	6	-11	308	1123	-815	-715
	265	2019-01-15 09:28:39.19	-678	1506	-1235	-13	10	-7	537	1258	-721	-897
	266	2019-01-15 09:28:39.20	-673	1516	-1234	-13	9	-2	250	1122	-872	-686
	267	2019-01-15 09:28:39.21	-672	1522	-1236	-7	-2	3	500	1260	-760	-880
	268	2019-01-15 09:28:39.22	-674	1529	-1235	-3	-7	2	256	1114	-858	-685
	269	2019-01-15 09:28:39.23	-677	1529	-1233	5	-9	-5	554	1267	-713	-910
	270	2019-01-15 09:28:39.24	-670	1531	-1240	10	-9	-12	313	1114	-801	-713
	271	2019-01-15 09:28:39.25	-676	1523	-1228	8	-7	-17	583	1280	-697	-931
	272	2019-01-15 09:28:39.26	-674	1522	-1229	7	-3	-15	289	1110	-821	-699
	273	2019-01-15 09:28:39.27	-670	1517	-1230	5	-2	-14	569	1284	-715	-926
	274	2019-01-15 09:28:39.28	-674	1510	-1230	4	-1	-13	309	1108	-799	-708
	275	2019-01-15 09:28:39.29	-673	1510	-1229	9	-3	-8	588	1281	-693	-934
	276	2019-01-15 09:28:39.30	-678	1508	-1232	13	-4	-5	293	1099	-806	-696
	277	2019-01-15 09:28:39.31	-676	1510	-1226	17	-6	-3	592	1280	-688	-936
	278	2019-01-15 09:28:39.32	-673	1515	-1231	17	-4	-1	333	1107	-774	-720
	279	2019-01-15 09:28:39.33	-677	1517	-1232	16	-4	2	598	1290	-692	-944
	280	2019-01-15 09:28:39.34	-682	1517	-1234	14	-1	-2	256	1101	-845	-678
	281	2019-01-15 09:28:39.35	-677	1525	-1238	12	-6	0	538	1295	-757	-916
	282	2019-01-15 09:28:39.36	-685	1522	-1240	8	-6	-2	229	1094	-865	-661
	283	2019-01-15 09:28:39.37	-670	1517	-1231	6	-8	-5	546	1296	-750	-921
	284	2019-01-15 09:28:39.38	-682	1520	-1232	10	-8	-8	246	1088	-842	-667
	285	2019-01-15 09:28:39.39	-689	1518	-1232	15	-12	-13	540	1297	-757	-918
	286	2019-01-15 09:28:39.40	-672	1513	-1221	17	-9	-12	217	1091	-874	-654
	287	2019-01-15 09:28:39.41	-668	1509	-1222	23	-3	-13	534	1301	-767	-917
	288	2019-01-15 09:28:39.42	-671	1512	-1227	22	6	-9	251	1094	-843	-672
	289	2019-01-15 09:28:39.43	-690	1514	-1239	19	8	-9	592	1309	-717	-950
	290	2019-01-15 09:28:39.44	-684	1507	-1236	17	9	-6	276	1090	-814	-683
	291	2019-01-15 09:28:39.45	-679	1498	-1240	19	0	-6	614	1306	-692	-960
	292	2019-01-15 09:28:39.46	-679	1504	-1237	18	-6	0	306	1090	-784	-698
	293	2019-01-15 09:28:39.47	-673	1511	-1231	21	-6	2	625	1313	-688	-969
	294	2019-01-15 09:28:39.48	-679	1513	-1235	20	1	3	293	1083	-790	-688
	295	2019-01-15 09:28:39.49	-673	1522	-1239	20	0	-2	544	1302	-758	-923
	296	2019-01-15 09:28:39.50	-679	1509	-1235	15	-2	-8	179	1075	-896	-627
	297	2019-01-15 09:28:39.51	-673	1511	-1242	18	-6	-15	508	1306	-798	-907
	298	2019-01-15 09:28:39.52	-678	1510	-1240	16	-10	-16	211	1068	-857	-639
	299	2019-01-15 09:28:39.53	-677	1505	-1232	18	-11	-14	562	1306	-744	-934
	300	2019-01-15 09:28:39.54	-680	1503	-1233	15	-11	-16	233	1072	-839	-652
	301	2019-01-15 09:28:39.55	-679	1495	-1230	10	-3	-14	574	1322	-748	-948
	302	2019-01-15 09:28:39.56	-679	1501	-1246	5	5	-13	256	1080	-824	-668
	303	2019-01-15 09:28:39.57	-679	1493	-1239	4	8	-7	596	1326	-730	-961
	304	2019-01-15 09:28:39.58	-680	1499	-1244	3	9	0	272	1079	-807	-675
	305	2019-01-15 09:28:39.59	-684	1507	-1243	5	5	0	618	1324	-706	-971
	306	2019-01-15 09:28:39.60	-677	1509	-1239	8	-2	0	306	1086	-780	-696
	307	2019-01-15 09:28:39.61	-677	1513	-1236	9	-10	-5	622	1323	-701	-972
	308	2019-01-15 09:28:39.62	-674	1527	-1237	14	-12	-9	284	1082	-798	-683
	309	2019-01-15 09:28:39.63	-676	1511	-1236	14	-16	-13	613	1329	-716	-971
	310	2019-01-15 09:28:39.64	-685	1509	-1240	15	-15	-18	285	1081	-796	-683
	311	2019-01-15 09:28:39.65	-678	1506	-1236	13	-11	-23	577	1323	-746	-950
	312	2019-01-15 09:28:39.66	-679	1499	-1230	13	-9	-22	237	1067	-830	-652
	313	2019-01-15 09:28:39.67	-678	1484	-1244	16	-10	-19	556	1320	-764	-938
	314	2019-01-15 09:28:39.68	-683	1479	-1239	15	-9	-14	253	1066	-813	-659
	315	2019-01-15 09:28:39.69	-680	1492	-1238	18	-1	-4	526	1313	-787	-919
	316	2019-01-15 09:28:39.70	-675	1498	-1243	16	4	0	207	1065	-858	-636
	317	2019-01-15 09:28:39.71	-687	1502	-1239	3	6	6	538	1318	-780	-928
	318	2019-01-15 09:28:39.72	-678	1495	-1239	-2	0	6	263	1073	-810	-668
	319	2019-01-15 09:28:39.73	-687	1497	-1241	-6	-4	5	603	1323	-720	-963
	320	2019-01-15 09:28:39.74	-696	1500	-1245	-7	-10	4	306	1079	-773	-692
	321	2019-01-15 09:28:39.75	-682	1500	-1233	3	-16	1	620	1327	-707	-973
	322	2019-01-15 09:28:39.76	-676	1504	-1218	18	-13	-2	311	1076	-765	-693
	323	2019-01-15 09:28:39.77	-685	1506	-1239	21	-5	-1	602	1326	-724	-964
	324	2019-01-15 09:28:39.78	-674	1500	-1244	10	5	-2	296	1074	-778	-685
	325	2019-01-15 09:28:39.79	-685	1496	-1251	-2	12	-2	578	1319	-741	-948
	326	2019-01-15 09:28:39.80	-680	1503	-1248	-10	15	-2	291	1071	-780	-681
	327	2019-01-15 09:28:39.81	-686	1506	-1253	-11	10	-2	603	1316	-713	-959
	328	2019-01-15 09:28:39.82	-685	1515	-1247	-9	4	-1	324	1075	-751	-699
	329	2019-01-15 09:28:39.83	-674	1511	-1242	-9	1	-1	570	1309	-739	-939
	330	2019-01-15 09:28:39.84	-679	1523	-1239	-4	0	-5	278	1080	-802	-679
	331	2019-01-15 09:28:39.85	-682	1523	-1237	-1	2	-9	540	1314	-774	-927
	332	2019-01-15 09:28:39.86	-683	1514	-1239	1	12	-12	269	1069	-800	-669
	333	2019-01-15 09:28:39.87	-671	1517	-1237	-5	12	-15	545	1312	-767	-928
	334	2019-01-15 09:28:39.88	-678	1513	-1242	-8	18	-12	295	1071	-776	-683
	335	2019-01-15 09:28:39.89	-670	1509	-1237	-8	17	-14	526	1308	-782	-917
	336	2019-01-15 09:28:39.90	-667	1504	-1239	-3	19	-15	270	1073	-803	-671
	337	2019-01-15 09:28:39.91	-677	1496	-1244	1	13	-14	572	1305	-733	-938
	338	2019-01-15 09:28:39.92	-671	1508	-1244	5	13	-9	358	1091	-733	-724
	339	2019-01-15 09:28:39.93	-670	1493	-1245	8	9	-6	574	1305	-731	-939
	340	2019-01-15 09:28:39.94	-680	1499	-1252	10	9	-3	316	1085	-769	-700
	341	2019-01-15 09:28:39.95	-672	1511	-1253	12	3	0	587	1298	-711	-942
	342	2019-01-15 09:28:39.96	-671	1507	-1252	13	2	1	371	1083	-712	-727
	343	2019-01-15 09:28:39.97	-674	1503	-1246	14	1	5	545	1293	-748	-919
	344	2019-01-15 09:28:39.98	-665	1505	-1246	18	2	1	304	1088	-784	-696
	345	2019-01-15 09:28:39.99	-674	1501	-1255	26	-3	0	450	1278	-828	-864
	346	2019-01-15 09:28:40.00	-685	1504	-1254	24	-13	-3	262	1080	-818	-671
	347	2019-01-15 09:28:40.01	-668	1496	-1228	23	-19	0	477	1279	-802	-878
	348	2019-01-15 09:28:40.02	-669	1498	-1225	24	-15	4	310	1083	-773	-696
	349	2019-01-15 09:28:40.03	-683	1495	-1246	22	-4	2	476	1280	-804	-878
	350	2019-01-15 09:28:40.04	-676	1501	-1243	18	0	0	304	1082	-778	-693
	351	2019-01-15 09:28:40.05	-672	1504	-1235	15	1	0	530	1276	-746	-903
	352	2019-01-15 09:28:40.06	-680	1501	-1247	10	2	1	389	1090	-701	-739
	353	2019-01-15 09:28:40.07	-673	1501	-1243	6	0	1	604	1269	-665	-936
	354	2019-01-15 09:28:40.08	-689	1510	-1243	7	-6	0	439	1093	-654	-766
	355	2019-01-15 09:28:40.09	-683	1517	-1240	10	-8	-2	573	1257	-684	-915
	356	2019-01-15 09:28:40.10	-667	1520	-1245	11	-6	-10	389	1084	-695	-736
	357	2019-01-15 09:28:40.11	-680	1516	-1246	9	-5	-17	563	1257	-694	-910
	358	2019-01-15 09:28:40.12	-676	1526	-1250	4	-2	-22	422	1089	-667	-755
	359	2019-01-15 09:28:40.13	-668	1512	-1251	-2	1	-28	602	1256	-654	-929
	360	2019-01-15 09:28:40.14	-682	1508	-1248	-5	3	-31	462	1088	-626	-775
	361	2019-01-15 09:28:40.15	-686	1499	-1249	0	4	-30	609	1248	-639	-928
	362	2019-01-15 09:28:40.16	-682	1496	-1249	5	-6	-31	468	1091	-623	-779
	363	2019-01-15 09:28:40.17	-688	1501	-1240	9	-7	-21	560	1229	-669	-894
	364	2019-01-15 09:28:40.18	-682	1506	-1240	13	-7	-15	435	1080	-645	-757
	365	2019-01-15 09:28:40.19	-684	1514	-1244	13	0	-9	578	1225	-647	-901
	366	2019-01-15 09:28:40.20	-682	1511	-1253	17	4	-9	473	1080	-607	-776
	367	2019-01-15 09:28:40.21	-688	1511	-1253	23	10	-10	558	1213	-655	-885
	368	2019-01-15 09:28:40.22	-689	1506	-1255	32	9	-11	457	1074	-617	-765
	369	2019-01-15 09:28:40.23	-687	1508	-1260	39	11	-10	515	1192	-677	-853
	370	2019-01-15 09:28:40.24	-683	1512	-1261	44	10	-8	444	1076	-632	-760
	371	2019-01-15 09:28:40.25	-676	1525	-1250	53	8	-9	510	1180	-670	-845
	372	2019-01-15 09:28:40.26	-690	1519	-1257	56	9	-15	466	1074	-608	-770
	373	2019-01-15 09:28:40.27	-692	1529	-1264	57	8	-17	583	1190	-607	-886
	374	2019-01-15 09:28:40.28	-692	1526	-1262	58	8	-18	541	1080	-539	-810
	375	2019-01-15 09:28:40.29	-694	1527	-1262	60	10	-18	595	1173	-578	-884
	376	2019-01-15 09:28:40.30	-696	1532	-1267	66	14	-20	540	1073	-533	-806
	377	2019-01-15 09:28:40.31	-696	1535	-1266	72	7	-21	558	1153	-595	-855
	378	2019-01-15 09:28:40.32	-690	1524	-1257	82	5	-27	525	1074	-549	-799
	379	2019-01-15 09:28:40.33	-692	1522	-1251	92	10	-39	583	1155	-572	-869
	380	2019-01-15 09:28:40.34	-682	1518	-1250	104	19	-47	555	1077	-522	-816
	381	2019-01-15 09:28:40.35	-680	1515	-1253	113	30	-49	538	1139	-601	-838
	382	2019-01-15 09:28:40.36	-681	1501	-1257	118	39	-51	517	1060	-543	-788
	383	2019-01-15 09:28:40.37	-682	1494	-1262	124	44	-52	520	1119	-599	-819
	384	2019-01-15 09:28:40.38	-690	1484	-1284	126	41	-52	539	1060	-521	-799
	385	2019-01-15 09:28:40.39	-691	1471	-1274	128	37	-47	530	1106	-576	-818
	386	2019-01-15 09:28:40.40	-685	1462	-1271	134	31	-39	557	1056	-499	-806
	387	2019-01-15 09:28:40.41	-690	1463	-1266	144	35	-30	545	1093	-548	-819
	388	2019-01-15 09:28:40.42	-682	1474	-1272	148	44	-23	580	1057	-477	-818
	389	2019-01-15 09:28:40.43	-687	1484	-1284	149	47	-27	560	1089	-529	-824
	390	2019-01-15 09:28:40.44	-689	1472	-1288	149	57	-34	603	1050	-447	-826
	391	2019-01-15 09:28:40.45	-680	1468	-1294	146	66	-41	562	1075	-513	-818
	392	2019-01-15 09:28:40.46	-692	1470	-1297	146	66	-45	613	1053	-440	-833
	393	2019-01-15 09:28:40.47	-683	1461	-1297	147	62	-45	540	1056	-516	-798
	394	2019-01-15 09:28:40.48	-676	1454	-1296	145	60	-46	605	1049	-444	-827
	395	2019-01-15 09:28:40.49	-670	1452	-1288	146	63	-49	524	1040	-516	-782
	396	2019-01-15 09:28:40.50	-667	1450	-1297	144	68	-57	612	1050	-438	-831
	397	2019-01-15 09:28:40.51	-676	1454	-1297	141	77	-66	548	1042	-494	-795
	398	2019-01-15 09:28:40.52	-672	1445	-1310	138	81	-74	633	1056	-423	-844
	399	2019-01-15 09:28:40.53	-664	1437	-1314	134	82	-74	484	1022	-538	-753
	400	2019-01-15 09:28:40.54	-677	1439	-1320	128	75	-75	581	1049	-468	-815
	401	2019-01-15 09:28:40.55	-678	1434	-1321	125	70	-72	462	1008	-546	-735
	402	2019-01-15 09:28:40.56	-673	1427	-1323	130	65	-69	608	1060	-452	-834
	403	2019-01-15 09:28:40.57	-673	1433	-1327	139	58	-68	490	1005	-515	-747
	404	2019-01-15 09:28:40.58	-686	1439	-1326	151	53	-70	626	1061	-435	-843
	405	2019-01-15 09:28:40.59	-673	1434	-1332	162	46	-74	476	1002	-526	-739
	406	2019-01-15 09:28:40.60	-676	1437	-1334	171	43	-77	632	1076	-444	-854
	407	2019-01-15 09:28:40.61	-679	1425	-1325	179	40	-84	497	1017	-520	-757
	408	2019-01-15 09:28:40.62	-670	1411	-1333	183	41	-86	658	1086	-428	-872
	409	2019-01-15 09:28:40.63	-688	1396	-1346	179	49	-82	507	1013	-506	-760
	410	2019-01-15 09:28:40.64	-687	1379	-1348	183	50	-73	676	1089	-413	-882
	411	2019-01-15 09:28:40.65	-685	1382	-1331	186	47	-56	496	999	-503	-747
	412	2019-01-15 09:28:40.66	-675	1393	-1320	196	44	-38	666	1091	-425	-878
	413	2019-01-15 09:28:40.67	-682	1409	-1343	195	62	-29	479	992	-513	-735
	414	2019-01-15 09:28:40.68	-676	1394	-1354	194	77	-21	651	1098	-447	-874
	415	2019-01-15 09:28:40.69	-681	1395	-1358	205	84	-23	422	994	-572	-708
	416	2019-01-15 09:28:40.70	-677	1396	-1366	217	81	-24	625	1104	-479	-864
	417	2019-01-15 09:28:40.71	-683	1401	-1373	221	84	-27	445	996	-551	-720
	418	2019-01-15 09:28:40.72	-677	1398	-1380	228	79	-28	679	1119	-440	-899
	419	2019-01-15 09:28:40.73	-682	1398	-1375	231	80	-29	454	994	-540	-724
	420	2019-01-15 09:28:40.74	-680	1392	-1382	235	78	-35	676	1139	-463	-907
	421	2019-01-15 09:28:40.75	-684	1389	-1382	236	82	-41	427	990	-563	-708
	422	2019-01-15 09:28:40.76	-675	1378	-1379	241	81	-47	674	1146	-472	-910
	423	2019-01-15 09:28:40.77	-667	1371	-1386	249	86	-52	458	1014	-556	-736
	424	2019-01-15 09:28:40.78	-672	1363	-1382	259	86	-61	711	1172	-461	-941
	425	2019-01-15 09:28:40.79	-668	1369	-1382	272	95	-66	451	1020	-569	-735
	426	2019-01-15 09:28:40.80	-669	1366	-1397	278	101	-74	703	1176	-473	-939
	427	2019-01-15 09:28:40.81	-668	1354	-1401	281	107	-80	438	1024	-586	-731
	428	2019-01-15 09:28:40.82	-682	1336	-1412	280	105	-85	708	1200	-492	-954
	429	2019-01-15 09:28:40.83	-667	1324	-1409	274	104	-86	439	1028	-589	-733
	430	2019-01-15 09:28:40.84	-670	1305	-1421	272	104	-81	686	1200	-514	-943
	431	2019-01-15 09:28:40.85	-666	1289	-1422	264	103	-76	389	1024	-635	-706
	432	2019-01-15 09:28:40.86	-665	1280	-1426	260	104	-62	676	1205	-529	-940
	433	2019-01-15 09:28:40.87	-653	1280	-1430	258	104	-51	424	1033	-609	-728
	434	2019-01-15 09:28:40.88	-654	1289	-1430	254	105	-47	714	1218	-504	-966
	435	2019-01-15 09:28:40.89	-659	1293	-1451	247	102	-42	407	1035	-628	-721
	436	2019-01-15 09:28:40.90	-658	1300	-1469	240	96	-44	704	1235	-531	-969
	437	2019-01-15 09:28:40.91	-656	1283	-1466	229	86	-48	421	1035	-614	-728
	438	2019-01-15 09:28:40.92	-663	1272	-1466	215	79	-46	747	1246	-499	-996
	439	2019-01-15 09:28:40.93	-650	1265	-1458	199	73	-49	472	1048	-576	-760
	440	2019-01-15 09:28:40.94	-647	1256	-1456	189	54	-43	778	1259	-481	-1018
	441	2019-01-15 09:28:40.95	-654	1251	-1464	178	57	-40	505	1052	-547	-778
	442	2019-01-15 09:28:40.96	-653	1249	-1476	174	60	-34	822	1260	-438	-1041
	443	2019-01-15 09:28:40.97	-658	1256	-1483	170	68	-25	582	1048	-466	-815
	444	2019-01-15 09:28:40.98	-660	1259	-1487	164	65	-17	896	1268	-372	-1082
	445	2019-01-15 09:28:40.99	-662	1258	-1486	150	56	-11	644	1048	-404	-846
	446	2019-01-15 09:28:41.00	-645	1259	-1481	130	48	-7	922	1267	-345	-1094
	447	2019-01-15 09:28:41.01	-643	1267	-1480	113	49	-6	654	1041	-387	-847
	448	2019-01-15 09:28:41.02	-654	1255	-1497	103	51	-9	948	1268	-320	-1108
	449	2019-01-15 09:28:41.03	-659	1270	-1502	97	42	-14	731	1046	-315	-888
	450	2019-01-15 09:28:41.04	-646	1259	-1500	94	34	-18	1020	1275	-255	-1147
	451	2019-01-15 09:28:41.05	-664	1266	-1500	91	22	-16	767	1046	-279	-906
	452	2019-01-15 09:28:41.06	-660	1270	-1491	85	6	-20	1042	1277	-235	-1159
	453	2019-01-15 09:28:41.07	-643	1272	-1477	69	-3	-18	786	1027	-241	-906
	454	2019-01-15 09:28:41.08	-641	1265	-1476	52	6	-21	1078	1284	-206	-1181
	455	2019-01-15 09:28:41.09	-653	1254	-1487	33	16	-24	841	1042	-201	-941
	456	2019-01-15 09:28:41.10	-654	1257	-1505	17	20	-27	1097	1286	-189	-1191
	457	2019-01-15 09:28:41.11	-664	1250	-1508	12	19	-22	864	1043	-179	-953
	458	2019-01-15 09:28:41.12	-645	1256	-1492	24	-15	-16	1134	1291	-157	-1212
	459	2019-01-15 09:28:41.13	-670	1271	-1515	18	-5	-12	908	1050	-142	-979
	460	2019-01-15 09:28:41.14	-665	1260	-1513	17	-2	-13	1167	1289	-122	-1228
	461	2019-01-15 09:28:41.15	-656	1264	-1504	23	6	-13	920	1041	-121	-980
	462	2019-01-15 09:28:41.16	-660	1258	-1490	22	-3	-12	1162	1278	-116	-1220
	463	2019-01-15 09:28:41.17	-659	1244	-1484	13	-3	-9	921	1032	-111	-976
	464	2019-01-15 09:28:41.18	-650	1241	-1485	12	4	1	1155	1269	-114	-1212
	465	2019-01-15 09:28:41.19	-657	1248	-1499	13	6	8	918	1025	-107	-971
	466	2019-01-15 09:28:41.20	-659	1243	-1499	13	10	20	1173	1272	-99	-1222
	467	2019-01-15 09:28:41.21	-657	1256	-1500	11	12	27	948	1035	-87	-991
	468	2019-01-15 09:28:41.22	-654	1263	-1512	7	5	30	1192	1280	-88	-1236
	469	2019-01-15 09:28:41.23	-658	1267	-1509	2	2	31	947	1024	-77	-985
	470	2019-01-15 09:28:41.24	-665	1266	-1502	0	-4	26	1189	1272	-83	-1230
	471	2019-01-15 09:28:41.25	-656	1271	-1501	0	-5	19	950	1019	-69	-984
	472	2019-01-15 09:28:41.26	-650	1270	-1501	-2	-4	13	1200	1275	-75	-1237
	473	2019-01-15 09:28:41.27	-653	1260	-1499	-4	-7	10	973	1039	-66	-1006
	474	2019-01-15 09:28:41.28	-651	1258	-1494	-7	-7	11	1189	1267	-78	-1228
	475	2019-01-15 09:28:41.29	-651	1262	-1493	-11	-7	11	937	1017	-80	-977
	476	2019-01-15 09:28:41.30	-666	1253	-1506	-18	-10	13	1192	1265	-73	-1228
	477	2019-01-15 09:28:41.31	-663	1252	-1495	-22	-17	18	971	1031	-60	-1001
	478	2019-01-15 09:28:41.32	-654	1251	-1492	-29	-23	25	1215	1282	-67	-1248
	479	2019-01-15 09:28:41.33	-647	1251	-1478	-31	-21	33	984	1035	-51	-1009
	480	2019-01-15 09:28:41.34	-656	1251	-1480	-36	-10	36	1167	1238	-71	-1202
	481	2019-01-15 09:28:41.35	-647	1254	-1482	-37	-5	42	932	996	-64	-964
	482	2019-01-15 09:28:41.36	-653	1261	-1493	-41	-2	48	1164	1233	-69	-1198
	483	2019-01-15 09:28:41.37	-644	1269	-1495	-43	-3	46	963	1017	-54	-990
	484	2019-01-15 09:28:41.38	-649	1275	-1500	-46	-8	47	1178	1243	-65	-1210
	485	2019-01-15 09:28:41.39	-652	1274	-1495	-45	-13	42	958	1010	-52	-984
	486	2019-01-15 09:28:41.40	-662	1281	-1507	-37	-17	39	1173	1241	-68	-1207
	487	2019-01-15 09:28:41.41	-649	1283	-1497	-31	-26	30	972	1015	-43	-993
	488	2019-01-15 09:28:41.42	-651	1284	-1489	-28	-25	27	1198	1254	-56	-1226
	489	2019-01-15 09:28:41.43	-641	1297	-1493	-31	-20	24	996	1035	-39	-1015
	490	2019-01-15 09:28:41.44	-642	1303	-1487	-34	-15	21	1190	1245	-55	-1217
	491	2019-01-15 09:28:41.45	-641	1286	-1483	-39	-8	18	988	1033	-45	-1010
	492	2019-01-15 09:28:41.46	-640	1282	-1486	-41	-1	13	1192	1242	-50	-1217
	493	2019-01-15 09:28:41.47	-649	1284	-1489	-39	-3	13	992	1029	-37	-1010
	494	2019-01-15 09:28:41.48	-645	1292	-1494	-37	-8	9	1174	1224	-50	-1199
	495	2019-01-15 09:28:41.49	-652	1292	-1489	-31	-14	4	998	1026	-28	-1012
	496	2019-01-15 09:28:41.50	-653	1299	-1485	-29	-22	-3	1149	1210	-61	-1179
	497	2019-01-15 09:28:41.51	-648	1300	-1487	-28	-21	-9	966	1014	-48	-990
	498	2019-01-15 09:28:41.52	-651	1288	-1480	-30	-23	-12	1150	1207	-57	-1178
	499	2019-01-15 09:28:41.53	-653	1285	-1477	-30	-24	-10	986	1025	-39	-1005
	500	2019-01-15 09:28:41.54	-652	1278	-1487	-36	-24	-8	1142	1204	-62	-1173
	501	2019-01-15 09:28:41.55	-647	1266	-1484	-38	-25	1	977	1019	-42	-998
	502	2019-01-15 09:28:41.56	-646	1276	-1473	-38	-22	9	1124	1187	-63	-1155
	503	2019-01-15 09:28:41.57	-659	1287	-1477	-36	-20	14	978	1015	-37	-996
	504	2019-01-15 09:28:41.58	-648	1289	-1484	-32	-18	16	1126	1190	-64	-1158
	505	2019-01-15 09:28:41.59	-655	1293	-1485	-30	-21	16	987	1028	-41	-1007
	506	2019-01-15 09:28:41.60	-652	1292	-1481	-30	-25	12	1129	1180	-51	-1154
	507	2019-01-15 09:28:41.61	-655	1294	-1480	-26	-31	11	990	1028	-38	-1009
	508	2019-01-15 09:28:41.62	-647	1294	-1480	-22	-34	7	1138	1202	-64	-1170
	509	2019-01-15 09:28:41.63	-648	1294	-1481	-18	-31	3	1013	1041	-28	-1027
	510	2019-01-15 09:28:41.64	-648	1295	-1475	-18	-28	2	1143	1205	-62	-1174
	511	2019-01-15 09:28:41.65	-651	1278	-1467	-18	-23	1	1013	1046	-33	-1029
	512	2019-01-15 09:28:41.66	-662	1284	-1478	-18	-25	0	1098	1166	-68	-1132
	513	2019-01-15 09:28:41.67	-660	1275	-1483	-18	-31	5	991	1029	-38	-1010
	514	2019-01-15 09:28:41.68	-668	1275	-1479	-18	-31	10	1081	1145	-64	-1113
	515	2019-01-15 09:28:41.69	-661	1272	-1468	-12	-37	16	982	1021	-39	-1001
	516	2019-01-15 09:28:41.70	-664	1287	-1465	-2	-37	19	1066	1146	-80	-1106
	517	2019-01-15 09:28:41.71	-655	1302	-1466	2	-39	22	979	1034	-55	-1006
	518	2019-01-15 09:28:41.72	-648	1311	-1475	-2	-32	18	1057	1139	-82	-1098
	519	2019-01-15 09:28:41.73	-648	1310	-1484	-17	-17	11	990	1035	-45	-1012
	520	2019-01-15 09:28:41.74	-661	1299	-1488	-25	-11	3	1089	1161	-72	-1125
	521	2019-01-15 09:28:41.75	-639	1292	-1504	-12	-6	2	1025	1066	-41	-1045
	522	2019-01-15 09:28:41.76	-653	1296	-1481	-19	-18	0	1093	1169	-76	-1131
	523	2019-01-15 09:28:41.77	-664	1293	-1488	-13	-30	1	1020	1064	-44	-1042
	524	2019-01-15 09:28:41.78	-665	1287	-1490	-7	-23	3	1078	1152	-74	-1115
	525	2019-01-15 09:28:41.79	-656	1292	-1470	-7	-18	2	1022	1054	-32	-1038
	526	2019-01-15 09:28:41.80	-660	1297	-1463	-7	-21	5	1058	1134	-76	-1096
	527	2019-01-15 09:28:41.81	-651	1293	-1469	-8	-24	6	1006	1054	-48	-1030
	528	2019-01-15 09:28:41.82	-661	1297	-1474	-11	-25	4	982	1091	-109	-1036
	529	2019-01-15 09:28:41.83	-663	1300	-1473	-12	-20	5	962	1040	-78	-1001
	530	2019-01-15 09:28:41.84	-668	1294	-1472	-9	-28	5	1010	1107	-97	-1058
	531	2019-01-15 09:28:41.85	-661	1297	-1473	-7	-29	2	1000	1060	-60	-1030
	532	2019-01-15 09:28:41.86	-658	1285	-1505	-11	-17	3	1012	1110	-98	-1061
	533	2019-01-15 09:28:41.87	-662	1288	-1460	-8	-17	4	994	1052	-58	-1023
	534	2019-01-15 09:28:41.88	-663	1298	-1461	-6	-22	5	978	1086	-108	-1032
	535	2019-01-15 09:28:41.89	-656	1299	-1462	-11	-35	4	979	1050	-71	-1014
	536	2019-01-15 09:28:41.90	-658	1288	-1490	-13	-25	4	995	1104	-109	-1049
	537	2019-01-15 09:28:41.91	-666	1291	-1459	-9	-10	5	1007	1086	-79	-1046
	538	2019-01-15 09:28:41.92	-669	1299	-1452	-15	-21	5	988	1114	-126	-1051
	539	2019-01-15 09:28:41.93	-669	1298	-1465	-21	-19	-1	998	1080	-82	-1039
	540	2019-01-15 09:28:41.94	-671	1292	-1475	-17	-11	-3	968	1092	-124	-1030
	541	2019-01-15 09:28:41.95	-666	1291	-1477	-12	-11	-5	1005	1074	-69	-1039
	542	2019-01-15 09:28:41.96	-664	1288	-1466	-9	-16	-2	977	1092	-115	-1034
	543	2019-01-15 09:28:41.97	-664	1295	-1465	-8	-18	-2	1002	1086	-84	-1044
	544	2019-01-15 09:28:41.98	-658	1293	-1466	-8	-15	-3	882	1035	-153	-958
	545	2019-01-15 09:28:41.99	-683	1288	-1472	-10	4	-7	940	1060	-120	-1000
	546	2019-01-15 09:28:42.00	-657	1290	-1456	1	5	-8	888	1048	-160	-968
	547	2019-01-15 09:28:42.01	-671	1315	-1466	-4	-4	-9	974	1077	-103	-1025
	548	2019-01-15 09:28:42.02	-662	1291	-1471	-11	-18	-6	884	1049	-165	-966
	549	2019-01-15 09:28:42.03	-670	1287	-1468	-5	-9	-7	967	1085	-118	-1026
	550	2019-01-15 09:28:42.04	-668	1290	-1471	1	-14	-3	874	1047	-173	-960
	551	2019-01-15 09:28:42.05	-675	1278	-1471	4	-20	1	977	1106	-129	-1041
	552	2019-01-15 09:28:42.06	-661	1265	-1466	10	-24	10	894	1071	-177	-982
	553	2019-01-15 09:28:42.07	-662	1281	-1483	8	-23	18	988	1118	-130	-1053
	554	2019-01-15 09:28:42.08	-676	1285	-1465	-5	2	21	880	1037	-157	-958
	555	2019-01-15 09:28:42.09	-660	1299	-1458	-1	0	24	961	1090	-129	-1025
	556	2019-01-15 09:28:42.10	-662	1324	-1468	-16	-13	18	818	1043	-225	-930
	557	2019-01-15 09:28:42.11	-654	1299	-1460	-23	-16	12	950	1125	-175	-1037
	558	2019-01-15 09:28:42.12	-662	1304	-1471	-17	-4	6	815	1062	-247	-938
	559	2019-01-15 09:28:42.13	-669	1308	-1477	-8	-13	4	928	1122	-194	-1025
	560	2019-01-15 09:28:42.14	-663	1301	-1472	-7	-24	2	763	1003	-240	-883
	561	2019-01-15 09:28:42.15	-671	1301	-1477	-7	-8	-3	904	1096	-192	-1000
	562	2019-01-15 09:28:42.16	-655	1303	-1459	1	-7	-7	763	1013	-250	-888
	563	2019-01-15 09:28:42.17	-663	1310	-1458	-5	-10	-11	909	1114	-205	-1011
	564	2019-01-15 09:28:42.18	-660	1295	-1460	-11	-17	-13	744	1008	-264	-876
	565	2019-01-15 09:28:42.19	-662	1285	-1465	-7	-5	-14	880	1116	-236	-998
	566	2019-01-15 09:28:42.20	-667	1296	-1469	-3	-1	-10	653	998	-345	-825
	567	2019-01-15 09:28:42.21	-662	1283	-1468	-5	-1	-8	821	1125	-304	-973
	568	2019-01-15 09:28:42.22	-663	1282	-1460	-4	1	-6	641	1015	-374	-828
	569	2019-01-15 09:28:42.23	-674	1295	-1468	-4	5	-2	838	1132	-294	-985
	570	2019-01-15 09:28:42.24	-665	1300	-1474	-3	5	-1	641	1007	-366	-824
	571	2019-01-15 09:28:42.25	-666	1296	-1473	0	4	-1	817	1136	-319	-976
	572	2019-01-15 09:28:42.26	-665	1298	-1479	1	-3	-5	602	994	-392	-798
	573	2019-01-15 09:28:42.27	-669	1294	-1471	4	-10	-9	824	1148	-324	-986
	574	2019-01-15 09:28:42.28	-659	1301	-1466	5	-14	-12	648	1003	-355	-825
	575	2019-01-15 09:28:42.29	-660	1303	-1460	1	-12	-12	799	1132	-333	-965
	576	2019-01-15 09:28:42.30	-654	1293	-1455	-3	1	-16	509	963	-454	-736
	577	2019-01-15 09:28:42.31	-672	1287	-1469	-7	6	-12	712	1126	-414	-919
	578	2019-01-15 09:28:42.32	-669	1283	-1469	-13	2	-4	494	970	-476	-732
	579	2019-01-15 09:28:42.33	-669	1282	-1476	-15	-3	0	716	1144	-428	-930
	580	2019-01-15 09:28:42.34	-668	1292	-1471	-11	-5	3	484	966	-482	-725
	581	2019-01-15 09:28:42.35	-663	1288	-1468	0	-11	2	685	1140	-455	-912
	582	2019-01-15 09:28:42.36	-664	1305	-1466	10	-14	2	450	976	-526	-713
	583	2019-01-15 09:28:42.37	-657	1314	-1469	15	-10	-4	678	1146	-468	-912
	584	2019-01-15 09:28:42.38	-654	1301	-1542	6	3	-9	485	960	-475	-722
	585	2019-01-15 09:28:42.39	-664	1282	-1451	-8	21	-16	673	1133	-460	-903
	586	2019-01-15 09:28:42.40	-668	1291	-1470	-7	13	-14	394	973	-579	-683
	587	2019-01-15 09:28:42.41	-664	1296	-1465	-21	-11	-8	618	1171	-553	-894
	588	2019-01-15 09:28:42.42	-660	1278	-1461	-22	-2	0	411	977	-566	-694
	589	2019-01-15 09:28:42.43	-673	1293	-1471	-13	7	-2	654	1157	-503	-905
	590	2019-01-15 09:28:42.44	-662	1285	-1470	-13	-2	0	440	957	-517	-698
	591	2019-01-15 09:28:42.45	-660	1288	-1472	-6	-2	1	629	1142	-513	-885
	592	2019-01-15 09:28:42.46	-672	1300	-1478	-4	-5	4	382	951	-569	-666
	593	2019-01-15 09:28:42.47	-656	1304	-1469	-9	-11	3	609	1146	-537	-877
	594	2019-01-15 09:28:42.48	-653	1304	-1464	-13	-12	-2	406	928	-522	-667
	595	2019-01-15 09:28:42.49	-656	1312	-1462	-15	-9	-8	618	1138	-520	-878
	596	2019-01-15 09:28:42.50	-666	1313	-1465	-17	-12	-15	400	934	-534	-667
	597	2019-01-15 09:28:42.51	-673	1302	-1466	-18	-18	-21	578	1139	-561	-858
	598	2019-01-15 09:28:42.52	-663	1285	-1462	-17	-16	-23	336	941	-605	-638
	599	2019-01-15 09:28:42.53	-663	1289	-1470	-13	-16	-20	537	1165	-628	-851
	600	2019-01-15 09:28:42.54	-648	1293	-1533	-10	-12	-15	313	953	-640	-633
	601	2019-01-15 09:28:42.55	-657	1269	-1438	-4	-1	-9	528	1166	-638	-847
	602	2019-01-15 09:28:42.56	-679	1307	-1451	-4	1	-1	319	933	-614	-626
	603	2019-01-15 09:28:42.57	-668	1302	-1457	-18	-17	5	525	1155	-630	-840
	604	2019-01-15 09:28:42.58	-657	1287	-1458	-17	-5	5	328	944	-616	-636
	605	2019-01-15 09:28:42.59	-672	1312	-1474	-9	5	2	499	1144	-645	-821
	606	2019-01-15 09:28:42.60	-673	1302	-1473	-12	-4	0	282	916	-634	-599
	607	2019-01-15 09:28:42.61	-672	1295	-1464	-11	-8	-6	452	1115	-663	-783
	608	2019-01-15 09:28:42.62	-673	1301	-1460	-8	-15	-5	270	883	-613	-576
	609	2019-01-15 09:28:42.63	-665	1303	-1453	-10	-18	-2	418	1112	-694	-765
	610	2019-01-15 09:28:42.64	-665	1300	-1457	-10	-11	-1	242	896	-654	-569
	611	2019-01-15 09:28:42.65	-666	1295	-1462	-13	-9	-1	403	1121	-718	-762
	612	2019-01-15 09:28:42.66	-668	1296	-1464	-16	-6	1	250	902	-652	-576
	613	2019-01-15 09:28:42.67	-673	1303	-1463	-16	0	2	381	1101	-720	-741
	614	2019-01-15 09:28:42.68	-674	1301	-1463	-11	2	5	232	886	-654	-559
	615	2019-01-15 09:28:42.69	-675	1304	-1473	-10	2	2	365	1099	-734	-732
	616	2019-01-15 09:28:42.70	-672	1307	-1467	-10	-3	2	228	880	-652	-554
	617	2019-01-15 09:28:42.71	-670	1313	-1465	-12	-4	-2	380	1077	-697	-728
	618	2019-01-15 09:28:42.72	-658	1308	-1459	-16	-6	-6	264	872	-608	-568
	619	2019-01-15 09:28:42.73	-667	1307	-1463	-17	-1	-9	352	1088	-736	-720
	620	2019-01-15 09:28:42.74	-673	1312	-1455	-16	5	-13	207	881	-674	-544
	621	2019-01-15 09:28:42.75	-664	1308	-1447	-11	6	-15	350	1108	-758	-729
	622	2019-01-15 09:28:42.76	-666	1298	-1458	-12	10	-16	246	889	-643	-567
	623	2019-01-15 09:28:42.77	-664	1308	-1467	-6	12	-17	374	1095	-721	-734
	624	2019-01-15 09:28:42.78	-672	1308	-1468	-8	15	-18	268	869	-601	-568
	625	2019-01-15 09:28:42.79	-666	1312	-1463	-7	13	-14	347	1053	-706	-700
	626	2019-01-15 09:28:42.80	-664	1318	-1455	-11	12	-16	246	848	-602	-547
	627	2019-01-15 09:28:42.81	-656	1325	-1459	-16	17	-19	288	1031	-743	-659
	628	2019-01-15 09:28:42.82	-654	1316	-1463	-22	21	-22	206	835	-629	-520
	629	2019-01-15 09:28:42.83	-665	1304	-1453	-20	19	-23	286	1027	-741	-656
	630	2019-01-15 09:28:42.84	-659	1302	-1460	-17	21	-23	225	836	-611	-530
	631	2019-01-15 09:28:42.85	-658	1304	-1463	-13	16	-22	298	1041	-743	-669
	632	2019-01-15 09:28:42.86	-676	1287	-1466	-5	9	-18	246	845	-599	-545
	633	2019-01-15 09:28:42.87	-672	1295	-1462	-2	1	-16	308	1065	-757	-686
	634	2019-01-15 09:28:42.88	-667	1297	-1457	1	-1	-9	258	880	-622	-569
	635	2019-01-15 09:28:42.89	-667	1297	-1460	2	2	-8	334	1044	-710	-689
	636	2019-01-15 09:28:42.90	-668	1298	-1460	1	5	-5	292	848	-556	-570
	637	2019-01-15 09:28:42.91	-659	1294	-1458	2	6	-2	312	1054	-742	-683
	638	2019-01-15 09:28:42.92	-671	1296	-1465	1	5	4	258	873	-615	-565
	639	2019-01-15 09:28:42.93	-658	1293	-1465	1	3	6	303	1024	-721	-663
	640	2019-01-15 09:28:42.94	-663	1283	-1461	6	-4	9	291	836	-545	-563
	641	2019-01-15 09:28:42.95	-659	1276	-1460	7	-5	15	294	998	-704	-646
	642	2019-01-15 09:28:42.96	-662	1293	-1459	10	-2	16	274	844	-570	-559
	643	2019-01-15 09:28:42.97	-652	1305	-1461	7	-4	17	278	1014	-736	-646
	644	2019-01-15 09:28:42.98	-666	1305	-1454	4	5	13	277	854	-577	-565
	645	2019-01-15 09:28:42.99	-659	1307	-1471	3	14	3	274	992	-718	-633
	646	2019-01-15 09:28:43.00	-676	1305	-1480	-3	12	-1	282	828	-546	-555
	647	2019-01-15 09:28:43.01	-669	1297	-1476	-5	0	-7	266	981	-715	-623
	648	2019-01-15 09:28:43.02	-677	1281	-1472	-7	-9	-10	288	845	-557	-566
	649	2019-01-15 09:28:43.03	-661	1283	-1465	-2	-19	-11	248	1006	-758	-627
	650	2019-01-15 09:28:43.04	-662	1298	-1457	-1	-20	-11	273	867	-594	-570
	651	2019-01-15 09:28:43.05	-664	1305	-1454	-7	-12	-8	248	1003	-755	-625
	652	2019-01-15 09:28:43.06	-671	1302	-1459	-19	-4	-11	288	866	-578	-577
	653	2019-01-15 09:28:43.07	-674	1290	-1474	-26	7	-11	285	991	-706	-638
	654	2019-01-15 09:28:43.08	-676	1281	-1474	-31	1	-6	334	851	-517	-592
	655	2019-01-15 09:28:43.09	-672	1284	-1460	-32	-4	1	266	956	-690	-611
	656	2019-01-15 09:28:43.10	-666	1286	-1461	-29	-7	7	298	829	-531	-563
	657	2019-01-15 09:28:43.11	-669	1294	-1458	-22	-10	6	213	925	-712	-569
	658	2019-01-15 09:28:43.12	-672	1297	-1462	-14	-9	5	272	817	-545	-544
	659	2019-01-15 09:28:43.13	-672	1306	-1455	-7	-7	5	221	924	-703	-572
	660	2019-01-15 09:28:43.14	-653	1301	-1459	-6	-6	3	303	829	-526	-566
	661	2019-01-15 09:28:43.15	-676	1300	-1459	-8	-5	4	217	919	-702	-568
	662	2019-01-15 09:28:43.16	-677	1314	-1466	-13	-1	6	307	841	-534	-574
	663	2019-01-15 09:28:43.17	-669	1315	-1457	-15	2	-1	210	915	-705	-562
	664	2019-01-15 09:28:43.18	-670	1320	-1456	-16	3	-1	308	836	-528	-572
	665	2019-01-15 09:28:43.19	-664	1315	-1461	-15	2	-5	206	900	-694	-553
	666	2019-01-15 09:28:43.20	-664	1308	-1460	-14	0	-7	304	837	-533	-570
	667	2019-01-15 09:28:43.21	-664	1306	-1457	-11	-2	-9	192	884	-692	-538
	668	2019-01-15 09:28:43.22	-670	1308	-1455	-10	-7	-9	309	823	-514	-566
	669	2019-01-15 09:28:43.23	-672	1303	-1455	-12	-7	-8	179	891	-712	-535
	670	2019-01-15 09:28:43.24	-662	1302	-1458	-11	-3	-10	304	849	-545	-576
	671	2019-01-15 09:28:43.25	-673	1307	-1457	-14	2	-11	184	853	-669	-518
	672	2019-01-15 09:28:43.26	-669	1293	-1464	-14	6	-6	328	823	-495	-575
	673	2019-01-15 09:28:43.27	-680	1291	-1462	-9	4	-6	203	857	-654	-530
	674	2019-01-15 09:28:43.28	-665	1284	-1464	-5	-3	-1	332	835	-503	-583
	675	2019-01-15 09:28:43.29	-664	1292	-1455	-4	-10	5	179	843	-664	-511
	676	2019-01-15 09:28:43.30	-658	1307	-1449	-6	-8	10	324	827	-503	-575
	677	2019-01-15 09:28:43.31	-670	1322	-1454	-10	-2	5	170	830	-660	-500
	678	2019-01-15 09:28:43.32	-666	1314	-1465	-13	2	-1	326	827	-501	-576
	679	2019-01-15 09:28:43.33	-665	1315	-1459	-16	4	-2	157	790	-633	-473
	680	2019-01-15 09:28:43.34	-661	1310	-1465	-15	3	1	323	812	-489	-567
	681	2019-01-15 09:28:43.35	-663	1318	-1463	-11	4	0	167	854	-687	-510
	682	2019-01-15 09:28:43.36	-663	1312	-1469	-8	3	-2	336	874	-538	-605
	683	2019-01-15 09:28:43.37	-667	1318	-1460	-6	0	-2	172	856	-684	-514
	684	2019-01-15 09:28:43.38	-668	1307	-1456	-6	-2	-4	345	855	-510	-600
	685	2019-01-15 09:28:43.39	-663	1310	-1447	-5	1	-8	154	781	-627	-467
	686	2019-01-15 09:28:43.40	-664	1308	-1448	-7	8	-8	331	814	-483	-572
	687	2019-01-15 09:28:43.41	-670	1309	-1453	-3	11	-12	148	772	-624	-460
	688	2019-01-15 09:28:43.42	-665	1310	-1453	-3	17	-15	341	833	-492	-587
	689	2019-01-15 09:28:43.43	-663	1307	-1458	-3	20	-15	170	795	-625	-482
	690	2019-01-15 09:28:43.44	-670	1308	-1462	-7	19	-17	359	840	-481	-599
	691	2019-01-15 09:28:43.45	-674	1299	-1469	-4	14	-17	153	769	-616	-461
	692	2019-01-15 09:28:43.46	-672	1301	-1460	1	9	-18	342	831	-489	-586
	693	2019-01-15 09:28:43.47	-675	1297	-1462	2	3	-13	136	741	-605	-438
	694	2019-01-15 09:28:43.48	-663	1302	-1459	4	0	-10	343	821	-478	-582
	695	2019-01-15 09:28:43.49	-659	1300	-1464	4	1	-9	148	751	-603	-449
	696	2019-01-15 09:28:43.50	-662	1300	-1465	0	3	-8	352	841	-489	-596
	697	2019-01-15 09:28:43.51	-665	1303	-1456	-1	8	-9	112	692	-580	-402
	698	2019-01-15 09:28:43.52	-661	1303	-1457	-4	15	-7	326	791	-465	-558
	699	2019-01-15 09:28:43.53	-656	1303	-1463	-3	17	-8	112	706	-594	-409
	700	2019-01-15 09:28:43.54	-671	1299	-1471	-3	15	-11	336	833	-497	-584
	701	2019-01-15 09:28:43.55	-660	1299	-1464	-1	9	-10	113	704	-591	-408
	702	2019-01-15 09:28:43.56	-661	1295	-1455	0	3	-10	344	832	-488	-588
	703	2019-01-15 09:28:43.57	-664	1306	-1450	1	2	-12	144	768	-624	-456
	704	2019-01-15 09:28:43.58	-656	1301	-1450	0	3	-16	357	857	-500	-607
	705	2019-01-15 09:28:43.59	-653	1311	-1455	-3	10	-21	110	644	-534	-377
	706	2019-01-15 09:28:43.60	-661	1302	-1454	-7	16	-22	339	780	-441	-559
	707	2019-01-15 09:28:43.61	-667	1296	-1461	-11	20	-20	121	679	-558	-400
	708	2019-01-15 09:28:43.62	-663	1295	-1471	-10	14	-16	349	836	-487	-592
	709	2019-01-15 09:28:43.63	-664	1279	-1470	-9	-1	-8	119	697	-578	-408
	710	2019-01-15 09:28:43.64	-668	1283	-1455	-5	-11	-3	332	825	-493	-578
	711	2019-01-15 09:28:43.65	-664	1292	-1453	1	-12	0	100	669	-569	-384
	712	2019-01-15 09:28:43.66	-667	1310	-1456	-1	-7	2	336	827	-491	-581
	713	2019-01-15 09:28:43.67	-659	1308	-1453	-6	-4	4	115	689	-574	-402
	714	2019-01-15 09:28:43.68	-669	1313	-1464	-15	3	1	332	844	-512	-588
	715	2019-01-15 09:28:43.69	-674	1310	-1466	-19	7	2	82	650	-568	-366
	716	2019-01-15 09:28:43.70	-663	1305	-1473	-19	0	0	301	784	-483	-542
	717	2019-01-15 09:28:43.71	-679	1309	-1462	-19	-5	2	72	552	-480	-312
	718	2019-01-15 09:28:43.72	-669	1317	-1455	-15	-7	3	316	743	-427	-529
	719	2019-01-15 09:28:43.73	-672	1312	-1463	-6	-11	-2	94	608	-514	-351
	720	2019-01-15 09:28:43.74	-669	1311	-1459	0	-14	-7	325	792	-467	-558
	721	2019-01-15 09:28:43.75	-661	1314	-1456	4	-13	-10	96	589	-493	-342
	722	2019-01-15 09:28:43.76	-674	1316	-1446	3	-9	-14	324	796	-472	-560
	723	2019-01-15 09:28:43.77	-666	1316	-1452	-1	-4	-15	103	656	-553	-379
	724	2019-01-15 09:28:43.78	-671	1316	-1456	-5	-1	-19	324	826	-502	-575
	725	2019-01-15 09:28:43.79	-668	1314	-1459	-2	4	-18	95	591	-496	-343
	726	2019-01-15 09:28:43.80	-674	1307	-1456	1	1	-16	314	754	-440	-534
	727	2019-01-15 09:28:43.81	-673	1304	-1458	2	0	-13	80	543	-463	-311
	728	2019-01-15 09:28:43.82	-670	1303	-1460	3	3	-11	300	758	-458	-529
	729	2019-01-15 09:28:43.83	-674	1299	-1456	6	6	-12	73	555	-482	-314
	730	2019-01-15 09:28:43.84	-663	1305	-1459	10	10	-12	290	766	-476	-528
	731	2019-01-15 09:28:43.85	-663	1310	-1460	8	14	-10	68	556	-488	-312
	732	2019-01-15 09:28:43.86	-663	1317	-1465	6	15	-13	292	779	-487	-535
	733	2019-01-15 09:28:43.87	-664	1313	-1460	3	14	-17	88	612	-524	-350
	734	2019-01-15 09:28:43.88	-670	1302	-1464	2	14	-20	306	794	-488	-550
	735	2019-01-15 09:28:43.89	-674	1303	-1477	2	6	-25	75	515	-440	-295
	736	2019-01-15 09:28:43.90	-676	1288	-1461	2	-10	-23	286	727	-441	-506
	737	2019-01-15 09:28:43.91	-655	1291	-1443	2	-12	-19	92	557	-465	-324
	738	2019-01-15 09:28:43.92	-649	1296	-1432	2	1	-17	294	760	-466	-527
	739	2019-01-15 09:28:43.93	-661	1302	-1445	-4	20	-19	88	538	-450	-313
	740	2019-01-15 09:28:43.94	-657	1299	-1459	-7	27	-22	284	746	-462	-515
	741	2019-01-15 09:28:43.95	-656	1288	-1464	-12	27	-19	77	552	-475	-314
	742	2019-01-15 09:28:43.96	-662	1289	-1467	-11	18	-12	291	776	-485	-533
	743	2019-01-15 09:28:43.97	-672	1295	-1471	-7	6	-9	92	547	-455	-319
	744	2019-01-15 09:28:43.98	-667	1304	-1464	-3	-5	-10	284	758	-474	-521
	745	2019-01-15 09:28:43.99	-660	1311	-1465	-5	-13	-9	85	525	-440	-305
	746	2019-01-15 09:28:44.00	-678	1312	-1462	-11	-18	-13	266	741	-475	-503
	747	2019-01-15 09:28:44.01	-652	1312	-1459	-17	-13	-16	66	527	-461	-296
	748	2019-01-15 09:28:44.02	-665	1307	-1458	-17	-1	-21	257	732	-475	-494
	749	2019-01-15 09:28:44.03	-670	1293	-1453	-19	7	-19	72	496	-424	-284
	750	2019-01-15 09:28:44.04	-672	1290	-1454	-19	10	-17	257	744	-487	-500
	751	2019-01-15 09:28:44.05	-675	1294	-1459	-19	12	-15	87	562	-475	-324
	752	2019-01-15 09:28:44.06	-668	1295	-1461	-20	10	-14	261	774	-513	-517
	753	2019-01-15 09:28:44.07	-670	1301	-1465	-24	10	-9	97	550	-453	-323
	754	2019-01-15 09:28:44.08	-681	1317	-1467	-24	6	-13	270	722	-452	-496
	755	2019-01-15 09:28:44.09	-675	1311	-1452	-23	5	-20	98	486	-388	-292
	756	2019-01-15 09:28:44.10	-670	1316	-1462	-20	5	-25	257	710	-453	-483
	757	2019-01-15 09:28:44.11	-669	1321	-1459	-17	3	-30	97	508	-411	-302
	758	2019-01-15 09:28:44.12	-665	1319	-1457	-18	1	-35	251	728	-477	-489
	759	2019-01-15 09:28:44.13	-664	1315	-1446	-21	9	-39	100	523	-423	-311
	760	2019-01-15 09:28:44.14	-675	1305	-1454	-26	17	-43	245	736	-491	-490
	761	2019-01-15 09:28:44.15	-675	1292	-1450	-22	20	-43	99	531	-432	-315
	762	2019-01-15 09:28:44.16	-674	1293	-1453	-16	17	-38	247	760	-513	-503
	763	2019-01-15 09:28:44.17	-667	1289	-1453	-13	13	-31	111	563	-452	-337
	764	2019-01-15 09:28:44.18	-672	1298	-1460	-12	6	-22	240	730	-490	-485
	765	2019-01-15 09:28:44.19	-666	1306	-1452	-16	5	-21	107	501	-394	-304
	766	2019-01-15 09:28:44.20	-669	1311	-1448	-21	7	-23	242	736	-494	-489
	767	2019-01-15 09:28:44.21	-680	1314	-1447	-25	10	-24	128	575	-447	-351
	768	2019-01-15 09:28:44.22	-674	1318	-1458	-26	9	-30	248	748	-500	-498
	769	2019-01-15 09:28:44.23	-675	1306	-1443	-27	4	-31	132	528	-396	-330
	770	2019-01-15 09:28:44.24	-680	1297	-1444	-24	4	-26	230	704	-474	-467
	771	2019-01-15 09:28:44.25	-677	1289	-1457	-20	12	-28	124	523	-399	-323
	772	2019-01-15 09:28:44.26	-681	1288	-1456	-11	8	-26	229	720	-491	-474
	773	2019-01-15 09:28:44.27	-683	1299	-1443	-9	12	-16	134	538	-404	-336
	774	2019-01-15 09:28:44.28	-669	1307	-1446	-13	16	-12	234	704	-470	-469
	775	2019-01-15 09:28:44.29	-670	1314	-1457	-17	22	-11	141	507	-366	-324
	776	2019-01-15 09:28:44.30	-678	1317	-1464	-20	22	-14	208	688	-480	-448
	777	2019-01-15 09:28:44.31	-670	1304	-1465	-17	15	-15	128	528	-400	-328
	778	2019-01-15 09:28:44.32	-676	1294	-1460	-16	8	-14	212	721	-509	-466
	779	2019-01-15 09:28:44.33	-672	1297	-1448	-12	6	-10	131	537	-406	-334
	780	2019-01-15 09:28:44.34	-668	1303	-1451	-9	10	-7	209	720	-511	-464
	781	2019-01-15 09:28:44.35	-668	1306	-1449	-7	14	-8	151	550	-399	-350
	782	2019-01-15 09:28:44.36	-663	1298	-1449	-4	13	-9	192	709	-517	-450
	783	2019-01-15 09:28:44.37	-664	1299	-1452	-7	10	-6	139	543	-404	-341
	784	2019-01-15 09:28:44.38	-671	1310	-1450	-10	2	-6	187	665	-478	-426
	785	2019-01-15 09:28:44.39	-662	1302	-1450	-12	4	-2	155	526	-371	-340
	786	2019-01-15 09:28:44.40	-673	1307	-1453	-14	8	-4	208	710	-502	-459
	787	2019-01-15 09:28:44.41	-671	1302	-1454	-15	7	-2	175	579	-404	-377
	788	2019-01-15 09:28:44.42	-668	1311	-1449	-18	6	0	195	694	-499	-444
	789	2019-01-15 09:28:44.43	-669	1304	-1456	-13	6	-1	165	536	-371	-350
	790	2019-01-15 09:28:44.44	-676	1305	-1456	-14	2	-1	175	660	-485	-417
	791	2019-01-15 09:28:44.45	-676	1302	-1456	-13	-4	1	164	546	-382	-355
	792	2019-01-15 09:28:44.46	-675	1311	-1451	-16	-8	1	199	707	-508	-453
	793	2019-01-15 09:28:44.47	-672	1312	-1452	-17	-12	1	192	593	-401	-392
	794	2019-01-15 09:28:44.48	-671	1303	-1453	-19	-14	1	189	698	-509	-443
	795	2019-01-15 09:28:44.49	-672	1300	-1436	-16	-6	3	180	555	-375	-367
	796	2019-01-15 09:28:44.50	-666	1305	-1456	-12	-4	3	148	608	-460	-378
	797	2019-01-15 09:28:44.51	-671	1303	-1450	-11	-4	7	161	502	-341	-331
	798	2019-01-15 09:28:44.52	-672	1301	-1439	-12	-2	9	149	631	-482	-390
	799	2019-01-15 09:28:44.53	-664	1301	-1448	-17	0	12	174	561	-387	-367
	800	2019-01-15 09:28:44.54	-673	1303	-1440	-22	6	15	170	669	-499	-419
	801	2019-01-15 09:28:44.55	-666	1307	-1452	-24	10	16	208	577	-369	-392
	802	2019-01-15 09:28:44.56	-671	1302	-1462	-26	4	19	179	672	-493	-425
	803	2019-01-15 09:28:44.57	-674	1306	-1459	-29	-6	22	213	592	-379	-402
	804	2019-01-15 09:28:44.58	-663	1317	-1449	-25	-11	20	150	633	-483	-391
	805	2019-01-15 09:28:44.59	-665	1327	-1459	-25	-12	18	190	554	-364	-372
	806	2019-01-15 09:28:44.60	-668	1326	-1451	-25	-18	13	149	624	-475	-386
	807	2019-01-15 09:28:44.61	-670	1329	-1436	-24	-4	0	213	573	-360	-393
	808	2019-01-15 09:28:44.62	-659	1320	-1447	-26	5	-2	156	640	-484	-398
	809	2019-01-15 09:28:44.63	-667	1317	-1450	-28	5	-3	219	590	-371	-404
	810	2019-01-15 09:28:44.64	-662	1312	-1444	-28	1	-4	138	605	-467	-371
	811	2019-01-15 09:28:44.65	-677	1329	-1450	-28	0	-7	214	569	-355	-391
	812	2019-01-15 09:28:44.66	-662	1329	-1451	-29	-6	-7	141	652	-511	-396
	813	2019-01-15 09:28:44.67	-673	1330	-1445	-28	-8	-14	222	627	-405	-424
	814	2019-01-15 09:28:44.68	-676	1329	-1438	-30	-6	-18	121	596	-475	-358
	815	2019-01-15 09:28:44.69	-663	1338	-1438	-29	-1	-24	215	556	-341	-385
	816	2019-01-15 09:28:44.70	-674	1318	-1440	-27	7	-27	142	603	-461	-372
	817	2019-01-15 09:28:44.71	-660	1303	-1438	-24	15	-28	248	618	-370	-433
	818	2019-01-15 09:28:44.72	-664	1303	-1436	-18	15	-22	133	601	-468	-367
	819	2019-01-15 09:28:44.73	-660	1305	-1449	-16	16	-19	241	596	-355	-418
	820	2019-01-15 09:28:44.74	-673	1304	-1442	-15	12	-12	115	587	-472	-351
	821	2019-01-15 09:28:44.75	-673	1315	-1444	-17	8	-7	237	602	-365	-419
	822	2019-01-15 09:28:44.76	-671	1325	-1450	-19	5	-3	125	571	-446	-348
	823	2019-01-15 09:28:44.77	-668	1332	-1445	-18	6	-3	246	595	-349	-420
	824	2019-01-15 09:28:44.78	-656	1337	-1443	-20	12	-5	105	538	-433	-321
	825	2019-01-15 09:28:44.79	-663	1327	-1445	-20	16	-9	227	570	-343	-398
	826	2019-01-15 09:28:44.80	-664	1324	-1441	-16	19	-14	78	516	-438	-297
	827	2019-01-15 09:28:44.81	-662	1324	-1437	-12	12	-18	221	565	-344	-393
	828	2019-01-15 09:28:44.82	-666	1328	-1444	-3	11	-22	64	529	-465	-296
	829	2019-01-15 09:28:44.83	-670	1326	-1453	-2	6	-20	232	610	-378	-421
	830	2019-01-15 09:28:44.84	-675	1325	-1450	-2	4	-20	94	536	-442	-315
	831	2019-01-15 09:28:44.85	-683	1321	-1453	-5	2	-20	246	599	-353	-422
	832	2019-01-15 09:28:44.86	-683	1317	-1442	-10	0	-11	88	574	-486	-331
	833	2019-01-15 09:28:44.87	-684	1309	-1446	-16	-3	-10	247	641	-394	-444
	834	2019-01-15 09:28:44.88	-675	1305	-1435	-19	-5	-6	68	516	-448	-292
	835	2019-01-15 09:28:44.89	-668	1313	-1427	-14	-1	-4	237	588	-351	-412
	836	2019-01-15 09:28:44.90	-665	1320	-1430	-13	10	-4	67	524	-457	-295
	837	2019-01-15 09:28:44.91	-679	1334	-1438	-17	14	-7	248	629	-381	-438
	838	2019-01-15 09:28:44.92	-674	1337	-1442	-19	19	-13	79	527	-448	-303
	839	2019-01-15 09:28:44.93	-673	1337	-1447	-19	25	-21	249	615	-366	-432
	840	2019-01-15 09:28:44.94	-673	1328	-1449	-18	23	-30	61	522	-461	-291
	841	2019-01-15 09:28:44.95	-682	1326	-1445	-17	21	-31	250	633	-383	-441
	842	2019-01-15 09:28:44.96	-672	1320	-1444	-18	18	-32	52	531	-479	-291
	843	2019-01-15 09:28:44.97	-665	1317	-1436	-21	23	-29	241	642	-401	-441
	844	2019-01-15 09:28:44.98	-659	1317	-1431	-19	31	-27	56	525	-469	-290
	845	2019-01-15 09:28:44.99	-670	1327	-1442	-18	38	-25	244	630	-386	-437
	846	2019-01-15 09:28:45.00	-669	1326	-1445	-19	41	-23	35	490	-455	-262
	847	2019-01-15 09:28:45.01	-674	1330	-1454	-19	40	-25	236	624	-388	-430
	848	2019-01-15 09:28:45.02	-674	1329	-1453	-20	34	-30	37	492	-455	-264
	849	2019-01-15 09:28:45.03	-664	1329	-1456	-19	35	-36	238	626	-388	-432
	850	2019-01-15 09:28:45.04	-658	1325	-1452	-15	36	-39	44	491	-447	-267
	851	2019-01-15 09:28:45.05	-666	1317	-1445	-11	26	-37	254	638	-384	-446
	852	2019-01-15 09:28:45.06	-660	1317	-1447	-12	20	-36	42	511	-469	-276
	853	2019-01-15 09:28:45.07	-661	1314	-1432	-12	13	-30	244	659	-415	-451
	854	2019-01-15 09:28:45.08	-658	1319	-1436	-12	16	-23	23	476	-453	-249
	855	2019-01-15 09:28:45.09	-659	1319	-1433	-14	14	-19	234	628	-394	-431
	856	2019-01-15 09:28:45.10	-672	1312	-1440	-20	10	-12	28	470	-442	-249
	857	2019-01-15 09:28:45.11	-668	1308	-1438	-20	12	-5	252	646	-394	-449
	858	2019-01-15 09:28:45.12	-675	1305	-1433	-19	14	3	41	494	-453	-267
	859	2019-01-15 09:28:45.13	-671	1305	-1447	-12	6	6	250	665	-415	-457
	860	2019-01-15 09:28:45.14	-671	1311	-1436	-3	-3	11	19	491	-472	-255
	861	2019-01-15 09:28:45.15	-662	1327	-1432	1	-8	16	228	654	-426	-441
	862	2019-01-15 09:28:45.16	-656	1333	-1428	-1	-5	13	20	492	-472	-256
	863	2019-01-15 09:28:45.17	-653	1351	-1434	-4	6	3	241	667	-426	-454
	864	2019-01-15 09:28:45.18	-659	1342	-1452	-10	17	-7	12	487	-475	-249
	865	2019-01-15 09:28:45.19	-676	1328	-1442	-14	18	-19	233	659	-426	-446
	866	2019-01-15 09:28:45.20	-658	1323	-1433	-6	-8	-16	20	464	-444	-242
	867	2019-01-15 09:28:45.21	-671	1321	-1454	-15	-6	-15	229	640	-411	-434
	868	2019-01-15 09:28:45.22	-670	1298	-1451	-9	3	-12	-5	426	-431	-210
	869	2019-01-15 09:28:45.23	-672	1318	-1448	-4	8	-7	217	620	-403	-418
	870	2019-01-15 09:28:45.24	-666	1322	-1430	-12	-4	-3	12	460	-448	-236
	871	2019-01-15 09:28:45.25	-668	1319	-1431	-17	3	-3	239	677	-438	-458
	872	2019-01-15 09:28:45.26	-668	1327	-1427	-16	8	-5	17	473	-456	-245
	873	2019-01-15 09:28:45.27	-677	1307	-1413	-13	9	-10	246	657	-411	-451
	874	2019-01-15 09:28:45.28	-669	1323	-1448	-11	0	-8	31	421	-390	-226
	875	2019-01-15 09:28:45.29	-675	1317	-1448	-10	3	-4	237	633	-396	-435
	876	2019-01-15 09:28:45.30	-673	1320	-1455	0	13	-4	7	434	-427	-220
	877	2019-01-15 09:28:45.31	-678	1331	-1442	-3	5	-5	235	652	-417	-443
	878	2019-01-15 09:28:45.32	-667	1328	-1438	-11	-2	-4	16	453	-437	-234
	879	2019-01-15 09:28:45.33	-668	1326	-1439	-19	6	-6	231	670	-439	-450
	880	2019-01-15 09:28:45.34	-664	1323	-1440	-22	8	-8	1	429	-428	-215
	881	2019-01-15 09:28:45.35	-674	1320	-1440	-25	12	-14	202	647	-445	-424
	882	2019-01-15 09:28:45.36	-671	1315	-1438	-21	9	-16	-13	437	-450	-212
	883	2019-01-15 09:28:45.37	-679	1306	-1413	-15	-1	-18	216	649	-433	-432
	884	2019-01-15 09:28:45.38	-676	1330	-1453	-13	-9	-16	18	425	-407	-221
	885	2019-01-15 09:28:45.39	-664	1323	-1436	-16	-8	-16	225	663	-438	-444
	886	2019-01-15 09:28:45.40	-666	1325	-1439	-10	16	-19	8	448	-440	-228
	887	2019-01-15 09:28:45.41	-669	1323	-1426	-18	23	-20	213	647	-434	-430
	888	2019-01-15 09:28:45.42	-649	1310	-1428	-20	11	-15	21	414	-393	-217
	889	2019-01-15 09:28:45.43	-672	1307	-1453	-24	13	-9	234	642	-408	-438
	890	2019-01-15 09:28:45.44	-680	1300	-1451	-16	16	0	30	422	-392	-226
	891	2019-01-15 09:28:45.45	-674	1330	-1451	-7	12	4	220	654	-434	-437
	892	2019-01-15 09:28:45.46	-663	1346	-1439	-16	-3	2	20	437	-417	-228
	893	2019-01-15 09:28:45.47	-656	1349	-1430	-20	3	-3	228	642	-414	-435
	894	2019-01-15 09:28:45.48	-665	1353	-1442	-17	11	-15	33	392	-359	-212
	895	2019-01-15 09:28:45.49	-663	1340	-1451	-23	9	-20	222	629	-407	-425
	896	2019-01-15 09:28:45.50	-661	1321	-1416	-26	9	-22	19	410	-391	-214
	897	2019-01-15 09:28:45.51	-641	1330	-1447	-22	-6	-20	192	614	-422	-403
	898	2019-01-15 09:28:45.52	-655	1313	-1438	-27	4	-26	-4	362	-366	-179
	899	2019-01-15 09:28:45.53	-660	1304	-1439	-7	27	-19	192	633	-441	-412
	900	2019-01-15 09:28:45.54	-673	1335	-1447	-3	29	-12	31	470	-439	-250
	901	2019-01-15 09:28:45.55	-667	1332	-1442	-22	8	-5	220	687	-467	-453
	902	2019-01-15 09:28:45.56	-678	1323	-1450	-27	7	0	39	422	-383	-230
	903	2019-01-15 09:28:45.57	-678	1334	-1437	-28	-1	4	202	626	-424	-414
	904	2019-01-15 09:28:45.58	-661	1339	-1441	-27	-8	5	29	391	-362	-210
	905	2019-01-15 09:28:45.59	-662	1339	-1435	-21	-1	7	187	626	-439	-406
	906	2019-01-15 09:28:45.60	-672	1343	-1438	-11	8	3	28	422	-394	-225
	907	2019-01-15 09:28:45.61	-671	1342	-1427	-2	9	-1	201	631	-430	-416
	908	2019-01-15 09:28:45.62	-666	1332	-1424	4	10	-6	53	402	-349	-227
	909	2019-01-15 09:28:45.63	-665	1329	-1426	7	9	-6	198	634	-436	-416
	910	2019-01-15 09:28:45.64	-665	1344	-1435	5	6	-9	42	438	-396	-240
	911	2019-01-15 09:28:45.65	-659	1339	-1430	-1	12	-16	178	659	-481	-418
	912	2019-01-15 09:28:45.66	-682	1326	-1379	-7	12	-19	33	427	-394	-230
	913	2019-01-15 09:28:45.67	-661	1349	-1450	-21	14	-23	172	617	-445	-394
	914	2019-01-15 09:28:45.68	-667	1313	-1461	-19	15	-25	39	388	-349	-213
	915	2019-01-15 09:28:45.69	-664	1320	-1458	-2	25	-22	174	617	-443	-395
	916	2019-01-15 09:28:45.70	-662	1334	-1447	0	12	-17	54	439	-385	-246
	917	2019-01-15 09:28:45.71	-657	1333	-1438	-4	6	-16	180	622	-442	-401
	918	2019-01-15 09:28:45.72	-661	1336	-1419	-3	6	-19	58	394	-336	-226
	919	2019-01-15 09:28:45.73	-660	1342	-1437	-7	5	-24	176	583	-407	-379
	920	2019-01-15 09:28:45.74	-660	1322	-1441	-9	11	-28	56	390	-334	-223
	921	2019-01-15 09:28:45.75	-673	1324	-1435	-5	19	-27	172	629	-457	-400
	922	2019-01-15 09:28:45.76	-665	1313	-1448	-9	7	-26	74	464	-390	-269
	923	2019-01-15 09:28:45.77	-680	1307	-1437	-11	-4	-17	167	617	-450	-392
	924	2019-01-15 09:28:45.78	-667	1303	-1428	-5	-12	-8	58	395	-337	-226
	925	2019-01-15 09:28:45.79	-671	1309	-1411	-5	-7	2	149	570	-421	-359
	926	2019-01-15 09:28:45.80	-656	1324	-1415	-3	5	7	69	407	-338	-238
	927	2019-01-15 09:28:45.81	-670	1323	-1433	-3	15	11	160	622	-462	-391
	928	2019-01-15 09:28:45.82	-670	1329	-1438	-8	14	12	71	449	-378	-260
	929	2019-01-15 09:28:45.83	-664	1327	-1437	-10	9	15	138	590	-452	-364
	930	2019-01-15 09:28:45.84	-668	1336	-1447	-13	4	18	62	394	-332	-228
	931	2019-01-15 09:28:45.85	-661	1343	-1434	-13	2	12	144	581	-437	-362
	932	2019-01-15 09:28:45.86	-667	1341	-1435	-14	4	6	92	445	-353	-268
	933	2019-01-15 09:28:45.87	-653	1341	-1427	-13	8	1	157	627	-470	-392
	934	2019-01-15 09:28:45.88	-667	1342	-1432	-8	16	-9	98	456	-358	-277
	935	2019-01-15 09:28:45.89	-671	1337	-1443	-8	17	-14	137	600	-463	-368
	936	2019-01-15 09:28:45.90	-661	1327	-1442	-9	12	-15	90	441	-351	-265
	937	2019-01-15 09:28:45.91	-665	1326	-1441	-13	9	-9	150	596	-446	-373
	938	2019-01-15 09:28:45.92	-658	1325	-1438	-19	5	-5	115	447	-332	-281
	939	2019-01-15 09:28:45.93	-654	1312	-1435	-19	9	-4	132	601	-469	-366
	940	2019-01-15 09:28:45.94	-662	1317	-1430	-17	9	-4	97	464	-367	-280
	941	2019-01-15 09:28:45.95	-656	1326	-1431	-17	13	0	132	610	-478	-371
	942	2019-01-15 09:28:45.96	-659	1341	-1444	-15	13	-8	120	473	-353	-296
	943	2019-01-15 09:28:45.97	-667	1340	-1441	-17	9	-7	120	566	-446	-343
	944	2019-01-15 09:28:45.98	-662	1335	-1439	-19	6	-11	104	424	-320	-264
	945	2019-01-15 09:28:45.99	-660	1343	-1438	-21	4	-14	107	547	-440	-327
	946	2019-01-15 09:28:46.00	-667	1340	-1440	-21	1	-18	102	430	-328	-266
	947	2019-01-15 09:28:46.01	-659	1336	-1441	-22	-3	-19	109	520	-411	-314
	948	2019-01-15 09:28:46.02	-657	1333	-1424	-21	-5	-17	128	430	-302	-279
	949	2019-01-15 09:28:46.03	-655	1328	-1427	-18	-4	-16	128	572	-444	-350
	950	2019-01-15 09:28:46.04	-664	1325	-1433	-17	-4	-16	141	492	-351	-316
	951	2019-01-15 09:28:46.05	-668	1321	-1433	-16	0	-10	96	563	-467	-329
	952	2019-01-15 09:28:46.06	-663	1324	-1429	-16	-1	-4	126	468	-342	-297
	953	2019-01-15 09:28:46.07	-669	1326	-1428	-15	0	-1	118	525	-407	-321
	954	2019-01-15 09:28:46.08	-667	1327	-1431	-17	-1	5	152	444	-292	-298
	955	2019-01-15 09:28:46.09	-666	1328	-1440	-19	-2	6	113	558	-445	-335
	956	2019-01-15 09:28:46.10	-670	1342	-1424	-20	-7	7	147	509	-362	-328
	957	2019-01-15 09:28:46.11	-660	1336	-1419	-19	-5	5	80	543	-463	-311
	958	2019-01-15 09:28:46.12	-658	1342	-1417	-18	-1	1	125	456	-331	-290
	959	2019-01-15 09:28:46.13	-665	1338	-1428	-24	3	-6	67	531	-464	-299
	960	2019-01-15 09:28:46.14	-665	1327	-1430	-31	8	-10	133	500	-367	-316
	961	2019-01-15 09:28:46.15	-669	1334	-1439	-29	6	-16	72	537	-465	-304
	962	2019-01-15 09:28:46.16	-670	1341	-1432	-29	1	-16	140	472	-332	-306
	963	2019-01-15 09:28:46.17	-662	1341	-1433	-32	-2	-15	84	512	-428	-298
	964	2019-01-15 09:28:46.18	-664	1356	-1428	-30	1	-16	169	496	-327	-332
	965	2019-01-15 09:28:46.19	-680	1349	-1423	-31	3	-19	95	549	-454	-322
	966	2019-01-15 09:28:46.20	-663	1350	-1431	-27	6	-19	175	522	-347	-348
	967	2019-01-15 09:28:46.21	-667	1348	-1427	-23	11	-22	96	519	-423	-307
	968	2019-01-15 09:28:46.22	-660	1350	-1428	-17	15	-20	184	499	-315	-341
	969	2019-01-15 09:28:46.23	-668	1353	-1432	-11	14	-18	90	512	-422	-301
	970	2019-01-15 09:28:46.24	-671	1358	-1431	-9	20	-23	188	521	-333	-354
	971	2019-01-15 09:28:46.25	-667	1357	-1427	-6	23	-23	76	503	-427	-289
	972	2019-01-15 09:28:46.26	-659	1350	-1425	-1	28	-24	175	505	-330	-340
	973	2019-01-15 09:28:46.27	-660	1354	-1435	1	29	-29	64	496	-432	-280
	974	2019-01-15 09:28:46.28	-667	1347	-1435	4	25	-30	176	519	-343	-347
	975	2019-01-15 09:28:46.29	-666	1344	-1436	4	22	-29	31	503	-472	-267
	976	2019-01-15 09:28:46.30	-673	1332	-1439	7	18	-27	148	526	-378	-337
	977	2019-01-15 09:28:46.31	-660	1327	-1427	11	9	-23	32	531	-499	-281
	978	2019-01-15 09:28:46.32	-665	1328	-1430	7	10	-18	178	569	-391	-373
	979	2019-01-15 09:28:46.33	-659	1333	-1426	4	15	-8	42	502	-460	-272
	980	2019-01-15 09:28:46.34	-667	1331	-1438	-2	16	-7	181	532	-351	-356
	981	2019-01-15 09:28:46.35	-677	1329	-1435	-5	7	1	34	478	-444	-256
	982	2019-01-15 09:28:46.36	-654	1320	-1422	-5	3	8	177	531	-354	-354
	983	2019-01-15 09:28:46.37	-653	1341	-1421	4	7	12	32	496	-464	-264
	984	2019-01-15 09:28:46.38	-648	1358	-1424	7	14	7	189	561	-372	-375
	985	2019-01-15 09:28:46.39	-659	1368	-1437	10	20	-1	43	480	-437	-261
	986	2019-01-15 09:28:46.40	-662	1360	-1451	16	22	-18	202	544	-342	-373
	987	2019-01-15 09:28:46.41	-666	1348	-1445	17	16	-30	33	483	-450	-258
	988	2019-01-15 09:28:46.42	-669	1343	-1439	22	6	-36	197	578	-381	-387
	989	2019-01-15 09:28:46.43	-661	1337	-1427	23	4	-37	12	503	-491	-257
	990	2019-01-15 09:28:46.44	-661	1333	-1431	25	4	-41	183	584	-401	-383
	991	2019-01-15 09:28:46.45	-658	1324	-1424	21	9	-41	22	505	-483	-263
	992	2019-01-15 09:28:46.46	-666	1317	-1426	18	14	-36	202	581	-379	-391
	993	2019-01-15 09:28:46.47	-658	1318	-1422	11	20	-30	35	502	-467	-268
	994	2019-01-15 09:28:46.48	-662	1312	-1427	8	27	-26	216	595	-379	-405
	995	2019-01-15 09:28:46.49	-658	1316	-1429	6	33	-20	22	477	-455	-249
	996	2019-01-15 09:28:46.50	-663	1313	-1437	5	34	-17	198	580	-382	-389
	997	2019-01-15 09:28:46.51	-659	1322	-1439	5	28	-17	0	453	-453	-226
	998	2019-01-15 09:28:46.52	-672	1332	-1441	5	19	-16	200	575	-375	-387
	999	2019-01-15 09:28:46.53	-654	1339	-1440	0	9	-18	31	480	-449	-255
	1000	2019-01-15 09:28:46.54	-659	1338	-1435	-3	7	-22	224	610	-386	-417
	1001	2019-01-15 09:28:46.55	-659	1338	-1435	-4	8	-28	10	458	-448	-234
	1002	2019-01-15 09:28:46.56	-662	1325	-1432	-5	7	-31	194	584	-390	-389
	1003	2019-01-15 09:28:46.57	-680	1314	-1435	-2	8	-29	-5	459	-464	-227
	1004	2019-01-15 09:28:46.58	-672	1309	-1437	2	11	-23	209	614	-405	-411
	1005	2019-01-15 09:28:46.59	-670	1311	-1440	2	10	-17	-5	452	-457	-223
	1006	2019-01-15 09:28:46.60	-670	1322	-1433	-1	7	-9	196	582	-386	-389
	1007	2019-01-15 09:28:46.61	-664	1330	-1426	-6	11	-4	-16	403	-419	-193
	1008	2019-01-15 09:28:46.62	-652	1329	-1431	-8	14	-4	198	565	-367	-381
	1009	2019-01-15 09:28:46.63	-659	1333	-1429	-9	19	-7	8	427	-419	-217
	1010	2019-01-15 09:28:46.64	-658	1331	-1436	-7	21	-9	218	608	-390	-413
	1011	2019-01-15 09:28:46.65	-657	1337	-1437	-6	20	-14	-5	436	-441	-215
	1012	2019-01-15 09:28:46.66	-659	1334	-1446	-6	22	-16	208	589	-381	-398
	1013	2019-01-15 09:28:46.67	-669	1325	-1445	-6	16	-17	-8	389	-397	-190
	1014	2019-01-15 09:28:46.68	-679	1323	-1445	-7	1	-18	206	576	-370	-391
	1015	2019-01-15 09:28:46.69	-666	1326	-1444	-9	-7	-13	-11	414	-425	-201
	1016	2019-01-15 09:28:46.70	-666	1327	-1431	-9	-12	-10	215	608	-393	-411
	1017	2019-01-15 09:28:46.71	-657	1326	-1416	-9	-7	-13	-2	429	-431	-213
	1018	2019-01-15 09:28:46.72	-656	1336	-1420	-4	4	-14	214	613	-399	-413
	1019	2019-01-15 09:28:46.73	-667	1329	-1421	-11	14	-14	-8	436	-444	-214
	1020	2019-01-15 09:28:46.74	-661	1322	-1433	-12	23	-11	218	623	-405	-420
	1021	2019-01-15 09:28:46.75	-671	1318	-1442	-12	25	-9	-7	410	-417	-201
	1022	2019-01-15 09:28:46.76	-672	1315	-1451	-11	14	-4	208	600	-392	-404
	1023	2019-01-15 09:28:46.77	-660	1327	-1441	-10	1	2	-14	395	-409	-190
	1024	2019-01-15 09:28:46.78	-680	1335	-1435	-10	-2	8	208	591	-383	-399
	1025	2019-01-15 09:28:46.79	-665	1340	-1431	-11	-4	4	-15	360	-375	-172
	1026	2019-01-15 09:28:46.80	-669	1340	-1421	-8	0	0	210	581	-371	-395
	1027	2019-01-15 09:28:46.81	-668	1343	-1433	-6	5	-3	7	412	-405	-209
	1028	2019-01-15 09:28:46.82	-672	1341	-1425	-7	7	-4	224	629	-405	-426
	1029	2019-01-15 09:28:46.83	-663	1334	-1422	-8	14	-9	-4	416	-420	-206
	1030	2019-01-15 09:28:46.84	-666	1339	-1425	-8	20	-13	209	619	-410	-414
	1031	2019-01-15 09:28:46.85	-669	1336	-1433	-4	19	-13	-6	413	-419	-203
	1032	2019-01-15 09:28:46.86	-659	1340	-1427	-5	22	-18	212	620	-408	-416
	1033	2019-01-15 09:28:46.87	-658	1332	-1434	-8	25	-21	-6	409	-415	-201
	1034	2019-01-15 09:28:46.88	-669	1337	-1439	-8	27	-25	206	618	-412	-412
	1035	2019-01-15 09:28:46.89	-659	1332	-1443	-10	25	-27	-11	390	-401	-189
	1036	2019-01-15 09:28:46.90	-656	1320	-1439	-12	19	-27	181	601	-420	-391
	1037	2019-01-15 09:28:46.91	-661	1321	-1436	-7	16	-25	-51	372	-423	-160
	1038	2019-01-15 09:28:46.92	-655	1327	-1440	-4	18	-21	177	612	-435	-394
	1039	2019-01-15 09:28:46.93	-659	1335	-1439	-4	12	-20	-21	403	-424	-191
	1040	2019-01-15 09:28:46.94	-665	1323	-1433	-7	13	-16	199	658	-459	-428
	1041	2019-01-15 09:28:46.95	-665	1331	-1444	-10	13	-13	-6	486	-492	-240
	1042	2019-01-15 09:28:46.96	-653	1329	-1426	-12	12	-10	208	652	-444	-430
	1043	2019-01-15 09:28:46.97	-654	1332	-1419	-9	16	-6	1	353	-352	-177
	1044	2019-01-15 09:28:46.98	-651	1337	-1423	-12	21	-8	205	569	-364	-387
	1045	2019-01-15 09:28:46.99	-664	1337	-1433	-14	26	-9	-3	376	-379	-186
	1046	2019-01-15 09:28:47.00	-657	1331	-1432	-13	26	-10	195	637	-442	-416
	1047	2019-01-15 09:28:47.01	-661	1328	-1445	-12	22	-12	1	437	-436	-219
	1048	2019-01-15 09:28:47.02	-659	1323	-1440	-14	16	-7	196	641	-445	-418
	1049	2019-01-15 09:28:47.03	-662	1332	-1437	-13	11	1	0	391	-391	-195
	1050	2019-01-15 09:28:47.04	-662	1335	-1437	-11	2	5	197	626	-429	-411
	1051	2019-01-15 09:28:47.05	-664	1336	-1438	-7	3	4	9	405	-396	-207
	1052	2019-01-15 09:28:47.06	-661	1338	-1441	-4	6	2	173	606	-433	-389
	1053	2019-01-15 09:28:47.07	-659	1345	-1436	-1	6	-2	-24	343	-367	-159
	1054	2019-01-15 09:28:47.08	-652	1333	-1435	3	8	-7	158	601	-443	-379
	1055	2019-01-15 09:28:47.09	-658	1338	-1433	7	15	-8	-12	412	-424	-200
	1056	2019-01-15 09:28:47.10	-660	1327	-1431	9	15	-12	171	644	-473	-407
	1057	2019-01-15 09:28:47.11	-658	1333	-1437	6	19	-11	12	416	-404	-214
	1058	2019-01-15 09:28:47.12	-653	1335	-1435	2	20	-11	184	627	-443	-405
	1059	2019-01-15 09:28:47.13	-649	1337	-1437	-4	20	-11	12	392	-380	-202
	1060	2019-01-15 09:28:47.14	-666	1338	-1439	-9	25	-13	179	622	-443	-400
	1061	2019-01-15 09:28:47.15	-665	1333	-1438	-12	22	-17	19	414	-395	-216
	1062	2019-01-15 09:28:47.16	-661	1333	-1441	-13	19	-19	188	630	-442	-409
	1063	2019-01-15 09:28:47.17	-663	1326	-1443	-12	10	-20	24	390	-366	-207
	1064	2019-01-15 09:28:47.18	-647	1325	-1430	-10	3	-16	164	606	-442	-385
	1065	2019-01-15 09:28:47.19	-664	1333	-1429	-6	2	-14	1	389	-388	-195
	1066	2019-01-15 09:28:47.20	-646	1332	-1426	-4	7	-9	156	601	-445	-378
	1067	2019-01-15 09:28:47.21	-646	1334	-1425	-6	17	-9	11	369	-358	-190
	1068	2019-01-15 09:28:47.22	-648	1335	-1432	-9	24	-6	156	607	-451	-381
	1069	2019-01-15 09:28:47.23	-662	1331	-1433	-9	26	-5	22	420	-398	-221
	1070	2019-01-15 09:28:47.24	-653	1324	-1444	-7	24	-3	146	667	-521	-406
	1071	2019-01-15 09:28:47.25	-647	1331	-1453	-4	18	0	18	451	-433	-234
	1072	2019-01-15 09:28:47.26	-645	1343	-1446	2	17	0	154	599	-445	-376
	1073	2019-01-15 09:28:47.27	-659	1338	-1452	0	13	-3	46	365	-319	-205
	1074	2019-01-15 09:28:47.28	-674	1328	-1388	-5	-1	-8	165	575	-410	-370
	1075	2019-01-15 09:28:47.29	-672	1350	-1465	-12	-13	-13	43	389	-346	-216
	1076	2019-01-15 09:28:47.30	-652	1316	-1452	-18	-2	-20	145	615	-470	-380
	1077	2019-01-15 09:28:47.31	-663	1324	-1437	1	4	-15	41	424	-383	-232
	1078	2019-01-15 09:28:47.32	-664	1320	-1427	-8	8	-10	138	602	-464	-370
	1079	2019-01-15 09:28:47.33	-655	1332	-1438	-11	10	-7	32	392	-360	-212
	1080	2019-01-15 09:28:47.34	-661	1337	-1435	-19	19	-7	133	578	-445	-355
	1081	2019-01-15 09:28:47.35	-654	1337	-1443	-20	25	-13	52	398	-346	-225
	1082	2019-01-15 09:28:47.36	-658	1340	-1441	-22	19	-17	123	571	-448	-347
	1083	2019-01-15 09:28:47.37	-635	1349	-1445	-21	-5	-16	39	390	-351	-214
	1084	2019-01-15 09:28:47.38	-659	1345	-1446	-31	2	-21	120	572	-452	-346
	1085	2019-01-15 09:28:47.39	-652	1327	-1436	-16	20	-24	50	396	-346	-223
	1086	2019-01-15 09:28:47.40	-668	1336	-1439	-7	26	-26	110	552	-442	-331
	1087	2019-01-15 09:28:47.41	-660	1325	-1431	-8	13	-23	40	372	-332	-206
	1088	2019-01-15 09:28:47.42	-658	1327	-1435	-7	15	-17	98	561	-463	-329
	1089	2019-01-15 09:28:47.43	-654	1338	-1436	-8	1	-12	56	420	-364	-238
	1090	2019-01-15 09:28:47.44	-662	1336	-1443	-20	5	-8	126	617	-491	-371
	1091	2019-01-15 09:28:47.45	-651	1324	-1435	-11	23	-4	84	465	-381	-274
	1092	2019-01-15 09:28:47.46	-668	1336	-1441	-9	24	-1	118	577	-459	-347
	1093	2019-01-15 09:28:47.47	-665	1329	-1434	-10	13	1	78	409	-331	-243
	1094	2019-01-15 09:28:47.48	-663	1330	-1417	-7	6	3	107	562	-455	-334
	1095	2019-01-15 09:28:47.49	-648	1352	-1439	-10	2	3	78	425	-347	-251
	1096	2019-01-15 09:28:47.50	-655	1336	-1433	-7	2	-2	100	563	-463	-331
	1097	2019-01-15 09:28:47.51	-652	1352	-1436	-5	11	-5	86	435	-349	-260
	1098	2019-01-15 09:28:47.52	-649	1344	-1443	-13	4	-10	113	572	-459	-342
	1099	2019-01-15 09:28:47.53	-656	1338	-1427	-17	3	-11	101	442	-341	-271
	1100	2019-01-15 09:28:47.54	-659	1336	-1438	-15	5	-10	92	569	-477	-330
	1101	2019-01-15 09:28:47.55	-656	1328	-1439	-14	-4	-10	84	448	-364	-266
	1102	2019-01-15 09:28:47.56	-657	1320	-1422	-12	-3	-6	76	544	-468	-310
	1103	2019-01-15 09:28:47.57	-667	1318	-1384	-6	-1	-1	92	427	-335	-259
	1104	2019-01-15 09:28:47.58	-660	1347	-1440	-9	1	-2	86	563	-477	-324
	1105	2019-01-15 09:28:47.59	-651	1328	-1443	-10	12	-3	110	487	-377	-298
	1106	2019-01-15 09:28:47.60	-664	1336	-1451	2	21	-1	86	574	-488	-330
	1107	2019-01-15 09:28:47.61	-667	1346	-1449	-7	6	3	117	465	-348	-291
	1108	2019-01-15 09:28:47.62	-656	1334	-1441	-9	-3	10	79	540	-461	-309
	1109	2019-01-15 09:28:47.63	-662	1343	-1432	-6	-5	8	118	464	-346	-291
	1110	2019-01-15 09:28:47.64	-653	1349	-1432	-7	-4	7	95	554	-459	-324
	1111	2019-01-15 09:28:47.65	-659	1346	-1432	0	2	5	140	485	-345	-312
	1112	2019-01-15 09:28:47.66	-648	1345	-1429	1	4	0	80	529	-449	-304
	1113	2019-01-15 09:28:47.67	-646	1339	-1434	-1	8	-4	124	460	-336	-292
	1114	2019-01-15 09:28:47.68	-652	1342	-1436	-2	16	-6	74	527	-453	-300
	1115	2019-01-15 09:28:47.69	-663	1333	-1431	-1	18	-8	129	476	-347	-302
	1116	2019-01-15 09:28:47.70	-676	1318	-1399	-3	15	-6	47	528	-481	-287
	1117	2019-01-15 09:28:47.71	-653	1336	-1451	-8	4	-3	110	477	-367	-293
	1118	2019-01-15 09:28:47.72	-639	1326	-1432	-11	4	-2	49	556	-507	-302
	1119	2019-01-15 09:28:47.73	-649	1334	-1440	-2	25	-2	139	531	-392	-335
	1120	2019-01-15 09:28:47.74	-660	1353	-1434	-4	26	-4	76	551	-475	-313
	1121	2019-01-15 09:28:47.75	-642	1345	-1430	-8	17	-11	160	510	-350	-335
	1122	2019-01-15 09:28:47.76	-634	1353	-1449	-10	13	-13	62	482	-420	-272
	1123	2019-01-15 09:28:47.77	-656	1352	-1450	-15	8	-22	145	462	-317	-303
	1124	2019-01-15 09:28:47.78	-654	1329	-1448	-7	21	-25	45	499	-454	-272
	1125	2019-01-15 09:28:47.79	-656	1337	-1448	1	24	-29	148	518	-370	-333
	1126	2019-01-15 09:28:47.80	-642	1325	-1425	-3	11	-25	62	531	-469	-296
	1127	2019-01-15 09:28:47.81	-640	1317	-1436	-4	9	-20	171	525	-354	-348
	1128	2019-01-15 09:28:47.82	-651	1313	-1444	-5	11	-20	49	473	-424	-261
	1129	2019-01-15 09:28:47.83	-639	1313	-1443	1	17	-12	152	481	-329	-316
	1130	2019-01-15 09:28:47.84	-654	1327	-1437	-2	13	-4	32	482	-450	-257
	1131	2019-01-15 09:28:47.85	-641	1324	-1431	-9	9	1	156	518	-362	-337
	1132	2019-01-15 09:28:47.86	-643	1326	-1433	-7	13	2	27	471	-444	-249
	1133	2019-01-15 09:28:47.87	-638	1334	-1439	-3	16	3	153	503	-350	-328
	1134	2019-01-15 09:28:47.88	-644	1328	-1441	-1	15	1	3	454	-451	-228
	1135	2019-01-15 09:28:47.89	-653	1332	-1443	0	7	1	139	499	-360	-319
	1136	2019-01-15 09:28:47.90	-646	1333	-1441	-1	-6	2	-4	431	-435	-213
	1137	2019-01-15 09:28:47.91	-645	1337	-1440	0	-11	2	146	486	-340	-316
	1138	2019-01-15 09:28:47.92	-646	1336	-1434	0	-14	1	27	453	-426	-240
	1139	2019-01-15 09:28:47.93	-640	1334	-1433	-4	-15	1	186	542	-356	-364
	1140	2019-01-15 09:28:47.94	-641	1345	-1424	-9	-9	1	29	499	-470	-264
	1141	2019-01-15 09:28:47.95	-645	1346	-1435	-17	1	0	185	565	-380	-375
	1142	2019-01-15 09:28:47.96	-641	1328	-1440	-20	4	1	26	454	-428	-240
	1143	2019-01-15 09:28:47.97	-652	1326	-1445	-17	-1	7	184	525	-341	-354
	1144	2019-01-15 09:28:47.98	-642	1324	-1445	-13	-7	14	11	446	-435	-228
	1145	2019-01-15 09:28:47.99	-653	1330	-1442	-6	-10	17	170	545	-375	-357
	1146	2019-01-15 09:28:48.00	-649	1338	-1434	-1	-10	16	-4	457	-461	-226
	1147	2019-01-15 09:28:48.01	-661	1341	-1438	2	-14	15	170	548	-378	-359
	1148	2019-01-15 09:28:48.02	-649	1344	-1427	4	-16	10	11	456	-445	-233
	1149	2019-01-15 09:28:48.03	-641	1354	-1425	1	-13	5	188	570	-382	-379
	1150	2019-01-15 09:28:48.04	-645	1350	-1425	-5	-2	-2	4	508	-504	-256
	1151	2019-01-15 09:28:48.05	-655	1347	-1430	-7	8	-10	184	616	-432	-400
	1152	2019-01-15 09:28:48.06	-651	1339	-1435	-10	8	-13	-26	445	-471	-209
	1153	2019-01-15 09:28:48.07	-661	1335	-1432	-10	2	-12	162	533	-371	-347
	1154	2019-01-15 09:28:48.08	-656	1336	-1442	-10	0	-9	0	413	-413	-206
	1155	2019-01-15 09:28:48.09	-655	1334	-1447	-5	-5	-7	205	564	-359	-384
	1156	2019-01-15 09:28:48.10	-644	1340	-1439	-2	-7	-4	3	454	-451	-228
	1157	2019-01-15 09:28:48.11	-651	1342	-1431	0	-6	-4	194	599	-405	-396
	1158	2019-01-15 09:28:48.12	-667	1339	-1434	-2	-5	-6	-10	452	-462	-221
	1159	2019-01-15 09:28:48.13	-649	1344	-1432	-2	-4	-6	189	584	-395	-386
	1160	2019-01-15 09:28:48.14	-648	1334	-1426	-2	-1	-6	-15	433	-448	-209
	1161	2019-01-15 09:28:48.15	-649	1324	-1433	2	-2	-4	195	581	-386	-388
	1162	2019-01-15 09:28:48.16	-654	1328	-1442	2	-5	-3	-13	411	-424	-199
	1163	2019-01-15 09:28:48.17	-649	1331	-1429	1	-6	3	196	566	-370	-381
	1164	2019-01-15 09:28:48.18	-650	1333	-1419	2	-4	8	-20	375	-395	-177
	1165	2019-01-15 09:28:48.19	-643	1342	-1415	2	5	9	187	543	-356	-365
	1166	2019-01-15 09:28:48.20	-653	1336	-1432	0	12	9	-33	384	-417	-175
	1167	2019-01-15 09:28:48.21	-648	1336	-1438	-1	8	8	183	580	-397	-381
	1168	2019-01-15 09:28:48.22	-645	1341	-1442	-5	1	11	-26	442	-468	-208
	1169	2019-01-15 09:28:48.23	-645	1338	-1440	-3	-3	16	192	619	-427	-405
	1170	2019-01-15 09:28:48.24	-647	1342	-1445	2	-9	17	-22	431	-453	-204
	1171	2019-01-15 09:28:48.25	-652	1354	-1431	3	-12	16	202	587	-385	-394
	1172	2019-01-15 09:28:48.26	-646	1361	-1432	6	-11	10	-8	383	-391	-187
	1173	2019-01-15 09:28:48.27	-642	1350	-1437	7	-9	3	210	578	-368	-394
	1174	2019-01-15 09:28:48.28	-648	1348	-1438	4	-9	-3	-16	417	-433	-200
	1175	2019-01-15 09:28:48.29	-656	1347	-1432	2	-10	-5	194	611	-417	-402
	1176	2019-01-15 09:28:48.30	-643	1337	-1434	0	-11	-6	-29	400	-429	-185
	1177	2019-01-15 09:28:48.31	-639	1332	-1428	4	-9	-7	195	580	-385	-387
	1178	2019-01-15 09:28:48.32	-647	1331	-1426	9	-3	-3	-17	380	-397	-181
	1179	2019-01-15 09:28:48.33	-642	1333	-1433	10	0	-2	202	594	-392	-398
	1180	2019-01-15 09:28:48.34	-649	1339	-1441	12	0	0	-22	388	-410	-183
	1181	2019-01-15 09:28:48.35	-637	1339	-1440	12	-4	-1	196	591	-395	-393
	1182	2019-01-15 09:28:48.36	-643	1342	-1441	9	-6	-2	-34	361	-395	-163
	1183	2019-01-15 09:28:48.37	-647	1339	-1443	10	-9	-5	174	574	-400	-374
	1184	2019-01-15 09:28:48.38	-650	1338	-1443	12	-10	-10	-50	373	-423	-161
	1185	2019-01-15 09:28:48.39	-646	1337	-1441	14	-10	-11	172	593	-421	-382
	1186	2019-01-15 09:28:48.40	-648	1324	-1430	15	-10	-14	-54	377	-431	-161
	1187	2019-01-15 09:28:48.41	-649	1322	-1435	16	-7	-13	172	586	-414	-379
	1188	2019-01-15 09:28:48.42	-646	1320	-1439	17	-7	-9	-32	370	-402	-169
	1189	2019-01-15 09:28:48.43	-654	1326	-1435	14	-6	-5	195	600	-405	-397
	1190	2019-01-15 09:28:48.44	-654	1330	-1437	10	-6	-3	-27	385	-412	-179
	1191	2019-01-15 09:28:48.45	-649	1332	-1435	6	-3	-3	187	615	-428	-401
	1192	2019-01-15 09:28:48.46	-649	1335	-1446	3	1	-3	-33	386	-419	-176
	1193	2019-01-15 09:28:48.47	-663	1340	-1439	2	-1	-3	173	599	-426	-386
	1194	2019-01-15 09:28:48.48	-660	1335	-1449	-3	-8	0	-43	366	-409	-161
	1195	2019-01-15 09:28:48.49	-657	1332	-1446	-7	-14	1	173	604	-431	-388
	1196	2019-01-15 09:28:48.50	-640	1324	-1436	-4	-16	0	-26	389	-415	-181
	1197	2019-01-15 09:28:48.51	-655	1324	-1428	4	-14	-1	181	613	-432	-397
	1198	2019-01-15 09:28:48.52	-641	1335	-1421	8	-14	-1	-26	383	-409	-178
	1199	2019-01-15 09:28:48.53	-650	1338	-1433	5	-10	1	160	622	-462	-391
	1200	2019-01-15 09:28:48.54	-649	1343	-1436	-3	-1	-1	-46	400	-446	-177
	1201	2019-01-15 09:28:48.55	-651	1345	-1444	-8	3	-6	149	608	-459	-378
	1202	2019-01-15 09:28:48.56	-651	1341	-1448	-10	-5	-4	-46	363	-409	-158
	1203	2019-01-15 09:28:48.57	-655	1330	-1438	-6	-10	0	152	586	-434	-369
	1204	2019-01-15 09:28:48.58	-649	1330	-1444	-1	-16	1	-25	370	-395	-172
	1205	2019-01-15 09:28:48.59	-649	1330	-1440	0	-19	2	171	593	-422	-382
	1206	2019-01-15 09:28:48.60	-648	1334	-1435	0	-16	3	-18	364	-382	-173
	1207	2019-01-15 09:28:48.61	-643	1328	-1432	4	-8	3	158	604	-446	-381
	1208	2019-01-15 09:28:48.62	-654	1337	-1429	5	-5	4	-26	390	-416	-182
	1209	2019-01-15 09:28:48.63	-648	1338	-1436	4	0	4	157	621	-464	-389
	1210	2019-01-15 09:28:48.64	-655	1335	-1437	1	0	8	-17	393	-410	-188
	1211	2019-01-15 09:28:48.65	-653	1335	-1437	-1	0	5	172	607	-435	-389
	1212	2019-01-15 09:28:48.66	-653	1340	-1443	-2	-12	1	2	375	-373	-188
	1213	2019-01-15 09:28:48.67	-652	1334	-1435	0	-17	-1	159	594	-435	-376
	1214	2019-01-15 09:28:48.68	-658	1331	-1433	1	-18	-4	-23	369	-392	-173
	1215	2019-01-15 09:28:48.69	-649	1335	-1430	1	-16	-4	118	598	-480	-358
	1216	2019-01-15 09:28:48.70	-659	1338	-1431	-2	-9	-9	-44	380	-424	-168
	1217	2019-01-15 09:28:48.71	-655	1340	-1438	-5	0	-10	130	637	-507	-383
	1218	2019-01-15 09:28:48.72	-656	1333	-1436	-12	7	-8	3	452	-449	-227
	1219	2019-01-15 09:28:48.73	-659	1333	-1446	-11	6	-6	157	653	-496	-405
	1220	2019-01-15 09:28:48.74	-661	1333	-1440	-9	-2	-4	12	413	-401	-212
	1221	2019-01-15 09:28:48.75	-657	1325	-1430	-11	-6	1	143	594	-451	-368
	1222	2019-01-15 09:28:48.76	-649	1338	-1420	-7	-2	1	1	364	-363	-182
	1223	2019-01-15 09:28:48.77	-653	1344	-1430	-4	8	-4	124	592	-468	-358
	1224	2019-01-15 09:28:48.78	-654	1340	-1433	-1	14	-8	-2	403	-405	-200
	1225	2019-01-15 09:28:48.79	-661	1338	-1437	-4	10	-13	137	610	-473	-373
	1226	2019-01-15 09:28:48.80	-658	1331	-1441	-6	7	-10	18	383	-365	-200
	1227	2019-01-15 09:28:48.81	-648	1327	-1442	-9	1	-6	118	588	-470	-353
	1228	2019-01-15 09:28:48.82	-654	1339	-1437	-5	-2	-2	2	397	-395	-199
	1229	2019-01-15 09:28:48.83	-649	1338	-1431	-1	-3	1	103	607	-504	-355
	1230	2019-01-15 09:28:48.84	-649	1345	-1429	-3	2	-2	13	414	-401	-213
	1231	2019-01-15 09:28:48.85	-654	1341	-1436	-5	5	-5	102	617	-515	-359
	1232	2019-01-15 09:28:48.86	-650	1336	-1440	-5	5	-6	4	414	-410	-209
	1233	2019-01-15 09:28:48.87	-650	1328	-1443	-8	3	-5	112	598	-486	-355
	1234	2019-01-15 09:28:48.88	-660	1328	-1447	-8	-1	-1	40	417	-377	-228
	1235	2019-01-15 09:28:48.89	-658	1340	-1440	-7	-5	2	120	593	-473	-356
	1236	2019-01-15 09:28:48.90	-642	1335	-1429	-3	-3	1	34	402	-368	-218
	1237	2019-01-15 09:28:48.91	-635	1344	-1429	1	2	-2	106	586	-480	-346
	1238	2019-01-15 09:28:48.92	-648	1345	-1438	1	1	-6	34	411	-377	-222
	1239	2019-01-15 09:28:48.93	-644	1341	-1444	1	-2	-8	119	604	-485	-361
	1240	2019-01-15 09:28:48.94	-650	1344	-1453	1	-4	-12	56	424	-368	-240
	1241	2019-01-15 09:28:48.95	-650	1340	-1443	3	-9	-15	125	578	-453	-351
	1242	2019-01-15 09:28:48.96	-665	1333	-1442	4	-16	-16	55	391	-336	-223
	1243	2019-01-15 09:28:48.97	-659	1328	-1430	10	-18	-12	78	569	-491	-323
	1244	2019-01-15 09:28:48.98	-662	1318	-1424	12	-17	-7	24	420	-396	-222
	1245	2019-01-15 09:28:48.99	-649	1323	-1429	12	-17	-3	67	603	-536	-335
	1246	2019-01-15 09:28:49.00	-664	1328	-1430	11	-10	-1	38	446	-408	-242
	1247	2019-01-15 09:28:49.01	-660	1323	-1435	7	-7	2	67	572	-505	-319
	1248	2019-01-15 09:28:49.02	-657	1321	-1436	6	-4	3	31	410	-379	-220
	1249	2019-01-15 09:28:49.03	-658	1331	-1428	4	-2	4	71	560	-489	-315
	1250	2019-01-15 09:28:49.04	-639	1331	-1432	2	2	1	70	440	-370	-255
	1251	2019-01-15 09:28:49.05	-655	1337	-1444	-2	7	-3	92	556	-464	-324
	1252	2019-01-15 09:28:49.06	-660	1335	-1449	-11	5	-3	72	414	-342	-243
	1253	2019-01-15 09:28:49.07	-657	1329	-1445	-11	-3	-5	68	543	-475	-305
	1254	2019-01-15 09:28:49.08	-658	1326	-1445	-12	-9	-4	64	430	-366	-247
	1255	2019-01-15 09:28:49.09	-654	1323	-1427	-4	-12	-3	75	553	-478	-314
	1256	2019-01-15 09:28:49.10	-658	1328	-1429	6	-12	0	79	438	-359	-258
	1257	2019-01-15 09:28:49.11	-642	1330	-1427	4	-4	5	70	554	-484	-312
	1258	2019-01-15 09:28:49.12	-648	1337	-1448	-6	8	4	80	452	-372	-266
	1259	2019-01-15 09:28:49.13	-650	1340	-1448	-10	14	2	56	577	-521	-316
	1260	2019-01-15 09:28:49.14	-665	1343	-1448	-15	9	2	74	480	-406	-277
	1261	2019-01-15 09:28:49.15	-652	1339	-1450	-14	6	1	36	543	-507	-289
	1262	2019-01-15 09:28:49.16	-657	1342	-1447	-9	0	-2	66	433	-367	-249
	1263	2019-01-15 09:28:49.17	-654	1345	-1436	-2	-8	-7	26	516	-490	-271
	1264	2019-01-15 09:28:49.18	-651	1343	-1439	7	-11	-12	68	444	-376	-256
	1265	2019-01-15 09:28:49.19	-657	1340	-1437	12	-13	-14	12	527	-515	-269
	1266	2019-01-15 09:28:49.20	-640	1341	-1426	14	-7	-14	70	460	-390	-265
	1267	2019-01-15 09:28:49.21	-654	1330	-1426	10	2	-17	57	554	-497	-305
	1268	2019-01-15 09:28:49.22	-659	1332	-1434	6	8	-14	122	496	-374	-309
	1269	2019-01-15 09:28:49.23	-665	1326	-1438	2	11	-9	77	569	-492	-323
	1270	2019-01-15 09:28:49.24	-665	1328	-1436	-2	7	-2	126	503	-377	-314
	1271	2019-01-15 09:28:49.25	-654	1328	-1435	1	4	4	60	546	-486	-303
	1272	2019-01-15 09:28:49.26	-647	1335	-1434	4	3	8	128	494	-366	-311
	1273	2019-01-15 09:28:49.27	-641	1338	-1440	3	5	9	61	559	-498	-310
	1274	2019-01-15 09:28:49.28	-647	1355	-1437	2	8	3	137	528	-391	-332
	1275	2019-01-15 09:28:49.29	-644	1352	-1440	3	12	-5	54	564	-510	-309
	1276	2019-01-15 09:28:49.30	-656	1348	-1449	4	14	-15	132	517	-385	-324
	1277	2019-01-15 09:28:49.31	-650	1352	-1455	3	6	-21	22	546	-524	-284
	1278	2019-01-15 09:28:49.32	-655	1330	-1449	4	-3	-25	119	527	-408	-323
	1279	2019-01-15 09:28:49.33	-653	1331	-1441	5	-10	-27	23	536	-513	-279
	1280	2019-01-15 09:28:49.34	-654	1316	-1438	4	-16	-22	129	519	-390	-324
	1281	2019-01-15 09:28:49.35	-650	1319	-1416	5	-13	-12	19	542	-523	-280
	1282	2019-01-15 09:28:49.36	-650	1318	-1412	8	0	-10	134	544	-410	-339
	1283	2019-01-15 09:28:49.37	-651	1309	-1427	4	9	-1	25	548	-523	-286
	1284	2019-01-15 09:28:49.38	-660	1316	-1437	1	15	7	144	550	-406	-347
	1285	2019-01-15 09:28:49.39	-656	1316	-1446	3	8	15	19	529	-510	-274
	1286	2019-01-15 09:28:49.40	-657	1315	-1447	7	-4	22	144	544	-400	-344
	1287	2019-01-15 09:28:49.41	-662	1334	-1442	13	-17	22	18	526	-508	-272
	1288	2019-01-15 09:28:49.42	-649	1346	-1453	21	-21	17	148	552	-404	-350
	1289	2019-01-15 09:28:49.43	-668	1351	-1450	7	-6	6	-6	528	-534	-261
	1290	2019-01-15 09:28:49.44	-652	1341	-1423	1	-4	-4	141	560	-419	-350
	1291	2019-01-15 09:28:49.45	-644	1357	-1434	-8	-13	-12	21	520	-499	-270
	1292	2019-01-15 09:28:49.46	-645	1337	-1424	-11	-11	-20	168	560	-392	-364
	1293	2019-01-15 09:28:49.47	-658	1336	-1437	-8	10	-23	2	501	-499	-251
	1294	2019-01-15 09:28:49.48	-662	1334	-1449	-8	6	-24	147	553	-406	-350
	1295	2019-01-15 09:28:49.49	-655	1321	-1443	-7	-1	-18	-6	496	-502	-245
	1296	2019-01-15 09:28:49.50	-658	1316	-1437	-5	-3	-11	160	565	-405	-362
	1297	2019-01-15 09:28:49.51	-649	1319	-1434	-2	0	-9	0	470	-470	-235
	1298	2019-01-15 09:28:49.52	-658	1328	-1435	1	4	-7	156	552	-396	-354
	1299	2019-01-15 09:28:49.53	-642	1332	-1439	2	3	-7	-18	516	-534	-249
	1300	2019-01-15 09:28:49.54	-656	1342	-1447	2	5	-8	149	599	-450	-374
	1301	2019-01-15 09:28:49.55	-655	1336	-1450	1	-1	-12	-33	492	-525	-229
	1302	2019-01-15 09:28:49.56	-657	1331	-1449	6	-12	-11	144	567	-423	-355
	1303	2019-01-15 09:28:49.57	-651	1327	-1442	10	-22	-8	-37	461	-498	-212
	1304	2019-01-15 09:28:49.58	-652	1317	-1440	11	-18	-7	144	561	-417	-352
	1305	2019-01-15 09:28:49.59	-656	1322	-1441	12	-8	-9	-48	445	-493	-198
	1306	2019-01-15 09:28:49.60	-660	1315	-1439	9	-4	-7	142	557	-415	-349
	1307	2019-01-15 09:28:49.61	-651	1323	-1450	6	-6	-1	-41	446	-487	-202
	1308	2019-01-15 09:28:49.62	-655	1317	-1439	-1	3	3	162	582	-420	-372
	1309	2019-01-15 09:28:49.63	-649	1322	-1429	0	7	5	-31	498	-529	-233
	1310	2019-01-15 09:28:49.64	-652	1332	-1435	1	1	6	163	618	-455	-390
	1311	2019-01-15 09:28:49.65	-650	1327	-1439	3	0	5	-44	441	-485	-198
	1312	2019-01-15 09:28:49.66	-653	1331	-1449	5	5	0	162	571	-409	-366
	1313	2019-01-15 09:28:49.67	-666	1338	-1451	5	-2	-4	-36	449	-485	-206
	1314	2019-01-15 09:28:49.68	-656	1326	-1439	0	-15	-3	160	595	-435	-377
	1315	2019-01-15 09:28:49.69	-659	1325	-1438	0	-18	-4	-42	453	-495	-205
	1316	2019-01-15 09:28:49.70	-660	1329	-1439	0	-20	-7	174	598	-424	-386
	1317	2019-01-15 09:28:49.71	-634	1342	-1483	0	-8	-11	-25	442	-467	-208
	1318	2019-01-15 09:28:49.72	-647	1326	-1414	-4	6	-12	187	595	-408	-391
	1319	2019-01-15 09:28:49.73	-652	1342	-1437	-11	9	-12	-16	462	-478	-223
	1320	2019-01-15 09:28:49.74	-650	1334	-1431	-21	1	-14	199	609	-410	-404
	1321	2019-01-15 09:28:49.75	-661	1327	-1446	-17	15	-14	-2	428	-430	-213
	1322	2019-01-15 09:28:49.76	-656	1338	-1458	-16	13	-9	197	584	-387	-390
	1323	2019-01-15 09:28:49.77	-665	1331	-1450	-14	-3	-4	-28	412	-440	-192
	1324	2019-01-15 09:28:49.78	-661	1330	-1436	-12	-9	2	178	583	-405	-380
	1325	2019-01-15 09:28:49.79	-658	1341	-1440	-10	-10	-1	-39	398	-437	-179
	1326	2019-01-15 09:28:49.80	-644	1343	-1433	-7	-5	-1	173	579	-406	-376
	1327	2019-01-15 09:28:49.81	-652	1347	-1434	-2	-2	-6	-36	409	-445	-186
	1328	2019-01-15 09:28:49.82	-664	1350	-1430	-1	3	-11	191	603	-412	-397
	1329	2019-01-15 09:28:49.83	-659	1344	-1437	2	9	-15	-20	418	-438	-199
	1330	2019-01-15 09:28:49.84	-647	1339	-1439	7	10	-18	181	607	-426	-394
	1331	2019-01-15 09:28:49.85	-658	1338	-1438	7	9	-16	-45	420	-465	-187
	1332	2019-01-15 09:28:49.86	-662	1331	-1433	10	9	-18	168	618	-450	-393
	1333	2019-01-15 09:28:49.87	-645	1337	-1433	13	10	-20	-45	428	-473	-191
	1334	2019-01-15 09:28:49.88	-656	1335	-1436	12	17	-20	172	617	-445	-394
	1335	2019-01-15 09:28:49.89	-660	1320	-1442	10	17	-21	-41	424	-465	-191
	1336	2019-01-15 09:28:49.90	-653	1317	-1447	12	19	-18	168	628	-460	-398
	1337	2019-01-15 09:28:49.91	-667	1322	-1446	12	20	-16	-52	434	-486	-191
	1338	2019-01-15 09:28:49.92	-665	1307	-1459	11	12	-12	160	627	-467	-393
	1339	2019-01-15 09:28:49.93	-668	1305	-1451	11	2	-6	-46	419	-465	-186
	1340	2019-01-15 09:28:49.94	-670	1292	-1445	14	-7	2	153	612	-459	-382
	1341	2019-01-15 09:28:49.95	-664	1307	-1434	15	-15	7	-74	369	-443	-147
	1342	2019-01-15 09:28:49.96	-659	1311	-1421	15	-12	14	146	557	-411	-351
	1343	2019-01-15 09:28:49.97	-659	1318	-1419	10	-1	11	-47	333	-380	-143
	1344	2019-01-15 09:28:49.98	-653	1327	-1428	3	14	10	168	571	-403	-369
	1345	2019-01-15 09:28:49.99	-655	1322	-1436	-4	23	7	-44	377	-421	-166
	1346	2019-01-15 09:28:50.00	-666	1316	-1455	-8	23	5	159	598	-439	-378
	1347	2019-01-15 09:28:50.01	-676	1317	-1455	-10	-1	4	-50	379	-429	-164
	1348	2019-01-15 09:28:50.02	-660	1326	-1448	-7	-14	4	152	598	-446	-375
	1349	2019-01-15 09:28:50.03	-650	1337	-1441	-10	-13	-3	-44	384	-428	-170
	1350	2019-01-15 09:28:50.04	-651	1341	-1429	-14	-5	-8	153	585	-432	-369
	1351	2019-01-15 09:28:50.05	-646	1337	-1430	-19	12	-15	-47	348	-395	-150
	1352	2019-01-15 09:28:50.06	-641	1327	-1433	-21	22	-19	146	573	-427	-359
	1353	2019-01-15 09:28:50.07	-654	1327	-1445	-21	34	-20	-42	382	-424	-170
	1354	2019-01-15 09:28:50.08	-644	1323	-1450	-19	38	-15	144	601	-457	-372
	1355	2019-01-15 09:28:50.09	-647	1313	-1447	-16	35	-9	-52	373	-425	-160
	1356	2019-01-15 09:28:50.10	-648	1318	-1453	-9	33	-4	131	600	-469	-365
	1357	2019-01-15 09:28:50.11	-648	1326	-1454	-3	23	0	-52	386	-438	-167
	1358	2019-01-15 09:28:50.12	-650	1333	-1447	-2	18	-1	141	623	-482	-382
	1359	2019-01-15 09:28:50.13	-637	1347	-1447	-4	16	-5	-28	415	-443	-193
	1360	2019-01-15 09:28:50.14	-648	1345	-1450	-8	13	-8	151	610	-459	-380
	1361	2019-01-15 09:28:50.15	-638	1339	-1451	-11	7	-12	-32	348	-380	-158
	1362	2019-01-15 09:28:50.16	-658	1321	-1439	-13	4	-16	145	563	-418	-354
	1363	2019-01-15 09:28:50.17	-642	1321	-1438	-10	2	-13	-30	339	-369	-154
	1364	2019-01-15 09:28:50.18	-652	1322	-1443	-7	-1	-10	136	592	-456	-364
	1365	2019-01-15 09:28:50.19	-650	1326	-1440	-3	1	-6	-36	395	-431	-179
	1366	2019-01-15 09:28:50.20	-652	1323	-1436	1	3	-5	129	630	-501	-379
	1367	2019-01-15 09:28:50.21	-647	1324	-1434	1	8	0	-32	406	-438	-187
	1368	2019-01-15 09:28:50.22	-653	1325	-1441	-5	13	1	126	630	-504	-378
	1369	2019-01-15 09:28:50.23	-647	1331	-1442	-6	11	2	-32	399	-431	-183
	1370	2019-01-15 09:28:50.24	-657	1334	-1446	-9	12	0	109	613	-504	-361
	1371	2019-01-15 09:28:50.25	-641	1336	-1443	-8	8	-5	-46	380	-426	-167
	1372	2019-01-15 09:28:50.26	-635	1337	-1439	-5	14	-11	110	590	-480	-350
	1373	2019-01-15 09:28:50.27	-643	1343	-1443	-7	18	-15	-21	373	-394	-176
	1374	2019-01-15 09:28:50.28	-648	1328	-1451	-7	20	-17	118	593	-475	-355
	1375	2019-01-15 09:28:50.29	-648	1329	-1456	-8	23	-17	-21	379	-400	-179
	1376	2019-01-15 09:28:50.30	-651	1327	-1447	-12	13	-13	122	600	-478	-361
	1377	2019-01-15 09:28:50.31	-654	1317	-1448	-8	0	-7	-8	391	-399	-191
	1378	2019-01-15 09:28:50.32	-649	1316	-1443	-6	-3	-3	122	606	-484	-364
	1379	2019-01-15 09:28:50.33	-647	1331	-1429	-2	-2	2	-4	407	-411	-201
	1380	2019-01-15 09:28:50.34	-651	1336	-1428	2	3	2	105	606	-501	-355
	1381	2019-01-15 09:28:50.35	-645	1334	-1440	-5	13	5	-13	387	-400	-187
	1382	2019-01-15 09:28:50.36	-649	1337	-1458	-12	13	2	97	601	-504	-349
	1383	2019-01-15 09:28:50.37	-662	1331	-1456	-16	6	3	-6	413	-419	-203
	1384	2019-01-15 09:28:50.38	-654	1331	-1457	-17	-8	5	103	601	-498	-352
	1385	2019-01-15 09:28:50.39	-649	1335	-1442	-13	-14	5	4	386	-382	-195
	1386	2019-01-15 09:28:50.40	-635	1347	-1433	-10	-11	5	83	602	-519	-342
	1387	2019-01-15 09:28:50.41	-643	1346	-1432	-5	-2	-2	-12	423	-435	-205
	1388	2019-01-15 09:28:50.42	-644	1341	-1437	-1	10	-11	85	614	-529	-349
	1389	2019-01-15 09:28:50.43	-646	1334	-1440	6	14	-16	12	420	-408	-216
	1390	2019-01-15 09:28:50.44	-651	1329	-1450	7	10	-19	119	609	-490	-364
	1391	2019-01-15 09:28:50.45	-653	1333	-1445	6	2	-17	26	413	-387	-219
	1392	2019-01-15 09:28:50.46	-645	1334	-1449	5	-5	-17	93	600	-507	-346
	1393	2019-01-15 09:28:50.47	-649	1332	-1444	-3	-8	-13	15	412	-397	-213
	1394	2019-01-15 09:28:50.48	-645	1328	-1441	-9	-7	-15	86	591	-505	-338
	1395	2019-01-15 09:28:50.49	-645	1324	-1439	-10	-6	-11	21	408	-387	-214
	1396	2019-01-15 09:28:50.50	-650	1317	-1437	-10	0	-11	88	597	-509	-342
	1397	2019-01-15 09:28:50.51	-644	1314	-1445	-11	2	-5	32	433	-401	-232
	1398	2019-01-15 09:28:50.52	-644	1314	-1443	-8	4	-2	83	589	-506	-336
	1399	2019-01-15 09:28:50.53	-655	1319	-1452	-5	2	1	28	418	-390	-223
	1400	2019-01-15 09:28:50.54	-652	1332	-1456	-2	-6	8	83	577	-494	-330
	1401	2019-01-15 09:28:50.55	-657	1319	-1448	-5	-16	12	45	422	-377	-233
	1402	2019-01-15 09:28:50.56	-666	1326	-1441	-1	-19	14	57	583	-526	-320
	1403	2019-01-15 09:28:50.57	-658	1334	-1441	1	-24	13	28	436	-408	-232
	1404	2019-01-15 09:28:50.58	-652	1324	-1432	2	-29	15	48	576	-528	-312
	1405	2019-01-15 09:28:50.59	-635	1334	-1422	0	-21	13	35	426	-391	-230
	1406	2019-01-15 09:28:50.60	-640	1331	-1442	-2	-9	8	39	556	-517	-297
	1407	2019-01-15 09:28:50.61	-664	1337	-1442	-5	-3	3	32	422	-390	-227
	1408	2019-01-15 09:28:50.62	-656	1328	-1452	-7	-4	-1	42	559	-517	-300
	1409	2019-01-15 09:28:50.63	-656	1333	-1460	-8	-11	0	52	443	-391	-247
	1410	2019-01-15 09:28:50.64	-662	1333	-1451	-7	-15	2	65	541	-476	-303
	1411	2019-01-15 09:28:50.65	-655	1338	-1443	-5	-20	2	70	412	-342	-241
	1412	2019-01-15 09:28:50.66	-656	1339	-1439	-1	-21	0	34	525	-491	-279
	1413	2019-01-15 09:28:50.67	-668	1333	-1441	-1	-19	-7	47	429	-382	-238
	1414	2019-01-15 09:28:50.68	-656	1336	-1438	3	-17	-10	30	538	-508	-284
	1415	2019-01-15 09:28:50.69	-648	1336	-1429	1	-8	-11	66	443	-377	-254
	1416	2019-01-15 09:28:50.70	-650	1334	-1432	-1	3	-12	38	533	-495	-285
	1417	2019-01-15 09:28:50.71	-651	1337	-1438	-1	10	-12	73	445	-372	-259
	1418	2019-01-15 09:28:50.72	-655	1325	-1438	-3	17	-9	21	548	-527	-284
	1419	2019-01-15 09:28:50.73	-656	1329	-1447	-4	18	-6	62	463	-401	-262
	1420	2019-01-15 09:28:50.74	-649	1324	-1441	-2	12	-3	20	515	-495	-267
	1421	2019-01-15 09:28:50.75	-648	1321	-1453	2	2	-1	76	440	-364	-258
	1422	2019-01-15 09:28:50.76	-647	1332	-1444	3	-3	1	17	522	-505	-269
	1423	2019-01-15 09:28:50.77	-646	1340	-1440	2	-7	-1	78	470	-392	-274
	1424	2019-01-15 09:28:50.78	-642	1338	-1438	0	-7	-3	6	505	-499	-255
	1425	2019-01-15 09:28:50.79	-654	1326	-1435	-1	-1	-5	76	445	-369	-260
	1426	2019-01-15 09:28:50.80	-657	1326	-1441	-1	0	-4	24	499	-475	-261
	1427	2019-01-15 09:28:50.81	-655	1320	-1437	-1	-1	0	103	464	-361	-283
	1428	2019-01-15 09:28:50.82	-644	1323	-1438	0	-2	4	24	506	-482	-265
	1429	2019-01-15 09:28:50.83	-647	1329	-1440	2	3	9	99	474	-375	-286
	1430	2019-01-15 09:28:50.84	-651	1326	-1440	7	-2	10	14	488	-474	-251
	1431	2019-01-15 09:28:50.85	-646	1330	-1442	8	-5	8	114	470	-356	-292
	1432	2019-01-15 09:28:50.86	-654	1341	-1436	12	-3	4	18	476	-458	-247
	1433	2019-01-15 09:28:50.87	-644	1346	-1440	10	6	-2	114	472	-358	-293
	1434	2019-01-15 09:28:50.88	-646	1336	-1444	7	14	-10	-6	448	-454	-221
	1435	2019-01-15 09:28:50.89	-650	1330	-1451	8	9	-12	92	452	-360	-272
	1436	2019-01-15 09:28:50.90	-653	1323	-1445	2	-4	-10	-16	468	-484	-226
	1437	2019-01-15 09:28:50.91	-641	1319	-1438	3	-12	-7	96	488	-392	-292
	1438	2019-01-15 09:28:50.92	-653	1319	-1441	6	-11	-6	-28	482	-510	-227
	1439	2019-01-15 09:28:50.93	-649	1322	-1433	10	-13	-5	89	489	-400	-289
	1440	2019-01-15 09:28:50.94	-644	1335	-1434	9	-9	-6	-46	452	-498	-203
	1441	2019-01-15 09:28:50.95	-646	1329	-1445	2	1	-6	87	476	-389	-281
	1442	2019-01-15 09:28:50.96	-657	1325	-1455	-2	5	-8	-47	434	-481	-193
	1443	2019-01-15 09:28:50.97	-658	1327	-1458	0	6	-6	97	477	-380	-287
	1444	2019-01-15 09:28:50.98	-661	1318	-1458	7	-5	1	-24	442	-466	-209
	1445	2019-01-15 09:28:50.99	-655	1332	-1452	14	-13	4	126	501	-375	-313
	1446	2019-01-15 09:28:51.00	-660	1324	-1450	18	-16	8	-22	442	-464	-210
	1447	2019-01-15 09:28:51.01	-658	1328	-1445	20	-18	6	126	490	-364	-308
	1448	2019-01-15 09:28:51.02	-651	1332	-1430	21	-17	7	-24	411	-435	-193
	1449	2019-01-15 09:28:51.03	-646	1331	-1440	19	-12	4	128	485	-357	-306
	1450	2019-01-15 09:28:51.04	-658	1333	-1439	15	-5	2	-38	425	-463	-193
	1451	2019-01-15 09:28:51.05	-653	1327	-1438	10	-2	0	122	502	-380	-312
	1452	2019-01-15 09:28:51.06	-645	1330	-1436	10	7	-1	-34	420	-454	-193
	1453	2019-01-15 09:28:51.07	-653	1330	-1444	15	12	-4	132	506	-374	-319
	1454	2019-01-15 09:28:51.08	-664	1314	-1451	18	9	-6	-40	417	-457	-188
	1455	2019-01-15 09:28:51.09	-659	1313	-1446	18	0	-5	124	510	-386	-317
	1456	2019-01-15 09:28:51.10	-654	1329	-1446	20	-6	-5	-57	432	-489	-187
	1457	2019-01-15 09:28:51.11	-650	1324	-1446	20	-5	-5	123	539	-416	-331
	1458	2019-01-15 09:28:51.12	-651	1329	-1443	18	-1	-7	-56	436	-492	-190
	1459	2019-01-15 09:28:51.13	-652	1337	-1449	10	-1	-7	133	534	-401	-333
	1460	2019-01-15 09:28:51.14	-663	1326	-1452	4	3	-5	-36	403	-439	-183
	1461	2019-01-15 09:28:51.15	-657	1319	-1448	2	5	-9	152	518	-366	-335
	1462	2019-01-15 09:28:51.16	-654	1321	-1456	3	0	-8	-36	408	-444	-186
	1463	2019-01-15 09:28:51.17	-646	1307	-1449	8	-6	-1	148	532	-384	-340
	1464	2019-01-15 09:28:51.18	-635	1307	-1437	15	-3	-1	-47	391	-438	-172
	1465	2019-01-15 09:28:51.19	-634	1318	-1437	14	6	-1	138	519	-381	-328
	1466	2019-01-15 09:28:51.20	-647	1326	-1442	8	20	-1	-70	375	-445	-152
	1467	2019-01-15 09:28:51.21	-646	1332	-1446	3	23	-5	122	518	-396	-320
	1468	2019-01-15 09:28:51.22	-651	1329	-1452	-1	17	-5	-76	380	-456	-152
	1469	2019-01-15 09:28:51.23	-650	1326	-1459	-4	6	-2	144	527	-383	-335
	1470	2019-01-15 09:28:51.24	-658	1329	-1449	-3	-3	-4	-42	350	-392	-154
	1471	2019-01-15 09:28:51.25	-651	1329	-1453	2	-8	-8	158	513	-355	-335
	1472	2019-01-15 09:28:51.26	-647	1336	-1475	0	1	-13	-53	378	-431	-162
	1473	2019-01-15 09:28:51.27	-638	1323	-1443	8	2	-13	142	528	-386	-335
	1474	2019-01-15 09:28:51.28	-649	1337	-1434	2	-4	-15	-74	336	-410	-131
	1475	2019-01-15 09:28:51.29	-646	1318	-1443	-3	-13	-13	122	508	-386	-315
	1476	2019-01-15 09:28:51.30	-643	1311	-1445	-1	-3	-9	-94	369	-463	-137
	1477	2019-01-15 09:28:51.31	-649	1316	-1442	3	5	-4	117	559	-442	-338
	1478	2019-01-15 09:28:51.32	-649	1320	-1453	0	7	0	-93	392	-485	-149
	1479	2019-01-15 09:28:51.33	-648	1321	-1452	2	7	4	131	573	-442	-352
	1480	2019-01-15 09:28:51.34	-637	1326	-1452	0	7	8	-71	380	-451	-154
	1481	2019-01-15 09:28:51.35	-652	1331	-1451	4	4	6	148	555	-407	-351
	1482	2019-01-15 09:28:51.36	-648	1342	-1452	6	2	3	-67	356	-423	-144
	1483	2019-01-15 09:28:51.37	-656	1330	-1453	5	-3	-11	138	543	-405	-340
	1484	2019-01-15 09:28:51.38	-654	1343	-1452	7	-2	-12	-77	348	-425	-135
	1485	2019-01-15 09:28:51.39	-645	1337	-1446	6	-3	-21	136	549	-413	-342
	1486	2019-01-15 09:28:51.40	-654	1328	-1451	8	-4	-21	-77	360	-437	-141
	1487	2019-01-15 09:28:51.41	-658	1314	-1445	9	-3	-21	140	558	-418	-349
	1488	2019-01-15 09:28:51.42	-646	1313	-1445	14	-4	-21	-66	357	-423	-145
	1489	2019-01-15 09:28:51.43	-654	1308	-1448	19	-2	-18	156	553	-397	-354
	1490	2019-01-15 09:28:51.44	-653	1315	-1433	19	0	-14	-57	336	-393	-139
	1491	2019-01-15 09:28:51.45	-646	1322	-1444	19	10	-12	142	545	-403	-343
	1492	2019-01-15 09:28:51.46	-654	1318	-1455	15	14	-11	-76	346	-422	-135
	1493	2019-01-15 09:28:51.47	-648	1313	-1451	8	8	-4	133	559	-426	-346
	1494	2019-01-15 09:28:51.48	-659	1308	-1458	6	1	0	-74	342	-416	-134
	1495	2019-01-15 09:28:51.49	-647	1310	-1452	6	-3	2	132	552	-420	-342
	1496	2019-01-15 09:28:51.50	-654	1312	-1450	10	-3	1	-77	340	-417	-131
	1497	2019-01-15 09:28:51.51	-649	1317	-1443	16	-2	-2	127	570	-443	-348
	1498	2019-01-15 09:28:51.52	-648	1321	-1445	15	4	-6	-78	374	-452	-148
	1499	2019-01-15 09:28:51.53	-646	1319	-1461	7	10	-8	134	579	-445	-356
	1500	2019-01-15 09:28:51.54	-658	1321	-1454	0	15	-11	-67	347	-414	-140
	1501	2019-01-15 09:28:51.55	-641	1311	-1454	-4	12	-10	133	554	-421	-343
	1502	2019-01-15 09:28:51.56	-650	1315	-1455	-6	7	-7	-82	304	-386	-111
	1503	2019-01-15 09:28:51.57	-660	1313	-1461	-9	-2	-4	104	535	-431	-319
	1504	2019-01-15 09:28:51.58	-654	1304	-1459	-6	-5	-1	-105	313	-418	-104
	1505	2019-01-15 09:28:51.59	-650	1319	-1454	-2	-9	-1	98	548	-450	-323
	1506	2019-01-15 09:28:51.60	-653	1330	-1450	3	-9	-1	-90	319	-409	-114
	1507	2019-01-15 09:28:51.61	-651	1338	-1457	7	-2	-6	101	552	-451	-326
	1508	2019-01-15 09:28:51.62	-644	1339	-1454	3	5	-10	-95	315	-410	-110
	1509	2019-01-15 09:28:51.63	-648	1333	-1451	-3	20	-19	75	541	-466	-308
	1510	2019-01-15 09:28:51.64	-658	1331	-1451	-2	25	-20	-124	291	-415	-83
	1511	2019-01-15 09:28:51.65	-645	1318	-1448	0	28	-22	74	508	-434	-291
	1512	2019-01-15 09:28:51.66	-662	1314	-1458	7	23	-22	-97	269	-366	-86
	1513	2019-01-15 09:28:51.67	-648	1319	-1464	14	14	-20	101	539	-438	-320
	1514	2019-01-15 09:28:51.68	-669	1308	-1458	15	3	-16	-76	343	-419	-133
	1515	2019-01-15 09:28:51.69	-656	1302	-1461	20	-5	-16	94	579	-485	-336
	1516	2019-01-15 09:28:51.70	-654	1316	-1456	25	-8	-16	-91	317	-408	-113
	1517	2019-01-15 09:28:51.71	-642	1317	-1458	25	-11	-15	80	552	-472	-316
	1518	2019-01-15 09:28:51.72	-652	1310	-1451	21	-8	-16	-89	331	-420	-121
	1519	2019-01-15 09:28:51.73	-640	1304	-1452	17	3	-15	103	560	-457	-331
	1520	2019-01-15 09:28:51.74	-661	1306	-1460	14	10	-14	-48	335	-383	-143
	1521	2019-01-15 09:28:51.75	-645	1299	-1456	13	9	-7	108	552	-444	-330
	1522	2019-01-15 09:28:51.76	-638	1295	-1453	16	8	0	-69	301	-370	-116
	1523	2019-01-15 09:28:51.77	-639	1295	-1447	16	10	5	84	546	-462	-315
	1524	2019-01-15 09:28:51.78	-652	1302	-1450	15	14	7	-69	333	-402	-132
	1525	2019-01-15 09:28:51.79	-643	1304	-1460	15	15	7	84	573	-489	-328
	1526	2019-01-15 09:28:51.80	-659	1324	-1463	12	12	2	-55	358	-413	-151
	1527	2019-01-15 09:28:51.81	-658	1316	-1461	7	7	2	76	593	-517	-334
	1528	2019-01-15 09:28:51.82	-654	1316	-1465	6	3	-1	-70	366	-436	-148
	1529	2019-01-15 09:28:51.83	-656	1318	-1462	5	2	-5	88	569	-481	-328
	1530	2019-01-15 09:28:51.84	-658	1318	-1454	7	0	-11	-25	341	-366	-158
	1531	2019-01-15 09:28:51.85	-650	1312	-1458	10	-1	-16	97	537	-440	-317
	1532	2019-01-15 09:28:51.86	-653	1300	-1461	12	-4	-20	-38	319	-357	-140
	1533	2019-01-15 09:28:51.87	-653	1305	-1459	13	-4	-18	76	538	-462	-307
	1534	2019-01-15 09:28:51.88	-645	1307	-1452	13	2	-17	-42	340	-382	-149
	1535	2019-01-15 09:28:51.89	-650	1301	-1457	9	5	-12	60	544	-484	-302
	1536	2019-01-15 09:28:51.90	-647	1301	-1460	6	10	-10	-49	340	-389	-145
	1537	2019-01-15 09:28:51.91	-657	1304	-1451	0	16	-6	63	542	-479	-302
	1538	2019-01-15 09:28:51.92	-650	1304	-1457	-4	22	-4	-35	329	-364	-147
	1539	2019-01-15 09:28:51.93	-651	1304	-1464	-4	22	-3	75	523	-448	-299
	1540	2019-01-15 09:28:51.94	-651	1309	-1468	-3	19	-4	-23	327	-350	-152
	1541	2019-01-15 09:28:51.95	-648	1320	-1475	3	12	-8	59	531	-472	-295
	1542	2019-01-15 09:28:51.96	-647	1319	-1477	4	3	-12	-33	340	-373	-153
	1543	2019-01-15 09:28:51.97	-649	1320	-1460	5	1	-13	40	511	-471	-275
	1544	2019-01-15 09:28:51.98	-639	1324	-1460	3	-1	-17	-44	306	-350	-131
	1545	2019-01-15 09:28:51.99	-639	1315	-1453	6	-2	-18	47	519	-472	-283
	1546	2019-01-15 09:28:52.00	-649	1307	-1457	7	0	-20	-6	371	-377	-182
	1547	2019-01-15 09:28:52.01	-645	1311	-1458	5	2	-18	51	562	-511	-306
	1548	2019-01-15 09:28:52.02	-645	1296	-1458	5	2	-15	-24	372	-396	-174
	1549	2019-01-15 09:28:52.03	-641	1293	-1463	9	2	-9	18	537	-519	-277
	1550	2019-01-15 09:28:52.04	-653	1302	-1451	14	2	-5	-32	363	-395	-165
	1551	2019-01-15 09:28:52.05	-652	1313	-1462	13	10	-3	28	555	-527	-291
	1552	2019-01-15 09:28:52.06	-643	1310	-1462	9	19	-6	-6	395	-401	-194
	1553	2019-01-15 09:28:52.07	-646	1312	-1454	8	17	-7	25	551	-526	-288
	1554	2019-01-15 09:28:52.08	-648	1304	-1472	4	8	-8	-4	393	-397	-194
	1555	2019-01-15 09:28:52.09	-656	1307	-1471	0	0	-10	22	543	-521	-282
	1556	2019-01-15 09:28:52.10	-650	1306	-1465	-1	-7	-10	-1	396	-397	-197
	1557	2019-01-15 09:28:52.11	-637	1305	-1455	1	-8	-15	15	522	-507	-268
	1558	2019-01-15 09:28:52.12	-638	1306	-1460	2	-2	-12	1	376	-375	-188
	1559	2019-01-15 09:28:52.13	-652	1310	-1468	-2	5	-11	3	512	-509	-257
	1560	2019-01-15 09:28:52.14	-642	1306	-1470	-2	9	-14	-13	369	-382	-178
	1561	2019-01-15 09:28:52.15	-650	1294	-1474	-3	9	-8	20	512	-492	-266
	1562	2019-01-15 09:28:52.16	-653	1290	-1474	-5	3	1	30	398	-368	-214
	1563	2019-01-15 09:28:52.17	-653	1295	-1469	-4	-3	7	26	538	-512	-282
	1564	2019-01-15 09:28:52.18	-648	1305	-1462	0	-9	13	29	417	-388	-223
	1565	2019-01-15 09:28:52.19	-652	1308	-1462	2	-7	15	27	530	-503	-278
	1566	2019-01-15 09:28:52.20	-646	1320	-1460	2	-8	13	45	413	-368	-229
	1567	2019-01-15 09:28:52.21	-655	1318	-1459	2	-7	11	22	512	-490	-267
	1568	2019-01-15 09:28:52.22	-655	1325	-1462	3	0	6	43	408	-365	-225
	1569	2019-01-15 09:28:52.23	-652	1319	-1462	0	3	2	-1	494	-495	-246
	1570	2019-01-15 09:28:52.24	-655	1318	-1465	2	5	-2	32	395	-363	-213
	1571	2019-01-15 09:28:52.25	-652	1312	-1475	3	5	-4	0	481	-481	-240
	1572	2019-01-15 09:28:52.26	-662	1298	-1463	9	-3	-5	44	402	-358	-223
	1573	2019-01-15 09:28:52.27	-654	1305	-1461	12	-11	-3	-3	484	-487	-240
	1574	2019-01-15 09:28:52.28	-658	1305	-1462	15	-12	-5	47	416	-369	-231
	1575	2019-01-15 09:28:52.29	-657	1305	-1460	16	-10	-4	-34	506	-540	-236
	1576	2019-01-15 09:28:52.30	-655	1307	-1461	14	-6	-3	16	435	-419	-225
	1577	2019-01-15 09:28:52.31	-652	1310	-1456	7	-2	-1	-33	530	-563	-248
	1578	2019-01-15 09:28:52.32	-661	1311	-1463	-1	2	-1	57	477	-420	-267
	1579	2019-01-15 09:28:52.33	-655	1301	-1453	-3	8	2	6	455	-449	-230
	1580	2019-01-15 09:28:52.34	-661	1307	-1467	-4	8	1	74	374	-300	-224
	1581	2019-01-15 09:28:52.35	-656	1303	-1462	0	4	3	-14	442	-456	-214
	1582	2019-01-15 09:28:52.36	-646	1303	-1452	4	6	3	65	431	-366	-248
	1583	2019-01-15 09:28:52.37	-647	1316	-1452	12	10	1	-20	445	-465	-212
	1584	2019-01-15 09:28:52.38	-646	1315	-1458	10	19	-5	72	410	-338	-241
	1585	2019-01-15 09:28:52.39	-649	1319	-1463	10	25	-13	-23	389	-412	-183
	1586	2019-01-15 09:28:52.40	-655	1315	-1478	7	23	-20	76	390	-314	-233
	1587	2019-01-15 09:28:52.41	-643	1304	-1480	5	18	-20	-28	411	-439	-191
	1588	2019-01-15 09:28:52.42	-649	1305	-1475	4	9	-18	76	419	-343	-247
	1589	2019-01-15 09:28:52.43	-643	1302	-1468	4	2	-16	-39	397	-436	-179
	1590	2019-01-15 09:28:52.44	-649	1294	-1469	10	1	-13	66	405	-339	-235
	1591	2019-01-15 09:28:52.45	-648	1288	-1468	14	1	-10	-77	376	-453	-149
	1592	2019-01-15 09:28:52.46	-641	1289	-1464	17	2	-7	43	400	-357	-221
	1593	2019-01-15 09:28:52.47	-642	1293	-1466	17	6	-4	-72	381	-453	-154
	1594	2019-01-15 09:28:52.48	-643	1302	-1463	14	15	0	70	417	-347	-243
	1595	2019-01-15 09:28:52.49	-641	1294	-1469	5	21	2	-41	398	-439	-178
	1596	2019-01-15 09:28:52.50	-644	1296	-1462	2	21	2	94	440	-346	-267
	1597	2019-01-15 09:28:52.51	-641	1294	-1477	1	20	4	-51	399	-450	-174
	1598	2019-01-15 09:28:52.52	-641	1298	-1472	3	14	6	87	434	-347	-260
	1599	2019-01-15 09:28:52.53	-641	1294	-1473	7	7	4	-44	377	-421	-166
	1600	2019-01-15 09:28:52.54	-645	1305	-1472	11	3	2	108	445	-337	-276
	1601	2019-01-15 09:28:52.55	-653	1305	-1474	13	-2	-1	-48	388	-436	-170
	1602	2019-01-15 09:28:52.56	-636	1311	-1475	13	-7	-6	104	464	-360	-284
	1603	2019-01-15 09:28:52.57	-636	1301	-1475	12	0	-10	-64	383	-447	-159
	1604	2019-01-15 09:28:52.58	-644	1305	-1477	12	2	-13	94	467	-373	-280
	1605	2019-01-15 09:28:52.59	-638	1291	-1474	11	1	-13	-68	418	-486	-175
	1606	2019-01-15 09:28:52.60	-651	1283	-1469	8	1	-14	102	506	-404	-304
	1607	2019-01-15 09:28:52.61	-648	1286	-1471	7	3	-11	-73	406	-479	-166
	1608	2019-01-15 09:28:52.62	-650	1290	-1479	4	-1	-12	92	490	-398	-291
	1609	2019-01-15 09:28:52.63	-643	1293	-1468	1	-6	-9	-108	370	-478	-131
	1610	2019-01-15 09:28:52.64	-648	1290	-1473	0	-3	-5	74	475	-401	-274
	1611	2019-01-15 09:28:52.65	-631	1302	-1458	0	4	-9	-84	406	-490	-161
	1612	2019-01-15 09:28:52.66	-645	1301	-1461	-3	12	-8	119	525	-406	-322
	1613	2019-01-15 09:28:52.67	-647	1295	-1473	-5	21	-9	-47	420	-467	-186
	1614	2019-01-15 09:28:52.68	-662	1284	-1476	-6	22	-10	134	534	-400	-334
	1615	2019-01-15 09:28:52.69	-652	1288	-1484	-6	13	-7	-71	461	-532	-195
	1616	2019-01-15 09:28:52.70	-651	1286	-1475	-5	-6	-3	112	580	-468	-346
	1617	2019-01-15 09:28:52.71	-647	1292	-1470	-2	-17	-1	-70	506	-576	-218
	1618	2019-01-15 09:28:52.72	-647	1308	-1451	-2	-18	-7	130	613	-483	-371
	1619	2019-01-15 09:28:52.73	-648	1313	-1460	-7	-8	-9	-72	464	-536	-196
	1620	2019-01-15 09:28:52.74	-648	1310	-1468	-17	2	-14	127	570	-443	-348
	1621	2019-01-15 09:28:52.75	-657	1304	-1482	-20	5	-16	-76	399	-475	-161
	1622	2019-01-15 09:28:52.76	-654	1296	-1479	-23	1	-15	114	539	-425	-326
	1623	2019-01-15 09:28:52.77	-647	1301	-1464	-19	-2	-12	-88	410	-498	-161
	1624	2019-01-15 09:28:52.78	-649	1298	-1472	-15	-2	-13	123	554	-431	-338
	1625	2019-01-15 09:28:52.79	-642	1313	-1467	-11	1	-17	-75	370	-445	-147
	1626	2019-01-15 09:28:52.80	-644	1305	-1455	-7	6	-20	113	524	-411	-318
	1627	2019-01-15 09:28:52.81	-644	1304	-1464	-3	13	-23	-110	369	-479	-129
	1628	2019-01-15 09:28:52.82	-653	1292	-1475	-2	9	-22	104	534	-430	-319
	1629	2019-01-15 09:28:52.83	-655	1287	-1472	-3	2	-17	-96	334	-430	-119
	1630	2019-01-15 09:28:52.84	-647	1292	-1473	-5	-4	-10	135	501	-366	-318
	1631	2019-01-15 09:28:52.85	-649	1296	-1463	-5	-8	-6	-58	356	-414	-149
	1632	2019-01-15 09:28:52.86	-647	1297	-1466	-8	-6	-3	153	583	-430	-368
	1633	2019-01-15 09:28:52.87	-645	1301	-1469	-9	-5	-3	-71	564	-635	-246
	1634	2019-01-15 09:28:52.88	-654	1299	-1466	-8	-5	-1	145	732	-587	-438
	1635	2019-01-15 09:28:52.89	-647	1298	-1469	-11	-6	0	-60	472	-532	-206
	1636	2019-01-15 09:28:52.90	-651	1303	-1472	-12	-8	0	155	592	-437	-373
	1637	2019-01-15 09:28:52.91	-653	1305	-1467	-11	-8	1	-80	378	-458	-149
	1638	2019-01-15 09:28:52.92	-655	1305	-1470	-12	-8	-2	132	578	-446	-355
	1639	2019-01-15 09:28:52.93	-656	1309	-1468	-12	-4	-9	-86	398	-484	-156
	1640	2019-01-15 09:28:52.94	-658	1305	-1473	-7	-7	-9	123	589	-466	-356
	1641	2019-01-15 09:28:52.95	-656	1302	-1470	-4	-11	-11	-97	360	-457	-131
	1642	2019-01-15 09:28:52.96	-650	1298	-1458	-6	-13	-7	110	551	-441	-330
	1643	2019-01-15 09:28:52.97	-651	1299	-1447	-5	-4	-7	-116	326	-442	-105
	1644	2019-01-15 09:28:52.98	-639	1295	-1444	-3	9	-5	89	535	-446	-312
	1645	2019-01-15 09:28:52.99	-651	1296	-1463	-5	22	-5	-136	303	-439	-83
	1646	2019-01-15 09:28:53.00	-661	1292	-1479	-6	24	-3	105	520	-415	-312
	1647	2019-01-15 09:28:53.01	-656	1288	-1480	-8	11	4	-76	308	-384	-116
	1648	2019-01-15 09:28:53.02	-650	1300	-1476	-7	0	9	149	526	-377	-337
	1649	2019-01-15 09:28:53.03	-655	1307	-1468	-4	-4	10	-71	292	-363	-110
	1650	2019-01-15 09:28:53.04	-643	1317	-1471	-1	-5	5	118	520	-402	-319
	1651	2019-01-15 09:28:53.05	-632	1314	-1468	0	-4	-2	-108	307	-415	-99
	1652	2019-01-15 09:28:53.06	-642	1316	-1465	-4	0	-7	106	525	-419	-315
	1653	2019-01-15 09:28:53.07	-650	1305	-1473	-3	3	-11	-85	288	-373	-101
	1654	2019-01-15 09:28:53.08	-649	1291	-1471	-4	5	-11	121	489	-368	-305
	1655	2019-01-15 09:28:53.09	-642	1296	-1470	-6	2	-7	-85	244	-329	-79
	1656	2019-01-15 09:28:53.10	-639	1295	-1471	-2	2	-3	104	455	-351	-279
	1657	2019-01-15 09:28:53.11	-641	1301	-1462	-3	5	2	-102	220	-322	-59
	1658	2019-01-15 09:28:53.12	-634	1305	-1464	0	8	0	100	444	-344	-272
	1659	2019-01-15 09:28:53.13	-649	1307	-1467	-1	6	-3	-86	213	-299	-63
	1660	2019-01-15 09:28:53.14	-649	1308	-1466	-1	10	-2	93	463	-370	-278
	1661	2019-01-15 09:28:53.15	-641	1308	-1469	-3	4	-4	-111	248	-359	-68
	1662	2019-01-15 09:28:53.16	-643	1301	-1474	-2	3	-4	93	450	-357	-271
	1663	2019-01-15 09:28:53.17	-648	1296	-1478	-2	-4	-6	-81	192	-273	-55
	1664	2019-01-15 09:28:53.18	-645	1304	-1474	0	-6	-9	103	442	-339	-272
	1665	2019-01-15 09:28:53.19	-644	1303	-1467	3	-7	-8	-87	242	-329	-77
	1666	2019-01-15 09:28:53.20	-645	1297	-1465	2	-6	-10	99	498	-399	-298
	1667	2019-01-15 09:28:53.21	-641	1303	-1461	4	-2	-7	-83	269	-352	-93
	1668	2019-01-15 09:28:53.22	-642	1299	-1467	0	0	-10	117	491	-374	-304
	1669	2019-01-15 09:28:53.23	-638	1293	-1464	-1	0	-7	-58	260	-318	-101
	1670	2019-01-15 09:28:53.24	-640	1290	-1473	-5	2	-4	103	508	-405	-305
	1671	2019-01-15 09:28:53.25	-652	1292	-1473	-4	2	0	-85	290	-375	-102
	1672	2019-01-15 09:28:53.26	-640	1293	-1468	-4	4	1	93	544	-451	-318
	1673	2019-01-15 09:28:53.27	-648	1290	-1476	-5	7	-1	-71	333	-404	-131
	1674	2019-01-15 09:28:53.28	-647	1298	-1478	-6	1	1	95	593	-498	-344
	1675	2019-01-15 09:28:53.29	-646	1306	-1477	-11	-11	5	-81	392	-473	-155
	1676	2019-01-15 09:28:53.30	-650	1305	-1469	-14	-14	7	80	653	-573	-366
	1677	2019-01-15 09:28:53.31	-642	1299	-1459	-11	-12	6	-65	470	-535	-202
	1678	2019-01-15 09:28:53.32	-636	1305	-1460	-4	-15	4	108	653	-545	-380
	1679	2019-01-15 09:28:53.33	-644	1312	-1465	-2	-17	2	-39	411	-450	-186
	1680	2019-01-15 09:28:53.34	-647	1315	-1469	-6	-11	2	109	597	-488	-353
	1681	2019-01-15 09:28:53.35	-647	1308	-1474	-10	-1	-3	-54	353	-407	-149
	1682	2019-01-15 09:28:53.36	-644	1306	-1477	-9	-2	-5	94	541	-447	-317
	1683	2019-01-15 09:28:53.37	-657	1305	-1469	-6	-8	-4	-45	312	-357	-133
	1684	2019-01-15 09:28:53.38	-654	1305	-1465	-7	-14	-6	79	510	-431	-294
	1685	2019-01-15 09:28:53.39	-654	1309	-1458	-2	-19	-3	-55	288	-343	-116
	1686	2019-01-15 09:28:53.40	-647	1308	-1463	5	-23	-4	78	483	-405	-280
	1687	2019-01-15 09:28:53.41	-648	1304	-1460	11	-20	-4	-40	263	-303	-111
	1688	2019-01-15 09:28:53.42	-642	1300	-1465	17	-19	-2	70	465	-395	-267
	1689	2019-01-15 09:28:53.43	-646	1306	-1470	14	-10	-2	-46	266	-312	-110
	1690	2019-01-15 09:28:53.44	-653	1305	-1465	7	-7	-3	71	470	-399	-270
	1691	2019-01-15 09:28:53.45	-649	1307	-1470	4	2	-3	-32	271	-303	-119
	1692	2019-01-15 09:28:53.46	-660	1303	-1469	0	-2	-3	51	464	-413	-257
	1693	2019-01-15 09:28:53.47	-660	1309	-1465	1	-3	-2	-60	262	-322	-101
	1694	2019-01-15 09:28:53.48	-653	1309	-1467	-1	-6	-4	59	425	-366	-242
	1695	2019-01-15 09:28:53.49	-655	1302	-1484	-4	-5	-6	-8	250	-258	-121
	1696	2019-01-15 09:28:53.50	-665	1294	-1467	-8	17	-9	75	439	-364	-257
	1697	2019-01-15 09:28:53.51	-653	1302	-1455	4	5	-8	-19	265	-284	-123
	1698	2019-01-15 09:28:53.52	-652	1324	-1463	-3	-14	-5	55	432	-377	-243
	1699	2019-01-15 09:28:53.53	-642	1299	-1460	-10	-13	-7	-19	256	-275	-118
	1700	2019-01-15 09:28:53.54	-658	1298	-1469	-4	8	-9	45	435	-390	-240
	1701	2019-01-15 09:28:53.55	-659	1294	-1473	3	4	-9	-22	273	-295	-125
	1702	2019-01-15 09:28:53.56	-657	1284	-1469	0	-9	0	40	447	-407	-243
	1703	2019-01-15 09:28:53.57	-657	1283	-1454	2	-11	9	-13	289	-302	-138
	1704	2019-01-15 09:28:53.58	-649	1298	-1452	3	-8	11	50	475	-425	-262
	1705	2019-01-15 09:28:53.59	-646	1310	-1455	-2	3	9	0	324	-324	-162
	1706	2019-01-15 09:28:53.60	-646	1311	-1469	-6	13	4	63	464	-401	-263
	1707	2019-01-15 09:28:53.61	-655	1311	-1478	-9	13	-1	18	315	-297	-166
	1708	2019-01-15 09:28:53.62	-658	1310	-1480	-10	11	-3	34	536	-502	-285
	1709	2019-01-15 09:28:53.63	-657	1305	-1475	-5	2	-3	-16	420	-436	-202
	1710	2019-01-15 09:28:53.64	-655	1309	-1470	1	-3	-5	36	741	-705	-388
	1711	2019-01-15 09:28:53.65	-637	1308	-1477	0	-5	-9	18	703	-685	-360
	1712	2019-01-15 09:28:53.66	-647	1307	-1470	3	-2	-10	70	983	-913	-526
	1713	2019-01-15 09:28:53.67	-648	1305	-1466	7	0	-14	48	844	-796	-446
	1714	2019-01-15 09:28:53.68	-649	1293	-1466	5	5	-13	71	1029	-958	-550
	1715	2019-01-15 09:28:53.69	-653	1289	-1469	5	8	-8	44	832	-788	-438
	1716	2019-01-15 09:28:53.70	-652	1292	-1467	10	11	-4	48	850	-802	-449
	1717	2019-01-15 09:28:53.71	-648	1296	-1466	9	8	0	39	623	-584	-331
	1718	2019-01-15 09:28:53.72	-658	1293	-1459	10	6	4	42	707	-665	-374
	1719	2019-01-15 09:28:53.73	-661	1305	-1463	5	6	5	43	551	-508	-297
	1720	2019-01-15 09:28:53.74	-640	1314	-1459	1	6	2	7	709	-702	-358
	1721	2019-01-15 09:28:53.75	-645	1317	-1462	-8	11	-4	26	605	-579	-315
	1722	2019-01-15 09:28:53.76	-641	1321	-1467	-10	19	-9	22	740	-718	-381
	1723	2019-01-15 09:28:53.77	-639	1314	-1473	-15	22	-18	55	612	-557	-333
	1724	2019-01-15 09:28:53.78	-637	1308	-1479	-13	21	-23	13	659	-646	-336
	1725	2019-01-15 09:28:53.79	-642	1303	-1476	-13	22	-25	43	525	-482	-284
	1726	2019-01-15 09:28:53.80	-638	1297	-1476	-8	20	-25	9	620	-611	-314
	1727	2019-01-15 09:28:53.81	-655	1291	-1468	-2	14	-24	69	527	-458	-298
	1728	2019-01-15 09:28:53.82	-641	1294	-1469	0	3	-19	39	527	-488	-283
	1729	2019-01-15 09:28:53.83	-651	1295	-1469	0	-4	-11	69	413	-344	-241
	1730	2019-01-15 09:28:53.84	-643	1302	-1466	-3	-9	-2	-11	522	-533	-255
	1731	2019-01-15 09:28:53.85	-637	1305	-1467	-5	-9	0	46	478	-432	-262
	1732	2019-01-15 09:28:53.86	-638	1305	-1459	-8	-5	2	-12	501	-513	-244
	1733	2019-01-15 09:28:53.87	-631	1299	-1464	-5	0	-1	62	418	-356	-240
	1734	2019-01-15 09:28:53.88	-645	1298	-1470	-6	7	-4	-5	417	-422	-206
	1735	2019-01-15 09:28:53.89	-647	1296	-1472	-5	1	-7	63	382	-319	-222
	1736	2019-01-15 09:28:53.90	-641	1297	-1475	-6	-9	-5	-37	413	-450	-188
	1737	2019-01-15 09:28:53.91	-653	1299	-1477	-4	-16	-3	53	397	-344	-225
	1738	2019-01-15 09:28:53.92	-648	1303	-1467	-5	-20	-4	-25	408	-433	-191
	1739	2019-01-15 09:28:53.93	-644	1293	-1461	-1	-15	-4	71	396	-325	-233
	1740	2019-01-15 09:28:53.94	-633	1304	-1466	1	-8	-4	-47	362	-409	-157
	1741	2019-01-15 09:28:53.95	-646	1297	-1472	-6	-5	-3	53	358	-305	-205
	1742	2019-01-15 09:28:53.96	-653	1291	-1474	-12	-2	0	-23	392	-415	-184
	1743	2019-01-15 09:28:53.97	-656	1294	-1479	-11	-5	3	96	430	-334	-263
	1744	2019-01-15 09:28:53.98	-651	1294	-1478	-10	-14	9	-33	461	-494	-214
	1745	2019-01-15 09:28:53.99	-656	1296	-1464	-8	-20	14	77	491	-414	-284
	1746	2019-01-15 09:28:54.00	-638	1309	-1459	-3	-29	15	-44	561	-605	-258
	1747	2019-01-15 09:28:54.01	-651	1307	-1467	-1	-28	11	93	581	-488	-337
	1748	2019-01-15 09:28:54.02	-646	1316	-1441	-4	-19	4	-14	602	-616	-294
	1749	2019-01-15 09:28:54.03	-659	1323	-1462	-4	-7	-3	109	598	-489	-353
	1750	2019-01-15 09:28:54.04	-649	1316	-1491	-13	-1	-8	-44	584	-628	-270
	1751	2019-01-15 09:28:54.05	-661	1307	-1462	-13	6	-12	85	590	-505	-337
	1752	2019-01-15 09:28:54.06	-670	1316	-1478	-7	2	-12	-57	544	-601	-243
	1753	2019-01-15 09:28:54.07	-668	1307	-1473	-6	-16	-16	84	564	-480	-324
	1754	2019-01-15 09:28:54.08	-652	1312	-1464	-6	-15	-19	-60	570	-630	-255
	1755	2019-01-15 09:28:54.09	-646	1303	-1454	-6	-12	-22	89	619	-530	-354
	1756	2019-01-15 09:28:54.10	-654	1305	-1457	-1	-4	-22	-72	616	-688	-272
	1757	2019-01-15 09:28:54.11	-654	1295	-1466	-4	-5	-23	89	625	-536	-357
	1758	2019-01-15 09:28:54.12	-658	1299	-1467	-5	-2	-20	-52	512	-564	-230
	1759	2019-01-15 09:28:54.13	-664	1305	-1480	-6	1	-17	100	539	-439	-319
	1760	2019-01-15 09:28:54.14	-662	1294	-1472	-7	-1	-15	-62	504	-566	-221
	1761	2019-01-15 09:28:54.15	-662	1283	-1467	-4	-1	-11	114	596	-482	-355
	1762	2019-01-15 09:28:54.16	-666	1288	-1467	2	-9	-7	-43	609	-652	-283
	1763	2019-01-15 09:28:54.17	-651	1294	-1455	9	-8	-4	122	672	-550	-397
	1764	2019-01-15 09:28:54.18	-646	1299	-1447	8	0	-1	-52	579	-631	-263
	1765	2019-01-15 09:28:54.19	-647	1303	-1462	3	8	-3	116	624	-508	-370
	1766	2019-01-15 09:28:54.20	-646	1299	-1468	-1	12	-6	-63	556	-619	-246
	1767	2019-01-15 09:28:54.21	-666	1293	-1474	-4	14	-4	116	633	-517	-374
	1768	2019-01-15 09:28:54.22	-658	1283	-1478	-1	6	-3	-88	558	-646	-235
	1769	2019-01-15 09:28:54.23	-656	1281	-1475	-2	-7	1	111	642	-531	-376
	1770	2019-01-15 09:28:54.24	-672	1295	-1466	0	-16	5	-70	520	-590	-225
	1771	2019-01-15 09:28:54.25	-659	1297	-1459	-4	-21	7	109	604	-495	-356
	1772	2019-01-15 09:28:54.26	-660	1300	-1457	-7	-21	10	-114	433	-547	-159
	1773	2019-01-15 09:28:54.27	-661	1305	-1461	-10	-16	10	72	542	-470	-307
	1774	2019-01-15 09:28:54.28	-655	1313	-1461	-11	-12	11	-119	464	-583	-172
	1775	2019-01-15 09:28:54.29	-661	1313	-1459	-15	0	6	106	604	-498	-355
	1776	2019-01-15 09:28:54.30	-664	1318	-1458	-19	16	2	-67	449	-516	-191
	1777	2019-01-15 09:28:54.31	-654	1309	-1461	-21	21	-2	144	557	-413	-350
	1778	2019-01-15 09:28:54.32	-655	1313	-1471	-16	19	-7	-66	372	-438	-153
	1779	2019-01-15 09:28:54.33	-653	1316	-1475	-12	12	-7	118	537	-419	-327
	1780	2019-01-15 09:28:54.34	-662	1311	-1467	-12	9	-11	-109	422	-531	-156
	1781	2019-01-15 09:28:54.35	-660	1309	-1466	-13	4	-16	97	590	-493	-343
	1782	2019-01-15 09:28:54.36	-666	1312	-1467	-12	1	-18	-108	428	-536	-160
	1783	2019-01-15 09:28:54.37	-656	1306	-1467	-11	-1	-19	108	580	-472	-344
	1784	2019-01-15 09:28:54.38	-646	1303	-1458	-10	9	-18	-100	429	-529	-164
	1785	2019-01-15 09:28:54.39	-655	1308	-1454	-7	17	-20	110	590	-480	-350
	1786	2019-01-15 09:28:54.40	-654	1311	-1463	-8	26	-20	-114	398	-512	-142
	1787	2019-01-15 09:28:54.41	-643	1309	-1454	-12	31	-20	101	563	-462	-332
	1788	2019-01-15 09:28:54.42	-652	1311	-1466	-14	35	-21	-106	389	-495	-141
	1789	2019-01-15 09:28:54.43	-652	1305	-1477	-20	29	-20	108	567	-459	-337
	1790	2019-01-15 09:28:54.44	-646	1303	-1475	-18	18	-21	-122	354	-476	-116
	1791	2019-01-15 09:28:54.45	-641	1296	-1469	-11	14	-22	89	524	-435	-306
	1792	2019-01-15 09:28:54.46	-636	1306	-1462	-6	12	-21	-106	339	-445	-116
	1793	2019-01-15 09:28:54.47	-637	1300	-1462	-3	12	-23	112	548	-436	-330
	1794	2019-01-15 09:28:54.48	-644	1298	-1468	-5	16	-25	-109	354	-463	-122
	1795	2019-01-15 09:28:54.49	-641	1291	-1467	-6	13	-23	98	545	-447	-321
	1796	2019-01-15 09:28:54.50	-650	1284	-1466	-7	9	-18	-120	330	-450	-105
	1797	2019-01-15 09:28:54.51	-646	1280	-1460	-7	-4	-10	99	531	-432	-315
	1798	2019-01-15 09:28:54.52	-657	1277	-1462	-7	-13	1	-110	318	-428	-104
	1799	2019-01-15 09:28:54.53	-658	1289	-1451	-9	-19	11	103	526	-423	-314
	1800	2019-01-15 09:28:54.54	-659	1303	-1455	-11	-18	14	-122	296	-418	-87
	1801	2019-01-15 09:28:54.55	-659	1308	-1454	-18	-12	16	89	529	-440	-309
	1802	2019-01-15 09:28:54.56	-654	1313	-1462	-24	-8	12	-119	336	-455	-108
	1803	2019-01-15 09:28:54.57	-643	1319	-1467	-25	2	5	98	555	-457	-326
	1804	2019-01-15 09:28:54.58	-659	1319	-1473	-22	2	-1	-109	322	-431	-106
	1805	2019-01-15 09:28:54.59	-657	1309	-1469	-19	2	-7	81	534	-453	-307
	1806	2019-01-15 09:28:54.60	-660	1306	-1458	-15	8	-8	-145	281	-426	-68
	1807	2019-01-15 09:28:54.61	-649	1304	-1468	-12	12	-7	60	490	-430	-275
	1808	2019-01-15 09:28:54.62	-657	1308	-1455	-13	17	-5	-135	243	-378	-54
	1809	2019-01-15 09:28:54.63	-642	1314	-1468	-19	21	-5	90	460	-370	-275
	1810	2019-01-15 09:28:54.64	-643	1310	-1466	-19	20	-6	-88	262	-350	-87
	1811	2019-01-15 09:28:54.65	-636	1311	-1462	-17	19	-9	100	509	-409	-304
	1812	2019-01-15 09:28:54.66	-647	1314	-1473	-14	21	-9	-118	283	-401	-82
	1813	2019-01-15 09:28:54.67	-650	1309	-1476	-12	23	-14	87	515	-428	-301
	1814	2019-01-15 09:28:54.68	-648	1308	-1478	-11	15	-13	-97	308	-405	-105
	1815	2019-01-15 09:28:54.69	-652	1302	-1472	-10	3	-9	98	560	-462	-329
	1816	2019-01-15 09:28:54.70	-652	1292	-1468	-3	-2	-3	-92	356	-448	-132
	1817	2019-01-15 09:28:54.71	-642	1295	-1461	-1	-6	1	91	579	-488	-335
	1818	2019-01-15 09:28:54.72	-647	1308	-1463	0	-2	3	-105	331	-436	-113
	1819	2019-01-15 09:28:54.73	-639	1317	-1464	-3	1	3	75	552	-477	-313
	1820	2019-01-15 09:28:54.74	-634	1318	-1471	-9	5	-1	-109	328	-437	-109
	1821	2019-01-15 09:28:54.75	-653	1303	-1472	-12	8	-6	74	559	-485	-316
	1822	2019-01-15 09:28:54.76	-649	1291	-1475	-16	5	-6	-100	338	-438	-119
	1823	2019-01-15 09:28:54.77	-658	1286	-1463	-8	-7	-4	61	575	-514	-318
	1824	2019-01-15 09:28:54.78	-649	1290	-1459	3	-19	4	-121	354	-475	-116
	1825	2019-01-15 09:28:54.79	-645	1299	-1443	6	-19	8	64	605	-541	-334
	1826	2019-01-15 09:28:54.80	-645	1318	-1445	1	-12	11	-82	411	-493	-164
	1827	2019-01-15 09:28:54.81	-652	1329	-1457	-5	0	6	91	588	-497	-339
	1828	2019-01-15 09:28:54.82	-657	1329	-1464	-6	6	-1	-76	315	-391	-119
	1829	2019-01-15 09:28:54.83	-660	1312	-1469	-10	10	-5	78	552	-474	-315
	1830	2019-01-15 09:28:54.84	-660	1309	-1466	-12	8	-5	-81	357	-438	-138
	1831	2019-01-15 09:28:54.85	-655	1310	-1467	-12	-2	-6	70	587	-517	-328
	1832	2019-01-15 09:28:54.86	-651	1308	-1462	-12	-10	-6	-88	347	-435	-129
	1833	2019-01-15 09:28:54.87	-648	1307	-1455	-14	-8	-3	77	562	-485	-319
	1834	2019-01-15 09:28:54.88	-652	1308	-1456	-18	-4	-3	-56	350	-406	-147
	1835	2019-01-15 09:28:54.89	-653	1311	-1448	-24	-5	-4	78	577	-499	-327
	1836	2019-01-15 09:28:54.90	-654	1313	-1455	-27	-1	0	-73	347	-420	-137
	1837	2019-01-15 09:28:54.91	-643	1318	-1459	-25	8	-1	55	566	-511	-310
	1838	2019-01-15 09:28:54.92	-645	1314	-1466	-22	6	0	-70	360	-430	-145
	1839	2019-01-15 09:28:54.93	-645	1321	-1452	-20	6	0	50	554	-504	-302
	1840	2019-01-15 09:28:54.94	-649	1319	-1458	-18	3	-2	-87	309	-396	-111
	1841	2019-01-15 09:28:54.95	-658	1321	-1467	-13	-3	-3	49	504	-455	-276
	1842	2019-01-15 09:28:54.96	-661	1320	-1464	-9	-10	-6	-40	312	-352	-136
	1843	2019-01-15 09:28:54.97	-651	1318	-1461	-8	-16	-9	69	548	-479	-308
	1844	2019-01-15 09:28:54.98	-657	1317	-1451	-6	-15	-9	-47	362	-409	-157
	1845	2019-01-15 09:28:54.99	-652	1313	-1458	-2	-12	-9	50	574	-524	-312
	1846	2019-01-15 09:28:55.00	-655	1309	-1459	-2	-12	-9	-51	362	-413	-155
	1847	2019-01-15 09:28:55.01	-660	1312	-1455	-2	-4	-7	70	552	-482	-311
	1848	2019-01-15 09:28:55.02	-653	1305	-1455	-2	1	-2	-9	371	-380	-181
	1849	2019-01-15 09:28:55.03	-649	1309	-1453	-4	4	2	69	556	-487	-312
	1850	2019-01-15 09:28:55.04	-651	1313	-1453	-7	9	0	-26	366	-392	-170
	1851	2019-01-15 09:28:55.05	-651	1309	-1453	-8	12	0	64	573	-509	-318
	1852	2019-01-15 09:28:55.06	-639	1316	-1461	-7	11	-4	-12	403	-415	-195
	1853	2019-01-15 09:28:55.07	-650	1314	-1458	-5	3	-7	65	592	-527	-328
	1854	2019-01-15 09:28:55.08	-637	1319	-1462	-3	7	-12	-8	408	-416	-200
	1855	2019-01-15 09:28:55.09	-661	1326	-1460	-3	8	-18	41	591	-550	-316
	1856	2019-01-15 09:28:55.10	-651	1309	-1466	-7	2	-23	-39	404	-443	-182
	1857	2019-01-15 09:28:55.11	-665	1315	-1469	-10	-7	-20	20	605	-585	-312
	1858	2019-01-15 09:28:55.12	-656	1293	-1464	-9	-13	-18	-30	439	-469	-204
	1859	2019-01-15 09:28:55.13	-647	1292	-1447	-8	-13	-14	46	630	-584	-338
	1860	2019-01-15 09:28:55.14	-644	1301	-1453	-4	-9	-13	5	472	-467	-238
	1861	2019-01-15 09:28:55.15	-657	1312	-1455	-5	-1	-11	25	633	-608	-329
	1862	2019-01-15 09:28:55.16	-664	1304	-1464	-9	5	-8	-23	454	-477	-215
	1863	2019-01-15 09:28:55.17	-657	1302	-1461	-12	4	-6	24	603	-579	-313
	1864	2019-01-15 09:28:55.18	-663	1295	-1471	-10	0	-3	3	444	-441	-223
	1865	2019-01-15 09:28:55.19	-647	1307	-1457	-10	-7	3	39	608	-569	-323
	1866	2019-01-15 09:28:55.20	-643	1312	-1451	-5	-6	5	18	470	-452	-244
	1867	2019-01-15 09:28:55.21	-659	1322	-1458	-5	4	3	25	616	-591	-320
	1868	2019-01-15 09:28:55.22	-662	1329	-1458	-2	8	-2	4	460	-456	-232
	1869	2019-01-15 09:28:55.23	-649	1318	-1467	2	12	-4	19	582	-563	-300
	1870	2019-01-15 09:28:55.24	-653	1314	-1461	2	13	-3	25	440	-415	-232
	1871	2019-01-15 09:28:55.25	-661	1309	-1468	2	4	-4	31	585	-554	-308
	1872	2019-01-15 09:28:55.26	-653	1307	-1458	0	-4	1	33	469	-436	-251
	1873	2019-01-15 09:28:55.27	-653	1310	-1456	-5	-2	4	4	600	-596	-302
	1874	2019-01-15 09:28:55.28	-643	1311	-1454	-12	3	3	15	476	-461	-245
	1875	2019-01-15 09:28:55.29	-648	1303	-1464	-12	4	1	22	613	-591	-317
	1876	2019-01-15 09:28:55.30	-651	1298	-1463	-11	3	0	54	501	-447	-277
	1877	2019-01-15 09:28:55.31	-637	1303	-1462	-10	-1	3	18	569	-551	-293
	1878	2019-01-15 09:28:55.32	-647	1305	-1465	-9	-3	-3	31	437	-406	-234
	1879	2019-01-15 09:28:55.33	-653	1321	-1460	-7	-5	-5	-17	539	-556	-261
	1880	2019-01-15 09:28:55.34	-646	1321	-1463	-10	-6	-10	19	453	-434	-236
	1881	2019-01-15 09:28:55.35	-651	1315	-1464	-14	-10	-14	-35	516	-551	-240
	1882	2019-01-15 09:28:55.36	-653	1294	-1471	-18	-16	-17	13	422	-409	-217
	1883	2019-01-15 09:28:55.37	-650	1293	-1464	-18	-25	-11	-30	462	-492	-216
	1884	2019-01-15 09:28:55.38	-650	1296	-1442	-20	-30	-5	30	390	-360	-210
	1885	2019-01-15 09:28:55.39	-644	1293	-1436	-21	-24	6	-30	442	-472	-206
	1886	2019-01-15 09:28:55.40	-650	1300	-1445	-18	-10	10	29	392	-363	-210
	1887	2019-01-15 09:28:55.41	-665	1298	-1462	-16	1	10	-47	438	-485	-195
	1888	2019-01-15 09:28:55.42	-653	1306	-1453	-13	-12	20	28	394	-366	-211
	1889	2019-01-15 09:28:55.43	-642	1315	-1458	-15	-13	21	-64	408	-472	-172
	1890	2019-01-15 09:28:55.44	-649	1329	-1455	-13	-15	15	20	367	-347	-193
	1891	2019-01-15 09:28:55.45	-652	1324	-1450	-14	-14	9	-54	361	-415	-153
	1892	2019-01-15 09:28:55.46	-653	1337	-1454	-19	-10	3	55	372	-317	-213
	1893	2019-01-15 09:28:55.47	-640	1325	-1462	-19	-3	-8	-50	384	-434	-167
	1894	2019-01-15 09:28:55.48	-661	1314	-1464	-17	-3	-13	41	383	-342	-212
	1895	2019-01-15 09:28:55.49	-654	1313	-1457	-14	-7	-11	-53	388	-441	-167
	1896	2019-01-15 09:28:55.50	-651	1310	-1457	-6	-8	-9	52	394	-342	-223
	1897	2019-01-15 09:28:55.51	-658	1321	-1460	-6	-15	-6	-69	363	-432	-147
	1898	2019-01-15 09:28:55.52	-657	1320	-1447	-12	-19	0	45	380	-335	-212
	1899	2019-01-15 09:28:55.53	-663	1328	-1445	-16	-12	3	-74	352	-426	-139
	1900	2019-01-15 09:28:55.54	-654	1316	-1443	-20	-6	2	50	390	-340	-220
	1901	2019-01-15 09:28:55.55	-652	1317	-1449	-24	-3	0	-79	363	-442	-142
	1902	2019-01-15 09:28:55.56	-643	1317	-1449	-21	1	0	52	407	-355	-229
	1903	2019-01-15 09:28:55.57	-645	1318	-1441	-18	8	-3	-87	352	-439	-132
	1904	2019-01-15 09:28:55.58	-647	1327	-1449	-12	12	-7	48	406	-358	-227
	1905	2019-01-15 09:28:55.59	-643	1329	-1453	-8	10	-10	-110	364	-474	-127
	1906	2019-01-15 09:28:55.60	-653	1335	-1454	-9	5	-12	33	420	-387	-226
	1907	2019-01-15 09:28:55.61	-656	1330	-1456	-15	-4	-15	-111	352	-463	-120
	1908	2019-01-15 09:28:55.62	-652	1319	-1450	-22	-6	-17	54	413	-359	-233
	1909	2019-01-15 09:28:55.63	-650	1320	-1446	-23	-7	-16	-75	345	-420	-135
	1910	2019-01-15 09:28:55.64	-643	1311	-1448	-20	-2	-14	90	432	-342	-261
	1911	2019-01-15 09:28:55.65	-638	1305	-1441	-17	4	-11	-81	378	-459	-148
	1912	2019-01-15 09:28:55.66	-647	1315	-1447	-13	11	-7	71	464	-393	-267
	1913	2019-01-15 09:28:55.67	-654	1318	-1465	-10	17	-2	-101	367	-468	-133
	1914	2019-01-15 09:28:55.68	-655	1314	-1462	-11	5	1	67	455	-388	-261
	1915	2019-01-15 09:28:55.69	-651	1318	-1462	-12	-10	5	-89	383	-472	-147
	1916	2019-01-15 09:28:55.70	-654	1314	-1457	-15	-22	6	84	472	-388	-278
	1917	2019-01-15 09:28:55.71	-656	1316	-1443	-12	-27	11	-91	337	-428	-123
	1918	2019-01-15 09:28:55.72	-646	1321	-1432	-11	-24	10	83	438	-355	-260
	1919	2019-01-15 09:28:55.73	-649	1327	-1437	-11	-20	11	-100	318	-418	-109
	1920	2019-01-15 09:28:55.74	-652	1321	-1450	-18	-11	10	89	439	-350	-264
	1921	2019-01-15 09:28:55.75	-655	1332	-1449	-20	-4	11	-115	289	-404	-87
	1922	2019-01-15 09:28:55.76	-657	1322	-1457	-18	-6	11	66	432	-366	-249
	1923	2019-01-15 09:28:55.77	-652	1333	-1455	-13	-17	13	-126	345	-471	-109
	1924	2019-01-15 09:28:55.78	-665	1350	-1454	-5	-25	13	87	496	-409	-291
	1925	2019-01-15 09:28:55.79	-645	1351	-1448	-2	-25	2	-83	360	-443	-138
	1926	2019-01-15 09:28:55.80	-660	1347	-1445	1	-20	-7	118	481	-363	-299
	1927	2019-01-15 09:28:55.81	-654	1350	-1442	-2	-16	-14	-85	288	-373	-101
	1928	2019-01-15 09:28:55.82	-670	1338	-1447	-3	-11	-19	105	437	-332	-271
	1929	2019-01-15 09:28:55.83	-653	1319	-1440	-3	-7	-22	-98	294	-392	-98
	1930	2019-01-15 09:28:55.84	-663	1320	-1440	4	2	-22	102	456	-354	-279
	1931	2019-01-15 09:28:55.85	-665	1318	-1447	2	5	-19	-106	270	-376	-82
	1932	2019-01-15 09:28:55.86	-664	1320	-1448	3	5	-12	86	428	-342	-257
	1933	2019-01-15 09:28:55.87	-659	1314	-1446	5	6	-8	-119	272	-391	-76
	1934	2019-01-15 09:28:55.88	-656	1309	-1448	7	8	-5	86	459	-373	-272
	1935	2019-01-15 09:28:55.89	-647	1317	-1449	8	9	-3	-118	295	-413	-88
	1936	2019-01-15 09:28:55.90	-666	1315	-1446	6	12	1	96	471	-375	-283
	1937	2019-01-15 09:28:55.91	-658	1325	-1448	5	12	-3	-109	276	-385	-83
	1938	2019-01-15 09:28:55.92	-656	1330	-1452	1	11	-6	94	454	-360	-274
	1939	2019-01-15 09:28:55.93	-653	1323	-1450	-3	1	-6	-138	247	-385	-54
	1940	2019-01-15 09:28:55.94	-658	1306	-1445	-4	-5	-7	73	442	-369	-257
	1941	2019-01-15 09:28:55.95	-652	1306	-1454	-3	-11	-6	-138	260	-398	-61
	1942	2019-01-15 09:28:55.96	-649	1295	-1442	0	-14	-5	85	458	-373	-271
	1943	2019-01-15 09:28:55.97	-648	1302	-1431	8	-6	-2	-110	271	-381	-80
	1944	2019-01-15 09:28:55.98	-664	1310	-1434	5	4	2	109	478	-369	-293
	1945	2019-01-15 09:28:55.99	-659	1315	-1445	-5	13	4	-112	260	-372	-74
	1946	2019-01-15 09:28:56.00	-649	1325	-1454	-13	17	2	95	459	-364	-277
	1947	2019-01-15 09:28:56.01	-646	1327	-1455	-19	9	0	-112	261	-373	-74
	1948	2019-01-15 09:28:56.02	-650	1335	-1452	-18	2	0	104	484	-380	-294
	1949	2019-01-15 09:28:56.03	-654	1338	-1448	-17	-3	-7	-121	266	-387	-72
	1950	2019-01-15 09:28:56.04	-662	1340	-1464	-16	-8	-11	87	465	-378	-276
	1951	2019-01-15 09:28:56.05	-657	1327	-1450	-14	-15	-13	-128	235	-363	-53
	1952	2019-01-15 09:28:56.06	-655	1324	-1444	-12	-17	-11	78	452	-374	-265
	1953	2019-01-15 09:28:56.07	-652	1319	-1440	-11	-18	-9	-137	247	-384	-55
	1954	2019-01-15 09:28:56.08	-662	1314	-1452	-13	-9	-8	81	474	-393	-277
	1955	2019-01-15 09:28:56.09	-654	1309	-1445	-12	-3	-4	-125	243	-368	-59
	1956	2019-01-15 09:28:56.10	-649	1320	-1449	-9	7	0	71	454	-383	-262
	1957	2019-01-15 09:28:56.11	-648	1333	-1444	-10	15	3	-154	225	-379	-35
	1958	2019-01-15 09:28:56.12	-647	1336	-1448	-11	24	0	64	465	-401	-264
	1959	2019-01-15 09:28:56.13	-650	1335	-1450	-7	25	-5	-117	280	-397	-81
	1960	2019-01-15 09:28:56.14	-660	1335	-1452	-2	18	-7	105	480	-375	-292
	1961	2019-01-15 09:28:56.15	-664	1331	-1457	3	10	-13	-94	215	-309	-60
	1962	2019-01-15 09:28:56.16	-655	1330	-1463	3	-2	-14	101	441	-340	-271
	1963	2019-01-15 09:28:56.17	-653	1330	-1452	3	-13	-15	-102	246	-348	-72
	1964	2019-01-15 09:28:56.18	-653	1324	-1446	3	-15	-14	88	468	-380	-278
	1965	2019-01-15 09:28:56.19	-646	1314	-1441	4	-11	-13	-105	239	-344	-67
	1966	2019-01-15 09:28:56.20	-663	1305	-1444	5	-10	-10	96	445	-349	-270
	1967	2019-01-15 09:28:56.21	-654	1304	-1442	3	-5	-4	-109	206	-315	-48
	1968	2019-01-15 09:28:56.22	-653	1300	-1439	5	-5	2	83	441	-358	-262
	1969	2019-01-15 09:28:56.23	-658	1301	-1442	6	-1	4	-105	230	-335	-62
	1970	2019-01-15 09:28:56.24	-653	1310	-1442	11	4	7	73	461	-388	-267
	1971	2019-01-15 09:28:56.25	-642	1326	-1437	9	3	5	-120	230	-350	-55
	1972	2019-01-15 09:28:56.26	-646	1326	-1433	3	7	5	61	473	-412	-267
	1973	2019-01-15 09:28:56.27	-656	1320	-1457	-4	7	-3	-130	248	-378	-59
	1974	2019-01-15 09:28:56.28	-660	1319	-1457	-14	3	-4	48	486	-438	-267
	1975	2019-01-15 09:28:56.29	-656	1320	-1449	-16	-10	-6	-120	274	-394	-77
	1976	2019-01-15 09:28:56.30	-660	1314	-1454	-18	-20	-6	81	477	-396	-279
	1977	2019-01-15 09:28:56.31	-654	1328	-1437	-15	-27	-7	-79	231	-310	-76
	1978	2019-01-15 09:28:56.32	-646	1314	-1469	-13	-10	-11	81	456	-375	-268
	1979	2019-01-15 09:28:56.33	-642	1309	-1423	-32	24	-11	-100	238	-338	-69
	1980	2019-01-15 09:28:56.34	-639	1321	-1413	-27	15	-8	58	465	-407	-261
	1981	2019-01-15 09:28:56.35	-661	1325	-1448	-41	6	-11	-104	241	-345	-68
	1982	2019-01-15 09:28:56.36	-649	1312	-1450	-38	1	-11	55	474	-419	-264
	1983	2019-01-15 09:28:56.37	-661	1319	-1462	-33	3	-9	-96	267	-363	-85
	1984	2019-01-15 09:28:56.38	-663	1323	-1459	-32	-18	-4	57	489	-432	-273
	1985	2019-01-15 09:28:56.39	-655	1324	-1438	-30	-25	0	-96	254	-350	-79
	1986	2019-01-15 09:28:56.40	-662	1337	-1439	-25	-24	-2	49	483	-434	-266
	1987	2019-01-15 09:28:56.41	-660	1350	-1443	-21	-20	-6	-92	274	-366	-91
	1988	2019-01-15 09:28:56.42	-647	1357	-1484	-21	-1	-12	43	480	-437	-261
	1989	2019-01-15 09:28:56.43	-667	1323	-1418	-11	4	-11	-93	257	-350	-82
	1990	2019-01-15 09:28:56.44	-674	1353	-1425	-12	1	-10	29	465	-436	-247
	1991	2019-01-15 09:28:56.45	-663	1333	-1433	-19	-14	-7	-113	234	-347	-60
	1992	2019-01-15 09:28:56.46	-669	1325	-1437	-7	4	-5	6	474	-468	-240
	1993	2019-01-15 09:28:56.47	-677	1335	-1446	2	8	0	-102	296	-398	-97
	1994	2019-01-15 09:28:56.48	-660	1330	-1445	5	3	4	42	487	-445	-264
[truncated: 4,087 more rows]
