# Supplementary material for: Evaluating the stress-response of dental students to the dental school environment
Source: PeerJ. 2020 May 6;8:e8981. doi: 10.7717/peerj.8981 (PMC7210805; doi:10.7717/peerj.8981)
Supplement: Supplemental Information 1 [file peerj-08-8981-s001.zip › 4-0-V.csv]

// Data mode : Full
// Data quality : High
// Acceleration sensor's range : 16g
// Gyroscope sensor's range : 2000dps
//
//ARTIFACT	NUM	DATE	ACC_X	ACC_Y	ACC_Z	GYRO_X	GYRO_Y	GYRO_Z	EOG_L	EOG_R	EOG_H	EOG_V
	1	2019-01-09 11:23:14.21	-993	1482	-1041	2	0	-21	-56	-25	-31	40
	2	2019-01-09 11:23:14.22	-998	1483	-1038	4	3	-22	-57	-25	-32	41
	3	2019-01-09 11:23:14.23	-990	1475	-1030	0	0	-23	-61	-28	-33	44
	4	2019-01-09 11:23:14.24	-988	1475	-1047	-4	4	-18	-56	-25	-31	40
	5	2019-01-09 11:23:14.25	-1002	1463	-1038	-8	6	-15	-54	-25	-29	39
	6	2019-01-09 11:23:14.26	-991	1470	-1034	-4	10	-7	-52	-24	-28	38
	7	2019-01-09 11:23:14.27	-991	1475	-1050	-3	14	-2	-50	-25	-25	37
	8	2019-01-09 11:23:14.28	-993	1479	-1059	-12	17	-1	-50	-24	-26	37
	9	2019-01-09 11:23:14.29	-986	1480	-1058	-15	16	-3	-49	-24	-25	36
	10	2019-01-09 11:23:14.30	-989	1475	-1052	-12	6	1	-36	-16	-20	26
	11	2019-01-09 11:23:14.31	-973	1480	-1043	-11	1	1	-45	-19	-26	32
	12	2019-01-09 11:23:14.32	-980	1485	-1043	-14	0	0	-47	-18	-29	32
	13	2019-01-09 11:23:14.33	-984	1486	-1041	-15	-2	-1	-58	-31	-27	44
	14	2019-01-09 11:23:14.34	-986	1484	-1043	-18	-4	0	-52	-18	-34	35
	15	2019-01-09 11:23:14.35	-992	1491	-1045	-17	-2	0	-54	-18	-36	36
	16	2019-01-09 11:23:14.36	-995	1502	-1050	-19	-2	1	-58	-20	-38	39
	17	2019-01-09 11:23:14.37	-992	1493	-1047	-21	-1	1	-51	-14	-37	32
	18	2019-01-09 11:23:14.38	-992	1499	-1041	-21	-1	2	-54	-14	-40	34
	19	2019-01-09 11:23:14.39	-994	1497	-1043	-17	-1	1	-53	-20	-33	36
	20	2019-01-09 11:23:14.40	-987	1496	-1042	-13	-4	1	-48	-22	-26	35
	21	2019-01-09 11:23:14.41	-1001	1498	-1042	-15	-4	-1	-50	-21	-29	35
	22	2019-01-09 11:23:14.42	-1004	1492	-1041	-19	-2	-2	-53	-24	-29	38
	23	2019-01-09 11:23:14.43	-995	1482	-1046	-22	-4	-2	-56	-29	-27	42
	24	2019-01-09 11:23:14.44	-992	1483	-1044	-23	-8	0	-54	-23	-31	38
	25	2019-01-09 11:23:14.45	-988	1483	-1031	-21	-9	3	-55	-22	-33	38
	26	2019-01-09 11:23:14.46	-985	1476	-1040	-18	-9	5	-56	-24	-32	40
	27	2019-01-09 11:23:14.47	-989	1480	-1031	-12	-12	9	-52	-22	-30	37
	28	2019-01-09 11:23:14.48	-985	1484	-1032	-5	-13	7	-53	-23	-30	38
	29	2019-01-09 11:23:14.49	-993	1481	-1037	0	-8	8	-51	-24	-27	37
	30	2019-01-09 11:23:14.50	-987	1482	-1036	-3	-7	6	-47	-24	-23	35
	31	2019-01-09 11:23:14.51	-989	1481	-1043	-6	-9	3	-46	-20	-26	33
	32	2019-01-09 11:23:14.52	-989	1487	-1040	-12	-13	1	-49	-21	-28	35
	33	2019-01-09 11:23:14.53	-994	1495	-1049	-21	-12	-3	-48	-24	-24	36
	34	2019-01-09 11:23:14.54	-995	1494	-1048	-24	-18	-8	-47	-24	-23	35
	35	2019-01-09 11:23:14.55	-1009	1487	-1054	-21	-22	-9	-50	-21	-29	35
	36	2019-01-09 11:23:14.56	-1013	1493	-1042	-23	-29	-12	-54	-25	-29	39
	37	2019-01-09 11:23:14.57	-999	1491	-1031	-21	-32	-11	-50	-24	-26	37
	38	2019-01-09 11:23:14.58	-1016	1493	-1025	-23	-25	-9	-52	-22	-30	37
	39	2019-01-09 11:23:14.59	-1003	1491	-1022	-25	-19	-7	-53	-24	-29	38
	40	2019-01-09 11:23:14.60	-1007	1486	-1019	-21	-13	-7	-51	-22	-29	36
	41	2019-01-09 11:23:14.61	-1002	1496	-1022	-17	-8	-3	-43	-17	-26	30
	42	2019-01-09 11:23:14.62	-1007	1503	-1023	-10	-3	-5	-43	-15	-28	29
	43	2019-01-09 11:23:14.63	-1015	1501	-1032	-9	3	-9	-37	-15	-22	26
	44	2019-01-09 11:23:14.64	-1010	1504	-1033	-5	1	-12	-36	-16	-20	26
	45	2019-01-09 11:23:14.65	-1010	1497	-1039	4	-1	-14	-40	-16	-24	28
	46	2019-01-09 11:23:14.66	-1009	1475	-1025	0	-2	-13	-48	-22	-26	35
	47	2019-01-09 11:23:14.67	-1011	1480	-1026	1	0	-10	-44	-18	-26	31
	48	2019-01-09 11:23:14.68	-1004	1487	-1033	2	-1	-5	-40	-13	-27	26
	49	2019-01-09 11:23:14.69	-1015	1492	-1031	0	1	-4	-39	-17	-22	28
	50	2019-01-09 11:23:14.70	-1009	1501	-1022	-4	4	-3	-43	-21	-22	32
	51	2019-01-09 11:23:14.71	-1013	1503	-1026	-4	8	-5	-34	-10	-24	22
	52	2019-01-09 11:23:14.72	-1000	1505	-1021	-2	11	-10	-47	-18	-29	32
	53	2019-01-09 11:23:14.73	-1004	1502	-1033	-1	16	-13	-45	-15	-30	30
	54	2019-01-09 11:23:14.74	-1009	1490	-1029	2	16	-21	-50	-25	-25	37
	55	2019-01-09 11:23:14.75	-999	1488	-1030	5	15	-20	-44	-13	-31	28
	56	2019-01-09 11:23:14.76	-1011	1475	-1032	8	15	-21	-46	-13	-33	29
	57	2019-01-09 11:23:14.77	-1013	1481	-1036	11	16	-18	-39	-8	-31	23
	58	2019-01-09 11:23:14.78	-1000	1472	-1028	15	14	-15	-39	-10	-29	24
	59	2019-01-09 11:23:14.79	-997	1472	-1030	10	15	-9	-38	-15	-23	26
	60	2019-01-09 11:23:14.80	-1008	1473	-1032	6	16	-4	-48	-27	-21	37
	61	2019-01-09 11:23:14.81	-1006	1457	-1028	2	20	1	-44	-18	-26	31
	62	2019-01-09 11:23:14.82	-999	1467	-1033	0	18	6	-46	-16	-30	31
	63	2019-01-09 11:23:14.83	-997	1478	-1031	-1	15	8	-44	-15	-29	29
	64	2019-01-09 11:23:14.84	-994	1498	-1032	2	16	4	-39	-14	-25	26
	65	2019-01-09 11:23:14.85	-991	1499	-1039	2	18	-1	-35	-15	-20	25
	66	2019-01-09 11:23:14.86	-988	1496	-1038	-1	21	-6	-37	-20	-17	28
	67	2019-01-09 11:23:14.87	-991	1499	-1045	-3	21	-13	-37	-16	-21	26
	68	2019-01-09 11:23:14.88	-997	1489	-1046	-8	17	-14	-40	-13	-27	26
	69	2019-01-09 11:23:14.89	-991	1481	-1050	-6	15	-16	-39	-11	-28	25
	70	2019-01-09 11:23:14.90	-1009	1479	-1049	-6	8	-12	-40	-18	-22	29
	71	2019-01-09 11:23:14.91	-990	1480	-1048	-11	2	-7	-43	-20	-23	31
	72	2019-01-09 11:23:14.92	-994	1484	-1038	-17	-1	-3	-48	-22	-26	35
	73	2019-01-09 11:23:14.93	-1008	1489	-1030	-17	3	1	-46	-20	-26	33
	74	2019-01-09 11:23:14.94	-1001	1496	-1033	-20	7	3	-47	-17	-30	32
	75	2019-01-09 11:23:14.95	-997	1501	-1033	-22	9	2	-42	-11	-31	26
	76	2019-01-09 11:23:14.96	-994	1508	-1022	-22	13	0	-39	-13	-26	26
	77	2019-01-09 11:23:14.97	-987	1502	-1030	-17	17	-4	-39	-14	-25	26
	78	2019-01-09 11:23:14.98	-983	1502	-1029	-8	17	-9	-39	-18	-21	28
	79	2019-01-09 11:23:14.99	-990	1502	-1035	4	18	-13	-35	-12	-23	23
	80	2019-01-09 11:23:15.00	-983	1495	-1040	10	12	-16	-34	-7	-27	20
	81	2019-01-09 11:23:15.01	-996	1493	-1034	11	9	-18	-33	-5	-28	19
	82	2019-01-09 11:23:15.02	-993	1486	-1037	11	5	-17	-37	-15	-22	26
	83	2019-01-09 11:23:15.03	-1007	1480	-1035	9	3	-14	-37	-15	-22	26
	84	2019-01-09 11:23:15.04	-992	1476	-1033	3	4	-10	-40	-15	-25	27
	85	2019-01-09 11:23:15.05	-995	1470	-1029	0	3	-6	-40	-12	-28	26
	86	2019-01-09 11:23:15.06	-995	1470	-1032	-2	5	-1	-41	-17	-24	29
	87	2019-01-09 11:23:15.07	-1003	1483	-1032	-6	8	3	-44	-19	-25	31
	88	2019-01-09 11:23:15.08	-1003	1490	-1027	-8	14	2	-47	-25	-22	36
	89	2019-01-09 11:23:15.09	-989	1490	-1031	-9	22	-1	-40	-22	-18	31
	90	2019-01-09 11:23:15.10	-994	1499	-1030	-10	24	-7	-39	-23	-16	31
	91	2019-01-09 11:23:15.11	-990	1494	-1044	-13	24	-15	-42	-20	-22	31
	92	2019-01-09 11:23:15.12	-983	1491	-1044	-13	20	-19	-38	-11	-27	24
	93	2019-01-09 11:23:15.13	-992	1495	-1047	-16	13	-24	-42	-12	-30	27
	94	2019-01-09 11:23:15.14	-994	1485	-1049	-12	8	-25	-39	-14	-25	26
	95	2019-01-09 11:23:15.15	-984	1480	-1048	-12	4	-24	-41	-23	-18	32
	96	2019-01-09 11:23:15.16	-982	1483	-1039	-16	-3	-23	-40	-12	-28	26
	97	2019-01-09 11:23:15.17	-1003	1485	-1032	-15	-3	-16	-41	-6	-35	23
	98	2019-01-09 11:23:15.18	-999	1489	-1023	-11	-1	-10	-42	-8	-34	25
	99	2019-01-09 11:23:15.19	-997	1491	-1030	-16	7	-3	-38	-6	-32	22
	100	2019-01-09 11:23:15.20	-1002	1498	-1029	-18	14	0	-39	-8	-31	23
	101	2019-01-09 11:23:15.21	-999	1498	-1026	-20	17	1	-47	-18	-29	32
	102	2019-01-09 11:23:15.22	-992	1496	-1033	-16	18	2	-41	-15	-26	28
	103	2019-01-09 11:23:15.23	-982	1496	-1038	-18	18	1	-37	-9	-28	23
	104	2019-01-09 11:23:15.24	-979	1502	-1045	-18	15	-2	-38	-9	-29	23
	105	2019-01-09 11:23:15.25	-984	1513	-1040	-8	14	-9	-35	-9	-26	22
	106	2019-01-09 11:23:15.26	-987	1511	-1051	-6	11	-14	-39	-12	-27	25
	107	2019-01-09 11:23:15.27	-986	1493	-1041	-6	11	-14	-40	-8	-32	24
	108	2019-01-09 11:23:15.28	-978	1497	-1041	-4	10	-15	-39	-9	-30	24
	109	2019-01-09 11:23:15.29	-984	1484	-1037	-6	10	-15	-35	-8	-27	21
	110	2019-01-09 11:23:15.30	-978	1478	-1034	-8	8	-13	-39	-9	-30	24
	111	2019-01-09 11:23:15.31	-985	1484	-1033	-6	8	-9	-38	-11	-27	24
	112	2019-01-09 11:23:15.32	-986	1483	-1031	-1	7	-3	-40	-14	-26	27
	113	2019-01-09 11:23:15.33	-977	1494	-1027	0	5	0	-40	-13	-27	26
	114	2019-01-09 11:23:15.34	-982	1499	-1040	-1	9	1	-44	-19	-25	31
	115	2019-01-09 11:23:15.35	-988	1501	-1035	-3	11	4	-43	-20	-23	31
	116	2019-01-09 11:23:15.36	-983	1499	-1043	-8	10	2	-44	-16	-28	30
	117	2019-01-09 11:23:15.37	-983	1505	-1037	-10	7	-2	-40	-10	-30	25
	118	2019-01-09 11:23:15.38	-990	1487	-1043	-9	8	-4	-38	-11	-27	24
	119	2019-01-09 11:23:15.39	-983	1490	-1043	-6	3	-5	-37	-13	-24	25
	120	2019-01-09 11:23:15.40	-994	1487	-1037	-6	0	-7	-41	-21	-20	31
	121	2019-01-09 11:23:15.41	-983	1476	-1035	-10	2	-6	-41	-21	-20	31
	122	2019-01-09 11:23:15.42	-981	1485	-1032	-8	1	-4	-46	-21	-25	33
	123	2019-01-09 11:23:15.43	-989	1487	-1020	-6	-1	-5	-46	-20	-26	33
	124	2019-01-09 11:23:15.44	-988	1480	-1027	-6	7	-7	-42	-20	-22	31
	125	2019-01-09 11:23:15.45	-994	1481	-1044	-11	3	-6	-38	-14	-24	26
	126	2019-01-09 11:23:15.46	-989	1486	-1031	-11	0	-5	-39	-16	-23	27
	127	2019-01-09 11:23:15.47	-983	1496	-1035	-12	0	-4	-36	-13	-23	24
	128	2019-01-09 11:23:15.48	-981	1494	-1040	-23	7	-4	-40	-10	-30	25
	129	2019-01-09 11:23:15.49	-991	1498	-1046	-33	8	-6	-40	-8	-32	24
	130	2019-01-09 11:23:15.50	-986	1491	-1058	-39	8	-6	-36	-11	-25	23
	131	2019-01-09 11:23:15.51	-998	1500	-1049	-37	-3	-4	-35	-8	-27	21
	132	2019-01-09 11:23:15.52	-987	1497	-1039	-25	-11	-5	-39	-14	-25	26
	133	2019-01-09 11:23:15.53	-989	1501	-1034	-20	-15	-4	-31	-6	-25	18
	134	2019-01-09 11:23:15.54	-998	1502	-1038	-16	-13	-6	-42	-15	-27	28
	135	2019-01-09 11:23:15.55	-996	1506	-1038	-16	-12	-9	-45	-17	-28	31
	136	2019-01-09 11:23:15.56	-998	1496	-1023	-15	-10	-11	-46	-29	-17	37
	137	2019-01-09 11:23:15.57	-1003	1494	-1016	-16	-8	-12	-43	-20	-23	31
	138	2019-01-09 11:23:15.58	-1002	1502	-1026	-20	2	-14	-44	-17	-27	30
	139	2019-01-09 11:23:15.59	-1001	1499	-1033	-22	4	-13	-46	-19	-27	32
	140	2019-01-09 11:23:15.60	-995	1501	-1019	-19	1	-11	-41	-16	-25	28
	141	2019-01-09 11:23:15.61	-993	1494	-1032	-10	2	-9	-40	-14	-26	27
	142	2019-01-09 11:23:15.62	-992	1496	-1034	-1	1	-8	-35	-20	-15	27
	143	2019-01-09 11:23:15.63	-994	1495	-1037	3	-2	-7	-37	-20	-17	28
	144	2019-01-09 11:23:15.64	-989	1489	-1038	3	-6	-7	-40	-20	-20	30
	145	2019-01-09 11:23:15.65	-1000	1484	-1034	-4	-9	-5	-38	-18	-20	28
	146	2019-01-09 11:23:15.66	-985	1483	-1022	-12	-11	-5	-37	-13	-24	25
	147	2019-01-09 11:23:15.67	-998	1479	-1022	-13	-9	1	-38	-11	-27	24
	148	2019-01-09 11:23:15.68	-995	1482	-1019	-16	-8	5	-40	-15	-25	27
	149	2019-01-09 11:23:15.69	-993	1489	-1016	-7	-3	6	-40	-16	-24	28
	150	2019-01-09 11:23:15.70	-999	1504	-1018	-1	1	6	-38	-21	-17	29
	151	2019-01-09 11:23:15.71	-998	1495	-1014	2	5	4	-36	-22	-14	29
	152	2019-01-09 11:23:15.72	-999	1504	-1024	4	8	2	-38	-18	-20	28
	153	2019-01-09 11:23:15.73	-1009	1500	-1030	-1	9	1	-40	-16	-24	28
	154	2019-01-09 11:23:15.74	-1001	1499	-1039	-9	8	-3	-41	-18	-23	29
	155	2019-01-09 11:23:15.75	-1007	1494	-1029	-15	4	-6	-40	-15	-25	27
	156	2019-01-09 11:23:15.76	-1002	1503	-1032	-13	-3	-9	-37	-14	-23	25
	157	2019-01-09 11:23:15.77	-993	1488	-1029	-11	-5	-6	-34	-12	-22	23
	158	2019-01-09 11:23:15.78	-1003	1496	-1021	-5	-3	-7	-38	-13	-25	25
	159	2019-01-09 11:23:15.79	-1003	1500	-1027	-1	-2	-7	-40	-16	-24	28
	160	2019-01-09 11:23:15.80	-1003	1496	-1025	0	2	-7	-42	-21	-21	31
	161	2019-01-09 11:23:15.81	-1008	1497	-1022	-1	7	-5	-41	-17	-24	29
	162	2019-01-09 11:23:15.82	-1003	1498	-1020	-5	14	-3	-39	-16	-23	27
	163	2019-01-09 11:23:15.83	-1004	1490	-1026	-7	19	-3	-36	-18	-18	27
	164	2019-01-09 11:23:15.84	-1000	1489	-1025	-13	19	-1	-37	-19	-18	28
	165	2019-01-09 11:23:15.85	-996	1495	-1027	-10	17	-1	-38	-19	-19	28
	166	2019-01-09 11:23:15.86	-988	1505	-1023	-3	14	-3	-40	-19	-21	29
	167	2019-01-09 11:23:15.87	-987	1511	-1028	-2	16	-10	-38	-14	-24	26
	168	2019-01-09 11:23:15.88	-996	1511	-1030	1	15	-16	-41	-17	-24	29
	169	2019-01-09 11:23:15.89	-996	1509	-1036	1	17	-22	-43	-19	-24	31
	170	2019-01-09 11:23:15.90	-993	1501	-1031	-1	21	-23	-39	-15	-24	27
	171	2019-01-09 11:23:15.91	-980	1499	-1030	-3	20	-25	-37	-16	-21	26
	172	2019-01-09 11:23:15.92	-988	1490	-1029	-3	21	-25	-38	-17	-21	27
	173	2019-01-09 11:23:15.93	-981	1480	-1033	-5	20	-23	-37	-14	-23	25
	174	2019-01-09 11:23:15.94	-982	1478	-1033	-7	18	-19	-34	-7	-27	20
	175	2019-01-09 11:23:15.95	-980	1477	-1029	-7	16	-14	-39	-13	-26	26
	176	2019-01-09 11:23:15.96	-987	1479	-1030	-9	15	-12	-37	-13	-24	25
	177	2019-01-09 11:23:15.97	-989	1482	-1030	-7	15	-10	-35	-19	-16	27
	178	2019-01-09 11:23:15.98	-980	1489	-1032	-4	14	-8	-34	-13	-21	23
	179	2019-01-09 11:23:15.99	-984	1503	-1038	-7	14	-13	-33	-10	-23	21
	180	2019-01-09 11:23:16.00	-986	1503	-1032	-9	14	-17	-39	-15	-24	27
	181	2019-01-09 11:23:16.01	-979	1491	-1036	-8	16	-20	-42	-17	-25	29
	182	2019-01-09 11:23:16.02	-987	1498	-1022	-4	14	-21	-38	-12	-26	25
	183	2019-01-09 11:23:16.03	-987	1488	-1029	2	16	-22	-37	-10	-27	23
	184	2019-01-09 11:23:16.04	-989	1484	-1031	0	15	-20	-37	-10	-27	23
	185	2019-01-09 11:23:16.05	-991	1480	-1024	0	15	-19	-34	-11	-23	22
	186	2019-01-09 11:23:16.06	-985	1476	-1030	3	13	-14	-36	-12	-24	24
	187	2019-01-09 11:23:16.07	-990	1476	-1029	2	15	-14	-33	-9	-24	21
	188	2019-01-09 11:23:16.08	-982	1493	-1028	-4	18	-16	-30	-6	-24	18
	189	2019-01-09 11:23:16.09	-985	1500	-1051	-10	24	-14	-34	-7	-27	20
	190	2019-01-09 11:23:16.10	-996	1499	-1071	-20	21	-17	-34	-7	-27	20
	191	2019-01-09 11:23:16.11	-991	1507	-1064	-24	13	-18	-30	-7	-23	18
	192	2019-01-09 11:23:16.12	-993	1503	-1052	-22	4	-18	-29	-5	-24	17
	193	2019-01-09 11:23:16.13	-987	1503	-1047	-20	0	-19	-24	-4	-20	14
	194	2019-01-09 11:23:16.14	-985	1496	-1029	-19	0	-18	-26	-2	-24	14
	195	2019-01-09 11:23:16.15	-984	1497	-1023	-16	-1	-16	-29	-3	-26	16
	196	2019-01-09 11:23:16.16	-984	1496	-1013	-12	5	-16	-28	-6	-22	17
	197	2019-01-09 11:23:16.17	-988	1487	-1016	-10	7	-15	-29	-4	-25	16
	198	2019-01-09 11:23:16.18	-985	1488	-1027	-8	11	-9	-29	-3	-26	16
	199	2019-01-09 11:23:16.19	-987	1486	-1032	-6	9	-7	-23	-3	-20	13
	200	2019-01-09 11:23:16.20	-992	1491	-1034	-6	6	-2	-23	-2	-21	12
	201	2019-01-09 11:23:16.21	-981	1488	-1034	-6	5	2	-28	-5	-23	16
	202	2019-01-09 11:23:16.22	-979	1494	-1034	-6	1	3	-25	-7	-18	16
	203	2019-01-09 11:23:16.23	-980	1503	-1029	-9	2	1	-26	-11	-15	18
	204	2019-01-09 11:23:16.24	-985	1498	-1028	-8	2	-4	-30	-11	-19	20
	205	2019-01-09 11:23:16.25	-984	1507	-1036	-9	1	-8	-30	-16	-14	23
	206	2019-01-09 11:23:16.26	-977	1510	-1037	-9	2	-13	-28	-16	-12	22
	207	2019-01-09 11:23:16.27	-994	1501	-1032	-9	2	-17	-28	-12	-16	20
	208	2019-01-09 11:23:16.28	-982	1490	-1038	-12	3	-20	-27	-11	-16	19
	209	2019-01-09 11:23:16.29	-996	1489	-1026	-6	-3	-16	-28	-12	-16	20
	210	2019-01-09 11:23:16.30	-992	1482	-1024	-2	-5	-10	-30	-9	-21	19
	211	2019-01-09 11:23:16.31	-990	1481	-1016	-5	0	-3	-31	-12	-19	21
	212	2019-01-09 11:23:16.32	-993	1486	-1020	-13	2	4	-30	-10	-20	20
	213	2019-01-09 11:23:16.33	-985	1494	-1027	-16	7	3	-28	-8	-20	18
	214	2019-01-09 11:23:16.34	-990	1495	-1030	-20	6	6	-28	-8	-20	18
	215	2019-01-09 11:23:16.35	-985	1500	-1034	-14	2	10	-23	3	-26	10
	216	2019-01-09 11:23:16.36	-986	1504	-1035	-6	-6	6	-30	1	-31	14
	217	2019-01-09 11:23:16.37	-983	1512	-1030	-1	-9	6	-35	-3	-32	19
	218	2019-01-09 11:23:16.38	-986	1505	-1037	-3	-10	-1	-29	-5	-24	17
	219	2019-01-09 11:23:16.39	-988	1507	-1031	-3	-12	-3	-32	-5	-27	18
	220	2019-01-09 11:23:16.40	-994	1505	-1036	-5	-15	-4	-32	-6	-26	19
	221	2019-01-09 11:23:16.41	-991	1503	-1027	-13	-12	-5	-31	-7	-24	19
	222	2019-01-09 11:23:16.42	-994	1499	-1026	-18	-7	-2	-31	-4	-27	17
	223	2019-01-09 11:23:16.43	-995	1493	-1025	-21	-4	-2	-36	-8	-28	22
	224	2019-01-09 11:23:16.44	-998	1489	-1024	-15	-3	0	-32	-9	-23	20
	225	2019-01-09 11:23:16.45	-995	1496	-1025	-10	-3	3	-32	-9	-23	20
	226	2019-01-09 11:23:16.46	-985	1504	-1028	-2	-1	2	-34	-7	-27	20
	227	2019-01-09 11:23:16.47	-995	1512	-1029	1	-3	2	-34	-11	-23	22
	228	2019-01-09 11:23:16.48	-984	1519	-1024	2	-3	-1	-36	-9	-27	22
	229	2019-01-09 11:23:16.49	-987	1517	-1031	0	1	-5	-39	-16	-23	27
	230	2019-01-09 11:23:16.50	-983	1506	-1027	1	-1	-9	-35	-20	-15	27
	231	2019-01-09 11:23:16.51	-985	1503	-1022	5	-2	-11	-36	-21	-15	28
	232	2019-01-09 11:23:16.52	-990	1497	-1027	7	-1	-13	-34	-18	-16	26
	233	2019-01-09 11:23:16.53	-979	1496	-1026	8	0	-14	-30	-12	-18	21
	234	2019-01-09 11:23:16.54	-976	1502	-1026	4	1	-13	-30	-5	-25	17
	235	2019-01-09 11:23:16.55	-992	1501	-1037	-1	5	-14	-35	-11	-24	23
	236	2019-01-09 11:23:16.56	-986	1498	-1041	-5	0	-12	-34	-12	-22	23
	237	2019-01-09 11:23:16.57	-982	1493	-1038	-6	-4	-10	-34	-14	-20	24
	238	2019-01-09 11:23:16.58	-964	1494	-1027	-3	-7	-10	-29	-9	-20	19
	239	2019-01-09 11:23:16.59	-986	1497	-1034	-2	-8	-9	-25	-2	-23	13
	240	2019-01-09 11:23:16.60	-979	1496	-1035	-2	-6	-10	-27	1	-28	13
	241	2019-01-09 11:23:16.61	-985	1491	-1033	-2	-7	-9	-31	-3	-28	17
	242	2019-01-09 11:23:16.62	-978	1493	-1029	4	-8	-8	-27	-4	-23	15
	243	2019-01-09 11:23:16.63	-989	1481	-1025	8	-7	-7	-27	-7	-20	17
	244	2019-01-09 11:23:16.64	-995	1486	-1019	5	-3	-5	-22	-5	-17	13
	245	2019-01-09 11:23:16.65	-993	1482	-1025	4	-6	-2	-22	-5	-17	13
	246	2019-01-09 11:23:16.66	-989	1486	-1035	7	-8	-2	-23	-4	-19	13
	247	2019-01-09 11:23:16.67	-993	1496	-1026	6	-10	-2	-27	-4	-23	15
	248	2019-01-09 11:23:16.68	-989	1510	-1034	-1	-7	-5	-23	0	-23	11
	249	2019-01-09 11:23:16.69	-1005	1509	-1036	-14	-4	-8	-26	0	-26	13
	250	2019-01-09 11:23:16.70	-1006	1509	-1037	-25	-4	-13	-23	1	-24	11
	251	2019-01-09 11:23:16.71	-1007	1506	-1035	-32	-9	-11	-20	-5	-15	12
	252	2019-01-09 11:23:16.72	-1004	1506	-1022	-33	-11	-12	-24	-4	-20	14
	253	2019-01-09 11:23:16.73	-1000	1504	-1013	-32	-8	-12	-28	-6	-22	17
	254	2019-01-09 11:23:16.74	-1005	1501	-1010	-26	-4	-12	-27	-4	-23	15
	255	2019-01-09 11:23:16.75	-1003	1510	-1009	-15	-1	-12	-33	-9	-24	21
	256	2019-01-09 11:23:16.76	-1006	1505	-1004	-6	3	-9	-24	0	-24	12
	257	2019-01-09 11:23:16.77	-999	1514	-1018	-4	12	-10	-29	-9	-20	19
	258	2019-01-09 11:23:16.78	-997	1508	-1018	-3	16	-13	-29	-9	-20	19
	259	2019-01-09 11:23:16.79	-989	1501	-1023	-1	20	-14	-30	-15	-15	22
	260	2019-01-09 11:23:16.80	-998	1499	-1035	-1	18	-14	-25	-2	-23	13
	261	2019-01-09 11:23:16.81	-992	1503	-1028	-1	13	-14	-27	-4	-23	15
	262	2019-01-09 11:23:16.82	-985	1504	-1022	1	7	-16	-31	-9	-22	20
	263	2019-01-09 11:23:16.83	-988	1494	-1019	1	8	-14	-28	-5	-23	16
	264	2019-01-09 11:23:16.84	-996	1502	-1025	-4	8	-12	-31	-8	-23	19
	265	2019-01-09 11:23:16.85	-998	1498	-1030	-7	6	-11	-31	-13	-18	22
	266	2019-01-09 11:23:16.86	-979	1496	-1034	-8	4	-7	-28	-10	-18	19
	267	2019-01-09 11:23:16.87	-995	1491	-1018	-7	0	-5	-30	-11	-19	20
	268	2019-01-09 11:23:16.88	-991	1484	-1020	-3	1	-4	-28	-11	-17	19
	269	2019-01-09 11:23:16.89	-998	1487	-1026	4	2	0	-38	-22	-16	30
	270	2019-01-09 11:23:16.90	-991	1492	-1014	7	0	2	-39	-22	-17	30
	271	2019-01-09 11:23:16.91	-993	1485	-1011	9	3	4	-34	-20	-14	27
	272	2019-01-09 11:23:16.92	-985	1494	-1018	2	9	4	-30	-14	-16	22
	273	2019-01-09 11:23:16.93	-984	1503	-1024	-4	10	2	-32	-12	-20	22
	274	2019-01-09 11:23:16.94	-982	1498	-1027	-10	13	-1	-28	-8	-20	18
	275	2019-01-09 11:23:16.95	-982	1491	-1041	-14	11	-3	-32	-7	-25	19
	276	2019-01-09 11:23:16.96	-989	1490	-1030	-9	2	-3	-31	-6	-25	18
	277	2019-01-09 11:23:16.97	-997	1488	-1041	-4	-5	-1	-26	-5	-21	15
	278	2019-01-09 11:23:16.98	-997	1494	-1037	-5	-8	2	-24	-2	-22	13
	279	2019-01-09 11:23:16.99	-999	1490	-1027	-8	-9	0	-26	-6	-20	16
	280	2019-01-09 11:23:17.00	-995	1495	-1018	-10	-10	3	-24	0	-24	12
	281	2019-01-09 11:23:17.01	-988	1496	-1024	-14	-6	4	-24	2	-26	11
	282	2019-01-09 11:23:17.02	-993	1497	-1022	-19	-2	7	-24	-2	-22	13
	283	2019-01-09 11:23:17.03	-998	1494	-1016	-22	3	10	-21	-5	-16	13
	284	2019-01-09 11:23:17.04	-981	1498	-1021	-23	2	11	-20	-3	-17	11
	285	2019-01-09 11:23:17.05	-994	1508	-1024	-26	5	8	-24	-8	-16	16
	286	2019-01-09 11:23:17.06	-989	1515	-1031	-25	7	3	-23	-2	-21	12
	287	2019-01-09 11:23:17.07	-986	1520	-1026	-23	4	-2	-22	0	-22	11
	288	2019-01-09 11:23:17.08	-990	1520	-1033	-22	3	-8	-22	-1	-21	11
	289	2019-01-09 11:23:17.09	-992	1512	-1028	-24	5	-14	-24	-6	-18	15
	290	2019-01-09 11:23:17.10	-994	1508	-1016	-26	9	-22	-26	-4	-22	15
	291	2019-01-09 11:23:17.11	-988	1500	-1018	-27	8	-23	-30	-3	-27	16
	292	2019-01-09 11:23:17.12	-987	1498	-1014	-22	10	-23	-29	1	-30	14
	293	2019-01-09 11:23:17.13	-998	1501	-1018	-21	12	-21	-33	-2	-31	17
	294	2019-01-09 11:23:17.14	-994	1501	-1015	-18	12	-16	-32	0	-32	16
	295	2019-01-09 11:23:17.15	-982	1498	-1020	-16	13	-13	-31	0	-31	15
	296	2019-01-09 11:23:17.16	-990	1504	-1035	-17	14	-11	-31	-3	-28	17
	297	2019-01-09 11:23:17.17	-984	1499	-1028	-13	11	-7	-26	1	-27	12
	298	2019-01-09 11:23:17.18	-994	1503	-1029	-12	8	-4	-28	-2	-26	15
	299	2019-01-09 11:23:17.19	-985	1498	-1029	-8	6	-1	-30	-3	-27	16
	300	2019-01-09 11:23:17.20	-979	1488	-1026	-7	1	2	-27	-3	-24	15
	301	2019-01-09 11:23:17.21	-996	1495	-1023	-7	-1	0	-26	-2	-24	14
	302	2019-01-09 11:23:17.22	-986	1494	-1021	-13	1	1	-28	-5	-23	16
	303	2019-01-09 11:23:17.23	-991	1505	-1014	-14	6	-5	-33	-13	-20	23
	304	2019-01-09 11:23:17.24	-991	1498	-1011	-16	11	-6	-24	-4	-20	14
	305	2019-01-09 11:23:17.25	-994	1496	-1014	-16	16	-9	-26	-9	-17	17
	306	2019-01-09 11:23:17.26	-986	1503	-1019	-13	15	-9	-27	-8	-19	17
	307	2019-01-09 11:23:17.27	-977	1501	-1019	-6	14	-9	-26	-5	-21	15
	308	2019-01-09 11:23:17.28	-987	1507	-1021	-8	18	-6	-26	-3	-23	14
	309	2019-01-09 11:23:17.29	-978	1508	-1028	-7	16	-8	-25	-5	-20	15
	310	2019-01-09 11:23:17.30	-981	1503	-1030	-11	15	-7	-25	-7	-18	16
	311	2019-01-09 11:23:17.31	-980	1504	-1032	-17	9	-5	-27	-8	-19	17
	312	2019-01-09 11:23:17.32	-988	1501	-1029	-17	4	-4	-25	-6	-19	15
	313	2019-01-09 11:23:17.33	-989	1510	-1026	-16	-2	-4	-21	-1	-20	11
	314	2019-01-09 11:23:17.34	-995	1512	-1026	-18	-1	-2	-20	0	-20	10
	315	2019-01-09 11:23:17.35	-993	1513	-1010	-17	-2	0	-23	-5	-18	14
	316	2019-01-09 11:23:17.36	-978	1514	-1007	-13	4	0	-22	-5	-17	13
	317	2019-01-09 11:23:17.37	-986	1518	-1009	-12	9	0	-24	-9	-15	16
	318	2019-01-09 11:23:17.38	-995	1514	-1017	-8	13	-2	-22	-8	-14	15
	319	2019-01-09 11:23:17.39	-993	1510	-1020	-4	12	-2	-24	-13	-11	18
	320	2019-01-09 11:23:17.40	-985	1510	-1019	0	9	-1	-26	-15	-11	20
	321	2019-01-09 11:23:17.41	-988	1513	-1021	-1	5	-1	-24	-14	-10	19
	322	2019-01-09 11:23:17.42	-980	1515	-1018	-3	4	-4	-25	-13	-12	19
	323	2019-01-09 11:23:17.43	-983	1512	-1016	-5	3	-8	-28	-16	-12	22
	324	2019-01-09 11:23:17.44	-983	1515	-1005	-7	8	-13	-26	-11	-15	18
	325	2019-01-09 11:23:17.45	-972	1518	-1014	-4	11	-13	-27	-10	-17	18
	326	2019-01-09 11:23:17.46	-974	1518	-1021	-2	12	-15	-28	-10	-18	19
	327	2019-01-09 11:23:17.47	-973	1509	-1018	-3	12	-18	-27	-7	-20	17
	328	2019-01-09 11:23:17.48	-976	1500	-1025	-1	12	-17	-25	-3	-22	14
	329	2019-01-09 11:23:17.49	-983	1493	-1029	3	9	-14	-26	-4	-22	15
	330	2019-01-09 11:23:17.50	-971	1487	-1024	7	0	-9	-28	-4	-24	16
	331	2019-01-09 11:23:17.51	-977	1494	-1011	8	-3	-4	-27	-6	-21	16
	332	2019-01-09 11:23:17.52	-977	1494	-1011	2	-2	0	-22	-7	-15	14
	333	2019-01-09 11:23:17.53	-979	1497	-1012	-5	1	1	-23	-9	-14	16
	334	2019-01-09 11:23:17.54	-976	1498	-1010	-10	7	4	-20	-7	-13	13
	335	2019-01-09 11:23:17.55	-970	1511	-1025	-14	8	3	-17	-6	-11	11
	336	2019-01-09 11:23:17.56	-982	1519	-1027	-14	5	1	-18	-4	-14	11
	337	2019-01-09 11:23:17.57	-985	1515	-1029	-11	1	-2	-18	-6	-12	12
	338	2019-01-09 11:23:17.58	-977	1516	-1033	-10	-3	-7	-9	0	-9	4
	339	2019-01-09 11:23:17.59	-985	1517	-1029	-4	-8	-8	-19	-8	-11	13
	340	2019-01-09 11:23:17.60	-975	1506	-1019	-1	-9	-8	-24	-14	-10	19
	341	2019-01-09 11:23:17.61	-978	1518	-1028	-8	-7	-8	-18	-14	-4	16
	342	2019-01-09 11:23:17.62	-978	1504	-1017	-12	-8	-8	-19	-9	-10	14
	343	2019-01-09 11:23:17.63	-981	1500	-1023	-15	-8	-5	-16	-11	-5	13
	344	2019-01-09 11:23:17.64	-991	1499	-1022	-14	-10	-3	-18	-12	-6	15
	345	2019-01-09 11:23:17.65	-993	1507	-1017	-9	-10	2	-19	-10	-9	14
	346	2019-01-09 11:23:17.66	-989	1509	-1023	-5	-9	7	-16	-10	-6	13
	347	2019-01-09 11:23:17.67	-993	1514	-1020	-3	-10	9	-18	-7	-11	12
	348	2019-01-09 11:23:17.68	-991	1510	-1030	-2	-8	11	-23	-10	-13	16
	349	2019-01-09 11:23:17.69	-992	1515	-1020	-2	-7	10	-23	-9	-14	16
	350	2019-01-09 11:23:17.70	-984	1519	-1022	-4	-7	7	-23	-4	-19	13
	351	2019-01-09 11:23:17.71	-992	1525	-1024	-5	-4	3	-23	-1	-22	12
	352	2019-01-09 11:23:17.72	-979	1520	-1015	-5	-1	-3	-21	3	-24	9
	353	2019-01-09 11:23:17.73	-981	1516	-1019	1	0	-7	-20	-2	-18	11
	354	2019-01-09 11:23:17.74	-982	1515	-1020	2	3	-8	-22	-10	-12	16
	355	2019-01-09 11:23:17.75	-980	1505	-1018	8	3	-7	-19	-6	-13	12
	356	2019-01-09 11:23:17.76	-996	1498	-1022	10	4	-4	-22	0	-22	11
	357	2019-01-09 11:23:17.77	-986	1507	-1024	10	2	-1	-27	0	-27	13
	358	2019-01-09 11:23:17.78	-988	1503	-1018	10	0	1	-27	1	-28	13
	359	2019-01-09 11:23:17.79	-978	1507	-1024	6	-1	2	-27	0	-27	13
	360	2019-01-09 11:23:17.80	-976	1500	-1017	3	-1	1	-26	-3	-23	14
	361	2019-01-09 11:23:17.81	-989	1499	-1021	3	-4	1	-24	0	-24	12
	362	2019-01-09 11:23:17.82	-992	1503	-1019	6	-5	0	-24	-2	-22	13
	363	2019-01-09 11:23:17.83	-995	1502	-1027	5	-3	0	-22	-3	-19	12
	364	2019-01-09 11:23:17.84	-986	1500	-1016	4	-5	1	-25	-3	-22	14
	365	2019-01-09 11:23:17.85	-979	1499	-1024	6	-6	1	-22	-2	-20	12
	366	2019-01-09 11:23:17.86	-976	1491	-1016	3	-5	5	-18	-1	-17	9
	367	2019-01-09 11:23:17.87	-989	1498	-1008	2	-5	7	-20	2	-22	9
	368	2019-01-09 11:23:17.88	-987	1498	-1019	1	-7	9	-19	-2	-17	10
	369	2019-01-09 11:23:17.89	-986	1503	-1012	-4	-7	10	-17	0	-17	8
	370	2019-01-09 11:23:17.90	-975	1513	-1009	-5	-1	7	-19	3	-22	8
	371	2019-01-09 11:23:17.91	-983	1520	-1018	-8	2	0	-20	1	-21	9
	372	2019-01-09 11:23:17.92	-970	1521	-1016	-15	5	-3	-19	-3	-16	11
	373	2019-01-09 11:23:17.93	-991	1520	-1026	-15	5	-10	-19	0	-19	9
	374	2019-01-09 11:23:17.94	-990	1509	-1025	-14	0	-12	-18	-3	-15	10
	375	2019-01-09 11:23:17.95	-984	1504	-1023	-16	-2	-12	-18	-1	-17	9
	376	2019-01-09 11:23:17.96	-983	1505	-1018	-22	-7	-9	-19	1	-20	9
	377	2019-01-09 11:23:17.97	-987	1508	-1005	-19	-7	-10	-15	0	-15	7
	378	2019-01-09 11:23:17.98	-988	1506	-1006	-16	-9	-5	-21	-1	-20	11
	379	2019-01-09 11:23:17.99	-982	1509	-1009	-14	-5	-3	-24	1	-25	11
	380	2019-01-09 11:23:18.00	-988	1510	-1009	-11	-5	0	-24	-3	-21	13
	381	2019-01-09 11:23:18.01	-987	1519	-1007	-7	-1	1	-20	2	-22	9
	382	2019-01-09 11:23:18.02	-980	1522	-1019	-8	2	1	-16	-2	-14	9
	383	2019-01-09 11:23:18.03	-987	1520	-1016	-9	2	0	-18	-5	-13	11
	384	2019-01-09 11:23:18.04	-978	1523	-1014	-7	5	-1	-20	-4	-16	12
	385	2019-01-09 11:23:18.05	-991	1529	-1019	-7	5	-6	-22	-2	-20	12
	386	2019-01-09 11:23:18.06	-981	1524	-1013	-10	4	-11	-18	0	-18	9
	387	2019-01-09 11:23:18.07	-987	1521	-1009	-10	4	-13	-16	4	-20	6
	388	2019-01-09 11:23:18.08	-983	1517	-1018	-13	6	-17	-19	2	-21	8
	389	2019-01-09 11:23:18.09	-982	1519	-1001	-11	6	-18	-14	7	-21	3
	390	2019-01-09 11:23:18.10	-980	1508	-1002	-6	4	-12	-14	6	-20	4
	391	2019-01-09 11:23:18.11	-983	1504	-1020	-3	4	-8	-20	4	-24	8
	392	2019-01-09 11:23:18.12	-979	1501	-1015	-1	2	-2	-20	2	-22	9
	393	2019-01-09 11:23:18.13	-981	1498	-1003	5	3	-1	-20	-2	-18	11
	394	2019-01-09 11:23:18.14	-975	1498	-1006	7	6	3	-22	-9	-13	15
	395	2019-01-09 11:23:18.15	-970	1507	-1014	3	8	2	-22	-6	-16	14
	396	2019-01-09 11:23:18.16	-975	1514	-1014	-1	9	1	-27	-9	-18	18
	397	2019-01-09 11:23:18.17	-975	1511	-1022	-7	7	0	-27	-9	-18	18
	398	2019-01-09 11:23:18.18	-985	1512	-1028	-12	3	-2	-23	-6	-17	14
	399	2019-01-09 11:23:18.19	-979	1506	-1027	-11	-3	-3	-21	-4	-17	12
	400	2019-01-09 11:23:18.20	-980	1503	-1026	-9	-7	0	-20	-4	-16	12
	401	2019-01-09 11:23:18.21	-987	1510	-1023	-6	-11	2	-23	0	-23	11
	402	2019-01-09 11:23:18.22	-985	1513	-1009	-6	-8	0	-28	-7	-21	17
	403	2019-01-09 11:23:18.23	-998	1509	-1014	-12	-6	2	-25	-8	-17	16
	404	2019-01-09 11:23:18.24	-989	1512	-1012	-16	-4	3	-23	-11	-12	17
	405	2019-01-09 11:23:18.25	-984	1516	-1011	-18	-2	3	-25	-13	-12	19
	406	2019-01-09 11:23:18.26	-973	1511	-1007	-21	0	1	-23	-12	-11	17
	407	2019-01-09 11:23:18.27	-976	1518	-1012	-26	4	-2	-22	-8	-14	15
	408	2019-01-09 11:23:18.28	-984	1515	-1019	-26	3	-6	-25	-11	-14	18
	409	2019-01-09 11:23:18.29	-980	1502	-1017	-22	0	-7	-23	-12	-11	17
	410	2019-01-09 11:23:18.30	-979	1509	-1010	-15	1	-5	-26	-12	-14	19
	411	2019-01-09 11:23:18.31	-985	1505	-1018	-10	0	-5	-25	-13	-12	19
	412	2019-01-09 11:23:18.32	-975	1514	-1018	-11	-1	-1	-25	-12	-13	18
	413	2019-01-09 11:23:18.33	-984	1518	-1021	-13	-5	3	-27	-7	-20	17
	414	2019-01-09 11:23:18.34	-984	1510	-1007	-17	-5	5	-25	-8	-17	16
	415	2019-01-09 11:23:18.35	-977	1511	-1011	-20	-2	6	-21	-2	-19	11
	416	2019-01-09 11:23:18.36	-979	1515	-1014	-22	-1	3	-24	-8	-16	16
	417	2019-01-09 11:23:18.37	-971	1525	-1012	-26	-1	-2	-19	-11	-8	15
	418	2019-01-09 11:23:18.38	-976	1523	-1011	-26	-1	-5	-22	-12	-10	17
	419	2019-01-09 11:23:18.39	-971	1518	-1014	-21	-3	-6	-21	-10	-11	15
	420	2019-01-09 11:23:18.40	-974	1511	-1017	-21	-6	-10	-24	-6	-18	15
	421	2019-01-09 11:23:18.41	-974	1516	-1011	-17	-4	-9	-25	-5	-20	15
	422	2019-01-09 11:23:18.42	-979	1509	-1011	-16	-6	-9	-25	-6	-19	15
	423	2019-01-09 11:23:18.43	-971	1505	-998	-14	-7	-8	-16	0	-16	8
	424	2019-01-09 11:23:18.44	-983	1508	-1000	-13	-8	-7	-21	-6	-15	13
	425	2019-01-09 11:23:18.45	-985	1504	-1019	-13	-10	-2	-19	-4	-15	11
	426	2019-01-09 11:23:18.46	-986	1504	-1012	-17	-13	1	-22	-9	-13	15
	427	2019-01-09 11:23:18.47	-986	1509	-1003	-19	-13	1	-16	-4	-12	10
	428	2019-01-09 11:23:18.48	-986	1524	-1005	-19	-11	3	-15	-8	-7	11
	429	2019-01-09 11:23:18.49	-989	1523	-1003	-21	-8	1	-22	-12	-10	17
	430	2019-01-09 11:23:18.50	-991	1517	-999	-24	0	-1	-16	-11	-5	13
	431	2019-01-09 11:23:18.51	-984	1516	-1006	-23	-1	-3	-17	-10	-7	13
	432	2019-01-09 11:23:18.52	-976	1518	-1005	-22	-4	-3	-18	-7	-11	12
	433	2019-01-09 11:23:18.53	-978	1516	-1005	-21	-2	-5	-13	-4	-9	8
	434	2019-01-09 11:23:18.54	-984	1520	-1000	-24	-2	-7	-16	-2	-14	9
	435	2019-01-09 11:23:18.55	-982	1526	-1008	-26	3	-10	-20	0	-20	10
	436	2019-01-09 11:23:18.56	-982	1531	-1007	-30	3	-14	-20	-3	-17	11
	437	2019-01-09 11:23:18.57	-984	1519	-1018	-33	5	-16	-16	0	-16	8
	438	2019-01-09 11:23:18.58	-980	1518	-1020	-30	-1	-15	-15	-3	-12	9
	439	2019-01-09 11:23:18.59	-982	1518	-1005	-26	-6	-11	-8	-1	-7	4
	440	2019-01-09 11:23:18.60	-991	1520	-999	-27	-6	-5	-12	-1	-11	6
	441	2019-01-09 11:23:18.61	-980	1518	-996	-33	-4	-2	-17	-2	-15	9
	442	2019-01-09 11:23:18.62	-984	1525	-995	-31	-1	-3	-19	-4	-15	11
	443	2019-01-09 11:23:18.63	-980	1538	-1003	-31	5	-6	-21	-5	-16	13
	444	2019-01-09 11:23:18.64	-973	1531	-996	-29	9	-8	-23	-9	-14	16
	445	2019-01-09 11:23:18.65	-973	1532	-996	-19	8	-11	-18	-1	-17	9
	446	2019-01-09 11:23:18.66	-979	1528	-1000	-16	5	-11	-18	0	-18	9
	447	2019-01-09 11:23:18.67	-983	1521	-1005	-12	3	-10	-13	6	-19	3
	448	2019-01-09 11:23:18.68	-981	1512	-995	-11	1	-10	-17	4	-21	6
	449	2019-01-09 11:23:18.69	-980	1509	-991	-11	0	-6	-18	2	-20	8
	450	2019-01-09 11:23:18.70	-980	1511	-1001	-13	0	-4	-17	0	-17	8
	451	2019-01-09 11:23:18.71	-979	1525	-998	-10	0	-5	-19	4	-23	7
	452	2019-01-09 11:23:18.72	-983	1536	-1006	-13	2	-8	-18	1	-19	8
	453	2019-01-09 11:23:18.73	-977	1518	-995	-15	-2	-8	-15	3	-18	6
	454	2019-01-09 11:23:18.74	-986	1517	-1010	-12	-1	-6	-18	2	-20	8
	455	2019-01-09 11:23:18.75	-989	1513	-999	-11	-8	-5	-20	-5	-15	12
	456	2019-01-09 11:23:18.76	-978	1516	-996	-8	-10	-2	-25	-8	-17	16
	457	2019-01-09 11:23:18.77	-977	1505	-983	-12	-6	1	-22	-5	-17	13
	458	2019-01-09 11:23:18.78	-970	1517	-994	-10	-4	2	-16	-3	-13	9
	459	2019-01-09 11:23:18.79	-979	1522	-995	-10	1	3	-18	2	-20	8
	460	2019-01-09 11:23:18.80	-979	1517	-997	-12	1	2	-22	-1	-21	11
	461	2019-01-09 11:23:18.81	-979	1521	-998	-9	-3	3	-26	0	-26	13
	462	2019-01-09 11:23:18.82	-994	1529	-1005	-9	-3	0	-23	-6	-17	14
	463	2019-01-09 11:23:18.83	-983	1529	-1000	-9	-4	1	-22	-6	-16	14
	464	2019-01-09 11:23:18.84	-988	1530	-997	-15	-6	-4	-12	0	-12	6
	465	2019-01-09 11:23:18.85	-994	1528	-1005	-20	-4	-6	-13	-2	-11	7
	466	2019-01-09 11:23:18.86	-989	1539	-992	-18	-5	-10	-15	-4	-11	9
	467	2019-01-09 11:23:18.87	-980	1531	-994	-21	3	-9	-22	-2	-20	12
	468	2019-01-09 11:23:18.88	-988	1531	-998	-20	5	-14	-21	-4	-17	12
	469	2019-01-09 11:23:18.89	-982	1524	-988	-17	6	-12	-22	-3	-19	12
	470	2019-01-09 11:23:18.90	-981	1525	-986	-11	9	-11	-22	-5	-17	13
	471	2019-01-09 11:23:18.91	-983	1524	-992	-9	12	-11	-17	-8	-9	12
	472	2019-01-09 11:23:18.92	-981	1524	-999	-7	14	-9	-17	-8	-9	12
	473	2019-01-09 11:23:18.93	-979	1526	-1004	-9	9	-10	-19	-11	-8	15
	474	2019-01-09 11:23:18.94	-981	1522	-1003	-9	7	-7	-17	-9	-8	13
	475	2019-01-09 11:23:18.95	-975	1523	-993	-8	4	-7	-18	-5	-13	11
	476	2019-01-09 11:23:18.96	-976	1529	-989	-8	4	-8	-20	-7	-13	13
	477	2019-01-09 11:23:18.97	-970	1534	-993	-11	7	-11	-16	-3	-13	9
	478	2019-01-09 11:23:18.98	-977	1539	-996	-12	9	-14	-17	-4	-13	10
	479	2019-01-09 11:23:18.99	-981	1539	-999	-10	13	-19	-15	-4	-11	9
	480	2019-01-09 11:23:19.00	-977	1537	-1000	-7	12	-23	-16	-4	-12	10
	481	2019-01-09 11:23:19.01	-977	1528	-993	-7	9	-25	-15	-7	-8	11
	482	2019-01-09 11:23:19.02	-972	1528	-997	-7	7	-27	-16	-3	-13	9
	483	2019-01-09 11:23:19.03	-972	1530	-1004	-10	7	-27	-20	-2	-18	11
	484	2019-01-09 11:23:19.04	-976	1519	-996	-11	7	-26	-23	-1	-22	12
	485	2019-01-09 11:23:19.05	-983	1513	-1001	-10	2	-23	-22	2	-24	10
	486	2019-01-09 11:23:19.06	-979	1513	-994	-9	5	-18	-24	-2	-22	13
	487	2019-01-09 11:23:19.07	-979	1518	-994	-6	2	-12	-19	-1	-18	10
	488	2019-01-09 11:23:19.08	-978	1529	-998	-5	2	-10	-19	3	-22	8
	489	2019-01-09 11:23:19.09	-973	1523	-993	-6	2	-6	-17	6	-23	5
	490	2019-01-09 11:23:19.10	-981	1522	-991	-4	6	-6	-18	7	-25	5
	491	2019-01-09 11:23:19.11	-974	1523	-989	2	7	-5	-22	9	-31	6
	492	2019-01-09 11:23:19.12	-974	1517	-985	9	9	-6	-19	8	-27	5
	493	2019-01-09 11:23:19.13	-981	1513	-989	13	4	-6	-17	8	-25	4
	494	2019-01-09 11:23:19.14	-986	1516	-987	11	0	-7	-20	6	-26	7
	495	2019-01-09 11:23:19.15	-981	1510	-997	11	-3	-9	-21	6	-27	7
	496	2019-01-09 11:23:19.16	-984	1521	-1001	3	-2	-8	-26	-3	-23	14
	497	2019-01-09 11:23:19.17	-987	1523	-1005	-6	3	-9	-22	-1	-21	11
	498	2019-01-09 11:23:19.18	-985	1524	-1020	-17	5	-9	-15	5	-20	5
	499	2019-01-09 11:23:19.19	-997	1517	-1022	-21	-1	-5	-13	6	-19	3
	500	2019-01-09 11:23:19.20	-986	1530	-1004	-22	-7	-3	-17	3	-20	7
	501	2019-01-09 11:23:19.21	-991	1537	-995	-17	-11	-1	-16	2	-18	7
	502	2019-01-09 11:23:19.22	-994	1537	-986	-14	-5	0	-23	-4	-19	13
	503	2019-01-09 11:23:19.23	-992	1543	-985	-11	-3	-3	-12	0	-12	6
	504	2019-01-09 11:23:19.24	-982	1539	-982	-3	4	-2	-16	2	-18	7
	505	2019-01-09 11:23:19.25	-982	1540	-981	0	9	-4	-13	5	-18	4
	506	2019-01-09 11:23:19.26	-978	1542	-982	1	16	-9	-18	-1	-17	9
	507	2019-01-09 11:23:19.27	-976	1536	-985	3	21	-18	-18	0	-18	9
	508	2019-01-09 11:23:19.28	-982	1529	-993	3	24	-20	-18	-4	-14	11
	509	2019-01-09 11:23:19.29	-968	1526	-1005	5	21	-24	-19	3	-22	8
	510	2019-01-09 11:23:19.30	-973	1524	-1000	10	13	-24	-20	4	-24	8
	511	2019-01-09 11:23:19.31	-966	1522	-1007	9	9	-24	-22	-1	-21	11
	512	2019-01-09 11:23:19.32	-973	1520	-1006	4	5	-22	-20	3	-23	8
	513	2019-01-09 11:23:19.33	-980	1511	-1004	-1	4	-17	-20	1	-21	9
	514	2019-01-09 11:23:19.34	-966	1512	-992	1	-1	-13	-16	4	-20	6
	515	2019-01-09 11:23:19.35	-972	1524	-987	3	4	-7	-19	4	-23	7
	516	2019-01-09 11:23:19.36	-977	1507	-990	2	9	-1	-19	1	-20	9
	517	2019-01-09 11:23:19.37	-983	1509	-993	2	2	5	-21	0	-21	10
	518	2019-01-09 11:23:19.38	-974	1516	-986	11	-2	10	-21	-7	-14	14
	519	2019-01-09 11:23:19.39	-980	1526	-979	13	-2	9	-21	-7	-14	14
	520	2019-01-09 11:23:19.40	-976	1534	-984	6	3	5	-22	-6	-16	14
	521	2019-01-09 11:23:19.41	-976	1534	-999	0	6	1	-18	-8	-10	13
	522	2019-01-09 11:23:19.42	-976	1535	-1004	-6	5	-8	-18	-4	-14	11
	523	2019-01-09 11:23:19.43	-970	1538	-1007	-9	2	-12	-24	-7	-17	15
	524	2019-01-09 11:23:19.44	-980	1528	-1006	-11	-1	-19	-23	-2	-21	12
	525	2019-01-09 11:23:19.45	-975	1522	-1001	-6	-4	-22	-24	0	-24	12
	526	2019-01-09 11:23:19.46	-980	1513	-996	-6	-4	-25	-23	2	-25	10
	527	2019-01-09 11:23:19.47	-972	1521	-1002	-6	-6	-22	-22	5	-27	8
	528	2019-01-09 11:23:19.48	-994	1520	-997	-8	-7	-19	-24	4	-28	10
	529	2019-01-09 11:23:19.49	-990	1514	-991	-9	-5	-15	-23	1	-24	11
	530	2019-01-09 11:23:19.50	-984	1510	-993	-11	-4	-7	-21	0	-21	10
	531	2019-01-09 11:23:19.51	-981	1517	-995	-13	-3	-5	-20	-6	-14	13
	532	2019-01-09 11:23:19.52	-991	1528	-996	-15	3	-2	-20	-2	-18	11
	533	2019-01-09 11:23:19.53	-986	1533	-995	-11	3	-3	-22	0	-22	11
	534	2019-01-09 11:23:19.54	-985	1536	-997	-10	6	-7	-24	0	-24	12
	535	2019-01-09 11:23:19.55	-983	1534	-995	-11	6	-12	-24	0	-24	12
	536	2019-01-09 11:23:19.56	-983	1530	-1000	-9	6	-19	-24	0	-24	12
	537	2019-01-09 11:23:19.57	-977	1532	-1008	-9	7	-22	-22	0	-22	11
	538	2019-01-09 11:23:19.58	-976	1526	-1002	-3	4	-24	-21	1	-22	10
	539	2019-01-09 11:23:19.59	-988	1519	-992	0	1	-24	-16	-2	-14	9
	540	2019-01-09 11:23:19.60	-992	1519	-996	3	4	-24	-12	1	-13	5
	541	2019-01-09 11:23:19.61	-983	1509	-996	4	6	-20	-19	4	-23	7
	542	2019-01-09 11:23:19.62	-990	1517	-1001	3	8	-16	-21	4	-25	8
	543	2019-01-09 11:23:19.63	-991	1524	-1001	0	7	-13	-33	-4	-29	18
	544	2019-01-09 11:23:19.64	-981	1522	-1000	1	5	-12	-20	2	-22	9
	545	2019-01-09 11:23:19.65	-978	1520	-1005	2	4	-9	-14	4	-18	5
	546	2019-01-09 11:23:19.66	-982	1522	-1001	3	1	-12	-9	10	-19	0
	547	2019-01-09 11:23:19.67	-984	1516	-1000	0	0	-13	-18	1	-19	8
	548	2019-01-09 11:23:19.68	-981	1523	-1003	0	-3	-11	-20	1	-21	9
	549	2019-01-09 11:23:19.69	-984	1523	-994	-1	-2	-14	-20	-9	-11	14
	550	2019-01-09 11:23:19.70	-980	1518	-997	-2	3	-15	-15	-3	-12	9
	551	2019-01-09 11:23:19.71	-972	1522	-989	-1	4	-16	-18	-2	-16	10
	552	2019-01-09 11:23:19.72	-979	1510	-997	0	9	-15	-12	3	-15	4
	553	2019-01-09 11:23:19.73	-983	1499	-986	6	6	-13	-12	6	-18	3
	554	2019-01-09 11:23:19.74	-987	1496	-1001	11	3	-6	-15	4	-19	5
	555	2019-01-09 11:23:19.75	-991	1505	-1003	9	-6	-2	-15	3	-18	6
	556	2019-01-09 11:23:19.76	-989	1514	-1003	4	-5	1	-15	6	-21	4
	557	2019-01-09 11:23:19.77	-990	1520	-1002	-11	-5	1	-16	3	-19	6
	558	2019-01-09 11:23:19.78	-986	1528	-1008	-19	-2	0	-13	9	-22	2
	559	2019-01-09 11:23:19.79	-989	1528	-1019	-27	-2	-2	-14	11	-25	1
	560	2019-01-09 11:23:19.80	-993	1533	-1009	-23	-5	-4	-13	10	-23	1
	561	2019-01-09 11:23:19.81	-996	1529	-1002	-16	-9	-4	-13	7	-20	3
	562	2019-01-09 11:23:19.82	-987	1525	-988	-11	-12	-4	-15	1	-16	7
	563	2019-01-09 11:23:19.83	-991	1522	-988	-6	-5	-3	-18	-6	-12	12
	564	2019-01-09 11:23:19.84	-989	1526	-981	-7	-2	-2	-20	-2	-18	11
	565	2019-01-09 11:23:19.85	-987	1519	-982	-9	2	-1	-18	0	-18	9
	566	2019-01-09 11:23:19.86	-983	1526	-980	-14	8	-2	-10	4	-14	3
	567	2019-01-09 11:23:19.87	-978	1529	-991	-16	9	-6	-13	1	-14	6
	568	2019-01-09 11:23:19.88	-970	1529	-998	-13	10	-11	-13	5	-18	4
	569	2019-01-09 11:23:19.89	-974	1536	-989	-7	8	-16	-16	5	-21	5
	570	2019-01-09 11:23:19.90	-981	1535	-1007	-1	4	-22	-12	7	-19	2
	571	2019-01-09 11:23:19.91	-977	1519	-1004	1	-1	-24	-7	8	-15	0
	572	2019-01-09 11:23:19.92	-979	1519	-1005	0	-5	-24	-9	10	-19	0
	573	2019-01-09 11:23:19.93	-985	1514	-996	0	-8	-22	-8	8	-16	0
	574	2019-01-09 11:23:19.94	-986	1508	-997	-4	-4	-16	-7	9	-16	-1
	575	2019-01-09 11:23:19.95	-992	1506	-995	-12	-3	-7	-7	5	-12	1
	576	2019-01-09 11:23:19.96	-1000	1509	-992	-15	-3	5	-4	7	-11	-1
	577	2019-01-09 11:23:19.97	-982	1520	-986	-10	-8	11	-10	7	-17	1
	578	2019-01-09 11:23:19.98	-998	1521	-983	-4	-8	10	-12	3	-15	4
	579	2019-01-09 11:23:19.99	-984	1526	-983	-5	-1	9	-14	0	-14	7
	580	2019-01-09 11:23:20.00	-983	1534	-987	-6	3	7	-15	2	-17	6
	581	2019-01-09 11:23:20.01	-982	1531	-991	-10	3	3	-14	-1	-13	7
	582	2019-01-09 11:23:20.02	-984	1533	-1000	-13	7	-3	-15	0	-15	7
	583	2019-01-09 11:23:20.03	-994	1525	-1006	-12	4	-8	-13	-5	-8	9
	584	2019-01-09 11:23:20.04	-986	1526	-998	-8	-3	-8	-20	-6	-14	13
	585	2019-01-09 11:23:20.05	-977	1525	-994	-4	-6	-11	-18	-3	-15	10
	586	2019-01-09 11:23:20.06	-985	1526	-995	-10	-7	-11	-16	0	-16	8
	587	2019-01-09 11:23:20.07	-991	1519	-991	-15	-4	-11	-14	6	-20	4
	588	2019-01-09 11:23:20.08	-989	1524	-990	-19	-2	-9	-22	1	-23	10
	589	2019-01-09 11:23:20.09	-990	1528	-985	-18	-1	-8	-22	0	-22	11
	590	2019-01-09 11:23:20.10	-990	1536	-990	-18	3	-11	-21	0	-21	10
	591	2019-01-09 11:23:20.11	-999	1528	-991	-21	8	-10	-17	2	-19	7
	592	2019-01-09 11:23:20.12	-989	1530	-997	-15	7	-8	-14	2	-16	6
	593	2019-01-09 11:23:20.13	-981	1530	-985	-11	7	-7	-15	-6	-9	10
	594	2019-01-09 11:23:20.14	-986	1532	-993	-5	7	-7	-12	-6	-6	9
	595	2019-01-09 11:23:20.15	-983	1535	-993	-6	9	-6	-14	-4	-10	9
	596	2019-01-09 11:23:20.16	-983	1528	-997	-4	11	-6	-12	-3	-9	7
	597	2019-01-09 11:23:20.17	-983	1527	-993	-2	7	-8	-13	-2	-11	7
	598	2019-01-09 11:23:20.18	-979	1527	-994	0	6	-8	-14	-6	-8	10
	599	2019-01-09 11:23:20.19	-968	1527	-997	-3	6	-8	-14	-4	-10	9
	600	2019-01-09 11:23:20.20	-978	1527	-996	-5	8	-10	-13	1	-14	6
	601	2019-01-09 11:23:20.21	-975	1517	-1000	-5	8	-12	-15	-2	-13	8
	602	2019-01-09 11:23:20.22	-979	1520	-1001	-3	3	-13	-15	0	-15	7
	603	2019-01-09 11:23:20.23	-977	1528	-996	0	0	-11	-16	-3	-13	9
	604	2019-01-09 11:23:20.24	-979	1520	-998	2	-3	-9	-12	0	-12	6
	605	2019-01-09 11:23:20.25	-990	1516	-998	4	-3	-10	-16	1	-17	7
	606	2019-01-09 11:23:20.26	-991	1525	-1000	5	-5	-10	-16	-1	-15	8
	607	2019-01-09 11:23:20.27	-989	1525	-992	4	-5	-10	-16	-6	-10	11
	608	2019-01-09 11:23:20.28	-973	1515	-997	3	-1	-10	-18	-7	-11	12
	609	2019-01-09 11:23:20.29	-972	1518	-995	3	2	-10	-20	-10	-10	15
	610	2019-01-09 11:23:20.30	-972	1519	-980	4	0	-10	-19	-4	-15	11
	611	2019-01-09 11:23:20.31	-981	1517	-982	8	4	-10	-19	-4	-15	11
	612	2019-01-09 11:23:20.32	-990	1526	-996	10	1	-9	-16	-1	-15	8
	613	2019-01-09 11:23:20.33	-984	1507	-1002	8	0	-8	-17	-2	-15	9
	614	2019-01-09 11:23:20.34	-988	1512	-990	8	-2	-7	-12	0	-12	6
	615	2019-01-09 11:23:20.35	-979	1514	-993	1	-4	-4	-15	0	-15	7
	616	2019-01-09 11:23:20.36	-995	1517	-1007	-8	1	-3	-15	0	-15	7
	617	2019-01-09 11:23:20.37	-1000	1520	-1006	-15	-1	-3	-14	4	-18	5
	618	2019-01-09 11:23:20.38	-995	1529	-1002	-16	-4	-2	-13	6	-19	3
	619	2019-01-09 11:23:20.39	-992	1536	-995	-14	-8	-1	-10	3	-13	3
	620	2019-01-09 11:23:20.40	-998	1529	-995	-15	-6	-1	-14	7	-21	3
	621	2019-01-09 11:23:20.41	-995	1534	-983	-10	-5	-1	-13	2	-15	5
	622	2019-01-09 11:23:20.42	-987	1528	-988	0	-7	-2	-9	5	-14	2
	623	2019-01-09 11:23:20.43	-986	1530	-985	5	-4	-1	-16	-3	-13	9
	624	2019-01-09 11:23:20.44	-995	1531	-979	3	0	-2	-16	-3	-13	9
	625	2019-01-09 11:23:20.45	-995	1531	-983	2	7	-2	-25	-4	-21	14
	626	2019-01-09 11:23:20.46	-986	1527	-989	10	10	-5	-16	3	-19	6
	627	2019-01-09 11:23:20.47	-982	1527	-989	10	11	-5	-18	1	-19	8
	628	2019-01-09 11:23:20.48	-987	1524	-995	11	12	-7	-13	7	-20	3
	629	2019-01-09 11:23:20.49	-982	1527	-1002	12	12	-7	-18	-1	-17	9
	630	2019-01-09 11:23:20.50	-968	1515	-1004	10	10	-9	-19	1	-20	9
	631	2019-01-09 11:23:20.51	-981	1511	-1003	4	3	-7	-24	-6	-18	15
	632	2019-01-09 11:23:20.52	-978	1510	-995	-1	0	-6	-18	-2	-16	10
	633	2019-01-09 11:23:20.53	-981	1511	-987	-5	-4	-3	-18	0	-18	9
	634	2019-01-09 11:23:20.54	-979	1512	-986	-6	-4	-1	-20	3	-23	8
	635	2019-01-09 11:23:20.55	-978	1514	-995	-6	-5	1	-21	2	-23	9
	636	2019-01-09 11:23:20.56	-985	1512	-996	-5	-7	2	-24	1	-25	11
	637	2019-01-09 11:23:20.57	-981	1519	-983	-1	-10	5	-25	-2	-23	13
	638	2019-01-09 11:23:20.58	-987	1525	-981	-1	-6	4	-24	0	-24	12
	639	2019-01-09 11:23:20.59	-975	1529	-980	-4	0	2	-24	-6	-18	15
	640	2019-01-09 11:23:20.60	-979	1526	-991	-11	6	-1	-18	-7	-11	12
	641	2019-01-09 11:23:20.61	-978	1524	-995	-16	8	-5	-22	-8	-14	15
	642	2019-01-09 11:23:20.62	-984	1519	-1007	-16	2	-6	-23	-9	-14	16
	643	2019-01-09 11:23:20.63	-972	1524	-1008	-10	-8	-9	-28	-11	-17	19
	644	2019-01-09 11:23:20.64	-978	1528	-1005	-8	-11	-9	-26	-8	-18	17
	645	2019-01-09 11:23:20.65	-980	1531	-1002	-8	-10	-13	-22	-2	-20	12
	646	2019-01-09 11:23:20.66	-981	1526	-997	-12	-13	-10	-21	-2	-19	11
	647	2019-01-09 11:23:20.67	-990	1523	-993	-12	-15	-6	-22	-3	-19	12
	648	2019-01-09 11:23:20.68	-983	1517	-990	-14	-14	-2	-26	0	-26	13
	649	2019-01-09 11:23:20.69	-991	1523	-986	-18	-15	4	-25	-5	-20	15
	650	2019-01-09 11:23:20.70	-990	1518	-982	-12	-12	11	-22	-6	-16	14
	651	2019-01-09 11:23:20.71	-995	1533	-985	-4	-10	15	-23	-8	-15	15
	652	2019-01-09 11:23:20.72	-993	1542	-991	0	-5	14	-22	-5	-17	13
	653	2019-01-09 11:23:20.73	-995	1549	-990	1	-3	8	-24	-2	-22	13
	654	2019-01-09 11:23:20.74	-984	1545	-988	0	-1	2	-21	-1	-20	11
	655	2019-01-09 11:23:20.75	-986	1546	-995	0	-1	-5	-18	4	-22	7
	656	2019-01-09 11:23:20.76	-996	1546	-1003	-1	1	-12	-16	9	-25	3
	657	2019-01-09 11:23:20.77	-978	1534	-994	-4	1	-18	-13	6	-19	3
	658	2019-01-09 11:23:20.78	-977	1529	-987	-5	3	-18	-16	3	-19	6
	659	2019-01-09 11:23:20.79	-988	1522	-990	0	0	-16	-19	-1	-18	10
	660	2019-01-09 11:23:20.80	-982	1521	-991	5	4	-14	-19	1	-20	9
	661	2019-01-09 11:23:20.81	-979	1523	-989	5	5	-9	-22	1	-23	10
	662	2019-01-09 11:23:20.82	-986	1518	-999	8	6	-6	-18	1	-19	8
	663	2019-01-09 11:23:20.83	-970	1518	-995	11	4	-3	-14	6	-20	4
	664	2019-01-09 11:23:20.84	-975	1511	-995	12	3	-1	-18	2	-20	8
	665	2019-01-09 11:23:20.85	-984	1521	-995	11	0	4	-20	-1	-19	10
	666	2019-01-09 11:23:20.86	-982	1524	-999	10	-1	5	-29	-9	-20	19
	667	2019-01-09 11:23:20.87	-971	1527	-996	2	-3	2	-15	3	-18	6
	668	2019-01-09 11:23:20.88	-977	1518	-984	2	-1	3	-16	6	-22	5
	669	2019-01-09 11:23:20.89	-976	1513	-980	7	0	1	-11	10	-21	0
	670	2019-01-09 11:23:20.90	-979	1515	-991	7	-1	0	-17	3	-20	7
	671	2019-01-09 11:23:20.91	-986	1520	-992	5	-3	-1	-21	-2	-19	11
	672	2019-01-09 11:23:20.92	-977	1525	-985	4	1	-3	-20	-4	-16	12
	673	2019-01-09 11:23:20.93	-985	1528	-988	2	0	-6	-19	1	-20	9
	674	2019-01-09 11:23:20.94	-987	1532	-998	-5	5	-7	-15	1	-16	7
	675	2019-01-09 11:23:20.95	-994	1527	-1006	-12	7	-11	-17	1	-18	8
	676	2019-01-09 11:23:20.96	-984	1525	-1007	-14	3	-6	-16	5	-21	5
	677	2019-01-09 11:23:20.97	-995	1519	-999	-12	-3	-4	-15	6	-21	4
	678	2019-01-09 11:23:20.98	-991	1526	-990	-9	-7	2	-18	-2	-16	10
	679	2019-01-09 11:23:20.99	-985	1523	-1000	-9	-8	1	-16	-10	-6	13
	680	2019-01-09 11:23:21.00	-988	1526	-991	-5	-7	6	-17	-7	-10	12
	681	2019-01-09 11:23:21.01	-986	1529	-981	-5	-6	9	-17	-6	-11	11
	682	2019-01-09 11:23:21.02	-984	1531	-981	-3	-4	7	-16	-4	-12	10
	683	2019-01-09 11:23:21.03	-986	1536	-986	1	3	5	-19	-4	-15	11
	684	2019-01-09 11:23:21.04	-985	1538	-991	0	6	5	-16	-3	-13	9
	685	2019-01-09 11:23:21.05	-982	1537	-992	5	5	0	-19	0	-19	9
	686	2019-01-09 11:23:21.06	-977	1538	-996	9	4	-3	-20	-4	-16	12
	687	2019-01-09 11:23:21.07	-985	1535	-997	8	1	-5	-20	-2	-18	11
	688	2019-01-09 11:23:21.08	-982	1531	-1002	9	-2	-6	-20	-1	-19	10
	689	2019-01-09 11:23:21.09	-983	1527	-996	9	-4	-7	-13	1	-14	6
	690	2019-01-09 11:23:21.10	-991	1522	-991	3	-4	-6	-13	4	-17	4
	691	2019-01-09 11:23:21.11	-986	1522	-991	0	-6	-1	-14	2	-16	6
	692	2019-01-09 11:23:21.12	-974	1518	-970	1	-4	-3	-16	1	-17	7
	693	2019-01-09 11:23:21.13	-983	1520	-989	4	1	3	-18	-3	-15	10
	694	2019-01-09 11:23:21.14	-988	1518	-999	5	1	0	-15	-4	-11	9
	695	2019-01-09 11:23:21.15	-980	1521	-987	9	-2	2	-16	-3	-13	9
	696	2019-01-09 11:23:21.16	-984	1520	-987	15	-1	0	-15	-4	-11	9
	697	2019-01-09 11:23:21.17	-982	1521	-985	14	0	1	-14	-4	-10	9
	698	2019-01-09 11:23:21.18	-981	1525	-988	8	7	-1	-17	-7	-10	12
	699	2019-01-09 11:23:21.19	-978	1521	-997	3	9	-2	-18	-1	-17	9
	700	2019-01-09 11:23:21.20	-982	1514	-999	-3	11	-4	-20	0	-20	10
	701	2019-01-09 11:23:21.21	-974	1518	-1004	-4	9	-2	-16	-1	-15	8
	702	2019-01-09 11:23:21.22	-972	1520	-1002	-1	4	-2	-18	-1	-17	9
	703	2019-01-09 11:23:21.23	-980	1517	-1003	1	-3	2	-17	0	-17	8
	704	2019-01-09 11:23:21.24	-988	1519	-1006	0	-7	3	-10	4	-14	3
	705	2019-01-09 11:23:21.25	-979	1514	-993	-4	-9	4	-18	1	-19	8
	706	2019-01-09 11:23:21.26	-991	1516	-990	-3	-9	7	-17	-1	-16	9
	707	2019-01-09 11:23:21.27	-973	1525	-992	-7	-8	8	-27	-9	-18	18
	708	2019-01-09 11:23:21.28	-991	1533	-993	-17	-1	8	-22	0	-22	11
	709	2019-01-09 11:23:21.29	-988	1542	-989	-16	-1	4	-23	-1	-22	12
	710	2019-01-09 11:23:21.30	-988	1541	-986	-17	1	-1	-14	4	-18	5
	711	2019-01-09 11:23:21.31	-981	1541	-996	-14	5	-6	-15	0	-15	7
	712	2019-01-09 11:23:21.32	-977	1535	-997	-7	7	-12	-14	-3	-11	8
	713	2019-01-09 11:23:21.33	-972	1533	-998	-3	4	-16	-14	-1	-13	7
	714	2019-01-09 11:23:21.34	-986	1531	-1000	-4	3	-16	-13	-2	-11	7
	715	2019-01-09 11:23:21.35	-986	1528	-1002	-1	3	-16	-14	0	-14	7
	716	2019-01-09 11:23:21.36	-988	1522	-994	-5	2	-11	-18	-2	-16	10
	717	2019-01-09 11:23:21.37	-985	1527	-997	-11	3	-12	-15	2	-17	6
	718	2019-01-09 11:23:21.38	-979	1523	-995	-11	7	-7	-18	4	-22	7
	719	2019-01-09 11:23:21.39	-981	1526	-990	-8	4	-7	-18	2	-20	8
	720	2019-01-09 11:23:21.40	-978	1535	-991	-9	6	-4	-20	2	-22	9
	721	2019-01-09 11:23:21.41	-982	1533	-988	-11	5	-3	-15	0	-15	7
	722	2019-01-09 11:23:21.42	-976	1523	-992	-8	6	-5	-15	3	-18	6
	723	2019-01-09 11:23:21.43	-983	1521	-997	0	5	-3	-15	4	-19	5
	724	2019-01-09 11:23:21.44	-974	1531	-1001	4	2	-2	-13	5	-18	4
	725	2019-01-09 11:23:21.45	-977	1528	-993	4	1	-5	-10	4	-14	3
	726	2019-01-09 11:23:21.46	-982	1526	-998	3	3	-5	-9	-1	-8	5
	727	2019-01-09 11:23:21.47	-968	1521	-995	4	1	-6	-12	3	-15	4
	728	2019-01-09 11:23:21.48	-972	1524	-999	3	3	-6	-16	2	-18	7
	729	2019-01-09 11:23:21.49	-974	1511	-989	5	2	-4	-15	5	-20	5
	730	2019-01-09 11:23:21.50	-972	1515	-992	7	-2	0	-16	3	-19	6
	731	2019-01-09 11:23:21.51	-978	1519	-996	4	1	4	-14	3	-17	5
	732	2019-01-09 11:23:21.52	-982	1525	-987	1	1	5	-14	4	-18	5
	733	2019-01-09 11:23:21.53	-976	1532	-992	-3	4	1	-14	5	-19	4
	734	2019-01-09 11:23:21.54	-973	1533	-1002	-5	6	-1	-12	5	-17	3
	735	2019-01-09 11:23:21.55	-973	1535	-1013	-17	11	-5	-13	7	-20	3
	736	2019-01-09 11:23:21.56	-968	1535	-1008	-21	8	-9	-10	5	-15	2
	737	2019-01-09 11:23:21.57	-977	1524	-1000	-14	1	-11	-10	9	-19	0
	738	2019-01-09 11:23:21.58	-971	1530	-1002	-14	-4	-11	-14	2	-16	6
	739	2019-01-09 11:23:21.59	-987	1526	-998	-17	-6	-11	-13	1	-14	6
	740	2019-01-09 11:23:21.60	-975	1525	-988	-18	-11	-10	-16	2	-18	7
	741	2019-01-09 11:23:21.61	-985	1523	-987	-16	-11	-5	-11	7	-18	2
	742	2019-01-09 11:23:21.62	-993	1531	-986	-14	-11	-3	-12	9	-21	1
	743	2019-01-09 11:23:21.63	-994	1533	-990	-14	-7	-1	-10	4	-14	3
	744	2019-01-09 11:23:21.64	-981	1533	-984	-14	-3	1	-12	1	-13	5
	745	2019-01-09 11:23:21.65	-978	1539	-988	-11	3	2	-7	7	-14	0
	746	2019-01-09 11:23:21.66	-981	1543	-991	-8	1	-2	-13	1	-14	6
	747	2019-01-09 11:23:21.67	-990	1535	-990	-6	1	-2	-14	2	-16	6
	748	2019-01-09 11:23:21.68	-980	1535	-991	-4	0	-7	-26	-14	-12	20
	749	2019-01-09 11:23:21.69	-986	1530	-993	-2	-4	-7	-18	2	-20	8
	750	2019-01-09 11:23:21.70	-977	1529	-987	-3	-3	-8	-17	2	-19	7
	751	2019-01-09 11:23:21.71	-986	1539	-989	-2	2	-9	-8	11	-19	-1
	752	2019-01-09 11:23:21.72	-980	1532	-984	1	5	-9	-16	1	-17	7
	753	2019-01-09 11:23:21.73	-987	1524	-985	-1	7	-9	-18	-2	-16	10
	754	2019-01-09 11:23:21.74	-983	1520	-989	0	7	-6	-22	-6	-16	14
	755	2019-01-09 11:23:21.75	-981	1515	-993	6	4	-3	-19	-9	-10	14
	756	2019-01-09 11:23:21.76	-977	1524	-974	8	2	-2	-19	-13	-6	16
	757	2019-01-09 11:23:21.77	-976	1529	-979	7	6	2	-17	-8	-9	12
	758	2019-01-09 11:23:21.78	-985	1527	-980	4	12	-1	-16	-9	-7	12
	759	2019-01-09 11:23:21.79	-974	1527	-991	4	14	-4	-19	-6	-13	12
	760	2019-01-09 11:23:21.80	-975	1532	-998	-3	15	-6	-23	-8	-15	15
	761	2019-01-09 11:23:21.81	-986	1529	-1002	-6	12	-11	-21	-6	-15	13
	762	2019-01-09 11:23:21.82	-976	1533	-1002	-6	4	-13	-22	-10	-12	16
	763	2019-01-09 11:23:21.83	-980	1526	-1000	-7	-3	-16	-21	-11	-10	16
	764	2019-01-09 11:23:21.84	-980	1528	-1000	-10	-6	-15	-24	-16	-8	20
	765	2019-01-09 11:23:21.85	-985	1526	-993	-13	-8	-14	-27	-16	-11	21
	766	2019-01-09 11:23:21.86	-992	1518	-992	-10	-8	-12	-29	-15	-14	22
	767	2019-01-09 11:23:21.87	-983	1515	-985	-7	-8	-4	-26	-15	-11	20
	768	2019-01-09 11:23:21.88	-990	1523	-981	-3	-7	2	-27	-15	-12	21
	769	2019-01-09 11:23:21.89	-979	1521	-982	-1	2	6	-24	-12	-12	18
	770	2019-01-09 11:23:21.90	-983	1523	-986	2	5	7	-23	-9	-14	16
	771	2019-01-09 11:23:21.91	-990	1531	-988	2	8	9	-24	-9	-15	16
	772	2019-01-09 11:23:21.92	-988	1536	-996	-1	11	6	-27	-13	-14	20
	773	2019-01-09 11:23:21.93	-983	1542	-997	-6	11	-1	-27	-12	-15	19
	774	2019-01-09 11:23:21.94	-983	1540	-992	-11	8	-4	-26	-16	-10	21
	775	2019-01-09 11:23:21.95	-983	1533	-1003	-13	7	-7	-22	-12	-10	17
	776	2019-01-09 11:23:21.96	-993	1534	-994	-11	8	-10	-28	-16	-12	22
	777	2019-01-09 11:23:21.97	-979	1531	-994	-12	5	-12	-28	-13	-15	20
	778	2019-01-09 11:23:21.98	-979	1536	-987	-11	7	-12	-31	-16	-15	23
	779	2019-01-09 11:23:21.99	-982	1530	-989	-13	6	-11	-30	-16	-14	23
	780	2019-01-09 11:23:22.00	-976	1527	-989	-12	8	-12	-31	-14	-17	22
	781	2019-01-09 11:23:22.01	-975	1521	-987	-9	8	-12	-30	-14	-16	22
	782	2019-01-09 11:23:22.02	-969	1523	-986	-7	8	-10	-30	-15	-15	22
	783	2019-01-09 11:23:22.03	-970	1528	-997	-4	8	-9	-31	-18	-13	24
	784	2019-01-09 11:23:22.04	-972	1529	-1007	-6	8	-8	-29	-18	-11	23
	785	2019-01-09 11:23:22.05	-977	1527	-996	-11	9	-5	-26	-16	-10	21
	786	2019-01-09 11:23:22.06	-975	1521	-998	-7	5	-4	-16	-14	-2	15
	787	2019-01-09 11:23:22.07	-974	1523	-1000	-5	2	-3	-29	-16	-13	22
	788	2019-01-09 11:23:22.08	-979	1525	-998	-5	2	1	-36	-20	-16	28
	789	2019-01-09 11:23:22.09	-986	1523	-999	-10	0	2	-47	-31	-16	39
	790	2019-01-09 11:23:22.10	-974	1520	-995	-12	1	6	-44	-31	-13	37
	791	2019-01-09 11:23:22.11	-985	1524	-983	-10	0	9	-46	-38	-8	42
	792	2019-01-09 11:23:22.12	-971	1522	-971	-9	3	6	-55	-43	-12	49
	793	2019-01-09 11:23:22.13	-964	1523	-984	-9	8	4	-50	-43	-7	46
	794	2019-01-09 11:23:22.14	-971	1526	-999	-13	6	0	-53	-41	-12	47
	795	2019-01-09 11:23:22.15	-981	1533	-989	-9	3	-1	-59	-46	-13	52
	796	2019-01-09 11:23:22.16	-966	1534	-991	-7	7	-3	-62	-45	-17	53
	797	2019-01-09 11:23:22.17	-959	1537	-1007	-10	6	-6	-59	-41	-18	50
	798	2019-01-09 11:23:22.18	-971	1540	-1016	-17	7	-10	-54	-42	-12	48
	799	2019-01-09 11:23:22.19	-977	1536	-1011	-20	0	-9	-59	-44	-15	51
	800	2019-01-09 11:23:22.20	-982	1535	-1005	-16	-6	-4	-63	-49	-14	56
	801	2019-01-09 11:23:22.21	-984	1544	-995	-14	-11	-3	-64	-49	-15	56
	802	2019-01-09 11:23:22.22	-987	1536	-984	-14	-9	1	-67	-52	-15	59
	803	2019-01-09 11:23:22.23	-982	1538	-981	-14	-5	4	-66	-50	-16	58
	804	2019-01-09 11:23:22.24	-973	1544	-973	-13	-2	3	-67	-51	-16	59
	805	2019-01-09 11:23:22.25	-976	1553	-979	-10	3	3	-66	-50	-16	58
	806	2019-01-09 11:23:22.26	-974	1557	-980	-10	6	0	-71	-54	-17	62
	807	2019-01-09 11:23:22.27	-970	1557	-988	-9	7	-2	-71	-56	-15	63
	808	2019-01-09 11:23:22.28	-975	1551	-989	-2	7	-7	-73	-57	-16	65
	809	2019-01-09 11:23:22.29	-979	1555	-984	3	6	-12	-71	-54	-17	62
	810	2019-01-09 11:23:22.30	-970	1543	-984	7	6	-17	-67	-50	-17	58
	811	2019-01-09 11:23:22.31	-974	1536	-980	7	5	-20	-66	-47	-19	56
	812	2019-01-09 11:23:22.32	-978	1531	-980	11	6	-20	-60	-46	-14	53
	813	2019-01-09 11:23:22.33	-973	1531	-985	9	8	-21	-59	-43	-16	51
	814	2019-01-09 11:23:22.34	-974	1530	-991	8	11	-19	-53	-37	-16	45
	815	2019-01-09 11:23:22.35	-977	1535	-983	5	9	-17	-48	-26	-22	37
	816	2019-01-09 11:23:22.36	-974	1524	-986	4	11	-15	-45	-28	-17	36
	817	2019-01-09 11:23:22.37	-966	1521	-996	6	8	-14	-41	-26	-15	33
	818	2019-01-09 11:23:22.38	-968	1512	-991	12	3	-10	-41	-27	-14	34
	819	2019-01-09 11:23:22.39	-961	1517	-979	17	0	-6	-33	-21	-12	27
	820	2019-01-09 11:23:22.40	-964	1519	-982	12	3	-2	-34	-16	-18	25
	821	2019-01-09 11:23:22.41	-973	1519	-981	5	8	3	-30	-15	-15	22
	822	2019-01-09 11:23:22.42	-975	1523	-990	3	10	1	-26	-9	-17	17
	823	2019-01-09 11:23:22.43	-968	1521	-995	-3	9	3	-19	-3	-16	11
	824	2019-01-09 11:23:22.44	-971	1527	-997	-8	4	2	-14	1	-15	6
	825	2019-01-09 11:23:22.45	-975	1525	-1002	-7	-2	2	-11	-2	-9	6
	826	2019-01-09 11:23:22.46	-974	1527	-995	-7	-5	1	-10	-6	-4	8
	827	2019-01-09 11:23:22.47	-967	1535	-993	-8	-5	-4	-5	3	-8	1
	828	2019-01-09 11:23:22.48	-975	1535	-991	-7	-8	-5	-12	-3	-9	7
	829	2019-01-09 11:23:22.49	-975	1534	-987	-8	-6	-7	-6	2	-8	2
	830	2019-01-09 11:23:22.50	-978	1537	-997	-9	0	-8	-10	-6	-4	8
	831	2019-01-09 11:23:22.51	-985	1534	-988	-12	3	-11	-1	6	-7	-2
	832	2019-01-09 11:23:22.52	-979	1524	-994	-11	3	-10	-2	11	-13	-4
	833	2019-01-09 11:23:22.53	-987	1537	-996	-12	4	-9	-3	6	-9	-1
	834	2019-01-09 11:23:22.54	-982	1534	-995	-12	1	-8	0	10	-10	-5
	835	2019-01-09 11:23:22.55	-983	1535	-990	-13	1	-7	2	17	-15	-9
	836	2019-01-09 11:23:22.56	-968	1535	-987	-13	3	-9	5	20	-15	-12
	837	2019-01-09 11:23:22.57	-979	1531	-990	-14	4	-9	4	19	-15	-11
	838	2019-01-09 11:23:22.58	-966	1530	-995	-7	5	-8	4	14	-10	-9
	839	2019-01-09 11:23:22.59	-983	1541	-994	-4	6	-8	1	16	-15	-8
	840	2019-01-09 11:23:22.60	-974	1534	-992	-6	5	-11	1	16	-15	-8
	841	2019-01-09 11:23:22.61	-972	1534	-992	-5	3	-12	5	20	-15	-12
	842	2019-01-09 11:23:22.62	-970	1525	-989	-3	0	-11	4	17	-13	-10
	843	2019-01-09 11:23:22.63	-968	1526	-997	-4	3	-11	6	24	-18	-15
	844	2019-01-09 11:23:22.64	-980	1518	-995	-4	3	-9	7	22	-15	-14
	845	2019-01-09 11:23:22.65	-978	1526	-987	0	-1	-3	8	17	-9	-12
	846	2019-01-09 11:23:22.66	-980	1526	-992	0	-1	-1	7	19	-12	-13
	847	2019-01-09 11:23:22.67	-982	1531	-986	4	0	-1	1	16	-15	-8
	848	2019-01-09 11:23:22.68	-971	1533	-990	3	-1	-2	-20	6	-26	7
	849	2019-01-09 11:23:22.69	-978	1532	-991	4	1	-3	-48	-7	-41	27
	850	2019-01-09 11:23:22.70	-968	1530	-993	3	1	-6	-73	-16	-57	44
	851	2019-01-09 11:23:22.71	-969	1532	-996	-3	4	-8	-90	-19	-71	54
	852	2019-01-09 11:23:22.72	-978	1524	-991	-4	2	-7	-102	-23	-79	62
	853	2019-01-09 11:23:22.73	-990	1518	-976	-2	-3	-5	-111	-29	-82	70
	854	2019-01-09 11:23:22.74	-982	1521	-981	-1	-7	-2	-115	-33	-82	74
	855	2019-01-09 11:23:22.75	-977	1531	-977	-4	-8	2	-122	-40	-82	81
	856	2019-01-09 11:23:22.76	-980	1537	-983	-5	-2	1	-128	-44	-84	86
	857	2019-01-09 11:23:22.77	-982	1543	-985	-10	6	-4	-128	-42	-86	85
	858	2019-01-09 11:23:22.78	-981	1547	-996	-22	12	-6	-126	-36	-90	81
	859	2019-01-09 11:23:22.79	-985	1544	-1009	-30	16	-11	-128	-36	-92	82
	860	2019-01-09 11:23:22.80	-978	1546	-1000	-31	9	-12	-127	-35	-92	81
	861	2019-01-09 11:23:22.81	-990	1549	-1003	-26	1	-12	-124	-35	-89	79
	862	2019-01-09 11:23:22.82	-978	1545	-985	-19	-4	-10	-122	-32	-90	77
	863	2019-01-09 11:23:22.83	-979	1542	-978	-13	-3	-11	-120	-30	-90	75
	864	2019-01-09 11:23:22.84	-966	1539	-975	-3	1	-10	-116	-30	-86	73
	865	2019-01-09 11:23:22.85	-969	1538	-980	4	3	-5	-110	-28	-82	69
	866	2019-01-09 11:23:22.86	-970	1537	-976	5	10	-3	-105	-26	-79	65
	867	2019-01-09 11:23:22.87	-971	1539	-984	5	8	-3	-104	-23	-81	63
	868	2019-01-09 11:23:22.88	-963	1541	-990	4	12	-3	-93	-15	-78	54
	869	2019-01-09 11:23:22.89	-967	1541	-988	3	6	-3	-98	-27	-71	62
	870	2019-01-09 11:23:22.90	-974	1539	-989	2	4	-5	-96	-25	-71	60
	871	2019-01-09 11:23:22.91	-972	1537	-988	3	2	-6	-97	-30	-67	63
	872	2019-01-09 11:23:22.92	-964	1531	-995	5	0	-5	-87	-17	-70	52
	873	2019-01-09 11:23:22.93	-973	1531	-989	6	-1	-7	-81	-17	-64	49
	874	2019-01-09 11:23:22.94	-971	1542	-995	4	1	-8	-76	-14	-62	45
	875	2019-01-09 11:23:22.95	-965	1539	-995	-3	0	-7	-77	-16	-61	46
	876	2019-01-09 11:23:22.96	-976	1535	-985	-5	1	-9	-72	-16	-56	44
	877	2019-01-09 11:23:22.97	-982	1524	-984	2	0	-7	-68	-14	-54	41
	878	2019-01-09 11:23:22.98	-968	1530	-990	8	-4	-1	-67	-10	-57	38
	879	2019-01-09 11:23:22.99	-967	1530	-976	15	-8	5	-66	-13	-53	39
	880	2019-01-09 11:23:23.00	-968	1526	-977	14	-1	3	-60	-15	-45	37
	881	2019-01-09 11:23:23.01	-968	1526	-983	12	2	2	-56	-17	-39	36
	882	2019-01-09 11:23:23.02	-970	1542	-985	9	7	0	-53	-14	-39	33
	883	2019-01-09 11:23:23.03	-968	1534	-988	2	8	-4	-50	-12	-38	31
	884	2019-01-09 11:23:23.04	-972	1543	-1007	-7	7	-8	-47	-9	-38	28
	885	2019-01-09 11:23:23.05	-974	1538	-1002	-4	-1	-13	-48	-13	-35	30
	886	2019-01-09 11:23:23.06	-978	1542	-996	-1	-7	-12	-48	-16	-32	32
	887	2019-01-09 11:23:23.07	-977	1533	-991	3	-10	-16	-46	-18	-28	32
	888	2019-01-09 11:23:23.08	-966	1531	-987	3	-3	-14	-42	-13	-29	27
	889	2019-01-09 11:23:23.09	-980	1532	-992	2	1	-14	-40	-12	-28	26
	890	2019-01-09 11:23:23.10	-980	1528	-990	-1	2	-12	-36	-11	-25	23
	891	2019-01-09 11:23:23.11	-972	1530	-987	-8	7	-10	-37	-14	-23	25
	892	2019-01-09 11:23:23.12	-972	1530	-988	-13	13	-7	-34	-9	-25	21
	893	2019-01-09 11:23:23.13	-970	1533	-998	-12	15	-5	-35	-4	-31	19
	894	2019-01-09 11:23:23.14	-977	1538	-1003	-7	11	-6	-34	-2	-32	18
	895	2019-01-09 11:23:23.15	-967	1536	-996	-2	10	-6	-31	-3	-28	17
	896	2019-01-09 11:23:23.16	-970	1539	-991	4	8	-7	-25	-3	-22	14
	897	2019-01-09 11:23:23.17	-965	1531	-996	10	6	-9	-25	-6	-19	15
	898	2019-01-09 11:23:23.18	-976	1522	-993	12	6	-8	-25	-4	-21	14
	899	2019-01-09 11:23:23.19	-972	1514	-992	8	3	-9	-23	-4	-19	13
	900	2019-01-09 11:23:23.20	-967	1517	-994	-1	5	-5	-20	-3	-17	11
	901	2019-01-09 11:23:23.21	-963	1521	-992	-4	4	-5	-20	-5	-15	12
	902	2019-01-09 11:23:23.22	-968	1519	-992	-8	3	-4	-16	-3	-13	9
	903	2019-01-09 11:23:23.23	-975	1531	-991	-11	1	-5	-13	0	-13	6
	904	2019-01-09 11:23:23.24	-961	1537	-993	-7	2	-8	-10	3	-13	3
	905	2019-01-09 11:23:23.25	-968	1530	-995	-6	-1	-9	-11	3	-14	4
	906	2019-01-09 11:23:23.26	-972	1539	-995	-6	-6	-12	-12	-1	-11	6
	907	2019-01-09 11:23:23.27	-977	1529	-992	-5	-9	-14	-15	-6	-9	10
	908	2019-01-09 11:23:23.28	-972	1528	-989	-6	-11	-12	-14	-3	-11	8
	909	2019-01-09 11:23:23.29	-981	1521	-987	-7	-11	-11	-4	6	-10	-1
	910	2019-01-09 11:23:23.30	-978	1520	-985	-6	-13	-8	-8	1	-9	3
	911	2019-01-09 11:23:23.31	-972	1523	-986	-9	-10	-6	-9	0	-9	4
	912	2019-01-09 11:23:23.32	-988	1528	-981	-10	-10	-1	-19	-12	-7	15
	913	2019-01-09 11:23:23.33	-989	1530	-993	-10	-8	1	-14	-3	-11	8
	914	2019-01-09 11:23:23.34	-982	1536	-980	-7	-9	6	-13	0	-13	6
	915	2019-01-09 11:23:23.35	-969	1530	-982	-3	-6	5	-16	-4	-12	10
	916	2019-01-09 11:23:23.36	-971	1516	-980	-3	-6	5	-6	2	-8	2
	917	2019-01-09 11:23:23.37	-975	1534	-987	0	-10	5	-4	1	-5	1
	918	2019-01-09 11:23:23.38	-983	1531	-991	-1	-9	4	-1	1	-2	0
	919	2019-01-09 11:23:23.39	-981	1542	-986	-5	-7	1	1	0	1	0
	920	2019-01-09 11:23:23.40	-975	1543	-992	-14	-1	-1	4	4	0	-4
	921	2019-01-09 11:23:23.41	-980	1539	-1003	-22	-1	-5	1	2	-1	-1
	922	2019-01-09 11:23:23.42	-982	1544	-1012	-31	-1	-7	2	4	-2	-3
	923	2019-01-09 11:23:23.43	-980	1539	-1001	-25	-11	-6	2	4	-2	-3
	924	2019-01-09 11:23:23.44	-985	1537	-993	-21	-14	-5	5	7	-2	-6
	925	2019-01-09 11:23:23.45	-997	1537	-982	-17	-13	-2	4	5	-1	-4
	926	2019-01-09 11:23:23.46	-986	1538	-975	-15	-11	0	2	0	2	-1
	927	2019-01-09 11:23:23.47	-979	1537	-972	-12	-6	3	1	-1	2	0
	928	2019-01-09 11:23:23.48	-983	1541	-967	-9	-1	2	6	3	3	-4
	929	2019-01-09 11:23:23.49	-983	1545	-970	-10	7	-5	9	5	4	-7
	930	2019-01-09 11:23:23.50	-971	1544	-984	-14	16	-8	10	8	2	-9
	931	2019-01-09 11:23:23.51	-970	1545	-988	-15	14	-13	10	5	5	-7
	932	2019-01-09 11:23:23.52	-967	1544	-988	-13	13	-18	10	8	2	-9
	933	2019-01-09 11:23:23.53	-968	1538	-983	-14	9	-20	11	8	3	-9
	934	2019-01-09 11:23:23.54	-972	1536	-988	-14	8	-21	12	9	3	-10
	935	2019-01-09 11:23:23.55	-978	1533	-983	-9	5	-21	12	6	6	-9
	936	2019-01-09 11:23:23.56	-967	1534	-981	-11	8	-18	14	9	5	-11
	937	2019-01-09 11:23:23.57	-975	1537	-988	-11	10	-17	15	8	7	-11
	938	2019-01-09 11:23:23.58	-971	1538	-990	-11	12	-16	17	8	9	-12
	939	2019-01-09 11:23:23.59	-974	1546	-981	-7	11	-15	18	5	13	-11
	940	2019-01-09 11:23:23.60	-977	1538	-991	-3	11	-14	18	5	13	-11
	941	2019-01-09 11:23:23.61	-969	1529	-996	2	9	-13	13	1	12	-7
	942	2019-01-09 11:23:23.62	-974	1526	-985	12	2	-9	12	3	9	-7
	943	2019-01-09 11:23:23.63	-971	1522	-974	15	-3	-4	14	3	11	-8
	944	2019-01-09 11:23:23.64	-956	1525	-976	8	1	-5	17	4	13	-10
	945	2019-01-09 11:23:23.65	-963	1526	-972	0	6	-1	18	4	14	-11
	946	2019-01-09 11:23:23.66	-969	1531	-990	-7	15	-2	19	6	13	-12
	947	2019-01-09 11:23:23.67	-962	1533	-993	-13	12	-1	20	4	16	-12
	948	2019-01-09 11:23:23.68	-968	1538	-999	-11	4	1	23	5	18	-14
	949	2019-01-09 11:23:23.69	-968	1540	-999	-6	-2	2	24	5	19	-14
	950	2019-01-09 11:23:23.70	-966	1537	-990	-3	-8	4	32	13	19	-22
	951	2019-01-09 11:23:23.71	-968	1544	-994	1	-7	2	21	3	18	-12
	952	2019-01-09 11:23:23.72	-974	1556	-988	7	-14	1	19	4	15	-11
	953	2019-01-09 11:23:23.73	-984	1551	-985	8	-16	0	13	-7	20	-3
	954	2019-01-09 11:23:23.74	-972	1550	-978	5	-10	-2	21	3	18	-12
	955	2019-01-09 11:23:23.75	-982	1538	-983	0	-4	-2	23	3	20	-13
	956	2019-01-09 11:23:23.76	-980	1541	-985	-1	0	-6	20	2	18	-11
	957	2019-01-09 11:23:23.77	-979	1546	-987	-2	2	-5	23	5	18	-14
	958	2019-01-09 11:23:23.78	-969	1541	-978	-1	2	-3	24	4	20	-14
	959	2019-01-09 11:23:23.79	-977	1543	-987	2	5	-2	25	2	23	-13
	960	2019-01-09 11:23:23.80	-973	1540	-988	1	7	-6	29	7	22	-18
	961	2019-01-09 11:23:23.81	-962	1542	-990	2	10	-9	29	8	21	-18
	962	2019-01-09 11:23:23.82	-965	1538	-990	2	7	-9	30	10	20	-20
	963	2019-01-09 11:23:23.83	-965	1534	-992	7	6	-9	32	8	24	-20
	964	2019-01-09 11:23:23.84	-970	1531	-985	6	4	-11	34	7	27	-20
	965	2019-01-09 11:23:23.85	-956	1525	-986	2	2	-12	34	4	30	-19
	966	2019-01-09 11:23:23.86	-970	1527	-990	0	3	-12	34	6	28	-20
	967	2019-01-09 11:23:23.87	-965	1517	-982	-1	0	-8	35	7	28	-21
	968	2019-01-09 11:23:23.88	-960	1516	-991	-3	2	-6	34	10	24	-22
	969	2019-01-09 11:23:23.89	-968	1519	-988	-5	1	-2	28	8	20	-18
	970	2019-01-09 11:23:23.90	-973	1524	-987	-5	-1	0	26	9	17	-17
	971	2019-01-09 11:23:23.91	-964	1524	-994	-6	-5	3	27	8	19	-17
	972	2019-01-09 11:23:23.92	-968	1526	-987	-7	-5	4	29	7	22	-18
	973	2019-01-09 11:23:23.93	-979	1524	-993	-4	-7	7	30	6	24	-18
	974	2019-01-09 11:23:23.94	-974	1536	-994	-7	-9	9	34	9	25	-21
	975	2019-01-09 11:23:23.95	-973	1532	-992	-12	-5	9	31	6	25	-18
	976	2019-01-09 11:23:23.96	-979	1530	-992	-16	-8	7	29	8	21	-18
	977	2019-01-09 11:23:23.97	-969	1525	-982	-16	-9	9	32	8	24	-20
	978	2019-01-09 11:23:23.98	-970	1522	-986	-15	-13	11	33	6	27	-19
	979	2019-01-09 11:23:23.99	-977	1526	-996	-17	-16	13	36	6	30	-21
	980	2019-01-09 11:23:24.00	-974	1530	-982	-18	-19	12	36	11	25	-23
	981	2019-01-09 11:23:24.01	-975	1538	-979	-19	-19	10	32	13	19	-22
	982	2019-01-09 11:23:24.02	-977	1553	-988	-27	-14	8	32	13	19	-22
	983	2019-01-09 11:23:24.03	-983	1556	-987	-32	-8	4	32	16	16	-24
	984	2019-01-09 11:23:24.04	-977	1551	-986	-30	-8	2	34	18	16	-26
	985	2019-01-09 11:23:24.05	-987	1553	-982	-23	-8	0	33	16	17	-24
	986	2019-01-09 11:23:24.06	-979	1551	-983	-16	-11	-2	31	14	17	-22
	987	2019-01-09 11:23:24.07	-980	1544	-984	-14	-10	-2	27	13	14	-20
	988	2019-01-09 11:23:24.08	-976	1534	-969	-14	-9	-1	27	13	14	-20
	989	2019-01-09 11:23:24.09	-984	1548	-969	-14	-8	-2	28	11	17	-19
	990	2019-01-09 11:23:24.10	-984	1555	-972	-16	-6	0	30	8	22	-19
	991	2019-01-09 11:23:24.11	-975	1560	-969	-21	-1	-4	39	16	23	-27
	992	2019-01-09 11:23:24.12	-977	1554	-980	-17	8	-6	32	7	25	-19
	993	2019-01-09 11:23:24.13	-969	1554	-977	-14	11	-7	32	8	24	-20
	994	2019-01-09 11:23:24.14	-972	1552	-978	-5	11	-8	31	2	29	-16
	995	2019-01-09 11:23:24.15	-977	1550	-979	4	11	-11	35	10	25	-22
	996	2019-01-09 11:23:24.16	-979	1549	-979	12	12	-11	33	10	23	-21
	997	2019-01-09 11:23:24.17	-974	1545	-983	15	7	-11	32	12	20	-22
	998	2019-01-09 11:23:24.18	-980	1542	-980	12	5	-11	32	11	21	-21
	999	2019-01-09 11:23:24.19	-967	1542	-976	6	4	-11	32	11	21	-21
	1000	2019-01-09 11:23:24.20	-966	1542	-976	4	7	-10	30	10	20	-20
	1001	2019-01-09 11:23:24.21	-979	1539	-972	-3	8	-9	27	12	15	-19
	1002	2019-01-09 11:23:24.22	-972	1532	-978	-3	7	-5	27	12	15	-19
	1003	2019-01-09 11:23:24.23	-977	1531	-972	2	2	-2	28	10	18	-19
	1004	2019-01-09 11:23:24.24	-976	1535	-975	9	2	2	30	7	23	-18
	1005	2019-01-09 11:23:24.25	-963	1538	-970	9	4	1	32	8	24	-20
	1006	2019-01-09 11:23:24.26	-960	1551	-969	11	9	-2	32	9	23	-20
	1007	2019-01-09 11:23:24.27	-960	1547	-981	9	8	-6	32	13	19	-22
	1008	2019-01-09 11:23:24.28	-956	1538	-987	2	15	-10	33	16	17	-24
	1009	2019-01-09 11:23:24.29	-961	1537	-995	-3	11	-13	33	20	13	-26
	1010	2019-01-09 11:23:24.30	-951	1536	-995	-4	4	-10	35	19	16	-27
	1011	2019-01-09 11:23:24.31	-957	1535	-994	-4	-3	-7	40	20	20	-30
	1012	2019-01-09 11:23:24.32	-963	1543	-993	-5	-6	-3	40	19	21	-29
	1013	2019-01-09 11:23:24.33	-956	1539	-989	-7	-9	1	37	18	19	-27
	1014	2019-01-09 11:23:24.34	-978	1533	-984	-4	-11	4	37	19	18	-28
	1015	2019-01-09 11:23:24.35	-971	1536	-977	1	-11	10	36	22	14	-29
	1016	2019-01-09 11:23:24.36	-976	1532	-979	6	-10	12	36	21	15	-28
	1017	2019-01-09 11:23:24.37	-970	1542	-985	5	-8	13	39	19	20	-29
	1018	2019-01-09 11:23:24.38	-978	1545	-982	3	-4	13	41	18	23	-29
	1019	2019-01-09 11:23:24.39	-980	1547	-980	-2	-5	11	39	17	22	-28
	1020	2019-01-09 11:23:24.40	-970	1557	-983	-4	-1	6	32	15	17	-23
	1021	2019-01-09 11:23:24.41	-970	1554	-983	-3	1	-1	31	14	17	-22
	1022	2019-01-09 11:23:24.42	-965	1547	-987	-5	3	-5	34	12	22	-23
	1023	2019-01-09 11:23:24.43	-976	1551	-987	-7	-1	-10	36	12	24	-24
	1024	2019-01-09 11:23:24.44	-979	1545	-989	-6	2	-12	35	12	23	-23
	1025	2019-01-09 11:23:24.45	-974	1544	-989	-6	3	-13	33	15	18	-24
	1026	2019-01-09 11:23:24.46	-969	1545	-988	-7	3	-14	31	14	17	-22
	1027	2019-01-09 11:23:24.47	-978	1535	-988	-3	1	-14	29	12	17	-20
	1028	2019-01-09 11:23:24.48	-975	1538	-987	0	3	-12	29	12	17	-20
	1029	2019-01-09 11:23:24.49	-962	1546	-979	3	4	-13	30	15	15	-22
	1030	2019-01-09 11:23:24.50	-963	1534	-981	7	4	-13	30	16	14	-23
	1031	2019-01-09 11:23:24.51	-968	1533	-981	8	4	-12	32	16	16	-24
	1032	2019-01-09 11:23:24.52	-961	1540	-974	8	4	-12	38	19	19	-28
	1033	2019-01-09 11:23:24.53	-964	1539	-988	5	1	-16	32	11	21	-21
	1034	2019-01-09 11:23:24.54	-967	1541	-985	-2	1	-17	29	9	20	-19
	1035	2019-01-09 11:23:24.55	-954	1528	-989	-6	-1	-19	29	5	24	-17
	1036	2019-01-09 11:23:24.56	-959	1531	-983	-1	-5	-17	32	11	21	-21
	1037	2019-01-09 11:23:24.57	-968	1530	-981	-2	-8	-14	31	10	21	-20
	1038	2019-01-09 11:23:24.58	-960	1528	-980	-1	-5	-11	29	9	20	-19
	1039	2019-01-09 11:23:24.59	-973	1531	-990	-2	-5	-8	30	9	21	-19
	1040	2019-01-09 11:23:24.60	-974	1523	-985	0	-5	-2	34	11	23	-22
	1041	2019-01-09 11:23:24.61	-968	1536	-989	-1	-6	2	35	12	23	-23
	1042	2019-01-09 11:23:24.62	-963	1526	-972	-3	-4	6	34	13	21	-23
	1043	2019-01-09 11:23:24.63	-971	1535	-976	1	-4	10	36	17	19	-26
	1044	2019-01-09 11:23:24.64	-962	1545	-977	7	-4	12	35	18	17	-26
	1045	2019-01-09 11:23:24.65	-968	1551	-989	7	-5	10	34	20	14	-27
	1046	2019-01-09 11:23:24.66	-974	1558	-977	2	-3	5	32	19	13	-25
	1047	2019-01-09 11:23:24.67	-978	1554	-985	-2	0	-3	32	19	13	-25
	1048	2019-01-09 11:23:24.68	-969	1557	-987	-5	2	-11	32	21	11	-26
	1049	2019-01-09 11:23:24.69	-981	1547	-991	-8	4	-16	31	20	11	-25
	1050	2019-01-09 11:23:24.70	-981	1542	-990	-7	1	-20	30	16	14	-23
	1051	2019-01-09 11:23:24.71	-974	1538	-986	-8	-1	-17	30	14	16	-22
	1052	2019-01-09 11:23:24.72	-978	1532	-985	-11	-1	-14	29	13	16	-21
	1053	2019-01-09 11:23:24.73	-990	1536	-981	-13	-2	-7	27	15	12	-21
	1054	2019-01-09 11:23:24.74	-977	1541	-975	-12	-2	-1	27	13	14	-20
	1055	2019-01-09 11:23:24.75	-973	1548	-973	-12	-1	4	29	11	18	-20
	1056	2019-01-09 11:23:24.76	-973	1559	-969	-12	4	7	27	11	16	-19
	1057	2019-01-09 11:23:24.77	-956	1567	-983	-7	8	5	28	15	13	-21
	1058	2019-01-09 11:23:24.78	-972	1570	-984	0	10	-3	31	16	15	-23
	1059	2019-01-09 11:23:24.79	-966	1566	-979	8	8	-11	30	16	14	-23
	1060	2019-01-09 11:23:24.80	-965	1558	-981	13	8	-18	25	10	15	-17
	1061	2019-01-09 11:23:24.81	-971	1553	-976	14	7	-23	25	10	15	-17
	1062	2019-01-09 11:23:24.82	-963	1550	-979	14	7	-27	26	8	18	-17
	1063	2019-01-09 11:23:24.83	-969	1536	-977	18	7	-26	26	11	15	-18
	1064	2019-01-09 11:23:24.84	-971	1524	-971	14	11	-26	25	13	12	-19
	1065	2019-01-09 11:23:24.85	-959	1516	-969	10	10	-20	25	15	10	-20
	1066	2019-01-09 11:23:24.86	-985	1531	-973	11	13	-13	26	15	11	-20
	1067	2019-01-09 11:23:24.87	-978	1512	-981	12	14	-9	28	18	10	-23
	1068	2019-01-09 11:23:24.88	-973	1515	-985	13	12	-3	29	18	11	-23
	1069	2019-01-09 11:23:24.89	-959	1516	-983	17	6	4	29	17	12	-23
	1070	2019-01-09 11:23:24.90	-968	1520	-980	19	6	7	26	13	13	-19
	1071	2019-01-09 11:23:24.91	-971	1519	-982	12	5	7	23	11	12	-17
	1072	2019-01-09 11:23:24.92	-962	1526	-976	5	6	6	23	11	12	-17
	1073	2019-01-09 11:23:24.93	-960	1532	-982	2	5	7	30	18	12	-24
	1074	2019-01-09 11:23:24.94	-954	1531	-992	-2	6	4	24	8	16	-16
	1075	2019-01-09 11:23:24.95	-965	1541	-996	-10	3	1	25	10	15	-17
	1076	2019-01-09 11:23:24.96	-967	1536	-1002	-10	0	-3	27	8	19	-17
	1077	2019-01-09 11:23:24.97	-976	1531	-994	-12	-9	0	27	13	14	-20
	1078	2019-01-09 11:23:24.98	-974	1534	-986	-15	-11	0	23	11	12	-17
	1079	2019-01-09 11:23:24.99	-985	1536	-981	-16	-12	1	18	6	12	-12
	1080	2019-01-09 11:23:25.00	-975	1536	-980	-22	-9	3	20	9	11	-14
	1081	2019-01-09 11:23:25.01	-976	1543	-986	-25	-2	0	20	9	11	-14
	1082	2019-01-09 11:23:25.02	-977	1550	-980	-30	2	-5	22	8	14	-15
	1083	2019-01-09 11:23:25.03	-976	1548	-987	-28	6	-7	20	7	13	-13
	1084	2019-01-09 11:23:25.04	-965	1542	-991	-28	5	-7	18	4	14	-11
	1085	2019-01-09 11:23:25.05	-974	1542	-984	-20	4	-8	18	6	12	-12
	1086	2019-01-09 11:23:25.06	-974	1546	-976	-17	0	-9	18	4	14	-11
	1087	2019-01-09 11:23:25.07	-972	1549	-979	-15	-1	-11	16	4	12	-10
	1088	2019-01-09 11:23:25.08	-971	1552	-983	-12	2	-12	15	3	12	-9
	1089	2019-01-09 11:23:25.09	-972	1562	-980	-13	3	-15	17	9	8	-13
	1090	2019-01-09 11:23:25.10	-965	1543	-984	-11	8	-15	18	13	5	-15
	1091	2019-01-09 11:23:25.11	-965	1542	-984	-12	11	-17	20	16	4	-18
	1092	2019-01-09 11:23:25.12	-974	1544	-980	-10	13	-15	18	13	5	-15
	1093	2019-01-09 11:23:25.13	-964	1541	-981	-7	13	-15	15	11	4	-13
	1094	2019-01-09 11:23:25.14	-967	1542	-987	-2	14	-10	11	10	1	-10
	1095	2019-01-09 11:23:25.15	-959	1545	-987	0	11	-10	15	17	-2	-16
	1096	2019-01-09 11:23:25.16	-960	1537	-992	2	10	-7	18	20	-2	-19
	1097	2019-01-09 11:23:25.17	-949	1537	-982	3	4	-6	20	21	-1	-20
	1098	2019-01-09 11:23:25.18	-959	1529	-991	4	2	-1	18	15	3	-16
	1099	2019-01-09 11:23:25.19	-976	1534	-981	6	-4	3	19	14	5	-16
	1100	2019-01-09 11:23:25.20	-969	1541	-978	3	-4	6	18	13	5	-15
	1101	2019-01-09 11:23:25.21	-965	1543	-979	-3	-3	4	18	16	2	-17
	1102	2019-01-09 11:23:25.22	-963	1540	-983	-4	-3	4	18	15	3	-16
	1103	2019-01-09 11:23:25.23	-969	1549	-986	-4	-4	2	20	17	3	-18
	1104	2019-01-09 11:23:25.24	-969	1548	-984	-8	-7	0	17	15	2	-16
	1105	2019-01-09 11:23:25.25	-977	1540	-981	-11	-7	-3	16	14	2	-15
	1106	2019-01-09 11:23:25.26	-968	1551	-985	-9	-3	-3	14	12	2	-13
	1107	2019-01-09 11:23:25.27	-962	1541	-980	-16	-4	-7	16	16	0	-16
	1108	2019-01-09 11:23:25.28	-962	1542	-976	-12	-5	-5	14	10	4	-12
	1109	2019-01-09 11:23:25.29	-966	1539	-979	-7	-7	-5	12	9	3	-10
	1110	2019-01-09 11:23:25.30	-969	1540	-979	-6	-6	-3	11	7	4	-9
	1111	2019-01-09 11:23:25.31	-966	1548	-973	-8	-6	0	10	8	2	-9
	1112	2019-01-09 11:23:25.32	-977	1551	-977	-6	-3	-3	14	7	7	-10
	1113	2019-01-09 11:23:25.33	-965	1564	-985	-11	1	-8	16	11	5	-13
	1114	2019-01-09 11:23:25.34	-979	1569	-992	-18	5	-14	22	19	3	-20
	1115	2019-01-09 11:23:25.35	-970	1572	-984	-18	5	-18	19	16	3	-17
	1116	2019-01-09 11:23:25.36	-966	1570	-986	-12	0	-21	16	11	5	-13
	1117	2019-01-09 11:23:25.37	-958	1567	-985	-10	4	-25	18	10	8	-14
	1118	2019-01-09 11:23:25.38	-967	1551	-978	-12	7	-27	11	7	4	-9
	1119	2019-01-09 11:23:25.39	-964	1542	-975	-3	7	-27	10	7	3	-8
	1120	2019-01-09 11:23:25.40	-975	1529	-983	5	6	-25	8	8	0	-8
	1121	2019-01-09 11:23:25.41	-960	1525	-981	8	3	-17	12	9	3	-10
	1122	2019-01-09 11:23:25.42	-963	1527	-990	13	4	-7	11	8	3	-9
	1123	2019-01-09 11:23:25.43	-972	1525	-983	18	4	0	13	11	2	-12
	1124	2019-01-09 11:23:25.44	-974	1532	-980	16	-2	7	14	10	4	-12
	1125	2019-01-09 11:23:25.45	-971	1536	-972	17	-3	9	16	11	5	-13
	1126	2019-01-09 11:23:25.46	-972	1543	-978	16	0	8	14	8	6	-11
	1127	2019-01-09 11:23:25.47	-979	1551	-983	13	0	6	13	9	4	-11
	1128	2019-01-09 11:23:25.48	-966	1551	-980	11	2	2	13	11	2	-12
	1129	2019-01-09 11:23:25.49	-972	1563	-987	8	4	-3	14	14	0	-14
	1130	2019-01-09 11:23:25.50	-963	1561	-986	2	5	-12	13	11	2	-12
	1131	2019-01-09 11:23:25.51	-972	1555	-983	0	11	-19	12	12	0	-12
	1132	2019-01-09 11:23:25.52	-966	1539	-986	2	12	-23	12	11	1	-11
	1133	2019-01-09 11:23:25.53	-967	1534	-990	5	5	-24	14	9	5	-11
	1134	2019-01-09 11:23:25.54	-971	1530	-979	10	5	-18	14	9	5	-11
	1135	2019-01-09 11:23:25.55	-958	1519	-978	13	5	-15	12	12	0	-12
	1136	2019-01-09 11:23:25.56	-964	1520	-973	12	6	-11	10	11	-1	-10
	1137	2019-01-09 11:23:25.57	-957	1522	-979	6	8	-7	12	9	3	-10
	1138	2019-01-09 11:23:25.58	-962	1528	-992	2	8	-3	14	7	7	-10
	1139	2019-01-09 11:23:25.59	-959	1532	-1000	-2	-1	-1	15	9	6	-12
	1140	2019-01-09 11:23:25.60	-959	1537	-993	-5	-9	-4	16	9	7	-12
	1141	2019-01-09 11:23:25.61	-973	1543	-985	-12	-9	-6	17	10	7	-13
	1142	2019-01-09 11:23:25.62	-972	1550	-983	-17	-12	-8	15	11	4	-13
	1143	2019-01-09 11:23:25.63	-977	1545	-979	-19	-14	-15	13	10	3	-11
	1144	2019-01-09 11:23:25.64	-967	1549	-971	-19	-9	-19	12	8	4	-10
	1145	2019-01-09 11:23:25.65	-966	1551	-980	-18	-5	-21	16	10	6	-13
	1146	2019-01-09 11:23:25.66	-968	1547	-976	-18	1	-24	14	10	4	-12
	1147	2019-01-09 11:23:25.67	-975	1539	-986	-16	4	-22	14	12	2	-13
	1148	2019-01-09 11:23:25.68	-971	1538	-982	-13	3	-19	12	12	0	-12
	1149	2019-01-09 11:23:25.69	-970	1535	-983	-7	2	-13	10	12	-2	-11
	1150	2019-01-09 11:23:25.70	-968	1538	-995	-7	0	-10	9	9	0	-9
	1151	2019-01-09 11:23:25.71	-975	1529	-979	-3	-1	-8	8	7	1	-7
	1152	2019-01-09 11:23:25.72	-975	1535	-982	-1	-1	-4	9	5	4	-7
	1153	2019-01-09 11:23:25.73	-974	1534	-975	2	-2	0	8	5	3	-6
	1154	2019-01-09 11:23:25.74	-975	1534	-977	3	-2	1	10	6	4	-8
	1155	2019-01-09 11:23:25.75	-967	1534	-982	5	-2	1	14	12	2	-13
	1156	2019-01-09 11:23:25.76	-974	1541	-983	2	-1	3	12	6	6	-9
	1157	2019-01-09 11:23:25.77	-975	1546	-982	-3	-2	3	12	5	7	-8
	1158	2019-01-09 11:23:25.78	-968	1540	-984	-5	-1	0	16	6	10	-11
	1159	2019-01-09 11:23:25.79	-960	1545	-972	-4	0	-1	10	5	5	-7
	1160	2019-01-09 11:23:25.80	-968	1550	-975	-4	-4	-3	10	5	5	-7
	1161	2019-01-09 11:23:25.81	-970	1550	-979	-3	1	-7	5	-1	6	-2
	1162	2019-01-09 11:23:25.82	-964	1549	-983	-4	3	-8	8	6	2	-7
	1163	2019-01-09 11:23:25.83	-986	1543	-974	-5	4	-11	2	3	-1	-2
	1164	2019-01-09 11:23:25.84	-972	1536	-976	-6	3	-11	-3	-4	1	3
	1165	2019-01-09 11:23:25.85	-977	1532	-983	-5	2	-12	5	6	-1	-5
	1166	2019-01-09 11:23:25.86	-981	1528	-984	-6	2	-11	3	5	-2	-4
	1167	2019-01-09 11:23:25.87	-973	1527	-982	-10	3	-8	4	4	0	-4
	1168	2019-01-09 11:23:25.88	-977	1539	-976	-14	4	-8	5	7	-2	-6
	1169	2019-01-09 11:23:25.89	-972	1535	-970	-16	11	-7	4	7	-3	-5
	1170	2019-01-09 11:23:25.90	-970	1541	-970	-14	14	-7	6	7	-1	-6
	1171	2019-01-09 11:23:25.91	-966	1545	-979	-11	13	-9	6	9	-3	-7
	1172	2019-01-09 11:23:25.92	-972	1532	-975	-5	11	-12	6	9	-3	-7
	1173	2019-01-09 11:23:25.93	-962	1541	-987	-3	5	-12	5	9	-4	-7
	1174	2019-01-09 11:23:25.94	-959	1541	-988	-2	1	-14	4	5	-1	-4
	1175	2019-01-09 11:23:25.95	-966	1538	-985	-3	-1	-16	4	2	2	-3
	1176	2019-01-09 11:23:25.96	-975	1540	-990	-8	0	-18	5	6	-1	-5
	1177	2019-01-09 11:23:25.97	-976	1537	-999	-18	3	-15	4	8	-4	-6
	1178	2019-01-09 11:23:25.98	-987	1535	-1008	-28	-1	-17	5	12	-7	-8
	1179	2019-01-09 11:23:25.99	-988	1539	-995	-32	-4	-12	7	11	-4	-9
	1180	2019-01-09 11:23:26.00	-999	1530	-976	-30	-8	-8	5	6	-1	-5
	1181	2019-01-09 11:23:26.01	-981	1538	-972	-23	0	-4	1	2	-1	-1
	1182	2019-01-09 11:23:26.02	-965	1548	-959	-14	4	-1	2	4	-2	-3
	1183	2019-01-09 11:23:26.03	-974	1559	-965	-8	11	3	3	7	-4	-5
	1184	2019-01-09 11:23:26.04	-966	1559	-974	-5	18	-1	4	8	-4	-6
	1185	2019-01-09 11:23:26.05	-963	1562	-981	-3	18	-4	2	4	-2	-3
	1186	2019-01-09 11:23:26.06	-966	1555	-977	0	18	-8	4	3	1	-3
	1187	2019-01-09 11:23:26.07	-967	1556	-988	4	15	-12	7	3	4	-5
	1188	2019-01-09 11:23:26.08	-967	1551	-979	5	12	-16	7	5	2	-6
	1189	2019-01-09 11:23:26.09	-964	1541	-977	7	7	-16	4	2	2	-3
	1190	2019-01-09 11:23:26.10	-977	1544	-977	9	3	-15	6	1	5	-3
	1191	2019-01-09 11:23:26.11	-967	1529	-980	5	4	-13	6	2	4	-4
	1192	2019-01-09 11:23:26.12	-981	1534	-977	3	10	-12	6	6	0	-6
	1193	2019-01-09 11:23:26.13	-971	1533	-979	4	12	-7	1	4	-3	-2
	1194	2019-01-09 11:23:26.14	-968	1541	-983	4	11	-4	2	4	-2	-3
	1195	2019-01-09 11:23:26.15	-972	1535	-978	3	13	-2	3	0	3	-1
	1196	2019-01-09 11:23:26.16	-970	1539	-982	5	12	-2	2	4	-2	-3
	1197	2019-01-09 11:23:26.17	-963	1547	-979	8	8	-2	0	3	-3	-1
	1198	2019-01-09 11:23:26.18	-975	1549	-973	11	4	-2	1	5	-4	-3
	1199	2019-01-09 11:23:26.19	-962	1551	-973	5	9	-8	8	10	-2	-9
	1200	2019-01-09 11:23:26.20	-964	1549	-974	4	11	-12	6	11	-5	-8
	1201	2019-01-09 11:23:26.21	-972	1550	-979	-1	13	-17	5	7	-2	-6
	1202	2019-01-09 11:23:26.22	-967	1551	-989	-5	11	-22	3	1	2	-2
	1203	2019-01-09 11:23:26.23	-965	1546	-988	-5	11	-25	5	3	2	-4
	1204	2019-01-09 11:23:26.24	-967	1536	-992	-1	1	-24	4	3	1	-3
	1205	2019-01-09 11:23:26.25	-969	1541	-993	-2	-1	-22	7	6	1	-6
	1206	2019-01-09 11:23:26.26	-965	1533	-982	-2	-1	-20	4	2	2	-3
	1207	2019-01-09 11:23:26.27	-976	1532	-971	-2	1	-15	2	1	1	-1
	1208	2019-01-09 11:23:26.28	-966	1534	-977	-1	6	-10	2	3	-1	-2
	1209	2019-01-09 11:23:26.29	-964	1534	-983	-2	7	-9	2	3	-1	-2
	1210	2019-01-09 11:23:26.30	-972	1540	-990	-3	10	-7	3	6	-3	-4
	1211	2019-01-09 11:23:26.31	-976	1535	-997	-5	7	-8	2	6	-4	-4
	1212	2019-01-09 11:23:26.32	-965	1548	-989	-3	4	-6	3	8	-5	-5
	1213	2019-01-09 11:23:26.33	-961	1550	-991	0	2	-8	2	8	-6	-5
	1214	2019-01-09 11:23:26.34	-968	1553	-980	0	0	-13	3	8	-5	-5
	1215	2019-01-09 11:23:26.35	-963	1558	-982	0	0	-17	2	4	-2	-3
	1216	2019-01-09 11:23:26.36	-968	1545	-988	-1	0	-21	2	5	-3	-3
	1217	2019-01-09 11:23:26.37	-969	1541	-983	-1	2	-24	2	6	-4	-4
	1218	2019-01-09 11:23:26.38	-966	1535	-982	1	1	-24	2	10	-8	-6
	1219	2019-01-09 11:23:26.39	-967	1525	-987	-2	4	-23	1	8	-7	-4
	1220	2019-01-09 11:23:26.40	-960	1516	-988	0	6	-20	1	7	-6	-4
	1221	2019-01-09 11:23:26.41	-968	1516	-987	4	5	-16	4	10	-6	-7
	1222	2019-01-09 11:23:26.42	-967	1523	-985	8	7	-10	2	10	-8	-6
	1223	2019-01-09 11:23:26.43	-970	1515	-987	9	7	-5	3	10	-7	-6
	1224	2019-01-09 11:23:26.44	-968	1514	-982	7	6	1	5	12	-7	-8
	1225	2019-01-09 11:23:26.45	-973	1526	-988	8	0	5	8	10	-2	-9
	1226	2019-01-09 11:23:26.46	-973	1541	-987	5	-3	6	9	10	-1	-9
	1227	2019-01-09 11:23:26.47	-976	1541	-991	-1	-5	2	8	8	0	-8
	1228	2019-01-09 11:23:26.48	-972	1544	-989	-6	-9	-2	10	12	-2	-11
	1229	2019-01-09 11:23:26.49	-974	1537	-984	-8	-13	-2	8	10	-2	-9
	1230	2019-01-09 11:23:26.50	-975	1543	-979	-5	-12	-2	8	6	2	-7
	1231	2019-01-09 11:23:26.51	-975	1543	-976	-8	-11	-1	4	-7	11	1
	1232	2019-01-09 11:23:26.52	-968	1537	-982	-13	-7	-4	0	-3	3	1
	1233	2019-01-09 11:23:26.53	-975	1543	-966	-16	-4	-6	-1	-1	0	1
	1234	2019-01-09 11:23:26.54	-970	1537	-979	-13	1	-4	2	7	-5	-4
	1235	2019-01-09 11:23:26.55	-976	1529	-977	-13	2	-7	3	12	-9	-7
	1236	2019-01-09 11:23:26.56	-973	1526	-974	-7	2	-4	1	12	-11	-6
	1237	2019-01-09 11:23:26.57	-981	1526	-981	-4	-4	-3	4	11	-7	-7
	1238	2019-01-09 11:23:26.58	-966	1534	-978	-4	-3	-1	3	2	1	-2
	1239	2019-01-09 11:23:26.59	-969	1544	-991	-17	2	-4	2	-1	3	0
	1240	2019-01-09 11:23:26.60	-978	1543	-1014	-27	3	-3	8	6	2	-7
	1241	2019-01-09 11:23:26.61	-980	1541	-1004	-32	-7	-2	5	8	-3	-6
	1242	2019-01-09 11:23:26.62	-985	1551	-987	-25	-11	-3	5	11	-6	-8
	1243	2019-01-09 11:23:26.63	-994	1556	-975	-20	-15	-1	3	6	-3	-4
	1244	2019-01-09 11:23:26.64	-975	1559	-968	-20	-11	-5	6	8	-2	-7
	1245	2019-01-09 11:23:26.65	-977	1554	-972	-17	-3	-4	2	6	-4	-4
	1246	2019-01-09 11:23:26.66	-982	1554	-961	-11	-1	-4	2	8	-6	-5
	1247	2019-01-09 11:23:26.67	-976	1547	-968	-13	5	-8	0	5	-5	-2
	1248	2019-01-09 11:23:26.68	-978	1551	-974	-11	13	-8	0	8	-8	-4
	1249	2019-01-09 11:23:26.69	-971	1548	-968	-7	16	-10	2	10	-8	-6
	1250	2019-01-09 11:23:26.70	-967	1541	-978	-2	12	-9	1	10	-9	-5
	1251	2019-01-09 11:23:26.71	-962	1548	-979	-2	8	-12	0	8	-8	-4
	1252	2019-01-09 11:23:26.72	-963	1536	-983	2	7	-12	0	9	-9	-4
	1253	2019-01-09 11:23:26.73	-963	1542	-990	4	4	-11	0	5	-5	-2
	1254	2019-01-09 11:23:26.74	-962	1547	-985	7	3	-13	2	5	-3	-3
	1255	2019-01-09 11:23:26.75	-964	1546	-985	8	0	-11	4	10	-6	-7
	1256	2019-01-09 11:23:26.76	-966	1544	-992	8	2	-11	3	11	-8	-7
	1257	2019-01-09 11:23:26.77	-972	1543	-997	5	1	-10	3	12	-9	-7
	1258	2019-01-09 11:23:26.78	-977	1524	-987	2	-1	-4	4	14	-10	-9
	1259	2019-01-09 11:23:26.79	-971	1526	-988	3	-6	2	3	9	-6	-6
	1260	2019-01-09 11:23:26.80	-966	1528	-980	9	-12	11	2	9	-7	-5
	1261	2019-01-09 11:23:26.81	-971	1526	-971	10	-11	14	3	6	-3	-4
	1262	2019-01-09 11:23:26.82	-970	1532	-959	5	-9	16	3	7	-4	-5
	1263	2019-01-09 11:23:26.83	-959	1540	-965	6	-3	16	1	8	-7	-4
	1264	2019-01-09 11:23:26.84	-963	1546	-978	5	4	11	3	13	-10	-8
	1265	2019-01-09 11:23:26.85	-963	1544	-987	1	4	7	1	11	-10	-6
	1266	2019-01-09 11:23:26.86	-967	1545	-988	6	-4	1	0	8	-8	-4
	1267	2019-01-09 11:23:26.87	-980	1552	-977	7	-14	-3	0	4	-4	-2
	1268	2019-01-09 11:23:26.88	-976	1552	-980	2	-14	-11	5	6	-1	-5
	1269	2019-01-09 11:23:26.89	-984	1548	-981	-5	-15	-15	8	4	4	-6
	1270	2019-01-09 11:23:26.90	-976	1556	-976	-10	-11	-18	5	3	2	-4
	1271	2019-01-09 11:23:26.91	-979	1550	-970	-16	-8	-20	1	1	0	-1
	1272	2019-01-09 11:23:26.92	-972	1548	-975	-23	1	-22	2	3	-1	-2
	1273	2019-01-09 11:23:26.93	-966	1543	-977	-21	4	-21	2	4	-2	-3
	1274	2019-01-09 11:23:26.94	-977	1538	-983	-17	6	-17	1	6	-5	-3
	1275	2019-01-09 11:23:26.95	-978	1540	-976	-12	6	-13	-1	4	-5	-1
	1276	2019-01-09 11:23:26.96	-975	1546	-982	-5	9	-8	-1	5	-6	-2
	1277	2019-01-09 11:23:26.97	-973	1551	-969	-1	5	-6	-2	4	-6	-1
	1278	2019-01-09 11:23:26.98	-975	1546	-975	0	11	-6	-2	8	-10	-3
	1279	2019-01-09 11:23:26.99	-966	1551	-981	5	10	-5	-4	3	-7	0
	1280	2019-01-09 11:23:27.00	-968	1551	-988	5	12	-8	-2	2	-4	0
	1281	2019-01-09 11:23:27.01	-963	1553	-986	3	11	-12	6	3	3	-4
	1282	2019-01-09 11:23:27.02	-965	1546	-990	4	10	-14	4	5	-1	-4
	1283	2019-01-09 11:23:27.03	-962	1537	-985	7	3	-16	2	7	-5	-4
	1284	2019-01-09 11:23:27.04	-965	1539	-986	13	1	-15	-4	3	-7	0
	1285	2019-01-09 11:23:27.05	-967	1525	-984	13	1	-14	-4	5	-9	0
	1286	2019-01-09 11:23:27.06	-958	1530	-980	12	1	-12	-5	5	-10	0
	1287	2019-01-09 11:23:27.07	-967	1528	-987	9	1	-7	-3	5	-8	-1
	1288	2019-01-09 11:23:27.08	-971	1523	-997	4	0	-3	-2	3	-5	0
	1289	2019-01-09 11:23:27.09	-965	1522	-982	1	-4	0	-2	0	-2	1
	1290	2019-01-09 11:23:27.10	-969	1523	-985	-2	-9	-1	-4	0	-4	2
	1291	2019-01-09 11:23:27.11	-967	1535	-977	-3	-9	0	-6	0	-6	3
	1292	2019-01-09 11:23:27.12	-976	1538	-974	-6	-10	-1	-4	6	-10	-1
	1293	2019-01-09 11:23:27.13	-968	1547	-986	-5	-7	-6	-4	9	-13	-2
	1294	2019-01-09 11:23:27.14	-976	1551	-990	-7	-5	-10	-2	12	-14	-5
	1295	2019-01-09 11:23:27.15	-965	1548	-987	-12	-5	-13	-2	12	-14	-5
	1296	2019-01-09 11:23:27.16	-968	1534	-989	-9	-5	-17	-3	14	-17	-5
	1297	2019-01-09 11:23:27.17	-975	1525	-976	-9	-8	-15	-5	12	-17	-3
	1298	2019-01-09 11:23:27.18	-967	1516	-973	-8	-12	-15	-3	11	-14	-4
	1299	2019-01-09 11:23:27.19	-976	1526	-991	-9	-14	-9	-1	9	-10	-4
	1300	2019-01-09 11:23:27.20	-978	1519	-972	-9	-14	-7	0	10	-10	-5
	1301	2019-01-09 11:23:27.21	-974	1529	-969	-5	-8	-2	-1	10	-11	-4
	1302	2019-01-09 11:23:27.22	-977	1536	-979	-10	-1	0	0	10	-10	-5
	1303	2019-01-09 11:23:27.23	-968	1551	-986	-15	7	-1	0	6	-6	-3
	1304	2019-01-09 11:23:27.24	-978	1549	-997	-21	8	-1	0	7	-7	-3
	1305	2019-01-09 11:23:27.25	-975	1546	-996	-18	0	-2	2	12	-10	-7
	1306	2019-01-09 11:23:27.26	-974	1536	-990	-15	-4	0	4	13	-9	-8
	1307	2019-01-09 11:23:27.27	-985	1540	-987	-14	-12	-1	-1	5	-6	-2
	1308	2019-01-09 11:23:27.28	-974	1538	-974	-11	-14	2	-6	2	-8	2
	1309	2019-01-09 11:23:27.29	-981	1544	-970	-10	-14	3	-8	1	-9	3
	1310	2019-01-09 11:23:27.30	-978	1545	-963	-8	-9	4	-9	3	-12	3
	1311	2019-01-09 11:23:27.31	-974	1550	-968	-6	-2	6	-7	4	-11	1
	1312	2019-01-09 11:23:27.32	-979	1556	-979	-5	2	4	-8	2	-10	3
	1313	2019-01-09 11:23:27.33	-978	1550	-982	-4	1	0	-12	0	-12	6
	1314	2019-01-09 11:23:27.34	-983	1548	-981	1	0	-4	-16	-2	-14	9
	1315	2019-01-09 11:23:27.35	-970	1548	-980	5	-4	-6	-13	-4	-9	8
	1316	2019-01-09 11:23:27.36	-974	1544	-979	6	-7	-9	-6	-1	-5	3
	1317	2019-01-09 11:23:27.37	-976	1543	-964	5	-4	-10	-1	4	-5	-1
	1318	2019-01-09 11:23:27.38	-966	1532	-973	5	-4	-9	0	8	-8	-4
	1319	2019-01-09 11:23:27.39	-969	1534	-971	0	-1	-8	3	17	-14	-10
	1320	2019-01-09 11:23:27.40	-970	1537	-968	-1	0	-5	-2	10	-12	-4
	1321	2019-01-09 11:23:27.41	-981	1542	-969	-4	2	-4	-3	8	-11	-2
	1322	2019-01-09 11:23:27.42	-970	1532	-975	-6	5	-4	0	10	-10	-5
	1323	2019-01-09 11:23:27.43	-968	1544	-974	-7	-2	-3	-4	6	-10	-1
	1324	2019-01-09 11:23:27.44	-974	1542	-971	-4	-4	-6	-5	5	-10	0
	1325	2019-01-09 11:23:27.45	-974	1543	-958	-3	1	-9	-9	-2	-7	5
	1326	2019-01-09 11:23:27.46	-968	1546	-958	-8	4	-11	-7	2	-9	2
	1327	2019-01-09 11:23:27.47	-969	1542	-974	-10	8	-14	-9	3	-12	3
	1328	2019-01-09 11:23:27.48	-973	1536	-987	-12	9	-13	-11	2	-13	4
	1329	2019-01-09 11:23:27.49	-966	1534	-985	-12	6	-10	-11	-1	-10	6
	1330	2019-01-09 11:23:27.50	-969	1539	-984	-7	0	-6	-8	4	-12	2
	1331	2019-01-09 11:23:27.51	-963	1546	-998	-4	-5	-5	-8	4	-12	2
	1332	2019-01-09 11:23:27.52	-964	1547	-981	-6	-9	-4	-10	1	-11	4
	1333	2019-01-09 11:23:27.53	-970	1544	-977	-8	-9	-3	-11	1	-12	5
	1334	2019-01-09 11:23:27.54	-966	1544	-982	-7	-10	0	-9	3	-12	3
	1335	2019-01-09 11:23:27.55	-977	1531	-975	-5	-13	1	-6	4	-10	1
	1336	2019-01-09 11:23:27.56	-979	1534	-971	-2	-14	4	-7	3	-10	2
	1337	2019-01-09 11:23:27.57	-982	1538	-971	0	-14	6	-9	0	-9	4
	1338	2019-01-09 11:23:27.58	-986	1550	-971	-5	-10	5	-10	0	-10	5
	1339	2019-01-09 11:23:27.59	-991	1552	-977	-11	-6	2	-9	1	-10	4
	1340	2019-01-09 11:23:27.60	-982	1553	-974	-12	-4	-2	-9	2	-11	3
	1341	2019-01-09 11:23:27.61	-977	1558	-974	-12	0	-7	-9	0	-9	4
	1342	2019-01-09 11:23:27.62	-978	1562	-976	-8	2	-11	-11	1	-12	5
	1343	2019-01-09 11:23:27.63	-985	1560	-977	-8	4	-17	-12	2	-14	5
	1344	2019-01-09 11:23:27.64	-976	1558	-973	-7	9	-22	-10	1	-11	4
	1345	2019-01-09 11:23:27.65	-969	1546	-978	-3	9	-23	-10	-2	-8	6
	1346	2019-01-09 11:23:27.66	-974	1544	-974	-3	11	-22	-10	-4	-6	7
	1347	2019-01-09 11:23:27.67	-975	1542	-969	-6	13	-22	-10	-5	-5	7
	1348	2019-01-09 11:23:27.68	-968	1535	-994	-6	13	-20	-8	-5	-3	6
	1349	2019-01-09 11:23:27.69	-971	1529	-980	-6	11	-16	-7	0	-7	3
	1350	2019-01-09 11:23:27.70	-972	1532	-973	-3	12	-9	-7	3	-10	2
	1351	2019-01-09 11:23:27.71	-968	1532	-977	0	10	-4	-6	4	-10	1
	1352	2019-01-09 11:23:27.72	-969	1537	-979	1	11	-1	-3	0	-3	1
	1353	2019-01-09 11:23:27.73	-973	1536	-982	4	9	2	-3	-2	-1	2
	1354	2019-01-09 11:23:27.74	-967	1546	-976	7	7	2	-4	-2	-2	3
	1355	2019-01-09 11:23:27.75	-964	1555	-980	7	5	-3	-6	-3	-3	4
	1356	2019-01-09 11:23:27.76	-964	1559	-982	3	4	-3	-4	-2	-2	3
	1357	2019-01-09 11:23:27.77	-953	1546	-983	0	6	-5	-2	0	-2	1
	1358	2019-01-09 11:23:27.78	-952	1538	-987	0	-1	-6	-6	1	-7	2
	1359	2019-01-09 11:23:27.79	-965	1525	-984	0	-3	-2	-4	2	-6	1
	1360	2019-01-09 11:23:27.80	-963	1519	-987	4	-6	3	-9	0	-9	4
	1361	2019-01-09 11:23:27.81	-975	1524	-976	10	-10	8	-2	4	-6	-1
	1362	2019-01-09 11:23:27.82	-966	1521	-979	10	-13	13	-5	3	-8	1
	1363	2019-01-09 11:23:27.83	-974	1537	-972	10	-11	16	2	6	-4	-4
	1364	2019-01-09 11:23:27.84	-972	1542	-974	7	-10	13	-1	1	-2	0
	1365	2019-01-09 11:23:27.85	-969	1546	-969	3	-11	14	-1	3	-4	-1
	1366	2019-01-09 11:23:27.86	-975	1553	-973	-3	-7	9	-6	-2	-4	4
	1367	2019-01-09 11:23:27.87	-975	1560	-983	-9	-7	1	-4	2	-6	1
	1368	2019-01-09 11:23:27.88	-971	1558	-965	-11	-6	-4	-6	1	-7	2
	1369	2019-01-09 11:23:27.89	-974	1564	-968	-9	-4	-11	-4	7	-11	-1
	1370	2019-01-09 11:23:27.90	-966	1562	-973	-13	2	-16	-4	6	-10	-1
	1371	2019-01-09 11:23:27.91	-969	1542	-980	-15	7	-19	-2	4	-6	-1
	1372	2019-01-09 11:23:27.92	-979	1539	-979	-7	2	-13	-4	0	-4	2
	1373	2019-01-09 11:23:27.93	-982	1539	-974	-7	0	-7	-6	-1	-5	3
	1374	2019-01-09 11:23:27.94	-982	1544	-977	-6	-1	-5	-9	-3	-6	6
	1375	2019-01-09 11:23:27.95	-979	1561	-972	-5	-4	-1	-10	-2	-8	6
	1376	2019-01-09 11:23:27.96	-974	1565	-976	-5	-4	-1	-8	-3	-5	5
	1377	2019-01-09 11:23:27.97	-975	1569	-975	-9	0	-5	-5	-2	-3	3
	1378	2019-01-09 11:23:27.98	-978	1566	-976	-13	2	-12	-4	0	-4	2
	1379	2019-01-09 11:23:27.99	-975	1569	-973	-9	5	-17	-5	2	-7	1
	1380	2019-01-09 11:23:28.00	-973	1556	-974	-4	4	-22	-8	2	-10	3
	1381	2019-01-09 11:23:28.01	-977	1549	-971	4	3	-26	-5	2	-7	1
	1382	2019-01-09 11:23:28.02	-983	1545	-964	10	3	-25	-4	0	-4	2
	1383	2019-01-09 11:23:28.03	-991	1544	-974	12	5	-26	-2	1	-3	0
	1384	2019-01-09 11:23:28.04	-976	1530	-975	8	8	-22	-3	1	-4	1
	1385	2019-01-09 11:23:28.05	-993	1527	-976	7	9	-19	-5	3	-8	1
	1386	2019-01-09 11:23:28.06	-978	1526	-972	8	7	-12	-9	0	-9	4
	1387	2019-01-09 11:23:28.07	-969	1536	-972	4	6	-7	-5	0	-5	2
	1388	2019-01-09 11:23:28.08	-968	1538	-975	-3	9	-6	-4	0	-4	2
	1389	2019-01-09 11:23:28.09	-968	1529	-977	-4	12	-7	-4	0	-4	2
	1390	2019-01-09 11:23:28.10	-978	1530	-979	4	5	-7	-7	-5	-2	6
	1391	2019-01-09 11:23:28.11	-957	1536	-966	10	1	-5	-6	-2	-4	4
	1392	2019-01-09 11:23:28.12	-968	1532	-971	8	6	-6	-6	-1	-5	3
	1393	2019-01-09 11:23:28.13	-966	1534	-966	3	9	-7	-7	-1	-6	4
	1394	2019-01-09 11:23:28.14	-962	1532	-977	-3	11	-6	-12	-3	-9	7
	1395	2019-01-09 11:23:28.15	-975	1531	-976	-11	12	-5	-14	-2	-12	8
	1396	2019-01-09 11:23:28.16	-963	1533	-989	-14	11	-4	-16	-3	-13	9
	1397	2019-01-09 11:23:28.17	-977	1531	-982	-16	7	-1	-14	-2	-12	8
	1398	2019-01-09 11:23:28.18	-964	1540	-988	-20	4	-1	-9	-2	-7	5
	1399	2019-01-09 11:23:28.19	-968	1543	-992	-21	0	-4	-7	0	-7	3
	1400	2019-01-09 11:23:28.20	-964	1537	-993	-22	-4	-3	-6	2	-8	2
	1401	2019-01-09 11:23:28.21	-965	1533	-984	-19	-4	1	-16	0	-16	8
	1402	2019-01-09 11:23:28.22	-976	1529	-988	-13	-5	2	-5	8	-13	-1
	1403	2019-01-09 11:23:28.23	-972	1539	-971	-6	-8	9	-5	9	-14	-2
	1404	2019-01-09 11:23:28.24	-969	1548	-976	-2	-8	13	-1	11	-12	-5
	1405	2019-01-09 11:23:28.25	-965	1545	-973	-4	-8	13	-3	7	-10	-2
	1406	2019-01-09 11:23:28.26	-981	1546	-974	-4	-7	13	-3	4	-7	0
	1407	2019-01-09 11:23:28.27	-974	1550	-975	-3	-9	10	-6	-3	-3	4
	1408	2019-01-09 11:23:28.28	-978	1554	-979	-3	-6	4	-5	0	-5	2
	1409	2019-01-09 11:23:28.29	-975	1562	-981	-8	-5	0	-5	2	-7	1
	1410	2019-01-09 11:23:28.30	-972	1559	-979	-11	-3	-3	-6	4	-10	1
	1411	2019-01-09 11:23:28.31	-979	1569	-977	-11	-3	-10	-5	5	-10	0
	1412	2019-01-09 11:23:28.32	-976	1562	-969	-8	1	-13	-5	2	-7	1
	1413	2019-01-09 11:23:28.33	-967	1557	-978	-3	4	-16	-8	0	-8	4
	1414	2019-01-09 11:23:28.34	-967	1551	-981	0	5	-18	-10	0	-10	5
	1415	2019-01-09 11:23:28.35	-969	1547	-981	7	3	-15	-9	2	-11	3
	1416	2019-01-09 11:23:28.36	-964	1533	-974	12	3	-10	-8	2	-10	3
	1417	2019-01-09 11:23:28.37	-971	1528	-974	14	1	-8	-7	6	-13	0
	1418	2019-01-09 11:23:28.38	-974	1531	-978	15	0	-3	-4	7	-11	-1
	1419	2019-01-09 11:23:28.39	-977	1535	-978	13	-2	3	0	10	-10	-5
	1420	2019-01-09 11:23:28.40	-975	1541	-971	10	-3	5	-3	8	-11	-2
	1421	2019-01-09 11:23:28.41	-972	1547	-969	6	0	6	-2	11	-13	-4
	1422	2019-01-09 11:23:28.42	-968	1553	-974	4	1	7	-1	11	-12	-5
	1423	2019-01-09 11:23:28.43	-969	1550	-976	7	2	2	-3	9	-12	-3
	1424	2019-01-09 11:23:28.44	-973	1549	-971	4	2	-5	-6	4	-10	1
	1425	2019-01-09 11:23:28.45	-968	1544	-978	7	2	-10	-5	3	-8	1
	1426	2019-01-09 11:23:28.46	-971	1530	-983	6	-2	-12	-7	4	-11	1
	1427	2019-01-09 11:23:28.47	-969	1533	-978	3	-4	-10	-8	6	-14	1
	1428	2019-01-09 11:23:28.48	-974	1534	-983	2	-8	-9	-11	2	-13	4
	1429	2019-01-09 11:23:28.49	-972	1535	-971	-2	-7	-6	-9	1	-10	4
	1430	2019-01-09 11:23:28.50	-984	1538	-971	-3	-6	-4	-6	1	-7	2
	1431	2019-01-09 11:23:28.51	-981	1540	-979	-1	-1	-3	-4	3	-7	0
	1432	2019-01-09 11:23:28.52	-987	1544	-979	-5	-4	-1	-4	6	-10	-1
	1433	2019-01-09 11:23:28.53	-980	1543	-978	-11	-1	-2	-5	9	-14	-2
	1434	2019-01-09 11:23:28.54	-988	1541	-974	-9	1	-5	-7	6	-13	0
	1435	2019-01-09 11:23:28.55	-969	1551	-969	-9	3	-7	-7	3	-10	2
	1436	2019-01-09 11:23:28.56	-973	1544	-974	-5	6	-10	-8	0	-8	4
	1437	2019-01-09 11:23:28.57	-976	1548	-965	1	5	-14	-8	3	-11	2
	1438	2019-01-09 11:23:28.58	-971	1554	-975	0	10	-18	-6	4	-10	1
	1439	2019-01-09 11:23:28.59	-961	1555	-974	-4	11	-21	1	13	-12	-7
	1440	2019-01-09 11:23:28.60	-969	1547	-981	-10	13	-23	-1	11	-12	-5
	1441	2019-01-09 11:23:28.61	-967	1546	-993	-13	13	-23	2	11	-9	-6
	1442	2019-01-09 11:23:28.62	-965	1539	-995	-18	12	-24	-10	-1	-9	5
	1443	2019-01-09 11:23:28.63	-964	1536	-994	-17	7	-19	-2	6	-8	-2
	1444	2019-01-09 11:23:28.64	-983	1536	-998	-13	0	-13	-4	5	-9	0
	1445	2019-01-09 11:23:28.65	-974	1537	-989	-9	-4	-5	0	9	-9	-4
	1446	2019-01-09 11:23:28.66	-978	1538	-975	-4	-8	1	-5	3	-8	1
	1447	2019-01-09 11:23:28.67	-979	1551	-969	0	-8	7	-4	5	-9	0
	1448	2019-01-09 11:23:28.68	-975	1549	-965	1	-3	9	-2	2	-4	0
	1449	2019-01-09 11:23:28.69	-976	1552	-966	-3	4	10	1	5	-4	-3
	1450	2019-01-09 11:23:28.70	-967	1558	-968	3	8	6	-3	2	-5	0
	1451	2019-01-09 11:23:28.71	-962	1557	-970	9	10	0	-5	3	-8	1
	1452	2019-01-09 11:23:28.72	-964	1550	-979	13	12	-5	-6	4	-10	1
	1453	2019-01-09 11:23:28.73	-964	1542	-980	15	12	-10	-5	6	-11	0
	1454	2019-01-09 11:23:28.74	-966	1547	-979	19	6	-13	-8	2	-10	3
	1455	2019-01-09 11:23:28.75	-965	1538	-980	13	3	-16	-8	0	-8	4
	1456	2019-01-09 11:23:28.76	-972	1535	-980	5	3	-15	-6	-1	-5	3
	1457	2019-01-09 11:23:28.77	-974	1531	-975	2	1	-12	-5	0	-5	2
	1458	2019-01-09 11:23:28.78	-966	1533	-984	1	-4	-9	-5	1	-6	2
	1459	2019-01-09 11:23:28.79	-972	1535	-979	-4	-1	-5	-5	6	-11	0
	1460	2019-01-09 11:23:28.80	-978	1535	-964	-3	0	0	-7	5	-12	1
	1461	2019-01-09 11:23:28.81	-973	1534	-981	2	2	2	-8	3	-11	2
	1462	2019-01-09 11:23:28.82	-971	1538	-975	6	1	3	-9	3	-12	3
	1463	2019-01-09 11:23:28.83	-962	1546	-968	7	1	3	-8	6	-14	1
	1464	2019-01-09 11:23:28.84	-973	1549	-965	4	4	1	-8	9	-17	0
	1465	2019-01-09 11:23:28.85	-961	1546	-976	1	5	-4	-7	8	-15	0
	1466	2019-01-09 11:23:28.86	-973	1552	-977	-5	8	-11	-7	4	-11	1
	1467	2019-01-09 11:23:28.87	-968	1538	-985	-11	9	-17	-10	0	-10	5
	1468	2019-01-09 11:23:28.88	-972	1543	-984	-10	3	-21	-10	-3	-7	6
	1469	2019-01-09 11:23:28.89	-972	1545	-994	-7	-3	-21	-6	1	-7	2
	1470	2019-01-09 11:23:28.90	-985	1534	-983	-10	-4	-19	-3	1	-4	1
	1471	2019-01-09 11:23:28.91	-983	1530	-978	-13	-2	-14	-4	-1	-3	2
	1472	2019-01-09 11:23:28.92	-985	1539	-969	-11	-7	-9	-7	-4	-3	5
	1473	2019-01-09 11:23:28.93	-986	1534	-971	-15	-2	-7	-12	-6	-6	9
	1474	2019-01-09 11:23:28.94	-981	1537	-969	-18	2	-2	-16	-8	-8	12
	1475	2019-01-09 11:23:28.95	-983	1540	-969	-21	6	0	-11	-6	-5	8
	1476	2019-01-09 11:23:28.96	-987	1544	-969	-20	9	1	-8	-2	-6	5
	1477	2019-01-09 11:23:28.97	-983	1557	-980	-18	11	-1	-7	0	-7	3
	1478	2019-01-09 11:23:28.98	-984	1555	-988	-19	12	-6	-8	0	-8	4
	1479	2019-01-09 11:23:28.99	-982	1564	-977	-17	9	-13	-8	0	-8	4
	1480	2019-01-09 11:23:29.00	-971	1564	-974	-13	7	-17	-1	2	-3	0
	1481	2019-01-09 11:23:29.01	-974	1559	-971	-10	11	-22	-6	0	-6	3
	1482	2019-01-09 11:23:29.02	-969	1548	-978	-8	14	-27	-5	1	-6	2
	1483	2019-01-09 11:23:29.03	-975	1549	-979	-5	14	-26	-16	-9	-7	12
	1484	2019-01-09 11:23:29.04	-979	1542	-977	-3	15	-27	-8	0	-8	4
	1485	2019-01-09 11:23:29.05	-972	1542	-979	-6	15	-25	-8	2	-10	3
	1486	2019-01-09 11:23:29.06	-972	1532	-981	-7	17	-23	-9	7	-16	1
	1487	2019-01-09 11:23:29.07	-975	1530	-979	-10	18	-21	-10	-2	-8	6
	1488	2019-01-09 11:23:29.08	-961	1529	-987	-8	13	-17	-14	-8	-6	11
	1489	2019-01-09 11:23:29.09	-975	1532	-981	-8	12	-15	-15	-9	-6	12
	1490	2019-01-09 11:23:29.10	-972	1537	-976	-10	10	-14	-15	-4	-11	9
	1491	2019-01-09 11:23:29.11	-972	1527	-976	-18	9	-11	-13	-1	-12	7
	1492	2019-01-09 11:23:29.12	-974	1535	-975	-20	10	-12	-10	2	-12	4
	1493	2019-01-09 11:23:29.13	-965	1537	-975	-18	11	-14	-10	4	-14	3
	1494	2019-01-09 11:23:29.14	-966	1542	-979	-18	10	-13	-11	7	-18	2
	1495	2019-01-09 11:23:29.15	-974	1540	-977	-15	11	-12	-13	1	-14	6
	1496	2019-01-09 11:23:29.16	-963	1540	-978	-12	7	-10	-13	0	-13	6
	1497	2019-01-09 11:23:29.17	-973	1536	-985	-10	0	-7	-9	0	-9	4
	1498	2019-01-09 11:23:29.18	-962	1539	-980	-10	-2	-6	-9	4	-13	2
	1499	2019-01-09 11:23:29.19	-975	1538	-974	-9	-3	-5	-9	4	-13	2
	1500	2019-01-09 11:23:29.20	-971	1539	-980	-9	-2	-3	-10	2	-12	4
	1501	2019-01-09 11:23:29.21	-971	1541	-970	-11	-2	-4	-10	3	-13	3
	1502	2019-01-09 11:23:29.22	-964	1542	-969	-14	0	-4	-8	6	-14	1
	1503	2019-01-09 11:23:29.23	-963	1541	-970	-16	1	-4	-4	7	-11	-1
	1504	2019-01-09 11:23:29.24	-967	1541	-966	-15	3	-3	-3	6	-9	-1
	1505	2019-01-09 11:23:29.25	-968	1541	-972	-9	-3	-2	-6	1	-7	2
	1506	2019-01-09 11:23:29.26	-977	1540	-973	-9	-5	-2	-8	-2	-6	5
	1507	2019-01-09 11:23:29.27	-973	1548	-977	-13	-5	-3	-7	-3	-4	5
	1508	2019-01-09 11:23:29.28	-964	1560	-980	-21	1	-5	-5	0	-5	2
	1509	2019-01-09 11:23:29.29	-983	1554	-983	-32	6	-5	-4	4	-8	0
	1510	2019-01-09 11:23:29.30	-980	1557	-995	-36	4	-5	-4	6	-10	-1
	1511	2019-01-09 11:23:29.31	-988	1562	-981	-30	-5	-3	-8	5	-13	1
	1512	2019-01-09 11:23:29.32	-976	1555	-974	-20	-9	0	-10	2	-12	4
	1513	2019-01-09 11:23:29.33	-985	1564	-964	-12	-7	2	-12	-2	-10	7
	1514	2019-01-09 11:23:29.34	-993	1563	-958	-5	-3	-1	-14	-1	-13	7
	1515	2019-01-09 11:23:29.35	-980	1564	-955	3	2	-3	-13	0	-13	6
	1516	2019-01-09 11:23:29.36	-979	1563	-956	6	12	-8	-10	0	-10	5
	1517	2019-01-09 11:23:29.37	-974	1558	-959	0	19	-10	-6	0	-6	3
	1518	2019-01-09 11:23:29.38	-965	1562	-968	-3	23	-17	-6	0	-6	3
	1519	2019-01-09 11:23:29.39	-969	1559	-976	-6	22	-21	-11	-1	-10	6
	1520	2019-01-09 11:23:29.40	-962	1551	-983	-6	22	-21	-11	0	-11	5
	1521	2019-01-09 11:23:29.41	-966	1546	-981	-2	15	-23	-3	5	-8	-1
	1522	2019-01-09 11:23:29.42	-966	1547	-979	3	8	-23	-9	2	-11	3
	1523	2019-01-09 11:23:29.43	-959	1534	-977	9	3	-21	-6	4	-10	1
	1524	2019-01-09 11:23:29.44	-969	1541	-973	12	1	-17	-13	-4	-9	8
	1525	2019-01-09 11:23:29.45	-964	1539	-971	12	1	-13	-5	7	-12	-1
	1526	2019-01-09 11:23:29.46	-961	1541	-972	9	3	-8	-7	5	-12	1
	1527	2019-01-09 11:23:29.47	-952	1534	-967	5	4	-5	-4	8	-12	-2
	1528	2019-01-09 11:23:29.48	-962	1527	-978	6	4	0	-7	8	-15	0
	1529	2019-01-09 11:23:29.49	-965	1537	-968	9	-4	2	-10	8	-18	1
	1530	2019-01-09 11:23:29.50	-965	1551	-966	14	-6	1	-11	4	-15	3
	1531	2019-01-09 11:23:29.51	-977	1546	-969	11	-5	-3	-10	3	-13	3
	1532	2019-01-09 11:23:29.52	-964	1545	-970	9	-5	-7	-8	2	-10	3
	1533	2019-01-09 11:23:29.53	-967	1541	-974	4	-2	-11	-8	3	-11	2
	1534	2019-01-09 11:23:29.54	-968	1538	-978	-4	0	-13	-6	4	-10	1
	1535	2019-01-09 11:23:29.55	-966	1534	-976	-4	-3	-15	-8	4	-12	2
	1536	2019-01-09 11:23:29.56	-972	1527	-977	-4	-7	-14	-10	5	-15	2
	1537	2019-01-09 11:23:29.57	-976	1532	-974	-3	-10	-9	-11	7	-18	2
	1538	2019-01-09 11:23:29.58	-978	1534	-976	-3	-9	-5	-8	9	-17	0
	1539	2019-01-09 11:23:29.59	-982	1535	-973	-2	-9	-1	-9	7	-16	1
	1540	2019-01-09 11:23:29.60	-983	1540	-973	-3	-7	3	-9	8	-17	0
	1541	2019-01-09 11:23:29.61	-975	1548	-976	-6	-3	4	-10	4	-14	3
	1542	2019-01-09 11:23:29.62	-987	1544	-969	-7	2	5	-10	1	-11	4
	1543	2019-01-09 11:23:29.63	-977	1552	-978	-7	4	4	-11	-3	-8	7
	1544	2019-01-09 11:23:29.64	-969	1550	-979	-4	9	0	-12	0	-12	6
	1545	2019-01-09 11:23:29.65	-974	1549	-980	-2	10	-5	-12	0	-12	6
	1546	2019-01-09 11:23:29.66	-966	1546	-977	1	6	-8	-9	3	-12	3
	1547	2019-01-09 11:23:29.67	-968	1543	-977	0	4	-8	-7	3	-10	2
	1548	2019-01-09 11:23:29.68	-977	1536	-977	-4	4	-10	-9	6	-15	1
	1549	2019-01-09 11:23:29.69	-964	1539	-976	-1	2	-11	-14	5	-19	4
	1550	2019-01-09 11:23:29.70	-967	1537	-978	-3	3	-11	-14	6	-20	4
	1551	2019-01-09 11:23:29.71	-971	1538	-982	-7	4	-11	-14	5	-19	4
	1552	2019-01-09 11:23:29.72	-966	1534	-975	-8	5	-8	-14	8	-22	3
	1553	2019-01-09 11:23:29.73	-970	1531	-977	-9	5	-5	-15	5	-20	5
	1554	2019-01-09 11:23:29.74	-967	1539	-974	-8	0	-3	-14	2	-16	6
	1555	2019-01-09 11:23:29.75	-961	1548	-977	-14	3	-4	-12	1	-13	5
	1556	2019-01-09 11:23:29.76	-970	1552	-979	-17	0	-10	-10	2	-12	4
	1557	2019-01-09 11:23:29.77	-963	1552	-973	-17	0	-13	-12	-2	-10	7
	1558	2019-01-09 11:23:29.78	-976	1553	-980	-17	-3	-17	-14	-1	-13	7
	1559	2019-01-09 11:23:29.79	-974	1539	-980	-19	-6	-19	-14	2	-16	6
	1560	2019-01-09 11:23:29.80	-976	1532	-974	-21	-7	-20	-12	7	-19	2
	1561	2019-01-09 11:23:29.81	-970	1529	-978	-22	-10	-17	-13	1	-14	6
	1562	2019-01-09 11:23:29.82	-982	1537	-971	-22	-10	-15	-10	-2	-8	6
	1563	2019-01-09 11:23:29.83	-974	1533	-969	-24	-12	-13	-15	-7	-8	11
	1564	2019-01-09 11:23:29.84	-974	1534	-971	-25	-13	-9	-14	-5	-9	9
	1565	2019-01-09 11:23:29.85	-974	1541	-977	-30	-12	-6	-23	-15	-8	19
	1566	2019-01-09 11:23:29.86	-967	1538	-964	-37	-9	-5	-13	-6	-7	9
	1567	2019-01-09 11:23:29.87	-977	1545	-963	-36	-11	-3	-13	-7	-6	10
	1568	2019-01-09 11:23:29.88	-971	1543	-969	-34	-11	-1	-9	-2	-7	5
	1569	2019-01-09 11:23:29.89	-972	1550	-950	-31	-13	-5	-11	-6	-5	8
	1570	2019-01-09 11:23:29.90	-962	1559	-954	-28	-10	-6	-9	-2	-7	5
	1571	2019-01-09 11:23:29.91	-982	1549	-966	-32	-13	-8	-12	-5	-7	8
	1572	2019-01-09 11:23:29.92	-975	1552	-962	-32	-15	-12	-14	-4	-10	9
	1573	2019-01-09 11:23:29.93	-972	1562	-967	-34	-13	-12	-15	-6	-9	10
	1574	2019-01-09 11:23:29.94	-978	1561	-963	-38	-9	-11	-13	-1	-12	7
	1575	2019-01-09 11:23:29.95	-986	1556	-984	-45	-3	-11	-13	0	-13	6
	1576	2019-01-09 11:23:29.96	-993	1559	-974	-41	-10	-7	-13	2	-15	5
	1577	2019-01-09 11:23:29.97	-982	1566	-966	-27	-13	-3	-12	-2	-10	7
	1578	2019-01-09 11:23:29.98	-985	1570	-950	-20	-11	-1	-10	0	-10	5
	1579	2019-01-09 11:23:29.99	-984	1567	-949	-17	-6	1	-10	0	-10	5
	1580	2019-01-09 11:23:30.00	-975	1573	-952	-8	-3	1	-10	1	-11	4
	1581	2019-01-09 11:23:30.01	-983	1568	-954	-6	3	-1	-8	0	-8	4
	1582	2019-01-09 11:23:30.02	-971	1568	-955	-8	6	-4	-7	3	-10	2
	1583	2019-01-09 11:23:30.03	-980	1572	-956	-8	9	-4	-10	0	-10	5
	1584	2019-01-09 11:23:30.04	-978	1566	-964	-7	10	-8	-13	-1	-12	7
	1585	2019-01-09 11:23:30.05	-969	1563	-963	-3	10	-10	-15	1	-16	7
	1586	2019-01-09 11:23:30.06	-966	1552	-965	4	5	-11	-15	0	-15	7
	1587	2019-01-09 11:23:30.07	-980	1555	-957	4	4	-13	-14	-3	-11	8
	1588	2019-01-09 11:23:30.08	-976	1552	-952	4	5	-12	-11	0	-11	5
	1589	2019-01-09 11:23:30.09	-962	1547	-950	3	1	-10	-12	-1	-11	6
	1590	2019-01-09 11:23:30.10	-970	1551	-966	6	4	-14	-13	-4	-9	8
	1591	2019-01-09 11:23:30.11	-979	1552	-966	0	5	-14	-12	-2	-10	7
	1592	2019-01-09 11:23:30.12	-972	1550	-961	-2	3	-16	-10	1	-11	4
	1593	2019-01-09 11:23:30.13	-979	1552	-956	0	6	-13	-12	1	-13	5
	1594	2019-01-09 11:23:30.14	-979	1541	-963	-1	3	-16	-11	2	-13	4
	1595	2019-01-09 11:23:30.15	-973	1540	-956	-2	0	-14	-12	0	-12	6
	1596	2019-01-09 11:23:30.16	-969	1540	-949	5	-1	-12	-12	0	-12	6
	1597	2019-01-09 11:23:30.17	-972	1542	-946	7	3	-13	-13	0	-13	6
	1598	2019-01-09 11:23:30.18	-969	1552	-950	3	9	-15	-12	2	-14	5
	1599	2019-01-09 11:23:30.19	-968	1560	-959	-7	15	-18	-13	2	-15	5
	1600	2019-01-09 11:23:30.20	-970	1550	-971	-16	17	-23	-13	2	-15	5
	1601	2019-01-09 11:23:30.21	-963	1540	-973	-14	11	-24	-12	0	-12	6
	1602	2019-01-09 11:23:30.22	-974	1545	-968	-8	2	-24	-11	3	-14	4
	1603	2019-01-09 11:23:30.23	-971	1537	-974	-3	-4	-21	-4	5	-9	0
	1604	2019-01-09 11:23:30.24	-979	1537	-970	-4	-6	-18	-12	0	-12	6
	1605	2019-01-09 11:23:30.25	-970	1531	-974	-5	-10	-14	-12	-1	-11	6
	1606	2019-01-09 11:23:30.26	-984	1541	-961	-5	-10	-7	-18	-10	-8	14
	1607	2019-01-09 11:23:30.27	-973	1541	-959	-7	-12	0	-9	-2	-7	5
	1608	2019-01-09 11:23:30.28	-981	1544	-959	-9	-5	8	-8	3	-11	2
	1609	2019-01-09 11:23:30.29	-977	1545	-964	-9	-6	13	-10	9	-19	0
	1610	2019-01-09 11:23:30.30	-976	1555	-960	-5	-6	15	-7	12	-19	-2
	1611	2019-01-09 11:23:30.31	-977	1557	-957	-2	-5	13	-5	8	-13	-1
	1612	2019-01-09 11:23:30.32	-976	1559	-959	-5	-2	7	-4	3	-7	0
	1613	2019-01-09 11:23:30.33	-981	1570	-965	-5	-1	2	-6	3	-9	1
	1614	2019-01-09 11:23:30.34	-983	1572	-962	-4	1	-6	-8	4	-12	2
	1615	2019-01-09 11:23:30.35	-979	1568	-960	0	4	-13	-12	0	-12	6
	1616	2019-01-09 11:23:30.36	-977	1560	-967	0	3	-17	-13	3	-16	5
	1617	2019-01-09 11:23:30.37	-970	1549	-960	-1	3	-21	-13	1	-14	6
	1618	2019-01-09 11:23:30.38	-959	1552	-964	1	6	-19	-9	8	-17	0
	1619	2019-01-09 11:23:30.39	-974	1555	-958	0	6	-21	-8	9	-17	0
	1620	2019-01-09 11:23:30.40	-974	1545	-963	2	5	-19	-9	9	-18	0
	1621	2019-01-09 11:23:30.41	-981	1536	-962	7	4	-15	-13	4	-17	4
	1622	2019-01-09 11:23:30.42	-971	1540	-963	11	1	-11	-13	6	-19	3
	1623	2019-01-09 11:23:30.43	-976	1536	-965	10	1	-5	-8	8	-16	0
	1624	2019-01-09 11:23:30.44	-977	1536	-953	7	-3	-4	-7	8	-15	0
	1625	2019-01-09 11:23:30.45	-971	1549	-956	7	-5	0	-9	7	-16	1
	1626	2019-01-09 11:23:30.46	-975	1550	-962	4	-5	1	-8	11	-19	-1
	1627	2019-01-09 11:23:30.47	-974	1553	-961	-1	-1	-1	-8	8	-16	0
	1628	2019-01-09 11:23:30.48	-975	1547	-962	-4	-4	-3	-8	7	-15	0
	1629	2019-01-09 11:23:30.49	-983	1560	-972	0	-3	-5	-6	6	-12	0
	1630	2019-01-09 11:23:30.50	-976	1555	-968	-1	-1	-9	-6	9	-15	-1
	1631	2019-01-09 11:23:30.51	-974	1545	-967	-1	-1	-12	-9	10	-19	0
	1632	2019-01-09 11:23:30.52	-987	1549	-957	5	-2	-11	-13	8	-21	2
	1633	2019-01-09 11:23:30.53	-984	1539	-954	10	0	-11	-9	4	-13	2
	1634	2019-01-09 11:23:30.54	-983	1535	-946	7	-1	-11	-9	1	-10	4
	1635	2019-01-09 11:23:30.55	-982	1536	-958	8	0	-6	-13	-2	-11	7
	1636	2019-01-09 11:23:30.56	-981	1533	-971	5	-4	-1	-13	1	-14	6
	1637	2019-01-09 11:23:30.57	-978	1539	-955	-2	-1	2	-12	1	-13	5
	1638	2019-01-09 11:23:30.58	-965	1554	-962	-11	2	1	-14	1	-15	6
	1639	2019-01-09 11:23:30.59	-977	1558	-971	-19	5	-2	-14	0	-14	7
	1640	2019-01-09 11:23:30.60	-985	1551	-974	-20	3	-4	-13	1	-14	6
	1641	2019-01-09 11:23:30.61	-990	1561	-971	-15	-4	-8	-11	1	-12	5
	1642	2019-01-09 11:23:30.62	-985	1551	-965	-10	-7	-7	-10	3	-13	3
	1643	2019-01-09 11:23:30.63	-988	1545	-956	-12	-8	-4	-12	2	-14	5
	1644	2019-01-09 11:23:30.64	-990	1545	-956	-5	-9	-2	-4	8	-12	-2
	1645	2019-01-09 11:23:30.65	-983	1547	-949	-1	-8	1	-11	-1	-10	6
	1646	2019-01-09 11:23:30.66	-984	1557	-952	-9	-1	2	-14	-4	-10	9
	1647	2019-01-09 11:23:30.67	-990	1564	-952	-16	5	0	-27	-20	-7	23
	1648	2019-01-09 11:23:30.68	-986	1567	-951	-15	4	-3	-22	-9	-13	15
	1649	2019-01-09 11:23:30.69	-977	1580	-967	-13	8	-9	-23	-8	-15	15
	1650	2019-01-09 11:23:30.70	-971	1564	-968	-14	12	-19	-17	-3	-14	10
	1651	2019-01-09 11:23:30.71	-976	1556	-969	-11	8	-24	-20	-6	-14	13
	1652	2019-01-09 11:23:30.72	-980	1549	-964	1	6	-29	-22	-6	-16	14
	1653	2019-01-09 11:23:30.73	-979	1544	-967	4	3	-27	-25	-8	-17	16
	1654	2019-01-09 11:23:30.74	-961	1537	-956	4	5	-26	-22	-8	-14	15
	1655	2019-01-09 11:23:30.75	-964	1536	-956	4	6	-20	-24	-13	-11	18
	1656	2019-01-09 11:23:30.76	-972	1542	-959	0	8	-12	-22	-14	-8	18
	1657	2019-01-09 11:23:30.77	-965	1543	-955	0	10	-9	-20	-10	-10	15
	1658	2019-01-09 11:23:30.78	-961	1529	-969	-3	10	-3	-19	-9	-10	14
	1659	2019-01-09 11:23:30.79	-967	1539	-967	1	4	2	-16	-7	-9	11
	1660	2019-01-09 11:23:30.80	-959	1547	-960	11	-5	4	-15	-10	-5	12
	1661	2019-01-09 11:23:30.81	-971	1540	-956	18	-6	2	-16	-8	-8	12
	1662	2019-01-09 11:23:30.82	-970	1550	-956	14	-1	-1	-18	-7	-11	12
	1663	2019-01-09 11:23:30.83	-963	1552	-955	10	6	-5	-16	-8	-8	12
	1664	2019-01-09 11:23:30.84	-974	1546	-972	-1	9	-9	-16	-9	-7	12
	1665	2019-01-09 11:23:30.85	-968	1552	-980	-5	6	-7	-18	-11	-7	14
	1666	2019-01-09 11:23:30.86	-978	1557	-961	1	-1	-4	-19	-17	-2	18
	1667	2019-01-09 11:23:30.87	-976	1561	-966	2	-5	-2	-31	-28	-3	29
	1668	2019-01-09 11:23:30.88	-975	1558	-954	2	-2	-2	-41	-45	4	43
	1669	2019-01-09 11:23:30.89	-977	1571	-958	6	-2	-1	-57	-72	15	64
	1670	2019-01-09 11:23:30.90	-984	1545	-954	1	7	-2	-100	-124	24	112
	1671	2019-01-09 11:23:30.91	-979	1541	-949	7	8	-1	-168	-193	25	180
	1672	2019-01-09 11:23:30.92	-982	1551	-956	19	7	0	-242	-265	23	253
	1673	2019-01-09 11:23:30.93	-989	1554	-956	22	8	-1	-292	-312	20	302
	1674	2019-01-09 11:23:30.94	-989	1559	-953	21	11	-4	-300	-317	17	308
	1675	2019-01-09 11:23:30.95	-977	1566	-960	17	15	-10	-269	-276	7	272
	1676	2019-01-09 11:23:30.96	-987	1562	-957	18	17	-15	-215	-208	-7	211
	1677	2019-01-09 11:23:30.97	-983	1559	-972	18	21	-22	-156	-138	-18	147
	1678	2019-01-09 11:23:30.98	-974	1567	-984	14	21	-27	-109	-87	-22	98
	1679	2019-01-09 11:23:30.99	-971	1561	-966	12	23	-32	-72	-48	-24	60
	1680	2019-01-09 11:23:31.00	-985	1547	-976	14	19	-30	-42	-19	-23	30
	1681	2019-01-09 11:23:31.01	-981	1534	-980	20	13	-27	-20	4	-24	8
	1682	2019-01-09 11:23:31.02	-975	1531	-972	20	10	-22	-3	21	-24	-9
	1683	2019-01-09 11:23:31.03	-978	1538	-972	19	10	-18	10	36	-26	-23
	1684	2019-01-09 11:23:31.04	-972	1548	-964	15	12	-12	17	45	-28	-31
	1685	2019-01-09 11:23:31.05	-960	1537	-965	19	9	-11	32	58	-26	-45
	1686	2019-01-09 11:23:31.06	-979	1543	-968	18	11	-12	30	56	-26	-43
	1687	2019-01-09 11:23:31.07	-970	1545	-976	14	9	-9	33	58	-25	-45
	1688	2019-01-09 11:23:31.08	-971	1541	-975	10	8	-11	27	46	-19	-36
	1689	2019-01-09 11:23:31.09	-972	1543	-977	9	1	-10	37	58	-21	-47
	1690	2019-01-09 11:23:31.10	-970	1540	-975	9	-4	-8	38	57	-19	-47
	1691	2019-01-09 11:23:31.11	-974	1535	-972	10	-10	-8	43	63	-20	-53
	1692	2019-01-09 11:23:31.12	-961	1540	-968	8	-10	-6	43	59	-16	-51
	1693	2019-01-09 11:23:31.13	-978	1539	-967	9	-12	-6	43	58	-15	-50
	1694	2019-01-09 11:23:31.14	-973	1540	-966	7	-8	-4	31	51	-20	-41
	1695	2019-01-09 11:23:31.15	-975	1547	-974	3	-4	-6	35	49	-14	-42
	1696	2019-01-09 11:23:31.16	-987	1537	-974	-4	0	-5	37	46	-9	-41
	1697	2019-01-09 11:23:31.17	-976	1540	-964	-1	-3	-6	40	43	-3	-41
	1698	2019-01-09 11:23:31.18	-985	1546	-974	2	-6	-4	35	38	-3	-36
	1699	2019-01-09 11:23:31.19	-984	1545	-970	-4	-4	-6	31	36	-5	-33
	1700	2019-01-09 11:23:31.20	-987	1548	-958	-10	0	-9	32	36	-4	-34
	1701	2019-01-09 11:23:31.21	-974	1557	-966	-10	2	-10	32	36	-4	-34
	1702	2019-01-09 11:23:31.22	-971	1547	-972	-11	8	-13	27	32	-5	-29
	1703	2019-01-09 11:23:31.23	-981	1547	-982	-19	14	-16	25	30	-5	-27
	1704	2019-01-09 11:23:31.24	-987	1538	-984	-17	11	-17	23	29	-6	-26
	1705	2019-01-09 11:23:31.25	-974	1539	-977	-7	0	-14	22	30	-8	-26
	1706	2019-01-09 11:23:31.26	-981	1549	-974	-2	-6	-10	20	25	-5	-22
	1707	2019-01-09 11:23:31.27	-985	1553	-966	-2	-5	-8	16	23	-7	-19
	1708	2019-01-09 11:23:31.28	-980	1555	-964	-4	-4	-9	12	18	-6	-15
	1709	2019-01-09 11:23:31.29	-983	1548	-964	-5	-1	-6	11	16	-5	-13
	1710	2019-01-09 11:23:31.30	-987	1563	-963	-5	4	-9	8	14	-6	-11
	1711	2019-01-09 11:23:31.31	-980	1565	-967	-8	9	-10	6	12	-6	-9
	1712	2019-01-09 11:23:31.32	-981	1550	-974	-7	14	-14	3	9	-6	-6
	1713	2019-01-09 11:23:31.33	-970	1553	-969	4	18	-20	-2	10	-12	-4
	1714	2019-01-09 11:23:31.34	-979	1543	-983	14	15	-19	2	11	-9	-6
	1715	2019-01-09 11:23:31.35	-980	1540	-975	18	10	-20	2	10	-8	-6
	1716	2019-01-09 11:23:31.36	-977	1538	-978	19	9	-16	-1	8	-9	-3
	1717	2019-01-09 11:23:31.37	-981	1533	-976	19	6	-15	-3	8	-11	-2
	1718	2019-01-09 11:23:31.38	-972	1534	-979	15	5	-14	-1	9	-10	-4
	1719	2019-01-09 11:23:31.39	-973	1528	-968	11	7	-10	0	11	-11	-5
	1720	2019-01-09 11:23:31.40	-979	1530	-967	9	7	-7	-2	10	-12	-4
	1721	2019-01-09 11:23:31.41	-971	1531	-967	8	10	-5	-2	12	-14	-5
	1722	2019-01-09 11:23:31.42	-976	1531	-978	7	8	-1	-2	13	-15	-5
	1723	2019-01-09 11:23:31.43	-970	1529	-976	8	3	0	1	17	-16	-9
	1724	2019-01-09 11:23:31.44	-969	1538	-969	12	-2	1	2	16	-14	-9
	1725	2019-01-09 11:23:31.45	-962	1542	-968	8	1	-3	1	14	-13	-7
	1726	2019-01-09 11:23:31.46	-969	1534	-968	4	2	-4	9	19	-10	-14
	1727	2019-01-09 11:23:31.47	-961	1536	-963	3	2	-7	3	12	-9	-7
	1728	2019-01-09 11:23:31.48	-972	1535	-981	1	3	-9	1	9	-8	-5
	1729	2019-01-09 11:23:31.49	-975	1536	-983	-3	0	-10	-7	0	-7	3
	1730	2019-01-09 11:23:31.50	-979	1532	-986	-7	-6	-8	-2	6	-8	-2
	1731	2019-01-09 11:23:31.51	-985	1543	-980	-12	-4	-7	0	7	-7	-3
	1732	2019-01-09 11:23:31.52	-977	1542	-983	-20	-5	-6	-4	6	-10	-1
	1733	2019-01-09 11:23:31.53	-978	1537	-979	-26	-5	-5	-3	7	-10	-2
	1734	2019-01-09 11:23:31.54	-981	1535	-977	-23	-7	-1	-3	6	-9	-1
	1735	2019-01-09 11:23:31.55	-985	1544	-972	-22	-5	3	-2	10	-12	-4
	1736	2019-01-09 11:23:31.56	-974	1550	-971	-17	-3	3	-2	10	-12	-4
	1737	2019-01-09 11:23:31.57	-983	1552	-969	-10	0	3	-3	8	-11	-2
	1738	2019-01-09 11:23:31.58	-972	1553	-970	-1	1	1	-5	3	-8	1
	1739	2019-01-09 11:23:31.59	-981	1557	-969	0	5	0	-2	5	-7	-1
	1740	2019-01-09 11:23:31.60	-970	1556	-964	2	7	-5	-2	3	-5	0
	1741	2019-01-09 11:23:31.61	-981	1545	-978	-1	10	-7	0	6	-6	-3
	1742	2019-01-09 11:23:31.62	-989	1551	-976	-3	8	-9	2	11	-9	-6
	1743	2019-01-09 11:23:31.63	-969	1548	-973	-4	9	-11	0	10	-10	-5
	1744	2019-01-09 11:23:31.64	-970	1544	-975	-9	10	-12	-1	9	-10	-4
	1745	2019-01-09 11:23:31.65	-982	1540	-978	-11	9	-12	-2	9	-11	-3
	1746	2019-01-09 11:23:31.66	-981	1533	-970	-10	8	-9	-2	10	-12	-4
	1747	2019-01-09 11:23:31.67	-976	1536	-970	-6	6	-4	-2	10	-12	-4
	1748	2019-01-09 11:23:31.68	-974	1541	-973	-2	9	-4	-3	10	-13	-3
	1749	2019-01-09 11:23:31.69	-975	1543	-972	3	6	-1	-3	11	-14	-4
	1750	2019-01-09 11:23:31.70	-972	1543	-969	6	6	1	-5	8	-13	-1
	1751	2019-01-09 11:23:31.71	-969	1547	-975	2	5	0	-8	6	-14	1
	1752	2019-01-09 11:23:31.72	-975	1544	-974	-3	4	1	-10	3	-13	3
	1753	2019-01-09 11:23:31.73	-970	1547	-971	-6	-1	-1	-8	3	-11	2
	1754	2019-01-09 11:23:31.74	-967	1543	-964	-8	-2	-5	-5	5	-10	0
	1755	2019-01-09 11:23:31.75	-974	1533	-966	-5	0	-6	-3	6	-9	-1
	1756	2019-01-09 11:23:31.76	-978	1540	-971	-4	-2	-5	-4	4	-8	0
	1757	2019-01-09 11:23:31.77	-985	1542	-977	-5	-2	-6	-4	3	-7	0
	1758	2019-01-09 11:23:31.78	-980	1542	-970	-8	-3	-5	-5	0	-5	2
	1759	2019-01-09 11:23:31.79	-974	1542	-967	-13	2	-3	-5	5	-10	0
	1760	2019-01-09 11:23:31.80	-979	1540	-960	-13	3	-1	-5	6	-11	0
	1761	2019-01-09 11:23:31.81	-984	1536	-959	-12	2	0	-3	9	-12	-3
	1762	2019-01-09 11:23:31.82	-981	1540	-975	-13	1	0	-4	5	-9	0
	1763	2019-01-09 11:23:31.83	-981	1550	-968	-12	2	0	-6	5	-11	0
	1764	2019-01-09 11:23:31.84	-969	1554	-960	-6	1	-1	-9	5	-14	2
	1765	2019-01-09 11:23:31.85	-970	1561	-966	-1	7	0	-6	4	-10	1
	1766	2019-01-09 11:23:31.86	-972	1558	-978	-4	13	-7	-8	-1	-7	4
	1767	2019-01-09 11:23:31.87	-983	1552	-984	-7	13	-6	0	7	-7	-3
	1768	2019-01-09 11:23:31.88	-972	1549	-977	-5	7	-5	-9	-2	-7	5
	1769	2019-01-09 11:23:31.89	-980	1544	-975	-4	0	-5	-10	2	-12	4
	1770	2019-01-09 11:23:31.90	-979	1550	-975	-13	-5	-2	-14	-2	-12	8
	1771	2019-01-09 11:23:31.91	-969	1551	-965	-11	-6	0	-11	6	-17	2
	1772	2019-01-09 11:23:31.92	-978	1552	-969	-10	-3	-1	-8	5	-13	1
	1773	2019-01-09 11:23:31.93	-976	1561	-969	-9	2	-1	-4	2	-6	1
	1774	2019-01-09 11:23:31.94	-985	1555	-976	-4	6	-2	-7	-3	-4	5
	1775	2019-01-09 11:23:31.95	-977	1555	-967	3	7	-3	-9	-1	-8	5
	1776	2019-01-09 11:23:31.96	-976	1549	-973	9	6	-4	-19	-10	-9	14
	1777	2019-01-09 11:23:31.97	-973	1552	-974	15	7	-5	-13	-3	-10	8
	1778	2019-01-09 11:23:31.98	-966	1549	-975	16	5	-7	-11	-2	-9	6
	1779	2019-01-09 11:23:31.99	-962	1547	-970	16	7	-8	-10	0	-10	5
	1780	2019-01-09 11:23:32.00	-964	1535	-976	11	5	-7	-12	-1	-11	6
	1781	2019-01-09 11:23:32.01	-965	1531	-976	9	3	-6	-10	0	-10	5
	1782	2019-01-09 11:23:32.02	-966	1537	-969	11	5	-5	-9	1	-10	4
	1783	2019-01-09 11:23:32.03	-972	1536	-968	8	0	-3	-8	2	-10	3
	1784	2019-01-09 11:23:32.04	-972	1533	-975	4	1	-3	-7	4	-11	1
	1785	2019-01-09 11:23:32.05	-963	1530	-973	4	-3	-1	-6	3	-9	1
	1786	2019-01-09 11:23:32.06	-962	1540	-968	7	-4	2	-7	0	-7	3
	1787	2019-01-09 11:23:32.07	-964	1535	-969	5	-2	1	-13	-2	-11	7
	1788	2019-01-09 11:23:32.08	-977	1534	-970	0	2	0	-17	-4	-13	10
	1789	2019-01-09 11:23:32.09	-973	1537	-978	-6	2	-2	-14	-3	-11	8
	1790	2019-01-09 11:23:32.10	-980	1534	-979	-8	-1	-2	-11	-3	-8	7
	1791	2019-01-09 11:23:32.11	-970	1542	-980	-11	-4	-2	-12	-3	-9	7
	1792	2019-01-09 11:23:32.12	-973	1548	-974	-12	-6	-4	-14	-4	-10	9
	1793	2019-01-09 11:23:32.13	-982	1547	-967	-10	-9	-8	-17	-5	-12	11
	1794	2019-01-09 11:23:32.14	-975	1558	-976	-14	-11	-9	-15	-6	-9	10
	1795	2019-01-09 11:23:32.15	-973	1558	-977	-18	-12	-11	-13	-3	-10	8
	1796	2019-01-09 11:23:32.16	-985	1558	-971	-22	-14	-11	-13	-2	-11	7
	1797	2019-01-09 11:23:32.17	-977	1556	-955	-27	-10	-14	-13	-1	-12	7
	1798	2019-01-09 11:23:32.18	-989	1556	-962	-26	-3	-15	-12	1	-13	5
	1799	2019-01-09 11:23:32.19	-980	1560	-964	-20	0	-12	-11	1	-12	5
	1800	2019-01-09 11:23:32.20	-976	1560	-962	-13	5	-12	-10	-1	-9	5
	1801	2019-01-09 11:23:32.21	-974	1563	-966	-8	10	-11	-13	1	-14	6
	1802	2019-01-09 11:23:32.22	-976	1572	-969	-4	14	-10	-11	1	-12	5
	1803	2019-01-09 11:23:32.23	-978	1562	-980	-1	15	-10	-10	2	-12	4
	1804	2019-01-09 11:23:32.24	-970	1553	-978	3	11	-13	-8	2	-10	3
	1805	2019-01-09 11:23:32.25	-974	1549	-980	2	10	-14	-9	6	-15	1
	1806	2019-01-09 11:23:32.26	-972	1546	-972	5	5	-12	-13	6	-19	3
	1807	2019-01-09 11:23:32.27	-968	1546	-972	6	6	-10	-12	5	-17	3
	1808	2019-01-09 11:23:32.28	-969	1539	-977	5	5	-8	-5	8	-13	-1
	1809	2019-01-09 11:23:32.29	-969	1542	-976	3	8	-4	-17	-12	-5	14
	1810	2019-01-09 11:23:32.30	-971	1532	-973	6	6	3	-20	-14	-6	17
	1811	2019-01-09 11:23:32.31	-968	1531	-978	11	2	4	-20	-14	-6	17
	1812	2019-01-09 11:23:32.32	-967	1532	-976	9	0	8	-16	0	-16	8
	1813	2019-01-09 11:23:32.33	-962	1527	-978	6	-3	10	-15	-2	-13	8
	1814	2019-01-09 11:23:32.34	-967	1530	-972	4	-4	13	-18	-4	-14	11
	1815	2019-01-09 11:23:32.35	-968	1535	-972	3	-8	15	-18	-2	-16	10
	1816	2019-01-09 11:23:32.36	-977	1538	-977	2	-10	14	-13	5	-18	4
	1817	2019-01-09 11:23:32.37	-974	1537	-974	4	-12	13	-18	1	-19	8
	1818	2019-01-09 11:23:32.38	-987	1553	-968	1	-10	10	-11	9	-20	1
	1819	2019-01-09 11:23:32.39	-985	1562	-974	-3	-9	4	-14	2	-16	6
	1820	2019-01-09 11:23:32.40	-973	1560	-972	-11	-3	-5	-14	0	-14	7
	1821	2019-01-09 11:23:32.41	-973	1566	-970	-16	1	-12	-14	1	-15	6
	1822	2019-01-09 11:23:32.42	-984	1552	-971	-18	6	-20	-12	6	-18	3
	1823	2019-01-09 11:23:32.43	-970	1544	-963	-15	4	-25	-15	8	-23	3
	1824	2019-01-09 11:23:32.44	-974	1539	-965	-14	4	-27	-14	7	-21	3
	1825	2019-01-09 11:23:32.45	-975	1545	-966	-16	0	-28	-10	7	-17	1
	1826	2019-01-09 11:23:32.46	-975	1538	-967	-16	5	-27	-7	8	-15	0
	1827	2019-01-09 11:23:32.47	-978	1537	-962	-17	5	-27	-8	6	-14	1
	1828	2019-01-09 11:23:32.48	-983	1544	-976	-20	6	-23	-9	7	-16	1
	1829	2019-01-09 11:23:32.49	-973	1544	-981	-24	9	-21	-12	5	-17	3
	1830	2019-01-09 11:23:32.50	-973	1551	-982	-23	6	-17	-12	6	-18	3
	1831	2019-01-09 11:23:32.51	-986	1550	-980	-18	2	-12	-12	4	-16	4
	1832	2019-01-09 11:23:32.52	-982	1553	-967	-12	-2	-5	-11	2	-13	4
	1833	2019-01-09 11:23:32.53	-980	1559	-974	-9	-4	-5	-13	0	-13	6
	1834	2019-01-09 11:23:32.54	-982	1554	-969	-7	-1	-3	-10	1	-11	4
	1835	2019-01-09 11:23:32.55	-973	1561	-961	-5	-1	-2	-7	2	-9	2
	1836	2019-01-09 11:23:32.56	-970	1563	-960	0	4	-3	-3	3	-6	0
	1837	2019-01-09 11:23:32.57	-981	1561	-960	0	9	-7	-6	3	-9	1
	1838	2019-01-09 11:23:32.58	-974	1560	-969	2	14	-9	-11	0	-11	5
	1839	2019-01-09 11:23:32.59	-973	1551	-967	8	15	-12	-10	0	-10	5
	1840	2019-01-09 11:23:32.60	-968	1547	-974	12	12	-13	-7	4	-11	1
	1841	2019-01-09 11:23:32.61	-963	1542	-969	14	9	-11	-9	4	-13	2
	1842	2019-01-09 11:23:32.62	-965	1537	-971	17	6	-7	-10	1	-11	4
	1843	2019-01-09 11:23:32.63	-969	1534	-969	18	10	-5	-12	-1	-11	6
	1844	2019-01-09 11:23:32.64	-963	1533	-964	18	9	-2	-11	3	-14	4
	1845	2019-01-09 11:23:32.65	-973	1536	-964	18	9	3	-9	3	-12	3
	1846	2019-01-09 11:23:32.66	-972	1543	-972	16	8	4	-8	4	-12	2
	1847	2019-01-09 11:23:32.67	-978	1532	-970	12	11	4	-8	3	-11	2
	1848	2019-01-09 11:23:32.68	-982	1532	-975	11	8	5	-7	2	-9	2
	1849	2019-01-09 11:23:32.69	-971	1537	-978	9	3	5	-2	6	-8	-2
	1850	2019-01-09 11:23:32.70	-973	1540	-962	7	1	4	-8	1	-9	3
	1851	2019-01-09 11:23:32.71	-961	1544	-961	-2	3	3	-8	0	-8	4
	1852	2019-01-09 11:23:32.72	-967	1543	-963	-6	6	-1	-6	-3	-3	4
	1853	2019-01-09 11:23:32.73	-966	1552	-966	-9	12	-7	-8	0	-8	4
	1854	2019-01-09 11:23:32.74	-975	1545	-972	-11	12	-11	-8	4	-12	2
	1855	2019-01-09 11:23:32.75	-961	1543	-978	-6	7	-14	-15	-2	-13	8
	1856	2019-01-09 11:23:32.76	-962	1536	-984	-5	2	-15	-9	5	-14	2
	1857	2019-01-09 11:23:32.77	-968	1540	-981	-4	0	-12	-8	2	-10	3
	1858	2019-01-09 11:23:32.78	-965	1535	-976	-7	-4	-10	-7	3	-10	2
	1859	2019-01-09 11:23:32.79	-969	1537	-969	-10	-6	-5	-8	5	-13	1
	1860	2019-01-09 11:23:32.80	-977	1544	-967	-15	0	-4	-10	6	-16	2
	1861	2019-01-09 11:23:32.81	-970	1552	-967	-20	3	-4	-12	3	-15	4
	1862	2019-01-09 11:23:32.82	-978	1554	-974	-19	8	-3	-12	2	-14	5
	1863	2019-01-09 11:23:32.83	-974	1570	-976	-15	9	-2	-12	3	-15	4
	1864	2019-01-09 11:23:32.84	-975	1562	-974	-12	6	-4	-10	4	-14	3
	1865	2019-01-09 11:23:32.85	-969	1547	-980	-7	6	-4	-13	-1	-12	7
	1866	2019-01-09 11:23:32.86	-974	1547	-979	1	2	-4	-14	-2	-12	8
	1867	2019-01-09 11:23:32.87	-969	1545	-975	6	-1	-3	-16	0	-16	8
	1868	2019-01-09 11:23:32.88	-974	1548	-969	9	-1	-3	-14	6	-20	4
	1869	2019-01-09 11:23:32.89	-974	1538	-974	13	1	0	-14	6	-20	4
	1870	2019-01-09 11:23:32.90	-974	1528	-976	10	-1	5	-13	6	-19	3
	1871	2019-01-09 11:23:32.91	-979	1540	-966	5	2	10	-15	4	-19	5
	1872	2019-01-09 11:23:32.92	-968	1546	-972	1	2	14	-12	4	-16	4
	1873	2019-01-09 11:23:32.93	-974	1550	-968	-3	5	15	-11	0	-11	5
	1874	2019-01-09 11:23:32.94	-976	1556	-981	-1	3	11	-10	-1	-9	5
	1875	2019-01-09 11:23:32.95	-955	1561	-976	0	2	8	-12	-4	-8	8
	1876	2019-01-09 11:23:32.96	-967	1565	-984	-1	-1	3	-14	-5	-9	9
	1877	2019-01-09 11:23:32.97	-965	1556	-973	0	-2	-1	-15	-6	-9	10
	1878	2019-01-09 11:23:32.98	-965	1561	-970	-2	-3	-6	-14	0	-14	7
	1879	2019-01-09 11:23:32.99	-966	1554	-968	3	-5	-7	-11	3	-14	4
	1880	2019-01-09 11:23:33.00	-961	1552	-972	4	-2	-7	-12	6	-18	3
	1881	2019-01-09 11:23:33.01	-958	1546	-972	2	-2	-4	-14	4	-18	5
	1882	2019-01-09 11:23:33.02	-975	1550	-976	2	1	-6	-11	5	-16	3
	1883	2019-01-09 11:23:33.03	-967	1544	-974	0	1	-4	-9	5	-14	2
	1884	2019-01-09 11:23:33.04	-966	1545	-965	-1	1	-6	-8	8	-16	0
	1885	2019-01-09 11:23:33.05	-962	1542	-976	3	2	-4	-11	9	-20	1
	1886	2019-01-09 11:23:33.06	-963	1542	-973	2	-1	-5	-9	13	-22	-2
	1887	2019-01-09 11:23:33.07	-960	1538	-961	1	-6	-6	-12	5	-17	3
	1888	2019-01-09 11:23:33.08	-968	1532	-967	1	-9	-4	-12	4	-16	4
	1889	2019-01-09 11:23:33.09	-963	1545	-971	0	-9	-6	-13	1	-14	6
	1890	2019-01-09 11:23:33.10	-970	1553	-968	-8	-6	-8	-5	11	-16	-3
	1891	2019-01-09 11:23:33.11	-970	1560	-978	-15	-3	-12	-10	4	-14	3
	1892	2019-01-09 11:23:33.12	-987	1554	-999	-23	1	-18	-7	7	-14	0
	1893	2019-01-09 11:23:33.13	-982	1545	-987	-26	-4	-13	-4	4	-8	0
	1894	2019-01-09 11:23:33.14	-975	1546	-977	-23	-11	-10	-7	5	-12	1
	1895	2019-01-09 11:23:33.15	-979	1555	-966	-20	-13	-6	-8	6	-14	1
	1896	2019-01-09 11:23:33.16	-978	1550	-963	-19	-10	-1	-14	-1	-13	7
	1897	2019-01-09 11:23:33.17	-977	1549	-963	-16	-5	-1	-13	-1	-12	7
	1898	2019-01-09 11:23:33.18	-973	1553	-956	-15	0	2	-17	-2	-15	9
	1899	2019-01-09 11:23:33.19	-980	1563	-958	-13	4	2	-18	-2	-16	10
	1900	2019-01-09 11:23:33.20	-971	1561	-960	-10	7	-2	-18	-3	-15	10
	1901	2019-01-09 11:23:33.21	-963	1555	-962	-7	9	-5	-16	-3	-13	9
	1902	2019-01-09 11:23:33.22	-971	1560	-962	0	11	-11	-9	2	-11	3
	1903	2019-01-09 11:23:33.23	-963	1551	-974	3	4	-19	-11	1	-12	5
	1904	2019-01-09 11:23:33.24	-977	1553	-972	0	2	-22	-13	1	-14	6
	1905	2019-01-09 11:23:33.25	-970	1547	-970	-3	-1	-23	-13	0	-13	6
	1906	2019-01-09 11:23:33.26	-975	1543	-977	-6	-2	-21	-10	3	-13	3
	1907	2019-01-09 11:23:33.27	-972	1542	-971	-7	0	-19	-9	3	-12	3
	1908	2019-01-09 11:23:33.28	-965	1538	-966	-11	1	-16	-7	7	-14	0
	1909	2019-01-09 11:23:33.29	-979	1530	-963	-13	3	-11	-8	5	-13	1
	1910	2019-01-09 11:23:33.30	-965	1534	-973	-14	1	-2	-9	4	-13	2
	1911	2019-01-09 11:23:33.31	-980	1543	-959	-9	-3	0	-9	4	-13	2
	1912	2019-01-09 11:23:33.32	-969	1552	-967	-9	6	0	-7	5	-12	1
	1913	2019-01-09 11:23:33.33	-966	1551	-967	-14	8	-1	-9	3	-12	3
	1914	2019-01-09 11:23:33.34	-953	1563	-971	-14	11	-5	-10	4	-14	3
	1915	2019-01-09 11:23:33.35	-970	1566	-984	-11	11	-11	-9	3	-12	3
	1916	2019-01-09 11:23:33.36	-968	1558	-982	-9	13	-15	-9	2	-11	3
	1917	2019-01-09 11:23:33.37	-961	1560	-985	-6	3	-20	-12	2	-14	5
	1918	2019-01-09 11:23:33.38	-972	1549	-981	-3	-1	-22	-13	3	-16	5
	1919	2019-01-09 11:23:33.39	-968	1546	-978	-2	-4	-21	-11	1	-12	5
	1920	2019-01-09 11:23:33.40	-974	1536	-969	0	-7	-19	-8	2	-10	3
	1921	2019-01-09 11:23:33.41	-969	1538	-968	1	-5	-15	-10	0	-10	5
	1922	2019-01-09 11:23:33.42	-973	1548	-971	-2	-1	-9	-12	2	-14	5
	1923	2019-01-09 11:23:33.43	-970	1537	-970	-7	4	-3	-14	3	-17	5
	1924	2019-01-09 11:23:33.44	-963	1544	-971	-4	6	-1	-13	5	-18	4
	1925	2019-01-09 11:23:33.45	-968	1555	-970	-1	8	-2	-13	4	-17	4
	1926	2019-01-09 11:23:33.46	-973	1552	-987	1	5	-1	-11	4	-15	3
	1927	2019-01-09 11:23:33.47	-972	1557	-971	2	5	-2	-10	5	-15	2
	1928	2019-01-09 11:23:33.48	-962	1558	-976	4	0	-8	-10	5	-15	2
	1929	2019-01-09 11:23:33.49	-962	1552	-966	4	0	-12	-9	3	-12	3
	1930	2019-01-09 11:23:33.50	-968	1540	-957	6	3	-15	-11	2	-13	4
	1931	2019-01-09 11:23:33.51	-972	1542	-967	9	5	-15	-8	10	-18	-1
	1932	2019-01-09 11:23:33.52	-970	1530	-964	10	7	-14	-12	4	-16	4
	1933	2019-01-09 11:23:33.53	-977	1532	-972	8	7	-12	-10	4	-14	3
	1934	2019-01-09 11:23:33.54	-983	1528	-973	4	8	-6	-12	-1	-11	6
	1935	2019-01-09 11:23:33.55	-966	1541	-974	-2	10	-4	-15	3	-18	6
	1936	2019-01-09 11:23:33.56	-966	1542	-978	-6	9	0	-13	1	-14	6
	1937	2019-01-09 11:23:33.57	-969	1547	-970	-7	6	1	-10	0	-10	5
	1938	2019-01-09 11:23:33.58	-968	1545	-972	-5	3	1	-10	0	-10	5
	1939	2019-01-09 11:23:33.59	-972	1540	-964	-5	1	1	-11	0	-11	5
	1940	2019-01-09 11:23:33.60	-971	1555	-972	-3	3	0	-17	-7	-10	12
	1941	2019-01-09 11:23:33.61	-972	1548	-970	-3	1	-1	-7	7	-14	0
	1942	2019-01-09 11:23:33.62	-974	1542	-971	-1	0	-4	-8	7	-15	0
	1943	2019-01-09 11:23:33.63	-971	1555	-971	-4	-4	-5	-6	8	-14	-1
	1944	2019-01-09 11:23:33.64	-970	1556	-978	-10	0	-6	-8	6	-14	1
	1945	2019-01-09 11:23:33.65	-969	1552	-969	-15	2	-10	-9	4	-13	2
	1946	2019-01-09 11:23:33.66	-964	1551	-964	-21	4	-10	-11	4	-15	3
	1947	2019-01-09 11:23:33.67	-972	1544	-973	-13	5	-13	-12	5	-17	3
	1948	2019-01-09 11:23:33.68	-965	1544	-955	-9	-1	-13	-9	5	-14	2
	1949	2019-01-09 11:23:33.69	-967	1545	-978	-10	-2	-10	-7	4	-11	1
	1950	2019-01-09 11:23:33.70	-966	1547	-979	-15	-7	-8	-9	2	-11	3
	1951	2019-01-09 11:23:33.71	-966	1556	-975	-12	-5	-5	-11	2	-13	4
	1952	2019-01-09 11:23:33.72	-969	1568	-980	-17	-8	-5	-8	6	-14	1
	1953	2019-01-09 11:23:33.73	-966	1567	-984	-23	-3	-4	-10	5	-15	2
	1954	2019-01-09 11:23:33.74	-966	1557	-985	-25	-2	-4	-10	2	-12	4
	1955	2019-01-09 11:23:33.75	-972	1560	-978	-23	-6	0	-11	3	-14	4
	1956	2019-01-09 11:23:33.76	-970	1557	-972	-17	-5	0	-11	5	-16	3
	1957	2019-01-09 11:23:33.77	-973	1561	-965	-7	-5	0	-10	5	-15	2
	1958	2019-01-09 11:23:33.78	-975	1557	-968	-1	-3	-1	-11	5	-16	3
	1959	2019-01-09 11:23:33.79	-972	1554	-963	3	-5	1	-16	1	-17	7
	1960	2019-01-09 11:23:33.80	-979	1555	-967	12	-3	1	-18	1	-19	8
	1961	2019-01-09 11:23:33.81	-974	1549	-958	13	4	0	-15	0	-15	7
	1962	2019-01-09 11:23:33.82	-971	1547	-957	10	7	-2	-12	0	-12	6
	1963	2019-01-09 11:23:33.83	-977	1547	-964	8	8	-1	-12	0	-12	6
	1964	2019-01-09 11:23:33.84	-973	1541	-973	3	6	-4	-16	1	-17	7
	1965	2019-01-09 11:23:33.85	-965	1548	-969	4	5	-4	-16	1	-17	7
	1966	2019-01-09 11:23:33.86	-971	1545	-974	2	3	-7	-16	1	-17	7
	1967	2019-01-09 11:23:33.87	-970	1552	-973	-3	2	-11	-17	-1	-16	9
	1968	2019-01-09 11:23:33.88	-981	1554	-963	-3	1	-13	-14	1	-15	6
	1969	2019-01-09 11:23:33.89	-968	1549	-963	-4	4	-13	-14	2	-16	6
	1970	2019-01-09 11:23:33.90	-971	1549	-972	-4	4	-17	-16	1	-17	7
	1971	2019-01-09 11:23:33.91	-970	1554	-961	-5	7	-18	-16	-1	-15	8
	1972	2019-01-09 11:23:33.92	-973	1531	-963	-5	10	-15	-11	10	-21	0
	1973	2019-01-09 11:23:33.93	-972	1527	-969	-2	7	-9	-16	7	-23	4
	1974	2019-01-09 11:23:33.94	-978	1536	-956	3	0	-4	-17	5	-22	6
	1975	2019-01-09 11:23:33.95	-968	1541	-955	-1	3	-3	-13	4	-17	4
	1976	2019-01-09 11:23:33.96	-962	1549	-952	-9	7	-2	-16	6	-22	5
	1977	2019-01-09 11:23:33.97	-958	1560	-958	-14	17	-6	-14	7	-21	3
	1978	2019-01-09 11:23:33.98	-960	1562	-973	-17	17	-12	-18	-1	-17	9
	1979	2019-01-09 11:23:33.99	-950	1565	-979	-20	16	-18	-10	3	-13	3
	1980	2019-01-09 11:23:34.00	-964	1559	-982	-17	12	-22	-8	2	-10	3
	1981	2019-01-09 11:23:34.01	-958	1550	-980	-13	4	-23	-8	2	-10	3
	1982	2019-01-09 11:23:34.02	-956	1543	-983	-12	-4	-21	-12	2	-14	5
	1983	2019-01-09 11:23:34.03	-970	1536	-976	-11	-6	-17	-13	3	-16	5
	1984	2019-01-09 11:23:34.04	-976	1532	-978	-10	-11	-6	-13	4	-17	4
	1985	2019-01-09 11:23:34.05	-972	1526	-965	-12	-12	8	-11	2	-13	4
	1986	2019-01-09 11:23:34.06	-972	1541	-954	-9	-9	18	-11	-1	-10	6
	1987	2019-01-09 11:23:34.07	-966	1548	-963	-11	-4	24	-11	-3	-8	7
	1988	2019-01-09 11:23:34.08	-971	1568	-960	-5	0	27	-12	0	-12	6
	1989	2019-01-09 11:23:34.09	-970	1567	-963	3	1	25	-11	4	-15	3
	1990	2019-01-09 11:23:34.10	-975	1587	-958	6	8	16	-10	6	-16	2
	1991	2019-01-09 11:23:34.11	-950	1584	-968	10	13	6	-12	4	-16	4
	1992	2019-01-09 11:23:34.12	-959	1575	-977	14	11	-4	-13	0	-13	6
	1993	2019-01-09 11:23:34.13	-965	1567	-979	18	10	-14	-13	0	-13	6
	1994	2019-01-09 11:23:34.14	-970	1558	-974	16	12	-24	-10	-1	-9	5
[truncated: 3,816 more rows]
