# Supplementary material for: Evaluating the stress-response of dental students to the dental school environment
Source: PeerJ. 2020 May 6;8:e8981. doi: 10.7717/peerj.8981 (PMC7210805; doi:10.7717/peerj.8981)
Supplement: Supplemental Information 1 [file peerj-08-8981-s001.zip › 4-1 -III.csv]

// Data mode : Full
// Data quality : High
// Acceleration sensor's range : 16g
// Gyroscope sensor's range : 2000dps
//
//ARTIFACT	NUM	DATE	ACC_X	ACC_Y	ACC_Z	GYRO_X	GYRO_Y	GYRO_Z	EOG_L	EOG_R	EOG_H	EOG_V
	1	2019-01-22 09:12:36.82	-351	1365	-1558	-177	-90	-27	-146	-84	-62	115
	2	2019-01-22 09:12:36.83	-347	1333	-1558	-174	-105	-41	-116	-50	-66	83
	3	2019-01-22 09:12:36.84	-351	1332	-1559	-174	-127	-48	-120	-61	-59	90
	4	2019-01-22 09:12:36.85	-335	1329	-1553	-180	-148	-57	-97	-39	-58	68
	5	2019-01-22 09:12:36.86	-324	1338	-1537	-206	-154	-59	-114	-69	-45	91
	6	2019-01-22 09:12:36.87	-291	1336	-1537	-248	-160	-62	-91	-60	-31	75
	7	2019-01-22 09:12:36.88	-247	1368	-1536	-308	-169	-67	-109	-113	4	111
	8	2019-01-22 09:12:36.89	-226	1381	-1541	-382	-192	-70	-88	-123	35	105
	9	2019-01-22 09:12:36.90	-204	1331	-1540	-466	-224	-71	-84	-140	56	112
	10	2019-01-22 09:12:36.91	-195	1295	-1555	-526	-268	-67	-32	-58	26	45
	11	2019-01-22 09:12:36.92	-189	1273	-1544	-560	-353	-55	-29	-40	11	34
	12	2019-01-22 09:12:36.93	-174	1250	-1535	-594	-449	-36	-7	-5	-2	6
	13	2019-01-22 09:12:36.94	-186	1241	-1502	-642	-546	-2	-25	-52	27	38
	14	2019-01-22 09:12:36.95	-200	1209	-1490	-687	-637	47	-16	-53	37	34
	15	2019-01-22 09:12:36.96	-219	1209	-1511	-716	-733	114	-48	-93	45	70
	16	2019-01-22 09:12:36.97	-256	1253	-1492	-726	-828	196	-48	-72	24	60
	17	2019-01-22 09:12:36.98	-282	1348	-1480	-729	-908	270	-80	-93	13	86
	18	2019-01-22 09:12:36.99	-307	1417	-1437	-745	-971	327	-70	-32	-38	51
	19	2019-01-22 09:12:37.00	-324	1495	-1377	-760	-999	357	-110	-22	-88	66
	20	2019-01-22 09:12:37.01	-362	1563	-1355	-780	-1012	357	-101	55	-156	23
	21	2019-01-22 09:12:37.02	-385	1589	-1336	-810	-1018	336	-148	58	-206	45
	22	2019-01-22 09:12:37.03	-427	1640	-1292	-838	-1031	298	-172	93	-265	39
	23	2019-01-22 09:12:37.04	-480	1701	-1264	-877	-1039	236	-246	55	-301	95
	24	2019-01-22 09:12:37.05	-554	1697	-1257	-942	-1027	159	-265	75	-340	95
	25	2019-01-22 09:12:37.06	-618	1716	-1265	-1013	-1011	72	-295	48	-343	123
	26	2019-01-22 09:12:37.07	-649	1729	-1223	-1066	-998	-18	-260	66	-326	97
	27	2019-01-22 09:12:37.08	-674	1738	-1157	-1090	-980	-107	-231	20	-251	105
	28	2019-01-22 09:12:37.09	-702	1753	-1126	-1108	-934	-202	-138	25	-163	56
	29	2019-01-22 09:12:37.10	-740	1744	-1113	-1141	-871	-301	-95	-19	-76	57
	30	2019-01-22 09:12:37.11	-780	1677	-1087	-1164	-802	-391	-7	-12	5	9
	31	2019-01-22 09:12:37.12	-807	1639	-1060	-1160	-749	-453	63	-49	112	-7
	32	2019-01-22 09:12:37.13	-847	1608	-1007	-1137	-714	-487	152	-24	176	-64
	33	2019-01-22 09:12:37.14	-879	1609	-956	-1119	-671	-513	153	-53	206	-50
	34	2019-01-22 09:12:37.15	-874	1612	-858	-1103	-601	-529	177	-28	205	-74
	35	2019-01-22 09:12:37.16	-868	1624	-794	-1073	-509	-542	155	-42	197	-56
	36	2019-01-22 09:12:37.17	-875	1655	-768	-1025	-404	-572	167	0	167	-83
	37	2019-01-22 09:12:37.18	-887	1682	-784	-974	-295	-625	113	-14	127	-49
	38	2019-01-22 09:12:37.19	-895	1702	-801	-920	-202	-693	86	33	53	-59
	39	2019-01-22 09:12:37.20	-916	1710	-844	-876	-129	-771	9	31	-22	-20
	40	2019-01-22 09:12:37.21	-944	1685	-905	-840	-85	-834	-10	50	-60	-20
	41	2019-01-22 09:12:37.22	-949	1687	-985	-822	-65	-863	-20	-30	10	25
	42	2019-01-22 09:12:37.23	-948	1688	-977	-798	-77	-851	41	-56	97	7
	43	2019-01-22 09:12:37.24	-950	1691	-930	-760	-102	-819	51	-92	143	20
	44	2019-01-22 09:12:37.25	-940	1742	-853	-715	-109	-790	79	-42	121	-18
	45	2019-01-22 09:12:37.26	-949	1764	-763	-678	-75	-770	53	-38	91	-7
	46	2019-01-22 09:12:37.27	-967	1749	-717	-644	3	-763	61	12	49	-36
	47	2019-01-22 09:12:37.28	-979	1725	-701	-591	92	-764	23	9	14	-16
	48	2019-01-22 09:12:37.29	-978	1714	-709	-517	156	-759	20	57	-37	-38
	49	2019-01-22 09:12:37.30	-969	1696	-758	-451	192	-751	-38	17	-55	10
	50	2019-01-22 09:12:37.31	-973	1693	-782	-403	222	-741	-64	3	-67	30
	51	2019-01-22 09:12:37.32	-969	1675	-815	-369	248	-729	-104	-44	-60	74
	52	2019-01-22 09:12:37.33	-961	1649	-812	-343	264	-710	-108	-30	-78	69
	53	2019-01-22 09:12:37.34	-950	1639	-805	-324	274	-681	-149	-64	-85	106
	54	2019-01-22 09:12:37.35	-940	1632	-808	-319	277	-649	-151	-56	-95	103
	55	2019-01-22 09:12:37.36	-948	1598	-856	-333	290	-608	-180	-92	-88	136
	56	2019-01-22 09:12:37.37	-963	1560	-886	-342	299	-557	-133	-80	-53	106
	57	2019-01-22 09:12:37.38	-947	1563	-890	-323	286	-496	-120	-135	15	127
	58	2019-01-22 09:12:37.39	-967	1577	-871	-276	263	-432	-77	-102	25	89
	59	2019-01-22 09:12:37.40	-979	1591	-850	-226	249	-391	-94	-96	2	95
	60	2019-01-22 09:12:37.41	-987	1595	-889	-194	263	-357	-91	-56	-35	73
	61	2019-01-22 09:12:37.42	-992	1583	-952	-171	281	-326	-118	-81	-37	99
	62	2019-01-22 09:12:37.43	-986	1545	-1005	-132	285	-290	-93	-54	-39	73
	63	2019-01-22 09:12:37.44	-1003	1520	-1024	-75	278	-248	-106	-67	-39	86
	64	2019-01-22 09:12:37.45	-1008	1504	-1047	-19	258	-205	-102	-21	-81	61
	65	2019-01-22 09:12:37.46	-1023	1509	-1056	16	228	-160	-138	-3	-135	70
	66	2019-01-22 09:12:37.47	-1017	1516	-1019	34	191	-111	-148	64	-212	42
	67	2019-01-22 09:12:37.48	-1015	1540	-974	29	163	-65	-207	64	-271	71
	68	2019-01-22 09:12:37.49	-1008	1560	-944	-3	142	-28	-235	67	-302	84
	69	2019-01-22 09:12:37.50	-1021	1565	-930	-36	139	-2	-251	2	-253	124
	70	2019-01-22 09:12:37.51	-1012	1575	-929	-52	131	23	-216	-29	-187	122
	71	2019-01-22 09:12:37.52	-1014	1560	-910	-55	113	46	-217	-100	-117	158
	72	2019-01-22 09:12:37.53	-1007	1553	-873	-33	94	70	-174	-127	-47	150
	73	2019-01-22 09:12:37.54	-1015	1589	-872	2	87	85	-167	-167	0	167
	74	2019-01-22 09:12:37.55	-1015	1598	-872	19	89	93	-153	-156	3	154
	75	2019-01-22 09:12:37.56	-1015	1597	-883	21	100	99	-183	-163	-20	173
	76	2019-01-22 09:12:37.57	-1017	1597	-891	23	105	119	-191	-115	-76	153
	77	2019-01-22 09:12:37.58	-1009	1608	-877	20	103	141	-210	-91	-119	150
	78	2019-01-22 09:12:37.59	-986	1608	-868	24	108	164	-151	-54	-97	102
	79	2019-01-22 09:12:37.60	-970	1637	-876	41	114	182	-89	-93	4	91
	80	2019-01-22 09:12:37.61	-968	1667	-895	73	119	181	-25	-96	71	60
	81	2019-01-22 09:12:37.62	-963	1675	-914	103	124	178	-18	-101	83	59
	82	2019-01-22 09:12:37.63	-973	1675	-941	137	131	176	30	-55	85	12
	83	2019-01-22 09:12:37.64	-954	1677	-939	178	135	173	71	-32	103	-19
	84	2019-01-22 09:12:37.65	-942	1657	-918	211	138	181	142	10	132	-76
	85	2019-01-22 09:12:37.66	-945	1642	-890	234	156	191	170	-3	173	-83
	86	2019-01-22 09:12:37.67	-925	1631	-894	251	180	197	202	-7	209	-97
	87	2019-01-22 09:12:37.68	-904	1588	-911	265	203	208	196	-34	230	-81
	88	2019-01-22 09:12:37.69	-878	1554	-913	285	216	224	207	-20	227	-93
	89	2019-01-22 09:12:37.70	-872	1531	-906	306	229	240	174	-47	221	-63
	90	2019-01-22 09:12:37.71	-857	1545	-920	314	238	252	151	-54	205	-48
	91	2019-01-22 09:12:37.72	-834	1571	-909	318	238	255	112	-74	186	-19
	92	2019-01-22 09:12:37.73	-826	1580	-885	316	246	255	114	-56	170	-29
	93	2019-01-22 09:12:37.74	-822	1589	-908	312	260	247	85	-85	170	0
	94	2019-01-22 09:12:37.75	-814	1549	-953	308	261	240	73	-85	158	6
	95	2019-01-22 09:12:37.76	-819	1513	-1009	329	243	251	56	-121	177	32
	96	2019-01-22 09:12:37.77	-803	1498	-1057	384	210	292	40	-162	202	61
	97	2019-01-22 09:12:37.78	-780	1503	-1029	439	188	354	-25	-232	207	128
	98	2019-01-22 09:12:37.79	-788	1504	-996	488	197	432	-101	-281	180	191
	99	2019-01-22 09:12:37.80	-768	1504	-988	543	232	514	-199	-319	120	259
	100	2019-01-22 09:12:37.81	-742	1554	-955	602	279	592	-296	-327	31	311
	101	2019-01-22 09:12:37.82	-717	1627	-957	666	338	638	-375	-302	-73	338
	102	2019-01-22 09:12:37.83	-705	1693	-973	724	402	635	-374	-225	-149	299
	103	2019-01-22 09:12:37.84	-690	1714	-1030	764	451	611	-324	-152	-172	238
	104	2019-01-22 09:12:37.85	-669	1707	-1092	790	458	573	-238	-92	-146	165
	105	2019-01-22 09:12:37.86	-642	1699	-1130	823	429	531	-196	-84	-112	140
	106	2019-01-22 09:12:37.87	-622	1655	-1155	844	382	497	-210	-84	-126	147
	107	2019-01-22 09:12:37.88	-608	1626	-1169	825	334	466	-288	-109	-179	198
	108	2019-01-22 09:12:37.89	-589	1627	-1173	769	308	435	-349	-105	-244	227
	109	2019-01-22 09:12:37.90	-570	1580	-1172	707	288	400	-378	-80	-298	229
	110	2019-01-22 09:12:37.91	-567	1530	-1155	646	274	364	-360	-57	-303	208
	111	2019-01-22 09:12:37.92	-556	1518	-1185	592	275	331	-346	-84	-262	215
	112	2019-01-22 09:12:37.93	-554	1520	-1213	539	264	303	-320	-107	-213	213
	113	2019-01-22 09:12:37.94	-560	1507	-1228	489	248	283	-282	-120	-162	201
	114	2019-01-22 09:12:37.95	-573	1483	-1251	452	232	275	-223	-121	-102	172
	115	2019-01-22 09:12:37.96	-559	1461	-1259	430	218	277	-173	-116	-57	144
	116	2019-01-22 09:12:37.97	-548	1450	-1268	403	197	289	-126	-104	-22	115
	117	2019-01-22 09:12:37.98	-537	1452	-1270	370	176	308	-117	-76	-41	96
	118	2019-01-22 09:12:37.99	-535	1467	-1276	332	164	312	-144	-31	-113	87
	119	2019-01-22 09:12:38.00	-526	1480	-1321	262	145	285	-171	-6	-165	88
	120	2019-01-22 09:12:38.01	-546	1487	-1349	224	114	262	-173	-5	-168	89
	121	2019-01-22 09:12:38.02	-543	1483	-1355	200	79	240	-172	-16	-156	94
	122	2019-01-22 09:12:38.03	-543	1481	-1333	181	57	223	-172	-25	-147	98
	123	2019-01-22 09:12:38.04	-544	1441	-1308	166	45	212	-159	-31	-128	95
	124	2019-01-22 09:12:38.05	-523	1413	-1302	155	46	214	-130	-44	-86	87
	125	2019-01-22 09:12:38.06	-528	1422	-1298	142	54	220	-106	-66	-40	86
	126	2019-01-22 09:12:38.07	-527	1432	-1298	135	58	227	-102	-84	-18	93
	127	2019-01-22 09:12:38.08	-518	1444	-1293	135	64	228	-106	-75	-31	90
	128	2019-01-22 09:12:38.09	-521	1488	-1298	132	66	226	-120	-66	-54	93
	129	2019-01-22 09:12:38.10	-523	1512	-1298	111	62	217	-111	-54	-57	82
	130	2019-01-22 09:12:38.11	-523	1528	-1301	79	61	201	-96	-62	-34	79
	131	2019-01-22 09:12:38.12	-522	1547	-1313	49	62	181	-82	-66	-16	74
	132	2019-01-22 09:12:38.13	-526	1543	-1322	27	50	168	-91	-74	-17	82
	133	2019-01-22 09:12:38.14	-528	1540	-1325	13	35	156	-88	-59	-29	73
	134	2019-01-22 09:12:38.15	-521	1549	-1326	-2	21	147	-91	-64	-27	77
	135	2019-01-22 09:12:38.16	-519	1550	-1323	-23	8	134	-86	-48	-38	67
	136	2019-01-22 09:12:38.17	-521	1569	-1308	-42	0	124	-94	-55	-39	74
	137	2019-01-22 09:12:38.18	-528	1591	-1306	-58	-8	106	-95	-48	-47	71
	138	2019-01-22 09:12:38.19	-537	1615	-1290	-66	-18	78	-114	-50	-64	82
	139	2019-01-22 09:12:38.20	-539	1621	-1267	-72	-24	42	-124	-42	-82	83
	140	2019-01-22 09:12:38.21	-553	1607	-1251	-74	-23	9	-132	-53	-79	92
	141	2019-01-22 09:12:38.22	-548	1565	-1247	-69	-16	-8	-112	-41	-71	76
	142	2019-01-22 09:12:38.23	-545	1540	-1259	-53	-17	-9	-101	-61	-40	81
	143	2019-01-22 09:12:38.24	-548	1528	-1242	-36	-19	-1	-65	-49	-16	57
	144	2019-01-22 09:12:38.25	-546	1525	-1236	-27	-18	10	-62	-74	12	68
	145	2019-01-22 09:12:38.26	-534	1543	-1231	-21	-18	19	-47	-75	28	61
	146	2019-01-22 09:12:38.27	-538	1575	-1236	-16	-13	18	-82	-90	8	86
	147	2019-01-22 09:12:38.28	-548	1582	-1255	-16	-11	1	-106	-67	-39	86
	148	2019-01-22 09:12:38.29	-555	1592	-1259	-16	-8	-23	-129	-68	-61	98
	149	2019-01-22 09:12:38.30	-552	1566	-1250	-15	-14	-45	-109	-43	-66	76
	150	2019-01-22 09:12:38.31	-546	1535	-1228	-16	-19	-56	-90	-56	-34	73
	151	2019-01-22 09:12:38.32	-549	1524	-1236	-19	-22	-57	-47	-47	0	47
	152	2019-01-22 09:12:38.33	-538	1526	-1235	-30	-25	-58	-45	-73	28	59
	153	2019-01-22 09:12:38.34	-534	1515	-1223	-35	-26	-46	-41	-71	30	56
	154	2019-01-22 09:12:38.35	-539	1519	-1243	-30	-23	-35	-77	-92	15	84
	155	2019-01-22 09:12:38.36	-518	1517	-1243	-18	-24	-19	-101	-85	-16	93
	156	2019-01-22 09:12:38.37	-529	1527	-1244	-2	-23	-12	-141	-110	-31	125
	157	2019-01-22 09:12:38.38	-528	1548	-1250	16	-25	-11	-125	-89	-36	107
	158	2019-01-22 09:12:38.39	-531	1547	-1262	22	-28	-11	-114	-92	-22	103
	159	2019-01-22 09:12:38.40	-533	1543	-1276	14	-31	-15	-83	-63	-20	73
	160	2019-01-22 09:12:38.41	-532	1528	-1290	5	-38	-10	-86	-78	-8	82
	161	2019-01-22 09:12:38.42	-525	1526	-1271	3	-45	-5	-76	-60	-16	68
	162	2019-01-22 09:12:38.43	-531	1528	-1249	1	-49	-2	-103	-75	-28	89
	163	2019-01-22 09:12:38.44	-531	1532	-1235	-7	-46	1	-100	-48	-52	74
	164	2019-01-22 09:12:38.45	-526	1532	-1225	-18	-35	0	-112	-58	-54	85
	165	2019-01-22 09:12:38.46	-523	1541	-1214	-27	-28	-4	-88	-31	-57	59
	166	2019-01-22 09:12:38.47	-509	1561	-1203	-28	-24	-10	-112	-53	-59	82
	167	2019-01-22 09:12:38.48	-514	1586	-1218	-46	-20	-29	-109	-47	-62	78
	168	2019-01-22 09:12:38.49	-506	1601	-1218	-75	-16	-54	-127	-78	-49	102
	169	2019-01-22 09:12:38.50	-522	1609	-1241	-111	-14	-84	-108	-68	-40	88
	170	2019-01-22 09:12:38.51	-521	1622	-1275	-158	-39	-105	-102	-111	9	106
	171	2019-01-22 09:12:38.52	-530	1632	-1290	-221	-68	-127	-72	-106	34	89
	172	2019-01-22 09:12:38.53	-523	1650	-1274	-295	-102	-153	-74	-120	46	97
	173	2019-01-22 09:12:38.54	-522	1634	-1238	-375	-126	-177	-29	-80	51	54
	174	2019-01-22 09:12:38.55	-505	1617	-1211	-454	-143	-195	-14	-93	79	53
	175	2019-01-22 09:12:38.56	-501	1609	-1189	-524	-162	-198	29	-90	119	30
	176	2019-01-22 09:12:38.57	-506	1595	-1174	-595	-195	-189	32	-109	141	38
	177	2019-01-22 09:12:38.58	-498	1564	-1128	-668	-232	-170	58	-48	106	-5
	178	2019-01-22 09:12:38.59	-515	1568	-1123	-737	-274	-152	14	-34	48	10
	179	2019-01-22 09:12:38.60	-525	1590	-1106	-806	-314	-126	10	34	-24	-22
	180	2019-01-22 09:12:38.61	-528	1603	-1069	-857	-338	-103	-12	49	-61	-18
	181	2019-01-22 09:12:38.62	-554	1640	-1081	-887	-339	-88	10	100	-90	-55
	182	2019-01-22 09:12:38.63	-572	1696	-1115	-900	-337	-90	-18	102	-120	-42
	183	2019-01-22 09:12:38.64	-605	1730	-1152	-909	-342	-110	-23	137	-160	-57
	184	2019-01-22 09:12:38.65	-642	1715	-1153	-898	-353	-145	-67	110	-177	-21
	185	2019-01-22 09:12:38.66	-678	1703	-1124	-857	-372	-181	-64	120	-184	-28
	186	2019-01-22 09:12:38.67	-710	1672	-1071	-800	-399	-209	-68	77	-145	-4
	187	2019-01-22 09:12:38.68	-716	1668	-1013	-745	-406	-222	-5	89	-94	-42
	188	2019-01-22 09:12:38.69	-743	1672	-946	-698	-384	-224	7	54	-47	-30
	189	2019-01-22 09:12:38.70	-769	1666	-896	-660	-333	-232	36	67	-31	-51
	190	2019-01-22 09:12:38.71	-785	1669	-876	-628	-263	-231	8	20	-12	-14
	191	2019-01-22 09:12:38.72	-805	1682	-868	-579	-194	-231	6	18	-12	-12
	192	2019-01-22 09:12:38.73	-827	1714	-869	-512	-138	-238	-35	-21	-14	28
	193	2019-01-22 09:12:38.74	-854	1743	-880	-442	-93	-247	-35	-8	-27	21
	194	2019-01-22 09:12:38.75	-848	1792	-861	-377	-49	-266	-61	-37	-24	49
	195	2019-01-22 09:12:38.76	-842	1804	-855	-328	-9	-291	-55	-18	-37	36
	196	2019-01-22 09:12:38.77	-856	1810	-858	-290	37	-325	-81	-57	-24	69
	197	2019-01-22 09:12:38.78	-858	1818	-870	-268	86	-364	-60	-48	-12	54
	198	2019-01-22 09:12:38.79	-839	1816	-876	-242	125	-394	-79	-83	4	81
	199	2019-01-22 09:12:38.80	-825	1765	-885	-206	150	-411	-62	-73	11	67
	200	2019-01-22 09:12:38.81	-818	1707	-904	-148	176	-409	-85	-122	37	103
	201	2019-01-22 09:12:38.82	-807	1677	-905	-76	193	-401	-72	-111	39	91
	202	2019-01-22 09:12:38.83	-801	1650	-915	-14	211	-373	-92	-115	23	103
	203	2019-01-22 09:12:38.84	-788	1649	-930	26	219	-334	-72	-59	-13	65
	204	2019-01-22 09:12:38.85	-785	1671	-939	47	221	-301	-95	-72	-23	83
	205	2019-01-22 09:12:38.86	-772	1667	-922	52	231	-277	-81	-51	-30	66
	206	2019-01-22 09:12:38.87	-760	1676	-915	50	244	-256	-104	-86	-18	95
	207	2019-01-22 09:12:38.88	-750	1704	-936	44	252	-255	-81	-66	-15	73
	208	2019-01-22 09:12:38.89	-758	1701	-965	24	265	-258	-97	-86	-11	91
	209	2019-01-22 09:12:38.90	-759	1682	-991	9	270	-261	-77	-60	-17	68
	210	2019-01-22 09:12:38.91	-741	1643	-1001	8	263	-255	-97	-80	-17	88
	211	2019-01-22 09:12:38.92	-741	1634	-1026	26	240	-229	-80	-59	-21	69
	212	2019-01-22 09:12:38.93	-723	1601	-1033	51	219	-198	-95	-87	-8	91
	213	2019-01-22 09:12:38.94	-707	1598	-1039	77	207	-155	-80	-60	-20	70
	214	2019-01-22 09:12:38.95	-704	1601	-1015	98	202	-117	-88	-79	-9	83
	215	2019-01-22 09:12:38.96	-698	1601	-1032	109	205	-86	-63	-43	-20	53
	216	2019-01-22 09:12:38.97	-690	1628	-1048	107	211	-62	-91	-75	-16	83
	217	2019-01-22 09:12:38.98	-702	1647	-1079	98	210	-43	-82	-50	-32	66
	218	2019-01-22 09:12:38.99	-694	1657	-1099	85	207	-32	-101	-66	-35	83
	219	2019-01-22 09:12:39.00	-699	1655	-1116	73	203	-27	-82	-49	-33	65
	220	2019-01-22 09:12:39.01	-695	1644	-1125	69	202	-25	-101	-75	-26	88
	221	2019-01-22 09:12:39.02	-689	1609	-1126	68	194	-16	-85	-59	-26	72
	222	2019-01-22 09:12:39.03	-672	1596	-1116	79	180	-4	-94	-72	-22	83
	223	2019-01-22 09:12:39.04	-668	1567	-1081	101	163	17	-74	-47	-27	60
	224	2019-01-22 09:12:39.05	-660	1548	-1064	117	155	35	-89	-64	-25	76
	225	2019-01-22 09:12:39.06	-656	1527	-1038	126	149	57	-69	-41	-28	55
	226	2019-01-22 09:12:39.07	-643	1525	-1019	134	142	78	-90	-69	-21	79
	227	2019-01-22 09:12:39.08	-636	1530	-1001	133	130	96	-70	-57	-13	63
	228	2019-01-22 09:12:39.09	-622	1551	-968	111	129	112	-85	-73	-12	79
	229	2019-01-22 09:12:39.10	-607	1547	-931	87	136	118	-75	-57	-18	66
	230	2019-01-22 09:12:39.11	-600	1557	-975	75	146	126	-108	-89	-19	98
	231	2019-01-22 09:12:39.12	-615	1561	-1076	66	146	124	-103	-76	-27	89
	232	2019-01-22 09:12:39.13	-619	1555	-1168	67	128	128	-129	-108	-21	118
	233	2019-01-22 09:12:39.14	-634	1554	-1214	87	89	138	-115	-90	-25	102
	234	2019-01-22 09:12:39.15	-652	1559	-1207	113	40	146	-122	-104	-18	113
	235	2019-01-22 09:12:39.16	-661	1548	-1184	127	-4	164	-89	-75	-14	82
	236	2019-01-22 09:12:39.17	-680	1569	-1162	121	-28	198	-92	-101	9	96
	237	2019-01-22 09:12:39.18	-676	1598	-1122	113	-31	244	-75	-96	21	85
	238	2019-01-22 09:12:39.19	-678	1649	-1093	116	-23	293	-111	-124	13	117
	239	2019-01-22 09:12:39.20	-671	1714	-1054	142	1	325	-127	-111	-16	119
	240	2019-01-22 09:12:39.21	-664	1754	-1045	178	36	332	-176	-144	-32	160
	241	2019-01-22 09:12:39.22	-678	1779	-1057	221	72	325	-222	-175	-47	198
	242	2019-01-22 09:12:39.23	-666	1766	-1078	279	89	318	-302	-246	-56	274
	243	2019-01-22 09:12:39.24	-657	1751	-1125	353	88	318	-339	-266	-73	302
	244	2019-01-22 09:12:39.25	-643	1726	-1163	425	76	329	-363	-285	-78	324
	245	2019-01-22 09:12:39.26	-638	1703	-1171	489	62	344	-321	-216	-105	268
	246	2019-01-22 09:12:39.27	-618	1669	-1159	538	58	357	-262	-147	-115	204
	247	2019-01-22 09:12:39.28	-607	1629	-1139	579	52	373	-167	-49	-118	108
	248	2019-01-22 09:12:39.29	-584	1637	-1112	608	46	377	-117	-18	-99	67
	249	2019-01-22 09:12:39.30	-563	1655	-1093	619	45	364	-74	15	-89	29
	250	2019-01-22 09:12:39.31	-532	1608	-1108	563	84	276	-88	-2	-86	45
	251	2019-01-22 09:12:39.32	-531	1569	-1149	519	97	229	-68	5	-73	31
	252	2019-01-22 09:12:39.33	-516	1521	-1164	473	92	188	-70	-13	-57	41
	253	2019-01-22 09:12:39.34	-517	1489	-1200	423	76	161	-51	-8	-43	29
	254	2019-01-22 09:12:39.35	-515	1452	-1222	371	59	146	-71	-37	-34	54
	255	2019-01-22 09:12:39.36	-523	1426	-1255	318	43	133	-64	-32	-32	48
	256	2019-01-22 09:12:39.37	-505	1396	-1255	263	22	133	-83	-55	-28	69
	257	2019-01-22 09:12:39.38	-511	1363	-1248	223	7	145	-65	-46	-19	55
	258	2019-01-22 09:12:39.39	-509	1355	-1264	190	-3	161	-81	-69	-12	75
	259	2019-01-22 09:12:39.40	-497	1372	-1255	160	-13	181	-65	-52	-13	58
	260	2019-01-22 09:12:39.41	-483	1385	-1234	126	-15	200	-90	-72	-18	81
	261	2019-01-22 09:12:39.42	-484	1396	-1225	93	-3	217	-85	-56	-29	70
	262	2019-01-22 09:12:39.43	-485	1431	-1231	64	14	229	-101	-65	-36	83
	263	2019-01-22 09:12:39.44	-476	1455	-1222	46	25	227	-87	-49	-38	68
	264	2019-01-22 09:12:39.45	-473	1484	-1211	39	36	217	-99	-65	-34	82
	265	2019-01-22 09:12:39.46	-465	1516	-1222	25	51	193	-98	-61	-37	79
	266	2019-01-22 09:12:39.47	-476	1543	-1241	15	59	162	-114	-74	-40	94
	267	2019-01-22 09:12:39.48	-467	1548	-1253	4	59	130	-110	-68	-42	89
	268	2019-01-22 09:12:39.49	-490	1536	-1253	3	49	100	-109	-72	-37	90
	269	2019-01-22 09:12:39.50	-494	1530	-1266	3	29	86	-91	-52	-39	71
	270	2019-01-22 09:12:39.51	-495	1536	-1247	3	15	79	-88	-65	-23	76
	271	2019-01-22 09:12:39.52	-480	1549	-1217	0	5	82	-72	-58	-14	65
	272	2019-01-22 09:12:39.53	-471	1567	-1203	-7	4	87	-82	-72	-10	77
	273	2019-01-22 09:12:39.54	-454	1623	-1183	-16	21	88	-84	-70	-14	77
	274	2019-01-22 09:12:39.55	-459	1641	-1189	-40	39	80	-102	-84	-18	93
	275	2019-01-22 09:12:39.56	-460	1642	-1204	-56	69	63	-105	-72	-33	88
	276	2019-01-22 09:12:39.57	-464	1630	-1226	-57	88	42	-113	-61	-52	87
	277	2019-01-22 09:12:39.58	-477	1603	-1249	-42	92	28	-111	-49	-62	80
	278	2019-01-22 09:12:39.59	-474	1565	-1270	-16	82	25	-111	-58	-53	84
	279	2019-01-22 09:12:39.60	-468	1556	-1271	16	65	30	-91	-48	-43	69
	280	2019-01-22 09:12:39.61	-479	1554	-1254	53	47	41	-80	-50	-30	65
	281	2019-01-22 09:12:39.62	-474	1575	-1247	75	31	52	-64	-41	-23	52
	282	2019-01-22 09:12:39.63	-475	1588	-1231	78	30	55	-69	-49	-20	59
	283	2019-01-22 09:12:39.64	-467	1600	-1243	65	35	56	-66	-50	-16	58
	284	2019-01-22 09:12:39.65	-469	1602	-1245	45	37	53	-80	-62	-18	71
	285	2019-01-22 09:12:39.66	-462	1592	-1246	31	36	44	-77	-58	-19	67
	286	2019-01-22 09:12:39.67	-468	1581	-1241	22	31	36	-81	-52	-29	66
	287	2019-01-22 09:12:39.68	-466	1581	-1238	18	27	25	-75	-41	-34	58
	288	2019-01-22 09:12:39.69	-460	1580	-1232	17	28	12	-75	-37	-38	56
	289	2019-01-22 09:12:39.70	-462	1562	-1226	12	23	8	-76	-42	-34	59
	290	2019-01-22 09:12:39.71	-462	1553	-1221	19	22	14	-80	-43	-37	61
	291	2019-01-22 09:12:39.72	-462	1551	-1204	22	20	22	-77	-44	-33	60
	292	2019-01-22 09:12:39.73	-465	1572	-1195	18	18	28	-77	-44	-33	60
	293	2019-01-22 09:12:39.74	-463	1594	-1208	11	20	27	-75	-37	-38	56
	294	2019-01-22 09:12:39.75	-461	1600	-1211	-2	27	19	-70	-37	-33	53
	295	2019-01-22 09:12:39.76	-466	1601	-1218	-12	27	7	-72	-40	-32	56
	296	2019-01-22 09:12:39.77	-471	1593	-1222	-22	20	-1	-75	-42	-33	58
	297	2019-01-22 09:12:39.78	-465	1576	-1235	-26	11	-2	-82	-42	-40	62
	298	2019-01-22 09:12:39.79	-456	1571	-1244	-30	0	0	-73	-34	-39	53
	299	2019-01-22 09:12:39.80	-472	1561	-1227	-26	-10	8	-74	-38	-36	56
	300	2019-01-22 09:12:39.81	-483	1564	-1232	-22	-22	15	-74	-28	-46	51
	301	2019-01-22 09:12:39.82	-474	1574	-1216	-16	-34	21	-79	-35	-44	57
	302	2019-01-22 09:12:39.83	-478	1589	-1198	-15	-40	24	-78	-32	-46	55
	303	2019-01-22 09:12:39.84	-474	1595	-1193	-20	-46	25	-82	-44	-38	63
	304	2019-01-22 09:12:39.85	-481	1584	-1177	-24	-44	31	-77	-37	-40	57
	305	2019-01-22 09:12:39.86	-484	1578	-1176	-32	-42	36	-78	-44	-34	61
	306	2019-01-22 09:12:39.87	-478	1586	-1171	-37	-40	45	-78	-46	-32	62
	307	2019-01-22 09:12:39.88	-480	1594	-1168	-40	-38	54	-85	-57	-28	71
	308	2019-01-22 09:12:39.89	-483	1593	-1167	-45	-33	58	-84	-54	-30	69
	309	2019-01-22 09:12:39.90	-489	1598	-1176	-47	-32	64	-88	-59	-29	73
	310	2019-01-22 09:12:39.91	-484	1608	-1184	-51	-33	67	-87	-59	-28	73
	311	2019-01-22 09:12:39.92	-490	1628	-1190	-45	-38	64	-102	-67	-35	84
	312	2019-01-22 09:12:39.93	-488	1644	-1189	-37	-41	48	-118	-66	-52	92
	313	2019-01-22 09:12:39.94	-480	1671	-1181	-33	-51	29	-129	-76	-53	102
	314	2019-01-22 09:12:39.95	-483	1659	-1175	-33	-51	8	-116	-66	-50	91
	315	2019-01-22 09:12:39.96	-497	1649	-1182	-33	-45	-9	-108	-72	-36	90
	316	2019-01-22 09:12:39.97	-495	1635	-1185	-37	-45	-19	-93	-61	-32	77
	317	2019-01-22 09:12:39.98	-493	1612	-1179	-34	-47	-14	-94	-70	-24	82
	318	2019-01-22 09:12:39.99	-483	1619	-1182	-25	-50	-7	-88	-61	-27	74
	319	2019-01-22 09:12:40.00	-473	1626	-1164	-20	-49	-1	-89	-74	-15	81
	320	2019-01-22 09:12:40.01	-480	1630	-1158	-13	-39	3	-83	-61	-22	72
	321	2019-01-22 09:12:40.02	-469	1643	-1175	-5	-25	-1	-93	-68	-25	80
	322	2019-01-22 09:12:40.03	-495	1635	-1186	1	-15	-7	-94	-50	-44	72
	323	2019-01-22 09:12:40.04	-484	1639	-1199	11	-13	-13	-100	-62	-38	81
	324	2019-01-22 09:12:40.05	-486	1627	-1199	12	-21	-24	-88	-52	-36	70
	325	2019-01-22 09:12:40.06	-491	1619	-1196	11	-25	-26	-92	-68	-24	80
	326	2019-01-22 09:12:40.07	-487	1616	-1210	8	-31	-27	-75	-47	-28	61
	327	2019-01-22 09:12:40.08	-505	1608	-1201	5	-41	-26	-86	-57	-29	71
	328	2019-01-22 09:12:40.09	-497	1610	-1194	6	-42	-27	-75	-41	-34	58
	329	2019-01-22 09:12:40.10	-498	1610	-1197	5	-47	-24	-92	-63	-29	77
	330	2019-01-22 09:12:40.11	-490	1589	-1179	-4	-39	-19	-88	-54	-34	71
	331	2019-01-22 09:12:40.12	-491	1580	-1174	-14	-34	-12	-104	-67	-37	85
	332	2019-01-22 09:12:40.13	-489	1576	-1172	-22	-31	-2	-90	-55	-35	72
	333	2019-01-22 09:12:40.14	-488	1566	-1176	-29	-24	12	-99	-70	-29	84
	334	2019-01-22 09:12:40.15	-484	1577	-1188	-35	-22	22	-90	-61	-29	75
	335	2019-01-22 09:12:40.16	-481	1599	-1184	-36	-25	28	-101	-77	-24	89
	336	2019-01-22 09:12:40.17	-476	1616	-1176	-26	-21	28	-98	-66	-32	82
	337	2019-01-22 09:12:40.18	-473	1654	-1179	-17	-20	19	-116	-80	-36	98
	338	2019-01-22 09:12:40.19	-486	1662	-1187	-23	-14	3	-115	-66	-49	90
	339	2019-01-22 09:12:40.20	-484	1651	-1194	-31	-13	-11	-110	-75	-35	92
	340	2019-01-22 09:12:40.21	-487	1632	-1171	-33	-15	-24	-98	-55	-43	76
	341	2019-01-22 09:12:40.22	-490	1618	-1172	-25	-18	-30	-110	-67	-43	88
	342	2019-01-22 09:12:40.23	-488	1608	-1176	-19	-20	-30	-97	-52	-45	74
	343	2019-01-22 09:12:40.24	-491	1612	-1176	-16	-22	-24	-103	-70	-33	86
	344	2019-01-22 09:12:40.25	-493	1630	-1183	-15	-24	-22	-91	-52	-39	71
	345	2019-01-22 09:12:40.26	-488	1639	-1187	-18	-25	-24	-104	-70	-34	87
	346	2019-01-22 09:12:40.27	-500	1642	-1181	-22	-28	-24	-98	-48	-50	73
	347	2019-01-22 09:12:40.28	-498	1634	-1190	-24	-32	-29	-119	-72	-47	95
	348	2019-01-22 09:12:40.29	-494	1620	-1184	-26	-40	-29	-96	-44	-52	70
	349	2019-01-22 09:12:40.30	-494	1613	-1178	-24	-41	-23	-111	-66	-45	88
	350	2019-01-22 09:12:40.31	-499	1619	-1169	-16	-41	-19	-98	-52	-46	75
	351	2019-01-22 09:12:40.32	-480	1643	-1165	-12	-36	-12	-105	-68	-37	86
	352	2019-01-22 09:12:40.33	-494	1646	-1163	-19	-25	-13	-88	-48	-40	68
	353	2019-01-22 09:12:40.34	-501	1652	-1172	-25	-19	-15	-102	-65	-37	83
	354	2019-01-22 09:12:40.35	-505	1637	-1181	-27	-17	-18	-87	-40	-47	63
	355	2019-01-22 09:12:40.36	-505	1631	-1179	-28	-21	-22	-111	-66	-45	88
	356	2019-01-22 09:12:40.37	-497	1622	-1185	-21	-27	-27	-92	-54	-38	73
	357	2019-01-22 09:12:40.38	-496	1603	-1181	-10	-29	-29	-104	-75	-29	89
	358	2019-01-22 09:12:40.39	-490	1597	-1182	-1	-32	-26	-85	-54	-31	69
	359	2019-01-22 09:12:40.40	-496	1604	-1200	17	-35	-17	-110	-73	-37	91
	360	2019-01-22 09:12:40.41	-499	1614	-1198	32	-47	-12	-96	-54	-42	75
	361	2019-01-22 09:12:40.42	-503	1623	-1194	32	-54	-6	-107	-74	-33	90
	362	2019-01-22 09:12:40.43	-517	1618	-1193	23	-55	-2	-86	-60	-26	73
	363	2019-01-22 09:12:40.44	-501	1593	-1179	14	-59	4	-93	-78	-15	85
	364	2019-01-22 09:12:40.45	-503	1578	-1173	6	-62	15	-73	-52	-21	62
	365	2019-01-22 09:12:40.46	-507	1582	-1171	4	-62	26	-87	-62	-25	74
	366	2019-01-22 09:12:40.47	-501	1603	-1171	5	-59	34	-78	-37	-41	57
	367	2019-01-22 09:12:40.48	-509	1634	-1175	-1	-55	32	-104	-61	-43	82
	368	2019-01-22 09:12:40.49	-514	1644	-1180	-11	-51	23	-103	-47	-56	75
	369	2019-01-22 09:12:40.50	-507	1648	-1186	-22	-49	9	-114	-71	-43	92
	370	2019-01-22 09:12:40.51	-517	1646	-1191	-31	-47	-8	-89	-48	-41	68
	371	2019-01-22 09:12:40.52	-512	1621	-1181	-40	-50	-20	-97	-64	-33	80
	372	2019-01-22 09:12:40.53	-515	1603	-1184	-41	-51	-22	-80	-37	-43	58
	373	2019-01-22 09:12:40.54	-519	1596	-1171	-37	-53	-23	-95	-59	-36	77
	374	2019-01-22 09:12:40.55	-510	1610	-1170	-33	-53	-22	-85	-43	-42	64
	375	2019-01-22 09:12:40.56	-504	1612	-1168	-30	-49	-19	-110	-69	-41	89
	376	2019-01-22 09:12:40.57	-509	1625	-1165	-24	-39	-21	-103	-34	-69	68
	377	2019-01-22 09:12:40.58	-512	1633	-1184	-21	-35	-19	-133	-55	-78	94
	378	2019-01-22 09:12:40.59	-515	1624	-1190	-21	-34	-19	-111	-35	-76	73
	379	2019-01-22 09:12:40.60	-527	1618	-1194	-19	-35	-16	-122	-73	-49	97
	380	2019-01-22 09:12:40.61	-518	1604	-1183	-18	-40	-7	-85	-38	-47	61
	381	2019-01-22 09:12:40.62	-512	1592	-1180	-10	-42	15	-98	-60	-38	79
	382	2019-01-22 09:12:40.63	-517	1608	-1173	-10	-44	22	-78	-33	-45	55
	383	2019-01-22 09:12:40.64	-505	1634	-1171	-11	-42	24	-98	-68	-30	83
	384	2019-01-22 09:12:40.65	-517	1629	-1176	-11	-41	21	-80	-51	-29	65
	385	2019-01-22 09:12:40.66	-520	1644	-1169	-11	-38	11	-95	-69	-26	82
	386	2019-01-22 09:12:40.67	-503	1659	-1156	-13	-35	-2	-74	-38	-36	56
	387	2019-01-22 09:12:40.68	-512	1657	-1167	-16	-33	-18	-86	-61	-25	73
	388	2019-01-22 09:12:40.69	-515	1644	-1175	-21	-29	-39	-68	-39	-29	53
	389	2019-01-22 09:12:40.70	-517	1630	-1168	-23	-33	-57	-103	-70	-33	86
	390	2019-01-22 09:12:40.71	-522	1629	-1186	-18	-40	-68	-92	-46	-46	69
	391	2019-01-22 09:12:40.72	-533	1626	-1195	-13	-50	-72	-105	-67	-38	86
	392	2019-01-22 09:12:40.73	-534	1608	-1178	-9	-54	-73	-80	-31	-49	55
	393	2019-01-22 09:12:40.74	-534	1596	-1160	3	-55	-67	-99	-53	-46	76
	394	2019-01-22 09:12:40.75	-528	1594	-1163	5	-54	-58	-80	-35	-45	57
	395	2019-01-22 09:12:40.76	-532	1588	-1174	-5	-47	-46	-88	-62	-26	75
	396	2019-01-22 09:12:40.77	-530	1577	-1175	-20	-43	-33	-65	-40	-25	52
	397	2019-01-22 09:12:40.78	-520	1579	-1178	-25	-38	-14	-76	-61	-15	68
	398	2019-01-22 09:12:40.79	-524	1593	-1168	-23	-37	-3	-61	-45	-16	53
	399	2019-01-22 09:12:40.80	-520	1604	-1164	-24	-35	6	-84	-67	-17	75
	400	2019-01-22 09:12:40.81	-521	1612	-1171	-25	-27	8	-74	-50	-24	62
	401	2019-01-22 09:12:40.82	-529	1614	-1172	-19	-24	8	-91	-62	-29	76
	402	2019-01-22 09:12:40.83	-525	1614	-1169	-10	-27	6	-76	-32	-44	54
	403	2019-01-22 09:12:40.84	-515	1621	-1165	-7	-32	4	-96	-62	-34	79
	404	2019-01-22 09:12:40.85	-518	1615	-1162	-14	-25	0	-84	-53	-31	68
	405	2019-01-22 09:12:40.86	-520	1602	-1170	-17	-16	-2	-100	-78	-22	89
	406	2019-01-22 09:12:40.87	-525	1601	-1175	-14	-13	-3	-94	-61	-33	77
	407	2019-01-22 09:12:40.88	-524	1593	-1176	-13	-16	0	-120	-86	-34	103
	408	2019-01-22 09:12:40.89	-530	1598	-1173	-8	-17	5	-101	-55	-46	78
	409	2019-01-22 09:12:40.90	-533	1622	-1174	-6	-17	2	-101	-71	-30	86
	410	2019-01-22 09:12:40.91	-518	1640	-1168	-10	-15	-7	-75	-48	-27	61
	411	2019-01-22 09:12:40.92	-537	1642	-1177	-15	-11	-19	-94	-73	-21	83
	412	2019-01-22 09:12:40.93	-529	1632	-1183	-19	-10	-32	-90	-62	-28	76
	413	2019-01-22 09:12:40.94	-527	1613	-1190	-24	-11	-37	-98	-83	-15	90
	414	2019-01-22 09:12:40.95	-522	1598	-1195	-24	-18	-39	-78	-70	-8	74
	415	2019-01-22 09:12:40.96	-533	1594	-1185	-25	-25	-31	-95	-77	-18	86
	416	2019-01-22 09:12:40.97	-526	1581	-1178	-19	-31	-18	-77	-42	-35	59
	417	2019-01-22 09:12:40.98	-527	1594	-1168	-14	-30	-10	-94	-57	-37	75
	418	2019-01-22 09:12:40.99	-528	1606	-1160	-9	-25	-1	-105	-51	-54	78
	419	2019-01-22 09:12:41.00	-521	1616	-1167	-9	-19	1	-151	-64	-87	107
	420	2019-01-22 09:12:41.01	-529	1629	-1167	-9	-12	1	-168	-52	-116	110
	421	2019-01-22 09:12:41.02	-530	1614	-1173	-16	-9	0	-178	-61	-117	119
	422	2019-01-22 09:12:41.03	-527	1602	-1176	-17	-11	0	-163	-63	-100	113
	423	2019-01-22 09:12:41.04	-529	1595	-1177	-16	-8	1	-163	-71	-92	117
	424	2019-01-22 09:12:41.05	-526	1595	-1181	-14	-11	4	-150	-48	-102	99
	425	2019-01-22 09:12:41.06	-532	1594	-1181	-14	-16	11	-151	-67	-84	109
	426	2019-01-22 09:12:41.07	-518	1604	-1167	-15	-17	17	-126	-65	-61	95
	427	2019-01-22 09:12:41.08	-526	1611	-1164	-16	-17	21	-130	-69	-61	99
	428	2019-01-22 09:12:41.09	-524	1621	-1162	-18	-16	23	-125	-42	-83	83
	429	2019-01-22 09:12:41.10	-522	1615	-1163	-25	-10	20	-140	-58	-82	99
	430	2019-01-22 09:12:41.11	-522	1626	-1172	-33	-5	14	-133	-42	-91	87
	431	2019-01-22 09:12:41.12	-515	1616	-1164	-40	-7	11	-137	-56	-81	96
	432	2019-01-22 09:12:41.13	-516	1624	-1171	-46	-9	4	-118	-38	-80	78
	433	2019-01-22 09:12:41.14	-518	1629	-1170	-47	-13	-7	-130	-47	-83	88
	434	2019-01-22 09:12:41.15	-525	1635	-1172	-45	-19	-17	-118	-31	-87	74
	435	2019-01-22 09:12:41.16	-525	1635	-1172	-47	-21	-24	-115	-48	-67	81
	436	2019-01-22 09:12:41.17	-528	1638	-1174	-42	-25	-35	-95	-37	-58	66
	437	2019-01-22 09:12:41.18	-532	1639	-1175	-38	-28	-41	-93	-49	-44	71
	438	2019-01-22 09:12:41.19	-533	1627	-1162	-38	-30	-47	-68	-50	-18	59
	439	2019-01-22 09:12:41.20	-530	1615	-1157	-43	-29	-44	-47	-69	22	58
	440	2019-01-22 09:12:41.21	-518	1603	-1147	-48	-28	-41	-21	-50	29	35
	441	2019-01-22 09:12:41.22	-523	1604	-1147	-45	-23	-32	-30	-42	12	36
	442	2019-01-22 09:12:41.23	-527	1609	-1151	-45	-18	-26	-34	-27	-7	30
	443	2019-01-22 09:12:41.24	-534	1611	-1154	-43	-12	-17	-54	-32	-22	43
	444	2019-01-22 09:12:41.25	-534	1627	-1160	-42	-11	-10	-61	-8	-53	34
	445	2019-01-22 09:12:41.26	-529	1626	-1151	-36	-13	-5	-77	-6	-71	41
	446	2019-01-22 09:12:41.27	-533	1635	-1148	-37	-11	-4	-74	1	-75	36
	447	2019-01-22 09:12:41.28	-525	1634	-1162	-42	-8	-5	-75	3	-78	36
	448	2019-01-22 09:12:41.29	-521	1626	-1162	-44	-13	-7	-79	15	-94	32
	449	2019-01-22 09:12:41.30	-537	1642	-1159	-44	-17	-7	-100	6	-106	47
	450	2019-01-22 09:12:41.31	-529	1642	-1161	-44	-20	-11	-108	14	-122	47
	451	2019-01-22 09:12:41.32	-529	1625	-1158	-40	-17	-11	-119	6	-125	56
	452	2019-01-22 09:12:41.33	-523	1627	-1146	-29	-17	-13	-125	1	-126	62
	453	2019-01-22 09:12:41.34	-534	1633	-1140	-22	-13	-14	-121	11	-132	55
	454	2019-01-22 09:12:41.35	-530	1648	-1142	-21	-12	-19	-100	31	-131	34
	455	2019-01-22 09:12:41.36	-540	1639	-1154	-30	-8	-23	-91	30	-121	30
	456	2019-01-22 09:12:41.37	-534	1635	-1153	-35	-8	-26	-89	21	-110	34
	457	2019-01-22 09:12:41.38	-522	1631	-1149	-37	-11	-26	-100	-3	-97	51
	458	2019-01-22 09:12:41.39	-538	1629	-1137	-37	-6	-23	-104	-2	-102	53
	459	2019-01-22 09:12:41.40	-539	1626	-1124	-38	-1	-24	-114	2	-116	56
	460	2019-01-22 09:12:41.41	-535	1623	-1142	-40	9	-24	-115	9	-124	53
	461	2019-01-22 09:12:41.42	-526	1606	-1139	-37	15	-20	-124	-10	-114	67
	462	2019-01-22 09:12:41.43	-533	1606	-1146	-26	15	-15	-111	-4	-107	57
	463	2019-01-22 09:12:41.44	-530	1613	-1146	-14	13	-10	-108	15	-123	46
	464	2019-01-22 09:12:41.45	-537	1615	-1146	-6	6	-6	-98	33	-131	32
	465	2019-01-22 09:12:41.46	-537	1630	-1155	-8	3	-6	-101	27	-128	37
	466	2019-01-22 09:12:41.47	-523	1644	-1154	-14	0	-9	-117	36	-153	40
	467	2019-01-22 09:12:41.48	-538	1641	-1154	-19	-6	-14	-137	31	-168	53
	468	2019-01-22 09:12:41.49	-525	1629	-1149	-22	-7	-19	-143	18	-161	62
	469	2019-01-22 09:12:41.50	-540	1620	-1138	-25	-7	-27	-124	1	-125	61
	470	2019-01-22 09:12:41.51	-539	1615	-1133	-26	-5	-28	-103	-18	-85	60
	471	2019-01-22 09:12:41.52	-542	1611	-1144	-25	-1	-22	-86	-8	-78	47
	472	2019-01-22 09:12:41.53	-557	1612	-1150	-25	1	-18	-87	4	-91	41
	473	2019-01-22 09:12:41.54	-548	1616	-1157	-22	1	-13	-81	11	-92	35
	474	2019-01-22 09:12:41.55	-553	1622	-1160	-21	-5	-6	-72	-2	-70	37
	475	2019-01-22 09:12:41.56	-541	1629	-1151	-15	-9	-2	-73	9	-82	32
	476	2019-01-22 09:12:41.57	-542	1632	-1137	-13	-5	-7	-103	20	-123	41
	477	2019-01-22 09:12:41.58	-538	1643	-1129	-12	-2	-12	-115	39	-154	38
	478	2019-01-22 09:12:41.59	-533	1638	-1137	-17	3	-21	-135	39	-174	48
	479	2019-01-22 09:12:41.60	-535	1636	-1150	-22	6	-30	-134	49	-183	42
	480	2019-01-22 09:12:41.61	-535	1613	-1147	-20	7	-35	-137	16	-153	60
	481	2019-01-22 09:12:41.62	-529	1613	-1147	-10	7	-38	-116	-32	-84	74
	482	2019-01-22 09:12:41.63	-533	1612	-1148	-2	2	-37	-84	-82	-2	83
	483	2019-01-22 09:12:41.64	-532	1616	-1147	6	4	-34	-43	-79	36	61
	484	2019-01-22 09:12:41.65	-534	1618	-1150	2	5	-31	-35	-73	38	54
	485	2019-01-22 09:12:41.66	-527	1626	-1146	-3	7	-30	-24	-54	30	39
	486	2019-01-22 09:12:41.67	-527	1620	-1147	-11	7	-30	-31	-80	49	55
	487	2019-01-22 09:12:41.68	-533	1628	-1155	-19	4	-32	-27	-59	32	43
	488	2019-01-22 09:12:41.69	-533	1628	-1152	-26	3	-35	-38	-62	24	50
	489	2019-01-22 09:12:41.70	-542	1618	-1151	-23	1	-38	-34	-64	30	49
	490	2019-01-22 09:12:41.71	-531	1607	-1160	-15	-4	-38	-40	-82	42	61
	491	2019-01-22 09:12:41.72	-537	1614	-1154	-10	-13	-32	-32	-69	37	50
	492	2019-01-22 09:12:41.73	-531	1613	-1157	-5	-22	-26	-48	-50	2	49
	493	2019-01-22 09:12:41.74	-535	1612	-1150	-5	-25	-21	-49	-10	-39	29
	494	2019-01-22 09:12:41.75	-531	1618	-1148	-13	-27	-16	-50	-29	-21	39
	495	2019-01-22 09:12:41.76	-536	1612	-1149	-18	-28	-8	-41	-28	-13	34
	496	2019-01-22 09:12:41.77	-527	1607	-1148	-22	-26	-4	-54	-42	-12	48
	497	2019-01-22 09:12:41.78	-539	1608	-1144	-18	-27	-1	-50	-3	-47	26
	498	2019-01-22 09:12:41.79	-533	1608	-1145	-14	-33	6	-61	9	-70	26
	499	2019-01-22 09:12:41.80	-535	1613	-1140	-14	-35	14	-50	24	-74	13
	500	2019-01-22 09:12:41.81	-534	1630	-1140	-16	-38	17	-60	6	-66	27
	501	2019-01-22 09:12:41.82	-537	1640	-1143	-22	-35	14	-52	27	-79	12
	502	2019-01-22 09:12:41.83	-528	1639	-1148	-28	-36	11	-73	-9	-64	41
	503	2019-01-22 09:12:41.84	-528	1646	-1149	-29	-41	-1	-59	-3	-56	31
	504	2019-01-22 09:12:41.85	-534	1629	-1144	-30	-42	-8	-70	-25	-45	47
	505	2019-01-22 09:12:41.86	-534	1634	-1130	-22	-42	-15	-58	-29	-29	43
	506	2019-01-22 09:12:41.87	-540	1625	-1139	-12	-40	-18	-69	-47	-22	58
	507	2019-01-22 09:12:41.88	-543	1619	-1143	-11	-43	-20	-58	-16	-42	37
	508	2019-01-22 09:12:41.89	-553	1617	-1149	-13	-50	-12	-69	-46	-23	57
	509	2019-01-22 09:12:41.90	-541	1610	-1161	-19	-59	-6	-58	-55	-3	56
	510	2019-01-22 09:12:41.91	-544	1611	-1154	-26	-68	4	-68	-72	4	70
	511	2019-01-22 09:12:41.92	-544	1617	-1130	-27	-73	10	-61	-57	-4	59
	512	2019-01-22 09:12:41.93	-523	1626	-1120	-25	-70	12	-72	-90	18	81
	513	2019-01-22 09:12:41.94	-534	1624	-1115	-29	-49	14	-60	-86	26	73
	514	2019-01-22 09:12:41.95	-545	1621	-1137	-25	-41	12	-81	-109	28	95
	515	2019-01-22 09:12:41.96	-549	1625	-1141	-19	-45	14	-76	-92	16	84
	516	2019-01-22 09:12:41.97	-544	1637	-1137	-18	-49	16	-86	-95	9	90
	517	2019-01-22 09:12:41.98	-548	1636	-1142	-19	-51	13	-76	-55	-21	65
	518	2019-01-22 09:12:41.99	-544	1637	-1140	-22	-53	12	-92	-62	-30	77
	519	2019-01-22 09:12:42.00	-541	1637	-1125	-19	-54	8	-77	-39	-38	58
	520	2019-01-22 09:12:42.01	-541	1624	-1114	-14	-48	5	-94	-58	-36	76
	521	2019-01-22 09:12:42.02	-549	1625	-1108	-5	-42	3	-77	-32	-45	54
	522	2019-01-22 09:12:42.03	-540	1628	-1115	0	-38	3	-93	-43	-50	68
	523	2019-01-22 09:12:42.04	-553	1626	-1127	-1	-38	6	-80	-22	-58	51
	524	2019-01-22 09:12:42.05	-553	1627	-1133	-4	-42	6	-92	-48	-44	70
	525	2019-01-22 09:12:42.06	-562	1633	-1136	-7	-43	8	-67	-29	-38	48
	526	2019-01-22 09:12:42.07	-553	1637	-1134	-7	-48	7	-75	-32	-43	53
	527	2019-01-22 09:12:42.08	-558	1637	-1128	-14	-53	3	-61	-11	-50	36
	528	2019-01-22 09:12:42.09	-551	1635	-1109	-17	-50	2	-80	-42	-38	61
	529	2019-01-22 09:12:42.10	-549	1627	-1111	-13	-42	2	-72	-30	-42	51
	530	2019-01-22 09:12:42.11	-563	1628	-1108	-7	-39	2	-88	-51	-37	69
	531	2019-01-22 09:12:42.12	-559	1626	-1114	-7	-36	2	-71	-24	-47	47
	532	2019-01-22 09:12:42.13	-563	1626	-1124	-8	-30	2	-84	-43	-41	63
	533	2019-01-22 09:12:42.14	-565	1641	-1136	-6	-35	7	-71	-24	-47	47
	534	2019-01-22 09:12:42.15	-557	1635	-1128	-8	-37	10	-91	-61	-30	76
	535	2019-01-22 09:12:42.16	-563	1640	-1117	-13	-35	7	-74	-36	-38	55
	536	2019-01-22 09:12:42.17	-551	1645	-1107	-12	-30	8	-83	-39	-44	61
	537	2019-01-22 09:12:42.18	-559	1650	-1120	-14	-26	3	-72	-11	-61	41
	538	2019-01-22 09:12:42.19	-557	1644	-1126	-16	-23	-5	-91	-42	-49	66
	539	2019-01-22 09:12:42.20	-558	1641	-1123	-14	-22	-9	-77	-29	-48	53
	540	2019-01-22 09:12:42.21	-564	1631	-1116	-9	-23	-13	-81	-38	-43	59
	541	2019-01-22 09:12:42.22	-560	1636	-1122	-2	-23	-17	-69	-17	-52	43
	542	2019-01-22 09:12:42.23	-562	1640	-1121	2	-21	-17	-77	-47	-30	62
	543	2019-01-22 09:12:42.24	-546	1636	-1115	3	-20	-18	-74	-48	-26	61
	544	2019-01-22 09:12:42.25	-560	1635	-1113	0	-16	-18	-80	-44	-36	62
	545	2019-01-22 09:12:42.26	-553	1626	-1118	-2	-12	-19	-63	-23	-40	43
	546	2019-01-22 09:12:42.27	-563	1636	-1121	-3	-11	-16	-75	-42	-33	58
	547	2019-01-22 09:12:42.28	-557	1628	-1120	-7	-10	-10	-68	-32	-36	50
	548	2019-01-22 09:12:42.29	-560	1622	-1123	-9	-13	-8	-83	-52	-31	67
	549	2019-01-22 09:12:42.30	-563	1626	-1122	-7	-15	-6	-66	-15	-51	40
	550	2019-01-22 09:12:42.31	-552	1637	-1115	-3	-14	-4	-80	-18	-62	49
	551	2019-01-22 09:12:42.32	-562	1635	-1116	-1	-17	-9	-64	1	-65	31
	552	2019-01-22 09:12:42.33	-548	1639	-1119	-1	-13	-17	-75	-35	-40	55
	553	2019-01-22 09:12:42.34	-548	1653	-1118	1	-15	-20	-54	-23	-31	38
	554	2019-01-22 09:12:42.35	-558	1640	-1117	-2	-14	-27	-72	-52	-20	62
	555	2019-01-22 09:12:42.36	-557	1630	-1119	-3	-13	-30	-53	-18	-35	35
	556	2019-01-22 09:12:42.37	-551	1627	-1121	-2	-12	-30	-76	-32	-44	54
	557	2019-01-22 09:12:42.38	-559	1621	-1134	-2	-17	-24	-65	-25	-40	45
	558	2019-01-22 09:12:42.39	-550	1621	-1131	-1	-17	-20	-81	-47	-34	64
	559	2019-01-22 09:12:42.40	-556	1628	-1122	-4	-16	-14	-64	-16	-48	40
	560	2019-01-22 09:12:42.41	-556	1637	-1120	-6	-16	-12	-82	-36	-46	59
	561	2019-01-22 09:12:42.42	-563	1639	-1126	-9	-16	-16	-68	-16	-52	42
	562	2019-01-22 09:12:42.43	-555	1630	-1125	-7	-13	-18	-86	-43	-43	64
	563	2019-01-22 09:12:42.44	-544	1632	-1128	-1	-16	-21	-80	-21	-59	50
	564	2019-01-22 09:12:42.45	-550	1642	-1126	5	-15	-21	-97	-35	-62	66
	565	2019-01-22 09:12:42.46	-557	1634	-1125	7	-16	-24	-79	-14	-65	46
	566	2019-01-22 09:12:42.47	-566	1645	-1138	6	-18	-24	-88	-32	-56	60
	567	2019-01-22 09:12:42.48	-569	1640	-1132	9	-25	-27	-70	-13	-57	41
	568	2019-01-22 09:12:42.49	-564	1644	-1127	7	-31	-31	-86	-29	-57	57
	569	2019-01-22 09:12:42.50	-564	1632	-1127	4	-34	-34	-67	-16	-51	41
	570	2019-01-22 09:12:42.51	-568	1614	-1114	7	-32	-34	-84	-43	-41	63
	571	2019-01-22 09:12:42.52	-565	1618	-1099	14	-31	-33	-68	-18	-50	43
	572	2019-01-22 09:12:42.53	-560	1618	-1105	13	-27	-28	-90	-34	-56	62
	573	2019-01-22 09:12:42.54	-564	1623	-1114	7	-19	-28	-75	-24	-51	49
	574	2019-01-22 09:12:42.55	-569	1620	-1132	-2	-12	-26	-86	-43	-43	64
	575	2019-01-22 09:12:42.56	-576	1617	-1135	-7	-16	-22	-67	-25	-42	46
	576	2019-01-22 09:12:42.57	-567	1631	-1129	-7	-21	-14	-88	-42	-46	65
	577	2019-01-22 09:12:42.58	-571	1633	-1116	-13	-17	-12	-77	-24	-53	50
	578	2019-01-22 09:12:42.59	-576	1628	-1116	-14	-15	-9	-82	-36	-46	59
	579	2019-01-22 09:12:42.60	-575	1626	-1118	-11	-12	-8	-70	-6	-64	38
	580	2019-01-22 09:12:42.61	-576	1619	-1121	-6	-12	-6	-89	-24	-65	56
	581	2019-01-22 09:12:42.62	-568	1615	-1118	0	-11	-2	-72	-12	-60	42
	582	2019-01-22 09:12:42.63	-573	1623	-1123	-3	-13	1	-93	-41	-52	67
	583	2019-01-22 09:12:42.64	-569	1632	-1124	-4	-12	3	-79	-19	-60	49
	584	2019-01-22 09:12:42.65	-569	1641	-1123	-5	-15	5	-100	-45	-55	72
	585	2019-01-22 09:12:42.66	-577	1641	-1116	-6	-16	6	-73	-20	-53	46
	586	2019-01-22 09:12:42.67	-574	1648	-1126	-13	-18	2	-83	-39	-44	61
	587	2019-01-22 09:12:42.68	-566	1640	-1125	-16	-21	0	-71	-27	-44	49
	588	2019-01-22 09:12:42.69	-567	1636	-1118	-14	-23	-4	-80	-49	-31	64
	589	2019-01-22 09:12:42.70	-565	1640	-1119	-7	-24	-7	-60	-32	-28	46
	590	2019-01-22 09:12:42.71	-575	1635	-1119	-4	-23	-7	-71	-44	-27	57
	591	2019-01-22 09:12:42.72	-574	1632	-1126	-4	-24	-6	-64	-29	-35	46
	592	2019-01-22 09:12:42.73	-576	1628	-1121	-2	-26	-2	-72	-40	-32	56
	593	2019-01-22 09:12:42.74	-587	1623	-1121	-1	-27	-1	-54	-12	-42	33
	594	2019-01-22 09:12:42.75	-577	1626	-1112	0	-28	5	-67	-23	-44	45
	595	2019-01-22 09:12:42.76	-575	1627	-1108	2	-21	7	-70	-19	-51	44
	596	2019-01-22 09:12:42.77	-572	1631	-1100	6	-12	9	-84	-44	-40	64
	597	2019-01-22 09:12:42.78	-578	1631	-1127	4	-8	10	-68	-40	-28	54
	598	2019-01-22 09:12:42.79	-564	1626	-1130	7	-8	8	-79	-54	-25	66
	599	2019-01-22 09:12:42.80	-578	1629	-1141	11	-16	12	-63	-21	-42	42
	600	2019-01-22 09:12:42.81	-576	1627	-1129	11	-21	16	-82	-29	-53	55
	601	2019-01-22 09:12:42.82	-579	1626	-1121	8	-25	16	-66	-20	-46	43
	602	2019-01-22 09:12:42.83	-574	1633	-1110	2	-24	15	-72	-39	-33	55
	603	2019-01-22 09:12:42.84	-576	1638	-1106	-2	-17	9	-62	-29	-33	45
	604	2019-01-22 09:12:42.85	-576	1633	-1114	-4	-7	7	-76	-42	-34	59
	605	2019-01-22 09:12:42.86	-586	1624	-1122	-4	-1	3	-70	-37	-33	53
	606	2019-01-22 09:12:42.87	-568	1626	-1112	-2	0	4	-76	-53	-23	64
	607	2019-01-22 09:12:42.88	-573	1622	-1123	-1	2	1	-63	-28	-35	45
	608	2019-01-22 09:12:42.89	-567	1626	-1122	1	3	1	-73	-31	-42	52
	609	2019-01-22 09:12:42.90	-565	1632	-1123	2	2	1	-72	-34	-38	53
	610	2019-01-22 09:12:42.91	-562	1628	-1113	-1	1	-2	-80	-53	-27	66
	611	2019-01-22 09:12:42.92	-560	1622	-1122	-8	4	-5	-73	-52	-21	62
	612	2019-01-22 09:12:42.93	-566	1617	-1124	-11	2	-6	-78	-56	-22	67
	613	2019-01-22 09:12:42.94	-565	1626	-1121	-10	2	-7	-69	-31	-38	50
	614	2019-01-22 09:12:42.95	-560	1630	-1112	-11	1	-8	-78	-40	-38	59
	615	2019-01-22 09:12:42.96	-560	1623	-1113	-12	7	-9	-69	-32	-37	50
	616	2019-01-22 09:12:42.97	-561	1628	-1124	-12	10	-9	-83	-52	-31	67
	617	2019-01-22 09:12:42.98	-563	1638	-1121	-13	10	-8	-76	-45	-31	60
	618	2019-01-22 09:12:42.99	-569	1633	-1136	-17	10	-9	-75	-51	-24	63
	619	2019-01-22 09:12:43.00	-566	1642	-1130	-18	5	-8	-74	-42	-32	58
	620	2019-01-22 09:12:43.01	-561	1634	-1135	-20	1	-13	-77	-42	-35	59
	621	2019-01-22 09:12:43.02	-555	1637	-1129	-17	-4	-18	-72	-38	-34	55
	622	2019-01-22 09:12:43.03	-559	1633	-1121	-12	-6	-25	-72	-37	-35	54
	623	2019-01-22 09:12:43.04	-564	1622	-1119	-8	-1	-24	-71	-39	-32	55
	624	2019-01-22 09:12:43.05	-558	1611	-1123	-1	-2	-22	-73	-33	-40	53
	625	2019-01-22 09:12:43.06	-571	1616	-1133	1	-7	-14	-76	-35	-41	55
	626	2019-01-22 09:12:43.07	-564	1615	-1135	-1	-15	-5	-79	-39	-40	59
	627	2019-01-22 09:12:43.08	-568	1612	-1134	-7	-18	3	-76	-35	-41	55
	628	2019-01-22 09:12:43.09	-566	1615	-1119	-8	-19	11	-85	-40	-45	62
	629	2019-01-22 09:12:43.10	-565	1627	-1110	-6	-17	15	-83	-38	-45	60
	630	2019-01-22 09:12:43.11	-566	1631	-1106	-13	-13	17	-82	-42	-40	62
	631	2019-01-22 09:12:43.12	-564	1628	-1120	-22	-6	13	-80	-42	-38	61
	632	2019-01-22 09:12:43.13	-571	1624	-1131	-22	-7	13	-75	-43	-32	59
	633	2019-01-22 09:12:43.14	-569	1640	-1127	-18	-10	11	-67	-40	-27	53
	634	2019-01-22 09:12:43.15	-570	1646	-1118	-15	-14	7	-70	-38	-32	54
	635	2019-01-22 09:12:43.16	-570	1651	-1117	-15	-15	0	-72	-47	-25	59
	636	2019-01-22 09:12:43.17	-574	1654	-1121	-17	-14	-5	-78	-58	-20	68
	637	2019-01-22 09:12:43.18	-562	1641	-1118	-14	-16	-11	-77	-49	-28	63
	638	2019-01-22 09:12:43.19	-567	1639	-1110	-13	-16	-14	-78	-38	-40	58
	639	2019-01-22 09:12:43.20	-567	1632	-1107	-12	-15	-16	-69	-45	-24	57
	640	2019-01-22 09:12:43.21	-567	1633	-1104	-14	-9	-13	-67	-52	-15	59
	641	2019-01-22 09:12:43.22	-563	1632	-1109	-14	-7	-12	-64	-52	-12	58
	642	2019-01-22 09:12:43.23	-566	1634	-1116	-11	-6	-11	-69	-49	-20	59
	643	2019-01-22 09:12:43.24	-574	1633	-1114	-8	-7	-8	-76	-40	-36	58
	644	2019-01-22 09:12:43.25	-575	1645	-1115	0	-5	-5	-74	-40	-34	57
	645	2019-01-22 09:12:43.26	-567	1645	-1111	3	-5	-7	-75	-60	-15	67
	646	2019-01-22 09:12:43.27	-579	1650	-1113	5	-3	-9	-76	-41	-35	58
	647	2019-01-22 09:12:43.28	-554	1644	-1114	0	-4	-10	-80	-43	-37	61
	648	2019-01-22 09:12:43.29	-574	1640	-1118	-8	-3	-10	-72	-45	-27	58
	649	2019-01-22 09:12:43.30	-575	1630	-1127	-11	-10	-11	-67	-45	-22	56
	650	2019-01-22 09:12:43.31	-568	1629	-1120	-9	-12	-9	-65	-33	-32	49
	651	2019-01-22 09:12:43.32	-555	1630	-1105	-2	-10	-8	-68	-38	-30	53
	652	2019-01-22 09:12:43.33	-571	1640	-1103	2	-5	-7	-67	-31	-36	49
	653	2019-01-22 09:12:43.34	-574	1633	-1111	2	1	-3	-71	-42	-29	56
	654	2019-01-22 09:12:43.35	-568	1639	-1124	3	3	-4	-64	-43	-21	53
	655	2019-01-22 09:12:43.36	-562	1634	-1120	1	-1	-6	-67	-49	-18	58
	656	2019-01-22 09:12:43.37	-568	1639	-1116	-2	-2	-8	-59	-37	-22	48
	657	2019-01-22 09:12:43.38	-568	1643	-1106	0	-2	-5	-67	-43	-24	55
	658	2019-01-22 09:12:43.39	-561	1640	-1107	2	-2	-9	-63	-33	-30	48
	659	2019-01-22 09:12:43.40	-564	1638	-1109	2	2	-13	-60	-46	-14	53
	660	2019-01-22 09:12:43.41	-568	1641	-1107	3	8	-17	-52	-32	-20	42
	661	2019-01-22 09:12:43.42	-570	1635	-1112	1	7	-20	-57	-45	-12	51
	662	2019-01-22 09:12:43.43	-561	1635	-1117	-4	7	-26	-54	-36	-18	45
	663	2019-01-22 09:12:43.44	-569	1633	-1127	-6	3	-29	-50	-41	-9	45
	664	2019-01-22 09:12:43.45	-566	1629	-1118	-9	1	-24	-49	-39	-10	44
	665	2019-01-22 09:12:43.46	-569	1635	-1118	-11	2	-26	-63	-44	-19	53
	666	2019-01-22 09:12:43.47	-573	1632	-1115	-12	4	-27	-63	-44	-19	53
	667	2019-01-22 09:12:43.48	-572	1629	-1117	-10	5	-23	-65	-40	-25	52
	668	2019-01-22 09:12:43.49	-575	1628	-1114	-10	7	-20	-54	-21	-33	37
	669	2019-01-22 09:12:43.50	-558	1639	-1114	-8	8	-17	-56	-48	-8	52
	670	2019-01-22 09:12:43.51	-574	1639	-1110	-9	9	-15	-54	-39	-15	46
	671	2019-01-22 09:12:43.52	-565	1639	-1114	-12	12	-16	-61	-39	-22	50
	672	2019-01-22 09:12:43.53	-558	1644	-1122	-14	12	-20	-72	-32	-40	52
	673	2019-01-22 09:12:43.54	-570	1649	-1127	-15	6	-24	-77	-51	-26	64
	674	2019-01-22 09:12:43.55	-576	1643	-1124	-15	1	-30	-63	-50	-13	56
	675	2019-01-22 09:12:43.56	-567	1638	-1118	-17	-3	-34	-67	-46	-21	56
	676	2019-01-22 09:12:43.57	-567	1636	-1112	-15	-4	-39	-66	-20	-46	43
	677	2019-01-22 09:12:43.58	-565	1637	-1100	-9	-3	-40	-86	-50	-36	68
	678	2019-01-22 09:12:43.59	-575	1630	-1103	-6	2	-43	-68	-36	-32	52
	679	2019-01-22 09:12:43.60	-578	1640	-1118	-6	3	-47	-76	-42	-34	59
	680	2019-01-22 09:12:43.61	-572	1642	-1124	-6	-3	-45	-68	-29	-39	48
	681	2019-01-22 09:12:43.62	-579	1634	-1130	-7	-9	-45	-76	-42	-34	59
	682	2019-01-22 09:12:43.63	-590	1632	-1127	-12	-14	-42	-62	-22	-40	42
	683	2019-01-22 09:12:43.64	-589	1610	-1116	-9	-14	-35	-68	-32	-36	50
	684	2019-01-22 09:12:43.65	-581	1610	-1105	1	-12	-29	-50	-22	-28	36
	685	2019-01-22 09:12:43.66	-570	1624	-1090	4	-11	-21	-66	-41	-25	53
	686	2019-01-22 09:12:43.67	-557	1624	-1086	-2	3	-17	-53	-22	-31	37
	687	2019-01-22 09:12:43.68	-562	1635	-1101	-12	21	-16	-73	-43	-30	58
	688	2019-01-22 09:12:43.69	-567	1642	-1117	-16	21	-17	-57	-29	-28	43
	689	2019-01-22 09:12:43.70	-566	1653	-1121	-15	18	-18	-71	-48	-23	59
	690	2019-01-22 09:12:43.71	-573	1657	-1126	-16	16	-26	-64	-26	-38	45
	691	2019-01-22 09:12:43.72	-569	1654	-1129	-18	11	-35	-72	-27	-45	49
	692	2019-01-22 09:12:43.73	-561	1650	-1128	-12	3	-40	-57	-14	-43	35
	693	2019-01-22 09:12:43.74	-564	1640	-1121	-2	-4	-45	-70	-40	-30	55
	694	2019-01-22 09:12:43.75	-568	1636	-1112	2	-9	-48	-61	-33	-28	47
	695	2019-01-22 09:12:43.76	-566	1634	-1119	8	-10	-52	-76	-42	-34	59
	696	2019-01-22 09:12:43.77	-577	1628	-1122	12	-11	-52	-54	-15	-39	34
	697	2019-01-22 09:12:43.78	-590	1619	-1121	10	-18	-49	-63	-36	-27	49
	698	2019-01-22 09:12:43.79	-583	1609	-1127	8	-25	-45	-52	-31	-21	41
	699	2019-01-22 09:12:43.80	-590	1614	-1119	10	-29	-41	-70	-47	-23	58
	700	2019-01-22 09:12:43.81	-584	1623	-1115	12	-31	-36	-60	-15	-45	37
	701	2019-01-22 09:12:43.82	-592	1616	-1109	12	-28	-33	-73	-34	-39	53
	702	2019-01-22 09:12:43.83	-589	1624	-1113	8	-27	-31	-56	-23	-33	39
	703	2019-01-22 09:12:43.84	-594	1615	-1113	3	-23	-25	-67	-46	-21	56
	704	2019-01-22 09:12:43.85	-591	1598	-1110	-5	-21	-13	-47	-19	-28	33
	705	2019-01-22 09:12:43.86	-590	1595	-1116	-11	-21	0	-71	-39	-32	55
	706	2019-01-22 09:12:43.87	-588	1601	-1122	-14	-25	13	-49	-9	-40	29
	707	2019-01-22 09:12:43.88	-590	1607	-1122	-14	-26	28	-62	-39	-23	50
	708	2019-01-22 09:12:43.89	-582	1617	-1108	-10	-25	33	-52	-21	-31	36
	709	2019-01-22 09:12:43.90	-583	1630	-1100	-6	-21	32	-68	-40	-28	54
	710	2019-01-22 09:12:43.91	-585	1651	-1109	-4	-15	24	-65	-26	-39	45
	711	2019-01-22 09:12:43.92	-581	1651	-1120	-6	-11	13	-83	-50	-33	66
	712	2019-01-22 09:12:43.93	-580	1651	-1125	-9	-13	-1	-68	-37	-31	52
	713	2019-01-22 09:12:43.94	-588	1651	-1125	-8	-14	-12	-77	-53	-24	65
	714	2019-01-22 09:12:43.95	-581	1643	-1112	-6	-21	-23	-54	-29	-25	41
	715	2019-01-22 09:12:43.96	-586	1635	-1106	-5	-13	-27	-76	-59	-17	67
	716	2019-01-22 09:12:43.97	-586	1629	-1111	-7	-9	-30	-65	-34	-31	49
	717	2019-01-22 09:12:43.98	-582	1630	-1112	-6	-5	-28	-73	-46	-27	59
	718	2019-01-22 09:12:43.99	-581	1630	-1115	-7	-1	-28	-58	-28	-30	43
	719	2019-01-22 09:12:44.00	-585	1636	-1112	-8	-2	-30	-75	-54	-21	64
	720	2019-01-22 09:12:44.01	-582	1633	-1112	-8	3	-35	-64	-39	-25	51
	721	2019-01-22 09:12:44.02	-579	1637	-1112	-11	1	-37	-84	-57	-27	70
	722	2019-01-22 09:12:44.03	-586	1626	-1113	-11	2	-41	-64	-33	-31	48
	723	2019-01-22 09:12:44.04	-587	1626	-1115	-6	-4	-40	-77	-48	-29	62
	724	2019-01-22 09:12:44.05	-584	1623	-1114	-5	-9	-39	-69	-23	-46	46
	725	2019-01-22 09:12:44.06	-573	1623	-1116	-10	-11	-34	-91	-54	-37	72
	726	2019-01-22 09:12:44.07	-580	1626	-1118	-16	-14	-34	-72	-42	-30	57
	727	2019-01-22 09:12:44.08	-588	1627	-1122	-23	-15	-30	-76	-58	-18	67
	728	2019-01-22 09:12:44.09	-581	1627	-1119	-30	-15	-26	-60	-39	-21	49
	729	2019-01-22 09:12:44.10	-594	1617	-1121	-30	-15	-24	-83	-62	-21	72
	730	2019-01-22 09:12:44.11	-582	1616	-1117	-20	-22	-20	-62	-44	-18	53
	731	2019-01-22 09:12:44.12	-588	1615	-1112	-13	-25	-15	-75	-56	-19	65
	732	2019-01-22 09:12:44.13	-576	1624	-1108	-10	-26	-8	-62	-29	-33	45
	733	2019-01-22 09:12:44.14	-589	1631	-1101	-10	-25	-7	-83	-50	-33	66
	734	2019-01-22 09:12:44.15	-581	1635	-1100	-13	-20	-6	-66	-31	-35	48
	735	2019-01-22 09:12:44.16	-586	1636	-1109	-20	-17	-6	-80	-52	-28	66
	736	2019-01-22 09:12:44.17	-588	1627	-1119	-24	-18	-5	-64	-44	-20	54
	737	2019-01-22 09:12:44.18	-592	1626	-1106	-25	-21	-2	-72	-54	-18	63
	738	2019-01-22 09:12:44.19	-591	1617	-1117	-21	-25	-1	-57	-18	-39	37
	739	2019-01-22 09:12:44.20	-604	1620	-1117	-17	-32	-1	-79	-37	-42	58
	740	2019-01-22 09:12:44.21	-591	1622	-1101	-12	-34	3	-63	-31	-32	47
	741	2019-01-22 09:12:44.22	-592	1636	-1087	-15	-32	7	-72	-62	-10	67
	742	2019-01-22 09:12:44.23	-584	1633	-1090	-21	-24	7	-57	-34	-23	45
	743	2019-01-22 09:12:44.24	-606	1653	-1108	-27	-12	2	-78	-48	-30	63
	744	2019-01-22 09:12:44.25	-593	1658	-1117	-31	-12	-7	-63	-32	-31	47
	745	2019-01-22 09:12:44.26	-593	1658	-1112	-29	-14	-12	-68	-48	-20	58
	746	2019-01-22 09:12:44.27	-595	1655	-1111	-26	-17	-19	-52	-40	-12	46
	747	2019-01-22 09:12:44.28	-584	1643	-1107	-26	-17	-27	-67	-46	-21	56
	748	2019-01-22 09:12:44.29	-598	1633	-1099	-23	-16	-28	-51	-28	-23	39
	749	2019-01-22 09:12:44.30	-597	1618	-1103	-16	-18	-25	-69	-50	-19	59
	750	2019-01-22 09:12:44.31	-590	1624	-1104	-10	-23	-18	-55	-40	-15	47
	751	2019-01-22 09:12:44.32	-593	1621	-1102	-12	-21	-9	-77	-66	-11	71
	752	2019-01-22 09:12:44.33	-600	1636	-1109	-16	-19	-5	-64	-35	-29	49
	753	2019-01-22 09:12:44.34	-600	1636	-1103	-18	-20	-1	-76	-40	-36	58
	754	2019-01-22 09:12:44.35	-593	1636	-1109	-17	-20	5	-62	-29	-33	45
	755	2019-01-22 09:12:44.36	-594	1637	-1105	-15	-25	8	-79	-56	-23	67
	756	2019-01-22 09:12:44.37	-593	1644	-1101	-14	-26	8	-66	-38	-28	52
	757	2019-01-22 09:12:44.38	-602	1648	-1099	-11	-24	4	-81	-53	-28	67
	758	2019-01-22 09:12:44.39	-593	1642	-1098	-9	-24	-3	-71	-38	-33	54
	759	2019-01-22 09:12:44.40	-600	1653	-1104	-9	-24	-8	-81	-43	-38	62
	760	2019-01-22 09:12:44.41	-593	1656	-1102	-7	-28	-14	-70	-31	-39	50
	761	2019-01-22 09:12:44.42	-600	1648	-1102	-6	-28	-20	-84	-54	-30	69
	762	2019-01-22 09:12:44.43	-612	1636	-1106	-4	-27	-22	-73	-49	-24	61
	763	2019-01-22 09:12:44.44	-602	1630	-1121	-6	-37	-17	-96	-71	-25	83
	764	2019-01-22 09:12:44.45	-602	1615	-1107	-2	-38	-8	-86	-53	-33	69
	765	2019-01-22 09:12:44.46	-601	1618	-1095	-2	-37	2	-91	-61	-30	76
	766	2019-01-22 09:12:44.47	-596	1625	-1092	0	-39	12	-75	-51	-24	63
	767	2019-01-22 09:12:44.48	-605	1640	-1088	1	-32	15	-82	-61	-21	71
	768	2019-01-22 09:12:44.49	-612	1644	-1095	0	-28	12	-76	-45	-31	60
	769	2019-01-22 09:12:44.50	-608	1645	-1094	-2	-25	11	-90	-64	-26	77
	770	2019-01-22 09:12:44.51	-607	1642	-1100	-2	-24	4	-85	-60	-25	72
	771	2019-01-22 09:12:44.52	-614	1649	-1100	2	-23	-1	-88	-79	-9	83
	772	2019-01-22 09:12:44.53	-600	1647	-1101	3	-25	-7	-72	-52	-20	62
	773	2019-01-22 09:12:44.54	-609	1645	-1094	1	-24	-13	-78	-50	-28	64
	774	2019-01-22 09:12:44.55	-611	1647	-1100	1	-26	-15	-71	-57	-14	64
	775	2019-01-22 09:12:44.56	-608	1636	-1098	1	-25	-18	-85	-86	1	85
	776	2019-01-22 09:12:44.57	-612	1625	-1093	0	-23	-18	-73	-68	-5	70
	777	2019-01-22 09:12:44.58	-606	1626	-1083	0	-20	-16	-84	-72	-12	78
	778	2019-01-22 09:12:44.59	-606	1634	-1081	-2	-21	-12	-72	-58	-14	65
	779	2019-01-22 09:12:44.60	-599	1630	-1084	-6	-12	-12	-81	-68	-13	74
	780	2019-01-22 09:12:44.61	-595	1631	-1089	-10	-10	-11	-79	-67	-12	73
	781	2019-01-22 09:12:44.62	-611	1630	-1096	-10	-8	-13	-89	-83	-6	86
	782	2019-01-22 09:12:44.63	-607	1633	-1096	-7	-6	-13	-79	-69	-10	74
	783	2019-01-22 09:12:44.64	-613	1627	-1100	-2	-8	-14	-79	-68	-11	73
	784	2019-01-22 09:12:44.65	-616	1633	-1101	5	-10	-14	-75	-67	-8	71
	785	2019-01-22 09:12:44.66	-610	1639	-1099	5	-9	-13	-97	-80	-17	88
	786	2019-01-22 09:12:44.67	-613	1638	-1093	5	-11	-12	-88	-81	-7	84
	787	2019-01-22 09:12:44.68	-611	1633	-1088	-1	-12	-12	-93	-95	2	94
	788	2019-01-22 09:12:44.69	-605	1630	-1091	-5	-5	-14	-90	-79	-11	84
	789	2019-01-22 09:12:44.70	-600	1625	-1097	-10	-6	-11	-107	-95	-12	101
	790	2019-01-22 09:12:44.71	-607	1614	-1097	-11	-9	-6	-100	-95	-5	97
	791	2019-01-22 09:12:44.72	-609	1597	-1095	-8	-12	5	-109	-106	-3	107
	792	2019-01-22 09:12:44.73	-607	1601	-1095	-5	-14	18	-101	-107	6	104
	793	2019-01-22 09:12:44.74	-610	1616	-1082	-1	-12	26	-102	-91	-11	96
	794	2019-01-22 09:12:44.75	-596	1643	-1074	-2	-2	32	-100	-75	-25	87
	795	2019-01-22 09:12:44.76	-608	1639	-1104	-7	3	29	-113	-93	-20	103
	796	2019-01-22 09:12:44.77	-603	1652	-1114	-7	-1	24	-105	-96	-9	100
	797	2019-01-22 09:12:44.78	-607	1657	-1119	-8	-10	17	-106	-86	-20	96
	798	2019-01-22 09:12:44.79	-608	1651	-1111	-8	-20	7	-92	-63	-29	77
	799	2019-01-22 09:12:44.80	-594	1650	-1107	-4	-24	-2	-87	-68	-19	77
	800	2019-01-22 09:12:44.81	-597	1643	-1089	2	-27	-13	-82	-69	-13	75
	801	2019-01-22 09:12:44.82	-599	1649	-1078	4	-24	-17	-83	-59	-24	71
	802	2019-01-22 09:12:44.83	-602	1645	-1084	-1	-14	-23	-78	-56	-22	67
	803	2019-01-22 09:12:44.84	-613	1642	-1102	-10	-8	-25	-76	-61	-15	68
	804	2019-01-22 09:12:44.85	-613	1639	-1107	-15	-4	-19	-68	-67	-1	67
	805	2019-01-22 09:12:44.86	-615	1633	-1102	-14	-7	-11	-75	-75	0	75
	806	2019-01-22 09:12:44.87	-608	1629	-1102	-12	-5	-2	-86	-67	-19	76
	807	2019-01-22 09:12:44.88	-600	1633	-1095	-11	0	3	-90	-63	-27	76
	808	2019-01-22 09:12:44.89	-603	1632	-1087	-9	0	7	-100	-75	-25	87
	809	2019-01-22 09:12:44.90	-611	1627	-1087	-2	4	9	-123	-95	-28	109
	810	2019-01-22 09:12:44.91	-606	1642	-1081	4	7	7	-148	-104	-44	126
	811	2019-01-22 09:12:44.92	-595	1646	-1088	8	9	3	-165	-104	-61	134
	812	2019-01-22 09:12:44.93	-592	1649	-1105	8	8	-5	-174	-115	-59	144
	813	2019-01-22 09:12:44.94	-598	1649	-1107	9	6	-14	-175	-106	-69	140
	814	2019-01-22 09:12:44.95	-598	1654	-1105	9	-1	-20	-175	-105	-70	140
	815	2019-01-22 09:12:44.96	-596	1636	-1103	9	-6	-24	-177	-102	-75	139
	816	2019-01-22 09:12:44.97	-594	1627	-1096	8	-7	-23	-182	-101	-81	141
	817	2019-01-22 09:12:44.98	-604	1622	-1091	6	-6	-15	-172	-100	-72	136
	818	2019-01-22 09:12:44.99	-602	1618	-1097	-1	-7	-12	-176	-108	-68	142
	819	2019-01-22 09:12:45.00	-603	1627	-1095	-5	-8	-3	-186	-110	-76	148
	820	2019-01-22 09:12:45.01	-602	1628	-1094	-8	-9	1	-191	-102	-89	146
	821	2019-01-22 09:12:45.02	-601	1624	-1099	-12	-7	6	-179	-82	-97	130
	822	2019-01-22 09:12:45.03	-608	1628	-1115	-7	-8	5	-176	-81	-95	128
	823	2019-01-22 09:12:45.04	-594	1629	-1107	-6	-18	8	-182	-93	-89	137
	824	2019-01-22 09:12:45.05	-583	1633	-1097	-2	-17	8	-186	-95	-91	140
	825	2019-01-22 09:12:45.06	-602	1637	-1090	-2	-17	2	-171	-60	-111	115
	826	2019-01-22 09:12:45.07	-591	1647	-1086	-7	-14	-2	-168	-60	-108	114
	827	2019-01-22 09:12:45.08	-607	1645	-1098	-9	-13	-8	-153	-61	-92	107
	828	2019-01-22 09:12:45.09	-608	1633	-1104	-9	-14	-12	-162	-84	-78	123
	829	2019-01-22 09:12:45.10	-602	1642	-1099	-9	-18	-12	-158	-64	-94	111
	830	2019-01-22 09:12:45.11	-604	1635	-1097	-8	-19	-14	-154	-76	-78	115
	831	2019-01-22 09:12:45.12	-599	1637	-1101	-10	-16	-12	-135	-63	-72	99
	832	2019-01-22 09:12:45.13	-608	1634	-1092	-10	-14	-12	-138	-65	-73	101
	833	2019-01-22 09:12:45.14	-600	1635	-1096	-15	-13	-9	-124	-43	-81	83
	834	2019-01-22 09:12:45.15	-611	1634	-1089	-15	-10	-3	-130	-63	-67	96
	835	2019-01-22 09:12:45.16	-605	1632	-1087	-15	-4	-5	-119	-59	-60	89
	836	2019-01-22 09:12:45.17	-601	1634	-1091	-13	-1	-6	-130	-74	-56	102
	837	2019-01-22 09:12:45.18	-603	1638	-1092	-7	-6	-5	-118	-52	-66	85
	838	2019-01-22 09:12:45.19	-607	1638	-1088	-8	-6	-6	-129	-62	-67	95
	839	2019-01-22 09:12:45.20	-602	1649	-1092	-6	-5	-11	-123	-53	-70	88
	840	2019-01-22 09:12:45.21	-602	1642	-1093	-6	-5	-14	-122	-55	-67	88
	841	2019-01-22 09:12:45.22	-602	1643	-1086	-7	-4	-13	-106	-41	-65	73
	842	2019-01-22 09:12:45.23	-603	1639	-1094	-5	1	-14	-110	-51	-59	80
	843	2019-01-22 09:12:45.24	-602	1637	-1098	-4	1	-13	-97	-41	-56	69
	844	2019-01-22 09:12:45.25	-601	1637	-1100	-8	-1	-10	-100	-64	-36	82
	845	2019-01-22 09:12:45.26	-596	1637	-1104	-7	-2	-5	-88	-37	-51	62
	846	2019-01-22 09:12:45.27	-602	1640	-1110	-8	-4	-5	-100	-45	-55	72
	847	2019-01-22 09:12:45.28	-599	1640	-1098	-7	-10	-2	-88	-36	-52	62
	848	2019-01-22 09:12:45.29	-599	1641	-1098	-7	-13	-2	-105	-62	-43	83
	849	2019-01-22 09:12:45.30	-597	1644	-1096	-5	-15	-5	-94	-42	-52	68
	850	2019-01-22 09:12:45.31	-607	1640	-1096	-5	-16	-5	-100	-46	-54	73
	851	2019-01-22 09:12:45.32	-609	1631	-1096	-3	-14	-9	-84	-33	-51	58
	852	2019-01-22 09:12:45.33	-597	1631	-1096	0	-16	-10	-92	-55	-37	73
	853	2019-01-22 09:12:45.34	-600	1630	-1088	-1	-17	-5	-76	-43	-33	59
	854	2019-01-22 09:12:45.35	-608	1630	-1094	-1	-16	-1	-86	-52	-34	69
	855	2019-01-22 09:12:45.36	-595	1635	-1084	-5	-13	1	-79	-41	-38	60
	856	2019-01-22 09:12:45.37	-604	1636	-1076	-7	-4	4	-93	-67	-26	80
	857	2019-01-22 09:12:45.38	-606	1640	-1084	-12	0	2	-83	-39	-44	61
	858	2019-01-22 09:12:45.39	-603	1647	-1104	-11	3	3	-97	-60	-37	78
	859	2019-01-22 09:12:45.40	-602	1640	-1102	-9	-3	-1	-84	-52	-32	68
	860	2019-01-22 09:12:45.41	-606	1641	-1109	-7	-9	-7	-94	-52	-42	73
	861	2019-01-22 09:12:45.42	-601	1640	-1099	1	-12	-13	-79	-34	-45	56
	862	2019-01-22 09:12:45.43	-604	1647	-1086	4	-12	-17	-89	-56	-33	72
	863	2019-01-22 09:12:45.44	-606	1647	-1080	1	-10	-21	-81	-33	-48	57
	864	2019-01-22 09:12:45.45	-611	1648	-1097	-7	-4	-26	-83	-44	-39	63
	865	2019-01-22 09:12:45.46	-613	1640	-1105	-11	-1	-24	-65	-16	-49	40
	866	2019-01-22 09:12:45.47	-617	1633	-1103	-15	-4	-19	-85	-50	-35	67
	867	2019-01-22 09:12:45.48	-609	1632	-1094	-14	-2	-17	-78	-46	-32	62
	868	2019-01-22 09:12:45.49	-616	1628	-1089	-14	-1	-10	-98	-59	-39	78
	869	2019-01-22 09:12:45.50	-608	1627	-1088	-12	1	-6	-87	-54	-33	70
	870	2019-01-22 09:12:45.51	-610	1626	-1086	-5	2	0	-95	-74	-21	84
	871	2019-01-22 09:12:45.52	-606	1638	-1086	2	-1	3	-70	-35	-35	52
	872	2019-01-22 09:12:45.53	-608	1650	-1080	4	3	4	-82	-50	-32	66
	873	2019-01-22 09:12:45.54	-608	1652	-1093	0	1	1	-59	-37	-22	48
	874	2019-01-22 09:12:45.55	-603	1660	-1101	-8	0	-3	-70	-64	-6	67
	875	2019-01-22 09:12:45.56	-604	1654	-1103	-13	-2	-10	-47	-27	-20	37
	876	2019-01-22 09:12:45.57	-609	1644	-1093	-15	-5	-12	-71	-49	-22	60
	877	2019-01-22 09:12:45.58	-603	1630	-1089	-13	-6	-12	-64	-43	-21	53
	878	2019-01-22 09:12:45.59	-604	1621	-1088	-3	-8	-7	-69	-36	-33	52
	879	2019-01-22 09:12:45.60	-599	1637	-1087	8	-7	-2	-48	-19	-29	33
	880	2019-01-22 09:12:45.61	-606	1638	-1087	12	-8	1	-65	-52	-13	58
	881	2019-01-22 09:12:45.62	-608	1644	-1086	11	-5	4	-52	-50	-2	51
	882	2019-01-22 09:12:45.63	-603	1648	-1090	7	-2	3	-63	-59	-4	61
	883	2019-01-22 09:12:45.64	-609	1650	-1090	6	0	1	-51	-33	-18	42
	884	2019-01-22 09:12:45.65	-607	1653	-1098	2	2	-3	-64	-51	-13	57
	885	2019-01-22 09:12:45.66	-602	1639	-1097	1	-3	-5	-40	-19	-21	29
	886	2019-01-22 09:12:45.67	-602	1639	-1098	7	-9	-4	-49	-37	-12	43
	887	2019-01-22 09:12:45.68	-602	1638	-1087	12	-9	-4	-36	-32	-4	34
	888	2019-01-22 09:12:45.69	-610	1634	-1089	10	-7	-2	-52	-52	0	52
	889	2019-01-22 09:12:45.70	-595	1634	-1095	11	-8	-3	-33	-19	-14	26
	890	2019-01-22 09:12:45.71	-603	1634	-1095	8	-6	0	-44	-28	-16	36
	891	2019-01-22 09:12:45.72	-606	1642	-1089	6	-9	-1	-25	-14	-11	19
	892	2019-01-22 09:12:45.73	-600	1640	-1097	1	-7	0	-39	-37	-2	38
	893	2019-01-22 09:12:45.74	-607	1637	-1090	-3	-7	2	-34	-16	-18	25
	894	2019-01-22 09:12:45.75	-593	1646	-1086	-1	-6	1	-55	-36	-19	45
	895	2019-01-22 09:12:45.76	-598	1646	-1092	0	-4	-4	-38	-5	-33	21
	896	2019-01-22 09:12:45.77	-601	1653	-1097	1	-6	-11	-50	-23	-27	36
	897	2019-01-22 09:12:45.78	-602	1655	-1101	4	-4	-16	-34	-21	-13	27
	898	2019-01-22 09:12:45.79	-611	1651	-1103	3	-4	-24	-44	-36	-8	40
	899	2019-01-22 09:12:45.80	-609	1648	-1095	6	-8	-29	-22	-8	-14	15
	900	2019-01-22 09:12:45.81	-597	1658	-1084	4	-6	-33	-39	-34	-5	36
	901	2019-01-22 09:12:45.82	-600	1647	-1090	4	0	-39	-21	-27	6	24
	902	2019-01-22 09:12:45.83	-594	1636	-1102	1	7	-38	-32	-43	11	37
	903	2019-01-22 09:12:45.84	-605	1625	-1108	-2	7	-34	-14	-6	-8	10
	904	2019-01-22 09:12:45.85	-609	1616	-1115	3	1	-28	-34	-21	-13	27
	905	2019-01-22 09:12:45.86	-604	1618	-1111	3	-9	-18	-22	-14	-8	18
	906	2019-01-22 09:12:45.87	-603	1615	-1100	5	-16	-8	-38	-23	-15	30
	907	2019-01-22 09:12:45.88	-616	1616	-1093	6	-18	0	-18	0	-18	9
	908	2019-01-22 09:12:45.89	-609	1612	-1094	12	-15	14	-27	-24	-3	25
	909	2019-01-22 09:12:45.90	-608	1625	-1093	17	-14	17	-6	-19	13	12
	910	2019-01-22 09:12:45.91	-609	1634	-1095	16	-11	18	-30	-44	14	37
	911	2019-01-22 09:12:45.92	-600	1632	-1104	12	-11	14	-18	-1	-17	9
	912	2019-01-22 09:12:45.93	-602	1636	-1108	3	-13	11	-22	-12	-10	17
	913	2019-01-22 09:12:45.94	-611	1633	-1100	-1	-18	8	-6	-9	3	7
	914	2019-01-22 09:12:45.95	-604	1628	-1090	-1	-21	8	-26	-45	19	35
	915	2019-01-22 09:12:45.96	-593	1627	-1078	-4	-18	4	-17	-17	0	17
	916	2019-01-22 09:12:45.97	-600	1626	-1080	0	-9	-1	-17	-16	-1	16
	917	2019-01-22 09:12:45.98	-600	1631	-1090	3	-3	-5	0	-6	6	3
	918	2019-01-22 09:12:45.99	-602	1641	-1096	1	-1	-7	-24	-45	21	34
	919	2019-01-22 09:12:46.00	-601	1647	-1110	-1	-7	-8	-8	-22	14	15
	920	2019-01-22 09:12:46.01	-606	1643	-1106	-4	-14	-14	-24	-14	-10	19
	921	2019-01-22 09:12:46.02	-601	1641	-1111	-7	-19	-12	-11	11	-22	0
	922	2019-01-22 09:12:46.03	-595	1637	-1094	-5	-22	-15	-19	-3	-16	11
	923	2019-01-22 09:12:46.04	-601	1635	-1086	-1	-17	-15	-4	7	-11	-1
	924	2019-01-22 09:12:46.05	-593	1643	-1074	-2	-11	-16	-18	-19	1	18
	925	2019-01-22 09:12:46.06	-601	1637	-1093	-6	-3	-18	-1	3	-4	-1
	926	2019-01-22 09:12:46.07	-611	1634	-1103	-6	-2	-18	-12	-11	-1	11
	927	2019-01-22 09:12:46.08	-610	1635	-1105	1	-5	-16	3	10	-7	-6
	928	2019-01-22 09:12:46.09	-610	1628	-1105	5	-10	-12	-10	-7	-3	8
	929	2019-01-22 09:12:46.10	-603	1626	-1100	4	-10	-8	0	-5	5	2
	930	2019-01-22 09:12:46.11	-597	1632	-1101	7	-7	-4	-13	-26	13	19
	931	2019-01-22 09:12:46.12	-593	1628	-1093	8	-5	-3	-2	10	-12	-4
	932	2019-01-22 09:12:46.13	-603	1634	-1091	12	-2	-2	-22	0	-22	11
	933	2019-01-22 09:12:46.14	-603	1632	-1101	9	3	-2	-7	2	-9	2
	934	2019-01-22 09:12:46.15	-603	1623	-1115	10	2	0	-12	-22	10	17
	935	2019-01-22 09:12:46.16	-592	1621	-1108	7	-7	5	-3	-10	7	6
	936	2019-01-22 09:12:46.17	-586	1620	-1102	4	-17	10	-17	-12	-5	14
	937	2019-01-22 09:12:46.18	-593	1626	-1104	4	-19	11	-4	7	-11	-1
	938	2019-01-22 09:12:46.19	-587	1637	-1103	0	-21	8	-6	-10	4	8
	939	2019-01-22 09:12:46.20	-591	1641	-1102	0	-26	-1	10	0	10	-5
	940	2019-01-22 09:12:46.21	-606	1642	-1092	-1	-27	-8	-2	0	-2	1
	941	2019-01-22 09:12:46.22	-607	1634	-1091	0	-26	-17	9	10	-1	-9
	942	2019-01-22 09:12:46.23	-604	1630	-1092	-5	-27	-20	2	-12	14	5
	943	2019-01-22 09:12:46.24	-610	1628	-1099	-13	-24	-20	7	-8	15	0
	944	2019-01-22 09:12:46.25	-609	1615	-1101	-19	-22	-17	-7	-12	5	9
	945	2019-01-22 09:12:46.26	-606	1617	-1110	-18	-19	-11	9	5	4	-7
	946	2019-01-22 09:12:46.27	-614	1622	-1104	-17	-25	-4	11	-1	12	-5
	947	2019-01-22 09:12:46.28	-614	1626	-1094	-17	-25	2	22	2	20	-12
	948	2019-01-22 09:12:46.29	-607	1627	-1081	-10	-20	6	8	-11	19	1
	949	2019-01-22 09:12:46.30	-612	1641	-1083	-6	-16	3	15	2	13	-8
	950	2019-01-22 09:12:46.31	-605	1645	-1093	-9	-9	-3	7	-4	11	-1
	951	2019-01-22 09:12:46.32	-604	1647	-1107	-10	-12	-7	10	7	3	-8
	952	2019-01-22 09:12:46.33	-616	1643	-1102	-6	-13	-10	4	-3	7	0
	953	2019-01-22 09:12:46.34	-610	1616	-1096	-4	-13	-9	17	-5	22	-6
	954	2019-01-22 09:12:46.35	-614	1611	-1095	1	-13	-3	6	-22	28	8
	955	2019-01-22 09:12:46.36	-610	1626	-1096	1	-12	4	12	-8	20	-2
	956	2019-01-22 09:12:46.37	-610	1630	-1097	-2	-9	10	3	-6	9	1
	957	2019-01-22 09:12:46.38	-603	1631	-1090	-5	-2	12	13	2	11	-7
	958	2019-01-22 09:12:46.39	-609	1631	-1088	-7	0	11	4	-14	18	5
	959	2019-01-22 09:12:46.40	-614	1638	-1102	-9	-2	12	3	-27	30	12
	960	2019-01-22 09:12:46.41	-604	1643	-1099	-8	-4	10	2	-20	22	9
	961	2019-01-22 09:12:46.42	-606	1645	-1100	-5	-8	8	0	1	-1	0
	962	2019-01-22 09:12:46.43	-597	1647	-1104	-4	-11	4	-8	-4	-4	6
	963	2019-01-22 09:12:46.44	-604	1655	-1096	-5	-16	0	-4	-21	17	12
	964	2019-01-22 09:12:46.45	-604	1646	-1101	-6	-20	-6	-7	-26	19	16
	965	2019-01-22 09:12:46.46	-596	1647	-1088	-9	-20	-12	-4	-14	10	9
	966	2019-01-22 09:12:46.47	-606	1646	-1094	-12	-24	-17	-6	-24	18	15
	967	2019-01-22 09:12:46.48	-605	1640	-1085	-12	-20	-21	3	-12	15	4
	968	2019-01-22 09:12:46.49	-612	1635	-1091	-11	-18	-27	0	-9	9	4
	969	2019-01-22 09:12:46.50	-608	1627	-1088	-9	-17	-28	0	-13	13	6
	970	2019-01-22 09:12:46.51	-611	1626	-1086	-3	-14	-27	-8	-24	16	16
	971	2019-01-22 09:12:46.52	-605	1628	-1083	-2	-12	-24	-6	-26	20	16
	972	2019-01-22 09:12:46.53	-615	1623	-1098	-4	-10	-20	-7	-28	21	17
	973	2019-01-22 09:12:46.54	-627	1623	-1096	-4	-10	-14	-12	-25	13	18
	974	2019-01-22 09:12:46.55	-618	1623	-1097	-4	-11	-9	-13	-25	12	19
	975	2019-01-22 09:12:46.56	-610	1625	-1092	-4	-12	-7	-6	-15	9	10
	976	2019-01-22 09:12:46.57	-613	1627	-1083	-10	-12	-1	-8	-8	0	8
	977	2019-01-22 09:12:46.58	-611	1628	-1079	-14	-8	0	-14	-17	3	15
	978	2019-01-22 09:12:46.59	-616	1627	-1081	-11	-5	5	-17	-27	10	22
	979	2019-01-22 09:12:46.60	-619	1634	-1082	-14	-4	6	-14	-29	15	21
	980	2019-01-22 09:12:46.61	-619	1639	-1098	-16	-5	2	-11	-20	9	15
	981	2019-01-22 09:12:46.62	-609	1644	-1110	-19	-8	-1	-9	-22	13	15
	982	2019-01-22 09:12:46.63	-613	1648	-1095	-16	-9	-7	-8	-28	20	18
	983	2019-01-22 09:12:46.64	-603	1644	-1073	-11	-9	-12	-12	-28	16	20
	984	2019-01-22 09:12:46.65	-616	1637	-1081	-10	-4	-18	-10	-18	8	14
	985	2019-01-22 09:12:46.66	-618	1637	-1089	-10	0	-18	-10	-19	9	14
	986	2019-01-22 09:12:46.67	-611	1642	-1087	-11	-1	-15	-9	-25	16	17
	987	2019-01-22 09:12:46.68	-610	1642	-1100	-13	-3	-18	-16	-42	26	29
	988	2019-01-22 09:12:46.69	-611	1632	-1102	-17	0	-16	-14	-42	28	28
	989	2019-01-22 09:12:46.70	-610	1633	-1091	-16	-3	-17	-18	-48	30	33
	990	2019-01-22 09:12:46.71	-609	1628	-1084	-12	-1	-15	-14	-25	11	19
	991	2019-01-22 09:12:46.72	-608	1643	-1087	-15	0	-13	-16	-17	1	16
	992	2019-01-22 09:12:46.73	-616	1636	-1090	-17	0	-16	-8	-29	21	18
	993	2019-01-22 09:12:46.74	-615	1639	-1100	-17	3	-15	-14	-47	33	30
	994	2019-01-22 09:12:46.75	-613	1634	-1094	-15	3	-14	-16	-29	13	22
	995	2019-01-22 09:12:46.76	-617	1648	-1085	-16	5	-10	-28	-40	12	34
	996	2019-01-22 09:12:46.77	-608	1647	-1091	-17	6	-9	-14	-46	32	30
	997	2019-01-22 09:12:46.78	-611	1655	-1089	-14	9	-12	-14	-48	34	31
	998	2019-01-22 09:12:46.79	-620	1657	-1092	-9	9	-18	-12	-28	16	20
	999	2019-01-22 09:12:46.80	-609	1649	-1091	-5	7	-24	-22	-38	16	30
	1000	2019-01-22 09:12:46.81	-608	1629	-1083	-1	7	-27	-14	-30	16	22
	1001	2019-01-22 09:12:46.82	-610	1632	-1079	4	6	-32	-19	-41	22	30
	1002	2019-01-22 09:12:46.83	-609	1622	-1084	7	8	-30	-8	-27	19	17
	1003	2019-01-22 09:12:46.84	-608	1627	-1082	4	9	-27	-8	-24	16	16
	1004	2019-01-22 09:12:46.85	-610	1621	-1087	1	12	-21	-4	-16	12	10
	1005	2019-01-22 09:12:46.86	-609	1624	-1089	-2	9	-19	-15	-25	10	20
	1006	2019-01-22 09:12:46.87	-606	1637	-1095	-4	10	-15	-11	-22	11	16
	1007	2019-01-22 09:12:46.88	-614	1639	-1101	-7	8	-16	-20	-34	14	27
	1008	2019-01-22 09:12:46.89	-603	1642	-1103	-10	6	-16	-8	-24	16	16
	1009	2019-01-22 09:12:46.90	-609	1634	-1096	-11	1	-14	-14	-29	15	21
	1010	2019-01-22 09:12:46.91	-608	1636	-1085	-14	-5	-14	-5	-20	15	12
	1011	2019-01-22 09:12:46.92	-611	1630	-1082	-17	-4	-15	-14	-38	24	26
	1012	2019-01-22 09:12:46.93	-608	1627	-1095	-18	-9	-17	-11	-37	26	24
	1013	2019-01-22 09:12:46.94	-618	1631	-1092	-15	-11	-15	-18	-37	19	27
	1014	2019-01-22 09:12:46.95	-605	1635	-1082	-13	-10	-15	-10	-13	3	11
	1015	2019-01-22 09:12:46.96	-611	1628	-1073	-14	-7	-16	-14	-40	26	27
	1016	2019-01-22 09:12:46.97	-618	1635	-1083	-19	-1	-14	2	-34	36	16
	1017	2019-01-22 09:12:46.98	-614	1630	-1093	-20	-3	-16	-15	-36	21	25
	1018	2019-01-22 09:12:46.99	-615	1635	-1093	-19	-6	-12	-16	-10	-6	13
	1019	2019-01-22 09:12:47.00	-618	1641	-1082	-20	-5	-9	-32	-27	-5	29
	1020	2019-01-22 09:12:47.01	-621	1637	-1088	-20	-4	-9	-25	-34	9	29
	1021	2019-01-22 09:12:47.02	-612	1646	-1087	-16	-1	-9	-33	-53	20	43
	1022	2019-01-22 09:12:47.03	-621	1649	-1081	-18	1	-10	-13	-27	14	20
	1023	2019-01-22 09:12:47.04	-612	1649	-1082	-17	8	-12	-24	-33	9	28
	1024	2019-01-22 09:12:47.05	-609	1643	-1084	-16	9	-15	-18	-19	1	18
	1025	2019-01-22 09:12:47.06	-615	1637	-1094	-18	9	-12	-22	-43	21	32
	1026	2019-01-22 09:12:47.07	-614	1635	-1090	-19	5	-10	-2	-38	36	20
	1027	2019-01-22 09:12:47.08	-613	1635	-1089	-17	4	-7	-19	-47	28	33
	1028	2019-01-22 09:12:47.09	-606	1637	-1082	-19	2	-3	-6	-15	9	10
	1029	2019-01-22 09:12:47.10	-612	1632	-1082	-21	9	-3	-12	-29	17	20
	1030	2019-01-22 09:12:47.11	-610	1624	-1084	-17	16	1	-2	-35	33	18
	1031	2019-01-22 09:12:47.12	-611	1628	-1088	-10	16	4	-17	-48	31	32
	1032	2019-01-22 09:12:47.13	-610	1635	-1089	-7	13	7	-12	-22	10	17
	1033	2019-01-22 09:12:47.14	-611	1642	-1093	-3	10	8	-28	-45	17	36
	1034	2019-01-22 09:12:47.15	-605	1657	-1088	-7	10	6	-16	-34	18	25
	1035	2019-01-22 09:12:47.16	-599	1657	-1084	-8	10	-2	-23	-57	34	40
	1036	2019-01-22 09:12:47.17	-609	1660	-1095	-12	8	-12	-8	-41	33	24
	1037	2019-01-22 09:12:47.18	-606	1650	-1094	-17	6	-18	-19	-30	11	24
	1038	2019-01-22 09:12:47.19	-601	1638	-1098	-21	-3	-24	-11	-14	3	12
	1039	2019-01-22 09:12:47.20	-607	1623	-1081	-7	-10	-20	-24	-44	20	34
	1040	2019-01-22 09:12:47.21	-601	1619	-1077	-7	-13	-13	-8	-42	34	25
	1041	2019-01-22 09:12:47.22	-616	1635	-1073	-9	-9	-8	-14	-52	38	33
	1042	2019-01-22 09:12:47.23	-612	1636	-1070	-13	-4	-3	-7	-27	20	17
	1043	2019-01-22 09:12:47.24	-611	1635	-1079	-18	-6	0	-32	-52	20	42
	1044	2019-01-22 09:12:47.25	-609	1645	-1084	-23	-6	0	-28	-54	26	41
	1045	2019-01-22 09:12:47.26	-610	1641	-1091	-23	-6	-2	-38	-57	19	47
	1046	2019-01-22 09:12:47.27	-603	1654	-1085	-18	-9	-4	-17	-21	4	19
	1047	2019-01-22 09:12:47.28	-601	1656	-1075	-16	-9	-8	-34	-50	16	42
	1048	2019-01-22 09:12:47.29	-610	1655	-1082	-19	-11	-15	-17	-41	24	29
	1049	2019-01-22 09:12:47.30	-609	1646	-1092	-20	-14	-17	-39	-56	17	47
	1050	2019-01-22 09:12:47.31	-618	1637	-1094	-19	-19	-17	-25	-36	11	30
	1051	2019-01-22 09:12:47.32	-611	1634	-1088	-17	-21	-13	-35	-55	20	45
	1052	2019-01-22 09:12:47.33	-616	1626	-1081	-17	-20	-9	-11	-19	8	15
	1053	2019-01-22 09:12:47.34	-614	1625	-1081	-13	-20	-1	-28	-41	13	34
	1054	2019-01-22 09:12:47.35	-610	1628	-1071	-10	-17	8	-16	-33	17	24
	1055	2019-01-22 09:12:47.36	-616	1643	-1070	-13	-15	12	-34	-55	21	44
	1056	2019-01-22 09:12:47.37	-620	1652	-1082	-19	-6	17	-15	-27	12	21
	1057	2019-01-22 09:12:47.38	-615	1652	-1089	-21	-7	17	-34	-56	22	45
	1058	2019-01-22 09:12:47.39	-608	1665	-1085	-23	-8	12	-33	-58	25	45
	1059	2019-01-22 09:12:47.40	-603	1670	-1089	-24	-9	7	-49	-60	11	54
	1060	2019-01-22 09:12:47.41	-607	1666	-1088	-23	-11	0	-29	-17	-12	23
	1061	2019-01-22 09:12:47.42	-612	1661	-1084	-20	-9	-9	-40	-34	-6	37
	1062	2019-01-22 09:12:47.43	-620	1661	-1074	-9	-15	-14	-27	-27	0	27
	1063	2019-01-22 09:12:47.44	-610	1658	-1071	2	-19	-16	-38	-63	25	50
	1064	2019-01-22 09:12:47.45	-625	1652	-1070	8	-16	-20	-20	-22	2	21
	1065	2019-01-22 09:12:47.46	-624	1650	-1067	13	-10	-20	-41	-20	-21	30
	1066	2019-01-22 09:12:47.47	-611	1631	-1071	15	-5	-18	-44	-20	-24	32
	1067	2019-01-22 09:12:47.48	-609	1639	-1077	19	2	-13	-68	-65	-3	66
	1068	2019-01-22 09:12:47.49	-623	1646	-1082	17	-1	-9	-61	-37	-24	49
	1069	2019-01-22 09:12:47.50	-622	1648	-1082	8	-4	-8	-74	-59	-15	66
	1070	2019-01-22 09:12:47.51	-620	1649	-1085	7	-6	-7	-67	-37	-30	52
	1071	2019-01-22 09:12:47.52	-618	1642	-1075	8	-8	-6	-100	-45	-55	72
	1072	2019-01-22 09:12:47.53	-609	1647	-1073	11	-11	-9	-97	-44	-53	70
	1073	2019-01-22 09:12:47.54	-599	1641	-1068	12	-12	-14	-115	-62	-53	88
	1074	2019-01-22 09:12:47.55	-613	1640	-1060	5	-7	-13	-71	-26	-45	48
	1075	2019-01-22 09:12:47.56	-612	1645	-1073	6	-1	-16	-74	-48	-26	61
	1076	2019-01-22 09:12:47.57	-618	1637	-1087	-1	-2	-14	-45	-60	15	52
	1077	2019-01-22 09:12:47.58	-614	1638	-1085	-5	-9	-8	-65	-73	8	69
	1078	2019-01-22 09:12:47.59	-611	1638	-1070	-2	-2	-8	-73	-35	-38	54
	1079	2019-01-22 09:12:47.60	-612	1639	-1055	2	0	-5	-95	-61	-34	78
	1080	2019-01-22 09:12:47.61	-619	1638	-1067	3	8	-7	-94	-28	-66	61
	1081	2019-01-22 09:12:47.62	-607	1640	-1073	5	16	-11	-122	-58	-64	90
	1082	2019-01-22 09:12:47.63	-615	1635	-1082	7	13	-11	-105	-55	-50	80
	1083	2019-01-22 09:12:47.64	-616	1639	-1086	7	15	-10	-115	-59	-56	87
	1084	2019-01-22 09:12:47.65	-617	1650	-1088	5	13	-9	-101	-52	-49	76
	1085	2019-01-22 09:12:47.66	-611	1641	-1083	-1	13	-7	-108	-69	-39	88
	1086	2019-01-22 09:12:47.67	-621	1642	-1089	-6	17	-9	-85	-46	-39	65
	1087	2019-01-22 09:12:47.68	-603	1639	-1079	-1	16	-11	-86	-69	-17	77
	1088	2019-01-22 09:12:47.69	-610	1641	-1082	-3	15	-15	-60	-51	-9	55
	1089	2019-01-22 09:12:47.70	-613	1632	-1086	-6	16	-17	-67	-53	-14	60
	1090	2019-01-22 09:12:47.71	-611	1634	-1087	-1	13	-15	-36	-34	-2	35
	1091	2019-01-22 09:12:47.72	-614	1621	-1089	1	10	-13	-23	-52	29	37
	1092	2019-01-22 09:12:47.73	-613	1618	-1079	-1	9	-9	0	-28	28	14
	1093	2019-01-22 09:12:47.74	-610	1635	-1084	-3	11	-6	-23	-36	13	29
	1094	2019-01-22 09:12:47.75	-619	1647	-1086	-5	9	-6	-26	-24	-2	25
	1095	2019-01-22 09:12:47.76	-616	1647	-1091	-11	9	-8	-55	-44	-11	49
	1096	2019-01-22 09:12:47.77	-611	1647	-1083	-14	11	-13	-58	-27	-31	42
	1097	2019-01-22 09:12:47.78	-609	1649	-1088	-13	11	-15	-92	-43	-49	67
	1098	2019-01-22 09:12:47.79	-606	1643	-1074	-7	10	-15	-102	-32	-70	67
	1099	2019-01-22 09:12:47.80	-613	1646	-1076	-9	9	-21	-110	-35	-75	72
	1100	2019-01-22 09:12:47.81	-604	1646	-1084	-13	10	-23	-60	-19	-41	39
	1101	2019-01-22 09:12:47.82	-605	1647	-1084	-15	8	-27	-35	-36	1	35
	1102	2019-01-22 09:12:47.83	-619	1649	-1081	-17	9	-27	4	-13	17	4
	1103	2019-01-22 09:12:47.84	-608	1637	-1079	-20	10	-28	9	-28	37	9
	1104	2019-01-22 09:12:47.85	-616	1624	-1078	-15	14	-26	29	-22	51	-3
	1105	2019-01-22 09:12:47.86	-619	1636	-1074	-12	19	-22	16	-29	45	6
	1106	2019-01-22 09:12:47.87	-600	1631	-1082	-13	21	-17	29	-11	40	-9
	1107	2019-01-22 09:12:47.88	-612	1628	-1089	-15	21	-12	20	-29	49	4
	1108	2019-01-22 09:12:47.89	-617	1637	-1084	-19	21	-8	25	-23	48	-1
	1109	2019-01-22 09:12:47.90	-621	1636	-1092	-21	17	-5	10	-47	57	18
	1110	2019-01-22 09:12:47.91	-608	1645	-1097	-27	8	-4	18	-14	32	-2
	1111	2019-01-22 09:12:47.92	-606	1636	-1081	-25	6	-9	4	-12	16	4
	1112	2019-01-22 09:12:47.93	-603	1654	-1076	-15	6	-12	8	-20	28	6
	1113	2019-01-22 09:12:47.94	-600	1661	-1070	-17	4	-18	-3	-27	24	15
	1114	2019-01-22 09:12:47.95	-606	1651	-1088	-21	5	-23	-3	-21	18	12
	1115	2019-01-22 09:12:47.96	-602	1648	-1086	-21	2	-25	-5	-24	19	14
	1116	2019-01-22 09:12:47.97	-600	1644	-1094	-18	-4	-25	3	-8	11	2
	1117	2019-01-22 09:12:47.98	-618	1644	-1087	-21	-8	-23	-9	-22	13	15
	1118	2019-01-22 09:12:47.99	-614	1637	-1082	-23	-6	-22	-10	-26	16	18
	1119	2019-01-22 09:12:48.00	-610	1635	-1070	-19	-5	-22	-7	-27	20	17
	1120	2019-01-22 09:12:48.01	-602	1642	-1069	-15	1	-22	-4	-29	25	16
	1121	2019-01-22 09:12:48.02	-615	1637	-1076	-17	13	-23	-17	-32	15	24
	1122	2019-01-22 09:12:48.03	-615	1637	-1088	-20	21	-21	-22	-23	1	22
	1123	2019-01-22 09:12:48.04	-605	1637	-1087	-20	15	-14	-24	-34	10	29
	1124	2019-01-22 09:12:48.05	-612	1645	-1083	-17	12	-9	-13	-30	17	21
	1125	2019-01-22 09:12:48.06	-607	1645	-1081	-22	14	-9	-17	-35	18	26
	1126	2019-01-22 09:12:48.07	-611	1659	-1084	-24	15	-10	-20	-36	16	28
	1127	2019-01-22 09:12:48.08	-606	1658	-1077	-24	14	-13	-35	-34	-1	34
	1128	2019-01-22 09:12:48.09	-606	1662	-1074	-18	7	-19	-29	-22	-7	25
	1129	2019-01-22 09:12:48.10	-603	1662	-1073	-12	6	-26	-32	-40	8	36
	1130	2019-01-22 09:12:48.11	-603	1660	-1075	-13	6	-32	-29	-25	-4	27
	1131	2019-01-22 09:12:48.12	-609	1653	-1079	-10	2	-41	-29	-22	-7	25
	1132	2019-01-22 09:12:48.13	-609	1636	-1075	-8	2	-42	-32	-35	3	33
	1133	2019-01-22 09:12:48.14	-612	1631	-1074	-7	-1	-35	-35	-35	0	35
	1134	2019-01-22 09:12:48.15	-608	1629	-1072	-5	-4	-28	-29	-23	-6	26
	1135	2019-01-22 09:12:48.16	-604	1622	-1062	-8	-2	-20	-37	-39	2	38
	1136	2019-01-22 09:12:48.17	-614	1631	-1065	-13	3	-13	-28	-20	-8	24
	1137	2019-01-22 09:12:48.18	-613	1641	-1069	-12	5	-7	-23	-9	-14	16
	1138	2019-01-22 09:12:48.19	-607	1650	-1073	-14	6	-6	-20	-21	1	20
	1139	2019-01-22 09:12:48.20	-610	1659	-1078	-17	7	-5	-29	-25	-4	27
	1140	2019-01-22 09:12:48.21	-616	1648	-1086	-23	2	-8	-32	-17	-15	24
	1141	2019-01-22 09:12:48.22	-614	1642	-1085	-26	-4	-13	-29	-28	-1	28
	1142	2019-01-22 09:12:48.23	-610	1643	-1084	-28	-7	-13	-28	-23	-5	25
	1143	2019-01-22 09:12:48.24	-608	1629	-1075	-23	-12	-13	-32	-26	-6	29
	1144	2019-01-22 09:12:48.25	-612	1637	-1078	-21	-11	-11	-25	-9	-16	17
	1145	2019-01-22 09:12:48.26	-610	1648	-1059	-15	-10	-9	-26	-5	-21	15
	1146	2019-01-22 09:12:48.27	-621	1653	-1068	-17	-6	-8	-40	-30	-10	35
	1147	2019-01-22 09:12:48.28	-615	1658	-1080	-18	-4	-8	-39	-40	1	39
	1148	2019-01-22 09:12:48.29	-618	1659	-1082	-19	-2	-9	-31	-28	-3	29
	1149	2019-01-22 09:12:48.30	-610	1667	-1080	-15	-8	-12	-32	-22	-10	27
	1150	2019-01-22 09:12:48.31	-622	1661	-1079	-15	-9	-11	-40	-27	-13	33
	1151	2019-01-22 09:12:48.32	-620	1648	-1076	-13	-11	-10	-47	-45	-2	46
	1152	2019-01-22 09:12:48.33	-624	1645	-1074	-14	-12	-9	-39	-47	8	43
	1153	2019-01-22 09:12:48.34	-612	1642	-1069	-9	-15	-6	-26	-36	10	31
	1154	2019-01-22 09:12:48.35	-614	1642	-1068	-5	-15	-4	-36	-28	-8	32
	1155	2019-01-22 09:12:48.36	-615	1645	-1074	-3	-14	-3	-50	-43	-7	46
	1156	2019-01-22 09:12:48.37	-623	1641	-1067	0	-11	-2	-49	-55	6	52
	1157	2019-01-22 09:12:48.38	-620	1652	-1075	0	-12	-1	-41	-28	-13	34
	1158	2019-01-22 09:12:48.39	-615	1655	-1079	1	-14	-2	-47	-31	-16	39
	1159	2019-01-22 09:12:48.40	-623	1650	-1069	-1	-13	-3	-45	-35	-10	40
	1160	2019-01-22 09:12:48.41	-625	1654	-1070	-6	-10	-6	-48	-31	-17	39
	1161	2019-01-22 09:12:48.42	-615	1646	-1075	-8	-10	-9	-45	-37	-8	41
	1162	2019-01-22 09:12:48.43	-617	1646	-1072	-9	-13	-8	-50	-42	-8	46
	1163	2019-01-22 09:12:48.44	-625	1639	-1062	-8	-15	-7	-43	-23	-20	33
	1164	2019-01-22 09:12:48.45	-626	1649	-1067	-3	-14	-8	-38	-33	-5	35
	1165	2019-01-22 09:12:48.46	-613	1644	-1063	0	-12	-11	-29	-20	-9	24
	1166	2019-01-22 09:12:48.47	-613	1638	-1075	-1	-14	-12	-42	-39	-3	40
	1167	2019-01-22 09:12:48.48	-611	1642	-1078	0	-14	-8	-42	-25	-17	33
	1168	2019-01-22 09:12:48.49	-626	1636	-1077	-1	-15	-4	-43	-36	-7	39
	1169	2019-01-22 09:12:48.50	-618	1633	-1074	-9	-17	2	-41	-51	10	46
	1170	2019-01-22 09:12:48.51	-631	1641	-1059	-15	-20	10	-48	-38	-10	43
	1171	2019-01-22 09:12:48.52	-615	1641	-1057	-18	-16	11	-36	-20	-16	28
	1172	2019-01-22 09:12:48.53	-616	1649	-1066	-22	-11	12	-48	-32	-16	40
	1173	2019-01-22 09:12:48.54	-614	1664	-1061	-22	-8	9	-40	-13	-27	26
	1174	2019-01-22 09:12:48.55	-628	1663	-1076	-21	-7	4	-59	-28	-31	43
	1175	2019-01-22 09:12:48.56	-615	1661	-1076	-16	-7	-2	-59	-54	-5	56
	1176	2019-01-22 09:12:48.57	-619	1664	-1066	-11	-16	-12	-71	-78	7	74
	1177	2019-01-22 09:12:48.58	-621	1669	-1050	-8	-11	-23	-70	-62	-8	66
	1178	2019-01-22 09:12:48.59	-610	1655	-1053	-7	-7	-29	-77	-66	-11	71
	1179	2019-01-22 09:12:48.60	-625	1648	-1065	-6	-3	-30	-69	-33	-36	51
	1180	2019-01-22 09:12:48.61	-620	1646	-1075	-5	-4	-27	-75	-53	-22	64
	1181	2019-01-22 09:12:48.62	-627	1642	-1073	-8	-9	-23	-52	-44	-8	48
	1182	2019-01-22 09:12:48.63	-629	1636	-1077	-13	-11	-14	-60	-62	2	61
	1183	2019-01-22 09:12:48.64	-618	1630	-1066	-12	-11	-5	-54	-63	9	58
	1184	2019-01-22 09:12:48.65	-620	1635	-1051	-10	-7	2	-61	-67	6	64
	1185	2019-01-22 09:12:48.66	-620	1641	-1054	-10	1	7	-62	-43	-19	52
	1186	2019-01-22 09:12:48.67	-626	1654	-1062	-11	2	8	-82	-59	-23	70
	1187	2019-01-22 09:12:48.68	-617	1666	-1070	-6	4	3	-103	-55	-48	79
	1188	2019-01-22 09:12:48.69	-620	1670	-1069	-7	3	-2	-159	-98	-61	128
	1189	2019-01-22 09:12:48.70	-620	1675	-1072	-9	0	-9	-206	-102	-104	154
	1190	2019-01-22 09:12:48.71	-621	1674	-1067	-10	3	-15	-276	-105	-171	190
	1191	2019-01-22 09:12:48.72	-616	1665	-1072	-9	3	-22	-308	-106	-202	207
	1192	2019-01-22 09:12:48.73	-628	1657	-1072	-4	0	-26	-342	-163	-179	252
	1193	2019-01-22 09:12:48.74	-614	1648	-1066	2	-2	-29	-342	-127	-215	234
	1194	2019-01-22 09:12:48.75	-623	1646	-1060	6	0	-29	-354	-76	-278	215
	1195	2019-01-22 09:12:48.76	-618	1646	-1058	5	2	-26	-336	-25	-311	180
	1196	2019-01-22 09:12:48.77	-622	1632	-1069	3	0	-18	-348	-56	-292	202
	1197	2019-01-22 09:12:48.78	-619	1627	-1060	5	-1	-8	-316	-18	-298	167
	1198	2019-01-22 09:12:48.79	-619	1636	-1053	7	1	0	-322	-23	-299	172
	1199	2019-01-22 09:12:48.80	-622	1642	-1062	7	7	7	-303	10	-313	146
	1200	2019-01-22 09:12:48.81	-618	1652	-1065	-1	8	10	-291	-29	-262	160
	1201	2019-01-22 09:12:48.82	-625	1659	-1067	-3	10	9	-249	-29	-220	139
	1202	2019-01-22 09:12:48.83	-616	1668	-1076	-5	10	6	-243	-53	-190	148
	1203	2019-01-22 09:12:48.84	-618	1663	-1081	-8	13	1	-199	-39	-160	119
	1204	2019-01-22 09:12:48.85	-622	1661	-1074	-10	9	-6	-181	-6	-175	93
	1205	2019-01-22 09:12:48.86	-604	1651	-1068	-7	8	-13	-166	24	-190	71
	1206	2019-01-22 09:12:48.87	-613	1639	-1063	1	7	-19	-197	-10	-187	103
	1207	2019-01-22 09:12:48.88	-617	1633	-1072	5	2	-18	-180	22	-202	79
	1208	2019-01-22 09:12:48.89	-613	1636	-1068	9	-1	-12	-180	5	-185	87
	1209	2019-01-22 09:12:48.90	-608	1639	-1065	9	-3	-12	-151	19	-170	66
	1210	2019-01-22 09:12:48.91	-618	1650	-1060	5	1	-10	-137	9	-146	64
	1211	2019-01-22 09:12:48.92	-614	1644	-1068	-3	6	-11	-104	5	-109	49
	1212	2019-01-22 09:12:48.93	-619	1639	-1073	-9	6	-10	-106	-48	-58	77
	1213	2019-01-22 09:12:48.94	-614	1643	-1071	-8	7	-10	-64	-69	5	66
	1214	2019-01-22 09:12:48.95	-609	1634	-1070	-5	4	-5	-53	-114	61	83
	1215	2019-01-22 09:12:48.96	-621	1637	-1068	-8	4	-4	-20	-98	78	59
	1216	2019-01-22 09:12:48.97	-616	1635	-1082	-10	5	-2	-22	-77	55	49
	1217	2019-01-22 09:12:48.98	-621	1632	-1078	-10	3	1	-10	-44	34	27
	1218	2019-01-22 09:12:48.99	-610	1648	-1072	-8	1	5	-38	-75	37	56
	1219	2019-01-22 09:12:49.00	-605	1652	-1061	-11	-1	2	-30	-53	23	41
	1220	2019-01-22 09:12:49.01	-617	1657	-1054	-18	8	1	-33	-60	27	46
	1221	2019-01-22 09:12:49.02	-606	1656	-1064	-18	14	-7	-17	-57	40	37
	1222	2019-01-22 09:12:49.03	-614	1658	-1073	-14	14	-9	-41	-96	55	68
	1223	2019-01-22 09:12:49.04	-617	1650	-1076	-13	10	-10	-39	-54	15	46
	1224	2019-01-22 09:12:49.05	-621	1652	-1079	-12	6	-11	-53	-58	5	55
	1225	2019-01-22 09:12:49.06	-616	1652	-1074	-14	0	-12	-33	-41	8	37
	1226	2019-01-22 09:12:49.07	-603	1651	-1063	-15	-1	-11	-52	-78	26	65
	1227	2019-01-22 09:12:49.08	-605	1653	-1063	-19	0	-13	-29	-41	12	35
	1228	2019-01-22 09:12:49.09	-607	1658	-1060	-22	7	-16	-37	-57	20	47
	1229	2019-01-22 09:12:49.10	-622	1650	-1069	-22	8	-18	-32	-47	15	39
	1230	2019-01-22 09:12:49.11	-617	1652	-1074	-19	4	-20	-54	-55	1	54
	1231	2019-01-22 09:12:49.12	-606	1654	-1078	-15	-1	-19	-40	-53	13	46
	1232	2019-01-22 09:12:49.13	-618	1650	-1067	-11	-2	-17	-52	-80	28	66
	1233	2019-01-22 09:12:49.14	-620	1646	-1071	-9	-2	-17	-34	-38	4	36
	1234	2019-01-22 09:12:49.15	-624	1652	-1074	-7	-4	-15	-48	-59	11	53
	1235	2019-01-22 09:12:49.16	-610	1655	-1072	-11	-7	-15	-38	-50	12	44
	1236	2019-01-22 09:12:49.17	-614	1642	-1068	-15	-5	-12	-50	-64	14	57
	1237	2019-01-22 09:12:49.18	-618	1640	-1069	-11	-4	-10	-46	-78	32	62
	1238	2019-01-22 09:12:49.19	-620	1641	-1071	-7	-5	-8	-51	-60	9	55
	1239	2019-01-22 09:12:49.20	-619	1640	-1065	-4	-5	-2	-45	-31	-14	38
	1240	2019-01-22 09:12:49.21	-617	1650	-1066	-3	-3	-2	-65	-54	-11	59
	1241	2019-01-22 09:12:49.22	-623	1647	-1066	-3	-4	2	-46	-41	-5	43
	1242	2019-01-22 09:12:49.23	-620	1658	-1068	-7	-2	-4	-56	-40	-16	48
	1243	2019-01-22 09:12:49.24	-615	1660	-1059	-8	0	-8	-41	-8	-33	24
	1244	2019-01-22 09:12:49.25	-611	1661	-1053	-9	5	-11	-52	-31	-21	41
	1245	2019-01-22 09:12:49.26	-611	1651	-1053	-9	8	-17	-30	-29	-1	29
	1246	2019-01-22 09:12:49.27	-615	1647	-1079	-11	10	-21	-49	-64	15	56
	1247	2019-01-22 09:12:49.28	-608	1657	-1072	-12	6	-24	-43	-36	-7	39
	1248	2019-01-22 09:12:49.29	-623	1648	-1073	-10	1	-26	-64	-36	-28	50
	1249	2019-01-22 09:12:49.30	-616	1646	-1071	-11	-3	-25	-46	-23	-23	34
	1250	2019-01-22 09:12:49.31	-617	1644	-1063	-11	-1	-22	-56	-51	-5	53
	1251	2019-01-22 09:12:49.32	-609	1645	-1053	-12	-2	-19	-48	-37	-11	42
	1252	2019-01-22 09:12:49.33	-624	1646	-1054	-19	5	-17	-68	-58	-10	63
	1253	2019-01-22 09:12:49.34	-626	1643	-1067	-23	7	-12	-59	-42	-17	50
	1254	2019-01-22 09:12:49.35	-617	1648	-1071	-26	6	-5	-70	-58	-12	64
	1255	2019-01-22 09:12:49.36	-613	1652	-1065	-23	5	-3	-59	-48	-11	53
	1256	2019-01-22 09:12:49.37	-613	1666	-1055	-18	8	-5	-69	-49	-20	59
	1257	2019-01-22 09:12:49.38	-621	1678	-1064	-19	8	-7	-56	-32	-24	44
	1258	2019-01-22 09:12:49.39	-627	1666	-1064	-15	4	-13	-76	-49	-27	62
	1259	2019-01-22 09:12:49.40	-616	1666	-1065	-5	5	-18	-69	-31	-38	50
	1260	2019-01-22 09:12:49.41	-625	1660	-1066	4	0	-20	-79	-53	-26	66
	1261	2019-01-22 09:12:49.42	-626	1670	-1056	10	-4	-21	-64	-36	-28	50
	1262	2019-01-22 09:12:49.43	-617	1661	-1056	9	-3	-21	-78	-59	-19	68
	1263	2019-01-22 09:12:49.44	-625	1654	-1061	9	4	-23	-60	-43	-17	51
	1264	2019-01-22 09:12:49.45	-617	1649	-1065	7	6	-21	-74	-56	-18	65
	1265	2019-01-22 09:12:49.46	-608	1641	-1068	5	4	-18	-68	-38	-30	53
	1266	2019-01-22 09:12:49.47	-618	1652	-1063	6	2	-10	-79	-62	-17	70
	1267	2019-01-22 09:12:49.48	-626	1653	-1054	6	2	-10	-62	-42	-20	52
	1268	2019-01-22 09:12:49.49	-617	1647	-1062	7	3	-7	-56	-38	-18	47
	1269	2019-01-22 09:12:49.50	-609	1647	-1068	11	5	-7	-49	-31	-18	40
	1270	2019-01-22 09:12:49.51	-616	1657	-1066	12	8	-7	-77	-53	-24	65
	1271	2019-01-22 09:12:49.52	-623	1659	-1074	14	5	-6	-61	-29	-32	45
	1272	2019-01-22 09:12:49.53	-618	1654	-1075	12	4	-3	-67	-32	-35	49
	1273	2019-01-22 09:12:49.54	-625	1652	-1083	12	-1	-6	-58	-37	-21	47
	1274	2019-01-22 09:12:49.55	-624	1648	-1075	8	-2	-6	-71	-45	-26	58
	1275	2019-01-22 09:12:49.56	-615	1647	-1060	10	-3	-11	-58	-12	-46	35
	1276	2019-01-22 09:12:49.57	-620	1643	-1041	6	-3	-8	-64	-31	-33	47
	1277	2019-01-22 09:12:49.58	-619	1649	-1051	3	5	-12	-41	-37	-4	39
	1278	2019-01-22 09:12:49.59	-624	1645	-1054	0	11	-15	-62	-43	-19	52
	1279	2019-01-22 09:12:49.60	-623	1641	-1062	0	15	-17	-44	-17	-27	30
	1280	2019-01-22 09:12:49.61	-614	1640	-1069	0	13	-14	-52	-42	-10	47
	1281	2019-01-22 09:12:49.62	-617	1644	-1074	5	13	-16	-40	-32	-8	36
	1282	2019-01-22 09:12:49.63	-618	1656	-1072	6	11	-19	-51	-27	-24	39
	1283	2019-01-22 09:12:49.64	-613	1651	-1070	6	14	-19	-46	-21	-25	33
	1284	2019-01-22 09:12:49.65	-613	1657	-1073	5	14	-25	-46	-56	10	51
	1285	2019-01-22 09:12:49.66	-618	1651	-1073	4	15	-25	-44	-36	-8	40
	1286	2019-01-22 09:12:49.67	-607	1644	-1067	1	12	-24	-53	-36	-17	44
	1287	2019-01-22 09:12:49.68	-610	1641	-1071	-2	12	-19	-44	-25	-19	34
	1288	2019-01-22 09:12:49.69	-613	1641	-1075	-4	9	-15	-47	-44	-3	45
	1289	2019-01-22 09:12:49.70	-620	1633	-1074	-8	9	-14	-36	-37	1	36
	1290	2019-01-22 09:12:49.71	-614	1640	-1066	-9	9	-11	-45	-39	-6	42
	1291	2019-01-22 09:12:49.72	-611	1636	-1063	-7	10	-7	-45	-31	-14	38
	1292	2019-01-22 09:12:49.73	-613	1643	-1066	-8	11	-7	-42	-33	-9	37
	1293	2019-01-22 09:12:49.74	-618	1650	-1066	-12	10	-7	-28	-32	4	30
	1294	2019-01-22 09:12:49.75	-608	1649	-1066	-20	11	-7	-36	-34	-2	35
	1295	2019-01-22 09:12:49.76	-612	1654	-1072	-21	13	-11	-42	-25	-17	33
	1296	2019-01-22 09:12:49.77	-600	1655	-1072	-23	10	-17	-50	-29	-21	39
	1297	2019-01-22 09:12:49.78	-620	1669	-1081	-27	6	-22	-40	-26	-14	33
	1298	2019-01-22 09:12:49.79	-615	1666	-1077	-27	0	-26	-38	-23	-15	30
	1299	2019-01-22 09:12:49.80	-614	1651	-1074	-26	0	-30	-43	-18	-25	30
	1300	2019-01-22 09:12:49.81	-618	1654	-1069	-24	-1	-33	-57	-32	-25	44
	1301	2019-01-22 09:12:49.82	-619	1641	-1057	-24	0	-35	-49	-15	-34	32
	1302	2019-01-22 09:12:49.83	-616	1640	-1060	-11	9	-32	-54	-23	-31	38
	1303	2019-01-22 09:12:49.84	-619	1635	-1076	-13	11	-26	-54	-11	-43	32
	1304	2019-01-22 09:12:49.85	-616	1642	-1076	-12	6	-21	-49	-2	-47	25
	1305	2019-01-22 09:12:49.86	-621	1640	-1071	-16	5	-17	-42	-12	-30	27
	1306	2019-01-22 09:12:49.87	-603	1640	-1063	-15	5	-18	-42	-20	-22	31
	1307	2019-01-22 09:12:49.88	-621	1642	-1065	-14	5	-20	-40	-23	-17	31
	1308	2019-01-22 09:12:49.89	-608	1645	-1069	-16	-3	-19	-39	-6	-33	22
	1309	2019-01-22 09:12:49.90	-616	1645	-1066	-23	-1	-21	-39	-1	-38	20
	1310	2019-01-22 09:12:49.91	-613	1637	-1074	-26	-7	-21	-41	-19	-22	30
	1311	2019-01-22 09:12:49.92	-619	1631	-1076	-25	-11	-20	-36	-14	-22	25
	1312	2019-01-22 09:12:49.93	-614	1645	-1064	-27	-14	-15	-38	-4	-34	21
	1313	2019-01-22 09:12:49.94	-613	1649	-1056	-27	-12	-14	-46	-15	-31	30
	1314	2019-01-22 09:12:49.95	-623	1659	-1060	-31	-8	-11	-40	-27	-13	33
	1315	2019-01-22 09:12:49.96	-621	1655	-1078	-37	-7	-14	-32	-36	4	34
	1316	2019-01-22 09:12:49.97	-627	1661	-1079	-36	-6	-15	-24	-18	-6	21
	1317	2019-01-22 09:12:49.98	-622	1655	-1068	-34	-10	-13	-41	-12	-29	26
	1318	2019-01-22 09:12:49.99	-627	1659	-1055	-31	-15	-8	-46	-20	-26	33
	1319	2019-01-22 09:12:50.00	-619	1661	-1047	-33	-10	-4	-44	-43	-1	43
	1320	2019-01-22 09:12:50.01	-623	1658	-1051	-35	-4	-2	-23	-19	-4	21
	1321	2019-01-22 09:12:50.02	-631	1661	-1052	-31	0	3	-27	-18	-9	22
	1322	2019-01-22 09:12:50.03	-624	1656	-1063	-26	-1	5	-30	-8	-22	19
	1323	2019-01-22 09:12:50.04	-617	1664	-1055	-17	-4	8	-46	-32	-14	39
	1324	2019-01-22 09:12:50.05	-627	1676	-1056	-7	-5	7	-39	-29	-10	34
	1325	2019-01-22 09:12:50.06	-617	1685	-1054	1	-7	1	-42	-32	-10	37
	1326	2019-01-22 09:12:50.07	-623	1680	-1059	4	-4	-5	-42	-24	-18	33
	1327	2019-01-22 09:12:50.08	-615	1684	-1053	2	-3	-14	-40	-38	-2	39
	1328	2019-01-22 09:12:50.09	-620	1672	-1058	5	-4	-18	-42	-30	-12	36
	1329	2019-01-22 09:12:50.10	-619	1652	-1051	4	-3	-21	-49	-34	-15	41
	1330	2019-01-22 09:12:50.11	-618	1646	-1051	5	-1	-20	-40	-25	-15	32
	1331	2019-01-22 09:12:50.12	-640	1639	-1058	6	-5	-14	-40	-29	-11	34
	1332	2019-01-22 09:12:50.13	-625	1640	-1061	10	-7	-3	-32	-21	-11	26
	1333	2019-01-22 09:12:50.14	-624	1655	-1051	8	-9	3	-41	-34	-7	37
	1334	2019-01-22 09:12:50.15	-624	1658	-1045	3	-4	8	-41	-30	-11	35
	1335	2019-01-22 09:12:50.16	-625	1658	-1047	-4	3	10	-48	-31	-17	39
	1336	2019-01-22 09:12:50.17	-627	1658	-1050	-6	4	13	-40	-17	-23	28
	1337	2019-01-22 09:12:50.18	-623	1655	-1053	-9	5	15	-47	-28	-19	37
	1338	2019-01-22 09:12:50.19	-618	1662	-1052	-9	7	11	-38	-30	-8	34
	1339	2019-01-22 09:12:50.20	-610	1668	-1051	-5	7	8	-39	-46	7	42
	1340	2019-01-22 09:12:50.21	-609	1667	-1057	-4	10	-2	-24	-37	13	30
	1341	2019-01-22 09:12:50.22	-612	1670	-1072	-4	10	-12	-29	-48	19	38
	1342	2019-01-22 09:12:50.23	-606	1659	-1069	2	4	-23	-22	-19	-3	20
	1343	2019-01-22 09:12:50.24	-617	1658	-1061	7	-1	-33	-32	-21	-11	26
	1344	2019-01-22 09:12:50.25	-619	1659	-1062	9	-6	-37	-25	-21	-4	23
	1345	2019-01-22 09:12:50.26	-619	1655	-1054	8	-4	-40	-34	-44	10	39
	1346	2019-01-22 09:12:50.27	-626	1643	-1059	-1	3	-39	-30	-27	-3	28
	1347	2019-01-22 09:12:50.28	-621	1641	-1063	-6	5	-32	-26	-27	1	26
	1348	2019-01-22 09:12:50.29	-628	1635	-1060	-8	4	-23	-8	-12	4	10
	1349	2019-01-22 09:12:50.30	-622	1635	-1051	-9	3	-14	-28	-36	8	32
	1350	2019-01-22 09:12:50.31	-623	1636	-1055	-10	9	-6	-30	-25	-5	27
	1351	2019-01-22 09:12:50.32	-619	1643	-1054	-8	8	1	-40	-31	-9	35
	1352	2019-01-22 09:12:50.33	-620	1639	-1059	-8	7	5	-28	-15	-13	21
	1353	2019-01-22 09:12:50.34	-620	1657	-1060	-9	6	5	-37	-40	3	38
	1354	2019-01-22 09:12:50.35	-614	1653	-1059	-5	7	2	-30	-27	-3	28
	1355	2019-01-22 09:12:50.36	-614	1666	-1064	-6	4	-3	-49	-36	-13	42
	1356	2019-01-22 09:12:50.37	-611	1665	-1063	-7	2	-8	-43	-24	-19	33
	1357	2019-01-22 09:12:50.38	-622	1669	-1063	-7	3	-17	-33	-27	-6	30
	1358	2019-01-22 09:12:50.39	-619	1661	-1069	-8	2	-19	-22	-17	-5	19
	1359	2019-01-22 09:12:50.40	-623	1655	-1067	-8	-7	-25	-43	-43	0	43
	1360	2019-01-22 09:12:50.41	-625	1640	-1059	-6	-5	-23	-33	-15	-18	24
	1361	2019-01-22 09:12:50.42	-623	1652	-1056	-7	-4	-22	-30	-13	-17	21
	1362	2019-01-22 09:12:50.43	-610	1646	-1062	-7	-3	-20	-24	-10	-14	17
	1363	2019-01-22 09:12:50.44	-628	1649	-1060	-9	-1	-19	-46	-42	-4	44
	1364	2019-01-22 09:12:50.45	-620	1646	-1060	-10	3	-15	-47	-35	-12	41
	1365	2019-01-22 09:12:50.46	-625	1653	-1059	-12	3	-13	-53	-32	-21	42
	1366	2019-01-22 09:12:50.47	-623	1651	-1062	-11	6	-13	-37	-17	-20	27
	1367	2019-01-22 09:12:50.48	-618	1653	-1066	-10	3	-14	-48	-43	-5	45
	1368	2019-01-22 09:12:50.49	-632	1651	-1065	-9	-3	-15	-29	-28	-1	28
	1369	2019-01-22 09:12:50.50	-620	1660	-1063	-8	-4	-17	-39	-45	6	42
	1370	2019-01-22 09:12:50.51	-617	1649	-1051	-5	-3	-20	-21	-20	-1	20
	1371	2019-01-22 09:12:50.52	-619	1648	-1051	-6	-1	-22	-32	-36	4	34
	1372	2019-01-22 09:12:50.53	-609	1645	-1066	-7	0	-21	-28	-28	0	28
	1373	2019-01-22 09:12:50.54	-631	1643	-1063	-6	-3	-18	-33	-36	3	34
	1374	2019-01-22 09:12:50.55	-631	1641	-1061	-10	-6	-14	-12	-22	10	17
	1375	2019-01-22 09:12:50.56	-624	1644	-1074	-13	-11	-10	-31	-60	29	45
	1376	2019-01-22 09:12:50.57	-621	1644	-1053	-10	-13	-9	-18	-29	11	23
	1377	2019-01-22 09:12:50.58	-620	1650	-1037	-13	-10	-7	-28	-19	-9	23
	1378	2019-01-22 09:12:50.59	-624	1662	-1036	-14	-2	-7	-17	-4	-13	10
	1379	2019-01-22 09:12:50.60	-621	1664	-1052	-19	5	-11	-37	-47	10	42
	1380	2019-01-22 09:12:50.61	-626	1661	-1068	-20	7	-15	-28	-41	13	34
	1381	2019-01-22 09:12:50.62	-628	1661	-1065	-17	3	-17	-50	-41	-9	45
	1382	2019-01-22 09:12:50.63	-630	1664	-1069	-16	-4	-19	-30	-13	-17	21
	1383	2019-01-22 09:12:50.64	-629	1673	-1054	-17	-4	-21	-37	-44	7	40
	1384	2019-01-22 09:12:50.65	-632	1673	-1043	-20	0	-26	-27	-35	8	31
	1385	2019-01-22 09:12:50.66	-629	1670	-1050	-16	3	-33	-40	-39	-1	39
	1386	2019-01-22 09:12:50.67	-628	1659	-1047	-14	6	-36	-24	-15	-9	19
	1387	2019-01-22 09:12:50.68	-629	1655	-1049	-10	6	-37	-43	-40	-3	41
	1388	2019-01-22 09:12:50.69	-626	1650	-1048	-8	7	-33	-31	-37	6	34
	1389	2019-01-22 09:12:50.70	-627	1637	-1052	-7	7	-27	-48	-53	5	50
	1390	2019-01-22 09:12:50.71	-625	1637	-1059	-8	7	-18	-38	-23	-15	30
	1391	2019-01-22 09:12:50.72	-617	1645	-1049	-6	7	-8	-51	-39	-12	45
	1392	2019-01-22 09:12:50.73	-616	1646	-1047	-2	7	-3	-38	-28	-10	33
	1393	2019-01-22 09:12:50.74	-620	1649	-1046	-1	9	0	-52	-54	2	53
	1394	2019-01-22 09:12:50.75	-619	1663	-1064	-1	5	0	-33	-36	3	34
	1395	2019-01-22 09:12:50.76	-619	1657	-1060	-2	1	-1	-54	-33	-21	43
	1396	2019-01-22 09:12:50.77	-621	1669	-1060	-5	-2	-2	-50	-18	-32	34
	1397	2019-01-22 09:12:50.78	-619	1666	-1061	-9	-2	-9	-62	-48	-14	55
	1398	2019-01-22 09:12:50.79	-621	1657	-1061	-9	-7	-11	-24	-11	-13	17
	1399	2019-01-22 09:12:50.80	-631	1660	-1053	-5	-6	-18	-42	-30	-12	36
	1400	2019-01-22 09:12:50.81	-627	1649	-1049	-2	-6	-19	-34	-16	-18	25
	1401	2019-01-22 09:12:50.82	-622	1645	-1046	0	-5	-21	-56	-40	-16	48
	1402	2019-01-22 09:12:50.83	-628	1646	-1042	2	0	-21	-24	-12	-12	18
	1403	2019-01-22 09:12:50.84	-630	1660	-1054	-5	0	-18	-43	-40	-3	41
	1404	2019-01-22 09:12:50.85	-641	1656	-1061	-12	4	-15	-31	-20	-11	25
	1405	2019-01-22 09:12:50.86	-627	1649	-1067	-14	8	-14	-52	-27	-25	39
	1406	2019-01-22 09:12:50.87	-617	1654	-1059	-15	7	-12	-40	-18	-22	29
	1407	2019-01-22 09:12:50.88	-621	1657	-1055	-13	6	-11	-52	-51	-1	51
	1408	2019-01-22 09:12:50.89	-634	1660	-1056	-8	5	-11	-25	-20	-5	22
	1409	2019-01-22 09:12:50.90	-627	1661	-1056	-9	3	-11	-46	-51	5	48
	1410	2019-01-22 09:12:50.91	-630	1656	-1056	-5	6	-15	-30	-29	-1	29
	1411	2019-01-22 09:12:50.92	-624	1660	-1062	-3	6	-15	-40	-50	10	45
	1412	2019-01-22 09:12:50.93	-622	1658	-1062	-1	3	-18	-44	-23	-21	33
	1413	2019-01-22 09:12:50.94	-630	1661	-1065	-1	6	-20	-58	-40	-18	49
	1414	2019-01-22 09:12:50.95	-625	1646	-1062	-2	8	-20	-36	-32	-4	34
	1415	2019-01-22 09:12:50.96	-629	1652	-1053	2	6	-19	-50	-47	-3	48
	1416	2019-01-22 09:12:50.97	-628	1646	-1049	0	10	-13	-37	-28	-9	32
	1417	2019-01-22 09:12:50.98	-629	1652	-1054	1	11	-7	-44	-48	4	46
	1418	2019-01-22 09:12:50.99	-629	1652	-1057	2	12	-5	-29	-30	1	29
	1419	2019-01-22 09:12:51.00	-629	1658	-1067	1	12	-1	-46	-46	0	46
	1420	2019-01-22 09:12:51.01	-620	1663	-1064	-2	11	-1	-34	-29	-5	31
	1421	2019-01-22 09:12:51.02	-615	1658	-1052	-1	12	-3	-50	-40	-10	45
	1422	2019-01-22 09:12:51.03	-621	1658	-1054	1	11	-6	-36	-17	-19	26
	1423	2019-01-22 09:12:51.04	-614	1658	-1049	4	13	-13	-40	-51	11	45
	1424	2019-01-22 09:12:51.05	-616	1655	-1054	4	16	-16	-26	-31	5	28
	1425	2019-01-22 09:12:51.06	-618	1649	-1061	7	14	-18	-43	-38	-5	40
	1426	2019-01-22 09:12:51.07	-622	1667	-1059	2	12	-21	-29	-24	-5	26
	1427	2019-01-22 09:12:51.08	-625	1652	-1069	2	6	-22	-38	-26	-12	32
	1428	2019-01-22 09:12:51.09	-635	1646	-1077	-5	-4	-23	-28	-8	-20	18
	1429	2019-01-22 09:12:51.10	-633	1635	-1063	-8	-16	-20	-38	-35	-3	36
	1430	2019-01-22 09:12:51.11	-628	1641	-1041	-8	-19	-14	-19	-38	19	28
	1431	2019-01-22 09:12:51.12	-630	1642	-1035	-9	-17	-10	-25	-39	14	32
	1432	2019-01-22 09:12:51.13	-629	1642	-1043	-19	-9	-9	-11	-27	16	19
	1433	2019-01-22 09:12:51.14	-619	1668	-1039	-26	10	-17	-27	-39	12	33
	1434	2019-01-22 09:12:51.15	-623	1663	-1066	-25	18	-23	-24	-7	-17	15
	1435	2019-01-22 09:12:51.16	-627	1660	-1075	-23	12	-28	-35	-24	-11	29
	1436	2019-01-22 09:12:51.17	-627	1653	-1072	-14	2	-30	-34	-31	-3	32
	1437	2019-01-22 09:12:51.18	-621	1651	-1069	-3	-7	-29	-58	-71	13	64
	1438	2019-01-22 09:12:51.19	-620	1645	-1067	3	-9	-30	-39	-40	1	39
	1439	2019-01-22 09:12:51.20	-627	1633	-1043	7	-14	-26	-42	-27	-15	34
	1440	2019-01-22 09:12:51.21	-624	1638	-1041	5	-14	-20	-52	-37	-15	44
	1441	2019-01-22 09:12:51.22	-634	1642	-1058	-4	-10	-16	-84	-81	-3	82
	1442	2019-01-22 09:12:51.23	-626	1647	-1063	-11	-9	-11	-96	-99	3	97
	1443	2019-01-22 09:12:51.24	-636	1648	-1062	-11	-9	0	-90	-75	-15	82
	1444	2019-01-22 09:12:51.25	-632	1652	-1054	-9	-15	9	-63	-38	-25	50
	1445	2019-01-22 09:12:51.26	-629	1656	-1059	-12	-10	14	-63	-55	-8	59
	1446	2019-01-22 09:12:51.27	-632	1667	-1062	-17	-8	18	-43	-38	-5	40
	1447	2019-01-22 09:12:51.28	-628	1668	-1060	-15	-10	21	-35	-23	-12	29
	1448	2019-01-22 09:12:51.29	-620	1674	-1067	-12	-13	20	-34	-28	-6	31
	1449	2019-01-22 09:12:51.30	-635	1673	-1061	-9	-19	15	-34	-38	4	36
	1450	2019-01-22 09:12:51.31	-620	1676	-1051	-4	-23	13	-24	-20	-4	22
	1451	2019-01-22 09:12:51.32	-616	1676	-1043	-1	-24	5	-34	-25	-9	29
	1452	2019-01-22 09:12:51.33	-627	1688	-1044	2	-20	-3	-28	-34	6	31
	1453	2019-01-22 09:12:51.34	-624	1691	-1048	1	-16	-12	-39	-38	-1	38
	1454	2019-01-22 09:12:51.35	-628	1679	-1053	1	-13	-20	-26	-16	-10	21
	1455	2019-01-22 09:12:51.36	-626	1675	-1058	5	-10	-25	-35	-49	14	42
	1456	2019-01-22 09:12:51.37	-638	1664	-1056	7	-10	-26	-30	-19	-11	24
	1457	2019-01-22 09:12:51.38	-636	1663	-1052	8	-12	-23	-38	-11	-27	24
	1458	2019-01-22 09:12:51.39	-630	1657	-1046	15	-14	-20	-31	-27	-4	29
	1459	2019-01-22 09:12:51.40	-633	1669	-1046	15	-8	-15	-42	-55	13	48
	1460	2019-01-22 09:12:51.41	-638	1655	-1040	13	-7	-13	-43	-50	7	46
	1461	2019-01-22 09:12:51.42	-626	1655	-1053	13	-1	-9	-54	-37	-17	45
	1462	2019-01-22 09:12:51.43	-637	1657	-1050	18	-4	-1	-46	-23	-23	34
	1463	2019-01-22 09:12:51.44	-626	1668	-1045	20	-4	-3	-54	-50	-4	52
	1464	2019-01-22 09:12:51.45	-629	1669	-1042	18	2	-4	-45	-48	3	46
	1465	2019-01-22 09:12:51.46	-641	1676	-1057	22	7	-7	-44	-65	21	54
	1466	2019-01-22 09:12:51.47	-642	1679	-1069	20	4	-14	-41	-40	-1	40
	1467	2019-01-22 09:12:51.48	-639	1682	-1070	22	2	-21	-38	-16	-22	27
	1468	2019-01-22 09:12:51.49	-640	1679	-1064	24	-1	-24	-27	-16	-11	21
	1469	2019-01-22 09:12:51.50	-639	1672	-1062	27	1	-29	-30	-37	7	33
	1470	2019-01-22 09:12:51.51	-640	1667	-1048	35	5	-31	-31	-28	-3	29
	1471	2019-01-22 09:12:51.52	-639	1657	-1041	40	7	-31	-42	-29	-13	35
	1472	2019-01-22 09:12:51.53	-638	1661	-1047	45	13	-27	-38	-32	-6	35
	1473	2019-01-22 09:12:51.54	-642	1648	-1053	48	16	-22	-26	-9	-17	17
	1474	2019-01-22 09:12:51.55	-632	1636	-1052	49	22	-16	-19	0	-19	9
	1475	2019-01-22 09:12:51.56	-634	1640	-1052	52	22	-13	-36	-43	7	39
	1476	2019-01-22 09:12:51.57	-632	1642	-1054	56	27	-5	-45	-65	20	55
	1477	2019-01-22 09:12:51.58	-628	1652	-1056	52	31	-1	-42	-24	-18	33
	1478	2019-01-22 09:12:51.59	-640	1645	-1061	50	32	-3	-43	-6	-37	24
	1479	2019-01-22 09:12:51.60	-633	1653	-1071	50	28	-2	-49	-13	-36	31
	1480	2019-01-22 09:12:51.61	-628	1654	-1067	50	27	-2	-27	-7	-20	17
	1481	2019-01-22 09:12:51.62	-630	1656	-1075	47	26	-2	-34	-16	-18	25
	1482	2019-01-22 09:12:51.63	-632	1655	-1071	42	25	-5	-49	-42	-7	45
	1483	2019-01-22 09:12:51.64	-642	1649	-1076	43	23	-6	-56	-44	-12	50
	1484	2019-01-22 09:12:51.65	-637	1654	-1079	43	20	-7	-44	-9	-35	26
	1485	2019-01-22 09:12:51.66	-631	1647	-1069	44	20	-5	-40	-21	-19	30
	1486	2019-01-22 09:12:51.67	-630	1647	-1071	42	22	-5	-40	-23	-17	31
	1487	2019-01-22 09:12:51.68	-626	1657	-1071	40	26	-5	-37	-9	-28	23
	1488	2019-01-22 09:12:51.69	-633	1664	-1070	40	31	-7	-46	-20	-26	33
	1489	2019-01-22 09:12:51.70	-632	1666	-1069	41	31	-10	-55	-33	-22	44
	1490	2019-01-22 09:12:51.71	-634	1663	-1070	40	36	-13	-44	-29	-15	36
	1491	2019-01-22 09:12:51.72	-633	1676	-1058	43	45	-18	-37	-20	-17	28
	1492	2019-01-22 09:12:51.73	-651	1671	-1080	48	51	-24	-38	-20	-18	29
	1493	2019-01-22 09:12:51.74	-644	1686	-1092	53	49	-29	-38	-28	-10	33
	1494	2019-01-22 09:12:51.75	-637	1677	-1091	59	46	-30	-44	-30	-14	37
	1495	2019-01-22 09:12:51.76	-641	1676	-1092	67	47	-32	-40	-21	-19	30
	1496	2019-01-22 09:12:51.77	-651	1675	-1093	79	49	-36	-41	-46	5	43
	1497	2019-01-22 09:12:51.78	-637	1675	-1071	89	49	-40	-36	-24	-12	30
	1498	2019-01-22 09:12:51.79	-632	1676	-1068	92	55	-43	-49	-24	-25	36
	1499	2019-01-22 09:12:51.80	-626	1655	-1070	87	68	-45	-46	-29	-17	37
	1500	2019-01-22 09:12:51.81	-637	1653	-1092	86	81	-44	-45	-50	5	47
	1501	2019-01-22 09:12:51.82	-636	1645	-1096	89	83	-37	-36	-29	-7	32
	1502	2019-01-22 09:12:51.83	-642	1643	-1092	94	82	-28	-33	-28	-5	30
	1503	2019-01-22 09:12:51.84	-630	1643	-1085	104	85	-21	-36	-32	-4	34
	1504	2019-01-22 09:12:51.85	-640	1650	-1089	110	86	-18	-45	-24	-21	34
	1505	2019-01-22 09:12:51.86	-639	1653	-1096	113	91	-17	-31	-14	-17	22
	1506	2019-01-22 09:12:51.87	-628	1633	-1101	120	94	-19	-39	-26	-13	32
	1507	2019-01-22 09:12:51.88	-623	1639	-1100	122	91	-20	-32	-8	-24	20
	1508	2019-01-22 09:12:51.89	-618	1628	-1107	125	89	-22	-41	-24	-17	32
	1509	2019-01-22 09:12:51.90	-625	1614	-1104	125	91	-24	-33	-21	-12	27
	1510	2019-01-22 09:12:51.91	-608	1603	-1113	127	88	-22	-44	-39	-5	41
	1511	2019-01-22 09:12:51.92	-604	1601	-1112	126	77	-17	-40	-31	-9	35
	1512	2019-01-22 09:12:51.93	-607	1602	-1110	116	75	-14	-46	-23	-23	34
	1513	2019-01-22 09:12:51.94	-604	1599	-1119	109	74	-17	-38	-4	-34	21
	1514	2019-01-22 09:12:51.95	-608	1603	-1124	103	75	-18	-55	-34	-21	44
	1515	2019-01-22 09:12:51.96	-597	1597	-1121	94	76	-23	-41	-21	-20	31
	1516	2019-01-22 09:12:51.97	-599	1593	-1114	95	77	-27	-38	-25	-13	31
	1517	2019-01-22 09:12:51.98	-602	1580	-1127	96	75	-29	-26	-12	-14	19
	1518	2019-01-22 09:12:51.99	-609	1582	-1138	93	72	-29	-50	-37	-13	43
	1519	2019-01-22 09:12:52.00	-605	1571	-1151	92	65	-24	-40	-37	-3	38
	1520	2019-01-22 09:12:52.01	-605	1565	-1161	92	56	-17	-34	-30	-4	32
	1521	2019-01-22 09:12:52.02	-597	1566	-1140	87	49	-10	-13	-5	-8	9
	1522	2019-01-22 09:12:52.03	-576	1568	-1136	79	49	-5	-41	-42	1	41
	1523	2019-01-22 09:12:52.04	-590	1564	-1137	73	52	-3	-37	-47	10	42
	1524	2019-01-22 09:12:52.05	-581	1552	-1148	67	57	3	-46	-56	10	51
	1525	2019-01-22 09:12:52.06	-583	1551	-1149	67	55	8	-25	-16	-9	20
	1526	2019-01-22 09:12:52.07	-588	1554	-1153	70	53	17	-43	-35	-8	39
	1527	2019-01-22 09:12:52.08	-584	1568	-1149	77	49	17	-43	-40	-3	41
	1528	2019-01-22 09:12:52.09	-574	1571	-1157	86	51	20	-50	-54	4	52
	1529	2019-01-22 09:12:52.10	-580	1577	-1165	84	50	17	-29	-16	-13	22
	1530	2019-01-22 09:12:52.11	-581	1577	-1171	82	51	13	-40	-21	-19	30
	1531	2019-01-22 09:12:52.12	-584	1571	-1177	79	46	9	-37	-22	-15	29
	1532	2019-01-22 09:12:52.13	-581	1567	-1181	72	40	6	-48	-44	-4	46
	1533	2019-01-22 09:12:52.14	-580	1570	-1180	66	32	1	-34	-16	-18	25
	1534	2019-01-22 09:12:52.15	-580	1566	-1189	54	29	1	-50	-33	-17	41
	1535	2019-01-22 09:12:52.16	-567	1567	-1183	43	24	-4	-40	-31	-9	35
	1536	2019-01-22 09:12:52.17	-570	1562	-1184	41	21	-5	-43	-45	2	44
	1537	2019-01-22 09:12:52.18	-569	1562	-1182	42	14	-6	-26	-20	-6	23
	1538	2019-01-22 09:12:52.19	-572	1559	-1172	43	10	-9	-49	-39	-10	44
	1539	2019-01-22 09:12:52.20	-584	1566	-1178	39	10	-8	-30	-16	-14	23
	1540	2019-01-22 09:12:52.21	-573	1562	-1191	35	10	-9	-40	-37	-3	38
	1541	2019-01-22 09:12:52.22	-581	1554	-1187	28	7	-6	-30	-33	3	31
	1542	2019-01-22 09:12:52.23	-580	1554	-1184	23	3	-4	-55	-53	-2	54
	1543	2019-01-22 09:12:52.24	-589	1552	-1185	16	2	-3	-47	-43	-4	45
	1544	2019-01-22 09:12:52.25	-579	1553	-1178	5	2	1	-62	-58	-4	60
	1545	2019-01-22 09:12:52.26	-576	1560	-1180	-3	3	4	-47	-42	-5	44
	1546	2019-01-22 09:12:52.27	-580	1560	-1179	-6	6	5	-62	-79	17	70
	1547	2019-01-22 09:12:52.28	-577	1565	-1182	-9	1	4	-63	-44	-19	53
	1548	2019-01-22 09:12:52.29	-580	1553	-1174	-9	2	2	-101	-69	-32	85
	1549	2019-01-22 09:12:52.30	-590	1551	-1188	-10	-2	5	-108	-84	-24	96
	1550	2019-01-22 09:12:52.31	-587	1553	-1189	-9	-6	7	-143	-136	-7	139
	1551	2019-01-22 09:12:52.32	-575	1558	-1186	-7	-11	12	-146	-140	-6	143
	1552	2019-01-22 09:12:52.33	-581	1557	-1180	-8	-16	17	-184	-178	-6	181
	1553	2019-01-22 09:12:52.34	-582	1574	-1186	-10	-14	21	-192	-188	-4	190
	1554	2019-01-22 09:12:52.35	-585	1576	-1174	-7	-7	18	-213	-221	8	217
	1555	2019-01-22 09:12:52.36	-581	1578	-1170	-2	-2	17	-190	-200	10	195
	1556	2019-01-22 09:12:52.37	-586	1586	-1171	-3	2	12	-174	-188	14	181
	1557	2019-01-22 09:12:52.38	-579	1584	-1179	-9	6	6	-111	-132	21	121
	1558	2019-01-22 09:12:52.39	-579	1590	-1185	-6	5	3	-72	-108	36	90
	1559	2019-01-22 09:12:52.40	-583	1588	-1183	-4	-4	2	-22	-59	37	40
	1560	2019-01-22 09:12:52.41	-585	1589	-1165	-4	-6	-4	-25	-52	27	38
	1561	2019-01-22 09:12:52.42	-591	1599	-1171	-3	-5	-8	2	-12	14	5
	1562	2019-01-22 09:12:52.43	-579	1596	-1168	-5	-9	-12	2	-16	18	7
	1563	2019-01-22 09:12:52.44	-582	1598	-1169	-6	-3	-16	7	-10	17	1
	1564	2019-01-22 09:12:52.45	-581	1584	-1166	-5	-4	-21	-8	-30	22	19
	1565	2019-01-22 09:12:52.46	-590	1577	-1173	-6	2	-18	3	-18	21	7
	1566	2019-01-22 09:12:52.47	-589	1579	-1165	-5	1	-17	-18	-19	1	18
	1567	2019-01-22 09:12:52.48	-591	1573	-1163	-7	-1	-14	-5	6	-11	0
	1568	2019-01-22 09:12:52.49	-591	1575	-1165	-10	-3	-9	-19	-15	-4	17
	1569	2019-01-22 09:12:52.50	-592	1583	-1176	-12	-5	-6	-7	-4	-3	5
	1570	2019-01-22 09:12:52.51	-576	1590	-1179	-17	-9	-8	-30	-27	-3	28
	1571	2019-01-22 09:12:52.52	-577	1599	-1178	-21	-12	-6	-27	-17	-10	22
	1572	2019-01-22 09:12:52.53	-585	1592	-1179	-25	-16	-8	-37	-27	-10	32
	1573	2019-01-22 09:12:52.54	-589	1599	-1175	-26	-21	-10	-28	-9	-19	18
	1574	2019-01-22 09:12:52.55	-593	1600	-1171	-26	-21	-12	-37	-25	-12	31
	1575	2019-01-22 09:12:52.56	-585	1583	-1161	-26	-21	-13	-27	-13	-14	20
	1576	2019-01-22 09:12:52.57	-591	1582	-1168	-23	-26	-12	-50	-37	-13	43
	1577	2019-01-22 09:12:52.58	-586	1574	-1164	-17	-28	-6	-34	-19	-15	26
	1578	2019-01-22 09:12:52.59	-590	1578	-1152	-12	-26	-4	-47	-42	-5	44
	1579	2019-01-22 09:12:52.60	-598	1579	-1145	-14	-26	4	-34	-28	-6	31
	1580	2019-01-22 09:12:52.61	-596	1582	-1153	-17	-23	5	-55	-40	-15	47
	1581	2019-01-22 09:12:52.62	-599	1589	-1164	-23	-15	4	-44	-21	-23	32
	1582	2019-01-22 09:12:52.63	-595	1596	-1164	-25	-16	1	-49	-46	-3	47
	1583	2019-01-22 09:12:52.64	-601	1605	-1162	-22	-14	-6	-21	-26	5	23
	1584	2019-01-22 09:12:52.65	-598	1602	-1163	-20	-10	-13	-43	-40	-3	41
	1585	2019-01-22 09:12:52.66	-599	1597	-1161	-17	-8	-17	-34	-16	-18	25
	1586	2019-01-22 09:12:52.67	-589	1591	-1169	-11	-7	-19	-46	-38	-8	42
	1587	2019-01-22 09:12:52.68	-602	1595	-1169	-10	-6	-20	-30	-23	-7	26
	1588	2019-01-22 09:12:52.69	-597	1602	-1159	-9	-3	-20	-43	-41	-2	42
	1589	2019-01-22 09:12:52.70	-597	1593	-1155	-14	-1	-20	-28	-23	-5	25
	1590	2019-01-22 09:12:52.71	-591	1587	-1159	-19	5	-20	-46	-43	-3	44
	1591	2019-01-22 09:12:52.72	-596	1588	-1157	-23	8	-17	-36	-33	-3	34
	1592	2019-01-22 09:12:52.73	-593	1585	-1168	-26	11	-13	-50	-55	5	52
	1593	2019-01-22 09:12:52.74	-599	1583	-1167	-28	7	-11	-38	-40	2	39
	1594	2019-01-22 09:12:52.75	-592	1575	-1165	-26	5	-4	-51	-54	3	52
	1595	2019-01-22 09:12:52.76	-586	1592	-1168	-24	3	1	-39	-36	-3	37
	1596	2019-01-22 09:12:52.77	-593	1596	-1175	-22	-1	-3	-47	-52	5	49
	1597	2019-01-22 09:12:52.78	-579	1604	-1172	-18	-3	-1	-27	-37	10	32
	1598	2019-01-22 09:12:52.79	-588	1605	-1165	-11	-5	-3	-38	-51	13	44
	1599	2019-01-22 09:12:52.80	-583	1612	-1170	-8	-5	-8	-32	-40	8	36
	1600	2019-01-22 09:12:52.81	-589	1611	-1164	-10	-11	-13	-52	-47	-5	49
	1601	2019-01-22 09:12:52.82	-593	1600	-1169	-9	-16	-14	-43	-22	-21	32
	1602	2019-01-22 09:12:52.83	-585	1599	-1172	-9	-17	-16	-49	-31	-18	40
	1603	2019-01-22 09:12:52.84	-596	1585	-1162	-6	-20	-17	-25	-16	-9	20
	1604	2019-01-22 09:12:52.85	-587	1587	-1154	-3	-18	-14	-37	-41	4	39
	1605	2019-01-22 09:12:52.86	-579	1581	-1154	-5	-15	-13	-27	-28	1	27
	1606	2019-01-22 09:12:52.87	-598	1579	-1159	-6	-14	-8	-36	-46	10	41
	1607	2019-01-22 09:12:52.88	-596	1580	-1163	-5	-19	-2	-31	-40	9	35
	1608	2019-01-22 09:12:52.89	-613	1581	-1166	-5	-22	1	-40	-57	17	48
	1609	2019-01-22 09:12:52.90	-603	1587	-1170	-9	-30	5	-26	-40	14	33
	1610	2019-01-22 09:12:52.91	-597	1581	-1160	-10	-28	6	-40	-54	14	47
	1611	2019-01-22 09:12:52.92	-605	1585	-1146	-9	-29	3	-43	-53	10	48
	1612	2019-01-22 09:12:52.93	-596	1590	-1143	-16	-23	3	-70	-75	5	72
	1613	2019-01-22 09:12:52.94	-601	1595	-1157	-27	-17	-2	-51	-45	-6	48
	1614	2019-01-22 09:12:52.95	-602	1589	-1164	-34	-13	-7	-52	-50	-2	51
	1615	2019-01-22 09:12:52.96	-603	1595	-1164	-35	-14	-8	-41	-41	0	41
	1616	2019-01-22 09:12:52.97	-601	1593	-1152	-34	-13	-9	-49	-53	4	51
	1617	2019-01-22 09:12:52.98	-607	1601	-1157	-36	-13	-7	-38	-45	7	41
	1618	2019-01-22 09:12:52.99	-605	1603	-1157	-33	-14	-6	-32	-44	12	38
	1619	2019-01-22 09:12:53.00	-606	1610	-1146	-25	-16	-5	-21	-33	12	27
	1620	2019-01-22 09:12:53.01	-603	1610	-1146	-21	-15	-6	-38	-44	6	41
	1621	2019-01-22 09:12:53.02	-604	1613	-1150	-20	-14	-8	-42	-45	3	43
	1622	2019-01-22 09:12:53.03	-599	1609	-1154	-22	-12	-10	-43	-53	10	48
	1623	2019-01-22 09:12:53.04	-606	1614	-1158	-21	-11	-10	-27	-40	13	33
	1624	2019-01-22 09:12:53.05	-606	1601	-1152	-20	-13	-9	-34	-47	13	40
	1625	2019-01-22 09:12:53.06	-605	1595	-1154	-14	-13	-6	-28	-42	14	35
	1626	2019-01-22 09:12:53.07	-604	1594	-1146	-8	-11	-2	-36	-52	16	44
	1627	2019-01-22 09:12:53.08	-605	1597	-1144	-5	-8	3	-41	-52	11	46
	1628	2019-01-22 09:12:53.09	-608	1603	-1145	-5	-4	7	-51	-59	8	55
	1629	2019-01-22 09:12:53.10	-603	1604	-1154	-7	-1	8	-44	-49	5	46
	1630	2019-01-22 09:12:53.11	-602	1600	-1150	-9	2	6	-45	-53	8	49
	1631	2019-01-22 09:12:53.12	-609	1605	-1147	-7	6	5	-40	-53	13	46
	1632	2019-01-22 09:12:53.13	-604	1603	-1148	-5	7	4	-48	-62	14	55
	1633	2019-01-22 09:12:53.14	-606	1593	-1158	3	6	7	-40	-56	16	48
	1634	2019-01-22 09:12:53.15	-596	1592	-1158	10	0	9	-39	-58	19	48
	1635	2019-01-22 09:12:53.16	-590	1590	-1147	12	2	11	-32	-49	17	40
	1636	2019-01-22 09:12:53.17	-596	1597	-1146	9	8	11	-40	-47	7	43
	1637	2019-01-22 09:12:53.18	-595	1603	-1143	4	12	11	-36	-32	-4	34
	1638	2019-01-22 09:12:53.19	-600	1606	-1161	-4	19	7	-35	-37	2	36
	1639	2019-01-22 09:12:53.20	-591	1603	-1167	-7	18	2	-44	-56	12	50
	1640	2019-01-22 09:12:53.21	-600	1603	-1168	-3	14	-2	-55	-67	12	61
	1641	2019-01-22 09:12:53.22	-595	1598	-1153	4	11	-2	-52	-66	14	59
	1642	2019-01-22 09:12:53.23	-590	1598	-1152	8	13	-3	-49	-58	9	53
	1643	2019-01-22 09:12:53.24	-598	1590	-1151	12	12	-4	-47	-54	7	50
	1644	2019-01-22 09:12:53.25	-585	1603	-1159	16	13	-3	-38	-47	9	42
	1645	2019-01-22 09:12:53.26	-586	1601	-1144	12	13	-2	-37	-49	12	43
	1646	2019-01-22 09:12:53.27	-587	1599	-1151	6	19	-2	-38	-45	7	41
	1647	2019-01-22 09:12:53.28	-591	1589	-1165	6	22	-2	-45	-53	8	49
	1648	2019-01-22 09:12:53.29	-588	1585	-1173	9	19	-4	-52	-51	-1	51
	1649	2019-01-22 09:12:53.30	-579	1585	-1159	12	19	-2	-46	-56	10	51
	1650	2019-01-22 09:12:53.31	-582	1580	-1166	14	14	1	-46	-57	11	51
	1651	2019-01-22 09:12:53.32	-583	1596	-1160	10	15	-2	-41	-54	13	47
	1652	2019-01-22 09:12:53.33	-581	1590	-1164	6	14	1	-43	-50	7	46
	1653	2019-01-22 09:12:53.34	-577	1596	-1165	4	15	0	-45	-52	7	48
	1654	2019-01-22 09:12:53.35	-572	1589	-1159	4	13	1	-50	-47	-3	48
	1655	2019-01-22 09:12:53.36	-574	1599	-1160	0	14	-5	-53	-49	-4	51
	1656	2019-01-22 09:12:53.37	-582	1598	-1164	1	13	-4	-45	-44	-1	44
	1657	2019-01-22 09:12:53.38	-574	1604	-1166	-3	9	-10	-43	-58	15	50
	1658	2019-01-22 09:12:53.39	-583	1599	-1165	-5	3	-17	-38	-54	16	46
	1659	2019-01-22 09:12:53.40	-582	1596	-1163	-7	0	-20	-34	-46	12	40
	1660	2019-01-22 09:12:53.41	-574	1584	-1152	-7	0	-20	-24	-34	10	29
	1661	2019-01-22 09:12:53.42	-579	1586	-1149	-7	0	-22	-29	-40	11	34
	1662	2019-01-22 09:12:53.43	-581	1585	-1151	-10	3	-21	-31	-34	3	32
	1663	2019-01-22 09:12:53.44	-590	1574	-1158	-12	5	-18	-35	-42	7	38
	1664	2019-01-22 09:12:53.45	-583	1584	-1164	-10	3	-13	-27	-39	12	33
	1665	2019-01-22 09:12:53.46	-584	1583	-1168	-11	-1	-6	-28	-44	16	36
	1666	2019-01-22 09:12:53.47	-595	1581	-1165	-12	-4	-5	-24	-31	7	27
	1667	2019-01-22 09:12:53.48	-591	1595	-1160	-8	-9	1	-34	-40	6	37
	1668	2019-01-22 09:12:53.49	-581	1596	-1156	-11	-11	0	-31	-35	4	33
	1669	2019-01-22 09:12:53.50	-580	1599	-1154	-16	-4	-2	-49	-45	-4	47
	1670	2019-01-22 09:12:53.51	-586	1600	-1159	-23	-3	-5	-50	-42	-8	46
	1671	2019-01-22 09:12:53.52	-585	1596	-1163	-27	-3	-6	-49	-54	5	51
	1672	2019-01-22 09:12:53.53	-591	1607	-1167	-31	-6	-7	-36	-47	11	41
	1673	2019-01-22 09:12:53.54	-583	1603	-1164	-33	-8	-8	-44	-61	17	52
	1674	2019-01-22 09:12:53.55	-594	1610	-1162	-30	-9	-13	-39	-52	13	45
	1675	2019-01-22 09:12:53.56	-585	1611	-1152	-23	-6	-16	-47	-61	14	54
	1676	2019-01-22 09:12:53.57	-593	1609	-1146	-16	-8	-19	-40	-48	8	44
	1677	2019-01-22 09:12:53.58	-579	1605	-1147	-11	-4	-20	-54	-62	8	58
	1678	2019-01-22 09:12:53.59	-582	1613	-1145	-8	3	-22	-46	-48	2	47
	1679	2019-01-22 09:12:53.60	-584	1607	-1149	-10	9	-24	-54	-59	5	56
	1680	2019-01-22 09:12:53.61	-590	1606	-1158	-11	6	-22	-42	-48	6	45
	1681	2019-01-22 09:12:53.62	-592	1603	-1156	-13	3	-20	-53	-62	9	57
	1682	2019-01-22 09:12:53.63	-598	1599	-1160	-18	2	-20	-49	-55	6	52
	1683	2019-01-22 09:12:53.64	-597	1604	-1157	-17	-1	-20	-56	-63	7	59
	1684	2019-01-22 09:12:53.65	-593	1606	-1156	-16	-5	-20	-43	-43	0	43
	1685	2019-01-22 09:12:53.66	-591	1599	-1153	-13	-5	-23	-52	-51	-1	51
	1686	2019-01-22 09:12:53.67	-597	1602	-1152	-9	-2	-23	-45	-49	4	47
	1687	2019-01-22 09:12:53.68	-596	1605	-1154	-8	0	-20	-50	-61	11	55
	1688	2019-01-22 09:12:53.69	-598	1591	-1144	-7	-1	-17	-33	-38	5	35
	1689	2019-01-22 09:12:53.70	-592	1600	-1157	-4	-1	-12	-60	-59	-1	59
	1690	2019-01-22 09:12:53.71	-603	1595	-1167	-6	-3	-6	-50	-44	-6	47
	1691	2019-01-22 09:12:53.72	-594	1600	-1148	-4	-6	-3	-61	-69	8	65
	1692	2019-01-22 09:12:53.73	-600	1602	-1133	-5	-1	-1	-43	-50	7	46
	1693	2019-01-22 09:12:53.74	-590	1600	-1133	-5	7	2	-55	-67	12	61
	1694	2019-01-22 09:12:53.75	-598	1592	-1143	-8	13	-3	-40	-40	0	40
	1695	2019-01-22 09:12:53.76	-593	1602	-1164	-12	14	-4	-67	-59	-8	63
	1696	2019-01-22 09:12:53.77	-602	1600	-1165	-11	9	-7	-65	-48	-17	56
	1697	2019-01-22 09:12:53.78	-593	1604	-1156	-7	5	-18	-74	-66	-8	70
	1698	2019-01-22 09:12:53.79	-593	1606	-1146	-7	3	-24	-62	-55	-7	58
	1699	2019-01-22 09:12:53.80	-596	1603	-1143	-4	5	-28	-69	-50	-19	59
	1700	2019-01-22 09:12:53.81	-592	1599	-1148	-4	12	-30	-48	-14	-34	31
	1701	2019-01-22 09:12:53.82	-597	1590	-1151	-9	13	-29	-56	-39	-17	47
	1702	2019-01-22 09:12:53.83	-589	1580	-1156	-18	13	-25	-51	-33	-18	42
	1703	2019-01-22 09:12:53.84	-593	1590	-1154	-21	13	-19	-82	-65	-17	73
	1704	2019-01-22 09:12:53.85	-595	1590	-1153	-21	13	-15	-68	-56	-12	62
	1705	2019-01-22 09:12:53.86	-586	1586	-1156	-22	13	-13	-66	-83	17	74
	1706	2019-01-22 09:12:53.87	-587	1594	-1147	-22	12	-12	-43	-56	13	49
	1707	2019-01-22 09:12:53.88	-588	1593	-1153	-17	10	-8	-61	-75	14	68
	1708	2019-01-22 09:12:53.89	-591	1598	-1148	-14	10	-5	-72	-97	25	84
	1709	2019-01-22 09:12:53.90	-586	1611	-1157	-13	11	-3	-89	-120	31	104
	1710	2019-01-22 09:12:53.91	-584	1606	-1161	-10	13	-2	-68	-79	11	73
	1711	2019-01-22 09:12:53.92	-584	1607	-1163	-6	8	-5	-83	-80	-3	81
	1712	2019-01-22 09:12:53.93	-588	1623	-1156	-5	7	-9	-63	-53	-10	58
	1713	2019-01-22 09:12:53.94	-592	1616	-1151	-5	6	-17	-84	-83	-1	83
	1714	2019-01-22 09:12:53.95	-585	1619	-1151	-5	7	-25	-71	-45	-26	58
	1715	2019-01-22 09:12:53.96	-590	1611	-1154	-6	2	-31	-76	-41	-35	58
	1716	2019-01-22 09:12:53.97	-589	1597	-1156	-8	0	-30	-60	-31	-29	45
	1717	2019-01-22 09:12:53.98	-582	1593	-1155	-8	-2	-30	-68	-61	-7	64
	1718	2019-01-22 09:12:53.99	-585	1586	-1137	-7	1	-28	-39	-14	-25	26
	1719	2019-01-22 09:12:54.00	-585	1589	-1135	-9	6	-22	-60	-17	-43	38
	1720	2019-01-22 09:12:54.01	-602	1582	-1145	-6	11	-15	-57	21	-78	18
	1721	2019-01-22 09:12:54.02	-599	1588	-1169	-6	8	-8	-71	31	-102	20
	1722	2019-01-22 09:12:54.03	-594	1590	-1164	-6	1	2	-52	85	-137	-16
	1723	2019-01-22 09:12:54.04	-589	1592	-1173	-6	-5	4	-64	88	-152	-12
	1724	2019-01-22 09:12:54.05	-582	1593	-1165	-5	-11	10	-46	122	-168	-38
	1725	2019-01-22 09:12:54.06	-583	1599	-1143	-1	-13	7	-56	105	-161	-24
	1726	2019-01-22 09:12:54.07	-581	1607	-1133	-1	-10	6	-42	154	-196	-56
	1727	2019-01-22 09:12:54.08	-583	1615	-1140	-8	-1	2	-59	147	-206	-44
	1728	2019-01-22 09:12:54.09	-583	1620	-1154	-17	6	-3	-27	165	-192	-69
	1729	2019-01-22 09:12:54.10	-600	1617	-1165	-21	7	-8	-40	112	-152	-36
	1730	2019-01-22 09:12:54.11	-594	1616	-1161	-17	1	-9	-37	93	-130	-28
	1731	2019-01-22 09:12:54.12	-593	1611	-1158	-14	-5	-11	-54	37	-91	8
	1732	2019-01-22 09:12:54.13	-593	1610	-1150	-15	-7	-12	-36	41	-77	-2
	1733	2019-01-22 09:12:54.14	-599	1600	-1147	-16	-8	-16	-40	37	-77	1
	1734	2019-01-22 09:12:54.15	-594	1606	-1133	-15	-7	-16	-27	91	-118	-32
	1735	2019-01-22 09:12:54.16	-591	1594	-1134	-16	-3	-15	-54	67	-121	-6
	1736	2019-01-22 09:12:54.17	-580	1594	-1133	-9	1	-13	-29	79	-108	-25
	1737	2019-01-22 09:12:54.18	-593	1593	-1144	-6	4	-8	-56	33	-89	11
	1738	2019-01-22 09:12:54.19	-586	1594	-1155	-4	2	-5	-47	42	-89	2
	1739	2019-01-22 09:12:54.20	-591	1605	-1147	1	-4	2	-51	22	-73	14
	1740	2019-01-22 09:12:54.21	-595	1608	-1151	4	-5	4	-25	78	-103	-26
	1741	2019-01-22 09:12:54.22	-586	1623	-1154	-2	-3	5	-51	67	-118	-8
	1742	2019-01-22 09:12:54.23	-588	1626	-1153	-3	-2	2	-41	80	-121	-19
	1743	2019-01-22 09:12:54.24	-595	1623	-1148	-1	-2	-1	-48	74	-122	-13
	1744	2019-01-22 09:12:54.25	-582	1611	-1155	0	-5	-6	-29	100	-129	-35
	1745	2019-01-22 09:12:54.26	-591	1610	-1154	4	-6	-6	-44	66	-110	-11
	1746	2019-01-22 09:12:54.27	-596	1605	-1156	8	-7	-9	-28	99	-127	-35
	1747	2019-01-22 09:12:54.28	-592	1611	-1155	11	-8	-9	-39	102	-141	-31
	1748	2019-01-22 09:12:54.29	-585	1606	-1143	14	-7	-6	-18	117	-135	-49
	1749	2019-01-22 09:12:54.30	-593	1599	-1148	18	-6	-8	-29	78	-107	-24
	1750	2019-01-22 09:12:54.31	-603	1601	-1151	22	-6	-6	-16	70	-86	-27
	1751	2019-01-22 09:12:54.32	-587	1597	-1157	23	-5	-1	-32	44	-76	-6
	1752	2019-01-22 09:12:54.33	-595	1591	-1145	22	-3	2	-18	62	-80	-22
	1753	2019-01-22 09:12:54.34	-597	1595	-1141	21	2	5	-37	32	-69	2
	1754	2019-01-22 09:12:54.35	-583	1597	-1149	16	5	6	-19	45	-64	-13
	1755	2019-01-22 09:12:54.36	-592	1609	-1149	13	6	4	-32	0	-32	16
	1756	2019-01-22 09:12:54.37	-589	1608	-1148	9	8	1	-23	11	-34	6
	1757	2019-01-22 09:12:54.38	-603	1598	-1154	7	9	-5	-39	8	-47	15
	1758	2019-01-22 09:12:54.39	-591	1599	-1158	7	8	-8	-25	12	-37	6
	1759	2019-01-22 09:12:54.40	-592	1603	-1150	12	6	-12	-32	-11	-21	21
	1760	2019-01-22 09:12:54.41	-592	1604	-1145	9	8	-13	-23	-3	-20	13
	1761	2019-01-22 09:12:54.42	-585	1596	-1157	5	8	-18	-40	-35	-5	37
	1762	2019-01-22 09:12:54.43	-591	1604	-1158	7	10	-20	-28	-44	16	36
	1763	2019-01-22 09:12:54.44	-591	1603	-1158	11	10	-23	-40	-70	30	55
	1764	2019-01-22 09:12:54.45	-583	1595	-1146	12	12	-24	-22	-45	23	33
	1765	2019-01-22 09:12:54.46	-580	1596	-1147	13	17	-28	-38	-65	27	51
	1766	2019-01-22 09:12:54.47	-594	1595	-1152	14	20	-30	-25	-61	36	43
	1767	2019-01-22 09:12:54.48	-585	1595	-1162	13	20	-27	-24	-71	47	47
	1768	2019-01-22 09:12:54.49	-587	1596	-1166	13	20	-25	-16	-55	39	35
	1769	2019-01-22 09:12:54.50	-575	1596	-1171	11	21	-23	-33	-63	30	48
	1770	2019-01-22 09:12:54.51	-586	1582	-1168	13	14	-21	-22	-58	36	40
	1771	2019-01-22 09:12:54.52	-578	1584	-1167	15	9	-18	-47	-76	29	61
	1772	2019-01-22 09:12:54.53	-582	1582	-1165	19	4	-13	-37	-60	23	48
	1773	2019-01-22 09:12:54.54	-589	1574	-1171	19	2	-12	-44	-79	35	61
	1774	2019-01-22 09:12:54.55	-589	1567	-1157	19	0	-5	-32	-64	32	48
	1775	2019-01-22 09:12:54.56	-580	1577	-1161	17	1	-2	-46	-81	35	63
	1776	2019-01-22 09:12:54.57	-579	1573	-1156	10	3	0	-44	-69	25	56
	1777	2019-01-22 09:12:54.58	-597	1579	-1166	3	5	3	-48	-72	24	60
	1778	2019-01-22 09:12:54.59	-589	1579	-1170	0	3	6	-38	-67	29	52
	1779	2019-01-22 09:12:54.60	-584	1585	-1170	2	2	4	-54	-95	41	74
	1780	2019-01-22 09:12:54.61	-579	1593	-1167	4	-2	3	-40	-76	36	58
	1781	2019-01-22 09:12:54.62	-584	1587	-1165	0	-4	0	-44	-68	24	56
	1782	2019-01-22 09:12:54.63	-588	1593	-1156	3	-4	-3	-40	-50	10	45
	1783	2019-01-22 09:12:54.64	-582	1601	-1148	-1	0	-7	-50	-64	14	57
	1784	2019-01-22 09:12:54.65	-589	1593	-1162	-6	6	-10	-45	-74	29	59
	1785	2019-01-22 09:12:54.66	-583	1584	-1169	-8	6	-10	-48	-77	29	62
	1786	2019-01-22 09:12:54.67	-590	1589	-1158	-5	5	-8	-36	-52	16	44
	1787	2019-01-22 09:12:54.68	-590	1579	-1170	-7	4	-6	-47	-60	13	53
	1788	2019-01-22 09:12:54.69	-581	1578	-1168	-4	0	-5	-41	-61	20	51
	1789	2019-01-22 09:12:54.70	-586	1588	-1154	2	-2	-4	-46	-71	25	58
	1790	2019-01-22 09:12:54.71	-578	1600	-1140	5	-2	-7	-46	-68	22	57
	1791	2019-01-22 09:12:54.72	-585	1605	-1150	-1	5	-8	-57	-81	24	69
	1792	2019-01-22 09:12:54.73	-588	1601	-1181	-11	12	-10	-46	-55	9	50
	1793	2019-01-22 09:12:54.74	-579	1602	-1177	-19	10	-10	-38	-52	14	45
	1794	2019-01-22 09:12:54.75	-581	1608	-1168	-14	5	-10	-31	-52	21	41
	1795	2019-01-22 09:12:54.76	-584	1603	-1156	-14	4	-11	-47	-81	34	64
	1796	2019-01-22 09:12:54.77	-580	1605	-1165	-14	1	-14	-47	-60	13	53
	1797	2019-01-22 09:12:54.78	-584	1594	-1155	-9	-2	-12	-53	-53	0	53
	1798	2019-01-22 09:12:54.79	-578	1596	-1150	2	-3	-11	-46	-50	4	48
	1799	2019-01-22 09:12:54.80	-580	1596	-1145	6	-1	-9	-52	-64	12	58
	1800	2019-01-22 09:12:54.81	-577	1599	-1143	5	1	-7	-55	-70	15	62
	1801	2019-01-22 09:12:54.82	-582	1592	-1151	2	6	-7	-55	-73	18	64
	1802	2019-01-22 09:12:54.83	-593	1602	-1155	-3	3	-9	-44	-54	10	49
	1803	2019-01-22 09:12:54.84	-586	1610	-1161	-1	-4	-8	-42	-43	1	42
	1804	2019-01-22 09:12:54.85	-590	1608	-1160	-6	-8	-11	-45	-46	1	45
	1805	2019-01-22 09:12:54.86	-582	1609	-1158	-12	-5	-13	-55	-60	5	57
	1806	2019-01-22 09:12:54.87	-586	1607	-1153	-12	-4	-16	-55	-59	4	57
	1807	2019-01-22 09:12:54.88	-587	1615	-1149	-11	-6	-17	-56	-42	-14	49
	1808	2019-01-22 09:12:54.89	-587	1611	-1152	-9	-7	-19	-45	-42	-3	43
	1809	2019-01-22 09:12:54.90	-595	1606	-1146	-10	-6	-20	-48	-64	16	56
	1810	2019-01-22 09:12:54.91	-582	1605	-1154	-9	-5	-15	-54	-51	-3	52
	1811	2019-01-22 09:12:54.92	-581	1614	-1146	-7	-2	-16	-58	-33	-25	45
	1812	2019-01-22 09:12:54.93	-588	1609	-1169	-9	0	-15	-58	-37	-21	47
	1813	2019-01-22 09:12:54.94	-583	1612	-1158	-7	-4	-16	-47	-56	9	51
	1814	2019-01-22 09:12:54.95	-588	1604	-1149	-1	-4	-16	-43	-63	20	53
	1815	2019-01-22 09:12:54.96	-585	1601	-1145	3	-3	-18	-47	-49	2	48
	1816	2019-01-22 09:12:54.97	-588	1596	-1157	5	-1	-20	-44	-43	-1	43
	1817	2019-01-22 09:12:54.98	-586	1589	-1168	12	-5	-14	-38	-50	12	44
	1818	2019-01-22 09:12:54.99	-585	1589	-1165	20	-11	-10	-38	-49	11	43
	1819	2019-01-22 09:12:55.00	-584	1589	-1154	24	-11	-6	-45	-37	-8	41
	1820	2019-01-22 09:12:55.01	-597	1590	-1163	25	-6	-2	-46	-40	-6	43
	1821	2019-01-22 09:12:55.02	-595	1590	-1175	29	-10	6	-38	-36	-2	37
	1822	2019-01-22 09:12:55.03	-592	1587	-1166	32	-15	13	-42	-49	7	45
	1823	2019-01-22 09:12:55.04	-593	1591	-1165	34	-16	20	-47	-37	-10	42
	1824	2019-01-22 09:12:55.05	-583	1595	-1166	35	-16	25	-54	-29	-25	41
	1825	2019-01-22 09:12:55.06	-587	1605	-1172	30	-16	26	-44	-31	-13	37
	1826	2019-01-22 09:12:55.07	-591	1608	-1160	27	-17	28	-43	-47	4	45
	1827	2019-01-22 09:12:55.08	-588	1607	-1164	26	-13	24	-45	-39	-6	42
	1828	2019-01-22 09:12:55.09	-589	1596	-1170	21	-4	10	-38	-33	-5	35
	1829	2019-01-22 09:12:55.10	-588	1589	-1179	21	0	4	-28	-28	0	28
	1830	2019-01-22 09:12:55.11	-578	1581	-1181	26	-2	2	-39	-44	5	41
	1831	2019-01-22 09:12:55.12	-584	1582	-1175	27	-7	0	-37	-44	7	40
	1832	2019-01-22 09:12:55.13	-590	1580	-1171	26	-7	-2	-43	-46	3	44
	1833	2019-01-22 09:12:55.14	-583	1580	-1176	24	-3	-5	-38	-33	-5	35
	1834	2019-01-22 09:12:55.15	-585	1572	-1177	22	-5	-7	-49	-44	-5	46
	1835	2019-01-22 09:12:55.16	-581	1576	-1181	18	-7	-6	-48	-45	-3	46
	1836	2019-01-22 09:12:55.17	-585	1568	-1173	14	-9	-7	-50	-64	14	57
	1837	2019-01-22 09:12:55.18	-585	1566	-1164	12	-7	-7	-37	-52	15	44
	1838	2019-01-22 09:12:55.19	-592	1567	-1168	11	-6	-4	-41	-49	8	45
	1839	2019-01-22 09:12:55.20	-579	1563	-1169	7	-6	-5	-37	-28	-9	32
	1840	2019-01-22 09:12:55.21	-578	1556	-1163	8	-6	-1	-45	-47	2	46
	1841	2019-01-22 09:12:55.22	-571	1569	-1159	8	-5	0	-41	-45	4	43
	1842	2019-01-22 09:12:55.23	-576	1572	-1163	6	-3	-2	-50	-54	4	52
	1843	2019-01-22 09:12:55.24	-591	1581	-1164	3	-1	-7	-41	-40	-1	40
	1844	2019-01-22 09:12:55.25	-581	1579	-1167	-2	0	-12	-47	-52	5	49
	1845	2019-01-22 09:12:55.26	-578	1587	-1163	-4	1	-15	-34	-37	3	35
	1846	2019-01-22 09:12:55.27	-581	1585	-1152	-11	7	-20	-47	-43	-4	45
	1847	2019-01-22 09:12:55.28	-593	1576	-1169	-15	9	-25	-46	-36	-10	41
	1848	2019-01-22 09:12:55.29	-595	1576	-1187	-21	10	-24	-59	-58	-1	58
	1849	2019-01-22 09:12:55.30	-598	1585	-1194	-23	-1	-22	-46	-32	-14	39
	1850	2019-01-22 09:12:55.31	-586	1587	-1176	-25	-5	-20	-50	-38	-12	44
	1851	2019-01-22 09:12:55.32	-586	1587	-1175	-31	-6	-18	-36	-28	-8	32
	1852	2019-01-22 09:12:55.33	-594	1593	-1167	-33	-3	-18	-39	-42	3	40
	1853	2019-01-22 09:12:55.34	-585	1599	-1151	-32	1	-20	-30	-33	3	31
	1854	2019-01-22 09:12:55.35	-587	1609	-1140	-26	9	-24	-38	-40	2	39
	1855	2019-01-22 09:12:55.36	-584	1607	-1164	-31	20	-26	-37	-35	-2	36
	1856	2019-01-22 09:12:55.37	-589	1604	-1192	-36	22	-30	-51	-59	8	55
	1857	2019-01-22 09:12:55.38	-593	1602	-1205	-29	18	-28	-37	-42	5	39
	1858	2019-01-22 09:12:55.39	-583	1611	-1191	-26	12	-27	-46	-63	17	54
	1859	2019-01-22 09:12:55.40	-590	1610	-1175	-22	7	-29	-40	-57	17	48
	1860	2019-01-22 09:12:55.41	-598	1602	-1165	-15	6	-30	-56	-54	-2	55
	1861	2019-01-22 09:12:55.42	-593	1599	-1157	-3	6	-31	-37	-15	-22	26
	1862	2019-01-22 09:12:55.43	-581	1595	-1151	7	10	-35	-45	-38	-7	41
	1863	2019-01-22 09:12:55.44	-585	1584	-1158	13	14	-38	-37	-34	-3	35
	1864	2019-01-22 09:12:55.45	-594	1580	-1175	16	20	-37	-49	-57	8	53
	1865	2019-01-22 09:12:55.46	-593	1576	-1181	15	15	-36	-32	-18	-14	25
	1866	2019-01-22 09:12:55.47	-584	1571	-1173	11	7	-30	-50	-26	-24	38
	1867	2019-01-22 09:12:55.48	-585	1565	-1167	6	-2	-23	-43	-16	-27	29
	1868	2019-01-22 09:12:55.49	-590	1570	-1170	0	-6	-17	-56	-47	-9	51
	1869	2019-01-22 09:12:55.50	-585	1570	-1174	-8	-10	-11	-45	-40	-5	42
	1870	2019-01-22 09:12:55.51	-583	1575	-1170	-12	-14	-3	-59	-41	-18	50
	1871	2019-01-22 09:12:55.52	-586	1572	-1164	-13	-15	-1	-39	-5	-34	22
	1872	2019-01-22 09:12:55.53	-598	1587	-1169	-17	-13	3	-52	-34	-18	43
	1873	2019-01-22 09:12:55.54	-590	1584	-1171	-21	-13	2	-35	-28	-7	31
	1874	2019-01-22 09:12:55.55	-602	1578	-1179	-25	-8	3	-53	-39	-14	46
	1875	2019-01-22 09:12:55.56	-593	1587	-1191	-21	-13	8	-41	-7	-34	24
	1876	2019-01-22 09:12:55.57	-590	1577	-1192	-13	-22	13	-58	-36	-22	47
	1877	2019-01-22 09:12:55.58	-587	1580	-1178	-10	-28	16	-37	-32	-5	34
	1878	2019-01-22 09:12:55.59	-589	1589	-1160	-10	-25	20	-50	-41	-9	45
	1879	2019-01-22 09:12:55.60	-591	1594	-1160	-8	-20	21	-39	-8	-31	23
	1880	2019-01-22 09:12:55.61	-602	1599	-1170	-10	-10	19	-52	-26	-26	39
	1881	2019-01-22 09:12:55.62	-593	1607	-1174	-6	-8	17	-42	-23	-19	32
	1882	2019-01-22 09:12:55.63	-581	1608	-1176	-4	-11	15	-56	-49	-7	52
	1883	2019-01-22 09:12:55.64	-587	1601	-1175	-4	-13	11	-36	-27	-9	31
	1884	2019-01-22 09:12:55.65	-592	1594	-1170	-2	-12	7	-41	-34	-7	37
	1885	2019-01-22 09:12:55.66	-588	1590	-1170	2	-16	7	-28	-25	-3	26
	1886	2019-01-22 09:12:55.67	-588	1590	-1162	5	-15	7	-47	-47	0	47
	1887	2019-01-22 09:12:55.68	-589	1587	-1162	10	-13	7	-30	-29	-1	29
	1888	2019-01-22 09:12:55.69	-581	1588	-1161	15	-11	6	-41	-44	3	42
	1889	2019-01-22 09:12:55.70	-576	1589	-1164	18	-10	8	-27	-20	-7	23
	1890	2019-01-22 09:12:55.71	-578	1591	-1165	15	-7	9	-46	-38	-8	42
	1891	2019-01-22 09:12:55.72	-581	1598	-1155	10	-9	10	-27	-25	-2	26
	1892	2019-01-22 09:12:55.73	-578	1593	-1153	4	-6	8	-39	-46	7	42
	1893	2019-01-22 09:12:55.74	-591	1589	-1160	-3	-4	8	-17	-18	1	17
	1894	2019-01-22 09:12:55.75	-580	1589	-1166	-7	-3	7	-39	-27	-12	33
	1895	2019-01-22 09:12:55.76	-576	1589	-1164	-9	-4	6	-28	-7	-21	17
	1896	2019-01-22 09:12:55.77	-578	1590	-1157	-10	-5	4	-38	-26	-12	32
	1897	2019-01-22 09:12:55.78	-577	1585	-1163	-11	-7	5	-15	-2	-13	8
	1898	2019-01-22 09:12:55.79	-578	1587	-1167	-10	-4	3	-36	-29	-7	32
	1899	2019-01-22 09:12:55.80	-584	1587	-1171	-7	-9	6	-24	-18	-6	21
	1900	2019-01-22 09:12:55.81	-582	1605	-1166	-10	-11	6	-44	-29	-15	36
	1901	2019-01-22 09:12:55.82	-582	1602	-1159	-15	-13	4	-34	-8	-26	21
	1902	2019-01-22 09:12:55.83	-583	1601	-1166	-19	-9	2	-49	-35	-14	42
	1903	2019-01-22 09:12:55.84	-582	1600	-1154	-24	-8	-4	-34	-28	-6	31
	1904	2019-01-22 09:12:55.85	-572	1605	-1153	-25	-6	-2	-44	-57	13	50
	1905	2019-01-22 09:12:55.86	-576	1592	-1158	-24	-4	-4	-36	-32	-4	34
	1906	2019-01-22 09:12:55.87	-578	1596	-1162	-29	-6	-6	-62	-34	-28	48
	1907	2019-01-22 09:12:55.88	-584	1592	-1169	-30	-11	-5	-44	-14	-30	29
	1908	2019-01-22 09:12:55.89	-577	1595	-1165	-27	-13	-1	-43	-34	-9	38
	1909	2019-01-22 09:12:55.90	-572	1598	-1158	-21	-13	3	-20	-10	-10	15
	1910	2019-01-22 09:12:55.91	-576	1600	-1139	-15	-9	1	-43	-32	-11	37
	1911	2019-01-22 09:12:55.92	-575	1605	-1156	-14	-2	1	-42	-26	-16	34
	1912	2019-01-22 09:12:55.93	-581	1611	-1173	-11	-2	-2	-61	-46	-15	53
	1913	2019-01-22 09:12:55.94	-572	1609	-1175	-9	-6	-8	-47	-30	-17	38
	1914	2019-01-22 09:12:55.95	-577	1603	-1184	-14	-11	-12	-55	-52	-3	53
	1915	2019-01-22 09:12:55.96	-578	1592	-1182	-13	-19	-15	-32	-23	-9	27
	1916	2019-01-22 09:12:55.97	-575	1589	-1155	-5	-19	-15	-43	-30	-13	36
	1917	2019-01-22 09:12:55.98	-574	1592	-1146	-4	-18	-15	-33	-22	-11	27
	1918	2019-01-22 09:12:55.99	-579	1598	-1153	-8	-10	-14	-49	-35	-14	42
	1919	2019-01-22 09:12:56.00	-578	1598	-1162	-15	-4	-16	-31	-11	-20	21
	1920	2019-01-22 09:12:56.01	-586	1593	-1183	-22	-4	-12	-37	-34	-3	35
	1921	2019-01-22 09:12:56.02	-581	1593	-1178	-23	-7	-10	-27	-21	-6	24
	1922	2019-01-22 09:12:56.03	-583	1589	-1169	-21	-16	-6	-42	-43	1	42
	1923	2019-01-22 09:12:56.04	-571	1595	-1161	-19	-19	-7	-37	-26	-11	31
	1924	2019-01-22 09:12:56.05	-581	1592	-1159	-17	-22	-6	-56	-36	-20	46
	1925	2019-01-22 09:12:56.06	-571	1598	-1157	-17	-21	-3	-46	-29	-17	37
	1926	2019-01-22 09:12:56.07	-573	1603	-1153	-11	-22	-4	-51	-40	-11	45
	1927	2019-01-22 09:12:56.08	-589	1601	-1149	-8	-23	-1	-32	-20	-12	26
	1928	2019-01-22 09:12:56.09	-579	1605	-1153	-5	-21	-1	-49	-39	-10	44
	1929	2019-01-22 09:12:56.10	-575	1608	-1164	-4	-20	1	-54	-40	-14	47
	1930	2019-01-22 09:12:56.11	-581	1599	-1167	-1	-22	-2	-73	-47	-26	60
	1931	2019-01-22 09:12:56.12	-584	1603	-1156	-1	-22	-4	-63	-17	-46	40
	1932	2019-01-22 09:12:56.13	-586	1604	-1154	-3	-25	-6	-57	-28	-29	42
	1933	2019-01-22 09:12:56.14	-586	1595	-1162	-4	-24	-10	-43	-30	-13	36
	1934	2019-01-22 09:12:56.15	-578	1603	-1157	-6	-28	-12	-49	-41	-8	45
	1935	2019-01-22 09:12:56.16	-585	1603	-1152	-6	-31	-15	-44	-28	-16	36
	1936	2019-01-22 09:12:56.17	-595	1600	-1148	-10	-27	-18	-64	-46	-18	55
	1937	2019-01-22 09:12:56.18	-591	1597	-1150	-14	-24	-21	-53	-33	-20	43
	1938	2019-01-22 09:12:56.19	-597	1589	-1149	-18	-22	-21	-53	-31	-22	42
	1939	2019-01-22 09:12:56.20	-597	1580	-1149	-18	-22	-21	-46	-22	-24	34
	1940	2019-01-22 09:12:56.21	-581	1585	-1161	-20	-20	-15	-72	-48	-24	60
	1941	2019-01-22 09:12:56.22	-596	1582	-1152	-19	-23	-9	-52	-38	-14	45
	1942	2019-01-22 09:12:56.23	-594	1588	-1143	-17	-22	-8	-42	-42	0	42
	1943	2019-01-22 09:12:56.24	-594	1600	-1131	-15	-22	-5	-34	-23	-11	28
	1944	2019-01-22 09:12:56.25	-601	1601	-1146	-15	-15	-5	-52	-41	-11	46
	1945	2019-01-22 09:12:56.26	-598	1610	-1157	-20	-13	-9	-47	-36	-11	41
	1946	2019-01-22 09:12:56.27	-595	1607	-1164	-22	-16	-12	-60	-38	-22	49
	1947	2019-01-22 09:12:56.28	-600	1604	-1153	-19	-19	-13	-60	-26	-34	43
	1948	2019-01-22 09:12:56.29	-602	1593	-1156	-18	-22	-14	-65	-39	-26	52
	1949	2019-01-22 09:12:56.30	-596	1591	-1151	-15	-19	-12	-56	-37	-19	46
	1950	2019-01-22 09:12:56.31	-608	1588	-1148	-13	-14	-9	-64	-61	-3	62
	1951	2019-01-22 09:12:56.32	-596	1597	-1151	-13	-12	-6	-53	-38	-15	45
	1952	2019-01-22 09:12:56.33	-592	1591	-1150	-14	-10	-7	-59	-31	-28	45
	1953	2019-01-22 09:12:56.34	-596	1599	-1152	-15	-9	-2	-48	-22	-26	35
	1954	2019-01-22 09:12:56.35	-603	1598	-1157	-17	-8	-1	-52	-43	-9	47
	1955	2019-01-22 09:12:56.36	-601	1600	-1157	-20	-6	0	-42	-43	1	42
	1956	2019-01-22 09:12:56.37	-593	1597	-1154	-19	-5	-2	-44	-46	2	45
	1957	2019-01-22 09:12:56.38	-585	1596	-1155	-13	-4	0	-37	-43	6	40
	1958	2019-01-22 09:12:56.39	-596	1597	-1151	-7	-5	2	-44	-46	2	45
	1959	2019-01-22 09:12:56.40	-587	1605	-1157	-6	-8	2	-42	-28	-14	35
	1960	2019-01-22 09:12:56.41	-588	1601	-1163	-7	-16	2	-50	-42	-8	46
	1961	2019-01-22 09:12:56.42	-592	1606	-1156	-6	-18	1	-40	-43	3	41
	1962	2019-01-22 09:12:56.43	-591	1603	-1155	-7	-17	-1	-42	-43	1	42
	1963	2019-01-22 09:12:56.44	-596	1602	-1149	-6	-17	-6	-40	-40	0	40
	1964	2019-01-22 09:12:56.45	-588	1599	-1154	-6	-15	-7	-44	-45	1	44
	1965	2019-01-22 09:12:56.46	-589	1592	-1149	-5	-14	-6	-44	-34	-10	39
	1966	2019-01-22 09:12:56.47	-599	1588	-1149	-4	-13	-4	-44	-34	-10	39
	1967	2019-01-22 09:12:56.48	-595	1591	-1156	-3	-13	-1	-35	-35	0	35
	1968	2019-01-22 09:12:56.49	-588	1585	-1146	-1	-15	6	-33	-36	3	34
	1969	2019-01-22 09:12:56.50	-586	1595	-1142	3	-10	8	-34	-27	-7	30
	1970	2019-01-22 09:12:56.51	-581	1604	-1152	3	-6	8	-47	-36	-11	41
	1971	2019-01-22 09:12:56.52	-597	1606	-1160	-5	-7	11	-46	-48	2	47
	1972	2019-01-22 09:12:56.53	-587	1613	-1153	-10	-6	6	-56	-54	-2	55
	1973	2019-01-22 09:12:56.54	-600	1610	-1160	-13	-11	7	-54	-40	-14	47
	1974	2019-01-22 09:12:56.55	-599	1602	-1152	-14	-14	2	-62	-44	-18	53
	1975	2019-01-22 09:12:56.56	-593	1606	-1158	-12	-20	0	-49	-41	-8	45
	1976	2019-01-22 09:12:56.57	-592	1603	-1149	-6	-27	-1	-50	-55	5	52
	1977	2019-01-22 09:12:56.58	-586	1597	-1136	-4	-24	-4	-50	-49	-1	49
	1978	2019-01-22 09:12:56.59	-587	1597	-1135	-2	-20	-5	-53	-38	-15	45
	1979	2019-01-22 09:12:56.60	-602	1600	-1138	-7	-13	-8	-54	-38	-16	46
	1980	2019-01-22 09:12:56.61	-593	1600	-1150	-11	-11	-5	-56	-46	-10	51
	1981	2019-01-22 09:12:56.62	-586	1595	-1147	-12	-15	-1	-67	-53	-14	60
	1982	2019-01-22 09:12:56.63	-600	1597	-1148	-14	-15	6	-63	-45	-18	54
	1983	2019-01-22 09:12:56.64	-601	1596	-1161	-15	-16	6	-56	-38	-18	47
	1984	2019-01-22 09:12:56.65	-589	1606	-1147	-12	-19	6	-60	-34	-26	47
	1985	2019-01-22 09:12:56.66	-594	1620	-1134	-4	-17	7	-71	-40	-31	55
	1986	2019-01-22 09:12:56.67	-594	1626	-1142	-16	-10	-1	-67	-48	-19	57
	1987	2019-01-22 09:12:56.68	-593	1618	-1162	-28	-6	-8	-62	-52	-10	57
	1988	2019-01-22 09:12:56.69	-597	1610	-1166	-30	-7	-9	-57	-33	-24	45
	1989	2019-01-22 09:12:56.70	-603	1604	-1152	-25	-16	-6	-58	-29	-29	43
	1990	2019-01-22 09:12:56.71	-600	1610	-1143	-24	-18	-5	-46	-26	-20	36
	1991	2019-01-22 09:12:56.72	-589	1608	-1137	-21	-17	-3	-39	-36	-3	37
	1992	2019-01-22 09:12:56.73	-595	1607	-1121	-17	-12	-3	-35	-32	-3	33
	1993	2019-01-22 09:12:56.74	-593	1609	-1130	-8	-9	0	-40	-38	-2	39
	1994	2019-01-22 09:12:56.75	-604	1610	-1131	-7	-8	1	-38	-39	1	38
[truncated: 3,940 more rows]
