# Supplementary material for: Evaluating the stress-response of dental students to the dental school environment
Source: PeerJ. 2020 May 6;8:e8981. doi: 10.7717/peerj.8981 (PMC7210805; doi:10.7717/peerj.8981)
Supplement: Supplemental Information 1 [file peerj-08-8981-s001.zip › 4-1 IV.csv]

// Data mode : Full
// Data quality : High
// Acceleration sensor's range : 16g
// Gyroscope sensor's range : 2000dps
//
//ARTIFACT	NUM	DATE	ACC_X	ACC_Y	ACC_Z	GYRO_X	GYRO_Y	GYRO_Z	EOG_L	EOG_R	EOG_H	EOG_V
	1	2019-01-22 11:12:54.77	-456	1301	-1538	12	23	-6	-94	-30	-64	62
	2	2019-01-22 11:12:54.78	-457	1304	-1551	10	17	-8	-121	-41	-80	81
	3	2019-01-22 11:12:54.79	-457	1305	-1547	8	11	-10	-96	-22	-74	59
	4	2019-01-22 11:12:54.80	-448	1300	-1546	9	7	-16	-126	-46	-80	86
	5	2019-01-22 11:12:54.81	-453	1287	-1534	12	3	-17	-100	-28	-72	64
	6	2019-01-22 11:12:54.82	-455	1274	-1529	15	1	-14	-132	-53	-79	92
	7	2019-01-22 11:12:54.83	-459	1262	-1517	14	2	-7	-98	-25	-73	61
	8	2019-01-22 11:12:54.84	-472	1262	-1524	14	5	1	-129	-47	-82	88
	9	2019-01-22 11:12:54.85	-457	1279	-1527	11	11	8	-93	-14	-79	53
	10	2019-01-22 11:12:54.86	-460	1296	-1540	10	11	8	-130	-42	-88	86
	11	2019-01-22 11:12:54.87	-460	1299	-1546	4	10	2	-90	-17	-73	53
	12	2019-01-22 11:12:54.88	-458	1297	-1537	4	8	-1	-133	-56	-77	94
	13	2019-01-22 11:12:54.89	-453	1288	-1531	0	11	0	-93	-26	-67	59
	14	2019-01-22 11:12:54.90	-451	1279	-1529	-2	9	-3	-127	-54	-73	90
	15	2019-01-22 11:12:54.91	-451	1284	-1534	-3	10	-6	-80	-17	-63	48
	16	2019-01-22 11:12:54.92	-446	1299	-1516	-4	9	-12	-126	-57	-69	91
	17	2019-01-22 11:12:54.93	-456	1280	-1527	0	15	-15	-88	-28	-60	58
	18	2019-01-22 11:12:54.94	-453	1297	-1534	6	17	-20	-134	-69	-65	101
	19	2019-01-22 11:12:54.95	-452	1289	-1544	15	20	-21	-86	-24	-62	55
	20	2019-01-22 11:12:54.96	-451	1286	-1551	22	22	-22	-127	-63	-64	95
	21	2019-01-22 11:12:54.97	-461	1289	-1552	22	18	-24	-84	-24	-60	54
	22	2019-01-22 11:12:54.98	-444	1292	-1547	19	6	-30	-134	-69	-65	101
	23	2019-01-22 11:12:54.99	-451	1292	-1544	15	6	-28	-86	-18	-68	52
	24	2019-01-22 11:12:55.00	-449	1289	-1536	13	2	-35	-137	-70	-67	103
	25	2019-01-22 11:12:55.01	-458	1283	-1527	11	9	-34	-89	-28	-61	58
	26	2019-01-22 11:12:55.02	-452	1271	-1527	14	10	-34	-140	-84	-56	112
	27	2019-01-22 11:12:55.03	-452	1273	-1529	16	17	-27	-81	-32	-49	56
	28	2019-01-22 11:12:55.04	-448	1259	-1523	19	25	-23	-128	-75	-53	101
	29	2019-01-22 11:12:55.05	-450	1260	-1532	21	28	-21	-77	-16	-61	46
	30	2019-01-22 11:12:55.06	-444	1272	-1538	19	29	-22	-135	-67	-68	101
	31	2019-01-22 11:12:55.07	-447	1259	-1549	15	30	-24	-86	-14	-72	50
	32	2019-01-22 11:12:55.08	-444	1256	-1542	12	25	-22	-133	-72	-61	102
	33	2019-01-22 11:12:55.09	-454	1258	-1554	12	21	-18	-70	-12	-58	41
	34	2019-01-22 11:12:55.10	-458	1266	-1554	11	19	-7	-128	-75	-53	101
	35	2019-01-22 11:12:55.11	-437	1276	-1558	9	15	-6	-73	-10	-63	41
	36	2019-01-22 11:12:55.12	-445	1293	-1546	6	10	-7	-131	-65	-66	98
	37	2019-01-22 11:12:55.13	-449	1303	-1545	2	6	-21	-64	7	-71	28
	38	2019-01-22 11:12:55.14	-445	1287	-1542	-1	5	-37	-139	-74	-65	106
	39	2019-01-22 11:12:55.15	-455	1268	-1546	5	6	-36	-83	-17	-66	50
	40	2019-01-22 11:12:55.16	-450	1263	-1536	6	0	-37	-141	-85	-56	113
	41	2019-01-22 11:12:55.17	-447	1253	-1550	4	2	-29	-70	-8	-62	39
	42	2019-01-22 11:12:55.18	-440	1240	-1548	2	0	-21	-132	-77	-55	104
	43	2019-01-22 11:12:55.19	-453	1245	-1561	5	0	-5	-77	-11	-66	44
	44	2019-01-22 11:12:55.20	-454	1248	-1546	6	-2	6	-142	-82	-60	112
	45	2019-01-22 11:12:55.21	-452	1265	-1545	7	0	11	-76	-7	-69	41
	46	2019-01-22 11:12:55.22	-446	1297	-1542	7	3	15	-140	-76	-64	108
	47	2019-01-22 11:12:55.23	-449	1304	-1545	4	2	6	-75	-7	-68	41
	48	2019-01-22 11:12:55.24	-442	1297	-1539	-6	8	-3	-142	-82	-60	112
	49	2019-01-22 11:12:55.25	-447	1293	-1530	-4	6	-13	-74	-2	-72	38
	50	2019-01-22 11:12:55.26	-438	1278	-1530	-3	2	-19	-138	-79	-59	108
	51	2019-01-22 11:12:55.27	-451	1263	-1531	-2	13	-21	-73	-6	-67	39
	52	2019-01-22 11:12:55.28	-446	1264	-1544	-5	8	-24	-139	-83	-56	111
	53	2019-01-22 11:12:55.29	-456	1266	-1553	-3	6	-17	-75	-9	-66	42
	54	2019-01-22 11:12:55.30	-459	1282	-1552	-6	-1	-18	-135	-84	-51	109
	55	2019-01-22 11:12:55.31	-455	1290	-1547	-8	1	-15	-69	-13	-56	41
	56	2019-01-22 11:12:55.32	-457	1287	-1537	-10	2	-17	-130	-91	-39	110
	57	2019-01-22 11:12:55.33	-455	1282	-1542	-7	0	-19	-63	-15	-48	39
	58	2019-01-22 11:12:55.34	-441	1266	-1538	-11	1	-18	-128	-90	-38	109
	59	2019-01-22 11:12:55.35	-450	1267	-1535	-14	0	-17	-64	-11	-53	37
	60	2019-01-22 11:12:55.36	-446	1262	-1532	-16	7	-11	-127	-85	-42	106
	61	2019-01-22 11:12:55.37	-451	1277	-1536	-16	9	-8	-71	-13	-58	42
	62	2019-01-22 11:12:55.38	-460	1290	-1542	-16	11	-7	-142	-93	-49	117
	63	2019-01-22 11:12:55.39	-435	1291	-1538	-15	11	-15	-79	-9	-70	44
	64	2019-01-22 11:12:55.40	-451	1291	-1539	-12	9	-19	-143	-80	-63	111
	65	2019-01-22 11:12:55.41	-432	1290	-1548	-13	8	-24	-78	1	-79	38
	66	2019-01-22 11:12:55.42	-437	1289	-1543	-12	10	-29	-132	-74	-58	103
	67	2019-01-22 11:12:55.43	-455	1278	-1543	-9	7	-36	-68	3	-71	32
	68	2019-01-22 11:12:55.44	-442	1277	-1554	-4	6	-33	-130	-80	-50	105
	69	2019-01-22 11:12:55.45	-455	1279	-1550	1	0	-35	-69	-6	-63	37
	70	2019-01-22 11:12:55.46	-451	1275	-1549	5	-2	-35	-129	-85	-44	107
	71	2019-01-22 11:12:55.47	-455	1275	-1542	7	-5	-31	-66	-9	-57	37
	72	2019-01-22 11:12:55.48	-451	1262	-1536	14	-8	-24	-122	-83	-39	102
	73	2019-01-22 11:12:55.49	-451	1264	-1546	13	-2	-17	-56	-3	-53	29
	74	2019-01-22 11:12:55.50	-451	1277	-1544	7	3	-12	-117	-79	-38	98
	75	2019-01-22 11:12:55.51	-450	1282	-1548	4	2	-12	-55	5	-60	25
	76	2019-01-22 11:12:55.52	-444	1278	-1555	-1	-2	-12	-114	-70	-44	92
	77	2019-01-22 11:12:55.53	-450	1278	-1552	-2	3	-9	-60	0	-60	30
	78	2019-01-22 11:12:55.54	-453	1285	-1550	0	-3	-12	-118	-73	-45	95
	79	2019-01-22 11:12:55.55	-446	1288	-1545	4	-4	-17	-65	0	-65	32
	80	2019-01-22 11:12:55.56	-448	1277	-1538	7	-4	-22	-121	-73	-48	97
	81	2019-01-22 11:12:55.57	-450	1271	-1536	9	2	-26	-79	-10	-69	44
	82	2019-01-22 11:12:55.58	-446	1260	-1535	5	10	-24	-132	-84	-48	108
	83	2019-01-22 11:12:55.59	-450	1249	-1544	5	12	-21	-80	-8	-72	44
	84	2019-01-22 11:12:55.60	-455	1263	-1560	5	9	-14	-128	-76	-52	102
	85	2019-01-22 11:12:55.61	-448	1265	-1561	8	0	-13	-74	-4	-70	39
	86	2019-01-22 11:12:55.62	-440	1277	-1556	12	-1	-4	-125	-77	-48	101
	87	2019-01-22 11:12:55.63	-445	1277	-1547	16	-8	-8	-75	-6	-69	40
	88	2019-01-22 11:12:55.64	-442	1273	-1533	19	-3	-7	-122	-76	-46	99
	89	2019-01-22 11:12:55.65	-438	1281	-1528	17	2	-9	-69	-5	-64	37
	90	2019-01-22 11:12:55.66	-430	1279	-1540	13	1	-19	-123	-81	-42	102
	91	2019-01-22 11:12:55.67	-449	1271	-1546	1	2	-22	-73	-6	-67	39
	92	2019-01-22 11:12:55.68	-446	1254	-1557	-5	-3	-24	-123	-76	-47	99
	93	2019-01-22 11:12:55.69	-449	1237	-1555	-9	-9	-17	-75	-6	-69	40
	94	2019-01-22 11:12:55.70	-449	1245	-1553	-7	-11	-9	-122	-75	-47	98
	95	2019-01-22 11:12:55.71	-445	1252	-1552	-3	-12	0	-75	-3	-72	39
	96	2019-01-22 11:12:55.72	-442	1276	-1540	2	-12	3	-120	-73	-47	96
	97	2019-01-22 11:12:55.73	-439	1288	-1542	5	-9	-3	-74	-1	-73	37
	98	2019-01-22 11:12:55.74	-443	1288	-1548	1	-7	-9	-116	-64	-52	90
	99	2019-01-22 11:12:55.75	-441	1285	-1558	-7	-5	-14	-70	6	-76	32
	100	2019-01-22 11:12:55.76	-451	1267	-1558	-12	-14	-19	-104	-51	-53	77
	101	2019-01-22 11:12:55.77	-450	1256	-1552	-20	-11	-15	-61	9	-70	26
	102	2019-01-22 11:12:55.78	-448	1250	-1556	-22	-11	-10	-105	-67	-38	86
	103	2019-01-22 11:12:55.79	-450	1255	-1550	-18	-15	-6	-70	-11	-59	40
	104	2019-01-22 11:12:55.80	-452	1271	-1550	-9	-16	-8	-110	-67	-43	88
	105	2019-01-22 11:12:55.81	-455	1280	-1544	-6	-18	-15	-68	-2	-66	35
	106	2019-01-22 11:12:55.82	-460	1278	-1547	-5	-12	-19	-104	-59	-45	81
	107	2019-01-22 11:12:55.83	-461	1276	-1549	-3	-13	-19	-72	-5	-67	38
	108	2019-01-22 11:12:55.84	-462	1270	-1541	0	-17	-19	-113	-68	-45	90
	109	2019-01-22 11:12:55.85	-461	1269	-1545	-5	-15	-16	-79	-11	-68	45
	110	2019-01-22 11:12:55.86	-460	1259	-1539	-12	-9	-8	-116	-66	-50	91
	111	2019-01-22 11:12:55.87	-452	1266	-1540	-15	-2	-1	-81	-10	-71	45
	112	2019-01-22 11:12:55.88	-453	1273	-1541	-18	1	4	-112	-62	-50	87
	113	2019-01-22 11:12:55.89	-451	1287	-1548	-21	11	1	-80	-9	-71	44
	114	2019-01-22 11:12:55.90	-446	1290	-1556	-18	5	-9	-112	-60	-52	86
	115	2019-01-22 11:12:55.91	-456	1294	-1550	-10	7	-10	-87	-8	-79	47
	116	2019-01-22 11:12:55.92	-452	1295	-1560	-3	3	-18	-114	-59	-55	86
	117	2019-01-22 11:12:55.93	-450	1286	-1551	1	2	-20	-88	-16	-72	52
	118	2019-01-22 11:12:55.94	-464	1279	-1558	3	0	-15	-111	-61	-50	86
	119	2019-01-22 11:12:55.95	-461	1257	-1555	7	-4	-13	-71	-6	-65	38
	120	2019-01-22 11:12:55.96	-449	1269	-1537	6	-4	-8	-99	-60	-39	79
	121	2019-01-22 11:12:55.97	-453	1262	-1532	6	1	-6	-81	-21	-60	51
	122	2019-01-22 11:12:55.98	-451	1270	-1538	5	10	-6	-102	-70	-32	86
	123	2019-01-22 11:12:55.99	-451	1265	-1549	11	11	-3	-78	-20	-58	49
	124	2019-01-22 11:12:56.00	-448	1265	-1549	10	15	-4	-96	-59	-37	77
	125	2019-01-22 11:12:56.01	-459	1284	-1551	10	14	-9	-88	-31	-57	59
	126	2019-01-22 11:12:56.02	-449	1275	-1545	5	13	-6	-101	-66	-35	83
	127	2019-01-22 11:12:56.03	-464	1270	-1541	0	16	-10	-86	-31	-55	58
	128	2019-01-22 11:12:56.04	-456	1265	-1551	-7	15	-9	-97	-59	-38	78
	129	2019-01-22 11:12:56.05	-455	1258	-1547	-12	10	-11	-90	-28	-62	59
	130	2019-01-22 11:12:56.06	-454	1257	-1546	-21	1	-13	-100	-58	-42	79
	131	2019-01-22 11:12:56.07	-460	1266	-1541	-22	3	-12	-92	-28	-64	60
	132	2019-01-22 11:12:56.08	-450	1278	-1544	-17	4	-13	-94	-53	-41	73
	133	2019-01-22 11:12:56.09	-455	1292	-1550	-12	6	-16	-81	-25	-56	53
	134	2019-01-22 11:12:56.10	-454	1295	-1548	-6	5	-21	-87	-55	-32	71
	135	2019-01-22 11:12:56.11	-456	1284	-1545	-1	4	-21	-88	-35	-53	61
	136	2019-01-22 11:12:56.12	-459	1284	-1546	2	11	-16	-94	-57	-37	75
	137	2019-01-22 11:12:56.13	-455	1271	-1547	4	5	-18	-95	-40	-55	67
	138	2019-01-22 11:12:56.14	-447	1267	-1544	0	1	-19	-97	-60	-37	78
	139	2019-01-22 11:12:56.15	-450	1267	-1550	-8	9	-13	-98	-44	-54	71
	140	2019-01-22 11:12:56.16	-454	1263	-1544	-11	9	-9	-98	-59	-39	78
	141	2019-01-22 11:12:56.17	-451	1276	-1534	-12	12	-8	-101	-40	-61	70
	142	2019-01-22 11:12:56.18	-455	1285	-1547	-10	13	-7	-95	-54	-41	74
	143	2019-01-22 11:12:56.19	-458	1291	-1552	-7	12	-9	-98	-40	-58	69
	144	2019-01-22 11:12:56.20	-451	1286	-1552	-6	12	-14	-92	-48	-44	70
	145	2019-01-22 11:12:56.21	-451	1282	-1552	-1	9	-15	-98	-35	-63	66
	146	2019-01-22 11:12:56.22	-452	1272	-1532	-2	14	-15	-85	-42	-43	63
	147	2019-01-22 11:12:56.23	-442	1255	-1537	-5	20	-9	-98	-41	-57	69
	148	2019-01-22 11:12:56.24	-450	1258	-1534	-6	25	-6	-87	-44	-43	65
	149	2019-01-22 11:12:56.25	-442	1254	-1540	-7	26	3	-104	-41	-63	72
	150	2019-01-22 11:12:56.26	-437	1259	-1553	-6	30	11	-85	-38	-47	61
	151	2019-01-22 11:12:56.27	-442	1276	-1554	-6	28	16	-104	-43	-61	73
	152	2019-01-22 11:12:56.28	-439	1297	-1558	-2	21	10	-91	-47	-44	69
	153	2019-01-22 11:12:56.29	-438	1296	-1550	0	17	-1	-110	-52	-58	81
	154	2019-01-22 11:12:56.30	-427	1297	-1550	0	12	-13	-96	-51	-45	73
	155	2019-01-22 11:12:56.31	-428	1282	-1552	-3	10	-24	-114	-59	-55	86
	156	2019-01-22 11:12:56.32	-430	1276	-1559	-1	6	-27	-93	-49	-44	71
	157	2019-01-22 11:12:56.33	-440	1270	-1554	0	5	-25	-112	-50	-62	81
	158	2019-01-22 11:12:56.34	-436	1274	-1555	5	1	-21	-93	-41	-52	67
	159	2019-01-22 11:12:56.35	-452	1270	-1548	5	6	-16	-121	-57	-64	89
	160	2019-01-22 11:12:56.36	-435	1271	-1539	6	7	-14	-83	-41	-42	62
	161	2019-01-22 11:12:56.37	-441	1272	-1525	6	9	-15	-109	-56	-53	82
	162	2019-01-22 11:12:56.38	-436	1268	-1536	3	18	-13	-73	-35	-38	54
	163	2019-01-22 11:12:56.39	-428	1266	-1553	4	19	-13	-109	-63	-46	86
	164	2019-01-22 11:12:56.40	-432	1266	-1569	7	10	-13	-78	-39	-39	58
	165	2019-01-22 11:12:56.41	-429	1277	-1563	8	5	-11	-108	-50	-58	79
	166	2019-01-22 11:12:56.42	-441	1293	-1555	8	0	-17	-79	-28	-51	53
	167	2019-01-22 11:12:56.43	-436	1298	-1547	10	-3	-24	-103	-42	-61	72
	168	2019-01-22 11:12:56.44	-441	1269	-1541	13	7	-27	-71	-16	-55	43
	169	2019-01-22 11:12:56.45	-440	1251	-1547	11	12	-22	-117	-51	-66	84
	170	2019-01-22 11:12:56.46	-433	1246	-1544	11	14	-16	-82	-20	-62	51
	171	2019-01-22 11:12:56.47	-440	1248	-1553	8	17	-7	-118	-51	-67	84
	172	2019-01-22 11:12:56.48	-441	1251	-1558	5	15	-1	-70	-16	-54	43
	173	2019-01-22 11:12:56.49	-427	1272	-1569	1	8	1	-109	-54	-55	81
	174	2019-01-22 11:12:56.50	-432	1295	-1563	0	0	-6	-74	-29	-45	51
	175	2019-01-22 11:12:56.51	-438	1297	-1561	-2	-3	-10	-120	-65	-55	92
	176	2019-01-22 11:12:56.52	-439	1289	-1546	-2	-5	-20	-74	-26	-48	50
	177	2019-01-22 11:12:56.53	-436	1279	-1552	3	-9	-28	-108	-51	-57	79
	178	2019-01-22 11:12:56.54	-438	1264	-1537	1	-7	-27	-64	-9	-55	36
	179	2019-01-22 11:12:56.55	-438	1256	-1540	-6	2	-27	-114	-61	-53	87
	180	2019-01-22 11:12:56.56	-438	1257	-1543	-14	5	-22	-80	-27	-53	53
	181	2019-01-22 11:12:56.57	-434	1256	-1555	-9	0	-19	-124	-71	-53	97
	182	2019-01-22 11:12:56.58	-429	1266	-1550	-9	-3	-14	-74	-23	-51	48
	183	2019-01-22 11:12:56.59	-432	1278	-1552	-8	-4	-17	-118	-63	-55	90
	184	2019-01-22 11:12:56.60	-445	1290	-1546	-4	-3	-17	-66	-17	-49	41
	185	2019-01-22 11:12:56.61	-444	1296	-1544	-2	-6	-25	-108	-62	-46	85
	186	2019-01-22 11:12:56.62	-434	1286	-1540	-5	-3	-30	-54	-13	-41	33
	187	2019-01-22 11:12:56.63	-440	1262	-1542	-7	2	-37	-108	-65	-43	86
	188	2019-01-22 11:12:56.64	-443	1256	-1553	-10	8	-29	-61	-14	-47	37
	189	2019-01-22 11:12:56.65	-443	1247	-1564	-9	1	-27	-114	-60	-54	87
	190	2019-01-22 11:12:56.66	-436	1262	-1569	-6	-5	-21	-64	-13	-51	38
	191	2019-01-22 11:12:56.67	-434	1288	-1568	-4	-8	-17	-116	-66	-50	91
	192	2019-01-22 11:12:56.68	-442	1295	-1553	-2	-10	-16	-55	-12	-43	33
	193	2019-01-22 11:12:56.69	-438	1301	-1547	1	-10	-25	-105	-66	-39	85
	194	2019-01-22 11:12:56.70	-443	1293	-1545	3	1	-35	-55	-14	-41	34
	195	2019-01-22 11:12:56.71	-449	1260	-1556	9	0	-39	-122	-76	-46	99
	196	2019-01-22 11:12:56.72	-437	1243	-1550	15	-3	-39	-74	-20	-54	47
	197	2019-01-22 11:12:56.73	-435	1235	-1550	14	-3	-32	-128	-79	-49	103
	198	2019-01-22 11:12:56.74	-439	1221	-1547	11	-1	-22	-73	-23	-50	48
	199	2019-01-22 11:12:56.75	-457	1241	-1560	10	4	-12	-130	-84	-46	107
	200	2019-01-22 11:12:56.76	-446	1261	-1572	8	0	-8	-74	-19	-55	46
	201	2019-01-22 11:12:56.77	-436	1273	-1573	-2	-3	-8	-123	-73	-50	98
	202	2019-01-22 11:12:56.78	-434	1284	-1568	-18	-5	-9	-66	-18	-48	42
	203	2019-01-22 11:12:56.79	-437	1288	-1554	-24	-9	-11	-115	-72	-43	93
	204	2019-01-22 11:12:56.80	-456	1278	-1537	-29	-10	-16	-54	-11	-43	32
	205	2019-01-22 11:12:56.81	-449	1279	-1539	-33	-12	-20	-114	-70	-44	92
	206	2019-01-22 11:12:56.82	-450	1293	-1547	-26	-13	-21	-67	-15	-52	41
	207	2019-01-22 11:12:56.83	-449	1296	-1550	-24	-11	-25	-127	-80	-47	103
	208	2019-01-22 11:12:56.84	-453	1290	-1540	-17	-11	-32	-68	-15	-53	41
	209	2019-01-22 11:12:56.85	-449	1282	-1544	-6	-7	-31	-128	-85	-43	106
	210	2019-01-22 11:12:56.86	-446	1277	-1554	7	-4	-27	-77	-24	-53	50
	211	2019-01-22 11:12:56.87	-456	1273	-1547	17	-2	-23	-127	-85	-42	106
	212	2019-01-22 11:12:56.88	-452	1266	-1555	22	-8	-23	-65	-19	-46	42
	213	2019-01-22 11:12:56.89	-452	1264	-1554	22	-7	-17	-128	-86	-42	107
	214	2019-01-22 11:12:56.90	-446	1269	-1545	19	-7	-20	-71	-21	-50	46
	215	2019-01-22 11:12:56.91	-445	1265	-1557	14	-1	-13	-129	-89	-40	109
	216	2019-01-22 11:12:56.92	-454	1263	-1558	18	-3	-15	-65	-17	-48	41
	217	2019-01-22 11:12:56.93	-450	1270	-1557	21	-2	-14	-118	-83	-35	100
	218	2019-01-22 11:12:56.94	-446	1270	-1553	27	-4	-20	-53	-11	-42	32
	219	2019-01-22 11:12:56.95	-449	1266	-1557	27	-1	-22	-115	-80	-35	97
	220	2019-01-22 11:12:56.96	-443	1254	-1558	25	-4	-20	-52	-10	-42	31
	221	2019-01-22 11:12:56.97	-450	1248	-1570	23	-6	-21	-113	-80	-33	96
	222	2019-01-22 11:12:56.98	-458	1255	-1559	16	-12	-16	-54	-3	-51	28
	223	2019-01-22 11:12:56.99	-463	1245	-1557	10	-8	-14	-117	-76	-41	96
	224	2019-01-22 11:12:57.00	-455	1252	-1554	8	-11	-11	-59	-4	-55	31
	225	2019-01-22 11:12:57.01	-452	1258	-1539	10	-5	-5	-117	-77	-40	97
	226	2019-01-22 11:12:57.02	-444	1256	-1552	12	2	-7	-53	0	-53	26
	227	2019-01-22 11:12:57.03	-446	1258	-1567	15	14	-5	-115	-73	-42	94
	228	2019-01-22 11:12:57.04	-450	1250	-1564	18	5	-6	-55	3	-58	26
	229	2019-01-22 11:12:57.05	-447	1245	-1560	17	5	-6	-113	-73	-40	93
	230	2019-01-22 11:12:57.06	-450	1248	-1556	13	4	-6	-57	2	-59	27
	231	2019-01-22 11:12:57.07	-457	1246	-1558	9	-2	-8	-119	-78	-41	98
	232	2019-01-22 11:12:57.08	-455	1259	-1564	7	5	-5	-64	-6	-58	35
	233	2019-01-22 11:12:57.09	-450	1265	-1557	8	3	-7	-118	-79	-39	98
	234	2019-01-22 11:12:57.10	-454	1263	-1556	12	7	-6	-59	-7	-52	33
	235	2019-01-22 11:12:57.11	-452	1266	-1559	17	8	-6	-114	-77	-37	95
	236	2019-01-22 11:12:57.12	-449	1253	-1565	21	9	-11	-55	-1	-54	28
	237	2019-01-22 11:12:57.13	-450	1243	-1551	22	8	-12	-108	-75	-33	91
	238	2019-01-22 11:12:57.14	-445	1248	-1555	19	15	-12	-51	-2	-49	26
	239	2019-01-22 11:12:57.15	-447	1240	-1568	13	11	-15	-103	-78	-25	90
	240	2019-01-22 11:12:57.16	-450	1236	-1564	6	15	-8	-45	0	-45	22
	241	2019-01-22 11:12:57.17	-460	1235	-1563	2	10	-6	-102	-75	-27	88
	242	2019-01-22 11:12:57.18	-449	1239	-1560	-1	10	0	-41	7	-48	17
	243	2019-01-22 11:12:57.19	-444	1240	-1555	-2	16	12	-102	-76	-26	89
	244	2019-01-22 11:12:57.20	-450	1255	-1559	1	18	11	-55	-7	-48	31
	245	2019-01-22 11:12:57.21	-447	1265	-1562	1	18	5	-109	-87	-22	98
	246	2019-01-22 11:12:57.22	-440	1282	-1570	-1	18	-2	-55	-7	-48	31
	247	2019-01-22 11:12:57.23	-434	1279	-1563	-6	17	-17	-103	-72	-31	87
	248	2019-01-22 11:12:57.24	-432	1264	-1562	-8	13	-29	-54	0	-54	27
	249	2019-01-22 11:12:57.25	-431	1257	-1558	-8	13	-35	-95	-61	-34	78
	250	2019-01-22 11:12:57.26	-443	1239	-1556	-4	16	-37	-50	11	-61	19
	251	2019-01-22 11:12:57.27	-435	1240	-1560	1	17	-36	-112	-69	-43	90
	252	2019-01-22 11:12:57.28	-442	1236	-1558	3	18	-27	-56	5	-61	25
	253	2019-01-22 11:12:57.29	-444	1241	-1568	2	15	-18	-99	-61	-38	80
	254	2019-01-22 11:12:57.30	-438	1245	-1569	1	14	-10	-56	0	-56	28
	255	2019-01-22 11:12:57.31	-432	1243	-1575	-5	15	0	-106	-72	-34	89
	256	2019-01-22 11:12:57.32	-438	1252	-1571	-8	15	7	-58	-8	-50	33
	257	2019-01-22 11:12:57.33	-430	1266	-1570	-12	7	8	-102	-73	-29	87
	258	2019-01-22 11:12:57.34	-435	1269	-1561	-15	3	8	-65	-14	-51	39
	259	2019-01-22 11:12:57.35	-431	1272	-1559	-16	5	-1	-111	-82	-29	96
	260	2019-01-22 11:12:57.36	-437	1281	-1555	-13	7	-10	-75	-21	-54	48
	261	2019-01-22 11:12:57.37	-434	1283	-1563	-5	6	-14	-111	-76	-35	93
	262	2019-01-22 11:12:57.38	-434	1269	-1559	0	5	-16	-69	-9	-60	39
	263	2019-01-22 11:12:57.39	-432	1257	-1569	4	4	-18	-101	-66	-35	83
	264	2019-01-22 11:12:57.40	-435	1240	-1567	5	4	-16	-64	-10	-54	37
	265	2019-01-22 11:12:57.41	-445	1251	-1571	0	1	-9	-101	-77	-24	89
	266	2019-01-22 11:12:57.42	-439	1260	-1565	-5	-3	-9	-65	-22	-43	43
	267	2019-01-22 11:12:57.43	-436	1255	-1566	-14	-2	-6	-98	-77	-21	87
	268	2019-01-22 11:12:57.44	-437	1260	-1563	-17	-2	-9	-64	-19	-45	41
	269	2019-01-22 11:12:57.45	-449	1248	-1567	-12	-3	-7	-94	-77	-17	85
	270	2019-01-22 11:12:57.46	-436	1246	-1562	-5	-2	-3	-66	-24	-42	45
	271	2019-01-22 11:12:57.47	-438	1251	-1560	6	-1	-3	-99	-77	-22	88
	272	2019-01-22 11:12:57.48	-439	1242	-1555	8	8	1	-74	-28	-46	51
	273	2019-01-22 11:12:57.49	-435	1252	-1544	9	6	-2	-105	-86	-19	95
	274	2019-01-22 11:12:57.50	-430	1254	-1552	3	15	1	-75	-36	-39	55
	275	2019-01-22 11:12:57.51	-440	1249	-1559	-6	15	0	-95	-77	-18	86
	276	2019-01-22 11:12:57.52	-430	1253	-1566	-11	20	-1	-70	-30	-40	50
	277	2019-01-22 11:12:57.53	-434	1257	-1563	-14	14	-3	-92	-75	-17	83
	278	2019-01-22 11:12:57.54	-434	1265	-1571	-14	15	0	-67	-36	-31	51
	279	2019-01-22 11:12:57.55	-434	1271	-1573	-15	12	-1	-91	-86	-5	88
	280	2019-01-22 11:12:57.56	-438	1274	-1566	-13	4	-7	-72	-47	-25	59
	281	2019-01-22 11:12:57.57	-430	1276	-1559	-14	0	-15	-93	-89	-4	91
	282	2019-01-22 11:12:57.58	-429	1281	-1560	-18	0	-24	-70	-42	-28	56
	283	2019-01-22 11:12:57.59	-438	1277	-1557	-26	6	-29	-80	-69	-11	74
	284	2019-01-22 11:12:57.60	-436	1268	-1556	-30	7	-33	-70	-39	-31	54
	285	2019-01-22 11:12:57.61	-419	1260	-1565	-30	2	-37	-85	-72	-13	78
	286	2019-01-22 11:12:57.62	-427	1254	-1567	-25	1	-30	-68	-35	-33	51
	287	2019-01-22 11:12:57.63	-429	1264	-1571	-18	-2	-25	-84	-61	-23	72
	288	2019-01-22 11:12:57.64	-435	1269	-1562	-12	-1	-17	-76	-29	-47	52
	289	2019-01-22 11:12:57.65	-438	1274	-1561	-7	-5	-16	-93	-64	-29	78
	290	2019-01-22 11:12:57.66	-433	1280	-1558	1	-7	-14	-84	-23	-61	53
	291	2019-01-22 11:12:57.67	-431	1289	-1545	2	-2	-16	-97	-45	-52	71
	292	2019-01-22 11:12:57.68	-431	1291	-1541	0	5	-22	-94	-19	-75	56
	293	2019-01-22 11:12:57.69	-436	1280	-1553	-7	6	-31	-105	-48	-57	76
	294	2019-01-22 11:12:57.70	-439	1260	-1557	-11	7	-33	-98	-23	-75	60
	295	2019-01-22 11:12:57.71	-444	1254	-1571	-9	8	-29	-96	-44	-52	70
	296	2019-01-22 11:12:57.72	-442	1243	-1581	-1	-6	-21	-90	-23	-67	56
	297	2019-01-22 11:12:57.73	-436	1255	-1566	2	-8	-14	-91	-46	-45	68
	298	2019-01-22 11:12:57.74	-438	1266	-1554	17	-5	-10	-97	-36	-61	66
	299	2019-01-22 11:12:57.75	-440	1269	-1548	18	-3	-13	-100	-58	-42	79
	300	2019-01-22 11:12:57.76	-450	1264	-1555	13	6	-16	-100	-37	-63	68
	301	2019-01-22 11:12:57.77	-444	1253	-1566	9	9	-16	-85	-42	-43	63
	302	2019-01-22 11:12:57.78	-441	1232	-1559	7	13	-10	-90	-27	-63	58
	303	2019-01-22 11:12:57.79	-438	1234	-1561	8	14	-6	-86	-42	-44	64
	304	2019-01-22 11:12:57.80	-439	1244	-1566	10	15	2	-93	-40	-53	66
	305	2019-01-22 11:12:57.81	-440	1250	-1574	12	15	6	-84	-53	-31	68
	306	2019-01-22 11:12:57.82	-433	1255	-1578	12	7	6	-86	-40	-46	63
	307	2019-01-22 11:12:57.83	-431	1260	-1567	12	7	5	-78	-45	-33	61
	308	2019-01-22 11:12:57.84	-441	1252	-1569	10	6	2	-92	-39	-53	65
	309	2019-01-22 11:12:57.85	-435	1241	-1566	12	2	-2	-75	-37	-38	56
	310	2019-01-22 11:12:57.86	-426	1241	-1552	16	4	-5	-85	-33	-52	59
	311	2019-01-22 11:12:57.87	-431	1249	-1550	17	1	-9	-69	-23	-46	46
	312	2019-01-22 11:12:57.88	-430	1247	-1555	10	14	-7	-88	-22	-66	55
	313	2019-01-22 11:12:57.89	-433	1251	-1563	6	21	-9	-72	-25	-47	48
	314	2019-01-22 11:12:57.90	-439	1246	-1568	2	20	-12	-90	-32	-58	61
	315	2019-01-22 11:12:57.91	-434	1236	-1572	0	19	-11	-67	-26	-41	46
	316	2019-01-22 11:12:57.92	-437	1252	-1561	-6	18	-9	-87	-31	-56	59
	317	2019-01-22 11:12:57.93	-431	1260	-1569	-7	16	-11	-65	-29	-36	47
	318	2019-01-22 11:12:57.94	-428	1270	-1563	-12	17	-12	-86	-39	-47	62
	319	2019-01-22 11:12:57.95	-421	1271	-1561	-15	16	-20	-61	-31	-30	46
	320	2019-01-22 11:12:57.96	-420	1275	-1565	-11	16	-30	-89	-48	-41	68
	321	2019-01-22 11:12:57.97	-412	1266	-1573	-9	16	-33	-70	-42	-28	56
	322	2019-01-22 11:12:57.98	-423	1253	-1571	-1	9	-39	-104	-62	-42	83
	323	2019-01-22 11:12:57.99	-423	1249	-1576	-1	10	-37	-74	-40	-34	57
	324	2019-01-22 11:12:58.00	-426	1246	-1580	-3	4	-32	-94	-44	-50	69
	325	2019-01-22 11:12:58.01	-416	1251	-1565	-8	-1	-26	-67	-29	-38	48
	326	2019-01-22 11:12:58.02	-425	1249	-1567	-13	-7	-23	-101	-52	-49	76
	327	2019-01-22 11:12:58.03	-429	1258	-1568	-17	-5	-16	-71	-39	-32	55
	328	2019-01-22 11:12:58.04	-426	1247	-1563	-18	-5	-18	-113	-64	-49	88
	329	2019-01-22 11:12:58.05	-423	1246	-1560	-17	-6	-18	-80	-40	-40	60
	330	2019-01-22 11:12:58.06	-423	1239	-1564	-15	-6	-17	-108	-61	-47	84
	331	2019-01-22 11:12:58.07	-429	1234	-1567	-12	-9	-13	-64	-25	-39	44
	332	2019-01-22 11:12:58.08	-445	1238	-1566	-10	-10	-13	-92	-51	-41	71
	333	2019-01-22 11:12:58.09	-437	1241	-1568	-12	-9	-5	-60	-28	-32	44
	334	2019-01-22 11:12:58.10	-437	1256	-1560	-16	-9	-7	-91	-55	-36	73
	335	2019-01-22 11:12:58.11	-436	1262	-1557	-23	-7	-5	-53	-27	-26	40
	336	2019-01-22 11:12:58.12	-437	1260	-1552	-30	6	-4	-90	-59	-31	74
	337	2019-01-22 11:12:58.13	-432	1254	-1557	-32	9	-4	-53	-26	-27	39
	338	2019-01-22 11:12:58.14	-431	1253	-1559	-30	14	0	-89	-57	-32	73
	339	2019-01-22 11:12:58.15	-427	1253	-1572	-25	14	1	-45	-13	-32	29
	340	2019-01-22 11:12:58.16	-430	1263	-1577	-22	10	-1	-91	-51	-40	71
	341	2019-01-22 11:12:58.17	-419	1276	-1555	-19	7	-6	-56	-14	-42	35
	342	2019-01-22 11:12:58.18	-421	1273	-1565	-16	5	-15	-100	-58	-42	79
	343	2019-01-22 11:12:58.19	-428	1272	-1554	-13	10	-19	-47	-8	-39	27
	344	2019-01-22 11:12:58.20	-433	1265	-1581	-7	9	-21	-88	-46	-42	67
	345	2019-01-22 11:12:58.21	-442	1251	-1591	-2	5	-16	-47	-3	-44	25
	346	2019-01-22 11:12:58.22	-434	1253	-1582	1	-4	-12	-101	-53	-48	77
	347	2019-01-22 11:12:58.23	-430	1253	-1563	-1	-3	-4	-53	-14	-39	33
	348	2019-01-22 11:12:58.24	-432	1246	-1545	-3	-2	0	-99	-57	-42	78
	349	2019-01-22 11:12:58.25	-425	1251	-1550	-4	-1	2	-47	-11	-36	29
	350	2019-01-22 11:12:58.26	-427	1253	-1553	-10	6	0	-104	-65	-39	84
	351	2019-01-22 11:12:58.27	-425	1255	-1555	-13	9	4	-58	-20	-38	39
	352	2019-01-22 11:12:58.28	-425	1260	-1564	-18	13	4	-109	-70	-39	89
	353	2019-01-22 11:12:58.29	-425	1265	-1579	-18	4	4	-65	-29	-36	47
	354	2019-01-22 11:12:58.30	-432	1268	-1565	-22	4	4	-118	-82	-36	100
	355	2019-01-22 11:12:58.31	-426	1282	-1578	-21	-5	4	-65	-26	-39	45
	356	2019-01-22 11:12:58.32	-432	1282	-1566	-20	-11	-2	-118	-79	-39	98
	357	2019-01-22 11:12:58.33	-442	1275	-1558	-20	-11	-10	-67	-24	-43	45
	358	2019-01-22 11:12:58.34	-436	1256	-1546	-19	-10	-14	-125	-77	-48	101
	359	2019-01-22 11:12:58.35	-428	1259	-1549	-20	-2	-10	-74	-14	-60	44
	360	2019-01-22 11:12:58.36	-425	1266	-1551	-21	-1	-14	-123	-70	-53	96
	361	2019-01-22 11:12:58.37	-440	1264	-1558	-22	-2	-13	-59	-10	-49	34
	362	2019-01-22 11:12:58.38	-430	1275	-1555	-20	0	-14	-110	-69	-41	89
	363	2019-01-22 11:12:58.39	-433	1276	-1560	-13	0	-17	-59	-12	-47	35
	364	2019-01-22 11:12:58.40	-435	1272	-1568	-7	1	-14	-112	-77	-35	94
	365	2019-01-22 11:12:58.41	-429	1265	-1559	-1	-3	-16	-46	-9	-37	27
	366	2019-01-22 11:12:58.42	-430	1269	-1556	6	-4	-18	-103	-77	-26	90
	367	2019-01-22 11:12:58.43	-427	1264	-1552	5	-6	-21	-48	-8	-40	28
	368	2019-01-22 11:12:58.44	-424	1266	-1555	-1	6	-17	-98	-65	-33	81
	369	2019-01-22 11:12:58.45	-426	1277	-1551	-3	3	-20	-39	-2	-37	20
	370	2019-01-22 11:12:58.46	-422	1266	-1570	-4	1	-22	-97	-70	-27	83
	371	2019-01-22 11:12:58.47	-425	1268	-1571	-3	-4	-23	-43	-12	-31	27
	372	2019-01-22 11:12:58.48	-429	1265	-1576	-3	-8	-25	-96	-73	-23	84
	373	2019-01-22 11:12:58.49	-424	1258	-1561	-1	-6	-25	-38	-4	-34	21
	374	2019-01-22 11:12:58.50	-419	1252	-1560	2	-5	-25	-105	-81	-24	93
	375	2019-01-22 11:12:58.51	-429	1240	-1561	7	-6	-22	-46	-5	-41	25
	376	2019-01-22 11:12:58.52	-432	1246	-1554	7	-3	-18	-108	-76	-32	92
	377	2019-01-22 11:12:58.53	-436	1247	-1568	0	-4	-16	-51	-7	-44	29
	378	2019-01-22 11:12:58.54	-442	1242	-1565	-6	1	-6	-108	-79	-29	93
	379	2019-01-22 11:12:58.55	-438	1254	-1563	-12	1	3	-53	-15	-38	34
	380	2019-01-22 11:12:58.56	-427	1271	-1571	-15	3	7	-106	-83	-23	94
	381	2019-01-22 11:12:58.57	-426	1284	-1571	-15	3	1	-39	-11	-28	25
	382	2019-01-22 11:12:58.58	-429	1290	-1563	-12	3	-9	-92	-79	-13	85
	383	2019-01-22 11:12:58.59	-431	1285	-1569	-7	1	-22	-43	-9	-34	26
	384	2019-01-22 11:12:58.60	-430	1281	-1564	-1	-4	-30	-105	-76	-29	90
	385	2019-01-22 11:12:58.61	-431	1272	-1554	4	-4	-38	-53	-8	-45	30
	386	2019-01-22 11:12:58.62	-432	1251	-1551	7	-2	-42	-112	-78	-34	95
	387	2019-01-22 11:12:58.63	-440	1238	-1553	9	-2	-36	-55	-9	-46	32
	388	2019-01-22 11:12:58.64	-434	1229	-1557	11	-1	-26	-116	-80	-36	98
	389	2019-01-22 11:12:58.65	-437	1237	-1559	6	6	-11	-64	-11	-53	37
	390	2019-01-22 11:12:58.66	-435	1243	-1564	0	10	-1	-118	-81	-37	99
	391	2019-01-22 11:12:58.67	-428	1266	-1566	-7	11	2	-57	-4	-53	30
	392	2019-01-22 11:12:58.68	-427	1278	-1568	-8	7	-4	-114	-74	-40	94
	393	2019-01-22 11:12:58.69	-427	1273	-1562	-10	8	-11	-57	-3	-54	30
	394	2019-01-22 11:12:58.70	-426	1273	-1563	-6	9	-21	-108	-74	-34	91
	395	2019-01-22 11:12:58.71	-430	1253	-1553	-5	5	-32	-51	-5	-46	28
	396	2019-01-22 11:12:58.72	-429	1252	-1557	-4	8	-32	-110	-80	-30	95
	397	2019-01-22 11:12:58.73	-430	1243	-1564	-6	6	-34	-61	-17	-44	39
	398	2019-01-22 11:12:58.74	-431	1237	-1565	-2	3	-28	-108	-78	-30	93
	399	2019-01-22 11:12:58.75	-427	1245	-1562	-1	5	-17	-53	-2	-51	27
	400	2019-01-22 11:12:58.76	-421	1252	-1562	-7	8	-11	-108	-71	-37	89
	401	2019-01-22 11:12:58.77	-430	1262	-1565	-12	8	-11	-58	-5	-53	31
	402	2019-01-22 11:12:58.78	-435	1275	-1571	-16	7	-9	-105	-73	-32	89
	403	2019-01-22 11:12:58.79	-433	1268	-1565	-20	4	-14	-52	-5	-47	28
	404	2019-01-22 11:12:58.80	-426	1271	-1567	-20	2	-17	-108	-80	-28	94
	405	2019-01-22 11:12:58.81	-422	1278	-1558	-20	-3	-19	-60	-15	-45	37
	406	2019-01-22 11:12:58.82	-432	1268	-1558	-18	1	-19	-104	-83	-21	93
	407	2019-01-22 11:12:58.83	-428	1270	-1554	-14	3	-24	-59	-21	-38	40
	408	2019-01-22 11:12:58.84	-436	1269	-1560	-10	6	-25	-102	-85	-17	93
	409	2019-01-22 11:12:58.85	-441	1270	-1561	-5	4	-29	-51	-10	-41	30
	410	2019-01-22 11:12:58.86	-449	1257	-1561	-5	11	-23	-100	-73	-27	86
	411	2019-01-22 11:12:58.87	-434	1249	-1550	-1	10	-22	-55	-1	-54	28
	412	2019-01-22 11:12:58.88	-425	1255	-1552	-1	9	-16	-105	-68	-37	86
	413	2019-01-22 11:12:58.89	-433	1268	-1552	0	11	-13	-64	-6	-58	35
	414	2019-01-22 11:12:58.90	-412	1276	-1556	-2	19	-12	-101	-66	-35	83
	415	2019-01-22 11:12:58.91	-428	1284	-1569	-4	23	-18	-46	1	-47	22
	416	2019-01-22 11:12:58.92	-415	1280	-1573	-6	22	-30	-85	-57	-28	71
	417	2019-01-22 11:12:58.93	-431	1267	-1583	-2	13	-39	-44	2	-46	21
	418	2019-01-22 11:12:58.94	-433	1252	-1570	1	9	-36	-86	-64	-22	75
	419	2019-01-22 11:12:58.95	-427	1238	-1566	4	3	-35	-50	-8	-42	29
	420	2019-01-22 11:12:58.96	-419	1237	-1552	5	2	-25	-92	-63	-29	77
	421	2019-01-22 11:12:58.97	-419	1224	-1571	7	0	-17	-61	-1	-60	31
	422	2019-01-22 11:12:58.98	-434	1229	-1563	6	1	-3	-105	-64	-41	84
	423	2019-01-22 11:12:58.99	-418	1235	-1562	2	-1	5	-72	-13	-59	42
	424	2019-01-22 11:12:59.00	-420	1248	-1555	-5	0	4	-106	-72	-34	89
	425	2019-01-22 11:12:59.01	-425	1258	-1555	-12	9	6	-67	-16	-51	41
	426	2019-01-22 11:12:59.02	-421	1262	-1567	-11	12	6	-96	-65	-31	80
	427	2019-01-22 11:12:59.03	-431	1265	-1578	-10	15	2	-60	-13	-47	36
	428	2019-01-22 11:12:59.04	-421	1258	-1564	-9	9	-2	-90	-66	-24	78
	429	2019-01-22 11:12:59.05	-429	1261	-1568	-8	2	-3	-60	-8	-52	34
	430	2019-01-22 11:12:59.06	-425	1264	-1560	-8	2	1	-84	-57	-27	70
	431	2019-01-22 11:12:59.07	-422	1273	-1567	-7	3	1	-56	-5	-51	30
	432	2019-01-22 11:12:59.08	-417	1278	-1558	-8	0	-4	-84	-55	-29	69
	433	2019-01-22 11:12:59.09	-418	1279	-1561	-11	4	-5	-55	-6	-49	30
	434	2019-01-22 11:12:59.10	-418	1273	-1563	-10	3	-10	-81	-56	-25	68
	435	2019-01-22 11:12:59.11	-428	1271	-1564	-7	2	-15	-56	-6	-50	31
	436	2019-01-22 11:12:59.12	-424	1260	-1558	-2	2	-18	-81	-54	-27	67
	437	2019-01-22 11:12:59.13	-419	1260	-1567	3	-1	-20	-63	-16	-47	39
	438	2019-01-22 11:12:59.14	-417	1252	-1569	1	1	-20	-85	-62	-23	73
	439	2019-01-22 11:12:59.15	-428	1255	-1573	1	-6	-19	-66	-23	-43	44
	440	2019-01-22 11:12:59.16	-431	1259	-1566	-4	-9	-15	-82	-63	-19	72
	441	2019-01-22 11:12:59.17	-426	1248	-1559	-8	-1	-8	-65	-25	-40	45
	442	2019-01-22 11:12:59.18	-433	1257	-1559	-11	-4	-4	-81	-64	-17	72
	443	2019-01-22 11:12:59.19	-432	1267	-1542	-12	-5	-2	-63	-24	-39	43
	444	2019-01-22 11:12:59.20	-417	1260	-1544	-10	4	-1	-76	-60	-16	68
	445	2019-01-22 11:12:59.21	-432	1265	-1556	-8	7	-1	-66	-29	-37	47
	446	2019-01-22 11:12:59.22	-423	1274	-1565	-3	5	-4	-81	-59	-22	70
	447	2019-01-22 11:12:59.23	-422	1276	-1573	-4	-3	-8	-72	-21	-51	46
	448	2019-01-22 11:12:59.24	-420	1283	-1567	-8	-5	-18	-82	-56	-26	69
	449	2019-01-22 11:12:59.25	-419	1279	-1556	-10	-8	-25	-73	-32	-41	52
	450	2019-01-22 11:12:59.26	-437	1280	-1565	-13	-10	-32	-73	-58	-15	65
	451	2019-01-22 11:12:59.27	-435	1266	-1560	-12	-12	-36	-70	-34	-36	52
	452	2019-01-22 11:12:59.28	-428	1259	-1567	-9	-4	-31	-78	-55	-23	66
	453	2019-01-22 11:12:59.29	-428	1259	-1562	-6	-7	-31	-77	-32	-45	54
	454	2019-01-22 11:12:59.30	-431	1264	-1560	-7	-9	-30	-81	-58	-23	69
	455	2019-01-22 11:12:59.31	-428	1263	-1559	-13	-3	-27	-82	-43	-39	62
	456	2019-01-22 11:12:59.32	-423	1269	-1560	-12	-4	-23	-79	-64	-15	71
	457	2019-01-22 11:12:59.33	-428	1266	-1552	-9	-4	-28	-74	-31	-43	52
	458	2019-01-22 11:12:59.34	-428	1260	-1559	-9	3	-24	-77	-44	-33	60
	459	2019-01-22 11:12:59.35	-436	1262	-1556	-4	4	-21	-83	-25	-58	54
	460	2019-01-22 11:12:59.36	-420	1265	-1564	1	8	-18	-83	-44	-39	63
	461	2019-01-22 11:12:59.37	-416	1261	-1571	3	1	-15	-82	-29	-53	55
	462	2019-01-22 11:12:59.38	-427	1264	-1571	4	0	-14	-73	-41	-32	57
	463	2019-01-22 11:12:59.39	-429	1264	-1565	2	-1	-14	-83	-31	-52	57
	464	2019-01-22 11:12:59.40	-421	1265	-1563	-1	-5	-15	-76	-41	-35	58
	465	2019-01-22 11:12:59.41	-423	1262	-1563	-4	-6	-12	-84	-32	-52	58
	466	2019-01-22 11:12:59.42	-424	1254	-1559	-5	-11	-17	-73	-41	-32	57
	467	2019-01-22 11:12:59.43	-426	1256	-1554	-1	-10	-12	-86	-36	-50	61
	468	2019-01-22 11:12:59.44	-431	1256	-1546	2	-10	-17	-75	-43	-32	59
	469	2019-01-22 11:12:59.45	-420	1253	-1560	2	-1	-12	-92	-38	-54	65
	470	2019-01-22 11:12:59.46	-430	1257	-1571	3	0	-10	-75	-41	-34	58
	471	2019-01-22 11:12:59.47	-433	1254	-1571	1	-4	-10	-91	-43	-48	67
	472	2019-01-22 11:12:59.48	-430	1244	-1575	1	-9	-8	-77	-46	-31	61
	473	2019-01-22 11:12:59.49	-425	1252	-1566	-4	-15	-2	-96	-51	-45	73
	474	2019-01-22 11:12:59.50	-425	1259	-1568	-6	-11	0	-75	-47	-28	61
	475	2019-01-22 11:12:59.51	-437	1260	-1556	-6	-16	-2	-94	-53	-41	73
	476	2019-01-22 11:12:59.52	-436	1258	-1560	-3	-10	-5	-74	-51	-23	62
	477	2019-01-22 11:12:59.53	-436	1262	-1561	-1	-7	-8	-96	-50	-46	73
	478	2019-01-22 11:12:59.54	-439	1253	-1559	0	-5	-10	-70	-32	-38	51
	479	2019-01-22 11:12:59.55	-433	1249	-1564	3	-3	-11	-94	-40	-54	67
	480	2019-01-22 11:12:59.56	-430	1246	-1559	2	-6	-16	-72	-32	-40	52
	481	2019-01-22 11:12:59.57	-439	1242	-1567	-2	-2	-7	-103	-55	-48	79
	482	2019-01-22 11:12:59.58	-435	1247	-1564	-4	-1	2	-81	-41	-40	61
	483	2019-01-22 11:12:59.59	-435	1257	-1562	-6	0	2	-102	-51	-51	76
	484	2019-01-22 11:12:59.60	-433	1268	-1559	-8	-3	4	-62	-31	-31	46
	485	2019-01-22 11:12:59.61	-425	1278	-1560	-10	-5	-2	-84	-43	-41	63
	486	2019-01-22 11:12:59.62	-426	1283	-1556	-8	2	-15	-54	-23	-31	38
	487	2019-01-22 11:12:59.63	-428	1281	-1572	-8	7	-20	-84	-46	-38	65
	488	2019-01-22 11:12:59.64	-438	1279	-1581	-7	2	-31	-46	-23	-23	34
	489	2019-01-22 11:12:59.65	-426	1252	-1574	-4	-1	-30	-80	-52	-28	66
	490	2019-01-22 11:12:59.66	-435	1241	-1569	2	-2	-28	-50	-23	-27	36
	491	2019-01-22 11:12:59.67	-428	1245	-1554	7	-2	-23	-83	-46	-37	64
	492	2019-01-22 11:12:59.68	-431	1253	-1547	5	2	-18	-56	-24	-32	40
	493	2019-01-22 11:12:59.69	-425	1251	-1555	4	12	-12	-95	-57	-38	76
	494	2019-01-22 11:12:59.70	-441	1244	-1582	6	5	-15	-61	-39	-22	50
	495	2019-01-22 11:12:59.71	-433	1245	-1585	6	-2	-10	-98	-66	-32	82
	496	2019-01-22 11:12:59.72	-439	1252	-1579	7	-7	-4	-57	-33	-24	45
	497	2019-01-22 11:12:59.73	-430	1256	-1566	6	-15	-7	-92	-62	-30	77
	498	2019-01-22 11:12:59.74	-436	1254	-1550	2	-12	-8	-50	-30	-20	40
	499	2019-01-22 11:12:59.75	-439	1254	-1548	0	-5	-8	-89	-64	-25	76
	500	2019-01-22 11:12:59.76	-439	1249	-1549	-6	5	-4	-44	-19	-25	31
	501	2019-01-22 11:12:59.77	-435	1244	-1549	-10	16	0	-86	-60	-26	73
	502	2019-01-22 11:12:59.78	-440	1245	-1550	-9	18	4	-47	-26	-21	36
	503	2019-01-22 11:12:59.79	-427	1254	-1563	-10	19	4	-93	-68	-25	80
	504	2019-01-22 11:12:59.80	-429	1265	-1565	-10	20	8	-53	-25	-28	39
	505	2019-01-22 11:12:59.81	-428	1287	-1566	-10	11	-2	-102	-67	-35	84
	506	2019-01-22 11:12:59.82	-426	1293	-1569	-10	10	-14	-61	-28	-33	44
	507	2019-01-22 11:12:59.83	-422	1295	-1558	-11	3	-28	-110	-70	-40	90
	508	2019-01-22 11:12:59.84	-419	1285	-1560	-12	7	-37	-60	-22	-38	41
	509	2019-01-22 11:12:59.85	-424	1267	-1561	-14	5	-44	-103	-66	-37	84
	510	2019-01-22 11:12:59.86	-421	1249	-1569	-16	7	-39	-52	-20	-32	36
	511	2019-01-22 11:12:59.87	-432	1244	-1565	-17	2	-34	-94	-64	-30	79
	512	2019-01-22 11:12:59.88	-432	1246	-1564	-18	-1	-20	-45	-20	-25	32
	513	2019-01-22 11:12:59.89	-439	1246	-1561	-18	-3	-7	-94	-72	-22	83
	514	2019-01-22 11:12:59.90	-427	1254	-1558	-20	0	1	-38	-14	-24	26
	515	2019-01-22 11:12:59.91	-421	1274	-1555	-17	1	6	-82	-59	-23	70
	516	2019-01-22 11:12:59.92	-422	1287	-1558	-14	7	6	-35	-8	-27	21
	517	2019-01-22 11:12:59.93	-423	1284	-1560	-15	12	-1	-96	-68	-28	82
	518	2019-01-22 11:12:59.94	-418	1280	-1574	-11	5	-11	-56	-24	-32	40
	519	2019-01-22 11:12:59.95	-426	1278	-1570	-8	5	-11	-110	-79	-31	94
	520	2019-01-22 11:12:59.96	-417	1262	-1578	-6	-1	-15	-52	-18	-34	35
	521	2019-01-22 11:12:59.97	-422	1261	-1567	-7	-9	-10	-108	-68	-40	88
	522	2019-01-22 11:12:59.98	-430	1256	-1558	-7	-11	-7	-54	-11	-43	32
	523	2019-01-22 11:12:59.99	-424	1255	-1550	-4	-6	-2	-101	-65	-36	83
	524	2019-01-22 11:13:00.00	-424	1260	-1543	3	-8	-5	-48	-5	-43	26
	525	2019-01-22 11:13:00.01	-424	1277	-1550	4	1	-4	-102	-63	-39	82
	526	2019-01-22 11:13:00.02	-435	1282	-1564	-1	8	-11	-49	1	-50	24
	527	2019-01-22 11:13:00.03	-428	1280	-1565	1	3	-18	-100	-58	-42	79
	528	2019-01-22 11:13:00.04	-417	1267	-1564	1	4	-22	-47	-3	-44	25
	529	2019-01-22 11:13:00.05	-427	1257	-1567	-1	6	-23	-104	-66	-38	85
	530	2019-01-22 11:13:00.06	-418	1259	-1562	2	5	-25	-53	-7	-46	30
	531	2019-01-22 11:13:00.07	-433	1255	-1566	3	6	-21	-106	-68	-38	87
	532	2019-01-22 11:13:00.08	-433	1255	-1576	7	6	-16	-45	-5	-40	25
	533	2019-01-22 11:13:00.09	-435	1271	-1568	13	-2	-17	-104	-73	-31	88
	534	2019-01-22 11:13:00.10	-425	1276	-1563	15	-5	-17	-45	-8	-37	26
	535	2019-01-22 11:13:00.11	-429	1274	-1557	17	-3	-18	-102	-81	-21	91
	536	2019-01-22 11:13:00.12	-428	1276	-1561	19	1	-22	-48	-16	-32	32
	537	2019-01-22 11:13:00.13	-423	1256	-1561	17	1	-30	-110	-84	-26	97
	538	2019-01-22 11:13:00.14	-430	1258	-1560	12	12	-26	-49	-20	-29	34
	539	2019-01-22 11:13:00.15	-433	1243	-1565	8	3	-28	-101	-81	-20	91
	540	2019-01-22 11:13:00.16	-426	1237	-1564	4	8	-24	-47	-21	-26	34
	541	2019-01-22 11:13:00.17	-424	1231	-1568	5	12	-15	-104	-85	-19	94
	542	2019-01-22 11:13:00.18	-432	1239	-1566	11	11	-10	-51	-15	-36	33
	543	2019-01-22 11:13:00.19	-424	1250	-1570	16	10	-6	-108	-79	-29	93
	544	2019-01-22 11:13:00.20	-422	1274	-1561	17	12	-7	-54	-16	-38	35
	545	2019-01-22 11:13:00.21	-413	1290	-1569	14	13	-17	-110	-88	-22	99
	546	2019-01-22 11:13:00.22	-421	1277	-1574	6	15	-25	-56	-20	-36	38
	547	2019-01-22 11:13:00.23	-426	1269	-1566	1	12	-37	-106	-77	-29	91
	548	2019-01-22 11:13:00.24	-427	1243	-1568	-1	11	-42	-46	-4	-42	25
	549	2019-01-22 11:13:00.25	-424	1230	-1576	1	7	-41	-103	-74	-29	88
	550	2019-01-22 11:13:00.26	-427	1229	-1572	1	1	-32	-52	-10	-42	31
	551	2019-01-22 11:13:00.27	-422	1228	-1574	5	4	-20	-104	-76	-28	90
	552	2019-01-22 11:13:00.28	-434	1233	-1564	11	-4	-14	-55	-18	-37	36
	553	2019-01-22 11:13:00.29	-428	1249	-1569	14	-2	-1	-106	-85	-21	95
	554	2019-01-22 11:13:00.30	-432	1254	-1567	14	-7	-2	-54	-14	-40	34
	555	2019-01-22 11:13:00.31	-425	1253	-1566	8	-2	-2	-100	-77	-23	88
	556	2019-01-22 11:13:00.32	-426	1263	-1563	4	-1	-5	-44	-9	-35	26
	557	2019-01-22 11:13:00.33	-432	1254	-1557	-3	8	-14	-98	-75	-23	86
	558	2019-01-22 11:13:00.34	-417	1251	-1564	1	11	-16	-45	-10	-35	27
	559	2019-01-22 11:13:00.35	-419	1257	-1569	6	12	-14	-96	-80	-16	88
	560	2019-01-22 11:13:00.36	-424	1256	-1568	8	12	-16	-51	-16	-35	33
	561	2019-01-22 11:13:00.37	-417	1248	-1578	8	10	-16	-107	-87	-20	97
	562	2019-01-22 11:13:00.38	-424	1233	-1579	8	12	-12	-65	-25	-40	45
	563	2019-01-22 11:13:00.39	-421	1247	-1577	9	6	-13	-115	-87	-28	101
	564	2019-01-22 11:13:00.40	-421	1264	-1572	4	3	-14	-65	-18	-47	41
	565	2019-01-22 11:13:00.41	-418	1266	-1564	1	5	-19	-100	-78	-22	89
	566	2019-01-22 11:13:00.42	-422	1255	-1568	0	3	-23	-52	-11	-41	31
	567	2019-01-22 11:13:00.43	-428	1249	-1563	0	3	-22	-100	-72	-28	86
	568	2019-01-22 11:13:00.44	-424	1233	-1583	1	1	-18	-55	-9	-46	32
	569	2019-01-22 11:13:00.45	-418	1224	-1583	5	-8	-13	-99	-73	-26	86
	570	2019-01-22 11:13:00.46	-427	1229	-1575	6	-10	-3	-56	-5	-51	30
	571	2019-01-22 11:13:00.47	-423	1232	-1562	6	-7	8	-98	-68	-30	83
	572	2019-01-22 11:13:00.48	-427	1243	-1561	3	-5	9	-60	-8	-52	34
	573	2019-01-22 11:13:00.49	-417	1253	-1554	5	-5	9	-103	-70	-33	86
	574	2019-01-22 11:13:00.50	-421	1258	-1567	-1	2	7	-64	-14	-50	39
	575	2019-01-22 11:13:00.51	-431	1250	-1573	-6	0	5	-101	-76	-25	88
	576	2019-01-22 11:13:00.52	-427	1241	-1577	-6	3	4	-62	-16	-46	39
	577	2019-01-22 11:13:00.53	-425	1237	-1575	-8	-7	2	-100	-76	-24	88
	578	2019-01-22 11:13:00.54	-431	1247	-1572	-14	-11	5	-62	-17	-45	39
	579	2019-01-22 11:13:00.55	-430	1255	-1568	-22	-16	4	-102	-77	-25	89
	580	2019-01-22 11:13:00.56	-429	1269	-1564	-28	-17	-1	-57	-7	-50	32
	581	2019-01-22 11:13:00.57	-432	1280	-1557	-32	-12	-9	-95	-64	-31	79
	582	2019-01-22 11:13:00.58	-430	1268	-1557	-31	-3	-12	-63	-7	-56	35
	583	2019-01-22 11:13:00.59	-428	1258	-1555	-27	0	-16	-103	-68	-35	85
	584	2019-01-22 11:13:00.60	-426	1252	-1564	-20	0	-13	-74	-21	-53	47
	585	2019-01-22 11:13:00.61	-418	1248	-1559	-16	7	-4	-102	-79	-23	90
	586	2019-01-22 11:13:00.62	-420	1265	-1564	-12	13	0	-65	-23	-42	44
	587	2019-01-22 11:13:00.63	-428	1270	-1580	-7	8	-3	-89	-70	-19	79
	588	2019-01-22 11:13:00.64	-419	1289	-1580	-5	8	-4	-59	-21	-38	40
	589	2019-01-22 11:13:00.65	-412	1289	-1580	-4	7	-15	-97	-73	-24	85
	590	2019-01-22 11:13:00.66	-427	1279	-1573	-3	5	-22	-76	-27	-49	51
	591	2019-01-22 11:13:00.67	-427	1268	-1560	-2	-2	-30	-101	-77	-24	89
	592	2019-01-22 11:13:00.68	-425	1257	-1558	-2	-3	-29	-64	-24	-40	44
	593	2019-01-22 11:13:00.69	-415	1242	-1563	-4	-4	-32	-81	-69	-12	75
	594	2019-01-22 11:13:00.70	-416	1228	-1566	-3	1	-22	-56	-26	-30	41
	595	2019-01-22 11:13:00.71	-426	1235	-1573	3	-4	-13	-84	-69	-15	76
	596	2019-01-22 11:13:00.72	-422	1243	-1567	6	-7	-5	-62	-20	-42	41
	597	2019-01-22 11:13:00.73	-424	1257	-1563	7	-6	-3	-84	-65	-19	74
	598	2019-01-22 11:13:00.74	-417	1273	-1570	4	-3	-5	-66	-23	-43	44
	599	2019-01-22 11:13:00.75	-427	1276	-1569	0	-5	-15	-87	-67	-20	77
	600	2019-01-22 11:13:00.76	-423	1263	-1568	-1	-6	-26	-68	-23	-45	45
	601	2019-01-22 11:13:00.77	-427	1244	-1567	-3	-4	-27	-87	-64	-23	75
	602	2019-01-22 11:13:00.78	-430	1229	-1567	-5	-5	-27	-67	-25	-42	46
	603	2019-01-22 11:13:00.79	-428	1234	-1566	-2	-6	-24	-84	-62	-22	73
	604	2019-01-22 11:13:00.80	-416	1240	-1566	-2	-1	-15	-69	-22	-47	45
	605	2019-01-22 11:13:00.81	-424	1249	-1569	2	-3	-9	-74	-47	-27	60
	606	2019-01-22 11:13:00.82	-424	1256	-1570	0	-1	-6	-61	-14	-47	37
	607	2019-01-22 11:13:00.83	-427	1258	-1573	-3	0	-5	-75	-49	-26	62
	608	2019-01-22 11:13:00.84	-426	1262	-1573	-10	1	-9	-70	-25	-45	47
	609	2019-01-22 11:13:00.85	-422	1258	-1568	-12	-2	-10	-82	-61	-21	71
	610	2019-01-22 11:13:00.86	-429	1244	-1563	-11	-1	-11	-73	-36	-37	54
	611	2019-01-22 11:13:00.87	-421	1231	-1567	-11	-2	-6	-81	-62	-19	71
	612	2019-01-22 11:13:00.88	-425	1234	-1568	-8	-1	0	-68	-32	-36	50
	613	2019-01-22 11:13:00.89	-423	1238	-1570	-3	1	6	-76	-62	-14	69
	614	2019-01-22 11:13:00.90	-419	1251	-1574	-4	0	8	-63	-37	-26	50
	615	2019-01-22 11:13:00.91	-416	1270	-1577	-4	-1	9	-70	-60	-10	65
	616	2019-01-22 11:13:00.92	-416	1286	-1571	-4	-2	0	-67	-34	-33	50
	617	2019-01-22 11:13:00.93	-426	1277	-1568	-6	1	-10	-71	-55	-16	63
	618	2019-01-22 11:13:00.94	-426	1272	-1569	-5	1	-17	-73	-36	-37	54
	619	2019-01-22 11:13:00.95	-428	1261	-1575	-1	0	-24	-75	-52	-23	63
	620	2019-01-22 11:13:00.96	-425	1250	-1564	2	3	-25	-75	-36	-39	55
	621	2019-01-22 11:13:00.97	-418	1239	-1572	0	4	-22	-72	-48	-24	60
	622	2019-01-22 11:13:00.98	-424	1234	-1564	3	-4	-20	-76	-36	-40	56
	623	2019-01-22 11:13:00.99	-425	1242	-1566	3	-5	-11	-63	-50	-13	56
	624	2019-01-22 11:13:01.00	-417	1251	-1569	4	0	-4	-66	-36	-30	51
	625	2019-01-22 11:13:01.01	-419	1256	-1568	2	-3	-6	-55	-44	-11	49
	626	2019-01-22 11:13:01.02	-416	1254	-1575	2	-2	-5	-69	-36	-33	52
	627	2019-01-22 11:13:01.03	-421	1262	-1578	1	-2	-9	-61	-47	-14	54
	628	2019-01-22 11:13:01.04	-418	1254	-1575	-2	-1	-15	-72	-40	-32	56
	629	2019-01-22 11:13:01.05	-421	1243	-1570	-1	-5	-18	-60	-46	-14	53
	630	2019-01-22 11:13:01.06	-419	1249	-1567	0	-6	-16	-72	-46	-26	59
	631	2019-01-22 11:13:01.07	-420	1242	-1572	2	-6	-11	-57	-45	-12	51
	632	2019-01-22 11:13:01.08	-423	1238	-1567	5	-7	-10	-71	-39	-32	55
	633	2019-01-22 11:13:01.09	-421	1231	-1568	9	-10	-4	-57	-42	-15	49
	634	2019-01-22 11:13:01.10	-419	1237	-1560	12	-10	1	-78	-40	-38	59
	635	2019-01-22 11:13:01.11	-427	1251	-1558	11	-9	3	-58	-34	-24	46
	636	2019-01-22 11:13:01.12	-421	1271	-1560	10	-3	4	-76	-38	-38	57
	637	2019-01-22 11:13:01.13	-418	1268	-1565	7	6	-4	-53	-38	-15	45
	638	2019-01-22 11:13:01.14	-428	1263	-1573	7	7	-10	-75	-50	-25	62
	639	2019-01-22 11:13:01.15	-424	1267	-1581	7	3	-17	-50	-44	-6	47
	640	2019-01-22 11:13:01.16	-423	1240	-1582	5	-1	-24	-74	-52	-22	63
	641	2019-01-22 11:13:01.17	-418	1236	-1580	0	-5	-19	-52	-40	-12	46
	642	2019-01-22 11:13:01.18	-431	1233	-1572	3	-9	-12	-80	-45	-35	62
	643	2019-01-22 11:13:01.19	-432	1235	-1568	6	-14	-4	-54	-31	-23	42
	644	2019-01-22 11:13:01.20	-431	1237	-1564	8	-14	3	-76	-46	-30	61
	645	2019-01-22 11:13:01.21	-420	1241	-1559	11	-13	8	-53	-38	-15	45
	646	2019-01-22 11:13:01.22	-430	1239	-1576	16	-16	15	-84	-56	-28	70
	647	2019-01-22 11:13:01.23	-418	1246	-1565	19	-10	23	-50	-33	-17	41
	648	2019-01-22 11:13:01.24	-428	1250	-1569	17	-11	24	-78	-50	-28	64
	649	2019-01-22 11:13:01.25	-427	1234	-1555	15	-8	27	-40	-27	-13	33
	650	2019-01-22 11:13:01.26	-427	1225	-1563	16	-1	38	-85	-54	-31	69
	651	2019-01-22 11:13:01.27	-429	1245	-1574	16	2	42	-55	-38	-17	46
	652	2019-01-22 11:13:01.28	-413	1253	-1579	12	4	44	-100	-74	-26	87
	653	2019-01-22 11:13:01.29	-417	1257	-1578	8	3	40	-59	-45	-14	52
	654	2019-01-22 11:13:01.30	-412	1269	-1580	8	2	35	-99	-69	-30	84
	655	2019-01-22 11:13:01.31	-418	1289	-1581	5	0	27	-57	-26	-31	41
	656	2019-01-22 11:13:01.32	-426	1282	-1585	4	-10	9	-95	-53	-42	74
	657	2019-01-22 11:13:01.33	-408	1277	-1586	2	-9	-1	-56	-25	-31	40
	658	2019-01-22 11:13:01.34	-417	1262	-1576	6	-20	-17	-92	-61	-31	76
	659	2019-01-22 11:13:01.35	-422	1245	-1567	-4	-14	-17	-56	-24	-32	40
	660	2019-01-22 11:13:01.36	-421	1245	-1559	-11	-15	-27	-103	-66	-37	84
	661	2019-01-22 11:13:01.37	-416	1228	-1570	-17	-11	-19	-62	-32	-30	47
	662	2019-01-22 11:13:01.38	-422	1225	-1566	-18	-11	-14	-101	-68	-33	84
	663	2019-01-22 11:13:01.39	-425	1237	-1566	-18	-7	-7	-58	-29	-29	43
	664	2019-01-22 11:13:01.40	-418	1235	-1565	-19	-4	-1	-100	-58	-42	79
	665	2019-01-22 11:13:01.41	-422	1240	-1569	-10	-1	3	-53	-20	-33	36
	666	2019-01-22 11:13:01.42	-418	1248	-1574	-2	-3	5	-95	-68	-27	81
	667	2019-01-22 11:13:01.43	-414	1251	-1572	-1	-5	7	-55	-31	-24	43
	668	2019-01-22 11:13:01.44	-414	1243	-1573	-6	-8	2	-103	-74	-29	88
	669	2019-01-22 11:13:01.45	-410	1255	-1578	-11	-5	4	-66	-35	-31	50
	670	2019-01-22 11:13:01.46	-414	1251	-1576	-17	-3	3	-117	-83	-34	100
	671	2019-01-22 11:13:01.47	-413	1244	-1574	-21	-10	6	-68	-42	-26	55
	672	2019-01-22 11:13:01.48	-412	1247	-1571	-13	-10	11	-116	-85	-31	100
	673	2019-01-22 11:13:01.49	-420	1251	-1567	-2	-14	7	-69	-36	-33	52
	674	2019-01-22 11:13:01.50	-409	1247	-1575	7	-11	6	-120	-83	-37	101
	675	2019-01-22 11:13:01.51	-414	1255	-1571	11	-14	2	-76	-36	-40	56
	676	2019-01-22 11:13:01.52	-413	1261	-1580	11	-15	0	-120	-85	-35	102
	677	2019-01-22 11:13:01.53	-406	1251	-1573	3	-16	-11	-70	-35	-35	52
	678	2019-01-22 11:13:01.54	-425	1246	-1573	-6	-14	-13	-115	-85	-30	100
	679	2019-01-22 11:13:01.55	-415	1245	-1579	-6	-11	-12	-61	-31	-30	46
	680	2019-01-22 11:13:01.56	-416	1239	-1566	-10	-11	-8	-110	-78	-32	94
	681	2019-01-22 11:13:01.57	-424	1231	-1575	-11	-6	-4	-59	-25	-34	42
	682	2019-01-22 11:13:01.58	-416	1244	-1575	-8	-9	2	-108	-77	-31	92
	683	2019-01-22 11:13:01.59	-424	1262	-1571	-6	-4	5	-57	-24	-33	40
	684	2019-01-22 11:13:01.60	-421	1267	-1570	-5	-2	1	-106	-78	-28	92
	685	2019-01-22 11:13:01.61	-417	1264	-1578	-8	0	-3	-53	-19	-34	36
	686	2019-01-22 11:13:01.62	-412	1261	-1575	-10	3	-6	-106	-78	-28	92
	687	2019-01-22 11:13:01.63	-423	1250	-1577	-17	-14	-20	-53	-23	-30	38
	688	2019-01-22 11:13:01.64	-416	1246	-1568	-17	-17	-23	-105	-79	-26	92
	689	2019-01-22 11:13:01.65	-425	1240	-1564	-12	-15	-20	-54	-19	-35	36
	690	2019-01-22 11:13:01.66	-428	1234	-1555	-5	-19	-18	-102	-75	-27	88
	691	2019-01-22 11:13:01.67	-430	1246	-1564	0	-12	-14	-60	-19	-41	39
	692	2019-01-22 11:13:01.68	-422	1244	-1570	-4	-2	-9	-114	-79	-35	96
	693	2019-01-22 11:13:01.69	-430	1250	-1567	-7	-1	-6	-73	-28	-45	50
	694	2019-01-22 11:13:01.70	-429	1253	-1571	-11	7	-3	-110	-78	-32	94
	695	2019-01-22 11:13:01.71	-425	1270	-1569	-16	-2	-13	-52	-10	-42	31
	696	2019-01-22 11:13:01.72	-425	1266	-1578	-23	0	-18	-96	-71	-25	83
	697	2019-01-22 11:13:01.73	-428	1266	-1571	-22	-3	-25	-50	-16	-34	33
	698	2019-01-22 11:13:01.74	-421	1267	-1566	-16	-5	-33	-98	-72	-26	85
	699	2019-01-22 11:13:01.75	-420	1259	-1557	-8	-1	-35	-46	-8	-38	27
	700	2019-01-22 11:13:01.76	-421	1247	-1565	0	3	-34	-100	-70	-30	85
	701	2019-01-22 11:13:01.77	-425	1233	-1569	1	4	-30	-52	-6	-46	29
	702	2019-01-22 11:13:01.78	-416	1241	-1576	2	4	-27	-103	-72	-31	87
	703	2019-01-22 11:13:01.79	-432	1244	-1583	-1	0	-20	-45	-7	-38	26
	704	2019-01-22 11:13:01.80	-424	1256	-1573	-10	2	-15	-94	-68	-26	81
	705	2019-01-22 11:13:01.81	-422	1247	-1580	-14	0	-15	-44	-5	-39	24
	706	2019-01-22 11:13:01.82	-423	1253	-1577	-17	5	-10	-103	-74	-29	88
	707	2019-01-22 11:13:01.83	-420	1250	-1571	-14	3	-8	-56	-10	-46	33
	708	2019-01-22 11:13:01.84	-426	1246	-1570	-7	2	-13	-111	-76	-35	93
	709	2019-01-22 11:13:01.85	-417	1245	-1561	-2	3	-7	-62	-15	-47	38
	710	2019-01-22 11:13:01.86	-425	1253	-1559	3	3	-4	-118	-86	-32	102
	711	2019-01-22 11:13:01.87	-415	1259	-1570	2	7	-6	-64	-19	-45	41
	712	2019-01-22 11:13:01.88	-415	1266	-1575	-2	2	-16	-110	-81	-29	95
	713	2019-01-22 11:13:01.89	-417	1260	-1571	-7	8	-18	-58	-12	-46	35
	714	2019-01-22 11:13:01.90	-422	1259	-1575	-10	5	-21	-109	-78	-31	93
	715	2019-01-22 11:13:01.91	-416	1248	-1578	-10	4	-25	-62	-16	-46	39
	716	2019-01-22 11:13:01.92	-414	1244	-1580	-8	-1	-24	-107	-78	-29	92
	717	2019-01-22 11:13:01.93	-414	1249	-1568	-5	0	-24	-50	-9	-41	29
	718	2019-01-22 11:13:01.94	-416	1259	-1567	-3	-3	-30	-95	-72	-23	83
	719	2019-01-22 11:13:01.95	-408	1256	-1558	-10	4	-28	-47	-7	-40	27
	720	2019-01-22 11:13:01.96	-415	1247	-1557	-7	9	-25	-99	-74	-25	86
	721	2019-01-22 11:13:01.97	-418	1232	-1584	-3	6	-25	-54	-15	-39	34
	722	2019-01-22 11:13:01.98	-415	1225	-1600	1	-3	-20	-99	-80	-19	89
	723	2019-01-22 11:13:01.99	-406	1246	-1578	8	-13	-14	-55	-20	-35	37
	724	2019-01-22 11:13:02.00	-421	1238	-1570	12	-18	-11	-104	-82	-22	93
	725	2019-01-22 11:13:02.01	-414	1252	-1564	10	-14	-12	-60	-18	-42	39
	726	2019-01-22 11:13:02.02	-416	1264	-1567	6	-9	-14	-104	-79	-25	91
	727	2019-01-22 11:13:02.03	-421	1265	-1580	-3	-1	-18	-57	-15	-42	36
	728	2019-01-22 11:13:02.04	-428	1254	-1586	-13	0	-25	-102	-71	-31	86
	729	2019-01-22 11:13:02.05	-430	1248	-1583	-15	-7	-23	-61	-10	-51	35
	730	2019-01-22 11:13:02.06	-438	1250	-1578	-13	-8	-19	-101	-71	-30	86
	731	2019-01-22 11:13:02.07	-442	1244	-1571	-14	-15	-17	-50	-4	-46	27
	732	2019-01-22 11:13:02.08	-438	1247	-1568	-12	-15	-11	-92	-66	-26	79
	733	2019-01-22 11:13:02.09	-442	1250	-1558	-10	-13	-8	-49	-10	-39	29
	734	2019-01-22 11:13:02.10	-428	1264	-1543	-11	-9	-13	-101	-84	-17	92
	735	2019-01-22 11:13:02.11	-427	1259	-1556	-9	-3	-16	-52	-18	-34	35
	736	2019-01-22 11:13:02.12	-434	1253	-1571	-5	6	-12	-86	-78	-8	82
	737	2019-01-22 11:13:02.13	-441	1255	-1573	2	2	-19	-37	-13	-24	25
	738	2019-01-22 11:13:02.14	-440	1255	-1577	3	3	-19	-72	-70	-2	71
	739	2019-01-22 11:13:02.15	-420	1244	-1577	4	2	-20	-34	-8	-26	21
	740	2019-01-22 11:13:02.16	-423	1250	-1571	2	1	-14	-74	-68	-6	71
	741	2019-01-22 11:13:02.17	-424	1239	-1567	-1	4	-15	-34	-13	-21	23
	742	2019-01-22 11:13:02.18	-424	1246	-1566	-4	5	-11	-69	-70	1	69
	743	2019-01-22 11:13:02.19	-417	1242	-1566	-6	7	-10	-39	-22	-17	30
	744	2019-01-22 11:13:02.20	-413	1254	-1563	-4	5	-12	-74	-67	-7	70
	745	2019-01-22 11:13:02.21	-420	1252	-1571	-6	7	-10	-49	-13	-36	31
	746	2019-01-22 11:13:02.22	-420	1245	-1567	-7	6	-9	-86	-67	-19	76
	747	2019-01-22 11:13:02.23	-415	1241	-1577	-3	4	-11	-61	-23	-38	42
	748	2019-01-22 11:13:02.24	-416	1256	-1572	2	-3	-11	-91	-76	-15	83
	749	2019-01-22 11:13:02.25	-428	1253	-1569	4	-10	-16	-66	-30	-36	48
	750	2019-01-22 11:13:02.26	-419	1242	-1565	1	-5	-18	-95	-78	-17	86
	751	2019-01-22 11:13:02.27	-426	1258	-1571	1	-3	-18	-69	-25	-44	47
	752	2019-01-22 11:13:02.28	-423	1252	-1573	-1	0	-17	-92	-65	-27	78
	753	2019-01-22 11:13:02.29	-422	1242	-1578	-7	-6	-17	-71	-20	-51	45
	754	2019-01-22 11:13:02.30	-424	1249	-1578	-3	-6	-12	-92	-65	-27	78
	755	2019-01-22 11:13:02.31	-423	1254	-1578	-1	-6	-12	-67	-23	-44	45
	756	2019-01-22 11:13:02.32	-438	1252	-1579	3	-4	-11	-90	-70	-20	80
	757	2019-01-22 11:13:02.33	-424	1263	-1576	6	-3	-15	-69	-26	-43	47
	758	2019-01-22 11:13:02.34	-419	1260	-1581	7	-2	-16	-86	-64	-22	75
	759	2019-01-22 11:13:02.35	-428	1257	-1579	5	-3	-16	-64	-24	-40	44
	760	2019-01-22 11:13:02.36	-427	1246	-1578	4	-8	-19	-79	-68	-11	73
	761	2019-01-22 11:13:02.37	-425	1243	-1567	3	-8	-18	-62	-32	-30	47
	762	2019-01-22 11:13:02.38	-424	1242	-1568	4	-12	-14	-79	-69	-10	74
	763	2019-01-22 11:13:02.39	-438	1231	-1564	6	-9	-11	-63	-30	-33	46
	764	2019-01-22 11:13:02.40	-421	1237	-1560	5	-6	-3	-79	-67	-12	73
	765	2019-01-22 11:13:02.41	-434	1246	-1561	7	-6	-7	-69	-35	-34	52
	766	2019-01-22 11:13:02.42	-419	1256	-1570	5	-4	-14	-81	-69	-12	75
	767	2019-01-22 11:13:02.43	-421	1262	-1581	2	5	-13	-68	-35	-33	51
	768	2019-01-22 11:13:02.44	-428	1249	-1583	2	9	-16	-75	-58	-17	66
	769	2019-01-22 11:13:02.45	-432	1249	-1570	5	7	-18	-66	-23	-43	44
	770	2019-01-22 11:13:02.46	-427	1245	-1578	6	3	-17	-76	-56	-20	66
	771	2019-01-22 11:13:02.47	-417	1234	-1564	8	2	-14	-70	-36	-34	53
	772	2019-01-22 11:13:02.48	-425	1237	-1572	8	6	-9	-68	-56	-12	62
	773	2019-01-22 11:13:02.49	-418	1238	-1569	7	3	-9	-66	-32	-34	49
	774	2019-01-22 11:13:02.50	-423	1240	-1581	4	4	-9	-68	-49	-19	58
	775	2019-01-22 11:13:02.51	-415	1237	-1575	0	3	-7	-76	-41	-35	58
	776	2019-01-22 11:13:02.52	-412	1233	-1576	-4	1	-9	-71	-59	-12	65
	777	2019-01-22 11:13:02.53	-422	1240	-1579	-2	-1	-11	-71	-36	-35	53
	778	2019-01-22 11:13:02.54	-422	1234	-1576	0	0	-11	-76	-57	-19	66
	779	2019-01-22 11:13:02.55	-415	1237	-1573	3	3	-9	-81	-40	-41	60
	780	2019-01-22 11:13:02.56	-411	1244	-1575	2	1	-11	-81	-61	-20	71
	781	2019-01-22 11:13:02.57	-422	1247	-1578	3	2	-9	-79	-43	-36	61
	782	2019-01-22 11:13:02.58	-418	1244	-1577	0	0	-14	-72	-55	-17	63
	783	2019-01-22 11:13:02.59	-429	1238	-1575	-3	-4	-18	-78	-42	-36	60
	784	2019-01-22 11:13:02.60	-416	1237	-1581	-5	-2	-13	-69	-56	-13	62
	785	2019-01-22 11:13:02.61	-418	1238	-1569	-8	-1	-12	-79	-44	-35	61
	786	2019-01-22 11:13:02.62	-415	1240	-1570	-10	3	-9	-68	-55	-13	61
	787	2019-01-22 11:13:02.63	-422	1237	-1573	-6	0	-11	-82	-52	-30	67
	788	2019-01-22 11:13:02.64	-417	1242	-1579	-7	7	-3	-73	-59	-14	66
	789	2019-01-22 11:13:02.65	-419	1252	-1589	-4	3	-4	-82	-46	-36	64
	790	2019-01-22 11:13:02.66	-424	1258	-1589	-3	-3	-5	-60	-44	-16	52
	791	2019-01-22 11:13:02.67	-421	1258	-1579	-3	-6	-12	-73	-36	-37	54
	792	2019-01-22 11:13:02.68	-414	1256	-1571	-2	-10	-18	-55	-35	-20	45
	793	2019-01-22 11:13:02.69	-425	1244	-1559	-1	-8	-18	-69	-36	-33	52
	794	2019-01-22 11:13:02.70	-423	1234	-1570	0	-7	-18	-57	-43	-14	50
	795	2019-01-22 11:13:02.71	-427	1227	-1588	-4	1	-5	-74	-43	-31	58
	796	2019-01-22 11:13:02.72	-422	1219	-1588	4	-6	-2	-58	-38	-20	48
	797	2019-01-22 11:13:02.73	-428	1236	-1578	6	-13	1	-78	-44	-34	61
	798	2019-01-22 11:13:02.74	-418	1252	-1560	7	-10	6	-57	-44	-13	50
	799	2019-01-22 11:13:02.75	-415	1260	-1563	3	-4	4	-79	-52	-27	65
	800	2019-01-22 11:13:02.76	-430	1259	-1576	-4	5	-2	-62	-51	-11	56
	801	2019-01-22 11:13:02.77	-426	1248	-1573	-9	2	-12	-87	-61	-26	74
	802	2019-01-22 11:13:02.78	-415	1240	-1577	-11	5	-15	-62	-50	-12	56
	803	2019-01-22 11:13:02.79	-417	1235	-1579	-11	4	-16	-81	-57	-24	69
	804	2019-01-22 11:13:02.80	-425	1239	-1579	-11	-4	-12	-51	-44	-7	47
	805	2019-01-22 11:13:02.81	-425	1242	-1583	-12	-8	-7	-80	-57	-23	68
	806	2019-01-22 11:13:02.82	-424	1248	-1564	-16	-10	-9	-61	-43	-18	52
	807	2019-01-22 11:13:02.83	-423	1256	-1566	-18	-8	-8	-93	-60	-33	76
	808	2019-01-22 11:13:02.84	-417	1267	-1578	-20	-6	-12	-67	-44	-23	55
	809	2019-01-22 11:13:02.85	-432	1260	-1568	-23	-5	-18	-91	-57	-34	74
	810	2019-01-22 11:13:02.86	-427	1250	-1568	-22	-7	-20	-56	-35	-21	45
	811	2019-01-22 11:13:02.87	-433	1247	-1566	-17	-7	-21	-87	-53	-34	70
	812	2019-01-22 11:13:02.88	-427	1234	-1563	-16	-6	-17	-63	-39	-24	51
	813	2019-01-22 11:13:02.89	-424	1231	-1571	-12	-4	-13	-89	-60	-29	74
	814	2019-01-22 11:13:02.90	-436	1244	-1580	-11	0	1	-56	-33	-23	44
	815	2019-01-22 11:13:02.91	-431	1248	-1581	-12	-3	-1	-93	-60	-33	76
	816	2019-01-22 11:13:02.92	-426	1261	-1566	-14	-5	-7	-69	-51	-18	60
	817	2019-01-22 11:13:02.93	-421	1263	-1564	-4	0	-17	-93	-71	-22	82
	818	2019-01-22 11:13:02.94	-418	1264	-1562	-2	1	-19	-58	-49	-9	53
	819	2019-01-22 11:13:02.95	-416	1252	-1573	-2	6	-22	-90	-77	-13	83
	820	2019-01-22 11:13:02.96	-421	1240	-1589	-2	11	-19	-53	-45	-8	49
	821	2019-01-22 11:13:02.97	-425	1243	-1598	0	2	-16	-82	-65	-17	73
	822	2019-01-22 11:13:02.98	-421	1243	-1586	1	-6	-18	-46	-21	-25	33
	823	2019-01-22 11:13:02.99	-426	1241	-1577	-3	-8	-12	-84	-51	-33	67
	824	2019-01-22 11:13:03.00	-415	1253	-1564	1	-14	-10	-48	-21	-27	34
	825	2019-01-22 11:13:03.01	-433	1246	-1562	5	-11	-8	-92	-64	-28	78
	826	2019-01-22 11:13:03.02	-421	1254	-1561	7	-1	-8	-51	-27	-24	39
	827	2019-01-22 11:13:03.03	-426	1262	-1575	13	0	-9	-96	-66	-30	81
	828	2019-01-22 11:13:03.04	-423	1260	-1585	11	8	-11	-54	-27	-27	40
	829	2019-01-22 11:13:03.05	-426	1252	-1578	11	5	-13	-95	-66	-29	80
	830	2019-01-22 11:13:03.06	-430	1255	-1587	5	2	-16	-47	-28	-19	37
	831	2019-01-22 11:13:03.07	-437	1235	-1572	5	1	-14	-87	-65	-22	76
	832	2019-01-22 11:13:03.08	-427	1240	-1574	3	-3	-15	-32	-15	-17	23
	833	2019-01-22 11:13:03.09	-435	1235	-1569	8	0	-10	-77	-59	-18	68
	834	2019-01-22 11:13:03.10	-419	1247	-1563	13	4	-9	-37	-16	-21	26
	835	2019-01-22 11:13:03.11	-415	1257	-1570	17	10	-15	-92	-57	-35	74
	836	2019-01-22 11:13:03.12	-426	1249	-1578	14	14	-17	-50	-13	-37	31
	837	2019-01-22 11:13:03.13	-424	1250	-1586	13	12	-22	-101	-60	-41	80
	838	2019-01-22 11:13:03.14	-426	1246	-1584	12	8	-21	-56	-12	-44	34
	839	2019-01-22 11:13:03.15	-422	1224	-1579	9	5	-18	-104	-56	-48	80
	840	2019-01-22 11:13:03.16	-427	1222	-1582	8	2	-15	-55	-9	-46	32
	841	2019-01-22 11:13:03.17	-423	1227	-1571	8	3	-6	-108	-60	-48	84
	842	2019-01-22 11:13:03.18	-420	1229	-1567	8	4	-4	-60	-16	-44	38
	843	2019-01-22 11:13:03.19	-416	1230	-1569	6	9	-3	-107	-71	-36	89
	844	2019-01-22 11:13:03.20	-418	1234	-1577	3	8	-6	-56	-11	-45	33
	845	2019-01-22 11:13:03.21	-425	1243	-1586	1	9	-5	-104	-63	-41	83
	846	2019-01-22 11:13:03.22	-419	1247	-1584	-1	5	-6	-54	-18	-36	36
	847	2019-01-22 11:13:03.23	-422	1238	-1583	-5	8	-4	-106	-71	-35	88
	848	2019-01-22 11:13:03.24	-426	1242	-1582	-3	6	-5	-53	-14	-39	33
	849	2019-01-22 11:13:03.25	-422	1237	-1572	0	5	-5	-103	-64	-39	83
	850	2019-01-22 11:13:03.26	-415	1247	-1570	6	2	-11	-56	-9	-47	32
	851	2019-01-22 11:13:03.27	-417	1248	-1568	4	10	-12	-101	-66	-35	83
	852	2019-01-22 11:13:03.28	-416	1242	-1580	2	6	-15	-48	-5	-43	26
	853	2019-01-22 11:13:03.29	-416	1232	-1579	0	6	-15	-103	-66	-37	84
	854	2019-01-22 11:13:03.30	-427	1225	-1584	-4	5	-14	-50	-12	-38	31
	855	2019-01-22 11:13:03.31	-431	1217	-1585	-5	4	-10	-111	-73	-38	92
	856	2019-01-22 11:13:03.32	-424	1225	-1577	-2	2	-6	-70	-21	-49	45
	857	2019-01-22 11:13:03.33	-417	1237	-1573	-2	2	-3	-145	-101	-44	123
	858	2019-01-22 11:13:03.34	-420	1245	-1570	-2	3	-1	-105	-47	-58	76
	859	2019-01-22 11:13:03.35	-413	1257	-1568	-5	7	-7	-168	-114	-54	141
	860	2019-01-22 11:13:03.36	-416	1256	-1563	-6	11	-13	-128	-58	-70	93
	861	2019-01-22 11:13:03.37	-419	1249	-1577	-5	12	-18	-188	-123	-65	155
	862	2019-01-22 11:13:03.38	-415	1244	-1591	-10	10	-24	-146	-64	-82	105
	863	2019-01-22 11:13:03.39	-420	1240	-1586	-11	9	-24	-197	-126	-71	161
	864	2019-01-22 11:13:03.40	-419	1229	-1591	-11	3	-22	-146	-65	-81	105
	865	2019-01-22 11:13:03.41	-423	1241	-1580	-11	-1	-19	-194	-125	-69	159
	866	2019-01-22 11:13:03.42	-413	1247	-1581	-10	-1	-17	-155	-75	-80	115
	867	2019-01-22 11:13:03.43	-417	1251	-1568	-9	0	-19	-206	-136	-70	171
	868	2019-01-22 11:13:03.44	-408	1247	-1570	-10	4	-20	-159	-82	-77	120
	869	2019-01-22 11:13:03.45	-417	1251	-1582	-5	6	-22	-204	-141	-63	172
	870	2019-01-22 11:13:03.46	-419	1240	-1585	-6	9	-22	-155	-78	-77	116
	871	2019-01-22 11:13:03.47	-418	1223	-1597	1	4	-20	-196	-129	-67	162
	872	2019-01-22 11:13:03.48	-414	1222	-1588	6	-3	-13	-143	-67	-76	105
	873	2019-01-22 11:13:03.49	-419	1226	-1574	6	-5	-9	-181	-124	-57	152
	874	2019-01-22 11:13:03.50	-426	1227	-1563	2	2	-6	-127	-62	-65	94
	875	2019-01-22 11:13:03.51	-411	1232	-1569	2	6	-2	-167	-120	-47	143
	876	2019-01-22 11:13:03.52	-417	1227	-1586	-2	12	-1	-118	-57	-61	87
	877	2019-01-22 11:13:03.53	-408	1227	-1588	-6	13	1	-164	-116	-48	140
	878	2019-01-22 11:13:03.54	-412	1241	-1589	-6	9	0	-120	-57	-63	88
	879	2019-01-22 11:13:03.55	-412	1244	-1582	-6	4	-1	-164	-116	-48	140
	880	2019-01-22 11:13:03.56	-424	1248	-1578	-11	-1	-4	-114	-50	-64	82
	881	2019-01-22 11:13:03.57	-416	1256	-1576	-14	-2	-8	-152	-102	-50	127
	882	2019-01-22 11:13:03.58	-421	1249	-1577	-21	-1	-15	-106	-38	-68	72
	883	2019-01-22 11:13:03.59	-422	1257	-1572	-26	1	-19	-150	-100	-50	125
	884	2019-01-22 11:13:03.60	-417	1255	-1563	-30	8	-23	-107	-42	-65	74
	885	2019-01-22 11:13:03.61	-417	1244	-1570	-28	13	-21	-149	-102	-47	125
	886	2019-01-22 11:13:03.62	-415	1229	-1584	-24	11	-15	-103	-41	-62	72
	887	2019-01-22 11:13:03.63	-414	1234	-1590	-12	6	-4	-144	-98	-46	121
	888	2019-01-22 11:13:03.64	-411	1246	-1590	-3	4	3	-97	-34	-63	65
	889	2019-01-22 11:13:03.65	-409	1271	-1585	0	2	3	-134	-95	-39	114
	890	2019-01-22 11:13:03.66	-420	1282	-1586	1	-2	-3	-90	-37	-53	63
	891	2019-01-22 11:13:03.67	-408	1269	-1581	0	-3	-12	-129	-93	-36	111
	892	2019-01-22 11:13:03.68	-411	1251	-1578	-4	-1	-14	-92	-35	-57	63
	893	2019-01-22 11:13:03.69	-411	1240	-1582	-6	-1	-15	-132	-97	-35	114
	894	2019-01-22 11:13:03.70	-414	1236	-1574	-3	-3	-13	-93	-44	-49	68
	895	2019-01-22 11:13:03.71	-416	1231	-1579	-2	-1	-9	-124	-94	-30	109
	896	2019-01-22 11:13:03.72	-425	1242	-1570	2	0	-8	-93	-40	-53	66
	897	2019-01-22 11:13:03.73	-422	1248	-1579	9	2	-8	-124	-93	-31	108
	898	2019-01-22 11:13:03.74	-417	1247	-1580	13	1	-9	-91	-42	-49	66
	899	2019-01-22 11:13:03.75	-413	1244	-1580	11	3	-11	-112	-86	-26	99
	900	2019-01-22 11:13:03.76	-416	1221	-1579	6	-1	-11	-76	-34	-42	55
	901	2019-01-22 11:13:03.77	-414	1228	-1575	2	-4	-6	-113	-89	-24	101
	902	2019-01-22 11:13:03.78	-414	1226	-1562	-2	-3	-6	-78	-31	-47	54
	903	2019-01-22 11:13:03.79	-406	1239	-1562	-6	3	-3	-110	-80	-30	95
	904	2019-01-22 11:13:03.80	-410	1246	-1574	-4	3	-3	-75	-23	-52	49
	905	2019-01-22 11:13:03.81	-407	1261	-1583	-2	7	-8	-104	-74	-30	89
	906	2019-01-22 11:13:03.82	-408	1266	-1586	-5	6	-14	-70	-26	-44	48
	907	2019-01-22 11:13:03.83	-414	1258	-1594	-4	5	-18	-94	-74	-20	84
	908	2019-01-22 11:13:03.84	-429	1256	-1591	-5	0	-23	-56	-21	-35	38
	909	2019-01-22 11:13:03.85	-423	1241	-1575	-8	-2	-22	-80	-67	-13	73
	910	2019-01-22 11:13:03.86	-420	1233	-1579	-8	-4	-19	-51	-19	-32	35
	911	2019-01-22 11:13:03.87	-419	1222	-1581	-8	-6	-16	-76	-71	-5	73
	912	2019-01-22 11:13:03.88	-406	1226	-1568	-1	-4	-6	-52	-25	-27	38
	913	2019-01-22 11:13:03.89	-408	1232	-1571	5	-1	0	-82	-71	-11	76
	914	2019-01-22 11:13:03.90	-414	1244	-1579	9	5	5	-61	-26	-35	43
	915	2019-01-22 11:13:03.91	-407	1261	-1590	8	6	5	-83	-71	-12	77
	916	2019-01-22 11:13:03.92	-411	1258	-1593	7	7	3	-61	-28	-33	44
	917	2019-01-22 11:13:03.93	-415	1261	-1592	3	4	-4	-79	-63	-16	71
	918	2019-01-22 11:13:03.94	-410	1252	-1584	3	0	-9	-59	-19	-40	39
	919	2019-01-22 11:13:03.95	-420	1249	-1580	4	3	-11	-81	-61	-20	71
	920	2019-01-22 11:13:03.96	-409	1239	-1580	2	6	-13	-64	-20	-44	42
	921	2019-01-22 11:13:03.97	-406	1233	-1577	2	6	-16	-81	-53	-28	67
	922	2019-01-22 11:13:03.98	-407	1225	-1579	6	4	-19	-62	-12	-50	37
	923	2019-01-22 11:13:03.99	-401	1234	-1577	2	7	-14	-76	-50	-26	63
	924	2019-01-22 11:13:04.00	-405	1246	-1578	1	3	-15	-58	-17	-41	37
	925	2019-01-22 11:13:04.01	-405	1242	-1579	-1	2	-17	-69	-51	-18	60
	926	2019-01-22 11:13:04.02	-405	1242	-1584	-3	1	-20	-57	-19	-38	38
	927	2019-01-22 11:13:04.03	-412	1240	-1576	-7	3	-20	-70	-56	-14	63
	928	2019-01-22 11:13:04.04	-409	1233	-1576	-10	3	-19	-57	-24	-33	40
	929	2019-01-22 11:13:04.05	-403	1229	-1575	-9	3	-15	-62	-49	-13	55
	930	2019-01-22 11:13:04.06	-410	1229	-1583	-8	4	-13	-46	-10	-36	28
	931	2019-01-22 11:13:04.07	-403	1226	-1592	-8	-1	-9	-51	-34	-17	42
	932	2019-01-22 11:13:04.08	-403	1239	-1590	-4	-5	-6	-41	-4	-37	22
	933	2019-01-22 11:13:04.09	-400	1250	-1588	-2	-8	-6	-43	-28	-15	35
	934	2019-01-22 11:13:04.10	-416	1253	-1594	-4	-10	-11	-39	-2	-37	20
	935	2019-01-22 11:13:04.11	-418	1253	-1589	-5	-12	-16	-43	-23	-20	33
	936	2019-01-22 11:13:04.12	-409	1241	-1582	-4	-13	-18	-27	15	-42	6
	937	2019-01-22 11:13:04.13	-407	1236	-1584	-6	-16	-17	-37	-14	-23	25
	938	2019-01-22 11:13:04.14	-418	1230	-1578	-5	-18	-15	-37	4	-41	16
	939	2019-01-22 11:13:04.15	-418	1223	-1574	-10	-17	-11	-43	-27	-16	35
	940	2019-01-22 11:13:04.16	-413	1222	-1572	-16	-12	-7	-41	-2	-39	21
	941	2019-01-22 11:13:04.17	-422	1223	-1580	-19	-13	-3	-44	-21	-23	32
	942	2019-01-22 11:13:04.18	-423	1242	-1581	-18	-12	1	-49	-9	-40	29
	943	2019-01-22 11:13:04.19	-418	1251	-1583	-18	-13	2	-31	-17	-14	24
	944	2019-01-22 11:13:04.20	-424	1256	-1594	-19	-14	-2	-29	-1	-28	15
	945	2019-01-22 11:13:04.21	-423	1263	-1568	-17	-13	-5	-20	-17	-3	18
	946	2019-01-22 11:13:04.22	-414	1252	-1570	-10	-9	-8	-22	0	-22	11
	947	2019-01-22 11:13:04.23	-411	1234	-1581	0	4	-11	-17	-10	-7	13
	948	2019-01-22 11:13:04.24	-418	1228	-1601	4	-2	-7	-29	-2	-27	15
	949	2019-01-22 11:13:04.25	-422	1232	-1586	3	-9	-3	-20	-11	-9	15
	950	2019-01-22 11:13:04.26	-421	1245	-1576	0	-8	-5	-31	-9	-22	20
	951	2019-01-22 11:13:04.27	-405	1244	-1573	-4	-3	-4	-21	-23	2	22
	952	2019-01-22 11:13:04.28	-424	1247	-1583	-4	0	-6	-34	-24	-10	29
	953	2019-01-22 11:13:04.29	-409	1251	-1577	-6	2	-7	-17	-28	11	22
	954	2019-01-22 11:13:04.30	-418	1249	-1581	-12	8	-10	-28	-20	-8	24
	955	2019-01-22 11:13:04.31	-430	1235	-1584	-14	3	-5	-16	-22	6	19
	956	2019-01-22 11:13:04.32	-430	1241	-1587	-10	-3	-1	-32	-18	-14	25
	957	2019-01-22 11:13:04.33	-426	1241	-1587	-11	-7	4	-13	-15	2	14
	958	2019-01-22 11:13:04.34	-412	1261	-1574	-14	-10	3	-30	-20	-10	25
	959	2019-01-22 11:13:04.35	-420	1265	-1574	-14	-10	4	-13	-19	6	16
	960	2019-01-22 11:13:04.36	-415	1271	-1565	-11	-9	0	-36	-25	-11	30
	961	2019-01-22 11:13:04.37	-419	1266	-1574	-10	-6	-6	-15	-16	1	15
	962	2019-01-22 11:13:04.38	-421	1266	-1566	-8	-2	-14	-37	-24	-13	30
	963	2019-01-22 11:13:04.39	-427	1254	-1566	-5	-3	-21	-14	-15	1	14
	964	2019-01-22 11:13:04.40	-413	1253	-1571	-3	1	-22	-32	-21	-11	26
	965	2019-01-22 11:13:04.41	-425	1232	-1577	-5	5	-23	-5	-6	1	5
	966	2019-01-22 11:13:04.42	-420	1236	-1576	-1	6	-20	-26	-12	-14	19
	967	2019-01-22 11:13:04.43	-423	1239	-1575	-1	5	-17	-1	-3	2	2
	968	2019-01-22 11:13:04.44	-414	1244	-1581	-2	12	-17	-27	-19	-8	23
	969	2019-01-22 11:13:04.45	-418	1243	-1581	0	8	-18	6	-3	9	-1
	970	2019-01-22 11:13:04.46	-415	1256	-1576	0	6	-21	-20	-20	0	20
	971	2019-01-22 11:13:04.47	-416	1251	-1576	-1	5	-22	8	-7	15	0
	972	2019-01-22 11:13:04.48	-419	1246	-1570	-4	3	-24	-24	-27	3	25
	973	2019-01-22 11:13:04.49	-410	1238	-1583	-5	5	-24	9	-2	11	-3
	974	2019-01-22 11:13:04.50	-417	1235	-1573	-4	-2	-22	-18	-18	0	18
	975	2019-01-22 11:13:04.51	-426	1234	-1562	-6	0	-19	13	5	8	-9
	976	2019-01-22 11:13:04.52	-409	1232	-1569	-6	5	-19	-24	-20	-4	22
	977	2019-01-22 11:13:04.53	-405	1234	-1558	0	9	-20	20	16	4	-18
	978	2019-01-22 11:13:04.54	-414	1244	-1565	2	15	-18	-25	-22	-3	23
	979	2019-01-22 11:13:04.55	-405	1252	-1589	-1	16	-21	9	0	9	-4
	980	2019-01-22 11:13:04.56	-409	1245	-1591	-6	13	-24	-30	-34	4	32
	981	2019-01-22 11:13:04.57	-396	1247	-1588	-10	10	-23	5	2	3	-3
	982	2019-01-22 11:13:04.58	-405	1247	-1597	-13	9	-25	-36	-28	-8	32
	983	2019-01-22 11:13:04.59	-405	1247	-1601	-15	8	-23	3	5	-2	-4
	984	2019-01-22 11:13:04.60	-407	1251	-1594	-13	-1	-24	-39	-31	-8	35
	985	2019-01-22 11:13:04.61	-401	1249	-1592	-10	-6	-23	0	2	-2	-1
	986	2019-01-22 11:13:04.62	-410	1256	-1586	-6	-4	-21	-44	-35	-9	39
	987	2019-01-22 11:13:04.63	-405	1261	-1573	-2	-5	-22	3	5	-2	-4
	988	2019-01-22 11:13:04.64	-405	1251	-1578	-2	0	-22	-36	-30	-6	33
	989	2019-01-22 11:13:04.65	-405	1259	-1585	-1	-1	-24	11	9	2	-10
	990	2019-01-22 11:13:04.66	-407	1248	-1583	2	1	-28	-25	-26	1	25
	991	2019-01-22 11:13:04.67	-403	1235	-1590	4	1	-30	20	11	9	-15
	992	2019-01-22 11:13:04.68	-413	1234	-1583	9	-3	-29	-27	-34	7	30
	993	2019-01-22 11:13:04.69	-413	1223	-1587	15	-8	-28	12	-1	13	-5
	994	2019-01-22 11:13:04.70	-421	1230	-1575	18	-10	-27	-40	-44	4	42
	995	2019-01-22 11:13:04.71	-417	1239	-1573	16	-8	-23	-2	-1	-1	1
	996	2019-01-22 11:13:04.72	-408	1241	-1567	13	-3	-24	-50	-44	-6	47
	997	2019-01-22 11:13:04.73	-411	1241	-1576	8	0	-28	-3	4	-7	0
	998	2019-01-22 11:13:04.74	-413	1243	-1573	4	2	-30	-46	-37	-9	41
	999	2019-01-22 11:13:04.75	-418	1234	-1582	1	7	-32	1	9	-8	-5
	1000	2019-01-22 11:13:04.76	-413	1227	-1593	4	4	-30	-45	-39	-6	42
	1001	2019-01-22 11:13:04.77	-412	1220	-1593	6	0	-26	1	9	-8	-5
	1002	2019-01-22 11:13:04.78	-413	1222	-1580	7	-3	-23	-44	-33	-11	38
	1003	2019-01-22 11:13:04.79	-403	1223	-1584	3	-7	-14	4	14	-10	-9
	1004	2019-01-22 11:13:04.80	-411	1222	-1585	0	-11	-9	-44	-36	-8	40
	1005	2019-01-22 11:13:04.81	-410	1228	-1587	-4	-12	-3	5	16	-11	-10
	1006	2019-01-22 11:13:04.82	-412	1242	-1594	-4	-17	0	-45	-35	-10	40
	1007	2019-01-22 11:13:04.83	-413	1246	-1585	-2	-21	-1	-1	15	-16	-7
	1008	2019-01-22 11:13:04.84	-432	1241	-1593	-2	-23	-6	-50	-33	-17	41
	1009	2019-01-22 11:13:04.85	-422	1252	-1581	-3	-24	-9	2	24	-22	-13
	1010	2019-01-22 11:13:04.86	-419	1240	-1573	-3	-25	-11	-46	-31	-15	38
	1011	2019-01-22 11:13:04.87	-420	1238	-1571	-1	-19	-10	-4	15	-19	-5
	1012	2019-01-22 11:13:04.88	-428	1221	-1580	-3	-13	-5	-56	-40	-16	48
	1013	2019-01-22 11:13:04.89	-424	1217	-1588	-2	-14	2	-8	12	-20	-2
	1014	2019-01-22 11:13:04.90	-417	1228	-1592	-1	-11	9	-56	-46	-10	51
	1015	2019-01-22 11:13:04.91	-422	1243	-1594	0	-15	13	-4	16	-20	-6
	1016	2019-01-22 11:13:04.92	-431	1260	-1592	1	-17	15	-48	-31	-17	39
	1017	2019-01-22 11:13:04.93	-425	1262	-1588	3	-19	9	4	30	-26	-17
	1018	2019-01-22 11:13:04.94	-432	1262	-1586	3	-18	1	-39	-21	-18	30
	1019	2019-01-22 11:13:04.95	-429	1250	-1569	1	-17	-3	1	21	-20	-11
	1020	2019-01-22 11:13:04.96	-434	1238	-1576	0	-12	-6	-49	-39	-10	44
	1021	2019-01-22 11:13:04.97	-430	1222	-1581	-3	-10	-5	-1	13	-14	-6
	1022	2019-01-22 11:13:04.98	-430	1217	-1590	0	-10	1	-45	-39	-6	42
	1023	2019-01-22 11:13:04.99	-442	1220	-1583	3	-14	8	5	18	-13	-11
	1024	2019-01-22 11:13:05.00	-425	1238	-1582	4	-12	10	-53	-49	-4	51
	1025	2019-01-22 11:13:05.01	-431	1242	-1567	1	-8	7	-1	14	-15	-6
	1026	2019-01-22 11:13:05.02	-429	1241	-1575	1	-4	2	-47	-43	-4	45
	1027	2019-01-22 11:13:05.03	-429	1246	-1581	-2	1	-4	13	19	-6	-16
	1028	2019-01-22 11:13:05.04	-418	1241	-1584	-4	7	-8	-31	-39	8	35
	1029	2019-01-22 11:13:05.05	-425	1236	-1582	-3	10	-15	18	19	-1	-18
	1030	2019-01-22 11:13:05.06	-416	1234	-1585	2	9	-20	-33	-45	12	39
	1031	2019-01-22 11:13:05.07	-412	1219	-1584	0	9	-17	14	12	2	-13
	1032	2019-01-22 11:13:05.08	-416	1228	-1586	1	3	-14	-35	-47	12	41
	1033	2019-01-22 11:13:05.09	-416	1229	-1586	-2	0	-8	18	20	-2	-19
	1034	2019-01-22 11:13:05.10	-422	1236	-1581	-7	-6	-4	-28	-36	8	32
	1035	2019-01-22 11:13:05.11	-418	1251	-1575	-11	-3	-6	16	21	-5	-18
	1036	2019-01-22 11:13:05.12	-413	1264	-1565	-14	2	-13	-32	-41	9	36
	1037	2019-01-22 11:13:05.13	-423	1262	-1570	-7	8	-19	11	18	-7	-14
	1038	2019-01-22 11:13:05.14	-422	1248	-1580	-6	13	-27	-38	-46	8	42
	1039	2019-01-22 11:13:05.15	-418	1232	-1591	-1	12	-27	7	12	-5	-9
	1040	2019-01-22 11:13:05.16	-419	1227	-1595	5	6	-25	-34	-48	14	41
	1041	2019-01-22 11:13:05.17	-427	1218	-1598	5	4	-17	12	9	3	-10
	1042	2019-01-22 11:13:05.18	-418	1218	-1591	4	0	-9	-36	-53	17	44
	1043	2019-01-22 11:13:05.19	-423	1226	-1577	5	-2	2	10	8	2	-9
	1044	2019-01-22 11:13:05.20	-409	1233	-1571	1	3	5	-34	-52	18	43
	1045	2019-01-22 11:13:05.21	-416	1238	-1579	-3	6	10	8	6	2	-7
	1046	2019-01-22 11:13:05.22	-417	1244	-1579	-4	10	10	-38	-54	16	46
	1047	2019-01-22 11:13:05.23	-423	1240	-1594	-4	5	5	2	4	-2	-3
	1048	2019-01-22 11:13:05.24	-425	1246	-1598	-6	0	5	-38	-52	14	45
	1049	2019-01-22 11:13:05.25	-416	1246	-1591	-5	-6	-1	8	9	-1	-8
	1050	2019-01-22 11:13:05.26	-412	1235	-1578	-9	-7	-5	-28	-46	18	37
	1051	2019-01-22 11:13:05.27	-415	1229	-1570	-8	-3	-4	14	11	3	-12
	1052	2019-01-22 11:13:05.28	-416	1224	-1575	-2	1	-1	-31	-48	17	39
	1053	2019-01-22 11:13:05.29	-415	1232	-1583	1	3	2	3	6	-3	-4
	1054	2019-01-22 11:13:05.30	-420	1234	-1594	4	2	5	-39	-52	13	45
	1055	2019-01-22 11:13:05.31	-418	1238	-1586	4	0	8	-3	3	-6	0
	1056	2019-01-22 11:13:05.32	-434	1247	-1587	1	-2	5	-42	-49	7	45
	1057	2019-01-22 11:13:05.33	-424	1244	-1590	-3	-1	1	-2	14	-16	-6
	1058	2019-01-22 11:13:05.34	-428	1238	-1581	-7	3	-2	-33	-33	0	33
	1059	2019-01-22 11:13:05.35	-423	1237	-1572	-6	3	-8	10	31	-21	-20
	1060	2019-01-22 11:13:05.36	-412	1239	-1574	-6	6	-8	-32	-33	1	32
	1061	2019-01-22 11:13:05.37	-416	1226	-1573	-2	14	-9	0	20	-20	-10
	1062	2019-01-22 11:13:05.38	-423	1219	-1584	3	14	-6	-33	-40	7	36
	1063	2019-01-22 11:13:05.39	-418	1235	-1587	9	10	-5	-2	15	-17	-6
	1064	2019-01-22 11:13:05.40	-413	1246	-1594	7	11	-6	-32	-39	7	35
	1065	2019-01-22 11:13:05.41	-427	1253	-1584	5	10	-11	-2	9	-11	-3
	1066	2019-01-22 11:13:05.42	-415	1254	-1587	4	13	-19	-26	-32	6	29
	1067	2019-01-22 11:13:05.43	-414	1259	-1591	0	17	-26	0	17	-17	-8
	1068	2019-01-22 11:13:05.44	-413	1244	-1586	-5	20	-31	-31	-37	6	34
	1069	2019-01-22 11:13:05.45	-410	1231	-1591	-6	20	-33	-5	8	-13	-1
	1070	2019-01-22 11:13:05.46	-416	1222	-1593	-4	19	-33	-34	-42	8	38
	1071	2019-01-22 11:13:05.47	-404	1217	-1591	-3	14	-30	-8	10	-18	-1
	1072	2019-01-22 11:13:05.48	-402	1213	-1577	-1	15	-25	-34	-37	3	35
	1073	2019-01-22 11:13:05.49	-408	1224	-1582	0	12	-21	-5	6	-11	0
	1074	2019-01-22 11:13:05.50	-407	1231	-1584	2	13	-19	-24	-40	16	32
	1075	2019-01-22 11:13:05.51	-404	1249	-1584	0	11	-21	0	0	0	0
	1076	2019-01-22 11:13:05.52	-406	1261	-1590	-4	13	-24	-23	-45	22	34
	1077	2019-01-22 11:13:05.53	-414	1245	-1593	-5	16	-29	-5	-3	-2	4
	1078	2019-01-22 11:13:05.54	-409	1233	-1594	-2	14	-29	-29	-42	13	35
	1079	2019-01-22 11:13:05.55	-412	1221	-1587	3	11	-25	-12	3	-15	4
	1080	2019-01-22 11:13:05.56	-416	1226	-1588	7	8	-21	-34	-38	4	36
	1081	2019-01-22 11:13:05.57	-407	1227	-1595	13	11	-17	-16	4	-20	6
	1082	2019-01-22 11:13:05.58	-411	1233	-1593	13	8	-12	-36	-39	3	37
	1083	2019-01-22 11:13:05.59	-409	1240	-1593	17	6	-8	-20	-1	-19	10
	1084	2019-01-22 11:13:05.60	-423	1241	-1580	13	5	-11	-37	-37	0	37
	1085	2019-01-22 11:13:05.61	-423	1235	-1576	8	7	-11	-22	-2	-20	12
	1086	2019-01-22 11:13:05.62	-416	1245	-1573	2	9	-11	-34	-38	4	36
	1087	2019-01-22 11:13:05.63	-417	1239	-1575	-7	11	-9	-24	-8	-16	16
	1088	2019-01-22 11:13:05.64	-407	1233	-1577	-8	15	-6	-37	-42	5	39
	1089	2019-01-22 11:13:05.65	-410	1233	-1583	-10	12	-3	-25	-9	-16	17
	1090	2019-01-22 11:13:05.66	-412	1231	-1578	-10	18	3	-36	-39	3	37
	1091	2019-01-22 11:13:05.67	-406	1230	-1586	-7	17	7	-25	-5	-20	15
	1092	2019-01-22 11:13:05.68	-407	1236	-1601	1	18	9	-27	-27	0	27
	1093	2019-01-22 11:13:05.69	-394	1251	-1596	4	15	7	-19	2	-21	8
	1094	2019-01-22 11:13:05.70	-392	1266	-1597	9	11	-1	-28	-28	0	28
	1095	2019-01-22 11:13:05.71	-399	1267	-1594	14	7	-11	-28	-7	-21	17
	1096	2019-01-22 11:13:05.72	-404	1253	-1595	14	4	-27	-34	-35	1	34
	1097	2019-01-22 11:13:05.73	-400	1232	-1592	17	1	-34	-33	-10	-23	21
	1098	2019-01-22 11:13:05.74	-397	1223	-1581	17	1	-39	-34	-30	-4	32
	1099	2019-01-22 11:13:05.75	-397	1199	-1571	14	2	-39	-32	-10	-22	21
	1100	2019-01-22 11:13:05.76	-409	1198	-1582	11	8	-33	-27	-32	5	29
	1101	2019-01-22 11:13:05.77	-396	1190	-1597	12	12	-23	-34	-20	-14	27
	1102	2019-01-22 11:13:05.78	-406	1200	-1604	8	13	-18	-32	-34	2	33
	1103	2019-01-22 11:13:05.79	-406	1212	-1602	1	10	-12	-34	-17	-17	25
	1104	2019-01-22 11:13:05.80	-406	1233	-1594	-3	7	-12	-31	-23	-8	27
	1105	2019-01-22 11:13:05.81	-408	1230	-1587	-8	5	-14	-35	-5	-30	20
	1106	2019-01-22 11:13:05.82	-407	1237	-1595	-17	1	-16	-33	-21	-12	27
	1107	2019-01-22 11:13:05.83	-411	1234	-1598	-21	-3	-20	-40	-8	-32	24
	1108	2019-01-22 11:13:05.84	-411	1236	-1587	-21	-9	-18	-30	-22	-8	26
	1109	2019-01-22 11:13:05.85	-407	1233	-1592	-20	-8	-19	-42	-22	-20	32
	1110	2019-01-22 11:13:05.86	-411	1236	-1590	-22	-7	-19	-22	-22	0	22
	1111	2019-01-22 11:13:05.87	-407	1235	-1587	-17	-6	-17	-32	-16	-16	24
	1112	2019-01-22 11:13:05.88	-413	1237	-1589	-8	-5	-18	-20	-23	3	21
	1113	2019-01-22 11:13:05.89	-413	1238	-1575	-7	-7	-17	-34	-21	-13	27
	1114	2019-01-22 11:13:05.90	-413	1234	-1589	-6	-3	-17	-17	-23	6	20
	1115	2019-01-22 11:13:05.91	-415	1231	-1595	-5	-3	-13	-25	-14	-11	19
	1116	2019-01-22 11:13:05.92	-415	1225	-1584	-1	-4	-9	-5	-11	6	8
	1117	2019-01-22 11:13:05.93	-415	1231	-1586	-1	1	-5	-23	-11	-12	17
	1118	2019-01-22 11:13:05.94	-421	1228	-1585	-4	3	0	-12	-14	2	13
	1119	2019-01-22 11:13:05.95	-413	1228	-1579	-4	5	3	-31	-18	-13	24
	1120	2019-01-22 11:13:05.96	-410	1224	-1585	0	11	6	-12	-17	5	14
	1121	2019-01-22 11:13:05.97	-416	1224	-1589	-1	15	6	-33	-21	-12	27
	1122	2019-01-22 11:13:05.98	-416	1220	-1593	-2	13	10	-16	-15	-1	15
	1123	2019-01-22 11:13:05.99	-399	1223	-1603	1	8	8	-39	-19	-20	29
	1124	2019-01-22 11:13:06.00	-393	1236	-1602	0	3	4	-25	-16	-9	20
	1125	2019-01-22 11:13:06.01	-397	1235	-1597	-3	0	-1	-54	-22	-32	38
	1126	2019-01-22 11:13:06.02	-393	1236	-1593	-2	-2	-4	-29	-9	-20	19
	1127	2019-01-22 11:13:06.03	-405	1238	-1583	-4	-4	-9	-55	-23	-32	39
	1128	2019-01-22 11:13:06.04	-398	1220	-1587	-7	-1	-11	-29	-14	-15	21
	1129	2019-01-22 11:13:06.05	-408	1216	-1599	-6	0	-10	-55	-25	-30	40
	1130	2019-01-22 11:13:06.06	-403	1223	-1599	-2	-2	-5	-29	-9	-20	19
	1131	2019-01-22 11:13:06.07	-398	1216	-1585	-3	0	-1	-54	-21	-33	37
	1132	2019-01-22 11:13:06.08	-404	1226	-1596	-8	-1	2	-24	-6	-18	15
	1133	2019-01-22 11:13:06.09	-405	1233	-1587	-7	-3	2	-50	-27	-23	38
	1134	2019-01-22 11:13:06.10	-395	1240	-1594	-8	-6	2	-21	-14	-7	17
	1135	2019-01-22 11:13:06.11	-397	1246	-1583	-13	-4	-2	-51	-33	-18	42
	1136	2019-01-22 11:13:06.12	-412	1234	-1575	-15	-3	-3	-22	-9	-13	15
	1137	2019-01-22 11:13:06.13	-412	1241	-1594	-11	-1	-4	-55	-28	-27	41
	1138	2019-01-22 11:13:06.14	-410	1237	-1588	-5	-1	-4	-20	-2	-18	11
	1139	2019-01-22 11:13:06.15	-398	1227	-1591	-5	1	-4	-50	-26	-24	38
	1140	2019-01-22 11:13:06.16	-400	1231	-1585	0	-1	-3	-14	-2	-12	8
	1141	2019-01-22 11:13:06.17	-404	1235	-1585	1	-1	-2	-40	-21	-19	30
	1142	2019-01-22 11:13:06.18	-398	1227	-1592	-1	-1	-1	-8	3	-11	2
	1143	2019-01-22 11:13:06.19	-402	1239	-1583	0	-3	2	-50	-26	-24	38
	1144	2019-01-22 11:13:06.20	-401	1236	-1584	-5	3	3	-15	-1	-14	8
	1145	2019-01-22 11:13:06.21	-411	1233	-1590	-5	1	1	-59	-38	-21	48
	1146	2019-01-22 11:13:06.22	-399	1233	-1585	0	4	2	-14	-10	-4	12
	1147	2019-01-22 11:13:06.23	-400	1231	-1575	0	4	3	-54	-50	-4	52
	1148	2019-01-22 11:13:06.24	-393	1225	-1576	1	8	3	-11	-11	0	11
	1149	2019-01-22 11:13:06.25	-385	1226	-1577	2	11	6	-55	-48	-7	51
	1150	2019-01-22 11:13:06.26	-393	1235	-1579	2	13	5	-16	-11	-5	13
	1151	2019-01-22 11:13:06.27	-394	1233	-1591	0	14	3	-57	-44	-13	50
	1152	2019-01-22 11:13:06.28	-393	1241	-1598	0	12	3	-12	-4	-8	8
	1153	2019-01-22 11:13:06.29	-388	1252	-1602	3	7	-2	-54	-44	-10	49
	1154	2019-01-22 11:13:06.30	-399	1247	-1607	4	-2	-7	-11	-5	-6	8
	1155	2019-01-22 11:13:06.31	-383	1248	-1598	8	-2	-16	-55	-42	-13	48
	1156	2019-01-22 11:13:06.32	-403	1240	-1606	10	-10	-21	-12	0	-12	6
	1157	2019-01-22 11:13:06.33	-393	1230	-1594	8	-10	-24	-56	-41	-15	48
	1158	2019-01-22 11:13:06.34	-401	1216	-1584	5	-12	-24	-12	2	-14	5
	1159	2019-01-22 11:13:06.35	-401	1216	-1586	-2	-9	-22	-54	-39	-15	46
	1160	2019-01-22 11:13:06.36	-403	1215	-1581	-7	-4	-16	-12	2	-14	5
	1161	2019-01-22 11:13:06.37	-399	1223	-1583	-9	-2	-13	-60	-48	-12	54
	1162	2019-01-22 11:13:06.38	-404	1241	-1593	-8	2	-12	-16	-2	-14	9
	1163	2019-01-22 11:13:06.39	-403	1256	-1602	-8	1	-16	-59	-46	-13	52
	1164	2019-01-22 11:13:06.40	-399	1263	-1591	-6	2	-23	-11	4	-15	3
	1165	2019-01-22 11:13:06.41	-398	1258	-1594	-4	0	-31	-59	-48	-11	53
	1166	2019-01-22 11:13:06.42	-396	1247	-1591	-1	1	-35	-13	0	-13	6
	1167	2019-01-22 11:13:06.43	-398	1235	-1603	-3	-1	-37	-60	-41	-19	50
	1168	2019-01-22 11:13:06.44	-407	1222	-1595	-4	-4	-33	-14	10	-24	2
	1169	2019-01-22 11:13:06.45	-402	1217	-1600	-2	-9	-29	-65	-40	-25	52
	1170	2019-01-22 11:13:06.46	-402	1222	-1581	-6	-8	-22	-14	13	-27	0
	1171	2019-01-22 11:13:06.47	-403	1226	-1583	-6	-4	-18	-58	-39	-19	48
	1172	2019-01-22 11:13:06.48	-412	1245	-1582	-3	1	-18	-11	10	-21	0
	1173	2019-01-22 11:13:06.49	-403	1239	-1598	2	-2	-21	-60	-43	-17	51
	1174	2019-01-22 11:13:06.50	-412	1228	-1614	7	-6	-22	-12	14	-26	-1
	1175	2019-01-22 11:13:06.51	-408	1235	-1588	12	-12	-22	-57	-37	-20	47
	1176	2019-01-22 11:13:06.52	-406	1228	-1569	10	-9	-23	-5	17	-22	-6
	1177	2019-01-22 11:13:06.53	-396	1215	-1578	2	-3	-22	-52	-38	-14	45
	1178	2019-01-22 11:13:06.54	-402	1214	-1593	-2	2	-19	-3	15	-18	-6
	1179	2019-01-22 11:13:06.55	-400	1217	-1593	-9	4	-19	-50	-39	-11	44
	1180	2019-01-22 11:13:06.56	-401	1228	-1596	-10	5	-16	3	18	-15	-10
	1181	2019-01-22 11:13:06.57	-413	1237	-1601	-10	-2	-15	-44	-39	-5	41
	1182	2019-01-22 11:13:06.58	-410	1251	-1598	-9	-7	-16	6	19	-13	-12
	1183	2019-01-22 11:13:06.59	-412	1250	-1589	-13	-8	-19	-54	-52	-2	53
	1184	2019-01-22 11:13:06.60	-413	1248	-1590	-13	-12	-21	-6	3	-9	1
	1185	2019-01-22 11:13:06.61	-409	1233	-1589	-13	-11	-20	-57	-58	1	57
	1186	2019-01-22 11:13:06.62	-412	1229	-1582	-14	-10	-19	-20	1	-21	9
	1187	2019-01-22 11:13:06.63	-409	1218	-1592	-16	-8	-18	-74	-58	-16	66
	1188	2019-01-22 11:13:06.64	-416	1220	-1582	-20	-5	-10	-33	-6	-27	19
	1189	2019-01-22 11:13:06.65	-408	1221	-1588	-19	-5	-4	-72	-55	-17	63
	1190	2019-01-22 11:13:06.66	-405	1225	-1584	-12	-6	1	-18	5	-23	6
	1191	2019-01-22 11:13:06.67	-406	1227	-1588	-5	-5	7	-59	-52	-7	55
	1192	2019-01-22 11:13:06.68	-405	1235	-1585	0	-7	9	-13	4	-17	4
	1193	2019-01-22 11:13:06.69	-402	1237	-1593	5	-9	8	-71	-62	-9	66
	1194	2019-01-22 11:13:06.70	-405	1239	-1586	4	-7	7	-32	-13	-19	22
	1195	2019-01-22 11:13:06.71	-398	1232	-1593	-3	-5	4	-77	-69	-8	73
	1196	2019-01-22 11:13:06.72	-409	1227	-1599	-4	-10	1	-25	-2	-23	13
	1197	2019-01-22 11:13:06.73	-393	1226	-1595	-9	-10	1	-66	-55	-11	60
	1198	2019-01-22 11:13:06.74	-404	1228	-1594	-13	-11	3	-16	6	-22	5
	1199	2019-01-22 11:13:06.75	-410	1226	-1599	-9	-10	1	-61	-51	-10	56
	1200	2019-01-22 11:13:06.76	-402	1230	-1593	-4	-12	4	-17	8	-25	4
	1201	2019-01-22 11:13:06.77	-411	1230	-1598	4	-13	3	-63	-52	-11	57
	1202	2019-01-22 11:13:06.78	-407	1217	-1588	5	-12	5	-21	5	-26	8
	1203	2019-01-22 11:13:06.79	-402	1226	-1592	7	-12	6	-66	-56	-10	61
	1204	2019-01-22 11:13:06.80	-397	1223	-1582	4	-11	5	-18	2	-20	8
	1205	2019-01-22 11:13:06.81	-399	1219	-1598	-4	-5	5	-63	-55	-8	59
	1206	2019-01-22 11:13:06.82	-401	1234	-1600	-7	-9	2	-27	2	-29	12
	1207	2019-01-22 11:13:06.83	-412	1255	-1591	-4	-8	-12	-69	-56	-13	62
	1208	2019-01-22 11:13:06.84	-414	1255	-1599	-3	-8	-19	-26	5	-31	10
	1209	2019-01-22 11:13:06.85	-409	1250	-1594	4	-7	-24	-62	-48	-14	55
	1210	2019-01-22 11:13:06.86	-403	1235	-1591	7	-7	-28	-19	14	-33	2
	1211	2019-01-22 11:13:06.87	-405	1227	-1591	5	-4	-28	-59	-37	-22	48
	1212	2019-01-22 11:13:06.88	-412	1216	-1587	5	-3	-23	-19	23	-42	-2
	1213	2019-01-22 11:13:06.89	-411	1214	-1587	7	-3	-18	-55	-32	-23	43
	1214	2019-01-22 11:13:06.90	-423	1231	-1588	3	-1	-11	-15	20	-35	-2
	1215	2019-01-22 11:13:06.91	-411	1236	-1591	1	-1	-13	-55	-39	-16	47
	1216	2019-01-22 11:13:06.92	-413	1237	-1590	0	0	-12	-16	20	-36	-2
	1217	2019-01-22 11:13:06.93	-409	1243	-1586	-1	2	-12	-54	-32	-22	43
	1218	2019-01-22 11:13:06.94	-409	1238	-1579	-1	6	-14	-17	24	-41	-3
	1219	2019-01-22 11:13:06.95	-400	1229	-1584	-1	8	-15	-54	-31	-23	42
	1220	2019-01-22 11:13:06.96	-410	1216	-1593	0	12	-16	-24	25	-49	0
	1221	2019-01-22 11:13:06.97	-400	1222	-1600	2	8	-15	-58	-27	-31	42
	1222	2019-01-22 11:13:06.98	-398	1221	-1605	0	4	-11	-23	19	-42	2
	1223	2019-01-22 11:13:06.99	-398	1223	-1592	-1	-2	-11	-54	-32	-22	43
	1224	2019-01-22 11:13:07.00	-404	1231	-1592	-2	-1	-10	-26	12	-38	7
	1225	2019-01-22 11:13:07.01	-413	1238	-1595	-3	-1	-12	-54	-41	-13	47
	1226	2019-01-22 11:13:07.02	-403	1246	-1591	-8	-4	-15	-25	3	-28	11
	1227	2019-01-22 11:13:07.03	-407	1235	-1587	-13	-3	-18	-66	-55	-11	60
	1228	2019-01-22 11:13:07.04	-392	1229	-1589	-12	1	-15	-41	-11	-30	26
	1229	2019-01-22 11:13:07.05	-407	1217	-1593	-12	-2	-14	-68	-61	-7	64
	1230	2019-01-22 11:13:07.06	-403	1203	-1600	-11	-5	-10	-38	-12	-26	25
	1231	2019-01-22 11:13:07.07	-395	1207	-1595	-8	-6	-2	-68	-60	-8	64
	1232	2019-01-22 11:13:07.08	-402	1216	-1595	-7	-7	4	-44	-17	-27	30
	1233	2019-01-22 11:13:07.09	-395	1240	-1598	-8	-11	5	-58	-53	-5	55
	1234	2019-01-22 11:13:07.10	-399	1252	-1604	-11	-12	1	-30	-10	-20	20
	1235	2019-01-22 11:13:07.11	-397	1245	-1603	-12	-13	-2	-56	-54	-2	55
	1236	2019-01-22 11:13:07.12	-405	1243	-1588	-6	-15	-6	-36	-9	-27	22
	1237	2019-01-22 11:13:07.13	-407	1234	-1585	-3	-17	-9	-60	-50	-10	55
	1238	2019-01-22 11:13:07.14	-405	1231	-1589	1	-17	-9	-38	-5	-33	21
	1239	2019-01-22 11:13:07.15	-402	1221	-1590	1	-15	-5	-60	-45	-15	52
	1240	2019-01-22 11:13:07.16	-409	1218	-1596	0	-19	-1	-36	3	-39	16
	1241	2019-01-22 11:13:07.17	-411	1211	-1594	1	-20	9	-49	-34	-15	41
	1242	2019-01-22 11:13:07.18	-404	1229	-1591	0	-18	14	-27	1	-28	13
	1243	2019-01-22 11:13:07.19	-408	1236	-1585	-3	-17	18	-42	-40	-2	41
	1244	2019-01-22 11:13:07.20	-402	1250	-1586	2	-14	16	-30	-6	-24	18
	1245	2019-01-22 11:13:07.21	-403	1254	-1604	7	-11	9	-52	-45	-7	48
	1246	2019-01-22 11:13:07.22	-405	1238	-1604	15	-12	0	-41	-7	-34	24
	1247	2019-01-22 11:13:07.23	-410	1240	-1588	22	-16	-5	-52	-40	-12	46
	1248	2019-01-22 11:13:07.24	-415	1217	-1583	27	-15	-7	-40	-8	-32	24
	1249	2019-01-22 11:13:07.25	-413	1207	-1577	24	-7	-4	-54	-42	-12	48
	1250	2019-01-22 11:13:07.26	-408	1205	-1586	20	1	2	-47	-14	-33	30
	1251	2019-01-22 11:13:07.27	-412	1201	-1589	13	6	9	-60	-46	-14	53
	1252	2019-01-22 11:13:07.28	-405	1212	-1600	6	11	17	-52	-16	-36	34
	1253	2019-01-22 11:13:07.29	-400	1225	-1610	3	6	18	-55	-40	-15	47
	1254	2019-01-22 11:13:07.30	-393	1231	-1607	2	0	16	-48	-10	-38	29
	1255	2019-01-22 11:13:07.31	-399	1244	-1587	2	-5	9	-56	-39	-17	47
	1256	2019-01-22 11:13:07.32	-405	1227	-1579	0	-7	8	-48	-14	-34	31
	1257	2019-01-22 11:13:07.33	-406	1227	-1590	1	-9	7	-52	-39	-13	45
	1258	2019-01-22 11:13:07.34	-400	1228	-1580	2	-8	10	-51	-17	-34	34
	1259	2019-01-22 11:13:07.35	-392	1223	-1592	2	-5	15	-58	-41	-17	49
	1260	2019-01-22 11:13:07.36	-394	1217	-1588	2	-7	20	-60	-22	-38	41
	1261	2019-01-22 11:13:07.37	-403	1222	-1606	6	-9	29	-58	-42	-16	50
	1262	2019-01-22 11:13:07.38	-397	1228	-1606	11	-14	33	-58	-19	-39	38
	1263	2019-01-22 11:13:07.39	-396	1228	-1605	17	-19	32	-58	-36	-22	47
	1264	2019-01-22 11:13:07.40	-400	1244	-1603	19	-23	30	-57	-18	-39	37
	1265	2019-01-22 11:13:07.41	-390	1242	-1596	17	-25	26	-54	-41	-13	47
	1266	2019-01-22 11:13:07.42	-401	1232	-1590	13	-24	26	-56	-27	-29	41
	1267	2019-01-22 11:13:07.43	-407	1227	-1597	16	-21	26	-44	-40	-4	42
	1268	2019-01-22 11:13:07.44	-384	1221	-1597	15	-28	30	-52	-29	-23	40
	1269	2019-01-22 11:13:07.45	-398	1217	-1606	16	-28	31	-41	-37	-4	39
	1270	2019-01-22 11:13:07.46	-390	1218	-1602	18	-28	37	-49	-24	-25	36
	1271	2019-01-22 11:13:07.47	-393	1219	-1606	20	-33	41	-40	-33	-7	36
	1272	2019-01-22 11:13:07.48	-395	1231	-1604	24	-44	50	-59	-31	-28	45
	1273	2019-01-22 11:13:07.49	-398	1233	-1602	21	-42	47	-59	-46	-13	52
	1274	2019-01-22 11:13:07.50	-391	1236	-1593	15	-44	44	-76	-44	-32	60
	1275	2019-01-22 11:13:07.51	-398	1238	-1592	13	-44	39	-60	-42	-18	51
	1276	2019-01-22 11:13:07.52	-402	1237	-1590	12	-40	33	-67	-37	-30	52
	1277	2019-01-22 11:13:07.53	-410	1236	-1592	12	-38	27	-45	-41	-4	43
	1278	2019-01-22 11:13:07.54	-397	1236	-1606	18	-40	20	-58	-41	-17	49
	1279	2019-01-22 11:13:07.55	-408	1235	-1596	25	-44	11	-42	-41	-1	41
	1280	2019-01-22 11:13:07.56	-400	1234	-1602	30	-44	4	-55	-38	-17	46
	1281	2019-01-22 11:13:07.57	-406	1230	-1601	33	-44	-1	-37	-39	2	38
	1282	2019-01-22 11:13:07.58	-415	1222	-1592	31	-41	-2	-54	-37	-17	45
	1283	2019-01-22 11:13:07.59	-411	1207	-1596	27	-37	2	-32	-27	-5	29
	1284	2019-01-22 11:13:07.60	-412	1209	-1593	23	-33	7	-54	-28	-26	41
	1285	2019-01-22 11:13:07.61	-414	1217	-1597	19	-31	13	-35	-19	-16	27
	1286	2019-01-22 11:13:07.62	-420	1216	-1591	18	-27	16	-58	-25	-33	41
	1287	2019-01-22 11:13:07.63	-417	1220	-1605	19	-22	15	-38	-18	-20	28
	1288	2019-01-22 11:13:07.64	-414	1215	-1600	22	-20	14	-60	-30	-30	45
	1289	2019-01-22 11:13:07.65	-417	1221	-1601	27	-20	13	-32	-22	-10	27
	1290	2019-01-22 11:13:07.66	-412	1219	-1592	28	-19	10	-55	-36	-19	45
	1291	2019-01-22 11:13:07.67	-408	1218	-1597	21	-13	5	-34	-27	-7	30
	1292	2019-01-22 11:13:07.68	-407	1215	-1599	16	-9	1	-65	-41	-24	53
	1293	2019-01-22 11:13:07.69	-409	1220	-1603	13	-7	-4	-38	-27	-11	32
	1294	2019-01-22 11:13:07.70	-409	1212	-1604	9	-7	-11	-68	-46	-22	57
	1295	2019-01-22 11:13:07.71	-412	1215	-1603	8	-7	-15	-39	-34	-5	36
	1296	2019-01-22 11:13:07.72	-411	1217	-1603	8	-9	-21	-65	-47	-18	56
	1297	2019-01-22 11:13:07.73	-409	1220	-1584	10	-6	-27	-26	-18	-8	22
	1298	2019-01-22 11:13:07.74	-414	1209	-1587	9	1	-29	-47	-31	-16	39
	1299	2019-01-22 11:13:07.75	-410	1208	-1595	10	5	-28	-16	-10	-6	13
	1300	2019-01-22 11:13:07.76	-396	1203	-1594	8	11	-26	-54	-35	-19	44
	1301	2019-01-22 11:13:07.77	-414	1201	-1607	0	14	-22	-24	-13	-11	18
	1302	2019-01-22 11:13:07.78	-395	1205	-1613	-1	14	-16	-53	-31	-22	42
	1303	2019-01-22 11:13:07.79	-405	1209	-1615	-3	11	-13	-15	0	-15	7
	1304	2019-01-22 11:13:07.80	-400	1216	-1611	-7	9	-12	-50	-28	-22	39
	1305	2019-01-22 11:13:07.81	-398	1222	-1605	-4	4	-13	-16	1	-17	7
	1306	2019-01-22 11:13:07.82	-392	1224	-1588	-2	1	-17	-56	-32	-24	44
	1307	2019-01-22 11:13:07.83	-391	1228	-1577	3	4	-22	-25	-7	-18	16
	1308	2019-01-22 11:13:07.84	-398	1230	-1587	-1	8	-26	-61	-41	-20	51
	1309	2019-01-22 11:13:07.85	-401	1215	-1602	-3	9	-30	-31	-17	-14	24
	1310	2019-01-22 11:13:07.86	-395	1213	-1610	-7	5	-28	-74	-50	-24	62
	1311	2019-01-22 11:13:07.87	-399	1219	-1614	-14	-1	-27	-42	-21	-21	31
	1312	2019-01-22 11:13:07.88	-400	1225	-1599	-16	0	-30	-73	-42	-31	57
	1313	2019-01-22 11:13:07.89	-404	1235	-1613	-15	-5	-35	-31	-4	-27	17
	1314	2019-01-22 11:13:07.90	-401	1244	-1605	-13	-7	-41	-68	-39	-29	53
	1315	2019-01-22 11:13:07.91	-406	1250	-1599	-5	-8	-47	-25	1	-26	12
	1316	2019-01-22 11:13:07.92	-407	1234	-1594	-2	-4	-54	-64	-31	-33	47
	1317	2019-01-22 11:13:07.93	-406	1229	-1597	4	0	-57	-25	6	-31	9
	1318	2019-01-22 11:13:07.94	-405	1206	-1618	11	-4	-55	-70	-38	-32	54
	1319	2019-01-22 11:13:07.95	-412	1193	-1608	11	-10	-45	-28	0	-28	14
	1320	2019-01-22 11:13:07.96	-405	1190	-1608	12	-11	-35	-71	-46	-25	58
	1321	2019-01-22 11:13:07.97	-419	1195	-1597	7	-10	-26	-25	-6	-19	15
	1322	2019-01-22 11:13:07.98	-404	1203	-1592	1	-10	-20	-67	-45	-22	56
	1323	2019-01-22 11:13:07.99	-414	1227	-1598	-2	-8	-18	-27	-2	-25	14
	1324	2019-01-22 11:13:08.00	-409	1228	-1601	-12	-1	-22	-79	-48	-31	63
	1325	2019-01-22 11:13:08.01	-429	1217	-1604	-8	0	-27	-36	1	-37	17
	1326	2019-01-22 11:13:08.02	-411	1219	-1604	-1	-4	-31	-77	-42	-35	59
	1327	2019-01-22 11:13:08.03	-418	1216	-1607	3	-9	-31	-31	3	-34	14
	1328	2019-01-22 11:13:08.04	-424	1213	-1602	5	-11	-30	-79	-48	-31	63
	1329	2019-01-22 11:13:08.05	-427	1210	-1601	3	-15	-27	-35	-7	-28	21
	1330	2019-01-22 11:13:08.06	-420	1214	-1604	-4	-17	-25	-77	-50	-27	63
	1331	2019-01-22 11:13:08.07	-428	1201	-1595	-10	-16	-22	-29	0	-29	14
	1332	2019-01-22 11:13:08.08	-435	1206	-1596	-17	-12	-16	-78	-50	-28	64
	1333	2019-01-22 11:13:08.09	-435	1211	-1599	-19	-9	-13	-35	-4	-31	19
	1334	2019-01-22 11:13:08.10	-430	1214	-1600	-17	-4	-9	-81	-52	-29	66
	1335	2019-01-22 11:13:08.11	-436	1213	-1597	-9	-2	-8	-32	0	-32	16
	1336	2019-01-22 11:13:08.12	-435	1218	-1603	2	-3	-7	-76	-52	-24	64
	1337	2019-01-22 11:13:08.13	-436	1209	-1595	12	4	-6	-26	0	-26	13
	1338	2019-01-22 11:13:08.14	-433	1204	-1597	12	6	-3	-68	-51	-17	59
	1339	2019-01-22 11:13:08.15	-431	1201	-1595	13	12	-3	-23	-2	-21	12
	1340	2019-01-22 11:13:08.16	-434	1201	-1597	8	16	-1	-71	-56	-15	63
	1341	2019-01-22 11:13:08.17	-425	1203	-1599	5	18	3	-23	0	-23	11
	1342	2019-01-22 11:13:08.18	-429	1208	-1592	3	21	4	-72	-54	-18	63
	1343	2019-01-22 11:13:08.19	-414	1197	-1608	1	24	3	-29	-4	-25	16
	1344	2019-01-22 11:13:08.20	-416	1204	-1608	2	24	1	-80	-61	-19	70
	1345	2019-01-22 11:13:08.21	-413	1210	-1605	4	22	-2	-29	-5	-24	17
	1346	2019-01-22 11:13:08.22	-414	1210	-1608	8	23	-8	-71	-55	-16	63
	1347	2019-01-22 11:13:08.23	-416	1224	-1611	13	23	-17	-16	-5	-11	10
	1348	2019-01-22 11:13:08.24	-421	1221	-1605	14	27	-28	-71	-69	-2	70
	1349	2019-01-22 11:13:08.25	-413	1217	-1612	9	31	-31	-22	-12	-10	17
	1350	2019-01-22 11:13:08.26	-417	1207	-1609	6	34	-32	-77	-73	-4	75
	1351	2019-01-22 11:13:08.27	-425	1191	-1607	3	38	-32	-28	-15	-13	21
	1352	2019-01-22 11:13:08.28	-408	1187	-1608	-1	43	-27	-70	-69	-1	69
	1353	2019-01-22 11:13:08.29	-414	1188	-1616	1	47	-23	-22	-6	-16	14
	1354	2019-01-22 11:13:08.30	-419	1200	-1618	3	44	-19	-72	-63	-9	67
	1355	2019-01-22 11:13:08.31	-403	1209	-1608	4	44	-19	-29	-5	-24	17
	1356	2019-01-22 11:13:08.32	-413	1206	-1609	3	42	-20	-77	-61	-16	69
	1357	2019-01-22 11:13:08.33	-401	1209	-1610	4	43	-24	-29	-2	-27	15
	1358	2019-01-22 11:13:08.34	-401	1200	-1601	4	46	-24	-72	-56	-16	64
	1359	2019-01-22 11:13:08.35	-401	1194	-1600	3	48	-24	-23	3	-26	10
	1360	2019-01-22 11:13:08.36	-400	1189	-1599	2	51	-23	-68	-56	-12	62
	1361	2019-01-22 11:13:08.37	-399	1195	-1606	3	53	-18	-25	1	-26	12
	1362	2019-01-22 11:13:08.38	-399	1195	-1599	2	54	-17	-68	-51	-17	59
	1363	2019-01-22 11:13:08.39	-391	1197	-1605	2	55	-19	-29	12	-41	8
	1364	2019-01-22 11:13:08.40	-390	1207	-1603	1	59	-19	-74	-43	-31	58
	1365	2019-01-22 11:13:08.41	-392	1184	-1604	3	58	-20	-30	12	-42	9
	1366	2019-01-22 11:13:08.42	-394	1200	-1611	5	60	-18	-72	-49	-23	60
	1367	2019-01-22 11:13:08.43	-386	1195	-1615	4	59	-18	-32	6	-38	13
	1368	2019-01-22 11:13:08.44	-386	1195	-1616	5	61	-11	-79	-54	-25	66
	1369	2019-01-22 11:13:08.45	-381	1193	-1607	5	59	-10	-40	1	-41	19
	1370	2019-01-22 11:13:08.46	-385	1191	-1605	4	57	-7	-78	-55	-23	66
	1371	2019-01-22 11:13:08.47	-381	1201	-1616	2	57	-7	-34	0	-34	17
	1372	2019-01-22 11:13:08.48	-379	1215	-1613	3	54	-9	-71	-57	-14	64
	1373	2019-01-22 11:13:08.49	-380	1232	-1617	5	50	-14	-31	1	-32	15
	1374	2019-01-22 11:13:08.50	-378	1228	-1622	3	51	-22	-66	-50	-16	58
	1375	2019-01-22 11:13:08.51	-383	1241	-1628	2	47	-30	-30	4	-34	13
	1376	2019-01-22 11:13:08.52	-389	1209	-1622	4	42	-37	-70	-51	-19	60
	1377	2019-01-22 11:13:08.53	-385	1200	-1614	5	39	-36	-30	5	-35	12
	1378	2019-01-22 11:13:08.54	-381	1197	-1597	8	39	-33	-68	-47	-21	57
	1379	2019-01-22 11:13:08.55	-377	1201	-1600	16	41	-28	-35	8	-43	13
	1380	2019-01-22 11:13:08.56	-373	1190	-1604	20	46	-23	-70	-44	-26	57
	1381	2019-01-22 11:13:08.57	-385	1187	-1612	21	50	-15	-30	8	-38	11
	1382	2019-01-22 11:13:08.58	-383	1194	-1618	24	53	-4	-58	-45	-13	51
	1383	2019-01-22 11:13:08.59	-387	1209	-1623	24	50	1	-24	4	-28	10
	1384	2019-01-22 11:13:08.60	-367	1225	-1627	20	51	0	-53	-46	-7	49
	1385	2019-01-22 11:13:08.61	-377	1224	-1626	18	49	-6	-18	8	-26	5
	1386	2019-01-22 11:13:08.62	-375	1229	-1620	21	49	-14	-49	-42	-7	45
	1387	2019-01-22 11:13:08.63	-380	1215	-1611	26	48	-20	-30	4	-34	13
	1388	2019-01-22 11:13:08.64	-367	1193	-1612	37	49	-22	-56	-47	-9	51
	1389	2019-01-22 11:13:08.65	-369	1188	-1618	45	50	-22	-29	0	-29	14
	1390	2019-01-22 11:13:08.66	-377	1187	-1632	51	46	-16	-53	-42	-11	47
	1391	2019-01-22 11:13:08.67	-369	1202	-1630	53	41	-15	-29	4	-33	12
	1392	2019-01-22 11:13:08.68	-376	1213	-1620	43	38	-14	-55	-39	-16	47
	1393	2019-01-22 11:13:08.69	-367	1212	-1620	37	41	-22	-36	1	-37	17
	1394	2019-01-22 11:13:08.70	-360	1209	-1627	33	38	-28	-67	-45	-22	56
	1395	2019-01-22 11:13:08.71	-375	1205	-1626	29	38	-31	-37	-1	-36	19
	1396	2019-01-22 11:13:08.72	-363	1199	-1627	25	42	-33	-49	-47	-2	48
	1397	2019-01-22 11:13:08.73	-369	1183	-1611	27	43	-32	-26	0	-26	13
	1398	2019-01-22 11:13:08.74	-376	1183	-1627	27	38	-24	-54	-45	-9	49
	1399	2019-01-22 11:13:08.75	-363	1177	-1618	20	38	-16	-36	1	-37	17
	1400	2019-01-22 11:13:08.76	-368	1196	-1622	13	36	-11	-54	-33	-21	43
	1401	2019-01-22 11:13:08.77	-372	1213	-1622	5	36	-11	-30	8	-38	11
	1402	2019-01-22 11:13:08.78	-361	1220	-1625	-6	36	-17	-47	-37	-10	42
	1403	2019-01-22 11:13:08.79	-367	1235	-1632	-9	38	-23	-33	0	-33	16
	1404	2019-01-22 11:13:08.80	-365	1220	-1635	-4	32	-32	-55	-40	-15	47
	1405	2019-01-22 11:13:08.81	-360	1204	-1635	3	30	-36	-37	-1	-36	19
	1406	2019-01-22 11:13:08.82	-360	1197	-1626	4	28	-37	-48	-38	-10	43
	1407	2019-01-22 11:13:08.83	-358	1184	-1626	8	25	-33	-34	-3	-31	18
	1408	2019-01-22 11:13:08.84	-358	1177	-1629	7	21	-24	-56	-39	-17	47
	1409	2019-01-22 11:13:08.85	-361	1179	-1632	2	20	-15	-44	-4	-40	24
	1410	2019-01-22 11:13:08.86	-354	1185	-1631	0	20	-9	-52	-34	-18	43
	1411	2019-01-22 11:13:08.87	-362	1198	-1635	-5	17	-9	-39	-3	-36	21
	1412	2019-01-22 11:13:08.88	-349	1203	-1624	-7	18	-11	-57	-40	-17	48
	1413	2019-01-22 11:13:08.89	-343	1199	-1621	-4	18	-19	-47	-11	-36	29
	1414	2019-01-22 11:13:08.90	-362	1199	-1618	-3	16	-23	-50	-33	-17	41
	1415	2019-01-22 11:13:08.91	-352	1190	-1620	-2	13	-25	-38	6	-44	16
	1416	2019-01-22 11:13:08.92	-344	1179	-1638	0	11	-20	-43	-16	-27	29
	1417	2019-01-22 11:13:08.93	-350	1178	-1636	-6	5	-15	-36	12	-48	12
	1418	2019-01-22 11:13:08.94	-356	1178	-1639	-11	2	-7	-47	-23	-24	35
	1419	2019-01-22 11:13:08.95	-356	1190	-1639	-12	-6	-3	-48	-4	-44	26
	1420	2019-01-22 11:13:08.96	-351	1202	-1628	-11	-4	-2	-48	-30	-18	39
	1421	2019-01-22 11:13:08.97	-357	1207	-1636	-10	-1	-7	-42	-12	-30	27
	1422	2019-01-22 11:13:08.98	-351	1210	-1646	-7	-7	-14	-49	-38	-11	43
	1423	2019-01-22 11:13:08.99	-353	1196	-1644	-1	-12	-20	-53	-18	-35	35
	1424	2019-01-22 11:13:09.00	-363	1201	-1633	0	-17	-25	-53	-35	-18	44
	1425	2019-01-22 11:13:09.01	-359	1181	-1628	-4	-17	-25	-56	-18	-38	37
	1426	2019-01-22 11:13:09.02	-359	1178	-1628	-7	-17	-22	-59	-38	-21	48
	1427	2019-01-22 11:13:09.03	-372	1184	-1630	-8	-19	-16	-62	-19	-43	40
	1428	2019-01-22 11:13:09.04	-374	1187	-1624	-11	-15	-11	-66	-39	-27	52
	1429	2019-01-22 11:13:09.05	-369	1192	-1626	-13	-11	-7	-64	-18	-46	41
	1430	2019-01-22 11:13:09.06	-389	1195	-1617	-9	-6	-2	-59	-31	-28	45
	1431	2019-01-22 11:13:09.07	-369	1206	-1617	0	-4	-2	-55	-13	-42	34
	1432	2019-01-22 11:13:09.08	-357	1208	-1616	0	3	-6	-49	-26	-23	37
	1433	2019-01-22 11:13:09.09	-364	1199	-1626	3	5	-12	-62	-18	-44	40
	1434	2019-01-22 11:13:09.10	-355	1208	-1638	2	5	-17	-62	-37	-25	49
	1435	2019-01-22 11:13:09.11	-349	1201	-1639	4	1	-24	-73	-30	-43	51
	1436	2019-01-22 11:13:09.12	-361	1209	-1635	3	0	-28	-60	-41	-19	50
	1437	2019-01-22 11:13:09.13	-377	1206	-1638	5	-5	-34	-67	-30	-37	48
	1438	2019-01-22 11:13:09.14	-367	1195	-1632	7	-6	-37	-55	-33	-22	44
	1439	2019-01-22 11:13:09.15	-366	1176	-1635	9	-8	-33	-67	-31	-36	49
	1440	2019-01-22 11:13:09.16	-363	1177	-1635	11	-10	-26	-55	-38	-17	46
	1441	2019-01-22 11:13:09.17	-369	1170	-1619	17	-11	-15	-74	-37	-37	55
	1442	2019-01-22 11:13:09.18	-368	1173	-1615	14	-8	-9	-58	-35	-23	46
	1443	2019-01-22 11:13:09.19	-364	1183	-1619	7	-2	-4	-64	-26	-38	45
	1444	2019-01-22 11:13:09.20	-359	1185	-1618	3	2	0	-35	-19	-16	27
	1445	2019-01-22 11:13:09.21	-357	1191	-1621	-2	5	1	-48	-21	-27	34
	1446	2019-01-22 11:13:09.22	-359	1192	-1630	-2	4	-4	-27	-18	-9	22
	1447	2019-01-22 11:13:09.23	-356	1201	-1635	1	4	-10	-51	-26	-25	38
	1448	2019-01-22 11:13:09.24	-364	1200	-1629	6	5	-14	-34	-24	-10	29
	1449	2019-01-22 11:13:09.25	-352	1193	-1636	12	0	-20	-56	-33	-23	44
	1450	2019-01-22 11:13:09.26	-350	1181	-1635	15	-3	-22	-30	-22	-8	26
	1451	2019-01-22 11:13:09.27	-357	1184	-1641	18	-9	-25	-53	-30	-23	41
	1452	2019-01-22 11:13:09.28	-358	1186	-1640	16	-10	-24	-31	-22	-9	26
	1453	2019-01-22 11:13:09.29	-358	1175	-1642	14	-11	-26	-59	-38	-21	48
	1454	2019-01-22 11:13:09.30	-367	1170	-1642	6	-11	-22	-38	-29	-9	33
	1455	2019-01-22 11:13:09.31	-369	1172	-1641	0	-18	-16	-65	-45	-20	55
	1456	2019-01-22 11:13:09.32	-370	1174	-1643	0	-26	-7	-36	-24	-12	30
	1457	2019-01-22 11:13:09.33	-362	1171	-1642	-3	-29	-1	-60	-30	-30	45
	1458	2019-01-22 11:13:09.34	-368	1176	-1638	0	-33	5	-29	-11	-18	20
	1459	2019-01-22 11:13:09.35	-370	1195	-1640	4	-33	7	-55	-28	-27	41
	1460	2019-01-22 11:13:09.36	-364	1209	-1624	3	-32	6	-26	-8	-18	17
	1461	2019-01-22 11:13:09.37	-371	1205	-1620	7	-28	2	-60	-29	-31	44
	1462	2019-01-22 11:13:09.38	-382	1198	-1621	15	-28	-7	-30	-9	-21	19
	1463	2019-01-22 11:13:09.39	-379	1170	-1637	20	-30	-8	-62	-33	-29	47
	1464	2019-01-22 11:13:09.40	-382	1173	-1629	28	-39	-11	-30	-16	-14	23
	1465	2019-01-22 11:13:09.41	-373	1172	-1625	29	-39	-15	-66	-44	-22	55
	1466	2019-01-22 11:13:09.42	-381	1172	-1616	23	-36	-13	-33	-21	-12	27
	1467	2019-01-22 11:13:09.43	-372	1184	-1633	6	-25	-18	-66	-45	-21	55
	1468	2019-01-22 11:13:09.44	-385	1179	-1630	-10	-17	-19	-30	-24	-6	27
	1469	2019-01-22 11:13:09.45	-388	1193	-1626	-20	-14	-19	-76	-64	-12	70
	1470	2019-01-22 11:13:09.46	-391	1196	-1632	-22	-10	-17	-25	-27	2	26
	1471	2019-01-22 11:13:09.47	-381	1197	-1622	-23	-11	-17	-58	-49	-9	53
	1472	2019-01-22 11:13:09.48	-368	1192	-1629	-21	-8	-17	-21	-13	-8	17
	1473	2019-01-22 11:13:09.49	-384	1193	-1631	-12	-7	-15	-75	-50	-25	62
	1474	2019-01-22 11:13:09.50	-373	1193	-1630	-6	-6	-15	-44	-16	-28	30
	1475	2019-01-22 11:13:09.51	-373	1194	-1629	-5	-8	-18	-84	-47	-37	65
	1476	2019-01-22 11:13:09.52	-377	1187	-1638	-2	-9	-20	-43	-12	-31	27
	1477	2019-01-22 11:13:09.53	-380	1185	-1636	1	-14	-22	-81	-49	-32	65
	1478	2019-01-22 11:13:09.54	-375	1177	-1637	2	-17	-23	-40	-16	-24	28
	1479	2019-01-22 11:13:09.55	-386	1184	-1626	1	-18	-19	-82	-56	-26	69
	1480	2019-01-22 11:13:09.56	-372	1178	-1628	2	-15	-22	-43	-19	-24	31
	1481	2019-01-22 11:13:09.57	-380	1173	-1635	2	-14	-18	-83	-52	-31	67
	1482	2019-01-22 11:13:09.58	-388	1181	-1632	3	-11	-17	-36	-11	-25	23
	1483	2019-01-22 11:13:09.59	-387	1183	-1634	5	-9	-17	-74	-49	-25	61
	1484	2019-01-22 11:13:09.60	-380	1188	-1636	6	-4	-14	-26	-6	-20	16
	1485	2019-01-22 11:13:09.61	-386	1189	-1639	6	-7	-15	-69	-51	-18	60
	1486	2019-01-22 11:13:09.62	-386	1194	-1635	4	-8	-17	-26	-13	-13	19
	1487	2019-01-22 11:13:09.63	-387	1187	-1639	0	-7	-19	-68	-55	-13	61
	1488	2019-01-22 11:13:09.64	-383	1188	-1637	2	-12	-24	-22	-7	-15	14
	1489	2019-01-22 11:13:09.65	-388	1180	-1627	5	-11	-26	-59	-43	-16	51
	1490	2019-01-22 11:13:09.66	-387	1167	-1621	7	-7	-26	-15	0	-15	7
	1491	2019-01-22 11:13:09.67	-382	1153	-1625	8	-9	-22	-65	-50	-15	57
	1492	2019-01-22 11:13:09.68	-380	1149	-1621	10	-3	-12	-26	-6	-20	16
	1493	2019-01-22 11:13:09.69	-392	1144	-1633	5	1	-4	-73	-50	-23	61
	1494	2019-01-22 11:13:09.70	-374	1163	-1641	6	-1	5	-27	-5	-22	16
	1495	2019-01-22 11:13:09.71	-386	1184	-1642	4	-6	5	-71	-54	-17	62
	1496	2019-01-22 11:13:09.72	-375	1198	-1645	-6	-6	3	-25	-6	-19	15
	1497	2019-01-22 11:13:09.73	-381	1208	-1646	-7	-7	-7	-72	-50	-22	61
	1498	2019-01-22 11:13:09.74	-381	1208	-1629	-7	-7	-15	-31	0	-31	15
	1499	2019-01-22 11:13:09.75	-377	1187	-1626	-5	-6	-23	-82	-51	-31	66
	1500	2019-01-22 11:13:09.76	-380	1186	-1629	-1	-3	-27	-41	-6	-35	23
	1501	2019-01-22 11:13:09.77	-385	1176	-1626	1	-1	-28	-85	-60	-25	72
	1502	2019-01-22 11:13:09.78	-385	1173	-1636	3	-1	-26	-33	-11	-22	22
	1503	2019-01-22 11:13:09.79	-386	1171	-1639	-2	1	-20	-77	-66	-11	71
	1504	2019-01-22 11:13:09.80	-391	1176	-1638	-6	-5	-16	-35	-16	-19	25
	1505	2019-01-22 11:13:09.81	-397	1178	-1641	-10	-7	-14	-84	-66	-18	75
	1506	2019-01-22 11:13:09.82	-391	1187	-1629	-7	-7	-12	-43	-13	-30	28
	1507	2019-01-22 11:13:09.83	-386	1182	-1625	2	-5	-12	-85	-66	-19	75
	1508	2019-01-22 11:13:09.84	-377	1184	-1624	11	-3	-13	-36	-11	-25	23
	1509	2019-01-22 11:13:09.85	-378	1186	-1627	17	5	-12	-77	-61	-16	69
	1510	2019-01-22 11:13:09.86	-376	1178	-1629	19	7	-13	-40	-16	-24	28
	1511	2019-01-22 11:13:09.87	-384	1169	-1635	17	11	-12	-82	-68	-14	75
	1512	2019-01-22 11:13:09.88	-381	1178	-1641	11	9	-10	-34	-7	-27	20
	1513	2019-01-22 11:13:09.89	-374	1179	-1638	2	5	-11	-69	-51	-18	60
	1514	2019-01-22 11:13:09.90	-385	1172	-1628	-7	1	-13	-24	-1	-23	12
	1515	2019-01-22 11:13:09.91	-380	1172	-1626	-8	-4	-17	-70	-56	-14	63
	1516	2019-01-22 11:13:09.92	-385	1172	-1630	-6	-6	-23	-26	0	-26	13
	1517	2019-01-22 11:13:09.93	-379	1175	-1626	-2	-4	-26	-70	-49	-21	59
	1518	2019-01-22 11:13:09.94	-390	1175	-1625	0	-4	-29	-25	4	-29	10
	1519	2019-01-22 11:13:09.95	-378	1179	-1631	5	-7	-32	-63	-49	-14	56
	1520	2019-01-22 11:13:09.96	-387	1178	-1628	1	-5	-34	-15	7	-22	4
	1521	2019-01-22 11:13:09.97	-388	1169	-1637	-6	-4	-31	-57	-48	-9	52
	1522	2019-01-22 11:13:09.98	-391	1165	-1632	-12	-1	-24	-20	1	-21	9
	1523	2019-01-22 11:13:09.99	-389	1160	-1644	-14	1	-16	-73	-59	-14	66
	1524	2019-01-22 11:13:10.00	-391	1160	-1647	-13	2	-3	-30	1	-31	14
	1525	2019-01-22 11:13:10.01	-391	1173	-1654	-8	-1	6	-68	-50	-18	59
	1526	2019-01-22 11:13:10.02	-387	1183	-1651	-6	-3	10	-25	4	-29	10
	1527	2019-01-22 11:13:10.03	-389	1193	-1639	-4	-4	8	-69	-54	-15	61
	1528	2019-01-22 11:13:10.04	-393	1191	-1636	-5	-3	4	-30	0	-30	15
	1529	2019-01-22 11:13:10.05	-393	1180	-1636	-5	-6	-4	-70	-54	-16	62
	1530	2019-01-22 11:13:10.06	-390	1166	-1636	2	-9	-7	-27	2	-29	12
	1531	2019-01-22 11:13:10.07	-388	1151	-1621	10	-9	-4	-67	-50	-17	58
	1532	2019-01-22 11:13:10.08	-393	1150	-1628	16	-6	-2	-28	8	-36	10
	1533	2019-01-22 11:13:10.09	-390	1154	-1621	14	3	2	-71	-46	-25	58
	1534	2019-01-22 11:13:10.10	-397	1160	-1616	12	9	5	-36	8	-44	14
	1535	2019-01-22 11:13:10.11	-392	1162	-1638	6	18	5	-75	-44	-31	59
	1536	2019-01-22 11:13:10.12	-402	1174	-1638	-7	21	4	-36	7	-43	14
	1537	2019-01-22 11:13:10.13	-385	1174	-1643	-19	21	4	-72	-51	-21	61
	1538	2019-01-22 11:13:10.14	-387	1172	-1640	-22	18	5	-31	3	-34	14
	1539	2019-01-22 11:13:10.15	-380	1178	-1636	-20	12	7	-66	-51	-15	58
	1540	2019-01-22 11:13:10.16	-382	1179	-1628	-19	8	6	-32	0	-32	16
	1541	2019-01-22 11:13:10.17	-376	1186	-1625	-14	7	4	-71	-56	-15	63
	1542	2019-01-22 11:13:10.18	-381	1181	-1632	-10	8	2	-39	-10	-29	24
	1543	2019-01-22 11:13:10.19	-379	1191	-1633	-11	7	2	-74	-68	-6	71
	1544	2019-01-22 11:13:10.20	-376	1193	-1645	-19	8	0	-34	-14	-20	24
	1545	2019-01-22 11:13:10.21	-379	1187	-1637	-25	7	-2	-61	-58	-3	59
	1546	2019-01-22 11:13:10.22	-380	1192	-1638	-26	2	-5	-30	-6	-24	18
	1547	2019-01-22 11:13:10.23	-377	1194	-1626	-24	0	-5	-66	-60	-6	63
	1548	2019-01-22 11:13:10.24	-379	1180	-1630	-22	3	-9	-34	-10	-24	22
	1549	2019-01-22 11:13:10.25	-383	1179	-1628	-14	5	-7	-66	-57	-9	61
	1550	2019-01-22 11:13:10.26	-385	1182	-1631	-8	7	-5	-41	-7	-34	24
	1551	2019-01-22 11:13:10.27	-380	1178	-1621	-5	9	-3	-83	-61	-22	72
	1552	2019-01-22 11:13:10.28	-375	1182	-1626	-5	11	0	-46	-9	-37	27
	1553	2019-01-22 11:13:10.29	-378	1176	-1629	-5	14	4	-70	-55	-15	62
	1554	2019-01-22 11:13:10.30	-368	1192	-1635	-10	16	5	-37	-3	-34	20
	1555	2019-01-22 11:13:10.31	-376	1187	-1633	-13	17	6	-67	-53	-14	60
	1556	2019-01-22 11:13:10.32	-369	1179	-1637	-16	15	4	-41	-6	-35	23
	1557	2019-01-22 11:13:10.33	-372	1186	-1652	-12	7	3	-69	-54	-15	61
	1558	2019-01-22 11:13:10.34	-371	1192	-1632	-17	-2	-1	-45	-9	-36	27
	1559	2019-01-22 11:13:10.35	-365	1183	-1632	-15	0	-3	-68	-54	-14	61
	1560	2019-01-22 11:13:10.36	-369	1190	-1624	-8	-1	-1	-52	-17	-35	34
	1561	2019-01-22 11:13:10.37	-368	1193	-1632	-7	2	-4	-72	-56	-16	64
	1562	2019-01-22 11:13:10.38	-377	1183	-1631	-7	7	-3	-44	-16	-28	30
	1563	2019-01-22 11:13:10.39	-378	1183	-1633	-4	8	1	-65	-57	-8	61
	1564	2019-01-22 11:13:10.40	-373	1175	-1633	-5	9	2	-47	-17	-30	32
	1565	2019-01-22 11:13:10.41	-374	1182	-1637	-5	8	5	-70	-56	-14	63
	1566	2019-01-22 11:13:10.42	-374	1195	-1637	-2	6	4	-54	-19	-35	36
	1567	2019-01-22 11:13:10.43	-370	1204	-1640	-4	6	1	-70	-54	-16	62
	1568	2019-01-22 11:13:10.44	-380	1203	-1648	-3	5	-3	-50	-14	-36	32
	1569	2019-01-22 11:13:10.45	-376	1200	-1638	-2	4	-9	-68	-49	-19	58
	1570	2019-01-22 11:13:10.46	-379	1188	-1627	-2	4	-13	-55	-14	-41	34
	1571	2019-01-22 11:13:10.47	-379	1187	-1619	-3	8	-14	-68	-44	-24	56
	1572	2019-01-22 11:13:10.48	-384	1167	-1615	-3	15	-15	-53	-7	-46	30
	1573	2019-01-22 11:13:10.49	-372	1171	-1629	-1	18	-8	-64	-47	-17	55
	1574	2019-01-22 11:13:10.50	-364	1176	-1630	-4	18	-4	-57	-27	-30	42
	1575	2019-01-22 11:13:10.51	-366	1186	-1630	-11	19	-5	-68	-60	-8	64
	1576	2019-01-22 11:13:10.52	-368	1194	-1637	-10	17	-6	-57	-24	-33	40
	1577	2019-01-22 11:13:10.53	-365	1192	-1638	-7	16	-13	-59	-43	-16	51
	1578	2019-01-22 11:13:10.54	-356	1201	-1642	-1	12	-17	-52	-10	-42	31
	1579	2019-01-22 11:13:10.55	-355	1191	-1636	2	12	-21	-57	-38	-19	47
	1580	2019-01-22 11:13:10.56	-350	1187	-1632	4	12	-24	-53	-13	-40	33
	1581	2019-01-22 11:13:10.57	-364	1175	-1637	3	10	-22	-57	-37	-20	47
	1582	2019-01-22 11:13:10.58	-353	1166	-1640	1	9	-17	-51	-9	-42	30
	1583	2019-01-22 11:13:10.59	-353	1170	-1642	0	6	-11	-54	-32	-22	43
	1584	2019-01-22 11:13:10.60	-357	1172	-1639	-3	5	-8	-53	-9	-44	31
	1585	2019-01-22 11:13:10.61	-367	1182	-1637	-2	1	-3	-50	-28	-22	39
	1586	2019-01-22 11:13:10.62	-371	1182	-1636	5	2	-5	-47	-8	-39	27
	1587	2019-01-22 11:13:10.63	-364	1179	-1630	10	1	-6	-48	-31	-17	39
	1588	2019-01-22 11:13:10.64	-363	1181	-1637	15	1	-6	-56	-17	-39	36
	1589	2019-01-22 11:13:10.65	-364	1178	-1636	13	-1	-5	-50	-30	-20	40
	1590	2019-01-22 11:13:10.66	-360	1174	-1627	6	-2	-7	-52	-11	-41	31
	1591	2019-01-22 11:13:10.67	-371	1183	-1635	-2	-1	-9	-45	-22	-23	33
	1592	2019-01-22 11:13:10.68	-357	1182	-1639	-9	-2	-10	-64	-19	-45	41
	1593	2019-01-22 11:13:10.69	-363	1182	-1640	-14	0	-8	-57	-32	-25	44
	1594	2019-01-22 11:13:10.70	-363	1171	-1633	-16	0	-5	-63	-20	-43	41
	1595	2019-01-22 11:13:10.71	-364	1175	-1629	-15	0	0	-49	-20	-29	34
	1596	2019-01-22 11:13:10.72	-360	1166	-1637	-10	2	5	-54	-9	-45	31
	1597	2019-01-22 11:13:10.73	-356	1184	-1636	-5	-2	6	-46	-23	-23	34
	1598	2019-01-22 11:13:10.74	-358	1197	-1641	-4	-3	2	-57	-20	-37	38
	1599	2019-01-22 11:13:10.75	-358	1199	-1651	-5	-12	-6	-51	-29	-22	40
	1600	2019-01-22 11:13:10.76	-362	1186	-1668	-7	-16	-6	-70	-25	-45	47
	1601	2019-01-22 11:13:10.77	-363	1183	-1652	-7	-30	-4	-58	-28	-30	43
	1602	2019-01-22 11:13:10.78	-360	1175	-1634	-7	-35	-3	-67	-22	-45	44
	1603	2019-01-22 11:13:10.79	-362	1161	-1617	-8	-36	0	-51	-21	-30	36
	1604	2019-01-22 11:13:10.80	-359	1166	-1616	-6	-32	3	-69	-18	-51	43
	1605	2019-01-22 11:13:10.81	-367	1179	-1617	-8	-25	3	-53	-20	-33	36
	1606	2019-01-22 11:13:10.82	-369	1180	-1632	-16	-19	-2	-67	-20	-47	43
	1607	2019-01-22 11:13:10.83	-370	1180	-1646	-29	-19	-7	-45	-16	-29	30
	1608	2019-01-22 11:13:10.84	-368	1175	-1641	-37	-25	-6	-58	-14	-44	36
	1609	2019-01-22 11:13:10.85	-369	1172	-1637	-42	-33	-4	-38	-14	-24	26
	1610	2019-01-22 11:13:10.86	-373	1177	-1634	-48	-36	-1	-62	-22	-40	42
	1611	2019-01-22 11:13:10.87	-372	1184	-1618	-50	-35	2	-48	-24	-24	36
	1612	2019-01-22 11:13:10.88	-370	1182	-1611	-51	-35	4	-72	-34	-38	53
	1613	2019-01-22 11:13:10.89	-369	1188	-1609	-52	-29	3	-50	-26	-24	38
	1614	2019-01-22 11:13:10.90	-368	1195	-1616	-52	-22	3	-66	-26	-40	46
	1615	2019-01-22 11:13:10.91	-370	1197	-1630	-46	-18	2	-42	-14	-28	28
	1616	2019-01-22 11:13:10.92	-372	1199	-1633	-37	-18	3	-71	-32	-39	51
	1617	2019-01-22 11:13:10.93	-381	1187	-1642	-34	-20	2	-52	-30	-22	41
	1618	2019-01-22 11:13:10.94	-367	1184	-1631	-30	-24	5	-75	-48	-27	61
	1619	2019-01-22 11:13:10.95	-368	1188	-1623	-26	-27	5	-45	-33	-12	39
	1620	2019-01-22 11:13:10.96	-373	1184	-1624	-24	-25	5	-66	-44	-22	55
	1621	2019-01-22 11:13:10.97	-377	1187	-1623	-24	-23	2	-36	-28	-8	32
	1622	2019-01-22 11:13:10.98	-375	1197	-1633	-22	-22	4	-65	-43	-22	54
	1623	2019-01-22 11:13:10.99	-381	1202	-1623	-22	-23	3	-36	-22	-14	29
	1624	2019-01-22 11:13:11.00	-373	1209	-1614	-21	-19	-3	-62	-35	-27	48
	1625	2019-01-22 11:13:11.01	-379	1211	-1611	-17	-17	-7	-31	-13	-18	22
	1626	2019-01-22 11:13:11.02	-374	1203	-1618	-15	-9	-16	-64	-36	-28	50
	1627	2019-01-22 11:13:11.03	-382	1194	-1633	-13	-7	-19	-33	-16	-17	24
	1628	2019-01-22 11:13:11.04	-374	1192	-1635	-15	-11	-22	-61	-36	-25	48
	1629	2019-01-22 11:13:11.05	-383	1178	-1642	-18	-8	-23	-27	-10	-17	18
	1630	2019-01-22 11:13:11.06	-378	1183	-1638	-18	-8	-19	-54	-27	-27	40
	1631	2019-01-22 11:13:11.07	-374	1189	-1639	-19	-10	-16	-30	-10	-20	20
	1632	2019-01-22 11:13:11.08	-368	1199	-1623	-19	-6	-16	-64	-39	-25	51
	1633	2019-01-22 11:13:11.09	-377	1199	-1629	-10	-4	-12	-37	-19	-18	28
	1634	2019-01-22 11:13:11.10	-378	1207	-1630	-7	-3	-15	-64	-38	-26	51
	1635	2019-01-22 11:13:11.11	-366	1209	-1646	-11	0	-18	-33	-11	-22	22
	1636	2019-01-22 11:13:11.12	-369	1219	-1643	-14	-6	-21	-69	-39	-30	54
	1637	2019-01-22 11:13:11.13	-367	1214	-1644	-20	-8	-27	-34	-10	-24	22
	1638	2019-01-22 11:13:11.14	-373	1218	-1635	-27	-10	-38	-68	-37	-31	52
	1639	2019-01-22 11:13:11.15	-375	1210	-1625	-28	-13	-40	-29	-5	-24	17
	1640	2019-01-22 11:13:11.16	-374	1202	-1597	-22	-15	-48	-74	-41	-33	57
	1641	2019-01-22 11:13:11.17	-376	1197	-1586	-10	-7	-45	-43	-15	-28	29
	1642	2019-01-22 11:13:11.18	-383	1185	-1586	3	-2	-42	-84	-51	-33	67
	1643	2019-01-22 11:13:11.19	-380	1182	-1583	11	4	-38	-39	-12	-27	25
	1644	2019-01-22 11:13:11.20	-368	1188	-1588	12	9	-29	-77	-45	-32	61
	1645	2019-01-22 11:13:11.21	-369	1194	-1603	6	14	-26	-42	-8	-34	25
	1646	2019-01-22 11:13:11.22	-363	1203	-1613	-4	14	-27	-85	-48	-37	66
	1647	2019-01-22 11:13:11.23	-373	1197	-1621	-16	14	-28	-43	-8	-35	25
	1648	2019-01-22 11:13:11.24	-374	1210	-1629	-19	8	-32	-84	-45	-39	64
	1649	2019-01-22 11:13:11.25	-368	1208	-1618	-18	9	-35	-44	-7	-37	25
	1650	2019-01-22 11:13:11.26	-358	1210	-1621	-12	7	-38	-86	-52	-34	69
	1651	2019-01-22 11:13:11.27	-360	1201	-1622	-7	9	-40	-46	-20	-26	33
	1652	2019-01-22 11:13:11.28	-371	1190	-1630	-5	10	-40	-90	-68	-22	79
	1653	2019-01-22 11:13:11.29	-371	1196	-1637	-6	4	-37	-52	-28	-24	40
	1654	2019-01-22 11:13:11.30	-365	1203	-1638	-13	-4	-38	-96	-65	-31	80
	1655	2019-01-22 11:13:11.31	-377	1199	-1633	-19	-8	-36	-49	-16	-33	32
	1656	2019-01-22 11:13:11.32	-381	1188	-1630	-25	-12	-34	-85	-55	-30	70
	1657	2019-01-22 11:13:11.33	-381	1193	-1619	-26	-14	-32	-36	-5	-31	20
	1658	2019-01-22 11:13:11.34	-383	1200	-1611	-24	-14	-28	-77	-51	-26	64
	1659	2019-01-22 11:13:11.35	-376	1200	-1611	-18	-14	-23	-35	-12	-23	23
	1660	2019-01-22 11:13:11.36	-380	1197	-1612	-9	-15	-23	-79	-63	-16	71
	1661	2019-01-22 11:13:11.37	-375	1209	-1616	-5	-15	-22	-33	-12	-21	22
	1662	2019-01-22 11:13:11.38	-384	1212	-1625	0	-17	-26	-74	-47	-27	60
	1663	2019-01-22 11:13:11.39	-375	1215	-1622	-3	-17	-31	-33	4	-37	14
	1664	2019-01-22 11:13:11.40	-371	1216	-1623	-4	-17	-34	-85	-48	-37	66
	1665	2019-01-22 11:13:11.41	-390	1211	-1623	-10	-18	-36	-44	-1	-43	22
	1666	2019-01-22 11:13:11.42	-389	1213	-1626	-7	-19	-40	-86	-42	-44	64
	1667	2019-01-22 11:13:11.43	-399	1221	-1628	-8	-20	-39	-36	14	-50	11
	1668	2019-01-22 11:13:11.44	-391	1211	-1630	-6	-17	-41	-76	-39	-37	57
	1669	2019-01-22 11:13:11.45	-403	1200	-1629	-5	-17	-36	-28	10	-38	9
	1670	2019-01-22 11:13:11.46	-389	1198	-1623	2	-13	-34	-73	-45	-28	59
	1671	2019-01-22 11:13:11.47	-386	1199	-1620	9	-13	-29	-21	4	-25	8
	1672	2019-01-22 11:13:11.48	-385	1174	-1634	15	-14	-27	-74	-53	-21	63
	1673	2019-01-22 11:13:11.49	-394	1175	-1658	26	-22	-20	-28	2	-30	13
	1674	2019-01-22 11:13:11.50	-382	1188	-1636	32	-32	-17	-77	-59	-18	68
	1675	2019-01-22 11:13:11.51	-385	1188	-1617	38	-34	-23	-24	6	-30	9
	1676	2019-01-22 11:13:11.52	-396	1194	-1618	40	-34	-28	-71	-49	-22	60
	1677	2019-01-22 11:13:11.53	-396	1189	-1624	37	-32	-36	-35	0	-35	17
	1678	2019-01-22 11:13:11.54	-392	1165	-1625	29	-28	-36	-75	-52	-23	63
	1679	2019-01-22 11:13:11.55	-407	1157	-1618	22	-22	-32	-29	0	-29	14
	1680	2019-01-22 11:13:11.56	-406	1153	-1628	13	-18	-21	-70	-55	-15	62
	1681	2019-01-22 11:13:11.57	-413	1145	-1627	9	-17	-9	-27	-3	-24	15
	1682	2019-01-22 11:13:11.58	-413	1165	-1619	7	-20	6	-71	-56	-15	63
	1683	2019-01-22 11:13:11.59	-409	1186	-1625	6	-21	14	-32	-3	-29	17
	1684	2019-01-22 11:13:11.60	-403	1202	-1620	9	-22	14	-78	-63	-15	70
	1685	2019-01-22 11:13:11.61	-398	1215	-1631	11	-24	6	-42	-16	-26	29
	1686	2019-01-22 11:13:11.62	-398	1211	-1643	12	-24	0	-86	-70	-16	78
	1687	2019-01-22 11:13:11.63	-402	1204	-1656	13	-19	-10	-42	-12	-30	27
	1688	2019-01-22 11:13:11.64	-406	1190	-1656	14	-18	-13	-77	-62	-15	69
	1689	2019-01-22 11:13:11.65	-405	1173	-1638	17	-17	-13	-31	-7	-24	19
	1690	2019-01-22 11:13:11.66	-405	1161	-1629	18	-15	-12	-72	-60	-12	66
	1691	2019-01-22 11:13:11.67	-404	1157	-1617	19	-13	-8	-29	-8	-21	18
	1692	2019-01-22 11:13:11.68	-400	1169	-1622	24	-14	-3	-68	-61	-7	64
	1693	2019-01-22 11:13:11.69	-398	1166	-1619	23	-11	-6	-29	-11	-18	20
	1694	2019-01-22 11:13:11.70	-393	1170	-1624	22	-12	-14	-64	-61	-3	62
	1695	2019-01-22 11:13:11.71	-399	1178	-1620	18	-11	-15	-28	-8	-20	18
	1696	2019-01-22 11:13:11.72	-392	1174	-1613	15	-10	-20	-67	-58	-9	62
	1697	2019-01-22 11:13:11.73	-390	1167	-1601	11	-10	-20	-34	-7	-27	20
	1698	2019-01-22 11:13:11.74	-398	1153	-1613	14	-11	-19	-74	-62	-12	68
	1699	2019-01-22 11:13:11.75	-404	1148	-1615	14	-19	-15	-42	-12	-30	27
	1700	2019-01-22 11:13:11.76	-407	1141	-1619	6	-18	-10	-80	-62	-18	71
	1701	2019-01-22 11:13:11.77	-405	1142	-1614	-6	-14	-3	-45	-9	-36	27
	1702	2019-01-22 11:13:11.78	-409	1153	-1619	-13	-11	3	-79	-60	-19	69
	1703	2019-01-22 11:13:11.79	-409	1166	-1618	-22	-8	9	-42	-9	-33	25
	1704	2019-01-22 11:13:11.80	-401	1177	-1638	-30	-4	10	-69	-56	-13	62
	1705	2019-01-22 11:13:11.81	-407	1198	-1646	-34	-2	7	-36	-8	-28	22
	1706	2019-01-22 11:13:11.82	-400	1214	-1645	-33	-6	1	-69	-54	-15	61
	1707	2019-01-22 11:13:11.83	-415	1214	-1636	-35	-5	-10	-34	1	-35	16
	1708	2019-01-22 11:13:11.84	-415	1197	-1623	-36	-5	-19	-63	-47	-16	55
	1709	2019-01-22 11:13:11.85	-417	1198	-1608	-37	-2	-22	-34	1	-35	16
	1710	2019-01-22 11:13:11.86	-417	1185	-1598	-35	5	-23	-66	-48	-18	57
	1711	2019-01-22 11:13:11.87	-408	1190	-1597	-33	13	-21	-39	-2	-37	20
	1712	2019-01-22 11:13:11.88	-412	1203	-1603	-33	22	-19	-57	-36	-21	46
	1713	2019-01-22 11:13:11.89	-403	1195	-1618	-35	29	-21	-39	1	-40	19
	1714	2019-01-22 11:13:11.90	-406	1191	-1614	-34	32	-21	-70	-53	-17	61
	1715	2019-01-22 11:13:11.91	-398	1195	-1606	-34	30	-21	-48	-19	-29	33
	1716	2019-01-22 11:13:11.92	-401	1189	-1622	-32	31	-19	-64	-52	-12	58
	1717	2019-01-22 11:13:11.93	-392	1192	-1630	-27	29	-19	-37	-6	-31	21
	1718	2019-01-22 11:13:11.94	-383	1208	-1625	-25	29	-20	-71	-54	-17	62
	1719	2019-01-22 11:13:11.95	-386	1216	-1632	-20	31	-21	-45	-6	-39	25
	1720	2019-01-22 11:13:11.96	-381	1210	-1622	-18	32	-26	-70	-47	-23	58
	1721	2019-01-22 11:13:11.97	-375	1216	-1638	-18	30	-29	-46	-7	-39	26
	1722	2019-01-22 11:13:11.98	-378	1208	-1628	-17	30	-37	-67	-46	-21	56
	1723	2019-01-22 11:13:11.99	-377	1194	-1630	-23	28	-43	-44	-4	-40	24
	1724	2019-01-22 11:13:12.00	-381	1183	-1626	-17	23	-42	-69	-49	-20	59
	1725	2019-01-22 11:13:12.01	-387	1183	-1607	-11	17	-39	-55	-13	-42	34
	1726	2019-01-22 11:13:12.02	-376	1174	-1600	-4	17	-33	-75	-52	-23	63
	1727	2019-01-22 11:13:12.03	-388	1186	-1608	0	16	-24	-50	-11	-39	30
	1728	2019-01-22 11:13:12.04	-388	1202	-1615	-5	13	-19	-67	-50	-17	58
	1729	2019-01-22 11:13:12.05	-397	1202	-1622	-16	14	-23	-51	-14	-37	32
	1730	2019-01-22 11:13:12.06	-384	1197	-1622	-20	7	-24	-62	-48	-14	55
	1731	2019-01-22 11:13:12.07	-394	1192	-1624	-27	2	-25	-46	-13	-33	29
	1732	2019-01-22 11:13:12.08	-398	1195	-1630	-31	-2	-23	-60	-45	-15	52
	1733	2019-01-22 11:13:12.09	-389	1201	-1623	-34	-4	-20	-51	-10	-41	30
	1734	2019-01-22 11:13:12.10	-384	1206	-1618	-27	-3	-17	-68	-43	-25	55
	1735	2019-01-22 11:13:12.11	-393	1218	-1627	-23	-2	-16	-54	-11	-43	32
	1736	2019-01-22 11:13:12.12	-390	1226	-1631	-19	1	-16	-62	-44	-18	53
	1737	2019-01-22 11:13:12.13	-387	1232	-1635	-18	2	-20	-53	-18	-35	35
	1738	2019-01-22 11:13:12.14	-396	1224	-1639	-15	4	-22	-62	-50	-12	56
	1739	2019-01-22 11:13:12.15	-392	1215	-1630	-14	4	-21	-51	-18	-33	34
	1740	2019-01-22 11:13:12.16	-396	1204	-1622	-11	6	-20	-56	-40	-16	48
	1741	2019-01-22 11:13:12.17	-384	1191	-1623	-3	6	-17	-49	-8	-41	28
	1742	2019-01-22 11:13:12.18	-386	1175	-1628	10	4	-9	-55	-32	-23	43
	1743	2019-01-22 11:13:12.19	-380	1190	-1611	17	1	-3	-49	-6	-43	27
	1744	2019-01-22 11:13:12.20	-382	1195	-1616	22	1	-1	-58	-36	-22	47
	1745	2019-01-22 11:13:12.21	-373	1201	-1617	23	3	-3	-55	-14	-41	34
	1746	2019-01-22 11:13:12.22	-370	1211	-1625	21	5	-6	-59	-37	-22	48
	1747	2019-01-22 11:13:12.23	-376	1208	-1624	14	4	-15	-56	-17	-39	36
	1748	2019-01-22 11:13:12.24	-387	1203	-1631	6	6	-22	-54	-33	-21	43
	1749	2019-01-22 11:13:12.25	-384	1184	-1626	1	1	-25	-52	-12	-40	32
	1750	2019-01-22 11:13:12.26	-384	1174	-1626	0	-5	-21	-46	-30	-16	38
	1751	2019-01-22 11:13:12.27	-388	1167	-1627	-2	-10	-20	-44	-13	-31	28
	1752	2019-01-22 11:13:12.28	-391	1169	-1624	1	-13	-12	-48	-37	-11	42
	1753	2019-01-22 11:13:12.29	-399	1180	-1622	1	-13	-4	-51	-20	-31	35
	1754	2019-01-22 11:13:12.30	-383	1199	-1624	5	-13	2	-56	-44	-12	50
	1755	2019-01-22 11:13:12.31	-391	1210	-1625	5	-10	3	-64	-27	-37	45
	1756	2019-01-22 11:13:12.32	-394	1216	-1627	9	-9	-5	-66	-46	-20	56
	1757	2019-01-22 11:13:12.33	-393	1217	-1628	12	-7	-15	-66	-27	-39	46
	1758	2019-01-22 11:13:12.34	-395	1207	-1631	16	-12	-29	-60	-36	-24	48
	1759	2019-01-22 11:13:12.35	-395	1194	-1625	17	-14	-37	-68	-22	-46	45
	1760	2019-01-22 11:13:12.36	-396	1172	-1627	18	-13	-39	-59	-33	-26	46
	1761	2019-01-22 11:13:12.37	-394	1161	-1623	21	-13	-35	-67	-25	-42	46
	1762	2019-01-22 11:13:12.38	-392	1157	-1625	21	-14	-27	-60	-34	-26	47
	1763	2019-01-22 11:13:12.39	-398	1157	-1624	19	-11	-16	-64	-20	-44	42
	1764	2019-01-22 11:13:12.40	-401	1172	-1629	15	-9	-8	-53	-26	-27	39
	1765	2019-01-22 11:13:12.41	-405	1185	-1632	11	-10	-2	-71	-26	-45	48
	1766	2019-01-22 11:13:12.42	-399	1196	-1635	9	-7	-5	-60	-28	-32	44
	1767	2019-01-22 11:13:12.43	-398	1186	-1653	5	-10	-7	-73	-23	-50	48
	1768	2019-01-22 11:13:12.44	-396	1175	-1651	0	-19	-12	-52	-17	-35	34
	1769	2019-01-22 11:13:12.45	-398	1172	-1633	-1	-26	-11	-68	-15	-53	41
	1770	2019-01-22 11:13:12.46	-405	1166	-1614	0	-23	-9	-57	-20	-37	38
	1771	2019-01-22 11:13:12.47	-399	1172	-1603	4	-17	-9	-78	-27	-51	52
	1772	2019-01-22 11:13:12.48	-405	1177	-1610	9	-11	-10	-57	-23	-34	40
	1773	2019-01-22 11:13:12.49	-400	1193	-1621	9	-6	-9	-70	-26	-44	48
	1774	2019-01-22 11:13:12.50	-393	1198	-1620	13	-3	-16	-45	-20	-25	32
	1775	2019-01-22 11:13:12.51	-393	1198	-1623	13	-3	-24	-67	-26	-41	46
	1776	2019-01-22 11:13:12.52	-398	1182	-1622	10	0	-29	-48	-16	-32	32
	1777	2019-01-22 11:13:12.53	-406	1166	-1619	8	-1	-29	-68	-24	-44	46
	1778	2019-01-22 11:13:12.54	-406	1160	-1628	6	-1	-23	-41	-17	-24	29
	1779	2019-01-22 11:13:12.55	-408	1164	-1632	2	-2	-17	-61	-28	-33	44
	1780	2019-01-22 11:13:12.56	-409	1167	-1633	0	-2	-11	-37	-16	-21	26
	1781	2019-01-22 11:13:12.57	-400	1175	-1634	0	-3	-6	-62	-27	-35	44
	1782	2019-01-22 11:13:12.58	-395	1189	-1634	1	-3	-7	-37	-11	-26	24
	1783	2019-01-22 11:13:12.59	-396	1191	-1629	2	0	-12	-64	-26	-38	45
	1784	2019-01-22 11:13:12.60	-394	1190	-1627	4	-2	-17	-40	-17	-23	28
	1785	2019-01-22 11:13:12.61	-392	1186	-1626	4	1	-25	-70	-38	-32	54
	1786	2019-01-22 11:13:12.62	-402	1172	-1621	0	0	-30	-40	-21	-19	30
	1787	2019-01-22 11:13:12.63	-395	1161	-1634	-3	-1	-25	-62	-35	-27	48
	1788	2019-01-22 11:13:12.64	-390	1156	-1635	-9	0	-17	-30	-15	-15	22
	1789	2019-01-22 11:13:12.65	-397	1169	-1630	-14	-2	-9	-65	-38	-27	51
	1790	2019-01-22 11:13:12.66	-397	1181	-1636	-16	-3	-5	-36	-20	-16	28
	1791	2019-01-22 11:13:12.67	-400	1192	-1629	-17	-3	-4	-65	-40	-25	52
	1792	2019-01-22 11:13:12.68	-406	1196	-1633	-11	-4	-6	-30	-14	-16	22
	1793	2019-01-22 11:13:12.69	-404	1199	-1627	-9	-5	-10	-62	-40	-22	51
	1794	2019-01-22 11:13:12.70	-402	1187	-1632	-1	-9	-14	-19	-6	-13	12
	1795	2019-01-22 11:13:12.71	-398	1183	-1629	3	-8	-15	-61	-39	-22	50
	1796	2019-01-22 11:13:12.72	-406	1174	-1622	5	-8	-15	-32	-7	-25	19
	1797	2019-01-22 11:13:12.73	-406	1168	-1624	8	-6	-10	-74	-38	-36	56
	1798	2019-01-22 11:13:12.74	-408	1170	-1623	6	-4	-5	-38	-4	-34	21
	1799	2019-01-22 11:13:12.75	-410	1175	-1632	1	2	0	-75	-36	-39	55
	1800	2019-01-22 11:13:12.76	-414	1177	-1632	-3	3	3	-45	-12	-33	28
	1801	2019-01-22 11:13:12.77	-414	1194	-1625	-7	3	5	-76	-38	-38	57
	1802	2019-01-22 11:13:12.78	-400	1193	-1625	-11	3	1	-34	-5	-29	19
	1803	2019-01-22 11:13:12.79	-394	1196	-1633	-14	4	-3	-74	-43	-31	58
	1804	2019-01-22 11:13:12.80	-411	1180	-1624	-12	0	-3	-26	-3	-23	14
	1805	2019-01-22 11:13:12.81	-407	1184	-1625	-9	0	-4	-64	-40	-24	52
	1806	2019-01-22 11:13:12.82	-407	1178	-1625	-5	-3	-6	-26	-3	-23	14
	1807	2019-01-22 11:13:12.83	-406	1171	-1632	-6	-2	-7	-56	-27	-29	41
	1808	2019-01-22 11:13:12.84	-403	1163	-1633	-3	-5	-4	-11	14	-25	-1
	1809	2019-01-22 11:13:12.85	-410	1167	-1615	-3	-4	0	-54	-27	-27	40
	1810	2019-01-22 11:13:12.86	-412	1174	-1622	-7	-2	7	-20	4	-24	8
	1811	2019-01-22 11:13:12.87	-400	1182	-1616	-9	1	11	-64	-39	-25	51
	1812	2019-01-22 11:13:12.88	-402	1184	-1638	-9	2	13	-27	2	-29	12
	1813	2019-01-22 11:13:12.89	-403	1184	-1638	-7	-1	12	-69	-35	-34	52
	1814	2019-01-22 11:13:12.90	-391	1204	-1637	-4	-5	8	-29	4	-33	12
	1815	2019-01-22 11:13:12.91	-397	1198	-1625	-3	0	-1	-75	-42	-33	58
	1816	2019-01-22 11:13:12.92	-396	1187	-1617	-2	4	-7	-31	-4	-27	17
	1817	2019-01-22 11:13:12.93	-390	1180	-1624	-1	8	-11	-72	-51	-21	61
	1818	2019-01-22 11:13:12.94	-399	1172	-1625	-6	9	-11	-30	-10	-20	20
	1819	2019-01-22 11:13:12.95	-402	1168	-1629	-9	11	-9	-72	-52	-20	62
	1820	2019-01-22 11:13:12.96	-402	1168	-1628	-10	12	-2	-27	-8	-19	17
	1821	2019-01-22 11:13:12.97	-409	1169	-1626	-11	10	4	-67	-50	-17	58
	1822	2019-01-22 11:13:12.98	-394	1173	-1628	-13	8	8	-25	0	-25	12
	1823	2019-01-22 11:13:12.99	-405	1185	-1623	-16	10	11	-66	-39	-27	52
	1824	2019-01-22 11:13:13.00	-388	1200	-1624	-16	13	10	-22	6	-28	8
	1825	2019-01-22 11:13:13.01	-399	1198	-1626	-17	16	4	-62	-40	-22	51
	1826	2019-01-22 11:13:13.02	-394	1199	-1640	-20	16	2	-14	8	-22	3
	1827	2019-01-22 11:13:13.03	-398	1197	-1628	-20	16	0	-57	-41	-16	49
	1828	2019-01-22 11:13:13.04	-396	1184	-1624	-19	13	1	-17	4	-21	6
	1829	2019-01-22 11:13:13.05	-387	1189	-1622	-17	15	3	-64	-47	-17	55
	1830	2019-01-22 11:13:13.06	-385	1188	-1620	-16	15	2	-25	1	-26	12
	1831	2019-01-22 11:13:13.07	-387	1194	-1622	-9	17	2	-70	-46	-24	58
	1832	2019-01-22 11:13:13.08	-393	1208	-1626	-6	17	-5	-33	-1	-32	17
	1833	2019-01-22 11:13:13.09	-383	1200	-1624	-7	19	-11	-78	-52	-26	65
	1834	2019-01-22 11:13:13.10	-386	1198	-1630	-8	16	-17	-36	-4	-32	20
	1835	2019-01-22 11:13:13.11	-391	1195	-1622	-7	15	-18	-75	-48	-27	61
	1836	2019-01-22 11:13:13.12	-382	1177	-1616	-8	19	-14	-38	-2	-36	20
	1837	2019-01-22 11:13:13.13	-386	1170	-1621	-7	21	-7	-80	-49	-31	64
	1838	2019-01-22 11:13:13.14	-390	1167	-1623	-5	19	2	-45	-9	-36	27
	1839	2019-01-22 11:13:13.15	-379	1182	-1634	-3	14	8	-83	-52	-31	67
	1840	2019-01-22 11:13:13.16	-372	1191	-1638	-6	11	12	-42	-1	-41	21
	1841	2019-01-22 11:13:13.17	-381	1206	-1631	-10	9	8	-90	-56	-34	73
	1842	2019-01-22 11:13:13.18	-365	1217	-1631	-13	7	-1	-41	0	-41	20
	1843	2019-01-22 11:13:13.19	-377	1217	-1626	-14	4	-11	-77	-49	-28	63
	1844	2019-01-22 11:13:13.20	-380	1208	-1619	-15	2	-21	-33	2	-35	15
	1845	2019-01-22 11:13:13.21	-384	1197	-1617	-9	2	-27	-79	-53	-26	66
	1846	2019-01-22 11:13:13.22	-384	1182	-1629	-5	2	-28	-40	2	-42	19
	1847	2019-01-22 11:13:13.23	-375	1167	-1624	3	0	-22	-80	-47	-33	63
	1848	2019-01-22 11:13:13.24	-382	1182	-1620	5	0	-15	-38	2	-40	18
	1849	2019-01-22 11:13:13.25	-390	1185	-1630	1	1	-5	-78	-49	-29	63
	1850	2019-01-22 11:13:13.26	-388	1194	-1632	-6	1	-4	-37	7	-44	15
	1851	2019-01-22 11:13:13.27	-393	1207	-1629	-10	1	-3	-75	-44	-31	59
	1852	2019-01-22 11:13:13.28	-385	1217	-1626	-15	0	-6	-35	8	-43	13
	1853	2019-01-22 11:13:13.29	-394	1216	-1629	-16	0	-15	-74	-48	-26	61
	1854	2019-01-22 11:13:13.30	-382	1207	-1612	-15	3	-23	-40	1	-41	19
	1855	2019-01-22 11:13:13.31	-373	1198	-1618	-9	5	-27	-80	-49	-31	64
	1856	2019-01-22 11:13:13.32	-384	1182	-1607	-4	10	-28	-40	10	-50	15
	1857	2019-01-22 11:13:13.33	-387	1171	-1614	4	16	-23	-72	-38	-34	55
	1858	2019-01-22 11:13:13.34	-380	1179	-1625	10	18	-9	-30	12	-42	9
	1859	2019-01-22 11:13:13.35	-382	1193	-1635	9	15	-7	-65	-43	-22	54
	1860	2019-01-22 11:13:13.36	-372	1196	-1639	3	9	-7	-28	10	-38	9
	1861	2019-01-22 11:13:13.37	-375	1200	-1638	-2	7	-10	-65	-42	-23	53
	1862	2019-01-22 11:13:13.38	-379	1204	-1634	-1	1	-17	-29	9	-38	10
	1863	2019-01-22 11:13:13.39	-374	1208	-1616	-1	-2	-26	-61	-37	-24	49
	1864	2019-01-22 11:13:13.40	-371	1196	-1613	2	4	-31	-28	12	-40	8
	1865	2019-01-22 11:13:13.41	-374	1194	-1610	7	8	-36	-67	-43	-24	55
	1866	2019-01-22 11:13:13.42	-374	1190	-1612	8	11	-39	-37	2	-39	17
	1867	2019-01-22 11:13:13.43	-390	1168	-1632	8	10	-35	-72	-48	-24	60
	1868	2019-01-22 11:13:13.44	-376	1171	-1637	13	9	-25	-39	0	-39	19
	1869	2019-01-22 11:13:13.45	-384	1175	-1637	12	4	-18	-72	-49	-23	60
	1870	2019-01-22 11:13:13.46	-388	1182	-1645	9	1	-9	-42	0	-42	21
	1871	2019-01-22 11:13:13.47	-389	1196	-1633	5	-3	-6	-73	-47	-26	60
	1872	2019-01-22 11:13:13.48	-380	1203	-1625	3	-1	-9	-46	-1	-45	23
	1873	2019-01-22 11:13:13.49	-371	1197	-1614	3	2	-14	-74	-44	-30	59
	1874	2019-01-22 11:13:13.50	-384	1179	-1620	2	6	-18	-44	6	-50	19
	1875	2019-01-22 11:13:13.51	-380	1173	-1622	8	9	-17	-67	-42	-25	54
	1876	2019-01-22 11:13:13.52	-382	1174	-1623	12	10	-14	-32	8	-40	12
	1877	2019-01-22 11:13:13.53	-389	1169	-1627	8	8	-10	-69	-49	-20	59
	1878	2019-01-22 11:13:13.54	-388	1167	-1633	6	10	-3	-46	-4	-42	25
	1879	2019-01-22 11:13:13.55	-383	1182	-1638	7	7	3	-72	-51	-21	61
	1880	2019-01-22 11:13:13.56	-376	1189	-1633	7	3	4	-39	7	-46	16
	1881	2019-01-22 11:13:13.57	-375	1182	-1628	5	3	1	-62	-36	-26	49
	1882	2019-01-22 11:13:13.58	-381	1179	-1631	2	6	-2	-37	4	-41	16
	1883	2019-01-22 11:13:13.59	-372	1170	-1631	2	3	1	-60	-41	-19	50
	1884	2019-01-22 11:13:13.60	-383	1171	-1631	0	2	-1	-45	1	-46	22
	1885	2019-01-22 11:13:13.61	-383	1174	-1636	3	-1	2	-64	-38	-26	51
	1886	2019-01-22 11:13:13.62	-381	1186	-1631	5	-3	2	-41	4	-45	18
	1887	2019-01-22 11:13:13.63	-383	1207	-1624	3	-4	-3	-61	-35	-26	48
	1888	2019-01-22 11:13:13.64	-383	1185	-1620	1	1	-10	-41	8	-49	16
	1889	2019-01-22 11:13:13.65	-388	1183	-1626	7	2	-13	-60	-29	-31	44
	1890	2019-01-22 11:13:13.66	-395	1177	-1623	9	6	-17	-43	3	-46	20
	1891	2019-01-22 11:13:13.67	-376	1165	-1636	5	16	-15	-62	-39	-23	50
	1892	2019-01-22 11:13:13.68	-380	1160	-1637	2	15	-12	-49	-6	-43	27
	1893	2019-01-22 11:13:13.69	-382	1164	-1644	-1	10	-3	-66	-42	-24	54
	1894	2019-01-22 11:13:13.70	-381	1175	-1642	-8	7	2	-51	-11	-40	31
	1895	2019-01-22 11:13:13.71	-381	1196	-1630	-17	2	2	-63	-45	-18	54
	1896	2019-01-22 11:13:13.72	-377	1203	-1625	-20	1	0	-50	-9	-41	29
	1897	2019-01-22 11:13:13.73	-374	1210	-1620	-23	2	-6	-62	-38	-24	50
	1898	2019-01-22 11:13:13.74	-380	1210	-1624	-21	5	-13	-53	-7	-46	30
	1899	2019-01-22 11:13:13.75	-383	1201	-1626	-16	7	-16	-64	-38	-26	51
	1900	2019-01-22 11:13:13.76	-380	1189	-1618	-7	7	-19	-52	-4	-48	28
	1901	2019-01-22 11:13:13.77	-384	1181	-1617	0	9	-13	-58	-28	-30	43
	1902	2019-01-22 11:13:13.78	-378	1174	-1624	4	15	-9	-47	4	-51	21
	1903	2019-01-22 11:13:13.79	-389	1171	-1641	4	12	-4	-54	-22	-32	38
	1904	2019-01-22 11:13:13.80	-383	1183	-1644	4	11	2	-46	3	-49	21
	1905	2019-01-22 11:13:13.81	-376	1180	-1637	0	7	6	-56	-26	-30	41
	1906	2019-01-22 11:13:13.82	-371	1190	-1646	-6	9	6	-52	-4	-48	28
	1907	2019-01-22 11:13:13.83	-376	1193	-1637	-11	6	3	-52	-25	-27	38
	1908	2019-01-22 11:13:13.84	-379	1196	-1637	-7	0	-4	-48	-4	-44	26
	1909	2019-01-22 11:13:13.85	-380	1203	-1623	-5	-1	-10	-48	-29	-19	38
	1910	2019-01-22 11:13:13.86	-372	1188	-1613	-5	4	-17	-47	-11	-36	29
	1911	2019-01-22 11:13:13.87	-380	1171	-1631	3	6	-20	-48	-32	-16	40
	1912	2019-01-22 11:13:13.88	-381	1167	-1621	7	5	-18	-51	-13	-38	32
	1913	2019-01-22 11:13:13.89	-382	1161	-1631	4	6	-14	-57	-36	-21	46
	1914	2019-01-22 11:13:13.90	-373	1163	-1636	-3	6	-8	-67	-25	-42	46
	1915	2019-01-22 11:13:13.91	-374	1172	-1634	-10	5	-6	-63	-39	-24	51
	1916	2019-01-22 11:13:13.92	-370	1176	-1637	-16	7	-5	-60	-13	-47	36
	1917	2019-01-22 11:13:13.93	-379	1183	-1645	-18	6	-4	-48	-11	-37	29
	1918	2019-01-22 11:13:13.94	-371	1194	-1641	-15	3	-6	-64	-7	-57	35
	1919	2019-01-22 11:13:13.95	-372	1190	-1632	-11	2	-5	-62	-25	-37	43
	1920	2019-01-22 11:13:13.96	-382	1177	-1628	-11	0	-4	-71	-20	-51	45
	1921	2019-01-22 11:13:13.97	-378	1181	-1629	-9	2	0	-58	-23	-35	40
	1922	2019-01-22 11:13:13.98	-375	1184	-1625	-10	1	3	-62	-11	-51	36
	1923	2019-01-22 11:13:13.99	-377	1194	-1637	-11	2	0	-59	-26	-33	42
	1924	2019-01-22 11:13:14.00	-375	1195	-1635	-17	4	-3	-72	-21	-51	46
	1925	2019-01-22 11:13:14.01	-378	1198	-1632	-14	2	-9	-64	-32	-32	48
	1926	2019-01-22 11:13:14.02	-367	1200	-1642	-14	-1	-13	-71	-26	-45	48
	1927	2019-01-22 11:13:14.03	-377	1192	-1632	-12	2	-18	-53	-27	-26	40
	1928	2019-01-22 11:13:14.04	-372	1186	-1630	-9	4	-20	-64	-25	-39	44
	1929	2019-01-22 11:13:14.05	-378	1173	-1617	-6	4	-17	-56	-34	-22	45
	1930	2019-01-22 11:13:14.06	-369	1170	-1621	-6	4	-13	-70	-36	-34	53
	1931	2019-01-22 11:13:14.07	-371	1164	-1630	-2	5	-6	-52	-37	-15	44
	1932	2019-01-22 11:13:14.08	-374	1175	-1640	-4	2	0	-65	-32	-33	48
	1933	2019-01-22 11:13:14.09	-369	1187	-1636	-4	-2	3	-47	-31	-16	39
	1934	2019-01-22 11:13:14.10	-362	1203	-1642	-8	-1	-3	-59	-30	-29	44
	1935	2019-01-22 11:13:14.11	-368	1206	-1643	-11	-4	-12	-41	-26	-15	33
	1936	2019-01-22 11:13:14.12	-371	1212	-1628	-10	-6	-23	-64	-30	-34	47
	1937	2019-01-22 11:13:14.13	-375	1204	-1628	-13	-5	-34	-46	-24	-22	35
	1938	2019-01-22 11:13:14.14	-373	1180	-1631	-16	0	-39	-69	-30	-39	49
	1939	2019-01-22 11:13:14.15	-377	1166	-1626	-13	-3	-37	-51	-23	-28	37
	1940	2019-01-22 11:13:14.16	-375	1161	-1629	-7	-7	-29	-81	-34	-47	57
	1941	2019-01-22 11:13:14.17	-378	1170	-1622	-8	-5	-22	-66	-30	-36	48
	1942	2019-01-22 11:13:14.18	-379	1192	-1623	-9	-6	-12	-88	-39	-49	63
	1943	2019-01-22 11:13:14.19	-379	1198	-1629	-13	0	-10	-55	-21	-34	38
	1944	2019-01-22 11:13:14.20	-384	1210	-1629	-15	1	-14	-71	-28	-43	49
	1945	2019-01-22 11:13:14.21	-366	1202	-1627	-18	1	-18	-38	-15	-23	26
	1946	2019-01-22 11:13:14.22	-378	1182	-1634	-13	4	-22	-63	-30	-33	46
	1947	2019-01-22 11:13:14.23	-372	1178	-1624	-7	0	-23	-35	-13	-22	24
	1948	2019-01-22 11:13:14.24	-368	1169	-1626	-10	-4	-23	-61	-28	-33	44
	1949	2019-01-22 11:13:14.25	-368	1174	-1627	-14	-4	-22	-29	-11	-18	20
	1950	2019-01-22 11:13:14.26	-377	1181	-1629	-19	-3	-20	-53	-22	-31	37
	1951	2019-01-22 11:13:14.27	-385	1185	-1635	-22	-1	-18	-24	0	-24	12
	1952	2019-01-22 11:13:14.28	-376	1203	-1630	-25	-2	-15	-59	-22	-37	40
	1953	2019-01-22 11:13:14.29	-376	1198	-1635	-23	-2	-18	-34	-6	-28	20
	1954	2019-01-22 11:13:14.30	-373	1200	-1633	-20	-3	-22	-68	-30	-38	49
	1955	2019-01-22 11:13:14.31	-368	1200	-1636	-19	-5	-25	-37	-10	-27	23
	1956	2019-01-22 11:13:14.32	-366	1201	-1634	-16	-9	-26	-70	-35	-35	52
	1957	2019-01-22 11:13:14.33	-370	1197	-1626	-18	-11	-31	-36	-11	-25	23
	1958	2019-01-22 11:13:14.34	-368	1192	-1631	-18	-8	-35	-60	-25	-35	42
	1959	2019-01-22 11:13:14.35	-366	1180	-1609	-11	-7	-37	-29	-5	-24	17
	1960	2019-01-22 11:13:14.36	-376	1157	-1633	-3	-6	-33	-63	-32	-31	47
	1961	2019-01-22 11:13:14.37	-367	1164	-1632	6	-12	-26	-28	-11	-17	19
	1962	2019-01-22 11:13:14.38	-364	1171	-1624	9	-13	-21	-65	-40	-25	52
	1963	2019-01-22 11:13:14.39	-377	1174	-1611	2	-9	-18	-29	-12	-17	20
	1964	2019-01-22 11:13:14.40	-381	1185	-1624	-11	-5	-19	-70	-46	-24	58
	1965	2019-01-22 11:13:14.41	-377	1200	-1635	-23	-3	-20	-30	-12	-18	21
	1966	2019-01-22 11:13:14.42	-390	1207	-1638	-33	-1	-26	-69	-44	-25	56
	1967	2019-01-22 11:13:14.43	-372	1204	-1642	-34	-1	-28	-42	-18	-24	30
	1968	2019-01-22 11:13:14.44	-372	1186	-1636	-29	-6	-26	-74	-41	-33	57
	1969	2019-01-22 11:13:14.45	-378	1187	-1626	-22	-10	-21	-39	-5	-34	22
	1970	2019-01-22 11:13:14.46	-368	1199	-1622	-14	-10	-22	-76	-36	-40	56
	1971	2019-01-22 11:13:14.47	-379	1202	-1623	-8	-9	-23	-38	0	-38	19
	1972	2019-01-22 11:13:14.48	-378	1205	-1629	-9	-10	-24	-76	-35	-41	55
	1973	2019-01-22 11:13:14.49	-390	1192	-1629	-9	-10	-23	-36	1	-37	17
	1974	2019-01-22 11:13:14.50	-383	1193	-1631	-11	-13	-24	-71	-37	-34	54
	1975	2019-01-22 11:13:14.51	-388	1191	-1624	-8	-14	-24	-29	1	-30	14
	1976	2019-01-22 11:13:14.52	-399	1191	-1620	-8	-14	-22	-67	-36	-31	51
	1977	2019-01-22 11:13:14.53	-390	1185	-1622	-8	-15	-21	-24	7	-31	8
	1978	2019-01-22 11:13:14.54	-397	1178	-1618	-6	-13	-21	-66	-30	-36	48
	1979	2019-01-22 11:13:14.55	-387	1173	-1613	-4	-12	-11	-25	10	-35	7
	1980	2019-01-22 11:13:14.56	-397	1186	-1622	0	-6	-4	-64	-33	-31	48
	1981	2019-01-22 11:13:14.57	-398	1190	-1631	-1	-2	5	-22	9	-31	6
	1982	2019-01-22 11:13:14.58	-399	1190	-1634	-5	2	9	-65	-33	-32	49
	1983	2019-01-22 11:13:14.59	-401	1197	-1638	-4	-1	10	-26	11	-37	7
	1984	2019-01-22 11:13:14.60	-397	1192	-1635	-7	-2	11	-65	-32	-33	48
	1985	2019-01-22 11:13:14.61	-397	1192	-1624	-3	-6	12	-25	9	-34	8
	1986	2019-01-22 11:13:14.62	-394	1185	-1622	0	-7	11	-72	-41	-31	56
	1987	2019-01-22 11:13:14.63	-393	1198	-1612	1	-4	7	-34	0	-34	17
	1988	2019-01-22 11:13:14.64	-396	1194	-1611	11	7	-2	-77	-47	-30	62
	1989	2019-01-22 11:13:14.65	-385	1200	-1612	14	11	-4	-26	4	-30	11
	1990	2019-01-22 11:13:14.66	-392	1187	-1627	11	14	-8	-64	-38	-26	51
	1991	2019-01-22 11:13:14.67	-385	1186	-1628	5	13	-9	-24	11	-35	6
	1992	2019-01-22 11:13:14.68	-381	1171	-1622	7	13	-7	-69	-38	-31	53
	1993	2019-01-22 11:13:14.69	-380	1173	-1627	2	15	2	-27	8	-35	9
	1994	2019-01-22 11:13:14.70	-379	1168	-1634	-2	14	7	-74	-42	-32	58
[truncated: 4,048 more rows]
