# Supplementary material for: Evaluating the stress-response of dental students to the dental school environment
Source: PeerJ. 2020 May 6;8:e8981. doi: 10.7717/peerj.8981 (PMC7210805; doi:10.7717/peerj.8981)
Supplement: Supplemental Information 1 [file peerj-08-8981-s001.zip › 4-1 V.csv]

// Data mode : Full
// Data quality : High
// Acceleration sensor's range : 16g
// Gyroscope sensor's range : 2000dps
//
//ARTIFACT	NUM	DATE	ACC_X	ACC_Y	ACC_Z	GYRO_X	GYRO_Y	GYRO_Z	EOG_L	EOG_R	EOG_H	EOG_V
	1	2019-01-17 09:01:42.76	-222	667	-1903	-522	-250	-21	-239	-41	-198	140
	2	2019-01-17 09:01:42.77	-247	687	-1954	-550	-273	-36	-132	-25	-107	78
	3	2019-01-17 09:01:42.78	-267	702	-1975	-574	-312	-39	-156	-35	-121	95
	4	2019-01-17 09:01:42.79	-274	728	-1945	-594	-351	-37	-92	-32	-60	62
	5	2019-01-17 09:01:42.80	-284	750	-1898	-618	-383	-35	-150	-43	-107	96
	6	2019-01-17 09:01:42.81	-322	762	-1840	-644	-401	-26	-94	-34	-60	64
	7	2019-01-17 09:01:42.82	-319	785	-1801	-659	-400	-15	-151	-36	-115	93
	8	2019-01-17 09:01:42.83	-344	796	-1794	-662	-382	-6	-100	-16	-84	58
	9	2019-01-17 09:01:42.84	-377	815	-1806	-663	-363	1	-162	-34	-128	98
	10	2019-01-17 09:01:42.85	-389	844	-1818	-656	-353	7	-120	-29	-91	74
	11	2019-01-17 09:01:42.86	-394	874	-1818	-641	-346	13	-162	-37	-125	99
	12	2019-01-17 09:01:42.87	-407	902	-1827	-634	-338	16	-99	2	-101	48
	13	2019-01-17 09:01:42.88	-422	951	-1798	-634	-331	20	-97	34	-131	31
	14	2019-01-17 09:01:42.89	-410	997	-1753	-633	-318	18	-4	61	-65	-28
	15	2019-01-17 09:01:42.90	-431	1024	-1752	-629	-297	8	443	164	279	-303
	16	2019-01-17 09:01:42.91	-451	1037	-1736	-624	-271	-6	769	201	568	-485
	17	2019-01-17 09:01:42.92	-445	1030	-1731	-600	-251	-24	445	102	343	-273
	18	2019-01-17 09:01:42.93	-440	1037	-1735	-570	-236	-35	88	23	65	-55
	19	2019-01-17 09:01:42.94	-440	1019	-1728	-540	-227	-40	-132	-31	-101	81
	20	2019-01-17 09:01:42.95	-416	1020	-1740	-510	-222	-49	-141	-37	-104	89
	21	2019-01-17 09:01:42.96	-422	1039	-1735	-493	-208	-53	-137	-43	-94	90
	22	2019-01-17 09:01:42.97	-435	1061	-1755	-489	-197	-50	-100	-50	-50	75
	23	2019-01-17 09:01:42.98	-453	1088	-1772	-494	-200	-48	-71	-78	7	74
	24	2019-01-17 09:01:42.99	-457	1097	-1754	-504	-214	-50	6	-97	103	45
	25	2019-01-17 09:01:43.00	-446	1098	-1724	-493	-225	-55	68	-128	196	30
	26	2019-01-17 09:01:43.01	-437	1103	-1711	-467	-227	-57	85	-144	229	29
	27	2019-01-17 09:01:43.02	-422	1091	-1715	-437	-226	-62	46	-152	198	53
	28	2019-01-17 09:01:43.03	-419	1095	-1704	-406	-216	-66	25	-142	167	58
	29	2019-01-17 09:01:43.04	-401	1097	-1701	-380	-205	-72	20	-130	150	55
	30	2019-01-17 09:01:43.05	-414	1111	-1687	-355	-193	-77	1	-119	120	59
	31	2019-01-17 09:01:43.06	-420	1123	-1706	-342	-181	-81	12	-128	140	58
	32	2019-01-17 09:01:43.07	-413	1121	-1709	-340	-176	-86	44	-138	182	47
	33	2019-01-17 09:01:43.08	-424	1114	-1698	-337	-178	-90	137	-138	275	0
	34	2019-01-17 09:01:43.09	-406	1088	-1687	-327	-179	-88	174	-132	306	-21
	35	2019-01-17 09:01:43.10	-408	1055	-1696	-312	-177	-79	191	-133	324	-29
	36	2019-01-17 09:01:43.11	-411	1049	-1707	-301	-177	-64	122	-128	250	3
	37	2019-01-17 09:01:43.12	-423	1060	-1689	-289	-175	-45	92	-140	232	24
	38	2019-01-17 09:01:43.13	-435	1080	-1672	-289	-170	-27	60	-139	199	39
	39	2019-01-17 09:01:43.14	-442	1102	-1675	-290	-169	-17	118	-143	261	12
	40	2019-01-17 09:01:43.15	-437	1112	-1657	-291	-162	-11	132	-161	293	14
	41	2019-01-17 09:01:43.16	-417	1111	-1642	-281	-157	-8	198	-183	381	-7
	42	2019-01-17 09:01:43.17	-416	1113	-1621	-272	-147	-9	162	-200	362	19
	43	2019-01-17 09:01:43.18	-400	1106	-1611	-259	-136	-9	160	-194	354	17
	44	2019-01-17 09:01:43.19	-404	1105	-1631	-245	-129	-12	35	-224	259	94
	45	2019-01-17 09:01:43.20	-416	1131	-1675	-235	-129	-11	14	-253	267	119
	46	2019-01-17 09:01:43.21	-426	1165	-1696	-231	-143	-4	-53	-293	240	173
	47	2019-01-17 09:01:43.22	-427	1185	-1688	-232	-169	2	0	-337	337	168
	48	2019-01-17 09:01:43.23	-423	1178	-1663	-236	-190	5	-16	-391	375	203
	49	2019-01-17 09:01:43.24	-432	1170	-1640	-234	-196	5	49	-426	475	188
	50	2019-01-17 09:01:43.25	-410	1161	-1613	-213	-189	4	-2	-433	431	217
	51	2019-01-17 09:01:43.26	-417	1149	-1612	-183	-179	-1	-4	-406	402	205
	52	2019-01-17 09:01:43.27	-416	1145	-1643	-162	-171	-4	-118	-395	277	256
	53	2019-01-17 09:01:43.28	-428	1146	-1685	-145	-173	-5	-44	-373	329	208
	54	2019-01-17 09:01:43.29	-444	1145	-1692	-130	-187	3	32	-349	381	158
	55	2019-01-17 09:01:43.30	-437	1149	-1651	-111	-204	13	286	-333	619	23
	56	2019-01-17 09:01:43.31	-437	1148	-1627	-92	-208	23	439	-323	762	-58
	57	2019-01-17 09:01:43.32	-431	1135	-1615	-82	-201	31	731	-286	1017	-222
	58	2019-01-17 09:01:43.33	-424	1123	-1612	-77	-190	36	875	-264	1139	-305
	59	2019-01-17 09:01:43.34	-427	1117	-1590	-65	-183	38	1123	-237	1360	-443
	60	2019-01-17 09:01:43.35	-434	1126	-1601	-64	-178	38	1054	-263	1317	-395
	61	2019-01-17 09:01:43.36	-456	1162	-1624	-72	-169	34	1117	-281	1398	-418
	62	2019-01-17 09:01:43.37	-465	1202	-1626	-90	-167	17	941	-292	1233	-324
	63	2019-01-17 09:01:43.38	-460	1203	-1614	-98	-165	-9	940	-264	1204	-338
	64	2019-01-17 09:01:43.39	-463	1203	-1602	-94	-158	-27	721	-237	958	-242
	65	2019-01-17 09:01:43.40	-454	1171	-1598	-92	-152	-44	664	-183	847	-240
	66	2019-01-17 09:01:43.41	-461	1137	-1611	-87	-151	-56	456	-140	596	-158
	67	2019-01-17 09:01:43.42	-481	1129	-1618	-85	-158	-58	430	-66	496	-182
	68	2019-01-17 09:01:43.43	-498	1132	-1619	-81	-164	-50	243	-6	249	-118
	69	2019-01-17 09:01:43.44	-489	1154	-1616	-78	-173	-38	205	65	140	-135
	70	2019-01-17 09:01:43.45	-500	1172	-1618	-74	-177	-30	16	107	-91	-61
	71	2019-01-17 09:01:43.46	-495	1173	-1639	-78	-178	-21	-46	150	-196	-52
	72	2019-01-17 09:01:43.47	-472	1167	-1650	-80	-176	-17	-224	148	-372	38
	73	2019-01-17 09:01:43.48	-471	1146	-1630	-77	-194	-11	-258	148	-406	55
	74	2019-01-17 09:01:43.49	-473	1161	-1611	-69	-204	-9	-407	124	-531	141
	75	2019-01-17 09:01:43.50	-491	1176	-1610	-65	-203	-15	-414	139	-553	137
	76	2019-01-17 09:01:43.51	-514	1200	-1627	-71	-205	-30	-512	136	-648	188
	77	2019-01-17 09:01:43.52	-525	1213	-1642	-89	-212	-47	-434	156	-590	139
	78	2019-01-17 09:01:43.53	-538	1197	-1667	-118	-232	-58	-473	141	-614	166
	79	2019-01-17 09:01:43.54	-541	1180	-1666	-140	-255	-57	-406	127	-533	139
	80	2019-01-17 09:01:43.55	-530	1174	-1615	-147	-271	-47	-518	87	-605	215
	81	2019-01-17 09:01:43.56	-535	1165	-1588	-151	-271	-35	-532	84	-616	224
	82	2019-01-17 09:01:43.57	-543	1165	-1574	-153	-264	-31	-661	61	-722	300
	83	2019-01-17 09:01:43.58	-547	1157	-1577	-153	-257	-34	-658	67	-725	295
	84	2019-01-17 09:01:43.59	-555	1158	-1587	-152	-257	-35	-759	53	-812	353
	85	2019-01-17 09:01:43.60	-570	1158	-1600	-158	-265	-27	-712	68	-780	322
	86	2019-01-17 09:01:43.61	-583	1178	-1599	-165	-279	-9	-769	56	-825	356
	87	2019-01-17 09:01:43.62	-586	1216	-1578	-175	-290	10	-674	62	-736	306
	88	2019-01-17 09:01:43.63	-582	1241	-1563	-181	-291	10	-682	40	-722	321
	89	2019-01-17 09:01:43.64	-599	1254	-1563	-199	-276	-5	-536	51	-587	242
	90	2019-01-17 09:01:43.65	-593	1251	-1556	-212	-271	-34	-513	48	-561	232
	91	2019-01-17 09:01:43.66	-604	1234	-1527	-223	-267	-66	-370	58	-428	156
	92	2019-01-17 09:01:43.67	-611	1220	-1548	-224	-263	-88	-425	43	-468	191
	93	2019-01-17 09:01:43.68	-619	1199	-1555	-224	-269	-95	-355	61	-416	147
	94	2019-01-17 09:01:43.69	-633	1201	-1575	-211	-281	-79	-454	49	-503	202
	95	2019-01-17 09:01:43.70	-643	1213	-1582	-206	-293	-54	-376	61	-437	157
	96	2019-01-17 09:01:43.71	-648	1252	-1569	-207	-301	-32	-416	39	-455	188
	97	2019-01-17 09:01:43.72	-629	1264	-1537	-212	-306	-22	-269	48	-317	110
	98	2019-01-17 09:01:43.73	-635	1265	-1513	-215	-303	-26	-278	22	-300	128
	99	2019-01-17 09:01:43.74	-636	1264	-1482	-212	-289	-39	-144	38	-182	53
	100	2019-01-17 09:01:43.75	-649	1259	-1504	-201	-273	-47	-207	18	-225	94
	101	2019-01-17 09:01:43.76	-671	1247	-1515	-197	-271	-45	-108	27	-135	40
	102	2019-01-17 09:01:43.77	-678	1260	-1545	-196	-280	-38	-186	6	-192	90
	103	2019-01-17 09:01:43.78	-685	1279	-1536	-204	-292	-31	-68	18	-86	25
	104	2019-01-17 09:01:43.79	-694	1297	-1515	-221	-296	-29	-112	0	-112	56
	105	2019-01-17 09:01:43.80	-688	1307	-1495	-243	-292	-36	41	11	30	-26
	106	2019-01-17 09:01:43.81	-700	1289	-1468	-249	-284	-50	6	8	-2	-7
	107	2019-01-17 09:01:43.82	-706	1292	-1483	-238	-276	-60	127	25	102	-76
	108	2019-01-17 09:01:43.83	-718	1295	-1497	-227	-268	-66	29	10	19	-19
	109	2019-01-17 09:01:43.84	-715	1301	-1490	-221	-274	-62	116	29	87	-72
	110	2019-01-17 09:01:43.85	-720	1301	-1482	-220	-275	-54	13	16	-3	-14
	111	2019-01-17 09:01:43.86	-721	1312	-1470	-225	-272	-47	110	30	80	-70
	112	2019-01-17 09:01:43.87	-734	1321	-1464	-230	-269	-47	36	4	32	-20
	113	2019-01-17 09:01:43.88	-726	1329	-1459	-237	-269	-55	197	8	189	-102
	114	2019-01-17 09:01:43.89	-720	1334	-1459	-240	-273	-75	158	-4	162	-77
	115	2019-01-17 09:01:43.90	-734	1323	-1464	-244	-278	-94	279	17	262	-148
	116	2019-01-17 09:01:43.91	-730	1303	-1466	-243	-288	-103	143	5	138	-74
	117	2019-01-17 09:01:43.92	-740	1298	-1438	-235	-292	-107	189	19	170	-104
	118	2019-01-17 09:01:43.93	-746	1302	-1434	-219	-282	-97	25	-2	27	-11
	119	2019-01-17 09:01:43.94	-765	1318	-1437	-209	-274	-84	69	6	63	-37
	120	2019-01-17 09:01:43.95	-771	1325	-1442	-197	-271	-72	-32	-12	-20	22
	121	2019-01-17 09:01:43.96	-785	1332	-1431	-193	-265	-71	91	-6	97	-42
	122	2019-01-17 09:01:43.97	-784	1336	-1424	-196	-258	-76	26	-26	52	0
	123	2019-01-17 09:01:43.98	-781	1324	-1393	-199	-252	-81	145	-5	150	-70
	124	2019-01-17 09:01:43.99	-781	1314	-1380	-199	-239	-85	40	-25	65	-7
	125	2019-01-17 09:01:44.00	-792	1303	-1380	-198	-226	-84	126	-11	137	-57
	126	2019-01-17 09:01:44.01	-799	1316	-1402	-193	-215	-74	0	-18	18	9
	127	2019-01-17 09:01:44.02	-806	1326	-1412	-182	-211	-60	77	-6	83	-35
	128	2019-01-17 09:01:44.03	-809	1356	-1411	-176	-198	-51	-18	-25	7	21
	129	2019-01-17 09:01:44.04	-802	1352	-1402	-181	-198	-56	133	-11	144	-61
	130	2019-01-17 09:01:44.05	-807	1342	-1369	-185	-198	-65	120	-24	144	-48
	131	2019-01-17 09:01:44.06	-805	1322	-1338	-182	-189	-70	286	-14	300	-136
	132	2019-01-17 09:01:44.07	-816	1309	-1355	-164	-172	-72	207	-34	241	-86
	133	2019-01-17 09:01:44.08	-832	1315	-1377	-142	-162	-61	270	-11	281	-129
	134	2019-01-17 09:01:44.09	-830	1330	-1383	-117	-159	-49	124	-19	143	-52
	135	2019-01-17 09:01:44.10	-835	1359	-1384	-105	-157	-38	197	-7	204	-95
	136	2019-01-17 09:01:44.11	-829	1368	-1381	-105	-153	-41	134	-27	161	-53
	137	2019-01-17 09:01:44.12	-826	1367	-1373	-112	-148	-54	312	-5	317	-153
	138	2019-01-17 09:01:44.13	-825	1360	-1356	-123	-147	-66	296	-12	308	-142
	139	2019-01-17 09:01:44.14	-844	1341	-1354	-127	-146	-68	443	0	443	-221
	140	2019-01-17 09:01:44.15	-839	1334	-1356	-121	-143	-68	325	-32	357	-146
	141	2019-01-17 09:01:44.16	-859	1341	-1353	-112	-140	-64	396	-11	407	-192
	142	2019-01-17 09:01:44.17	-862	1347	-1357	-100	-135	-64	263	-25	288	-119
	143	2019-01-17 09:01:44.18	-854	1331	-1370	-89	-132	-64	366	-15	381	-175
	144	2019-01-17 09:01:44.19	-855	1335	-1361	-78	-134	-57	276	-30	306	-123
	145	2019-01-17 09:01:44.20	-858	1336	-1341	-70	-132	-45	372	-16	388	-178
	146	2019-01-17 09:01:44.21	-840	1337	-1325	-67	-131	-34	276	-20	296	-128
	147	2019-01-17 09:01:44.22	-846	1343	-1307	-71	-119	-29	382	-10	392	-186
	148	2019-01-17 09:01:44.23	-854	1347	-1316	-80	-105	-31	360	-35	395	-162
	149	2019-01-17 09:01:44.24	-864	1345	-1343	-82	-96	-40	565	-28	593	-268
	150	2019-01-17 09:01:44.25	-865	1335	-1347	-84	-97	-49	619	-41	660	-289
	151	2019-01-17 09:01:44.26	-862	1312	-1344	-85	-105	-49	850	-25	875	-412
	152	2019-01-17 09:01:44.27	-858	1304	-1338	-86	-108	-32	802	-47	849	-377
	153	2019-01-17 09:01:44.28	-861	1309	-1313	-88	-109	-5	841	-43	884	-399
	154	2019-01-17 09:01:44.29	-849	1339	-1296	-88	-104	14	635	-70	705	-282
	155	2019-01-17 09:01:44.30	-858	1348	-1294	-90	-91	17	676	-74	750	-301
	156	2019-01-17 09:01:44.31	-862	1358	-1310	-93	-83	7	609	-95	704	-257
	157	2019-01-17 09:01:44.32	-863	1355	-1316	-94	-81	-5	796	-86	882	-355
	158	2019-01-17 09:01:44.33	-858	1338	-1318	-94	-85	-15	783	-94	877	-344
	159	2019-01-17 09:01:44.34	-865	1328	-1298	-97	-87	-19	895	-86	981	-404
	160	2019-01-17 09:01:44.35	-866	1323	-1305	-96	-82	-13	750	-107	857	-321
	161	2019-01-17 09:01:44.36	-861	1342	-1305	-86	-81	-2	739	-107	846	-316
	162	2019-01-17 09:01:44.37	-868	1345	-1306	-74	-73	6	566	-122	688	-222
	163	2019-01-17 09:01:44.38	-872	1360	-1316	-72	-71	11	633	-112	745	-260
	164	2019-01-17 09:01:44.39	-864	1362	-1315	-73	-75	8	594	-119	713	-237
	165	2019-01-17 09:01:44.40	-868	1373	-1306	-72	-74	4	740	-104	844	-318
	166	2019-01-17 09:01:44.41	-862	1369	-1306	-73	-77	-4	703	-133	836	-285
	167	2019-01-17 09:01:44.42	-863	1373	-1305	-71	-81	-12	808	-150	958	-329
	168	2019-01-17 09:01:44.43	-863	1365	-1322	-66	-86	-22	770	-180	950	-295
	169	2019-01-17 09:01:44.44	-857	1356	-1307	-62	-95	-28	940	-175	1115	-382
	170	2019-01-17 09:01:44.45	-866	1349	-1301	-62	-100	-28	928	-183	1111	-372
	171	2019-01-17 09:01:44.46	-876	1333	-1283	-60	-101	-21	994	-178	1172	-408
	172	2019-01-17 09:01:44.47	-876	1340	-1276	-56	-93	-10	860	-201	1061	-329
	173	2019-01-17 09:01:44.48	-887	1347	-1281	-54	-88	-3	909	-210	1119	-349
	174	2019-01-17 09:01:44.49	-886	1355	-1293	-59	-81	-2	852	-224	1076	-314
	175	2019-01-17 09:01:44.50	-878	1362	-1293	-62	-78	-3	1009	-210	1219	-399
	176	2019-01-17 09:01:44.51	-888	1352	-1295	-72	-78	-5	1048	-220	1268	-414
	177	2019-01-17 09:01:44.52	-889	1338	-1293	-75	-82	0	1193	-232	1425	-480
	178	2019-01-17 09:01:44.53	-893	1338	-1269	-73	-84	12	1192	-264	1456	-464
	179	2019-01-17 09:01:44.54	-890	1353	-1271	-64	-76	23	1261	-272	1533	-494
	180	2019-01-17 09:01:44.55	-886	1368	-1272	-55	-68	29	1218	-272	1490	-473
	181	2019-01-17 09:01:44.56	-887	1376	-1279	-47	-57	24	1341	-244	1585	-548
	182	2019-01-17 09:01:44.57	-892	1391	-1285	-47	-52	15	1420	-207	1627	-606
	183	2019-01-17 09:01:44.58	-890	1384	-1298	-49	-49	1	1612	-180	1792	-716
	184	2019-01-17 09:01:44.59	-889	1370	-1285	-55	-57	-6	1693	-189	1882	-752
	185	2019-01-17 09:01:44.60	-881	1366	-1277	-65	-60	-5	1688	-215	1903	-736
	186	2019-01-17 09:01:44.61	-886	1374	-1265	-72	-63	0	1721	-265	1986	-728
	187	2019-01-17 09:01:44.62	-886	1380	-1244	-76	-60	-1	1706	-292	1998	-707
	188	2019-01-17 09:01:44.63	-893	1390	-1273	-71	-54	-10	1740	-306	2046	-717
	189	2019-01-17 09:01:44.64	-906	1393	-1273	-57	-48	-21	1731	-283	2014	-724
	190	2019-01-17 09:01:44.65	-901	1390	-1280	-43	-45	-35	1760	-242	2002	-759
	191	2019-01-17 09:01:44.66	-899	1392	-1283	-37	-41	-43	1753	-183	1936	-785
	192	2019-01-17 09:01:44.67	-892	1378	-1279	-43	-44	-49	1780	-160	1940	-810
	193	2019-01-17 09:01:44.68	-898	1364	-1273	-51	-48	-50	1773	-158	1931	-807
	194	2019-01-17 09:01:44.69	-893	1369	-1264	-58	-51	-45	1786	-188	1974	-799
	195	2019-01-17 09:01:44.70	-902	1361	-1260	-62	-51	-40	1772	-200	1972	-786
	196	2019-01-17 09:01:44.71	-903	1367	-1260	-59	-50	-34	1784	-190	1974	-797
	197	2019-01-17 09:01:44.72	-903	1369	-1260	-51	-51	-27	1779	-147	1926	-816
	198	2019-01-17 09:01:44.73	-905	1368	-1267	-41	-54	-23	1797	-102	1899	-847
	199	2019-01-17 09:01:44.74	-898	1378	-1265	-41	-54	-18	1756	-57	1813	-849
	200	2019-01-17 09:01:44.75	-896	1384	-1255	-46	-56	-18	1766	-54	1820	-856
	201	2019-01-17 09:01:44.76	-907	1384	-1252	-56	-56	-15	1498	-88	1586	-705
	202	2019-01-17 09:01:44.77	-914	1386	-1234	-63	-56	-15	1418	-129	1547	-644
	203	2019-01-17 09:01:44.78	-914	1380	-1240	-64	-49	-12	1005	-150	1155	-427
	204	2019-01-17 09:01:44.79	-916	1370	-1246	-58	-45	-5	970	-157	1127	-406
	205	2019-01-17 09:01:44.80	-901	1385	-1240	-50	-36	3	720	-139	859	-290
	206	2019-01-17 09:01:44.81	-895	1385	-1245	-43	-30	9	795	-115	910	-340
	207	2019-01-17 09:01:44.82	-895	1398	-1240	-36	-23	10	543	-95	638	-224
	208	2019-01-17 09:01:44.83	-891	1403	-1241	-33	-21	6	618	-87	705	-265
	209	2019-01-17 09:01:44.84	-892	1414	-1239	-31	-18	-1	366	-89	455	-138
	210	2019-01-17 09:01:44.85	-892	1424	-1247	-29	-21	-14	464	-108	572	-178
	211	2019-01-17 09:01:44.86	-908	1429	-1259	-25	-21	-38	232	-119	351	-56
	212	2019-01-17 09:01:44.87	-909	1417	-1257	-20	-23	-60	364	-117	481	-123
	213	2019-01-17 09:01:44.88	-916	1385	-1260	-18	-30	-75	145	-104	249	-20
	214	2019-01-17 09:01:44.89	-912	1369	-1257	-11	-40	-78	296	-111	407	-92
	215	2019-01-17 09:01:44.90	-913	1361	-1246	-7	-49	-67	84	-124	208	20
	216	2019-01-17 09:01:44.91	-908	1361	-1225	-7	-46	-52	261	-119	380	-71
	217	2019-01-17 09:01:44.92	-908	1349	-1230	-7	-38	-40	36	-111	147	37
	218	2019-01-17 09:01:44.93	-915	1360	-1230	-13	-31	-29	216	-105	321	-55
	219	2019-01-17 09:01:44.94	-918	1373	-1244	-15	-25	-18	-6	-105	99	55
	220	2019-01-17 09:01:44.95	-918	1375	-1242	-18	-22	-14	188	-105	293	-41
	221	2019-01-17 09:01:44.96	-907	1365	-1246	-18	-22	-11	-34	-102	68	68
	222	2019-01-17 09:01:44.97	-907	1380	-1251	-24	-23	-12	173	-97	270	-38
	223	2019-01-17 09:01:44.98	-901	1385	-1251	-23	-31	-11	-55	-97	42	76
	224	2019-01-17 09:01:44.99	-908	1390	-1248	-18	-38	-17	150	-103	253	-23
	225	2019-01-17 09:01:45.00	-910	1396	-1246	-8	-39	-28	-88	-103	15	95
	226	2019-01-17 09:01:45.01	-915	1404	-1242	1	-37	-36	135	-90	225	-22
	227	2019-01-17 09:01:45.02	-924	1399	-1251	8	-39	-48	-98	-63	-35	80
	228	2019-01-17 09:01:45.03	-923	1379	-1250	7	-41	-52	143	-38	181	-52
	229	2019-01-17 09:01:45.04	-933	1352	-1238	3	-43	-49	-88	-32	-56	60
	230	2019-01-17 09:01:45.05	-927	1345	-1233	-3	-36	-37	157	-37	194	-60
	231	2019-01-17 09:01:45.06	-917	1340	-1219	-14	-32	-17	-98	-48	-50	73
	232	2019-01-17 09:01:45.07	-921	1343	-1217	-21	-22	3	136	-60	196	-38
	233	2019-01-17 09:01:45.08	-930	1350	-1223	-28	-11	17	-129	-73	-56	101
	234	2019-01-17 09:01:45.09	-919	1374	-1235	-30	-2	26	126	-68	194	-29
	235	2019-01-17 09:01:45.10	-929	1388	-1249	-30	3	27	-129	-57	-72	93
	236	2019-01-17 09:01:45.11	-924	1394	-1251	-28	-1	21	136	-38	174	-49
	237	2019-01-17 09:01:45.12	-927	1397	-1254	-29	-6	6	-124	-28	-96	76
	238	2019-01-17 09:01:45.13	-915	1393	-1245	-28	-15	-6	144	-22	166	-61
	239	2019-01-17 09:01:45.14	-911	1380	-1244	-23	-20	-9	-126	-30	-96	78
	240	2019-01-17 09:01:45.15	-922	1390	-1238	-20	-23	-10	145	-21	166	-62
	241	2019-01-17 09:01:45.16	-918	1395	-1234	-19	-27	-10	-134	-21	-113	77
	242	2019-01-17 09:01:45.17	-926	1387	-1233	-21	-26	-10	140	-13	153	-63
	243	2019-01-17 09:01:45.18	-929	1386	-1233	-20	-24	-10	-140	-19	-121	79
	244	2019-01-17 09:01:45.19	-937	1380	-1231	-18	-22	-16	147	-7	154	-70
	245	2019-01-17 09:01:45.20	-929	1372	-1229	-20	-25	-16	-131	-23	-108	77
	246	2019-01-17 09:01:45.21	-929	1362	-1225	-17	-21	-11	162	-19	181	-71
	247	2019-01-17 09:01:45.22	-933	1357	-1218	-14	-16	0	-126	-31	-95	78
	248	2019-01-17 09:01:45.23	-927	1365	-1217	-11	-10	9	158	-13	171	-72
	249	2019-01-17 09:01:45.24	-919	1374	-1224	-12	-4	15	-137	-19	-118	78
	250	2019-01-17 09:01:45.25	-919	1376	-1231	-10	-4	13	145	-11	156	-67
	251	2019-01-17 09:01:45.26	-923	1379	-1234	-12	0	10	-156	-20	-136	88
	252	2019-01-17 09:01:45.27	-913	1368	-1235	-11	1	9	145	4	141	-74
	253	2019-01-17 09:01:45.28	-918	1364	-1241	-15	-6	11	-142	2	-144	70
	254	2019-01-17 09:01:45.29	-907	1370	-1225	-20	-9	19	138	-2	140	-68
	255	2019-01-17 09:01:45.30	-912	1375	-1211	-29	-13	30	-177	-46	-131	111
	256	2019-01-17 09:01:45.31	-912	1393	-1203	-36	-7	37	109	-60	169	-24
	257	2019-01-17 09:01:45.32	-919	1412	-1219	-37	2	34	-182	-85	-97	133
	258	2019-01-17 09:01:45.33	-905	1427	-1234	-29	6	21	110	-83	193	-13
	259	2019-01-17 09:01:45.34	-922	1441	-1252	-25	2	-2	-190	-79	-111	134
	260	2019-01-17 09:01:45.35	-917	1419	-1247	-15	-13	-49	110	-55	165	-27
	261	2019-01-17 09:01:45.36	-911	1405	-1241	-13	-17	-63	-181	-46	-135	113
	262	2019-01-17 09:01:45.37	-921	1382	-1217	-6	-20	-68	133	-31	164	-51
	263	2019-01-17 09:01:45.38	-936	1363	-1219	2	-21	-64	-168	-42	-126	105
	264	2019-01-17 09:01:45.39	-941	1345	-1237	11	-19	-52	144	-18	162	-63
	265	2019-01-17 09:01:45.40	-945	1340	-1236	15	-22	-36	-164	-17	-147	90
	266	2019-01-17 09:01:45.41	-933	1351	-1230	13	-28	-12	154	14	140	-84
	267	2019-01-17 09:01:45.42	-930	1368	-1228	4	-21	2	-153	6	-159	73
	268	2019-01-17 09:01:45.43	-929	1387	-1205	-11	-17	5	152	28	124	-90
	269	2019-01-17 09:01:45.44	-930	1388	-1225	-26	-7	3	-156	18	-174	69
	270	2019-01-17 09:01:45.45	-940	1379	-1227	-36	-6	-3	150	36	114	-93
	271	2019-01-17 09:01:45.46	-940	1393	-1233	-38	-7	-3	-156	11	-167	72
	272	2019-01-17 09:01:45.47	-931	1390	-1231	-35	-14	0	150	13	137	-81
	273	2019-01-17 09:01:45.48	-925	1389	-1223	-34	-14	7	-157	-10	-147	83
	274	2019-01-17 09:01:45.49	-921	1400	-1220	-36	-14	16	148	14	134	-81
	275	2019-01-17 09:01:45.50	-919	1407	-1214	-42	-17	19	-156	17	-173	69
	276	2019-01-17 09:01:45.51	-921	1411	-1196	-52	-18	15	149	40	109	-94
	277	2019-01-17 09:01:45.52	-918	1426	-1200	-53	-14	10	-152	11	-163	70
	278	2019-01-17 09:01:45.53	-926	1422	-1208	-46	-9	-3	146	-11	157	-67
	279	2019-01-17 09:01:45.54	-924	1424	-1218	-34	-8	-12	-160	-49	-111	104
	280	2019-01-17 09:01:45.55	-916	1415	-1224	-18	-12	-21	136	-42	178	-47
	281	2019-01-17 09:01:45.56	-919	1412	-1224	-6	-17	-27	-158	-45	-113	101
	282	2019-01-17 09:01:45.57	-923	1410	-1215	-1	-24	-32	147	-4	151	-71
	283	2019-01-17 09:01:45.58	-921	1396	-1214	-2	-28	-30	-148	-4	-144	76
	284	2019-01-17 09:01:45.59	-920	1400	-1211	-4	-31	-30	158	9	149	-83
	285	2019-01-17 09:01:45.60	-928	1387	-1204	-11	-32	-27	-135	-20	-115	77
	286	2019-01-17 09:01:45.61	-922	1404	-1209	-15	-32	-27	149	-24	173	-62
	287	2019-01-17 09:01:45.62	-935	1399	-1211	-14	-32	-31	-165	-64	-101	114
	288	2019-01-17 09:01:45.63	-935	1389	-1213	-11	-34	-31	110	-68	178	-21
	289	2019-01-17 09:01:45.64	-922	1391	-1214	-6	-29	-27	-178	-90	-88	134
	290	2019-01-17 09:01:45.65	-933	1398	-1215	-1	-29	-18	118	-64	182	-27
	291	2019-01-17 09:01:45.66	-930	1399	-1226	-2	-29	-13	-158	-68	-90	113
	292	2019-01-17 09:01:45.67	-943	1402	-1221	-1	-34	-10	134	-44	178	-45
	293	2019-01-17 09:01:45.68	-938	1389	-1210	-2	-33	-8	-147	-56	-91	101
	294	2019-01-17 09:01:45.69	-937	1395	-1207	1	-28	-7	122	-46	168	-38
	295	2019-01-17 09:01:45.70	-939	1393	-1206	-2	-21	-8	-160	-64	-96	112
	296	2019-01-17 09:01:45.71	-944	1390	-1212	0	-19	-6	117	-52	169	-32
	297	2019-01-17 09:01:45.72	-930	1405	-1214	2	-17	-5	-149	-57	-92	103
	298	2019-01-17 09:01:45.73	-941	1414	-1209	5	-16	-11	130	-35	165	-47
	299	2019-01-17 09:01:45.74	-931	1423	-1219	11	-16	-27	-146	-54	-92	100
	300	2019-01-17 09:01:45.75	-939	1435	-1230	13	-19	-51	111	-32	143	-39
	301	2019-01-17 09:01:45.76	-948	1428	-1233	19	-22	-76	-156	-47	-109	101
	302	2019-01-17 09:01:45.77	-950	1414	-1239	23	-31	-99	105	-21	126	-42
	303	2019-01-17 09:01:45.78	-942	1386	-1234	23	-42	-113	-142	-32	-110	87
	304	2019-01-17 09:01:45.79	-948	1369	-1218	20	-49	-115	108	-11	119	-48
	305	2019-01-17 09:01:45.80	-948	1356	-1216	17	-47	-109	-138	-21	-117	79
	306	2019-01-17 09:01:45.81	-948	1340	-1208	11	-43	-94	102	-6	108	-48
	307	2019-01-17 09:01:45.82	-956	1328	-1198	5	-39	-75	-132	-30	-102	81
	308	2019-01-17 09:01:45.83	-957	1328	-1205	0	-32	-53	108	-13	121	-47
	309	2019-01-17 09:01:45.84	-951	1330	-1198	-1	-29	-28	-133	-35	-98	84
	310	2019-01-17 09:01:45.85	-947	1333	-1187	-6	-21	-7	87	-28	115	-29
	311	2019-01-17 09:01:45.86	-955	1350	-1201	-6	-12	11	-140	-62	-78	101
	312	2019-01-17 09:01:45.87	-940	1359	-1205	-8	-2	23	93	-58	151	-17
	313	2019-01-17 09:01:45.88	-953	1382	-1217	-12	2	27	-118	-70	-48	94
	314	2019-01-17 09:01:45.89	-948	1403	-1218	-14	-3	23	96	-53	149	-21
	315	2019-01-17 09:01:45.90	-948	1404	-1228	-16	-2	7	-131	-71	-60	101
	316	2019-01-17 09:01:45.91	-945	1402	-1224	-12	-10	-11	62	-54	116	-4
	317	2019-01-17 09:01:45.92	-942	1400	-1216	-7	-18	-23	-140	-77	-63	108
	318	2019-01-17 09:01:45.93	-939	1389	-1216	-4	-22	-29	66	-59	125	-3
	319	2019-01-17 09:01:45.94	-940	1392	-1212	-1	-22	-31	-122	-65	-57	93
	320	2019-01-17 09:01:45.95	-938	1381	-1212	-1	-24	-33	68	-33	101	-17
	321	2019-01-17 09:01:45.96	-950	1386	-1213	-5	-26	-35	-115	-40	-75	77
	322	2019-01-17 09:01:45.97	-950	1377	-1216	-9	-29	-34	72	-21	93	-25
	323	2019-01-17 09:01:45.98	-954	1368	-1215	-12	-33	-31	-94	-38	-56	66
	324	2019-01-17 09:01:45.99	-954	1366	-1205	-15	-36	-29	87	-26	113	-30
	325	2019-01-17 09:01:46.00	-962	1361	-1206	-21	-34	-24	-82	-50	-32	66
	326	2019-01-17 09:01:46.01	-958	1368	-1212	-22	-39	-20	74	-45	119	-14
	327	2019-01-17 09:01:46.02	-964	1373	-1208	-20	-38	-21	-103	-62	-41	82
	328	2019-01-17 09:01:46.03	-961	1382	-1203	-15	-40	-19	46	-37	83	-4
	329	2019-01-17 09:01:46.04	-961	1394	-1205	-11	-42	-26	-103	-48	-55	75
	330	2019-01-17 09:01:46.05	-967	1395	-1210	-5	-44	-34	50	-22	72	-14
	331	2019-01-17 09:01:46.06	-968	1388	-1207	-2	-45	-41	-85	-34	-51	59
	332	2019-01-17 09:01:46.07	-974	1378	-1188	1	-43	-41	52	-18	70	-17
	333	2019-01-17 09:01:46.08	-964	1380	-1186	1	-37	-42	-81	-38	-43	59
	334	2019-01-17 09:01:46.09	-972	1380	-1199	0	-32	-42	41	-22	63	-9
	335	2019-01-17 09:01:46.10	-979	1373	-1197	0	-26	-41	-76	-26	-50	51
	336	2019-01-17 09:01:46.11	-984	1363	-1202	-4	-26	-38	27	-19	46	-4
	337	2019-01-17 09:01:46.12	-978	1360	-1206	-9	-23	-32	-76	-35	-41	55
	338	2019-01-17 09:01:46.13	-986	1357	-1195	-12	-17	-20	29	-25	54	-2
	339	2019-01-17 09:01:46.14	-969	1363	-1189	-16	-11	-10	-70	-42	-28	56
	340	2019-01-17 09:01:46.15	-969	1365	-1194	-16	-4	-3	20	-33	53	6
	341	2019-01-17 09:01:46.16	-962	1375	-1198	-18	-3	0	-65	-48	-17	56
	342	2019-01-17 09:01:46.17	-963	1380	-1196	-19	-3	-1	15	-37	52	11
	343	2019-01-17 09:01:46.18	-968	1374	-1194	-21	-3	-4	-64	-58	-6	61
	344	2019-01-17 09:01:46.19	-973	1380	-1207	-15	-8	-5	5	-52	57	23
	345	2019-01-17 09:01:46.20	-974	1379	-1205	-11	-12	-5	-58	-57	-1	57
	346	2019-01-17 09:01:46.21	-961	1378	-1207	-7	-12	-4	-3	-35	32	19
	347	2019-01-17 09:01:46.22	-974	1389	-1202	-8	-10	-3	-62	-43	-19	52
	348	2019-01-17 09:01:46.23	-968	1380	-1213	-10	-7	-3	-6	-19	13	12
	349	2019-01-17 09:01:46.24	-968	1384	-1211	-11	-10	-2	-44	-22	-22	33
	350	2019-01-17 09:01:46.25	-962	1394	-1200	-12	-12	-2	-2	-14	12	8
	351	2019-01-17 09:01:46.26	-970	1386	-1206	-13	-9	-6	-52	-46	-6	49
	352	2019-01-17 09:01:46.27	-976	1392	-1206	-12	-5	-12	-23	-42	19	32
	353	2019-01-17 09:01:46.28	-967	1398	-1205	-12	-2	-17	-47	-45	-2	46
	354	2019-01-17 09:01:46.29	-974	1393	-1201	-13	-8	-21	-23	-28	5	25
	355	2019-01-17 09:01:46.30	-973	1382	-1200	-11	-13	-26	-30	-59	29	44
	356	2019-01-17 09:01:46.31	-967	1383	-1200	-8	-17	-30	-22	-57	35	39
	357	2019-01-17 09:01:46.32	-964	1378	-1196	-9	-19	-31	-29	-64	35	46
	358	2019-01-17 09:01:46.33	-962	1378	-1196	-11	-18	-28	-39	-60	21	49
	359	2019-01-17 09:01:46.34	-971	1373	-1197	-8	-17	-26	-32	-80	48	56
	360	2019-01-17 09:01:46.35	-970	1376	-1190	-9	-14	-23	-34	-75	41	54
	361	2019-01-17 09:01:46.36	-968	1388	-1199	-9	-13	-23	-15	-85	70	50
	362	2019-01-17 09:01:46.37	-975	1377	-1197	-6	-11	-21	-41	-68	27	54
	363	2019-01-17 09:01:46.38	-980	1374	-1196	-7	-11	-18	-23	-83	60	53
	364	2019-01-17 09:01:46.39	-979	1371	-1194	-9	-12	-15	-59	-76	17	67
	365	2019-01-17 09:01:46.40	-980	1367	-1191	-10	-14	-11	-26	-102	76	64
	366	2019-01-17 09:01:46.41	-966	1371	-1193	-8	-12	-5	-73	-105	32	89
	367	2019-01-17 09:01:46.42	-976	1387	-1188	-5	-10	3	-14	-109	95	61
	368	2019-01-17 09:01:46.43	-984	1393	-1198	-2	-6	2	-63	-92	29	77
	369	2019-01-17 09:01:46.44	-969	1401	-1195	0	-5	-6	8	-95	103	43
	370	2019-01-17 09:01:46.45	-983	1394	-1198	4	-6	-13	-49	-89	40	69
	371	2019-01-17 09:01:46.46	-972	1391	-1206	10	-8	-17	20	-90	110	35
	372	2019-01-17 09:01:46.47	-963	1382	-1196	10	-14	-19	-61	-75	14	68
	373	2019-01-17 09:01:46.48	-951	1385	-1186	6	-12	-21	14	-82	96	34
	374	2019-01-17 09:01:46.49	-963	1365	-1194	-1	-8	-22	-70	-78	8	74
	375	2019-01-17 09:01:46.50	-971	1359	-1205	-1	-7	-15	18	-92	110	37
	376	2019-01-17 09:01:46.51	-973	1359	-1207	1	-8	-3	-76	-78	2	77
	377	2019-01-17 09:01:46.52	-980	1383	-1197	-1	-10	9	23	-80	103	28
	378	2019-01-17 09:01:46.53	-973	1393	-1195	-2	-10	15	-77	-64	-13	70
	379	2019-01-17 09:01:46.54	-976	1398	-1204	-4	-4	7	32	-60	92	14
	380	2019-01-17 09:01:46.55	-986	1399	-1203	-2	-5	-6	-78	-37	-41	57
	381	2019-01-17 09:01:46.56	-987	1399	-1200	0	-6	-20	42	-32	74	-5
	382	2019-01-17 09:01:46.57	-982	1382	-1193	5	-10	-31	-76	-25	-51	50
	383	2019-01-17 09:01:46.58	-971	1374	-1195	5	-14	-37	57	-40	97	-8
	384	2019-01-17 09:01:46.59	-972	1367	-1176	5	-12	-38	-76	-39	-37	57
	385	2019-01-17 09:01:46.60	-991	1370	-1172	5	-4	-35	57	-50	107	-3
	386	2019-01-17 09:01:46.61	-986	1362	-1174	11	2	-31	-94	-41	-53	67
	387	2019-01-17 09:01:46.62	-987	1359	-1193	14	9	-29	53	-38	91	-7
	388	2019-01-17 09:01:46.63	-989	1357	-1201	13	11	-21	-98	-26	-72	62
	389	2019-01-17 09:01:46.64	-986	1352	-1199	9	10	-14	57	-25	82	-16
	390	2019-01-17 09:01:46.65	-973	1359	-1199	1	6	-3	-111	-30	-81	70
	391	2019-01-17 09:01:46.66	-981	1366	-1194	-8	7	9	53	-46	99	-3
	392	2019-01-17 09:01:46.67	-976	1377	-1204	-17	7	8	-119	-51	-68	85
	393	2019-01-17 09:01:46.68	-973	1385	-1204	-17	7	1	53	-64	117	5
	394	2019-01-17 09:01:46.69	-968	1385	-1206	-14	2	-3	-131	-60	-71	95
	395	2019-01-17 09:01:46.70	-972	1391	-1209	-8	-5	-6	63	-50	113	-6
	396	2019-01-17 09:01:46.71	-966	1394	-1213	-4	-11	-15	-122	-44	-78	83
	397	2019-01-17 09:01:46.72	-967	1392	-1206	-7	-16	-18	82	-27	109	-27
	398	2019-01-17 09:01:46.73	-968	1391	-1208	-10	-20	-23	-106	-16	-90	61
	399	2019-01-17 09:01:46.74	-959	1384	-1205	-14	-23	-29	91	-17	108	-37
	400	2019-01-17 09:01:46.75	-973	1374	-1198	-18	-28	-32	-122	-20	-102	71
	401	2019-01-17 09:01:46.76	-977	1363	-1181	-18	-30	-30	80	-29	109	-25
	402	2019-01-17 09:01:46.77	-975	1366	-1180	-13	-29	-30	-126	-40	-86	83
	403	2019-01-17 09:01:46.78	-966	1363	-1187	-4	-26	-27	93	-44	137	-24
	404	2019-01-17 09:01:46.79	-983	1374	-1199	-1	-23	-25	-133	-48	-85	90
	405	2019-01-17 09:01:46.80	-981	1375	-1216	-7	-26	-21	93	-30	123	-31
	406	2019-01-17 09:01:46.81	-977	1376	-1212	-12	-30	-18	-135	-12	-123	73
	407	2019-01-17 09:01:46.82	-987	1372	-1196	-19	-36	-13	92	-2	94	-45
	408	2019-01-17 09:01:46.83	-982	1370	-1183	-28	-33	-3	-142	-12	-130	77
	409	2019-01-17 09:01:46.84	-979	1379	-1180	-31	-33	2	93	-28	121	-32
	410	2019-01-17 09:01:46.85	-983	1381	-1182	-25	-26	3	-157	-38	-119	97
	411	2019-01-17 09:01:46.86	-984	1382	-1184	-18	-22	-2	81	-34	115	-23
	412	2019-01-17 09:01:46.87	-984	1382	-1190	-10	-18	-6	-168	-25	-143	96
	413	2019-01-17 09:01:46.88	-983	1386	-1181	-5	-12	-10	85	-2	87	-41
	414	2019-01-17 09:01:46.89	-988	1371	-1190	-2	-12	-14	-164	7	-171	78
	415	2019-01-17 09:01:46.90	-987	1365	-1191	1	-15	-15	106	30	76	-68
	416	2019-01-17 09:01:46.91	-979	1366	-1176	-1	-21	-10	-141	24	-165	58
	417	2019-01-17 09:01:46.92	-984	1372	-1178	-8	-19	-6	123	18	105	-70
	418	2019-01-17 09:01:46.93	-997	1372	-1182	-11	-17	-4	-162	-11	-151	86
	419	2019-01-17 09:01:46.94	-996	1377	-1195	-8	-18	-5	108	1	107	-54
	420	2019-01-17 09:01:46.95	-991	1385	-1188	-10	-17	-8	-160	-9	-151	84
	421	2019-01-17 09:01:46.96	-980	1386	-1193	-12	-8	-14	128	8	120	-68
	422	2019-01-17 09:01:46.97	-989	1375	-1185	-16	-7	-15	-146	11	-157	67
	423	2019-01-17 09:01:46.98	-1003	1378	-1196	-20	-8	-12	132	31	101	-81
	424	2019-01-17 09:01:46.99	-992	1380	-1195	-24	-10	-3	-148	27	-175	60
	425	2019-01-17 09:01:47.00	-989	1389	-1181	-27	-8	-1	129	31	98	-80
	426	2019-01-17 09:01:47.01	-993	1388	-1189	-29	-9	3	-164	12	-176	76
	427	2019-01-17 09:01:47.02	-986	1388	-1183	-26	-9	1	115	-2	117	-56
	428	2019-01-17 09:01:47.03	-986	1394	-1192	-22	-6	-1	-168	-20	-148	94
	429	2019-01-17 09:01:47.04	-979	1395	-1182	-20	-5	-4	130	-7	137	-61
	430	2019-01-17 09:01:47.05	-987	1393	-1187	-17	-2	-8	-158	-13	-145	85
	431	2019-01-17 09:01:47.06	-985	1393	-1181	-13	-5	-12	125	0	125	-62
	432	2019-01-17 09:01:47.07	-986	1393	-1178	-10	-3	-14	-178	-10	-168	94
	433	2019-01-17 09:01:47.08	-988	1390	-1180	-8	-1	-14	118	0	118	-59
	434	2019-01-17 09:01:47.09	-979	1389	-1181	-2	-4	-14	-171	-14	-157	92
	435	2019-01-17 09:01:47.10	-988	1387	-1179	1	0	-15	134	-7	141	-63
	436	2019-01-17 09:01:47.11	-984	1381	-1174	1	2	-14	-169	-14	-155	91
	437	2019-01-17 09:01:47.12	-988	1382	-1185	-2	1	-13	136	12	124	-74
	438	2019-01-17 09:01:47.13	-983	1372	-1180	-8	0	-13	-157	1	-158	78
	439	2019-01-17 09:01:47.14	-982	1369	-1184	-10	-6	-8	149	2	147	-75
	440	2019-01-17 09:01:47.15	-988	1366	-1180	-13	-8	-4	-159	-30	-129	94
	441	2019-01-17 09:01:47.16	-989	1372	-1176	-11	-10	1	140	-25	165	-57
	442	2019-01-17 09:01:47.17	-985	1385	-1176	-6	-11	6	-174	-36	-138	105
	443	2019-01-17 09:01:47.18	-989	1395	-1175	-4	-9	9	126	-17	143	-54
	444	2019-01-17 09:01:47.19	-989	1394	-1178	-4	-7	7	-178	-26	-152	102
	445	2019-01-17 09:01:47.20	-993	1404	-1187	-2	-7	-2	132	0	132	-66
	446	2019-01-17 09:01:47.21	-992	1397	-1183	-5	-12	-8	-171	-2	-169	86
	447	2019-01-17 09:01:47.22	-988	1397	-1177	-10	-10	-14	135	12	123	-73
	448	2019-01-17 09:01:47.23	-998	1386	-1176	-13	-8	-21	-173	1	-174	86
	449	2019-01-17 09:01:47.24	-988	1381	-1176	-13	-5	-22	140	14	126	-77
	450	2019-01-17 09:01:47.25	-990	1377	-1177	-13	-3	-21	-168	7	-175	80
	451	2019-01-17 09:01:47.26	-991	1382	-1172	-11	2	-18	133	31	102	-82
	452	2019-01-17 09:01:47.27	-999	1384	-1182	-8	6	-15	-182	16	-198	83
	453	2019-01-17 09:01:47.28	-999	1388	-1193	-7	4	-15	127	34	93	-80
	454	2019-01-17 09:01:47.29	-1003	1385	-1188	-7	2	-17	-168	26	-194	71
	455	2019-01-17 09:01:47.30	-993	1385	-1189	-6	-1	-22	142	52	90	-97
	456	2019-01-17 09:01:47.31	-994	1377	-1184	-6	-1	-18	-147	46	-193	50
	457	2019-01-17 09:01:47.32	-994	1367	-1183	-7	-4	-13	159	64	95	-111
	458	2019-01-17 09:01:47.33	-986	1368	-1179	-10	-5	-3	-147	62	-209	42
	459	2019-01-17 09:01:47.34	-993	1377	-1165	-12	-2	1	147	73	74	-110
	460	2019-01-17 09:01:47.35	-994	1380	-1168	-15	6	3	-146	65	-211	40
	461	2019-01-17 09:01:47.36	-994	1378	-1177	-16	14	4	157	87	70	-122
	462	2019-01-17 09:01:47.37	-988	1371	-1190	-16	15	-1	-142	90	-232	26
	463	2019-01-17 09:01:47.38	-995	1375	-1189	-17	12	-3	152	120	32	-136
	464	2019-01-17 09:01:47.39	-983	1375	-1183	-20	3	-3	-148	111	-259	18
	465	2019-01-17 09:01:47.40	-993	1375	-1179	-23	1	-1	154	142	12	-148
	466	2019-01-17 09:01:47.41	-987	1378	-1181	-25	-4	-2	-136	130	-266	3
	467	2019-01-17 09:01:47.42	-987	1379	-1163	-19	0	-1	153	141	12	-147
	468	2019-01-17 09:01:47.43	-983	1373	-1169	-12	7	-2	-143	106	-249	18
	469	2019-01-17 09:01:47.44	-993	1378	-1180	-4	13	-4	140	112	28	-126
	470	2019-01-17 09:01:47.45	-989	1383	-1195	-1	12	-3	-145	102	-247	21
	471	2019-01-17 09:01:47.46	-986	1378	-1182	-7	9	1	146	129	17	-137
	472	2019-01-17 09:01:47.47	-975	1379	-1178	-13	7	6	-140	115	-255	12
	473	2019-01-17 09:01:47.48	-977	1385	-1178	-21	6	13	141	128	13	-134
	474	2019-01-17 09:01:47.49	-979	1394	-1172	-31	8	14	-139	89	-228	25
	475	2019-01-17 09:01:47.50	-977	1398	-1172	-34	10	6	130	85	45	-107
	476	2019-01-17 09:01:47.51	-980	1402	-1186	-30	9	-3	-150	46	-196	52
	477	2019-01-17 09:01:47.52	-981	1397	-1194	-23	10	-11	110	52	58	-81
	478	2019-01-17 09:01:47.53	-987	1391	-1194	-16	5	-13	-159	35	-194	62
	479	2019-01-17 09:01:47.54	-981	1385	-1191	-11	-1	-14	122	65	57	-93
	480	2019-01-17 09:01:47.55	-981	1388	-1194	-13	-6	-14	-134	50	-184	42
	481	2019-01-17 09:01:47.56	-975	1395	-1182	-15	-12	-12	127	77	50	-102
	482	2019-01-17 09:01:47.57	-982	1397	-1176	-19	-14	-16	-133	57	-190	38
	483	2019-01-17 09:01:47.58	-980	1402	-1174	-22	-15	-23	122	75	47	-98
	484	2019-01-17 09:01:47.59	-985	1398	-1184	-21	-19	-28	-133	49	-182	42
	485	2019-01-17 09:01:47.60	-997	1391	-1185	-20	-19	-33	103	60	43	-81
	486	2019-01-17 09:01:47.61	-994	1386	-1178	-20	-18	-34	-155	32	-187	61
	487	2019-01-17 09:01:47.62	-987	1378	-1174	-20	-17	-30	85	56	29	-70
	488	2019-01-17 09:01:47.63	-997	1372	-1165	-20	-20	-23	-135	44	-179	45
	489	2019-01-17 09:01:47.64	-983	1370	-1165	-20	-19	-13	113	70	43	-91
	490	2019-01-17 09:01:47.65	-992	1374	-1158	-16	-17	-5	-116	42	-158	37
	491	2019-01-17 09:01:47.66	-1000	1384	-1156	-12	-9	6	104	54	50	-79
	492	2019-01-17 09:01:47.67	-1001	1386	-1163	-14	0	10	-123	32	-155	45
	493	2019-01-17 09:01:47.68	-986	1390	-1172	-15	3	11	95	55	40	-75
	494	2019-01-17 09:01:47.69	-997	1403	-1173	-15	3	12	-119	28	-147	45
	495	2019-01-17 09:01:47.70	-991	1400	-1176	-17	2	7	84	37	47	-60
	496	2019-01-17 09:01:47.71	-990	1405	-1169	-20	0	6	-128	11	-139	58
	497	2019-01-17 09:01:47.72	-996	1398	-1177	-19	-7	1	87	37	50	-62
	498	2019-01-17 09:01:47.73	-989	1404	-1172	-18	-13	-6	-119	10	-129	54
	499	2019-01-17 09:01:47.74	-988	1402	-1161	-19	-10	-15	81	28	53	-54
	500	2019-01-17 09:01:47.75	-985	1409	-1167	-17	-5	-20	-116	-11	-105	63
	501	2019-01-17 09:01:47.76	-992	1397	-1180	-16	-3	-29	71	21	50	-46
	502	2019-01-17 09:01:47.77	-999	1392	-1184	-18	-5	-30	-113	8	-121	52
	503	2019-01-17 09:01:47.78	-1000	1393	-1180	-20	-7	-28	60	20	40	-40
	504	2019-01-17 09:01:47.79	-987	1393	-1167	-23	-6	-21	-108	-21	-87	64
	505	2019-01-17 09:01:47.80	-999	1401	-1165	-24	-2	-15	58	-24	82	-17
	506	2019-01-17 09:01:47.81	-992	1409	-1162	-24	2	-15	-107	-51	-56	79
	507	2019-01-17 09:01:47.82	-992	1407	-1168	-22	4	-20	51	-26	77	-12
	508	2019-01-17 09:01:47.83	-990	1414	-1168	-18	3	-27	-108	-47	-61	77
	509	2019-01-17 09:01:47.84	-992	1410	-1181	-14	0	-33	43	-25	68	-9
	510	2019-01-17 09:01:47.85	-994	1406	-1181	-13	-2	-41	-88	-42	-46	65
	511	2019-01-17 09:01:47.86	-994	1396	-1171	-10	-6	-45	55	-18	73	-18
	512	2019-01-17 09:01:47.87	-999	1386	-1171	-4	-11	-41	-84	-44	-40	64
	513	2019-01-17 09:01:47.88	-995	1387	-1156	2	-11	-34	42	-31	73	-5
	514	2019-01-17 09:01:47.89	-997	1388	-1149	4	1	-25	-82	-51	-31	66
	515	2019-01-17 09:01:47.90	-987	1381	-1145	0	8	-19	32	-30	62	-1
	516	2019-01-17 09:01:47.91	-998	1387	-1155	-4	14	-13	-84	-46	-38	65
	517	2019-01-17 09:01:47.92	-998	1393	-1171	-4	15	-9	24	-23	47	0
	518	2019-01-17 09:01:47.93	-995	1393	-1177	-6	15	-9	-72	-50	-22	61
	519	2019-01-17 09:01:47.94	-992	1391	-1178	-4	11	-10	35	-38	73	1
	520	2019-01-17 09:01:47.95	-1001	1380	-1171	-1	4	-7	-47	-50	3	48
	521	2019-01-17 09:01:47.96	-984	1392	-1167	4	-1	-2	38	-31	69	-3
	522	2019-01-17 09:01:47.97	-988	1383	-1162	7	1	4	-51	-48	-3	49
	523	2019-01-17 09:01:47.98	-992	1383	-1171	8	4	6	21	-18	39	-1
	524	2019-01-17 09:01:47.99	-995	1395	-1176	6	-3	0	-46	-25	-21	35
	525	2019-01-17 09:01:48.00	-1004	1395	-1158	4	3	-8	28	-6	34	-11
	526	2019-01-17 09:01:48.01	-995	1389	-1176	-3	5	-15	-34	-14	-20	24
	527	2019-01-17 09:01:48.02	-992	1388	-1177	-13	0	-20	16	8	8	-12
	528	2019-01-17 09:01:48.03	-981	1388	-1170	-16	-3	-16	-38	-7	-31	22
	529	2019-01-17 09:01:48.04	-995	1375	-1166	-18	-4	-16	-6	2	-8	2
	530	2019-01-17 09:01:48.05	-996	1381	-1173	-20	-3	-14	-48	-31	-17	39
	531	2019-01-17 09:01:48.06	-996	1390	-1169	-14	-6	-11	-4	-24	20	14
	532	2019-01-17 09:01:48.07	-997	1394	-1165	-4	-5	-12	-24	-29	5	26
	533	2019-01-17 09:01:48.08	-1001	1406	-1170	-3	-2	-16	-7	-1	-6	4
	534	2019-01-17 09:01:48.09	-994	1407	-1174	-3	4	-25	-35	-8	-27	21
	535	2019-01-17 09:01:48.10	-1002	1397	-1174	-7	1	-33	-24	25	-49	0
	536	2019-01-17 09:01:48.11	-1004	1383	-1173	-13	0	-36	-24	22	-46	1
	537	2019-01-17 09:01:48.12	-995	1372	-1165	-15	-6	-31	-22	37	-59	-7
	538	2019-01-17 09:01:48.13	-990	1372	-1161	-16	-5	-23	-16	22	-38	-3
	539	2019-01-17 09:01:48.14	-990	1367	-1157	-14	-2	-13	-28	22	-50	3
	540	2019-01-17 09:01:48.15	-1000	1374	-1167	-15	5	-3	-8	-5	-3	6
	541	2019-01-17 09:01:48.16	-999	1385	-1174	-9	8	0	-34	-9	-25	21
	542	2019-01-17 09:01:48.17	-996	1392	-1169	-8	8	3	2	-10	12	4
	543	2019-01-17 09:01:48.18	-988	1393	-1171	-10	7	2	-25	10	-35	7
	544	2019-01-17 09:01:48.19	-991	1389	-1166	-13	6	0	16	15	1	-15
	545	2019-01-17 09:01:48.20	-990	1385	-1168	-12	6	1	-26	29	-55	-1
	546	2019-01-17 09:01:48.21	-981	1399	-1165	-10	7	3	22	10	12	-16
	547	2019-01-17 09:01:48.22	-990	1398	-1155	-7	10	1	-47	5	-52	21
	548	2019-01-17 09:01:48.23	-989	1400	-1169	-7	12	-3	16	-8	24	-4
	549	2019-01-17 09:01:48.24	-998	1406	-1177	-5	10	-7	-48	5	-53	21
	550	2019-01-17 09:01:48.25	-1000	1409	-1170	-5	5	-17	31	4	27	-17
	551	2019-01-17 09:01:48.26	-992	1397	-1168	-6	1	-21	-36	23	-59	6
	552	2019-01-17 09:01:48.27	-984	1391	-1164	-4	3	-26	44	17	27	-30
	553	2019-01-17 09:01:48.28	-1002	1387	-1167	-3	1	-28	-49	30	-79	9
	554	2019-01-17 09:01:48.29	-996	1379	-1161	-3	2	-25	44	25	19	-34
	555	2019-01-17 09:01:48.30	-992	1373	-1155	-3	5	-20	-46	34	-80	6
	556	2019-01-17 09:01:48.31	-992	1373	-1167	-3	6	-11	58	23	35	-40
	557	2019-01-17 09:01:48.32	-986	1379	-1162	0	10	-5	-48	40	-88	4
	558	2019-01-17 09:01:48.33	-988	1384	-1169	-4	8	-1	62	39	23	-50
	559	2019-01-17 09:01:48.34	-988	1389	-1169	-6	7	-2	-53	44	-97	4
	560	2019-01-17 09:01:48.35	-991	1388	-1174	-8	5	-1	64	38	26	-51
	561	2019-01-17 09:01:48.36	-989	1393	-1171	-9	0	-1	-62	45	-107	8
	562	2019-01-17 09:01:48.37	-989	1396	-1168	-14	-6	-2	65	38	27	-51
	563	2019-01-17 09:01:48.38	-988	1394	-1165	-20	-6	-2	-77	46	-123	15
	564	2019-01-17 09:01:48.39	-985	1389	-1163	-22	-7	-5	51	34	17	-42
	565	2019-01-17 09:01:48.40	-1002	1384	-1167	-20	-6	-4	-103	25	-128	39
	566	2019-01-17 09:01:48.41	-1003	1394	-1159	-16	-5	-5	40	10	30	-25
	567	2019-01-17 09:01:48.42	-1000	1384	-1160	-15	-1	-3	-114	10	-124	52
	568	2019-01-17 09:01:48.43	-1003	1397	-1168	-15	-1	0	48	15	33	-31
	569	2019-01-17 09:01:48.44	-1001	1401	-1168	-16	2	-1	-113	23	-136	45
	570	2019-01-17 09:01:48.45	-1000	1404	-1163	-23	3	-1	54	24	30	-39
	571	2019-01-17 09:01:48.46	-1000	1404	-1161	-22	5	-6	-119	29	-148	45
	572	2019-01-17 09:01:48.47	-998	1416	-1167	-22	8	-9	59	25	34	-42
	573	2019-01-17 09:01:48.48	-999	1411	-1165	-20	7	-15	-116	35	-151	40
	574	2019-01-17 09:01:48.49	-999	1399	-1166	-16	6	-19	78	41	37	-59
	575	2019-01-17 09:01:48.50	-998	1399	-1162	-9	6	-23	-109	45	-154	32
	576	2019-01-17 09:01:48.51	-998	1385	-1164	-4	2	-22	83	47	36	-65
	577	2019-01-17 09:01:48.52	-999	1391	-1149	1	0	-15	-118	44	-162	37
	578	2019-01-17 09:01:48.53	-999	1397	-1151	0	7	-10	85	43	42	-64
	579	2019-01-17 09:01:48.54	-997	1396	-1165	-1	19	-8	-114	49	-163	32
	580	2019-01-17 09:01:48.55	-992	1394	-1171	-7	20	-8	79	52	27	-65
	581	2019-01-17 09:01:48.56	-1000	1394	-1174	-10	20	-6	-136	60	-196	38
	582	2019-01-17 09:01:48.57	-1000	1405	-1181	-16	19	-3	72	55	17	-63
	583	2019-01-17 09:01:48.58	-998	1394	-1170	-19	16	-2	-133	68	-201	32
	584	2019-01-17 09:01:48.59	-987	1390	-1167	-17	15	-4	101	53	48	-77
	585	2019-01-17 09:01:48.60	-994	1402	-1160	-12	9	-1	-128	37	-165	45
	586	2019-01-17 09:01:48.61	-1004	1401	-1165	-8	10	0	98	31	67	-64
	587	2019-01-17 09:01:48.62	-997	1405	-1161	-4	8	1	-140	29	-169	55
	588	2019-01-17 09:01:48.63	-983	1408	-1155	-1	8	1	84	24	60	-54
	589	2019-01-17 09:01:48.64	-994	1401	-1161	-1	9	-2	-160	17	-177	71
	590	2019-01-17 09:01:48.65	-992	1406	-1160	-2	9	-6	92	23	69	-57
	591	2019-01-17 09:01:48.66	-986	1404	-1164	2	6	-8	-154	19	-173	67
	592	2019-01-17 09:01:48.67	-988	1405	-1153	0	6	-14	101	14	87	-57
	593	2019-01-17 09:01:48.68	-988	1401	-1166	-3	8	-21	-146	9	-155	68
	594	2019-01-17 09:01:48.69	-997	1396	-1168	-5	5	-29	121	26	95	-73
	595	2019-01-17 09:01:48.70	-992	1391	-1161	-3	1	-34	-134	28	-162	53
	596	2019-01-17 09:01:48.71	-987	1384	-1166	-3	-1	-32	136	39	97	-87
	597	2019-01-17 09:01:48.72	-994	1378	-1158	-6	-2	-24	-130	30	-160	50
	598	2019-01-17 09:01:48.73	-998	1367	-1152	-7	1	-19	135	30	105	-82
	599	2019-01-17 09:01:48.74	-988	1378	-1155	-8	6	-9	-127	22	-149	52
	600	2019-01-17 09:01:48.75	-986	1400	-1155	-10	13	-5	150	25	125	-87
	601	2019-01-17 09:01:48.76	-1002	1414	-1165	-11	20	-10	-136	7	-143	64
	602	2019-01-17 09:01:48.77	-989	1422	-1166	-17	20	-18	134	11	123	-72
	603	2019-01-17 09:01:48.78	-991	1413	-1183	-14	16	-35	-152	3	-155	74
	604	2019-01-17 09:01:48.79	-990	1415	-1183	-9	5	-51	140	10	130	-75
	605	2019-01-17 09:01:48.80	-993	1408	-1166	-2	0	-59	-136	-1	-135	68
	606	2019-01-17 09:01:48.81	-991	1394	-1168	4	0	-65	152	13	139	-82
	607	2019-01-17 09:01:48.82	-989	1388	-1174	11	1	-62	-142	8	-150	67
	608	2019-01-17 09:01:48.83	-1005	1384	-1168	15	1	-54	143	17	126	-80
	609	2019-01-17 09:01:48.84	-1000	1376	-1177	14	0	-43	-151	7	-158	72
	610	2019-01-17 09:01:48.85	-1001	1375	-1183	12	-4	-33	145	25	120	-85
	611	2019-01-17 09:01:48.86	-1007	1367	-1172	8	-1	-20	-149	12	-161	68
	612	2019-01-17 09:01:48.87	-1005	1363	-1168	8	1	-6	143	25	118	-84
	613	2019-01-17 09:01:48.88	-994	1355	-1165	8	6	8	-154	16	-170	69
	614	2019-01-17 09:01:48.89	-1002	1356	-1164	9	8	18	148	38	110	-93
	615	2019-01-17 09:01:48.90	-991	1357	-1163	13	11	33	-156	29	-185	63
	616	2019-01-17 09:01:48.91	-987	1382	-1160	14	17	40	139	46	93	-92
	617	2019-01-17 09:01:48.92	-996	1399	-1163	11	25	44	-165	39	-204	63
	618	2019-01-17 09:01:48.93	-989	1403	-1167	7	29	32	134	57	77	-95
	619	2019-01-17 09:01:48.94	-995	1403	-1171	2	26	14	-168	43	-211	62
	620	2019-01-17 09:01:48.95	-998	1402	-1175	-1	19	-1	149	67	82	-108
	621	2019-01-17 09:01:48.96	-990	1398	-1183	-5	12	-12	-163	49	-212	57
	622	2019-01-17 09:01:48.97	-983	1392	-1178	-6	5	-16	152	66	86	-109
	623	2019-01-17 09:01:48.98	-984	1388	-1163	-11	0	-15	-158	36	-194	61
	624	2019-01-17 09:01:48.99	-994	1383	-1159	-12	3	-11	158	60	98	-109
	625	2019-01-17 09:01:49.00	-999	1388	-1152	-14	9	-4	-153	39	-192	57
	626	2019-01-17 09:01:49.01	-995	1392	-1176	-11	12	-5	144	51	93	-97
	627	2019-01-17 09:01:49.02	-987	1396	-1170	-12	14	-4	-164	36	-200	64
	628	2019-01-17 09:01:49.03	-984	1399	-1170	-11	13	-4	136	56	80	-96
	629	2019-01-17 09:01:49.04	-984	1388	-1169	-13	8	-4	-178	37	-215	70
	630	2019-01-17 09:01:49.05	-983	1396	-1167	-12	7	-2	128	53	75	-90
	631	2019-01-17 09:01:49.06	-984	1397	-1160	-11	7	-1	-173	35	-208	69
	632	2019-01-17 09:01:49.07	-983	1392	-1169	-5	9	-2	134	50	84	-92
	633	2019-01-17 09:01:49.08	-982	1392	-1168	4	9	-2	-167	32	-199	67
	634	2019-01-17 09:01:49.09	-982	1397	-1178	7	7	-3	145	51	94	-98
	635	2019-01-17 09:01:49.10	-984	1397	-1188	8	2	-4	-153	33	-186	60
	636	2019-01-17 09:01:49.11	-979	1394	-1180	8	-6	-5	151	54	97	-102
	637	2019-01-17 09:01:49.12	-985	1394	-1167	4	-9	-7	-157	33	-190	62
	638	2019-01-17 09:01:49.13	-986	1402	-1157	1	-6	-9	143	46	97	-94
	639	2019-01-17 09:01:49.14	-981	1407	-1161	2	1	-11	-162	30	-192	66
	640	2019-01-17 09:01:49.15	-991	1413	-1177	0	4	-21	140	55	85	-97
	641	2019-01-17 09:01:49.16	-987	1407	-1181	-4	3	-33	-158	38	-196	60
	642	2019-01-17 09:01:49.17	-996	1398	-1184	-6	-3	-42	136	61	75	-98
	643	2019-01-17 09:01:49.18	-991	1378	-1176	-9	-5	-43	-169	34	-203	67
	644	2019-01-17 09:01:49.19	-998	1375	-1166	-11	-7	-41	128	49	79	-88
	645	2019-01-17 09:01:49.20	-991	1367	-1165	-12	-9	-33	-159	32	-191	63
	646	2019-01-17 09:01:49.21	-986	1374	-1166	-8	-9	-23	138	56	82	-97
	647	2019-01-17 09:01:49.22	-992	1382	-1163	-7	-5	-14	-153	35	-188	59
	648	2019-01-17 09:01:49.23	-985	1385	-1174	-6	0	-13	137	50	87	-93
	649	2019-01-17 09:01:49.24	-976	1390	-1173	-4	4	-12	-151	24	-175	63
	650	2019-01-17 09:01:49.25	-990	1394	-1175	-4	1	-13	139	48	91	-93
	651	2019-01-17 09:01:49.26	-986	1388	-1176	-6	-6	-13	-142	29	-171	56
	652	2019-01-17 09:01:49.27	-995	1388	-1178	-9	-14	-13	140	54	86	-97
	653	2019-01-17 09:01:49.28	-997	1385	-1175	-11	-23	-11	-134	35	-169	49
	654	2019-01-17 09:01:49.29	-998	1376	-1177	-4	-27	-8	152	58	94	-105
	655	2019-01-17 09:01:49.30	-995	1386	-1166	-2	-26	-4	-124	29	-153	47
	656	2019-01-17 09:01:49.31	-992	1388	-1157	-7	-5	-3	117	41	76	-79
	657	2019-01-17 09:01:49.32	-1001	1390	-1176	-5	0	-3	-181	12	-193	84
	658	2019-01-17 09:01:49.33	-995	1387	-1185	-5	-5	0	68	33	35	-50
	659	2019-01-17 09:01:49.34	-1004	1393	-1176	-13	-9	1	-191	14	-205	88
	660	2019-01-17 09:01:49.35	-997	1403	-1173	-20	-14	0	67	34	33	-50
	661	2019-01-17 09:01:49.36	-991	1405	-1155	-24	-18	-3	-175	24	-199	75
	662	2019-01-17 09:01:49.37	-999	1414	-1158	-21	-16	-14	75	37	38	-56
	663	2019-01-17 09:01:49.38	-1000	1421	-1159	-16	-11	-27	-167	9	-176	79
	664	2019-01-17 09:01:49.39	-1008	1410	-1157	-6	-6	-41	76	19	57	-47
	665	2019-01-17 09:01:49.40	-1004	1400	-1163	3	-5	-48	-155	0	-155	77
	666	2019-01-17 09:01:49.41	-1003	1395	-1170	6	-3	-51	93	23	70	-58
	667	2019-01-17 09:01:49.42	-997	1377	-1164	9	-4	-48	-128	16	-144	56
	668	2019-01-17 09:01:49.43	-996	1375	-1147	5	-4	-40	113	43	70	-78
	669	2019-01-17 09:01:49.44	-1000	1373	-1155	3	-5	-30	-111	27	-138	42
	670	2019-01-17 09:01:49.45	-1008	1379	-1155	4	1	-21	117	43	74	-80
	671	2019-01-17 09:01:49.46	-1002	1379	-1156	6	3	-14	-88	22	-110	33
	672	2019-01-17 09:01:49.47	-990	1386	-1163	8	10	-9	132	42	90	-87
	673	2019-01-17 09:01:49.48	-998	1383	-1168	7	11	-4	-96	22	-118	37
	674	2019-01-17 09:01:49.49	-997	1390	-1178	6	6	-5	106	45	61	-75
	675	2019-01-17 09:01:49.50	-992	1380	-1179	2	2	-4	-100	18	-118	41
	676	2019-01-17 09:01:49.51	-996	1386	-1173	-1	-6	-5	102	39	63	-70
	677	2019-01-17 09:01:49.52	-991	1386	-1173	-3	-13	-2	-97	14	-111	41
	678	2019-01-17 09:01:49.53	-992	1375	-1171	1	-18	3	90	24	66	-57
	679	2019-01-17 09:01:49.54	-1003	1376	-1172	4	-21	15	-104	-11	-93	57
	680	2019-01-17 09:01:49.55	-995	1387	-1165	5	-21	21	82	8	74	-45
	681	2019-01-17 09:01:49.56	-1006	1396	-1155	3	-16	24	-99	-16	-83	57
	682	2019-01-17 09:01:49.57	-999	1394	-1155	-1	-6	20	81	-2	83	-39
	683	2019-01-17 09:01:49.58	-998	1399	-1165	-3	-1	16	-94	-26	-68	60
	684	2019-01-17 09:01:49.59	-1004	1399	-1174	-4	-2	7	61	-8	69	-26
	685	2019-01-17 09:01:49.60	-990	1406	-1166	-7	-2	-1	-108	-29	-79	68
	686	2019-01-17 09:01:49.61	-1003	1404	-1169	-10	-4	-5	43	-26	69	-8
	687	2019-01-17 09:01:49.62	-999	1399	-1166	-9	-5	-11	-116	-66	-50	91
	688	2019-01-17 09:01:49.63	-993	1398	-1165	-1	-6	-18	27	-69	96	21
	689	2019-01-17 09:01:49.64	-989	1398	-1176	9	-7	-24	-111	-100	-11	105
	690	2019-01-17 09:01:49.65	-1007	1387	-1166	16	-9	-25	36	-81	117	22
	691	2019-01-17 09:01:49.66	-996	1375	-1173	16	-9	-24	-91	-95	4	93
	692	2019-01-17 09:01:49.67	-1006	1365	-1169	14	-11	-16	40	-72	112	16
	693	2019-01-17 09:01:49.68	-1001	1372	-1162	9	-9	-6	-86	-91	5	88
	694	2019-01-17 09:01:49.69	-994	1386	-1156	1	-7	0	30	-86	116	28
	695	2019-01-17 09:01:49.70	-1002	1382	-1146	-6	-3	4	-92	-125	33	108
	696	2019-01-17 09:01:49.71	-1004	1390	-1157	-3	3	1	0	-125	125	62
	697	2019-01-17 09:01:49.72	-999	1405	-1166	6	9	-2	-100	-146	46	123
	698	2019-01-17 09:01:49.73	-994	1403	-1163	11	16	-7	2	-126	128	62
	699	2019-01-17 09:01:49.74	-990	1400	-1169	14	14	-13	-85	-135	50	110
	700	2019-01-17 09:01:49.75	-992	1394	-1176	15	10	-19	-4	-107	103	55
	701	2019-01-17 09:01:49.76	-997	1389	-1177	14	6	-18	-90	-116	26	103
	702	2019-01-17 09:01:49.77	-996	1389	-1177	9	4	-18	5	-80	85	37
	703	2019-01-17 09:01:49.78	-990	1392	-1165	6	2	-18	-61	-98	37	79
	704	2019-01-17 09:01:49.79	-1004	1390	-1165	4	7	-21	12	-84	96	36
	705	2019-01-17 09:01:49.80	-998	1385	-1166	3	5	-29	-55	-109	54	82
	706	2019-01-17 09:01:49.81	-1001	1390	-1175	4	5	-29	-8	-86	78	47
	707	2019-01-17 09:01:49.82	-1007	1380	-1164	5	4	-30	-63	-98	35	80
	708	2019-01-17 09:01:49.83	-1005	1386	-1170	6	4	-31	-17	-78	61	47
	709	2019-01-17 09:01:49.84	-1014	1370	-1164	7	8	-26	-66	-95	29	80
	710	2019-01-17 09:01:49.85	-1001	1367	-1159	7	4	-19	-28	-79	51	53
	711	2019-01-17 09:01:49.86	-1011	1374	-1165	7	10	-8	-56	-104	48	80
	712	2019-01-17 09:01:49.87	-1012	1377	-1168	5	11	-5	-34	-89	55	61
	713	2019-01-17 09:01:49.88	-997	1379	-1175	2	13	2	-63	-102	39	82
	714	2019-01-17 09:01:49.89	-1003	1379	-1169	-1	13	3	-53	-87	34	70
	715	2019-01-17 09:01:49.90	-995	1383	-1168	-3	13	5	-55	-110	55	82
	716	2019-01-17 09:01:49.91	-994	1384	-1160	-4	14	3	-54	-104	50	79
	717	2019-01-17 09:01:49.92	-995	1384	-1168	-3	15	1	-47	-116	69	81
	718	2019-01-17 09:01:49.93	-998	1390	-1174	2	16	2	-46	-95	49	70
	719	2019-01-17 09:01:49.94	-993	1390	-1179	3	15	2	-21	-96	75	58
	720	2019-01-17 09:01:49.95	-994	1398	-1179	6	13	-1	-39	-77	38	58
	721	2019-01-17 09:01:49.96	-982	1393	-1180	7	10	-1	-9	-82	73	45
	722	2019-01-17 09:01:49.97	-1005	1390	-1179	6	6	-5	-38	-64	26	51
	723	2019-01-17 09:01:49.98	-1004	1380	-1179	8	1	-4	5	-76	81	35
	724	2019-01-17 09:01:49.99	-997	1377	-1173	5	-2	-2	-40	-73	33	56
	725	2019-01-17 09:01:50.00	-985	1373	-1170	2	-3	0	8	-88	96	40
	726	2019-01-17 09:01:50.01	-998	1373	-1171	-3	-1	5	-49	-71	22	60
	727	2019-01-17 09:01:50.02	-1000	1373	-1156	-5	5	10	12	-70	82	29
	728	2019-01-17 09:01:50.03	-996	1381	-1166	-7	9	11	-53	-56	3	54
	729	2019-01-17 09:01:50.04	-994	1386	-1171	-6	10	9	15	-71	86	28
	730	2019-01-17 09:01:50.05	-993	1387	-1175	-3	12	10	-55	-66	11	60
	731	2019-01-17 09:01:50.06	-993	1380	-1172	-6	10	5	26	-75	101	24
	732	2019-01-17 09:01:50.07	-995	1374	-1174	-3	4	4	-60	-63	3	61
	733	2019-01-17 09:01:50.08	-998	1376	-1172	0	0	5	30	-69	99	19
	734	2019-01-17 09:01:50.09	-995	1386	-1167	2	3	8	-68	-64	-4	66
	735	2019-01-17 09:01:50.10	-991	1399	-1161	0	12	6	29	-71	100	21
	736	2019-01-17 09:01:50.11	-992	1400	-1172	-4	18	-4	-85	-52	-33	68
	737	2019-01-17 09:01:50.12	-989	1398	-1187	-3	18	-10	22	-49	71	13
	738	2019-01-17 09:01:50.13	-994	1398	-1188	-2	14	-18	-93	-39	-54	66
	739	2019-01-17 09:01:50.14	-991	1387	-1193	-6	9	-20	30	-50	80	10
	740	2019-01-17 09:01:50.15	-992	1378	-1186	-8	4	-18	-96	-54	-42	75
	741	2019-01-17 09:01:50.16	-986	1372	-1177	-10	-3	-14	36	-69	105	16
	742	2019-01-17 09:01:50.17	-979	1381	-1175	-19	-5	-7	-106	-77	-29	91
	743	2019-01-17 09:01:50.18	-993	1390	-1169	-23	-4	-9	43	-80	123	18
	744	2019-01-17 09:01:50.19	-1000	1396	-1175	-28	-3	-12	-108	-87	-21	97
	745	2019-01-17 09:01:50.20	-1000	1385	-1175	-27	-4	-21	41	-95	136	27
	746	2019-01-17 09:01:50.21	-997	1380	-1174	-26	-8	-24	-123	-97	-26	110
	747	2019-01-17 09:01:50.22	-994	1373	-1164	-20	-7	-27	33	-96	129	31
	748	2019-01-17 09:01:50.23	-991	1371	-1161	-10	-9	-21	-123	-94	-29	108
	749	2019-01-17 09:01:50.24	-995	1377	-1161	-1	-8	-15	53	-86	139	16
	750	2019-01-17 09:01:50.25	-996	1382	-1166	1	-2	-10	-120	-66	-54	93
	751	2019-01-17 09:01:50.26	-1004	1384	-1168	0	0	-6	58	-53	111	-2
	752	2019-01-17 09:01:50.27	-999	1383	-1168	0	3	0	-134	-63	-71	98
	753	2019-01-17 09:01:50.28	-995	1391	-1165	0	5	1	57	-68	125	5
	754	2019-01-17 09:01:50.29	-989	1406	-1167	-4	9	4	-134	-68	-66	101
	755	2019-01-17 09:01:50.30	-988	1402	-1172	-9	9	-4	63	-66	129	1
	756	2019-01-17 09:01:50.31	-1002	1393	-1174	-13	6	-11	-131	-58	-73	94
	757	2019-01-17 09:01:50.32	-991	1399	-1178	-19	-1	-21	74	-64	138	-5
	758	2019-01-17 09:01:50.33	-990	1382	-1179	-15	-7	-21	-136	-79	-57	107
	759	2019-01-17 09:01:50.34	-1005	1377	-1177	-13	-9	-18	69	-89	158	10
	760	2019-01-17 09:01:50.35	-1004	1373	-1178	-8	-13	-9	-143	-92	-51	117
	761	2019-01-17 09:01:50.36	-1003	1375	-1161	-5	-14	2	78	-72	150	-3
	762	2019-01-17 09:01:50.37	-1007	1391	-1143	-6	-8	12	-132	-58	-74	95
	763	2019-01-17 09:01:50.38	-1002	1390	-1148	-11	2	15	104	-39	143	-32
	764	2019-01-17 09:01:50.39	-995	1402	-1161	-14	6	15	-125	-39	-86	82
	765	2019-01-17 09:01:50.40	-1002	1401	-1173	-18	8	8	101	-30	131	-35
	766	2019-01-17 09:01:50.41	-1000	1402	-1179	-15	0	1	-148	-29	-119	88
	767	2019-01-17 09:01:50.42	-1002	1397	-1176	-15	-6	-6	80	-27	107	-26
	768	2019-01-17 09:01:50.43	-995	1389	-1174	-15	-7	-7	-163	-39	-124	101
	769	2019-01-17 09:01:50.44	-1006	1389	-1160	-4	-8	-4	89	-37	126	-26
	770	2019-01-17 09:01:50.45	-1006	1392	-1164	3	-4	-2	-161	-34	-127	97
	771	2019-01-17 09:01:50.46	-1003	1404	-1159	6	0	-2	96	-8	104	-44
	772	2019-01-17 09:01:50.47	-1013	1410	-1165	7	1	-5	-150	-7	-143	78
	773	2019-01-17 09:01:50.48	-1002	1407	-1170	6	3	-9	113	-2	115	-55
	774	2019-01-17 09:01:50.49	-999	1406	-1168	2	8	-20	-153	-6	-147	79
	775	2019-01-17 09:01:50.50	-981	1388	-1177	-1	8	-26	112	1	111	-56
	776	2019-01-17 09:01:50.51	-989	1382	-1169	-2	2	-30	-152	-5	-147	78
	777	2019-01-17 09:01:50.52	-997	1371	-1168	-4	4	-27	121	-1	122	-60
	778	2019-01-17 09:01:50.53	-993	1365	-1163	-4	1	-23	-148	-17	-131	82
	779	2019-01-17 09:01:50.54	-999	1370	-1160	-3	4	-13	121	-14	135	-53
	780	2019-01-17 09:01:50.55	-994	1375	-1176	-3	6	-3	-156	-25	-131	90
	781	2019-01-17 09:01:50.56	-994	1376	-1169	1	7	4	123	-10	133	-56
	782	2019-01-17 09:01:50.57	-994	1381	-1171	0	9	5	-151	-5	-146	78
	783	2019-01-17 09:01:50.58	-990	1384	-1183	-6	9	9	137	21	116	-79
	784	2019-01-17 09:01:50.59	-990	1380	-1184	-6	3	10	-141	30	-171	55
	785	2019-01-17 09:01:50.60	-990	1382	-1177	-10	-2	11	140	30	110	-85
	786	2019-01-17 09:01:50.61	-992	1379	-1175	-12	-7	15	-147	20	-167	63
	787	2019-01-17 09:01:50.62	-986	1391	-1166	-11	-11	21	148	19	129	-83
	788	2019-01-17 09:01:50.63	-984	1397	-1174	-5	-5	17	-149	6	-155	71
	789	2019-01-17 09:01:50.64	-985	1403	-1169	-1	-6	13	142	11	131	-76
	790	2019-01-17 09:01:50.65	-989	1411	-1170	2	-10	8	-154	3	-157	75
	791	2019-01-17 09:01:50.66	-994	1407	-1176	0	-8	0	146	30	116	-88
	792	2019-01-17 09:01:50.67	-995	1405	-1175	0	-13	-8	-154	24	-178	65
	793	2019-01-17 09:01:50.68	-1000	1401	-1174	-4	-12	-17	136	29	107	-82
	794	2019-01-17 09:01:50.69	-992	1390	-1166	-8	-13	-20	-164	24	-188	70
	795	2019-01-17 09:01:50.70	-1006	1381	-1162	-7	-11	-21	135	30	105	-82
	796	2019-01-17 09:01:50.71	-997	1378	-1159	-5	-8	-18	-172	14	-186	79
	797	2019-01-17 09:01:50.72	-1000	1373	-1170	2	-4	-13	129	20	109	-74
	798	2019-01-17 09:01:50.73	-989	1379	-1167	8	1	-1	-170	4	-174	83
	799	2019-01-17 09:01:50.74	-994	1380	-1165	10	7	5	136	20	116	-78
	800	2019-01-17 09:01:50.75	-995	1378	-1165	7	7	12	-174	13	-187	80
	801	2019-01-17 09:01:50.76	-987	1387	-1164	6	10	16	128	38	90	-83
	802	2019-01-17 09:01:50.77	-993	1395	-1164	2	11	14	-174	28	-202	73
	803	2019-01-17 09:01:50.78	-991	1400	-1176	-3	8	10	135	43	92	-89
	804	2019-01-17 09:01:50.79	-990	1400	-1179	-8	5	4	-172	13	-185	79
	805	2019-01-17 09:01:50.80	-984	1395	-1166	-5	2	-1	134	20	114	-77
	806	2019-01-17 09:01:50.81	-988	1392	-1180	-3	0	-11	-178	-1	-177	89
	807	2019-01-17 09:01:50.82	-989	1394	-1173	-1	-2	-14	120	16	104	-68
	808	2019-01-17 09:01:50.83	-989	1388	-1166	-4	1	-17	-195	-2	-193	98
	809	2019-01-17 09:01:50.84	-993	1381	-1169	-6	0	-16	114	25	89	-69
	810	2019-01-17 09:01:50.85	-986	1383	-1163	-6	-2	-13	-183	12	-195	85
	811	2019-01-17 09:01:50.86	-991	1381	-1159	-11	-1	-5	135	25	110	-80
	812	2019-01-17 09:01:50.87	-997	1380	-1160	-9	2	1	-164	3	-167	80
	813	2019-01-17 09:01:50.88	-995	1381	-1167	-7	1	5	142	10	132	-76
	814	2019-01-17 09:01:50.89	-998	1392	-1169	-2	0	6	-167	-17	-150	92
	815	2019-01-17 09:01:50.90	-991	1396	-1169	0	3	4	129	-2	131	-63
	816	2019-01-17 09:01:50.91	-985	1395	-1161	-2	10	0	-178	-19	-159	98
	817	2019-01-17 09:01:50.92	-990	1409	-1173	-9	11	-3	126	14	112	-70
	818	2019-01-17 09:01:50.93	-995	1405	-1193	-13	7	-5	-177	7	-184	85
	819	2019-01-17 09:01:50.94	-991	1403	-1184	-8	2	-8	134	22	112	-78
	820	2019-01-17 09:01:50.95	-983	1412	-1175	-8	2	-7	-161	-11	-150	86
	821	2019-01-17 09:01:50.96	-992	1409	-1173	-6	3	-10	137	6	131	-71
	822	2019-01-17 09:01:50.97	-985	1415	-1172	-3	2	-14	-164	-14	-150	89
	823	2019-01-17 09:01:50.98	-991	1415	-1163	-1	-3	-17	134	21	113	-77
	824	2019-01-17 09:01:50.99	-991	1407	-1166	0	-2	-23	-159	16	-175	71
	825	2019-01-17 09:01:51.00	-994	1410	-1163	-2	1	-30	134	35	99	-84
	826	2019-01-17 09:01:51.01	-996	1403	-1164	3	4	-37	-168	-11	-157	89
	827	2019-01-17 09:01:51.02	-998	1394	-1177	4	6	-39	119	-1	120	-59
	828	2019-01-17 09:01:51.03	-995	1388	-1172	8	3	-38	-161	-19	-142	90
	829	2019-01-17 09:01:51.04	-991	1378	-1158	10	5	-34	134	13	121	-73
	830	2019-01-17 09:01:51.05	-996	1380	-1156	11	9	-25	-146	-6	-140	76
	831	2019-01-17 09:01:51.06	-991	1379	-1161	7	13	-18	134	16	118	-75
	832	2019-01-17 09:01:51.07	-998	1379	-1170	-2	15	-12	-155	-13	-142	84
	833	2019-01-17 09:01:51.08	-999	1380	-1177	-4	17	-4	118	4	114	-61
	834	2019-01-17 09:01:51.09	-996	1387	-1165	-4	14	-2	-166	-28	-138	97
	835	2019-01-17 09:01:51.10	-990	1377	-1163	-2	15	1	112	-2	114	-55
	836	2019-01-17 09:01:51.11	-979	1391	-1167	0	17	-3	-160	-27	-133	93
	837	2019-01-17 09:01:51.12	-991	1392	-1174	2	20	-8	98	-4	102	-47
	838	2019-01-17 09:01:51.13	-987	1401	-1175	2	15	-17	-165	-18	-147	91
	839	2019-01-17 09:01:51.14	-986	1399	-1175	-3	10	-24	104	18	86	-61
	840	2019-01-17 09:01:51.15	-990	1386	-1178	-5	2	-29	-149	10	-159	69
	841	2019-01-17 09:01:51.16	-986	1380	-1168	-6	-4	-28	105	29	76	-67
	842	2019-01-17 09:01:51.17	-981	1379	-1166	-4	-10	-23	-145	-3	-142	74
	843	2019-01-17 09:01:51.18	-988	1383	-1156	-3	-5	-21	112	17	95	-64
	844	2019-01-17 09:01:51.19	-997	1373	-1174	-1	-2	-16	-134	-5	-129	69
	845	2019-01-17 09:01:51.20	-1001	1366	-1179	0	-2	-6	111	21	90	-66
	846	2019-01-17 09:01:51.21	-1000	1373	-1175	4	-5	7	-126	-2	-124	64
	847	2019-01-17 09:01:51.22	-996	1377	-1176	3	-4	19	104	24	80	-64
	848	2019-01-17 09:01:51.23	-1004	1388	-1173	0	-2	23	-136	7	-143	64
	849	2019-01-17 09:01:51.24	-997	1400	-1178	1	-2	19	96	28	68	-62
	850	2019-01-17 09:01:51.25	-992	1399	-1180	0	-3	8	-123	9	-132	57
	851	2019-01-17 09:01:51.26	-998	1401	-1184	4	-9	-2	99	34	65	-66
	852	2019-01-17 09:01:51.27	-986	1395	-1176	2	-13	-8	-118	17	-135	50
	853	2019-01-17 09:01:51.28	-1003	1384	-1172	3	-15	-9	92	42	50	-67
	854	2019-01-17 09:01:51.29	-992	1388	-1164	3	-16	-10	-119	26	-145	46
	855	2019-01-17 09:01:51.30	-1006	1393	-1166	3	-9	-9	96	46	50	-71
	856	2019-01-17 09:01:51.31	-996	1396	-1158	-1	-8	-12	-101	23	-124	39
	857	2019-01-17 09:01:51.32	-993	1386	-1169	-3	-2	-14	97	52	45	-74
	858	2019-01-17 09:01:51.33	-998	1384	-1165	-4	-1	-18	-97	34	-131	31
	859	2019-01-17 09:01:51.34	-1009	1379	-1166	-7	-1	-22	89	55	34	-72
	860	2019-01-17 09:01:51.35	-1001	1374	-1165	-10	0	-18	-98	33	-131	32
	861	2019-01-17 09:01:51.36	-995	1374	-1167	-12	-1	-13	74	56	18	-65
	862	2019-01-17 09:01:51.37	-995	1384	-1164	-12	1	-10	-106	31	-137	37
	863	2019-01-17 09:01:51.38	-1001	1386	-1163	-10	5	-8	74	56	18	-65
	864	2019-01-17 09:01:51.39	-989	1400	-1167	-6	7	-11	-89	36	-125	26
	865	2019-01-17 09:01:51.40	-988	1404	-1169	-5	8	-15	67	51	16	-59
	866	2019-01-17 09:01:51.41	-1000	1409	-1180	-2	7	-23	-93	32	-125	30
	867	2019-01-17 09:01:51.42	-994	1400	-1180	-3	3	-31	45	40	5	-42
	868	2019-01-17 09:01:51.43	-996	1391	-1185	-5	-4	-38	-110	17	-127	46
	869	2019-01-17 09:01:51.44	-989	1383	-1176	-7	-11	-36	33	33	0	-33
	870	2019-01-17 09:01:51.45	-990	1377	-1175	-7	-8	-32	-109	2	-111	53
	871	2019-01-17 09:01:51.46	-994	1369	-1165	-7	-8	-28	18	11	7	-14
	872	2019-01-17 09:01:51.47	-990	1370	-1166	-4	-5	-19	-114	-21	-93	67
	873	2019-01-17 09:01:51.48	-995	1377	-1167	-1	-1	-15	9	-1	10	-4
	874	2019-01-17 09:01:51.49	-1003	1379	-1176	3	5	-9	-114	-34	-80	74
	875	2019-01-17 09:01:51.50	-1004	1384	-1175	3	6	-4	-7	-25	18	16
	876	2019-01-17 09:01:51.51	-988	1387	-1179	1	5	-3	-102	-28	-74	65
	877	2019-01-17 09:01:51.52	-996	1383	-1182	-3	0	-1	2	-1	3	0
	878	2019-01-17 09:01:51.53	-989	1385	-1174	-6	-5	0	-94	-20	-74	57
	879	2019-01-17 09:01:51.54	-998	1385	-1172	-10	-9	3	0	-5	5	2
	880	2019-01-17 09:01:51.55	-995	1392	-1166	-9	-7	6	-91	-35	-56	63
	881	2019-01-17 09:01:51.56	-997	1393	-1172	-8	-4	9	-13	-25	12	19
	882	2019-01-17 09:01:51.57	-990	1391	-1179	-3	-1	7	-88	-45	-43	66
	883	2019-01-17 09:01:51.58	-990	1399	-1177	2	-2	1	-19	-26	7	22
	884	2019-01-17 09:01:51.59	-1000	1389	-1173	3	-2	-5	-85	-36	-49	60
	885	2019-01-17 09:01:51.60	-997	1381	-1173	4	-2	-5	-26	-16	-10	21
	886	2019-01-17 09:01:51.61	-985	1390	-1169	6	-8	2	-84	-34	-50	59
	887	2019-01-17 09:01:51.62	-987	1392	-1165	5	-4	6	-32	-17	-15	24
	888	2019-01-17 09:01:51.63	-991	1396	-1159	2	-1	7	-74	-26	-48	50
	889	2019-01-17 09:01:51.64	-997	1401	-1168	2	1	1	-42	-9	-33	25
	890	2019-01-17 09:01:51.65	-999	1402	-1168	6	-2	-4	-83	-35	-48	59
	891	2019-01-17 09:01:51.66	-1009	1398	-1168	10	-2	-12	-56	-25	-31	40
	892	2019-01-17 09:01:51.67	-988	1398	-1164	12	-1	-18	-72	-36	-36	54
	893	2019-01-17 09:01:51.68	-987	1386	-1159	9	8	-24	-44	-11	-33	27
	894	2019-01-17 09:01:51.69	-996	1381	-1172	3	11	-22	-51	-17	-34	34
	895	2019-01-17 09:01:51.70	-995	1389	-1181	2	8	-19	-49	-2	-47	25
	896	2019-01-17 09:01:51.71	-997	1387	-1182	-6	9	-15	-49	-27	-22	38
	897	2019-01-17 09:01:51.72	-1003	1399	-1178	-10	13	-10	-52	-26	-26	39
	898	2019-01-17 09:01:51.73	-1007	1401	-1177	-11	10	-6	-51	-42	-9	46
	899	2019-01-17 09:01:51.74	-1001	1390	-1175	-8	10	-8	-74	-32	-42	53
	900	2019-01-17 09:01:51.75	-994	1385	-1173	-4	6	-5	-50	-45	-5	47
	901	2019-01-17 09:01:51.76	-982	1388	-1165	-1	9	-8	-66	-32	-34	49
	902	2019-01-17 09:01:51.77	-983	1389	-1172	-1	9	-5	-31	-43	12	37
	903	2019-01-17 09:01:51.78	-996	1387	-1157	7	11	-6	-73	-27	-46	50
	904	2019-01-17 09:01:51.79	-999	1385	-1164	12	14	-6	-25	-32	7	28
	905	2019-01-17 09:01:51.80	-990	1392	-1173	15	12	-6	-60	-13	-47	36
	906	2019-01-17 09:01:51.81	-991	1391	-1175	18	9	-7	-4	-22	18	13
	907	2019-01-17 09:01:51.82	-997	1391	-1168	18	7	-4	-66	-1	-65	33
	908	2019-01-17 09:01:51.83	-996	1390	-1178	13	10	-7	-6	-13	7	9
	909	2019-01-17 09:01:51.84	-1005	1394	-1183	12	6	-7	-65	0	-65	32
	910	2019-01-17 09:01:51.85	-997	1385	-1172	12	4	-6	10	-14	24	2
	911	2019-01-17 09:01:51.86	-986	1381	-1167	10	3	-4	-69	-2	-67	35
	912	2019-01-17 09:01:51.87	-987	1380	-1168	11	2	0	16	-11	27	-2
	913	2019-01-17 09:01:51.88	-988	1390	-1172	11	4	-2	-71	0	-71	35
	914	2019-01-17 09:01:51.89	-998	1399	-1173	14	6	-3	22	-14	36	-4
	915	2019-01-17 09:01:51.90	-997	1405	-1181	14	4	-9	-82	-3	-79	42
	916	2019-01-17 09:01:51.91	-999	1400	-1186	12	-2	-16	10	-12	22	1
	917	2019-01-17 09:01:51.92	-999	1391	-1194	12	-8	-17	-88	9	-97	39
	918	2019-01-17 09:01:51.93	-1007	1398	-1191	10	-16	-14	31	-6	37	-12
	919	2019-01-17 09:01:51.94	-999	1399	-1167	2	-16	-17	-90	-9	-81	49
	920	2019-01-17 09:01:51.95	-998	1401	-1163	-5	-8	-21	32	-19	51	-6
	921	2019-01-17 09:01:51.96	-995	1384	-1176	4	4	-26	-100	-16	-84	58
	922	2019-01-17 09:01:51.97	-1007	1378	-1176	12	7	-22	28	-27	55	0
	923	2019-01-17 09:01:51.98	-995	1396	-1175	27	8	-17	-113	-24	-89	68
	924	2019-01-17 09:01:51.99	-1001	1393	-1185	35	9	-12	31	-28	59	-1
	925	2019-01-17 09:01:52.00	-996	1400	-1184	37	7	-9	-112	-16	-96	64
	926	2019-01-17 09:01:52.01	-999	1395	-1192	39	8	-9	45	-13	58	-16
	927	2019-01-17 09:01:52.02	-992	1398	-1177	38	4	-7	-108	-2	-106	55
	928	2019-01-17 09:01:52.03	-1002	1398	-1181	37	7	-12	54	-2	56	-26
	929	2019-01-17 09:01:52.04	-997	1384	-1180	39	6	-14	-114	2	-116	56
	930	2019-01-17 09:01:52.05	-997	1383	-1181	43	7	-18	59	-6	65	-26
	931	2019-01-17 09:01:52.06	-994	1379	-1183	48	6	-18	-119	-5	-114	62
	932	2019-01-17 09:01:52.07	-994	1370	-1183	48	8	-20	54	-5	59	-24
	933	2019-01-17 09:01:52.08	-999	1370	-1174	49	11	-20	-133	1	-134	66
	934	2019-01-17 09:01:52.09	-987	1367	-1174	47	12	-23	61	2	59	-31
	935	2019-01-17 09:01:52.10	-1002	1371	-1192	47	11	-25	-124	0	-124	62
	936	2019-01-17 09:01:52.11	-992	1361	-1193	46	11	-29	74	-3	77	-35
	937	2019-01-17 09:01:52.12	-1002	1350	-1196	42	10	-29	-123	3	-126	60
	938	2019-01-17 09:01:52.13	-991	1335	-1187	37	5	-21	88	15	73	-51
	939	2019-01-17 09:01:52.14	-988	1334	-1172	31	7	-11	-119	23	-142	48
	940	2019-01-17 09:01:52.15	-984	1337	-1170	27	11	1	94	18	76	-56
	941	2019-01-17 09:01:52.16	-995	1344	-1178	23	13	8	-125	11	-136	57
	942	2019-01-17 09:01:52.17	-995	1347	-1187	20	15	10	90	12	78	-51
	943	2019-01-17 09:01:52.18	-1003	1350	-1189	16	13	12	-137	7	-144	65
	944	2019-01-17 09:01:52.19	-994	1358	-1198	14	14	14	91	10	81	-50
	945	2019-01-17 09:01:52.20	-998	1356	-1193	12	12	14	-147	8	-155	69
	946	2019-01-17 09:01:52.21	-987	1365	-1199	7	12	11	90	11	79	-50
	947	2019-01-17 09:01:52.22	-981	1368	-1189	3	8	6	-134	7	-141	63
	948	2019-01-17 09:01:52.23	-993	1367	-1199	0	4	2	116	16	100	-66
	949	2019-01-17 09:01:52.24	-988	1364	-1198	-5	0	-2	-141	5	-146	68
	950	2019-01-17 09:01:52.25	-987	1369	-1195	-6	-2	-5	97	14	83	-55
	951	2019-01-17 09:01:52.26	-985	1379	-1188	-4	-2	-9	-158	11	-169	73
	952	2019-01-17 09:01:52.27	-991	1389	-1196	-3	1	-16	92	23	69	-57
	953	2019-01-17 09:01:52.28	-993	1388	-1200	-1	-1	-28	-160	23	-183	68
	954	2019-01-17 09:01:52.29	-1005	1387	-1206	1	-5	-37	107	28	79	-67
	955	2019-01-17 09:01:52.30	-996	1376	-1200	0	-9	-39	-147	22	-169	62
	956	2019-01-17 09:01:52.31	-992	1373	-1199	1	-9	-38	123	38	85	-80
	957	2019-01-17 09:01:52.32	-986	1366	-1194	0	-12	-33	-156	20	-176	68
	958	2019-01-17 09:01:52.33	-985	1365	-1181	-1	-11	-26	126	35	91	-80
	959	2019-01-17 09:01:52.34	-1004	1358	-1174	-1	-7	-19	-146	26	-172	60
	960	2019-01-17 09:01:52.35	-1002	1365	-1190	1	-3	-10	125	34	91	-79
	961	2019-01-17 09:01:52.36	-1007	1377	-1198	1	0	-4	-160	22	-182	69
	962	2019-01-17 09:01:52.37	-1001	1373	-1194	0	3	-1	117	32	85	-74
	963	2019-01-17 09:01:52.38	-1002	1373	-1193	-4	4	0	-173	20	-193	76
	964	2019-01-17 09:01:52.39	-998	1368	-1200	-8	1	1	115	37	78	-76
	965	2019-01-17 09:01:52.40	-1004	1377	-1193	-6	-5	7	-160	30	-190	65
	966	2019-01-17 09:01:52.41	-997	1367	-1182	-7	-2	8	134	43	91	-88
	967	2019-01-17 09:01:52.42	-1000	1367	-1178	-10	-1	9	-161	25	-186	68
	968	2019-01-17 09:01:52.43	-1009	1373	-1194	-4	-2	8	130	36	94	-83
	969	2019-01-17 09:01:52.44	-997	1373	-1205	3	-7	7	-171	23	-194	74
	970	2019-01-17 09:01:52.45	-991	1381	-1194	7	-4	2	120	36	84	-78
	971	2019-01-17 09:01:52.46	-1000	1378	-1183	6	2	-6	-172	18	-190	77
	972	2019-01-17 09:01:52.47	-1003	1371	-1196	4	7	-14	137	36	101	-86
	973	2019-01-17 09:01:52.48	-996	1373	-1198	1	4	-21	-164	28	-192	68
	974	2019-01-17 09:01:52.49	-999	1374	-1190	-4	3	-25	136	46	90	-91
	975	2019-01-17 09:01:52.50	-997	1363	-1193	-8	2	-29	-172	29	-201	71
	976	2019-01-17 09:01:52.51	-1000	1365	-1183	-9	1	-31	138	46	92	-92
	977	2019-01-17 09:01:52.52	-999	1360	-1182	-6	7	-29	-165	34	-199	65
	978	2019-01-17 09:01:52.53	-989	1366	-1187	-7	7	-29	132	47	85	-89
	979	2019-01-17 09:01:52.54	-1003	1360	-1184	-10	8	-26	-183	26	-209	78
	980	2019-01-17 09:01:52.55	-1004	1359	-1184	-15	7	-21	134	40	94	-87
	981	2019-01-17 09:01:52.56	-1001	1367	-1184	-19	10	-17	-165	30	-195	67
	982	2019-01-17 09:01:52.57	-993	1370	-1184	-24	11	-11	152	49	103	-100
	983	2019-01-17 09:01:52.58	-995	1377	-1190	-27	12	-12	-157	32	-189	62
	984	2019-01-17 09:01:52.59	-987	1376	-1186	-26	9	-15	142	52	90	-97
	985	2019-01-17 09:01:52.60	-980	1386	-1190	-23	6	-19	-182	35	-217	73
	986	2019-01-17 09:01:52.61	-989	1382	-1189	-23	5	-24	127	48	79	-87
	987	2019-01-17 09:01:52.62	-990	1366	-1192	-19	2	-25	-181	26	-207	77
	988	2019-01-17 09:01:52.63	-992	1357	-1193	-18	-4	-23	133	42	91	-87
	989	2019-01-17 09:01:52.64	-986	1361	-1185	-17	-7	-16	-164	30	-194	67
	990	2019-01-17 09:01:52.65	-1001	1359	-1189	-16	-9	-9	146	41	105	-93
	991	2019-01-17 09:01:52.66	-1000	1363	-1193	-18	-11	-1	-163	25	-188	69
	992	2019-01-17 09:01:52.67	-1008	1363	-1193	-17	-14	3	154	51	103	-102
	993	2019-01-17 09:01:52.68	-1003	1364	-1190	-14	-13	10	-164	33	-197	65
	994	2019-01-17 09:01:52.69	-1001	1370	-1191	-13	-13	15	141	44	97	-92
	995	2019-01-17 09:01:52.70	-1009	1369	-1184	-13	-14	19	-168	17	-185	75
	996	2019-01-17 09:01:52.71	-998	1379	-1193	-9	-19	24	138	37	101	-87
	997	2019-01-17 09:01:52.72	-994	1384	-1185	-7	-22	23	-169	11	-180	79
	998	2019-01-17 09:01:52.73	-998	1392	-1178	-5	-16	20	145	29	116	-87
	999	2019-01-17 09:01:52.74	-991	1388	-1179	-5	-12	11	-160	6	-166	77
	1000	2019-01-17 09:01:52.75	-1005	1386	-1194	-3	-10	7	154	31	123	-92
	1001	2019-01-17 09:01:52.76	-1000	1380	-1198	1	-11	2	-148	15	-163	66
	1002	2019-01-17 09:01:52.77	-998	1374	-1195	0	-16	-2	145	36	109	-90
	1003	2019-01-17 09:01:52.78	-996	1369	-1196	-1	-18	4	-165	22	-187	71
	1004	2019-01-17 09:01:52.79	-1006	1371	-1187	-2	-15	6	129	45	84	-87
	1005	2019-01-17 09:01:52.80	-999	1378	-1184	-3	-11	7	-176	19	-195	78
	1006	2019-01-17 09:01:52.81	-1007	1370	-1189	-1	-6	5	117	38	79	-77
	1007	2019-01-17 09:01:52.82	-997	1381	-1182	5	-1	4	-173	19	-192	77
	1008	2019-01-17 09:01:52.83	-1010	1375	-1188	7	1	3	125	43	82	-84
	1009	2019-01-17 09:01:52.84	-998	1379	-1194	4	4	-3	-164	18	-182	73
	1010	2019-01-17 09:01:52.85	-997	1371	-1185	-1	3	-2	127	40	87	-83
	1011	2019-01-17 09:01:52.86	-994	1370	-1186	-7	2	-1	-158	17	-175	70
	1012	2019-01-17 09:01:52.87	-992	1369	-1176	-7	1	-1	134	47	87	-90
	1013	2019-01-17 09:01:52.88	-993	1369	-1178	-11	1	-1	-143	25	-168	59
	1014	2019-01-17 09:01:52.89	-997	1374	-1179	-13	3	-4	135	45	90	-90
	1015	2019-01-17 09:01:52.90	-991	1372	-1184	-14	7	-7	-148	22	-170	63
	1016	2019-01-17 09:01:52.91	-992	1372	-1193	-13	5	-10	121	41	80	-81
	1017	2019-01-17 09:01:52.92	-991	1363	-1184	-11	3	-11	-152	15	-167	68
	1018	2019-01-17 09:01:52.93	-997	1362	-1183	-7	2	-4	133	43	90	-88
	1019	2019-01-17 09:01:52.94	-983	1372	-1179	-8	2	2	-130	19	-149	55
	1020	2019-01-17 09:01:52.95	-984	1387	-1178	-12	2	3	120	45	75	-82
	1021	2019-01-17 09:01:52.96	-995	1383	-1188	-18	0	1	-151	22	-173	64
	1022	2019-01-17 09:01:52.97	-996	1392	-1194	-17	-1	-8	112	43	69	-77
	1023	2019-01-17 09:01:52.98	-988	1391	-1187	-18	-3	-17	-134	24	-158	55
	1024	2019-01-17 09:01:52.99	-995	1384	-1187	-16	-6	-22	124	53	71	-88
	1025	2019-01-17 09:01:53.00	-998	1373	-1187	-11	-9	-26	-124	31	-155	46
	1026	2019-01-17 09:01:53.01	-996	1364	-1186	-1	-6	-23	120	56	64	-88
	1027	2019-01-17 09:01:53.02	-989	1367	-1178	4	-5	-21	-124	33	-157	45
	1028	2019-01-17 09:01:53.03	-991	1363	-1183	7	-5	-15	112	47	65	-79
	1029	2019-01-17 09:01:53.04	-997	1370	-1187	8	2	-12	-127	19	-146	54
	1030	2019-01-17 09:01:53.05	-1002	1379	-1185	6	1	-5	100	47	53	-73
	1031	2019-01-17 09:01:53.06	-1002	1375	-1183	5	2	-2	-131	19	-150	56
	1032	2019-01-17 09:01:53.07	-996	1378	-1188	4	3	-4	87	39	48	-63
	1033	2019-01-17 09:01:53.08	-995	1375	-1189	1	5	-7	-125	16	-141	54
	1034	2019-01-17 09:01:53.09	-1008	1375	-1194	-3	-2	-8	85	40	45	-62
	1035	2019-01-17 09:01:53.10	-1005	1375	-1195	-10	-6	-10	-127	19	-146	54
	1036	2019-01-17 09:01:53.11	-998	1371	-1187	-12	-10	-10	77	40	37	-58
	1037	2019-01-17 09:01:53.12	-1010	1369	-1180	-14	-14	-8	-121	29	-150	46
	1038	2019-01-17 09:01:53.13	-1003	1362	-1171	-15	-10	-3	79	55	24	-67
	1039	2019-01-17 09:01:53.14	-991	1370	-1169	-13	-6	2	-107	32	-139	37
	1040	2019-01-17 09:01:53.15	-1006	1373	-1170	-9	1	4	86	54	32	-70
	1041	2019-01-17 09:01:53.16	-995	1383	-1182	-5	8	8	-101	31	-132	35
	1042	2019-01-17 09:01:53.17	-1002	1384	-1182	-4	13	8	75	50	25	-62
	1043	2019-01-17 09:01:53.18	-995	1379	-1186	-2	12	2	-106	19	-125	43
	1044	2019-01-17 09:01:53.19	-999	1392	-1189	-3	10	0	60	41	19	-50
	1045	2019-01-17 09:01:53.20	-1003	1382	-1189	-9	5	-10	-107	21	-128	43
	1046	2019-01-17 09:01:53.21	-1001	1377	-1184	-14	-3	-18	55	44	11	-49
	1047	2019-01-17 09:01:53.22	-999	1364	-1173	-11	-8	-16	-103	22	-125	40
	1048	2019-01-17 09:01:53.23	-985	1356	-1177	-5	-10	-12	53	43	10	-48
	1049	2019-01-17 09:01:53.24	-997	1371	-1166	-5	-5	-8	-95	24	-119	35
	1050	2019-01-17 09:01:53.25	-989	1377	-1166	-12	4	-5	46	50	-4	-48
	1051	2019-01-17 09:01:53.26	-988	1379	-1189	-19	14	-6	-94	27	-121	33
	1052	2019-01-17 09:01:53.27	-1002	1380	-1199	-22	14	-9	50	49	1	-49
	1053	2019-01-17 09:01:53.28	-998	1383	-1198	-27	4	-15	-77	28	-105	24
	1054	2019-01-17 09:01:53.29	-988	1382	-1192	-26	1	-15	36	46	-10	-41
	1055	2019-01-17 09:01:53.30	-982	1367	-1177	-22	-1	-9	-83	25	-108	29
	1056	2019-01-17 09:01:53.31	-989	1370	-1177	-13	2	0	37	49	-12	-43
	1057	2019-01-17 09:01:53.32	-989	1381	-1171	-5	6	3	-70	25	-95	22
	1058	2019-01-17 09:01:53.33	-994	1388	-1180	2	12	4	38	47	-9	-42
	1059	2019-01-17 09:01:53.34	-1003	1394	-1190	5	15	4	-56	29	-85	13
	1060	2019-01-17 09:01:53.35	-990	1390	-1187	8	13	1	39	46	-7	-42
	1061	2019-01-17 09:01:53.36	-997	1389	-1191	8	7	-2	-53	23	-76	15
	1062	2019-01-17 09:01:53.37	-983	1382	-1183	6	6	-4	23	44	-21	-33
	1063	2019-01-17 09:01:53.38	-982	1382	-1181	5	5	-5	-57	26	-83	15
	1064	2019-01-17 09:01:53.39	-998	1375	-1178	1	5	-5	12	42	-30	-27
	1065	2019-01-17 09:01:53.40	-1001	1385	-1171	3	5	-6	-55	28	-83	13
	1066	2019-01-17 09:01:53.41	-990	1386	-1184	5	7	-9	11	51	-40	-31
	1067	2019-01-17 09:01:53.42	-996	1386	-1184	9	8	-12	-42	32	-74	5
	1068	2019-01-17 09:01:53.43	-997	1384	-1200	8	7	-17	6	45	-39	-25
	1069	2019-01-17 09:01:53.44	-990	1382	-1184	7	2	-19	-41	24	-65	8
	1070	2019-01-17 09:01:53.45	-990	1373	-1190	5	0	-21	-5	42	-47	-18
	1071	2019-01-17 09:01:53.46	-1000	1368	-1189	-1	-2	-21	-44	29	-73	7
	1072	2019-01-17 09:01:53.47	-981	1360	-1182	-5	-4	-21	-13	41	-54	-14
	1073	2019-01-17 09:01:53.48	-993	1344	-1182	-9	-13	-17	-37	24	-61	6
	1074	2019-01-17 09:01:53.49	-999	1352	-1182	-4	-14	-6	-18	54	-72	-18
	1075	2019-01-17 09:01:53.50	-989	1367	-1167	-2	-13	2	-34	34	-68	0
	1076	2019-01-17 09:01:53.51	-985	1382	-1169	-6	-1	9	-33	43	-76	-5
	1077	2019-01-17 09:01:53.52	-989	1388	-1174	-12	5	9	-32	26	-58	3
	1078	2019-01-17 09:01:53.53	-991	1396	-1183	-13	9	2	-27	46	-73	-9
	1079	2019-01-17 09:01:53.54	-991	1401	-1191	-17	6	-7	-12	37	-49	-12
	1080	2019-01-17 09:01:53.55	-989	1390	-1191	-21	2	-18	-27	50	-77	-11
	1081	2019-01-17 09:01:53.56	-979	1389	-1182	-21	-8	-26	-7	36	-43	-14
	1082	2019-01-17 09:01:53.57	-991	1385	-1189	-22	-11	-26	-30	48	-78	-9
	1083	2019-01-17 09:01:53.58	-985	1382	-1184	-15	-13	-26	6	34	-28	-20
	1084	2019-01-17 09:01:53.59	-997	1375	-1181	-11	-12	-24	-28	54	-82	-13
	1085	2019-01-17 09:01:53.60	-997	1374	-1179	-6	-7	-17	17	46	-29	-31
	1086	2019-01-17 09:01:53.61	-999	1368	-1187	0	-8	-14	-27	56	-83	-14
	1087	2019-01-17 09:01:53.62	-992	1374	-1178	5	-5	-11	30	39	-9	-34
	1088	2019-01-17 09:01:53.63	-1003	1377	-1187	2	-3	-7	-33	52	-85	-9
	1089	2019-01-17 09:01:53.64	-991	1373	-1183	-1	-5	-5	26	40	-14	-33
	1090	2019-01-17 09:01:53.65	-1000	1374	-1179	-4	-9	0	-53	48	-101	2
	1091	2019-01-17 09:01:53.66	-993	1388	-1176	-7	-6	4	17	32	-15	-24
	1092	2019-01-17 09:01:53.67	-997	1387	-1176	-7	-5	2	-66	46	-112	10
	1093	2019-01-17 09:01:53.68	-1003	1398	-1183	-9	-5	-2	20	40	-20	-30
	1094	2019-01-17 09:01:53.69	-1003	1401	-1177	-8	-6	-10	-71	48	-119	11
	1095	2019-01-17 09:01:53.70	-990	1395	-1178	-5	-5	-21	30	38	-8	-34
	1096	2019-01-17 09:01:53.71	-1002	1395	-1182	-1	-4	-29	-72	41	-113	15
	1097	2019-01-17 09:01:53.72	-1000	1379	-1186	-1	-5	-34	30	34	-4	-32
	1098	2019-01-17 09:01:53.73	-1002	1370	-1183	0	-8	-35	-84	45	-129	19
	1099	2019-01-17 09:01:53.74	-1005	1368	-1173	2	-11	-29	36	35	1	-35
	1100	2019-01-17 09:01:53.75	-994	1370	-1171	4	-6	-23	-81	42	-123	19
	1101	2019-01-17 09:01:53.76	-1001	1368	-1166	5	-2	-14	55	35	20	-45
	1102	2019-01-17 09:01:53.77	-997	1379	-1177	6	1	-10	-76	40	-116	18
	1103	2019-01-17 09:01:53.78	-1007	1374	-1182	8	8	-7	55	35	20	-45
	1104	2019-01-17 09:01:53.79	-998	1382	-1186	5	9	-8	-95	32	-127	31
	1105	2019-01-17 09:01:53.80	-1003	1377	-1196	3	9	-6	45	23	22	-34
	1106	2019-01-17 09:01:53.81	-1000	1383	-1180	4	4	-8	-112	26	-138	43
	1107	2019-01-17 09:01:53.82	-1001	1387	-1175	0	4	-9	44	23	21	-33
	1108	2019-01-17 09:01:53.83	-998	1384	-1183	-4	2	-13	-108	25	-133	41
	1109	2019-01-17 09:01:53.84	-997	1380	-1191	-4	1	-21	58	18	40	-38
	1110	2019-01-17 09:01:53.85	-984	1374	-1187	0	-5	-23	-111	19	-130	46
	1111	2019-01-17 09:01:53.86	-1000	1367	-1181	4	-9	-22	65	13	52	-39
	1112	2019-01-17 09:01:53.87	-996	1360	-1188	4	-9	-12	-122	11	-133	55
	1113	2019-01-17 09:01:53.88	-982	1367	-1179	6	-8	-3	68	8	60	-38
	1114	2019-01-17 09:01:53.89	-1000	1372	-1175	3	-6	3	-117	3	-120	57
	1115	2019-01-17 09:01:53.90	-998	1382	-1186	4	-5	7	77	9	68	-43
	1116	2019-01-17 09:01:53.91	-998	1383	-1184	4	-3	1	-128	9	-137	59
	1117	2019-01-17 09:01:53.92	-1009	1380	-1182	5	-6	-5	77	9	68	-43
	1118	2019-01-17 09:01:53.93	-996	1381	-1180	3	-7	-11	-128	4	-132	62
	1119	2019-01-17 09:01:53.94	-1008	1381	-1177	0	-4	-18	85	16	69	-50
	1120	2019-01-17 09:01:53.95	-996	1369	-1178	-1	-3	-22	-126	14	-140	56
	1121	2019-01-17 09:01:53.96	-1005	1370	-1171	-3	0	-24	88	15	73	-51
	1122	2019-01-17 09:01:53.97	-1012	1372	-1177	-3	4	-22	-130	9	-139	60
	1123	2019-01-17 09:01:53.98	-1002	1358	-1186	-2	1	-18	95	14	81	-54
	1124	2019-01-17 09:01:53.99	-1014	1372	-1197	1	-3	-15	-130	9	-139	60
	1125	2019-01-17 09:01:54.00	-1008	1362	-1196	0	-12	-7	102	9	93	-55
	1126	2019-01-17 09:01:54.01	-1000	1376	-1176	1	-8	-3	-132	5	-137	63
	1127	2019-01-17 09:01:54.02	-999	1377	-1169	-3	0	-3	104	12	92	-58
	1128	2019-01-17 09:01:54.03	-1009	1381	-1187	-10	6	-7	-139	4	-143	67
	1129	2019-01-17 09:01:54.04	-1001	1373	-1190	-13	6	-11	108	18	90	-63
	1130	2019-01-17 09:01:54.05	-1003	1383	-1200	-14	0	-14	-138	27	-165	55
	1131	2019-01-17 09:01:54.06	-1017	1380	-1191	-19	-2	-17	109	36	73	-72
	1132	2019-01-17 09:01:54.07	-1018	1375	-1183	-19	-2	-11	-151	23	-174	64
	1133	2019-01-17 09:01:54.08	-1016	1372	-1171	-15	-2	-8	102	21	81	-61
	1134	2019-01-17 09:01:54.09	-1002	1373	-1174	-10	1	-6	-159	10	-169	74
	1135	2019-01-17 09:01:54.10	-1009	1368	-1176	-4	5	-6	104	17	87	-60
	1136	2019-01-17 09:01:54.11	-1005	1381	-1186	0	7	-1	-161	6	-167	77
	1137	2019-01-17 09:01:54.12	-1003	1378	-1182	3	9	-1	107	9	98	-58
	1138	2019-01-17 09:01:54.13	-1012	1378	-1191	8	8	0	-161	2	-163	79
	1139	2019-01-17 09:01:54.14	-1001	1372	-1193	15	3	1	121	12	109	-66
	1140	2019-01-17 09:01:54.15	-997	1375	-1184	14	2	3	-154	1	-155	76
	1141	2019-01-17 09:01:54.16	-999	1372	-1166	14	3	5	119	9	110	-64
	1142	2019-01-17 09:01:54.17	-993	1381	-1171	15	6	5	-169	-2	-167	85
	1143	2019-01-17 09:01:54.18	-992	1397	-1172	15	13	0	112	4	108	-58
	1144	2019-01-17 09:01:54.19	-998	1397	-1182	13	16	-13	-173	-10	-163	91
	1145	2019-01-17 09:01:54.20	-1002	1396	-1188	12	15	-26	122	1	121	-61
	1146	2019-01-17 09:01:54.21	-1000	1384	-1192	15	11	-37	-161	-4	-157	82
	1147	2019-01-17 09:01:54.22	-998	1373	-1196	14	3	-43	133	11	122	-72
	1148	2019-01-17 09:01:54.23	-1002	1362	-1194	8	-5	-44	-163	-5	-158	84
	1149	2019-01-17 09:01:54.24	-1005	1360	-1183	4	-11	-36	142	12	130	-77
	1150	2019-01-17 09:01:54.25	-1002	1350	-1180	-1	-10	-25	-146	5	-151	70
	1151	2019-01-17 09:01:54.26	-1007	1341	-1183	-4	-7	-15	147	16	131	-81
	1152	2019-01-17 09:01:54.27	-1010	1350	-1183	-6	-6	-3	-162	-5	-157	83
	1153	2019-01-17 09:01:54.28	-1008	1363	-1176	-10	-5	6	117	4	113	-60
	1154	2019-01-17 09:01:54.29	-1007	1367	-1170	-10	5	9	-183	-3	-180	93
	1155	2019-01-17 09:01:54.30	-1002	1380	-1180	-11	10	7	121	4	117	-62
	1156	2019-01-17 09:01:54.31	-996	1380	-1191	-10	12	7	-180	-8	-172	94
	1157	2019-01-17 09:01:54.32	-999	1377	-1198	-3	5	6	128	6	122	-67
	1158	2019-01-17 09:01:54.33	-1001	1377	-1194	1	2	5	-172	-7	-165	89
	1159	2019-01-17 09:01:54.34	-995	1383	-1190	5	0	2	137	6	131	-71
	1160	2019-01-17 09:01:54.35	-997	1387	-1187	11	-2	0	-171	-7	-164	89
	1161	2019-01-17 09:01:54.36	-999	1389	-1194	12	-2	-4	126	5	121	-65
	1162	2019-01-17 09:01:54.37	-1000	1382	-1199	11	-2	-9	-187	-15	-172	101
	1163	2019-01-17 09:01:54.38	-994	1379	-1193	6	-6	-17	125	3	122	-64
	1164	2019-01-17 09:01:54.39	-1004	1374	-1190	1	-10	-25	-182	-13	-169	97
	1165	2019-01-17 09:01:54.40	-1000	1369	-1178	-1	-10	-30	130	10	120	-70
	1166	2019-01-17 09:01:54.41	-1002	1358	-1179	-4	-9	-28	-181	-9	-172	95
	1167	2019-01-17 09:01:54.42	-1013	1346	-1177	-5	-7	-24	127	16	111	-71
	1168	2019-01-17 09:01:54.43	-1010	1347	-1176	-2	1	-14	-187	-2	-185	94
	1169	2019-01-17 09:01:54.44	-1006	1354	-1178	-4	4	-4	118	16	102	-67
	1170	2019-01-17 09:01:54.45	-1008	1361	-1173	-6	10	6	-191	-5	-186	98
	1171	2019-01-17 09:01:54.46	-1000	1366	-1177	-9	17	10	120	16	104	-68
	1172	2019-01-17 09:01:54.47	-1001	1375	-1185	-14	19	6	-183	-1	-182	92
	1173	2019-01-17 09:01:54.48	-1007	1377	-1191	-18	21	0	128	19	109	-73
	1174	2019-01-17 09:01:54.49	-1003	1382	-1196	-22	16	-13	-180	3	-183	88
	1175	2019-01-17 09:01:54.50	-996	1379	-1196	-24	11	-17	136	25	111	-80
	1176	2019-01-17 09:01:54.51	-990	1372	-1188	-21	3	-22	-161	4	-165	78
	1177	2019-01-17 09:01:54.52	-988	1376	-1182	-16	0	-24	155	13	142	-84
	1178	2019-01-17 09:01:54.53	-1001	1376	-1180	-13	1	-23	-154	-8	-146	81
	1179	2019-01-17 09:01:54.54	-990	1375	-1184	-14	1	-24	148	21	127	-84
	1180	2019-01-17 09:01:54.55	-998	1370	-1187	-12	3	-23	-166	6	-172	80
	1181	2019-01-17 09:01:54.56	-996	1373	-1182	-13	-1	-24	134	29	105	-81
	1182	2019-01-17 09:01:54.57	-1006	1369	-1180	-15	-1	-21	-170	7	-177	81
	1183	2019-01-17 09:01:54.58	-1003	1372	-1179	-14	-2	-18	133	26	107	-79
	1184	2019-01-17 09:01:54.59	-998	1363	-1181	-14	-2	-15	-170	3	-173	83
	1185	2019-01-17 09:01:54.60	-1003	1357	-1178	-10	5	-3	120	24	96	-72
	1186	2019-01-17 09:01:54.61	-1006	1374	-1179	-3	11	5	-181	1	-182	90
	1187	2019-01-17 09:01:54.62	-1002	1386	-1184	-1	12	6	119	21	98	-70
	1188	2019-01-17 09:01:54.63	-997	1396	-1192	-3	10	2	-167	-11	-156	89
	1189	2019-01-17 09:01:54.64	-1000	1399	-1193	-7	7	-5	127	12	115	-69
	1190	2019-01-17 09:01:54.65	-998	1392	-1185	-8	4	-15	-164	-5	-159	84
	1191	2019-01-17 09:01:54.66	-990	1382	-1191	-11	1	-20	124	24	100	-74
	1192	2019-01-17 09:01:54.67	-1008	1378	-1192	-10	-2	-22	-166	0	-166	83
	1193	2019-01-17 09:01:54.68	-997	1367	-1180	-7	-8	-20	119	25	94	-72
	1194	2019-01-17 09:01:54.69	-1013	1366	-1181	-4	-6	-18	-166	0	-166	83
	1195	2019-01-17 09:01:54.70	-1004	1377	-1170	2	-1	-14	123	38	85	-80
	1196	2019-01-17 09:01:54.71	-987	1381	-1179	3	2	-8	-152	14	-166	69
	1197	2019-01-17 09:01:54.72	-1007	1377	-1187	3	2	-8	122	39	83	-80
	1198	2019-01-17 09:01:54.73	-998	1386	-1180	5	4	-14	-156	12	-168	72
	1199	2019-01-17 09:01:54.74	-1008	1380	-1186	1	6	-16	109	35	74	-72
	1200	2019-01-17 09:01:54.75	-1009	1378	-1192	-1	2	-18	-156	6	-162	75
	1201	2019-01-17 09:01:54.76	-1002	1372	-1192	2	0	-17	109	28	81	-68
	1202	2019-01-17 09:01:54.77	-1000	1371	-1189	-4	-2	-13	-150	9	-159	70
	1203	2019-01-17 09:01:54.78	-1009	1363	-1182	-3	-3	-10	102	29	73	-65
	1204	2019-01-17 09:01:54.79	-999	1357	-1181	-1	-6	-3	-149	11	-160	69
	1205	2019-01-17 09:01:54.80	-1007	1362	-1178	4	-11	2	99	27	72	-63
	1206	2019-01-17 09:01:54.81	-1002	1366	-1168	5	-2	3	-151	-6	-145	78
	1207	2019-01-17 09:01:54.82	-999	1368	-1172	1	9	3	86	16	70	-51
	1208	2019-01-17 09:01:54.83	-1001	1364	-1182	-4	14	3	-156	-7	-149	81
	1209	2019-01-17 09:01:54.84	-1003	1377	-1191	-9	12	4	80	18	62	-49
	1210	2019-01-17 09:01:54.85	-999	1377	-1192	-17	11	0	-144	-7	-137	75
	1211	2019-01-17 09:01:54.86	-993	1379	-1193	-24	6	-3	80	16	64	-48
	1212	2019-01-17 09:01:54.87	-997	1374	-1189	-23	1	-5	-140	-5	-135	72
	1213	2019-01-17 09:01:54.88	-998	1375	-1183	-16	0	-2	87	21	66	-54
	1214	2019-01-17 09:01:54.89	-994	1385	-1175	-10	2	-2	-129	-4	-125	66
	1215	2019-01-17 09:01:54.90	-994	1392	-1177	-6	3	-4	77	18	59	-47
	1216	2019-01-17 09:01:54.91	-989	1394	-1192	-2	6	-9	-136	-5	-131	70
	1217	2019-01-17 09:01:54.92	-1000	1394	-1189	0	3	-16	62	18	44	-40
	1218	2019-01-17 09:01:54.93	-999	1383	-1190	0	1	-21	-139	-5	-134	72
	1219	2019-01-17 09:01:54.94	-994	1374	-1188	1	-4	-24	60	21	39	-40
	1220	2019-01-17 09:01:54.95	-1004	1363	-1181	2	-7	-21	-123	3	-126	60
	1221	2019-01-17 09:01:54.96	-999	1362	-1184	-2	-8	-16	74	26	48	-50
	1222	2019-01-17 09:01:54.97	-1001	1362	-1170	-5	-2	-9	-98	6	-104	46
	1223	2019-01-17 09:01:54.98	-999	1365	-1174	-4	0	-4	78	29	49	-53
	1224	2019-01-17 09:01:54.99	-998	1370	-1179	-3	3	2	-104	3	-107	50
	1225	2019-01-17 09:01:55.00	-1002	1382	-1191	-2	1	1	55	19	36	-37
	1226	2019-01-17 09:01:55.01	-995	1390	-1194	1	2	0	-115	1	-116	57
	1227	2019-01-17 09:01:55.02	-993	1383	-1194	2	0	-3	41	24	17	-32
	1228	2019-01-17 09:01:55.03	-992	1384	-1191	0	-7	-5	-108	5	-113	51
	1229	2019-01-17 09:01:55.04	-996	1383	-1196	-1	-13	-8	42	28	14	-35
	1230	2019-01-17 09:01:55.05	-997	1373	-1192	-6	-15	-9	-101	4	-105	48
	1231	2019-01-17 09:01:55.06	-993	1364	-1184	-5	-16	-5	31	21	10	-26
	1232	2019-01-17 09:01:55.07	-1004	1365	-1178	-3	-18	0	-112	-19	-93	65
	1233	2019-01-17 09:01:55.08	-1003	1386	-1167	-3	-17	5	-13	-22	9	17
	1234	2019-01-17 09:01:55.09	-999	1385	-1167	2	-8	1	-146	-71	-75	108
	1235	2019-01-17 09:01:55.10	-999	1382	-1174	2	3	-5	-16	-90	74	53
	1236	2019-01-17 09:01:55.11	-1012	1385	-1188	3	7	-11	-86	-130	44	108
	1237	2019-01-17 09:01:55.12	-1008	1369	-1178	9	5	-14	32	-121	153	44
	1238	2019-01-17 09:01:55.13	-1010	1372	-1186	11	4	-15	-79	-112	33	95
	1239	2019-01-17 09:01:55.14	-1008	1367	-1191	17	1	-10	13	-57	70	22
	1240	2019-01-17 09:01:55.15	-1004	1378	-1196	19	2	-5	-67	-31	-36	49
	1241	2019-01-17 09:01:55.16	-1011	1377	-1198	19	2	-6	38	18	20	-28
	1242	2019-01-17 09:01:55.17	-1000	1372	-1196	20	0	-9	-24	24	-48	0
	1243	2019-01-17 09:01:55.18	-1006	1374	-1186	23	-2	-14	55	49	6	-52
	1244	2019-01-17 09:01:55.19	-1006	1367	-1186	21	3	-16	-19	40	-59	-10
	1245	2019-01-17 09:01:55.20	-997	1360	-1176	19	7	-19	30	55	-25	-42
	1246	2019-01-17 09:01:55.21	-1001	1352	-1179	17	9	-22	-36	43	-79	-3
	1247	2019-01-17 09:01:55.22	-1000	1358	-1175	13	10	-25	19	68	-49	-43
	1248	2019-01-17 09:01:55.23	-1006	1367	-1190	7	10	-22	-30	51	-81	-10
	1249	2019-01-17 09:01:55.24	-1004	1382	-1185	2	11	-22	11	72	-61	-41
	1250	2019-01-17 09:01:55.25	-1003	1393	-1183	-4	7	-28	-36	51	-87	-7
	1251	2019-01-17 09:01:55.26	-999	1394	-1190	-16	4	-37	-5	62	-67	-28
	1252	2019-01-17 09:01:55.27	-999	1386	-1194	-22	-2	-48	-38	43	-81	-2
	1253	2019-01-17 09:01:55.28	-1007	1371	-1188	-29	-10	-52	-13	58	-71	-22
	1254	2019-01-17 09:01:55.29	-997	1360	-1186	-32	-13	-55	-24	40	-64	-8
	1255	2019-01-17 09:01:55.30	-991	1348	-1183	-28	-14	-47	-17	55	-72	-19
	1256	2019-01-17 09:01:55.31	-1007	1350	-1173	-23	-13	-34	-25	42	-67	-8
	1257	2019-01-17 09:01:55.32	-1006	1354	-1169	-17	-12	-21	-24	54	-78	-15
	1258	2019-01-17 09:01:55.33	-1007	1369	-1172	-13	-6	-10	-12	33	-45	-10
	1259	2019-01-17 09:01:55.34	-1008	1375	-1177	-6	-2	-5	-18	43	-61	-12
	1260	2019-01-17 09:01:55.35	-1011	1379	-1186	-7	1	-3	-5	31	-36	-13
	1261	2019-01-17 09:01:55.36	-1018	1384	-1183	-5	-3	-5	-36	44	-80	-4
	1262	2019-01-17 09:01:55.37	-1009	1378	-1179	-4	-5	-6	-11	31	-42	-10
	1263	2019-01-17 09:01:55.38	-1009	1369	-1189	-4	-8	-9	-42	45	-87	-1
	1264	2019-01-17 09:01:55.39	-1007	1380	-1194	-4	-8	-11	-3	29	-32	-13
	1265	2019-01-17 09:01:55.40	-1007	1373	-1180	-2	-10	-12	-48	39	-87	4
	1266	2019-01-17 09:01:55.41	-1012	1377	-1174	1	-10	-13	4	24	-20	-14
	1267	2019-01-17 09:01:55.42	-1011	1382	-1170	4	-8	-17	-46	42	-88	2
	1268	2019-01-17 09:01:55.43	-1015	1380	-1183	10	-4	-22	19	30	-11	-24
	1269	2019-01-17 09:01:55.44	-1014	1372	-1185	8	-6	-28	-47	39	-86	4
	1270	2019-01-17 09:01:55.45	-1013	1363	-1182	10	-9	-27	22	29	-7	-25
	1271	2019-01-17 09:01:55.46	-1005	1355	-1174	14	-8	-22	-58	42	-100	8
	1272	2019-01-17 09:01:55.47	-1018	1349	-1187	15	-10	-15	18	32	-14	-25
	1273	2019-01-17 09:01:55.48	-1017	1345	-1180	14	-10	-5	-65	47	-112	9
	1274	2019-01-17 09:01:55.49	-1026	1345	-1182	12	-8	3	21	40	-19	-30
	1275	2019-01-17 09:01:55.50	-1017	1356	-1171	10	-7	16	-74	48	-122	13
	1276	2019-01-17 09:01:55.51	-1017	1371	-1163	6	0	18	15	34	-19	-24
	1277	2019-01-17 09:01:55.52	-1005	1371	-1176	0	2	16	-85	51	-136	17
	1278	2019-01-17 09:01:55.53	-1009	1373	-1189	-4	7	10	29	38	-9	-33
	1279	2019-01-17 09:01:55.54	-1002	1373	-1190	-4	10	3	-79	42	-121	18
	1280	2019-01-17 09:01:55.55	-1012	1369	-1177	-2	10	-4	40	27	13	-33
	1281	2019-01-17 09:01:55.56	-1004	1373	-1181	1	12	-5	-84	28	-112	28
	1282	2019-01-17 09:01:55.57	-1012	1375	-1182	8	10	-6	46	22	24	-34
	1283	2019-01-17 09:01:55.58	-1010	1376	-1179	12	6	-12	-94	36	-130	29
	1284	2019-01-17 09:01:55.59	-1008	1365	-1187	15	7	-17	48	34	14	-41
	1285	2019-01-17 09:01:55.60	-1015	1354	-1194	20	3	-19	-95	46	-141	24
	1286	2019-01-17 09:01:55.61	-1001	1356	-1191	21	-1	-14	58	40	18	-49
	1287	2019-01-17 09:01:55.62	-1002	1362	-1184	16	-2	-11	-98	42	-140	28
	1288	2019-01-17 09:01:55.63	-1005	1363	-1188	6	6	-6	56	37	19	-46
	1289	2019-01-17 09:01:55.64	-999	1361	-1192	-5	13	-6	-109	41	-150	34
	1290	2019-01-17 09:01:55.65	-1013	1366	-1199	-12	8	-7	62	38	24	-50
	1291	2019-01-17 09:01:55.66	-1004	1363	-1198	-11	6	-8	-116	37	-153	39
	1292	2019-01-17 09:01:55.67	-997	1365	-1196	-8	6	-9	59	26	33	-42
	1293	2019-01-17 09:01:55.68	-1008	1362	-1196	-2	3	-9	-128	27	-155	50
	1294	2019-01-17 09:01:55.69	-1005	1358	-1187	4	4	-10	59	30	29	-44
	1295	2019-01-17 09:01:55.70	-1000	1364	-1178	12	1	-8	-130	33	-163	48
	1296	2019-01-17 09:01:55.71	-1002	1357	-1184	16	-1	-5	76	34	42	-55
	1297	2019-01-17 09:01:55.72	-1007	1365	-1175	17	0	-2	-119	33	-152	43
	1298	2019-01-17 09:01:55.73	-1002	1368	-1173	10	4	-3	87	30	57	-58
	1299	2019-01-17 09:01:55.74	-1007	1381	-1181	5	8	-6	-124	21	-145	51
	1300	2019-01-17 09:01:55.75	-1010	1373	-1187	3	9	-11	80	18	62	-49
	1301	2019-01-17 09:01:55.76	-1006	1375	-1189	0	8	-17	-145	15	-160	65
	1302	2019-01-17 09:01:55.77	-1009	1363	-1182	-1	7	-20	68	13	55	-40
	1303	2019-01-17 09:01:55.78	-1006	1367	-1189	-1	4	-21	-155	5	-160	75
	1304	2019-01-17 09:01:55.79	-1012	1354	-1187	-3	5	-20	77	6	71	-41
	1305	2019-01-17 09:01:55.80	-1000	1351	-1191	-4	2	-16	-149	6	-155	71
	1306	2019-01-17 09:01:55.81	-1000	1354	-1190	-6	-4	-6	90	4	86	-47
	1307	2019-01-17 09:01:55.82	-1003	1364	-1179	-8	-8	-2	-150	-27	-123	88
	1308	2019-01-17 09:01:55.83	-1002	1363	-1182	-11	-2	2	86	-57	143	-14
	1309	2019-01-17 09:01:55.84	-1000	1378	-1183	-5	3	2	-165	-84	-81	124
	1310	2019-01-17 09:01:55.85	-1003	1381	-1183	0	2	1	79	-94	173	7
	1311	2019-01-17 09:01:55.86	-1010	1380	-1190	0	7	-3	-174	-114	-60	144
	1312	2019-01-17 09:01:55.87	-1009	1380	-1201	4	-1	-7	75	-128	203	26
	1313	2019-01-17 09:01:55.88	-1002	1373	-1209	6	-10	-10	-183	-150	-33	166
	1314	2019-01-17 09:01:55.89	-991	1367	-1188	9	-17	-10	79	-150	229	35
	1315	2019-01-17 09:01:55.90	-1002	1365	-1177	11	-12	-8	-184	-161	-23	172
	1316	2019-01-17 09:01:55.91	-993	1358	-1175	14	-8	-4	92	-154	246	31
	1317	2019-01-17 09:01:55.92	-1000	1367	-1187	20	3	4	-182	-161	-21	171
	1318	2019-01-17 09:01:55.93	-1012	1363	-1197	23	5	6	94	-140	234	23
	1319	2019-01-17 09:01:55.94	-1008	1362	-1206	20	0	5	-184	-137	-47	160
	1320	2019-01-17 09:01:55.95	-1018	1362	-1195	19	-7	6	92	-118	210	13
	1321	2019-01-17 09:01:55.96	-1006	1352	-1193	19	-11	4	-193	-131	-62	162
	1322	2019-01-17 09:01:55.97	-1000	1361	-1189	14	-13	0	90	-121	211	15
	1323	2019-01-17 09:01:55.98	-1003	1359	-1184	7	-14	0	-188	-134	-54	161
	1324	2019-01-17 09:01:55.99	-1015	1357	-1184	5	-13	-1	99	-121	220	11
	1325	2019-01-17 09:01:56.00	-1024	1358	-1184	7	-9	-4	-187	-125	-62	156
	1326	2019-01-17 09:01:56.01	-1020	1364	-1186	8	-5	-4	106	-115	221	4
	1327	2019-01-17 09:01:56.02	-1019	1359	-1192	6	-2	-4	-177	-116	-61	146
	1328	2019-01-17 09:01:56.03	-1009	1357	-1192	3	0	-6	118	-96	214	-11
	1329	2019-01-17 09:01:56.04	-1012	1357	-1196	0	1	-6	-176	-92	-84	134
	1330	2019-01-17 09:01:56.05	-1009	1360	-1180	-3	-1	-5	118	-74	192	-22
	1331	2019-01-17 09:01:56.06	-1011	1363	-1190	-9	2	-3	-177	-82	-95	129
	1332	2019-01-17 09:01:56.07	-1019	1363	-1189	-11	6	-6	119	-73	192	-23
	1333	2019-01-17 09:01:56.08	-1012	1357	-1194	-9	9	-9	-193	-93	-100	143
	1334	2019-01-17 09:01:56.09	-1006	1373	-1197	-7	7	-10	99	-82	181	-8
	1335	2019-01-17 09:01:56.10	-1007	1377	-1197	-9	8	-11	-208	-90	-118	149
	1336	2019-01-17 09:01:56.11	-1020	1369	-1192	-13	6	-16	103	-62	165	-20
	1337	2019-01-17 09:01:56.12	-1014	1360	-1191	-13	4	-17	-192	-69	-123	130
	1338	2019-01-17 09:01:56.13	-1010	1363	-1183	-11	3	-17	115	-54	169	-30
	1339	2019-01-17 09:01:56.14	-1017	1366	-1186	-11	4	-12	-197	-67	-130	132
	1340	2019-01-17 09:01:56.15	-1013	1360	-1188	-14	6	-9	105	-48	153	-28
	1341	2019-01-17 09:01:56.16	-1004	1366	-1190	-15	5	-8	-197	-58	-139	127
	1342	2019-01-17 09:01:56.17	-1012	1365	-1194	-13	6	-6	118	-42	160	-38
	1343	2019-01-17 09:01:56.18	-1015	1364	-1199	-10	4	-3	-189	-58	-131	123
	1344	2019-01-17 09:01:56.19	-1023	1360	-1193	-7	5	-2	120	-44	164	-38
	1345	2019-01-17 09:01:56.20	-1016	1369	-1184	-6	2	-2	-194	-57	-137	125
	1346	2019-01-17 09:01:56.21	-1014	1356	-1186	-3	2	3	112	-42	154	-35
	1347	2019-01-17 09:01:56.22	-1012	1367	-1188	1	6	4	-199	-64	-135	131
	1348	2019-01-17 09:01:56.23	-1008	1373	-1182	-3	9	0	116	-52	168	-32
	1349	2019-01-17 09:01:56.24	-1007	1373	-1190	-3	8	-6	-189	-62	-127	125
	1350	2019-01-17 09:01:56.25	-1003	1372	-1194	-4	3	-9	120	-39	159	-40
	1351	2019-01-17 09:01:56.26	-1013	1370	-1182	-1	6	-13	-190	-63	-127	126
	1352	2019-01-17 09:01:56.27	-1011	1360	-1180	4	5	-17	120	-53	173	-33
	1353	2019-01-17 09:01:56.28	-1006	1365	-1181	7	3	-14	-186	-66	-120	126
	1354	2019-01-17 09:01:56.29	-1011	1364	-1179	12	3	-15	129	-38	167	-45
	1355	2019-01-17 09:01:56.30	-1006	1358	-1187	12	4	-11	-171	-44	-127	107
	1356	2019-01-17 09:01:56.31	-1007	1351	-1188	12	6	-4	124	-28	152	-48
	1357	2019-01-17 09:01:56.32	-1009	1356	-1188	11	9	-1	-191	-51	-140	121
	1358	2019-01-17 09:01:56.33	-1006	1364	-1195	10	10	1	101	-41	142	-30
	1359	2019-01-17 09:01:56.34	-1007	1363	-1196	9	9	-2	-194	-44	-150	119
	1360	2019-01-17 09:01:56.35	-1004	1364	-1190	7	11	-3	115	-20	135	-47
	1361	2019-01-17 09:01:56.36	-1014	1355	-1196	5	13	-5	-182	-30	-152	106
	1362	2019-01-17 09:01:56.37	-1010	1351	-1204	7	8	-3	114	-13	127	-50
	1363	2019-01-17 09:01:56.38	-1003	1356	-1195	10	4	2	-183	-37	-146	110
	1364	2019-01-17 09:01:56.39	-1000	1364	-1183	9	9	4	126	-18	144	-54
	1365	2019-01-17 09:01:56.40	-997	1365	-1185	4	18	2	-168	-33	-135	100
	1366	2019-01-17 09:01:56.41	-998	1368	-1196	0	21	4	127	-4	131	-61
	1367	2019-01-17 09:01:56.42	-1001	1371	-1205	-4	15	2	-174	-18	-156	96
	1368	2019-01-17 09:01:56.43	-1000	1364	-1209	-5	7	-2	109	10	99	-59
	1369	2019-01-17 09:01:56.44	-1001	1366	-1207	-6	2	-1	-183	-12	-171	97
	1370	2019-01-17 09:01:56.45	-995	1359	-1195	-6	-2	1	109	8	101	-58
	1371	2019-01-17 09:01:56.46	-998	1359	-1190	-4	-1	4	-172	-12	-160	92
	1372	2019-01-17 09:01:56.47	-1012	1368	-1191	1	-1	2	113	11	102	-62
	1373	2019-01-17 09:01:56.48	-1005	1376	-1199	1	5	-1	-173	-15	-158	94
	1374	2019-01-17 09:01:56.49	-1002	1376	-1195	0	9	-7	103	9	94	-56
	1375	2019-01-17 09:01:56.50	-1014	1371	-1186	-2	9	-14	-177	-15	-162	96
	1376	2019-01-17 09:01:56.51	-1006	1358	-1188	0	9	-16	97	5	92	-51
	1377	2019-01-17 09:01:56.52	-996	1352	-1194	-4	13	-14	-169	-17	-152	93
	1378	2019-01-17 09:01:56.53	-1003	1359	-1193	-2	14	-12	108	8	100	-58
	1379	2019-01-17 09:01:56.54	-998	1356	-1193	-2	16	-11	-159	-17	-142	88
	1380	2019-01-17 09:01:56.55	-983	1368	-1186	0	18	-9	100	-2	102	-49
	1381	2019-01-17 09:01:56.56	-1004	1370	-1196	0	22	-13	-162	-23	-139	92
	1382	2019-01-17 09:01:56.57	-1002	1367	-1201	1	16	-17	95	5	90	-50
	1383	2019-01-17 09:01:56.58	-990	1344	-1202	1	9	-22	-158	-14	-144	86
	1384	2019-01-17 09:01:56.59	-998	1343	-1198	5	4	-19	90	6	84	-48
	1385	2019-01-17 09:01:56.60	-1012	1336	-1191	7	1	-10	-153	-24	-129	88
	1386	2019-01-17 09:01:56.61	-1002	1344	-1189	9	-1	2	99	-3	102	-48
	1387	2019-01-17 09:01:56.62	-998	1354	-1194	6	0	15	-139	-27	-112	83
	1388	2019-01-17 09:01:56.63	-993	1365	-1190	-2	4	20	97	-4	101	-46
	1389	2019-01-17 09:01:56.64	-997	1368	-1192	-7	3	20	-141	-20	-121	80
	1390	2019-01-17 09:01:56.65	-998	1373	-1205	-9	3	16	80	2	78	-41
	1391	2019-01-17 09:01:56.66	-993	1373	-1186	-11	-3	12	-154	-37	-117	95
	1392	2019-01-17 09:01:56.67	-989	1375	-1190	-11	0	1	71	-22	93	-24
	1393	2019-01-17 09:01:56.68	-993	1374	-1203	-12	-1	-6	-142	-39	-103	90
	1394	2019-01-17 09:01:56.69	-992	1362	-1205	-11	-8	-10	76	-11	87	-32
	1395	2019-01-17 09:01:56.70	-993	1360	-1198	-12	-13	-10	-132	-30	-102	81
	1396	2019-01-17 09:01:56.71	-1002	1367	-1187	-14	-16	-7	90	1	89	-45
	1397	2019-01-17 09:01:56.72	-1008	1361	-1192	-13	-13	-4	-121	-32	-89	76
	1398	2019-01-17 09:01:56.73	-1003	1364	-1191	-10	-10	-3	69	-10	79	-29
	1399	2019-01-17 09:01:56.74	-1007	1372	-1196	-10	-11	-6	-138	-39	-99	88
	1400	2019-01-17 09:01:56.75	-1011	1372	-1192	-11	-9	-10	57	-6	63	-25
	1401	2019-01-17 09:01:56.76	-1004	1361	-1188	-14	-9	-14	-127	-27	-100	77
	1402	2019-01-17 09:01:56.77	-1008	1359	-1182	-11	-11	-16	66	3	63	-34
	1403	2019-01-17 09:01:56.78	-1000	1364	-1179	-11	-4	-10	-107	-20	-87	63
	1404	2019-01-17 09:01:56.79	-997	1369	-1190	-13	-2	-9	54	4	50	-29
	1405	2019-01-17 09:01:56.80	-997	1378	-1188	-16	-1	-8	-121	-20	-101	70
	1406	2019-01-17 09:01:56.81	-1001	1383	-1197	-20	-1	-14	38	-3	41	-17
	1407	2019-01-17 09:01:56.82	-1005	1376	-1192	-18	0	-19	-112	-27	-85	69
	1408	2019-01-17 09:01:56.83	-1000	1375	-1191	-15	-4	-24	45	-6	51	-19
	1409	2019-01-17 09:01:56.84	-995	1364	-1198	-12	-3	-26	-107	-25	-82	66
	1410	2019-01-17 09:01:56.85	-1000	1362	-1203	-14	-5	-23	26	0	26	-13
	1411	2019-01-17 09:01:56.86	-1002	1361	-1194	-13	-11	-18	-110	-16	-94	63
	1412	2019-01-17 09:01:56.87	-997	1351	-1188	-8	-13	-11	34	13	21	-23
	1413	2019-01-17 09:01:56.88	-1000	1356	-1183	-3	-9	-7	-84	-4	-80	44
	1414	2019-01-17 09:01:56.89	-993	1367	-1190	-2	-3	-1	37	16	21	-26
	1415	2019-01-17 09:01:56.90	-1005	1371	-1191	-4	1	-2	-82	-4	-78	43
	1416	2019-01-17 09:01:56.91	-1017	1370	-1189	-5	1	-8	25	18	7	-21
	1417	2019-01-17 09:01:56.92	-995	1370	-1192	-12	2	-9	-78	4	-82	37
	1418	2019-01-17 09:01:56.93	-1004	1362	-1185	-15	1	-11	26	27	-1	-26
	1419	2019-01-17 09:01:56.94	-1004	1360	-1194	-18	3	-11	-64	11	-75	26
	1420	2019-01-17 09:01:56.95	-998	1359	-1187	-19	-1	-7	26	32	-6	-29
	1421	2019-01-17 09:01:56.96	-999	1369	-1186	-18	-2	-6	-59	12	-71	23
	1422	2019-01-17 09:01:56.97	-999	1381	-1189	-18	2	-9	19	35	-16	-27
	1423	2019-01-17 09:01:56.98	-996	1376	-1190	-15	5	-15	-67	17	-84	25
	1424	2019-01-17 09:01:56.99	-1007	1378	-1188	-11	8	-19	-11	28	-39	-8
	1425	2019-01-17 09:01:57.00	-1004	1369	-1204	-11	6	-23	-71	4	-75	33
	1426	2019-01-17 09:01:57.01	-1007	1360	-1205	-8	1	-23	-10	23	-33	-6
	1427	2019-01-17 09:01:57.02	-1003	1358	-1196	-8	-4	-18	-54	11	-65	21
	1428	2019-01-17 09:01:57.03	-1009	1355	-1194	-10	-9	-9	-8	34	-42	-13
	1429	2019-01-17 09:01:57.04	-995	1358	-1181	-12	-8	-6	-50	18	-68	16
	1430	2019-01-17 09:01:57.05	-997	1366	-1183	-15	-9	-4	-10	38	-48	-14
	1431	2019-01-17 09:01:57.06	-1007	1381	-1187	-12	-8	-7	-40	21	-61	9
	1432	2019-01-17 09:01:57.07	-1007	1387	-1185	-10	-5	-11	-13	36	-49	-11
	1433	2019-01-17 09:01:57.08	-1011	1376	-1195	-9	-2	-16	-35	19	-54	8
	1434	2019-01-17 09:01:57.09	-1014	1380	-1194	-10	-8	-21	-27	39	-66	-6
	1435	2019-01-17 09:01:57.10	-1015	1373	-1197	-7	-12	-21	-38	30	-68	4
	1436	2019-01-17 09:01:57.11	-1006	1378	-1185	-10	-9	-17	-40	42	-82	-1
	1437	2019-01-17 09:01:57.12	-1010	1368	-1175	-7	-1	-13	-28	32	-60	-2
	1438	2019-01-17 09:01:57.13	-1005	1371	-1184	-4	1	-11	-36	40	-76	-2
	1439	2019-01-17 09:01:57.14	-1017	1372	-1183	-2	3	-10	-20	29	-49	-4
	1440	2019-01-17 09:01:57.15	-1008	1369	-1174	0	6	-7	-36	29	-65	3
	1441	2019-01-17 09:01:57.16	-1021	1364	-1193	2	6	-6	3	23	-20	-13
	1442	2019-01-17 09:01:57.17	-1008	1362	-1188	6	-1	-1	-28	37	-65	-4
	1443	2019-01-17 09:01:57.18	-1008	1371	-1190	3	-4	0	2	26	-24	-14
	1444	2019-01-17 09:01:57.19	-1001	1378	-1174	-5	3	-4	-48	30	-78	9
	1445	2019-01-17 09:01:57.20	-992	1384	-1183	-12	6	-8	0	15	-15	-7
	1446	2019-01-17 09:01:57.21	-999	1378	-1200	-18	8	-15	-55	26	-81	14
	1447	2019-01-17 09:01:57.22	-1000	1377	-1201	-18	5	-25	-1	19	-20	-9
	1448	2019-01-17 09:01:57.23	-996	1368	-1205	-14	-3	-31	-75	30	-105	22
	1449	2019-01-17 09:01:57.24	-1000	1358	-1193	-9	-12	-30	-4	17	-21	-6
	1450	2019-01-17 09:01:57.25	-1008	1354	-1181	-4	-14	-21	-65	28	-93	18
	1451	2019-01-17 09:01:57.26	-998	1349	-1173	-3	-10	-10	22	25	-3	-23
	1452	2019-01-17 09:01:57.27	-999	1345	-1169	0	-6	-2	-60	38	-98	11
	1453	2019-01-17 09:01:57.28	-1004	1348	-1174	-3	3	3	30	27	3	-28
	1454	2019-01-17 09:01:57.29	-1009	1350	-1176	-5	8	7	-71	31	-102	20
	1455	2019-01-17 09:01:57.30	-1005	1356	-1182	-5	7	10	24	24	0	-24
	1456	2019-01-17 09:01:57.31	-1006	1364	-1192	-9	7	15	-83	36	-119	23
	1457	2019-01-17 09:01:57.32	-1000	1369	-1196	-17	5	16	26	32	-6	-29
	1458	2019-01-17 09:01:57.33	-1007	1381	-1191	-21	2	14	-91	40	-131	25
	1459	2019-01-17 09:01:57.34	-999	1384	-1184	-23	-3	11	30	37	-7	-33
	1460	2019-01-17 09:01:57.35	-991	1390	-1182	-23	-5	3	-95	45	-140	25
	1461	2019-01-17 09:01:57.36	-999	1388	-1195	-20	-8	-9	40	35	5	-37
	1462	2019-01-17 09:01:57.37	-995	1397	-1183	-16	-13	-20	-90	36	-126	27
	1463	2019-01-17 09:01:57.38	-1000	1389	-1181	-15	-15	-34	53	28	25	-40
	1464	2019-01-17 09:01:57.39	-1003	1386	-1185	-10	-12	-41	-97	29	-126	34
	1465	2019-01-17 09:01:57.40	-1007	1374	-1180	-7	-15	-46	50	27	23	-38
	1466	2019-01-17 09:01:57.41	-1002	1354	-1182	-8	-16	-42	-108	38	-146	35
	1467	2019-01-17 09:01:57.42	-1015	1353	-1167	-10	-17	-32	56	40	16	-48
	1468	2019-01-17 09:01:57.43	-1011	1346	-1170	-4	-16	-19	-103	49	-152	27
	1469	2019-01-17 09:01:57.44	-1013	1348	-1174	3	-10	-7	67	49	18	-58
	1470	2019-01-17 09:01:57.45	-1015	1368	-1165	10	-4	4	-108	52	-160	28
	1471	2019-01-17 09:01:57.46	-1010	1374	-1176	9	2	9	74	44	30	-59
	1472	2019-01-17 09:01:57.47	-1008	1375	-1196	3	5	11	-108	41	-149	33
	1473	2019-01-17 09:01:57.48	-1010	1374	-1194	-2	4	11	72	44	28	-58
	1474	2019-01-17 09:01:57.49	-1013	1374	-1190	-3	-4	10	-128	40	-168	44
	1475	2019-01-17 09:01:57.50	-1005	1377	-1188	-3	-6	9	67	38	29	-52
	1476	2019-01-17 09:01:57.51	-1007	1371	-1188	-1	-6	5	-133	38	-171	47
	1477	2019-01-17 09:01:57.52	-1009	1370	-1188	5	-3	5	73	36	37	-54
	1478	2019-01-17 09:01:57.53	-998	1376	-1189	12	-4	-2	-129	42	-171	43
	1479	2019-01-17 09:01:57.54	-1015	1371	-1183	20	-2	-7	78	34	44	-56
	1480	2019-01-17 09:01:57.55	-1007	1377	-1192	22	0	-11	-135	34	-169	50
	1481	2019-01-17 09:01:57.56	-1004	1379	-1188	19	-3	-17	78	31	47	-54
	1482	2019-01-17 09:01:57.57	-1009	1367	-1184	11	-4	-22	-142	35	-177	53
	1483	2019-01-17 09:01:57.58	-1018	1354	-1185	3	-5	-27	84	38	46	-61
	1484	2019-01-17 09:01:57.59	-1016	1351	-1183	1	-5	-20	-145	35	-180	55
	1485	2019-01-17 09:01:57.60	-1016	1352	-1173	0	2	-17	92	36	56	-64
	1486	2019-01-17 09:01:57.61	-1019	1368	-1183	2	5	-10	-146	26	-172	60
	1487	2019-01-17 09:01:57.62	-1015	1380	-1191	6	11	-11	85	21	64	-53
	1488	2019-01-17 09:01:57.63	-1014	1379	-1196	5	9	-18	-157	20	-177	68
	1489	2019-01-17 09:01:57.64	-1007	1371	-1186	2	5	-23	99	26	73	-62
	1490	2019-01-17 09:01:57.65	-1008	1369	-1180	3	2	-29	-145	24	-169	60
	1491	2019-01-17 09:01:57.66	-1001	1375	-1180	3	3	-28	110	35	75	-72
	1492	2019-01-17 09:01:57.67	-1015	1363	-1180	5	2	-26	-154	30	-184	62
	1493	2019-01-17 09:01:57.68	-1007	1372	-1183	5	2	-25	96	35	61	-65
	1494	2019-01-17 09:01:57.69	-1011	1369	-1181	2	-2	-25	-176	26	-202	75
	1495	2019-01-17 09:01:57.70	-1017	1357	-1193	0	-3	-23	91	33	58	-62
	1496	2019-01-17 09:01:57.71	-1006	1361	-1188	2	-6	-21	-174	22	-196	76
	1497	2019-01-17 09:01:57.72	-1007	1349	-1187	-2	-10	-16	101	29	72	-65
	1498	2019-01-17 09:01:57.73	-1010	1339	-1182	-4	-11	-7	-171	19	-190	76
	1499	2019-01-17 09:01:57.74	-1004	1346	-1179	-5	-13	2	106	27	79	-66
	1500	2019-01-17 09:01:57.75	-1012	1353	-1171	-4	-12	11	-171	13	-184	79
	1501	2019-01-17 09:01:57.76	-1009	1361	-1171	-1	-6	14	116	25	91	-70
	1502	2019-01-17 09:01:57.77	-1010	1373	-1182	1	0	12	-166	18	-184	74
	1503	2019-01-17 09:01:57.78	-1015	1384	-1188	-2	0	4	115	29	86	-72
	1504	2019-01-17 09:01:57.79	-1024	1381	-1196	-4	2	-9	-172	17	-189	77
	1505	2019-01-17 09:01:57.80	-1018	1372	-1202	-6	-3	-17	118	26	92	-72
	1506	2019-01-17 09:01:57.81	-1028	1365	-1192	-7	-9	-20	-175	16	-191	79
	1507	2019-01-17 09:01:57.82	-1022	1359	-1183	-6	-13	-19	125	33	92	-79
	1508	2019-01-17 09:01:57.83	-1019	1350	-1171	-9	-12	-12	-168	27	-195	70
	1509	2019-01-17 09:01:57.84	-1010	1350	-1170	-4	-8	-5	129	41	88	-85
	1510	2019-01-17 09:01:57.85	-1007	1356	-1177	3	-1	-2	-176	24	-200	76
	1511	2019-01-17 09:01:57.86	-1008	1367	-1176	4	8	-1	118	38	80	-78
	1512	2019-01-17 09:01:57.87	-1009	1362	-1189	0	10	0	-182	27	-209	77
	1513	2019-01-17 09:01:57.88	-1016	1362	-1190	-1	6	1	125	51	74	-88
	1514	2019-01-17 09:01:57.89	-1016	1354	-1185	-4	4	2	-181	36	-217	72
	1515	2019-01-17 09:01:57.90	-1003	1353	-1188	-8	-1	7	128	50	78	-89
	1516	2019-01-17 09:01:57.91	-1007	1353	-1182	-8	-3	12	-174	34	-208	70
	1517	2019-01-17 09:01:57.92	-1006	1353	-1182	0	-2	19	141	47	94	-94
	1518	2019-01-17 09:01:57.93	-1006	1362	-1181	7	0	15	-168	24	-192	72
	1519	2019-01-17 09:01:57.94	-1004	1370	-1182	10	7	9	137	45	92	-91
	1520	2019-01-17 09:01:57.95	-1005	1367	-1175	8	13	8	-194	25	-219	84
	1521	2019-01-17 09:01:57.96	-1017	1364	-1191	9	15	2	103	41	62	-72
	1522	2019-01-17 09:01:57.97	-1018	1362	-1206	2	13	-1	-213	15	-228	99
	1523	2019-01-17 09:01:57.98	-1019	1365	-1208	-1	10	-3	108	47	61	-77
	1524	2019-01-17 09:01:57.99	-1012	1373	-1206	-5	5	0	-182	33	-215	74
	1525	2019-01-17 09:01:58.00	-1008	1361	-1189	-7	4	-1	139	55	84	-97
	1526	2019-01-17 09:01:58.01	-1007	1366	-1187	-6	0	-1	-180	32	-212	74
	1527	2019-01-17 09:01:58.02	-1011	1360	-1184	-2	-2	2	119	43	76	-81
	1528	2019-01-17 09:01:58.03	-1004	1366	-1178	2	1	11	-194	14	-208	90
	1529	2019-01-17 09:01:58.04	-1002	1367	-1182	6	3	10	116	28	88	-72
	1530	2019-01-17 09:01:58.05	-997	1365	-1188	7	6	12	-189	5	-194	92
	1531	2019-01-17 09:01:58.06	-1004	1366	-1179	9	9	10	129	26	103	-77
	1532	2019-01-17 09:01:58.07	-1005	1377	-1184	10	8	8	-171	13	-184	79
	1533	2019-01-17 09:01:58.08	-1009	1378	-1179	9	8	5	146	39	107	-92
	1534	2019-01-17 09:01:58.09	-995	1375	-1188	2	11	0	-160	19	-179	70
	1535	2019-01-17 09:01:58.10	-999	1376	-1189	-2	10	-7	144	34	110	-89
	1536	2019-01-17 09:01:58.11	-995	1367	-1190	-5	8	-12	-169	12	-181	78
	1537	2019-01-17 09:01:58.12	-1004	1364	-1183	-4	10	-12	125	23	102	-74
	1538	2019-01-17 09:01:58.13	-997	1367	-1184	0	5	-12	-189	-5	-184	97
	1539	2019-01-17 09:01:58.14	-999	1371	-1184	2	2	-10	116	18	98	-67
	1540	2019-01-17 09:01:58.15	-1004	1373	-1190	2	3	-12	-189	-12	-177	100
	1541	2019-01-17 09:01:58.16	-1002	1377	-1188	1	5	-18	107	7	100	-57
	1542	2019-01-17 09:01:58.17	-1000	1374	-1185	-3	8	-26	-194	-16	-178	105
	1543	2019-01-17 09:01:58.18	-1006	1367	-1189	-6	5	-29	104	2	102	-53
	1544	2019-01-17 09:01:58.19	-1009	1359	-1198	-7	0	-30	-189	-29	-160	109
	1545	2019-01-17 09:01:58.20	-1008	1346	-1188	-8	-8	-27	112	-11	123	-50
	1546	2019-01-17 09:01:58.21	-1006	1356	-1175	-11	-10	-19	-176	-40	-136	108
	1547	2019-01-17 09:01:58.22	-1011	1360	-1163	-17	-6	-10	111	-26	137	-42
	1548	2019-01-17 09:01:58.23	-1000	1367	-1170	-22	2	-5	-184	-49	-135	116
	1549	2019-01-17 09:01:58.24	-1002	1375	-1180	-19	7	-5	101	-28	129	-36
	1550	2019-01-17 09:01:58.25	-1007	1372	-1188	-20	10	-6	-184	-53	-131	118
	1551	2019-01-17 09:01:58.26	-1001	1373	-1189	-19	8	-8	92	-31	123	-30
	1552	2019-01-17 09:01:58.27	-1005	1367	-1193	-15	-1	-8	-191	-55	-136	123
	1553	2019-01-17 09:01:58.28	-1001	1375	-1191	-15	-2	-9	90	-29	119	-30
	1554	2019-01-17 09:01:58.29	-1002	1375	-1196	-12	-7	-9	-176	-44	-132	110
	1555	2019-01-17 09:01:58.30	-1011	1385	-1189	-10	-9	-10	110	-16	126	-47
	1556	2019-01-17 09:01:58.31	-1020	1376	-1188	-16	-11	-14	-157	-38	-119	97
	1557	2019-01-17 09:01:58.32	-1014	1372	-1185	-15	-11	-15	108	-19	127	-44
	1558	2019-01-17 09:01:58.33	-1012	1384	-1176	-8	-8	-15	-159	-43	-116	101
	1559	2019-01-17 09:01:58.34	-1016	1375	-1178	-5	-2	-14	98	-16	114	-41
	1560	2019-01-17 09:01:58.35	-1016	1368	-1185	-3	1	-17	-156	-26	-130	91
	1561	2019-01-17 09:01:58.36	-1015	1360	-1190	-1	0	-18	92	-8	100	-42
	1562	2019-01-17 09:01:58.37	-1014	1360	-1186	1	0	-16	-159	-28	-131	93
	1563	2019-01-17 09:01:58.38	-1011	1364	-1179	1	-1	-8	76	-14	90	-31
	1564	2019-01-17 09:01:58.39	-1002	1366	-1172	2	5	-1	-167	-27	-140	97
	1565	2019-01-17 09:01:58.40	-1003	1367	-1173	0	12	2	77	-2	79	-37
	1566	2019-01-17 09:01:58.41	-1005	1374	-1186	-4	14	2	-160	-26	-134	93
	1567	2019-01-17 09:01:58.42	-1009	1374	-1197	-6	13	3	85	9	76	-47
	1568	2019-01-17 09:01:58.43	-1017	1377	-1194	-3	9	0	-145	-20	-125	82
	1569	2019-01-17 09:01:58.44	-1012	1372	-1194	1	6	-3	79	0	79	-39
	1570	2019-01-17 09:01:58.45	-1012	1371	-1196	1	2	-3	-148	-22	-126	85
	1571	2019-01-17 09:01:58.46	-1008	1365	-1189	5	-1	-7	68	6	62	-37
	1572	2019-01-17 09:01:58.47	-999	1360	-1189	4	-5	-4	-149	-21	-128	85
	1573	2019-01-17 09:01:58.48	-1009	1353	-1186	0	-6	-2	74	6	68	-40
	1574	2019-01-17 09:01:58.49	-1009	1360	-1180	-1	-5	3	-125	-14	-111	69
	1575	2019-01-17 09:01:58.50	-1006	1363	-1185	-3	-1	8	82	6	76	-44
	1576	2019-01-17 09:01:58.51	-1010	1356	-1181	2	1	8	-124	-20	-104	72
	1577	2019-01-17 09:01:58.52	-1017	1361	-1185	5	2	7	58	8	50	-33
	1578	2019-01-17 09:01:58.53	-1012	1359	-1181	4	-1	7	-134	-7	-127	70
	1579	2019-01-17 09:01:58.54	-1005	1363	-1192	3	-1	7	54	13	41	-33
	1580	2019-01-17 09:01:58.55	-1006	1368	-1178	5	1	9	-127	-18	-109	72
	1581	2019-01-17 09:01:58.56	-1003	1381	-1182	-9	11	0	54	3	51	-28
	1582	2019-01-17 09:01:58.57	-1006	1387	-1188	-13	11	-10	-114	-18	-96	66
	1583	2019-01-17 09:01:58.58	-1008	1376	-1198	-13	8	-19	54	8	46	-31
	1584	2019-01-17 09:01:58.59	-1011	1368	-1194	-11	8	-24	-119	-19	-100	69
	1585	2019-01-17 09:01:58.60	-1009	1359	-1189	-9	5	-23	40	7	33	-23
	1586	2019-01-17 09:01:58.61	-1013	1357	-1186	-4	2	-18	-103	-9	-94	56
	1587	2019-01-17 09:01:58.62	-1011	1357	-1186	-2	-2	-12	53	15	38	-34
	1588	2019-01-17 09:01:58.63	-1010	1368	-1173	-1	3	-5	-92	-8	-84	50
	1589	2019-01-17 09:01:58.64	-1000	1378	-1161	-1	10	-4	49	15	34	-32
	1590	2019-01-17 09:01:58.65	-1013	1386	-1174	-5	19	-8	-88	-3	-85	45
	1591	2019-01-17 09:01:58.66	-1007	1391	-1193	-10	22	-17	36	18	18	-27
	1592	2019-01-17 09:01:58.67	-1007	1387	-1206	-14	20	-26	-87	-2	-85	44
	1593	2019-01-17 09:01:58.68	-1000	1368	-1201	-18	9	-30	30	18	12	-24
	1594	2019-01-17 09:01:58.69	-1009	1351	-1202	-15	-1	-28	-84	5	-89	39
	1595	2019-01-17 09:01:58.70	-1008	1346	-1191	-11	-8	-18	34	29	5	-31
	1596	2019-01-17 09:01:58.71	-1001	1350	-1171	-2	-9	-7	-62	10	-72	26
	1597	2019-01-17 09:01:58.72	-1002	1364	-1161	-2	0	0	43	32	11	-37
	1598	2019-01-17 09:01:58.73	-1002	1373	-1175	-4	13	-1	-51	15	-66	18
	1599	2019-01-17 09:01:58.74	-1009	1374	-1196	-8	15	-7	29	32	-3	-30
	1600	2019-01-17 09:01:58.75	-1015	1379	-1199	-11	10	-14	-65	10	-75	27
	1601	2019-01-17 09:01:58.76	-1013	1369	-1203	-13	7	-17	16	43	-27	-29
	1602	2019-01-17 09:01:58.77	-1011	1358	-1192	-14	1	-17	-64	25	-89	19
	1603	2019-01-17 09:01:58.78	-1013	1364	-1183	-10	0	-12	-2	46	-48	-22
	1604	2019-01-17 09:01:58.79	-1005	1359	-1177	-7	2	-8	-69	11	-80	29
	1605	2019-01-17 09:01:58.80	-1007	1368	-1176	1	4	-4	-4	34	-38	-15
	1606	2019-01-17 09:01:58.81	-1017	1378	-1181	2	11	-6	-47	18	-65	14
	1607	2019-01-17 09:01:58.82	-1019	1382	-1181	-2	11	-5	2	37	-35	-19
	1608	2019-01-17 09:01:58.83	-1016	1376	-1177	-6	14	-12	-43	11	-54	16
	1609	2019-01-17 09:01:58.84	-1021	1370	-1181	-8	15	-12	-15	27	-42	-6
	1610	2019-01-17 09:01:58.85	-1011	1370	-1181	-14	13	-12	-46	8	-54	19
	1611	2019-01-17 09:01:58.86	-1007	1369	-1175	-15	13	-10	-11	34	-45	-11
	1612	2019-01-17 09:01:58.87	-1010	1371	-1176	-17	18	-7	-30	20	-50	5
	1613	2019-01-17 09:01:58.88	-1003	1366	-1187	-16	18	-5	-21	31	-52	-5
	1614	2019-01-17 09:01:58.89	-999	1369	-1182	-16	19	0	-34	10	-44	12
	1615	2019-01-17 09:01:58.90	-995	1369	-1175	-14	22	6	-40	27	-67	6
	1616	2019-01-17 09:01:58.91	-1009	1370	-1181	-7	25	7	-35	13	-48	11
	1617	2019-01-17 09:01:58.92	-1001	1376	-1186	-1	27	11	-47	21	-68	13
	1618	2019-01-17 09:01:58.93	-997	1383	-1193	4	26	8	-33	9	-42	12
	1619	2019-01-17 09:01:58.94	-996	1389	-1194	5	24	0	-54	24	-78	15
	1620	2019-01-17 09:01:58.95	-993	1382	-1197	-2	23	-6	-22	6	-28	8
	1621	2019-01-17 09:01:58.96	-991	1377	-1209	-6	18	-15	-52	20	-72	16
	1622	2019-01-17 09:01:58.97	-997	1368	-1201	-8	13	-17	-8	11	-19	-1
	1623	2019-01-17 09:01:58.98	-999	1362	-1196	-8	8	-14	-42	28	-70	7
	1624	2019-01-17 09:01:58.99	-999	1352	-1179	-7	-1	-8	20	22	-2	-21
	1625	2019-01-17 09:01:59.00	-994	1359	-1179	-3	1	-4	-26	28	-54	-1
	1626	2019-01-17 09:01:59.01	-994	1360	-1178	0	9	-3	30	10	20	-20
	1627	2019-01-17 09:01:59.02	-995	1362	-1184	2	12	-1	-51	21	-72	15
	1628	2019-01-17 09:01:59.03	-987	1374	-1193	1	13	-5	9	12	-3	-10
	1629	2019-01-17 09:01:59.04	-1005	1375	-1198	0	11	-5	-75	18	-93	28
	1630	2019-01-17 09:01:59.05	-1000	1377	-1202	-2	11	-10	0	8	-8	-4
	1631	2019-01-17 09:01:59.06	-994	1368	-1199	-9	7	-10	-83	21	-104	31
	1632	2019-01-17 09:01:59.07	-991	1360	-1195	-9	5	-11	17	12	5	-14
	1633	2019-01-17 09:01:59.08	-1006	1348	-1193	-6	5	-7	-74	19	-93	27
	1634	2019-01-17 09:01:59.09	-995	1356	-1184	-1	6	2	25	12	13	-18
	1635	2019-01-17 09:01:59.10	-996	1365	-1186	3	12	9	-88	19	-107	34
	1636	2019-01-17 09:01:59.11	-989	1377	-1191	5	13	12	16	7	9	-11
	1637	2019-01-17 09:01:59.12	-996	1376	-1200	5	13	9	-104	14	-118	45
	1638	2019-01-17 09:01:59.13	-996	1372	-1196	4	6	4	22	11	11	-16
	1639	2019-01-17 09:01:59.14	-999	1373	-1197	3	0	-1	-99	20	-119	39
	1640	2019-01-17 09:01:59.15	-995	1372	-1191	-2	-7	-6	35	15	20	-25
	1641	2019-01-17 09:01:59.16	-996	1371	-1185	-3	-7	-12	-103	23	-126	40
	1642	2019-01-17 09:01:59.17	-1001	1371	-1180	-7	-4	-16	46	28	18	-37
	1643	2019-01-17 09:01:59.18	-1007	1380	-1190	-13	0	-19	-103	23	-126	40
	1644	2019-01-17 09:01:59.19	-999	1367	-1195	-19	-1	-22	51	18	33	-34
	1645	2019-01-17 09:01:59.20	-1001	1366	-1191	-23	-2	-20	-103	23	-126	40
	1646	2019-01-17 09:01:59.21	-1007	1368	-1186	-25	-3	-14	62	33	29	-47
	1647	2019-01-17 09:01:59.22	-1007	1364	-1189	-19	-3	-11	-106	34	-140	36
	1648	2019-01-17 09:01:59.23	-1010	1373	-1185	-13	-1	-7	52	22	30	-37
	1649	2019-01-17 09:01:59.24	-1013	1374	-1186	-6	3	-5	-128	22	-150	53
	1650	2019-01-17 09:01:59.25	-1005	1383	-1182	-3	4	-4	55	22	33	-38
	1651	2019-01-17 09:01:59.26	-1000	1388	-1183	-1	5	-7	-116	28	-144	44
	1652	2019-01-17 09:01:59.27	-1004	1379	-1180	-2	5	-10	78	25	53	-51
	1653	2019-01-17 09:01:59.28	-1004	1376	-1186	-1	6	-9	-116	25	-141	45
	1654	2019-01-17 09:01:59.29	-1003	1366	-1191	-2	8	-8	74	29	45	-51
	1655	2019-01-17 09:01:59.30	-999	1365	-1181	-1	9	-6	-129	34	-163	47
	1656	2019-01-17 09:01:59.31	-1000	1370	-1180	4	16	-5	86	38	48	-62
	1657	2019-01-17 09:01:59.32	-1004	1380	-1178	7	20	-5	-126	30	-156	48
	1658	2019-01-17 09:01:59.33	-1005	1387	-1184	8	21	-8	82	33	49	-57
	1659	2019-01-17 09:01:59.34	-1007	1390	-1195	10	18	-17	-133	31	-164	51
	1660	2019-01-17 09:01:59.35	-1007	1385	-1190	7	16	-26	87	36	51	-61
	1661	2019-01-17 09:01:59.36	-1000	1368	-1200	4	14	-35	-138	28	-166	55
	1662	2019-01-17 09:01:59.37	-1008	1368	-1203	3	7	-37	93	32	61	-62
	1663	2019-01-17 09:01:59.38	-1000	1351	-1194	-1	4	-32	-137	35	-172	51
	1664	2019-01-17 09:01:59.39	-1002	1348	-1193	-2	2	-25	92	46	46	-69
	1665	2019-01-17 09:01:59.40	-1008	1351	-1185	-8	1	-16	-152	37	-189	57
	1666	2019-01-17 09:01:59.41	-1010	1345	-1174	-12	6	-6	86	39	47	-62
	1667	2019-01-17 09:01:59.42	-1003	1358	-1174	-11	10	0	-159	31	-190	64
	1668	2019-01-17 09:01:59.43	-1003	1370	-1174	-11	18	2	94	38	56	-66
	1669	2019-01-17 09:01:59.44	-995	1369	-1182	-13	28	3	-162	28	-190	67
	1670	2019-01-17 09:01:59.45	-1002	1370	-1186	-10	28	-1	92	29	63	-60
	1671	2019-01-17 09:01:59.46	-1001	1370	-1190	-5	25	-2	-164	23	-187	70
	1672	2019-01-17 09:01:59.47	-990	1379	-1194	-1	19	-8	101	31	70	-66
	1673	2019-01-17 09:01:59.48	-988	1370	-1191	-4	17	-12	-156	24	-180	66
	1674	2019-01-17 09:01:59.49	-988	1367	-1189	-4	9	-17	123	38	85	-80
	1675	2019-01-17 09:01:59.50	-986	1366	-1189	1	2	-18	-150	35	-185	57
	1676	2019-01-17 09:01:59.51	-988	1373	-1185	6	4	-18	115	47	68	-81
	1677	2019-01-17 09:01:59.52	-995	1364	-1194	5	8	-18	-168	32	-200	68
	1678	2019-01-17 09:01:59.53	-984	1377	-1203	1	14	-15	110	40	70	-75
	1679	2019-01-17 09:01:59.54	-986	1371	-1216	-4	11	-12	-162	26	-188	68
	1680	2019-01-17 09:01:59.55	-995	1364	-1207	-9	9	-9	128	40	88	-84
	1681	2019-01-17 09:01:59.56	-997	1360	-1202	-11	6	-6	-159	24	-183	67
	1682	2019-01-17 09:01:59.57	-986	1352	-1194	-8	7	-6	123	36	87	-79
	1683	2019-01-17 09:01:59.58	-998	1367	-1190	-2	6	1	-160	25	-185	67
	1684	2019-01-17 09:01:59.59	-998	1372	-1195	5	5	6	128	31	97	-79
	1685	2019-01-17 09:01:59.60	-988	1372	-1199	7	2	5	-163	22	-185	70
	1686	2019-01-17 09:01:59.61	-999	1378	-1185	9	1	3	130	29	101	-79
	1687	2019-01-17 09:01:59.62	-994	1376	-1185	9	5	-3	-167	16	-183	75
	1688	2019-01-17 09:01:59.63	-996	1373	-1183	10	6	-6	136	32	104	-84
	1689	2019-01-17 09:01:59.64	-998	1374	-1200	12	9	-11	-167	19	-186	74
	1690	2019-01-17 09:01:59.65	-997	1369	-1193	13	9	-16	136	36	100	-86
	1691	2019-01-17 09:01:59.66	-995	1359	-1189	9	12	-17	-164	30	-194	67
	1692	2019-01-17 09:01:59.67	-990	1360	-1188	8	14	-17	134	39	95	-86
	1693	2019-01-17 09:01:59.68	-1005	1364	-1192	9	16	-13	-167	27	-194	70
	1694	2019-01-17 09:01:59.69	-992	1360	-1194	8	17	-12	134	44	90	-89
	1695	2019-01-17 09:01:59.70	-979	1365	-1187	9	19	-7	-175	34	-209	70
	1696	2019-01-17 09:01:59.71	-974	1364	-1200	11	19	-8	132	48	84	-90
	1697	2019-01-17 09:01:59.72	-997	1376	-1202	13	18	-10	-175	30	-205	72
	1698	2019-01-17 09:01:59.73	-985	1376	-1208	14	15	-16	141	46	95	-93
	1699	2019-01-17 09:01:59.74	-980	1372	-1209	11	10	-20	-165	35	-200	65
	1700	2019-01-17 09:01:59.75	-983	1370	-1210	7	1	-26	141	63	78	-102
	1701	2019-01-17 09:01:59.76	-983	1362	-1201	2	-5	-30	-179	48	-227	65
	1702	2019-01-17 09:01:59.77	-983	1363	-1202	0	-7	-30	124	61	63	-92
	1703	2019-01-17 09:01:59.78	-985	1347	-1203	0	-12	-25	-184	49	-233	67
	1704	2019-01-17 09:01:59.79	-990	1355	-1180	1	-11	-16	134	73	61	-103
	1705	2019-01-17 09:01:59.80	-992	1350	-1179	-3	-8	-6	-174	55	-229	59
	1706	2019-01-17 09:01:59.81	-991	1346	-1193	-5	-1	6	130	71	59	-100
	1707	2019-01-17 09:01:59.82	-997	1349	-1195	-3	-3	17	-184	46	-230	69
	1708	2019-01-17 09:01:59.83	-1001	1364	-1209	-2	-3	26	127	62	65	-94
	1709	2019-01-17 09:01:59.84	-992	1377	-1196	-2	-4	28	-181	35	-216	73
	1710	2019-01-17 09:01:59.85	-992	1396	-1197	-3	-8	22	124	47	77	-85
	1711	2019-01-17 09:01:59.86	-989	1394	-1202	-5	-8	10	-190	23	-213	83
	1712	2019-01-17 09:01:59.87	-992	1397	-1198	-4	-9	-4	116	43	73	-79
	1713	2019-01-17 09:01:59.88	-995	1395	-1196	-5	-11	-19	-187	26	-213	80
	1714	2019-01-17 09:01:59.89	-1006	1373	-1195	0	-13	-34	119	46	73	-82
	1715	2019-01-17 09:01:59.90	-1005	1376	-1196	2	-14	-35	-189	20	-209	84
	1716	2019-01-17 09:01:59.91	-1002	1369	-1190	2	-10	-33	124	38	86	-81
	1717	2019-01-17 09:01:59.92	-1008	1369	-1191	3	-9	-33	-172	16	-188	78
	1718	2019-01-17 09:01:59.93	-1005	1365	-1191	2	-6	-29	145	36	109	-90
	1719	2019-01-17 09:01:59.94	-1003	1349	-1185	1	-1	-27	-159	17	-176	71
	1720	2019-01-17 09:01:59.95	-1005	1343	-1188	3	3	-18	128	41	87	-84
	1721	2019-01-17 09:01:59.96	-1000	1351	-1185	4	5	-9	-185	18	-203	83
	1722	2019-01-17 09:01:59.97	-1007	1341	-1183	1	9	3	111	38	73	-74
	1723	2019-01-17 09:01:59.98	-1009	1354	-1191	-3	13	11	-185	8	-193	88
	1724	2019-01-17 09:01:59.99	-1002	1364	-1186	-4	14	15	113	36	77	-74
	1725	2019-01-17 09:02:00.00	-997	1372	-1193	-4	15	9	-182	11	-193	85
	1726	2019-01-17 09:02:00.01	-991	1385	-1209	-2	14	0	106	33	73	-69
	1727	2019-01-17 09:02:00.02	-1003	1381	-1211	0	4	-8	-182	6	-188	88
	1728	2019-01-17 09:02:00.03	-999	1377	-1213	0	-5	-17	104	35	69	-69
	1729	2019-01-17 09:02:00.04	-1001	1369	-1210	0	-13	-19	-181	18	-199	81
	1730	2019-01-17 09:02:00.05	-1001	1353	-1201	0	-15	-18	104	38	66	-71
	1731	2019-01-17 09:02:00.06	-998	1343	-1192	4	-15	-12	-172	15	-187	78
	1732	2019-01-17 09:02:00.07	-996	1350	-1186	5	-13	-4	117	42	75	-79
	1733	2019-01-17 09:02:00.08	-1004	1356	-1185	8	-5	6	-163	13	-176	75
	1734	2019-01-17 09:02:00.09	-1002	1360	-1189	10	2	10	109	43	66	-76
	1735	2019-01-17 09:02:00.10	-999	1371	-1199	12	5	9	-165	21	-186	72
	1736	2019-01-17 09:02:00.11	-999	1374	-1202	9	5	7	102	48	54	-75
	1737	2019-01-17 09:02:00.12	-1002	1364	-1203	4	3	6	-168	15	-183	76
	1738	2019-01-17 09:02:00.13	-996	1374	-1205	3	-1	2	94	35	59	-64
	1739	2019-01-17 09:02:00.14	-993	1357	-1196	1	-8	0	-159	12	-171	73
	1740	2019-01-17 09:02:00.15	-992	1363	-1190	0	-6	-2	91	37	54	-64
	1741	2019-01-17 09:02:00.16	-993	1370	-1184	-1	-2	-1	-162	9	-171	76
	1742	2019-01-17 09:02:00.17	-1000	1373	-1200	-6	6	-3	87	32	55	-59
	1743	2019-01-17 09:02:00.18	-1004	1381	-1202	-5	4	-11	-158	8	-166	75
	1744	2019-01-17 09:02:00.19	-993	1371	-1203	-6	0	-17	81	36	45	-58
	1745	2019-01-17 09:02:00.20	-999	1366	-1203	-3	-5	-20	-154	10	-164	72
	1746	2019-01-17 09:02:00.21	-999	1358	-1196	-3	-7	-21	77	38	39	-57
	1747	2019-01-17 09:02:00.22	-1004	1352	-1200	-1	-11	-15	-150	21	-171	64
	1748	2019-01-17 09:02:00.23	-997	1351	-1183	0	-8	-10	79	50	29	-64
	1749	2019-01-17 09:02:00.24	-994	1360	-1183	2	-2	-5	-141	24	-165	58
	1750	2019-01-17 09:02:00.25	-996	1358	-1194	5	4	-3	78	43	35	-60
	1751	2019-01-17 09:02:00.26	-1004	1356	-1212	3	3	-3	-135	16	-151	59
	1752	2019-01-17 09:02:00.27	-1001	1354	-1205	3	-3	-6	74	39	35	-56
	1753	2019-01-17 09:02:00.28	-1003	1361	-1193	3	-5	-4	-132	16	-148	58
	1754	2019-01-17 09:02:00.29	-993	1363	-1194	-7	1	-6	71	41	30	-56
	1755	2019-01-17 09:02:00.30	-993	1371	-1193	-14	5	-13	-129	11	-140	59
	1756	2019-01-17 09:02:00.31	-982	1367	-1188	-19	6	-14	60	35	25	-47
	1757	2019-01-17 09:02:00.32	-1000	1364	-1200	-25	11	-18	-124	10	-134	57
	1758	2019-01-17 09:02:00.33	-999	1363	-1209	-19	13	-18	65	20	45	-42
	1759	2019-01-17 09:02:00.34	-1003	1361	-1216	-16	10	-19	-116	-8	-108	62
	1760	2019-01-17 09:02:00.35	-996	1352	-1213	-11	-1	-10	52	17	35	-34
	1761	2019-01-17 09:02:00.36	-1009	1363	-1198	-4	-4	-3	-118	-2	-116	60
	1762	2019-01-17 09:02:00.37	-997	1373	-1192	2	-1	1	52	17	35	-34
	1763	2019-01-17 09:02:00.38	-1005	1392	-1194	1	3	-2	-102	-5	-97	53
	1764	2019-01-17 09:02:00.39	-1003	1381	-1205	-1	4	-8	61	21	40	-41
	1765	2019-01-17 09:02:00.40	-1007	1372	-1196	-4	5	-16	-88	3	-91	42
	1766	2019-01-17 09:02:00.41	-991	1370	-1189	-3	2	-18	45	20	25	-32
	1767	2019-01-17 09:02:00.42	-999	1366	-1181	-1	3	-19	-101	4	-105	48
	1768	2019-01-17 09:02:00.43	-993	1358	-1184	-1	5	-20	41	26	15	-33
	1769	2019-01-17 09:02:00.44	-1001	1352	-1195	0	5	-18	-82	2	-84	40
	1770	2019-01-17 09:02:00.45	-990	1360	-1185	5	10	-14	44	21	23	-32
	1771	2019-01-17 09:02:00.46	-990	1363	-1189	4	14	-7	-82	5	-87	38
	1772	2019-01-17 09:02:00.47	-982	1377	-1189	2	19	-3	23	32	-9	-27
	1773	2019-01-17 09:02:00.48	-998	1372	-1199	1	16	0	-93	0	-93	46
	1774	2019-01-17 09:02:00.49	-993	1371	-1198	-2	14	-3	12	4	8	-8
	1775	2019-01-17 09:02:00.50	-995	1377	-1199	-1	8	-8	-67	-8	-59	37
	1776	2019-01-17 09:02:00.51	-994	1361	-1209	-6	2	-14	36	13	23	-24
	1777	2019-01-17 09:02:00.52	-983	1362	-1206	-9	-5	-13	-50	-9	-41	29
	1778	2019-01-17 09:02:00.53	-992	1354	-1184	-13	-12	-9	38	8	30	-23
	1779	2019-01-17 09:02:00.54	-988	1352	-1183	-13	-9	-2	-45	-11	-34	28
	1780	2019-01-17 09:02:00.55	-998	1358	-1186	-2	-8	7	12	11	1	-11
	1781	2019-01-17 09:02:00.56	-1000	1367	-1183	7	-5	11	-59	-12	-47	35
	1782	2019-01-17 09:02:00.57	-995	1368	-1188	10	6	10	-4	0	-4	2
	1783	2019-01-17 09:02:00.58	-999	1381	-1192	12	9	9	-62	-15	-47	38
	1784	2019-01-17 09:02:00.59	-996	1382	-1200	13	6	3	-20	6	-26	7
	1785	2019-01-17 09:02:00.60	-995	1376	-1211	8	6	-8	-64	-7	-57	35
	1786	2019-01-17 09:02:00.61	-1002	1372	-1208	4	2	-19	-26	12	-38	7
	1787	2019-01-17 09:02:00.62	-986	1355	-1200	2	-2	-21	-52	-2	-50	27
	1788	2019-01-17 09:02:00.63	-988	1351	-1200	4	-4	-18	-18	18	-36	0
	1789	2019-01-17 09:02:00.64	-990	1357	-1200	7	-2	-14	-38	2	-40	18
	1790	2019-01-17 09:02:00.65	-1004	1352	-1201	10	1	-10	-19	21	-40	-1
	1791	2019-01-17 09:02:00.66	-998	1360	-1199	8	1	-5	-29	7	-36	11
	1792	2019-01-17 09:02:00.67	-996	1363	-1195	9	2	-4	-28	18	-46	5
	1793	2019-01-17 09:02:00.68	-992	1372	-1191	3	6	-9	-28	-3	-25	15
	1794	2019-01-17 09:02:00.69	-997	1367	-1197	-3	6	-13	-37	10	-47	13
	1795	2019-01-17 09:02:00.70	-983	1361	-1200	-6	5	-18	-28	-1	-27	14
	1796	2019-01-17 09:02:00.71	-993	1359	-1202	-5	3	-22	-51	6	-57	22
	1797	2019-01-17 09:02:00.72	-994	1355	-1202	-4	4	-23	-31	-9	-22	20
	1798	2019-01-17 09:02:00.73	-1000	1354	-1204	-2	4	-19	-52	9	-61	21
	1799	2019-01-17 09:02:00.74	-992	1358	-1193	-2	3	-12	-16	-3	-13	9
	1800	2019-01-17 09:02:00.75	-997	1367	-1197	-1	6	-9	-57	6	-63	25
	1801	2019-01-17 09:02:00.76	-994	1369	-1205	-3	8	-9	-15	-6	-9	10
	1802	2019-01-17 09:02:00.77	-993	1374	-1212	-4	6	-15	-66	8	-74	29
	1803	2019-01-17 09:02:00.78	-992	1363	-1205	-8	-1	-19	-8	-6	-2	7
	1804	2019-01-17 09:02:00.79	-998	1360	-1199	-12	1	-20	-71	9	-80	31
	1805	2019-01-17 09:02:00.80	-990	1353	-1190	-15	-4	-17	-5	1	-6	2
	1806	2019-01-17 09:02:00.81	-1002	1350	-1189	-15	-1	-12	-83	17	-100	33
	1807	2019-01-17 09:02:00.82	-1002	1352	-1178	-14	1	-3	-1	7	-8	-3
	1808	2019-01-17 09:02:00.83	-997	1361	-1186	-9	9	4	-72	19	-91	26
	1809	2019-01-17 09:02:00.84	-999	1365	-1197	-8	13	10	26	9	17	-17
	1810	2019-01-17 09:02:00.85	-995	1377	-1208	-7	14	9	-78	14	-92	32
	1811	2019-01-17 09:02:00.86	-998	1371	-1202	-5	10	10	11	6	5	-8
	1812	2019-01-17 09:02:00.87	-981	1370	-1206	-4	13	5	-105	12	-117	46
	1813	2019-01-17 09:02:00.88	-988	1371	-1208	-1	8	0	10	17	-7	-13
	1814	2019-01-17 09:02:00.89	-995	1379	-1199	3	5	-4	-98	21	-119	38
	1815	2019-01-17 09:02:00.90	-991	1373	-1195	3	5	-11	29	10	19	-19
	1816	2019-01-17 09:02:00.91	-993	1366	-1201	3	5	-13	-91	13	-104	39
	1817	2019-01-17 09:02:00.92	-992	1369	-1198	6	5	-14	43	10	33	-26
	1818	2019-01-17 09:02:00.93	-994	1360	-1196	5	6	-12	-97	17	-114	40
	1819	2019-01-17 09:02:00.94	-991	1367	-1197	5	4	-11	32	8	24	-20
	1820	2019-01-17 09:02:00.95	-995	1370	-1202	1	4	-12	-117	12	-129	52
	1821	2019-01-17 09:02:00.96	-1003	1368	-1210	-3	2	-10	32	8	24	-20
	1822	2019-01-17 09:02:00.97	-990	1372	-1206	-4	-3	-12	-116	11	-127	52
	1823	2019-01-17 09:02:00.98	-985	1364	-1199	-7	-7	-9	46	8	38	-27
	1824	2019-01-17 09:02:00.99	-995	1366	-1197	-8	-8	-7	-127	11	-138	58
	1825	2019-01-17 09:02:01.00	-990	1364	-1195	-4	-9	-5	35	5	30	-20
	1826	2019-01-17 09:02:01.01	-991	1357	-1197	-3	-9	-1	-140	8	-148	66
	1827	2019-01-17 09:02:01.02	-992	1364	-1193	2	-8	8	34	6	28	-20
	1828	2019-01-17 09:02:01.03	-982	1366	-1198	0	-4	12	-148	3	-151	72
	1829	2019-01-17 09:02:01.04	-983	1374	-1187	-3	2	11	48	1	47	-24
	1830	2019-01-17 09:02:01.05	-987	1367	-1200	-6	1	8	-136	1	-137	67
	1831	2019-01-17 09:02:01.06	-993	1368	-1201	-6	2	5	62	2	60	-32
	1832	2019-01-17 09:02:01.07	-989	1363	-1200	-7	1	0	-137	7	-144	65
	1833	2019-01-17 09:02:01.08	-992	1351	-1208	-5	-3	-3	68	6	62	-37
	1834	2019-01-17 09:02:01.09	-985	1351	-1215	-1	-9	1	-128	8	-136	60
	1835	2019-01-17 09:02:01.10	-988	1350	-1209	-1	-20	6	91	18	73	-54
	1836	2019-01-17 09:02:01.11	-986	1350	-1191	-7	-19	8	-132	15	-147	58
	1837	2019-01-17 09:02:01.12	-992	1359	-1190	-14	-11	9	86	16	70	-51
	1838	2019-01-17 09:02:01.13	-996	1360	-1193	-14	-4	8	-139	7	-146	66
	1839	2019-01-17 09:02:01.14	-989	1372	-1207	-12	-1	2	86	8	78	-47
	1840	2019-01-17 09:02:01.15	-983	1373	-1211	-13	-1	-9	-144	6	-150	69
	1841	2019-01-17 09:02:01.16	-987	1379	-1217	-14	-1	-15	93	10	83	-51
	1842	2019-01-17 09:02:01.17	-996	1361	-1217	-16	-6	-21	-147	6	-153	70
	1843	2019-01-17 09:02:01.18	-993	1367	-1205	-16	-7	-22	94	10	84	-52
	1844	2019-01-17 09:02:01.19	-987	1369	-1196	-18	-10	-24	-151	11	-162	70
	1845	2019-01-17 09:02:01.20	-991	1374	-1194	-18	-7	-27	102	20	82	-61
	1846	2019-01-17 09:02:01.21	-998	1368	-1197	-7	5	-38	-146	10	-156	68
	1847	2019-01-17 09:02:01.22	-1000	1363	-1200	-3	6	-41	103	17	86	-60
	1848	2019-01-17 09:02:01.23	-994	1361	-1196	-3	5	-40	-162	8	-170	77
	1849	2019-01-17 09:02:01.24	-1002	1346	-1204	-5	7	-30	90	13	77	-51
	1850	2019-01-17 09:02:01.25	-994	1345	-1199	-9	9	-22	-165	11	-176	77
	1851	2019-01-17 09:02:01.26	-993	1348	-1194	-11	8	-11	106	27	79	-66
	1852	2019-01-17 09:02:01.27	-993	1351	-1192	-12	7	-1	-159	23	-182	68
	1853	2019-01-17 09:02:01.28	-995	1360	-1197	-15	4	2	108	25	83	-66
	1854	2019-01-17 09:02:01.29	-991	1367	-1197	-15	7	2	-167	15	-182	76
	1855	2019-01-17 09:02:01.30	-979	1374	-1205	-19	0	-1	106	22	84	-64
	1856	2019-01-17 09:02:01.31	-991	1369	-1201	-20	-4	-5	-182	-5	-177	93
	1857	2019-01-17 09:02:01.32	-999	1375	-1202	-22	-8	-7	109	15	94	-62
	1858	2019-01-17 09:02:01.33	-990	1379	-1201	-24	-11	-9	-163	4	-167	79
	1859	2019-01-17 09:02:01.34	-1012	1377	-1196	-26	-15	-9	126	17	109	-71
	1860	2019-01-17 09:02:01.35	-1001	1381	-1190	-25	-15	-11	-166	7	-173	79
	1861	2019-01-17 09:02:01.36	-1006	1373	-1188	-20	-13	-16	117	14	103	-65
	1862	2019-01-17 09:02:01.37	-1006	1371	-1182	-11	-10	-19	-177	0	-177	88
	1863	2019-01-17 09:02:01.38	-1004	1378	-1181	-5	-7	-20	119	7	112	-63
	1864	2019-01-17 09:02:01.39	-1003	1374	-1183	-4	-3	-23	-174	-10	-164	92
	1865	2019-01-17 09:02:01.40	-1004	1368	-1186	-7	-2	-27	126	8	118	-67
	1866	2019-01-17 09:02:01.41	-1012	1364	-1195	-6	-4	-26	-174	0	-174	87
	1867	2019-01-17 09:02:01.42	-1001	1356	-1193	-6	-7	-21	126	11	115	-68
	1868	2019-01-17 09:02:01.43	-1008	1351	-1194	0	-9	-15	-179	-5	-174	92
	1869	2019-01-17 09:02:01.44	-999	1360	-1197	2	-5	-6	121	10	111	-65
	1870	2019-01-17 09:02:01.45	-992	1362	-1199	-1	-5	-2	-188	-5	-183	96
	1871	2019-01-17 09:02:01.46	-1008	1368	-1193	-1	-5	0	116	5	111	-60
	1872	2019-01-17 09:02:01.47	-1002	1379	-1191	-7	-5	-3	-192	-14	-178	103
	1873	2019-01-17 09:02:01.48	-1001	1380	-1189	-12	-6	-5	110	-7	117	-51
	1874	2019-01-17 09:02:01.49	-1000	1364	-1197	-15	-7	-13	-200	-29	-171	114
	1875	2019-01-17 09:02:01.50	-1004	1359	-1188	-20	-11	-17	104	-20	124	-42
	1876	2019-01-17 09:02:01.51	-1010	1348	-1191	-25	-11	-14	-207	-46	-161	126
	1877	2019-01-17 09:02:01.52	-1013	1357	-1185	-26	-10	-10	86	-54	140	-16
	1878	2019-01-17 09:02:01.53	-1012	1369	-1185	-25	-8	-4	-239	-102	-137	170
	1879	2019-01-17 09:02:01.54	-1015	1366	-1184	-24	-2	-1	61	-114	175	26
	1880	2019-01-17 09:02:01.55	-1010	1374	-1182	-21	2	1	-226	-149	-77	187
	1881	2019-01-17 09:02:01.56	-1010	1377	-1181	-17	2	0	111	-160	271	24
	1882	2019-01-17 09:02:01.57	-997	1385	-1182	-10	11	-2	-196	-207	11	201
	1883	2019-01-17 09:02:01.58	-1007	1385	-1189	-7	16	-6	96	-220	316	62
	1884	2019-01-17 09:02:01.59	-1008	1382	-1193	1	20	-9	-226	-244	18	235
	1885	2019-01-17 09:02:01.60	-995	1381	-1201	7	22	-7	78	-213	291	67
	1886	2019-01-17 09:02:01.61	-996	1384	-1199	7	19	-7	-222	-195	-27	208
	1887	2019-01-17 09:02:01.62	-989	1396	-1198	8	16	-7	100	-143	243	21
	1888	2019-01-17 09:02:01.63	-989	1391	-1188	9	16	-11	-189	-137	-52	163
	1889	2019-01-17 09:02:01.64	-991	1383	-1193	11	14	-16	119	-114	233	-2
	1890	2019-01-17 09:02:01.65	-1000	1373	-1193	17	10	-20	-191	-128	-63	159
	1891	2019-01-17 09:02:01.66	-990	1361	-1193	24	7	-18	122	-90	212	-16
	1892	2019-01-17 09:02:01.67	-985	1353	-1200	27	-2	-14	-186	-101	-85	143
	1893	2019-01-17 09:02:01.68	-990	1349	-1202	26	-7	-7	124	-74	198	-25
	1894	2019-01-17 09:02:01.69	-995	1345	-1197	23	-11	5	-183	-84	-99	133
	1895	2019-01-17 09:02:01.70	-991	1349	-1188	18	-13	13	111	-47	158	-32
	1896	2019-01-17 09:02:01.71	-1002	1349	-1190	10	-12	17	-200	-59	-141	129
	1897	2019-01-17 09:02:01.72	-994	1360	-1192	4	-12	20	104	-32	136	-36
	1898	2019-01-17 09:02:01.73	-1000	1363	-1193	1	-11	19	-189	-45	-144	117
	1899	2019-01-17 09:02:01.74	-1003	1366	-1192	-5	-10	15	119	-16	135	-51
	1900	2019-01-17 09:02:01.75	-987	1369	-1192	-8	-10	5	-176	-31	-145	103
	1901	2019-01-17 09:02:01.76	-997	1369	-1187	-8	-10	3	114	-5	119	-54
	1902	2019-01-17 09:02:01.77	-1003	1365	-1186	-8	-11	-1	-194	-27	-167	110
	1903	2019-01-17 09:02:01.78	-1004	1374	-1187	-6	-7	-3	95	-2	97	-46
	1904	2019-01-17 09:02:01.79	-1004	1375	-1175	-6	-1	-6	-187	-17	-170	102
	1905	2019-01-17 09:02:01.80	-1002	1376	-1187	-7	3	-8	104	13	91	-58
	1906	2019-01-17 09:02:01.81	-997	1376	-1183	-5	7	-12	-172	-5	-167	88
	1907	2019-01-17 09:02:01.82	-1000	1379	-1182	-2	12	-17	112	19	93	-65
	1908	2019-01-17 09:02:01.83	-1004	1364	-1195	1	15	-19	-171	4	-175	83
	1909	2019-01-17 09:02:01.84	-1001	1364	-1200	7	14	-19	104	40	64	-72
	1910	2019-01-17 09:02:01.85	-991	1365	-1193	13	12	-17	-176	25	-201	75
	1911	2019-01-17 09:02:01.86	-997	1356	-1198	9	10	-12	102	54	48	-78
	1912	2019-01-17 09:02:01.87	-1000	1353	-1201	6	6	-6	-156	32	-188	62
	1913	2019-01-17 09:02:01.88	-997	1355	-1198	5	-2	0	114	55	59	-84
	1914	2019-01-17 09:02:01.89	-999	1361	-1197	4	-4	-1	-158	32	-190	63
	1915	2019-01-17 09:02:01.90	-1005	1370	-1187	0	1	-4	97	56	41	-76
	1916	2019-01-17 09:02:01.91	-1002	1373	-1191	-3	8	-13	-161	31	-192	65
	1917	2019-01-17 09:02:01.92	-1007	1369	-1205	-6	12	-18	94	53	41	-73
	1918	2019-01-17 09:02:01.93	-1011	1365	-1216	-9	10	-19	-155	27	-182	64
	1919	2019-01-17 09:02:01.94	-1004	1367	-1203	-11	4	-20	92	59	33	-75
	1920	2019-01-17 09:02:01.95	-996	1371	-1190	-17	4	-16	-147	40	-187	53
	1921	2019-01-17 09:02:01.96	-994	1374	-1189	-19	4	-15	94	58	36	-76
	1922	2019-01-17 09:02:01.97	-1001	1385	-1183	-19	7	-20	-149	26	-175	61
	1923	2019-01-17 09:02:01.98	-1006	1380	-1190	-10	7	-24	84	49	35	-66
	1924	2019-01-17 09:02:01.99	-998	1381	-1194	-3	8	-34	-146	25	-171	60
	1925	2019-01-17 09:02:02.00	-1008	1382	-1201	2	8	-40	77	49	28	-63
	1926	2019-01-17 09:02:02.01	-999	1368	-1194	2	5	-47	-143	21	-164	61
	1927	2019-01-17 09:02:02.02	-1006	1347	-1195	-1	4	-44	82	48	34	-65
	1928	2019-01-17 09:02:02.03	-1001	1345	-1180	-2	2	-38	-124	33	-157	45
	1929	2019-01-17 09:02:02.04	-995	1345	-1180	-4	3	-26	92	66	26	-79
	1930	2019-01-17 09:02:02.05	-998	1348	-1180	-6	9	-15	-120	37	-157	41
	1931	2019-01-17 09:02:02.06	-999	1349	-1187	-3	15	-10	72	47	25	-59
	1932	2019-01-17 09:02:02.07	-1005	1356	-1200	-4	13	-9	-131	23	-154	54
	1933	2019-01-17 09:02:02.08	-999	1355	-1204	-6	9	-9	57	47	10	-52
	1934	2019-01-17 09:02:02.09	-999	1356	-1195	-5	7	-7	-129	25	-154	52
	1935	2019-01-17 09:02:02.10	-997	1368	-1190	-7	7	-7	66	44	22	-55
	1936	2019-01-17 09:02:02.11	-1001	1362	-1189	-12	6	-9	-103	25	-128	39
	1937	2019-01-17 09:02:02.12	-998	1369	-1192	-16	7	-14	65	51	14	-58
	1938	2019-01-17 09:02:02.13	-998	1371	-1197	-19	7	-19	-112	32	-144	40
	1939	2019-01-17 09:02:02.14	-1005	1361	-1194	-17	5	-22	53	50	3	-51
	1940	2019-01-17 09:02:02.15	-1012	1350	-1209	-10	0	-19	-106	16	-122	45
	1941	2019-01-17 09:02:02.16	-1004	1352	-1205	-2	-9	-11	59	39	20	-49
	1942	2019-01-17 09:02:02.17	-995	1353	-1189	5	-8	-1	-95	21	-116	37
	1943	2019-01-17 09:02:02.18	-1003	1359	-1181	7	0	9	40	49	-9	-44
	1944	2019-01-17 09:02:02.19	-988	1358	-1192	8	7	13	-108	21	-129	43
	1945	2019-01-17 09:02:02.20	-996	1370	-1194	6	9	17	34	39	-5	-36
	1946	2019-01-17 09:02:02.21	-992	1373	-1207	3	9	16	-93	15	-108	39
	1947	2019-01-17 09:02:02.22	-1004	1366	-1213	-1	6	15	28	32	-4	-30
	1948	2019-01-17 09:02:02.23	-987	1368	-1207	0	-3	13	-94	8	-102	43
	1949	2019-01-17 09:02:02.24	-999	1372	-1207	1	-7	11	24	30	-6	-27
	1950	2019-01-17 09:02:02.25	-991	1372	-1203	5	-9	8	-88	8	-96	40
	1951	2019-01-17 09:02:02.26	-996	1373	-1198	5	-7	6	20	36	-16	-28
	1952	2019-01-17 09:02:02.27	-1002	1377	-1195	5	-11	4	-75	16	-91	29
	1953	2019-01-17 09:02:02.28	-998	1371	-1191	0	-9	2	22	32	-10	-27
	1954	2019-01-17 09:02:02.29	-997	1373	-1192	-5	-10	-1	-73	11	-84	31
	1955	2019-01-17 09:02:02.30	-996	1364	-1195	-8	-11	-1	6	30	-24	-18
	1956	2019-01-17 09:02:02.31	-999	1355	-1189	-13	-9	-4	-75	14	-89	30
	1957	2019-01-17 09:02:02.32	-991	1355	-1180	-9	-8	1	-5	36	-41	-15
	1958	2019-01-17 09:02:02.33	-1004	1344	-1186	-2	-2	5	-69	19	-88	25
	1959	2019-01-17 09:02:02.34	-1002	1345	-1181	2	2	13	-7	34	-41	-13
	1960	2019-01-17 09:02:02.35	-989	1362	-1190	6	3	21	-72	14	-86	29
	1961	2019-01-17 09:02:02.36	-988	1369	-1196	9	6	23	-20	34	-54	-7
	1962	2019-01-17 09:02:02.37	-984	1389	-1199	8	6	21	-61	16	-77	22
	1963	2019-01-17 09:02:02.38	-991	1391	-1206	6	5	16	-19	32	-51	-6
	1964	2019-01-17 09:02:02.39	-997	1393	-1203	3	3	4	-60	13	-73	23
	1965	2019-01-17 09:02:02.40	-997	1383	-1197	1	-4	-12	-29	29	-58	0
	1966	2019-01-17 09:02:02.41	-992	1378	-1200	-1	-8	-22	-47	11	-58	18
	1967	2019-01-17 09:02:02.42	-993	1361	-1192	-3	-6	-22	-19	29	-48	-5
	1968	2019-01-17 09:02:02.43	-996	1352	-1181	-1	-6	-21	-35	19	-54	8
	1969	2019-01-17 09:02:02.44	-991	1354	-1184	3	-2	-14	-34	34	-68	0
	1970	2019-01-17 09:02:02.45	-992	1360	-1188	5	3	-7	-47	19	-66	14
	1971	2019-01-17 09:02:02.46	-1011	1367	-1193	6	4	0	-42	31	-73	5
	1972	2019-01-17 09:02:02.47	-1003	1374	-1205	2	4	0	-28	11	-39	8
	1973	2019-01-17 09:02:02.48	-1003	1369	-1210	1	-2	-4	-37	26	-63	5
	1974	2019-01-17 09:02:02.49	-992	1368	-1201	-1	-10	-8	-22	6	-28	8
	1975	2019-01-17 09:02:02.50	-1000	1373	-1187	-7	-12	-8	-43	25	-68	9
	1976	2019-01-17 09:02:02.51	-992	1366	-1181	-13	-9	-12	-15	12	-27	1
	1977	2019-01-17 09:02:02.52	-989	1381	-1168	-14	-5	-12	-44	30	-74	7
	1978	2019-01-17 09:02:02.53	-1002	1367	-1195	-17	16	-20	-4	14	-18	-5
	1979	2019-01-17 09:02:02.54	-998	1371	-1207	-7	17	-19	-58	23	-81	17
	1980	2019-01-17 09:02:02.55	-1002	1367	-1211	1	8	-17	-8	7	-15	0
	1981	2019-01-17 09:02:02.56	-1009	1372	-1205	0	4	-15	-72	19	-91	26
	1982	2019-01-17 09:02:02.57	-1004	1367	-1210	2	-1	-13	-5	8	-13	-1
	1983	2019-01-17 09:02:02.58	-997	1360	-1192	2	-8	-10	-69	20	-89	24
	1984	2019-01-17 09:02:02.59	-993	1362	-1192	4	-9	-8	3	10	-7	-6
	1985	2019-01-17 09:02:02.60	-996	1366	-1190	7	-7	-10	-80	20	-100	30
	1986	2019-01-17 09:02:02.61	-999	1367	-1189	10	-2	-13	8	10	-2	-9
	1987	2019-01-17 09:02:02.62	-1002	1371	-1193	10	2	-18	-90	18	-108	36
	1988	2019-01-17 09:02:02.63	-1002	1366	-1199	10	1	-23	5	6	-1	-5
	1989	2019-01-17 09:02:02.64	-1007	1366	-1201	8	1	-28	-86	21	-107	32
	1990	2019-01-17 09:02:02.65	-1002	1356	-1200	2	-7	-29	32	17	15	-24
	1991	2019-01-17 09:02:02.66	-1009	1353	-1191	-5	-9	-26	-81	26	-107	27
	1992	2019-01-17 09:02:02.67	-1008	1334	-1194	-7	-13	-17	32	22	10	-27
	1993	2019-01-17 09:02:02.68	-1007	1345	-1186	-9	-12	-8	-99	26	-125	36
	1994	2019-01-17 09:02:02.69	-994	1353	-1171	-12	-6	-3	26	14	12	-20
[truncated: 4,027 more rows]
