# Supplementary material for: Evaluating the stress-response of dental students to the dental school environment
Source: PeerJ. 2020 May 6;8:e8981. doi: 10.7717/peerj.8981 (PMC7210805; doi:10.7717/peerj.8981)
Supplement: Supplemental Information 1 [file peerj-08-8981-s001.zip › 5 -0 -IV.csv]

// Data mode : Full
// Data quality : High
// Acceleration sensor's range : 16g
// Gyroscope sensor's range : 2000dps
//
//ARTIFACT	NUM	DATE	ACC_X	ACC_Y	ACC_Z	GYRO_X	GYRO_Y	GYRO_Z	EOG_L	EOG_R	EOG_H	EOG_V
	1	2019-01-15 10:55:19.36	-1128	902	-1496	-4	3	-16	-30	21	-51	4
	2	2019-01-15 10:55:19.37	-1127	894	-1502	-8	6	-21	-36	12	-48	12
	3	2019-01-15 10:55:19.38	-1135	891	-1508	-2	5	-27	-30	9	-39	10
	4	2019-01-15 10:55:19.39	-1129	894	-1505	3	4	-30	-24	15	-39	4
	5	2019-01-15 10:55:19.40	-1128	891	-1507	8	1	-37	-21	15	-36	3
	6	2019-01-15 10:55:19.41	-1132	887	-1509	7	4	-43	-28	15	-43	6
	7	2019-01-15 10:55:19.42	-1130	882	-1508	5	9	-47	-33	10	-43	11
	8	2019-01-15 10:55:19.43	-1120	874	-1508	2	8	-44	-36	9	-45	13
	9	2019-01-15 10:55:19.44	-1115	863	-1514	-1	11	-41	-41	6	-47	17
	10	2019-01-15 10:55:19.45	-1120	851	-1510	-1	14	-34	-44	3	-47	20
	11	2019-01-15 10:55:19.46	-1106	854	-1504	10	13	-14	-47	5	-52	21
	12	2019-01-15 10:55:19.47	-1113	850	-1512	17	11	-6	-48	-3	-45	25
	13	2019-01-15 10:55:19.48	-1110	860	-1516	22	8	1	-59	-10	-49	34
	14	2019-01-15 10:55:19.49	-1117	869	-1513	28	3	1	-56	-12	-44	34
	15	2019-01-15 10:55:19.50	-1116	879	-1515	32	1	-3	-55	-10	-45	32
	16	2019-01-15 10:55:19.51	-1120	879	-1515	32	-6	-10	-54	-12	-42	33
	17	2019-01-15 10:55:19.52	-1120	882	-1520	27	-9	-17	-59	-9	-50	34
	18	2019-01-15 10:55:19.53	-1127	874	-1523	18	-13	-24	-58	-5	-53	31
	19	2019-01-15 10:55:19.54	-1131	862	-1518	9	-18	-26	-65	-11	-54	38
	20	2019-01-15 10:55:19.55	-1129	854	-1513	2	-22	-28	-73	-22	-51	47
	21	2019-01-15 10:55:19.56	-1118	856	-1506	0	-17	-25	-69	-16	-53	42
	22	2019-01-15 10:55:19.57	-1124	856	-1502	-2	-14	-22	-60	-12	-48	36
	23	2019-01-15 10:55:19.58	-1130	851	-1499	-5	-1	-17	-57	-12	-45	34
	24	2019-01-15 10:55:19.59	-1124	848	-1495	-7	5	-15	-48	-1	-47	24
	25	2019-01-15 10:55:19.60	-1122	850	-1507	-7	7	-7	-49	1	-50	24
	26	2019-01-15 10:55:19.61	-1111	854	-1520	-7	9	-3	-47	4	-51	21
	27	2019-01-15 10:55:19.62	-1118	872	-1515	-10	8	0	-49	3	-52	23
	28	2019-01-15 10:55:19.63	-1105	872	-1527	-12	7	-4	-56	-4	-52	30
	29	2019-01-15 10:55:19.64	-1124	880	-1526	-12	1	-7	-61	-8	-53	34
	30	2019-01-15 10:55:19.65	-1122	884	-1532	-11	-8	-18	-56	-6	-50	31
	31	2019-01-15 10:55:19.66	-1112	894	-1537	-9	-17	-27	-54	-1	-53	27
	32	2019-01-15 10:55:19.67	-1117	888	-1514	-5	-23	-38	-57	-6	-51	31
	33	2019-01-15 10:55:19.68	-1107	882	-1492	-5	-20	-45	-65	-13	-52	39
	34	2019-01-15 10:55:19.69	-1126	854	-1481	-6	-11	-44	-75	-22	-53	48
	35	2019-01-15 10:55:19.70	-1122	820	-1527	-3	-6	-34	-77	-23	-54	50
	36	2019-01-15 10:55:19.71	-1129	810	-1526	16	-20	-23	-78	-22	-56	50
	37	2019-01-15 10:55:19.72	-1119	830	-1507	39	-34	-7	-72	-24	-48	48
	38	2019-01-15 10:55:19.73	-1128	834	-1507	37	-27	5	-68	-22	-46	45
	39	2019-01-15 10:55:19.74	-1128	844	-1519	15	-8	11	-63	-14	-49	38
	40	2019-01-15 10:55:19.75	-1132	856	-1525	-1	1	17	-63	-13	-50	38
	41	2019-01-15 10:55:19.76	-1133	864	-1511	0	3	21	-68	-18	-50	43
	42	2019-01-15 10:55:19.77	-1127	869	-1508	-2	6	22	-67	-18	-49	42
	43	2019-01-15 10:55:19.78	-1133	880	-1519	-16	11	23	-62	-10	-52	36
	44	2019-01-15 10:55:19.79	-1130	895	-1530	-23	10	13	-55	-3	-52	29
	45	2019-01-15 10:55:19.80	-1110	905	-1519	-20	-3	6	-52	-4	-48	28
	46	2019-01-15 10:55:19.81	-1120	898	-1513	-8	-12	-6	-57	-8	-49	32
	47	2019-01-15 10:55:19.82	-1115	900	-1497	-11	-14	-21	-65	-16	-49	40
	48	2019-01-15 10:55:19.83	-1119	895	-1502	-11	-9	-30	-67	-17	-50	42
	49	2019-01-15 10:55:19.84	-1118	874	-1509	-8	-14	-35	-62	-15	-47	38
	50	2019-01-15 10:55:19.85	-1128	869	-1510	2	-21	-38	-61	-12	-49	36
	51	2019-01-15 10:55:19.86	-1120	866	-1509	6	-23	-38	-65	-17	-48	41
	52	2019-01-15 10:55:19.87	-1116	861	-1505	5	-27	-34	-76	-26	-50	51
	53	2019-01-15 10:55:19.88	-1130	851	-1511	1	-24	-27	-79	-33	-46	56
	54	2019-01-15 10:55:19.89	-1117	856	-1512	-2	-23	-22	-79	-34	-45	56
	55	2019-01-15 10:55:19.90	-1121	862	-1503	-4	-21	-15	-73	-26	-47	49
	56	2019-01-15 10:55:19.91	-1130	875	-1494	-14	-17	-12	-78	-30	-48	54
	57	2019-01-15 10:55:19.92	-1138	864	-1502	-21	-10	-5	-80	-32	-48	56
	58	2019-01-15 10:55:19.93	-1132	852	-1519	-21	-15	-2	-86	-40	-46	63
	59	2019-01-15 10:55:19.94	-1132	860	-1505	-7	-27	4	-81	-41	-40	61
	60	2019-01-15 10:55:19.95	-1128	864	-1505	-1	-28	9	-80	-41	-39	60
	61	2019-01-15 10:55:19.96	-1127	875	-1511	-7	-22	7	-81	-42	-39	61
	62	2019-01-15 10:55:19.97	-1129	883	-1516	-6	-15	5	-76	-33	-43	54
	63	2019-01-15 10:55:19.98	-1127	880	-1516	-5	-14	1	-77	-34	-43	55
	64	2019-01-15 10:55:19.99	-1143	888	-1503	-3	-13	-1	-75	-33	-42	54
	65	2019-01-15 10:55:20.00	-1141	875	-1504	-1	-14	-4	-71	-30	-41	50
	66	2019-01-15 10:55:20.01	-1146	877	-1502	2	-14	-5	-71	-30	-41	50
	67	2019-01-15 10:55:20.02	-1150	886	-1510	5	-15	-8	-69	-31	-38	50
	68	2019-01-15 10:55:20.03	-1147	895	-1508	2	-20	-10	-71	-29	-42	50
	69	2019-01-15 10:55:20.04	-1147	897	-1507	0	-18	-13	-74	-31	-43	52
	70	2019-01-15 10:55:20.05	-1154	893	-1513	2	-17	-18	-75	-31	-44	53
	71	2019-01-15 10:55:20.06	-1146	893	-1506	5	-17	-24	-70	-29	-41	49
	72	2019-01-15 10:55:20.07	-1144	885	-1500	10	-14	-28	-63	-25	-38	44
	73	2019-01-15 10:55:20.08	-1147	886	-1501	10	-8	-35	-68	-29	-39	48
	74	2019-01-15 10:55:20.09	-1141	874	-1500	14	-6	-37	-72	-31	-41	51
	75	2019-01-15 10:55:20.10	-1139	867	-1507	13	-4	-41	-74	-30	-44	52
	76	2019-01-15 10:55:20.11	-1140	868	-1504	14	-2	-41	-69	-23	-46	46
	77	2019-01-15 10:55:20.12	-1146	863	-1506	16	2	-39	-66	-22	-44	44
	78	2019-01-15 10:55:20.13	-1142	852	-1502	17	3	-39	-66	-24	-42	45
	79	2019-01-15 10:55:20.14	-1135	856	-1507	18	5	-33	-70	-27	-43	48
	80	2019-01-15 10:55:20.15	-1137	852	-1502	20	5	-30	-65	-24	-41	44
	81	2019-01-15 10:55:20.16	-1139	849	-1498	23	6	-28	-66	-18	-48	42
	82	2019-01-15 10:55:20.17	-1142	853	-1503	21	12	-23	-68	-12	-56	40
	83	2019-01-15 10:55:20.18	-1136	856	-1503	20	12	-25	-67	-10	-57	38
	84	2019-01-15 10:55:20.19	-1128	860	-1510	18	15	-26	-68	-18	-50	43
	85	2019-01-15 10:55:20.20	-1144	853	-1510	13	13	-27	-69	-27	-42	48
	86	2019-01-15 10:55:20.21	-1133	862	-1516	10	8	-27	-66	-27	-39	46
	87	2019-01-15 10:55:20.22	-1137	861	-1514	7	1	-29	-65	-19	-46	42
	88	2019-01-15 10:55:20.23	-1132	860	-1525	5	-7	-33	-56	-8	-48	32
	89	2019-01-15 10:55:20.24	-1127	856	-1519	5	-12	-32	-49	-3	-46	26
	90	2019-01-15 10:55:20.25	-1135	859	-1507	9	-16	-31	-49	-5	-44	27
	91	2019-01-15 10:55:20.26	-1134	850	-1500	10	-16	-31	-57	-11	-46	34
	92	2019-01-15 10:55:20.27	-1142	847	-1499	12	-12	-29	-52	-14	-38	33
	93	2019-01-15 10:55:20.28	-1145	845	-1496	14	-16	-26	-58	-15	-43	36
	94	2019-01-15 10:55:20.29	-1144	854	-1503	17	-17	-22	-55	-13	-42	34
	95	2019-01-15 10:55:20.30	-1148	856	-1501	15	-13	-23	-59	-15	-44	37
	96	2019-01-15 10:55:20.31	-1149	856	-1499	8	-7	-23	-58	-18	-40	38
	97	2019-01-15 10:55:20.32	-1156	855	-1497	5	-3	-24	-60	-20	-40	40
	98	2019-01-15 10:55:20.33	-1138	847	-1508	6	-1	-27	-60	-23	-37	41
	99	2019-01-15 10:55:20.34	-1142	848	-1507	7	2	-27	-62	-23	-39	42
	100	2019-01-15 10:55:20.35	-1146	846	-1505	3	6	-28	-63	-23	-40	43
	101	2019-01-15 10:55:20.36	-1148	841	-1515	-3	11	-25	-67	-32	-35	49
	102	2019-01-15 10:55:20.37	-1154	828	-1519	1	5	-18	-71	-40	-31	55
	103	2019-01-15 10:55:20.38	-1140	836	-1513	6	-1	-12	-63	-31	-32	47
	104	2019-01-15 10:55:20.39	-1141	840	-1495	10	-6	-9	-62	-27	-35	44
	105	2019-01-15 10:55:20.40	-1144	856	-1482	5	3	-8	-62	-20	-42	41
	106	2019-01-15 10:55:20.41	-1154	838	-1489	-1	10	-7	-59	-17	-42	38
	107	2019-01-15 10:55:20.42	-1140	815	-1522	1	12	-2	-55	-12	-43	33
	108	2019-01-15 10:55:20.43	-1144	817	-1529	13	-5	0	-55	-16	-39	35
	109	2019-01-15 10:55:20.44	-1151	841	-1505	24	-20	1	-60	-23	-37	41
	110	2019-01-15 10:55:20.45	-1149	850	-1499	15	-12	-4	-62	-23	-39	42
	111	2019-01-15 10:55:20.46	-1143	849	-1518	-11	11	-11	-65	-21	-44	43
	112	2019-01-15 10:55:20.47	-1145	852	-1528	-27	19	-17	-69	-26	-43	47
	113	2019-01-15 10:55:20.48	-1143	857	-1522	-22	10	-18	-72	-33	-39	52
	114	2019-01-15 10:55:20.49	-1145	844	-1519	-25	8	-20	-71	-39	-32	55
	115	2019-01-15 10:55:20.50	-1144	854	-1513	-35	13	-21	-69	-35	-34	52
	116	2019-01-15 10:55:20.51	-1134	850	-1517	-40	16	-21	-69	-31	-38	50
	117	2019-01-15 10:55:20.52	-1131	860	-1520	-30	9	-20	-77	-34	-43	55
	118	2019-01-15 10:55:20.53	-1140	856	-1515	-21	3	-21	-78	-38	-40	58
	119	2019-01-15 10:55:20.54	-1135	863	-1513	-18	4	-25	-70	-31	-39	50
	120	2019-01-15 10:55:20.55	-1130	858	-1513	-14	10	-26	-63	-24	-39	43
	121	2019-01-15 10:55:20.56	-1135	857	-1515	-10	8	-26	-63	-24	-39	43
	122	2019-01-15 10:55:20.57	-1130	859	-1505	-9	0	-23	-70	-31	-39	50
	123	2019-01-15 10:55:20.58	-1118	851	-1511	-6	-3	-21	-79	-38	-41	58
	124	2019-01-15 10:55:20.59	-1114	850	-1505	-7	-6	-19	-78	-36	-42	57
	125	2019-01-15 10:55:20.60	-1117	849	-1509	-7	-7	-17	-77	-30	-47	53
	126	2019-01-15 10:55:20.61	-1117	849	-1514	-6	-7	-16	-73	-31	-42	52
	127	2019-01-15 10:55:20.62	-1109	851	-1519	-3	-10	-14	-71	-35	-36	53
	128	2019-01-15 10:55:20.63	-1119	860	-1502	-5	-9	-17	-68	-34	-34	51
	129	2019-01-15 10:55:20.64	-1130	847	-1516	-9	-11	-14	-65	-24	-41	44
	130	2019-01-15 10:55:20.65	-1131	829	-1528	-7	-16	-11	-70	-24	-46	47
	131	2019-01-15 10:55:20.66	-1140	836	-1516	3	-33	-8	-73	-32	-41	52
	132	2019-01-15 10:55:20.67	-1143	844	-1505	10	-40	0	-74	-39	-35	56
	133	2019-01-15 10:55:20.68	-1136	840	-1506	6	-29	2	-66	-31	-35	48
	134	2019-01-15 10:55:20.69	-1143	842	-1506	3	-22	0	-65	-29	-36	47
	135	2019-01-15 10:55:20.70	-1136	842	-1503	2	-20	6	-56	-21	-35	38
	136	2019-01-15 10:55:20.71	-1154	846	-1507	4	-18	9	-60	-22	-38	41
	137	2019-01-15 10:55:20.72	-1152	846	-1512	-2	-11	9	-64	-26	-38	45
	138	2019-01-15 10:55:20.73	-1150	851	-1511	-3	-5	10	-69	-34	-35	51
	139	2019-01-15 10:55:20.74	-1161	853	-1516	-2	-6	13	-68	-33	-35	50
	140	2019-01-15 10:55:20.75	-1149	866	-1510	-3	-7	6	-64	-30	-34	47
	141	2019-01-15 10:55:20.76	-1151	874	-1505	-6	-5	2	-56	-26	-30	41
	142	2019-01-15 10:55:20.77	-1160	873	-1497	-13	0	-9	-53	-26	-27	39
	143	2019-01-15 10:55:20.78	-1144	874	-1518	-18	5	-21	-53	-27	-26	40
	144	2019-01-15 10:55:20.79	-1154	868	-1513	-19	2	-28	-52	-23	-29	37
	145	2019-01-15 10:55:20.80	-1149	870	-1513	-15	5	-31	-56	-28	-28	42
	146	2019-01-15 10:55:20.81	-1140	870	-1507	-17	6	-37	-75	-42	-33	58
	147	2019-01-15 10:55:20.82	-1138	861	-1509	-17	10	-38	-78	-40	-38	59
	148	2019-01-15 10:55:20.83	-1137	856	-1507	-12	17	-40	-76	-36	-40	56
	149	2019-01-15 10:55:20.84	-1145	843	-1503	-7	19	-34	-75	-40	-35	57
	150	2019-01-15 10:55:20.85	-1147	841	-1503	-2	17	-30	-75	-41	-34	58
	151	2019-01-15 10:55:20.86	-1145	842	-1513	1	16	-26	-71	-35	-36	53
	152	2019-01-15 10:55:20.87	-1143	843	-1508	2	20	-24	-66	-30	-36	48
	153	2019-01-15 10:55:20.88	-1142	850	-1513	6	18	-25	-61	-23	-38	42
	154	2019-01-15 10:55:20.89	-1136	851	-1501	5	18	-25	-61	-23	-38	42
	155	2019-01-15 10:55:20.90	-1137	850	-1510	6	23	-26	-59	-23	-36	41
	156	2019-01-15 10:55:20.91	-1138	849	-1512	6	21	-28	-64	-25	-39	44
	157	2019-01-15 10:55:20.92	-1143	847	-1515	7	17	-27	-61	-20	-41	40
	158	2019-01-15 10:55:20.93	-1135	845	-1514	10	14	-28	-57	-17	-40	37
	159	2019-01-15 10:55:20.94	-1136	840	-1504	12	11	-27	-53	-17	-36	35
	160	2019-01-15 10:55:20.95	-1145	847	-1506	15	6	-29	-53	-19	-34	36
	161	2019-01-15 10:55:20.96	-1132	840	-1508	14	11	-27	-59	-19	-40	39
	162	2019-01-15 10:55:20.97	-1144	848	-1497	15	16	-32	-64	-23	-41	43
	163	2019-01-15 10:55:20.98	-1143	846	-1506	13	18	-33	-68	-26	-42	47
	164	2019-01-15 10:55:20.99	-1154	846	-1516	6	23	-35	-65	-28	-37	46
	165	2019-01-15 10:55:21.00	-1149	845	-1517	2	27	-34	-61	-24	-37	42
	166	2019-01-15 10:55:21.01	-1136	836	-1514	-4	21	-32	-63	-24	-39	43
	167	2019-01-15 10:55:21.02	-1149	844	-1509	-5	24	-29	-63	-23	-40	43
	168	2019-01-15 10:55:21.03	-1137	842	-1502	-10	24	-26	-55	-20	-35	37
	169	2019-01-15 10:55:21.04	-1141	837	-1496	-13	25	-25	-54	-15	-39	34
	170	2019-01-15 10:55:21.05	-1145	842	-1500	-13	28	-21	-56	-15	-41	35
	171	2019-01-15 10:55:21.06	-1136	851	-1509	-13	24	-22	-55	-12	-43	33
	172	2019-01-15 10:55:21.07	-1138	851	-1515	-14	25	-25	-45	-8	-37	26
	173	2019-01-15 10:55:21.08	-1145	851	-1513	-16	26	-27	-51	-16	-35	33
	174	2019-01-15 10:55:21.09	-1139	858	-1531	-19	23	-28	-60	-22	-38	41
	175	2019-01-15 10:55:21.10	-1137	870	-1509	-20	25	-36	-74	-36	-38	55
	176	2019-01-15 10:55:21.11	-1134	866	-1509	-25	26	-41	-63	-28	-35	45
	177	2019-01-15 10:55:21.12	-1142	866	-1497	-29	29	-47	-52	-20	-32	36
	178	2019-01-15 10:55:21.13	-1151	846	-1515	-30	35	-49	-47	-6	-41	26
	179	2019-01-15 10:55:21.14	-1141	826	-1535	-25	28	-46	-60	-15	-45	37
	180	2019-01-15 10:55:21.15	-1146	829	-1514	-9	12	-41	-66	-25	-41	45
	181	2019-01-15 10:55:21.16	-1143	842	-1505	2	13	-42	-62	-25	-37	43
	182	2019-01-15 10:55:21.17	-1142	837	-1508	-6	25	-40	-58	-19	-39	38
	183	2019-01-15 10:55:21.18	-1145	847	-1517	-12	37	-37	-59	-18	-41	38
	184	2019-01-15 10:55:21.19	-1136	841	-1529	-12	43	-37	-62	-25	-37	43
	185	2019-01-15 10:55:21.20	-1143	839	-1516	-11	37	-33	-60	-23	-37	41
	186	2019-01-15 10:55:21.21	-1143	842	-1522	-13	36	-32	-58	-23	-35	40
	187	2019-01-15 10:55:21.22	-1142	853	-1526	-19	40	-32	-59	-25	-34	42
	188	2019-01-15 10:55:21.23	-1139	867	-1515	-24	36	-36	-62	-30	-32	46
	189	2019-01-15 10:55:21.24	-1129	871	-1520	-30	42	-40	-64	-31	-33	47
	190	2019-01-15 10:55:21.25	-1135	867	-1519	-38	47	-45	-61	-28	-33	44
	191	2019-01-15 10:55:21.26	-1137	852	-1528	-41	43	-44	-54	-17	-37	35
	192	2019-01-15 10:55:21.27	-1131	844	-1523	-36	44	-39	-49	-12	-37	30
	193	2019-01-15 10:55:21.28	-1125	836	-1516	-24	35	-31	-51	-13	-38	32
	194	2019-01-15 10:55:21.29	-1118	839	-1513	-15	34	-24	-51	-17	-34	34
	195	2019-01-15 10:55:21.30	-1123	836	-1506	-6	34	-18	-53	-18	-35	35
	196	2019-01-15 10:55:21.31	-1125	842	-1510	3	38	-14	-58	-18	-40	38
	197	2019-01-15 10:55:21.32	-1122	846	-1524	5	35	-8	-64	-21	-43	42
	198	2019-01-15 10:55:21.33	-1121	848	-1528	3	42	-5	-64	-18	-46	41
	199	2019-01-15 10:55:21.34	-1121	860	-1515	-1	39	-5	-57	-18	-39	37
	200	2019-01-15 10:55:21.35	-1121	861	-1517	-15	52	-6	-56	-20	-36	38
	201	2019-01-15 10:55:21.36	-1123	846	-1543	-30	59	-5	-56	-24	-32	40
	202	2019-01-15 10:55:21.37	-1117	845	-1549	-28	50	-3	-56	-22	-34	39
	203	2019-01-15 10:55:21.38	-1115	849	-1523	-11	35	0	-58	-23	-35	40
	204	2019-01-15 10:55:21.39	-1110	845	-1526	-10	30	1	-61	-28	-33	44
	205	2019-01-15 10:55:21.40	-1104	853	-1525	-9	32	-6	-68	-34	-34	51
	206	2019-01-15 10:55:21.41	-1104	857	-1531	-1	31	-15	-67	-33	-34	50
	207	2019-01-15 10:55:21.42	-1119	864	-1533	7	22	-23	-61	-30	-31	45
	208	2019-01-15 10:55:21.43	-1119	873	-1537	10	24	-39	-58	-26	-32	42
	209	2019-01-15 10:55:21.44	-1126	862	-1541	4	19	-48	-58	-25	-33	41
	210	2019-01-15 10:55:21.45	-1130	850	-1540	-3	22	-55	-60	-25	-35	42
	211	2019-01-15 10:55:21.46	-1133	852	-1529	-2	18	-59	-61	-28	-33	44
	212	2019-01-15 10:55:21.47	-1132	843	-1524	-4	20	-64	-62	-25	-37	43
	213	2019-01-15 10:55:21.48	-1126	835	-1520	-7	22	-68	-56	-22	-34	39
	214	2019-01-15 10:55:21.49	-1134	834	-1521	-4	32	-66	-58	-24	-34	41
	215	2019-01-15 10:55:21.50	-1131	834	-1520	-2	36	-67	-55	-24	-31	39
	216	2019-01-15 10:55:21.51	-1130	834	-1525	-3	45	-63	-62	-29	-33	45
	217	2019-01-15 10:55:21.52	-1129	838	-1522	-6	49	-61	-52	-19	-33	35
	218	2019-01-15 10:55:21.53	-1127	844	-1526	-5	61	-64	-47	-14	-33	30
	219	2019-01-15 10:55:21.54	-1136	851	-1524	-3	61	-63	-39	-4	-35	21
	220	2019-01-15 10:55:21.55	-1135	844	-1533	-1	73	-67	-45	-14	-31	29
	221	2019-01-15 10:55:21.56	-1129	839	-1524	-1	74	-67	-52	-21	-31	36
	222	2019-01-15 10:55:21.57	-1122	835	-1536	1	81	-68	-55	-23	-32	39
	223	2019-01-15 10:55:21.58	-1132	830	-1534	4	84	-67	-46	-14	-32	30
	224	2019-01-15 10:55:21.59	-1122	831	-1530	6	94	-61	-41	-8	-33	24
	225	2019-01-15 10:55:21.60	-1125	827	-1522	6	100	-58	-36	-6	-30	21
	226	2019-01-15 10:55:21.61	-1123	825	-1522	9	111	-53	-48	-15	-33	31
	227	2019-01-15 10:55:21.62	-1129	831	-1512	15	125	-48	-44	-13	-31	28
	228	2019-01-15 10:55:21.63	-1123	838	-1522	24	139	-49	-45	-12	-33	28
	229	2019-01-15 10:55:21.64	-1117	831	-1524	34	153	-50	-37	-5	-32	21
	230	2019-01-15 10:55:21.65	-1122	832	-1524	39	164	-52	-42	-10	-32	26
	231	2019-01-15 10:55:21.66	-1130	824	-1530	43	176	-53	-46	-10	-36	28
	232	2019-01-15 10:55:21.67	-1118	830	-1532	46	184	-54	-51	-12	-39	31
	233	2019-01-15 10:55:21.68	-1116	819	-1535	52	193	-53	-48	-12	-36	30
	234	2019-01-15 10:55:21.69	-1106	811	-1544	61	200	-51	-42	-11	-31	26
	235	2019-01-15 10:55:21.70	-1113	823	-1546	64	198	-53	-38	-6	-32	22
	236	2019-01-15 10:55:21.71	-1104	826	-1556	59	209	-55	-41	-5	-36	23
	237	2019-01-15 10:55:21.72	-1103	823	-1559	49	210	-58	-48	-13	-35	30
	238	2019-01-15 10:55:21.73	-1092	832	-1570	39	214	-66	-48	-15	-33	31
	239	2019-01-15 10:55:21.74	-1094	813	-1560	41	211	-72	-40	-9	-31	24
	240	2019-01-15 10:55:21.75	-1082	825	-1542	43	220	-81	-38	-9	-29	23
	241	2019-01-15 10:55:21.76	-1078	816	-1548	39	229	-88	-34	-9	-25	21
	242	2019-01-15 10:55:21.77	-1069	818	-1572	36	244	-96	-37	-14	-23	25
	243	2019-01-15 10:55:21.78	-1085	810	-1579	33	246	-104	-44	-19	-25	31
	244	2019-01-15 10:55:21.79	-1065	816	-1591	37	244	-113	-48	-22	-26	35
	245	2019-01-15 10:55:21.80	-1062	804	-1588	31	237	-114	-45	-14	-31	29
	246	2019-01-15 10:55:21.81	-1059	800	-1600	25	228	-114	-37	-5	-32	21
	247	2019-01-15 10:55:21.82	-1054	792	-1616	14	217	-108	-40	-3	-37	21
	248	2019-01-15 10:55:21.83	-1045	790	-1604	13	205	-104	-47	-11	-36	29
	249	2019-01-15 10:55:21.84	-1040	784	-1587	12	202	-94	-51	-18	-33	34
	250	2019-01-15 10:55:21.85	-1044	787	-1570	7	195	-87	-52	-20	-32	36
	251	2019-01-15 10:55:21.86	-1037	757	-1597	2	203	-73	-54	-20	-34	37
	252	2019-01-15 10:55:21.87	-1026	737	-1622	-2	194	-58	-56	-22	-34	39
	253	2019-01-15 10:55:21.88	-1024	754	-1607	7	184	-39	-53	-24	-29	38
	254	2019-01-15 10:55:21.89	-1012	762	-1599	12	180	-23	-48	-20	-28	34
	255	2019-01-15 10:55:21.90	-1012	771	-1612	3	187	-13	-47	-16	-31	31
	256	2019-01-15 10:55:21.91	-1015	788	-1626	-9	204	-8	-42	-13	-29	27
	257	2019-01-15 10:55:21.92	-1018	790	-1634	-18	202	-7	-50	-20	-30	35
	258	2019-01-15 10:55:21.93	-1019	802	-1637	-17	197	-6	-42	-12	-30	27
	259	2019-01-15 10:55:21.94	-1022	815	-1633	-21	182	-9	-44	-13	-31	28
	260	2019-01-15 10:55:21.95	-1016	818	-1633	-34	179	-15	-41	-8	-33	24
	261	2019-01-15 10:55:21.96	-1005	822	-1641	-46	177	-21	-47	-14	-33	30
	262	2019-01-15 10:55:21.97	-1001	814	-1640	-46	165	-24	-50	-12	-38	31
	263	2019-01-15 10:55:21.98	-993	815	-1630	-35	153	-31	-52	-14	-38	33
	264	2019-01-15 10:55:21.99	-992	813	-1616	-28	150	-38	-51	-12	-39	31
	265	2019-01-15 10:55:22.00	-993	806	-1599	-25	148	-44	-55	-17	-38	36
	266	2019-01-15 10:55:22.01	-990	815	-1624	-24	151	-48	-63	-27	-36	45
	267	2019-01-15 10:55:22.02	-980	815	-1630	-24	142	-54	-78	-41	-37	59
	268	2019-01-15 10:55:22.03	-982	814	-1644	-23	137	-58	-84	-44	-40	64
	269	2019-01-15 10:55:22.04	-975	807	-1649	-21	134	-59	-85	-42	-43	63
	270	2019-01-15 10:55:22.05	-984	804	-1654	-26	125	-59	-85	-45	-40	65
	271	2019-01-15 10:55:22.06	-973	799	-1656	-29	121	-57	-87	-50	-37	68
	272	2019-01-15 10:55:22.07	-967	806	-1639	-31	110	-49	-83	-53	-30	68
	273	2019-01-15 10:55:22.08	-978	786	-1646	-29	106	-44	-80	-47	-33	63
	274	2019-01-15 10:55:22.09	-982	769	-1650	-32	97	-31	-72	-37	-35	54
	275	2019-01-15 10:55:22.10	-985	790	-1641	-14	76	-12	-71	-38	-33	54
	276	2019-01-15 10:55:22.11	-976	807	-1646	-7	73	-8	-75	-43	-32	59
	277	2019-01-15 10:55:22.12	-975	820	-1642	-8	75	-6	-83	-53	-30	68
	278	2019-01-15 10:55:22.13	-974	827	-1661	-18	81	-5	-85	-59	-26	72
	279	2019-01-15 10:55:22.14	-968	826	-1656	-26	78	-7	-77	-51	-26	64
	280	2019-01-15 10:55:22.15	-978	813	-1659	-29	67	-9	-69	-42	-27	55
	281	2019-01-15 10:55:22.16	-981	806	-1649	-30	64	-7	-68	-35	-33	51
	282	2019-01-15 10:55:22.17	-969	808	-1647	-32	54	-3	-79	-45	-34	62
	283	2019-01-15 10:55:22.18	-966	801	-1653	-36	50	-4	-89	-55	-34	72
	284	2019-01-15 10:55:22.19	-960	820	-1635	-34	45	-7	-88	-53	-35	70
	285	2019-01-15 10:55:22.20	-968	826	-1632	-33	41	-9	-84	-53	-31	68
	286	2019-01-15 10:55:22.21	-976	818	-1655	-40	38	-17	-81	-55	-26	68
	287	2019-01-15 10:55:22.22	-971	815	-1668	-45	39	-24	-80	-57	-23	68
	288	2019-01-15 10:55:22.23	-969	829	-1636	-35	27	-34	-79	-50	-29	64
	289	2019-01-15 10:55:22.24	-966	811	-1642	-33	29	-40	-75	-44	-31	59
	290	2019-01-15 10:55:22.25	-980	808	-1647	-40	37	-44	-71	-46	-25	58
	291	2019-01-15 10:55:22.26	-978	804	-1650	-46	40	-44	-73	-54	-19	63
	292	2019-01-15 10:55:22.27	-973	806	-1656	-46	42	-46	-79	-56	-23	67
	293	2019-01-15 10:55:22.28	-970	785	-1642	-36	32	-40	-82	-58	-24	70
	294	2019-01-15 10:55:22.29	-966	783	-1649	-30	33	-32	-76	-53	-23	64
	295	2019-01-15 10:55:22.30	-964	795	-1652	-33	32	-25	-69	-46	-23	57
	296	2019-01-15 10:55:22.31	-962	791	-1647	-29	31	-19	-75	-44	-31	59
	297	2019-01-15 10:55:22.32	-954	799	-1640	-21	25	-14	-77	-48	-29	62
	298	2019-01-15 10:55:22.33	-952	806	-1647	-20	20	-14	-84	-60	-24	72
	299	2019-01-15 10:55:22.34	-952	809	-1645	-20	21	-16	-74	-50	-24	62
	300	2019-01-15 10:55:22.35	-951	811	-1657	-21	21	-17	-74	-52	-22	63
	301	2019-01-15 10:55:22.36	-942	810	-1664	-23	12	-19	-70	-51	-19	60
	302	2019-01-15 10:55:22.37	-945	820	-1660	-23	5	-21	-70	-48	-22	59
	303	2019-01-15 10:55:22.38	-945	804	-1657	-25	0	-22	-62	-39	-23	50
	304	2019-01-15 10:55:22.39	-947	807	-1657	-22	-10	-20	-55	-35	-20	45
	305	2019-01-15 10:55:22.40	-958	810	-1652	-13	-16	-19	-46	-29	-17	37
	306	2019-01-15 10:55:22.41	-953	794	-1638	-2	-18	-15	-46	-26	-20	36
	307	2019-01-15 10:55:22.42	-945	797	-1640	3	-20	-11	-43	-25	-18	34
	308	2019-01-15 10:55:22.43	-963	798	-1644	4	-14	-9	-54	-32	-22	43
	309	2019-01-15 10:55:22.44	-962	798	-1645	2	-12	-4	-52	-28	-24	40
	310	2019-01-15 10:55:22.45	-961	792	-1648	-9	-15	4	-51	-25	-26	38
	311	2019-01-15 10:55:22.46	-960	801	-1648	-11	-23	10	-60	-36	-24	48
	312	2019-01-15 10:55:22.47	-970	794	-1643	-17	-22	15	-58	-35	-23	46
	313	2019-01-15 10:55:22.48	-973	805	-1642	-21	-19	18	-56	-29	-27	42
	314	2019-01-15 10:55:22.49	-969	803	-1645	-23	-22	19	-53	-28	-25	40
	315	2019-01-15 10:55:22.50	-970	809	-1627	-19	-22	19	-51	-30	-21	40
	316	2019-01-15 10:55:22.51	-971	803	-1632	-6	-14	16	-50	-29	-21	39
	317	2019-01-15 10:55:22.52	-964	840	-1577	8	-7	11	-54	-26	-28	40
	318	2019-01-15 10:55:22.53	-974	785	-1614	0	8	13	-57	-33	-24	45
	319	2019-01-15 10:55:22.54	-968	779	-1666	-3	7	14	-58	-35	-23	46
	320	2019-01-15 10:55:22.55	-963	801	-1633	9	-18	18	-56	-30	-26	43
	321	2019-01-15 10:55:22.56	-968	820	-1608	11	-25	16	-55	-28	-27	41
	322	2019-01-15 10:55:22.57	-981	833	-1646	-10	-3	6	-54	-30	-24	42
	323	2019-01-15 10:55:22.58	-963	841	-1660	-45	12	-1	-58	-31	-27	44
	324	2019-01-15 10:55:22.59	-973	830	-1648	-58	10	-4	-55	-24	-31	39
	325	2019-01-15 10:55:22.60	-988	810	-1637	-47	8	-5	-46	-15	-31	30
	326	2019-01-15 10:55:22.61	-986	814	-1630	-48	13	-3	-45	-13	-32	29
	327	2019-01-15 10:55:22.62	-966	816	-1645	-56	19	0	-51	-14	-37	32
	328	2019-01-15 10:55:22.63	-976	821	-1644	-57	27	3	-58	-26	-32	42
	329	2019-01-15 10:55:22.64	-957	831	-1652	-45	23	4	-64	-37	-27	50
	330	2019-01-15 10:55:22.65	-960	842	-1635	-37	21	3	-60	-34	-26	47
	331	2019-01-15 10:55:22.66	-955	845	-1622	-36	20	-1	-55	-33	-22	44
	332	2019-01-15 10:55:22.67	-964	844	-1625	-38	28	-2	-52	-34	-18	43
	333	2019-01-15 10:55:22.68	-964	835	-1633	-33	28	-8	-48	-30	-18	39
	334	2019-01-15 10:55:22.69	-964	834	-1634	-23	23	-11	-50	-25	-25	37
	335	2019-01-15 10:55:22.70	-956	834	-1636	-23	20	-14	-52	-25	-27	38
	336	2019-01-15 10:55:22.71	-959	826	-1651	-21	22	-13	-40	-16	-24	28
	337	2019-01-15 10:55:22.72	-964	828	-1650	-19	17	-12	-48	-20	-28	34
	338	2019-01-15 10:55:22.73	-957	840	-1646	-23	11	-12	-49	-23	-26	36
	339	2019-01-15 10:55:22.74	-949	846	-1636	-26	13	-15	-60	-36	-24	48
	340	2019-01-15 10:55:22.75	-964	833	-1636	-30	17	-16	-49	-22	-27	35
	341	2019-01-15 10:55:22.76	-963	815	-1645	-27	17	-17	-53	-24	-29	38
	342	2019-01-15 10:55:22.77	-962	825	-1631	-16	7	-19	-67	-33	-34	50
	343	2019-01-15 10:55:22.78	-969	824	-1633	-12	5	-20	-64	-36	-28	50
	344	2019-01-15 10:55:22.79	-956	825	-1638	-15	12	-20	-63	-29	-34	46
	345	2019-01-15 10:55:22.80	-964	827	-1645	-19	13	-20	-59	-25	-34	42
	346	2019-01-15 10:55:22.81	-949	823	-1642	-21	13	-20	-46	-14	-32	30
	347	2019-01-15 10:55:22.82	-961	825	-1643	-22	12	-17	-47	-13	-34	30
	348	2019-01-15 10:55:22.83	-958	822	-1637	-17	10	-16	-50	-18	-32	34
	349	2019-01-15 10:55:22.84	-967	822	-1637	-16	8	-16	-54	-25	-29	39
	350	2019-01-15 10:55:22.85	-954	824	-1635	-11	9	-10	-56	-22	-34	39
	351	2019-01-15 10:55:22.86	-961	824	-1636	-10	3	-9	-54	-24	-30	39
	352	2019-01-15 10:55:22.87	-959	830	-1637	-13	6	-10	-50	-25	-25	37
	353	2019-01-15 10:55:22.88	-965	827	-1637	-15	9	-9	-41	-19	-22	30
	354	2019-01-15 10:55:22.89	-966	819	-1632	-17	10	-12	-40	-13	-27	26
	355	2019-01-15 10:55:22.90	-965	830	-1635	-18	8	-11	-46	-14	-32	30
	356	2019-01-15 10:55:22.91	-974	822	-1635	-19	15	-11	-43	-13	-30	28
	357	2019-01-15 10:55:22.92	-959	821	-1639	-20	16	-13	-42	-11	-31	26
	358	2019-01-15 10:55:22.93	-958	817	-1637	-24	18	-10	-47	-16	-31	31
	359	2019-01-15 10:55:22.94	-964	821	-1644	-25	13	-10	-43	-19	-24	31
	360	2019-01-15 10:55:22.95	-956	831	-1637	-26	12	-9	-34	-12	-22	23
	361	2019-01-15 10:55:22.96	-965	833	-1637	-34	16	-9	-27	-1	-26	14
	362	2019-01-15 10:55:22.97	-946	831	-1631	-40	18	-10	-29	-3	-26	16
	363	2019-01-15 10:55:22.98	-949	840	-1640	-45	20	-13	-38	-13	-25	25
	364	2019-01-15 10:55:22.99	-958	832	-1640	-44	19	-14	-46	-16	-30	31
	365	2019-01-15 10:55:23.00	-951	830	-1642	-41	14	-13	-54	-23	-31	38
	366	2019-01-15 10:55:23.01	-953	830	-1635	-36	14	-13	-59	-29	-30	44
	367	2019-01-15 10:55:23.02	-958	827	-1636	-33	14	-13	-62	-31	-31	46
	368	2019-01-15 10:55:23.03	-944	827	-1639	-33	15	-10	-64	-32	-32	48
	369	2019-01-15 10:55:23.04	-959	833	-1637	-27	12	-12	-58	-22	-36	40
	370	2019-01-15 10:55:23.05	-962	834	-1638	-27	11	-10	-58	-20	-38	39
	371	2019-01-15 10:55:23.06	-958	839	-1635	-25	8	-9	-62	-29	-33	45
	372	2019-01-15 10:55:23.07	-954	823	-1637	-20	8	-6	-67	-37	-30	52
	373	2019-01-15 10:55:23.08	-960	826	-1638	-13	8	-6	-69	-40	-29	54
	374	2019-01-15 10:55:23.09	-950	833	-1631	-12	9	-4	-66	-36	-30	51
	375	2019-01-15 10:55:23.10	-940	837	-1623	-13	14	-12	-58	-31	-27	44
	376	2019-01-15 10:55:23.11	-951	840	-1609	-15	20	-11	-52	-26	-26	39
	377	2019-01-15 10:55:23.12	-958	827	-1629	-22	23	-8	-45	-18	-27	31
	378	2019-01-15 10:55:23.13	-953	813	-1660	-20	12	-5	-53	-28	-25	40
	379	2019-01-15 10:55:23.14	-953	823	-1659	-10	-4	-2	-52	-23	-29	37
	380	2019-01-15 10:55:23.15	-953	840	-1639	-2	-10	-1	-57	-30	-27	43
	381	2019-01-15 10:55:23.16	-954	844	-1637	-12	3	-5	-45	-21	-24	33
	382	2019-01-15 10:55:23.17	-954	851	-1648	-28	18	-10	-54	-29	-25	41
	383	2019-01-15 10:55:23.18	-952	847	-1650	-36	19	-5	-67	-37	-30	52
	384	2019-01-15 10:55:23.19	-944	839	-1656	-31	13	-1	-67	-39	-28	53
	385	2019-01-15 10:55:23.20	-936	839	-1634	-27	11	1	-67	-40	-27	53
	386	2019-01-15 10:55:23.21	-947	853	-1625	-28	14	2	-70	-40	-30	55
	387	2019-01-15 10:55:23.22	-942	849	-1632	-28	18	5	-73	-46	-27	59
	388	2019-01-15 10:55:23.23	-946	845	-1628	-21	13	5	-70	-48	-22	59
	389	2019-01-15 10:55:23.24	-944	856	-1631	-14	7	1	-65	-43	-22	54
	390	2019-01-15 10:55:23.25	-954	864	-1645	-12	2	-6	-60	-35	-25	47
	391	2019-01-15 10:55:23.26	-955	854	-1634	-10	6	-14	-53	-23	-30	38
	392	2019-01-15 10:55:23.27	-951	862	-1639	-10	4	-21	-45	-13	-32	29
	393	2019-01-15 10:55:23.28	-957	853	-1632	-8	3	-26	-47	-13	-34	30
	394	2019-01-15 10:55:23.29	-948	844	-1639	-7	1	-26	-44	-17	-27	30
	395	2019-01-15 10:55:23.30	-948	834	-1640	-7	0	-28	-30	-2	-28	16
	396	2019-01-15 10:55:23.31	-946	840	-1636	0	-2	-27	-19	10	-29	4
	397	2019-01-15 10:55:23.32	-958	844	-1634	2	0	-25	-26	2	-28	12
	398	2019-01-15 10:55:23.33	-962	844	-1627	1	-1	-22	-34	-9	-25	21
	399	2019-01-15 10:55:23.34	-961	835	-1644	-2	3	-23	-32	-8	-24	20
	400	2019-01-15 10:55:23.35	-946	820	-1644	2	-2	-19	-35	-15	-20	25
	401	2019-01-15 10:55:23.36	-950	826	-1624	5	-6	-22	-41	-25	-16	33
	402	2019-01-15 10:55:23.37	-949	830	-1627	-1	1	-22	-46	-28	-18	37
	403	2019-01-15 10:55:23.38	-940	829	-1633	-9	11	-24	-39	-25	-14	32
	404	2019-01-15 10:55:23.39	-939	832	-1630	-15	17	-24	-33	-21	-12	27
	405	2019-01-15 10:55:23.40	-939	830	-1640	-17	17	-25	-35	-19	-16	27
	406	2019-01-15 10:55:23.41	-947	820	-1646	-18	13	-21	-36	-18	-18	27
	407	2019-01-15 10:55:23.42	-944	824	-1651	-20	-1	-11	-31	-13	-18	22
	408	2019-01-15 10:55:23.43	-952	829	-1647	-17	-9	-4	-32	-11	-21	21
	409	2019-01-15 10:55:23.44	-944	829	-1643	-18	-14	1	-28	-8	-20	18
	410	2019-01-15 10:55:23.45	-947	838	-1638	-19	-17	6	-17	2	-19	7
	411	2019-01-15 10:55:23.46	-949	841	-1638	-18	-16	11	-21	7	-28	7
	412	2019-01-15 10:55:23.47	-949	841	-1636	-19	-14	13	-18	12	-30	3
	413	2019-01-15 10:55:23.48	-947	848	-1619	-20	-9	13	-12	18	-30	-3
	414	2019-01-15 10:55:23.49	-945	846	-1629	-20	-6	13	-6	22	-28	-8
	415	2019-01-15 10:55:23.50	-951	841	-1644	-20	-2	12	-2	21	-23	-9
	416	2019-01-15 10:55:23.51	-953	834	-1639	-17	-6	10	-1	18	-19	-8
	417	2019-01-15 10:55:23.52	-935	838	-1635	-12	-12	9	-3	19	-22	-8
	418	2019-01-15 10:55:23.53	-938	838	-1628	-9	-15	9	4	24	-20	-14
	419	2019-01-15 10:55:23.54	-948	842	-1635	-10	-15	6	0	21	-21	-10
	420	2019-01-15 10:55:23.55	-939	831	-1647	-12	-14	3	-2	20	-22	-9
	421	2019-01-15 10:55:23.56	-941	840	-1640	-11	-20	-1	-19	3	-22	8
	422	2019-01-15 10:55:23.57	-937	842	-1641	-9	-21	-2	-19	8	-27	5
	423	2019-01-15 10:55:23.58	-944	840	-1645	-12	-20	-6	-19	8	-27	5
	424	2019-01-15 10:55:23.59	-946	842	-1636	-17	-22	-9	-7	16	-23	-4
	425	2019-01-15 10:55:23.60	-955	841	-1631	-19	-26	-12	0	23	-23	-11
	426	2019-01-15 10:55:23.61	-947	840	-1630	-20	-24	-15	-2	25	-27	-11
	427	2019-01-15 10:55:23.62	-955	834	-1627	-26	-25	-13	-13	16	-29	-1
	428	2019-01-15 10:55:23.63	-958	825	-1643	-22	-27	-12	-4	20	-24	-8
	429	2019-01-15 10:55:23.64	-950	834	-1641	-21	-32	-7	-8	13	-21	-2
	430	2019-01-15 10:55:23.65	-955	835	-1630	-19	-35	-2	-18	0	-18	9
	431	2019-01-15 10:55:23.66	-956	831	-1616	-15	-32	-1	-21	0	-21	10
	432	2019-01-15 10:55:23.67	-962	834	-1609	-17	-27	3	-18	4	-22	7
	433	2019-01-15 10:55:23.68	-957	814	-1641	-19	-28	7	-13	11	-24	1
	434	2019-01-15 10:55:23.69	-958	822	-1647	-14	-31	14	-7	19	-26	-6
	435	2019-01-15 10:55:23.70	-955	837	-1634	-12	-40	16	-16	14	-30	1
	436	2019-01-15 10:55:23.71	-956	845	-1631	-17	-36	13	-17	12	-29	2
	437	2019-01-15 10:55:23.72	-961	862	-1624	-27	-21	5	-13	18	-31	-2
	438	2019-01-15 10:55:23.73	-959	861	-1631	-38	-9	-1	-13	19	-32	-3
	439	2019-01-15 10:55:23.74	-968	860	-1637	-39	-7	-5	-11	19	-30	-4
	440	2019-01-15 10:55:23.75	-970	868	-1637	-37	-4	-10	-11	22	-33	-5
	441	2019-01-15 10:55:23.76	-961	862	-1629	-39	-4	-11	-16	18	-34	-1
	442	2019-01-15 10:55:23.77	-956	867	-1628	-40	-2	-14	-16	13	-29	1
	443	2019-01-15 10:55:23.78	-957	863	-1630	-39	-2	-15	-28	1	-29	13
	444	2019-01-15 10:55:23.79	-968	868	-1620	-30	-6	-16	-45	-18	-27	31
	445	2019-01-15 10:55:23.80	-967	866	-1615	-21	-10	-18	-44	-21	-23	32
	446	2019-01-15 10:55:23.81	-969	854	-1610	-15	-7	-19	-41	-16	-25	28
	447	2019-01-15 10:55:23.82	-958	857	-1602	-8	-4	-20	-41	-13	-28	27
	448	2019-01-15 10:55:23.83	-955	857	-1611	-3	-3	-19	-42	-17	-25	29
	449	2019-01-15 10:55:23.84	-960	844	-1607	-3	1	-19	-60	-31	-29	45
	450	2019-01-15 10:55:23.85	-956	846	-1617	-8	6	-18	-76	-47	-29	61
	451	2019-01-15 10:55:23.86	-955	850	-1626	-13	8	-16	-75	-47	-28	61
	452	2019-01-15 10:55:23.87	-950	864	-1620	-14	8	-15	-72	-42	-30	57
	453	2019-01-15 10:55:23.88	-955	858	-1615	-19	14	-16	-70	-40	-30	55
	454	2019-01-15 10:55:23.89	-957	850	-1625	-27	15	-13	-67	-36	-31	51
	455	2019-01-15 10:55:23.90	-952	842	-1641	-22	8	-11	-62	-30	-32	46
	456	2019-01-15 10:55:23.91	-964	843	-1630	-13	-1	-9	-46	-21	-25	33
	457	2019-01-15 10:55:23.92	-954	848	-1636	-11	-5	-8	-35	-9	-26	22
	458	2019-01-15 10:55:23.93	-958	856	-1634	-15	-6	-10	-36	-7	-29	21
	459	2019-01-15 10:55:23.94	-960	868	-1625	-19	-3	-12	-28	-1	-27	14
	460	2019-01-15 10:55:23.95	-957	867	-1620	-18	-6	-16	-42	-13	-29	27
	461	2019-01-15 10:55:23.96	-964	861	-1617	-20	-2	-16	-42	-10	-32	26
	462	2019-01-15 10:55:23.97	-961	862	-1624	-19	4	-17	-37	-10	-27	23
	463	2019-01-15 10:55:23.98	-968	857	-1619	-17	6	-19	-26	9	-35	8
	464	2019-01-15 10:55:23.99	-965	853	-1613	-14	7	-20	-26	8	-34	9
	465	2019-01-15 10:55:24.00	-969	854	-1612	-10	5	-16	-23	1	-24	11
	466	2019-01-15 10:55:24.01	-967	850	-1617	-12	7	-12	-30	-6	-24	18
	467	2019-01-15 10:55:24.02	-964	851	-1621	-16	9	-13	-33	-5	-28	19
	468	2019-01-15 10:55:24.03	-955	859	-1618	-15	9	-13	-36	-9	-27	22
	469	2019-01-15 10:55:24.04	-972	864	-1622	-20	9	-10	-32	-3	-29	17
	470	2019-01-15 10:55:24.05	-962	862	-1625	-20	13	-15	-32	-8	-24	20
	471	2019-01-15 10:55:24.06	-956	873	-1624	-18	13	-17	-27	-6	-21	16
	472	2019-01-15 10:55:24.07	-963	870	-1619	-16	14	-18	-32	-8	-24	20
	473	2019-01-15 10:55:24.08	-967	861	-1636	-12	19	-21	-38	-12	-26	25
	474	2019-01-15 10:55:24.09	-947	857	-1629	-8	21	-23	-38	-10	-28	24
	475	2019-01-15 10:55:24.10	-958	860	-1627	-6	22	-24	-41	-8	-33	24
	476	2019-01-15 10:55:24.11	-956	854	-1630	-5	20	-23	-43	-8	-35	25
	477	2019-01-15 10:55:24.12	-950	857	-1621	-7	20	-25	-39	-8	-31	23
	478	2019-01-15 10:55:24.13	-940	851	-1635	-3	19	-25	-42	-15	-27	28
	479	2019-01-15 10:55:24.14	-946	845	-1627	-2	14	-24	-41	-13	-28	27
	480	2019-01-15 10:55:24.15	-958	854	-1625	2	14	-20	-40	-10	-30	25
	481	2019-01-15 10:55:24.16	-952	843	-1629	2	12	-18	-52	-22	-30	37
	482	2019-01-15 10:55:24.17	-958	843	-1627	3	9	-14	-57	-28	-29	42
	483	2019-01-15 10:55:24.18	-950	849	-1634	5	4	-13	-48	-21	-27	34
	484	2019-01-15 10:55:24.19	-948	847	-1633	4	4	-9	-41	-16	-25	28
	485	2019-01-15 10:55:24.20	-954	855	-1627	5	2	-6	-38	-13	-25	25
	486	2019-01-15 10:55:24.21	-949	858	-1630	4	0	-6	-41	-12	-29	26
	487	2019-01-15 10:55:24.22	-952	855	-1628	-3	4	-6	-46	-17	-29	31
	488	2019-01-15 10:55:24.23	-951	858	-1623	-1	3	-6	-50	-24	-26	37
	489	2019-01-15 10:55:24.24	-960	858	-1622	0	2	-8	-54	-26	-28	40
	490	2019-01-15 10:55:24.25	-954	856	-1634	-1	5	-9	-56	-26	-30	41
	491	2019-01-15 10:55:24.26	-948	848	-1630	-4	4	-12	-58	-25	-33	41
	492	2019-01-15 10:55:24.27	-943	858	-1631	-2	-1	-13	-64	-30	-34	47
	493	2019-01-15 10:55:24.28	-950	854	-1621	0	-2	-15	-70	-32	-38	51
	494	2019-01-15 10:55:24.29	-954	846	-1625	-5	-2	-14	-68	-26	-42	47
	495	2019-01-15 10:55:24.30	-943	839	-1622	-9	0	-10	-69	-29	-40	49
	496	2019-01-15 10:55:24.31	-941	835	-1625	-7	-2	-5	-74	-40	-34	57
	497	2019-01-15 10:55:24.32	-941	849	-1618	-6	-5	-3	-77	-43	-34	60
	498	2019-01-15 10:55:24.33	-954	840	-1621	-9	-1	2	-79	-44	-35	61
	499	2019-01-15 10:55:24.34	-953	834	-1641	-13	3	9	-81	-45	-36	63
	500	2019-01-15 10:55:24.35	-958	832	-1646	-8	-4	16	-73	-33	-40	53
	501	2019-01-15 10:55:24.36	-961	844	-1623	-1	-16	21	-79	-42	-37	60
	502	2019-01-15 10:55:24.37	-959	844	-1614	1	-15	22	-80	-46	-34	63
	503	2019-01-15 10:55:24.38	-961	854	-1597	-1	-11	23	-87	-58	-29	72
	504	2019-01-15 10:55:24.39	-965	834	-1613	-2	-5	27	-95	-63	-32	79
	505	2019-01-15 10:55:24.40	-958	833	-1645	6	-15	25	-104	-74	-30	89
	506	2019-01-15 10:55:24.41	-958	851	-1618	16	-25	27	-112	-77	-35	94
	507	2019-01-15 10:55:24.42	-957	854	-1615	14	-19	22	-109	-76	-33	92
	508	2019-01-15 10:55:24.43	-958	862	-1616	0	-1	12	-112	-86	-26	99
	509	2019-01-15 10:55:24.44	-943	869	-1632	-14	11	6	-112	-87	-25	99
	510	2019-01-15 10:55:24.45	-950	867	-1644	-18	14	2	-125	-98	-27	111
	511	2019-01-15 10:55:24.46	-952	860	-1644	-21	11	0	-140	-116	-24	128
	512	2019-01-15 10:55:24.47	-955	867	-1634	-29	9	0	-157	-129	-28	143
	513	2019-01-15 10:55:24.48	-949	858	-1640	-35	10	1	-172	-146	-26	159
	514	2019-01-15 10:55:24.49	-948	874	-1645	-37	8	0	-180	-157	-23	168
	515	2019-01-15 10:55:24.50	-951	883	-1637	-33	0	-3	-183	-156	-27	169
	516	2019-01-15 10:55:24.51	-947	882	-1629	-32	2	-7	-183	-156	-27	169
	517	2019-01-15 10:55:24.52	-940	879	-1623	-36	6	-13	-178	-149	-29	163
	518	2019-01-15 10:55:24.53	-940	866	-1621	-35	5	-12	-176	-144	-32	160
	519	2019-01-15 10:55:24.54	-928	859	-1622	-27	-4	-9	-178	-149	-29	163
	520	2019-01-15 10:55:24.55	-941	858	-1604	-16	-8	-7	-185	-154	-31	169
	521	2019-01-15 10:55:24.56	-944	850	-1609	-12	-8	-5	-188	-158	-30	173
	522	2019-01-15 10:55:24.57	-941	861	-1618	-10	-6	-1	-180	-155	-25	167
	523	2019-01-15 10:55:24.58	-947	863	-1631	-11	-4	1	-174	-149	-25	161
	524	2019-01-15 10:55:24.59	-932	867	-1631	-12	-5	0	-170	-146	-24	158
	525	2019-01-15 10:55:24.60	-942	870	-1615	-15	-5	-1	-161	-133	-28	147
	526	2019-01-15 10:55:24.61	-943	854	-1640	-20	-6	1	-158	-126	-32	142
	527	2019-01-15 10:55:24.62	-943	856	-1644	-15	-18	3	-164	-129	-35	146
	528	2019-01-15 10:55:24.63	-944	852	-1629	-8	-30	7	-164	-129	-35	146
	529	2019-01-15 10:55:24.64	-937	848	-1629	-11	-35	8	-160	-128	-32	144
	530	2019-01-15 10:55:24.65	-941	845	-1623	-19	-36	11	-154	-128	-26	141
	531	2019-01-15 10:55:24.66	-948	856	-1619	-21	-38	14	-144	-121	-23	132
	532	2019-01-15 10:55:24.67	-950	852	-1624	-24	-34	19	-134	-112	-22	123
	533	2019-01-15 10:55:24.68	-946	852	-1624	-27	-30	24	-138	-115	-23	126
	534	2019-01-15 10:55:24.69	-962	866	-1618	-28	-28	25	-146	-119	-27	132
	535	2019-01-15 10:55:24.70	-962	870	-1614	-27	-26	26	-147	-122	-25	134
	536	2019-01-15 10:55:24.71	-962	879	-1621	-31	-22	27	-137	-118	-19	127
	537	2019-01-15 10:55:24.72	-962	886	-1625	-32	-18	24	-123	-102	-21	112
	538	2019-01-15 10:55:24.73	-966	890	-1625	-29	-20	18	-114	-91	-23	102
	539	2019-01-15 10:55:24.74	-970	887	-1613	-29	-18	4	-106	-85	-21	95
	540	2019-01-15 10:55:24.75	-970	887	-1617	-23	-22	-1	-100	-75	-25	87
	541	2019-01-15 10:55:24.76	-965	878	-1620	-22	-20	-4	-92	-68	-24	80
	542	2019-01-15 10:55:24.77	-961	875	-1615	-18	-21	-7	-106	-84	-22	95
	543	2019-01-15 10:55:24.78	-962	872	-1608	-12	-18	-6	-101	-79	-22	90
	544	2019-01-15 10:55:24.79	-958	865	-1607	-11	-13	-5	-87	-76	-11	81
	545	2019-01-15 10:55:24.80	-959	861	-1615	-12	-8	-2	-81	-61	-20	71
	546	2019-01-15 10:55:24.81	-959	870	-1613	-10	-3	1	-82	-61	-21	71
	547	2019-01-15 10:55:24.82	-960	872	-1605	-9	0	3	-80	-61	-19	70
	548	2019-01-15 10:55:24.83	-958	870	-1619	-11	4	2	-81	-61	-20	71
	549	2019-01-15 10:55:24.84	-963	871	-1615	-11	8	0	-82	-59	-23	70
	550	2019-01-15 10:55:24.85	-946	872	-1628	-15	7	0	-83	-63	-20	73
	551	2019-01-15 10:55:24.86	-950	873	-1621	-15	-2	-2	-74	-57	-17	65
	552	2019-01-15 10:55:24.87	-955	874	-1625	-10	-6	-3	-70	-54	-16	62
	553	2019-01-15 10:55:24.88	-948	870	-1618	-10	-11	-8	-53	-35	-18	44
	554	2019-01-15 10:55:24.89	-954	865	-1622	-8	-16	-9	-40	-22	-18	31
	555	2019-01-15 10:55:24.90	-950	876	-1606	-8	-15	-11	-39	-27	-12	33
	556	2019-01-15 10:55:24.91	-951	871	-1607	-5	-13	-17	-50	-34	-16	42
	557	2019-01-15 10:55:24.92	-954	868	-1602	-5	-12	-19	-53	-35	-18	44
	558	2019-01-15 10:55:24.93	-963	868	-1607	-4	-6	-22	-48	-28	-20	38
	559	2019-01-15 10:55:24.94	-949	860	-1607	-6	-6	-20	-52	-23	-29	37
	560	2019-01-15 10:55:24.95	-950	857	-1623	-3	-8	-18	-60	-28	-32	44
	561	2019-01-15 10:55:24.96	-960	856	-1617	-2	-8	-13	-58	-27	-31	42
	562	2019-01-15 10:55:24.97	-955	859	-1622	-3	-9	-9	-56	-23	-33	39
	563	2019-01-15 10:55:24.98	-957	869	-1615	-6	-7	-8	-54	-19	-35	36
	564	2019-01-15 10:55:24.99	-954	865	-1605	-9	-9	-5	-55	-19	-36	37
	565	2019-01-15 10:55:25.00	-949	864	-1610	-13	-7	-2	-54	-21	-33	37
	566	2019-01-15 10:55:25.01	-954	869	-1616	-13	-8	-2	-42	-13	-29	27
	567	2019-01-15 10:55:25.02	-951	878	-1612	-15	-9	-1	-39	-9	-30	24
	568	2019-01-15 10:55:25.03	-959	872	-1616	-17	-10	-6	-44	-18	-26	31
	569	2019-01-15 10:55:25.04	-953	879	-1621	-19	-10	-7	-43	-18	-25	30
	570	2019-01-15 10:55:25.05	-960	892	-1619	-19	-8	-12	-40	-15	-25	27
	571	2019-01-15 10:55:25.06	-960	886	-1614	-17	-12	-16	-37	-13	-24	25
	572	2019-01-15 10:55:25.07	-965	891	-1619	-15	-9	-19	-41	-12	-29	26
	573	2019-01-15 10:55:25.08	-961	891	-1620	-15	-8	-20	-50	-18	-32	34
	574	2019-01-15 10:55:25.09	-969	885	-1604	-13	-11	-24	-59	-27	-32	43
	575	2019-01-15 10:55:25.10	-970	884	-1611	-7	-10	-21	-67	-33	-34	50
	576	2019-01-15 10:55:25.11	-971	883	-1613	-1	-10	-21	-63	-30	-33	46
	577	2019-01-15 10:55:25.12	-966	878	-1598	6	-8	-19	-55	-25	-30	40
	578	2019-01-15 10:55:25.13	-964	878	-1590	8	3	-22	-55	-24	-31	39
	579	2019-01-15 10:55:25.14	-978	870	-1578	7	13	-19	-53	-25	-28	39
	580	2019-01-15 10:55:25.15	-979	830	-1620	4	19	-11	-42	-14	-28	28
	581	2019-01-15 10:55:25.16	-975	831	-1647	9	9	-2	-39	-12	-27	25
	582	2019-01-15 10:55:25.17	-956	854	-1625	25	-14	5	-32	-5	-27	18
	583	2019-01-15 10:55:25.18	-964	874	-1602	26	-15	6	-37	-10	-27	23
	584	2019-01-15 10:55:25.19	-957	879	-1614	5	5	2	-35	-11	-24	23
	585	2019-01-15 10:55:25.20	-970	877	-1622	-13	18	4	-33	-18	-15	25
	586	2019-01-15 10:55:25.21	-969	876	-1625	-9	14	4	-29	-3	-26	16
	587	2019-01-15 10:55:25.22	-965	873	-1618	-1	7	6	-31	-4	-27	17
	588	2019-01-15 10:55:25.23	-959	884	-1612	-5	9	3	-33	-7	-26	20
	589	2019-01-15 10:55:25.24	-964	891	-1602	-11	16	4	-45	-18	-27	31
	590	2019-01-15 10:55:25.25	-957	895	-1607	-6	18	-1	-46	-25	-21	35
	591	2019-01-15 10:55:25.26	-945	891	-1611	-1	18	-8	-48	-26	-22	37
	592	2019-01-15 10:55:25.27	-958	889	-1599	3	19	-15	-38	-18	-20	28
	593	2019-01-15 10:55:25.28	-955	889	-1605	3	23	-21	-33	-17	-16	25
	594	2019-01-15 10:55:25.29	-949	883	-1616	3	20	-29	-32	-9	-23	20
	595	2019-01-15 10:55:25.30	-951	882	-1629	5	16	-34	-32	-6	-26	19
	596	2019-01-15 10:55:25.31	-952	902	-1607	2	9	-43	-29	-2	-27	15
	597	2019-01-15 10:55:25.32	-951	889	-1602	-6	12	-44	-29	-8	-21	18
	598	2019-01-15 10:55:25.33	-950	870	-1629	-15	20	-49	-36	-14	-22	25
	599	2019-01-15 10:55:25.34	-948	862	-1624	-11	9	-48	-43	-17	-26	30
	600	2019-01-15 10:55:25.35	-947	868	-1616	-5	2	-46	-48	-21	-27	34
	601	2019-01-15 10:55:25.36	-953	872	-1598	-9	3	-47	-39	-18	-21	28
	602	2019-01-15 10:55:25.37	-965	849	-1613	-21	12	-37	-39	-12	-27	25
	603	2019-01-15 10:55:25.38	-949	841	-1637	-20	12	-29	-43	-17	-26	30
	604	2019-01-15 10:55:25.39	-961	859	-1627	-4	-5	-19	-45	-18	-27	31
	605	2019-01-15 10:55:25.40	-958	871	-1613	1	-9	-10	-45	-18	-27	31
	606	2019-01-15 10:55:25.41	-953	874	-1625	-9	-6	-7	-45	-15	-30	30
	607	2019-01-15 10:55:25.42	-954	866	-1615	-11	-4	-3	-42	-4	-38	23
	608	2019-01-15 10:55:25.43	-947	869	-1618	-4	-2	1	-44	-5	-39	24
	609	2019-01-15 10:55:25.44	-953	868	-1613	0	0	2	-46	-11	-35	28
	610	2019-01-15 10:55:25.45	-964	869	-1622	1	3	0	-49	-13	-36	31
	611	2019-01-15 10:55:25.46	-967	874	-1623	3	4	0	-49	-16	-33	32
	612	2019-01-15 10:55:25.47	-957	876	-1627	7	-4	-4	-50	-19	-31	34
	613	2019-01-15 10:55:25.48	-969	881	-1622	8	-9	-10	-48	-19	-29	33
	614	2019-01-15 10:55:25.49	-969	895	-1620	1	-8	-15	-42	-18	-24	30
	615	2019-01-15 10:55:25.50	-960	896	-1618	-2	-5	-24	-44	-15	-29	29
	616	2019-01-15 10:55:25.51	-966	887	-1618	-7	-2	-29	-44	-15	-29	29
	617	2019-01-15 10:55:25.52	-959	870	-1618	-10	-4	-33	-43	-14	-29	28
	618	2019-01-15 10:55:25.53	-954	869	-1612	-4	-6	-34	-43	-12	-31	27
	619	2019-01-15 10:55:25.54	-960	868	-1613	-1	-4	-33	-39	-6	-33	22
	620	2019-01-15 10:55:25.55	-961	860	-1607	-1	1	-32	-34	1	-35	16
	621	2019-01-15 10:55:25.56	-961	857	-1611	1	9	-32	-35	-2	-33	18
	622	2019-01-15 10:55:25.57	-954	864	-1612	4	10	-27	-32	-3	-29	17
	623	2019-01-15 10:55:25.58	-956	858	-1626	7	6	-24	-30	0	-30	15
	624	2019-01-15 10:55:25.59	-955	861	-1632	6	10	-19	-36	-14	-22	25
	625	2019-01-15 10:55:25.60	-958	860	-1620	3	7	-17	-38	-13	-25	25
	626	2019-01-15 10:55:25.61	-947	851	-1613	11	5	-14	-39	-21	-18	30
	627	2019-01-15 10:55:25.62	-958	851	-1625	14	0	-9	-32	-15	-17	23
	628	2019-01-15 10:55:25.63	-956	861	-1619	17	-4	-8	-37	-19	-18	28
	629	2019-01-15 10:55:25.64	-955	863	-1618	24	-4	-7	-47	-26	-21	36
	630	2019-01-15 10:55:25.65	-959	866	-1623	25	-1	-9	-39	-17	-22	28
	631	2019-01-15 10:55:25.66	-961	861	-1621	19	-1	-12	-36	-16	-20	26
	632	2019-01-15 10:55:25.67	-959	864	-1608	21	-1	-14	-28	-11	-17	19
	633	2019-01-15 10:55:25.68	-964	863	-1608	20	-1	-20	-32	-9	-23	20
	634	2019-01-15 10:55:25.69	-962	860	-1620	16	5	-20	-27	-5	-22	16
	635	2019-01-15 10:55:25.70	-962	857	-1624	7	8	-21	-28	-1	-27	14
	636	2019-01-15 10:55:25.71	-966	853	-1611	10	2	-18	-31	-3	-28	17
	637	2019-01-15 10:55:25.72	-966	852	-1616	7	-1	-18	-36	-9	-27	22
	638	2019-01-15 10:55:25.73	-961	852	-1619	4	0	-14	-42	-10	-32	26
	639	2019-01-15 10:55:25.74	-954	852	-1621	1	2	-12	-39	-7	-32	23
	640	2019-01-15 10:55:25.75	-952	859	-1622	-1	0	-9	-31	1	-32	15
	641	2019-01-15 10:55:25.76	-955	856	-1620	-3	1	-8	-32	-3	-29	17
	642	2019-01-15 10:55:25.77	-950	857	-1617	0	0	-7	-31	-10	-21	20
	643	2019-01-15 10:55:25.78	-954	858	-1604	1	7	-8	-31	-8	-23	19
	644	2019-01-15 10:55:25.79	-955	851	-1615	1	6	-8	-30	-11	-19	20
	645	2019-01-15 10:55:25.80	-954	852	-1624	0	7	-10	-33	-9	-24	21
	646	2019-01-15 10:55:25.81	-958	854	-1623	4	5	-10	-37	-7	-30	22
	647	2019-01-15 10:55:25.82	-956	857	-1625	3	6	-12	-41	-3	-38	22
	648	2019-01-15 10:55:25.83	-959	866	-1624	-3	7	-14	-41	0	-41	20
	649	2019-01-15 10:55:25.84	-964	860	-1627	-9	7	-15	-37	-2	-35	19
	650	2019-01-15 10:55:25.85	-958	847	-1622	-12	5	-11	-30	3	-33	13
	651	2019-01-15 10:55:25.86	-963	852	-1625	-7	-3	-6	-31	1	-32	15
	652	2019-01-15 10:55:25.87	-966	851	-1613	-2	-8	-1	-31	-1	-30	16
	653	2019-01-15 10:55:25.88	-959	857	-1598	1	-3	-2	-24	7	-31	8
	654	2019-01-15 10:55:25.89	-955	858	-1588	6	7	2	-18	11	-29	3
	655	2019-01-15 10:55:25.90	-974	834	-1615	4	12	4	-21	9	-30	6
	656	2019-01-15 10:55:25.91	-957	829	-1650	13	3	10	-30	-2	-28	16
	657	2019-01-15 10:55:25.92	-955	847	-1639	28	-13	13	-30	-8	-22	19
	658	2019-01-15 10:55:25.93	-952	869	-1613	29	-14	10	-36	-9	-27	22
	659	2019-01-15 10:55:25.94	-957	866	-1630	7	5	4	-31	-7	-24	19
	660	2019-01-15 10:55:25.95	-957	873	-1642	-20	19	-4	-25	2	-27	11
	661	2019-01-15 10:55:25.96	-952	862	-1645	-26	18	-6	-28	6	-34	11
	662	2019-01-15 10:55:25.97	-948	869	-1626	-17	7	-6	-23	8	-31	7
	663	2019-01-15 10:55:25.98	-953	866	-1626	-22	5	-7	-24	4	-28	10
	664	2019-01-15 10:55:25.99	-952	870	-1627	-28	11	-9	-16	9	-25	3
	665	2019-01-15 10:55:26.00	-941	875	-1635	-23	8	-9	-15	6	-21	4
	666	2019-01-15 10:55:26.01	-951	877	-1627	-10	-5	-11	-15	8	-23	3
	667	2019-01-15 10:55:26.02	-951	881	-1633	-2	-11	-17	-17	-1	-16	9
	668	2019-01-15 10:55:26.03	-945	885	-1618	-4	-9	-24	-19	5	-24	7
	669	2019-01-15 10:55:26.04	-943	878	-1621	-4	-7	-30	-21	5	-26	8
	670	2019-01-15 10:55:26.05	-944	865	-1619	2	-14	-32	-16	5	-21	5
	671	2019-01-15 10:55:26.06	-957	856	-1620	4	-25	-31	-15	4	-19	5
	672	2019-01-15 10:55:26.07	-939	848	-1626	1	-23	-31	-16	-3	-13	9
	673	2019-01-15 10:55:26.08	-952	842	-1618	1	-29	-24	-28	-11	-17	19
	674	2019-01-15 10:55:26.09	-939	847	-1627	2	-28	-18	-27	-7	-20	17
	675	2019-01-15 10:55:26.10	-957	847	-1624	-3	-26	-16	-33	-10	-23	21
	676	2019-01-15 10:55:26.11	-956	845	-1613	-6	-27	-8	-38	-13	-25	25
	677	2019-01-15 10:55:26.12	-964	842	-1623	-9	-27	-4	-37	-15	-22	26
	678	2019-01-15 10:55:26.13	-961	851	-1621	-6	-31	1	-35	-9	-26	22
	679	2019-01-15 10:55:26.14	-962	854	-1611	3	-35	4	-35	-11	-24	23
	680	2019-01-15 10:55:26.15	-960	856	-1610	3	-35	3	-36	-14	-22	25
	681	2019-01-15 10:55:26.16	-961	859	-1617	4	-25	-2	-41	-18	-23	29
	682	2019-01-15 10:55:26.17	-970	857	-1611	4	-21	-6	-42	-17	-25	29
	683	2019-01-15 10:55:26.18	-970	857	-1614	0	-15	-10	-45	-16	-29	30
	684	2019-01-15 10:55:26.19	-971	860	-1623	-5	-14	-11	-47	-16	-31	31
	685	2019-01-15 10:55:26.20	-965	865	-1622	-10	-11	-13	-40	-14	-26	27
	686	2019-01-15 10:55:26.21	-988	854	-1628	-14	-10	-12	-41	-13	-28	27
	687	2019-01-15 10:55:26.22	-975	850	-1620	-16	-16	-13	-43	-18	-25	30
	688	2019-01-15 10:55:26.23	-977	851	-1617	-16	-17	-10	-50	-18	-32	34
	689	2019-01-15 10:55:26.24	-970	850	-1623	-19	-13	-7	-52	-20	-32	36
	690	2019-01-15 10:55:26.25	-976	852	-1618	-20	-10	-7	-45	-16	-29	30
	691	2019-01-15 10:55:26.26	-974	856	-1614	-22	-9	-2	-40	-9	-31	24
	692	2019-01-15 10:55:26.27	-973	866	-1611	-25	-9	-2	-33	-5	-28	19
	693	2019-01-15 10:55:26.28	-982	868	-1599	-25	0	-2	-33	-5	-28	19
	694	2019-01-15 10:55:26.29	-978	864	-1609	-24	5	-2	-33	-9	-24	21
	695	2019-01-15 10:55:26.30	-967	867	-1616	-20	5	-4	-37	-9	-28	23
	696	2019-01-15 10:55:26.31	-975	871	-1615	-16	8	-8	-42	-13	-29	27
	697	2019-01-15 10:55:26.32	-972	868	-1622	-15	10	-14	-46	-16	-30	31
	698	2019-01-15 10:55:26.33	-970	874	-1617	-13	9	-14	-47	-16	-31	31
	699	2019-01-15 10:55:26.34	-976	874	-1617	-8	12	-18	-49	-15	-34	32
	700	2019-01-15 10:55:26.35	-978	864	-1613	-5	13	-18	-48	-10	-38	29
	701	2019-01-15 10:55:26.36	-964	854	-1617	2	11	-18	-46	-11	-35	28
	702	2019-01-15 10:55:26.37	-960	861	-1612	6	13	-19	-39	-10	-29	24
	703	2019-01-15 10:55:26.38	-973	858	-1614	4	19	-18	-31	-5	-26	18
	704	2019-01-15 10:55:26.39	-964	856	-1621	4	16	-17	-31	-9	-22	20
	705	2019-01-15 10:55:26.40	-961	864	-1612	5	22	-22	-30	-6	-24	18
	706	2019-01-15 10:55:26.41	-962	861	-1616	3	23	-19	-35	-15	-20	25
	707	2019-01-15 10:55:26.42	-960	854	-1623	3	19	-21	-31	-14	-17	22
	708	2019-01-15 10:55:26.43	-951	853	-1618	7	21	-22	-28	-17	-11	22
	709	2019-01-15 10:55:26.44	-951	855	-1617	11	19	-26	-25	-14	-11	19
	710	2019-01-15 10:55:26.45	-959	848	-1614	11	16	-22	-24	-14	-10	19
	711	2019-01-15 10:55:26.46	-967	848	-1624	9	21	-22	-30	-18	-12	24
	712	2019-01-15 10:55:26.47	-947	843	-1623	7	14	-22	-30	-14	-16	22
	713	2019-01-15 10:55:26.48	-963	850	-1623	7	5	-19	-29	-12	-17	20
	714	2019-01-15 10:55:26.49	-963	846	-1609	3	6	-20	-33	-17	-16	25
	715	2019-01-15 10:55:26.50	-970	854	-1612	-5	6	-21	-26	-5	-21	15
	716	2019-01-15 10:55:26.51	-967	852	-1621	-14	8	-20	-24	-2	-22	13
	717	2019-01-15 10:55:26.52	-963	857	-1615	-16	8	-21	-25	0	-25	12
	718	2019-01-15 10:55:26.53	-967	861	-1606	-23	5	-19	-27	-2	-25	14
	719	2019-01-15 10:55:26.54	-961	849	-1613	-30	16	-20	-30	1	-31	14
	720	2019-01-15 10:55:26.55	-962	860	-1609	-35	18	-22	-33	0	-33	16
	721	2019-01-15 10:55:26.56	-964	864	-1617	-34	17	-22	-34	-1	-33	17
	722	2019-01-15 10:55:26.57	-957	859	-1602	-31	18	-20	-39	-7	-32	23
	723	2019-01-15 10:55:26.58	-961	870	-1618	-27	17	-22	-33	-5	-28	19
	724	2019-01-15 10:55:26.59	-965	865	-1624	-26	21	-22	-25	7	-32	9
	725	2019-01-15 10:55:26.60	-966	865	-1630	-25	16	-18	-16	11	-27	2
	726	2019-01-15 10:55:26.61	-951	864	-1647	-19	10	-16	-16	14	-30	1
	727	2019-01-15 10:55:26.62	-952	879	-1627	-17	7	-17	-24	5	-29	9
	728	2019-01-15 10:55:26.63	-953	868	-1611	-18	3	-18	-24	4	-28	10
	729	2019-01-15 10:55:26.64	-957	880	-1590	-17	11	-17	-20	8	-28	6
	730	2019-01-15 10:55:26.65	-956	855	-1610	-17	15	-15	-8	15	-23	-3
	731	2019-01-15 10:55:26.66	-964	827	-1644	-15	15	-6	-3	22	-25	-9
	732	2019-01-15 10:55:26.67	-945	841	-1628	2	2	1	-7	19	-26	-6
	733	2019-01-15 10:55:26.68	-952	855	-1612	13	-4	6	-8	17	-25	-4
	734	2019-01-15 10:55:26.69	-954	869	-1617	3	7	4	-18	5	-23	6
	735	2019-01-15 10:55:26.70	-962	876	-1630	-8	22	-3	-23	-4	-19	13
	736	2019-01-15 10:55:26.71	-951	868	-1643	-10	24	-4	-25	-1	-24	13
	737	2019-01-15 10:55:26.72	-961	865	-1636	-10	19	-4	-14	8	-22	3
	738	2019-01-15 10:55:26.73	-944	870	-1630	-14	20	-8	-6	21	-27	-7
	739	2019-01-15 10:55:26.74	-959	875	-1625	-23	16	-11	-14	13	-27	0
	740	2019-01-15 10:55:26.75	-961	875	-1621	-30	13	-14	-19	8	-27	5
	741	2019-01-15 10:55:26.76	-946	879	-1621	-28	11	-16	-23	4	-27	9
	742	2019-01-15 10:55:26.77	-953	882	-1622	-31	9	-20	-21	1	-22	10
	743	2019-01-15 10:55:26.78	-949	878	-1609	-34	13	-25	-26	3	-29	11
	744	2019-01-15 10:55:26.79	-967	870	-1621	-32	15	-25	-26	0	-26	13
	745	2019-01-15 10:55:26.80	-945	862	-1612	-21	9	-23	-30	-2	-28	16
	746	2019-01-15 10:55:26.81	-951	863	-1623	-17	9	-20	-31	-3	-28	17
	747	2019-01-15 10:55:26.82	-947	867	-1617	-5	4	-17	-31	-6	-25	18
	748	2019-01-15 10:55:26.83	-951	863	-1615	-4	2	-16	-31	-3	-28	17
	749	2019-01-15 10:55:26.84	-947	864	-1617	-5	10	-15	-19	0	-19	9
	750	2019-01-15 10:55:26.85	-943	869	-1628	-8	12	-17	-23	-1	-22	12
	751	2019-01-15 10:55:26.86	-942	876	-1619	-8	7	-20	-30	-9	-21	19
	752	2019-01-15 10:55:26.87	-940	874	-1610	-11	11	-22	-37	-17	-20	27
	753	2019-01-15 10:55:26.88	-958	868	-1617	-19	14	-24	-42	-20	-22	31
	754	2019-01-15 10:55:26.89	-946	857	-1637	-21	11	-22	-46	-22	-24	34
	755	2019-01-15 10:55:26.90	-948	856	-1629	-16	3	-19	-48	-23	-25	35
	756	2019-01-15 10:55:26.91	-951	856	-1616	-12	-9	-13	-48	-29	-19	38
	757	2019-01-15 10:55:26.92	-945	851	-1629	-17	-8	-8	-55	-33	-22	44
	758	2019-01-15 10:55:26.93	-946	863	-1619	-16	-12	-4	-59	-38	-21	48
	759	2019-01-15 10:55:26.94	-937	863	-1612	-12	-10	-2	-67	-42	-25	54
	760	2019-01-15 10:55:26.95	-942	864	-1625	-13	-11	-1	-73	-45	-28	59
	761	2019-01-15 10:55:26.96	-946	872	-1622	-13	-7	-4	-67	-41	-26	54
	762	2019-01-15 10:55:26.97	-947	868	-1628	-13	-8	-2	-66	-39	-27	52
	763	2019-01-15 10:55:26.98	-951	871	-1623	-11	-10	-5	-64	-39	-25	51
	764	2019-01-15 10:55:26.99	-949	878	-1627	-11	-12	-5	-60	-33	-27	46
	765	2019-01-15 10:55:27.00	-952	873	-1625	-10	-15	-5	-58	-35	-23	46
	766	2019-01-15 10:55:27.01	-959	873	-1628	-12	-14	-8	-63	-40	-23	51
	767	2019-01-15 10:55:27.02	-959	886	-1626	-10	-19	-9	-68	-44	-24	56
	768	2019-01-15 10:55:27.03	-957	887	-1617	-8	-22	-13	-74	-46	-28	60
	769	2019-01-15 10:55:27.04	-963	885	-1616	-10	-19	-17	-80	-50	-30	65
	770	2019-01-15 10:55:27.05	-956	878	-1617	-10	-17	-18	-79	-51	-28	65
	771	2019-01-15 10:55:27.06	-969	868	-1616	-9	-13	-21	-81	-51	-30	66
	772	2019-01-15 10:55:27.07	-966	865	-1616	-7	-14	-22	-79	-57	-22	68
	773	2019-01-15 10:55:27.08	-965	866	-1612	-10	-11	-20	-83	-60	-23	71
	774	2019-01-15 10:55:27.09	-955	863	-1612	-11	-2	-21	-94	-70	-24	82
	775	2019-01-15 10:55:27.10	-954	862	-1621	-10	-3	-17	-101	-74	-27	87
	776	2019-01-15 10:55:27.11	-956	867	-1620	-5	-3	-16	-102	-73	-29	87
	777	2019-01-15 10:55:27.12	-961	866	-1617	-5	0	-13	-95	-69	-26	82
	778	2019-01-15 10:55:27.13	-958	857	-1625	-7	0	-15	-94	-66	-28	80
	779	2019-01-15 10:55:27.14	-961	861	-1622	-2	0	-13	-93	-65	-28	79
	780	2019-01-15 10:55:27.15	-962	861	-1610	2	-5	-12	-87	-60	-27	73
	781	2019-01-15 10:55:27.16	-955	854	-1618	3	-5	-9	-86	-60	-26	73
	782	2019-01-15 10:55:27.17	-966	854	-1621	2	-3	-9	-86	-59	-27	72
	783	2019-01-15 10:55:27.18	-967	863	-1617	4	-5	-7	-93	-65	-28	79
	784	2019-01-15 10:55:27.19	-980	861	-1623	1	-5	-10	-93	-69	-24	81
	785	2019-01-15 10:55:27.20	-964	863	-1612	-1	-4	-12	-92	-72	-20	82
	786	2019-01-15 10:55:27.21	-971	868	-1617	-6	-5	-15	-95	-80	-15	87
	787	2019-01-15 10:55:27.22	-964	867	-1625	-6	-6	-18	-96	-76	-20	86
	788	2019-01-15 10:55:27.23	-967	862	-1619	-12	-5	-19	-100	-80	-20	90
	789	2019-01-15 10:55:27.24	-980	853	-1605	-13	-5	-20	-96	-75	-21	85
	790	2019-01-15 10:55:27.25	-971	856	-1607	-14	-1	-21	-90	-68	-22	79
	791	2019-01-15 10:55:27.26	-977	852	-1604	-16	1	-20	-86	-66	-20	76
	792	2019-01-15 10:55:27.27	-974	845	-1608	-16	9	-19	-87	-69	-18	78
	793	2019-01-15 10:55:27.28	-964	856	-1617	-16	12	-18	-95	-85	-10	90
	794	2019-01-15 10:55:27.29	-967	855	-1601	-16	13	-15	-102	-89	-13	95
	795	2019-01-15 10:55:27.30	-965	857	-1605	-19	19	-17	-106	-90	-16	98
	796	2019-01-15 10:55:27.31	-964	863	-1614	-20	20	-16	-100	-80	-20	90
	797	2019-01-15 10:55:27.32	-962	862	-1613	-17	20	-16	-97	-76	-21	86
	798	2019-01-15 10:55:27.33	-962	867	-1610	-21	21	-17	-91	-73	-18	82
	799	2019-01-15 10:55:27.34	-959	865	-1621	-23	22	-18	-89	-70	-19	79
	800	2019-01-15 10:55:27.35	-963	863	-1629	-25	20	-18	-88	-69	-19	78
	801	2019-01-15 10:55:27.36	-956	876	-1625	-24	14	-21	-88	-63	-25	75
	802	2019-01-15 10:55:27.37	-959	869	-1634	-21	11	-23	-86	-62	-24	74
	803	2019-01-15 10:55:27.38	-945	880	-1608	-20	13	-31	-94	-65	-29	79
	804	2019-01-15 10:55:27.39	-946	870	-1596	-20	14	-29	-98	-71	-27	84
	805	2019-01-15 10:55:27.40	-964	850	-1598	-19	18	-28	-98	-70	-28	84
	806	2019-01-15 10:55:27.41	-965	824	-1628	-19	16	-14	-104	-74	-30	89
	807	2019-01-15 10:55:27.42	-959	832	-1640	-3	3	-4	-109	-79	-30	94
	808	2019-01-15 10:55:27.43	-962	850	-1611	8	-12	7	-119	-88	-31	103
	809	2019-01-15 10:55:27.44	-958	868	-1603	7	-4	12	-115	-88	-27	101
	810	2019-01-15 10:55:27.45	-957	880	-1623	-11	18	10	-112	-86	-26	99
	811	2019-01-15 10:55:27.46	-947	879	-1632	-22	25	10	-107	-85	-22	96
	812	2019-01-15 10:55:27.47	-965	883	-1621	-19	26	9	-107	-82	-25	94
	813	2019-01-15 10:55:27.48	-963	890	-1616	-20	22	5	-104	-80	-24	92
	814	2019-01-15 10:55:27.49	-963	895	-1617	-28	28	-4	-96	-72	-24	84
	815	2019-01-15 10:55:27.50	-960	898	-1621	-30	28	-10	-91	-71	-20	81
	816	2019-01-15 10:55:27.51	-970	902	-1616	-22	24	-18	-85	-65	-20	75
	817	2019-01-15 10:55:27.52	-962	899	-1609	-15	16	-27	-82	-58	-24	70
	818	2019-01-15 10:55:27.53	-946	892	-1606	-10	20	-35	-79	-55	-24	67
	819	2019-01-15 10:55:27.54	-952	880	-1601	-10	24	-44	-79	-58	-21	68
	820	2019-01-15 10:55:27.55	-952	869	-1606	-5	23	-46	-77	-63	-14	70
	821	2019-01-15 10:55:27.56	-947	861	-1615	0	20	-46	-80	-64	-16	72
	822	2019-01-15 10:55:27.57	-944	861	-1618	-2	17	-42	-84	-67	-17	75
	823	2019-01-15 10:55:27.58	-933	861	-1621	-10	20	-39	-88	-66	-22	77
	824	2019-01-15 10:55:27.59	-946	866	-1624	-16	19	-37	-86	-62	-24	74
	825	2019-01-15 10:55:27.60	-941	867	-1620	-17	24	-32	-74	-50	-24	62
	826	2019-01-15 10:55:27.61	-938	863	-1622	-17	23	-27	-79	-52	-27	65
	827	2019-01-15 10:55:27.62	-940	871	-1614	-15	24	-24	-94	-65	-29	79
	828	2019-01-15 10:55:27.63	-954	868	-1610	-18	25	-22	-116	-79	-37	97
	829	2019-01-15 10:55:27.64	-943	864	-1631	-18	23	-16	-138	-95	-43	116
	830	2019-01-15 10:55:27.65	-946	857	-1634	-13	12	-9	-162	-105	-57	133
	831	2019-01-15 10:55:27.66	-927	858	-1629	-2	-2	-3	-172	-103	-69	137
	832	2019-01-15 10:55:27.67	-946	862	-1615	0	-2	0	-181	-102	-79	141
	833	2019-01-15 10:55:27.68	-936	872	-1621	-1	3	0	-181	-100	-81	140
	834	2019-01-15 10:55:27.69	-942	877	-1612	-4	8	-3	-185	-106	-79	145
	835	2019-01-15 10:55:27.70	-950	878	-1627	-7	12	-3	-193	-114	-79	153
	836	2019-01-15 10:55:27.71	-945	867	-1635	-8	11	-8	-203	-123	-80	163
	837	2019-01-15 10:55:27.72	-964	862	-1628	-7	6	-5	-210	-127	-83	168
	838	2019-01-15 10:55:27.73	-949	861	-1628	-6	4	-4	-206	-114	-92	160
	839	2019-01-15 10:55:27.74	-965	872	-1627	-4	0	-4	-209	-116	-93	162
	840	2019-01-15 10:55:27.75	-957	876	-1613	-3	-4	-5	-205	-119	-86	162
	841	2019-01-15 10:55:27.76	-953	887	-1618	-4	-3	-8	-197	-119	-78	158
	842	2019-01-15 10:55:27.77	-949	879	-1618	-6	1	-12	-193	-118	-75	155
	843	2019-01-15 10:55:27.78	-969	880	-1616	-8	4	-14	-188	-113	-75	150
	844	2019-01-15 10:55:27.79	-960	875	-1612	-5	8	-17	-178	-99	-79	138
	845	2019-01-15 10:55:27.80	-961	875	-1614	-4	12	-17	-169	-91	-78	130
	846	2019-01-15 10:55:27.81	-946	872	-1618	-5	18	-18	-166	-90	-76	128
	847	2019-01-15 10:55:27.82	-957	867	-1617	-3	21	-20	-167	-90	-77	128
	848	2019-01-15 10:55:27.83	-941	879	-1622	-3	19	-19	-166	-88	-78	127
	849	2019-01-15 10:55:27.84	-933	869	-1623	-3	20	-21	-161	-85	-76	123
	850	2019-01-15 10:55:27.85	-925	871	-1625	-5	19	-24	-158	-87	-71	122
	851	2019-01-15 10:55:27.86	-932	865	-1630	-3	17	-25	-160	-93	-67	126
	852	2019-01-15 10:55:27.87	-930	866	-1636	-2	15	-28	-162	-96	-66	129
	853	2019-01-15 10:55:27.88	-928	856	-1627	0	11	-26	-157	-93	-64	125
	854	2019-01-15 10:55:27.89	-928	843	-1626	0	8	-25	-152	-93	-59	122
	855	2019-01-15 10:55:27.90	-931	844	-1634	-1	1	-19	-146	-91	-55	118
	856	2019-01-15 10:55:27.91	-937	847	-1641	-1	-4	-12	-141	-86	-55	113
	857	2019-01-15 10:55:27.92	-940	851	-1632	-2	-9	-10	-134	-79	-55	106
	858	2019-01-15 10:55:27.93	-940	857	-1632	-3	-15	-8	-132	-79	-53	105
	859	2019-01-15 10:55:27.94	-943	865	-1619	-5	-18	-7	-132	-78	-54	105
	860	2019-01-15 10:55:27.95	-945	865	-1617	-6	-16	-8	-128	-70	-58	99
	861	2019-01-15 10:55:27.96	-947	862	-1622	-14	-10	-8	-120	-62	-58	91
	862	2019-01-15 10:55:27.97	-959	855	-1622	-14	-6	-2	-122	-63	-59	92
	863	2019-01-15 10:55:27.98	-952	847	-1630	-8	-11	2	-129	-71	-58	100
	864	2019-01-15 10:55:27.99	-952	846	-1617	3	-15	9	-127	-72	-55	99
	865	2019-01-15 10:55:28.00	-956	857	-1617	5	-12	14	-125	-71	-54	98
	866	2019-01-15 10:55:28.01	-952	862	-1625	5	-7	16	-120	-72	-48	96
	867	2019-01-15 10:55:28.02	-950	864	-1626	8	-12	16	-112	-70	-42	91
	868	2019-01-15 10:55:28.03	-957	875	-1621	12	-16	14	-96	-54	-42	75
	869	2019-01-15 10:55:28.04	-945	878	-1621	6	-13	5	-87	-42	-45	64
	870	2019-01-15 10:55:28.05	-957	891	-1618	-8	-5	-7	-83	-42	-41	62
	871	2019-01-15 10:55:28.06	-946	891	-1628	-16	-1	-15	-89	-50	-39	69
	872	2019-01-15 10:55:28.07	-958	892	-1625	-22	1	-24	-81	-42	-39	61
	873	2019-01-15 10:55:28.08	-949	886	-1630	-30	-1	-26	-81	-40	-41	60
	874	2019-01-15 10:55:28.09	-948	876	-1628	-31	-7	-28	-80	-40	-40	60
	875	2019-01-15 10:55:28.10	-951	869	-1631	-24	-15	-25	-85	-47	-38	66
	876	2019-01-15 10:55:28.11	-950	879	-1613	-15	-21	-24	-76	-36	-40	56
	877	2019-01-15 10:55:28.12	-947	869	-1604	-10	-18	-21	-74	-33	-41	53
	878	2019-01-15 10:55:28.13	-949	865	-1591	-5	-11	-16	-73	-33	-40	53
	879	2019-01-15 10:55:28.14	-955	853	-1598	0	-5	-9	-72	-36	-36	54
	880	2019-01-15 10:55:28.15	-953	832	-1640	2	-3	2	-70	-35	-35	52
	881	2019-01-15 10:55:28.16	-959	836	-1648	12	-15	8	-73	-36	-37	54
	882	2019-01-15 10:55:28.17	-943	863	-1618	21	-22	15	-77	-40	-37	58
	883	2019-01-15 10:55:28.18	-953	876	-1614	15	-11	14	-80	-42	-38	61
	884	2019-01-15 10:55:28.19	-954	876	-1629	-7	11	12	-71	-36	-35	53
	885	2019-01-15 10:55:28.20	-951	881	-1637	-17	19	9	-65	-33	-32	49
	886	2019-01-15 10:55:28.21	-949	880	-1631	-10	9	6	-66	-39	-27	52
	887	2019-01-15 10:55:28.22	-946	879	-1618	-7	2	5	-71	-47	-24	59
	888	2019-01-15 10:55:28.23	-945	878	-1625	-13	0	-1	-74	-46	-28	60
	889	2019-01-15 10:55:28.24	-959	882	-1627	-19	-3	-4	-68	-41	-27	54
	890	2019-01-15 10:55:28.25	-947	888	-1619	-14	-12	-9	-73	-47	-26	60
	891	2019-01-15 10:55:28.26	-948	889	-1619	-9	-20	-16	-78	-55	-23	66
	892	2019-01-15 10:55:28.27	-944	888	-1615	-11	-19	-21	-75	-56	-19	65
	893	2019-01-15 10:55:28.28	-949	876	-1617	-12	-18	-30	-71	-51	-20	61
	894	2019-01-15 10:55:28.29	-947	880	-1613	-8	-21	-33	-71	-47	-24	59
	895	2019-01-15 10:55:28.30	-950	873	-1606	-5	-22	-33	-75	-49	-26	62
	896	2019-01-15 10:55:28.31	-953	869	-1616	-8	-15	-36	-76	-50	-26	63
	897	2019-01-15 10:55:28.32	-948	868	-1620	-13	-13	-34	-75	-51	-24	63
	898	2019-01-15 10:55:28.33	-943	866	-1621	-15	-8	-29	-73	-53	-20	63
	899	2019-01-15 10:55:28.34	-946	859	-1624	-12	-11	-23	-76	-58	-18	67
	900	2019-01-15 10:55:28.35	-942	862	-1626	-15	-12	-14	-77	-56	-21	66
	901	2019-01-15 10:55:28.36	-940	864	-1625	-14	-11	-10	-70	-52	-18	61
	902	2019-01-15 10:55:28.37	-956	874	-1615	-12	-13	-1	-64	-44	-20	54
	903	2019-01-15 10:55:28.38	-962	859	-1627	-10	-20	3	-62	-40	-22	51
	904	2019-01-15 10:55:28.39	-956	859	-1636	-4	-27	7	-66	-43	-23	54
	905	2019-01-15 10:55:28.40	-957	868	-1612	6	-39	10	-71	-51	-20	61
	906	2019-01-15 10:55:28.41	-956	865	-1618	7	-42	10	-68	-51	-17	59
	907	2019-01-15 10:55:28.42	-948	872	-1609	4	-37	7	-64	-45	-19	54
	908	2019-01-15 10:55:28.43	-965	876	-1609	4	-34	5	-60	-38	-22	49
	909	2019-01-15 10:55:28.44	-968	882	-1619	3	-29	3	-61	-40	-21	50
	910	2019-01-15 10:55:28.45	-955	877	-1627	-1	-24	0	-62	-39	-23	50
	911	2019-01-15 10:55:28.46	-963	869	-1619	-4	-23	-1	-60	-42	-18	51
	912	2019-01-15 10:55:28.47	-977	873	-1616	-7	-22	-2	-56	-42	-14	49
	913	2019-01-15 10:55:28.48	-977	873	-1619	-6	-22	-3	-53	-42	-11	47
	914	2019-01-15 10:55:28.49	-969	877	-1607	-6	-21	-5	-61	-47	-14	54
	915	2019-01-15 10:55:28.50	-977	877	-1601	-3	-16	-8	-64	-48	-16	56
	916	2019-01-15 10:55:28.51	-983	875	-1601	-1	-8	-10	-62	-47	-15	54
	917	2019-01-15 10:55:28.52	-971	870	-1607	2	-4	-14	-63	-48	-15	55
	918	2019-01-15 10:55:28.53	-974	870	-1620	3	0	-18	-67	-50	-17	58
	919	2019-01-15 10:55:28.54	-964	866	-1622	1	0	-21	-64	-50	-14	57
	920	2019-01-15 10:55:28.55	-975	869	-1612	0	2	-22	-56	-42	-14	49
	921	2019-01-15 10:55:28.56	-961	864	-1616	-4	3	-23	-59	-46	-13	52
	922	2019-01-15 10:55:28.57	-955	863	-1606	-5	5	-22	-57	-45	-12	51
	923	2019-01-15 10:55:28.58	-962	865	-1604	-5	8	-22	-56	-46	-10	51
	924	2019-01-15 10:55:28.59	-966	852	-1608	-6	13	-22	-58	-50	-8	54
	925	2019-01-15 10:55:28.60	-958	852	-1603	-6	15	-19	-60	-57	-3	58
	926	2019-01-15 10:55:28.61	-960	847	-1606	-8	15	-15	-58	-55	-3	56
	927	2019-01-15 10:55:28.62	-961	855	-1611	-5	13	-9	-58	-53	-5	55
	928	2019-01-15 10:55:28.63	-955	858	-1610	-5	12	-5	-47	-43	-4	45
	929	2019-01-15 10:55:28.64	-951	868	-1619	-9	14	-4	-37	-35	-2	36
	930	2019-01-15 10:55:28.65	-946	866	-1611	-12	15	-6	-38	-36	-2	37
	931	2019-01-15 10:55:28.66	-952	869	-1623	-13	16	-7	-40	-38	-2	39
	932	2019-01-15 10:55:28.67	-953	869	-1624	-16	13	-9	-42	-41	-1	41
	933	2019-01-15 10:55:28.68	-948	876	-1619	-17	9	-10	-39	-40	1	39
	934	2019-01-15 10:55:28.69	-954	871	-1615	-16	4	-10	-28	-31	3	29
	935	2019-01-15 10:55:28.70	-954	863	-1616	-9	1	-8	-22	-26	4	24
	936	2019-01-15 10:55:28.71	-960	864	-1627	-10	0	-8	-29	-32	3	30
	937	2019-01-15 10:55:28.72	-958	858	-1619	-6	-4	-7	-39	-42	3	40
	938	2019-01-15 10:55:28.73	-957	863	-1612	-8	-6	-4	-40	-43	3	41
	939	2019-01-15 10:55:28.74	-971	860	-1616	-11	-5	0	-36	-41	5	38
	940	2019-01-15 10:55:28.75	-954	871	-1609	-11	-3	1	-32	-37	5	34
	941	2019-01-15 10:55:28.76	-968	868	-1607	-13	-2	4	-33	-41	8	37
	942	2019-01-15 10:55:28.77	-964	871	-1611	-17	-3	4	-39	-46	7	42
	943	2019-01-15 10:55:28.78	-964	873	-1611	-16	3	4	-41	-47	6	44
	944	2019-01-15 10:55:28.79	-952	878	-1610	-17	6	1	-36	-44	8	40
	945	2019-01-15 10:55:28.80	-957	878	-1610	-15	9	1	-34	-43	9	38
	946	2019-01-15 10:55:28.81	-960	874	-1609	-14	8	-1	-28	-33	5	30
	947	2019-01-15 10:55:28.82	-975	880	-1618	-14	11	-4	-27	-26	-1	26
	948	2019-01-15 10:55:28.83	-964	873	-1627	-11	9	-7	-28	-31	3	29
	949	2019-01-15 10:55:28.84	-955	874	-1635	-9	3	-9	-34	-41	7	37
	950	2019-01-15 10:55:28.85	-955	884	-1610	-6	1	-13	-39	-43	4	41
	951	2019-01-15 10:55:28.86	-953	881	-1605	-9	8	-18	-45	-41	-4	43
	952	2019-01-15 10:55:28.87	-960	881	-1596	-14	15	-21	-35	-40	5	37
	953	2019-01-15 10:55:28.88	-966	857	-1624	-18	21	-18	-40	-46	6	43
	954	2019-01-15 10:55:28.89	-961	838	-1634	-9	9	-11	-44	-50	6	47
	955	2019-01-15 10:55:28.90	-954	859	-1621	8	-7	-2	-53	-58	5	55
	956	2019-01-15 10:55:28.91	-954	866	-1603	10	-5	7	-49	-52	3	50
	957	2019-01-15 10:55:28.92	-958	875	-1610	-1	12	5	-50	-53	3	51
	958	2019-01-15 10:55:28.93	-946	889	-1623	-13	24	6	-54	-55	1	54
	959	2019-01-15 10:55:28.94	-954	885	-1635	-17	24	3	-62	-64	2	63
	960	2019-01-15 10:55:28.95	-960	897	-1629	-12	16	2	-68	-68	0	68
	961	2019-01-15 10:55:28.96	-959	898	-1624	-17	11	-2	-70	-72	2	71
	962	2019-01-15 10:55:28.97	-959	909	-1620	-27	11	-8	-67	-72	5	69
	963	2019-01-15 10:55:28.98	-955	893	-1618	-27	12	-15	-57	-62	5	59
	964	2019-01-15 10:55:28.99	-952	900	-1608	-20	7	-17	-55	-59	4	57
	965	2019-01-15 10:55:29.00	-959	895	-1614	-15	10	-23	-57	-62	5	59
	966	2019-01-15 10:55:29.01	-944	897	-1609	-13	18	-30	-60	-66	6	63
	967	2019-01-15 10:55:29.02	-960	895	-1606	-9	21	-30	-62	-73	11	67
	968	2019-01-15 10:55:29.03	-951	883	-1607	-5	21	-32	-65	-74	9	69
	969	2019-01-15 10:55:29.04	-946	872	-1611	2	18	-29	-64	-71	7	67
	970	2019-01-15 10:55:29.05	-943	869	-1609	3	16	-27	-64	-67	3	65
	971	2019-01-15 10:55:29.06	-946	867	-1616	4	16	-21	-66	-70	4	68
	972	2019-01-15 10:55:29.07	-940	866	-1612	5	14	-16	-73	-75	2	74
	973	2019-01-15 10:55:29.08	-936	863	-1621	3	17	-11	-70	-72	2	71
	974	2019-01-15 10:55:29.09	-934	867	-1629	1	18	-8	-64	-64	0	64
	975	2019-01-15 10:55:29.10	-938	875	-1618	-3	17	-5	-68	-68	0	68
	976	2019-01-15 10:55:29.11	-947	865	-1630	-8	18	2	-79	-81	2	80
	977	2019-01-15 10:55:29.12	-940	855	-1637	-11	11	6	-84	-88	4	86
	978	2019-01-15 10:55:29.13	-940	859	-1625	-1	-2	9	-85	-89	4	87
	979	2019-01-15 10:55:29.14	-941	868	-1621	5	-9	13	-83	-86	3	84
	980	2019-01-15 10:55:29.15	-940	863	-1617	3	-8	12	-77	-82	5	79
	981	2019-01-15 10:55:29.16	-935	873	-1609	2	-3	12	-72	-75	3	73
	982	2019-01-15 10:55:29.17	-949	878	-1620	2	-1	10	-71	-71	0	71
	983	2019-01-15 10:55:29.18	-940	878	-1621	2	1	5	-75	-75	0	75
	984	2019-01-15 10:55:29.19	-946	875	-1630	-2	2	5	-75	-80	5	77
	985	2019-01-15 10:55:29.20	-951	876	-1630	-4	1	3	-71	-80	9	75
	986	2019-01-15 10:55:29.21	-957	875	-1623	-2	-1	1	-69	-78	9	73
	987	2019-01-15 10:55:29.22	-946	875	-1625	-1	-6	-2	-71	-75	4	73
	988	2019-01-15 10:55:29.23	-948	891	-1613	1	-7	-5	-70	-75	5	72
	989	2019-01-15 10:55:29.24	-951	880	-1623	-6	-2	-9	-64	-69	5	66
	990	2019-01-15 10:55:29.25	-963	878	-1629	-7	-3	-14	-63	-66	3	64
	991	2019-01-15 10:55:29.26	-946	886	-1620	-8	-4	-18	-64	-66	2	65
	992	2019-01-15 10:55:29.27	-947	881	-1615	-7	-4	-20	-73	-69	-4	71
	993	2019-01-15 10:55:29.28	-955	876	-1621	-9	1	-21	-66	-66	0	66
	994	2019-01-15 10:55:29.29	-940	868	-1622	-12	3	-21	-61	-65	4	63
	995	2019-01-15 10:55:29.30	-954	868	-1623	-9	2	-19	-48	-54	6	51
	996	2019-01-15 10:55:29.31	-950	868	-1619	-8	3	-14	-47	-52	5	49
	997	2019-01-15 10:55:29.32	-956	869	-1612	-3	4	-11	-50	-54	4	52
	998	2019-01-15 10:55:29.33	-947	875	-1616	-1	5	-8	-56	-59	3	57
	999	2019-01-15 10:55:29.34	-943	882	-1621	3	1	-8	-54	-56	2	55
	1000	2019-01-15 10:55:29.35	-939	879	-1616	1	3	-9	-52	-58	6	55
	1001	2019-01-15 10:55:29.36	-943	880	-1616	2	6	-10	-52	-60	8	56
	1002	2019-01-15 10:55:29.37	-944	874	-1613	5	2	-13	-58	-61	3	59
	1003	2019-01-15 10:55:29.38	-949	872	-1607	5	2	-11	-52	-56	4	54
	1004	2019-01-15 10:55:29.39	-956	864	-1620	3	3	-9	-42	-49	7	45
	1005	2019-01-15 10:55:29.40	-941	866	-1619	4	0	-11	-38	-44	6	41
	1006	2019-01-15 10:55:29.41	-944	881	-1622	4	-2	-9	-41	-43	2	42
	1007	2019-01-15 10:55:29.42	-944	881	-1624	1	-3	-10	-38	-39	1	38
	1008	2019-01-15 10:55:29.43	-948	884	-1609	-10	1	-12	-37	-33	-4	35
	1009	2019-01-15 10:55:29.44	-948	878	-1610	-17	5	-13	-45	-40	-5	42
	1010	2019-01-15 10:55:29.45	-950	874	-1623	-19	8	-12	-50	-45	-5	47
	1011	2019-01-15 10:55:29.46	-941	871	-1626	-18	5	-11	-46	-40	-6	43
	1012	2019-01-15 10:55:29.47	-943	876	-1615	-18	3	-10	-42	-37	-5	39
	1013	2019-01-15 10:55:29.48	-945	871	-1617	-17	-1	-6	-38	-34	-4	36
	1014	2019-01-15 10:55:29.49	-951	867	-1613	-14	0	-4	-33	-33	0	33
	1015	2019-01-15 10:55:29.50	-950	874	-1615	-9	-2	0	-36	-40	4	38
	1016	2019-01-15 10:55:29.51	-950	876	-1618	-2	-6	1	-32	-39	7	35
	1017	2019-01-15 10:55:29.52	-952	882	-1614	-2	-6	4	-23	-26	3	24
	1018	2019-01-15 10:55:29.53	-953	888	-1605	-4	0	4	-19	-19	0	19
	1019	2019-01-15 10:55:29.54	-950	884	-1611	-7	4	3	-26	-26	0	26
	1020	2019-01-15 10:55:29.55	-957	877	-1621	-6	4	2	-31	-33	2	32
	1021	2019-01-15 10:55:29.56	-950	876	-1626	-4	4	2	-28	-36	8	32
	1022	2019-01-15 10:55:29.57	-952	873	-1632	-5	3	3	-25	-32	7	28
	1023	2019-01-15 10:55:29.58	-954	875	-1635	-6	-3	0	-28	-30	2	29
	1024	2019-01-15 10:55:29.59	-947	875	-1638	-7	-7	2	-27	-25	-2	26
	1025	2019-01-15 10:55:29.60	-941	886	-1617	-5	-14	-3	-21	-18	-3	19
	1026	2019-01-15 10:55:29.61	-948	886	-1608	-9	-8	-7	-18	-18	0	18
	1027	2019-01-15 10:55:29.62	-957	889	-1593	-16	3	-13	-11	-15	4	13
	1028	2019-01-15 10:55:29.63	-951	874	-1594	-22	10	-13	-9	-13	4	11
	1029	2019-01-15 10:55:29.64	-951	837	-1629	-21	6	-9	-21	-20	-1	20
	1030	2019-01-15 10:55:29.65	-940	852	-1625	-5	-9	-2	-30	-27	-3	28
	1031	2019-01-15 10:55:29.66	-944	877	-1600	6	-15	-2	-41	-39	-2	40
	1032	2019-01-15 10:55:29.67	-938	886	-1609	-4	0	-5	-44	-43	-1	43
	1033	2019-01-15 10:55:29.68	-947	880	-1627	-25	15	-10	-48	-45	-3	46
	1034	2019-01-15 10:55:29.69	-945	880	-1640	-34	17	-10	-35	-29	-6	32
	1035	2019-01-15 10:55:29.70	-953	871	-1638	-28	5	-10	-30	-25	-5	27
	1036	2019-01-15 10:55:29.71	-947	876	-1629	-23	-6	-6	-18	-17	-1	17
	1037	2019-01-15 10:55:29.72	-947	886	-1629	-30	-6	-8	-18	-22	4	20
	1038	2019-01-15 10:55:29.73	-952	896	-1636	-33	-6	-12	-16	-23	7	19
	1039	2019-01-15 10:55:29.74	-947	902	-1626	-32	-10	-17	-14	-24	10	19
	1040	2019-01-15 10:55:29.75	-950	901	-1622	-23	-15	-22	-14	-19	5	16
	1041	2019-01-15 10:55:29.76	-949	895	-1615	-18	-13	-26	-17	-21	4	19
	1042	2019-01-15 10:55:29.77	-945	882	-1602	-15	-12	-33	-14	-17	3	15
	1043	2019-01-15 10:55:29.78	-952	878	-1597	-14	-4	-32	-7	-10	3	8
	1044	2019-01-15 10:55:29.79	-947	869	-1607	-7	0	-32	-3	-9	6	6
	1045	2019-01-15 10:55:29.80	-930	881	-1608	-2	-1	-32	-2	-12	10	7
	1046	2019-01-15 10:55:29.81	-936	886	-1607	-4	2	-33	-4	-14	10	9
	1047	2019-01-15 10:55:29.82	-934	880	-1624	-13	7	-33	-8	-14	6	11
	1048	2019-01-15 10:55:29.83	-930	879	-1627	-17	6	-30	-15	-16	1	15
	1049	2019-01-15 10:55:29.84	-936	879	-1624	-12	-2	-32	-21	-19	-2	20
	1050	2019-01-15 10:55:29.85	-941	890	-1622	-14	-5	-31	-17	-16	-1	16
	1051	2019-01-15 10:55:29.86	-942	894	-1599	-16	-5	-34	-5	-8	3	6
	1052	2019-01-15 10:55:29.87	-945	872	-1617	-18	-1	-31	1	-2	3	0
	1053	2019-01-15 10:55:29.88	-938	869	-1634	-11	-6	-27	-5	-8	3	6
	1054	2019-01-15 10:55:29.89	-945	871	-1628	6	-22	-22	-19	-20	1	19
	1055	2019-01-15 10:55:29.90	-942	874	-1610	9	-26	-14	-22	-23	1	22
	1056	2019-01-15 10:55:29.91	-940	870	-1615	6	-21	-15	-12	-14	2	13
	1057	2019-01-15 10:55:29.92	-940	875	-1620	6	-19	-13	-5	-6	1	5
	1058	2019-01-15 10:55:29.93	-962	872	-1622	3	-18	-11	-10	-6	-4	8
	1059	2019-01-15 10:55:29.94	-946	868	-1620	-4	-19	-5	-12	-7	-5	9
	1060	2019-01-15 10:55:29.95	-961	865	-1616	-11	-20	-4	-10	-6	-4	8
	1061	2019-01-15 10:55:29.96	-957	866	-1606	-16	-20	2	-8	-10	2	9
	1062	2019-01-15 10:55:29.97	-975	873	-1608	-15	-19	6	-5	-11	6	8
	1063	2019-01-15 10:55:29.98	-944	884	-1607	-14	-18	7	-2	-4	2	3
	1064	2019-01-15 10:55:29.99	-959	892	-1607	-12	-14	5	-3	1	-4	1
	1065	2019-01-15 10:55:30.00	-962	904	-1622	-11	-10	1	-3	0	-3	1
	1066	2019-01-15 10:55:30.01	-957	901	-1624	-10	-8	-6	-4	-4	0	4
	1067	2019-01-15 10:55:30.02	-955	911	-1613	-10	-10	-24	-5	-8	3	6
	1068	2019-01-15 10:55:30.03	-946	904	-1620	-7	-10	-29	-10	-11	1	10
	1069	2019-01-15 10:55:30.04	-954	897	-1617	-10	-10	-36	-10	-12	2	11
	1070	2019-01-15 10:55:30.05	-956	881	-1620	-4	-12	-37	-1	-1	0	1
	1071	2019-01-15 10:55:30.06	-957	873	-1624	0	-21	-38	5	7	-2	-6
	1072	2019-01-15 10:55:30.07	-956	867	-1609	5	-22	-34	-6	-2	-4	4
	1073	2019-01-15 10:55:30.08	-946	857	-1607	9	-20	-28	-10	-4	-6	7
	1074	2019-01-15 10:55:30.09	-954	863	-1603	7	-17	-24	-17	-10	-7	13
	1075	2019-01-15 10:55:30.10	-957	867	-1607	8	-15	-18	-5	0	-5	2
	1076	2019-01-15 10:55:30.11	-955	867	-1601	5	-13	-13	-4	-2	-2	3
	1077	2019-01-15 10:55:30.12	-963	862	-1611	3	-10	-9	2	6	-4	-4
	1078	2019-01-15 10:55:30.13	-966	860	-1612	4	-10	-3	0	8	-8	-4
	1079	2019-01-15 10:55:30.14	-959	865	-1617	6	-12	1	2	11	-9	-6
	1080	2019-01-15 10:55:30.15	-963	875	-1612	6	-17	4	2	10	-8	-6
	1081	2019-01-15 10:55:30.16	-959	884	-1609	8	-19	3	0	11	-11	-5
	1082	2019-01-15 10:55:30.17	-955	878	-1606	4	-14	1	-1	17	-18	-8
	1083	2019-01-15 10:55:30.18	-962	875	-1614	4	-14	-2	2	22	-20	-12
	1084	2019-01-15 10:55:30.19	-958	866	-1612	6	-19	-1	-3	10	-13	-3
	1085	2019-01-15 10:55:30.20	-958	865	-1603	7	-21	-4	-4	6	-10	-1
	1086	2019-01-15 10:55:30.21	-968	875	-1606	5	-19	-3	4	7	-3	-5
	1087	2019-01-15 10:55:30.22	-963	873	-1601	4	-15	-6	8	11	-3	-9
	1088	2019-01-15 10:55:30.23	-983	881	-1606	-1	-11	-7	9	12	-3	-10
	1089	2019-01-15 10:55:30.24	-977	877	-1618	-6	-6	-9	8	12	-4	-10
	1090	2019-01-15 10:55:30.25	-970	884	-1619	-9	-10	-9	1	4	-3	-2
	1091	2019-01-15 10:55:30.26	-969	879	-1618	-14	-10	-12	-2	3	-5	0
	1092	2019-01-15 10:55:30.27	-978	875	-1604	-15	-8	-14	-4	2	-6	1
	1093	2019-01-15 10:55:30.28	-962	879	-1601	-15	-6	-13	-3	0	-3	1
	1094	2019-01-15 10:55:30.29	-967	882	-1607	-15	0	-18	-6	-3	-3	4
	1095	2019-01-15 10:55:30.30	-969	875	-1604	-12	6	-17	-15	-6	-9	10
	1096	2019-01-15 10:55:30.31	-964	878	-1612	-11	7	-19	-23	-14	-9	18
	1097	2019-01-15 10:55:30.32	-970	873	-1623	-9	7	-18	-26	-20	-6	23
	1098	2019-01-15 10:55:30.33	-973	875	-1623	-1	3	-20	-20	-12	-8	16
	1099	2019-01-15 10:55:30.34	-963	878	-1618	3	-1	-21	-4	6	-10	-1
	1100	2019-01-15 10:55:30.35	-966	885	-1604	5	0	-22	5	17	-12	-11
	1101	2019-01-15 10:55:30.36	-964	878	-1605	1	7	-24	2	15	-13	-8
	1102	2019-01-15 10:55:30.37	-962	874	-1579	3	12	-24	0	12	-12	-6
	1103	2019-01-15 10:55:30.38	-968	854	-1604	2	17	-17	4	16	-12	-10
	1104	2019-01-15 10:55:30.39	-966	824	-1642	4	13	-11	4	17	-13	-10
	1105	2019-01-15 10:55:30.40	-972	847	-1632	22	-5	-1	-4	8	-12	-2
	1106	2019-01-15 10:55:30.41	-962	864	-1607	32	-15	0	-8	4	-12	2
	1107	2019-01-15 10:55:30.42	-961	876	-1619	16	0	-4	-11	1	-12	5
	1108	2019-01-15 10:55:30.43	-953	881	-1625	-6	20	-7	-10	4	-14	3
	1109	2019-01-15 10:55:30.44	-951	887	-1613	-10	21	-12	-2	12	-14	-5
	1110	2019-01-15 10:55:30.45	-959	879	-1614	-6	16	-13	1	18	-17	-9
	1111	2019-01-15 10:55:30.46	-967	878	-1623	-12	19	-16	-1	16	-17	-7
	1112	2019-01-15 10:55:30.47	-962	876	-1625	-19	19	-17	6	21	-15	-13
	1113	2019-01-15 10:55:30.48	-963	876	-1619	-17	8	-19	0	17	-17	-8
	1114	2019-01-15 10:55:30.49	-958	879	-1615	-7	-1	-18	3	17	-14	-10
	1115	2019-01-15 10:55:30.50	-956	882	-1605	-2	-6	-20	-2	8	-10	-3
	1116	2019-01-15 10:55:30.51	-959	874	-1602	-6	-4	-22	8	18	-10	-13
	1117	2019-01-15 10:55:30.52	-961	873	-1599	-5	3	-20	6	13	-7	-9
	1118	2019-01-15 10:55:30.53	-951	869	-1599	-3	3	-20	10	17	-7	-13
	1119	2019-01-15 10:55:30.54	-954	874	-1605	1	3	-17	4	9	-5	-6
	1120	2019-01-15 10:55:30.55	-958	869	-1601	4	7	-16	0	7	-7	-3
	1121	2019-01-15 10:55:30.56	-961	866	-1605	2	8	-15	-7	3	-10	2
	1122	2019-01-15 10:55:30.57	-964	879	-1613	1	7	-15	-13	0	-13	6
	1123	2019-01-15 10:55:30.58	-956	878	-1612	2	9	-15	-17	-5	-12	11
	1124	2019-01-15 10:55:30.59	-948	864	-1621	2	6	-13	-14	-2	-12	8
	1125	2019-01-15 10:55:30.60	-958	881	-1620	2	7	-13	-12	0	-12	6
	1126	2019-01-15 10:55:30.61	-962	875	-1614	-1	6	-11	-9	3	-12	3
	1127	2019-01-15 10:55:30.62	-958	870	-1630	-2	0	-7	-9	7	-16	1
	1128	2019-01-15 10:55:30.63	-966	875	-1621	0	-7	-6	-10	3	-13	3
	1129	2019-01-15 10:55:30.64	-958	876	-1607	6	-11	-1	-11	1	-12	5
	1130	2019-01-15 10:55:30.65	-956	877	-1606	5	-8	1	-5	5	-10	0
	1131	2019-01-15 10:55:30.66	-946	874	-1612	4	-3	2	-3	8	-11	-2
	1132	2019-01-15 10:55:30.67	-957	868	-1610	4	1	2	-6	5	-11	0
	1133	2019-01-15 10:55:30.68	-957	871	-1612	-1	0	5	-3	7	-10	-2
	1134	2019-01-15 10:55:30.69	-958	876	-1625	-2	3	6	2	10	-8	-6
	1135	2019-01-15 10:55:30.70	-959	881	-1619	-6	2	6	-2	7	-9	-2
	1136	2019-01-15 10:55:30.71	-953	892	-1620	-8	2	3	-3	7	-10	-2
	1137	2019-01-15 10:55:30.72	-960	893	-1609	-7	0	3	-4	8	-12	-2
	1138	2019-01-15 10:55:30.73	-962	895	-1618	-5	1	-1	-3	10	-13	-3
	1139	2019-01-15 10:55:30.74	-959	887	-1613	-2	5	-4	-5	8	-13	-1
	1140	2019-01-15 10:55:30.75	-956	878	-1608	0	5	-4	-11	2	-13	4
	1141	2019-01-15 10:55:30.76	-957	874	-1615	3	8	-6	-21	-6	-15	13
	1142	2019-01-15 10:55:30.77	-947	866	-1611	10	6	-3	-22	-4	-18	13
	1143	2019-01-15 10:55:30.78	-944	868	-1613	14	9	-2	-14	5	-19	4
	1144	2019-01-15 10:55:30.79	-953	866	-1615	16	9	0	-8	10	-18	-1
	1145	2019-01-15 10:55:30.80	-953	860	-1613	15	10	2	-8	7	-15	0
	1146	2019-01-15 10:55:30.81	-954	854	-1615	16	7	5	-12	2	-14	5
	1147	2019-01-15 10:55:30.82	-951	851	-1612	13	7	8	-16	-1	-15	8
	1148	2019-01-15 10:55:30.83	-953	855	-1622	11	5	12	-15	3	-18	6
	1149	2019-01-15 10:55:30.84	-952	852	-1616	10	2	14	-16	2	-18	7
	1150	2019-01-15 10:55:30.85	-950	856	-1628	6	0	18	-17	1	-18	8
	1151	2019-01-15 10:55:30.86	-956	866	-1616	7	-4	17	-8	9	-17	0
	1152	2019-01-15 10:55:30.87	-954	869	-1625	3	-8	18	-6	9	-15	-1
	1153	2019-01-15 10:55:30.88	-958	869	-1628	-1	-8	15	5	14	-9	-9
	1154	2019-01-15 10:55:30.89	-965	870	-1613	-3	-10	12	0	8	-8	-4
	1155	2019-01-15 10:55:30.90	-957	865	-1616	-3	-7	7	-7	2	-9	2
	1156	2019-01-15 10:55:30.91	-974	866	-1619	-9	-4	4	-28	-17	-11	22
	1157	2019-01-15 10:55:30.92	-957	865	-1626	-16	-6	0	-31	-15	-16	23
	1158	2019-01-15 10:55:30.93	-959	860	-1620	-15	-5	1	-36	-19	-17	27
	1159	2019-01-15 10:55:30.94	-959	858	-1619	-15	-8	1	-42	-26	-16	34
	1160	2019-01-15 10:55:30.95	-952	863	-1611	-19	-9	0	-38	-30	-8	34
	1161	2019-01-15 10:55:30.96	-956	873	-1608	-22	-2	-1	-35	-26	-9	30
	1162	2019-01-15 10:55:30.97	-950	873	-1613	-22	-3	-3	-32	-22	-10	27
	1163	2019-01-15 10:55:30.98	-960	878	-1609	-17	-5	-11	-26	-17	-9	21
	1164	2019-01-15 10:55:30.99	-958	882	-1612	-17	-1	-16	-24	-13	-11	18
	1165	2019-01-15 10:55:31.00	-955	877	-1613	-20	3	-23	-24	-11	-13	17
	1166	2019-01-15 10:55:31.01	-957	866	-1613	-21	3	-24	-25	-12	-13	18
	1167	2019-01-15 10:55:31.02	-939	862	-1621	-17	-2	-24	-30	-17	-13	23
	1168	2019-01-15 10:55:31.03	-946	851	-1629	-20	-4	-25	-40	-26	-14	33
	1169	2019-01-15 10:55:31.04	-953	852	-1620	-25	-2	-16	-43	-31	-12	37
	1170	2019-01-15 10:55:31.05	-949	853	-1612	-28	-3	-7	-32	-19	-13	25
	1171	2019-01-15 10:55:31.06	-940	851	-1617	-27	1	1	-23	-11	-12	17
	1172	2019-01-15 10:55:31.07	-950	861	-1625	-24	3	7	-30	-19	-11	24
	1173	2019-01-15 10:55:31.08	-951	881	-1619	-25	2	10	-38	-29	-9	33
	1174	2019-01-15 10:55:31.09	-953	882	-1624	-27	3	13	-34	-26	-8	30
	1175	2019-01-15 10:55:31.10	-950	885	-1631	-27	-1	9	-31	-19	-12	25
	1176	2019-01-15 10:55:31.11	-952	898	-1618	-24	-8	5	-32	-21	-11	26
	1177	2019-01-15 10:55:31.12	-945	898	-1603	-17	-10	0	-38	-28	-10	33
	1178	2019-01-15 10:55:31.13	-945	901	-1585	-16	-5	-6	-38	-29	-9	33
	1179	2019-01-15 10:55:31.14	-967	866	-1602	-18	3	-7	-34	-24	-10	29
	1180	2019-01-15 10:55:31.15	-956	853	-1647	-14	-3	-5	-36	-24	-12	30
	1181	2019-01-15 10:55:31.16	-942	878	-1632	4	-21	-2	-38	-25	-13	31
	1182	2019-01-15 10:55:31.17	-956	888	-1615	13	-28	-4	-35	-20	-15	27
	1183	2019-01-15 10:55:31.18	-962	894	-1610	1	-14	-9	-37	-22	-15	29
	1184	2019-01-15 10:55:31.19	-961	895	-1619	-15	5	-12	-44	-28	-16	36
	1185	2019-01-15 10:55:31.20	-963	891	-1617	-16	8	-15	-40	-24	-16	32
	1186	2019-01-15 10:55:31.21	-966	891	-1614	-9	6	-20	-38	-18	-20	28
	1187	2019-01-15 10:55:31.22	-959	896	-1610	-7	9	-23	-45	-22	-23	33
	1188	2019-01-15 10:55:31.23	-962	890	-1623	-13	20	-25	-49	-28	-21	38
	1189	2019-01-15 10:55:31.24	-962	897	-1619	-17	22	-25	-53	-30	-23	41
	1190	2019-01-15 10:55:31.25	-953	906	-1617	-11	18	-24	-57	-33	-24	45
	1191	2019-01-15 10:55:31.26	-959	893	-1608	-7	14	-27	-50	-31	-19	40
	1192	2019-01-15 10:55:31.27	-952	903	-1606	-7	19	-27	-41	-29	-12	35
	1193	2019-01-15 10:55:31.28	-947	891	-1610	-9	22	-29	-40	-32	-8	36
	1194	2019-01-15 10:55:31.29	-957	888	-1605	-2	16	-28	-33	-25	-8	29
	1195	2019-01-15 10:55:31.30	-960	883	-1609	9	10	-24	-53	-39	-14	46
	1196	2019-01-15 10:55:31.31	-949	889	-1604	18	5	-25	-63	-46	-17	54
	1197	2019-01-15 10:55:31.32	-956	883	-1596	22	5	-23	-76	-59	-17	67
	1198	2019-01-15 10:55:31.33	-954	880	-1616	21	11	-22	-70	-49	-21	59
	1199	2019-01-15 10:55:31.34	-954	889	-1618	13	14	-23	-68	-44	-24	56
	1200	2019-01-15 10:55:31.35	-954	893	-1612	11	13	-24	-68	-40	-28	54
	1201	2019-01-15 10:55:31.36	-964	881	-1608	4	22	-25	-73	-46	-27	59
	1202	2019-01-15 10:55:31.37	-954	875	-1622	0	26	-23	-78	-53	-25	65
	1203	2019-01-15 10:55:31.38	-956	876	-1630	7	20	-21	-84	-56	-28	70
	1204	2019-01-15 10:55:31.39	-970	872	-1612	20	7	-15	-75	-53	-22	64
	1205	2019-01-15 10:55:31.40	-962	871	-1607	21	9	-16	-75	-55	-20	65
	1206	2019-01-15 10:55:31.41	-957	881	-1616	19	16	-15	-74	-54	-20	64
	1207	2019-01-15 10:55:31.42	-957	885	-1607	21	23	-16	-68	-46	-22	57
	1208	2019-01-15 10:55:31.43	-951	881	-1614	20	29	-21	-68	-46	-22	57
	1209	2019-01-15 10:55:31.44	-961	880	-1619	19	35	-20	-71	-53	-18	62
	1210	2019-01-15 10:55:31.45	-957	881	-1618	24	37	-20	-72	-51	-21	61
	1211	2019-01-15 10:55:31.46	-963	871	-1632	27	32	-21	-77	-54	-23	65
	1212	2019-01-15 10:55:31.47	-960	879	-1622	34	25	-20	-83	-59	-24	71
	1213	2019-01-15 10:55:31.48	-951	874	-1623	40	22	-22	-86	-59	-27	72
	1214	2019-01-15 10:55:31.49	-957	874	-1609	40	20	-23	-85	-57	-28	71
	1215	2019-01-15 10:55:31.50	-957	871	-1623	38	27	-23	-74	-49	-25	61
	1216	2019-01-15 10:55:31.51	-960	871	-1629	36	30	-23	-69	-47	-22	58
	1217	2019-01-15 10:55:31.52	-962	873	-1619	33	33	-26	-74	-52	-22	63
	1218	2019-01-15 10:55:31.53	-959	864	-1621	29	35	-28	-78	-52	-26	65
	1219	2019-01-15 10:55:31.54	-958	858	-1621	24	40	-24	-80	-51	-29	65
	1220	2019-01-15 10:55:31.55	-961	855	-1624	25	45	-22	-79	-50	-29	64
	1221	2019-01-15 10:55:31.56	-963	854	-1619	25	48	-19	-85	-60	-25	72
	1222	2019-01-15 10:55:31.57	-961	860	-1623	20	55	-16	-93	-67	-26	80
	1223	2019-01-15 10:55:31.58	-959	870	-1626	19	59	-15	-96	-71	-25	83
	1224	2019-01-15 10:55:31.59	-956	857	-1630	20	59	-11	-92	-70	-22	81
	1225	2019-01-15 10:55:31.60	-946	861	-1628	21	61	-9	-91	-72	-19	81
	1226	2019-01-15 10:55:31.61	-949	871	-1632	25	57	-11	-91	-76	-15	83
	1227	2019-01-15 10:55:31.62	-933	868	-1622	28	62	-15	-96	-82	-14	89
	1228	2019-01-15 10:55:31.63	-934	882	-1621	35	63	-25	-99	-83	-16	91
	1229	2019-01-15 10:55:31.64	-939	856	-1635	34	63	-22	-101	-84	-17	92
	1230	2019-01-15 10:55:31.65	-947	867	-1632	36	65	-26	-120	-99	-21	109
	1231	2019-01-15 10:55:31.66	-938	857	-1635	38	68	-32	-153	-129	-24	141
	1232	2019-01-15 10:55:31.67	-940	858	-1635	37	66	-34	-188	-162	-26	175
	1233	2019-01-15 10:55:31.68	-929	851	-1622	39	69	-34	-211	-186	-25	198
	1234	2019-01-15 10:55:31.69	-932	852	-1632	40	74	-33	-230	-204	-26	217
	1235	2019-01-15 10:55:31.70	-935	846	-1637	40	77	-30	-248	-228	-20	238
	1236	2019-01-15 10:55:31.71	-939	837	-1634	39	78	-25	-286	-263	-23	274
	1237	2019-01-15 10:55:31.72	-936	839	-1638	41	83	-25	-305	-281	-24	293
	1238	2019-01-15 10:55:31.73	-925	849	-1633	40	87	-21	-310	-286	-24	298
	1239	2019-01-15 10:55:31.74	-929	842	-1641	38	88	-20	-276	-251	-25	263
	1240	2019-01-15 10:55:31.75	-925	852	-1633	38	92	-19	-243	-220	-23	231
	1241	2019-01-15 10:55:31.76	-927	858	-1634	42	91	-17	-222	-197	-25	209
	1242	2019-01-15 10:55:31.77	-915	851	-1636	38	96	-23	-206	-181	-25	193
	1243	2019-01-15 10:55:31.78	-920	852	-1644	36	100	-24	-185	-161	-24	173
	1244	2019-01-15 10:55:31.79	-917	853	-1654	36	97	-28	-169	-142	-27	155
	1245	2019-01-15 10:55:31.80	-918	854	-1655	35	95	-34	-143	-121	-22	132
	1246	2019-01-15 10:55:31.81	-920	864	-1652	34	95	-40	-128	-107	-21	117
	1247	2019-01-15 10:55:31.82	-908	862	-1654	25	91	-46	-117	-97	-20	107
	1248	2019-01-15 10:55:31.83	-915	863	-1661	18	92	-54	-117	-94	-23	105
	1249	2019-01-15 10:55:31.84	-905	850	-1660	14	88	-57	-119	-93	-26	106
	1250	2019-01-15 10:55:31.85	-902	847	-1662	11	86	-61	-106	-80	-26	93
	1251	2019-01-15 10:55:31.86	-899	845	-1665	5	87	-61	-97	-74	-23	85
	1252	2019-01-15 10:55:31.87	-912	833	-1665	-4	88	-56	-101	-79	-22	90
	1253	2019-01-15 10:55:31.88	-887	826	-1682	-3	81	-49	-102	-82	-20	92
	1254	2019-01-15 10:55:31.89	-900	831	-1674	1	69	-39	-91	-74	-17	82
	1255	2019-01-15 10:55:31.90	-900	829	-1662	1	63	-27	-76	-59	-17	67
	1256	2019-01-15 10:55:31.91	-881	826	-1653	-1	67	-19	-69	-49	-20	59
	1257	2019-01-15 10:55:31.92	-898	828	-1642	-3	76	-9	-76	-55	-21	65
	1258	2019-01-15 10:55:31.93	-893	803	-1661	-3	83	5	-90	-70	-20	80
	1259	2019-01-15 10:55:31.94	-880	801	-1679	5	78	20	-102	-79	-23	90
	1260	2019-01-15 10:55:31.95	-876	803	-1684	12	68	36	-112	-86	-26	99
	1261	2019-01-15 10:55:31.96	-878	825	-1674	11	66	50	-114	-88	-26	101
	1262	2019-01-15 10:55:31.97	-874	842	-1688	4	69	59	-102	-81	-21	91
	1263	2019-01-15 10:55:31.98	-883	858	-1697	-10	71	65	-80	-60	-20	70
	1264	2019-01-15 10:55:31.99	-879	883	-1685	-16	71	62	-58	-36	-22	47
	1265	2019-01-15 10:55:32.00	-898	902	-1676	-18	73	55	-48	-27	-21	37
	1266	2019-01-15 10:55:32.01	-894	907	-1670	-25	86	47	-60	-41	-19	50
	1267	2019-01-15 10:55:32.02	-896	889	-1672	-35	99	36	-92	-77	-15	84
	1268	2019-01-15 10:55:32.03	-904	885	-1675	-32	103	30	-138	-120	-18	129
	1269	2019-01-15 10:55:32.04	-909	880	-1672	-21	105	27	-186	-168	-18	177
	1270	2019-01-15 10:55:32.05	-901	877	-1665	-14	109	23	-212	-194	-18	203
	1271	2019-01-15 10:55:32.06	-895	886	-1653	-4	114	21	-209	-189	-20	199
	1272	2019-01-15 10:55:32.07	-887	893	-1656	6	125	17	-195	-176	-19	185
	1273	2019-01-15 10:55:32.08	-898	875	-1664	20	129	16	-190	-176	-14	183
	1274	2019-01-15 10:55:32.09	-890	878	-1659	28	135	13	-191	-178	-13	184
	1275	2019-01-15 10:55:32.10	-886	865	-1665	37	143	13	-196	-179	-17	187
	1276	2019-01-15 10:55:32.11	-887	869	-1664	40	149	12	-193	-176	-17	184
	1277	2019-01-15 10:55:32.12	-876	865	-1678	40	157	7	-205	-191	-14	198
	1278	2019-01-15 10:55:32.13	-862	875	-1680	33	165	0	-222	-209	-13	215
	1279	2019-01-15 10:55:32.14	-871	876	-1694	27	174	-7	-250	-240	-10	245
	1280	2019-01-15 10:55:32.15	-859	858	-1691	16	180	-12	-257	-244	-13	250
	1281	2019-01-15 10:55:32.16	-865	849	-1685	4	186	-10	-247	-231	-16	239
	1282	2019-01-15 10:55:32.17	-856	845	-1699	-3	187	-4	-234	-211	-23	222
	1283	2019-01-15 10:55:32.18	-850	848	-1687	-4	178	2	-230	-206	-24	218
	1284	2019-01-15 10:55:32.19	-842	836	-1675	4	178	6	-240	-221	-19	230
	1285	2019-01-15 10:55:32.20	-837	829	-1670	7	188	11	-249	-234	-15	241
	1286	2019-01-15 10:55:32.21	-826	827	-1670	9	200	19	-256	-240	-16	248
	1287	2019-01-15 10:55:32.22	-832	825	-1673	13	206	23	-258	-241	-17	249
	1288	2019-01-15 10:55:32.23	-825	817	-1673	12	215	28	-254	-238	-16	246
	1289	2019-01-15 10:55:32.24	-812	830	-1676	17	220	34	-265	-251	-14	258
	1290	2019-01-15 10:55:32.25	-815	824	-1686	12	221	43	-303	-288	-15	295
	1291	2019-01-15 10:55:32.26	-812	830	-1696	9	229	48	-344	-327	-17	335
	1292	2019-01-15 10:55:32.27	-812	837	-1694	15	228	48	-368	-352	-16	360
	1293	2019-01-15 10:55:32.28	-796	828	-1691	20	228	51	-374	-357	-17	365
	1294	2019-01-15 10:55:32.29	-797	822	-1704	22	231	48	-366	-349	-17	357
	1295	2019-01-15 10:55:32.30	-793	820	-1696	24	236	44	-354	-336	-18	345
	1296	2019-01-15 10:55:32.31	-782	808	-1709	29	237	37	-339	-320	-19	329
	1297	2019-01-15 10:55:32.32	-782	805	-1704	37	236	34	-336	-318	-18	327
	1298	2019-01-15 10:55:32.33	-764	807	-1720	46	232	33	-338	-321	-17	329
	1299	2019-01-15 10:55:32.34	-761	814	-1735	44	229	29	-340	-325	-15	332
	1300	2019-01-15 10:55:32.35	-752	825	-1725	46	224	21	-337	-324	-13	330
	1301	2019-01-15 10:55:32.36	-738	818	-1720	43	222	12	-334	-323	-11	328
	1302	2019-01-15 10:55:32.37	-741	804	-1730	36	220	5	-334	-320	-14	327
	1303	2019-01-15 10:55:32.38	-729	797	-1729	30	215	0	-331	-316	-15	323
	1304	2019-01-15 10:55:32.39	-727	795	-1733	26	207	1	-320	-304	-16	312
	1305	2019-01-15 10:55:32.40	-720	784	-1741	23	198	1	-303	-286	-17	294
	1306	2019-01-15 10:55:32.41	-713	791	-1735	16	191	1	-278	-261	-17	269
	1307	2019-01-15 10:55:32.42	-714	810	-1735	10	190	-2	-258	-244	-14	251
	1308	2019-01-15 10:55:32.43	-712	806	-1735	-3	189	-7	-250	-237	-13	243
	1309	2019-01-15 10:55:32.44	-705	796	-1741	-9	188	-13	-243	-231	-12	237
	1310	2019-01-15 10:55:32.45	-713	787	-1745	-9	181	-14	-229	-218	-11	223
	1311	2019-01-15 10:55:32.46	-720	779	-1750	-10	173	-22	-199	-188	-11	193
	1312	2019-01-15 10:55:32.47	-710	792	-1758	-7	164	-26	-168	-157	-11	162
	1313	2019-01-15 10:55:32.48	-709	814	-1759	-15	153	-33	-150	-137	-13	143
	1314	2019-01-15 10:55:32.49	-707	814	-1755	-27	141	-39	-135	-124	-11	129
	1315	2019-01-15 10:55:32.50	-700	809	-1761	-37	131	-46	-124	-115	-9	119
	1316	2019-01-15 10:55:32.51	-698	797	-1756	-48	125	-46	-110	-98	-12	104
	1317	2019-01-15 10:55:32.52	-693	792	-1745	-54	119	-42	-88	-73	-15	80
	1318	2019-01-15 10:55:32.53	-697	796	-1726	-60	117	-38	-88	-70	-18	79
	1319	2019-01-15 10:55:32.54	-692	800	-1739	-64	123	-28	-79	-59	-20	69
	1320	2019-01-15 10:55:32.55	-694	803	-1751	-73	128	-23	-71	-54	-17	62
	1321	2019-01-15 10:55:32.56	-699	804	-1758	-76	121	-11	-64	-47	-17	55
	1322	2019-01-15 10:55:32.57	-683	808	-1762	-79	116	-1	-68	-56	-12	62
	1323	2019-01-15 10:55:32.58	-682	813	-1754	-81	108	3	-82	-67	-15	74
	1324	2019-01-15 10:55:32.59	-691	821	-1760	-85	104	11	-82	-62	-20	72
	1325	2019-01-15 10:55:32.60	-693	810	-1758	-89	96	20	-80	-57	-23	68
	1326	2019-01-15 10:55:32.61	-682	819	-1755	-83	85	28	-85	-60	-25	72
	1327	2019-01-15 10:55:32.62	-675	824	-1751	-86	83	37	-66	-47	-19	56
	1328	2019-01-15 10:55:32.63	-679	846	-1752	-95	86	42	-47	-32	-15	39
	1329	2019-01-15 10:55:32.64	-676	855	-1762	-103	91	47	-40	-29	-11	34
	1330	2019-01-15 10:55:32.65	-683	856	-1765	-107	90	49	-43	-30	-13	36
	1331	2019-01-15 10:55:32.66	-664	848	-1770	-102	75	56	-47	-32	-15	39
	1332	2019-01-15 10:55:32.67	-663	851	-1740	-93	67	57	-49	-37	-12	43
	1333	2019-01-15 10:55:32.68	-654	877	-1730	-82	68	52	-56	-47	-9	51
	1334	2019-01-15 10:55:32.69	-658	887	-1713	-76	72	44	-62	-53	-9	57
	1335	2019-01-15 10:55:32.70	-656	873	-1733	-77	78	37	-59	-46	-13	52
	1336	2019-01-15 10:55:32.71	-661	856	-1789	-80	76	34	-49	-30	-19	39
	1337	2019-01-15 10:55:32.72	-650	860	-1811	-73	52	33	-37	-14	-23	25
	1338	2019-01-15 10:55:32.73	-636	888	-1775	-64	29	30	-30	-8	-22	19
	1339	2019-01-15 10:55:32.74	-642	913	-1754	-67	23	20	-29	-8	-21	18
	1340	2019-01-15 10:55:32.75	-641	926	-1753	-86	36	4	-30	-15	-15	22
	1341	2019-01-15 10:55:32.76	-654	930	-1746	-101	51	-11	-33	-20	-13	26
	1342	2019-01-15 10:55:32.77	-657	912	-1760	-105	53	-24	-29	-12	-17	20
	1343	2019-01-15 10:55:32.78	-659	900	-1761	-99	47	-32	-24	-3	-21	13
	1344	2019-01-15 10:55:32.79	-653	897	-1771	-95	38	-36	-26	-3	-23	14
	1345	2019-01-15 10:55:32.80	-657	907	-1752	-94	29	-41	-31	-6	-25	18
	1346	2019-01-15 10:55:32.81	-649	914	-1744	-90	22	-45	-29	-5	-24	17
	1347	2019-01-15 10:55:32.82	-641	928	-1749	-86	18	-46	-20	2	-22	9
	1348	2019-01-15 10:55:32.83	-650	924	-1743	-83	16	-52	-18	2	-20	8
	1349	2019-01-15 10:55:32.84	-656	913	-1727	-76	15	-52	-20	0	-20	10
	1350	2019-01-15 10:55:32.85	-653	898	-1728	-63	18	-50	-20	0	-20	10
	1351	2019-01-15 10:55:32.86	-662	889	-1735	-49	16	-44	-24	-3	-21	13
	1352	2019-01-15 10:55:32.87	-655	885	-1742	-40	12	-38	-24	-3	-21	13
	1353	2019-01-15 10:55:32.88	-666	895	-1747	-37	13	-30	-28	-3	-25	15
	1354	2019-01-15 10:55:32.89	-660	898	-1745	-33	11	-26	-28	1	-29	13
	1355	2019-01-15 10:55:32.90	-658	897	-1744	-33	14	-19	-27	1	-28	13
	1356	2019-01-15 10:55:32.91	-658	920	-1738	-31	14	-21	-30	-8	-22	19
	1357	2019-01-15 10:55:32.92	-658	915	-1734	-32	17	-20	-51	-33	-18	42
	1358	2019-01-15 10:55:32.93	-655	915	-1730	-32	23	-20	-67	-46	-21	56
	1359	2019-01-15 10:55:32.94	-658	901	-1741	-31	22	-20	-82	-58	-24	70
	1360	2019-01-15 10:55:32.95	-658	894	-1753	-23	16	-18	-90	-65	-25	77
	1361	2019-01-15 10:55:32.96	-659	908	-1743	-14	5	-19	-109	-90	-19	99
	1362	2019-01-15 10:55:32.97	-657	907	-1736	-12	0	-19	-114	-93	-21	103
	1363	2019-01-15 10:55:32.98	-655	903	-1734	-16	1	-18	-111	-87	-24	99
	1364	2019-01-15 10:55:32.99	-662	904	-1735	-17	2	-19	-91	-62	-29	76
	1365	2019-01-15 10:55:33.00	-650	898	-1730	-19	3	-16	-78	-47	-31	62
	1366	2019-01-15 10:55:33.01	-655	893	-1740	-20	5	-16	-65	-36	-29	50
	1367	2019-01-15 10:55:33.02	-659	898	-1746	-19	5	-10	-61	-32	-29	46
	1368	2019-01-15 10:55:33.03	-658	896	-1751	-17	2	-6	-45	-16	-29	30
	1369	2019-01-15 10:55:33.04	-661	900	-1750	-15	-2	-2	-34	-6	-28	20
	1370	2019-01-15 10:55:33.05	-657	915	-1745	-14	-3	-1	-25	1	-26	12
	1371	2019-01-15 10:55:33.06	-654	918	-1743	-14	-4	-2	-20	2	-22	9
	1372	2019-01-15 10:55:33.07	-652	917	-1733	-12	-5	-5	-22	4	-26	9
	1373	2019-01-15 10:55:33.08	-659	915	-1738	-7	-4	-6	-20	9	-29	5
	1374	2019-01-15 10:55:33.09	-664	920	-1733	-6	-4	-10	-20	12	-32	4
	1375	2019-01-15 10:55:33.10	-665	924	-1729	0	-1	-14	-19	11	-30	4
	1376	2019-01-15 10:55:33.11	-662	907	-1737	5	0	-14	-15	11	-26	2
	1377	2019-01-15 10:55:33.12	-665	898	-1745	10	-3	-15	-12	14	-26	-1
	1378	2019-01-15 10:55:33.13	-650	906	-1742	15	-6	-16	-16	8	-24	4
	1379	2019-01-15 10:55:33.14	-656	900	-1743	18	-9	-15	-24	0	-24	12
	1380	2019-01-15 10:55:33.15	-659	909	-1738	16	-8	-12	-25	0	-25	12
	1381	2019-01-15 10:55:33.16	-649	901	-1736	13	-6	-16	-14	11	-25	1
	1382	2019-01-15 10:55:33.17	-652	903	-1738	12	-3	-14	-2	22	-24	-10
	1383	2019-01-15 10:55:33.18	-654	894	-1732	15	-2	-15	3	26	-23	-14
	1384	2019-01-15 10:55:33.19	-658	886	-1725	14	0	-13	-4	20	-24	-8
	1385	2019-01-15 10:55:33.20	-668	883	-1738	18	-1	-10	-12	12	-24	0
	1386	2019-01-15 10:55:33.21	-664	875	-1734	22	-6	-7	-19	3	-22	8
	1387	2019-01-15 10:55:33.22	-658	886	-1738	20	-8	-5	-20	0	-20	10
	1388	2019-01-15 10:55:33.23	-667	885	-1757	17	-12	-3	-19	2	-21	8
	1389	2019-01-15 10:55:33.24	-656	894	-1740	12	-15	-3	-16	4	-20	6
	1390	2019-01-15 10:55:33.25	-661	893	-1731	8	-17	-4	-12	8	-20	2
	1391	2019-01-15 10:55:33.26	-654	888	-1730	6	-12	-6	-2	19	-21	-8
	1392	2019-01-15 10:55:33.27	-664	885	-1736	0	-12	-3	-9	13	-22	-2
	1393	2019-01-15 10:55:33.28	-670	883	-1730	-1	-11	-1	-20	-2	-18	11
	1394	2019-01-15 10:55:33.29	-676	884	-1735	-3	-10	2	-20	-6	-14	13
	1395	2019-01-15 10:55:33.30	-673	881	-1734	-1	-12	9	-22	-8	-14	15
	1396	2019-01-15 10:55:33.31	-665	874	-1731	2	-13	9	-35	-19	-16	27
	1397	2019-01-15 10:55:33.32	-668	882	-1728	-1	-6	13	-42	-25	-17	33
	1398	2019-01-15 10:55:33.33	-668	890	-1735	-1	-5	15	-44	-25	-19	34
	1399	2019-01-15 10:55:33.34	-663	895	-1728	-3	-2	14	-32	-12	-20	22
	1400	2019-01-15 10:55:33.35	-658	903	-1732	-4	0	12	-38	-18	-20	28
	1401	2019-01-15 10:55:33.36	-658	908	-1732	-7	4	9	-41	-21	-20	31
	1402	2019-01-15 10:55:33.37	-650	912	-1739	-8	6	4	-48	-27	-21	37
	1403	2019-01-15 10:55:33.38	-659	907	-1744	-11	4	-1	-41	-15	-26	28
	1404	2019-01-15 10:55:33.39	-655	909	-1740	-19	9	-3	-30	-4	-26	17
	1405	2019-01-15 10:55:33.40	-657	902	-1749	-22	8	-8	-18	6	-24	6
	1406	2019-01-15 10:55:33.41	-641	900	-1747	-22	4	-9	-18	6	-24	6
	1407	2019-01-15 10:55:33.42	-652	902	-1755	-17	-4	-9	-19	6	-25	6
	1408	2019-01-15 10:55:33.43	-657	898	-1760	-11	-7	-9	-23	-1	-22	12
	1409	2019-01-15 10:55:33.44	-656	901	-1738	-5	-12	-9	-27	-8	-19	17
	1410	2019-01-15 10:55:33.45	-654	898	-1726	2	-13	-9	-31	-12	-19	21
	1411	2019-01-15 10:55:33.46	-654	896	-1720	6	-9	-11	-36	-12	-24	24
	1412	2019-01-15 10:55:33.47	-662	891	-1726	6	-1	-6	-34	-12	-22	23
	1413	2019-01-15 10:55:33.48	-659	863	-1758	6	-4	-2	-34	-11	-23	22
	1414	2019-01-15 10:55:33.49	-649	874	-1751	21	-19	6	-34	-11	-23	22
	1415	2019-01-15 10:55:33.50	-653	881	-1725	33	-29	9	-31	-9	-22	20
	1416	2019-01-15 10:55:33.51	-653	891	-1729	31	-22	12	-35	-8	-27	21
	1417	2019-01-15 10:55:33.52	-662	895	-1746	18	-9	9	-34	-4	-30	19
	1418	2019-01-15 10:55:33.53	-652	915	-1757	10	-3	5	-27	6	-33	10
	1419	2019-01-15 10:55:33.54	-654	921	-1749	11	-9	-3	-24	10	-34	7
	1420	2019-01-15 10:55:33.55	-670	912	-1747	8	-5	-9	-26	10	-36	8
	1421	2019-01-15 10:55:33.56	-661	903	-1753	-1	-3	-14	-19	0	-19	9
	1422	2019-01-15 10:55:33.57	-645	902	-1752	-3	-6	-17	-11	-66	55	38
	1423	2019-01-15 10:55:33.58	-659	904	-1749	4	-14	-20	-10	-136	126	73
	1424	2019-01-15 10:55:33.59	-652	906	-1732	7	-19	-19	-11	-180	169	95
	1425	2019-01-15 10:55:33.60	-653	905	-1726	5	-12	-20	-11	-198	187	104
	1426	2019-01-15 10:55:33.61	-665	909	-1728	4	-7	-23	-15	-209	194	112
	1427	2019-01-15 10:55:33.62	-666	902	-1727	14	-6	-23	-16	-212	196	114
	1428	2019-01-15 10:55:33.63	-663	896	-1728	25	-12	-20	-13	-211	198	112
	1429	2019-01-15 10:55:33.64	-670	903	-1735	30	-13	-21	-16	-208	192	112
	1430	2019-01-15 10:55:33.65	-662	910	-1737	28	-9	-23	-23	-197	174	110
	1431	2019-01-15 10:55:33.66	-661	915	-1742	24	-6	-22	-21	-177	156	99
	1432	2019-01-15 10:55:33.67	-660	914	-1745	20	-5	-25	-17	-160	143	88
	1433	2019-01-15 10:55:33.68	-668	910	-1739	18	-4	-29	-6	-142	136	74
	1434	2019-01-15 10:55:33.69	-667	908	-1735	14	-2	-32	4	-127	131	61
	1435	2019-01-15 10:55:33.70	-672	901	-1731	17	1	-32	5	-117	122	56
	1436	2019-01-15 10:55:33.71	-669	887	-1735	19	5	-26	1	-111	112	55
	1437	2019-01-15 10:55:33.72	-659	875	-1751	27	1	-21	-3	-105	102	54
	1438	2019-01-15 10:55:33.73	-663	874	-1745	36	-6	-17	-3	-98	95	50
	1439	2019-01-15 10:55:33.74	-655	870	-1739	37	-7	-9	-4	-98	94	51
	1440	2019-01-15 10:55:33.75	-663	880	-1746	34	-5	-5	-4	-100	96	52
	1441	2019-01-15 10:55:33.76	-656	888	-1741	34	3	-5	-17	-113	96	65
	1442	2019-01-15 10:55:33.77	-652	889	-1739	30	10	-6	-16	-109	93	62
	1443	2019-01-15 10:55:33.78	-667	890	-1749	28	12	-7	-11	-101	90	56
	1444	2019-01-15 10:55:33.79	-661	874	-1750	28	7	-7	-6	-88	82	47
	1445	2019-01-15 10:55:33.80	-666	864	-1753	31	0	-5	-7	-90	83	48
	1446	2019-01-15 10:55:33.81	-665	863	-1743	33	-11	1	-13	-96	83	54
	1447	2019-01-15 10:55:33.82	-668	869	-1735	34	-13	5	-9	-127	118	68
	1448	2019-01-15 10:55:33.83	-676	881	-1728	31	-10	5	-10	-178	168	94
	1449	2019-01-15 10:55:33.84	-669	882	-1724	23	-4	4	-3	-198	195	100
	1450	2019-01-15 10:55:33.85	-663	880	-1740	16	2	3	0	-186	186	93
	1451	2019-01-15 10:55:33.86	-679	881	-1741	11	5	4	2	-164	166	81
	1452	2019-01-15 10:55:33.87	-673	885	-1748	12	4	5	-2	-149	147	75
	1453	2019-01-15 10:55:33.88	-675	876	-1749	18	3	3	-6	-142	136	74
	1454	2019-01-15 10:55:33.89	-670	878	-1753	19	7	2	-6	-139	133	72
	1455	2019-01-15 10:55:33.90	-666	877	-1754	23	7	0	-4	-133	129	68
	1456	2019-01-15 10:55:33.91	-664	876	-1750	32	4	1	4	-122	126	59
	1457	2019-01-15 10:55:33.92	-663	872	-1750	42	4	0	11	-107	118	48
	1458	2019-01-15 10:55:33.93	-656	873	-1751	50	4	-2	6	-100	106	47
	1459	2019-01-15 10:55:33.94	-665	870	-1761	51	5	-4	-5	-101	96	53
	1460	2019-01-15 10:55:33.95	-657	870	-1770	53	8	-8	-6	-97	91	51
	1461	2019-01-15 10:55:33.96	-657	865	-1758	51	8	-8	-4	-87	83	45
	1462	2019-01-15 10:55:33.97	-660	853	-1763	48	9	-14	-4	-76	72	40
	1463	2019-01-15 10:55:33.98	-661	857	-1749	49	7	-15	-3	-68	65	35
	1464	2019-01-15 10:55:33.99	-655	849	-1755	48	9	-12	0	-58	58	29
	1465	2019-01-15 10:55:34.00	-661	849	-1752	49	8	-13	6	-52	58	23
	1466	2019-01-15 10:55:34.01	-652	852	-1759	54	6	-12	7	-51	58	22
	1467	2019-01-15 10:55:34.02	-672	845	-1761	56	-1	-14	7	-49	56	21
	1468	2019-01-15 10:55:34.03	-655	852	-1752	53	-3	-14	14	-45	59	15
	1469	2019-01-15 10:55:34.04	-663	863	-1748	55	-4	-18	21	-42	63	10
	1470	2019-01-15 10:55:34.05	-652	858	-1747	49	-4	-20	20	-41	61	10
	1471	2019-01-15 10:55:34.06	-654	864	-1757	44	0	-27	12	-44	56	16
	1472	2019-01-15 10:55:34.07	-640	863	-1759	35	1	-35	2	-52	54	25
	1473	2019-01-15 10:55:34.08	-650	860	-1756	34	-3	-38	-5	-65	60	35
	1474	2019-01-15 10:55:34.09	-642	846	-1761	32	-4	-41	-17	-88	71	52
	1475	2019-01-15 10:55:34.10	-644	847	-1766	28	-9	-41	-35	-114	79	74
	1476	2019-01-15 10:55:34.11	-653	848	-1773	26	-16	-39	-55	-135	80	95
	1477	2019-01-15 10:55:34.12	-651	850	-1764	29	-21	-39	-73	-151	78	112
	1478	2019-01-15 10:55:34.13	-654	858	-1765	33	-29	-37	-95	-165	70	130
	1479	2019-01-15 10:55:34.14	-651	868	-1762	31	-31	-37	-119	-180	61	149
	1480	2019-01-15 10:55:34.15	-655	875	-1762	28	-31	-43	-135	-185	50	160
	1481	2019-01-15 10:55:34.16	-652	879	-1757	29	-33	-48	-131	-170	39	150
	1482	2019-01-15 10:55:34.17	-658	890	-1751	28	-30	-59	-120	-154	34	137
	1483	2019-01-15 10:55:34.18	-659	894	-1743	24	-24	-70	-92	-123	31	107
	1484	2019-01-15 10:55:34.19	-663	875	-1748	21	-15	-78	-61	-96	35	78
	1485	2019-01-15 10:55:34.20	-666	864	-1766	30	-15	-81	-39	-70	31	54
	1486	2019-01-15 10:55:34.21	-664	845	-1783	43	-16	-77	-24	-54	30	39
	1487	2019-01-15 10:55:34.22	-650	856	-1766	55	-22	-73	-18	-44	26	31
	1488	2019-01-15 10:55:34.23	-657	847	-1769	62	-24	-71	-13	-38	25	25
	1489	2019-01-15 10:55:34.24	-661	848	-1749	68	-23	-64	0	-27	27	13
	1490	2019-01-15 10:55:34.25	-662	842	-1743	72	-23	-59	9	-24	33	7
	1491	2019-01-15 10:55:34.26	-663	818	-1773	78	-28	-48	20	-11	31	-4
	1492	2019-01-15 10:55:34.27	-654	806	-1789	87	-43	-38	10	-16	26	3
	1493	2019-01-15 10:55:34.28	-658	826	-1779	96	-60	-29	6	-18	24	6
	1494	2019-01-15 10:55:34.29	-657	849	-1784	97	-72	-29	11	-13	24	1
	1495	2019-01-15 10:55:34.30	-656	851	-1791	89	-76	-32	24	-1	25	-11
	1496	2019-01-15 10:55:34.31	-664	849	-1792	83	-86	-36	30	5	25	-17
	1497	2019-01-15 10:55:34.32	-662	848	-1784	84	-104	-38	31	5	26	-18
	1498	2019-01-15 10:55:34.33	-672	841	-1794	89	-119	-43	30	6	24	-18
	1499	2019-01-15 10:55:34.34	-671	829	-1787	87	-127	-41	33	11	22	-22
	1500	2019-01-15 10:55:34.35	-673	841	-1780	88	-137	-41	36	19	17	-27
	1501	2019-01-15 10:55:34.36	-683	857	-1763	92	-145	-45	38	23	15	-30
	1502	2019-01-15 10:55:34.37	-695	857	-1762	94	-150	-49	36	22	14	-29
	1503	2019-01-15 10:55:34.38	-695	860	-1776	92	-145	-53	32	21	11	-26
	1504	2019-01-15 10:55:34.39	-704	860	-1776	92	-148	-60	24	22	2	-23
	1505	2019-01-15 10:55:34.40	-709	841	-1777	99	-150	-64	19	21	-2	-20
	1506	2019-01-15 10:55:34.41	-709	837	-1781	104	-155	-68	22	19	3	-20
	1507	2019-01-15 10:55:34.42	-716	842	-1775	108	-159	-76	22	18	4	-20
	1508	2019-01-15 10:55:34.43	-711	843	-1777	114	-167	-81	26	24	2	-25
	1509	2019-01-15 10:55:34.44	-705	824	-1762	119	-172	-84	30	32	-2	-31
	1510	2019-01-15 10:55:34.45	-711	821	-1756	127	-171	-86	31	38	-7	-34
	1511	2019-01-15 10:55:34.46	-717	806	-1749	134	-167	-85	29	41	-12	-35
	1512	2019-01-15 10:55:34.47	-715	806	-1753	138	-159	-86	32	44	-12	-38
	1513	2019-01-15 10:55:34.48	-730	821	-1734	143	-154	-89	38	47	-9	-42
	1514	2019-01-15 10:55:34.49	-750	808	-1738	140	-147	-89	38	49	-11	-43
	1515	2019-01-15 10:55:34.50	-759	796	-1759	135	-137	-92	34	46	-12	-40
	1516	2019-01-15 10:55:34.51	-758	782	-1761	135	-135	-91	30	43	-13	-36
	1517	2019-01-15 10:55:34.52	-766	773	-1751	139	-137	-93	27	40	-13	-33
	1518	2019-01-15 10:55:34.53	-762	755	-1749	139	-139	-90	27	43	-16	-35
	1519	2019-01-15 10:55:34.54	-750	753	-1738	140	-133	-89	32	52	-20	-42
	1520	2019-01-15 10:55:34.55	-757	750	-1718	141	-117	-87	37	57	-20	-47
	1521	2019-01-15 10:55:34.56	-764	734	-1731	145	-104	-83	36	51	-15	-43
	1522	2019-01-15 10:55:34.57	-765	725	-1745	146	-91	-80	37	52	-15	-44
	1523	2019-01-15 10:55:34.58	-770	714	-1759	149	-83	-72	39	55	-16	-47
	1524	2019-01-15 10:55:34.59	-770	718	-1757	153	-80	-66	41	59	-18	-50
	1525	2019-01-15 10:55:34.60	-769	709	-1764	154	-80	-58	42	54	-12	-48
	1526	2019-01-15 10:55:34.61	-779	708	-1751	151	-85	-50	37	46	-9	-41
	1527	2019-01-15 10:55:34.62	-769	708	-1752	143	-85	-40	38	44	-6	-41
	1528	2019-01-15 10:55:34.63	-777	710	-1754	132	-83	-35	29	34	-5	-31
	1529	2019-01-15 10:55:34.64	-779	709	-1753	115	-79	-30	27	34	-7	-30
	1530	2019-01-15 10:55:34.65	-787	718	-1764	102	-73	-33	22	34	-12	-28
	1531	2019-01-15 10:55:34.66	-794	704	-1761	90	-65	-31	20	34	-14	-27
	1532	2019-01-15 10:55:34.67	-803	693	-1760	80	-59	-31	13	27	-14	-20
	1533	2019-01-15 10:55:34.68	-801	687	-1762	74	-54	-33	8	18	-10	-13
	1534	2019-01-15 10:55:34.69	-799	682	-1774	69	-51	-37	9	14	-5	-11
	1535	2019-01-15 10:55:34.70	-801	695	-1761	61	-51	-41	11	10	1	-10
	1536	2019-01-15 10:55:34.71	-796	701	-1764	53	-51	-47	14	11	3	-12
	1537	2019-01-15 10:55:34.72	-791	697	-1758	40	-50	-54	20	12	8	-16
	1538	2019-01-15 10:55:34.73	-792	695	-1761	27	-46	-62	23	13	10	-18
	1539	2019-01-15 10:55:34.74	-794	695	-1769	16	-46	-71	17	8	9	-12
	1540	2019-01-15 10:55:34.75	-795	687	-1774	9	-46	-78	7	2	5	-4
	1541	2019-01-15 10:55:34.76	-798	682	-1772	5	-47	-84	0	-3	3	1
	1542	2019-01-15 10:55:34.77	-788	669	-1780	-2	-48	-88	-6	-6	0	6
	1543	2019-01-15 10:55:34.78	-796	661	-1778	-4	-51	-90	-5	-3	-2	4
	1544	2019-01-15 10:55:34.79	-799	646	-1781	-8	-57	-87	1	7	-6	-4
	1545	2019-01-15 10:55:34.80	-792	644	-1764	-13	-65	-85	-2	9	-11	-3
	1546	2019-01-15 10:55:34.81	-795	638	-1751	-10	-68	-79	-7	5	-12	1
	1547	2019-01-15 10:55:34.82	-798	634	-1747	-17	-59	-71	-5	9	-14	-2
	1548	2019-01-15 10:55:34.83	-806	641	-1743	-24	-54	-65	0	17	-17	-8
	1549	2019-01-15 10:55:34.84	-814	657	-1746	-25	-48	-57	1	23	-22	-12
	1550	2019-01-15 10:55:34.85	-821	649	-1747	-32	-34	-49	2	26	-24	-14
	1551	2019-01-15 10:55:34.86	-814	654	-1745	-38	-21	-44	2	32	-30	-17
	1552	2019-01-15 10:55:34.87	-818	653	-1754	-43	-15	-37	3	43	-40	-23
	1553	2019-01-15 10:55:34.88	-819	651	-1754	-43	-8	-28	8	55	-47	-31
	1554	2019-01-15 10:55:34.89	-832	655	-1747	-46	0	-24	11	62	-51	-36
	1555	2019-01-15 10:55:34.90	-817	651	-1755	-51	7	-23	8	58	-50	-33
	1556	2019-01-15 10:55:34.91	-812	665	-1761	-57	10	-22	3	52	-49	-27
	1557	2019-01-15 10:55:34.92	-810	669	-1760	-66	8	-23	4	55	-51	-29
	1558	2019-01-15 10:55:34.93	-815	678	-1743	-79	7	-25	10	64	-54	-37
	1559	2019-01-15 10:55:34.94	-820	671	-1748	-95	9	-26	10	66	-56	-38
	1560	2019-01-15 10:55:34.95	-818	673	-1756	-107	10	-26	5	63	-58	-34
	1561	2019-01-15 10:55:34.96	-809	672	-1765	-116	8	-27	0	62	-62	-31
	1562	2019-01-15 10:55:34.97	-800	687	-1757	-129	10	-30	4	64	-60	-34
	1563	2019-01-15 10:55:34.98	-806	696	-1767	-145	15	-31	12	70	-58	-41
	1564	2019-01-15 10:55:34.99	-803	707	-1758	-160	18	-33	5	60	-55	-32
	1565	2019-01-15 10:55:35.00	-809	702	-1744	-168	18	-35	7	66	-59	-36
	1566	2019-01-15 10:55:35.01	-800	704	-1746	-175	23	-35	13	70	-57	-41
	1567	2019-01-15 10:55:35.02	-809	714	-1722	-176	28	-33	14	75	-61	-44
	1568	2019-01-15 10:55:35.03	-803	711	-1722	-177	38	-28	7	64	-57	-35
	1569	2019-01-15 10:55:35.04	-805	700	-1714	-175	48	-23	-8	46	-54	-19
	1570	2019-01-15 10:55:35.05	-806	680	-1718	-170	56	-12	-6	52	-58	-23
	1571	2019-01-15 10:55:35.06	-804	672	-1743	-161	55	3	-5	59	-64	-27
	1572	2019-01-15 10:55:35.07	-804	700	-1752	-153	50	14	-3	61	-64	-29
	1573	2019-01-15 10:55:35.08	-795	728	-1754	-154	48	19	-6	53	-59	-23
	1574	2019-01-15 10:55:35.09	-791	755	-1738	-163	55	14	-6	44	-50	-19
	1575	2019-01-15 10:55:35.10	-793	765	-1740	-185	75	8	-4	45	-49	-20
	1576	2019-01-15 10:55:35.11	-811	761	-1734	-196	84	-2	2	53	-51	-27
	1577	2019-01-15 10:55:35.12	-820	751	-1713	-194	86	0	5	59	-54	-32
	1578	2019-01-15 10:55:35.13	-817	757	-1729	-197	89	5	1	59	-58	-30
	1579	2019-01-15 10:55:35.14	-816	776	-1751	-201	88	12	0	59	-59	-29
	1580	2019-01-15 10:55:35.15	-800	786	-1743	-206	85	20	1	58	-57	-29
	1581	2019-01-15 10:55:35.16	-806	799	-1730	-205	85	26	2	57	-55	-29
	1582	2019-01-15 10:55:35.17	-801	834	-1723	-208	86	24	2	59	-57	-30
	1583	2019-01-15 10:55:35.18	-806	851	-1723	-216	94	17	0	58	-58	-29
	1584	2019-01-15 10:55:35.19	-812	836	-1722	-216	106	10	-1	55	-56	-27
	1585	2019-01-15 10:55:35.20	-797	813	-1721	-201	119	10	-4	56	-60	-26
	1586	2019-01-15 10:55:35.21	-797	798	-1704	-178	126	12	-6	50	-56	-22
	1587	2019-01-15 10:55:35.22	-803	799	-1709	-162	138	19	-5	51	-56	-23
	1588	2019-01-15 10:55:35.23	-801	800	-1710	-150	150	27	2	59	-57	-30
	1589	2019-01-15 10:55:35.24	-786	799	-1724	-139	158	41	5	63	-58	-34
	1590	2019-01-15 10:55:35.25	-788	801	-1736	-127	160	57	4	63	-59	-33
	1591	2019-01-15 10:55:35.26	-777	811	-1731	-113	168	73	5	65	-60	-35
	1592	2019-01-15 10:55:35.27	-767	820	-1714	-106	179	89	8	68	-60	-38
	1593	2019-01-15 10:55:35.28	-767	820	-1685	-86	196	101	9	68	-59	-38
	1594	2019-01-15 10:55:35.29	-772	783	-1666	-65	228	114	12	67	-55	-39
	1595	2019-01-15 10:55:35.30	-769	760	-1680	-30	265	134	14	67	-53	-40
	1596	2019-01-15 10:55:35.31	-759	754	-1686	65	326	175	10	62	-52	-36
	1597	2019-01-15 10:55:35.32	-758	770	-1698	95	355	195	5	55	-50	-30
	1598	2019-01-15 10:55:35.33	-746	813	-1713	106	375	204	8	55	-47	-31
	1599	2019-01-15 10:55:35.34	-728	836	-1717	103	389	198	11	55	-44	-33
	1600	2019-01-15 10:55:35.35	-738	857	-1724	96	401	183	14	57	-43	-35
	1601	2019-01-15 10:55:35.36	-717	881	-1741	62	410	166	14	62	-48	-38
	1602	2019-01-15 10:55:35.37	-705	910	-1777	19	410	142	18	72	-54	-45
	1603	2019-01-15 10:55:35.38	-692	924	-1800	-22	404	115	21	74	-53	-47
	1604	2019-01-15 10:55:35.39	-679	920	-1810	-68	390	92	27	79	-52	-53
	1605	2019-01-15 10:55:35.40	-673	919	-1799	-106	375	68	24	77	-53	-50
	1606	2019-01-15 10:55:35.41	-655	905	-1795	-129	356	47	28	85	-57	-56
	1607	2019-01-15 10:55:35.42	-640	907	-1796	-148	337	26	30	87	-57	-58
	1608	2019-01-15 10:55:35.43	-640	901	-1792	-164	322	8	22	82	-60	-52
	1609	2019-01-15 10:55:35.44	-627	895	-1798	-176	308	-4	14	74	-60	-44
	1610	2019-01-15 10:55:35.45	-623	894	-1808	-178	296	-15	11	72	-61	-41
	1611	2019-01-15 10:55:35.46	-631	889	-1808	-175	276	-21	12	79	-67	-45
	1612	2019-01-15 10:55:35.47	-613	892	-1820	-176	260	-22	11	81	-70	-46
	1613	2019-01-15 10:55:35.48	-609	898	-1818	-177	246	-25	9	80	-71	-44
	1614	2019-01-15 10:55:35.49	-600	894	-1814	-176	228	-19	7	79	-72	-43
	1615	2019-01-15 10:55:35.50	-587	894	-1803	-180	211	-16	10	84	-74	-47
	1616	2019-01-15 10:55:35.51	-590	901	-1799	-175	190	-13	15	86	-71	-50
	1617	2019-01-15 10:55:35.52	-572	912	-1788	-175	174	-18	16	83	-67	-49
	1618	2019-01-15 10:55:35.53	-568	923	-1782	-176	164	-25	14	76	-62	-45
	1619	2019-01-15 10:55:35.54	-570	929	-1776	-170	155	-33	14	74	-60	-44
	1620	2019-01-15 10:55:35.55	-568	931	-1773	-164	149	-43	10	66	-56	-38
	1621	2019-01-15 10:55:35.56	-567	932	-1769	-158	146	-53	0	58	-58	-29
	1622	2019-01-15 10:55:35.57	-560	927	-1771	-155	143	-61	1	58	-57	-29
	1623	2019-01-15 10:55:35.58	-562	920	-1767	-147	135	-68	2	58	-56	-30
	1624	2019-01-15 10:55:35.59	-563	930	-1774	-140	129	-70	3	56	-53	-29
	1625	2019-01-15 10:55:35.60	-553	920	-1790	-137	119	-74	3	56	-53	-29
	1626	2019-01-15 10:55:35.61	-540	922	-1785	-132	106	-73	6	59	-53	-32
	1627	2019-01-15 10:55:35.62	-551	925	-1789	-129	97	-68	4	57	-53	-30
	1628	2019-01-15 10:55:35.63	-527	924	-1780	-124	87	-62	0	49	-49	-24
	1629	2019-01-15 10:55:35.64	-527	915	-1779	-123	83	-56	-5	39	-44	-17
	1630	2019-01-15 10:55:35.65	-521	902	-1811	-118	72	-47	-8	34	-42	-13
	1631	2019-01-15 10:55:35.66	-523	891	-1806	-116	50	-35	-11	32	-43	-10
	1632	2019-01-15 10:55:35.67	-514	880	-1810	-108	19	-18	-9	34	-43	-12
	1633	2019-01-15 10:55:35.68	-513	879	-1811	-100	-10	-2	-15	32	-47	-8
	1634	2019-01-15 10:55:35.69	-523	884	-1786	-98	-31	16	-14	30	-44	-8
	1635	2019-01-15 10:55:35.70	-500	892	-1767	-96	-48	33	-9	30	-39	-10
	1636	2019-01-15 10:55:35.71	-515	901	-1758	-93	-58	48	-3	35	-38	-16
	1637	2019-01-15 10:55:35.72	-508	918	-1757	-93	-68	58	-8	29	-37	-10
	1638	2019-01-15 10:55:35.73	-513	926	-1755	-96	-74	66	-6	25	-31	-9
	1639	2019-01-15 10:55:35.74	-520	928	-1770	-95	-81	70	2	24	-22	-13
	1640	2019-01-15 10:55:35.75	-518	922	-1789	-95	-93	73	7	22	-15	-14
	1641	2019-01-15 10:55:35.76	-524	920	-1790	-93	-109	78	7	25	-18	-16
	1642	2019-01-15 10:55:35.77	-537	928	-1794	-91	-127	80	4	28	-24	-16
	1643	2019-01-15 10:55:35.78	-533	950	-1779	-94	-148	76	-5	19	-24	-7
	1644	2019-01-15 10:55:35.79	-543	938	-1754	-99	-156	77	-18	1	-19	8
	1645	2019-01-15 10:55:35.80	-546	951	-1736	-98	-159	71	-17	-4	-13	10
	1646	2019-01-15 10:55:35.81	-567	954	-1729	-99	-154	67	-10	-1	-9	5
	1647	2019-01-15 10:55:35.82	-560	929	-1764	-97	-150	67	5	9	-4	-7
	1648	2019-01-15 10:55:35.83	-565	926	-1787	-87	-160	65	15	12	3	-13
	1649	2019-01-15 10:55:35.84	-567	934	-1768	-74	-178	67	-6	-4	-2	5
	1650	2019-01-15 10:55:35.85	-561	945	-1736	-65	-183	63	-23	-18	-5	20
	1651	2019-01-15 10:55:35.86	-564	947	-1722	-66	-173	54	-23	-18	-5	20
	1652	2019-01-15 10:55:35.87	-570	942	-1724	-66	-161	48	-15	-17	2	16
	1653	2019-01-15 10:55:35.88	-584	937	-1735	-56	-158	46	-11	-17	6	14
	1654	2019-01-15 10:55:35.89	-577	926	-1732	-45	-156	44	-12	-20	8	16
	1655	2019-01-15 10:55:35.90	-583	924	-1711	-37	-160	43	-18	-25	7	21
	1656	2019-01-15 10:55:35.91	-594	922	-1721	-34	-160	45	-20	-24	4	22
	1657	2019-01-15 10:55:35.92	-599	922	-1725	-30	-159	49	-20	-19	-1	19
	1658	2019-01-15 10:55:35.93	-594	935	-1728	-29	-160	49	-22	-19	-3	20
	1659	2019-01-15 10:55:35.94	-603	941	-1715	-27	-162	46	-22	-19	-3	20
	1660	2019-01-15 10:55:35.95	-616	940	-1710	-24	-156	42	-26	-20	-6	23
	1661	2019-01-15 10:55:35.96	-616	942	-1711	-25	-153	36	-27	-19	-8	23
	1662	2019-01-15 10:55:35.97	-619	936	-1716	-20	-148	35	-27	-15	-12	21
	1663	2019-01-15 10:55:35.98	-625	941	-1727	-21	-145	38	-30	-10	-20	20
	1664	2019-01-15 10:55:35.99	-631	945	-1737	-20	-143	42	-40	-10	-30	25
	1665	2019-01-15 10:55:36.00	-628	951	-1721	-19	-143	45	-49	-17	-32	33
	1666	2019-01-15 10:55:36.01	-620	949	-1710	-21	-137	48	-48	-18	-30	33
	1667	2019-01-15 10:55:36.02	-618	946	-1699	-19	-128	50	-50	-22	-28	36
	1668	2019-01-15 10:55:36.03	-621	950	-1719	-16	-123	53	-69	-39	-30	54
	1669	2019-01-15 10:55:36.04	-624	965	-1720	-11	-119	53	-92	-62	-30	77
	1670	2019-01-15 10:55:36.05	-629	979	-1704	-10	-113	49	-111	-81	-30	96
	1671	2019-01-15 10:55:36.06	-638	970	-1698	-13	-106	41	-112	-81	-31	96
	1672	2019-01-15 10:55:36.07	-625	964	-1716	-16	-102	39	-101	-68	-33	84
	1673	2019-01-15 10:55:36.08	-629	961	-1706	-12	-104	39	-95	-58	-37	76
	1674	2019-01-15 10:55:36.09	-623	955	-1711	-7	-104	36	-102	-61	-41	81
	1675	2019-01-15 10:55:36.10	-613	951	-1707	-5	-100	36	-112	-64	-48	88
	1676	2019-01-15 10:55:36.11	-622	958	-1707	-4	-97	35	-112	-58	-54	85
	1677	2019-01-15 10:55:36.12	-626	957	-1710	-3	-93	36	-105	-51	-54	78
	1678	2019-01-15 10:55:36.13	-611	968	-1708	-2	-92	36	-100	-49	-51	74
	1679	2019-01-15 10:55:36.14	-623	982	-1707	-2	-91	34	-105	-55	-50	80
	1680	2019-01-15 10:55:36.15	-646	986	-1707	-7	-88	26	-107	-57	-50	82
	1681	2019-01-15 10:55:36.16	-643	992	-1707	-12	-84	16	-100	-48	-52	74
	1682	2019-01-15 10:55:36.17	-649	1002	-1691	-16	-81	4	-96	-42	-54	69
	1683	2019-01-15 10:55:36.18	-657	989	-1700	-18	-81	-5	-97	-38	-59	67
	1684	2019-01-15 10:55:36.19	-649	988	-1715	-19	-81	-15	-104	-42	-62	73
	1685	2019-01-15 10:55:36.20	-662	988	-1705	-22	-81	-19	-106	-41	-65	73
	1686	2019-01-15 10:55:36.21	-658	979	-1709	-18	-78	-22	-96	-31	-65	63
	1687	2019-01-15 10:55:36.22	-656	978	-1714	-17	-78	-23	-89	-58	-31	73
	1688	2019-01-15 10:55:36.23	-661	966	-1711	-14	-75	-22	-94	-114	20	104
	1689	2019-01-15 10:55:36.24	-659	958	-1707	-10	-70	-15	-103	-161	58	132
	1690	2019-01-15 10:55:36.25	-660	970	-1698	-4	-70	-10	-113	-182	69	147
	1691	2019-01-15 10:55:36.26	-658	969	-1703	-1	-66	-8	-111	-178	67	144
	1692	2019-01-15 10:55:36.27	-662	977	-1705	1	-66	-9	-106	-171	65	138
	1693	2019-01-15 10:55:36.28	-666	961	-1706	5	-67	-6	-102	-173	71	137
	1694	2019-01-15 10:55:36.29	-667	971	-1704	9	-68	-6	-112	-197	85	154
	1695	2019-01-15 10:55:36.30	-666	978	-1693	12	-69	-7	-122	-223	101	172
	1696	2019-01-15 10:55:36.31	-663	966	-1690	17	-64	-9	-140	-256	116	198
	1697	2019-01-15 10:55:36.32	-664	955	-1703	24	-66	-7	-157	-282	125	219
	1698	2019-01-15 10:55:36.33	-663	948	-1704	34	-67	-5	-164	-294	130	229
	1699	2019-01-15 10:55:36.34	-661	953	-1701	37	-71	-2	-159	-291	132	225
	1700	2019-01-15 10:55:36.35	-659	958	-1702	38	-74	1	-152	-282	130	217
	1701	2019-01-15 10:55:36.36	-667	961	-1703	37	-72	2	-140	-269	129	204
	1702	2019-01-15 10:55:36.37	-666	964	-1699	34	-73	3	-129	-254	125	191
	1703	2019-01-15 10:55:36.38	-666	958	-1709	30	-73	1	-120	-242	122	181
	1704	2019-01-15 10:55:36.39	-667	968	-1712	28	-74	-3	-115	-239	124	177
	1705	2019-01-15 10:55:36.40	-674	970	-1705	29	-76	-8	-111	-240	129	175
	1706	2019-01-15 10:55:36.41	-679	967	-1707	28	-75	-14	-113	-247	134	180
	1707	2019-01-15 10:55:36.42	-691	957	-1711	28	-69	-19	-112	-252	140	182
	1708	2019-01-15 10:55:36.43	-675	960	-1698	27	-69	-23	-110	-261	151	185
	1709	2019-01-15 10:55:36.44	-686	943	-1693	26	-69	-18	-111	-273	162	192
	1710	2019-01-15 10:55:36.45	-687	944	-1694	29	-67	-17	-114	-287	173	200
	1711	2019-01-15 10:55:36.46	-690	939	-1701	29	-63	-9	-109	-288	179	198
	1712	2019-01-15 10:55:36.47	-692	937	-1698	31	-61	-1	-101	-282	181	191
	1713	2019-01-15 10:55:36.48	-687	952	-1699	29	-61	4	-96	-276	180	186
	1714	2019-01-15 10:55:36.49	-675	953	-1698	26	-61	6	-97	-271	174	184
	1715	2019-01-15 10:55:36.50	-686	962	-1682	24	-56	5	-92	-263	171	177
	1716	2019-01-15 10:55:36.51	-681	970	-1684	17	-51	0	-92	-254	162	173
	1717	2019-01-15 10:55:36.52	-683	962	-1690	17	-43	-4	-93	-243	150	168
	1718	2019-01-15 10:55:36.53	-693	965	-1703	20	-44	-12	-98	-241	143	169
	1719	2019-01-15 10:55:36.54	-685	948	-1703	25	-46	-13	-103	-242	139	172
	1720	2019-01-15 10:55:36.55	-698	946	-1710	29	-52	-16	-107	-235	128	171
	1721	2019-01-15 10:55:36.56	-690	965	-1697	36	-56	-21	-111	-221	110	166
	1722	2019-01-15 10:55:36.57	-691	964	-1693	42	-58	-27	-115	-206	91	160
	1723	2019-01-15 10:55:36.58	-698	961	-1691	45	-58	-31	-118	-200	82	159
	1724	2019-01-15 10:55:36.59	-697	963	-1676	48	-56	-38	-117	-196	79	156
	1725	2019-01-15 10:55:36.60	-697	953	-1700	52	-50	-40	-112	-188	76	150
	1726	2019-01-15 10:55:36.61	-697	941	-1728	58	-56	-42	-105	-177	72	141
	1727	2019-01-15 10:55:36.62	-702	950	-1727	72	-73	-44	-104	-164	60	134
	1728	2019-01-15 10:55:36.63	-694	940	-1712	82	-77	-52	-106	-163	57	134
	1729	2019-01-15 10:55:36.64	-703	945	-1707	83	-75	-57	-130	-179	49	154
	1730	2019-01-15 10:55:36.65	-706	944	-1707	82	-72	-63	-149	-188	39	168
	1731	2019-01-15 10:55:36.66	-714	949	-1707	80	-73	-66	-160	-188	28	174
	1732	2019-01-15 10:55:36.67	-709	942	-1708	74	-70	-70	-151	-171	20	161
	1733	2019-01-15 10:55:36.68	-722	934	-1708	66	-67	-70	-142	-157	15	149
	1734	2019-01-15 10:55:36.69	-726	915	-1704	61	-64	-64	-140	-148	8	144
	1735	2019-01-15 10:55:36.70	-724	913	-1698	67	-65	-60	-148	-149	1	148
	1736	2019-01-15 10:55:36.71	-721	904	-1692	72	-63	-55	-150	-149	-1	149
	1737	2019-01-15 10:55:36.72	-722	914	-1684	68	-53	-50	-144	-142	-2	143
	1738	2019-01-15 10:55:36.73	-722	908	-1689	65	-42	-46	-134	-134	0	134
	1739	2019-01-15 10:55:36.74	-728	899	-1693	65	-36	-43	-128	-128	0	128
	1740	2019-01-15 10:55:36.75	-732	897	-1688	68	-35	-31	-124	-125	1	124
	1741	2019-01-15 10:55:36.76	-722	891	-1687	72	-32	-20	-121	-123	2	122
	1742	2019-01-15 10:55:36.77	-728	890	-1688	66	-26	-10	-124	-131	7	127
	1743	2019-01-15 10:55:36.78	-721	882	-1699	64	-22	-2	-122	-141	19	131
	1744	2019-01-15 10:55:36.79	-714	891	-1700	63	-22	4	-118	-144	26	131
	1745	2019-01-15 10:55:36.80	-715	896	-1690	67	-19	9	-112	-140	28	126
	1746	2019-01-15 10:55:36.81	-717	905	-1711	64	-12	7	-110	-144	34	127
	1747	2019-01-15 10:55:36.82	-718	911	-1702	54	-5	1	-112	-146	34	129
	1748	2019-01-15 10:55:36.83	-723	905	-1708	49	1	0	-113	-148	35	130
	1749	2019-01-15 10:55:36.84	-728	891	-1724	51	-8	-4	-111	-146	35	128
	1750	2019-01-15 10:55:36.85	-729	889	-1708	54	-18	-9	-107	-149	42	128
	1751	2019-01-15 10:55:36.86	-727	884	-1700	54	-21	-13	-108	-166	58	137
	1752	2019-01-15 10:55:36.87	-726	886	-1714	49	-20	-14	-106	-171	65	138
	1753	2019-01-15 10:55:36.88	-723	886	-1707	46	-21	-14	-97	-159	62	128
	1754	2019-01-15 10:55:36.89	-729	885	-1710	38	-19	-16	-92	-140	48	116
	1755	2019-01-15 10:55:36.90	-732	886	-1702	36	-14	-18	-87	-122	35	104
	1756	2019-01-15 10:55:36.91	-736	888	-1701	31	-9	-19	-83	-108	25	95
	1757	2019-01-15 10:55:36.92	-723	887	-1711	24	-3	-21	-81	-101	20	91
	1758	2019-01-15 10:55:36.93	-736	887	-1711	18	6	-24	-81	-97	16	89
	1759	2019-01-15 10:55:36.94	-732	892	-1712	19	4	-27	-80	-90	10	85
	1760	2019-01-15 10:55:36.95	-729	895	-1703	16	3	-28	-76	-80	4	78
	1761	2019-01-15 10:55:36.96	-721	889	-1703	11	6	-32	-70	-76	6	73
	1762	2019-01-15 10:55:36.97	-722	883	-1706	3	11	-33	-71	-76	5	73
	1763	2019-01-15 10:55:36.98	-719	877	-1709	2	14	-33	-72	-74	2	73
	1764	2019-01-15 10:55:36.99	-725	873	-1714	2	13	-31	-69	-71	2	70
	1765	2019-01-15 10:55:37.00	-727	868	-1718	1	15	-25	-62	-64	2	63
	1766	2019-01-15 10:55:37.01	-729	877	-1721	2	15	-21	-64	-58	-6	61
	1767	2019-01-15 10:55:37.02	-716	881	-1711	1	12	-20	-70	-53	-17	61
	1768	2019-01-15 10:55:37.03	-711	903	-1713	-4	14	-17	-81	-48	-33	64
	1769	2019-01-15 10:55:37.04	-725	897	-1718	-10	17	-18	-73	-38	-35	55
	1770	2019-01-15 10:55:37.05	-717	908	-1724	-14	17	-20	-72	-32	-40	52
	1771	2019-01-15 10:55:37.06	-734	890	-1720	-13	10	-21	-62	-19	-43	40
	1772	2019-01-15 10:55:37.07	-724	893	-1713	-11	8	-25	-66	-16	-50	41
	1773	2019-01-15 10:55:37.08	-719	890	-1709	-9	5	-24	-66	-7	-59	36
	1774	2019-01-15 10:55:37.09	-730	882	-1712	-7	3	-22	-62	5	-67	28
	1775	2019-01-15 10:55:37.10	-722	888	-1713	-4	1	-20	-57	21	-78	18
	1776	2019-01-15 10:55:37.11	-723	886	-1711	-3	0	-16	-55	28	-83	13
	1777	2019-01-15 10:55:37.12	-726	894	-1707	-4	2	-16	-57	29	-86	14
	1778	2019-01-15 10:55:37.13	-727	895	-1709	-9	4	-17	-62	24	-86	19
	1779	2019-01-15 10:55:37.14	-722	889	-1717	-12	8	-16	-64	23	-87	20
	1780	2019-01-15 10:55:37.15	-721	880	-1714	-9	3	-15	-72	20	-92	26
	1781	2019-01-15 10:55:37.16	-721	887	-1722	-4	0	-12	-73	16	-89	28
	1782	2019-01-15 10:55:37.17	-727	886	-1714	-8	-1	-7	-67	18	-85	24
	1783	2019-01-15 10:55:37.18	-718	888	-1717	-11	-3	-6	-58	30	-88	14
	1784	2019-01-15 10:55:37.19	-722	893	-1708	-12	-5	-4	-55	33	-88	11
	1785	2019-01-15 10:55:37.20	-720	895	-1703	-14	-6	-3	-58	29	-87	14
	1786	2019-01-15 10:55:37.21	-727	893	-1702	-21	0	-3	-56	25	-81	15
	1787	2019-01-15 10:55:37.22	-731	893	-1718	-24	4	-4	-49	28	-77	10
	1788	2019-01-15 10:55:37.23	-728	892	-1717	-22	6	-3	-41	40	-81	0
	1789	2019-01-15 10:55:37.24	-722	894	-1708	-21	5	-6	-35	53	-88	-9
	1790	2019-01-15 10:55:37.25	-724	899	-1713	-23	10	-7	-21	76	-97	-27
	1791	2019-01-15 10:55:37.26	-722	904	-1712	-28	13	-12	-8	96	-104	-44
	1792	2019-01-15 10:55:37.27	-720	910	-1718	-30	9	-15	-4	105	-109	-50
	1793	2019-01-15 10:55:37.28	-719	916	-1712	-31	2	-16	0	113	-113	-56
	1794	2019-01-15 10:55:37.29	-726	906	-1701	-31	0	-19	-16	101	-117	-42
	1795	2019-01-15 10:55:37.30	-724	897	-1710	-30	0	-20	-60	58	-118	1
	1796	2019-01-15 10:55:37.31	-720	897	-1718	-28	0	-21	-109	9	-118	50
	1797	2019-01-15 10:55:37.32	-724	907	-1713	-26	-3	-18	-166	-54	-112	110
	1798	2019-01-15 10:55:37.33	-730	907	-1722	-24	-2	-18	-237	-126	-111	181
	1799	2019-01-15 10:55:37.34	-730	899	-1725	-27	-1	-17	-325	-206	-119	265
	1800	2019-01-15 10:55:37.35	-731	899	-1723	-26	-5	-15	-434	-310	-124	372
	1801	2019-01-15 10:55:37.36	-721	901	-1716	-18	-7	-12	-541	-417	-124	479
	1802	2019-01-15 10:55:37.37	-735	898	-1694	-15	-7	-12	-657	-542	-115	599
	1803	2019-01-15 10:55:37.38	-728	899	-1695	-14	-1	-13	-779	-672	-107	725
	1804	2019-01-15 10:55:37.39	-734	902	-1682	-10	6	-14	-910	-812	-98	861
	1805	2019-01-15 10:55:37.40	-742	887	-1689	-12	18	-8	-1038	-946	-92	992
	1806	2019-01-15 10:55:37.41	-727	873	-1732	-12	17	-3	-1145	-1056	-89	1100
	1807	2019-01-15 10:55:37.42	-728	880	-1734	2	8	-1	-1228	-1136	-92	1182
	1808	2019-01-15 10:55:37.43	-708	894	-1714	4	2	-2	-1283	-1193	-90	1238
	1809	2019-01-15 10:55:37.44	-729	908	-1715	-2	10	-5	-1322	-1239	-83	1280
	1810	2019-01-15 10:55:37.45	-730	903	-1727	-13	19	-8	-1344	-1270	-74	1307
	1811	2019-01-15 10:55:37.46	-730	899	-1724	-12	18	-9	-1359	-1290	-69	1324
	1812	2019-01-15 10:55:37.47	-723	898	-1707	-2	18	-10	-1368	-1295	-73	1331
	1813	2019-01-15 10:55:37.48	-721	906	-1709	2	20	-14	-1370	-1292	-78	1331
	1814	2019-01-15 10:55:37.49	-724	920	-1709	-2	23	-13	-1345	-1263	-82	1304
	1815	2019-01-15 10:55:37.50	-722	924	-1712	-3	30	-19	-1305	-1221	-84	1263
	1816	2019-01-15 10:55:37.51	-709	926	-1719	0	28	-21	-1262	-1176	-86	1219
	1817	2019-01-15 10:55:37.52	-722	924	-1710	5	27	-27	-1218	-1133	-85	1175
	1818	2019-01-15 10:55:37.53	-726	922	-1715	8	27	-32	-1172	-1093	-79	1132
	1819	2019-01-15 10:55:37.54	-721	919	-1713	12	25	-35	-1120	-1046	-74	1083
	1820	2019-01-15 10:55:37.55	-723	913	-1706	14	28	-38	-1058	-988	-70	1023
	1821	2019-01-15 10:55:37.56	-723	901	-1693	18	26	-36	-987	-915	-72	951
	1822	2019-01-15 10:55:37.57	-721	906	-1710	25	23	-32	-924	-853	-71	888
	1823	2019-01-15 10:55:37.58	-727	896	-1724	33	25	-31	-877	-809	-68	843
	1824	2019-01-15 10:55:37.59	-732	903	-1717	38	24	-26	-839	-776	-63	807
	1825	2019-01-15 10:55:37.60	-726	904	-1711	44	26	-27	-804	-751	-53	777
	1826	2019-01-15 10:55:37.61	-722	905	-1711	45	30	-26	-776	-737	-39	756
	1827	2019-01-15 10:55:37.62	-718	906	-1719	43	34	-23	-749	-720	-29	734
	1828	2019-01-15 10:55:37.63	-719	915	-1718	42	44	-24	-731	-695	-36	713
	1829	2019-01-15 10:55:37.64	-732	906	-1711	41	45	-26	-736	-680	-56	708
	1830	2019-01-15 10:55:37.65	-718	892	-1721	45	45	-26	-780	-704	-76	742
	1831	2019-01-15 10:55:37.66	-720	889	-1721	52	40	-23	-840	-751	-89	795
	1832	2019-01-15 10:55:37.67	-714	880	-1706	61	37	-20	-879	-784	-95	831
	1833	2019-01-15 10:55:37.68	-715	870	-1706	65	41	-17	-844	-744	-100	794
	1834	2019-01-15 10:55:37.69	-709	869	-1710	70	43	-13	-692	-591	-101	641
	1835	2019-01-15 10:55:37.70	-701	883	-1726	74	49	-12	-484	-379	-105	431
	1836	2019-01-15 10:55:37.71	-706	884	-1733	69	54	-13	-311	-203	-108	257
	1837	2019-01-15 10:55:37.72	-698	882	-1740	55	54	-18	-235	-129	-106	182
	1838	2019-01-15 10:55:37.73	-697	880	-1749	51	51	-20	-230	-129	-101	179
	1839	2019-01-15 10:55:37.74	-692	879	-1740	46	46	-23	-239	-146	-93	192
	1840	2019-01-15 10:55:37.75	-688	880	-1729	39	43	-29	-224	-134	-90	179
	1841	2019-01-15 10:55:37.76	-710	873	-1745	28	44	-34	-175	-82	-93	128
	1842	2019-01-15 10:55:37.77	-708	876	-1749	16	39	-37	-116	-15	-101	65
	1843	2019-01-15 10:55:37.78	-709	869	-1746	5	28	-34	-83	21	-104	31
	1844	2019-01-15 10:55:37.79	-712	866	-1736	1	20	-32	-80	26	-106	27
	1845	2019-01-15 10:55:37.80	-700	858	-1732	-3	20	-28	-90	14	-104	38
	1846	2019-01-15 10:55:37.81	-711	870	-1744	-11	21	-23	-95	10	-105	42
	1847	2019-01-15 10:55:37.82	-694	869	-1733	-11	22	-17	-73	24	-97	24
	1848	2019-01-15 10:55:37.83	-707	868	-1734	-9	23	-11	-67	29	-96	19
	1849	2019-01-15 10:55:37.84	-705	863	-1733	-6	22	-3	-83	1	-84	41
	1850	2019-01-15 10:55:37.85	-707	861	-1725	-1	20	2	-136	-64	-72	100
	1851	2019-01-15 10:55:37.86	-706	870	-1728	11	20	6	-173	-107	-66	140
	1852	2019-01-15 10:55:37.87	-698	870	-1729	23	19	8	-199	-131	-68	165
	1853	2019-01-15 10:55:37.88	-691	890	-1730	27	17	4	-188	-125	-63	156
	1854	2019-01-15 10:55:37.89	-700	892	-1741	30	19	0	-162	-109	-53	135
	1855	2019-01-15 10:55:37.90	-705	887	-1732	36	21	-7	-142	-100	-42	121
	1856	2019-01-15 10:55:37.91	-693	879	-1727	36	27	-18	-142	-110	-32	126
	1857	2019-01-15 10:55:37.92	-695	864	-1726	39	30	-24	-135	-106	-29	120
	1858	2019-01-15 10:55:37.93	-692	859	-1725	42	32	-29	-113	-83	-30	98
	1859	2019-01-15 10:55:37.94	-700	849	-1724	44	34	-33	-86	-54	-32	70
	1860	2019-01-15 10:55:37.95	-690	827	-1733	33	34	-28	-76	-36	-40	56
	1861	2019-01-15 10:55:37.96	-699	821	-1741	31	33	-20	-81	-35	-46	58
	1862	2019-01-15 10:55:37.97	-696	817	-1722	30	25	-10	-91	-44	-47	67
	1863	2019-01-15 10:55:37.98	-694	815	-1729	23	25	-1	-103	-58	-45	80
	1864	2019-01-15 10:55:37.99	-687	818	-1733	18	22	6	-128	-90	-38	109
	1865	2019-01-15 10:55:38.00	-688	819	-1729	12	21	11	-179	-143	-36	161
	1866	2019-01-15 10:55:38.01	-673	823	-1726	9	20	15	-295	-258	-37	276
	1867	2019-01-15 10:55:38.02	-667	834	-1730	6	21	11	-425	-389	-36	407
	1868	2019-01-15 10:55:38.03	-677	837	-1732	-4	22	8	-491	-457	-34	474
	1869	2019-01-15 10:55:38.04	-672	841	-1746	-13	23	4	-489	-455	-34	472
	1870	2019-01-15 10:55:38.05	-678	838	-1756	-25	17	2	-416	-380	-36	398
	1871	2019-01-15 10:55:38.06	-673	845	-1767	-31	12	-1	-152	-106	-46	129
	1872	2019-01-15 10:55:38.07	-664	853	-1754	-42	3	-6	212	263	-51	-237
	1873	2019-01-15 10:55:38.08	-657	844	-1756	-54	-1	-6	401	452	-51	-426
	1874	2019-01-15 10:55:38.09	-665	848	-1744	-61	-11	-8	412	461	-49	-436
	1875	2019-01-15 10:55:38.10	-669	843	-1747	-69	-19	-5	365	414	-49	-389
	1876	2019-01-15 10:55:38.11	-676	840	-1743	-77	-25	-4	328	383	-55	-355
	1877	2019-01-15 10:55:38.12	-679	857	-1743	-87	-30	1	307	364	-57	-335
	1878	2019-01-15 10:55:38.13	-673	861	-1741	-90	-35	5	282	342	-60	-312
	1879	2019-01-15 10:55:38.14	-678	854	-1754	-94	-42	9	252	314	-62	-283
	1880	2019-01-15 10:55:38.15	-673	854	-1764	-96	-52	18	217	278	-61	-247
	1881	2019-01-15 10:55:38.16	-673	861	-1744	-97	-61	26	190	247	-57	-218
	1882	2019-01-15 10:55:38.17	-672	853	-1740	-96	-66	37	179	232	-53	-205
	1883	2019-01-15 10:55:38.18	-684	857	-1709	-97	-70	46	174	223	-49	-198
	1884	2019-01-15 10:55:38.19	-682	851	-1708	-98	-75	57	170	217	-47	-193
	1885	2019-01-15 10:55:38.20	-688	845	-1751	-99	-83	69	161	208	-47	-184
	1886	2019-01-15 10:55:38.21	-691	865	-1747	-89	-98	79	152	200	-48	-176
	1887	2019-01-15 10:55:38.22	-698	886	-1738	-83	-108	86	145	193	-48	-169
	1888	2019-01-15 10:55:38.23	-703	916	-1725	-82	-102	83	148	189	-41	-168
	1889	2019-01-15 10:55:38.24	-705	929	-1721	-87	-85	77	145	179	-34	-162
	1890	2019-01-15 10:55:38.25	-709	938	-1726	-91	-78	68	143	171	-28	-157
	1891	2019-01-15 10:55:38.26	-712	925	-1726	-89	-76	60	128	160	-32	-144
	1892	2019-01-15 10:55:38.27	-721	917	-1719	-86	-79	55	129	160	-31	-144
	1893	2019-01-15 10:55:38.28	-712	911	-1727	-84	-76	52	127	163	-36	-145
	1894	2019-01-15 10:55:38.29	-707	913	-1720	-82	-77	51	140	180	-40	-160
	1895	2019-01-15 10:55:38.30	-718	921	-1705	-79	-76	50	145	181	-36	-163
	1896	2019-01-15 10:55:38.31	-716	924	-1693	-71	-74	48	148	179	-31	-163
	1897	2019-01-15 10:55:38.32	-717	916	-1701	-63	-65	48	144	174	-30	-159
	1898	2019-01-15 10:55:38.33	-722	915	-1702	-50	-62	49	142	174	-32	-158
	1899	2019-01-15 10:55:38.34	-721	929	-1695	-39	-61	48	139	177	-38	-158
	1900	2019-01-15 10:55:38.35	-706	934	-1701	-34	-57	48	140	180	-40	-160
	1901	2019-01-15 10:55:38.36	-711	945	-1711	-37	-51	42	146	186	-40	-166
	1902	2019-01-15 10:55:38.37	-704	950	-1716	-43	-46	37	152	192	-40	-172
	1903	2019-01-15 10:55:38.38	-720	948	-1716	-43	-45	28	153	195	-42	-174
	1904	2019-01-15 10:55:38.39	-708	944	-1714	-42	-46	19	148	197	-49	-172
	1905	2019-01-15 10:55:38.40	-701	949	-1728	-42	-43	11	137	193	-56	-165
	1906	2019-01-15 10:55:38.41	-719	936	-1722	-39	-43	7	134	189	-55	-161
	1907	2019-01-15 10:55:38.42	-710	936	-1719	-35	-47	2	139	194	-55	-166
	1908	2019-01-15 10:55:38.43	-717	929	-1696	-28	-48	0	144	199	-55	-171
	1909	2019-01-15 10:55:38.44	-704	918	-1703	-24	-47	4	154	209	-55	-181
	1910	2019-01-15 10:55:38.45	-708	907	-1717	-18	-52	14	170	225	-55	-197
	1911	2019-01-15 10:55:38.46	-710	910	-1691	-5	-60	22	179	233	-54	-206
	1912	2019-01-15 10:55:38.47	-713	915	-1681	3	-60	28	182	237	-55	-209
	1913	2019-01-15 10:55:38.48	-713	922	-1694	5	-55	32	182	237	-55	-209
	1914	2019-01-15 10:55:38.49	-700	932	-1704	3	-50	34	175	235	-60	-205
	1915	2019-01-15 10:55:38.50	-723	934	-1705	1	-47	32	168	232	-64	-200
	1916	2019-01-15 10:55:38.51	-715	929	-1707	-1	-46	29	161	225	-64	-193
	1917	2019-01-15 10:55:38.52	-711	927	-1706	1	-46	27	160	227	-67	-193
	1918	2019-01-15 10:55:38.53	-713	925	-1710	6	-45	23	159	226	-67	-192
	1919	2019-01-15 10:55:38.54	-719	922	-1707	13	-44	23	153	217	-64	-185
	1920	2019-01-15 10:55:38.55	-722	927	-1711	16	-49	18	143	207	-64	-175
	1921	2019-01-15 10:55:38.56	-732	930	-1707	20	-49	13	145	206	-61	-175
	1922	2019-01-15 10:55:38.57	-726	927	-1706	22	-51	10	147	207	-60	-177
	1923	2019-01-15 10:55:38.58	-729	924	-1692	23	-53	7	140	201	-61	-170
	1924	2019-01-15 10:55:38.59	-733	913	-1694	25	-50	7	136	199	-63	-167
	1925	2019-01-15 10:55:38.60	-725	914	-1697	23	-50	5	160	222	-62	-191
	1926	2019-01-15 10:55:38.61	-731	916	-1689	23	-44	4	181	238	-57	-209
	1927	2019-01-15 10:55:38.62	-735	921	-1686	22	-41	5	177	225	-48	-201
	1928	2019-01-15 10:55:38.63	-731	928	-1687	18	-34	3	161	204	-43	-182
	1929	2019-01-15 10:55:38.64	-734	918	-1704	14	-30	0	154	196	-42	-175
	1930	2019-01-15 10:55:38.65	-729	906	-1714	11	-30	4	146	192	-46	-169
	1931	2019-01-15 10:55:38.66	-730	908	-1713	12	-35	1	139	185	-46	-162
	1932	2019-01-15 10:55:38.67	-736	913	-1703	15	-33	1	125	176	-51	-150
	1933	2019-01-15 10:55:38.68	-727	908	-1692	14	-29	1	129	171	-42	-150
	1934	2019-01-15 10:55:38.69	-735	918	-1696	15	-22	1	128	165	-37	-146
	1935	2019-01-15 10:55:38.70	-728	914	-1695	19	-21	0	136	170	-34	-153
	1936	2019-01-15 10:55:38.71	-735	918	-1691	26	-17	0	132	161	-29	-146
	1937	2019-01-15 10:55:38.72	-723	929	-1698	32	-14	-4	128	156	-28	-142
	1938	2019-01-15 10:55:38.73	-725	925	-1705	32	-11	-8	117	145	-28	-131
	1939	2019-01-15 10:55:38.74	-731	925	-1699	32	-11	-14	107	141	-34	-124
	1940	2019-01-15 10:55:38.75	-735	923	-1700	32	-14	-21	101	136	-35	-118
	1941	2019-01-15 10:55:38.76	-725	926	-1696	33	-15	-28	103	136	-33	-119
	1942	2019-01-15 10:55:38.77	-734	916	-1697	30	-17	-33	101	132	-31	-116
	1943	2019-01-15 10:55:38.78	-733	911	-1706	28	-18	-37	96	128	-32	-112
	1944	2019-01-15 10:55:38.79	-729	905	-1718	33	-20	-37	92	130	-38	-111
	1945	2019-01-15 10:55:38.80	-735	903	-1710	37	-28	-37	93	130	-37	-111
	1946	2019-01-15 10:55:38.81	-732	894	-1697	42	-29	-33	89	133	-44	-111
	1947	2019-01-15 10:55:38.82	-731	887	-1702	44	-28	-27	86	134	-48	-110
	1948	2019-01-15 10:55:38.83	-725	878	-1708	44	-30	-16	79	130	-51	-104
	1949	2019-01-15 10:55:38.84	-733	892	-1699	47	-34	-6	76	130	-54	-103
	1950	2019-01-15 10:55:38.85	-739	902	-1702	49	-37	0	76	133	-57	-104
	1951	2019-01-15 10:55:38.86	-737	903	-1709	43	-28	2	73	128	-55	-100
	1952	2019-01-15 10:55:38.87	-737	897	-1709	30	-23	0	68	126	-58	-97
	1953	2019-01-15 10:55:38.88	-736	902	-1705	30	-22	2	58	123	-65	-90
	1954	2019-01-15 10:55:38.89	-734	900	-1700	34	-29	2	37	104	-67	-70
	1955	2019-01-15 10:55:38.90	-747	905	-1682	33	-29	1	573	642	-69	-607
	1956	2019-01-15 10:55:38.91	-737	902	-1693	31	-22	0	1541	1627	-86	-1584
	1957	2019-01-15 10:55:38.92	-745	896	-1702	33	-14	-1	1761	2047	-286	-1904
	1958	2019-01-15 10:55:38.93	-739	895	-1708	38	-14	-2	1673	2047	-374	-1860
	1959	2019-01-15 10:55:38.94	-734	893	-1714	40	-19	0	1352	2047	-695	-1699
	1960	2019-01-15 10:55:38.95	-736	892	-1710	36	-20	0	974	2047	-1073	-1510
	1961	2019-01-15 10:55:38.96	-743	893	-1726	28	-20	-1	726	502	224	-614
	1962	2019-01-15 10:55:38.97	-745	895	-1706	24	-24	-4	577	-706	1283	64
	1963	2019-01-15 10:55:38.98	-742	886	-1702	19	-21	-4	456	-257	713	-99
	1964	2019-01-15 10:55:38.99	-748	886	-1689	16	-18	-4	340	418	-78	-379
	1965	2019-01-15 10:55:39.00	-750	883	-1673	15	-15	-1	229	571	-342	-400
	1966	2019-01-15 10:55:39.01	-748	864	-1701	17	-12	5	134	349	-215	-241
	1967	2019-01-15 10:55:39.02	-740	871	-1722	22	-19	9	57	130	-73	-93
	1968	2019-01-15 10:55:39.03	-745	881	-1710	26	-26	14	-1	32	-33	-15
	1969	2019-01-15 10:55:39.04	-740	890	-1705	22	-23	11	-41	14	-55	13
	1970	2019-01-15 10:55:39.05	-745	887	-1706	14	-16	8	-69	9	-78	30
	1971	2019-01-15 10:55:39.06	-745	899	-1719	8	-13	5	-106	-23	-83	64
	1972	2019-01-15 10:55:39.07	-750	896	-1725	8	-15	1	-131	-53	-78	92
	1973	2019-01-15 10:55:39.08	-749	892	-1721	2	-13	-1	-164	-85	-79	124
	1974	2019-01-15 10:55:39.09	-762	895	-1719	-6	-9	-3	-181	-98	-83	139
	1975	2019-01-15 10:55:39.10	-744	904	-1719	-8	-8	-5	-196	-113	-83	154
	1976	2019-01-15 10:55:39.11	-756	902	-1709	-3	-11	-7	-205	-116	-89	160
	1977	2019-01-15 10:55:39.12	-751	896	-1704	6	-11	-10	-205	-120	-85	162
	1978	2019-01-15 10:55:39.13	-744	902	-1693	8	-10	-12	-203	-120	-83	161
	1979	2019-01-15 10:55:39.14	-744	903	-1695	8	-4	-15	-213	-129	-84	171
	1980	2019-01-15 10:55:39.15	-748	885	-1690	8	0	-14	-223	-137	-86	180
	1981	2019-01-15 10:55:39.16	-743	887	-1699	7	-3	-15	-227	-138	-89	182
	1982	2019-01-15 10:55:39.17	-740	891	-1700	6	-4	-12	-230	-134	-96	182
	1983	2019-01-15 10:55:39.18	-738	880	-1698	5	-2	-13	-235	-139	-96	187
	1984	2019-01-15 10:55:39.19	-727	877	-1693	-1	4	-13	-243	-148	-95	195
	1985	2019-01-15 10:55:39.20	-733	883	-1699	-3	7	-9	-251	-154	-97	202
	1986	2019-01-15 10:55:39.21	-737	880	-1706	-2	7	-7	-260	-163	-97	211
	1987	2019-01-15 10:55:39.22	-734	881	-1713	-2	10	-8	-258	-164	-94	211
	1988	2019-01-15 10:55:39.23	-728	887	-1715	-11	15	-10	-247	-157	-90	202
	1989	2019-01-15 10:55:39.24	-738	897	-1717	-16	13	-14	-230	-135	-95	182
	1990	2019-01-15 10:55:39.25	-733	889	-1711	-19	9	-15	-218	-116	-102	167
	1991	2019-01-15 10:55:39.26	-741	883	-1731	-21	4	-14	-215	-111	-104	163
	1992	2019-01-15 10:55:39.27	-742	877	-1704	-11	-17	-10	-218	-116	-102	167
	1993	2019-01-15 10:55:39.28	-738	880	-1710	-5	-18	-5	-219	-118	-101	168
	1994	2019-01-15 10:55:39.29	-735	888	-1705	0	-20	-2	-215	-118	-97	166
[truncated: 3,861 more rows]
