# Supplementary material for: Evaluating the stress-response of dental students to the dental school environment
Source: PeerJ. 2020 May 6;8:e8981. doi: 10.7717/peerj.8981 (PMC7210805; doi:10.7717/peerj.8981)
Supplement: Supplemental Information 1 [file peerj-08-8981-s001.zip › 5 -1 III.csv]

// Data mode : Full
// Data quality : High
// Acceleration sensor's range : 16g
// Gyroscope sensor's range : 2000dps
//
//ARTIFACT	NUM	DATE	ACC_X	ACC_Y	ACC_Z	GYRO_X	GYRO_Y	GYRO_Z	EOG_L	EOG_R	EOG_H	EOG_V
	1	2019-01-15 08:49:00.03	-632	829	-1827	-33	-385	350	-153	1217	-1370	-532
	2	2019-01-15 08:49:00.04	-641	869	-1834	-50	-383	300	-7	1045	-1052	-519
	3	2019-01-15 08:49:00.05	-648	885	-1847	-86	-383	243	-149	1220	-1369	-535
	4	2019-01-15 08:49:00.06	-670	878	-1842	-121	-391	187	-10	1027	-1037	-508
	5	2019-01-15 08:49:00.07	-691	871	-1821	-136	-422	128	-172	1193	-1365	-510
	6	2019-01-15 08:49:00.08	-705	878	-1786	-155	-420	82	-52	972	-1024	-460
	7	2019-01-15 08:49:00.09	-720	874	-1751	-173	-438	34	-200	1128	-1328	-464
	8	2019-01-15 08:49:00.10	-728	861	-1727	-183	-415	-10	-85	714	-799	-314
	9	2019-01-15 08:49:00.11	-732	858	-1728	-194	-396	-46	-208	468	-676	-130
	10	2019-01-15 08:49:00.12	-766	879	-1749	-193	-400	-79	-81	221	-302	-70
	11	2019-01-15 08:49:00.13	-764	894	-1752	-208	-386	-109	-186	36	-222	75
	12	2019-01-15 08:49:00.14	-786	891	-1745	-228	-391	-132	-58	11	-69	23
	13	2019-01-15 08:49:00.15	-796	910	-1708	-245	-388	-156	-166	26	-192	70
	14	2019-01-15 08:49:00.16	-798	943	-1686	-249	-375	-182	-67	54	-121	6
	15	2019-01-15 08:49:00.17	-803	961	-1689	-254	-358	-213	-158	64	-222	47
	16	2019-01-15 08:49:00.18	-799	961	-1712	-260	-344	-247	-45	62	-107	-8
	17	2019-01-15 08:49:00.19	-820	964	-1731	-256	-334	-286	-102	82	-184	10
	18	2019-01-15 08:49:00.20	-824	965	-1752	-248	-336	-329	-7	67	-74	-30
	19	2019-01-15 08:49:00.21	-808	977	-1723	-233	-355	-371	-93	84	-177	4
	20	2019-01-15 08:49:00.22	-818	1031	-1698	-212	-362	-432	-32	51	-83	-9
	21	2019-01-15 08:49:00.23	-817	1058	-1710	-189	-371	-507	-94	81	-175	6
	22	2019-01-15 08:49:00.24	-861	1001	-1708	-161	-388	-572	-21	50	-71	-14
	23	2019-01-15 08:49:00.25	-908	932	-1721	-120	-403	-611	-103	84	-187	9
	24	2019-01-15 08:49:00.26	-935	881	-1710	-71	-435	-618	-55	36	-91	9
	25	2019-01-15 08:49:00.27	-927	799	-1740	-19	-471	-598	-114	87	-201	13
	26	2019-01-15 08:49:00.28	-952	778	-1735	26	-528	-559	-50	37	-87	6
	27	2019-01-15 08:49:00.29	-967	812	-1749	57	-584	-523	-122	75	-197	23
	28	2019-01-15 08:49:00.30	-978	874	-1709	58	-628	-492	-86	4	-90	41
	29	2019-01-15 08:49:00.31	-976	915	-1688	41	-654	-475	-163	58	-221	52
	30	2019-01-15 08:49:00.32	-1006	891	-1656	29	-678	-460	-124	-19	-105	71
	31	2019-01-15 08:49:00.33	-1029	779	-1647	48	-692	-433	-122	82	-204	20
	32	2019-01-15 08:49:00.34	-1042	694	-1609	110	-712	-382	-78	-4	-74	41
	33	2019-01-15 08:49:00.35	-1064	677	-1599	209	-727	-330	-127	90	-217	18
	34	2019-01-15 08:49:00.36	-1081	737	-1642	287	-715	-289	-110	-10	-100	60
	35	2019-01-15 08:49:00.37	-1082	816	-1651	317	-707	-265	-141	97	-238	22
	36	2019-01-15 08:49:00.38	-1118	858	-1562	313	-692	-251	-116	-3	-113	59
	37	2019-01-15 08:49:00.39	-1139	776	-1515	318	-688	-237	-120	106	-226	7
	38	2019-01-15 08:49:00.40	-1168	635	-1501	365	-687	-205	-98	-14	-84	56
	39	2019-01-15 08:49:00.41	-1208	519	-1558	454	-671	-150	-129	97	-226	16
	40	2019-01-15 08:49:00.42	-1209	497	-1640	549	-660	-86	-124	-24	-100	74
	41	2019-01-15 08:49:00.43	-1225	550	-1657	601	-667	-23	-126	111	-237	7
	42	2019-01-15 08:49:00.44	-1222	608	-1652	608	-682	42	-122	-21	-101	71
	43	2019-01-15 08:49:00.45	-1225	671	-1625	578	-691	104	-116	108	-224	4
	44	2019-01-15 08:49:00.46	-1195	724	-1541	512	-686	139	-128	-32	-96	80
	45	2019-01-15 08:49:00.47	-1197	653	-1243	453	-671	161	-134	123	-257	5
	46	2019-01-15 08:49:00.48	-1253	375	-1258	479	-567	197	-156	-27	-129	91
	47	2019-01-15 08:49:00.49	-1305	234	-1477	546	-447	289	-147	127	-274	10
	48	2019-01-15 08:49:00.50	-1332	274	-1591	652	-401	373	-167	-33	-134	100
	49	2019-01-15 08:49:00.51	-1310	400	-1638	720	-374	447	-145	133	-278	6
	50	2019-01-15 08:49:00.52	-1290	504	-1652	692	-353	527	-167	15	-182	76
	51	2019-01-15 08:49:00.53	-1255	567	-1634	612	-326	590	-102	274	-376	-86
	52	2019-01-15 08:49:00.54	-1236	634	-1630	521	-288	620	-138	107	-245	15
	53	2019-01-15 08:49:00.55	-1209	665	-1523	438	-257	615	-83	307	-390	-112
	54	2019-01-15 08:49:00.56	-1196	569	-1398	404	-220	591	-141	120	-261	10
	55	2019-01-15 08:49:00.57	-1185	447	-1475	399	-153	577	-94	344	-438	-125
	56	2019-01-15 08:49:00.58	-1207	425	-1582	412	-97	581	-156	134	-290	11
	57	2019-01-15 08:49:00.59	-1183	483	-1629	441	-69	575	-101	337	-438	-118
	58	2019-01-15 08:49:00.60	-1165	569	-1634	439	-39	559	-166	163	-329	1
	59	2019-01-15 08:49:00.61	-1153	620	-1641	380	-19	546	-117	385	-502	-134
	60	2019-01-15 08:49:00.62	-1134	610	-1623	305	-5	529	-189	42	-231	73
	61	2019-01-15 08:49:00.63	-1109	575	-1587	251	17	514	-122	120	-242	1
	62	2019-01-15 08:49:00.64	-1098	548	-1607	218	49	498	-193	-112	-81	152
	63	2019-01-15 08:49:00.65	-1085	562	-1610	194	80	481	-104	118	-222	-7
	64	2019-01-15 08:49:00.66	-1072	558	-1594	177	110	455	-184	-72	-112	128
	65	2019-01-15 08:49:00.67	-1080	521	-1606	179	135	423	-83	149	-232	-33
	66	2019-01-15 08:49:00.68	-1075	523	-1645	193	154	389	-168	-59	-109	113
	67	2019-01-15 08:49:00.69	-1061	563	-1679	181	189	359	-21	184	-205	-81
	68	2019-01-15 08:49:00.70	-1058	589	-1703	144	210	319	-119	-12	-107	65
	69	2019-01-15 08:49:00.71	-1050	591	-1704	107	215	275	-9	232	-241	-111
	70	2019-01-15 08:49:00.72	-1048	595	-1712	73	223	229	-139	25	-164	57
	71	2019-01-15 08:49:00.73	-1059	547	-1717	28	230	187	-5	302	-307	-148
	72	2019-01-15 08:49:00.74	-1036	487	-1732	-17	227	166	-121	130	-251	-4
	73	2019-01-15 08:49:00.75	-1019	448	-1715	-39	219	164	23	402	-379	-212
	74	2019-01-15 08:49:00.76	-989	416	-1679	-54	220	173	-119	272	-391	-76
	75	2019-01-15 08:49:00.77	-977	453	-1647	-61	244	183	1	524	-523	-262
	76	2019-01-15 08:49:00.78	-971	507	-1663	-70	279	169	-139	309	-448	-85
	77	2019-01-15 08:49:00.79	-957	553	-1640	-83	325	139	-4	513	-517	-254
	78	2019-01-15 08:49:00.80	-949	568	-1670	-106	333	92	-152	85	-237	33
	79	2019-01-15 08:49:00.81	-960	579	-1719	-151	373	40	6	230	-224	-118
	80	2019-01-15 08:49:00.82	-969	583	-1769	-195	362	-1	-138	-3	-135	70
	81	2019-01-15 08:49:00.83	-962	591	-1811	-248	317	-29	24	288	-264	-156
	82	2019-01-15 08:49:00.84	-961	574	-1817	-299	268	-37	-131	1	-132	65
	83	2019-01-15 08:49:00.85	-950	563	-1765	-336	213	-31	46	225	-179	-135
	84	2019-01-15 08:49:00.86	-941	538	-1746	-359	176	-19	-124	16	-140	54
	85	2019-01-15 08:49:00.87	-918	548	-1715	-372	162	-6	40	306	-266	-173
	86	2019-01-15 08:49:00.88	-887	573	-1686	-358	178	-17	-134	2	-136	66
	87	2019-01-15 08:49:00.89	-889	605	-1715	-349	228	-46	50	209	-159	-129
	88	2019-01-15 08:49:00.90	-899	611	-1712	-348	248	-83	-128	-3	-125	65
	89	2019-01-15 08:49:00.91	-926	577	-1725	-348	273	-109	66	308	-242	-187
	90	2019-01-15 08:49:00.92	-942	522	-1756	-342	257	-108	-117	227	-344	-55
	91	2019-01-15 08:49:00.93	-961	508	-1775	-345	238	-83	64	526	-462	-295
	92	2019-01-15 08:49:00.94	-925	530	-1700	-358	235	-60	-130	534	-664	-202
	93	2019-01-15 08:49:00.95	-896	597	-1667	-388	258	-49	47	763	-716	-405
	94	2019-01-15 08:49:00.96	-912	648	-1660	-443	306	-54	-139	465	-604	-163
	95	2019-01-15 08:49:00.97	-912	664	-1683	-500	354	-72	61	598	-537	-329
	96	2019-01-15 08:49:00.98	-954	658	-1773	-532	331	-89	-130	570	-700	-220
	97	2019-01-15 08:49:00.99	-969	707	-1806	-537	257	-86	52	775	-723	-413
	98	2019-01-15 08:49:01.00	-974	759	-1787	-557	223	-81	-145	508	-653	-181
	99	2019-01-15 08:49:01.01	-955	801	-1748	-581	176	-91	35	584	-549	-309
	100	2019-01-15 08:49:01.02	-916	810	-1687	-597	157	-103	-144	273	-417	-64
	101	2019-01-15 08:49:01.03	-899	805	-1598	-615	191	-113	69	444	-375	-256
	102	2019-01-15 08:49:01.04	-892	780	-1575	-619	234	-133	-112	188	-300	-38
	103	2019-01-15 08:49:01.05	-902	819	-1594	-614	273	-151	90	399	-309	-244
	104	2019-01-15 08:49:01.06	-909	904	-1640	-620	310	-180	-115	233	-348	-59
	105	2019-01-15 08:49:01.07	-919	989	-1776	-641	313	-221	88	449	-361	-268
	106	2019-01-15 08:49:01.08	-950	953	-1792	-660	206	-282	-126	175	-301	-24
	107	2019-01-15 08:49:01.09	-937	884	-1710	-654	160	-284	46	318	-272	-182
	108	2019-01-15 08:49:01.10	-925	854	-1640	-637	142	-276	-148	-28	-120	88
	109	2019-01-15 08:49:01.11	-879	877	-1611	-614	124	-276	56	142	-86	-99
	110	2019-01-15 08:49:01.12	-869	918	-1596	-603	115	-286	-137	-80	-57	108
	111	2019-01-15 08:49:01.13	-859	945	-1586	-600	111	-308	63	159	-96	-111
	112	2019-01-15 08:49:01.14	-873	926	-1608	-581	109	-335	-133	-50	-83	91
	113	2019-01-15 08:49:01.15	-902	891	-1699	-558	108	-342	73	176	-103	-124
	114	2019-01-15 08:49:01.16	-917	864	-1737	-508	54	-344	-118	-40	-78	79
	115	2019-01-15 08:49:01.17	-921	845	-1707	-443	-13	-333	99	192	-93	-145
	116	2019-01-15 08:49:01.18	-918	836	-1648	-393	-46	-322	-101	-25	-76	63
	117	2019-01-15 08:49:01.19	-949	853	-1621	-364	-63	-310	99	188	-89	-143
	118	2019-01-15 08:49:01.20	-966	864	-1634	-343	-76	-304	-95	-19	-76	57
	119	2019-01-15 08:49:01.21	-969	869	-1617	-326	-88	-288	98	182	-84	-140
	120	2019-01-15 08:49:01.22	-978	868	-1611	-310	-95	-269	-94	-17	-77	55
	121	2019-01-15 08:49:01.23	-987	882	-1620	-294	-112	-251	111	186	-75	-148
	122	2019-01-15 08:49:01.24	-996	910	-1587	-281	-132	-238	-86	-21	-65	53
	123	2019-01-15 08:49:01.25	-1021	927	-1571	-275	-140	-229	92	155	-63	-123
	124	2019-01-15 08:49:01.26	-1044	952	-1584	-276	-156	-228	-110	-38	-72	74
	125	2019-01-15 08:49:01.27	-1061	952	-1601	-274	-166	-223	79	147	-68	-113
	126	2019-01-15 08:49:01.28	-1078	928	-1607	-254	-187	-212	-111	-27	-84	69
	127	2019-01-15 08:49:01.29	-1087	914	-1569	-225	-215	-193	62	134	-72	-98
	128	2019-01-15 08:49:01.30	-1105	901	-1544	-194	-201	-171	-119	-44	-75	81
	129	2019-01-15 08:49:01.31	-1087	901	-1521	-176	-189	-161	71	128	-57	-99
	130	2019-01-15 08:49:01.32	-1108	930	-1523	-146	-190	-154	-104	-31	-73	67
	131	2019-01-15 08:49:01.33	-1113	946	-1517	-126	-189	-147	85	140	-55	-112
	132	2019-01-15 08:49:01.34	-1147	941	-1491	-130	-175	-132	-81	-6	-75	43
	133	2019-01-15 08:49:01.35	-1153	923	-1513	-152	-165	-111	101	155	-54	-128
	134	2019-01-15 08:49:01.36	-1175	926	-1507	-176	-140	-75	-75	-11	-64	43
	135	2019-01-15 08:49:01.37	-1182	916	-1493	-196	-123	-40	94	123	-29	-108
	136	2019-01-15 08:49:01.38	-1160	913	-1465	-211	-106	-4	-74	-13	-61	43
	137	2019-01-15 08:49:01.39	-1150	894	-1440	-207	-107	29	92	129	-37	-110
	138	2019-01-15 08:49:01.40	-1119	897	-1425	-172	-115	59	-68	-4	-64	36
	139	2019-01-15 08:49:01.41	-1132	928	-1424	-141	-103	74	100	127	-27	-113
	140	2019-01-15 08:49:01.42	-1132	946	-1435	-129	-82	83	-71	-25	-46	48
	141	2019-01-15 08:49:01.43	-1140	960	-1445	-128	-60	82	68	80	-12	-74
	142	2019-01-15 08:49:01.44	-1142	983	-1464	-138	-40	82	-81	-35	-46	58
	143	2019-01-15 08:49:01.45	-1146	994	-1470	-162	-25	85	79	83	-4	-81
	144	2019-01-15 08:49:01.46	-1114	1014	-1438	-180	-29	85	-67	-21	-46	44
	145	2019-01-15 08:49:01.47	-1122	994	-1455	-200	-14	84	69	77	-8	-73
	146	2019-01-15 08:49:01.48	-1107	1004	-1454	-203	-28	79	-74	-40	-34	57
	147	2019-01-15 08:49:01.49	-1103	1008	-1427	-198	-26	75	63	48	15	-55
	148	2019-01-15 08:49:01.50	-1090	1002	-1435	-186	-24	68	-71	-49	-22	60
	149	2019-01-15 08:49:01.51	-1088	972	-1437	-181	-10	62	56	34	22	-45
	150	2019-01-15 08:49:01.52	-1090	959	-1424	-179	-1	72	-45	-32	-13	38
	151	2019-01-15 08:49:01.53	-1082	942	-1432	-176	11	95	98	69	29	-83
	152	2019-01-15 08:49:01.54	-1080	978	-1470	-184	22	127	-28	-14	-14	21
	153	2019-01-15 08:49:01.55	-1082	1041	-1466	-201	32	137	77	45	32	-61
	154	2019-01-15 08:49:01.56	-1081	1111	-1466	-209	32	128	-30	-30	0	30
	155	2019-01-15 08:49:01.57	-1059	1107	-1475	-204	13	108	73	26	47	-49
	156	2019-01-15 08:49:01.58	-1052	1073	-1430	-192	11	90	-40	-38	-2	39
	157	2019-01-15 08:49:01.59	-1043	1029	-1410	-179	16	83	51	4	47	-27
	158	2019-01-15 08:49:01.60	-1040	1004	-1425	-167	27	90	-61	-54	-7	57
	159	2019-01-15 08:49:01.61	-1042	1014	-1448	-155	35	102	23	-19	42	-2
	160	2019-01-15 08:49:01.62	-1043	1043	-1459	-148	39	113	-63	-63	0	63
	161	2019-01-15 08:49:01.63	-1034	1055	-1466	-143	31	113	31	-18	49	-6
	162	2019-01-15 08:49:01.64	-1044	1077	-1451	-136	19	103	-41	-40	-1	40
	163	2019-01-15 08:49:01.65	-1021	1070	-1451	-143	8	89	40	-11	51	-14
	164	2019-01-15 08:49:01.66	-1027	1092	-1450	-155	-2	83	-12	-25	13	18
	165	2019-01-15 08:49:01.67	-1021	1038	-1492	-171	-10	77	67	-1	68	-33
	166	2019-01-15 08:49:01.68	-1005	1077	-1469	-189	-10	76	5	-10	15	2
	167	2019-01-15 08:49:01.69	-1014	1109	-1452	-208	-2	75	54	-9	63	-22
	168	2019-01-15 08:49:01.70	-1006	1113	-1444	-216	1	69	-14	-31	17	22
	169	2019-01-15 08:49:01.71	-1009	1091	-1438	-216	5	63	30	-37	67	3
	170	2019-01-15 08:49:01.72	-1013	1070	-1479	-207	2	66	2	-67	69	32
	171	2019-01-15 08:49:01.73	-1038	1083	-1466	-196	5	79	51	-58	109	3
	172	2019-01-15 08:49:01.74	-1033	1092	-1472	-180	-41	82	10	-85	95	37
	173	2019-01-15 08:49:01.75	-1025	1147	-1465	-186	-39	83	33	-38	71	2
	174	2019-01-15 08:49:01.76	-1009	1164	-1446	-189	-45	70	4	-42	46	19
	175	2019-01-15 08:49:01.77	-1007	1163	-1420	-188	-37	43	29	11	18	-20
	176	2019-01-15 08:49:01.78	-995	1131	-1455	-175	-45	21	8	1	7	-4
	177	2019-01-15 08:49:01.79	-999	1093	-1445	-161	-60	17	22	15	7	-18
	178	2019-01-15 08:49:01.80	-1013	1076	-1443	-165	-51	34	2	-13	15	5
	179	2019-01-15 08:49:01.81	-1017	1112	-1432	-184	-31	53	13	-6	19	-3
	180	2019-01-15 08:49:01.82	-1001	1140	-1433	-199	-25	63	32	23	9	-27
	181	2019-01-15 08:49:01.83	-1016	1174	-1462	-203	-17	65	45	38	7	-41
	182	2019-01-15 08:49:01.84	-1022	1131	-1490	-184	-73	53	46	48	-2	-47
	183	2019-01-15 08:49:01.85	-1021	1149	-1445	-172	-86	54	28	23	5	-25
	184	2019-01-15 08:49:01.86	-1014	1148	-1422	-172	-101	51	31	43	-12	-37
	185	2019-01-15 08:49:01.87	-1000	1133	-1417	-187	-87	41	14	26	-12	-20
	186	2019-01-15 08:49:01.88	-1008	1139	-1409	-186	-71	35	23	56	-33	-39
	187	2019-01-15 08:49:01.89	-1009	1163	-1390	-168	-57	23	-2	22	-24	-10
	188	2019-01-15 08:49:01.90	-1022	1174	-1404	-148	-48	7	13	56	-43	-34
	189	2019-01-15 08:49:01.91	-1018	1154	-1407	-127	-46	-11	-17	11	-28	3
	190	2019-01-15 08:49:01.92	-1032	1144	-1407	-115	-36	-18	-19	30	-49	-5
	191	2019-01-15 08:49:01.93	-1027	1125	-1400	-111	-31	-15	-64	-32	-32	48
	192	2019-01-15 08:49:01.94	-1031	1117	-1400	-115	-27	-7	-41	12	-53	14
	193	2019-01-15 08:49:01.95	-1030	1120	-1423	-118	-22	11	-73	-41	-32	57
	194	2019-01-15 08:49:01.96	-1021	1128	-1422	-122	-22	25	-38	13	-51	12
	195	2019-01-15 08:49:01.97	-1035	1119	-1446	-105	-65	27	-76	-38	-38	57
	196	2019-01-15 08:49:01.98	-1032	1175	-1408	-95	-48	29	-50	23	-73	13
	197	2019-01-15 08:49:01.99	-1033	1183	-1372	-107	-49	27	-100	-49	-51	74
	198	2019-01-15 08:49:02.00	-1013	1108	-1388	-123	-42	31	-57	2	-59	27
	199	2019-01-15 08:49:02.01	-1020	1139	-1373	-121	-12	46	-111	-76	-35	93
	200	2019-01-15 08:49:02.02	-1008	1174	-1373	-123	-4	57	-38	21	-59	8
	201	2019-01-15 08:49:02.03	-1008	1158	-1437	-130	0	54	-95	-55	-40	75
	202	2019-01-15 08:49:02.04	-1006	1197	-1405	-108	-42	39	-15	44	-59	-14
	203	2019-01-15 08:49:02.05	-1023	1248	-1402	-91	-26	15	-87	-49	-38	68
	204	2019-01-15 08:49:02.06	-1030	1237	-1386	-99	-29	-7	-10	46	-56	-18
	205	2019-01-15 08:49:02.07	-1029	1146	-1416	-101	-35	-15	-92	-61	-31	76
	206	2019-01-15 08:49:02.08	-1026	1135	-1393	-95	-26	0	-23	26	-49	-1
	207	2019-01-15 08:49:02.09	-1021	1136	-1378	-84	-29	25	-115	-86	-29	100
	208	2019-01-15 08:49:02.10	-1035	1162	-1372	-80	-22	39	-15	29	-44	-7
	209	2019-01-15 08:49:02.11	-1018	1188	-1373	-76	-7	35	-107	-85	-22	96
	210	2019-01-15 08:49:02.12	-1015	1209	-1378	-63	-4	21	-16	4	-20	6
	211	2019-01-15 08:49:02.13	-1017	1195	-1392	-48	-11	5	-125	-123	-2	124
	212	2019-01-15 08:49:02.14	-1021	1171	-1384	-42	-17	-3	-24	-8	-16	16
	213	2019-01-15 08:49:02.15	-1026	1150	-1380	-43	-18	-1	-127	-126	-1	126
	214	2019-01-15 08:49:02.16	-1035	1158	-1398	-45	-17	11	2	3	-1	-2
	215	2019-01-15 08:49:02.17	-1028	1186	-1384	-41	-15	22	-115	-112	-3	113
	216	2019-01-15 08:49:02.18	-1034	1205	-1393	-35	-18	12	5	57	-52	-31
	217	2019-01-15 08:49:02.19	-1028	1205	-1376	-32	-21	-3	-126	-103	-23	114
	218	2019-01-15 08:49:02.20	-1028	1151	-1400	-28	-32	-15	0	-9	9	4
	219	2019-01-15 08:49:02.21	-1016	1146	-1336	-2	-87	-12	-133	-171	38	152
	220	2019-01-15 08:49:02.22	-1035	1150	-1340	-20	-16	5	7	-27	34	10
	221	2019-01-15 08:49:02.23	-1018	1165	-1363	-60	-16	12	-130	-169	39	149
	222	2019-01-15 08:49:02.24	-1025	1192	-1387	-75	-3	9	3	-47	50	22
	223	2019-01-15 08:49:02.25	-1041	1203	-1423	-44	-20	-2	-143	-197	54	170
	224	2019-01-15 08:49:02.26	-1026	1186	-1354	0	-64	-16	-9	-64	55	36
	225	2019-01-15 08:49:02.27	-1055	1155	-1332	2	-21	-17	-162	-212	50	187
	226	2019-01-15 08:49:02.28	-1038	1129	-1352	-20	-29	-18	-18	-68	50	43
	227	2019-01-15 08:49:02.29	-1040	1145	-1375	-25	-19	-6	-165	-217	52	191
	228	2019-01-15 08:49:02.30	-1024	1158	-1370	-21	-11	8	-2	-59	57	30
	229	2019-01-15 08:49:02.31	-1028	1180	-1365	-26	-16	13	-160	-206	46	183
	230	2019-01-15 08:49:02.32	-1035	1190	-1372	-35	-19	11	20	-21	41	0
	231	2019-01-15 08:49:02.33	-1034	1191	-1386	-40	-10	14	-140	-188	48	164
	232	2019-01-15 08:49:02.34	-1036	1192	-1381	-51	-4	7	42	-21	63	-10
	233	2019-01-15 08:49:02.35	-1032	1217	-1364	-56	-12	-1	-149	-98	-51	123
	234	2019-01-15 08:49:02.36	-1035	1132	-1407	-28	-80	-5	1	204	-203	-102
	235	2019-01-15 08:49:02.37	-1032	1168	-1319	-13	-61	11	-200	-21	-179	110
	236	2019-01-15 08:49:02.38	-1039	1165	-1312	-35	-50	14	-40	247	-287	-103
	237	2019-01-15 08:49:02.39	-1039	1187	-1350	-73	-26	12	-260	830	-1090	-285
	238	2019-01-15 08:49:02.40	-1028	1186	-1397	-68	-31	14	-145	1305	-1450	-580
	239	2019-01-15 08:49:02.41	-1027	1197	-1348	-37	-59	15	-282	1261	-1543	-489
	240	2019-01-15 08:49:02.42	-1041	1200	-1350	-43	-30	13	-56	1148	-1204	-546
	241	2019-01-15 08:49:02.43	-1044	1163	-1376	-49	-37	7	-237	1021	-1258	-392
	242	2019-01-15 08:49:02.44	-1041	1183	-1324	-39	-47	16	-108	1054	-1162	-473
	243	2019-01-15 08:49:02.45	-1048	1203	-1332	-49	-26	12	-308	1063	-1371	-377
	244	2019-01-15 08:49:02.46	-1037	1196	-1346	-63	-22	9	-158	1097	-1255	-469
	245	2019-01-15 08:49:02.47	-1048	1176	-1355	-62	-17	6	-313	1077	-1390	-382
	246	2019-01-15 08:49:02.48	-1049	1170	-1351	-60	-15	8	-113	1078	-1191	-482
	247	2019-01-15 08:49:02.49	-1049	1177	-1351	-56	-15	11	-267	1065	-1332	-399
	248	2019-01-15 08:49:02.50	-1051	1133	-1400	-41	-60	12	-61	1073	-1134	-506
	249	2019-01-15 08:49:02.51	-1026	1198	-1342	-40	-51	22	-242	1077	-1319	-417
	250	2019-01-15 08:49:02.52	-1027	1220	-1348	-60	-45	14	-47	1083	-1130	-518
	251	2019-01-15 08:49:02.53	-1036	1224	-1325	-71	-49	-6	-290	1098	-1388	-404
	252	2019-01-15 08:49:02.54	-1045	1198	-1331	-62	-32	-21	-159	1094	-1253	-467
	253	2019-01-15 08:49:02.55	-1053	1165	-1350	-55	-46	-29	-362	1097	-1459	-367
	254	2019-01-15 08:49:02.56	-1057	1138	-1352	-49	-49	-17	-189	1053	-1242	-432
	255	2019-01-15 08:49:02.57	-1059	1139	-1330	-49	-37	0	-364	1071	-1435	-353
	256	2019-01-15 08:49:02.58	-1061	1163	-1343	-57	-30	17	-183	1032	-1215	-424
	257	2019-01-15 08:49:02.59	-1043	1177	-1357	-65	-26	31	-370	1083	-1453	-356
	258	2019-01-15 08:49:02.60	-1040	1202	-1330	-62	-17	40	-192	1047	-1239	-427
	259	2019-01-15 08:49:02.61	-1049	1203	-1337	-60	-15	40	-368	1098	-1466	-365
	260	2019-01-15 08:49:02.62	-1047	1213	-1351	-62	-5	35	-173	1041	-1214	-434
	261	2019-01-15 08:49:02.63	-1054	1237	-1340	-61	-11	24	-358	1096	-1454	-369
	262	2019-01-15 08:49:02.64	-1059	1226	-1340	-58	-28	2	-169	1054	-1223	-442
	263	2019-01-15 08:49:02.65	-1054	1212	-1337	-54	-32	-12	-353	1125	-1478	-386
	264	2019-01-15 08:49:02.66	-1063	1197	-1308	-46	-32	-20	-154	1065	-1219	-455
	265	2019-01-15 08:49:02.67	-1057	1186	-1299	-49	-9	-18	-335	1136	-1471	-400
	266	2019-01-15 08:49:02.68	-1042	1174	-1318	-44	3	-11	-138	1057	-1195	-459
	267	2019-01-15 08:49:02.69	-1046	1168	-1329	-34	11	0	-349	1132	-1481	-391
	268	2019-01-15 08:49:02.70	-1040	1178	-1325	-30	22	16	-177	1051	-1228	-437
	269	2019-01-15 08:49:02.71	-1043	1214	-1344	-39	30	18	-376	1130	-1506	-377
	270	2019-01-15 08:49:02.72	-1034	1241	-1345	-51	29	8	-193	1022	-1215	-414
	271	2019-01-15 08:49:02.73	-1048	1241	-1350	-65	20	-8	-377	1120	-1497	-371
	272	2019-01-15 08:49:02.74	-1037	1222	-1336	-79	14	-22	-187	1012	-1199	-412
	273	2019-01-15 08:49:02.75	-1033	1193	-1317	-86	11	-22	-379	1119	-1498	-370
	274	2019-01-15 08:49:02.76	-1016	1161	-1313	-70	0	-11	-196	1001	-1197	-402
	275	2019-01-15 08:49:02.77	-1026	1174	-1314	-65	14	2	-386	1119	-1505	-366
	276	2019-01-15 08:49:02.78	-1029	1202	-1329	-69	21	9	-200	990	-1190	-395
	277	2019-01-15 08:49:02.79	-1027	1220	-1343	-67	25	6	-380	1118	-1498	-369
	278	2019-01-15 08:49:02.80	-1036	1185	-1461	-63	15	2	-184	980	-1164	-398
	279	2019-01-15 08:49:02.81	-1006	1212	-1316	-26	-89	-6	-363	1115	-1478	-376
	280	2019-01-15 08:49:02.82	-1058	1217	-1292	-44	-2	5	-164	974	-1138	-405
	281	2019-01-15 08:49:02.83	-1042	1213	-1305	-83	-4	-2	-346	1109	-1455	-381
	282	2019-01-15 08:49:02.84	-1031	1204	-1302	-81	-2	1	-160	944	-1104	-392
	283	2019-01-15 08:49:02.85	-1027	1235	-1305	-68	24	9	-355	1080	-1435	-362
	284	2019-01-15 08:49:02.86	-1032	1241	-1337	-69	20	2	-174	923	-1097	-374
	285	2019-01-15 08:49:02.87	-1029	1238	-1340	-65	25	-10	-365	1076	-1441	-355
	286	2019-01-15 08:49:02.88	-1027	1253	-1337	-65	27	-17	-182	899	-1081	-358
	287	2019-01-15 08:49:02.89	-1031	1254	-1347	-67	15	-30	-369	1040	-1409	-335
	288	2019-01-15 08:49:02.90	-1048	1238	-1336	-64	5	-38	-207	851	-1058	-322
	289	2019-01-15 08:49:02.91	-1050	1220	-1322	-65	2	-41	-390	1022	-1412	-316
	290	2019-01-15 08:49:02.92	-1052	1199	-1324	-62	1	-32	-222	842	-1064	-310
	291	2019-01-15 08:49:02.93	-1035	1213	-1273	-39	-43	-22	-390	1028	-1418	-319
	292	2019-01-15 08:49:02.94	-1054	1207	-1287	-35	8	-7	-214	841	-1055	-313
	293	2019-01-15 08:49:02.95	-1036	1223	-1306	-53	5	0	-363	1043	-1406	-340
	294	2019-01-15 08:49:02.96	-1046	1237	-1312	-70	13	-5	-184	855	-1039	-335
	295	2019-01-15 08:49:02.97	-1047	1254	-1314	-69	15	-12	-358	1057	-1415	-349
	296	2019-01-15 08:49:02.98	-1051	1243	-1311	-67	15	-23	-210	845	-1055	-317
	297	2019-01-15 08:49:02.99	-1061	1220	-1326	-48	-34	-31	-380	1022	-1402	-321
	298	2019-01-15 08:49:03.00	-1050	1222	-1263	-40	8	-20	-227	787	-1014	-280
	299	2019-01-15 08:49:03.01	-1035	1220	-1273	-60	27	-14	-378	990	-1368	-306
	300	2019-01-15 08:49:03.02	-1027	1224	-1312	-79	25	-12	-217	769	-986	-276
	301	2019-01-15 08:49:03.03	-1040	1232	-1315	-72	30	-6	-363	954	-1317	-295
	302	2019-01-15 08:49:03.04	-1039	1252	-1325	-79	26	-10	-214	720	-934	-253
	303	2019-01-15 08:49:03.05	-1048	1247	-1318	-94	22	-15	-361	907	-1268	-273
	304	2019-01-15 08:49:03.06	-1043	1227	-1367	-100	19	-13	-225	685	-910	-230
	305	2019-01-15 08:49:03.07	-1043	1209	-1292	-55	-95	-10	-367	880	-1247	-256
	306	2019-01-15 08:49:03.08	-1055	1225	-1247	-51	6	10	-230	655	-885	-212
	307	2019-01-15 08:49:03.09	-1037	1249	-1268	-75	12	4	-372	845	-1217	-236
	308	2019-01-15 08:49:03.10	-1030	1249	-1281	-76	24	-2	-244	616	-860	-186
	309	2019-01-15 08:49:03.11	-1041	1268	-1290	-54	34	-6	-376	800	-1176	-212
	310	2019-01-15 08:49:03.12	-1051	1274	-1305	-49	27	-18	-244	580	-824	-168
	311	2019-01-15 08:49:03.13	-1056	1266	-1316	-42	18	-27	-344	784	-1128	-220
	312	2019-01-15 08:49:03.14	-1055	1255	-1316	-35	15	-32	-213	568	-781	-177
	313	2019-01-15 08:49:03.15	-1056	1234	-1296	-34	19	-31	-321	744	-1065	-211
	314	2019-01-15 08:49:03.16	-1051	1226	-1287	-39	24	-25	-211	516	-727	-152
	315	2019-01-15 08:49:03.17	-1039	1227	-1288	-40	31	-15	-312	703	-1015	-195
	316	2019-01-15 08:49:03.18	-1032	1239	-1289	-40	34	-6	-204	498	-702	-147
	317	2019-01-15 08:49:03.19	-1033	1262	-1305	-41	32	-9	-312	713	-1025	-200
	318	2019-01-15 08:49:03.20	-1035	1266	-1310	-37	30	-13	-237	521	-758	-142
	319	2019-01-15 08:49:03.21	-1040	1256	-1322	-35	27	-19	-300	672	-972	-186
	320	2019-01-15 08:49:03.22	-1037	1240	-1312	-36	20	-21	-203	453	-656	-125
	321	2019-01-15 08:49:03.23	-1034	1231	-1308	-38	24	-14	-200	639	-839	-219
	322	2019-01-15 08:49:03.24	-1030	1240	-1296	-42	25	-9	-130	449	-579	-159
	323	2019-01-15 08:49:03.25	-1039	1251	-1304	-46	19	-10	-285	626	-911	-170
	324	2019-01-15 08:49:03.26	-1023	1244	-1296	-37	13	-15	-269	435	-704	-83
	325	2019-01-15 08:49:03.27	-1032	1241	-1297	-26	11	-16	-368	573	-941	-102
	326	2019-01-15 08:49:03.28	-1037	1225	-1308	-25	16	-13	-298	385	-683	-43
	327	2019-01-15 08:49:03.29	-1026	1210	-1294	-29	20	-6	-343	543	-886	-100
	328	2019-01-15 08:49:03.30	-1025	1212	-1296	-35	22	6	-274	370	-644	-48
	329	2019-01-15 08:49:03.31	-1055	1226	-1361	-17	-29	13	-339	485	-824	-73
	330	2019-01-15 08:49:03.32	-1003	1271	-1265	3	-36	18	-286	308	-594	-11
	331	2019-01-15 08:49:03.33	-1037	1298	-1312	-39	17	5	-339	456	-795	-58
	332	2019-01-15 08:49:03.34	-1027	1270	-1323	-70	-1	-22	-289	306	-595	-8
	333	2019-01-15 08:49:03.35	-1043	1224	-1303	-57	-5	-26	-331	453	-784	-61
	334	2019-01-15 08:49:03.36	-1032	1197	-1267	-33	-47	-17	-290	293	-583	-1
	335	2019-01-15 08:49:03.37	-1032	1185	-1267	-43	5	1	-320	418	-738	-49
	336	2019-01-15 08:49:03.38	-1031	1207	-1281	-54	5	18	-287	252	-539	17
	337	2019-01-15 08:49:03.39	-1029	1233	-1295	-49	4	27	-307	384	-691	-38
	338	2019-01-15 08:49:03.40	-1014	1262	-1304	-41	-7	25	-284	254	-538	15
	339	2019-01-15 08:49:03.41	-1031	1274	-1305	-56	6	17	-302	384	-686	-41
	340	2019-01-15 08:49:03.42	-1030	1279	-1314	-65	-2	6	-291	249	-540	21
	341	2019-01-15 08:49:03.43	-1038	1276	-1305	-64	-4	-7	-310	365	-675	-27
	342	2019-01-15 08:49:03.44	-1047	1266	-1301	-60	-17	-19	-308	238	-546	35
	343	2019-01-15 08:49:03.45	-1035	1258	-1275	-62	-20	-21	-288	333	-621	-22
	344	2019-01-15 08:49:03.46	-1052	1261	-1257	-70	-4	-22	-284	212	-496	36
	345	2019-01-15 08:49:03.47	-1055	1252	-1259	-77	2	-22	-305	322	-627	-8
	346	2019-01-15 08:49:03.48	-1054	1253	-1269	-67	7	-13	-331	228	-559	51
	347	2019-01-15 08:49:03.49	-1058	1253	-1277	-64	22	-7	-320	331	-651	-5
	348	2019-01-15 08:49:03.50	-1057	1248	-1271	-65	25	-4	-331	231	-562	50
	349	2019-01-15 08:49:03.51	-1048	1241	-1275	-63	30	-1	-291	289	-580	1
	350	2019-01-15 08:49:03.52	-1038	1273	-1271	-55	33	7	-311	195	-506	58
	351	2019-01-15 08:49:03.53	-1035	1278	-1279	-50	31	3	-283	279	-562	2
	352	2019-01-15 08:49:03.54	-1045	1303	-1287	-51	25	-15	-327	226	-553	50
	353	2019-01-15 08:49:03.55	-1050	1302	-1291	-43	19	-34	-294	307	-601	-6
	354	2019-01-15 08:49:03.56	-1055	1291	-1281	-33	11	-49	-340	242	-582	49
	355	2019-01-15 08:49:03.57	-1052	1262	-1278	-27	4	-57	-286	282	-568	2
	356	2019-01-15 08:49:03.58	-1061	1251	-1274	-32	6	-53	-331	211	-542	60
	357	2019-01-15 08:49:03.59	-1044	1250	-1281	-42	9	-49	-262	255	-517	3
	358	2019-01-15 08:49:03.60	-1055	1245	-1274	-51	16	-39	-326	204	-530	61
	359	2019-01-15 08:49:03.61	-1050	1254	-1259	-59	22	-28	-256	224	-480	16
	360	2019-01-15 08:49:03.62	-1048	1253	-1249	-55	24	-22	-330	169	-499	80
	361	2019-01-15 08:49:03.63	-1042	1255	-1260	-38	27	-21	-239	161	-400	39
	362	2019-01-15 08:49:03.64	-1038	1256	-1274	-24	24	-21	-314	148	-462	83
	363	2019-01-15 08:49:03.65	-1040	1249	-1277	-25	26	-17	-233	156	-389	38
	364	2019-01-15 08:49:03.66	-1043	1247	-1281	-42	30	-13	-326	149	-475	88
	365	2019-01-15 08:49:03.67	-1042	1247	-1278	-62	33	-4	-237	134	-371	51
	366	2019-01-15 08:49:03.68	-1042	1247	-1266	-74	36	7	-335	129	-464	103
	367	2019-01-15 08:49:03.69	-1055	1257	-1267	-69	29	17	-266	125	-391	70
	368	2019-01-15 08:49:03.70	-1091	1256	-1329	-33	-51	15	-370	139	-509	115
	369	2019-01-15 08:49:03.71	-1027	1303	-1226	-7	-19	25	-255	83	-338	86
	370	2019-01-15 08:49:03.72	-1043	1294	-1245	-33	27	17	-348	93	-441	127
	371	2019-01-15 08:49:03.73	-1051	1291	-1274	-58	14	3	-225	29	-254	98
	372	2019-01-15 08:49:03.74	-1043	1285	-1281	-45	34	2	-322	66	-388	128
	373	2019-01-15 08:49:03.75	-1046	1289	-1294	-30	-6	-3	-145	4	-149	70
	374	2019-01-15 08:49:03.76	-1050	1293	-1260	-28	-5	-10	-289	58	-347	115
	375	2019-01-15 08:49:03.77	-1061	1302	-1279	-35	17	-22	-211	-21	-190	116
	376	2019-01-15 08:49:03.78	-1048	1273	-1255	-24	-4	-24	-344	36	-380	154
	377	2019-01-15 08:49:03.79	-1047	1270	-1241	-27	6	-22	-145	-64	-81	104
	378	2019-01-15 08:49:03.80	-1042	1264	-1249	-41	22	-21	-295	-7	-288	151
	379	2019-01-15 08:49:03.81	-1036	1269	-1258	-39	27	-19	-189	-145	-44	167
	380	2019-01-15 08:49:03.82	-1047	1278	-1284	-28	20	-14	-316	-47	-269	181
	381	2019-01-15 08:49:03.83	-1058	1280	-1290	-22	3	-14	-91	-140	49	115
	382	2019-01-15 08:49:03.84	-1037	1289	-1280	-24	0	-12	-283	-39	-244	161
	383	2019-01-15 08:49:03.85	-1030	1289	-1275	-24	-4	-11	-220	-197	-23	208
	384	2019-01-15 08:49:03.86	-1036	1285	-1250	-23	1	-9	-412	-94	-318	253
	385	2019-01-15 08:49:03.87	-1040	1285	-1261	-22	7	-10	-270	-227	-43	248
	386	2019-01-15 08:49:03.88	-1030	1284	-1263	-18	11	-18	-410	-83	-327	246
	387	2019-01-15 08:49:03.89	-1028	1276	-1258	-11	20	-21	-256	-209	-47	232
	388	2019-01-15 08:49:03.90	-1031	1265	-1266	2	14	-19	-411	-75	-336	243
	389	2019-01-15 08:49:03.91	-1039	1258	-1283	4	8	-18	-254	-249	-5	251
	390	2019-01-15 08:49:03.92	-1037	1269	-1273	13	-12	-15	-443	-104	-339	273
	391	2019-01-15 08:49:03.93	-1036	1287	-1255	9	7	-12	-360	-277	-83	318
	392	2019-01-15 08:49:03.94	-1041	1300	-1280	-6	12	-18	-521	-111	-410	316
	393	2019-01-15 08:49:03.95	-1036	1297	-1298	-23	12	-25	-362	-281	-81	321
	394	2019-01-15 08:49:03.96	-1038	1279	-1279	-13	-30	-31	-513	-103	-410	308
	395	2019-01-15 08:49:03.97	-1035	1273	-1225	-5	-15	-25	-400	-272	-128	336
	396	2019-01-15 08:49:03.98	-1037	1279	-1245	-23	6	-25	-572	-102	-470	337
	397	2019-01-15 08:49:03.99	-1029	1281	-1266	-41	7	-20	-465	-301	-164	383
	398	2019-01-15 08:49:04.00	-1045	1293	-1254	-37	7	-22	-609	-119	-490	364
	399	2019-01-15 08:49:04.01	-1047	1281	-1257	-36	12	-20	-459	-304	-155	381
	400	2019-01-15 08:49:04.02	-1040	1270	-1269	-44	11	-23	-588	-110	-478	349
	401	2019-01-15 08:49:04.03	-1034	1263	-1237	-31	-17	-13	-414	-320	-94	367
	402	2019-01-15 08:49:04.04	-1033	1269	-1222	-33	24	0	-557	-117	-440	337
	403	2019-01-15 08:49:04.05	-1039	1276	-1240	-46	29	7	-398	-304	-94	351
	404	2019-01-15 08:49:04.06	-1023	1271	-1257	-49	26	14	-555	-92	-463	323
	405	2019-01-15 08:49:04.07	-1027	1283	-1272	-35	26	16	-392	-293	-99	342
	406	2019-01-15 08:49:04.08	-1032	1302	-1271	-32	20	14	-539	-89	-450	314
	407	2019-01-15 08:49:04.09	-1035	1305	-1279	-33	14	-1	-340	-295	-45	317
	408	2019-01-15 08:49:04.10	-1039	1297	-1274	-33	9	-12	-479	-77	-402	278
	409	2019-01-15 08:49:04.11	-1031	1262	-1246	-38	7	-17	-267	-298	31	282
	410	2019-01-15 08:49:04.12	-1028	1260	-1243	-45	14	-8	-431	-84	-347	257
	411	2019-01-15 08:49:04.13	-1032	1257	-1248	-53	14	7	-239	-308	69	273
	412	2019-01-15 08:49:04.14	-1038	1272	-1262	-59	22	19	-426	-74	-352	250
	413	2019-01-15 08:49:04.15	-1033	1305	-1263	-66	22	20	-239	-297	58	268
	414	2019-01-15 08:49:04.16	-1035	1300	-1261	-65	21	11	-420	-57	-363	238
	415	2019-01-15 08:49:04.17	-1033	1298	-1256	-56	20	1	-221	-289	68	255
	416	2019-01-15 08:49:04.18	-1036	1292	-1254	-48	16	-10	-445	-56	-389	250
	417	2019-01-15 08:49:04.19	-1036	1299	-1269	-41	15	-14	-326	-278	-48	302
	418	2019-01-15 08:49:04.20	-1040	1289	-1259	-39	9	-15	-512	-45	-467	278
	419	2019-01-15 08:49:04.21	-1039	1284	-1258	-35	3	-20	-313	-291	-22	302
	420	2019-01-15 08:49:04.22	-1031	1298	-1257	-32	1	-22	-488	-62	-426	275
	421	2019-01-15 08:49:04.23	-1031	1292	-1269	-24	-3	-27	-322	-304	-18	313
	422	2019-01-15 08:49:04.24	-1030	1258	-1263	-20	1	-23	-507	-71	-436	289
	423	2019-01-15 08:49:04.25	-1030	1245	-1258	-22	4	-10	-329	-318	-11	323
	424	2019-01-15 08:49:04.26	-1034	1256	-1260	-27	10	9	-492	-56	-436	274
	425	2019-01-15 08:49:04.27	-1032	1277	-1260	-37	15	21	-297	-300	3	298
	426	2019-01-15 08:49:04.28	-1031	1297	-1246	-50	25	27	-483	-59	-424	271
	427	2019-01-15 08:49:04.29	-1034	1296	-1252	-52	19	24	-310	-308	-2	309
	428	2019-01-15 08:49:04.30	-1036	1323	-1240	-42	16	17	-468	-57	-411	262
	429	2019-01-15 08:49:04.31	-1028	1292	-1264	-20	-3	13	-254	-317	63	285
	430	2019-01-15 08:49:04.32	-1039	1295	-1266	-26	4	8	-419	-71	-348	245
	431	2019-01-15 08:49:04.33	-1032	1298	-1256	-33	0	8	-234	-319	85	276
	432	2019-01-15 08:49:04.34	-1034	1286	-1260	-34	-1	7	-413	-48	-365	230
	433	2019-01-15 08:49:04.35	-1032	1297	-1249	-35	4	5	-243	-291	48	267
	434	2019-01-15 08:49:04.36	-1034	1309	-1243	-42	-1	2	-422	-41	-381	231
	435	2019-01-15 08:49:04.37	-1035	1326	-1243	-44	-3	-11	-245	-300	55	272
	436	2019-01-15 08:49:04.38	-1053	1310	-1254	-34	-8	-22	-418	-46	-372	232
	437	2019-01-15 08:49:04.39	-1044	1299	-1243	-27	-4	-28	-251	-289	38	270
	438	2019-01-15 08:49:04.40	-1052	1280	-1244	-16	-12	-28	-412	-40	-372	226
	439	2019-01-15 08:49:04.41	-1050	1285	-1244	-16	-8	-23	-232	-295	63	263
	440	2019-01-15 08:49:04.42	-1043	1264	-1243	-16	-8	-14	-398	-51	-347	224
	441	2019-01-15 08:49:04.43	-1038	1273	-1239	-19	1	-3	-242	-296	54	269
	442	2019-01-15 08:49:04.44	-1051	1290	-1240	-14	6	4	-403	-49	-354	226
	443	2019-01-15 08:49:04.45	-1049	1303	-1246	-6	12	4	-231	-299	68	265
	444	2019-01-15 08:49:04.46	-1056	1315	-1242	-7	8	-3	-380	-47	-333	213
	445	2019-01-15 08:49:04.47	-1036	1284	-1245	-6	-1	-11	-221	-295	74	258
	446	2019-01-15 08:49:04.48	-1052	1300	-1243	-4	-5	-11	-388	-48	-340	218
	447	2019-01-15 08:49:04.49	-1044	1293	-1256	-13	-10	-14	-245	-286	41	265
	448	2019-01-15 08:49:04.50	-1053	1299	-1246	-30	-5	-15	-393	-47	-346	220
	449	2019-01-15 08:49:04.51	-1045	1294	-1234	-44	2	-17	-237	-296	59	266
	450	2019-01-15 08:49:04.52	-1054	1289	-1229	-54	8	-17	-398	-63	-335	230
	451	2019-01-15 08:49:04.53	-1051	1287	-1231	-55	16	-15	-267	-286	19	276
	452	2019-01-15 08:49:04.54	-1035	1293	-1225	-56	26	-9	-413	-42	-371	227
	453	2019-01-15 08:49:04.55	-1047	1290	-1231	-55	36	-3	-269	-263	-6	266
	454	2019-01-15 08:49:04.56	-1053	1326	-1215	-49	37	7	-404	-47	-357	225
	455	2019-01-15 08:49:04.57	-1033	1308	-1244	-34	25	6	-260	-276	16	268
	456	2019-01-15 08:49:04.58	-1035	1344	-1240	-42	29	-3	-399	-52	-347	225
	457	2019-01-15 08:49:04.59	-1050	1346	-1250	-43	17	-20	-277	-266	-11	271
	458	2019-01-15 08:49:04.60	-1045	1330	-1243	-37	5	-36	-401	-62	-339	231
	459	2019-01-15 08:49:04.61	-1045	1311	-1231	-35	1	-50	-264	-288	24	276
	460	2019-01-15 08:49:04.62	-1036	1291	-1229	-28	5	-49	-372	-107	-265	239
	461	2019-01-15 08:49:04.63	-1044	1286	-1231	-23	13	-41	-251	-314	63	282
	462	2019-01-15 08:49:04.64	-1037	1293	-1229	-22	24	-32	-360	-82	-278	221
	463	2019-01-15 08:49:04.65	-1036	1295	-1229	-21	27	-21	-246	-263	17	254
	464	2019-01-15 08:49:04.66	-1037	1299	-1247	-20	30	-15	-357	-53	-304	205
	465	2019-01-15 08:49:04.67	-1033	1312	-1253	-21	28	-11	-258	-252	-6	255
	466	2019-01-15 08:49:04.68	-1048	1319	-1251	-19	23	-12	-369	-76	-293	222
	467	2019-01-15 08:49:04.69	-1041	1326	-1253	-19	18	-16	-275	-265	-10	270
	468	2019-01-15 08:49:04.70	-1038	1310	-1238	-18	7	-21	-377	-75	-302	226
	469	2019-01-15 08:49:04.71	-1026	1292	-1236	-13	2	-24	-288	-248	-40	268
	470	2019-01-15 08:49:04.72	-1024	1302	-1232	-8	8	-22	-393	-80	-313	236
	471	2019-01-15 08:49:04.73	-1035	1300	-1237	-4	9	-23	-310	-254	-56	282
	472	2019-01-15 08:49:04.74	-1030	1302	-1250	5	9	-24	-380	-79	-301	229
	473	2019-01-15 08:49:04.75	-1033	1294	-1252	8	7	-25	-297	-234	-63	265
	474	2019-01-15 08:49:04.76	-1045	1298	-1257	-1	6	-23	-353	-77	-276	215
	475	2019-01-15 08:49:04.77	-1039	1308	-1256	-8	-1	-23	-279	-241	-38	260
	476	2019-01-15 08:49:04.78	-1031	1304	-1258	-17	-2	-20	-351	-79	-272	215
	477	2019-01-15 08:49:04.79	-1038	1301	-1245	-21	0	-18	-302	-221	-81	261
	478	2019-01-15 08:49:04.80	-1044	1281	-1242	-15	0	-20	-338	-76	-262	207
	479	2019-01-15 08:49:04.81	-1043	1274	-1233	-3	-7	-15	-271	-221	-50	246
	480	2019-01-15 08:49:04.82	-1042	1274	-1235	2	-5	-6	-298	-66	-232	182
	481	2019-01-15 08:49:04.83	-1040	1278	-1226	-5	6	0	-265	-194	-71	229
	482	2019-01-15 08:49:04.84	-1031	1285	-1221	-17	15	5	-297	-74	-223	185
	483	2019-01-15 08:49:04.85	-1041	1289	-1239	-28	23	7	-258	-198	-60	228
	484	2019-01-15 08:49:04.86	-1047	1297	-1236	-37	33	10	-242	-69	-173	155
	485	2019-01-15 08:49:04.87	-1045	1295	-1236	-46	36	8	-224	-176	-48	200
	486	2019-01-15 08:49:04.88	-1042	1311	-1243	-51	33	3	-220	-73	-147	146
	487	2019-01-15 08:49:04.89	-1034	1323	-1247	-51	25	-4	-228	-181	-47	204
	488	2019-01-15 08:49:04.90	-1033	1324	-1242	-46	18	-18	-181	-89	-92	135
	489	2019-01-15 08:49:04.91	-1047	1316	-1240	-41	14	-26	-194	-183	-11	188
	490	2019-01-15 08:49:04.92	-1049	1304	-1243	-39	10	-31	-166	-105	-61	135
	491	2019-01-15 08:49:04.93	-1050	1309	-1237	-38	12	-31	-203	-193	-10	198
	492	2019-01-15 08:49:04.94	-1046	1305	-1223	-40	10	-32	-149	-114	-35	131
	493	2019-01-15 08:49:04.95	-1039	1302	-1225	-39	12	-33	-184	-183	-1	183
	494	2019-01-15 08:49:04.96	-1042	1302	-1233	-35	9	-29	-115	-103	-12	109
	495	2019-01-15 08:49:04.97	-1036	1298	-1237	-33	7	-25	-176	-164	-12	170
	496	2019-01-15 08:49:04.98	-1033	1294	-1236	-27	8	-17	-94	-96	2	95
	497	2019-01-15 08:49:04.99	-1039	1304	-1235	-22	9	-11	-174	-156	-18	165
	498	2019-01-15 08:49:05.00	-1040	1307	-1235	-22	4	-8	-134	-112	-22	123
	499	2019-01-15 08:49:05.01	-1033	1303	-1222	-20	4	-6	-219	-160	-59	189
	500	2019-01-15 08:49:05.02	-1043	1299	-1219	-19	3	-2	-108	-119	11	113
	501	2019-01-15 08:49:05.03	-1034	1303	-1226	-25	0	2	-180	-153	-27	166
	502	2019-01-15 08:49:05.04	-1032	1305	-1234	-41	8	13	-76	-120	44	98
	503	2019-01-15 08:49:05.05	-1029	1327	-1229	-52	15	19	-182	-142	-40	162
	504	2019-01-15 08:49:05.06	-1041	1345	-1238	-58	17	16	-87	-127	40	107
	505	2019-01-15 08:49:05.07	-1034	1350	-1236	-51	14	7	-191	-141	-50	166
	506	2019-01-15 08:49:05.08	-1042	1340	-1225	-42	12	0	-59	-124	65	91
	507	2019-01-15 08:49:05.09	-1041	1338	-1229	-35	9	-4	-171	-130	-41	150
	508	2019-01-15 08:49:05.10	-1052	1349	-1215	-24	0	-5	-71	-120	49	95
	509	2019-01-15 08:49:05.11	-1039	1329	-1213	-12	1	-8	-192	-111	-81	151
	510	2019-01-15 08:49:05.12	-1043	1316	-1209	-9	0	-14	-21	-135	114	78
	511	2019-01-15 08:49:05.13	-1040	1322	-1213	1	1	-15	-144	-126	-18	135
	512	2019-01-15 08:49:05.14	-1039	1320	-1222	12	6	-11	-7	-154	147	80
	513	2019-01-15 08:49:05.15	-1025	1318	-1229	13	5	-8	-166	-132	-34	149
	514	2019-01-15 08:49:05.16	-1045	1325	-1235	9	8	-5	-40	-167	127	103
	515	2019-01-15 08:49:05.17	-1036	1323	-1241	3	9	-7	-189	-117	-72	153
	516	2019-01-15 08:49:05.18	-1032	1324	-1236	-2	8	-11	-38	-133	95	85
	517	2019-01-15 08:49:05.19	-1032	1315	-1233	-2	5	-17	-183	-81	-102	132
	518	2019-01-15 08:49:05.20	-1044	1310	-1223	-5	-1	-21	2	-151	153	74
	519	2019-01-15 08:49:05.21	-1042	1299	-1237	-8	-11	-19	-157	-102	-55	129
	520	2019-01-15 08:49:05.22	-1054	1292	-1228	-12	-13	-15	17	-169	186	76
	521	2019-01-15 08:49:05.23	-1051	1286	-1228	-13	-13	-7	-160	-94	-66	127
	522	2019-01-15 08:49:05.24	-1051	1294	-1231	-15	-8	-4	6	-154	160	74
	523	2019-01-15 08:49:05.25	-1058	1312	-1226	-21	0	-2	-188	-84	-104	136
	524	2019-01-15 08:49:05.26	-1050	1312	-1216	-25	5	-8	8	-183	191	87
	525	2019-01-15 08:49:05.27	-1059	1294	-1204	-27	8	-13	-170	-104	-66	137
	526	2019-01-15 08:49:05.28	-1053	1306	-1221	-23	17	-10	0	-181	181	90
	527	2019-01-15 08:49:05.29	-1053	1311	-1222	-20	21	-8	-200	-77	-123	138
	528	2019-01-15 08:49:05.30	-1045	1294	-1229	-17	18	-5	-11	-193	182	102
	529	2019-01-15 08:49:05.31	-1034	1306	-1237	-21	22	-2	-191	-95	-96	143
	530	2019-01-15 08:49:05.32	-1050	1310	-1230	-28	27	0	-13	-177	164	95
	531	2019-01-15 08:49:05.33	-1050	1328	-1231	-31	31	-5	-203	-56	-147	129
	532	2019-01-15 08:49:05.34	-1051	1340	-1228	-34	29	-16	-5	-201	196	103
	533	2019-01-15 08:49:05.35	-1040	1314	-1224	-28	27	-25	-187	-79	-108	133
	534	2019-01-15 08:49:05.36	-1029	1316	-1218	-19	26	-27	12	-215	227	101
	535	2019-01-15 08:49:05.37	-1031	1305	-1226	-13	26	-26	-177	-68	-109	122
	536	2019-01-15 08:49:05.38	-1019	1296	-1234	-14	23	-15	16	-199	215	91
	537	2019-01-15 08:49:05.39	-1027	1311	-1238	-17	20	-1	-184	-56	-128	120
	538	2019-01-15 08:49:05.40	-1020	1335	-1243	-22	13	8	18	-219	237	100
	539	2019-01-15 08:49:05.41	-1026	1345	-1236	-23	10	6	-181	-63	-118	122
	540	2019-01-15 08:49:05.42	-1019	1337	-1230	-17	9	2	38	-227	265	94
	541	2019-01-15 08:49:05.43	-1031	1323	-1227	-13	10	-1	-187	-68	-119	127
	542	2019-01-15 08:49:05.44	-1030	1314	-1226	-3	9	0	-9	-241	232	125
	543	2019-01-15 08:49:05.45	-1039	1308	-1227	5	5	3	-227	-64	-163	145
	544	2019-01-15 08:49:05.46	-1028	1313	-1212	4	6	5	-30	-236	206	133
	545	2019-01-15 08:49:05.47	-1030	1323	-1210	4	1	0	-241	-61	-180	151
	546	2019-01-15 08:49:05.48	-1030	1328	-1222	0	-2	-8	-62	-235	173	148
	547	2019-01-15 08:49:05.49	-1021	1320	-1232	-6	2	-16	-273	-45	-228	159
	548	2019-01-15 08:49:05.50	-1041	1318	-1235	-14	9	-20	-72	-232	160	152
	549	2019-01-15 08:49:05.51	-1043	1308	-1234	-16	12	-23	-262	-45	-217	153
	550	2019-01-15 08:49:05.52	-1041	1300	-1229	-9	9	-26	-48	-242	194	145
	551	2019-01-15 08:49:05.53	-1038	1294	-1222	-8	0	-23	-238	-41	-197	139
	552	2019-01-15 08:49:05.54	-1043	1294	-1222	-4	-2	-21	-17	-242	225	129
	553	2019-01-15 08:49:05.55	-1037	1305	-1227	1	-6	-20	-238	-39	-199	138
	554	2019-01-15 08:49:05.56	-1062	1305	-1225	-2	-6	-18	-45	-256	211	150
	555	2019-01-15 08:49:05.57	-1053	1305	-1229	-16	12	-13	-243	-38	-205	140
	556	2019-01-15 08:49:05.58	-1055	1309	-1234	-34	26	-8	-32	-236	204	134
	557	2019-01-15 08:49:05.59	-1058	1305	-1232	-39	32	-2	-243	-12	-231	127
	558	2019-01-15 08:49:05.60	-1055	1306	-1218	-40	30	0	-42	-241	199	141
	559	2019-01-15 08:49:05.61	-1048	1308	-1215	-36	31	1	-270	-39	-231	154
	560	2019-01-15 08:49:05.62	-1038	1313	-1210	-33	24	2	-92	-277	185	184
	561	2019-01-15 08:49:05.63	-1031	1328	-1232	-22	18	2	-299	-49	-250	174
	562	2019-01-15 08:49:05.64	-1038	1332	-1226	-17	22	2	-119	-270	151	194
	563	2019-01-15 08:49:05.65	-1042	1326	-1223	-18	24	-5	-331	-34	-297	182
	564	2019-01-15 08:49:05.66	-1039	1327	-1225	-22	23	-6	-158	-281	123	219
	565	2019-01-15 08:49:05.67	-1039	1328	-1218	-25	26	-6	-307	-37	-270	172
	566	2019-01-15 08:49:05.68	-1041	1329	-1208	-31	28	-5	-84	-266	182	175
	567	2019-01-15 08:49:05.69	-1026	1340	-1212	-34	29	-6	-255	-9	-246	132
	568	2019-01-15 08:49:05.70	-1017	1338	-1221	-30	26	-9	-62	-256	194	159
	569	2019-01-15 08:49:05.71	-1015	1332	-1221	-20	20	-10	-284	-16	-268	150
	570	2019-01-15 08:49:05.72	-1023	1333	-1230	-13	20	-12	-121	-267	146	194
	571	2019-01-15 08:49:05.73	-1032	1337	-1234	-9	15	-13	-328	-22	-306	175
	572	2019-01-15 08:49:05.74	-1034	1319	-1232	-4	10	-12	-136	-279	143	207
	573	2019-01-15 08:49:05.75	-1035	1318	-1225	-4	11	-3	-297	-34	-263	165
	574	2019-01-15 08:49:05.76	-1035	1326	-1212	-10	11	-1	-86	-285	199	185
	575	2019-01-15 08:49:05.77	-1026	1329	-1197	-11	7	-2	-308	-29	-279	168
	576	2019-01-15 08:49:05.78	-1028	1330	-1199	-5	7	-9	-154	-271	117	212
	577	2019-01-15 08:49:05.79	-1031	1323	-1222	-1	11	-11	-373	-28	-345	200
	578	2019-01-15 08:49:05.80	-1028	1312	-1220	-5	18	-9	-205	-286	81	245
	579	2019-01-15 08:49:05.81	-1036	1311	-1232	-8	20	-8	-375	-43	-332	209
	580	2019-01-15 08:49:05.82	-1036	1314	-1236	-12	17	0	-178	-299	121	238
	581	2019-01-15 08:49:05.83	-1039	1321	-1240	-13	15	3	-364	-32	-332	198
	582	2019-01-15 08:49:05.84	-1033	1329	-1237	-20	16	2	-196	-268	72	232
	583	2019-01-15 08:49:05.85	-1042	1329	-1216	-25	12	-6	-374	-18	-356	196
	584	2019-01-15 08:49:05.86	-1048	1330	-1219	-26	12	-19	-193	-275	82	234
	585	2019-01-15 08:49:05.87	-1048	1305	-1202	-30	21	-24	-377	-25	-352	201
	586	2019-01-15 08:49:05.88	-1043	1298	-1203	-38	34	-23	-214	-275	61	244
	587	2019-01-15 08:49:05.89	-1042	1295	-1216	-40	39	-15	-376	-29	-347	202
	588	2019-01-15 08:49:05.90	-1024	1308	-1223	-38	38	-8	-196	-285	89	240
	589	2019-01-15 08:49:05.91	-1037	1321	-1226	-40	37	-4	-268	-42	-226	155
	590	2019-01-15 08:49:05.92	-1023	1344	-1229	-44	35	-2	-64	-292	228	178
	591	2019-01-15 08:49:05.93	-1029	1352	-1229	-42	30	-7	-244	-33	-211	138
	592	2019-01-15 08:49:05.94	-1022	1354	-1215	-41	28	-17	-128	-268	140	198
	593	2019-01-15 08:49:05.95	-1014	1343	-1210	-40	27	-20	-289	16	-305	136
	594	2019-01-15 08:49:05.96	-1009	1327	-1207	-40	31	-17	-152	-212	60	182
	595	2019-01-15 08:49:05.97	-1019	1326	-1221	-36	25	-12	-296	9	-305	143
	596	2019-01-15 08:49:05.98	-1019	1322	-1224	-32	14	-3	-153	-253	100	203
	597	2019-01-15 08:49:05.99	-1020	1338	-1225	-30	7	6	-326	-32	-294	179
	598	2019-01-15 08:49:06.00	-1014	1351	-1213	-27	8	3	-206	-275	69	240
	599	2019-01-15 08:49:06.01	-1033	1359	-1222	-22	6	-1	-365	-34	-331	199
	600	2019-01-15 08:49:06.02	-1033	1341	-1212	-15	9	-9	-235	-263	28	249
	601	2019-01-15 08:49:06.03	-1038	1334	-1215	-11	14	-14	-318	-37	-281	177
	602	2019-01-15 08:49:06.04	-1042	1312	-1212	-7	14	-9	-157	-270	113	213
	603	2019-01-15 08:49:06.05	-1042	1323	-1218	6	11	-5	-284	-48	-236	166
	604	2019-01-15 08:49:06.06	-1038	1316	-1218	-2	14	-3	-178	-269	91	223
	605	2019-01-15 08:49:06.07	-1031	1329	-1210	-8	14	-9	-273	-42	-231	157
	606	2019-01-15 08:49:06.08	-1028	1338	-1215	2	8	-13	-145	-251	106	198
	607	2019-01-15 08:49:06.09	-1035	1332	-1230	8	6	-22	-268	-19	-249	143
	608	2019-01-15 08:49:06.10	-1039	1324	-1227	0	14	-27	-188	-240	52	214
	609	2019-01-15 08:49:06.11	-1032	1302	-1216	-8	28	-23	-306	-36	-270	171
	610	2019-01-15 08:49:06.12	-1045	1321	-1211	-19	40	-14	-220	-245	25	232
	611	2019-01-15 08:49:06.13	-1032	1327	-1215	-26	41	-11	-334	-40	-294	187
	612	2019-01-15 08:49:06.14	-1038	1342	-1217	-34	33	-12	-244	-243	-1	243
	613	2019-01-15 08:49:06.15	-1046	1353	-1219	-39	34	-17	-292	-33	-259	162
	614	2019-01-15 08:49:06.16	-1041	1343	-1209	-37	32	-27	-192	-228	36	210
	615	2019-01-15 08:49:06.17	-1042	1335	-1203	-32	32	-33	-265	-37	-228	151
	616	2019-01-15 08:49:06.18	-1038	1320	-1204	-29	37	-25	-205	-226	21	215
	617	2019-01-15 08:49:06.19	-1028	1328	-1215	-24	42	-12	-271	-40	-231	155
	618	2019-01-15 08:49:06.20	-1028	1338	-1218	-19	44	-3	-204	-224	20	214
	619	2019-01-15 08:49:06.21	-1026	1348	-1216	-14	40	-2	-224	-41	-183	132
	620	2019-01-15 08:49:06.22	-1021	1353	-1226	-13	33	-4	-168	-217	49	192
	621	2019-01-15 08:49:06.23	-1004	1354	-1207	-11	20	-10	-243	-49	-194	146
	622	2019-01-15 08:49:06.24	-1014	1336	-1216	-6	21	-13	-214	-218	4	216
	623	2019-01-15 08:49:06.25	-1019	1338	-1218	-1	18	-12	-313	-57	-256	185
	624	2019-01-15 08:49:06.26	-1005	1316	-1221	4	20	-2	-284	-222	-62	253
	625	2019-01-15 08:49:06.27	-1027	1311	-1211	6	26	8	-278	-66	-212	172
	626	2019-01-15 08:49:06.28	-1031	1308	-1231	0	28	18	-226	-203	-23	214
	627	2019-01-15 08:49:06.29	-1022	1316	-1228	-1	27	24	-286	-54	-232	170
	628	2019-01-15 08:49:06.30	-1019	1315	-1212	-4	26	28	-271	-197	-74	234
	629	2019-01-15 08:49:06.31	-1016	1330	-1216	-7	28	28	-250	-71	-179	160
	630	2019-01-15 08:49:06.32	-1022	1354	-1227	-10	23	23	-221	-204	-17	212
	631	2019-01-15 08:49:06.33	-1007	1361	-1228	-10	19	11	-252	-72	-180	162
	632	2019-01-15 08:49:06.34	-1012	1351	-1232	-4	19	-8	-260	-197	-63	228
	633	2019-01-15 08:49:06.35	-1015	1342	-1230	1	11	-22	-232	-101	-131	166
	634	2019-01-15 08:49:06.36	-1017	1332	-1225	-1	11	-31	-229	-216	-13	222
	635	2019-01-15 08:49:06.37	-1019	1318	-1215	-1	5	-35	-280	-85	-195	182
	636	2019-01-15 08:49:06.38	-1011	1317	-1221	-9	2	-32	-313	-179	-134	246
	637	2019-01-15 08:49:06.39	-1024	1304	-1218	-15	5	-24	-319	-76	-243	197
	638	2019-01-15 08:49:06.40	-1026	1319	-1221	-22	10	-16	-322	-178	-144	250
	639	2019-01-15 08:49:06.41	-1028	1312	-1217	-29	17	-13	-296	-117	-179	206
	640	2019-01-15 08:49:06.42	-1023	1317	-1215	-34	22	-10	-306	-211	-95	258
	641	2019-01-15 08:49:06.43	-1015	1319	-1220	-32	26	-11	-305	-134	-171	219
	642	2019-01-15 08:49:06.44	-1017	1317	-1219	-28	27	-8	-339	-195	-144	267
	643	2019-01-15 08:49:06.45	-1017	1317	-1216	-25	23	-5	-305	-117	-188	211
	644	2019-01-15 08:49:06.46	-1015	1321	-1218	-22	19	1	-340	-177	-163	258
	645	2019-01-15 08:49:06.47	-1005	1341	-1214	-27	15	13	-315	-116	-199	215
	646	2019-01-15 08:49:06.48	-1008	1346	-1226	-31	17	18	-364	-173	-191	268
	647	2019-01-15 08:49:06.49	-1001	1354	-1237	-38	13	20	-300	-130	-170	215
	648	2019-01-15 08:49:06.50	-1008	1355	-1236	-41	15	20	-338	-175	-163	256
	649	2019-01-15 08:49:06.51	-1004	1370	-1228	-39	14	14	-283	-132	-151	207
	650	2019-01-15 08:49:06.52	-1011	1364	-1221	-31	14	0	-335	-160	-175	247
	651	2019-01-15 08:49:06.53	-1002	1355	-1215	-20	5	-12	-212	-154	-58	183
	652	2019-01-15 08:49:06.54	-998	1351	-1224	-8	-3	-24	-279	-173	-106	226
	653	2019-01-15 08:49:06.55	-1007	1336	-1223	0	-10	-27	-182	-149	-33	165
	654	2019-01-15 08:49:06.56	-1009	1319	-1219	13	-10	-24	-270	-149	-121	209
	655	2019-01-15 08:49:06.57	-1014	1321	-1227	21	-10	-17	-167	-133	-34	150
	656	2019-01-15 08:49:06.58	-1014	1329	-1218	14	-10	-9	-272	-125	-147	198
	657	2019-01-15 08:49:06.59	-997	1330	-1206	8	-9	-7	-179	-142	-37	160
	658	2019-01-15 08:49:06.60	-1004	1334	-1214	8	-10	-6	-285	-132	-153	208
	659	2019-01-15 08:49:06.61	-1000	1345	-1220	-3	-2	-6	-152	-159	7	155
	660	2019-01-15 08:49:06.62	-1006	1347	-1221	-18	2	-7	-266	-133	-133	199
	661	2019-01-15 08:49:06.63	-1013	1341	-1221	-25	5	-9	-156	-170	14	163
	662	2019-01-15 08:49:06.64	-1022	1340	-1223	-29	2	-10	-291	-132	-159	211
	663	2019-01-15 08:49:06.65	-1027	1337	-1210	-26	-1	-10	-188	-167	-21	177
	664	2019-01-15 08:49:06.66	-1031	1333	-1213	-23	-2	-9	-311	-114	-197	212
	665	2019-01-15 08:49:06.67	-1020	1344	-1212	-26	-2	-8	-164	-164	0	164
	666	2019-01-15 08:49:06.68	-1017	1343	-1215	-28	1	-6	-295	-102	-193	198
	667	2019-01-15 08:49:06.69	-1013	1341	-1210	-31	1	-7	-168	-157	-11	162
	668	2019-01-15 08:49:06.70	-1029	1346	-1208	-28	3	-3	-305	-94	-211	199
	669	2019-01-15 08:49:06.71	-1023	1346	-1212	-25	0	-2	-119	-190	71	154
	670	2019-01-15 08:49:06.72	-1027	1348	-1213	-20	1	-4	-254	-111	-143	182
	671	2019-01-15 08:49:06.73	-1021	1340	-1211	-12	-5	-3	-107	-167	60	137
	672	2019-01-15 08:49:06.74	-1017	1328	-1206	-1	-11	2	-262	-72	-190	167
	673	2019-01-15 08:49:06.75	-1024	1321	-1200	5	-7	9	-60	-174	114	117
	674	2019-01-15 08:49:06.76	-1015	1323	-1204	7	2	17	-207	-86	-121	146
	675	2019-01-15 08:49:06.77	-1024	1345	-1210	4	7	22	-13	-173	160	93
	676	2019-01-15 08:49:06.78	-1011	1355	-1217	-4	9	20	-204	-55	-149	129
	677	2019-01-15 08:49:06.79	-1027	1358	-1222	-6	6	12	-30	-160	130	95
	678	2019-01-15 08:49:06.80	-1011	1357	-1221	-7	-2	6	-233	-54	-179	143
	679	2019-01-15 08:49:06.81	-1020	1339	-1211	-4	-1	-1	-71	-187	116	129
	680	2019-01-15 08:49:06.82	-1014	1329	-1193	-2	0	-3	-260	-70	-190	165
	681	2019-01-15 08:49:06.83	-1016	1330	-1203	5	3	-4	-80	-205	125	142
	682	2019-01-15 08:49:06.84	-1025	1335	-1207	5	4	-7	-258	-58	-200	158
	683	2019-01-15 08:49:06.85	-1024	1332	-1216	0	6	-6	-42	-201	159	121
	684	2019-01-15 08:49:06.86	-1014	1348	-1222	-6	8	-6	-249	-49	-200	149
	685	2019-01-15 08:49:06.87	-1030	1347	-1220	-13	8	-10	-120	-196	76	158
	686	2019-01-15 08:49:06.88	-1032	1340	-1206	-16	10	-15	-324	-41	-283	182
	687	2019-01-15 08:49:06.89	-1026	1341	-1206	-18	6	-22	-140	-221	81	180
	688	2019-01-15 08:49:06.90	-1016	1339	-1212	-15	4	-27	-327	-63	-264	195
	689	2019-01-15 08:49:06.91	-1022	1329	-1211	-14	10	-27	-173	-225	52	199
	690	2019-01-15 08:49:06.92	-1017	1328	-1205	-19	12	-21	-351	-44	-307	197
	691	2019-01-15 08:49:06.93	-1023	1346	-1208	-23	16	-11	-144	-217	73	180
	692	2019-01-15 08:49:06.94	-1019	1357	-1224	-24	16	-12	-316	-42	-274	179
	693	2019-01-15 08:49:06.95	-1021	1355	-1212	-23	16	-18	-127	-242	115	184
	694	2019-01-15 08:49:06.96	-1018	1358	-1216	-20	13	-23	-345	-58	-287	201
	695	2019-01-15 08:49:06.97	-1020	1358	-1213	-17	7	-30	-194	-249	55	221
	696	2019-01-15 08:49:06.98	-1018	1350	-1216	-13	1	-34	-356	-51	-305	203
	697	2019-01-15 08:49:06.99	-1014	1333	-1217	-8	-1	-35	-119	-235	116	177
	698	2019-01-15 08:49:07.00	-1030	1322	-1220	0	-2	-29	-283	-20	-263	151
	699	2019-01-15 08:49:07.01	-1026	1324	-1221	3	3	-15	-67	-217	150	142
	700	2019-01-15 08:49:07.02	-1030	1324	-1217	5	7	-3	-271	-17	-254	144
	701	2019-01-15 08:49:07.03	-1025	1333	-1205	0	5	6	-69	-241	172	155
	702	2019-01-15 08:49:07.04	-1007	1338	-1196	-5	9	9	-277	-37	-240	157
	703	2019-01-15 08:49:07.05	-1015	1341	-1192	-11	11	6	-80	-257	177	168
	704	2019-01-15 08:49:07.06	-1005	1363	-1216	-17	8	0	-301	-37	-264	169
	705	2019-01-15 08:49:07.07	-1018	1361	-1219	-23	4	-9	-115	-254	139	184
	706	2019-01-15 08:49:07.08	-1025	1344	-1228	-22	-6	-19	-332	-32	-300	182
	707	2019-01-15 08:49:07.09	-1016	1311	-1225	-19	-11	-13	-148	-257	109	202
	708	2019-01-15 08:49:07.10	-1022	1310	-1193	-24	-8	-2	-339	-43	-296	191
	709	2019-01-15 08:49:07.11	-1019	1316	-1182	-32	1	15	-134	-277	143	205
	710	2019-01-15 08:49:07.12	-1012	1335	-1178	-25	6	21	-352	-44	-308	198
	711	2019-01-15 08:49:07.13	-1013	1345	-1208	-23	8	23	-177	-272	95	224
	712	2019-01-15 08:49:07.14	-1017	1355	-1212	-29	2	19	-362	-33	-329	197
	713	2019-01-15 08:49:07.15	-1020	1362	-1217	-37	10	16	-150	-267	117	208
	714	2019-01-15 08:49:07.16	-1019	1367	-1232	-52	13	10	-342	-32	-310	187
	715	2019-01-15 08:49:07.17	-1021	1368	-1217	-58	15	6	-154	-273	119	213
	716	2019-01-15 08:49:07.18	-1017	1367	-1210	-57	11	0	-370	-28	-342	199
	717	2019-01-15 08:49:07.19	-1019	1354	-1198	-48	11	-7	-185	-272	87	228
	718	2019-01-15 08:49:07.20	-1028	1354	-1186	-32	8	-11	-373	-44	-329	208
	719	2019-01-15 08:49:07.21	-1018	1349	-1177	-21	13	-11	-172	-311	139	241
	720	2019-01-15 08:49:07.22	-1005	1344	-1187	-14	15	-4	-373	-54	-319	213
	721	2019-01-15 08:49:07.23	-1007	1356	-1202	-13	16	0	-207	-274	67	240
	722	2019-01-15 08:49:07.24	-1002	1369	-1216	-13	15	3	-367	-28	-339	197
	723	2019-01-15 08:49:07.25	-1002	1389	-1217	-9	12	-10	-148	-290	142	219
	724	2019-01-15 08:49:07.26	-1014	1380	-1216	-3	-4	-22	-306	-32	-274	169
	725	2019-01-15 08:49:07.27	-1019	1366	-1221	6	-14	-33	-112	-267	155	189
	726	2019-01-15 08:49:07.28	-1005	1355	-1211	8	-13	-33	-292	-20	-272	156
	727	2019-01-15 08:49:07.29	-1019	1347	-1201	10	-14	-36	-116	-267	151	191
	728	2019-01-15 08:49:07.30	-1010	1346	-1197	10	-8	-36	-290	-36	-254	163
	729	2019-01-15 08:49:07.31	-1019	1329	-1198	7	-10	-34	-103	-285	182	194
	730	2019-01-15 08:49:07.32	-1037	1324	-1202	8	-2	-29	-300	-41	-259	170
	731	2019-01-15 08:49:07.33	-1034	1318	-1196	6	-1	-23	-144	-300	156	222
	732	2019-01-15 08:49:07.34	-1025	1314	-1192	6	2	-14	-339	-36	-303	187
	733	2019-01-15 08:49:07.35	-1026	1320	-1203	3	9	1	-178	-280	102	229
	734	2019-01-15 08:49:07.36	-1018	1331	-1203	-2	12	9	-338	-22	-316	180
	735	2019-01-15 08:49:07.37	-1014	1350	-1208	-3	9	9	-174	-262	88	218
	736	2019-01-15 08:49:07.38	-1022	1357	-1214	-8	6	6	-321	-13	-308	167
	737	2019-01-15 08:49:07.39	-1022	1357	-1215	-14	-1	-5	-165	-259	94	212
	738	2019-01-15 08:49:07.40	-1027	1363	-1211	-17	0	-12	-321	-23	-298	172
	739	2019-01-15 08:49:07.41	-1036	1347	-1192	-22	7	-17	-170	-278	108	224
	740	2019-01-15 08:49:07.42	-1027	1349	-1198	-20	9	-17	-346	-34	-312	190
	741	2019-01-15 08:49:07.43	-1027	1341	-1203	-15	1	-17	-210	-275	65	242
	742	2019-01-15 08:49:07.44	-1034	1331	-1193	-10	-2	-14	-346	-38	-308	192
	743	2019-01-15 08:49:07.45	-1031	1328	-1196	-12	-1	-11	-192	-275	83	233
	744	2019-01-15 08:49:07.46	-1028	1332	-1199	-21	2	-2	-349	-40	-309	194
	745	2019-01-15 08:49:07.47	-1031	1343	-1205	-29	9	0	-226	-274	48	250
	746	2019-01-15 08:49:07.48	-1024	1350	-1205	-35	17	-1	-353	-49	-304	201
	747	2019-01-15 08:49:07.49	-1018	1359	-1201	-38	19	-6	-204	-290	86	247
	748	2019-01-15 08:49:07.50	-1013	1358	-1202	-42	18	-7	-285	-53	-232	169
	749	2019-01-15 08:49:07.51	-1015	1350	-1208	-33	9	-15	-151	-277	126	214
	750	2019-01-15 08:49:07.52	-1006	1347	-1203	-23	0	-19	-238	-48	-190	143
	751	2019-01-15 08:49:07.53	-1002	1352	-1207	-21	0	-20	-128	-278	150	203
	752	2019-01-15 08:49:07.54	-1004	1352	-1215	-18	2	-21	-233	-46	-187	139
	753	2019-01-15 08:49:07.55	-1010	1356	-1203	-20	3	-18	-151	-252	101	201
	754	2019-01-15 08:49:07.56	-1020	1356	-1195	-19	3	-17	-232	-8	-224	120
	755	2019-01-15 08:49:07.57	-1027	1360	-1192	-21	2	-17	-148	-218	70	183
	756	2019-01-15 08:49:07.58	-1014	1357	-1200	-22	0	-14	-207	-20	-187	113
	757	2019-01-15 08:49:07.59	-1016	1360	-1206	-23	2	-14	-127	-249	122	188
	758	2019-01-15 08:49:07.60	-1002	1350	-1201	-23	-3	-14	-187	-47	-140	117
	759	2019-01-15 08:49:07.61	-1009	1334	-1195	-12	-7	-12	-124	-249	125	186
	760	2019-01-15 08:49:07.62	-1011	1343	-1196	-3	-10	-9	-218	-36	-182	127
	761	2019-01-15 08:49:07.63	-1024	1348	-1192	6	-10	-5	-174	-229	55	201
	762	2019-01-15 08:49:07.64	-1025	1356	-1186	13	-7	-3	-220	-35	-185	127
	763	2019-01-15 08:49:07.65	-1021	1351	-1199	11	-3	-2	-152	-237	85	194
	764	2019-01-15 08:49:07.66	-1013	1357	-1207	1	3	2	-187	-58	-129	122
	765	2019-01-15 08:49:07.67	-1027	1362	-1198	-9	10	7	-146	-239	93	192
	766	2019-01-15 08:49:07.68	-1020	1377	-1197	-17	9	1	-185	-36	-149	110
	767	2019-01-15 08:49:07.69	-1012	1375	-1201	-23	6	-6	-163	-217	54	190
	768	2019-01-15 08:49:07.70	-1028	1368	-1203	-15	-5	-16	-192	-56	-136	124
	769	2019-01-15 08:49:07.71	-1036	1359	-1190	-10	-7	-20	-177	-232	55	204
	770	2019-01-15 08:49:07.72	-1031	1347	-1181	-5	-14	-22	-196	-64	-132	130
	771	2019-01-15 08:49:07.73	-1035	1344	-1187	2	-9	-23	-177	-224	47	200
	772	2019-01-15 08:49:07.74	-1032	1336	-1183	-2	-7	-17	-196	-70	-126	133
	773	2019-01-15 08:49:07.75	-1037	1336	-1184	-7	1	-11	-188	-211	23	199
	774	2019-01-15 08:49:07.76	-1027	1348	-1190	-15	4	-5	-190	-67	-123	128
	775	2019-01-15 08:49:07.77	-1030	1353	-1193	-20	4	-1	-194	-206	12	200
	776	2019-01-15 08:49:07.78	-1039	1357	-1201	-14	4	3	-202	-82	-120	142
	777	2019-01-15 08:49:07.79	-1029	1348	-1203	-8	6	-2	-208	-218	10	213
	778	2019-01-15 08:49:07.80	-1022	1351	-1215	-2	3	-3	-191	-105	-86	148
	779	2019-01-15 08:49:07.81	-1027	1357	-1200	-5	3	-1	-203	-224	21	213
	780	2019-01-15 08:49:07.82	-1023	1363	-1194	-18	3	-10	-152	-107	-45	129
	781	2019-01-15 08:49:07.83	-1033	1356	-1192	-20	2	-13	-170	-214	44	192
	782	2019-01-15 08:49:07.84	-1021	1353	-1175	-22	8	-10	-115	-130	15	122
	783	2019-01-15 08:49:07.85	-1022	1331	-1191	-11	-6	-7	-162	-228	66	195
	784	2019-01-15 08:49:07.86	-1031	1338	-1185	-15	12	5	-143	-106	-37	124
	785	2019-01-15 08:49:07.87	-1031	1346	-1186	-24	12	11	-209	-174	-35	191
	786	2019-01-15 08:49:07.88	-1027	1361	-1181	-28	17	14	-184	-100	-84	142
	787	2019-01-15 08:49:07.89	-1019	1366	-1185	-15	14	11	-231	-189	-42	210
	788	2019-01-15 08:49:07.90	-1027	1377	-1194	-7	14	4	-162	-146	-16	154
	789	2019-01-15 08:49:07.91	-1015	1382	-1202	-1	10	-6	-216	-218	2	217
	790	2019-01-15 08:49:07.92	-1012	1371	-1196	5	5	-13	-131	-172	41	151
	791	2019-01-15 08:49:07.93	-1016	1367	-1206	7	0	-14	-199	-216	17	207
	792	2019-01-15 08:49:07.94	-1024	1362	-1208	5	-2	-14	-112	-167	55	139
	793	2019-01-15 08:49:07.95	-1031	1351	-1202	-1	-4	-13	-193	-199	6	196
	794	2019-01-15 08:49:07.96	-1016	1348	-1190	-5	-3	-12	-67	-164	97	115
	795	2019-01-15 08:49:07.97	-1020	1336	-1189	-3	-5	-5	-154	-186	32	170
	796	2019-01-15 08:49:07.98	-1014	1331	-1180	-1	-2	-1	-44	-137	93	90
	797	2019-01-15 08:49:07.99	-1013	1323	-1181	2	7	11	-164	-151	-13	157
	798	2019-01-15 08:49:08.00	-1025	1334	-1194	-2	15	23	-40	-156	116	98
	799	2019-01-15 08:49:08.01	-1026	1347	-1188	-10	20	28	-164	-174	10	169
	800	2019-01-15 08:49:08.02	-1021	1362	-1192	-21	23	27	-86	-154	68	120
	801	2019-01-15 08:49:08.03	-1023	1374	-1204	-19	1	23	-222	-142	-80	182
	802	2019-01-15 08:49:08.04	-1024	1366	-1196	-22	2	10	-102	-153	51	127
	803	2019-01-15 08:49:08.05	-1026	1366	-1201	-21	2	-4	-214	-144	-70	179
	804	2019-01-15 08:49:08.06	-1028	1368	-1199	-19	2	-10	-77	-156	79	116
	805	2019-01-15 08:49:08.07	-1012	1355	-1197	-11	-3	-15	-212	-128	-84	170
	806	2019-01-15 08:49:08.08	-1007	1365	-1197	-7	-6	-18	-93	-143	50	118
	807	2019-01-15 08:49:08.09	-1030	1363	-1195	-8	-6	-19	-222	-94	-128	158
	808	2019-01-15 08:49:08.10	-1023	1348	-1203	-13	-4	-19	-92	-135	43	113
	809	2019-01-15 08:49:08.11	-1032	1339	-1191	-17	1	-11	-232	-92	-140	162
	810	2019-01-15 08:49:08.12	-1034	1339	-1185	-13	1	-4	-76	-151	75	113
	811	2019-01-15 08:49:08.13	-1032	1358	-1174	-8	0	2	-213	-90	-123	151
	812	2019-01-15 08:49:08.14	-1013	1334	-1184	4	-4	6	-43	-135	92	89
	813	2019-01-15 08:49:08.15	-1026	1369	-1172	11	7	6	-204	-56	-148	130
	814	2019-01-15 08:49:08.16	-1019	1373	-1193	9	1	-1	-52	-105	53	78
	815	2019-01-15 08:49:08.17	-1012	1371	-1213	-3	6	-10	-224	-41	-183	132
	816	2019-01-15 08:49:08.18	-1023	1375	-1213	-14	10	-15	-103	-128	25	115
	817	2019-01-15 08:49:08.19	-1020	1370	-1201	-16	8	-19	-260	-54	-206	157
	818	2019-01-15 08:49:08.20	-1021	1375	-1192	-13	3	-25	-88	-171	83	129
	819	2019-01-15 08:49:08.21	-1024	1361	-1184	-10	3	-27	-258	-83	-175	170
	820	2019-01-15 08:49:08.22	-1024	1357	-1181	-8	9	-25	-103	-176	73	139
	821	2019-01-15 08:49:08.23	-1018	1351	-1174	1	9	-21	-271	-64	-207	167
	822	2019-01-15 08:49:08.24	-1021	1346	-1183	13	4	-15	-100	-169	69	134
	823	2019-01-15 08:49:08.25	-1023	1355	-1200	18	8	-9	-263	-58	-205	160
	824	2019-01-15 08:49:08.26	-1019	1366	-1207	16	6	-4	-58	-184	126	121
	825	2019-01-15 08:49:08.27	-1031	1362	-1196	6	4	-3	-223	-57	-166	140
	826	2019-01-15 08:49:08.28	-1019	1359	-1185	4	3	-5	-10	-182	172	96
	827	2019-01-15 08:49:08.29	-1032	1358	-1191	2	4	-6	-217	-58	-159	137
	828	2019-01-15 08:49:08.30	-1022	1352	-1191	0	7	-4	-47	-214	167	130
	829	2019-01-15 08:49:08.31	-1022	1346	-1188	2	9	0	-240	-71	-169	155
	830	2019-01-15 08:49:08.32	-1013	1350	-1196	12	4	4	-19	-217	198	118
	831	2019-01-15 08:49:08.33	-1013	1345	-1208	16	-3	6	-217	-66	-151	141
	832	2019-01-15 08:49:08.34	-1027	1350	-1200	8	-3	12	-50	-215	165	132
	833	2019-01-15 08:49:08.35	-1020	1352	-1195	2	-6	17	-264	-51	-213	157
	834	2019-01-15 08:49:08.36	-1022	1366	-1191	-4	-4	17	-74	-216	142	145
	835	2019-01-15 08:49:08.37	-1022	1372	-1182	-10	-3	10	-273	-47	-226	160
	836	2019-01-15 08:49:08.38	-1026	1372	-1179	-9	1	5	-80	-225	145	152
	837	2019-01-15 08:49:08.39	-1028	1360	-1184	-1	4	1	-268	-60	-208	164
	838	2019-01-15 08:49:08.40	-1034	1354	-1188	5	5	2	-69	-267	198	168
	839	2019-01-15 08:49:08.41	-1024	1351	-1194	6	5	6	-263	-99	-164	181
	840	2019-01-15 08:49:08.42	-1039	1361	-1201	4	1	8	-65	-302	237	183
	841	2019-01-15 08:49:08.43	-1027	1361	-1183	-3	-4	12	-250	-116	-134	183
	842	2019-01-15 08:49:08.44	-1025	1365	-1185	-11	0	12	-26	-341	315	183
	843	2019-01-15 08:49:08.45	-1024	1369	-1185	-17	5	12	-229	-147	-82	188
	844	2019-01-15 08:49:08.46	-1039	1374	-1182	-17	12	9	-47	-361	314	204
	845	2019-01-15 08:49:08.47	-1033	1376	-1185	-11	15	4	-253	-145	-108	199
	846	2019-01-15 08:49:08.48	-1020	1372	-1181	-5	13	-2	-52	-360	308	206
	847	2019-01-15 08:49:08.49	-1032	1362	-1182	5	5	-3	-249	-127	-122	188
	848	2019-01-15 08:49:08.50	-1014	1360	-1196	15	-3	-5	-49	-322	273	185
	849	2019-01-15 08:49:08.51	-1016	1363	-1189	23	-4	-5	-297	-102	-195	199
	850	2019-01-15 08:49:08.52	-1014	1379	-1199	23	-10	-4	-140	-318	178	229
	851	2019-01-15 08:49:08.53	-1019	1383	-1204	19	-18	-6	-360	-79	-281	219
	852	2019-01-15 08:49:08.54	-1016	1378	-1196	14	-19	-7	-170	-278	108	224
	853	2019-01-15 08:49:08.55	-1018	1371	-1187	11	-23	-6	-383	-31	-352	207
	854	2019-01-15 08:49:08.56	-1022	1358	-1196	10	-19	-4	-216	-256	40	236
	855	2019-01-15 08:49:08.57	-1014	1340	-1192	14	-18	2	-415	-4	-411	209
	856	2019-01-15 08:49:08.58	-1006	1336	-1190	24	-14	10	-233	-228	-5	230
	857	2019-01-15 08:49:08.59	-1005	1340	-1193	34	-13	15	-419	13	-432	203
	858	2019-01-15 08:49:08.60	-1010	1357	-1191	47	-14	20	-228	-242	14	235
	859	2019-01-15 08:49:08.61	-1009	1367	-1199	50	-16	18	-420	-15	-405	217
	860	2019-01-15 08:49:08.62	-1011	1359	-1201	45	-15	18	-239	-274	35	256
	861	2019-01-15 08:49:08.63	-1023	1354	-1197	31	-9	24	-436	-18	-418	227
	862	2019-01-15 08:49:08.64	-1028	1352	-1197	30	-12	25	-247	-265	18	256
	863	2019-01-15 08:49:08.65	-1023	1364	-1190	26	-16	24	-438	-19	-419	228
	864	2019-01-15 08:49:08.66	-1014	1360	-1177	29	-21	18	-255	-274	19	264
	865	2019-01-15 08:49:08.67	-1015	1363	-1179	36	-26	10	-438	-30	-408	234
	866	2019-01-15 08:49:08.68	-1020	1345	-1178	46	-27	9	-255	-284	29	269
	867	2019-01-15 08:49:08.69	-1025	1336	-1199	43	-14	15	-445	-36	-409	240
	868	2019-01-15 08:49:08.70	-1015	1338	-1200	31	5	29	-268	-291	23	279
	869	2019-01-15 08:49:08.71	-1017	1356	-1197	25	11	36	-451	-18	-433	234
	870	2019-01-15 08:49:08.72	-1013	1382	-1200	29	9	31	-270	-263	-7	266
	871	2019-01-15 08:49:08.73	-1004	1394	-1217	37	1	21	-451	-3	-448	227
	872	2019-01-15 08:49:08.74	-1008	1379	-1198	39	-3	1	-272	-261	-11	266
	873	2019-01-15 08:49:08.75	-1007	1358	-1193	46	-4	-14	-452	3	-455	224
	874	2019-01-15 08:49:08.76	-1021	1341	-1190	49	-3	-17	-280	-245	-35	262
	875	2019-01-15 08:49:08.77	-1009	1329	-1205	49	1	-12	-486	38	-524	224
	876	2019-01-15 08:49:08.78	-1020	1324	-1200	46	0	-3	-338	-222	-116	280
	877	2019-01-15 08:49:08.79	-1018	1340	-1205	37	7	2	-500	13	-513	243
	878	2019-01-15 08:49:08.80	-1015	1358	-1208	34	7	2	-312	-264	-48	288
	879	2019-01-15 08:49:08.81	-1011	1358	-1204	27	6	-8	-464	-7	-457	235
	880	2019-01-15 08:49:08.82	-1012	1347	-1211	20	5	-9	-281	-260	-21	270
	881	2019-01-15 08:49:08.83	-1007	1335	-1215	15	5	-7	-444	8	-452	218
	882	2019-01-15 08:49:08.84	-1007	1338	-1219	15	4	-3	-290	-241	-49	265
	883	2019-01-15 08:49:08.85	-1008	1346	-1221	12	4	0	-461	16	-477	222
	884	2019-01-15 08:49:08.86	-1019	1355	-1213	10	1	-4	-310	-241	-69	275
	885	2019-01-15 08:49:08.87	-1014	1349	-1216	12	-6	-12	-469	7	-476	231
	886	2019-01-15 08:49:08.88	-1017	1328	-1213	14	-13	-17	-310	-246	-64	278
	887	2019-01-15 08:49:08.89	-1014	1312	-1200	11	-14	-14	-452	-11	-441	231
	888	2019-01-15 08:49:08.90	-1016	1304	-1187	10	-8	0	-292	-268	-24	280
	889	2019-01-15 08:49:08.91	-1008	1310	-1195	9	2	14	-440	-23	-417	231
	890	2019-01-15 08:49:08.92	-1008	1325	-1214	4	12	27	-303	-275	-28	289
	891	2019-01-15 08:49:08.93	-1023	1345	-1220	1	17	33	-429	-19	-410	224
	892	2019-01-15 08:49:08.94	-1014	1368	-1234	-2	12	30	-276	-264	-12	270
	893	2019-01-15 08:49:08.95	-1021	1365	-1227	-2	6	22	-402	-9	-393	205
	894	2019-01-15 08:49:08.96	-1023	1358	-1221	-1	-1	17	-272	-244	-28	258
	895	2019-01-15 08:49:08.97	-1025	1347	-1224	2	-6	15	-421	-13	-408	217
	896	2019-01-15 08:49:08.98	-1004	1345	-1216	3	-6	14	-298	-236	-62	267
	897	2019-01-15 08:49:08.99	-1012	1346	-1220	4	-5	10	-412	1	-413	205
	898	2019-01-15 08:49:09.00	-1016	1353	-1201	9	-5	5	-278	-219	-59	248
	899	2019-01-15 08:49:09.01	-1024	1338	-1202	17	-3	3	-397	-1	-396	199
	900	2019-01-15 08:49:09.02	-1020	1331	-1207	14	3	2	-282	-226	-56	254
	901	2019-01-15 08:49:09.03	-1019	1336	-1209	11	7	8	-386	0	-386	193
	902	2019-01-15 08:49:09.04	-1015	1340	-1207	3	6	13	-272	-208	-64	240
	903	2019-01-15 08:49:09.05	-1017	1338	-1207	0	3	15	-381	27	-408	177
	904	2019-01-15 08:49:09.06	-1027	1351	-1219	2	3	14	-289	-182	-107	235
	905	2019-01-15 08:49:09.07	-1011	1353	-1210	-3	-3	4	-378	17	-395	180
	906	2019-01-15 08:49:09.08	-1014	1358	-1207	-7	1	-4	-284	-200	-84	242
	907	2019-01-15 08:49:09.09	-1016	1347	-1201	-16	4	-12	-363	12	-375	175
	908	2019-01-15 08:49:09.10	-1013	1347	-1193	-26	6	-17	-282	-178	-104	230
	909	2019-01-15 08:49:09.11	-1001	1351	-1190	-21	7	-21	-354	12	-366	171
	910	2019-01-15 08:49:09.12	-1007	1345	-1201	-12	0	-26	-281	-191	-90	236
	911	2019-01-15 08:49:09.13	-1001	1341	-1214	-8	0	-23	-357	2	-359	177
	912	2019-01-15 08:49:09.14	-1009	1341	-1210	-3	-5	-20	-292	-182	-110	237
	913	2019-01-15 08:49:09.15	-1008	1329	-1210	-4	-4	-9	-361	-15	-346	188
	914	2019-01-15 08:49:09.16	-1014	1331	-1211	-4	-3	7	-305	-190	-115	247
	915	2019-01-15 08:49:09.17	-994	1349	-1214	-8	-5	13	-364	-43	-321	203
	916	2019-01-15 08:49:09.18	-1000	1370	-1201	-2	-13	13	-318	-203	-115	260
	917	2019-01-15 08:49:09.19	-997	1364	-1218	-4	-17	10	-357	-50	-307	203
	918	2019-01-15 08:49:09.20	-1008	1359	-1223	-5	-16	11	-311	-198	-113	254
	919	2019-01-15 08:49:09.21	-1013	1365	-1209	-13	-11	13	-337	-75	-262	206
	920	2019-01-15 08:49:09.22	-1025	1373	-1206	-24	-12	11	-300	-216	-84	258
	921	2019-01-15 08:49:09.23	-1032	1385	-1211	-26	-20	6	-325	-89	-236	207
	922	2019-01-15 08:49:09.24	-1027	1390	-1199	-24	-28	-5	-301	-217	-84	259
	923	2019-01-15 08:49:09.25	-1038	1373	-1193	-17	-31	-14	-296	-103	-193	199
	924	2019-01-15 08:49:09.26	-1032	1352	-1189	-8	-26	-20	-281	-224	-57	252
	925	2019-01-15 08:49:09.27	-1023	1345	-1178	3	-13	-17	-279	-133	-146	206
	926	2019-01-15 08:49:09.28	-1028	1345	-1176	12	-11	-14	-282	-250	-32	266
	927	2019-01-15 08:49:09.29	-1037	1359	-1194	13	-7	-13	-277	-174	-103	225
	928	2019-01-15 08:49:09.30	-1024	1365	-1199	5	-7	-15	-300	-261	-39	280
	929	2019-01-15 08:49:09.31	-1021	1367	-1206	-2	-16	-22	-251	-193	-58	222
	930	2019-01-15 08:49:09.32	-1032	1364	-1209	-2	-18	-25	-261	-273	12	267
	931	2019-01-15 08:49:09.33	-1015	1366	-1213	0	-15	-29	-245	-234	-11	239
	932	2019-01-15 08:49:09.34	-1026	1352	-1207	1	-20	-35	-294	-300	6	297
	933	2019-01-15 08:49:09.35	-1025	1330	-1198	-2	-22	-34	-233	-250	17	241
	934	2019-01-15 08:49:09.36	-1025	1322	-1185	-5	-10	-29	-281	-290	9	285
	935	2019-01-15 08:49:09.37	-1016	1316	-1183	-8	-1	-13	-225	-237	12	231
	936	2019-01-15 08:49:09.38	-1028	1315	-1190	-3	5	2	-286	-266	-20	276
	937	2019-01-15 08:49:09.39	-1028	1342	-1198	-4	12	11	-213	-210	-3	211
	938	2019-01-15 08:49:09.40	-1025	1350	-1197	-12	11	15	-283	-226	-57	254
	939	2019-01-15 08:49:09.41	-1020	1358	-1195	-16	11	9	-226	-174	-52	200
	940	2019-01-15 08:49:09.42	-1021	1366	-1203	-16	5	3	-296	-176	-120	236
	941	2019-01-15 08:49:09.43	-1018	1369	-1212	-17	-4	-8	-211	-153	-58	182
	942	2019-01-15 08:49:09.44	-1022	1366	-1202	-18	-5	-19	-291	-165	-126	228
	943	2019-01-15 08:49:09.45	-1020	1352	-1202	-14	-4	-26	-227	-125	-102	176
	944	2019-01-15 08:49:09.46	-1027	1343	-1200	-10	-3	-31	-328	-120	-208	224
	945	2019-01-15 08:49:09.47	-1037	1334	-1191	-7	-3	-28	-263	-81	-182	172
	946	2019-01-15 08:49:09.48	-1029	1333	-1194	-12	-3	-20	-355	-77	-278	216
	947	2019-01-15 08:49:09.49	-1023	1333	-1195	-20	-1	-13	-267	-76	-191	171
	948	2019-01-15 08:49:09.50	-1023	1349	-1196	-25	10	-11	-358	-73	-285	215
	949	2019-01-15 08:49:09.51	-1030	1352	-1201	-23	9	-10	-257	-79	-178	168
	950	2019-01-15 08:49:09.52	-1026	1360	-1211	-17	8	-15	-356	-55	-301	205
	951	2019-01-15 08:49:09.53	-1019	1366	-1207	-14	12	-21	-261	-58	-203	159
	952	2019-01-15 08:49:09.54	-1028	1354	-1205	-13	7	-27	-372	-27	-345	199
	953	2019-01-15 08:49:09.55	-1024	1340	-1197	-6	2	-29	-269	-57	-212	163
	954	2019-01-15 08:49:09.56	-1016	1329	-1201	-8	-2	-21	-373	-31	-342	202
	955	2019-01-15 08:49:09.57	-1025	1337	-1191	-9	1	-11	-247	-85	-162	166
	956	2019-01-15 08:49:09.58	-1023	1345	-1203	-16	4	-3	-368	-45	-323	206
	957	2019-01-15 08:49:09.59	-1015	1366	-1203	-23	8	-2	-239	-133	-106	186
	958	2019-01-15 08:49:09.60	-1007	1373	-1212	-24	5	-5	-363	-73	-290	218
	959	2019-01-15 08:49:09.61	-1024	1366	-1212	-13	3	-15	-229	-138	-91	183
	960	2019-01-15 08:49:09.62	-1023	1354	-1211	-10	0	-24	-356	-59	-297	207
	961	2019-01-15 08:49:09.63	-1035	1343	-1212	-8	-8	-27	-193	-151	-42	172
	962	2019-01-15 08:49:09.64	-1027	1330	-1227	-1	-27	-21	-336	-70	-266	203
	963	2019-01-15 08:49:09.65	-1016	1332	-1192	9	-53	-10	-206	-175	-31	190
	964	2019-01-15 08:49:09.66	-1033	1330	-1162	1	-11	2	-355	-88	-267	221
	965	2019-01-15 08:49:09.67	-1036	1330	-1188	-1	-3	9	-194	-207	13	200
	966	2019-01-15 08:49:09.68	-1024	1336	-1183	6	0	15	-350	-88	-262	219
	967	2019-01-15 08:49:09.69	-1024	1352	-1180	8	4	18	-200	-180	-20	190
	968	2019-01-15 08:49:09.70	-1027	1350	-1196	16	8	13	-354	-59	-295	206
	969	2019-01-15 08:49:09.71	-1017	1367	-1214	16	4	6	-181	-202	21	191
	970	2019-01-15 08:49:09.72	-1013	1378	-1212	-3	8	0	-346	-79	-267	212
	971	2019-01-15 08:49:09.73	-1015	1382	-1212	-13	6	-10	-182	-217	35	199
	972	2019-01-15 08:49:09.74	-1020	1377	-1203	-12	-3	-26	-351	-77	-274	214
	973	2019-01-15 08:49:09.75	-1027	1354	-1204	-14	-3	-33	-179	-222	43	200
	974	2019-01-15 08:49:09.76	-1028	1339	-1192	-16	-4	-34	-348	-68	-280	208
	975	2019-01-15 08:49:09.77	-1034	1330	-1182	-23	1	-32	-177	-223	46	200
	976	2019-01-15 08:49:09.78	-1044	1312	-1187	-23	5	-20	-348	-67	-281	207
	977	2019-01-15 08:49:09.79	-1038	1306	-1179	-24	8	-4	-170	-230	60	200
	978	2019-01-15 08:49:09.80	-1031	1329	-1183	-25	13	13	-349	-58	-291	203
	979	2019-01-15 08:49:09.81	-1021	1344	-1227	-21	11	24	-165	-228	63	196
	980	2019-01-15 08:49:09.82	-1014	1372	-1182	-1	-38	25	-355	-64	-291	209
	981	2019-01-15 08:49:09.83	-1019	1389	-1182	-3	20	17	-184	-230	46	207
	982	2019-01-15 08:49:09.84	-1014	1391	-1210	-13	11	-2	-373	-50	-323	211
	983	2019-01-15 08:49:09.85	-1014	1371	-1214	-1	1	-14	-190	-246	56	218
	984	2019-01-15 08:49:09.86	-1015	1348	-1210	8	-8	-17	-363	-59	-304	211
	985	2019-01-15 08:49:09.87	-1019	1334	-1192	5	-9	-14	-157	-264	107	210
	986	2019-01-15 08:49:09.88	-1014	1339	-1178	5	-1	-2	-344	-68	-276	206
	987	2019-01-15 08:49:09.89	-1025	1357	-1184	-1	4	8	-158	-270	112	214
	988	2019-01-15 08:49:09.90	-1033	1370	-1186	-10	11	14	-353	-51	-302	202
	989	2019-01-15 08:49:09.91	-1023	1381	-1189	-16	5	11	-171	-241	70	206
	990	2019-01-15 08:49:09.92	-1021	1355	-1203	-1	-6	2	-352	-37	-315	194
	991	2019-01-15 08:49:09.93	-1028	1343	-1185	8	-3	-2	-134	-275	141	204
	992	2019-01-15 08:49:09.94	-1009	1349	-1175	10	-3	-1	-318	-61	-257	189
	993	2019-01-15 08:49:09.95	-1014	1354	-1190	6	0	-1	-131	-272	141	201
	994	2019-01-15 08:49:09.96	-1031	1353	-1198	6	3	-2	-335	-28	-307	181
	995	2019-01-15 08:49:09.97	-1024	1366	-1202	-3	3	-9	-156	-233	77	194
	996	2019-01-15 08:49:09.98	-1018	1382	-1190	-4	-2	-16	-347	-17	-330	182
	997	2019-01-15 08:49:09.99	-1026	1372	-1189	-1	-14	-30	-150	-269	119	209
	998	2019-01-15 08:49:10.00	-1042	1365	-1194	-4	-11	-41	-339	-53	-286	196
	999	2019-01-15 08:49:10.01	-1036	1349	-1192	-2	-14	-47	-146	-289	143	217
	1000	2019-01-15 08:49:10.02	-1046	1345	-1193	6	-15	-44	-341	-44	-297	192
	1001	2019-01-15 08:49:10.03	-1027	1338	-1187	2	-16	-36	-154	-268	114	211
	1002	2019-01-15 08:49:10.04	-1036	1332	-1188	-8	-9	-20	-347	-20	-327	183
	1003	2019-01-15 08:49:10.05	-1033	1347	-1184	-12	-2	-10	-164	-253	89	208
	1004	2019-01-15 08:49:10.06	-1032	1357	-1185	-14	5	-1	-342	-25	-317	183
	1005	2019-01-15 08:49:10.07	-1034	1375	-1194	-10	9	-6	-137	-284	147	210
	1006	2019-01-15 08:49:10.08	-1037	1373	-1203	-5	5	-19	-315	-50	-265	182
	1007	2019-01-15 08:49:10.09	-1037	1358	-1198	1	0	-30	-115	-300	185	207
	1008	2019-01-15 08:49:10.10	-1032	1347	-1191	2	0	-35	-296	-60	-236	178
	1009	2019-01-15 08:49:10.11	-1032	1340	-1187	3	-5	-35	-103	-306	203	204
	1010	2019-01-15 08:49:10.12	-1030	1344	-1194	7	-5	-29	-285	-33	-252	159
	1011	2019-01-15 08:49:10.13	-1034	1338	-1191	11	-5	-25	-101	-265	164	183
	1012	2019-01-15 08:49:10.14	-1024	1345	-1193	11	5	-18	-292	-8	-284	150
	1013	2019-01-15 08:49:10.15	-1029	1356	-1188	9	9	-17	-124	-273	149	198
	1014	2019-01-15 08:49:10.16	-1024	1351	-1204	5	8	-13	-310	-19	-291	164
	1015	2019-01-15 08:49:10.17	-1010	1350	-1204	-3	7	-13	-135	-268	133	201
	1016	2019-01-15 08:49:10.18	-1029	1351	-1191	-2	7	-13	-325	-16	-309	170
	1017	2019-01-15 08:49:10.19	-1024	1342	-1203	7	4	-15	-162	-272	110	217
	1018	2019-01-15 08:49:10.20	-1036	1338	-1206	12	-1	-16	-327	-29	-298	178
	1019	2019-01-15 08:49:10.21	-1021	1329	-1197	15	-4	-10	-153	-276	123	214
	1020	2019-01-15 08:49:10.22	-1026	1326	-1194	23	-6	-5	-316	-28	-288	172
	1021	2019-01-15 08:49:10.23	-1022	1339	-1192	33	-10	0	-154	-280	126	217
	1022	2019-01-15 08:49:10.24	-1035	1337	-1201	23	1	4	-308	-24	-284	166
	1023	2019-01-15 08:49:10.25	-1025	1342	-1208	5	8	5	-138	-278	140	208
	1024	2019-01-15 08:49:10.26	-1023	1346	-1200	-7	15	5	-286	-12	-274	149
	1025	2019-01-15 08:49:10.27	-1027	1342	-1195	-13	12	6	-131	-259	128	195
	1026	2019-01-15 08:49:10.28	-1025	1348	-1190	-15	10	2	-301	-15	-286	158
	1027	2019-01-15 08:49:10.29	-1032	1354	-1196	-13	8	-2	-173	-260	87	216
	1028	2019-01-15 08:49:10.30	-1029	1350	-1190	-8	-4	-6	-313	-17	-296	165
	1029	2019-01-15 08:49:10.31	-1029	1347	-1187	-7	1	-10	-149	-276	127	212
	1030	2019-01-15 08:49:10.32	-1033	1349	-1190	-9	-5	-12	-282	-29	-253	155
	1031	2019-01-15 08:49:10.33	-1036	1349	-1205	-9	-9	-13	-146	-269	123	207
	1032	2019-01-15 08:49:10.34	-1028	1333	-1194	-17	-7	-12	-297	-22	-275	159
	1033	2019-01-15 08:49:10.35	-1040	1341	-1182	-19	-2	-9	-171	-258	87	214
	1034	2019-01-15 08:49:10.36	-1039	1354	-1191	-20	6	-7	-298	-24	-274	161
	1035	2019-01-15 08:49:10.37	-1029	1344	-1191	-17	9	-5	-165	-268	103	216
	1036	2019-01-15 08:49:10.38	-1033	1333	-1200	-8	7	1	-276	-35	-241	155
	1037	2019-01-15 08:49:10.39	-1029	1335	-1195	-2	7	9	-154	-269	115	211
	1038	2019-01-15 08:49:10.40	-1030	1345	-1207	3	4	15	-264	-12	-252	138
	1039	2019-01-15 08:49:10.41	-1034	1366	-1209	3	-2	14	-148	-238	90	193
	1040	2019-01-15 08:49:10.42	-1029	1363	-1205	-3	-9	10	-257	-17	-240	137
	1041	2019-01-15 08:49:10.43	-1029	1359	-1199	-7	-18	0	-153	-266	113	209
	1042	2019-01-15 08:49:10.44	-1037	1340	-1195	-13	-14	-7	-272	-54	-218	163
	1043	2019-01-15 08:49:10.45	-1032	1329	-1173	-25	2	-1	-189	-265	76	227
	1044	2019-01-15 08:49:10.46	-1025	1312	-1178	-30	12	9	-272	-21	-251	146
	1045	2019-01-15 08:49:10.47	-1049	1341	-1168	-12	5	17	-180	-229	49	204
	1046	2019-01-15 08:49:10.48	-1042	1343	-1196	1	3	22	-248	-24	-224	136
	1047	2019-01-15 08:49:10.49	-1051	1357	-1249	0	-27	17	-166	-247	81	206
	1048	2019-01-15 08:49:10.50	-1040	1377	-1142	11	-42	7	-247	-59	-188	153
	1049	2019-01-15 08:49:10.51	-1034	1380	-1171	-19	15	-5	-186	-256	70	221
	1050	2019-01-15 08:49:10.52	-1042	1370	-1194	-35	7	-20	-250	-38	-212	144
	1051	2019-01-15 08:49:10.53	-1029	1357	-1182	-28	15	-35	-188	-230	42	209
	1052	2019-01-15 08:49:10.54	-1040	1360	-1183	-22	17	-37	-241	-36	-205	138
	1053	2019-01-15 08:49:10.55	-1045	1350	-1188	-10	10	-36	-186	-224	38	205
	1054	2019-01-15 08:49:10.56	-1035	1348	-1188	-12	3	-34	-212	-53	-159	132
	1055	2019-01-15 08:49:10.57	-1037	1340	-1181	-14	4	-26	-163	-240	77	201
	1056	2019-01-15 08:49:10.58	-1036	1339	-1183	-18	4	-16	-204	-71	-133	137
	1057	2019-01-15 08:49:10.59	-1026	1352	-1182	-24	11	-4	-186	-236	50	211
	1058	2019-01-15 08:49:10.60	-1028	1372	-1196	-31	13	0	-231	-77	-154	154
	1059	2019-01-15 08:49:10.61	-1033	1378	-1201	-29	10	-1	-213	-229	16	221
	1060	2019-01-15 08:49:10.62	-1039	1379	-1194	-24	5	-11	-238	-66	-172	152
	1061	2019-01-15 08:49:10.63	-1036	1367	-1193	-16	-3	-21	-213	-208	-5	210
	1062	2019-01-15 08:49:10.64	-1023	1349	-1193	-10	-9	-22	-228	-70	-158	149
	1063	2019-01-15 08:49:10.65	-1030	1342	-1190	-10	-5	-14	-210	-202	-8	206
	1064	2019-01-15 08:49:10.66	-1023	1348	-1189	-8	-4	-4	-214	-79	-135	146
	1065	2019-01-15 08:49:10.67	-1028	1349	-1183	-5	-3	3	-205	-213	8	209
	1066	2019-01-15 08:49:10.68	-1028	1369	-1188	-3	-5	4	-204	-101	-103	152
	1067	2019-01-15 08:49:10.69	-1045	1370	-1193	-7	-6	-1	-210	-217	7	213
	1068	2019-01-15 08:49:10.70	-1038	1355	-1193	-14	-9	-7	-188	-109	-79	148
	1069	2019-01-15 08:49:10.71	-1045	1332	-1212	-14	-17	-9	-196	-213	17	204
	1070	2019-01-15 08:49:10.72	-1045	1330	-1182	14	-91	-5	-160	-98	-62	129
	1071	2019-01-15 08:49:10.73	-1041	1336	-1137	9	-20	9	-188	-189	1	188
	1072	2019-01-15 08:49:10.74	-1028	1360	-1170	-10	1	10	-152	-103	-49	127
	1073	2019-01-15 08:49:10.75	-1030	1369	-1188	-4	7	9	-193	-196	3	194
	1074	2019-01-15 08:49:10.76	-1055	1381	-1188	7	7	0	-177	-92	-85	134
	1075	2019-01-15 08:49:10.77	-1038	1375	-1192	2	-1	-12	-237	-161	-76	199
	1076	2019-01-15 08:49:10.78	-1042	1363	-1194	5	-3	-15	-210	-96	-114	153
	1077	2019-01-15 08:49:10.79	-1029	1365	-1188	8	-7	-19	-253	-170	-83	211
	1078	2019-01-15 08:49:10.80	-1036	1364	-1188	2	-6	-21	-154	-123	-31	138
	1079	2019-01-15 08:49:10.81	-1033	1363	-1180	-3	-6	-27	-196	-186	-10	191
	1080	2019-01-15 08:49:10.82	-1037	1361	-1175	-3	-1	-34	-106	-122	16	114
	1081	2019-01-15 08:49:10.83	-1040	1353	-1170	-4	-1	-38	-187	-160	-27	173
	1082	2019-01-15 08:49:10.84	-1039	1342	-1183	3	-4	-39	-79	-106	27	92
	1083	2019-01-15 08:49:10.85	-1040	1339	-1184	12	-5	-34	-183	-148	-35	165
	1084	2019-01-15 08:49:10.86	-1037	1327	-1186	16	-4	-22	-133	-137	4	135
	1085	2019-01-15 08:49:10.87	-1039	1332	-1176	14	-6	-9	-252	-176	-76	214
	1086	2019-01-15 08:49:10.88	-1036	1347	-1184	11	-3	3	-214	-154	-60	184
	1087	2019-01-15 08:49:10.89	-1035	1358	-1189	1	2	6	-308	-157	-151	232
	1088	2019-01-15 08:49:10.90	-1039	1363	-1183	-3	7	0	-204	-131	-73	167
	1089	2019-01-15 08:49:10.91	-1038	1363	-1185	-3	6	-5	-262	-138	-124	200
	1090	2019-01-15 08:49:10.92	-1033	1359	-1186	1	5	-11	-86	-124	38	105
	1091	2019-01-15 08:49:10.93	-1021	1356	-1188	3	3	-16	-191	-113	-78	152
	1092	2019-01-15 08:49:10.94	-1024	1364	-1198	3	0	-18	-62	-115	53	88
	1093	2019-01-15 08:49:10.95	-1034	1358	-1204	6	-8	-14	-208	-102	-106	155
	1094	2019-01-15 08:49:10.96	-1042	1365	-1212	8	-10	-14	-96	-105	9	100
	1095	2019-01-15 08:49:10.97	-1037	1339	-1292	13	-35	-19	-242	-94	-148	168
	1096	2019-01-15 08:49:10.98	-1018	1344	-1163	63	-144	-22	-130	-149	19	139
	1097	2019-01-15 08:49:10.99	-1045	1359	-1114	72	-40	-15	-281	-123	-158	202
	1098	2019-01-15 08:49:11.00	-1046	1358	-1185	34	-28	-24	-214	-169	-45	191
	1099	2019-01-15 08:49:11.01	-1045	1328	-1191	15	-17	-26	-347	-110	-237	228
	1100	2019-01-15 08:49:11.02	-1037	1326	-1179	39	-8	-15	-214	-161	-53	187
	1101	2019-01-15 08:49:11.03	-1049	1329	-1182	38	-13	-7	-339	-103	-236	221
	1102	2019-01-15 08:49:11.04	-1055	1327	-1187	24	-10	-1	-239	-175	-64	207
	1103	2019-01-15 08:49:11.05	-1063	1321	-1188	30	-8	3	-380	-118	-262	249
	1104	2019-01-15 08:49:11.06	-1070	1313	-1262	32	-40	9	-266	-175	-91	220
	1105	2019-01-15 08:49:11.07	-1032	1351	-1138	33	-61	12	-398	-91	-307	244
	1106	2019-01-15 08:49:11.08	-1045	1346	-1144	10	0	9	-254	-204	-50	229
	1107	2019-01-15 08:49:11.09	-1045	1369	-1192	-19	2	-4	-376	-127	-249	251
	1108	2019-01-15 08:49:11.10	-1032	1363	-1204	-20	4	-18	-242	-211	-31	226
	1109	2019-01-15 08:49:11.11	-1049	1351	-1194	-6	-7	-29	-390	-95	-295	242
	1110	2019-01-15 08:49:11.12	-1045	1348	-1189	-11	-13	-36	-253	-195	-58	224
	1111	2019-01-15 08:49:11.13	-1053	1333	-1173	-21	-11	-34	-409	-87	-322	248
	1112	2019-01-15 08:49:11.14	-1059	1340	-1167	-31	-8	-22	-298	-205	-93	251
	1113	2019-01-15 08:49:11.15	-1056	1345	-1187	-40	-6	-14	-455	-91	-364	273
	1114	2019-01-15 08:49:11.16	-1059	1339	-1187	-41	-7	-10	-317	-224	-93	270
	1115	2019-01-15 08:49:11.17	-1065	1345	-1185	-45	-6	-2	-216	-109	-107	162
	1116	2019-01-15 08:49:11.18	-1043	1333	-1181	-46	-3	4	88	-249	337	80
	1117	2019-01-15 08:49:11.19	-1055	1330	-1180	-41	0	10	197	-114	311	-41
	1118	2019-01-15 08:49:11.20	-1050	1320	-1180	-26	2	18	347	-268	615	-39
	1119	2019-01-15 08:49:11.21	-1041	1361	-1190	-24	6	26	366	-118	484	-124
	1120	2019-01-15 08:49:11.22	-1039	1379	-1193	-35	2	22	431	-275	706	-78
	1121	2019-01-15 08:49:11.23	-1042	1371	-1186	-45	-8	12	412	-114	526	-149
	1122	2019-01-15 08:49:11.24	-1043	1355	-1190	-40	-19	3	402	-269	671	-66
	1123	2019-01-15 08:49:11.25	-1051	1352	-1181	-30	-19	0	430	-110	540	-160
	1124	2019-01-15 08:49:11.26	-1048	1328	-1173	-23	-16	-2	464	-288	752	-88
	1125	2019-01-15 08:49:11.27	-1033	1324	-1155	-15	-12	6	514	-127	641	-193
	1126	2019-01-15 08:49:11.28	-1044	1328	-1159	-2	-4	22	542	-307	849	-117
	1127	2019-01-15 08:49:11.29	-1035	1352	-1187	-3	0	33	529	-116	645	-206
	1128	2019-01-15 08:49:11.30	-1039	1360	-1190	-11	2	39	472	-286	758	-93
	1129	2019-01-15 08:49:11.31	-1038	1368	-1184	-10	-4	37	506	-96	602	-205
	1130	2019-01-15 08:49:11.32	-1045	1376	-1193	-11	-5	34	503	-282	785	-110
	1131	2019-01-15 08:49:11.33	-1052	1384	-1191	-11	-14	27	548	-111	659	-218
	1132	2019-01-15 08:49:11.34	-1052	1384	-1166	-8	-21	15	535	-322	857	-106
	1133	2019-01-15 08:49:11.35	-1040	1377	-1165	-3	-26	1	532	-117	649	-207
	1134	2019-01-15 08:49:11.36	-1039	1366	-1154	7	-29	-10	510	-302	812	-104
	1135	2019-01-15 08:49:11.37	-1051	1357	-1156	7	-20	-17	518	-93	611	-212
	1136	2019-01-15 08:49:11.38	-1052	1362	-1164	4	-11	-18	520	-309	829	-105
	1137	2019-01-15 08:49:11.39	-1057	1351	-1173	-7	-7	-22	552	-100	652	-226
	1138	2019-01-15 08:49:11.40	-1056	1362	-1175	-14	-6	-24	528	-294	822	-117
	1139	2019-01-15 08:49:11.41	-1063	1360	-1171	-11	-9	-24	502	-71	573	-215
	1140	2019-01-15 08:49:11.42	-1050	1368	-1172	-10	-8	-29	488	-297	785	-95
	1141	2019-01-15 08:49:11.43	-1049	1364	-1174	-1	-11	-37	488	-78	566	-205
	1142	2019-01-15 08:49:11.44	-1054	1343	-1178	8	-13	-36	481	-295	776	-93
	1143	2019-01-15 08:49:11.45	-1050	1338	-1185	8	-13	-29	463	-61	524	-201
	1144	2019-01-15 08:49:11.46	-1045	1339	-1189	4	-9	-19	447	-280	727	-83
	1145	2019-01-15 08:49:11.47	-1058	1337	-1183	-4	-4	-11	396	-61	457	-167
	1146	2019-01-15 08:49:11.48	-1066	1334	-1172	-4	-3	-7	412	-309	721	-51
	1147	2019-01-15 08:49:11.49	-1060	1328	-1169	2	-4	-5	444	-72	516	-186
	1148	2019-01-15 08:49:11.50	-1052	1325	-1170	2	0	1	456	-296	752	-80
	1149	2019-01-15 08:49:11.51	-1046	1325	-1157	6	3	10	391	-44	435	-173
	1150	2019-01-15 08:49:11.52	-1041	1331	-1177	10	6	18	398	-290	688	-54
	1151	2019-01-15 08:49:11.53	-1047	1348	-1190	8	6	22	340	-49	389	-145
	1152	2019-01-15 08:49:11.54	-1046	1354	-1200	-2	7	25	353	-296	649	-28
	1153	2019-01-15 08:49:11.55	-1028	1365	-1197	-8	5	25	250	-48	298	-101
	1154	2019-01-15 08:49:11.56	-1034	1372	-1181	-14	1	19	253	-281	534	14
	1155	2019-01-15 08:49:11.57	-1034	1381	-1179	-11	-2	16	98	-41	139	-28
	1156	2019-01-15 08:49:11.58	-1031	1368	-1173	-8	-4	6	164	-303	467	69
	1157	2019-01-15 08:49:11.59	-1037	1355	-1180	-4	-5	-1	155	-52	207	-51
	1158	2019-01-15 08:49:11.60	-1036	1337	-1177	2	-4	6	238	-290	528	26
	1159	2019-01-15 08:49:11.61	-1039	1339	-1180	7	-5	19	122	-38	160	-42
	1160	2019-01-15 08:49:11.62	-1051	1352	-1168	9	-6	23	159	-288	447	64
	1161	2019-01-15 08:49:11.63	-1052	1373	-1169	5	-7	15	51	-37	88	-7
	1162	2019-01-15 08:49:11.64	-1040	1384	-1170	-2	-11	5	123	-290	413	83
	1163	2019-01-15 08:49:11.65	-1037	1374	-1165	-12	-4	-9	24	-39	63	7
	1164	2019-01-15 08:49:11.66	-1042	1360	-1163	-20	4	-19	124	-291	415	83
	1165	2019-01-15 08:49:11.67	-1038	1360	-1167	-24	9	-22	109	-51	160	-29
	1166	2019-01-15 08:49:11.68	-1048	1367	-1178	-22	8	-24	212	-309	521	48
	1167	2019-01-15 08:49:11.69	-1051	1366	-1189	-17	7	-28	212	-74	286	-69
	1168	2019-01-15 08:49:11.70	-1053	1356	-1183	-10	0	-30	277	-326	603	24
	1169	2019-01-15 08:49:11.71	-1052	1351	-1171	-6	0	-31	221	-62	283	-79
	1170	2019-01-15 08:49:11.72	-1054	1344	-1166	-7	4	-26	197	-287	484	45
	1171	2019-01-15 08:49:11.73	-1067	1352	-1176	-8	6	-21	-138	-21	-117	79
	1172	2019-01-15 08:49:11.74	-1055	1351	-1176	-11	13	-18	-135	-265	130	200
	1173	2019-01-15 08:49:11.75	-1048	1348	-1181	-11	13	-17	-370	-10	-360	190
	1174	2019-01-15 08:49:11.76	-1051	1328	-1183	-1	1	-17	-242	-258	16	250
	1175	2019-01-15 08:49:11.77	-1042	1322	-1187	12	-3	-12	-357	-32	-325	194
	1176	2019-01-15 08:49:11.78	-1042	1326	-1189	7	-1	-4	-193	-292	99	242
	1177	2019-01-15 08:49:11.79	-1042	1336	-1169	9	1	0	-299	-33	-266	166
	1178	2019-01-15 08:49:11.80	-1040	1354	-1167	14	1	4	-157	-264	107	210
	1179	2019-01-15 08:49:11.81	-1038	1359	-1189	5	7	5	-288	-8	-280	148
	1180	2019-01-15 08:49:11.82	-1047	1370	-1184	-15	13	7	-174	-252	78	213
	1181	2019-01-15 08:49:11.83	-1034	1362	-1170	-23	11	4	-324	-27	-297	175
	1182	2019-01-15 08:49:11.84	-1038	1380	-1169	-23	0	-1	-211	-274	63	242
	1183	2019-01-15 08:49:11.85	-1041	1381	-1166	-24	-8	-4	-321	-25	-296	173
	1184	2019-01-15 08:49:11.86	-1041	1377	-1170	-19	-18	-14	-204	-242	38	223
	1185	2019-01-15 08:49:11.87	-1037	1383	-1163	-15	-25	-23	-296	-14	-282	155
	1186	2019-01-15 08:49:11.88	-1058	1360	-1167	-2	-18	-33	-183	-251	68	217
	1187	2019-01-15 08:49:11.89	-1057	1344	-1151	0	-7	-32	-308	-25	-283	166
	1188	2019-01-15 08:49:11.90	-1061	1337	-1147	-2	-1	-29	-227	-237	10	232
	1189	2019-01-15 08:49:11.91	-1056	1338	-1148	-3	5	-19	-354	-36	-318	195
	1190	2019-01-15 08:49:11.92	-1070	1341	-1163	-7	8	-7	-259	-254	-5	256
	1191	2019-01-15 08:49:11.93	-1058	1348	-1169	-3	2	-4	-360	-41	-319	200
	1192	2019-01-15 08:49:11.94	-1064	1352	-1189	0	2	-1	-268	-245	-23	256
	1193	2019-01-15 08:49:11.95	-1063	1354	-1177	2	8	-5	-355	-32	-323	193
	1194	2019-01-15 08:49:11.96	-1059	1357	-1167	0	15	-9	-270	-226	-44	248
	1195	2019-01-15 08:49:11.97	-1061	1354	-1167	-4	20	-11	-354	-50	-304	202
	1196	2019-01-15 08:49:11.98	-1054	1366	-1170	-9	22	-13	-275	-249	-26	262
	1197	2019-01-15 08:49:11.99	-1059	1366	-1181	-13	15	-16	-351	-59	-292	205
	1198	2019-01-15 08:49:12.00	-1071	1352	-1174	-12	2	-19	-279	-237	-42	258
	1199	2019-01-15 08:49:12.01	-1062	1337	-1166	-18	6	-16	-344	-50	-294	197
	1200	2019-01-15 08:49:12.02	-1052	1336	-1162	-21	9	-11	-280	-224	-56	252
	1201	2019-01-15 08:49:12.03	-1060	1356	-1164	-17	13	-7	-349	-36	-313	192
	1202	2019-01-15 08:49:12.04	-1056	1360	-1168	-16	12	-11	-303	-202	-101	252
	1203	2019-01-15 08:49:12.05	-1054	1365	-1178	-9	12	-15	-354	-53	-301	203
	1204	2019-01-15 08:49:12.06	-1041	1368	-1182	-2	5	-20	-304	-218	-86	261
	1205	2019-01-15 08:49:12.07	-1044	1360	-1180	5	-1	-20	-349	-77	-272	213
	1206	2019-01-15 08:49:12.08	-1042	1352	-1185	14	-5	-18	-308	-222	-86	265
	1207	2019-01-15 08:49:12.09	-1037	1344	-1185	15	-4	-13	-358	-75	-283	216
	1208	2019-01-15 08:49:12.10	-1052	1342	-1179	12	9	-5	-331	-206	-125	268
	1209	2019-01-15 08:49:12.11	-1044	1342	-1169	7	17	2	-409	-72	-337	240
	1210	2019-01-15 08:49:12.12	-1048	1357	-1170	1	14	5	-391	-195	-196	293
	1211	2019-01-15 08:49:12.13	-1046	1354	-1166	-2	18	4	-438	-87	-351	262
	1212	2019-01-15 08:49:12.14	-1041	1360	-1169	3	10	2	-400	-206	-194	303
	1213	2019-01-15 08:49:12.15	-1029	1365	-1177	9	2	0	-418	-94	-324	256
	1214	2019-01-15 08:49:12.16	-1035	1357	-1188	13	-4	-5	-385	-192	-193	288
	1215	2019-01-15 08:49:12.17	-1042	1354	-1190	13	1	-11	-425	-90	-335	257
	1216	2019-01-15 08:49:12.18	-1034	1349	-1182	10	-7	-10	-409	-183	-226	296
	1217	2019-01-15 08:49:12.19	-1035	1349	-1168	7	-10	-9	-369	-122	-247	245
	1218	2019-01-15 08:49:12.20	-1040	1356	-1169	3	-11	-7	-340	-205	-135	272
	1219	2019-01-15 08:49:12.21	-1056	1353	-1175	2	-15	-10	-332	-114	-218	223
	1220	2019-01-15 08:49:12.22	-1051	1348	-1181	-1	-15	-12	-360	-164	-196	262
	1221	2019-01-15 08:49:12.23	-1048	1338	-1171	2	-13	-16	-348	-89	-259	218
	1222	2019-01-15 08:49:12.24	-1046	1324	-1167	1	-14	-20	-368	-153	-215	260
	1223	2019-01-15 08:49:12.25	-1041	1336	-1173	1	-16	-14	-309	-109	-200	209
	1224	2019-01-15 08:49:12.26	-1045	1334	-1173	-4	-15	-8	-337	-163	-174	250
	1225	2019-01-15 08:49:12.27	-1054	1346	-1176	-15	-16	-2	-299	-116	-183	207
	1226	2019-01-15 08:49:12.28	-1052	1355	-1180	-21	-16	-2	-346	-159	-187	252
	1227	2019-01-15 08:49:12.29	-1070	1339	-1174	-14	-15	-3	-258	-119	-139	188
	1228	2019-01-15 08:49:12.30	-1056	1334	-1175	-12	-10	0	-294	-146	-148	220
	1229	2019-01-15 08:49:12.31	-1051	1327	-1159	-16	-9	8	-156	-119	-37	137
	1230	2019-01-15 08:49:12.32	-1045	1345	-1154	-11	-4	14	-233	-136	-97	184
	1231	2019-01-15 08:49:12.33	-1043	1359	-1179	2	-13	17	-131	-122	-9	126
	1232	2019-01-15 08:49:12.34	-1047	1363	-1195	0	-17	17	-224	-125	-99	174
	1233	2019-01-15 08:49:12.35	-1056	1373	-1184	-13	-15	11	-88	-100	12	94
	1234	2019-01-15 08:49:12.36	-1059	1368	-1163	-26	-18	5	-200	-96	-104	148
	1235	2019-01-15 08:49:12.37	-1057	1365	-1150	-35	-11	1	-62	-122	60	92
	1236	2019-01-15 08:49:12.38	-1054	1376	-1156	-42	-1	0	-213	-117	-96	165
	1237	2019-01-15 08:49:12.39	-1064	1375	-1161	-30	-20	-2	-160	-137	-23	148
	1238	2019-01-15 08:49:12.40	-1057	1353	-1163	-20	-19	-2	-304	-109	-195	206
	1239	2019-01-15 08:49:12.41	-1073	1351	-1142	-20	-11	0	-200	-139	-61	169
	1240	2019-01-15 08:49:12.42	-1048	1352	-1157	-17	-9	1	-302	-106	-196	204
	1241	2019-01-15 08:49:12.43	-1068	1363	-1157	-14	-4	1	-152	-149	-3	150
	1242	2019-01-15 08:49:12.44	-1067	1379	-1163	-15	-6	-7	-256	-97	-159	176
	1243	2019-01-15 08:49:12.45	-1065	1381	-1161	-20	-6	-15	-81	-147	66	114
	1244	2019-01-15 08:49:12.46	-1061	1384	-1170	-20	-6	-26	-229	-88	-141	158
	1245	2019-01-15 08:49:12.47	-1066	1377	-1162	-17	-12	-37	-107	-149	42	128
	1246	2019-01-15 08:49:12.48	-1060	1362	-1161	-7	-14	-47	-275	-81	-194	178
	1247	2019-01-15 08:49:12.49	-1059	1345	-1156	5	-21	-44	-131	-166	35	148
	1248	2019-01-15 08:49:12.50	-1072	1334	-1158	8	-21	-34	-256	-89	-167	172
	1249	2019-01-15 08:49:12.51	-1073	1337	-1150	2	-16	-13	-39	-179	140	109
	1250	2019-01-15 08:49:12.52	-1067	1352	-1155	-7	-11	6	-231	-74	-157	152
	1251	2019-01-15 08:49:12.53	-1074	1363	-1161	-14	-2	14	-158	-146	-12	152
	1252	2019-01-15 08:49:12.54	-1085	1361	-1159	-12	2	18	-337	-50	-287	193
	1253	2019-01-15 08:49:12.55	-1077	1379	-1154	-14	7	17	-169	-164	-5	166
	1254	2019-01-15 08:49:12.56	-1064	1358	-1158	1	-5	11	-286	-60	-226	173
	1255	2019-01-15 08:49:12.57	-1065	1362	-1152	13	0	5	-44	-183	139	113
	1256	2019-01-15 08:49:12.58	-1068	1372	-1168	19	-6	-4	-214	-69	-145	141
	1257	2019-01-15 08:49:12.59	-1077	1367	-1177	19	-6	-8	-40	-195	155	117
	1258	2019-01-15 08:49:12.60	-1086	1368	-1168	22	-3	-15	-243	-72	-171	157
	1259	2019-01-15 08:49:12.61	-1076	1362	-1163	18	-5	-13	-48	-201	153	124
	1260	2019-01-15 08:49:12.62	-1077	1351	-1152	16	2	-14	-236	-61	-175	148
	1261	2019-01-15 08:49:12.63	-1065	1343	-1146	12	7	-13	-56	-198	142	127
	1262	2019-01-15 08:49:12.64	-1066	1339	-1152	9	16	-7	-251	-51	-200	151
	1263	2019-01-15 08:49:12.65	-1065	1344	-1156	5	19	1	-69	-200	131	134
	1264	2019-01-15 08:49:12.66	-1064	1352	-1157	3	24	5	-273	-46	-227	159
	1265	2019-01-15 08:49:12.67	-1054	1368	-1167	5	20	3	-92	-212	120	152
	1266	2019-01-15 08:49:12.68	-1052	1381	-1179	6	22	-6	-301	-70	-231	185
	1267	2019-01-15 08:49:12.69	-1044	1383	-1176	6	17	-18	-125	-266	141	195
	1268	2019-01-15 08:49:12.70	-1039	1365	-1174	5	12	-32	-307	-77	-230	192
	1269	2019-01-15 08:49:12.71	-1043	1348	-1178	6	10	-34	-117	-226	109	171
	1270	2019-01-15 08:49:12.72	-1040	1334	-1162	3	10	-26	-329	-30	-299	179
	1271	2019-01-15 08:49:12.73	-1042	1329	-1159	-1	7	-18	-166	-220	54	193
	1272	2019-01-15 08:49:12.74	-1043	1328	-1162	-2	12	-4	-408	-47	-361	227
	1273	2019-01-15 08:49:12.75	-1035	1344	-1168	-10	14	7	-293	-254	-39	273
	1274	2019-01-15 08:49:12.76	-1045	1352	-1178	-14	11	12	-425	-49	-376	237
	1275	2019-01-15 08:49:12.77	-1040	1351	-1182	-9	12	16	-161	-235	74	198
	1276	2019-01-15 08:49:12.78	-1045	1360	-1179	-2	8	17	-324	-26	-298	175
	1277	2019-01-15 08:49:12.79	-1057	1366	-1180	1	2	14	-139	-234	95	186
	1278	2019-01-15 08:49:12.80	-1060	1364	-1193	11	-16	14	-323	-28	-295	175
	1279	2019-01-15 08:49:12.81	-1054	1340	-1212	30	-71	7	-104	-242	138	173
	1280	2019-01-15 08:49:12.82	-1038	1358	-1124	42	-48	11	-296	-23	-273	159
	1281	2019-01-15 08:49:12.83	-1056	1364	-1178	14	-13	5	-89	-249	160	169
	1282	2019-01-15 08:49:12.84	-1059	1357	-1181	1	-18	-2	-290	-25	-265	157
	1283	2019-01-15 08:49:12.85	-1054	1353	-1159	10	-20	-6	-102	-235	133	168
	1284	2019-01-15 08:49:12.86	-1063	1364	-1171	8	-20	-11	-318	-8	-310	163
	1285	2019-01-15 08:49:12.87	-1058	1362	-1176	4	-10	-16	-137	-245	108	191
	1286	2019-01-15 08:49:12.88	-1064	1361	-1166	-1	-6	-15	-319	-18	-301	168
	1287	2019-01-15 08:49:12.89	-1061	1358	-1166	-8	-5	-17	-102	-253	151	177
	1288	2019-01-15 08:49:12.90	-1071	1361	-1172	-1	-3	-19	-278	-6	-272	142
	1289	2019-01-15 08:49:12.91	-1075	1360	-1175	4	-8	-17	-74	-242	168	158
	1290	2019-01-15 08:49:12.92	-1070	1352	-1166	2	-11	-19	-268	-4	-264	136
	1291	2019-01-15 08:49:12.93	-1072	1346	-1169	7	-7	-15	-80	-253	173	166
	1292	2019-01-15 08:49:12.94	-1068	1336	-1160	11	-5	-12	-286	-4	-282	145
	1293	2019-01-15 08:49:12.95	-1059	1340	-1156	14	2	-5	-106	-243	137	174
	1294	2019-01-15 08:49:12.96	-1064	1339	-1159	17	1	7	-237	5	-242	116
	1295	2019-01-15 08:49:12.97	-1065	1357	-1164	22	3	10	-4	-254	250	129
	1296	2019-01-15 08:49:12.98	-1065	1365	-1173	19	1	8	-187	-3	-184	95
	1297	2019-01-15 08:49:12.99	-1052	1361	-1166	14	-5	-3	-21	-277	256	149
	1298	2019-01-15 08:49:13.00	-1064	1352	-1172	10	-11	-11	-358	-17	-341	187
	1299	2019-01-15 08:49:13.01	-1067	1348	-1167	3	-12	-13	-293	-274	-19	283
	1300	2019-01-15 08:49:13.02	-1045	1340	-1163	-3	-11	-13	-379	-1	-378	190
	1301	2019-01-15 08:49:13.03	-1057	1341	-1161	-6	-14	-13	-105	-259	154	182
	1302	2019-01-15 08:49:13.04	-1062	1349	-1158	-6	-10	-7	-190	3	-193	93
	1303	2019-01-15 08:49:13.05	-1055	1349	-1166	-5	-7	-8	1	-254	255	126
	1304	2019-01-15 08:49:13.06	-1052	1356	-1164	-8	-7	-9	-173	8	-181	82
	1305	2019-01-15 08:49:13.07	-1071	1332	-1208	-6	-13	-9	-26	-259	233	142
	1306	2019-01-15 08:49:13.08	-1060	1336	-1129	33	-111	-5	-154	5	-159	74
	1307	2019-01-15 08:49:13.09	-1090	1341	-1122	14	-10	12	15	-256	271	120
	1308	2019-01-15 08:49:13.10	-1061	1353	-1158	-16	-14	9	-179	6	-185	86
	1309	2019-01-15 08:49:13.11	-1066	1351	-1166	0	-23	5	-63	-257	194	160
	1310	2019-01-15 08:49:13.12	-1075	1364	-1176	-1	-6	4	-161	19	-180	71
	1311	2019-01-15 08:49:13.13	-1077	1362	-1206	-5	-18	-2	12	-242	254	115
	1312	2019-01-15 08:49:13.14	-1079	1363	-1163	9	-25	-8	-120	28	-148	46
	1313	2019-01-15 08:49:13.15	-1068	1351	-1151	-1	-3	-12	0	-241	241	120
	1314	2019-01-15 08:49:13.16	-1071	1340	-1161	-9	-4	-10	-158	6	-164	76
	1315	2019-01-15 08:49:13.17	-1079	1342	-1156	-3	-4	-9	-43	-262	219	152
	1316	2019-01-15 08:49:13.18	-1074	1350	-1161	-9	-2	-5	-186	7	-193	89
	1317	2019-01-15 08:49:13.19	-1078	1348	-1163	-11	0	-6	-79	-236	157	157
	1318	2019-01-15 08:49:13.20	-1072	1350	-1157	-16	4	-10	-197	14	-211	91
	1319	2019-01-15 08:49:13.21	-1067	1348	-1165	-19	9	-12	-79	-248	169	163
	1320	2019-01-15 08:49:13.22	-1075	1356	-1165	-15	7	-14	-194	-10	-184	102
	1321	2019-01-15 08:49:13.23	-1062	1342	-1123	21	-34	-17	-83	-264	181	173
	1322	2019-01-15 08:49:13.24	-1074	1342	-1149	10	8	-14	-184	-9	-175	96
	1323	2019-01-15 08:49:13.25	-1071	1347	-1164	-7	1	-14	-87	-252	165	169
	1324	2019-01-15 08:49:13.26	-1067	1350	-1160	-6	4	-12	-286	-16	-270	151
	1325	2019-01-15 08:49:13.27	-1063	1360	-1161	-16	-1	-13	-220	-251	31	235
	1326	2019-01-15 08:49:13.28	-1064	1359	-1163	-19	4	-14	-333	-16	-317	174
	1327	2019-01-15 08:49:13.29	-1059	1355	-1178	-17	8	-18	-211	-245	34	228
	1328	2019-01-15 08:49:13.30	-1058	1338	-1167	-16	10	-16	-271	-17	-254	144
	1329	2019-01-15 08:49:13.31	-1063	1336	-1159	-12	6	-12	-154	-246	92	200
	1330	2019-01-15 08:49:13.32	-1052	1349	-1160	-6	2	-6	-213	-22	-191	117
	1331	2019-01-15 08:49:13.33	-1053	1341	-1153	-10	4	-4	-116	-245	129	180
	1332	2019-01-15 08:49:13.34	-1069	1352	-1172	-16	0	-5	-345	-18	-327	181
	1333	2019-01-15 08:49:13.35	-1065	1343	-1164	-19	-4	-1	-320	-223	-97	271
	1334	2019-01-15 08:49:13.36	-1073	1354	-1171	-15	-3	-1	-458	-16	-442	237
	1335	2019-01-15 08:49:13.37	-1063	1348	-1177	-13	-7	-4	-352	-235	-117	293
	1336	2019-01-15 08:49:13.38	-1065	1334	-1236	0	-27	-1	-503	-68	-435	285
	1337	2019-01-15 08:49:13.39	-1041	1353	-1099	39	-67	4	-418	-277	-141	347
	1338	2019-01-15 08:49:13.40	-1078	1365	-1136	12	18	5	-491	-88	-403	289
	1339	2019-01-15 08:49:13.41	-1066	1372	-1172	-15	2	-4	-363	-263	-100	313
	1340	2019-01-15 08:49:13.42	-1061	1377	-1180	-9	1	-12	-448	-75	-373	261
	1341	2019-01-15 08:49:13.43	-1064	1372	-1172	-12	-13	-25	-316	-248	-68	282
	1342	2019-01-15 08:49:13.44	-1070	1356	-1172	-12	-13	-29	-282	-57	-225	169
	1343	2019-01-15 08:49:13.45	-1073	1345	-1154	-1	-7	-27	-147	-219	72	183
	1344	2019-01-15 08:49:13.46	-1075	1341	-1147	-4	-4	-27	-103	-74	-29	88
	1345	2019-01-15 08:49:13.47	-1079	1336	-1154	-4	6	-21	-52	-248	196	150
	1346	2019-01-15 08:49:13.48	-1081	1343	-1147	-1	13	-16	-44	-80	36	62
	1347	2019-01-15 08:49:13.49	-1083	1336	-1150	-3	10	-12	-29	-231	202	130
	1348	2019-01-15 08:49:13.50	-1069	1344	-1150	-5	11	-4	-21	-64	43	42
	1349	2019-01-15 08:49:13.51	-1070	1359	-1156	-11	9	0	-101	-209	108	155
	1350	2019-01-15 08:49:13.52	-1069	1368	-1155	-12	6	-3	-254	-66	-188	160
	1351	2019-01-15 08:49:13.53	-1071	1360	-1156	-9	6	-11	-299	-214	-85	256
	1352	2019-01-15 08:49:13.54	-1064	1357	-1152	-6	4	-17	-341	-81	-260	211
	1353	2019-01-15 08:49:13.55	-1057	1346	-1153	-2	4	-21	-269	-207	-62	238
	1354	2019-01-15 08:49:13.56	-1067	1351	-1157	-2	0	-17	-144	-90	-54	117
	1355	2019-01-15 08:49:13.57	-1060	1351	-1162	-6	-3	-12	-126	-213	87	169
	1356	2019-01-15 08:49:13.58	-1062	1357	-1166	-9	-4	-10	-141	-91	-50	116
	1357	2019-01-15 08:49:13.59	-1076	1360	-1177	-11	-6	-7	-220	-194	-26	207
	1358	2019-01-15 08:49:13.60	-1073	1355	-1168	-19	-4	-6	-207	-82	-125	144
	1359	2019-01-15 08:49:13.61	-1073	1347	-1168	-21	-4	-7	-248	-183	-65	215
	1360	2019-01-15 08:49:13.62	-1082	1331	-1197	21	-128	-7	-250	-93	-157	171
	1361	2019-01-15 08:49:13.63	-1061	1337	-1063	35	-47	12	-290	-184	-106	237
	1362	2019-01-15 08:49:13.64	-1075	1355	-1132	0	-1	19	-243	-97	-146	170
	1363	2019-01-15 08:49:13.65	-1069	1357	-1173	-20	1	13	-290	-174	-116	232
	1364	2019-01-15 08:49:13.66	-1071	1376	-1168	1	3	16	-369	-78	-291	223
	1365	2019-01-15 08:49:13.67	-1074	1357	-1226	5	-38	6	-433	-142	-291	287
	1366	2019-01-15 08:49:13.68	-1049	1371	-1137	24	-66	3	-364	-117	-247	240
	1367	2019-01-15 08:49:13.69	-1067	1358	-1137	18	-15	2	-369	-189	-180	279
	1368	2019-01-15 08:49:13.70	-1063	1347	-1157	-1	-20	-3	-356	-141	-215	248
	1369	2019-01-15 08:49:13.71	-1063	1343	-1166	7	-22	0	-376	-173	-203	274
	1370	2019-01-15 08:49:13.72	-1075	1354	-1153	8	-19	5	-286	-125	-161	205
	1371	2019-01-15 08:49:13.73	-1080	1350	-1153	1	-15	6	-304	-155	-149	229
	1372	2019-01-15 08:49:13.74	-1072	1354	-1155	-1	-17	1	-228	-128	-100	178
	1373	2019-01-15 08:49:13.75	-1068	1344	-1154	2	-26	1	-237	-152	-85	194
	1374	2019-01-15 08:49:13.76	-1076	1340	-1151	-3	-26	8	-82	-145	63	113
	1375	2019-01-15 08:49:13.77	-1083	1318	-1214	-3	-20	12	-133	-156	23	144
	1376	2019-01-15 08:49:13.78	-1062	1340	-1133	28	-117	22	-58	-148	90	103
	1377	2019-01-15 08:49:13.79	-1089	1355	-1090	19	-10	30	-147	-139	-8	143
	1378	2019-01-15 08:49:13.80	-1090	1355	-1141	-15	-12	24	-39	-145	106	92
	1379	2019-01-15 08:49:13.81	-1084	1371	-1143	-17	-26	15	-183	-147	-36	165
	1380	2019-01-15 08:49:13.82	-1089	1372	-1141	-14	-12	10	-123	-182	59	152
	1381	2019-01-15 08:49:13.83	-1088	1370	-1161	-24	-19	-4	-206	-170	-36	188
	1382	2019-01-15 08:49:13.84	-1092	1372	-1152	-27	-7	-14	-76	-183	107	129
	1383	2019-01-15 08:49:13.85	-1089	1362	-1133	-21	-12	-28	-21	-137	116	79
	1384	2019-01-15 08:49:13.86	-1085	1357	-1125	-11	-9	-33	205	-156	361	-24
	1385	2019-01-15 08:49:13.87	-1080	1362	-1137	-6	9	-34	13	-110	123	48
	1386	2019-01-15 08:49:13.88	-1084	1360	-1162	-4	6	-36	72	-171	243	49
	1387	2019-01-15 08:49:13.89	-1094	1360	-1156	0	3	-39	-208	-121	-87	164
	1388	2019-01-15 08:49:13.90	-1096	1347	-1152	7	0	-40	-163	-177	14	170
	1389	2019-01-15 08:49:13.91	-1080	1343	-1150	9	6	-40	-328	-106	-222	217
	1390	2019-01-15 08:49:13.92	-1080	1338	-1142	2	9	-40	-147	-178	31	162
	1391	2019-01-15 08:49:13.93	-1077	1337	-1136	8	3	-36	-310	-99	-211	204
	1392	2019-01-15 08:49:13.94	-1078	1338	-1143	18	0	-30	-214	-180	-34	197
	1393	2019-01-15 08:49:13.95	-1070	1344	-1173	13	-1	-20	-396	-92	-304	244
	1394	2019-01-15 08:49:13.96	-1068	1356	-1174	1	-1	-17	-271	-194	-77	232
	1395	2019-01-15 08:49:13.97	-1076	1360	-1174	-6	0	-16	-407	-97	-310	252
	1396	2019-01-15 08:49:13.98	-1075	1361	-1159	-4	2	-18	-220	-211	-9	215
	1397	2019-01-15 08:49:13.99	-1081	1359	-1158	4	5	-17	-379	-101	-278	240
	1398	2019-01-15 08:49:14.00	-1079	1363	-1149	6	7	-19	-270	-216	-54	243
	1399	2019-01-15 08:49:14.01	-1072	1354	-1142	8	-1	-20	-413	-92	-321	252
	1400	2019-01-15 08:49:14.02	-1083	1343	-1149	7	-8	-16	-231	-224	-7	227
	1401	2019-01-15 08:49:14.03	-1072	1326	-1146	6	-15	-7	-291	-92	-199	191
	1402	2019-01-15 08:49:14.04	-1083	1339	-1139	-1	-6	3	-69	-230	161	149
	1403	2019-01-15 08:49:14.05	-1093	1343	-1148	-8	0	17	-218	-86	-132	152
	1404	2019-01-15 08:49:14.06	-1090	1357	-1153	-14	7	20	-78	-238	160	158
	1405	2019-01-15 08:49:14.07	-1082	1371	-1146	-22	16	15	-162	-86	-76	124
	1406	2019-01-15 08:49:14.08	-1077	1368	-1149	-27	17	12	16	-245	261	114
	1407	2019-01-15 08:49:14.09	-1056	1356	-1160	-16	1	3	-157	-87	-70	122
	1408	2019-01-15 08:49:14.10	-1059	1364	-1162	-2	-8	0	-48	-262	214	155
	1409	2019-01-15 08:49:14.11	-1065	1374	-1168	4	-12	-7	-247	-87	-160	167
	1410	2019-01-15 08:49:14.12	-1073	1373	-1166	-3	-17	-14	-124	-256	132	190
	1411	2019-01-15 08:49:14.13	-1070	1359	-1167	-10	-20	-21	-270	-76	-194	173
	1412	2019-01-15 08:49:14.14	-1077	1336	-1152	-11	-19	-24	-105	-274	169	189
	1413	2019-01-15 08:49:14.15	-1083	1323	-1151	-13	-16	-16	-98	-81	-17	89
	1414	2019-01-15 08:49:14.16	-1080	1308	-1142	-12	-8	2	18	-244	262	113
	1415	2019-01-15 08:49:14.17	-1080	1315	-1121	-20	12	21	176	-55	231	-60
	1416	2019-01-15 08:49:14.18	-1080	1336	-1130	-15	8	31	314	-269	583	-22
	1417	2019-01-15 08:49:14.19	-1076	1347	-1141	-4	3	39	340	-78	418	-131
	1418	2019-01-15 08:49:14.20	-1092	1360	-1153	-9	6	43	354	-279	633	-37
	1419	2019-01-15 08:49:14.21	-1085	1373	-1159	-20	4	37	265	-59	324	-103
	1420	2019-01-15 08:49:14.22	-1079	1364	-1145	-31	5	25	261	-272	533	5
	1421	2019-01-15 08:49:14.23	-1084	1369	-1154	-32	4	14	136	-57	193	-39
	1422	2019-01-15 08:49:14.24	-1072	1372	-1154	-27	1	2	161	-283	444	61
	1423	2019-01-15 08:49:14.25	-1078	1362	-1137	-21	6	-11	-35	-53	18	44
	1424	2019-01-15 08:49:14.26	-1095	1354	-1134	-18	11	-19	57	-273	330	108
	1425	2019-01-15 08:49:14.27	-1092	1345	-1142	-15	2	-19	-307	-46	-261	176
	1426	2019-01-15 08:49:14.28	-1104	1351	-1141	-16	0	-16	-223	-275	52	249
	1427	2019-01-15 08:49:14.29	-1103	1342	-1132	-29	4	-11	-437	-39	-398	238
	1428	2019-01-15 08:49:14.30	-1092	1348	-1133	-32	12	-13	-243	-267	24	255
	1429	2019-01-15 08:49:14.31	-1093	1351	-1143	-26	23	-9	-388	-29	-359	208
	1430	2019-01-15 08:49:14.32	-1089	1355	-1149	-18	27	-9	-162	-277	115	219
	1431	2019-01-15 08:49:14.33	-1076	1365	-1145	-14	21	-11	-392	-46	-346	219
	1432	2019-01-15 08:49:14.34	-1067	1361	-1155	-9	22	-13	-272	-287	15	279
	1433	2019-01-15 08:49:14.35	-1079	1376	-1165	-4	14	-19	-469	-39	-430	254
	1434	2019-01-15 08:49:14.36	-1078	1370	-1158	-5	8	-24	-274	-281	7	277
	1435	2019-01-15 08:49:14.37	-1077	1355	-1148	-10	4	-31	-435	-32	-403	233
	1436	2019-01-15 08:49:14.38	-1079	1346	-1142	-6	4	-30	-241	-279	38	260
	1437	2019-01-15 08:49:14.39	-1091	1342	-1148	-4	9	-24	-430	-26	-404	228
	1438	2019-01-15 08:49:14.40	-1079	1343	-1144	-8	11	-20	-258	-277	19	267
	1439	2019-01-15 08:49:14.41	-1077	1348	-1145	-10	11	-11	-438	-20	-418	229
	1440	2019-01-15 08:49:14.42	-1077	1349	-1143	-11	5	-7	-259	-269	10	264
	1441	2019-01-15 08:49:14.43	-1078	1357	-1144	-9	4	-3	-433	-19	-414	226
	1442	2019-01-15 08:49:14.44	-1081	1353	-1151	-7	5	2	-251	-280	29	265
	1443	2019-01-15 08:49:14.45	-1084	1340	-1151	-11	2	3	-432	-28	-404	230
	1444	2019-01-15 08:49:14.46	-1080	1337	-1144	-7	4	9	-259	-283	24	271
	1445	2019-01-15 08:49:14.47	-1086	1351	-1148	-6	8	16	-437	-24	-413	230
	1446	2019-01-15 08:49:14.48	-1066	1357	-1142	-20	6	17	-255	-290	35	272
	1447	2019-01-15 08:49:14.49	-1059	1369	-1137	-15	3	13	-427	-29	-398	228
	1448	2019-01-15 08:49:14.50	-1076	1376	-1150	-1	-1	7	-257	-278	21	267
	1449	2019-01-15 08:49:14.51	-1074	1382	-1169	-2	-1	-3	-432	-24	-408	228
	1450	2019-01-15 08:49:14.52	-1093	1370	-1164	-10	-1	-4	-264	-294	30	279
	1451	2019-01-15 08:49:14.53	-1092	1370	-1158	-14	0	-5	-435	-42	-393	238
	1452	2019-01-15 08:49:14.54	-1081	1371	-1148	-12	-1	-3	-278	-290	12	284
	1453	2019-01-15 08:49:14.55	-1085	1378	-1147	-8	-3	-4	-444	-32	-412	238
	1454	2019-01-15 08:49:14.56	-1092	1377	-1133	-1	-4	-6	-285	-286	1	285
	1455	2019-01-15 08:49:14.57	-1091	1355	-1126	2	7	-5	-437	-34	-403	235
	1456	2019-01-15 08:49:14.58	-1086	1343	-1131	15	20	9	-275	-284	9	279
	1457	2019-01-15 08:49:14.59	-1090	1351	-1138	17	13	11	-427	-31	-396	229
	1458	2019-01-15 08:49:14.60	-1082	1364	-1141	17	14	15	-275	-282	7	278
	1459	2019-01-15 08:49:14.61	-1080	1378	-1137	8	18	12	-419	-34	-385	226
	1460	2019-01-15 08:49:14.62	-1067	1382	-1142	8	15	2	-261	-271	10	266
	1461	2019-01-15 08:49:14.63	-1082	1374	-1151	11	15	-10	-426	-32	-394	229
	1462	2019-01-15 08:49:14.64	-1077	1361	-1157	10	14	-15	-291	-275	-16	283
	1463	2019-01-15 08:49:14.65	-1073	1345	-1138	9	16	-16	-414	-40	-374	227
	1464	2019-01-15 08:49:14.66	-1071	1349	-1133	5	18	-15	-259	-266	7	262
	1465	2019-01-15 08:49:14.67	-1068	1351	-1135	1	15	-14	-356	-32	-324	194
	1466	2019-01-15 08:49:14.68	-1075	1352	-1145	1	8	-13	-220	-268	48	244
	1467	2019-01-15 08:49:14.69	-1087	1348	-1136	1	4	-16	-342	-45	-297	193
	1468	2019-01-15 08:49:14.70	-1094	1340	-1147	-3	9	-18	-225	-276	51	250
	1469	2019-01-15 08:49:14.71	-1093	1334	-1148	-7	18	-16	-338	-49	-289	193
	1470	2019-01-15 08:49:14.72	-1088	1330	-1124	-12	25	-9	-220	-267	47	243
	1471	2019-01-15 08:49:14.73	-1074	1333	-1121	-23	51	-2	-340	-37	-303	188
	1472	2019-01-15 08:49:14.74	-1069	1352	-1144	-20	35	0	-247	-247	0	247
	1473	2019-01-15 08:49:14.75	-1078	1376	-1162	-6	20	-2	-359	-35	-324	197
	1474	2019-01-15 08:49:14.76	-1082	1375	-1173	-8	14	-13	-261	-259	-2	260
	1475	2019-01-15 08:49:14.77	-1069	1362	-1165	-18	6	-23	-361	-62	-299	211
	1476	2019-01-15 08:49:14.78	-1076	1359	-1156	-17	5	-32	-270	-266	-4	268
	1477	2019-01-15 08:49:14.79	-1069	1353	-1162	-25	4	-34	-329	-61	-268	195
	1478	2019-01-15 08:49:14.80	-1067	1348	-1153	-30	9	-31	-233	-254	21	243
	1479	2019-01-15 08:49:14.81	-1065	1346	-1145	-28	13	-26	-285	-56	-229	170
	1480	2019-01-15 08:49:14.82	-1077	1342	-1147	-25	16	-20	-217	-248	31	232
	1481	2019-01-15 08:49:14.83	-1073	1329	-1151	-23	15	-10	-258	-54	-204	156
	1482	2019-01-15 08:49:14.84	-1077	1342	-1145	-29	17	1	-203	-234	31	218
	1483	2019-01-15 08:49:14.85	-1077	1351	-1141	-41	19	13	-216	-46	-170	131
	1484	2019-01-15 08:49:14.86	-1077	1358	-1149	-53	26	18	-170	-232	62	201
	1485	2019-01-15 08:49:14.87	-1066	1383	-1147	-54	24	18	-219	-53	-166	136
	1486	2019-01-15 08:49:14.88	-1065	1394	-1153	-41	20	10	-201	-221	20	211
	1487	2019-01-15 08:49:14.89	-1062	1380	-1156	-21	13	0	-162	-62	-100	112
	1488	2019-01-15 08:49:14.90	-1072	1377	-1150	-7	9	-10	-128	-232	104	180
	1489	2019-01-15 08:49:14.91	-1064	1358	-1148	-3	4	-17	-100	-76	-24	88
	1490	2019-01-15 08:49:14.92	-1069	1358	-1150	0	5	-17	-114	-226	112	170
	1491	2019-01-15 08:49:14.93	-1068	1355	-1145	-1	1	-13	-122	-75	-47	98
	1492	2019-01-15 08:49:14.94	-1073	1356	-1150	-7	2	-5	-151	-217	66	184
	1493	2019-01-15 08:49:14.95	-1069	1365	-1148	-16	10	-3	-116	-81	-35	98
	1494	2019-01-15 08:49:14.96	-1060	1369	-1151	-25	19	-7	-132	-218	86	175
	1495	2019-01-15 08:49:14.97	-1068	1381	-1143	-21	19	-12	-78	-103	25	90
	1496	2019-01-15 08:49:14.98	-1044	1352	-1162	4	-7	-19	-117	-226	109	171
	1497	2019-01-15 08:49:14.99	-1049	1350	-1136	12	-8	-24	-66	-89	23	77
	1498	2019-01-15 08:49:15.00	-1046	1342	-1147	14	-23	-19	-125	-190	65	157
	1499	2019-01-15 08:49:15.01	-1070	1343	-1161	10	-15	-9	-87	-81	-6	84
	1500	2019-01-15 08:49:15.02	-1071	1344	-1151	0	-8	2	-150	-186	36	168
	1501	2019-01-15 08:49:15.03	-1073	1353	-1156	-5	-7	7	-72	-83	11	77
	1502	2019-01-15 08:49:15.04	-1080	1353	-1137	-8	-10	7	-142	-184	42	163
	1503	2019-01-15 08:49:15.05	-1081	1341	-1117	-3	-15	10	-61	-95	34	78
	1504	2019-01-15 08:49:15.06	-1069	1340	-1113	5	-9	18	-143	-182	39	162
	1505	2019-01-15 08:49:15.07	-1069	1358	-1132	2	-6	26	-54	-92	38	73
	1506	2019-01-15 08:49:15.08	-1067	1386	-1149	-6	-4	24	-145	-168	23	156
	1507	2019-01-15 08:49:15.09	-1086	1397	-1160	-10	-5	22	-60	-104	44	82
	1508	2019-01-15 08:49:15.10	-1084	1403	-1154	-16	-10	11	-159	-169	10	164
	1509	2019-01-15 08:49:15.11	-1089	1401	-1136	-16	-14	0	-63	-116	53	89
	1510	2019-01-15 08:49:15.12	-1103	1384	-1130	-15	-9	-13	-173	-172	-1	172
	1511	2019-01-15 08:49:15.13	-1106	1371	-1266	5	-48	-25	-67	-121	54	94
	1512	2019-01-15 08:49:15.14	-1061	1362	-1033	46	-96	-20	-174	-159	-15	166
	1513	2019-01-15 08:49:15.15	-1110	1368	-1095	8	31	-15	-64	-122	58	93
	1514	2019-01-15 08:49:15.16	-1096	1359	-1142	-10	9	-22	-182	-150	-32	166
	1515	2019-01-15 08:49:15.17	-1094	1358	-1138	10	17	-9	-78	-134	56	106
	1516	2019-01-15 08:49:15.18	-1098	1375	-1127	3	15	-4	-197	-147	-50	172
	1517	2019-01-15 08:49:15.19	-1095	1380	-1145	2	17	-5	-65	-132	67	98
	1518	2019-01-15 08:49:15.20	-1094	1391	-1140	14	18	-9	-187	-136	-51	161
	1519	2019-01-15 08:49:15.21	-1102	1392	-1143	4	15	-17	-43	-143	100	93
	1520	2019-01-15 08:49:15.22	-1080	1377	-1145	11	15	-28	-180	-142	-38	161
	1521	2019-01-15 08:49:15.23	-1074	1362	-1142	19	16	-34	-41	-159	118	100
	1522	2019-01-15 08:49:15.24	-1075	1356	-1154	23	7	-39	-182	-137	-45	159
	1523	2019-01-15 08:49:15.25	-1084	1354	-1150	32	0	-35	-32	-155	123	93
	1524	2019-01-15 08:49:15.26	-1080	1356	-1143	33	-3	-34	-182	-123	-59	152
	1525	2019-01-15 08:49:15.27	-1077	1350	-1150	31	-8	-36	-23	-157	134	90
	1526	2019-01-15 08:49:15.28	-1088	1323	-1138	33	-8	-34	-182	-116	-66	149
	1527	2019-01-15 08:49:15.29	-1082	1320	-1139	21	-3	-18	-23	-166	143	94
	1528	2019-01-15 08:49:15.30	-1077	1317	-1134	9	4	-3	-186	-115	-71	150
	1529	2019-01-15 08:49:15.31	-1077	1320	-1125	10	13	11	-24	-163	139	93
	1530	2019-01-15 08:49:15.32	-1071	1329	-1138	12	14	20	-193	-102	-91	147
	1531	2019-01-15 08:49:15.33	-1077	1336	-1142	15	16	28	-21	-181	160	101
	1532	2019-01-15 08:49:15.34	-1076	1347	-1142	11	15	32	-196	-108	-88	152
	1533	2019-01-15 08:49:15.35	-1075	1362	-1160	3	10	30	-28	-185	157	106
	1534	2019-01-15 08:49:15.36	-1059	1377	-1161	-10	4	25	-203	-103	-100	153
	1535	2019-01-15 08:49:15.37	-1067	1363	-1150	-19	1	13	-16	-202	186	109
	1536	2019-01-15 08:49:15.38	-1076	1375	-1155	-25	-3	4	-199	-106	-93	152
	1537	2019-01-15 08:49:15.39	-1077	1388	-1150	-29	-1	-5	-19	-213	194	116
	1538	2019-01-15 08:49:15.40	-1067	1374	-1147	-29	0	-12	-205	-104	-101	154
	1539	2019-01-15 08:49:15.41	-1082	1358	-1148	-25	-1	-13	-19	-213	194	116
	1540	2019-01-15 08:49:15.42	-1079	1353	-1149	-22	-3	-11	-203	-89	-114	146
	1541	2019-01-15 08:49:15.43	-1070	1353	-1141	-7	-7	-8	-10	-208	198	109
	1542	2019-01-15 08:49:15.44	-1077	1354	-1151	6	-14	-1	-194	-73	-121	133
	1543	2019-01-15 08:49:15.45	-1078	1346	-1157	10	-10	7	-3	-213	210	108
	1544	2019-01-15 08:49:15.46	-1071	1350	-1156	11	-11	17	-198	-81	-117	139
	1545	2019-01-15 08:49:15.47	-1071	1339	-1141	8	-2	24	6	-241	247	117
	1546	2019-01-15 08:49:15.48	-1071	1343	-1132	4	8	33	-188	-85	-103	136
	1547	2019-01-15 08:49:15.49	-1081	1362	-1144	9	3	36	24	-237	261	106
	1548	2019-01-15 08:49:15.50	-1075	1354	-1142	14	-1	37	-190	-88	-102	139
	1549	2019-01-15 08:49:15.51	-1070	1366	-1141	17	1	32	14	-248	262	117
	1550	2019-01-15 08:49:15.52	-1061	1373	-1156	16	-2	26	-196	-78	-118	137
	1551	2019-01-15 08:49:15.53	-1077	1380	-1161	10	0	13	4	-240	244	118
	1552	2019-01-15 08:49:15.54	-1075	1371	-1168	6	-4	2	-204	-63	-141	133
	1553	2019-01-15 08:49:15.55	-1073	1369	-1147	3	-1	-7	6	-245	251	119
	1554	2019-01-15 08:49:15.56	-1075	1369	-1136	0	1	-12	-208	-70	-138	139
	1555	2019-01-15 08:49:15.57	-1076	1362	-1134	3	-4	-18	-18	-249	231	133
	1556	2019-01-15 08:49:15.58	-1074	1348	-1133	9	-9	-21	-257	-42	-215	149
	1557	2019-01-15 08:49:15.59	-1078	1344	-1138	11	-14	-18	-219	-55	-164	137
	1558	2019-01-15 08:49:15.60	-1083	1335	-1141	14	-9	-11	-408	161	-569	123
	1559	2019-01-15 08:49:15.61	-1067	1349	-1144	11	-8	-5	-114	-167	53	140
	1560	2019-01-15 08:49:15.62	-1081	1350	-1141	2	-8	-1	-246	-63	-183	154
	1561	2019-01-15 08:49:15.63	-1075	1360	-1133	4	-5	1	-42	-284	242	163
	1562	2019-01-15 08:49:15.64	-1069	1366	-1143	9	-4	-4	-288	-62	-226	175
	1563	2019-01-15 08:49:15.65	-1072	1368	-1146	7	-4	-9	-129	-262	133	195
	1564	2019-01-15 08:49:15.66	-1060	1355	-1151	5	-1	-12	-350	-52	-298	201
	1565	2019-01-15 08:49:15.67	-1067	1362	-1158	8	-4	-13	-166	-278	112	222
	1566	2019-01-15 08:49:15.68	-1063	1357	-1154	13	-12	-13	-369	-66	-303	217
	1567	2019-01-15 08:49:15.69	-1073	1370	-1157	9	-16	-13	-181	-288	107	234
	1568	2019-01-15 08:49:15.70	-1068	1367	-1145	2	-17	-17	-367	-66	-301	216
	1569	2019-01-15 08:49:15.71	-1079	1362	-1144	-5	-19	-20	-160	-292	132	226
	1570	2019-01-15 08:49:15.72	-1088	1354	-1141	-12	-19	-18	-363	-62	-301	212
	1571	2019-01-15 08:49:15.73	-1080	1351	-1138	-11	-22	-12	-191	-282	91	236
	1572	2019-01-15 08:49:15.74	-1086	1351	-1131	-8	-17	-9	-401	-52	-349	226
	1573	2019-01-15 08:49:15.75	-1076	1345	-1144	-2	-19	-3	-219	-292	73	255
	1574	2019-01-15 08:49:15.76	-1083	1344	-1138	5	-20	7	-404	-56	-348	230
	1575	2019-01-15 08:49:15.77	-1090	1346	-1136	6	-17	16	-217	-293	76	255
	1576	2019-01-15 08:49:15.78	-1089	1365	-1146	9	-13	19	-392	-55	-337	223
	1577	2019-01-15 08:49:15.79	-1089	1364	-1144	9	-12	19	-202	-302	100	252
	1578	2019-01-15 08:49:15.80	-1091	1371	-1144	13	-12	15	-375	-59	-316	217
	1579	2019-01-15 08:49:15.81	-1081	1369	-1132	14	-16	7	-186	-299	113	242
	1580	2019-01-15 08:49:15.82	-1073	1365	-1140	19	-20	0	-333	-40	-293	186
	1581	2019-01-15 08:49:15.83	-1061	1357	-1134	19	-13	1	-132	-285	153	208
	1582	2019-01-15 08:49:15.84	-1089	1367	-1146	12	-1	1	-317	-37	-280	177
	1583	2019-01-15 08:49:15.85	-1079	1366	-1159	5	-1	0	-145	-285	140	215
	1584	2019-01-15 08:49:15.86	-1093	1374	-1156	-2	-3	-5	-340	-39	-301	189
	1585	2019-01-15 08:49:15.87	-1088	1377	-1142	1	-15	-14	-173	-291	118	232
	1586	2019-01-15 08:49:15.88	-1090	1369	-1133	-1	-11	-19	-319	-38	-281	178
	1587	2019-01-15 08:49:15.89	-1072	1354	-1119	-2	-1	-26	-128	-290	162	209
	1588	2019-01-15 08:49:15.90	-1079	1342	-1139	-2	10	-24	-256	-37	-219	146
	1589	2019-01-15 08:49:15.91	-1077	1338	-1154	1	9	-17	-76	-302	226	189
	1590	2019-01-15 08:49:15.92	-1077	1345	-1148	8	6	-8	-236	-35	-201	135
	1591	2019-01-15 08:49:15.93	-1079	1365	-1144	9	2	-1	-92	-283	191	187
	1592	2019-01-15 08:49:15.94	-1079	1353	-1148	9	3	-4	-274	-41	-233	157
	1593	2019-01-15 08:49:15.95	-1071	1360	-1143	3	1	-11	-117	-291	174	204
	1594	2019-01-15 08:49:15.96	-1066	1357	-1143	-2	3	-14	-266	-37	-229	151
	1595	2019-01-15 08:49:15.97	-1074	1350	-1151	-2	5	-16	-107	-282	175	194
	1596	2019-01-15 08:49:15.98	-1074	1358	-1150	1	6	-15	-233	-18	-215	125
	1597	2019-01-15 08:49:15.99	-1086	1360	-1146	1	14	-15	-82	-265	183	173
	1598	2019-01-15 08:49:16.00	-1084	1356	-1149	3	16	-12	-222	-24	-198	123
	1599	2019-01-15 08:49:16.01	-1075	1340	-1140	7	13	-7	-92	-271	179	181
	1600	2019-01-15 08:49:16.02	-1086	1345	-1143	6	14	-1	-216	-40	-176	128
	1601	2019-01-15 08:49:16.03	-1080	1357	-1142	2	17	0	-80	-293	213	186
	1602	2019-01-15 08:49:16.04	-1081	1354	-1141	-2	16	0	-179	-42	-137	110
	1603	2019-01-15 08:49:16.05	-1082	1361	-1140	-2	15	-6	-44	-282	238	163
	1604	2019-01-15 08:49:16.06	-1085	1378	-1152	-1	17	-11	-146	-51	-95	98
	1605	2019-01-15 08:49:16.07	-1079	1367	-1156	-4	13	-19	-26	-302	276	164
	1606	2019-01-15 08:49:16.08	-1073	1361	-1157	1	14	-31	-154	-66	-88	110
	1607	2019-01-15 08:49:16.09	-1062	1346	-1151	4	16	-36	-75	-278	203	176
	1608	2019-01-15 08:49:16.10	-1075	1354	-1160	14	12	-41	-161	-49	-112	105
	1609	2019-01-15 08:49:16.11	-1079	1359	-1162	25	-7	-46	-53	-284	231	168
	1610	2019-01-15 08:49:16.12	-1082	1343	-1161	31	-18	-49	-142	-59	-83	100
	1611	2019-01-15 08:49:16.13	-1075	1319	-1154	29	-20	-46	-63	-279	216	171
	1612	2019-01-15 08:49:16.14	-1078	1306	-1145	15	-14	-37	-165	-48	-117	106
	1613	2019-01-15 08:49:16.15	-1085	1300	-1135	0	1	-21	-98	-253	155	175
	1614	2019-01-15 08:49:16.16	-1076	1321	-1145	-10	10	-10	-164	-39	-125	101
	1615	2019-01-15 08:49:16.17	-1073	1345	-1143	-17	16	-1	-88	-251	163	169
	1616	2019-01-15 08:49:16.18	-1073	1354	-1131	-18	16	-1	-123	-44	-79	83
	1617	2019-01-15 08:49:16.19	-1081	1352	-1146	-12	6	-4	-60	-250	190	155
	1618	2019-01-15 08:49:16.20	-1076	1363	-1170	-11	5	-8	-62	-45	-17	53
	1619	2019-01-15 08:49:16.21	-1084	1358	-1166	-19	6	-10	-27	-249	222	138
	1620	2019-01-15 08:49:16.22	-1087	1357	-1167	-19	6	-11	-133	-66	-67	99
	1621	2019-01-15 08:49:16.23	-1086	1375	-1153	-23	4	-15	-128	-263	135	195
	1622	2019-01-15 08:49:16.24	-1082	1377	-1153	-23	-4	-20	-294	-67	-227	180
	1623	2019-01-15 08:49:16.25	-1069	1376	-1146	-17	-2	-24	-277	-241	-36	259
	1624	2019-01-15 08:49:16.26	-1090	1362	-1137	-8	0	-23	-368	-71	-297	219
	1625	2019-01-15 08:49:16.27	-1090	1350	-1139	-2	-2	-17	-304	-264	-40	284
	1626	2019-01-15 08:49:16.28	-1090	1343	-1148	-2	-9	-3	-344	-99	-245	221
	1627	2019-01-15 08:49:16.29	-1101	1337	-1141	-4	-7	11	-278	-261	-17	269
	1628	2019-01-15 08:49:16.30	-1085	1352	-1138	-3	1	20	-383	-95	-288	239
	1629	2019-01-15 08:49:16.31	-1093	1355	-1131	0	6	29	-343	-246	-97	294
	1630	2019-01-15 08:49:16.32	-1091	1368	-1132	5	11	29	-400	-91	-309	245
	1631	2019-01-15 08:49:16.33	-1093	1356	-1133	6	26	30	-319	-237	-82	278
	1632	2019-01-15 08:49:16.34	-1078	1376	-1138	9	22	25	-239	-86	-153	162
	1633	2019-01-15 08:49:16.35	-1078	1372	-1150	16	16	19	-198	-236	38	217
	1634	2019-01-15 08:49:16.36	-1069	1366	-1147	24	12	11	-223	-109	-114	166
	1635	2019-01-15 08:49:16.37	-1080	1363	-1151	28	3	3	-238	-246	8	242
	1636	2019-01-15 08:49:16.38	-1080	1373	-1149	23	1	-9	-277	-127	-150	202
	1637	2019-01-15 08:49:16.39	-1082	1367	-1150	15	6	-19	-267	-242	-25	254
	1638	2019-01-15 08:49:16.40	-1102	1346	-1149	9	10	-25	-214	-108	-106	161
	1639	2019-01-15 08:49:16.41	-1108	1342	-1149	14	4	-24	-205	-208	3	206
	1640	2019-01-15 08:49:16.42	-1083	1327	-1119	22	-3	-16	-207	-98	-109	152
	1641	2019-01-15 08:49:16.43	-1075	1329	-1111	13	15	-6	-239	-199	-40	219
	1642	2019-01-15 08:49:16.44	-1081	1341	-1141	-1	22	-2	-164	-111	-53	137
	1643	2019-01-15 08:49:16.45	-1086	1362	-1155	-7	26	-5	-182	-205	23	193
	1644	2019-01-15 08:49:16.46	-1097	1368	-1169	-6	18	-16	-147	-130	-17	138
	1645	2019-01-15 08:49:16.47	-1080	1376	-1152	-1	1	-29	-206	-209	3	207
	1646	2019-01-15 08:49:16.48	-1080	1374	-1141	-7	8	-46	-158	-142	-16	150
	1647	2019-01-15 08:49:16.49	-1092	1359	-1141	-14	6	-54	-208	-205	-3	206
	1648	2019-01-15 08:49:16.50	-1084	1340	-1155	-8	-2	-52	-136	-135	-1	135
	1649	2019-01-15 08:49:16.51	-1081	1320	-1158	2	-1	-40	-207	-178	-29	192
	1650	2019-01-15 08:49:16.52	-1081	1318	-1155	1	-3	-28	-142	-127	-15	134
	1651	2019-01-15 08:49:16.53	-1084	1327	-1153	-11	6	-17	-218	-178	-40	198
	1652	2019-01-15 08:49:16.54	-1080	1331	-1141	-13	19	-8	-123	-150	27	136
	1653	2019-01-15 08:49:16.55	-1078	1339	-1151	-11	17	0	-212	-190	-22	201
	1654	2019-01-15 08:49:16.56	-1078	1338	-1150	-4	18	5	-139	-184	45	161
	1655	2019-01-15 08:49:16.57	-1077	1348	-1167	-3	14	9	-247	-215	-32	231
	1656	2019-01-15 08:49:16.58	-1080	1357	-1165	-8	9	13	-249	-196	-53	222
	1657	2019-01-15 08:49:16.59	-1069	1347	-1157	-11	6	19	-357	-194	-163	275
	1658	2019-01-15 08:49:16.60	-1067	1366	-1166	-14	-4	22	-318	-201	-117	259
	1659	2019-01-15 08:49:16.61	-1062	1360	-1161	-15	-14	21	-399	-205	-194	302
	1660	2019-01-15 08:49:16.62	-1063	1356	-1153	-15	-16	18	-424	-226	-198	325
	1661	2019-01-15 08:49:16.63	-1067	1363	-1162	-19	-14	16	-154	-207	53	180
	1662	2019-01-15 08:49:16.64	-1077	1375	-1157	-12	-13	6	195	-224	419	14
	1663	2019-01-15 08:49:16.65	-1073	1353	-1141	-12	-4	-3	354	-190	544	-82
	1664	2019-01-15 08:49:16.66	-1078	1346	-1131	-15	-10	-9	427	-220	647	-103
	1665	2019-01-15 08:49:16.67	-1072	1336	-1127	-19	-4	-5	401	-175	576	-113
	1666	2019-01-15 08:49:16.68	-1090	1323	-1137	-22	2	4	443	-217	660	-113
	1667	2019-01-15 08:49:16.69	-1092	1334	-1148	-27	6	9	321	-171	492	-75
	1668	2019-01-15 08:49:16.70	-1083	1344	-1146	-32	26	13	360	-231	591	-64
	1669	2019-01-15 08:49:16.71	-1092	1350	-1132	-32	33	15	330	-167	497	-81
	1670	2019-01-15 08:49:16.72	-1097	1368	-1138	-30	35	9	409	-231	640	-89
	1671	2019-01-15 08:49:16.73	-1078	1379	-1164	-26	23	-1	356	-171	527	-92
	1672	2019-01-15 08:49:16.74	-1091	1375	-1120	-14	-14	-16	394	-226	620	-84
	1673	2019-01-15 08:49:16.75	-1086	1366	-1125	-12	11	-23	353	-142	495	-105
	1674	2019-01-15 08:49:16.76	-1085	1363	-1149	-19	9	-31	453	-234	687	-109
	1675	2019-01-15 08:49:16.77	-1076	1362	-1143	-26	24	-33	417	-151	568	-133
	1676	2019-01-15 08:49:16.78	-1094	1374	-1147	-28	24	-35	476	-244	720	-116
	1677	2019-01-15 08:49:16.79	-1096	1369	-1143	-31	24	-39	241	-144	385	-48
	1678	2019-01-15 08:49:16.80	-1083	1375	-1140	-30	21	-40	206	-248	454	21
	1679	2019-01-15 08:49:16.81	-1088	1369	-1126	-28	13	-42	160	-136	296	-12
	1680	2019-01-15 08:49:16.82	-1090	1362	-1124	-29	11	-36	316	-235	551	-40
	1681	2019-01-15 08:49:16.83	-1083	1353	-1134	-27	20	-26	105	-111	216	3
	1682	2019-01-15 08:49:16.84	-1089	1343	-1138	-23	21	-12	87	-239	326	76
	1683	2019-01-15 08:49:16.85	-1094	1346	-1140	-11	19	-5	-44	-118	74	81
	1684	2019-01-15 08:49:16.86	-1086	1352	-1146	3	16	-1	108	-245	353	68
	1685	2019-01-15 08:49:16.87	-1072	1362	-1143	15	14	2	-132	-107	-25	119
	1686	2019-01-15 08:49:16.88	-1074	1357	-1156	25	14	1	-70	-261	191	165
	1687	2019-01-15 08:49:16.89	-1082	1364	-1152	28	12	1	-220	-117	-103	168
	1688	2019-01-15 08:49:16.90	-1047	1335	-1157	35	7	0	-76	-259	183	167
	1689	2019-01-15 08:49:16.91	-1060	1377	-1166	45	7	8	-258	-106	-152	182
	1690	2019-01-15 08:49:16.92	-1063	1357	-1162	52	5	14	-117	-260	143	188
	1691	2019-01-15 08:49:16.93	-1058	1356	-1161	49	-10	13	-374	-94	-280	234
	1692	2019-01-15 08:49:16.94	-1059	1344	-1166	44	-14	20	-291	-264	-27	277
	1693	2019-01-15 08:49:16.95	-1063	1336	-1150	40	-10	28	-445	-107	-338	276
	1694	2019-01-15 08:49:16.96	-1073	1329	-1132	35	-7	30	-272	-301	29	286
	1695	2019-01-15 08:49:16.97	-1086	1342	-1143	27	-10	33	-342	-113	-229	227
	1696	2019-01-15 08:49:16.98	-1085	1353	-1139	16	-1	33	-132	-274	142	203
	1697	2019-01-15 08:49:16.99	-1075	1357	-1129	-2	10	27	-332	-74	-258	203
	1698	2019-01-15 08:49:17.00	-1076	1353	-1125	-15	7	19	-223	-267	44	245
	1699	2019-01-15 08:49:17.01	-1079	1362	-1148	-27	13	16	-387	-84	-303	235
	1700	2019-01-15 08:49:17.02	-1066	1357	-1148	-33	18	8	-245	-297	52	271
	1701	2019-01-15 08:49:17.03	-1074	1370	-1143	-30	18	-2	-264	-92	-172	178
	1702	2019-01-15 08:49:17.04	-1085	1372	-1152	-17	10	-16	-58	-286	228	172
	1703	2019-01-15 08:49:17.05	-1084	1376	-1160	-1	14	-26	-316	-70	-246	193
	1704	2019-01-15 08:49:17.06	-1096	1371	-1173	2	12	-33	-234	-260	26	247
	1705	2019-01-15 08:49:17.07	-1087	1358	-1151	-1	10	-42	-459	-49	-410	254
	1706	2019-01-15 08:49:17.08	-1084	1355	-1142	-7	8	-43	-264	-280	16	272
	1707	2019-01-15 08:49:17.09	-1088	1347	-1147	-10	6	-38	-459	-79	-380	269
	1708	2019-01-15 08:49:17.10	-1080	1339	-1150	-12	11	-35	-302	-302	0	302
	1709	2019-01-15 08:49:17.11	-1070	1342	-1145	-8	10	-30	-453	-68	-385	260
	1710	2019-01-15 08:49:17.12	-1069	1344	-1154	-7	14	-23	-225	-277	52	251
	1711	2019-01-15 08:49:17.13	-1083	1341	-1158	-4	19	-19	-401	-45	-356	223
	1712	2019-01-15 08:49:17.14	-1079	1361	-1171	-2	11	-16	-218	-288	70	253
	1713	2019-01-15 08:49:17.15	-1074	1367	-1181	4	-1	-21	-319	-63	-256	191
	1714	2019-01-15 08:49:17.16	-1063	1357	-1164	6	-13	-25	-48	-297	249	172
	1715	2019-01-15 08:49:17.17	-1059	1331	-1151	7	-20	-32	-229	-50	-179	139
	1716	2019-01-15 08:49:17.18	-1060	1325	-1153	6	-23	-28	-50	-282	232	166
	1717	2019-01-15 08:49:17.19	-1069	1311	-1146	0	-15	-16	-269	-39	-230	154
	1718	2019-01-15 08:49:17.20	-1066	1307	-1158	-8	-7	1	-82	-293	211	187
	1719	2019-01-15 08:49:17.21	-1085	1319	-1161	-14	-1	18	-265	-51	-214	158
	1720	2019-01-15 08:49:17.22	-1081	1335	-1153	-20	1	29	-81	-279	198	180
	1721	2019-01-15 08:49:17.23	-1086	1343	-1139	-23	-6	36	-242	-18	-224	130
	1722	2019-01-15 08:49:17.24	-1084	1346	-1142	-23	-5	39	-40	-264	224	152
	1723	2019-01-15 08:49:17.25	-1080	1352	-1134	-26	-5	42	-197	-22	-175	109
	1724	2019-01-15 08:49:17.26	-1076	1346	-1144	-30	-1	44	-8	-278	270	143
	1725	2019-01-15 08:49:17.27	-1069	1353	-1137	-27	1	40	-165	-16	-149	90
	1726	2019-01-15 08:49:17.28	-1080	1361	-1135	-24	11	37	11	-253	264	121
	1727	2019-01-15 08:49:17.29	-1079	1367	-1135	-19	8	31	-153	6	-159	73
	1728	2019-01-15 08:49:17.30	-1075	1379	-1129	-7	8	21	5	-252	257	123
	1729	2019-01-15 08:49:17.31	-1087	1390	-1148	-4	1	10	-145	5	-150	70
	1730	2019-01-15 08:49:17.32	-1078	1398	-1150	-13	-4	-3	21	-240	261	109
	1731	2019-01-15 08:49:17.33	-1078	1400	-1154	-21	-5	-15	-126	9	-135	58
	1732	2019-01-15 08:49:17.34	-1090	1391	-1155	-25	-5	-23	30	-254	284	112
	1733	2019-01-15 08:49:17.35	-1096	1375	-1152	-23	-6	-32	-110	-1	-109	55
	1734	2019-01-15 08:49:17.36	-1102	1372	-1148	-20	-3	-33	41	-264	305	111
	1735	2019-01-15 08:49:17.37	-1097	1357	-1135	-17	7	-28	-116	-19	-97	67
	1736	2019-01-15 08:49:17.38	-1089	1342	-1131	0	3	-21	4	-269	273	132
	1737	2019-01-15 08:49:17.39	-1085	1346	-1124	23	-7	-10	-125	-13	-112	69
	1738	2019-01-15 08:49:17.40	-1074	1347	-1133	38	3	0	14	-260	274	123
	1739	2019-01-15 08:49:17.41	-1071	1352	-1142	45	2	5	-111	0	-111	55
	1740	2019-01-15 08:49:17.42	-1072	1361	-1137	48	-1	8	8	-249	257	120
	1741	2019-01-15 08:49:17.43	-1069	1377	-1154	44	1	3	-124	3	-127	60
	1742	2019-01-15 08:49:17.44	-1080	1376	-1156	30	-2	-4	-11	-247	236	129
	1743	2019-01-15 08:49:17.45	-1075	1370	-1154	18	-8	-12	-133	-6	-127	69
	1744	2019-01-15 08:49:17.46	-1077	1349	-1143	15	-6	-11	-27	-259	232	143
	1745	2019-01-15 08:49:17.47	-1069	1332	-1127	10	-6	-1	-144	-12	-132	78
	1746	2019-01-15 08:49:17.48	-1062	1334	-1126	9	-11	6	-41	-255	214	148
	1747	2019-01-15 08:49:17.49	-1073	1339	-1126	11	-10	12	-144	-5	-139	74
	1748	2019-01-15 08:49:17.50	-1088	1360	-1134	11	-7	16	-52	-249	197	150
	1749	2019-01-15 08:49:17.51	-1083	1371	-1140	5	-5	11	-145	-12	-133	78
	1750	2019-01-15 08:49:17.52	-1078	1365	-1150	-5	-8	4	-44	-253	209	148
	1751	2019-01-15 08:49:17.53	-1083	1369	-1143	-11	-8	-6	-157	-25	-132	91
	1752	2019-01-15 08:49:17.54	-1066	1367	-1137	-17	-9	-15	-95	-242	147	168
	1753	2019-01-15 08:49:17.55	-1071	1364	-1142	-12	-15	-23	-180	-21	-159	100
	1754	2019-01-15 08:49:17.56	-1086	1358	-1184	31	-110	-33	-90	-248	158	169
	1755	2019-01-15 08:49:17.57	-1081	1357	-1082	42	-51	-21	-140	-25	-115	82
	1756	2019-01-15 08:49:17.58	-1102	1365	-1133	0	-12	-21	-70	-251	181	160
	1757	2019-01-15 08:49:17.59	-1090	1357	-1168	-32	-14	-18	-114	-22	-92	68
	1758	2019-01-15 08:49:17.60	-1094	1360	-1162	-15	-17	-6	-64	-227	163	145
	1759	2019-01-15 08:49:17.61	-1087	1359	-1154	-16	-20	-1	-116	-12	-104	64
	1760	2019-01-15 08:49:17.62	-1089	1348	-1173	-22	-11	2	-71	-218	147	144
	1761	2019-01-15 08:49:17.63	-1090	1345	-1161	11	-77	10	-107	-22	-85	64
	1762	2019-01-15 08:49:17.64	-1090	1370	-1075	20	-21	20	-68	-227	159	147
	1763	2019-01-15 08:49:17.65	-1096	1360	-1134	5	1	24	-102	-50	-52	76
	1764	2019-01-15 08:49:17.66	-1096	1371	-1163	1	-14	21	-73	-247	174	160
	1765	2019-01-15 08:49:17.67	-1086	1367	-1155	24	-15	22	-121	-60	-61	90
	1766	2019-01-15 08:49:17.68	-1073	1368	-1144	26	-17	15	-104	-232	128	168
	1767	2019-01-15 08:49:17.69	-1086	1372	-1152	17	-18	8	-151	-61	-90	106
	1768	2019-01-15 08:49:17.70	-1082	1369	-1150	17	-11	1	-141	-233	92	187
	1769	2019-01-15 08:49:17.71	-1071	1361	-1137	22	-14	-8	-155	-73	-82	114
	1770	2019-01-15 08:49:17.72	-1072	1350	-1136	27	-7	-12	-134	-235	101	184
	1771	2019-01-15 08:49:17.73	-1075	1338	-1133	35	4	-16	-160	-85	-75	122
	1772	2019-01-15 08:49:17.74	-1084	1351	-1145	35	-1	-15	-156	-236	80	196
	1773	2019-01-15 08:49:17.75	-1073	1353	-1151	22	-6	-13	-167	-103	-64	135
	1774	2019-01-15 08:49:17.76	-1075	1347	-1144	18	-1	-12	-163	-243	80	203
	1775	2019-01-15 08:49:17.77	-1077	1352	-1133	16	-2	-9	-151	-120	-31	135
	1776	2019-01-15 08:49:17.78	-1079	1363	-1142	7	-3	-13	-153	-242	89	197
	1777	2019-01-15 08:49:17.79	-1091	1362	-1141	0	-3	-15	-148	-108	-40	128
	1778	2019-01-15 08:49:17.80	-1088	1355	-1142	-3	-2	-18	-169	-219	50	194
	1779	2019-01-15 08:49:17.81	-1082	1340	-1136	-3	-2	-21	-165	-100	-65	132
	1780	2019-01-15 08:49:17.82	-1086	1336	-1133	7	0	-16	-191	-204	13	197
	1781	2019-01-15 08:49:17.83	-1069	1341	-1131	6	-4	-12	-147	-99	-48	123
	1782	2019-01-15 08:49:17.84	-1068	1334	-1137	4	-8	-11	-166	-206	40	186
	1783	2019-01-15 08:49:17.85	-1071	1349	-1141	17	-12	-7	-146	-118	-28	132
	1784	2019-01-15 08:49:17.86	-1077	1349	-1151	19	-13	-7	-193	-198	5	195
	1785	2019-01-15 08:49:17.87	-1095	1360	-1152	5	-1	-9	-139	-109	-30	124
	1786	2019-01-15 08:49:17.88	-1097	1357	-1157	-9	1	-11	-178	-188	10	183
	1787	2019-01-15 08:49:17.89	-1103	1375	-1150	-21	-4	-13	-126	-110	-16	118
	1788	2019-01-15 08:49:17.90	-1092	1380	-1151	-24	-8	-18	-188	-180	-8	184
	1789	2019-01-15 08:49:17.91	-1085	1372	-1146	-25	-17	-20	-124	-141	17	132
	1790	2019-01-15 08:49:17.92	-1090	1351	-1156	-25	-22	-21	-189	-200	11	194
	1791	2019-01-15 08:49:17.93	-1090	1343	-1145	4	-104	-20	-116	-141	25	128
	1792	2019-01-15 08:49:17.94	-1095	1349	-1081	-5	-10	-11	-194	-181	-13	187
	1793	2019-01-15 08:49:17.95	-1096	1338	-1122	-15	-10	-11	-112	-145	33	128
	1794	2019-01-15 08:49:17.96	-1097	1347	-1128	-16	4	-7	-201	-184	-17	192
	1795	2019-01-15 08:49:17.97	-1098	1371	-1132	-4	7	-5	-116	-151	35	133
	1796	2019-01-15 08:49:17.98	-1086	1381	-1142	-2	1	-10	-208	-166	-42	187
	1797	2019-01-15 08:49:17.99	-1090	1367	-1149	4	-4	-21	-101	-154	53	127
	1798	2019-01-15 08:49:18.00	-1078	1343	-1154	13	-7	-20	-197	-172	-25	184
	1799	2019-01-15 08:49:18.01	-1091	1341	-1150	16	-6	-13	-94	-162	68	128
	1800	2019-01-15 08:49:18.02	-1085	1344	-1137	15	2	-5	-205	-167	-38	186
	1801	2019-01-15 08:49:18.03	-1087	1354	-1146	5	13	-7	-120	-170	50	145
	1802	2019-01-15 08:49:18.04	-1089	1358	-1147	3	1	-13	-237	-158	-79	197
	1803	2019-01-15 08:49:18.05	-1094	1352	-1136	-2	-3	-14	-109	-176	67	142
	1804	2019-01-15 08:49:18.06	-1101	1346	-1134	-15	-5	-18	-220	-152	-68	186
	1805	2019-01-15 08:49:18.07	-1098	1341	-1135	-26	-6	-22	-84	-173	89	128
	1806	2019-01-15 08:49:18.08	-1115	1308	-1208	-8	-40	-15	-210	-145	-65	177
	1807	2019-01-15 08:49:18.09	-1071	1330	-1079	13	-54	2	-84	-175	91	129
	1808	2019-01-15 08:49:18.10	-1091	1338	-1122	-17	30	6	-229	-130	-99	179
	1809	2019-01-15 08:49:18.11	-1072	1338	-1147	-30	33	5	-98	-179	81	138
	1810	2019-01-15 08:49:18.12	-1080	1344	-1140	-8	35	11	-244	-138	-106	191
	1811	2019-01-15 08:49:18.13	-1079	1348	-1198	-1	17	7	-126	-197	71	161
	1812	2019-01-15 08:49:18.14	-1067	1361	-1134	5	-6	4	-284	-140	-144	212
	1813	2019-01-15 08:49:18.15	-1082	1390	-1140	-17	20	-3	-177	-214	37	195
	1814	2019-01-15 08:49:18.16	-1079	1375	-1159	-40	1	-20	-330	-137	-193	233
	1815	2019-01-15 08:49:18.17	-1077	1341	-1143	-48	-9	-24	-218	-211	-7	214
	1816	2019-01-15 08:49:18.18	-1083	1332	-1122	-60	-9	-20	-373	-131	-242	252
	1817	2019-01-15 08:49:18.19	-1085	1317	-1116	-80	9	-8	-288	-242	-46	265
	1818	2019-01-15 08:49:18.20	-1094	1328	-1128	-80	25	9	-427	-149	-278	288
	1819	2019-01-15 08:49:18.21	-1092	1334	-1244	-59	1	15	-289	-247	-42	268
	1820	2019-01-15 08:49:18.22	-1071	1335	-1071	-19	-72	20	-413	-136	-277	274
	1821	2019-01-15 08:49:18.23	-1102	1355	-1086	-36	27	31	-282	-245	-37	263
	1822	2019-01-15 08:49:18.24	-1081	1355	-1138	-59	16	29	-421	-130	-291	275
	1823	2019-01-15 08:49:18.25	-1075	1367	-1137	-42	25	26	-286	-254	-32	270
	1824	2019-01-15 08:49:18.26	-1087	1396	-1136	-28	15	22	-427	-130	-297	278
	1825	2019-01-15 08:49:18.27	-1092	1409	-1145	-45	16	8	-276	-264	-12	270
	1826	2019-01-15 08:49:18.28	-1098	1412	-1149	-51	7	-11	-417	-137	-280	277
	1827	2019-01-15 08:49:18.29	-1095	1410	-1145	-42	-2	-33	-279	-282	3	280
	1828	2019-01-15 08:49:18.30	-1090	1378	-1129	-28	-7	-45	-235	-143	-92	189
	1829	2019-01-15 08:49:18.31	-1086	1358	-1124	-18	-10	-48	46	-288	334	121
	1830	2019-01-15 08:49:18.32	-1094	1336	-1120	-15	-12	-39	-58	-122	64	90
	1831	2019-01-15 08:49:18.33	-1103	1339	-1110	-19	-4	-20	43	-254	297	105
	1832	2019-01-15 08:49:18.34	-1107	1340	-1122	-27	6	-8	-81	-100	19	90
	1833	2019-01-15 08:49:18.35	-1100	1342	-1123	-25	8	-2	87	-260	347	86
	1834	2019-01-15 08:49:18.36	-1101	1352	-1115	-21	8	6	-16	-104	88	60
	1835	2019-01-15 08:49:18.37	-1097	1357	-1122	-25	19	10	161	-282	443	60
	1836	2019-01-15 08:49:18.38	-1090	1358	-1130	-22	17	6	-147	-109	-38	128
	1837	2019-01-15 08:49:18.39	-1074	1374	-1132	-9	19	-1	-71	-276	205	173
	1838	2019-01-15 08:49:18.40	-1081	1372	-1144	-5	9	-9	-320	-92	-228	206
	1839	2019-01-15 08:49:18.41	-1083	1382	-1136	-15	13	-15	-147	-268	121	207
	1840	2019-01-15 08:49:18.42	-1096	1384	-1132	-22	17	-19	-337	-77	-260	207
	1841	2019-01-15 08:49:18.43	-1104	1385	-1135	-24	22	-16	-153	-258	105	205
	1842	2019-01-15 08:49:18.44	-1099	1376	-1120	-15	16	-16	-335	-63	-272	199
	1843	2019-01-15 08:49:18.45	-1095	1338	-1127	-1	9	-1	-129	-274	145	201
	1844	2019-01-15 08:49:18.46	-1102	1356	-1109	-4	17	15	-302	-77	-225	189
	1845	2019-01-15 08:49:18.47	-1089	1363	-1119	-5	23	25	-90	-279	189	184
	1846	2019-01-15 08:49:18.48	-1085	1387	-1116	2	28	27	-270	-71	-199	170
	1847	2019-01-15 08:49:18.49	-1088	1384	-1125	15	20	18	-45	-298	253	171
	1848	2019-01-15 08:49:18.50	-1092	1397	-1138	23	18	5	-237	-73	-164	155
	1849	2019-01-15 08:49:18.51	-1091	1399	-1137	36	12	-9	-33	-282	249	157
	1850	2019-01-15 08:49:18.52	-1087	1389	-1137	44	5	-19	-254	-67	-187	160
	1851	2019-01-15 08:49:18.53	-1073	1365	-1140	52	-7	-24	-90	-285	195	187
	1852	2019-01-15 08:49:18.54	-1067	1344	-1142	54	-8	-24	-282	-62	-220	172
	1853	2019-01-15 08:49:18.55	-1079	1325	-1140	56	-9	-16	-63	-293	230	178
	1854	2019-01-15 08:49:18.56	-1074	1333	-1132	51	-4	-7	-247	-60	-187	153
	1855	2019-01-15 08:49:18.57	-1068	1331	-1131	42	5	4	-44	-284	240	164
	1856	2019-01-15 08:49:18.58	-1086	1334	-1134	35	4	11	-268	-49	-219	158
	1857	2019-01-15 08:49:18.59	-1102	1331	-1138	25	7	22	-92	-278	186	185
	1858	2019-01-15 08:49:18.60	-1097	1351	-1147	16	1	26	-277	-46	-231	161
	1859	2019-01-15 08:49:18.61	-1087	1352	-1130	0	-2	24	-70	-285	215	177
	1860	2019-01-15 08:49:18.62	-1074	1330	-1185	-6	-5	26	-260	-51	-209	155
	1861	2019-01-15 08:49:18.63	-1090	1346	-1057	36	8	38	-64	-292	228	178
	1862	2019-01-15 08:49:18.64	-1078	1368	-1151	-13	9	21	-272	-46	-226	159
	1863	2019-01-15 08:49:18.65	-1086	1355	-1186	-1	-48	6	-95	-289	194	192
	1864	2019-01-15 08:49:18.66	-1099	1374	-1129	13	-28	7	-269	-52	-217	160
	1865	2019-01-15 08:49:18.67	-1089	1379	-1119	-12	-29	-10	-59	-304	245	181
	1866	2019-01-15 08:49:18.68	-1094	1372	-1136	-22	-16	-25	-287	-55	-232	171
	1867	2019-01-15 08:49:18.69	-1086	1343	-1143	-14	-25	-26	-143	-286	143	214
	1868	2019-01-15 08:49:18.70	-1088	1339	-1137	-13	-38	-21	-371	-46	-325	208
	1869	2019-01-15 08:49:18.71	-1084	1346	-1127	-19	-10	-9	-201	-307	106	254
	1870	2019-01-15 08:49:18.72	-1080	1358	-1121	-16	-17	-6	-360	-64	-296	212
	1871	2019-01-15 08:49:18.73	-1095	1371	-1115	-14	-10	-5	-152	-305	153	228
	1872	2019-01-15 08:49:18.74	-1093	1371	-1119	-15	0	-7	-300	-54	-246	177
	1873	2019-01-15 08:49:18.75	-1091	1370	-1130	-16	-1	-13	-110	-303	193	206
	1874	2019-01-15 08:49:18.76	-1076	1362	-1135	-16	-3	-16	-266	-64	-202	165
	1875	2019-01-15 08:49:18.77	-1083	1374	-1150	-20	-8	-19	-90	-316	226	203
	1876	2019-01-15 08:49:18.78	-1074	1369	-1163	-16	-29	-20	-251	-65	-186	158
	1877	2019-01-15 08:49:18.79	-1083	1368	-1126	-9	-29	-16	-89	-312	223	200
	1878	2019-01-15 08:49:18.80	-1074	1377	-1121	-17	-1	-14	-233	-49	-184	141
	1879	2019-01-15 08:49:18.81	-1087	1371	-1121	-17	-6	-17	-80	-299	219	189
	1880	2019-01-15 08:49:18.82	-1085	1365	-1134	0	-17	-14	-223	-39	-184	131
	1881	2019-01-15 08:49:18.83	-1077	1359	-1133	8	-26	-10	-80	-295	215	187
	1882	2019-01-15 08:49:18.84	-1090	1360	-1133	4	-22	-4	-212	-50	-162	131
	1883	2019-01-15 08:49:18.85	-1083	1362	-1176	1	-35	1	-71	-298	227	184
	1884	2019-01-15 08:49:18.86	-1087	1361	-1149	13	-84	7	-202	-51	-151	126
	1885	2019-01-15 08:49:18.87	-1084	1372	-1092	8	-56	15	-82	-291	209	186
	1886	2019-01-15 08:49:18.88	-1106	1357	-1113	-6	-40	12	-192	-41	-151	116
	1887	2019-01-15 08:49:18.89	-1097	1360	-1116	2	-30	8	-62	-280	218	171
	1888	2019-01-15 08:49:18.90	-1102	1369	-1119	18	-37	4	-171	-46	-125	108
	1889	2019-01-15 08:49:18.91	-1103	1358	-1107	15	-47	-2	-65	-288	223	176
	1890	2019-01-15 08:49:18.92	-1100	1343	-1113	14	-36	-2	-167	-50	-117	108
	1891	2019-01-15 08:49:18.93	-1104	1351	-1125	11	-25	1	-69	-269	200	169
	1892	2019-01-15 08:49:18.94	-1113	1366	-1116	-5	-14	5	-170	-33	-137	101
	1893	2019-01-15 08:49:18.95	-1106	1370	-1113	-12	-5	3	-79	-268	189	173
	1894	2019-01-15 08:49:18.96	-1114	1382	-1120	-13	2	-4	-200	-52	-148	126
	1895	2019-01-15 08:49:18.97	-1114	1401	-1125	-16	-5	-18	-123	-271	148	197
	1896	2019-01-15 08:49:18.98	-1113	1374	-1154	-11	-6	-24	-224	-53	-171	138
	1897	2019-01-15 08:49:18.99	-1120	1369	-1122	26	-113	-33	-136	-271	135	203
	1898	2019-01-15 08:49:19.00	-1130	1356	-1049	22	-4	-26	-202	-69	-133	135
	1899	2019-01-15 08:49:19.01	-1116	1335	-1105	5	5	-25	-109	-288	179	198
	1900	2019-01-15 08:49:19.02	-1130	1326	-1110	10	19	-12	-197	-75	-122	136
	1901	2019-01-15 08:49:19.03	-1114	1336	-1111	15	29	3	-144	-253	109	198
	1902	2019-01-15 08:49:19.04	-1108	1343	-1167	1	17	11	-229	-59	-170	144
	1903	2019-01-15 08:49:19.05	-1106	1346	-1085	20	-53	17	-162	-261	99	211
	1904	2019-01-15 08:49:19.06	-1125	1354	-1089	-2	44	27	-244	-87	-157	165
	1905	2019-01-15 08:49:19.07	-1112	1368	-1134	-30	34	22	-184	-273	89	228
	1906	2019-01-15 08:49:19.08	-1106	1361	-1166	-30	12	22	-256	-92	-164	174
	1907	2019-01-15 08:49:19.09	-1085	1374	-1100	-18	-36	17	-197	-265	68	231
	1908	2019-01-15 08:49:19.10	-1102	1366	-1110	-40	22	9	-290	-77	-213	183
	1909	2019-01-15 08:49:19.11	-1087	1367	-1124	-49	19	0	-246	-242	-4	244
	1910	2019-01-15 08:49:19.12	-1086	1362	-1126	-42	26	0	-284	-79	-205	181
	1911	2019-01-15 08:49:19.13	-1085	1363	-1125	-42	28	4	-230	-252	22	241
	1912	2019-01-15 08:49:19.14	-1077	1363	-1126	-52	34	5	-290	-94	-196	192
	1913	2019-01-15 08:49:19.15	-1099	1341	-1137	-13	-50	3	-256	-245	-11	250
	1914	2019-01-15 08:49:19.16	-1085	1335	-1069	12	-1	18	-304	-99	-205	201
	1915	2019-01-15 08:49:19.17	-1103	1364	-1098	-12	17	21	-262	-255	-7	258
	1916	2019-01-15 08:49:19.18	-1089	1362	-1121	-36	20	20	-307	-127	-180	217
	1917	2019-01-15 08:49:19.19	-1086	1376	-1114	-28	7	23	-270	-265	-5	267
	1918	2019-01-15 08:49:19.20	-1088	1375	-1126	-34	9	27	-320	-119	-201	219
	1919	2019-01-15 08:49:19.21	-1091	1396	-1132	-38	18	21	-299	-233	-66	266
	1920	2019-01-15 08:49:19.22	-1087	1393	-1111	-35	20	11	-294	-108	-186	201
	1921	2019-01-15 08:49:19.23	-1093	1389	-1120	-29	11	-2	-261	-219	-42	240
	1922	2019-01-15 08:49:19.24	-1089	1384	-1122	-17	4	-14	-214	-103	-111	158
	1923	2019-01-15 08:49:19.25	-1097	1378	-1109	-6	-6	-25	-214	-216	2	215
	1924	2019-01-15 08:49:19.26	-1097	1365	-1122	-10	-14	-28	-193	-124	-69	158
	1925	2019-01-15 08:49:19.27	-1097	1353	-1120	-27	-13	-25	-221	-228	7	224
	1926	2019-01-15 08:49:19.28	-1093	1356	-1123	-41	-8	-18	-200	-146	-54	173
	1927	2019-01-15 08:49:19.29	-1091	1349	-1115	-33	-4	-11	-235	-229	-6	232
	1928	2019-01-15 08:49:19.30	-1085	1363	-1115	-25	3	3	-180	-129	-51	154
	1929	2019-01-15 08:49:19.31	-1075	1352	-1125	-20	1	12	-223	-199	-24	211
	1930	2019-01-15 08:49:19.32	-1077	1380	-1119	-13	1	18	-189	-130	-59	159
	1931	2019-01-15 08:49:19.33	-1063	1386	-1122	-7	-3	17	-243	-200	-43	221
	1932	2019-01-15 08:49:19.34	-1062	1372	-1123	-3	-4	14	-168	-158	-10	163
	1933	2019-01-15 08:49:19.35	-1080	1374	-1129	3	-13	12	-222	-215	-7	218
	1934	2019-01-15 08:49:19.36	-1090	1377	-1132	4	-21	9	-145	-167	22	156
	1935	2019-01-15 08:49:19.37	-1092	1379	-1116	-3	-27	2	-222	-201	-21	211
	1936	2019-01-15 08:49:19.38	-1077	1378	-1120	-5	-32	-3	-173	-144	-29	158
	1937	2019-01-15 08:49:19.39	-1087	1367	-1117	-5	-29	-5	-264	-164	-100	214
	1938	2019-01-15 08:49:19.40	-1085	1367	-1112	-8	-27	-8	-178	-142	-36	160
	1939	2019-01-15 08:49:19.41	-1098	1362	-1105	-12	-13	-7	-256	-171	-85	213
	1940	2019-01-15 08:49:19.42	-1108	1371	-1108	-5	-13	-6	-165	-170	5	167
	1941	2019-01-15 08:49:19.43	-1099	1386	-1107	1	-21	-11	-253	-176	-77	214
	1942	2019-01-15 08:49:19.44	-1104	1384	-1102	-2	-27	-17	-148	-161	13	154
	1943	2019-01-15 08:49:19.45	-1093	1380	-1100	-4	-33	-24	-256	-152	-104	204
	1944	2019-01-15 08:49:19.46	-1093	1372	-1108	-8	-33	-27	-167	-155	-12	161
	1945	2019-01-15 08:49:19.47	-1112	1362	-1123	-21	-24	-25	-277	-146	-131	211
	1946	2019-01-15 08:49:19.48	-1115	1371	-1117	-29	-16	-18	-134	-172	38	153
	1947	2019-01-15 08:49:19.49	-1103	1378	-1110	-25	-6	-13	-243	-157	-86	200
	1948	2019-01-15 08:49:19.50	-1101	1388	-1109	-16	-2	-16	-116	-182	66	149
	1949	2019-01-15 08:49:19.51	-1108	1389	-1107	-9	-7	-19	-248	-138	-110	193
	1950	2019-01-15 08:49:19.52	-1111	1375	-1108	1	-12	-22	-128	-162	34	145
	1951	2019-01-15 08:49:19.53	-1099	1370	-1109	7	-14	-15	-273	-120	-153	196
	1952	2019-01-15 08:49:19.54	-1114	1372	-1112	13	-13	-6	-165	-176	11	170
	1953	2019-01-15 08:49:19.55	-1115	1367	-1130	24	-18	-2	-301	-125	-176	213
	1954	2019-01-15 08:49:19.56	-1117	1362	-1121	29	-15	8	-163	-206	43	184
	1955	2019-01-15 08:49:19.57	-1108	1340	-1093	31	-5	15	-294	-147	-147	220
	1956	2019-01-15 08:49:19.58	-1110	1324	-1086	36	8	29	-132	-209	77	170
	1957	2019-01-15 08:49:19.59	-1113	1331	-1099	43	14	40	-291	-129	-162	210
	1958	2019-01-15 08:49:19.60	-1098	1351	-1112	43	11	49	-165	-216	51	190
	1959	2019-01-15 08:49:19.61	-1112	1372	-1113	35	8	52	-331	-133	-198	232
	1960	2019-01-15 08:49:19.62	-1105	1386	-1112	19	6	43	-205	-224	19	214
	1961	2019-01-15 08:49:19.63	-1101	1393	-1108	7	-2	24	-352	-128	-224	240
	1962	2019-01-15 08:49:19.64	-1102	1394	-1116	-2	-5	3	-180	-233	53	206
	1963	2019-01-15 08:49:19.65	-1098	1390	-1113	-8	-7	-15	-324	-133	-191	228
	1964	2019-01-15 08:49:19.66	-1097	1381	-1107	-16	-7	-28	-148	-245	97	196
	1965	2019-01-15 08:49:19.67	-1106	1381	-1095	-23	-2	-34	-320	-119	-201	219
	1966	2019-01-15 08:49:19.68	-1097	1358	-1085	-24	-3	-40	-156	-240	84	198
	1967	2019-01-15 08:49:19.69	-1102	1359	-1081	-21	-3	-42	-310	-118	-192	214
	1968	2019-01-15 08:49:19.70	-1109	1371	-1094	-17	-4	-44	-93	-260	167	176
	1969	2019-01-15 08:49:19.71	-1113	1371	-1098	-22	3	-45	-271	-127	-144	199
	1970	2019-01-15 08:49:19.72	-1115	1381	-1102	-32	8	-49	-109	-259	150	184
	1971	2019-01-15 08:49:19.73	-1128	1373	-1108	-35	6	-51	-308	-111	-197	209
	1972	2019-01-15 08:49:19.74	-1122	1369	-1114	-29	6	-53	-135	-254	119	194
	1973	2019-01-15 08:49:19.75	-1118	1353	-1105	-23	13	-44	-317	-104	-213	210
	1974	2019-01-15 08:49:19.76	-1109	1359	-1098	-21	21	-31	-128	-258	130	193
	1975	2019-01-15 08:49:19.77	-1105	1364	-1107	-15	23	-24	-316	-96	-220	206
	1976	2019-01-15 08:49:19.78	-1097	1370	-1114	-11	14	-20	-129	-264	135	196
	1977	2019-01-15 08:49:19.79	-1103	1389	-1124	-7	17	-19	-311	-90	-221	200
	1978	2019-01-15 08:49:19.80	-1105	1390	-1131	-8	13	-23	-123	-251	128	187
	1979	2019-01-15 08:49:19.81	-1097	1378	-1121	-12	4	-25	-320	-83	-237	201
	1980	2019-01-15 08:49:19.82	-1098	1368	-1115	-12	5	-27	-148	-272	124	210
	1981	2019-01-15 08:49:19.83	-1096	1358	-1123	-7	4	-23	-350	-93	-257	221
	1982	2019-01-15 08:49:19.84	-1090	1355	-1115	-3	7	-17	-172	-283	111	227
	1983	2019-01-15 08:49:19.85	-1074	1353	-1106	4	11	-8	-363	-86	-277	224
	1984	2019-01-15 08:49:19.86	-1078	1371	-1108	8	16	2	-175	-281	106	228
	1985	2019-01-15 08:49:19.87	-1084	1378	-1119	17	14	5	-350	-66	-284	208
	1986	2019-01-15 08:49:19.88	-1088	1378	-1133	31	-4	3	-147	-256	109	201
	1987	2019-01-15 08:49:19.89	-1079	1368	-1119	36	-6	3	-325	-56	-269	190
	1988	2019-01-15 08:49:19.90	-1070	1365	-1116	31	4	2	-118	-282	164	200
	1989	2019-01-15 08:49:19.91	-1075	1372	-1128	23	-6	1	-319	-77	-242	198
	1990	2019-01-15 08:49:19.92	-1073	1370	-1137	23	-19	-1	-124	-288	164	206
	1991	2019-01-15 08:49:19.93	-1077	1368	-1119	19	-24	-1	-324	-74	-250	199
	1992	2019-01-15 08:49:19.94	-1104	1339	-1114	21	-20	3	-117	-296	179	206
	1993	2019-01-15 08:49:19.95	-1104	1323	-1106	30	-11	10	-299	-79	-220	189
	1994	2019-01-15 08:49:19.96	-1094	1336	-1097	31	-10	23	-67	-277	210	172
[truncated: 4,328 more rows]
