# Supplementary material for: Evaluating the stress-response of dental students to the dental school environment
Source: PeerJ. 2020 May 6;8:e8981. doi: 10.7717/peerj.8981 (PMC7210805; doi:10.7717/peerj.8981)
Supplement: Supplemental Information 1 [file peerj-08-8981-s001.zip › 5-0 -V.csv]

// Data mode : Full
// Data quality : High
// Acceleration sensor's range : 16g
// Gyroscope sensor's range : 2000dps
//
//ARTIFACT	NUM	DATE	ACC_X	ACC_Y	ACC_Z	GYRO_X	GYRO_Y	GYRO_Z	EOG_L	EOG_R	EOG_H	EOG_V
	1	2019-01-17 09:09:46.71	-544	1176	-1599	2	5	-19	-71	19	-90	26
	2	2019-01-17 09:09:46.72	-558	1172	-1608	-1	6	-17	-269	-194	-75	231
	3	2019-01-17 09:09:46.73	-560	1171	-1608	0	4	-15	-87	-1	-86	44
	4	2019-01-17 09:09:46.74	-557	1166	-1602	0	0	-12	-276	-215	-61	245
	5	2019-01-17 09:09:46.75	-548	1166	-1599	-2	0	-8	-80	-19	-61	49
	6	2019-01-17 09:09:46.76	-554	1172	-1601	-1	-2	-6	-255	-216	-39	235
	7	2019-01-17 09:09:46.77	-557	1172	-1598	-3	4	-4	-31	10	-41	10
	8	2019-01-17 09:09:46.78	-558	1171	-1594	0	2	-4	-182	-160	-22	171
	9	2019-01-17 09:09:46.79	-554	1174	-1599	2	2	-2	74	101	-27	-87
	10	2019-01-17 09:09:46.80	-551	1171	-1602	1	3	-5	-77	-61	-16	69
	11	2019-01-17 09:09:46.81	-550	1167	-1594	3	3	-7	145	178	-33	-161
	12	2019-01-17 09:09:46.82	-551	1164	-1601	2	-1	-2	-44	-23	-21	33
	13	2019-01-17 09:09:46.83	-560	1168	-1594	3	-4	1	172	202	-30	-187
	14	2019-01-17 09:09:46.84	-548	1164	-1589	1	-1	-1	-43	-21	-22	32
	15	2019-01-17 09:09:46.85	-550	1168	-1582	0	5	1	127	170	-43	-148
	16	2019-01-17 09:09:46.86	-551	1171	-1586	-3	12	0	-97	-53	-44	75
	17	2019-01-17 09:09:46.87	-544	1170	-1597	-5	14	-4	85	153	-68	-119
	18	2019-01-17 09:09:46.88	-553	1178	-1607	-7	14	-6	-139	-70	-69	104
	19	2019-01-17 09:09:46.89	-546	1183	-1608	-10	10	-9	14	138	-124	-76
	20	2019-01-17 09:09:46.90	-543	1176	-1617	-13	7	-11	-202	-79	-123	140
	21	2019-01-17 09:09:46.91	-548	1181	-1611	-14	3	-16	-36	104	-140	-34
	22	2019-01-17 09:09:46.92	-563	1177	-1601	-14	-2	-20	-230	-118	-112	174
	23	2019-01-17 09:09:46.93	-538	1174	-1602	-11	-5	-24	-50	69	-119	-9
	24	2019-01-17 09:09:46.94	-549	1176	-1601	-11	-4	-25	-224	-126	-98	175
	25	2019-01-17 09:09:46.95	-554	1166	-1590	-10	-2	-26	-44	73	-117	-14
	26	2019-01-17 09:09:46.96	-546	1164	-1597	-8	1	-24	-235	-125	-110	180
	27	2019-01-17 09:09:46.97	-547	1163	-1599	-9	2	-23	-84	62	-146	11
	28	2019-01-17 09:09:46.98	-548	1170	-1601	-10	1	-19	-232	-101	-131	166
	29	2019-01-17 09:09:46.99	-547	1163	-1597	-9	-2	-16	18	161	-143	-89
	30	2019-01-17 09:09:47.00	-549	1164	-1601	-11	-3	-12	-74	44	-118	15
	31	2019-01-17 09:09:47.01	-552	1170	-1601	-15	-7	-6	133	256	-123	-194
	32	2019-01-17 09:09:47.02	-554	1171	-1606	-14	-8	-4	-56	53	-109	1
	33	2019-01-17 09:09:47.03	-550	1175	-1603	-10	-13	-2	69	188	-119	-128
	34	2019-01-17 09:09:47.04	-554	1171	-1588	-9	-15	-1	-138	-28	-110	83
	35	2019-01-17 09:09:47.05	-534	1182	-1583	-8	-12	-3	-4	122	-126	-59
	36	2019-01-17 09:09:47.06	-545	1184	-1587	-6	-7	-8	-184	-74	-110	129
	37	2019-01-17 09:09:47.07	-552	1187	-1589	-8	-3	-11	-34	86	-120	-26
	38	2019-01-17 09:09:47.08	-538	1184	-1589	-7	-1	-18	-185	-87	-98	136
	39	2019-01-17 09:09:47.09	-548	1173	-1598	0	-5	-21	-45	75	-120	-15
	40	2019-01-17 09:09:47.10	-538	1167	-1611	0	-7	-24	-224	-83	-141	153
	41	2019-01-17 09:09:47.11	-548	1172	-1599	-3	-8	-25	-119	102	-221	8
	42	2019-01-17 09:09:47.12	-548	1163	-1615	-7	-13	-26	-281	-28	-253	154
	43	2019-01-17 09:09:47.13	-549	1168	-1605	-6	-15	-28	-172	140	-312	16
	44	2019-01-17 09:09:47.14	-548	1172	-1601	-3	-18	-29	-307	-11	-296	159
	45	2019-01-17 09:09:47.15	-546	1172	-1596	-10	-15	-31	-171	137	-308	17
	46	2019-01-17 09:09:47.16	-543	1182	-1599	-17	-11	-36	-285	-2	-283	143
	47	2019-01-17 09:09:47.17	-547	1172	-1599	-15	-10	-41	-180	150	-330	15
	48	2019-01-17 09:09:47.18	-551	1181	-1600	-20	-15	-41	-303	8	-311	147
	49	2019-01-17 09:09:47.19	-545	1184	-1604	-27	-16	-44	-170	118	-288	26
	50	2019-01-17 09:09:47.20	-562	1180	-1613	-35	-19	-46	-259	-31	-228	145
	51	2019-01-17 09:09:47.21	-560	1185	-1602	-36	-27	-46	-139	93	-232	23
	52	2019-01-17 09:09:47.22	-558	1179	-1601	-34	-32	-43	-255	-33	-222	144
	53	2019-01-17 09:09:47.23	-559	1180	-1589	-32	-32	-40	-166	88	-254	39
	54	2019-01-17 09:09:47.24	-558	1177	-1590	-26	-29	-37	-279	-29	-250	154
	55	2019-01-17 09:09:47.25	-572	1166	-1584	-24	-33	-32	-179	102	-281	38
	56	2019-01-17 09:09:47.26	-572	1158	-1591	-18	-32	-25	-252	8	-260	122
	57	2019-01-17 09:09:47.27	-569	1168	-1585	-12	-35	-16	-124	127	-251	-1
	58	2019-01-17 09:09:47.28	-581	1170	-1587	-13	-35	-8	-155	48	-203	53
	59	2019-01-17 09:09:47.29	-572	1172	-1585	-14	-35	1	-42	149	-191	-53
	60	2019-01-17 09:09:47.30	-571	1169	-1586	-12	-33	7	-110	47	-157	31
	61	2019-01-17 09:09:47.31	-582	1173	-1586	-6	-35	13	-23	115	-138	-46
	62	2019-01-17 09:09:47.32	-578	1180	-1578	-4	-33	17	-89	31	-120	29
	63	2019-01-17 09:09:47.33	-590	1178	-1584	-2	-30	18	-13	111	-124	-49
	64	2019-01-17 09:09:47.34	-572	1185	-1579	0	-25	13	-95	19	-114	38
	65	2019-01-17 09:09:47.35	-576	1197	-1578	0	-23	10	-32	96	-128	-32
	66	2019-01-17 09:09:47.36	-589	1196	-1572	0	-17	5	-99	24	-123	37
	67	2019-01-17 09:09:47.37	-582	1199	-1580	0	-12	-1	-28	92	-120	-32
	68	2019-01-17 09:09:47.38	-576	1193	-1578	0	-10	-5	-65	24	-89	20
	69	2019-01-17 09:09:47.39	-581	1186	-1586	-1	-7	-9	3	81	-78	-42
	70	2019-01-17 09:09:47.40	-579	1180	-1582	2	-7	-10	-37	12	-49	12
	71	2019-01-17 09:09:47.41	-579	1170	-1598	7	-9	-11	3	24	-21	-13
	72	2019-01-17 09:09:47.42	-573	1180	-1589	10	-14	-12	-44	-50	6	47
	73	2019-01-17 09:09:47.43	-582	1172	-1579	8	-9	-10	-4	-16	12	10
	74	2019-01-17 09:09:47.44	-577	1181	-1577	5	-8	-10	-24	-50	26	37
	75	2019-01-17 09:09:47.45	-576	1175	-1579	2	-3	-8	10	-7	17	-1
	76	2019-01-17 09:09:47.46	-580	1176	-1579	1	4	-8	-15	-30	15	22
	77	2019-01-17 09:09:47.47	-567	1174	-1590	-1	4	-6	8	-7	15	0
	78	2019-01-17 09:09:47.48	-579	1174	-1599	0	4	-6	10	-39	49	14
	79	2019-01-17 09:09:47.49	-580	1179	-1600	0	3	-4	36	-21	57	-7
	80	2019-01-17 09:09:47.50	-571	1187	-1598	0	2	-5	29	-31	60	1
	81	2019-01-17 09:09:47.51	-577	1182	-1602	-2	-1	-5	31	-17	48	-7
	82	2019-01-17 09:09:47.52	-578	1182	-1593	0	-2	-6	27	-25	52	-1
	83	2019-01-17 09:09:47.53	-572	1185	-1595	5	-2	-7	14	-29	43	7
	84	2019-01-17 09:09:47.54	-569	1179	-1589	8	-3	-9	13	-38	51	12
	85	2019-01-17 09:09:47.55	-572	1180	-1581	10	-3	-11	0	-51	51	25
	86	2019-01-17 09:09:47.56	-580	1174	-1587	16	0	-11	4	-44	48	20
	87	2019-01-17 09:09:47.57	-567	1169	-1589	20	0	-10	-15	-53	38	34
	88	2019-01-17 09:09:47.58	-573	1162	-1589	19	1	-7	14	-32	46	9
	89	2019-01-17 09:09:47.59	-574	1160	-1598	18	0	-3	-14	-62	48	38
	90	2019-01-17 09:09:47.60	-573	1157	-1602	18	-1	0	8	-52	60	22
	91	2019-01-17 09:09:47.61	-577	1163	-1599	13	0	2	-26	-84	58	55
	92	2019-01-17 09:09:47.62	-574	1159	-1594	11	-2	9	19	-42	61	11
	93	2019-01-17 09:09:47.63	-554	1158	-1596	10	-3	11	-22	-74	52	48
	94	2019-01-17 09:09:47.64	-569	1165	-1585	7	2	8	27	-37	64	5
	95	2019-01-17 09:09:47.65	-557	1165	-1586	4	4	8	-29	-87	58	58
	96	2019-01-17 09:09:47.66	-567	1176	-1582	3	7	2	17	-44	61	13
	97	2019-01-17 09:09:47.67	-570	1173	-1583	4	8	-1	-38	-101	63	69
	98	2019-01-17 09:09:47.68	-562	1177	-1602	2	9	-6	30	-37	67	3
	99	2019-01-17 09:09:47.69	-564	1163	-1589	2	5	-10	-25	-74	49	49
	100	2019-01-17 09:09:47.70	-567	1167	-1606	-6	8	-14	45	-1	46	-22
	101	2019-01-17 09:09:47.71	-566	1162	-1604	-9	2	-12	-28	-67	39	47
	102	2019-01-17 09:09:47.72	-569	1157	-1600	-4	-5	-10	42	-3	45	-19
	103	2019-01-17 09:09:47.73	-567	1146	-1599	-6	-5	-5	-43	-84	41	63
	104	2019-01-17 09:09:47.74	-566	1155	-1590	-7	-4	-2	34	-18	52	-8
	105	2019-01-17 09:09:47.75	-580	1154	-1584	-6	-4	3	-68	-110	42	89
	106	2019-01-17 09:09:47.76	-571	1166	-1589	-3	-4	7	29	-8	37	-10
	107	2019-01-17 09:09:47.77	-561	1161	-1592	-6	1	9	-51	-92	41	71
	108	2019-01-17 09:09:47.78	-573	1172	-1594	-13	6	10	64	14	50	-39
	109	2019-01-17 09:09:47.79	-576	1176	-1595	-16	5	9	-23	-77	54	50
	110	2019-01-17 09:09:47.80	-572	1183	-1606	-21	-2	9	85	30	55	-57
	111	2019-01-17 09:09:47.81	-576	1182	-1591	-26	-5	8	-32	-73	41	52
	112	2019-01-17 09:09:47.82	-564	1187	-1584	-25	-3	5	69	23	46	-46
	113	2019-01-17 09:09:47.83	-576	1186	-1590	-21	-1	1	-49	-112	63	80
	114	2019-01-17 09:09:47.84	-578	1186	-1583	-14	-3	-6	70	-9	79	-30
	115	2019-01-17 09:09:47.85	-557	1195	-1579	-10	2	-11	-46	-130	84	88
	116	2019-01-17 09:09:47.86	-563	1188	-1584	-8	5	-17	78	-4	82	-37
	117	2019-01-17 09:09:47.87	-566	1192	-1587	-5	9	-17	-58	-129	71	93
	118	2019-01-17 09:09:47.88	-573	1183	-1587	-1	8	-18	88	5	83	-46
	119	2019-01-17 09:09:47.89	-567	1174	-1581	0	12	-15	-31	-121	90	76
	120	2019-01-17 09:09:47.90	-567	1170	-1593	-1	13	-12	107	25	82	-66
	121	2019-01-17 09:09:47.91	-573	1174	-1592	1	16	-9	-38	-108	70	73
	122	2019-01-17 09:09:47.92	-557	1169	-1592	2	14	-5	103	47	56	-75
	123	2019-01-17 09:09:47.93	-568	1175	-1587	3	9	-5	-50	-99	49	74
	124	2019-01-17 09:09:47.94	-563	1175	-1596	-1	12	-4	92	43	49	-67
	125	2019-01-17 09:09:47.95	-552	1178	-1594	-2	9	-3	-67	-108	41	87
	126	2019-01-17 09:09:47.96	-552	1183	-1593	-2	8	-6	77	47	30	-62
	127	2019-01-17 09:09:47.97	-552	1176	-1589	-1	10	-8	-89	-113	24	101
	128	2019-01-17 09:09:47.98	-555	1174	-1589	1	8	-12	64	50	14	-57
	129	2019-01-17 09:09:47.99	-556	1173	-1591	-1	5	-12	-99	-121	22	110
	130	2019-01-17 09:09:48.00	-554	1170	-1585	-2	5	-14	55	31	24	-43
	131	2019-01-17 09:09:48.01	-540	1178	-1587	-6	4	-15	-118	-140	22	129
	132	2019-01-17 09:09:48.02	-553	1179	-1584	-9	7	-19	49	36	13	-42
	133	2019-01-17 09:09:48.03	-548	1171	-1602	-13	4	-17	-116	-128	12	122
	134	2019-01-17 09:09:48.04	-549	1171	-1605	-12	-3	-16	50	47	3	-48
	135	2019-01-17 09:09:48.05	-556	1173	-1609	-12	-8	-10	-129	-125	-4	127
	136	2019-01-17 09:09:48.06	-560	1179	-1607	-12	-15	-10	56	70	-14	-63
	137	2019-01-17 09:09:48.07	-551	1181	-1597	-13	-15	-10	-110	-111	1	110
	138	2019-01-17 09:09:48.08	-559	1182	-1584	-11	-16	-9	75	72	3	-73
	139	2019-01-17 09:09:48.09	-551	1185	-1592	-10	-18	-12	-111	-108	-3	109
	140	2019-01-17 09:09:48.10	-560	1191	-1600	-10	-20	-17	67	94	-27	-80
	141	2019-01-17 09:09:48.11	-557	1200	-1602	-11	-20	-19	-130	-100	-30	115
	142	2019-01-17 09:09:48.12	-559	1198	-1594	-12	-20	-24	44	88	-44	-66
	143	2019-01-17 09:09:48.13	-560	1190	-1589	-13	-17	-26	-148	-115	-33	131
	144	2019-01-17 09:09:48.14	-562	1194	-1585	-8	-17	-29	41	73	-32	-57
	145	2019-01-17 09:09:48.15	-565	1182	-1582	-2	-15	-29	-146	-134	-12	140
	146	2019-01-17 09:09:48.16	-562	1166	-1584	1	-15	-27	41	66	-25	-53
	147	2019-01-17 09:09:48.17	-576	1173	-1588	4	-17	-23	-154	-126	-28	140
	148	2019-01-17 09:09:48.18	-574	1170	-1595	8	-19	-20	34	76	-42	-55
	149	2019-01-17 09:09:48.19	-570	1170	-1602	7	-23	-12	-156	-131	-25	143
	150	2019-01-17 09:09:48.20	-575	1161	-1598	8	-27	-3	34	64	-30	-49
	151	2019-01-17 09:09:48.21	-576	1169	-1588	7	-28	2	-161	-137	-24	149
	152	2019-01-17 09:09:48.22	-582	1173	-1586	6	-27	9	35	58	-23	-46
	153	2019-01-17 09:09:48.23	-574	1177	-1592	5	-24	13	-162	-153	-9	157
	154	2019-01-17 09:09:48.24	-573	1177	-1588	4	-18	13	28	43	-15	-35
	155	2019-01-17 09:09:48.25	-579	1175	-1593	8	-17	12	-159	-156	-3	157
	156	2019-01-17 09:09:48.26	-579	1174	-1601	12	-20	14	40	50	-10	-45
	157	2019-01-17 09:09:48.27	-583	1181	-1595	14	-22	10	-166	-154	-12	160
	158	2019-01-17 09:09:48.28	-590	1183	-1589	11	-17	6	16	81	-65	-48
	159	2019-01-17 09:09:48.29	-565	1181	-1593	8	-13	5	-200	-93	-107	146
	160	2019-01-17 09:09:48.30	-577	1178	-1573	14	-12	1	-26	128	-154	-51
	161	2019-01-17 09:09:48.31	-578	1167	-1585	20	-13	-3	-218	-92	-126	155
	162	2019-01-17 09:09:48.32	-573	1169	-1593	17	-13	-6	-16	105	-121	-44
	163	2019-01-17 09:09:48.33	-576	1177	-1594	10	-10	-8	-201	-112	-89	156
	164	2019-01-17 09:09:48.34	-568	1171	-1594	6	-9	-7	-4	89	-93	-42
	165	2019-01-17 09:09:48.35	-581	1172	-1594	4	-8	-7	-198	-123	-75	160
	166	2019-01-17 09:09:48.36	-582	1179	-1586	-1	-5	-8	-7	84	-91	-38
	167	2019-01-17 09:09:48.37	-584	1172	-1591	-3	-4	-7	-180	-128	-52	154
	168	2019-01-17 09:09:48.38	-583	1179	-1595	-2	-5	-4	58	57	1	-57
	169	2019-01-17 09:09:48.39	-586	1177	-1597	3	-7	-3	-108	-184	76	146
	170	2019-01-17 09:09:48.40	-577	1181	-1591	5	-9	-4	107	-9	116	-49
	171	2019-01-17 09:09:48.41	-582	1182	-1583	8	-7	-5	-90	-204	114	147
	172	2019-01-17 09:09:48.42	-581	1182	-1583	10	-3	-8	98	5	93	-51
	173	2019-01-17 09:09:48.43	-583	1181	-1579	14	-3	-13	-105	-188	83	146
	174	2019-01-17 09:09:48.44	-581	1181	-1579	21	-2	-16	81	6	75	-43
	175	2019-01-17 09:09:48.45	-583	1174	-1585	20	0	-19	-119	-196	77	157
	176	2019-01-17 09:09:48.46	-573	1168	-1593	18	-2	-18	80	6	74	-43
	177	2019-01-17 09:09:48.47	-569	1160	-1584	19	-2	-17	-117	-182	65	149
	178	2019-01-17 09:09:48.48	-580	1156	-1587	18	3	-14	62	23	39	-42
	179	2019-01-17 09:09:48.49	-579	1155	-1587	14	4	-12	-127	-154	27	140
	180	2019-01-17 09:09:48.50	-581	1154	-1594	11	3	-11	61	51	10	-56
	181	2019-01-17 09:09:48.51	-577	1157	-1595	10	5	-6	-116	-145	29	130
	182	2019-01-17 09:09:48.52	-577	1151	-1598	5	3	-1	64	40	24	-52
	183	2019-01-17 09:09:48.53	-581	1153	-1600	4	2	3	-123	-151	28	137
	184	2019-01-17 09:09:48.54	-574	1157	-1594	3	-3	7	62	52	10	-57
	185	2019-01-17 09:09:48.55	-581	1160	-1588	0	-3	7	-124	-132	8	128
	186	2019-01-17 09:09:48.56	-572	1161	-1590	-3	-1	7	50	62	-12	-56
	187	2019-01-17 09:09:48.57	-579	1162	-1594	-2	-3	3	-132	-134	2	133
	188	2019-01-17 09:09:48.58	-575	1158	-1591	1	-4	3	50	48	2	-49
	189	2019-01-17 09:09:48.59	-568	1167	-1587	1	-1	-1	-130	-142	12	136
	190	2019-01-17 09:09:48.60	-573	1163	-1585	1	1	-2	33	34	-1	-33
	191	2019-01-17 09:09:48.61	-572	1166	-1589	1	3	-7	-136	-140	4	138
	192	2019-01-17 09:09:48.62	-571	1167	-1586	-2	8	-11	41	52	-11	-46
	193	2019-01-17 09:09:48.63	-578	1167	-1594	-5	10	-10	-120	-114	-6	117
	194	2019-01-17 09:09:48.64	-576	1167	-1601	-8	11	-12	35	55	-20	-45
	195	2019-01-17 09:09:48.65	-576	1170	-1611	-9	11	-11	-123	-105	-18	114
	196	2019-01-17 09:09:48.66	-571	1169	-1605	-12	7	-10	41	67	-26	-54
	197	2019-01-17 09:09:48.67	-570	1169	-1603	-11	6	-11	-120	-89	-31	104
	198	2019-01-17 09:09:48.68	-564	1171	-1598	-13	5	-9	32	85	-53	-58
	199	2019-01-17 09:09:48.69	-564	1176	-1595	-10	3	-9	-113	-67	-46	90
	200	2019-01-17 09:09:48.70	-570	1170	-1592	-7	1	-8	29	118	-89	-73
	201	2019-01-17 09:09:48.71	-564	1173	-1595	-3	0	-6	-128	-11	-117	69
	202	2019-01-17 09:09:48.72	-577	1164	-1601	2	-3	-6	9	143	-134	-76
	203	2019-01-17 09:09:48.73	-569	1170	-1596	3	-6	-6	-128	-45	-83	86
	204	2019-01-17 09:09:48.74	-570	1161	-1593	4	-6	-2	14	72	-58	-43
	205	2019-01-17 09:09:48.75	-577	1157	-1592	5	-8	-1	-109	-78	-31	93
	206	2019-01-17 09:09:48.76	-575	1157	-1589	5	-7	3	38	54	-16	-46
	207	2019-01-17 09:09:48.77	-567	1157	-1590	6	-4	7	-60	-91	31	75
	208	2019-01-17 09:09:48.78	-570	1159	-1593	5	-1	7	75	40	35	-57
	209	2019-01-17 09:09:48.79	-563	1160	-1594	5	-2	13	-57	-86	29	71
	210	2019-01-17 09:09:48.80	-582	1158	-1601	7	-1	12	44	41	3	-42
	211	2019-01-17 09:09:48.81	-581	1162	-1596	4	-1	13	-76	-94	18	85
	212	2019-01-17 09:09:48.82	-568	1168	-1590	-1	0	11	44	10	34	-27
	213	2019-01-17 09:09:48.83	-565	1169	-1590	-4	2	11	-50	-127	77	88
	214	2019-01-17 09:09:48.84	-566	1170	-1584	-8	1	6	57	-16	73	-20
	215	2019-01-17 09:09:48.85	-566	1171	-1588	-8	3	1	-44	-110	66	77
	216	2019-01-17 09:09:48.86	-570	1172	-1596	-8	-1	-1	57	15	42	-36
	217	2019-01-17 09:09:48.87	-577	1172	-1590	-12	-2	-2	-38	-83	45	60
	218	2019-01-17 09:09:48.88	-558	1173	-1581	-20	3	-6	36	11	25	-23
	219	2019-01-17 09:09:48.89	-566	1172	-1594	-26	9	-10	-71	-127	56	99
	220	2019-01-17 09:09:48.90	-567	1172	-1582	-19	5	-12	12	-81	93	34
	221	2019-01-17 09:09:48.91	-568	1163	-1588	-15	-2	-9	-54	-193	139	123
	222	2019-01-17 09:09:48.92	-580	1166	-1598	-19	0	-9	40	-103	143	31
	223	2019-01-17 09:09:48.93	-573	1161	-1603	-23	-2	-7	-34	-166	132	100
	224	2019-01-17 09:09:48.94	-584	1169	-1599	-19	-7	-4	38	-47	85	4
	225	2019-01-17 09:09:48.95	-581	1177	-1592	-21	-9	-2	-33	-75	42	54
	226	2019-01-17 09:09:48.96	-581	1184	-1590	-31	-1	0	14	25	-11	-19
	227	2019-01-17 09:09:48.97	-570	1184	-1583	-33	3	0	-56	-32	-24	44
	228	2019-01-17 09:09:48.98	-577	1181	-1591	-23	5	2	-16	27	-43	-5
	229	2019-01-17 09:09:48.99	-579	1179	-1591	-16	3	3	-60	-24	-36	42
	230	2019-01-17 09:09:49.00	-570	1181	-1590	-9	1	1	-1	30	-31	-14
	231	2019-01-17 09:09:49.01	-578	1184	-1585	-7	1	0	-36	-25	-11	30
	232	2019-01-17 09:09:49.02	-572	1185	-1587	-3	6	-1	-3	29	-32	-13
	233	2019-01-17 09:09:49.03	-566	1184	-1586	2	8	-3	-44	-6	-38	25
	234	2019-01-17 09:09:49.04	-571	1183	-1590	9	7	-7	-13	50	-63	-18
	235	2019-01-17 09:09:49.05	-575	1174	-1585	7	10	-13	-42	32	-74	5
	236	2019-01-17 09:09:49.06	-564	1176	-1595	6	9	-13	-14	72	-86	-29
	237	2019-01-17 09:09:49.07	-579	1182	-1595	4	9	-16	-42	64	-106	-11
	238	2019-01-17 09:09:49.08	-575	1168	-1596	4	8	-17	-38	99	-137	-30
	239	2019-01-17 09:09:49.09	-576	1173	-1599	4	11	-17	-55	69	-124	-7
	240	2019-01-17 09:09:49.10	-580	1171	-1597	4	13	-18	-33	59	-92	-13
	241	2019-01-17 09:09:49.11	-574	1178	-1602	0	13	-19	-34	41	-75	-3
	242	2019-01-17 09:09:49.12	-570	1177	-1594	-7	14	-18	-32	49	-81	-8
	243	2019-01-17 09:09:49.13	-573	1172	-1589	-10	10	-19	-21	55	-76	-17
	244	2019-01-17 09:09:49.14	-567	1181	-1590	-12	12	-16	-20	51	-71	-15
	245	2019-01-17 09:09:49.15	-584	1166	-1584	-9	11	-13	-16	42	-58	-13
	246	2019-01-17 09:09:49.16	-579	1156	-1592	-5	15	-8	-47	16	-63	15
	247	2019-01-17 09:09:49.17	-572	1159	-1591	1	10	-5	-35	28	-63	3
	248	2019-01-17 09:09:49.18	-571	1165	-1578	7	13	-1	-46	19	-65	13
	249	2019-01-17 09:09:49.19	-569	1166	-1569	4	21	0	-21	41	-62	-10
	250	2019-01-17 09:09:49.20	-563	1170	-1584	5	28	1	-51	5	-56	23
	251	2019-01-17 09:09:49.21	-554	1172	-1592	3	31	-1	-18	37	-55	-9
	252	2019-01-17 09:09:49.22	-561	1173	-1605	3	27	-3	-56	11	-67	22
	253	2019-01-17 09:09:49.23	-557	1171	-1606	-1	19	-4	-4	69	-73	-32
	254	2019-01-17 09:09:49.24	-559	1166	-1608	-4	14	-7	-50	19	-69	15
	255	2019-01-17 09:09:49.25	-561	1167	-1605	-7	10	-9	-4	58	-62	-27
	256	2019-01-17 09:09:49.26	-557	1164	-1593	-10	5	-10	-68	-3	-65	35
	257	2019-01-17 09:09:49.27	-561	1163	-1587	-9	4	-12	-21	44	-65	-11
	258	2019-01-17 09:09:49.28	-567	1170	-1579	-6	4	-13	-89	-14	-75	51
	259	2019-01-17 09:09:49.29	-565	1170	-1585	-6	6	-16	-30	49	-79	-9
	260	2019-01-17 09:09:49.30	-564	1161	-1591	-8	9	-17	-107	-24	-83	65
	261	2019-01-17 09:09:49.31	-562	1161	-1598	-5	7	-17	-31	45	-76	-7
	262	2019-01-17 09:09:49.32	-558	1157	-1606	-7	8	-15	-102	-32	-70	67
	263	2019-01-17 09:09:49.33	-568	1159	-1604	-9	6	-8	-26	52	-78	-13
	264	2019-01-17 09:09:49.34	-558	1152	-1603	-12	2	-4	-117	-36	-81	76
	265	2019-01-17 09:09:49.35	-566	1156	-1601	-11	-2	1	-30	47	-77	-8
	266	2019-01-17 09:09:49.36	-565	1168	-1601	-12	-2	5	-104	-43	-61	73
	267	2019-01-17 09:09:49.37	-553	1172	-1595	-15	-5	6	-5	58	-63	-26
	268	2019-01-17 09:09:49.38	-558	1173	-1594	-15	-2	7	-100	-35	-65	67
	269	2019-01-17 09:09:49.39	-555	1184	-1593	-15	-2	5	-2	76	-78	-37
	270	2019-01-17 09:09:49.40	-555	1183	-1588	-14	-1	0	-111	-27	-84	69
	271	2019-01-17 09:09:49.41	-559	1181	-1590	-14	1	-2	-12	101	-113	-44
	272	2019-01-17 09:09:49.42	-564	1179	-1591	-11	0	-8	-128	3	-131	62
	273	2019-01-17 09:09:49.43	-563	1182	-1597	-11	-1	-11	-22	121	-143	-49
	274	2019-01-17 09:09:49.44	-554	1180	-1602	-13	-1	-14	-143	-2	-141	72
	275	2019-01-17 09:09:49.45	-556	1174	-1598	-11	-4	-18	-24	125	-149	-50
	276	2019-01-17 09:09:49.46	-565	1173	-1597	-5	-7	-16	-143	2	-145	70
	277	2019-01-17 09:09:49.47	-555	1172	-1595	-5	-9	-16	-9	134	-143	-62
	278	2019-01-17 09:09:49.48	-567	1178	-1588	-10	-4	-16	-127	4	-131	61
	279	2019-01-17 09:09:49.49	-568	1175	-1598	-15	-1	-14	8	137	-129	-72
	280	2019-01-17 09:09:49.50	-561	1164	-1594	-6	-2	-13	-130	-12	-118	71
	281	2019-01-17 09:09:49.51	-557	1159	-1598	1	-3	-9	-4	114	-118	-55
	282	2019-01-17 09:09:49.52	-562	1163	-1595	1	-2	-7	-149	-52	-97	100
	283	2019-01-17 09:09:49.53	-553	1166	-1577	-1	4	-7	-7	88	-95	-40
	284	2019-01-17 09:09:49.54	-557	1182	-1575	1	9	-10	-139	-64	-75	101
	285	2019-01-17 09:09:49.55	-556	1191	-1575	-7	13	-15	20	100	-80	-60
	286	2019-01-17 09:09:49.56	-559	1178	-1606	-14	15	-16	-120	-48	-72	84
	287	2019-01-17 09:09:49.57	-566	1182	-1621	-19	6	-18	46	125	-79	-85
	288	2019-01-17 09:09:49.58	-567	1181	-1625	-18	-7	-16	-103	-35	-68	69
	289	2019-01-17 09:09:49.59	-572	1186	-1608	-26	-13	-12	56	128	-72	-92
	290	2019-01-17 09:09:49.60	-569	1193	-1598	-31	-14	-16	-118	-55	-63	86
	291	2019-01-17 09:09:49.61	-569	1187	-1582	-29	-11	-16	31	101	-70	-66
	292	2019-01-17 09:09:49.62	-571	1191	-1569	-20	-7	-18	-138	-75	-63	106
	293	2019-01-17 09:09:49.63	-564	1194	-1566	-13	-2	-20	33	101	-68	-67
	294	2019-01-17 09:09:49.64	-566	1189	-1577	-8	4	-25	-133	-79	-54	106
	295	2019-01-17 09:09:49.65	-566	1180	-1584	-7	11	-26	46	65	-19	-55
	296	2019-01-17 09:09:49.66	-565	1177	-1589	-1	9	-27	-120	-138	18	129
	297	2019-01-17 09:09:49.67	-563	1177	-1587	3	7	-28	62	42	20	-52
	298	2019-01-17 09:09:49.68	-561	1170	-1594	5	7	-28	-112	-125	13	118
	299	2019-01-17 09:09:49.69	-563	1166	-1595	5	4	-27	70	77	-7	-73
	300	2019-01-17 09:09:49.70	-563	1170	-1598	5	-2	-22	-108	-108	0	108
	301	2019-01-17 09:09:49.71	-563	1168	-1594	3	-2	-17	83	86	-3	-84
	302	2019-01-17 09:09:49.72	-573	1166	-1588	0	-2	-14	-99	-102	3	100
	303	2019-01-17 09:09:49.73	-573	1169	-1587	-2	-2	-9	87	99	-12	-93
	304	2019-01-17 09:09:49.74	-570	1175	-1585	-3	0	-7	-110	-96	-14	103
	305	2019-01-17 09:09:49.75	-572	1174	-1588	-5	1	-5	77	97	-20	-87
	306	2019-01-17 09:09:49.76	-563	1171	-1588	-4	1	-6	-123	-101	-22	112
	307	2019-01-17 09:09:49.77	-572	1172	-1592	-3	1	-6	73	104	-31	-88
	308	2019-01-17 09:09:49.78	-574	1174	-1605	0	-6	-3	-119	-100	-19	109
	309	2019-01-17 09:09:49.79	-569	1172	-1593	0	-8	-3	88	105	-17	-96
	310	2019-01-17 09:09:49.80	-566	1177	-1578	-3	-7	-2	-110	-92	-18	101
	311	2019-01-17 09:09:49.81	-564	1182	-1579	-6	1	-4	81	126	-45	-103
	312	2019-01-17 09:09:49.82	-570	1187	-1584	-11	8	-6	-121	-81	-40	101
	313	2019-01-17 09:09:49.83	-577	1190	-1589	-9	11	-8	84	127	-43	-105
	314	2019-01-17 09:09:49.84	-575	1184	-1594	-13	14	-10	-108	-79	-29	93
	315	2019-01-17 09:09:49.85	-570	1179	-1594	-11	15	-8	81	125	-44	-103
	316	2019-01-17 09:09:49.86	-574	1181	-1599	-9	14	-10	-132	-91	-41	111
	317	2019-01-17 09:09:49.87	-576	1186	-1589	-7	11	-10	60	112	-52	-86
	318	2019-01-17 09:09:49.88	-572	1192	-1585	-5	9	-12	-141	-102	-39	121
	319	2019-01-17 09:09:49.89	-579	1188	-1584	-3	13	-15	62	108	-46	-85
	320	2019-01-17 09:09:49.90	-565	1180	-1588	-1	13	-17	-135	-103	-32	119
	321	2019-01-17 09:09:49.91	-559	1182	-1586	2	16	-19	55	99	-44	-77
	322	2019-01-17 09:09:49.92	-568	1178	-1589	5	15	-17	-148	-116	-32	132
	323	2019-01-17 09:09:49.93	-558	1175	-1586	6	16	-18	61	103	-42	-82
	324	2019-01-17 09:09:49.94	-560	1179	-1596	7	15	-16	-133	-101	-32	117
	325	2019-01-17 09:09:49.95	-563	1167	-1594	9	16	-13	72	111	-39	-91
	326	2019-01-17 09:09:49.96	-561	1177	-1592	10	16	-13	-129	-105	-24	117
	327	2019-01-17 09:09:49.97	-555	1173	-1594	10	17	-11	68	100	-32	-84
	328	2019-01-17 09:09:49.98	-554	1171	-1591	11	19	-8	-133	-120	-13	126
	329	2019-01-17 09:09:49.99	-556	1162	-1602	11	20	-9	68	104	-36	-86
	330	2019-01-17 09:09:50.00	-565	1162	-1602	15	17	-8	-146	-79	-67	112
	331	2019-01-17 09:09:50.01	-556	1167	-1602	12	13	-10	35	136	-101	-85
	332	2019-01-17 09:09:50.02	-550	1174	-1599	8	12	-7	-170	-82	-88	126
	333	2019-01-17 09:09:50.03	-548	1173	-1596	5	9	-14	18	111	-93	-64
	334	2019-01-17 09:09:50.04	-554	1176	-1595	0	10	-16	-170	-102	-68	136
	335	2019-01-17 09:09:50.05	-557	1175	-1595	-3	8	-20	33	110	-77	-71
	336	2019-01-17 09:09:50.06	-561	1171	-1599	0	3	-24	-166	-100	-66	133
	337	2019-01-17 09:09:50.07	-557	1170	-1601	5	0	-24	8	85	-77	-46
	338	2019-01-17 09:09:50.08	-555	1170	-1598	2	-2	-25	-184	-124	-60	154
	339	2019-01-17 09:09:50.09	-559	1169	-1586	-3	-1	-22	13	84	-71	-48
	340	2019-01-17 09:09:50.10	-559	1170	-1605	-7	2	-23	-162	-101	-61	131
	341	2019-01-17 09:09:50.11	-555	1161	-1597	-8	1	-19	26	103	-77	-64
	342	2019-01-17 09:09:50.12	-561	1152	-1593	1	-5	-16	-155	-90	-65	122
	343	2019-01-17 09:09:50.13	-572	1152	-1606	3	-8	-8	12	104	-92	-58
	344	2019-01-17 09:09:50.14	-575	1156	-1598	-1	-6	-3	-176	-100	-76	138
	345	2019-01-17 09:09:50.15	-576	1147	-1602	1	-9	1	5	94	-89	-49
	346	2019-01-17 09:09:50.16	-566	1166	-1590	5	-10	6	-162	-103	-59	132
	347	2019-01-17 09:09:50.17	-572	1163	-1586	2	-4	9	21	87	-66	-54
	348	2019-01-17 09:09:50.18	-561	1175	-1592	0	-3	9	-136	-89	-47	112
	349	2019-01-17 09:09:50.19	-563	1177	-1584	-2	-1	5	40	99	-59	-69
	350	2019-01-17 09:09:50.20	-568	1183	-1596	-3	1	4	-128	-80	-48	104
	351	2019-01-17 09:09:50.21	-570	1185	-1596	-8	5	-1	44	99	-55	-71
	352	2019-01-17 09:09:50.22	-565	1189	-1596	-14	4	-8	-115	-73	-42	94
	353	2019-01-17 09:09:50.23	-565	1184	-1591	-15	4	-13	46	103	-57	-74
	354	2019-01-17 09:09:50.24	-558	1185	-1595	-11	4	-18	-119	-72	-47	95
	355	2019-01-17 09:09:50.25	-561	1194	-1586	-6	6	-25	45	101	-56	-73
	356	2019-01-17 09:09:50.26	-563	1189	-1585	-6	8	-34	-112	-67	-45	89
	357	2019-01-17 09:09:50.27	-560	1186	-1591	-6	12	-36	38	94	-56	-66
	358	2019-01-17 09:09:50.28	-555	1181	-1598	-2	11	-40	-117	-73	-44	95
	359	2019-01-17 09:09:50.29	-558	1182	-1597	1	8	-42	33	84	-51	-58
	360	2019-01-17 09:09:50.30	-559	1169	-1606	4	5	-41	-102	-71	-31	86
	361	2019-01-17 09:09:50.31	-554	1168	-1600	2	3	-36	53	87	-34	-70
	362	2019-01-17 09:09:50.32	-571	1159	-1601	-3	1	-31	-90	-69	-21	79
	363	2019-01-17 09:09:50.33	-557	1168	-1597	-6	1	-28	36	70	-34	-53
	364	2019-01-17 09:09:50.34	-565	1163	-1593	-5	1	-23	-109	-83	-26	96
	365	2019-01-17 09:09:50.35	-564	1164	-1590	-2	2	-16	24	53	-29	-38
	366	2019-01-17 09:09:50.36	-566	1162	-1595	0	2	-16	-97	-73	-24	85
	367	2019-01-17 09:09:50.37	-566	1167	-1594	4	2	-14	20	59	-39	-39
	368	2019-01-17 09:09:50.38	-572	1161	-1589	4	3	-11	-101	-72	-29	86
	369	2019-01-17 09:09:50.39	-566	1160	-1596	6	2	-12	20	57	-37	-38
	370	2019-01-17 09:09:50.40	-556	1172	-1592	5	1	-11	-88	-62	-26	75
	371	2019-01-17 09:09:50.41	-563	1164	-1599	4	0	-10	24	55	-31	-39
	372	2019-01-17 09:09:50.42	-557	1173	-1599	2	0	-9	-81	-61	-20	71
	373	2019-01-17 09:09:50.43	-565	1175	-1601	-2	-2	-14	20	48	-28	-34
	374	2019-01-17 09:09:50.44	-562	1170	-1598	-7	-10	-11	-87	-66	-21	76
	375	2019-01-17 09:09:50.45	-567	1166	-1593	-11	-9	-10	-5	28	-33	-11
	376	2019-01-17 09:09:50.46	-571	1162	-1591	-12	-10	-5	-100	-80	-20	90
	377	2019-01-17 09:09:50.47	-568	1167	-1595	-12	-8	0	-12	20	-32	-4
	378	2019-01-17 09:09:50.48	-573	1176	-1599	-13	-5	3	-93	-68	-25	80
	379	2019-01-17 09:09:50.49	-576	1177	-1589	-12	-6	3	-5	27	-32	-11
	380	2019-01-17 09:09:50.50	-574	1178	-1593	-13	-6	6	-89	-54	-35	71
	381	2019-01-17 09:09:50.51	-575	1184	-1594	-10	-7	5	-17	31	-48	-7
	382	2019-01-17 09:09:50.52	-579	1182	-1590	-9	-8	4	-94	-52	-42	73
	383	2019-01-17 09:09:50.53	-580	1178	-1589	-5	-6	-1	-28	28	-56	0
	384	2019-01-17 09:09:50.54	-566	1186	-1588	-2	-8	-4	-93	-40	-53	66
	385	2019-01-17 09:09:50.55	-572	1185	-1587	-1	-6	-7	-36	23	-59	6
	386	2019-01-17 09:09:50.56	-573	1178	-1585	-2	-1	-10	-99	-30	-69	64
	387	2019-01-17 09:09:50.57	-569	1178	-1581	-1	-1	-14	-35	47	-82	-6
	388	2019-01-17 09:09:50.58	-575	1169	-1589	0	-2	-15	-74	1	-75	36
	389	2019-01-17 09:09:50.59	-577	1168	-1591	-4	1	-15	-21	61	-82	-20
	390	2019-01-17 09:09:50.60	-575	1169	-1600	-4	1	-14	-78	-2	-76	40
	391	2019-01-17 09:09:50.61	-567	1172	-1592	-4	-3	-11	-41	43	-84	-1
	392	2019-01-17 09:09:50.62	-567	1170	-1586	-8	-1	-8	-72	4	-76	34
	393	2019-01-17 09:09:50.63	-560	1174	-1592	-7	-1	-9	-31	46	-77	-7
	394	2019-01-17 09:09:50.64	-571	1175	-1592	-5	-2	-5	-55	9	-64	23
	395	2019-01-17 09:09:50.65	-567	1171	-1592	-5	0	-4	-24	41	-65	-8
	396	2019-01-17 09:09:50.66	-565	1178	-1595	-8	1	-5	-51	8	-59	21
	397	2019-01-17 09:09:50.67	-572	1171	-1598	-7	1	-5	-48	23	-71	12
	398	2019-01-17 09:09:50.68	-574	1172	-1605	-4	-3	-4	-77	-9	-68	43
	399	2019-01-17 09:09:50.69	-569	1173	-1608	-4	-8	-2	-78	2	-80	38
	400	2019-01-17 09:09:50.70	-563	1172	-1600	-5	-13	0	-85	-3	-82	44
	401	2019-01-17 09:09:50.71	-579	1176	-1583	-8	-14	2	-80	7	-87	36
	402	2019-01-17 09:09:50.72	-576	1182	-1602	-8	-6	3	-80	6	-86	37
	403	2019-01-17 09:09:50.73	-569	1168	-1586	-4	-8	4	-93	2	-95	45
	404	2019-01-17 09:09:50.74	-572	1163	-1590	10	-8	7	-90	0	-90	45
	405	2019-01-17 09:09:50.75	-586	1164	-1592	13	-5	7	-109	-15	-94	62
	406	2019-01-17 09:09:50.76	-569	1162	-1593	8	-2	7	-90	-1	-89	45
	407	2019-01-17 09:09:50.77	-566	1163	-1600	10	-3	7	-104	-16	-88	60
	408	2019-01-17 09:09:50.78	-569	1180	-1599	8	0	7	-69	11	-80	29
	409	2019-01-17 09:09:50.79	-573	1176	-1602	3	4	5	-96	-17	-79	56
	410	2019-01-17 09:09:50.80	-566	1175	-1602	0	7	3	-68	3	-71	32
	411	2019-01-17 09:09:50.81	-559	1184	-1600	0	9	-1	-108	-35	-73	71
	412	2019-01-17 09:09:50.82	-570	1177	-1604	-1	8	-3	-66	-2	-64	34
	413	2019-01-17 09:09:50.83	-565	1175	-1605	-3	9	-6	-106	-48	-58	77
	414	2019-01-17 09:09:50.84	-558	1173	-1595	-3	8	-11	-54	-3	-51	28
	415	2019-01-17 09:09:50.85	-556	1179	-1589	-3	9	-14	-102	-56	-46	79
	416	2019-01-17 09:09:50.86	-554	1170	-1594	-3	12	-20	-51	-14	-37	32
	417	2019-01-17 09:09:50.87	-549	1172	-1587	5	10	-24	-110	-75	-35	92
	418	2019-01-17 09:09:50.88	-558	1168	-1590	7	8	-27	-46	-10	-36	28
	419	2019-01-17 09:09:50.89	-563	1164	-1595	8	6	-25	-114	-72	-42	93
	420	2019-01-17 09:09:50.90	-560	1159	-1597	7	0	-23	-34	4	-38	15
	421	2019-01-17 09:09:50.91	-566	1158	-1592	6	-1	-18	-98	-59	-39	78
	422	2019-01-17 09:09:50.92	-555	1155	-1594	1	-1	-16	-23	18	-41	2
	423	2019-01-17 09:09:50.93	-563	1155	-1595	-3	-1	-12	-109	-64	-45	86
	424	2019-01-17 09:09:50.94	-554	1158	-1598	-5	0	-9	-19	21	-40	-1
	425	2019-01-17 09:09:50.95	-558	1161	-1595	-10	-1	-6	-100	-55	-45	77
	426	2019-01-17 09:09:50.96	-563	1166	-1596	-13	-2	-3	-7	38	-45	-15
	427	2019-01-17 09:09:50.97	-565	1170	-1596	-17	-2	0	-108	-62	-46	85
	428	2019-01-17 09:09:50.98	-572	1169	-1607	-17	-7	1	2	38	-36	-20
	429	2019-01-17 09:09:50.99	-566	1166	-1598	-14	-11	3	-90	-57	-33	73
	430	2019-01-17 09:09:51.00	-562	1165	-1588	-12	-13	5	20	48	-28	-34
	431	2019-01-17 09:09:51.01	-571	1165	-1593	-11	-13	7	-96	-83	-13	89
	432	2019-01-17 09:09:51.02	-567	1166	-1594	-10	-10	6	12	21	-9	-16
	433	2019-01-17 09:09:51.03	-560	1169	-1588	-9	-9	6	-109	-100	-9	104
	434	2019-01-17 09:09:51.04	-569	1176	-1598	-14	-5	5	16	26	-10	-21
	435	2019-01-17 09:09:51.05	-558	1179	-1593	-17	-3	5	-106	-96	-10	101
	436	2019-01-17 09:09:51.06	-571	1177	-1601	-19	-4	4	18	34	-16	-26
	437	2019-01-17 09:09:51.07	-568	1176	-1597	-22	-5	5	-108	-85	-23	96
	438	2019-01-17 09:09:51.08	-575	1184	-1593	-23	-4	5	31	57	-26	-44
	439	2019-01-17 09:09:51.09	-567	1172	-1600	-22	-5	2	-99	-79	-20	89
	440	2019-01-17 09:09:51.10	-564	1178	-1596	-20	-2	0	30	53	-23	-41
	441	2019-01-17 09:09:51.11	-565	1181	-1587	-16	0	0	-113	-98	-15	105
	442	2019-01-17 09:09:51.12	-563	1179	-1586	-15	4	-3	32	45	-13	-38
	443	2019-01-17 09:09:51.13	-574	1185	-1594	-12	6	-5	-115	-99	-16	107
	444	2019-01-17 09:09:51.14	-571	1180	-1598	-14	3	-5	35	67	-32	-51
	445	2019-01-17 09:09:51.15	-570	1182	-1595	-13	3	-2	-120	-82	-38	101
	446	2019-01-17 09:09:51.16	-563	1177	-1596	-12	-1	-4	31	68	-37	-49
	447	2019-01-17 09:09:51.17	-569	1180	-1602	-11	-3	-1	-129	-101	-28	115
	448	2019-01-17 09:09:51.18	-564	1178	-1591	-9	-4	-1	25	58	-33	-41
	449	2019-01-17 09:09:51.19	-567	1184	-1592	-9	-2	-1	-134	-106	-28	120
	450	2019-01-17 09:09:51.20	-564	1182	-1581	-8	1	-1	35	68	-33	-51
	451	2019-01-17 09:09:51.21	-565	1177	-1586	-7	4	-2	-131	-97	-34	114
	452	2019-01-17 09:09:51.22	-562	1177	-1587	-4	6	-2	25	78	-53	-51
	453	2019-01-17 09:09:51.23	-561	1175	-1584	-4	7	-4	-150	-101	-49	125
	454	2019-01-17 09:09:51.24	-564	1181	-1598	-4	6	-5	28	82	-54	-55
	455	2019-01-17 09:09:51.25	-567	1178	-1600	-6	7	-7	-132	-96	-36	114
	456	2019-01-17 09:09:51.26	-562	1181	-1596	-7	6	-8	36	80	-44	-58
	457	2019-01-17 09:09:51.27	-555	1182	-1592	-7	4	-12	-143	-108	-35	125
	458	2019-01-17 09:09:51.28	-550	1183	-1584	-10	8	-13	33	80	-47	-56
	459	2019-01-17 09:09:51.29	-559	1178	-1586	-10	8	-15	-137	-103	-34	120
	460	2019-01-17 09:09:51.30	-556	1178	-1597	-7	8	-16	51	95	-44	-73
	461	2019-01-17 09:09:51.31	-561	1170	-1599	-2	5	-15	-124	-92	-32	108
	462	2019-01-17 09:09:51.32	-558	1175	-1599	2	2	-11	54	100	-46	-77
	463	2019-01-17 09:09:51.33	-568	1182	-1586	-2	2	-11	-136	-92	-44	114
	464	2019-01-17 09:09:51.34	-555	1185	-1581	-9	9	-12	42	100	-58	-71
	465	2019-01-17 09:09:51.35	-550	1171	-1595	-6	11	-11	-146	-97	-49	121
	466	2019-01-17 09:09:51.36	-560	1172	-1591	5	3	-9	46	103	-57	-74
	467	2019-01-17 09:09:51.37	-549	1171	-1594	8	-2	-8	-140	-94	-46	117
	468	2019-01-17 09:09:51.38	-558	1180	-1602	1	1	-5	49	104	-55	-76
	469	2019-01-17 09:09:51.39	-557	1174	-1614	-6	-2	-6	-129	-90	-39	109
	470	2019-01-17 09:09:51.40	-560	1183	-1603	-2	-8	-6	63	113	-50	-88
	471	2019-01-17 09:09:51.41	-559	1194	-1590	-7	-10	-8	-127	-82	-45	104
	472	2019-01-17 09:09:51.42	-563	1191	-1585	-16	-1	-12	67	126	-59	-96
	473	2019-01-17 09:09:51.43	-557	1193	-1588	-19	1	-14	-120	-71	-49	95
	474	2019-01-17 09:09:51.44	-567	1193	-1585	-11	-2	-17	69	125	-56	-97
	475	2019-01-17 09:09:51.45	-559	1189	-1589	-8	-3	-21	-136	-91	-45	113
	476	2019-01-17 09:09:51.46	-560	1194	-1591	-8	-1	-24	53	113	-60	-83
	477	2019-01-17 09:09:51.47	-555	1193	-1590	-6	-1	-26	-143	-92	-51	117
	478	2019-01-17 09:09:51.48	-549	1190	-1594	-3	1	-30	57	109	-52	-83
	479	2019-01-17 09:09:51.49	-564	1184	-1585	4	2	-32	-138	-104	-34	121
	480	2019-01-17 09:09:51.50	-563	1170	-1597	13	-2	-32	56	98	-42	-77
	481	2019-01-17 09:09:51.51	-561	1172	-1599	17	-3	-26	-140	-108	-32	124
	482	2019-01-17 09:09:51.52	-564	1165	-1594	16	-6	-25	60	107	-47	-83
	483	2019-01-17 09:09:51.53	-557	1165	-1594	13	-6	-21	-134	-103	-31	118
	484	2019-01-17 09:09:51.54	-564	1166	-1594	11	-6	-17	59	102	-43	-80
	485	2019-01-17 09:09:51.55	-554	1168	-1596	8	-6	-13	-136	-104	-32	120
	486	2019-01-17 09:09:51.56	-570	1167	-1599	12	-9	-13	65	114	-49	-89
	487	2019-01-17 09:09:51.57	-565	1156	-1594	12	-12	-10	-130	-100	-30	115
	488	2019-01-17 09:09:51.58	-559	1159	-1591	11	-13	-7	61	111	-50	-86
	489	2019-01-17 09:09:51.59	-561	1156	-1594	9	-13	-4	-133	-89	-44	111
	490	2019-01-17 09:09:51.60	-557	1165	-1588	9	-12	-3	64	121	-57	-92
	491	2019-01-17 09:09:51.61	-570	1154	-1588	6	-13	-3	-129	-90	-39	109
	492	2019-01-17 09:09:51.62	-573	1156	-1594	7	-14	0	60	114	-54	-87
	493	2019-01-17 09:09:51.63	-569	1166	-1602	5	-17	3	-144	-94	-50	119
	494	2019-01-17 09:09:51.64	-572	1164	-1588	-1	-19	2	41	111	-70	-76
	495	2019-01-17 09:09:51.65	-554	1160	-1588	-6	-18	7	-150	-96	-54	123
	496	2019-01-17 09:09:51.66	-566	1163	-1582	-11	-14	7	31	99	-68	-65
	497	2019-01-17 09:09:51.67	-567	1169	-1590	-15	-11	6	-147	-95	-52	121
	498	2019-01-17 09:09:51.68	-568	1177	-1594	-17	-13	3	47	112	-65	-79
	499	2019-01-17 09:09:51.69	-574	1184	-1590	-21	-12	1	-128	-76	-52	102
	500	2019-01-17 09:09:51.70	-574	1181	-1596	-21	-11	-3	55	119	-64	-87
	501	2019-01-17 09:09:51.71	-570	1187	-1593	-24	-12	-8	-127	-76	-51	101
	502	2019-01-17 09:09:51.72	-577	1190	-1597	-21	-11	-10	56	118	-62	-87
	503	2019-01-17 09:09:51.73	-568	1189	-1595	-23	-9	-16	-116	-60	-56	88
	504	2019-01-17 09:09:51.74	-575	1178	-1585	-18	-8	-21	55	124	-69	-89
	505	2019-01-17 09:09:51.75	-576	1171	-1585	-14	-5	-19	-124	-71	-53	97
	506	2019-01-17 09:09:51.76	-572	1175	-1593	-13	-4	-17	46	108	-62	-77
	507	2019-01-17 09:09:51.77	-573	1175	-1594	-12	-5	-15	-129	-73	-56	101
	508	2019-01-17 09:09:51.78	-574	1179	-1587	-9	-7	-13	48	112	-64	-80
	509	2019-01-17 09:09:51.79	-582	1175	-1587	-9	-7	-8	-121	-75	-46	98
	510	2019-01-17 09:09:51.80	-576	1173	-1588	-8	-5	-5	42	94	-52	-68
	511	2019-01-17 09:09:51.81	-576	1180	-1579	-6	-5	-6	-136	-95	-41	115
	512	2019-01-17 09:09:51.82	-579	1182	-1588	-8	-2	-5	13	68	-55	-40
	513	2019-01-17 09:09:51.83	-569	1184	-1583	-8	1	-8	-154	-108	-46	131
	514	2019-01-17 09:09:51.84	-575	1184	-1583	-7	1	-5	-6	62	-68	-28
	515	2019-01-17 09:09:51.85	-568	1180	-1583	-6	3	-10	-153	-95	-58	124
	516	2019-01-17 09:09:51.86	-579	1176	-1585	-3	4	-9	8	84	-76	-46
	517	2019-01-17 09:09:51.87	-573	1173	-1593	-4	5	-10	-133	-71	-62	102
	518	2019-01-17 09:09:51.88	-576	1175	-1595	-2	3	-9	21	95	-74	-58
	519	2019-01-17 09:09:51.89	-568	1179	-1590	-4	0	-8	-120	-64	-56	92
	520	2019-01-17 09:09:51.90	-573	1181	-1592	-6	1	-8	7	76	-69	-41
	521	2019-01-17 09:09:51.91	-572	1171	-1587	-4	-1	-8	-138	-81	-57	109
	522	2019-01-17 09:09:51.92	-583	1176	-1591	0	-3	-5	-9	64	-73	-27
	523	2019-01-17 09:09:51.93	-578	1180	-1591	2	-4	-9	-130	-76	-54	103
	524	2019-01-17 09:09:51.94	-564	1187	-1578	-3	-2	-7	12	72	-60	-42
	525	2019-01-17 09:09:51.95	-572	1184	-1587	-12	3	-9	-105	-55	-50	80
	526	2019-01-17 09:09:51.96	-574	1178	-1594	-11	5	-11	8	74	-66	-41
	527	2019-01-17 09:09:51.97	-573	1173	-1584	-3	3	-11	-112	-63	-49	87
	528	2019-01-17 09:09:51.98	-566	1161	-1582	-1	-2	-10	8	56	-48	-32
	529	2019-01-17 09:09:51.99	-566	1170	-1594	-5	1	-6	-106	-71	-35	88
	530	2019-01-17 09:09:52.00	-572	1161	-1593	-6	0	-4	-1	42	-43	-20
	531	2019-01-17 09:09:52.01	-577	1168	-1587	-1	-5	0	-109	-70	-39	89
	532	2019-01-17 09:09:52.02	-570	1173	-1585	-5	-1	1	3	52	-49	-27
	533	2019-01-17 09:09:52.03	-570	1174	-1587	-14	3	-1	-92	-50	-42	71
	534	2019-01-17 09:09:52.04	-574	1181	-1582	-12	3	-3	2	62	-60	-32
	535	2019-01-17 09:09:52.05	-575	1186	-1587	-13	3	-1	-91	-41	-50	66
	536	2019-01-17 09:09:52.06	-573	1189	-1590	-13	2	-5	-2	56	-58	-27
	537	2019-01-17 09:09:52.07	-567	1187	-1596	-16	4	-6	-84	-38	-46	61
	538	2019-01-17 09:09:52.08	-577	1186	-1594	-14	3	-8	-2	62	-64	-30
	539	2019-01-17 09:09:52.09	-572	1192	-1586	-9	7	-12	-80	-24	-56	52
	540	2019-01-17 09:09:52.10	-573	1192	-1587	-6	8	-15	-9	58	-67	-24
	541	2019-01-17 09:09:52.11	-568	1188	-1584	0	10	-18	-77	-22	-55	49
	542	2019-01-17 09:09:52.12	-574	1177	-1591	3	9	-20	-7	53	-60	-23
	543	2019-01-17 09:09:52.13	-575	1181	-1592	3	10	-22	-64	-21	-43	42
	544	2019-01-17 09:09:52.14	-574	1169	-1586	5	10	-20	2	51	-49	-26
	545	2019-01-17 09:09:52.15	-571	1169	-1591	6	9	-18	-54	-12	-42	33
	546	2019-01-17 09:09:52.16	-555	1163	-1589	4	12	-17	-4	45	-49	-20
	547	2019-01-17 09:09:52.17	-570	1170	-1587	1	10	-12	-59	-11	-48	35
	548	2019-01-17 09:09:52.18	-566	1169	-1589	-1	10	-9	-27	32	-59	-2
	549	2019-01-17 09:09:52.19	-559	1172	-1592	-2	9	-6	-65	-16	-49	40
	550	2019-01-17 09:09:52.20	-567	1173	-1588	-5	12	-4	-35	16	-51	9
	551	2019-01-17 09:09:52.21	-571	1178	-1583	-6	9	-4	-60	-16	-44	38
	552	2019-01-17 09:09:52.22	-569	1178	-1588	-5	11	-3	-30	28	-58	1
	553	2019-01-17 09:09:52.23	-568	1165	-1592	-5	8	-3	-50	-2	-48	26
	554	2019-01-17 09:09:52.24	-566	1173	-1607	-2	3	-2	-40	16	-56	12
	555	2019-01-17 09:09:52.25	-567	1172	-1591	-3	0	-2	-57	-6	-51	31
	556	2019-01-17 09:09:52.26	-565	1169	-1583	-5	4	0	-44	11	-55	16
	557	2019-01-17 09:09:52.27	-568	1179	-1577	-7	8	-1	-47	-1	-46	24
	558	2019-01-17 09:09:52.28	-568	1178	-1586	-9	12	-1	-38	9	-47	14
	559	2019-01-17 09:09:52.29	-565	1182	-1587	-8	14	-2	-39	8	-47	15
	560	2019-01-17 09:09:52.30	-561	1184	-1588	-6	16	-4	-34	18	-52	8
	561	2019-01-17 09:09:52.31	-559	1181	-1596	-8	13	-5	-25	23	-48	1
	562	2019-01-17 09:09:52.32	-573	1186	-1600	-8	11	-5	-32	20	-52	6
	563	2019-01-17 09:09:52.33	-552	1190	-1595	-9	9	-6	-19	34	-53	-7
	564	2019-01-17 09:09:52.34	-557	1183	-1596	-8	10	-10	-42	14	-56	14
	565	2019-01-17 09:09:52.35	-564	1189	-1593	-8	4	-9	-29	23	-52	3
	566	2019-01-17 09:09:52.36	-564	1183	-1589	-5	4	-13	-55	7	-62	24
	567	2019-01-17 09:09:52.37	-565	1188	-1593	-7	7	-16	-25	37	-62	-6
	568	2019-01-17 09:09:52.38	-557	1183	-1589	-3	7	-16	-70	-11	-59	40
	569	2019-01-17 09:09:52.39	-558	1183	-1586	-3	8	-18	-40	6	-46	17
	570	2019-01-17 09:09:52.40	-555	1182	-1597	-1	11	-17	-86	-37	-49	61
	571	2019-01-17 09:09:52.41	-564	1178	-1595	-2	10	-17	-39	8	-47	15
	572	2019-01-17 09:09:52.42	-562	1175	-1599	-2	6	-13	-82	-35	-47	58
	573	2019-01-17 09:09:52.43	-566	1165	-1596	-3	6	-9	-23	12	-35	5
	574	2019-01-17 09:09:52.44	-562	1168	-1591	-5	4	-6	-86	-46	-40	66
	575	2019-01-17 09:09:52.45	-558	1173	-1590	-2	4	-3	-36	16	-52	10
	576	2019-01-17 09:09:52.46	-560	1170	-1585	-2	4	0	-104	-50	-54	77
	577	2019-01-17 09:09:52.47	-561	1177	-1590	-5	4	1	-29	21	-50	4
	578	2019-01-17 09:09:52.48	-562	1179	-1590	-5	4	1	-84	-40	-44	62
	579	2019-01-17 09:09:52.49	-556	1181	-1592	-3	5	1	2	50	-48	-26
	580	2019-01-17 09:09:52.50	-556	1188	-1591	-5	4	-1	-75	-25	-50	50
	581	2019-01-17 09:09:52.51	-561	1184	-1590	-7	7	-5	5	51	-46	-28
	582	2019-01-17 09:09:52.52	-557	1179	-1583	-10	7	-8	-80	-37	-43	58
	583	2019-01-17 09:09:52.53	-558	1182	-1593	-8	7	-9	-3	55	-58	-26
	584	2019-01-17 09:09:52.54	-558	1181	-1599	-4	2	-13	-110	-41	-69	75
	585	2019-01-17 09:09:52.55	-558	1180	-1589	-1	0	-14	-23	49	-72	-13
	586	2019-01-17 09:09:52.56	-558	1182	-1586	-4	-3	-14	-119	-55	-64	87
	587	2019-01-17 09:09:52.57	-557	1188	-1595	-10	-1	-17	-2	53	-55	-25
	588	2019-01-17 09:09:52.58	-551	1180	-1609	-13	0	-13	-104	-56	-48	80
	589	2019-01-17 09:09:52.59	-566	1172	-1590	-6	-6	-11	-8	50	-58	-21
	590	2019-01-17 09:09:52.60	-560	1163	-1592	-2	-11	-8	-126	-72	-54	99
	591	2019-01-17 09:09:52.61	-569	1169	-1587	-4	-9	-5	-32	26	-58	3
	592	2019-01-17 09:09:52.62	-567	1165	-1584	-6	-5	-1	-151	-97	-54	124
	593	2019-01-17 09:09:52.63	-563	1173	-1581	-6	-4	4	-20	34	-54	-7
	594	2019-01-17 09:09:52.64	-574	1172	-1588	-9	-1	4	-117	-71	-46	94
	595	2019-01-17 09:09:52.65	-570	1184	-1584	-10	4	2	28	76	-48	-52
	596	2019-01-17 09:09:52.66	-562	1189	-1594	-14	4	3	-102	-59	-43	80
	597	2019-01-17 09:09:52.67	-560	1195	-1602	-15	1	1	32	75	-43	-53
	598	2019-01-17 09:09:52.68	-574	1189	-1594	-17	1	-3	-104	-60	-44	82
	599	2019-01-17 09:09:52.69	-562	1194	-1594	-18	-1	-5	41	87	-46	-64
	600	2019-01-17 09:09:52.70	-566	1204	-1581	-20	0	-9	-106	-65	-41	85
	601	2019-01-17 09:09:52.71	-563	1202	-1573	-15	4	-15	44	87	-43	-65
	602	2019-01-17 09:09:52.72	-561	1202	-1582	-8	4	-22	-105	-65	-40	85
	603	2019-01-17 09:09:52.73	-558	1202	-1581	-3	2	-29	41	87	-46	-64
	604	2019-01-17 09:09:52.74	-558	1211	-1581	-2	6	-37	-112	-72	-40	92
	605	2019-01-17 09:09:52.75	-553	1198	-1596	-5	8	-42	48	96	-48	-72
	606	2019-01-17 09:09:52.76	-557	1186	-1597	-4	8	-43	-109	-70	-39	89
	607	2019-01-17 09:09:52.77	-563	1181	-1593	-1	5	-40	44	91	-47	-67
	608	2019-01-17 09:09:52.78	-556	1169	-1596	2	0	-37	-124	-79	-45	101
	609	2019-01-17 09:09:52.79	-566	1164	-1592	4	1	-30	46	94	-48	-70
	610	2019-01-17 09:09:52.80	-553	1172	-1593	6	0	-24	-123	-78	-45	100
	611	2019-01-17 09:09:52.81	-558	1171	-1588	9	-2	-19	46	99	-53	-72
	612	2019-01-17 09:09:52.82	-559	1169	-1588	12	-3	-12	-127	-81	-46	104
	613	2019-01-17 09:09:52.83	-560	1179	-1587	14	-2	-9	54	103	-49	-78
	614	2019-01-17 09:09:52.84	-558	1177	-1590	12	-2	-8	-123	-84	-39	103
	615	2019-01-17 09:09:52.85	-559	1172	-1583	13	-5	-5	48	97	-49	-72
	616	2019-01-17 09:09:52.86	-553	1161	-1593	15	-8	-5	-138	-96	-42	117
	617	2019-01-17 09:09:52.87	-572	1173	-1588	12	-11	-2	42	98	-56	-70
	618	2019-01-17 09:09:52.88	-564	1158	-1591	10	-10	0	-139	-85	-54	112
	619	2019-01-17 09:09:52.89	-552	1164	-1594	9	-12	1	38	108	-70	-73
	620	2019-01-17 09:09:52.90	-566	1170	-1594	7	-13	2	-158	-98	-60	128
	621	2019-01-17 09:09:52.91	-568	1179	-1589	2	-13	2	22	91	-69	-56
	622	2019-01-17 09:09:52.92	-564	1176	-1587	-1	-12	1	-162	-102	-60	132
	623	2019-01-17 09:09:52.93	-560	1174	-1597	-1	-13	-2	19	91	-72	-55
	624	2019-01-17 09:09:52.94	-561	1176	-1586	-3	-15	0	-171	-119	-52	145
	625	2019-01-17 09:09:52.95	-562	1173	-1590	-2	-14	0	23	70	-47	-46
	626	2019-01-17 09:09:52.96	-558	1174	-1583	-5	-16	2	-161	-126	-35	143
	627	2019-01-17 09:09:52.97	-571	1175	-1589	-6	-13	2	32	79	-47	-55
	628	2019-01-17 09:09:52.98	-573	1181	-1594	-6	-14	0	-160	-123	-37	141
	629	2019-01-17 09:09:52.99	-572	1176	-1589	-9	-12	-1	39	85	-46	-62
	630	2019-01-17 09:09:53.00	-569	1186	-1593	-10	-12	-2	-162	-124	-38	143
	631	2019-01-17 09:09:53.01	-565	1186	-1588	-7	-9	-3	28	81	-53	-54
	632	2019-01-17 09:09:53.02	-574	1187	-1586	-5	-10	-3	-162	-134	-28	148
	633	2019-01-17 09:09:53.03	-569	1193	-1589	-5	-8	-6	50	85	-35	-67
	634	2019-01-17 09:09:53.04	-579	1186	-1593	-8	-7	-6	-144	-109	-35	126
	635	2019-01-17 09:09:53.05	-569	1188	-1585	-7	-7	-7	40	100	-60	-70
	636	2019-01-17 09:09:53.06	-565	1184	-1583	-5	-5	-7	-158	-113	-45	135
	637	2019-01-17 09:09:53.07	-569	1178	-1577	0	-4	-4	39	80	-41	-59
	638	2019-01-17 09:09:53.08	-566	1177	-1576	-1	-2	-2	-160	-139	-21	149
	639	2019-01-17 09:09:53.09	-568	1172	-1591	3	2	1	24	60	-36	-42
	640	2019-01-17 09:09:53.10	-579	1174	-1595	6	-4	4	-182	-155	-27	168
	641	2019-01-17 09:09:53.11	-571	1191	-1596	10	-7	7	0	47	-47	-23
	642	2019-01-17 09:09:53.12	-570	1185	-1590	7	-6	9	-206	-170	-36	188
	643	2019-01-17 09:09:53.13	-570	1183	-1595	4	-5	11	-22	22	-44	0
	644	2019-01-17 09:09:53.14	-567	1188	-1589	7	-5	12	-211	-177	-34	194
	645	2019-01-17 09:09:53.15	-560	1181	-1594	10	-5	11	-20	36	-56	-8
	646	2019-01-17 09:09:53.16	-575	1183	-1600	13	-8	12	-206	-160	-46	183
	647	2019-01-17 09:09:53.17	-576	1174	-1606	22	-12	10	-17	38	-55	-10
	648	2019-01-17 09:09:53.18	-561	1180	-1590	19	-16	13	-196	-154	-42	175
	649	2019-01-17 09:09:53.19	-570	1182	-1588	13	-7	11	-7	47	-54	-20
	650	2019-01-17 09:09:53.20	-566	1183	-1593	7	-3	9	-193	-145	-48	169
	651	2019-01-17 09:09:53.21	-570	1184	-1586	16	-3	6	-2	57	-59	-27
	652	2019-01-17 09:09:53.22	-572	1172	-1591	24	-4	8	-190	-148	-42	169
	653	2019-01-17 09:09:53.23	-573	1176	-1596	24	-4	10	-2	48	-50	-23
	654	2019-01-17 09:09:53.24	-572	1171	-1593	23	-2	6	-185	-148	-37	166
	655	2019-01-17 09:09:53.25	-572	1168	-1598	24	-4	9	-2	52	-54	-25
	656	2019-01-17 09:09:53.26	-577	1180	-1594	20	-7	6	-179	-133	-46	156
	657	2019-01-17 09:09:53.27	-579	1176	-1590	13	-1	6	6	59	-53	-32
	658	2019-01-17 09:09:53.28	-576	1177	-1584	6	2	3	-183	-136	-47	159
	659	2019-01-17 09:09:53.29	-577	1180	-1591	5	3	3	-10	54	-64	-22
	660	2019-01-17 09:09:53.30	-570	1172	-1594	4	2	1	-179	-125	-54	152
	661	2019-01-17 09:09:53.31	-564	1172	-1585	2	4	2	11	74	-63	-42
	662	2019-01-17 09:09:53.32	-567	1174	-1583	-1	10	2	-156	-106	-50	131
	663	2019-01-17 09:09:53.33	-567	1168	-1580	2	11	1	15	88	-73	-51
	664	2019-01-17 09:09:53.34	-563	1173	-1586	7	12	1	-148	-95	-53	121
	665	2019-01-17 09:09:53.35	-563	1167	-1588	11	9	-4	25	94	-69	-59
	666	2019-01-17 09:09:53.36	-554	1175	-1589	13	11	-7	-135	-82	-53	108
	667	2019-01-17 09:09:53.37	-561	1175	-1596	8	9	-10	22	91	-69	-56
	668	2019-01-17 09:09:53.38	-553	1172	-1604	8	6	-12	-149	-85	-64	117
	669	2019-01-17 09:09:53.39	-566	1167	-1606	9	1	-11	18	95	-77	-56
	670	2019-01-17 09:09:53.40	-562	1162	-1603	4	-1	-10	-128	-65	-63	96
	671	2019-01-17 09:09:53.41	-570	1157	-1595	-1	0	-6	29	101	-72	-65
	672	2019-01-17 09:09:53.42	-555	1157	-1589	-4	2	-3	-120	-68	-52	94
	673	2019-01-17 09:09:53.43	-558	1161	-1588	-6	1	1	24	87	-63	-55
	674	2019-01-17 09:09:53.44	-560	1155	-1597	-7	4	5	-118	-62	-56	90
	675	2019-01-17 09:09:53.45	-564	1174	-1598	-8	1	6	24	92	-68	-58
	676	2019-01-17 09:09:53.46	-575	1164	-1593	-6	2	6	-112	-56	-56	84
	677	2019-01-17 09:09:53.47	-555	1170	-1603	-7	-1	5	33	97	-64	-65
	678	2019-01-17 09:09:53.48	-556	1171	-1614	-5	-4	2	-105	-56	-49	80
	679	2019-01-17 09:09:53.49	-556	1181	-1586	-5	-9	-2	28	75	-47	-51
	680	2019-01-17 09:09:53.50	-555	1175	-1594	-4	-5	-5	-104	-68	-36	86
	681	2019-01-17 09:09:53.51	-557	1169	-1596	-3	-3	-8	30	86	-56	-58
	682	2019-01-17 09:09:53.52	-556	1175	-1591	-4	-2	-11	-90	-50	-40	70
	683	2019-01-17 09:09:53.53	-549	1176	-1599	-8	-2	-15	25	77	-52	-51
	684	2019-01-17 09:09:53.54	-561	1171	-1605	-10	-2	-13	-98	-57	-41	77
	685	2019-01-17 09:09:53.55	-556	1170	-1610	-12	-7	-13	19	69	-50	-44
	686	2019-01-17 09:09:53.56	-572	1163	-1609	-11	-8	-9	-98	-58	-40	78
	687	2019-01-17 09:09:53.57	-560	1175	-1599	-7	-10	-9	11	60	-49	-35
	688	2019-01-17 09:09:53.58	-557	1177	-1586	-5	-9	-7	-96	-54	-42	75
	689	2019-01-17 09:09:53.59	-554	1174	-1592	-7	-5	-10	6	57	-51	-31
	690	2019-01-17 09:09:53.60	-567	1177	-1585	-5	-3	-10	-104	-63	-41	83
	691	2019-01-17 09:09:53.61	-555	1177	-1590	-6	1	-9	-8	47	-55	-19
	692	2019-01-17 09:09:53.62	-555	1171	-1590	-8	1	-12	-95	-48	-47	71
	693	2019-01-17 09:09:53.63	-561	1165	-1591	-8	2	-10	-4	58	-62	-27
	694	2019-01-17 09:09:53.64	-562	1168	-1596	-9	1	-7	-87	-41	-46	64
	695	2019-01-17 09:09:53.65	-572	1172	-1603	-10	-4	-5	2	52	-50	-27
	696	2019-01-17 09:09:53.66	-560	1173	-1600	-8	-4	-5	-76	-36	-40	56
	697	2019-01-17 09:09:53.67	-562	1175	-1596	-9	-6	-3	2	48	-46	-25
	698	2019-01-17 09:09:53.68	-560	1176	-1586	-6	-5	0	-76	-43	-33	59
	699	2019-01-17 09:09:53.69	-560	1175	-1591	-4	-5	-2	-16	26	-42	-5
	700	2019-01-17 09:09:53.70	-566	1171	-1597	-3	-6	-3	-77	-41	-36	59
	701	2019-01-17 09:09:53.71	-562	1173	-1593	-4	-7	0	0	39	-39	-19
	702	2019-01-17 09:09:53.72	-557	1170	-1594	-5	-8	-2	-48	-17	-31	32
	703	2019-01-17 09:09:53.73	-556	1174	-1595	-6	-9	-3	1	43	-42	-22
	704	2019-01-17 09:09:53.74	-561	1176	-1587	-9	-8	-3	-51	-17	-34	34
	705	2019-01-17 09:09:53.75	-561	1179	-1587	-13	-8	-5	-6	27	-33	-10
	706	2019-01-17 09:09:53.76	-560	1180	-1595	-12	-9	-9	-48	-23	-25	35
	707	2019-01-17 09:09:53.77	-564	1172	-1598	-8	-13	-11	-15	20	-35	-2
	708	2019-01-17 09:09:53.78	-566	1172	-1594	-7	-18	-9	-50	-20	-30	35
	709	2019-01-17 09:09:53.79	-563	1176	-1588	-17	-20	-11	-24	23	-47	0
	710	2019-01-17 09:09:53.80	-568	1182	-1580	-24	-14	-12	-45	-5	-40	25
	711	2019-01-17 09:09:53.81	-562	1177	-1592	-25	-12	-12	-10	28	-38	-9
	712	2019-01-17 09:09:53.82	-561	1174	-1583	-14	-17	-13	-34	-5	-29	19
	713	2019-01-17 09:09:53.83	-561	1175	-1582	-10	-23	-11	-28	8	-36	10
	714	2019-01-17 09:09:53.84	-571	1169	-1599	-15	-15	-12	-55	-10	-45	32
	715	2019-01-17 09:09:53.85	-568	1176	-1604	-15	-15	-8	-31	20	-51	5
	716	2019-01-17 09:09:53.86	-573	1181	-1596	-14	-20	-5	-35	9	-44	13
	717	2019-01-17 09:09:53.87	-569	1188	-1593	-18	-18	-6	-50	-4	-46	27
	718	2019-01-17 09:09:53.88	-573	1194	-1595	-28	-11	-8	-44	-6	-38	25
	719	2019-01-17 09:09:53.89	-578	1196	-1591	-26	-12	-9	-50	-7	-43	28
	720	2019-01-17 09:09:53.90	-578	1187	-1592	-21	-18	-9	-30	10	-40	10
	721	2019-01-17 09:09:53.91	-570	1176	-1586	-17	-18	-7	-49	-8	-41	28
	722	2019-01-17 09:09:53.92	-571	1184	-1587	-14	-16	-7	-31	-4	-27	17
	723	2019-01-17 09:09:53.93	-571	1191	-1575	-13	-11	-4	-50	-24	-26	37
	724	2019-01-17 09:09:53.94	-568	1190	-1570	-12	-4	-9	-12	16	-28	-2
	725	2019-01-17 09:09:53.95	-559	1191	-1575	-5	2	-11	-45	-12	-33	28
	726	2019-01-17 09:09:53.96	-565	1181	-1585	2	-1	-13	-12	25	-37	-6
	727	2019-01-17 09:09:53.97	-573	1183	-1588	6	-2	-13	-56	-11	-45	33
	728	2019-01-17 09:09:53.98	-574	1177	-1593	5	-2	-14	-6	28	-34	-11
	729	2019-01-17 09:09:53.99	-575	1182	-1594	3	-3	-12	-49	-24	-25	36
	730	2019-01-17 09:09:54.00	-569	1178	-1592	1	-6	-13	2	24	-22	-13
	731	2019-01-17 09:09:54.01	-579	1177	-1584	2	-4	-14	-55	-28	-27	41
	732	2019-01-17 09:09:54.02	-569	1181	-1585	-2	-2	-13	15	39	-24	-27
	733	2019-01-17 09:09:54.03	-563	1171	-1591	-2	-1	-14	-44	-21	-23	32
	734	2019-01-17 09:09:54.04	-571	1173	-1582	-1	1	-12	22	46	-24	-34
	735	2019-01-17 09:09:54.05	-568	1172	-1587	-3	3	-14	-50	-28	-22	39
	736	2019-01-17 09:09:54.06	-566	1177	-1587	-4	4	-11	24	43	-19	-33
	737	2019-01-17 09:09:54.07	-573	1175	-1590	-2	0	-11	-43	-30	-13	36
	738	2019-01-17 09:09:54.08	-568	1165	-1590	0	-3	-7	49	50	-1	-49
	739	2019-01-17 09:09:54.09	-576	1175	-1584	-1	-8	-7	-48	-46	-2	47
	740	2019-01-17 09:09:54.10	-569	1168	-1581	-2	-1	-5	24	34	-10	-29
	741	2019-01-17 09:09:54.11	-568	1173	-1584	-1	-2	-3	-75	-61	-14	68
	742	2019-01-17 09:09:54.12	-577	1176	-1583	-2	4	-4	27	41	-14	-34
	743	2019-01-17 09:09:54.13	-571	1180	-1587	-4	4	-3	-80	-63	-17	71
	744	2019-01-17 09:09:54.14	-573	1180	-1595	-7	3	-4	13	37	-24	-25
	745	2019-01-17 09:09:54.15	-581	1179	-1605	-10	3	-3	-90	-67	-23	78
	746	2019-01-17 09:09:54.16	-570	1176	-1604	-10	-1	-3	16	44	-28	-30
	747	2019-01-17 09:09:54.17	-578	1179	-1595	-8	-4	-3	-106	-75	-31	90
	748	2019-01-17 09:09:54.18	-572	1179	-1578	-6	-4	-4	7	38	-31	-22
	749	2019-01-17 09:09:54.19	-566	1183	-1582	-5	-3	-6	-114	-83	-31	98
	750	2019-01-17 09:09:54.20	-575	1181	-1583	-3	2	-10	10	46	-36	-28
	751	2019-01-17 09:09:54.21	-565	1179	-1591	-3	2	-10	-112	-75	-37	93
	752	2019-01-17 09:09:54.22	-570	1179	-1594	-2	2	-10	34	72	-38	-53
	753	2019-01-17 09:09:54.23	-567	1180	-1594	-2	0	-12	-94	-54	-40	74
	754	2019-01-17 09:09:54.24	-575	1180	-1588	-4	1	-10	41	82	-41	-61
	755	2019-01-17 09:09:54.25	-572	1175	-1586	-4	3	-11	-109	-76	-33	92
	756	2019-01-17 09:09:54.26	-575	1178	-1583	-1	3	-11	36	75	-39	-55
	757	2019-01-17 09:09:54.27	-566	1178	-1577	1	8	-11	-106	-76	-30	91
	758	2019-01-17 09:09:54.28	-564	1175	-1587	-1	9	-12	33	72	-39	-52
	759	2019-01-17 09:09:54.29	-569	1174	-1590	-3	10	-15	-120	-80	-40	100
	760	2019-01-17 09:09:54.30	-572	1185	-1592	-3	6	-14	22	74	-52	-48
	761	2019-01-17 09:09:54.31	-572	1177	-1593	-5	4	-14	-121	-75	-46	98
	762	2019-01-17 09:09:54.32	-563	1178	-1594	-6	4	-12	46	101	-55	-73
	763	2019-01-17 09:09:54.33	-568	1183	-1589	-8	4	-13	-119	-71	-48	95
	764	2019-01-17 09:09:54.34	-566	1180	-1576	-8	5	-13	27	81	-54	-54
	765	2019-01-17 09:09:54.35	-552	1180	-1581	-7	6	-12	-129	-87	-42	108
	766	2019-01-17 09:09:54.36	-565	1177	-1586	-1	8	-10	45	91	-46	-68
	767	2019-01-17 09:09:54.37	-559	1169	-1587	6	4	-10	-111	-77	-34	94
	768	2019-01-17 09:09:54.38	-565	1172	-1596	7	2	-7	58	100	-42	-79
	769	2019-01-17 09:09:54.39	-564	1189	-1584	-7	1	-6	-113	-82	-31	97
	770	2019-01-17 09:09:54.40	-568	1180	-1592	-11	7	-9	52	88	-36	-70
	771	2019-01-17 09:09:54.41	-554	1182	-1581	-7	4	-7	-132	-96	-36	114
	772	2019-01-17 09:09:54.42	-566	1168	-1586	0	0	-8	37	86	-49	-61
	773	2019-01-17 09:09:54.43	-566	1169	-1599	-2	2	-5	-143	-108	-35	125
	774	2019-01-17 09:09:54.44	-574	1174	-1591	-2	2	-8	27	75	-48	-51
	775	2019-01-17 09:09:54.45	-572	1174	-1591	0	-2	-8	-150	-105	-45	127
	776	2019-01-17 09:09:54.46	-567	1181	-1589	-4	-3	-8	26	84	-58	-55
	777	2019-01-17 09:09:54.47	-564	1186	-1593	-11	2	-7	-154	-101	-53	127
	778	2019-01-17 09:09:54.48	-575	1193	-1589	-14	3	-11	39	105	-66	-72
	779	2019-01-17 09:09:54.49	-575	1194	-1590	-14	-2	-9	-142	-84	-58	113
	780	2019-01-17 09:09:54.50	-581	1184	-1586	-14	-5	-9	46	116	-70	-81
	781	2019-01-17 09:09:54.51	-576	1188	-1583	-18	-3	-9	-137	-83	-54	110
	782	2019-01-17 09:09:54.52	-568	1187	-1584	-18	-1	-11	49	112	-63	-80
	783	2019-01-17 09:09:54.53	-566	1188	-1577	-14	4	-10	-152	-94	-58	123
	784	2019-01-17 09:09:54.54	-575	1182	-1582	-5	5	-14	35	101	-66	-68
	785	2019-01-17 09:09:54.55	-567	1185	-1581	0	4	-15	-148	-98	-50	123
	786	2019-01-17 09:09:54.56	-562	1180	-1583	4	6	-15	59	117	-58	-88
	787	2019-01-17 09:09:54.57	-559	1172	-1591	4	2	-12	-125	-79	-46	102
	788	2019-01-17 09:09:54.58	-560	1183	-1591	4	3	-14	68	128	-60	-98
	789	2019-01-17 09:09:54.59	-553	1174	-1586	6	2	-10	-133	-82	-51	107
	790	2019-01-17 09:09:54.60	-559	1173	-1583	3	2	-8	51	110	-59	-80
	791	2019-01-17 09:09:54.61	-556	1170	-1582	3	3	-9	-144	-103	-41	123
	792	2019-01-17 09:09:54.62	-573	1179	-1590	3	5	-6	52	104	-52	-78
	793	2019-01-17 09:09:54.63	-584	1178	-1586	1	5	-5	-138	-94	-44	116
	794	2019-01-17 09:09:54.64	-563	1172	-1587	2	6	-4	46	108	-62	-77
	795	2019-01-17 09:09:54.65	-561	1182	-1590	1	7	-4	-155	-106	-49	130
	796	2019-01-17 09:09:54.66	-564	1181	-1593	0	5	-9	32	83	-51	-57
	797	2019-01-17 09:09:54.67	-562	1178	-1591	2	-1	-8	-148	-109	-39	128
	798	2019-01-17 09:09:54.68	-564	1174	-1603	-1	-4	-10	53	103	-50	-78
	799	2019-01-17 09:09:54.69	-573	1174	-1590	-1	-7	-11	-144	-100	-44	122
	800	2019-01-17 09:09:54.70	-570	1162	-1586	-4	-4	-10	43	99	-56	-71
	801	2019-01-17 09:09:54.71	-570	1171	-1580	-7	-5	-9	-156	-107	-49	131
	802	2019-01-17 09:09:54.72	-559	1169	-1585	-14	1	-11	41	96	-55	-68
	803	2019-01-17 09:09:54.73	-557	1179	-1586	-16	6	-11	-144	-103	-41	123
	804	2019-01-17 09:09:54.74	-567	1179	-1593	-14	9	-7	54	116	-62	-85
	805	2019-01-17 09:09:54.75	-566	1178	-1593	-12	6	-9	-134	-84	-50	109
	806	2019-01-17 09:09:54.76	-569	1180	-1597	-11	4	-8	59	112	-53	-85
	807	2019-01-17 09:09:54.77	-561	1180	-1600	-9	0	-9	-133	-89	-44	111
	808	2019-01-17 09:09:54.78	-564	1185	-1595	-8	-2	-10	55	110	-55	-82
	809	2019-01-17 09:09:54.79	-573	1173	-1589	-7	-5	-13	-121	-82	-39	101
	810	2019-01-17 09:09:54.80	-567	1182	-1592	-5	-5	-12	80	128	-48	-104
	811	2019-01-17 09:09:54.81	-575	1188	-1585	-7	-6	-12	-104	-70	-34	87
	812	2019-01-17 09:09:54.82	-573	1177	-1591	-8	-3	-14	75	123	-48	-99
	813	2019-01-17 09:09:54.83	-573	1173	-1585	-8	-3	-14	-110	-77	-33	93
	814	2019-01-17 09:09:54.84	-569	1183	-1594	-8	-3	-13	65	104	-39	-84
	815	2019-01-17 09:09:54.85	-572	1182	-1584	-10	2	-14	-124	-93	-31	108
	816	2019-01-17 09:09:54.86	-569	1182	-1587	-13	7	-16	51	101	-50	-76
	817	2019-01-17 09:09:54.87	-570	1192	-1588	-12	8	-21	-127	-88	-39	107
	818	2019-01-17 09:09:54.88	-574	1189	-1588	-9	5	-22	48	99	-51	-73
	819	2019-01-17 09:09:54.89	-561	1196	-1590	-9	7	-27	-126	-83	-43	104
	820	2019-01-17 09:09:54.90	-562	1194	-1588	-9	8	-34	29	95	-66	-62
	821	2019-01-17 09:09:54.91	-568	1193	-1594	-6	6	-40	-144	-86	-58	115
	822	2019-01-17 09:09:54.92	-561	1186	-1597	-6	5	-37	24	86	-62	-55
	823	2019-01-17 09:09:54.93	-557	1183	-1588	-5	1	-42	-134	-92	-42	113
	824	2019-01-17 09:09:54.94	-563	1182	-1588	-6	1	-41	28	85	-57	-56
	825	2019-01-17 09:09:54.95	-567	1170	-1590	-8	2	-37	-134	-87	-47	110
	826	2019-01-17 09:09:54.96	-570	1168	-1592	-7	-4	-32	16	76	-60	-46
	827	2019-01-17 09:09:54.97	-562	1170	-1592	-4	-7	-26	-136	-91	-45	113
	828	2019-01-17 09:09:54.98	-587	1159	-1595	0	-11	-23	16	72	-56	-44
	829	2019-01-17 09:09:54.99	-575	1164	-1593	1	-14	-11	-132	-85	-47	108
	830	2019-01-17 09:09:55.00	-580	1172	-1587	-4	-11	-4	16	80	-64	-48
	831	2019-01-17 09:09:55.01	-578	1162	-1592	-12	-8	2	-124	-75	-49	99
	832	2019-01-17 09:09:55.02	-575	1161	-1578	-11	-9	8	10	67	-57	-38
	833	2019-01-17 09:09:55.03	-572	1153	-1582	-4	-14	15	-135	-93	-42	114
	834	2019-01-17 09:09:55.04	-580	1156	-1584	-4	-13	21	13	67	-54	-40
	835	2019-01-17 09:09:55.05	-576	1164	-1578	-6	-11	24	-132	-91	-41	111
	836	2019-01-17 09:09:55.06	-575	1175	-1580	-6	-5	24	-7	42	-49	-17
	837	2019-01-17 09:09:55.07	-583	1182	-1584	-9	-4	23	-146	-110	-36	128
	838	2019-01-17 09:09:55.08	-588	1195	-1591	-18	1	18	-40	16	-56	12
	839	2019-01-17 09:09:55.09	-585	1193	-1583	-21	6	12	-184	-128	-56	156
	840	2019-01-17 09:09:55.10	-575	1201	-1580	-21	4	5	-89	-11	-78	50
	841	2019-01-17 09:09:55.11	-584	1197	-1586	-23	6	-3	-200	-127	-73	163
	842	2019-01-17 09:09:55.12	-582	1198	-1590	-30	7	-9	-90	5	-95	42
	843	2019-01-17 09:09:55.13	-576	1201	-1582	-29	8	-15	-206	-116	-90	161
	844	2019-01-17 09:09:55.14	-571	1204	-1572	-28	10	-21	-116	-11	-105	63
	845	2019-01-17 09:09:55.15	-573	1200	-1578	-19	16	-24	-213	-126	-87	169
	846	2019-01-17 09:09:55.16	-570	1201	-1593	-11	15	-31	-121	-21	-100	71
	847	2019-01-17 09:09:55.17	-572	1200	-1585	-7	12	-32	-214	-114	-100	164
	848	2019-01-17 09:09:55.18	-574	1204	-1601	-5	13	-35	-126	-3	-123	64
	849	2019-01-17 09:09:55.19	-575	1192	-1603	-9	8	-34	-204	-102	-102	153
	850	2019-01-17 09:09:55.20	-582	1194	-1602	-7	1	-27	-116	-17	-99	66
	851	2019-01-17 09:09:55.21	-582	1192	-1590	-6	3	-24	-185	-113	-72	149
	852	2019-01-17 09:09:55.22	-580	1182	-1575	-10	6	-21	-96	-27	-69	61
	853	2019-01-17 09:09:55.23	-585	1184	-1569	-9	12	-13	-161	-109	-52	135
	854	2019-01-17 09:09:55.24	-585	1174	-1567	-5	19	-5	-92	-26	-66	59
	855	2019-01-17 09:09:55.25	-584	1178	-1565	1	24	1	-160	-102	-58	131
	856	2019-01-17 09:09:55.26	-579	1180	-1563	6	28	4	-93	-28	-65	60
	857	2019-01-17 09:09:55.27	-570	1178	-1580	4	36	6	-150	-90	-60	120
	858	2019-01-17 09:09:55.28	-570	1176	-1575	8	36	8	-93	-25	-68	59
	859	2019-01-17 09:09:55.29	-578	1178	-1572	16	36	7	-139	-84	-55	111
	860	2019-01-17 09:09:55.30	-566	1183	-1582	19	32	6	-84	-22	-62	53
	861	2019-01-17 09:09:55.31	-565	1180	-1576	16	33	2	-130	-75	-55	102
	862	2019-01-17 09:09:55.32	-567	1182	-1579	13	33	-4	-92	-32	-60	62
	863	2019-01-17 09:09:55.33	-549	1175	-1582	12	34	-8	-136	-87	-49	111
	864	2019-01-17 09:09:55.34	-546	1170	-1583	8	35	-13	-107	-46	-61	76
	865	2019-01-17 09:09:55.35	-551	1175	-1584	4	36	-15	-134	-80	-54	107
	866	2019-01-17 09:09:55.36	-551	1169	-1584	-2	37	-17	-102	-47	-55	74
	867	2019-01-17 09:09:55.37	-545	1166	-1593	-7	31	-16	-120	-71	-49	95
	868	2019-01-17 09:09:55.38	-547	1164	-1598	-9	29	-13	-100	-44	-56	72
	869	2019-01-17 09:09:55.39	-551	1175	-1601	-13	23	-13	-117	-68	-49	92
	870	2019-01-17 09:09:55.40	-559	1174	-1597	-18	20	-13	-101	-52	-49	76
	871	2019-01-17 09:09:55.41	-551	1182	-1604	-19	15	-11	-99	-62	-37	80
	872	2019-01-17 09:09:55.42	-546	1180	-1601	-18	10	-10	-89	-51	-38	70
	873	2019-01-17 09:09:55.43	-554	1182	-1594	-19	7	-7	-82	-50	-32	66
	874	2019-01-17 09:09:55.44	-548	1186	-1587	-22	7	-9	-82	-44	-38	63
	875	2019-01-17 09:09:55.45	-550	1190	-1594	-21	4	-8	-65	-26	-39	45
	876	2019-01-17 09:09:55.46	-559	1181	-1594	-18	4	-8	-87	-42	-45	64
	877	2019-01-17 09:09:55.47	-547	1188	-1592	-18	1	-8	-82	-44	-38	63
	878	2019-01-17 09:09:55.48	-553	1185	-1592	-16	2	-9	-108	-68	-40	88
	879	2019-01-17 09:09:55.49	-561	1186	-1597	-14	-4	-9	-79	-31	-48	55
	880	2019-01-17 09:09:55.50	-553	1184	-1597	-13	-4	-8	-99	-50	-49	74
	881	2019-01-17 09:09:55.51	-557	1184	-1585	-8	-6	-6	-75	-34	-41	54
	882	2019-01-17 09:09:55.52	-550	1185	-1589	-6	-8	-8	-104	-59	-45	81
	883	2019-01-17 09:09:55.53	-554	1187	-1587	-5	-3	-7	-58	-4	-54	31
	884	2019-01-17 09:09:55.54	-556	1182	-1594	-4	-2	-9	-93	-36	-57	64
	885	2019-01-17 09:09:55.55	-556	1183	-1597	-4	-5	-9	-47	7	-54	20
	886	2019-01-17 09:09:55.56	-557	1179	-1595	-5	-5	-8	-99	-42	-57	70
	887	2019-01-17 09:09:55.57	-553	1184	-1590	-8	-9	-6	-48	11	-59	18
	888	2019-01-17 09:09:55.58	-559	1181	-1585	-9	-8	-4	-108	-53	-55	80
	889	2019-01-17 09:09:55.59	-564	1180	-1584	-11	-4	-2	-48	-1	-47	24
	890	2019-01-17 09:09:55.60	-552	1187	-1580	-12	-4	-2	-107	-59	-48	83
	891	2019-01-17 09:09:55.61	-559	1186	-1588	-10	-7	-3	-35	16	-51	9
	892	2019-01-17 09:09:55.62	-552	1180	-1591	-10	-6	-1	-113	-60	-53	86
	893	2019-01-17 09:09:55.63	-558	1188	-1587	-7	-9	-3	-34	12	-46	11
	894	2019-01-17 09:09:55.64	-554	1191	-1572	-9	-8	-5	-99	-58	-41	78
	895	2019-01-17 09:09:55.65	-558	1190	-1589	-17	-3	-7	-10	34	-44	-12
	896	2019-01-17 09:09:55.66	-564	1194	-1581	-16	-4	-8	-102	-59	-43	80
	897	2019-01-17 09:09:55.67	-557	1184	-1578	-7	-6	-12	-13	28	-41	-7
	898	2019-01-17 09:09:55.68	-555	1182	-1590	-8	-7	-9	-105	-71	-34	88
	899	2019-01-17 09:09:55.69	-569	1186	-1579	-12	-6	-9	-12	19	-31	-3
	900	2019-01-17 09:09:55.70	-563	1190	-1579	-13	-5	-6	-114	-80	-34	97
	901	2019-01-17 09:09:55.71	-572	1181	-1575	-19	-2	-5	-18	28	-46	-5
	902	2019-01-17 09:09:55.72	-558	1195	-1583	-19	0	-6	-122	-78	-44	100
	903	2019-01-17 09:09:55.73	-557	1193	-1580	-22	-5	-4	-11	38	-49	-13
	904	2019-01-17 09:09:55.74	-566	1197	-1589	-23	-7	-2	-121	-69	-52	95
	905	2019-01-17 09:09:55.75	-575	1193	-1589	-24	-7	0	-4	61	-65	-28
	906	2019-01-17 09:09:55.76	-572	1198	-1588	-25	-11	3	-121	-63	-58	92
	907	2019-01-17 09:09:55.77	-564	1203	-1578	-22	-7	2	-8	50	-58	-21
	908	2019-01-17 09:09:55.78	-564	1208	-1571	-21	-6	-2	-133	-86	-47	109
	909	2019-01-17 09:09:55.79	-557	1203	-1579	-15	-3	-8	-12	33	-45	-10
	910	2019-01-17 09:09:55.80	-560	1206	-1584	-6	-6	-11	-157	-113	-44	135
	911	2019-01-17 09:09:55.81	-560	1206	-1587	-4	-5	-15	-32	14	-46	9
	912	2019-01-17 09:09:55.82	-568	1199	-1583	-1	-5	-17	-158	-114	-44	136
	913	2019-01-17 09:09:55.83	-572	1185	-1588	0	-6	-19	12	50	-38	-31
	914	2019-01-17 09:09:55.84	-565	1180	-1578	2	-5	-17	-115	-72	-43	93
	915	2019-01-17 09:09:55.85	-563	1185	-1578	2	-2	-15	30	98	-68	-64
	916	2019-01-17 09:09:55.86	-566	1174	-1569	3	-1	-12	-130	-38	-92	84
	917	2019-01-17 09:09:55.87	-564	1180	-1573	0	3	-8	-17	100	-117	-41
	918	2019-01-17 09:09:55.88	-555	1185	-1584	-4	1	-6	-178	-71	-107	124
	919	2019-01-17 09:09:55.89	-577	1193	-1587	-5	3	-3	-23	80	-103	-28
	920	2019-01-17 09:09:55.90	-555	1192	-1592	-8	0	-4	-154	-62	-92	108
	921	2019-01-17 09:09:55.91	-579	1183	-1588	-6	-4	-2	34	109	-75	-71
	922	2019-01-17 09:09:55.92	-553	1185	-1592	3	-6	-2	-106	-67	-39	86
	923	2019-01-17 09:09:55.93	-569	1185	-1578	4	-7	-3	51	83	-32	-67
	924	2019-01-17 09:09:55.94	-564	1189	-1576	7	-3	-5	-120	-102	-18	111
	925	2019-01-17 09:09:55.95	-553	1186	-1575	8	0	-5	55	80	-25	-67
	926	2019-01-17 09:09:55.96	-563	1194	-1575	8	3	-8	-106	-81	-25	93
	927	2019-01-17 09:09:55.97	-559	1191	-1582	2	9	-9	72	99	-27	-85
	928	2019-01-17 09:09:55.98	-558	1187	-1592	0	9	-8	-99	-84	-15	91
	929	2019-01-17 09:09:55.99	-562	1185	-1596	-3	5	-7	68	91	-23	-79
	930	2019-01-17 09:09:56.00	-567	1188	-1605	0	2	-5	-118	-100	-18	109
	931	2019-01-17 09:09:56.01	-566	1180	-1594	-1	-1	-1	46	75	-29	-60
	932	2019-01-17 09:09:56.02	-566	1186	-1579	-4	-1	-3	-146	-116	-30	131
	933	2019-01-17 09:09:56.03	-560	1193	-1581	-1	-1	-4	12	74	-62	-43
	934	2019-01-17 09:09:56.04	-559	1197	-1575	-3	2	-8	-172	-104	-68	138
	935	2019-01-17 09:09:56.05	-556	1191	-1572	-2	3	-11	18	94	-76	-56
	936	2019-01-17 09:09:56.06	-566	1191	-1578	2	7	-14	-152	-93	-59	122
	937	2019-01-17 09:09:56.07	-563	1187	-1583	5	6	-15	27	101	-74	-64
	938	2019-01-17 09:09:56.08	-561	1185	-1582	5	6	-16	-155	-94	-61	124
	939	2019-01-17 09:09:56.09	-569	1180	-1586	4	4	-16	47	105	-58	-76
	940	2019-01-17 09:09:56.10	-565	1191	-1581	4	4	-14	-112	-90	-22	101
	941	2019-01-17 09:09:56.11	-560	1184	-1581	1	4	-12	96	93	3	-94
	942	2019-01-17 09:09:56.12	-564	1194	-1585	0	2	-10	-90	-118	28	104
	943	2019-01-17 09:09:56.13	-564	1181	-1584	1	3	-5	85	70	15	-77
	944	2019-01-17 09:09:56.14	-553	1179	-1580	5	3	-5	-114	-132	18	123
	945	2019-01-17 09:09:56.15	-552	1176	-1580	5	4	-2	73	66	7	-69
	946	2019-01-17 09:09:56.16	-566	1183	-1584	2	4	0	-113	-124	11	118
	947	2019-01-17 09:09:56.17	-561	1194	-1583	3	4	-2	92	92	0	-92
	948	2019-01-17 09:09:56.18	-562	1195	-1583	1	3	-1	-89	-102	13	95
	949	2019-01-17 09:09:56.19	-550	1194	-1588	0	0	-2	103	106	-3	-104
	950	2019-01-17 09:09:56.20	-558	1192	-1581	-2	0	-3	-90	-94	4	92
	951	2019-01-17 09:09:56.21	-557	1194	-1579	-3	0	-4	96	106	-10	-101
	952	2019-01-17 09:09:56.22	-553	1194	-1578	-5	0	-8	-96	-97	1	96
	953	2019-01-17 09:09:56.23	-558	1193	-1583	-3	3	-9	106	113	-7	-109
	954	2019-01-17 09:09:56.24	-561	1187	-1582	2	-3	-10	-84	-82	-2	83
	955	2019-01-17 09:09:56.25	-566	1191	-1589	4	1	-11	109	124	-15	-116
	956	2019-01-17 09:09:56.26	-553	1191	-1576	-1	1	-13	-84	-81	-3	82
	957	2019-01-17 09:09:56.27	-552	1200	-1583	-3	9	-10	108	130	-22	-119
	958	2019-01-17 09:09:56.28	-550	1182	-1585	0	10	-14	-95	-81	-14	88
	959	2019-01-17 09:09:56.29	-562	1173	-1579	13	5	-10	88	111	-23	-99
	960	2019-01-17 09:09:56.30	-563	1171	-1589	11	1	-6	-104	-91	-13	97
	961	2019-01-17 09:09:56.31	-559	1172	-1600	3	2	-5	83	113	-30	-98
	962	2019-01-17 09:09:56.32	-566	1174	-1602	-1	-1	-1	-100	-80	-20	90
	963	2019-01-17 09:09:56.33	-563	1186	-1601	1	-7	1	88	120	-32	-104
	964	2019-01-17 09:09:56.34	-563	1196	-1594	-7	-9	4	-93	-72	-21	82
	965	2019-01-17 09:09:56.35	-566	1200	-1593	-11	-6	-1	80	115	-35	-97
	966	2019-01-17 09:09:56.36	-564	1197	-1585	-10	-7	0	-114	-92	-22	103
	967	2019-01-17 09:09:56.37	-569	1199	-1583	-6	-11	-3	59	93	-34	-76
	968	2019-01-17 09:09:56.38	-572	1195	-1578	-6	-9	-6	-117	-97	-20	107
	969	2019-01-17 09:09:56.39	-562	1195	-1582	-4	-7	-9	73	100	-27	-86
	970	2019-01-17 09:09:56.40	-556	1188	-1571	0	-6	-11	-94	-87	-7	90
	971	2019-01-17 09:09:56.41	-557	1190	-1575	-1	2	-16	96	111	-15	-103
	972	2019-01-17 09:09:56.42	-555	1183	-1574	2	8	-16	-70	-72	2	71
	973	2019-01-17 09:09:56.43	-559	1181	-1581	5	4	-14	101	114	-13	-107
	974	2019-01-17 09:09:56.44	-564	1178	-1593	6	4	-12	-71	-66	-5	68
	975	2019-01-17 09:09:56.45	-554	1183	-1588	1	2	-11	104	122	-18	-113
	976	2019-01-17 09:09:56.46	-556	1181	-1590	1	-1	-8	-65	-59	-6	62
	977	2019-01-17 09:09:56.47	-555	1184	-1582	0	-2	-6	98	119	-21	-108
	978	2019-01-17 09:09:56.48	-555	1180	-1593	-1	-3	-9	-63	-56	-7	59
	979	2019-01-17 09:09:56.49	-571	1185	-1587	-1	-2	-8	113	129	-16	-121
	980	2019-01-17 09:09:56.50	-567	1178	-1587	0	-1	-9	-34	-31	-3	32
	981	2019-01-17 09:09:56.51	-558	1182	-1578	1	-2	-8	122	138	-16	-130
	982	2019-01-17 09:09:56.52	-562	1175	-1585	-1	-5	-6	-38	-42	4	40
	983	2019-01-17 09:09:56.53	-558	1179	-1584	-2	-5	-5	108	110	-2	-109
	984	2019-01-17 09:09:56.54	-560	1173	-1590	-1	-8	-2	-50	-54	4	52
	985	2019-01-17 09:09:56.55	-564	1171	-1595	0	-12	1	95	103	-8	-99
	986	2019-01-17 09:09:56.56	-552	1173	-1574	-4	-10	1	-57	-58	1	57
	987	2019-01-17 09:09:56.57	-560	1175	-1576	-8	-6	2	93	97	-4	-95
	988	2019-01-17 09:09:56.58	-550	1186	-1576	-11	-3	2	-38	-53	15	45
	989	2019-01-17 09:09:56.59	-556	1183	-1581	-14	0	1	96	98	-2	-97
	990	2019-01-17 09:09:56.60	-557	1186	-1594	-14	1	-3	-47	-51	4	49
	991	2019-01-17 09:09:56.61	-563	1189	-1604	-12	-4	-2	82	89	-7	-85
	992	2019-01-17 09:09:56.62	-562	1194	-1603	-13	-9	-3	-59	-61	2	60
	993	2019-01-17 09:09:56.63	-565	1194	-1598	-12	-13	-7	59	68	-9	-63
	994	2019-01-17 09:09:56.64	-560	1196	-1582	-12	-10	-7	-59	-64	5	61
	995	2019-01-17 09:09:56.65	-566	1196	-1576	-14	-11	-11	70	77	-7	-73
	996	2019-01-17 09:09:56.66	-559	1195	-1580	-14	-7	-14	-48	-48	0	48
	997	2019-01-17 09:09:56.67	-568	1182	-1581	-13	-4	-15	58	65	-7	-61
	998	2019-01-17 09:09:56.68	-554	1189	-1585	-12	-3	-14	-55	-55	0	55
	999	2019-01-17 09:09:56.69	-552	1179	-1586	-12	-1	-14	50	62	-12	-56
	1000	2019-01-17 09:09:56.70	-561	1183	-1592	-10	-3	-9	-52	-56	4	54
	1001	2019-01-17 09:09:56.71	-564	1184	-1589	-8	-5	-6	56	49	7	-52
	1002	2019-01-17 09:09:56.72	-557	1187	-1583	-5	-7	-5	-52	-64	12	58
	1003	2019-01-17 09:09:56.73	-551	1191	-1584	-6	-6	-7	47	46	1	-46
	1004	2019-01-17 09:09:56.74	-559	1190	-1581	-6	-5	-6	-32	-52	20	42
	1005	2019-01-17 09:09:56.75	-559	1192	-1586	-5	-5	-5	71	59	12	-65
	1006	2019-01-17 09:09:56.76	-554	1188	-1579	-6	-6	-7	-21	-33	12	27
	1007	2019-01-17 09:09:56.77	-555	1189	-1585	-9	-8	-9	50	59	-9	-54
	1008	2019-01-17 09:09:56.78	-561	1178	-1594	-7	-8	-10	-30	-26	-4	28
	1009	2019-01-17 09:09:56.79	-562	1189	-1583	-7	-12	-8	52	60	-8	-56
	1010	2019-01-17 09:09:56.80	-574	1185	-1588	-12	-12	-7	-11	-7	-4	9
	1011	2019-01-17 09:09:56.81	-563	1185	-1576	-11	-11	-7	59	74	-15	-66
	1012	2019-01-17 09:09:56.82	-560	1194	-1575	-11	-16	-7	-6	-1	-5	3
	1013	2019-01-17 09:09:56.83	-564	1190	-1577	-14	-14	-8	43	56	-13	-49
	1014	2019-01-17 09:09:56.84	-564	1189	-1581	-15	-13	-5	-29	-23	-6	26
	1015	2019-01-17 09:09:56.85	-574	1188	-1581	-10	-14	-5	17	34	-17	-25
	1016	2019-01-17 09:09:56.86	-571	1191	-1581	-8	-14	-5	-23	-10	-13	16
	1017	2019-01-17 09:09:56.87	-565	1196	-1578	-13	-14	-5	24	50	-26	-37
	1018	2019-01-17 09:09:56.88	-565	1205	-1569	-23	-8	-8	-23	-6	-17	14
	1019	2019-01-17 09:09:56.89	-568	1197	-1574	-25	-3	-10	10	35	-25	-22
	1020	2019-01-17 09:09:56.90	-563	1189	-1581	-15	-5	-12	-20	1	-21	9
	1021	2019-01-17 09:09:56.91	-564	1186	-1575	-5	-10	-12	13	37	-24	-25
	1022	2019-01-17 09:09:56.92	-569	1188	-1586	-7	-8	-10	-14	2	-16	6
	1023	2019-01-17 09:09:56.93	-567	1193	-1588	-6	-6	-14	6	32	-26	-19
	1024	2019-01-17 09:09:56.94	-572	1190	-1588	-5	-10	-12	-4	15	-19	-5
	1025	2019-01-17 09:09:56.95	-560	1193	-1584	-7	-9	-9	4	32	-28	-18
	1026	2019-01-17 09:09:56.96	-565	1201	-1581	-13	-4	-11	-19	2	-21	8
	1027	2019-01-17 09:09:56.97	-569	1201	-1580	-13	-7	-10	-7	16	-23	-4
	1028	2019-01-17 09:09:56.98	-575	1198	-1581	-8	-7	-8	12	32	-20	-22
	1029	2019-01-17 09:09:56.99	-575	1195	-1577	-7	-8	-7	19	46	-27	-32
	1030	2019-01-17 09:09:57.00	-578	1198	-1582	-7	-8	-7	24	44	-20	-34
	1031	2019-01-17 09:09:57.01	-571	1201	-1584	-5	-8	-6	9	29	-20	-19
	1032	2019-01-17 09:09:57.02	-567	1202	-1574	2	-2	-7	22	35	-13	-28
	1033	2019-01-17 09:09:57.03	-563	1201	-1577	8	-2	-11	-1	12	-13	-5
	1034	2019-01-17 09:09:57.04	-569	1194	-1575	13	-1	-12	16	23	-7	-19
	1035	2019-01-17 09:09:57.05	-572	1195	-1580	14	2	-14	-17	-8	-9	12
	1036	2019-01-17 09:09:57.06	-578	1197	-1577	15	2	-17	12	13	-1	-12
	1037	2019-01-17 09:09:57.07	-560	1187	-1580	16	-1	-16	-17	-12	-5	14
	1038	2019-01-17 09:09:57.08	-562	1182	-1588	15	0	-14	18	28	-10	-23
	1039	2019-01-17 09:09:57.09	-566	1178	-1580	12	0	-13	-17	-5	-12	11
	1040	2019-01-17 09:09:57.10	-566	1182	-1578	12	0	-9	30	33	-3	-31
	1041	2019-01-17 09:09:57.11	-563	1185	-1573	10	-2	-7	-18	-6	-12	12
	1042	2019-01-17 09:09:57.12	-569	1180	-1578	13	0	-5	33	47	-14	-40
	1043	2019-01-17 09:09:57.13	-571	1184	-1575	10	-1	-6	-38	-17	-21	27
	1044	2019-01-17 09:09:57.14	-567	1177	-1583	10	-2	-4	20	36	-16	-28
	1045	2019-01-17 09:09:57.15	-568	1181	-1586	9	-1	-5	-51	-26	-25	38
	1046	2019-01-17 09:09:57.16	-571	1171	-1594	10	-8	-3	29	60	-31	-44
	1047	2019-01-17 09:09:57.17	-570	1186	-1582	7	-9	-1	-32	2	-34	15
	1048	2019-01-17 09:09:57.18	-565	1179	-1578	3	-7	-1	44	79	-35	-61
	1049	2019-01-17 09:09:57.19	-570	1181	-1564	-1	-2	-1	-36	-4	-32	20
	1050	2019-01-17 09:09:57.20	-566	1177	-1569	-5	2	-2	41	70	-29	-55
	1051	2019-01-17 09:09:57.21	-561	1184	-1576	-3	8	-5	-50	-20	-30	35
	1052	2019-01-17 09:09:57.22	-573	1182	-1590	-3	7	-7	37	68	-31	-52
	1053	2019-01-17 09:09:57.23	-571	1187	-1589	0	4	-7	-55	-27	-28	41
	1054	2019-01-17 09:09:57.24	-575	1189	-1597	0	1	-9	35	67	-32	-51
	1055	2019-01-17 09:09:57.25	-578	1192	-1593	-2	-1	-10	-68	-33	-35	50
	1056	2019-01-17 09:09:57.26	-561	1193	-1589	-6	-3	-13	31	66	-35	-48
	1057	2019-01-17 09:09:57.27	-568	1191	-1593	-4	-5	-15	-77	-43	-34	60
	1058	2019-01-17 09:09:57.28	-576	1186	-1584	-2	-6	-15	23	62	-39	-42
	1059	2019-01-17 09:09:57.29	-563	1184	-1581	-4	-4	-15	-98	-63	-35	80
	1060	2019-01-17 09:09:57.30	-567	1191	-1576	-3	0	-15	5	38	-33	-21
	1061	2019-01-17 09:09:57.31	-586	1179	-1576	-4	1	-13	-113	-86	-27	99
	1062	2019-01-17 09:09:57.32	-565	1181	-1581	-5	2	-11	17	40	-23	-28
	1063	2019-01-17 09:09:57.33	-570	1182	-1575	-4	4	-9	-95	-75	-20	85
	1064	2019-01-17 09:09:57.34	-577	1181	-1579	-3	6	-8	38	59	-21	-48
	1065	2019-01-17 09:09:57.35	-575	1189	-1586	-4	9	-8	-88	-68	-20	78
	1066	2019-01-17 09:09:57.36	-563	1186	-1576	-3	7	-6	35	56	-21	-45
	1067	2019-01-17 09:09:57.37	-563	1182	-1586	-2	8	-7	-96	-80	-16	88
	1068	2019-01-17 09:09:57.38	-571	1179	-1585	0	8	-5	58	77	-19	-67
	1069	2019-01-17 09:09:57.39	-567	1183	-1588	0	3	-5	-67	-56	-11	61
	1070	2019-01-17 09:09:57.40	-569	1193	-1584	-2	3	-4	74	89	-15	-81
	1071	2019-01-17 09:09:57.41	-564	1187	-1576	-5	2	-7	-79	-63	-16	71
	1072	2019-01-17 09:09:57.42	-570	1189	-1579	-7	3	-7	57	80	-23	-68
	1073	2019-01-17 09:09:57.43	-561	1183	-1580	-8	4	-8	-93	-79	-14	86
	1074	2019-01-17 09:09:57.44	-565	1190	-1581	-9	7	-10	71	91	-20	-81
	1075	2019-01-17 09:09:57.45	-565	1187	-1587	-9	2	-10	-69	-50	-19	59
	1076	2019-01-17 09:09:57.46	-569	1179	-1583	-7	0	-10	88	112	-24	-100
	1077	2019-01-17 09:09:57.47	-572	1184	-1587	-3	-2	-9	-76	-61	-15	68
	1078	2019-01-17 09:09:57.48	-569	1197	-1574	-6	0	-9	81	94	-13	-87
	1079	2019-01-17 09:09:57.49	-561	1190	-1580	-12	6	-9	-89	-82	-7	85
	1080	2019-01-17 09:09:57.50	-559	1192	-1577	-14	7	-8	72	98	-26	-85
	1081	2019-01-17 09:09:57.51	-566	1185	-1575	-6	5	-9	-97	-78	-19	87
	1082	2019-01-17 09:09:57.52	-566	1178	-1587	-5	3	-6	76	96	-20	-86
	1083	2019-01-17 09:09:57.53	-563	1184	-1589	-8	6	-2	-92	-82	-10	87
	1084	2019-01-17 09:09:57.54	-567	1178	-1582	-7	1	1	77	98	-21	-87
	1085	2019-01-17 09:09:57.55	-559	1192	-1585	-4	-1	3	-98	-90	-8	94
	1086	2019-01-17 09:09:57.56	-572	1192	-1584	-10	0	4	70	83	-13	-76
	1087	2019-01-17 09:09:57.57	-570	1197	-1580	-13	2	3	-105	-90	-15	97
	1088	2019-01-17 09:09:57.58	-570	1201	-1570	-13	4	1	74	97	-23	-85
	1089	2019-01-17 09:09:57.59	-556	1194	-1571	-9	4	-2	-100	-93	-7	96
	1090	2019-01-17 09:09:57.60	-567	1204	-1576	-13	3	-3	77	95	-18	-86
	1091	2019-01-17 09:09:57.61	-571	1205	-1586	-15	2	-7	-107	-90	-17	98
	1092	2019-01-17 09:09:57.62	-558	1212	-1580	-17	3	-11	78	103	-25	-90
	1093	2019-01-17 09:09:57.63	-553	1210	-1580	-15	8	-17	-104	-89	-15	96
	1094	2019-01-17 09:09:57.64	-564	1206	-1583	-7	4	-20	77	102	-25	-89
	1095	2019-01-17 09:09:57.65	-562	1203	-1579	-1	5	-22	-110	-96	-14	103
	1096	2019-01-17 09:09:57.66	-565	1189	-1582	2	3	-27	80	99	-19	-89
	1097	2019-01-17 09:09:57.67	-562	1187	-1582	5	4	-23	-109	-102	-7	105
	1098	2019-01-17 09:09:57.68	-561	1181	-1582	4	6	-23	71	84	-13	-77
	1099	2019-01-17 09:09:57.69	-569	1179	-1581	4	6	-20	-117	-109	-8	113
	1100	2019-01-17 09:09:57.70	-570	1181	-1578	4	5	-17	86	103	-17	-94
	1101	2019-01-17 09:09:57.71	-566	1173	-1583	2	6	-15	-91	-85	-6	88
	1102	2019-01-17 09:09:57.72	-564	1181	-1587	4	5	-11	97	118	-21	-107
	1103	2019-01-17 09:09:57.73	-566	1177	-1592	1	1	-4	-104	-91	-13	97
	1104	2019-01-17 09:09:57.74	-563	1187	-1585	2	-1	-2	80	99	-19	-89
	1105	2019-01-17 09:09:57.75	-559	1190	-1581	-1	1	1	-113	-101	-12	107
	1106	2019-01-17 09:09:57.76	-561	1190	-1574	-2	1	1	78	106	-28	-92
	1107	2019-01-17 09:09:57.77	-554	1184	-1579	0	1	-2	-113	-89	-24	101
	1108	2019-01-17 09:09:57.78	-555	1186	-1591	-1	-2	-6	78	118	-40	-98
	1109	2019-01-17 09:09:57.79	-566	1191	-1584	2	-6	-5	-112	-85	-27	98
	1110	2019-01-17 09:09:57.80	-557	1185	-1586	-3	-4	-9	72	112	-40	-92
	1111	2019-01-17 09:09:57.81	-563	1188	-1580	-3	-5	-8	-124	-97	-27	110
	1112	2019-01-17 09:09:57.82	-560	1180	-1575	-4	-4	-9	64	95	-31	-79
	1113	2019-01-17 09:09:57.83	-567	1189	-1577	-6	-1	-10	-131	-111	-20	121
	1114	2019-01-17 09:09:57.84	-564	1186	-1583	-7	3	-11	60	97	-37	-78
	1115	2019-01-17 09:09:57.85	-569	1194	-1590	-8	4	-15	-126	-95	-31	110
	1116	2019-01-17 09:09:57.86	-566	1188	-1594	-5	0	-10	54	104	-50	-79
	1117	2019-01-17 09:09:57.87	-565	1188	-1592	-4	-2	-12	-134	-98	-36	116
	1118	2019-01-17 09:09:57.88	-573	1186	-1595	-8	-4	-14	52	97	-45	-74
	1119	2019-01-17 09:09:57.89	-561	1191	-1590	-11	-4	-12	-129	-93	-36	111
	1120	2019-01-17 09:09:57.90	-562	1193	-1587	-8	-9	-14	54	102	-48	-78
	1121	2019-01-17 09:09:57.91	-568	1185	-1584	-10	-11	-13	-120	-87	-33	103
	1122	2019-01-17 09:09:57.92	-567	1194	-1576	-9	-8	-14	64	107	-43	-85
	1123	2019-01-17 09:09:57.93	-571	1191	-1578	-10	-4	-13	-109	-80	-29	94
	1124	2019-01-17 09:09:57.94	-571	1194	-1573	-5	-1	-14	77	111	-34	-94
	1125	2019-01-17 09:09:57.95	-564	1183	-1584	-3	-2	-14	-103	-81	-22	92
	1126	2019-01-17 09:09:57.96	-571	1184	-1585	-4	0	-12	64	103	-39	-83
	1127	2019-01-17 09:09:57.97	-564	1182	-1588	-4	3	-11	-119	-91	-28	105
	1128	2019-01-17 09:09:57.98	-563	1184	-1584	-1	-3	-9	52	96	-44	-74
	1129	2019-01-17 09:09:57.99	-567	1185	-1584	-1	-1	-8	-124	-94	-30	109
	1130	2019-01-17 09:09:58.00	-564	1187	-1583	-3	1	-10	38	83	-45	-60
	1131	2019-01-17 09:09:58.01	-571	1182	-1575	-3	1	-7	-126	-96	-30	111
	1132	2019-01-17 09:09:58.02	-564	1188	-1579	-3	-3	-6	49	90	-41	-69
	1133	2019-01-17 09:09:58.03	-574	1186	-1578	-3	1	-5	-110	-81	-29	95
	1134	2019-01-17 09:09:58.04	-574	1191	-1576	-6	-1	-6	49	86	-37	-67
	1135	2019-01-17 09:09:58.05	-588	1196	-1573	-8	1	-6	-108	-83	-25	95
	1136	2019-01-17 09:09:58.06	-579	1192	-1575	-9	3	-6	41	87	-46	-64
	1137	2019-01-17 09:09:58.07	-577	1195	-1580	-7	3	-8	-123	-83	-40	103
	1138	2019-01-17 09:09:58.08	-568	1191	-1585	-3	3	-9	26	72	-46	-49
	1139	2019-01-17 09:09:58.09	-568	1189	-1588	2	-1	-8	-122	-91	-31	106
	1140	2019-01-17 09:09:58.10	-570	1197	-1568	1	1	-10	31	74	-43	-52
	1141	2019-01-17 09:09:58.11	-566	1197	-1578	-5	6	-13	-104	-78	-26	91
	1142	2019-01-17 09:09:58.12	-566	1197	-1585	-9	8	-14	46	84	-38	-65
	1143	2019-01-17 09:09:58.13	-576	1193	-1574	-3	7	-16	-92	-62	-30	77
	1144	2019-01-17 09:09:58.14	-573	1179	-1593	-1	4	-15	32	74	-42	-53
	1145	2019-01-17 09:09:58.15	-559	1179	-1577	0	2	-13	-105	-72	-33	88
	1146	2019-01-17 09:09:58.16	-567	1179	-1581	-3	3	-7	41	87	-46	-64
	1147	2019-01-17 09:09:58.17	-567	1187	-1583	-8	2	-7	-76	-45	-31	60
	1148	2019-01-17 09:09:58.18	-561	1185	-1580	-5	7	-6	44	78	-34	-61
	1149	2019-01-17 09:09:58.19	-565	1192	-1577	-10	10	-4	-93	-79	-14	86
	1150	2019-01-17 09:09:58.20	-572	1197	-1573	-8	12	-7	20	44	-24	-32
	1151	2019-01-17 09:09:58.21	-569	1198	-1577	-7	15	-8	-88	-68	-20	78
	1152	2019-01-17 09:09:58.22	-567	1202	-1586	-7	11	-11	35	66	-31	-50
	1153	2019-01-17 09:09:58.23	-567	1202	-1595	-8	11	-16	-67	-48	-19	57
	1154	2019-01-17 09:09:58.24	-573	1212	-1586	-9	9	-18	36	65	-29	-50
	1155	2019-01-17 09:09:58.25	-567	1206	-1585	-8	9	-24	-78	-59	-19	68
	1156	2019-01-17 09:09:58.26	-567	1200	-1573	-2	9	-27	12	36	-24	-24
	1157	2019-01-17 09:09:58.27	-565	1192	-1578	5	4	-26	-89	-79	-10	84
	1158	2019-01-17 09:09:58.28	-554	1190	-1579	6	5	-26	4	20	-16	-12
	1159	2019-01-17 09:09:58.29	-564	1182	-1581	7	6	-24	-82	-75	-7	78
	1160	2019-01-17 09:09:58.30	-562	1179	-1576	9	5	-21	2	25	-23	-13
	1161	2019-01-17 09:09:58.31	-566	1172	-1574	10	6	-16	-86	-69	-17	77
	1162	2019-01-17 09:09:58.32	-559	1179	-1581	9	6	-10	8	34	-26	-21
	1163	2019-01-17 09:09:58.33	-563	1174	-1580	8	4	-7	-50	-34	-16	42
	1164	2019-01-17 09:09:58.34	-568	1186	-1573	1	0	-1	23	52	-29	-37
	1165	2019-01-17 09:09:58.35	-560	1183	-1576	-3	1	-2	-40	-30	-10	35
	1166	2019-01-17 09:09:58.36	-563	1187	-1585	-5	2	0	26	39	-13	-32
	1167	2019-01-17 09:09:58.37	-558	1194	-1590	-9	2	-3	-29	-27	-2	28
	1168	2019-01-17 09:09:58.38	-565	1188	-1584	-7	0	-7	16	29	-13	-22
	1169	2019-01-17 09:09:58.39	-558	1189	-1587	-5	-2	-9	-46	-40	-6	43
	1170	2019-01-17 09:09:58.40	-559	1178	-1585	-4	-6	-10	4	19	-15	-11
	1171	2019-01-17 09:09:58.41	-565	1177	-1584	-4	-8	-9	-47	-38	-9	42
	1172	2019-01-17 09:09:58.42	-563	1185	-1577	-6	-8	-7	-7	13	-20	-3
	1173	2019-01-17 09:09:58.43	-562	1183	-1577	-10	-5	-10	-50	-33	-17	41
	1174	2019-01-17 09:09:58.44	-565	1191	-1583	-14	-5	-8	-9	19	-28	-5
	1175	2019-01-17 09:09:58.45	-565	1190	-1590	-15	-8	-9	-46	-26	-20	36
	1176	2019-01-17 09:09:58.46	-578	1187	-1589	-15	-9	-8	-34	-4	-30	19
	1177	2019-01-17 09:09:58.47	-572	1188	-1585	-12	-10	-6	-58	-35	-23	46
	1178	2019-01-17 09:09:58.48	-577	1196	-1578	-16	-10	-6	-36	-4	-32	20
	1179	2019-01-17 09:09:58.49	-560	1194	-1581	-17	-5	-6	-56	-26	-30	41
	1180	2019-01-17 09:09:58.50	-570	1204	-1584	-13	0	-9	-54	-20	-34	37
	1181	2019-01-17 09:09:58.51	-568	1191	-1579	-8	2	-10	-80	-41	-39	60
	1182	2019-01-17 09:09:58.52	-570	1191	-1573	-6	4	-12	-86	-36	-50	61
	1183	2019-01-17 09:09:58.53	-570	1188	-1585	-5	5	-13	-78	-36	-42	57
	1184	2019-01-17 09:09:58.54	-578	1191	-1589	-7	6	-12	-72	-25	-47	48
	1185	2019-01-17 09:09:58.55	-565	1183	-1594	-2	2	-10	-54	-9	-45	31
	1186	2019-01-17 09:09:58.56	-565	1182	-1583	1	2	-8	-67	-19	-48	43
	1187	2019-01-17 09:09:58.57	-572	1179	-1581	1	0	-4	-63	-18	-45	40
	1188	2019-01-17 09:09:58.58	-566	1177	-1577	3	0	-4	-84	-35	-49	59
	1189	2019-01-17 09:09:58.59	-561	1181	-1573	2	3	-1	-60	-15	-45	37
	1190	2019-01-17 09:09:58.60	-561	1186	-1574	1	4	-1	-86	-44	-42	65
	1191	2019-01-17 09:09:58.61	-562	1188	-1576	-1	5	-1	-48	-13	-35	30
	1192	2019-01-17 09:09:58.62	-566	1193	-1580	-2	8	0	-79	-37	-42	58
	1193	2019-01-17 09:09:58.63	-566	1189	-1586	-4	9	-1	-32	3	-35	14
	1194	2019-01-17 09:09:58.64	-566	1185	-1583	-3	5	-4	-71	-33	-38	52
	1195	2019-01-17 09:09:58.65	-568	1192	-1587	-4	5	-5	-26	19	-45	3
	1196	2019-01-17 09:09:58.66	-560	1193	-1580	-2	5	-10	-72	-23	-49	47
	1197	2019-01-17 09:09:58.67	-566	1193	-1583	-4	5	-12	-18	28	-46	-5
	1198	2019-01-17 09:09:58.68	-566	1189	-1580	-7	3	-14	-75	-33	-42	54
	1199	2019-01-17 09:09:58.69	-561	1197	-1585	-9	3	-16	-15	24	-39	-4
	1200	2019-01-17 09:09:58.70	-569	1191	-1585	-9	1	-17	-72	-43	-29	57
	1201	2019-01-17 09:09:58.71	-571	1191	-1593	-5	-5	-18	4	24	-20	-14
	1202	2019-01-17 09:09:58.72	-565	1187	-1589	-3	-9	-16	-62	-38	-24	50
	1203	2019-01-17 09:09:58.73	-542	1189	-1568	-7	-6	-16	6	43	-37	-24
	1204	2019-01-17 09:09:58.74	-550	1186	-1572	-15	2	-16	-83	-47	-36	65
	1205	2019-01-17 09:09:58.75	-558	1182	-1572	-15	8	-13	-10	27	-37	-8
	1206	2019-01-17 09:09:58.76	-563	1175	-1575	-2	4	-10	-93	-60	-33	76
	1207	2019-01-17 09:09:58.77	-558	1171	-1590	1	-2	-5	-15	22	-37	-3
	1208	2019-01-17 09:09:58.78	-574	1185	-1586	-4	2	-2	-108	-72	-36	90
	1209	2019-01-17 09:09:58.79	-568	1181	-1593	-8	3	2	-5	28	-33	-11
	1210	2019-01-17 09:09:58.80	-566	1202	-1590	-9	-7	4	-94	-64	-30	79
	1211	2019-01-17 09:09:58.81	-555	1208	-1585	-13	-5	6	10	43	-33	-26
	1212	2019-01-17 09:09:58.82	-565	1211	-1588	-19	-3	4	-92	-67	-25	79
	1213	2019-01-17 09:09:58.83	-566	1203	-1590	-17	-5	2	36	61	-25	-48
	1214	2019-01-17 09:09:58.84	-566	1204	-1576	-10	-11	-1	-67	-56	-11	61
	1215	2019-01-17 09:09:58.85	-573	1203	-1586	-9	-10	-4	50	46	4	-48
	1216	2019-01-17 09:09:58.86	-570	1192	-1576	-8	-11	-3	-77	-87	10	82
	1217	2019-01-17 09:09:58.87	-573	1197	-1569	-6	-7	-5	45	41	4	-43
	1218	2019-01-17 09:09:58.88	-570	1199	-1570	-1	-2	-6	-76	-78	2	77
	1219	2019-01-17 09:09:58.89	-572	1195	-1563	2	-1	-7	56	62	-6	-59
	1220	2019-01-17 09:09:58.90	-573	1201	-1576	9	1	-11	-76	-67	-9	71
	1221	2019-01-17 09:09:58.91	-568	1192	-1583	8	-1	-10	62	79	-17	-70
	1222	2019-01-17 09:09:58.92	-572	1196	-1590	8	-2	-13	-62	-55	-7	58
	1223	2019-01-17 09:09:58.93	-560	1188	-1589	8	-4	-11	85	95	-10	-90
	1224	2019-01-17 09:09:58.94	-560	1189	-1580	9	-6	-12	-61	-51	-10	56
	1225	2019-01-17 09:09:58.95	-562	1181	-1588	6	-6	-10	75	94	-19	-84
	1226	2019-01-17 09:09:58.96	-567	1179	-1580	6	-5	-9	-80	-60	-20	70
	1227	2019-01-17 09:09:58.97	-568	1173	-1578	5	-4	-5	69	102	-33	-85
	1228	2019-01-17 09:09:58.98	-565	1183	-1575	3	-3	-4	-82	-50	-32	66
	1229	2019-01-17 09:09:58.99	-564	1181	-1572	1	-2	-1	72	112	-40	-92
	1230	2019-01-17 09:09:59.00	-569	1183	-1577	0	1	-1	-82	-53	-29	67
	1231	2019-01-17 09:09:59.01	-562	1180	-1581	3	-1	0	71	99	-28	-85
	1232	2019-01-17 09:09:59.02	-550	1181	-1585	4	-5	-3	-93	-75	-18	84
	1233	2019-01-17 09:09:59.03	-565	1186	-1584	3	-9	-1	71	102	-31	-86
	1234	2019-01-17 09:09:59.04	-568	1186	-1580	0	-4	-1	-92	-63	-29	77
	1235	2019-01-17 09:09:59.05	-561	1188	-1582	-2	-7	0	76	106	-30	-91
	1236	2019-01-17 09:09:59.06	-562	1190	-1586	-5	-6	-3	-92	-74	-18	83
	1237	2019-01-17 09:09:59.07	-556	1184	-1583	-9	-6	-3	79	100	-21	-89
	1238	2019-01-17 09:09:59.08	-575	1190	-1592	-6	-10	-3	-100	-82	-18	91
	1239	2019-01-17 09:09:59.09	-569	1192	-1599	-8	-16	-1	66	94	-28	-80
	1240	2019-01-17 09:09:59.10	-567	1196	-1593	-10	-20	-2	-104	-87	-17	95
	1241	2019-01-17 09:09:59.11	-568	1191	-1590	-12	-20	-5	72	92	-20	-82
	1242	2019-01-17 09:09:59.12	-565	1198	-1584	-12	-19	-7	-111	-98	-13	104
	1243	2019-01-17 09:09:59.13	-565	1198	-1576	-8	-17	-8	65	92	-27	-78
	1244	2019-01-17 09:09:59.14	-573	1193	-1581	-5	-16	-10	-120	-95	-25	107
	1245	2019-01-17 09:09:59.15	-571	1188	-1579	-5	-13	-9	69	97	-28	-83
	1246	2019-01-17 09:09:59.16	-570	1188	-1583	-3	-10	-9	-115	-96	-19	105
	1247	2019-01-17 09:09:59.17	-575	1185	-1582	0	-11	-7	62	87	-25	-74
	1248	2019-01-17 09:09:59.18	-581	1185	-1584	-1	-13	-6	-134	-115	-19	124
	1249	2019-01-17 09:09:59.19	-569	1188	-1580	-1	-12	-5	52	88	-36	-70
	1250	2019-01-17 09:09:59.20	-573	1189	-1578	-2	-13	-6	-118	-93	-25	105
	1251	2019-01-17 09:09:59.21	-574	1184	-1574	0	-9	-4	82	112	-30	-97
	1252	2019-01-17 09:09:59.22	-574	1191	-1584	3	-11	-2	-102	-84	-18	93
	1253	2019-01-17 09:09:59.23	-578	1179	-1569	0	-8	-1	85	112	-27	-98
	1254	2019-01-17 09:09:59.24	-570	1182	-1574	-1	-6	0	-105	-93	-12	99
	1255	2019-01-17 09:09:59.25	-573	1187	-1581	0	-2	2	82	104	-22	-93
	1256	2019-01-17 09:09:59.26	-575	1186	-1578	2	-1	2	-107	-91	-16	99
	1257	2019-01-17 09:09:59.27	-571	1183	-1579	3	-1	3	74	101	-27	-87
	1258	2019-01-17 09:09:59.28	-564	1190	-1578	0	-2	-2	-110	-93	-17	101
	1259	2019-01-17 09:09:59.29	-575	1189	-1577	-1	-1	-1	79	111	-32	-95
	1260	2019-01-17 09:09:59.30	-563	1190	-1575	-1	-3	-7	-115	-92	-23	103
	1261	2019-01-17 09:09:59.31	-572	1194	-1578	-7	-5	-9	69	102	-33	-85
	1262	2019-01-17 09:09:59.32	-572	1189	-1585	-9	-1	-12	-122	-101	-21	111
	1263	2019-01-17 09:09:59.33	-570	1183	-1580	-6	-4	-13	66	100	-34	-83
	1264	2019-01-17 09:09:59.34	-577	1184	-1576	-5	-7	-14	-112	-91	-21	101
	1265	2019-01-17 09:09:59.35	-559	1183	-1581	-5	-6	-14	87	111	-24	-99
	1266	2019-01-17 09:09:59.36	-565	1184	-1568	-10	0	-14	-102	-96	-6	99
	1267	2019-01-17 09:09:59.37	-568	1184	-1574	-16	6	-15	74	93	-19	-83
	1268	2019-01-17 09:09:59.38	-564	1178	-1575	-13	6	-16	-111	-94	-17	102
	1269	2019-01-17 09:09:59.39	-564	1180	-1572	-5	1	-13	76	111	-35	-93
	1270	2019-01-17 09:09:59.40	-575	1179	-1585	-6	-2	-9	-115	-93	-22	104
	1271	2019-01-17 09:09:59.41	-568	1182	-1593	-11	0	-6	64	94	-30	-79
	1272	2019-01-17 09:09:59.42	-574	1183	-1590	-10	-5	-4	-113	-97	-16	105
	1273	2019-01-17 09:09:59.43	-569	1195	-1587	-11	-10	-1	76	101	-25	-88
	1274	2019-01-17 09:09:59.44	-572	1195	-1580	-18	-6	-2	-105	-92	-13	98
	1275	2019-01-17 09:09:59.45	-575	1202	-1581	-20	-8	-5	77	106	-29	-91
	1276	2019-01-17 09:09:59.46	-579	1197	-1577	-18	-9	-5	-96	-77	-19	86
	1277	2019-01-17 09:09:59.47	-585	1198	-1567	-14	-11	-6	85	114	-29	-99
	1278	2019-01-17 09:09:59.48	-573	1197	-1572	-16	-8	-6	-97	-78	-19	87
	1279	2019-01-17 09:09:59.49	-584	1201	-1572	-16	-8	-7	67	97	-30	-82
	1280	2019-01-17 09:09:59.50	-581	1201	-1573	-15	-2	-8	-110	-96	-14	103
	1281	2019-01-17 09:09:59.51	-574	1204	-1571	-11	1	-9	70	96	-26	-83
	1282	2019-01-17 09:09:59.52	-576	1202	-1575	-7	4	-11	-93	-74	-19	83
	1283	2019-01-17 09:09:59.53	-579	1198	-1573	-2	4	-12	68	105	-37	-86
	1284	2019-01-17 09:09:59.54	-571	1190	-1576	0	5	-14	-101	-74	-27	87
	1285	2019-01-17 09:09:59.55	-566	1196	-1583	2	7	-14	67	113	-46	-90
	1286	2019-01-17 09:09:59.56	-572	1188	-1579	1	5	-16	-72	-46	-26	59
	1287	2019-01-17 09:09:59.57	-576	1186	-1580	3	4	-15	92	128	-36	-110
	1288	2019-01-17 09:09:59.58	-569	1193	-1583	3	5	-14	-65	-45	-20	55
	1289	2019-01-17 09:09:59.59	-565	1179	-1577	2	6	-13	81	111	-30	-96
	1290	2019-01-17 09:09:59.60	-567	1177	-1578	0	8	-11	-81	-64	-17	72
	1291	2019-01-17 09:09:59.61	-567	1181	-1583	1	6	-5	62	89	-27	-75
	1292	2019-01-17 09:09:59.62	-559	1185	-1581	-3	7	-5	-84	-69	-15	76
	1293	2019-01-17 09:09:59.63	-568	1185	-1583	-1	6	-5	62	91	-29	-76
	1294	2019-01-17 09:09:59.64	-565	1188	-1587	0	6	-3	-84	-62	-22	73
	1295	2019-01-17 09:09:59.65	-574	1185	-1588	-1	-2	-5	57	91	-34	-74
	1296	2019-01-17 09:09:59.66	-571	1188	-1577	-5	-1	-4	-90	-68	-22	79
	1297	2019-01-17 09:09:59.67	-557	1189	-1566	-7	0	-5	45	77	-32	-61
	1298	2019-01-17 09:09:59.68	-563	1197	-1576	-12	5	-6	-89	-66	-23	77
	1299	2019-01-17 09:09:59.69	-559	1196	-1572	-12	8	-10	43	81	-38	-62
	1300	2019-01-17 09:09:59.70	-564	1200	-1582	-10	5	-10	-89	-58	-31	73
	1301	2019-01-17 09:09:59.71	-576	1204	-1598	-10	3	-11	26	66	-40	-46
	1302	2019-01-17 09:09:59.72	-568	1195	-1593	-11	-1	-9	-114	-85	-29	99
	1303	2019-01-17 09:09:59.73	-579	1197	-1595	-9	-6	-10	4	46	-42	-25
	1304	2019-01-17 09:09:59.74	-563	1195	-1582	-10	-8	-10	-97	-69	-28	83
	1305	2019-01-17 09:09:59.75	-571	1199	-1578	-11	-9	-11	33	66	-33	-49
	1306	2019-01-17 09:09:59.76	-569	1196	-1575	-11	-8	-12	-72	-49	-23	60
	1307	2019-01-17 09:09:59.77	-565	1194	-1582	-11	-6	-12	30	65	-35	-47
	1308	2019-01-17 09:09:59.78	-578	1187	-1572	-8	-7	-11	-80	-57	-23	68
	1309	2019-01-17 09:09:59.79	-572	1194	-1577	-4	-5	-10	20	55	-35	-37
	1310	2019-01-17 09:09:59.80	-565	1191	-1576	-1	-6	-9	-80	-50	-30	65
	1311	2019-01-17 09:09:59.81	-571	1188	-1575	-1	-2	-7	11	51	-40	-31
	1312	2019-01-17 09:09:59.82	-564	1200	-1570	2	-4	-9	-83	-53	-30	68
	1313	2019-01-17 09:09:59.83	-568	1194	-1575	1	-2	-9	11	52	-41	-31
	1314	2019-01-17 09:09:59.84	-576	1186	-1581	5	0	-8	-65	-28	-37	46
	1315	2019-01-17 09:09:59.85	-566	1188	-1578	4	-1	-7	21	68	-47	-44
	1316	2019-01-17 09:09:59.86	-569	1188	-1581	1	-3	-6	-56	-21	-35	38
	1317	2019-01-17 09:09:59.87	-573	1192	-1576	-2	-2	-5	13	50	-37	-31
	1318	2019-01-17 09:09:59.88	-569	1192	-1574	-3	-3	-3	-63	-42	-21	52
	1319	2019-01-17 09:09:59.89	-571	1185	-1568	-3	-2	-2	3	26	-23	-14
	1320	2019-01-17 09:09:59.90	-576	1193	-1568	-3	0	-2	-58	-36	-22	47
	1321	2019-01-17 09:09:59.91	-566	1197	-1574	-5	2	-5	4	34	-30	-19
	1322	2019-01-17 09:09:59.92	-576	1193	-1568	-2	3	-9	-57	-38	-19	47
	1323	2019-01-17 09:09:59.93	-581	1193	-1582	-3	4	-10	-10	11	-21	0
	1324	2019-01-17 09:09:59.94	-566	1186	-1584	-3	-1	-13	-67	-53	-14	60
	1325	2019-01-17 09:09:59.95	-571	1189	-1578	0	-2	-12	-25	0	-25	12
	1326	2019-01-17 09:09:59.96	-573	1194	-1581	-2	-5	-10	-70	-44	-26	57
	1327	2019-01-17 09:09:59.97	-577	1203	-1574	-7	-3	-13	-11	19	-30	-4
	1328	2019-01-17 09:09:59.98	-570	1190	-1575	-12	1	-14	-37	-16	-21	26
	1329	2019-01-17 09:09:59.99	-564	1193	-1572	-12	2	-14	-4	25	-29	-10
	1330	2019-01-17 09:10:00.00	-564	1187	-1574	-4	-1	-13	-38	-14	-24	26
	1331	2019-01-17 09:10:00.01	-578	1173	-1581	-5	-2	-7	-23	7	-30	8
	1332	2019-01-17 09:10:00.02	-574	1177	-1580	-8	-3	-6	-47	-18	-29	32
	1333	2019-01-17 09:10:00.03	-575	1179	-1581	-3	-6	-1	-33	5	-38	14
	1334	2019-01-17 09:10:00.04	-579	1182	-1578	-3	-7	2	-37	-14	-23	25
	1335	2019-01-17 09:10:00.05	-563	1193	-1574	-5	-2	6	-37	-14	-23	25
	1336	2019-01-17 09:10:00.06	-581	1199	-1573	-7	-1	4	-36	-13	-23	24
	1337	2019-01-17 09:10:00.07	-573	1197	-1581	-7	-2	3	-28	-6	-22	17
	1338	2019-01-17 09:10:00.08	-584	1205	-1581	-7	-4	2	-5	8	-13	-1
	1339	2019-01-17 09:10:00.09	-575	1203	-1579	-12	-3	-2	-16	4	-20	6
	1340	2019-01-17 09:10:00.10	-567	1205	-1582	-16	-1	-7	3	17	-14	-10
	1341	2019-01-17 09:10:00.11	-562	1212	-1573	-15	-2	-12	-21	-2	-19	11
	1342	2019-01-17 09:10:00.12	-574	1204	-1571	-6	3	-16	-10	8	-18	1
	1343	2019-01-17 09:10:00.13	-563	1207	-1575	0	2	-20	-41	-23	-18	32
	1344	2019-01-17 09:10:00.14	-573	1191	-1580	4	1	-21	-2	8	-10	-3
	1345	2019-01-17 09:10:00.15	-579	1193	-1578	5	3	-18	-32	-18	-14	25
	1346	2019-01-17 09:10:00.16	-566	1191	-1576	5	5	-20	3	14	-11	-8
	1347	2019-01-17 09:10:00.17	-566	1185	-1584	4	5	-17	-46	-29	-17	37
	1348	2019-01-17 09:10:00.18	-571	1183	-1576	2	7	-14	7	21	-14	-14
	1349	2019-01-17 09:10:00.19	-568	1182	-1576	0	6	-9	-34	-20	-14	27
	1350	2019-01-17 09:10:00.20	-573	1174	-1582	2	5	-5	23	32	-9	-27
	1351	2019-01-17 09:10:00.21	-572	1180	-1578	-2	5	1	-41	-31	-10	36
	1352	2019-01-17 09:10:00.22	-555	1188	-1573	-4	2	2	12	18	-6	-15
	1353	2019-01-17 09:10:00.23	-572	1196	-1566	-5	2	3	-54	-44	-10	49
	1354	2019-01-17 09:10:00.24	-558	1199	-1567	-6	4	4	23	38	-15	-30
	1355	2019-01-17 09:10:00.25	-559	1200	-1585	-8	2	-1	-53	-30	-23	41
	1356	2019-01-17 09:10:00.26	-559	1199	-1578	-7	1	-4	24	47	-23	-35
	1357	2019-01-17 09:10:00.27	-559	1194	-1595	-5	-5	-7	-61	-37	-24	49
	1358	2019-01-17 09:10:00.28	-562	1194	-1577	-4	-6	-7	9	34	-25	-21
	1359	2019-01-17 09:10:00.29	-561	1187	-1574	-4	-6	-8	-85	-57	-28	71
	1360	2019-01-17 09:10:00.30	-553	1189	-1570	-4	-6	-5	16	45	-29	-30
	1361	2019-01-17 09:10:00.31	-564	1191	-1570	-7	0	-5	-77	-49	-28	63
	1362	2019-01-17 09:10:00.32	-560	1197	-1576	-9	1	-5	20	48	-28	-34
	1363	2019-01-17 09:10:00.33	-561	1195	-1578	-9	2	-6	-86	-62	-24	74
	1364	2019-01-17 09:10:00.34	-571	1192	-1587	-10	0	-3	22	43	-21	-32
	1365	2019-01-17 09:10:00.35	-563	1202	-1590	-8	-4	-4	-80	-64	-16	72
	1366	2019-01-17 09:10:00.36	-573	1201	-1588	-10	-9	-2	41	60	-19	-50
	1367	2019-01-17 09:10:00.37	-567	1208	-1582	-9	-12	-4	-88	-68	-20	78
	1368	2019-01-17 09:10:00.38	-572	1205	-1572	-8	-15	-7	41	55	-14	-48
	1369	2019-01-17 09:10:00.39	-571	1202	-1580	-7	-13	-10	-88	-76	-12	82
	1370	2019-01-17 09:10:00.40	-578	1199	-1569	-3	-14	-12	30	53	-23	-41
	1371	2019-01-17 09:10:00.41	-572	1197	-1568	0	-15	-12	-102	-82	-20	92
	1372	2019-01-17 09:10:00.42	-569	1201	-1570	-2	-13	-12	30	54	-24	-42
	1373	2019-01-17 09:10:00.43	-578	1187	-1574	-1	-9	-11	-103	-82	-21	92
	1374	2019-01-17 09:10:00.44	-576	1193	-1577	1	-11	-7	27	57	-30	-42
	1375	2019-01-17 09:10:00.45	-571	1189	-1578	2	-11	-4	-121	-93	-28	107
	1376	2019-01-17 09:10:00.46	-565	1180	-1577	1	-14	0	26	59	-33	-42
	1377	2019-01-17 09:10:00.47	-571	1188	-1572	2	-15	1	-111	-83	-28	97
	1378	2019-01-17 09:10:00.48	-578	1195	-1579	4	-12	4	26	57	-31	-41
	1379	2019-01-17 09:10:00.49	-572	1192	-1573	4	-15	4	-132	-108	-24	120
	1380	2019-01-17 09:10:00.50	-573	1194	-1574	3	-13	2	20	51	-31	-35
	1381	2019-01-17 09:10:00.51	-577	1186	-1569	2	-8	1	-117	-91	-26	104
	1382	2019-01-17 09:10:00.52	-570	1192	-1574	3	-9	-2	61	88	-27	-74
	1383	2019-01-17 09:10:00.53	-577	1198	-1572	2	-9	-4	-96	-74	-22	85
	1384	2019-01-17 09:10:00.54	-571	1195	-1568	-1	-10	-5	58	90	-32	-74
	1385	2019-01-17 09:10:00.55	-574	1196	-1572	-3	-8	-8	-120	-99	-21	109
	1386	2019-01-17 09:10:00.56	-574	1195	-1577	-7	-6	-10	36	63	-27	-49
	1387	2019-01-17 09:10:00.57	-573	1188	-1582	-7	-8	-12	-135	-114	-21	124
	1388	2019-01-17 09:10:00.58	-584	1186	-1581	-8	-12	-11	38	62	-24	-50
	1389	2019-01-17 09:10:00.59	-571	1182	-1584	-6	-15	-8	-131	-116	-15	123
	1390	2019-01-17 09:10:00.60	-582	1189	-1575	-5	-15	-8	40	64	-24	-52
	1391	2019-01-17 09:10:00.61	-579	1198	-1569	-8	-15	-6	-136	-121	-15	128
	1392	2019-01-17 09:10:00.62	-574	1186	-1579	-14	-11	-6	33	51	-18	-42
	1393	2019-01-17 09:10:00.63	-567	1186	-1572	-14	-11	-4	-152	-140	-12	146
	1394	2019-01-17 09:10:00.64	-573	1184	-1577	-3	-17	-1	21	50	-29	-35
	1395	2019-01-17 09:10:00.65	-575	1177	-1583	-1	-18	5	-156	-129	-27	142
	1396	2019-01-17 09:10:00.66	-576	1180	-1578	-5	-20	7	25	62	-37	-43
	1397	2019-01-17 09:10:00.67	-575	1184	-1575	-6	-21	11	-158	-135	-23	146
	1398	2019-01-17 09:10:00.68	-577	1195	-1576	-5	-19	10	17	52	-35	-34
	1399	2019-01-17 09:10:00.69	-584	1191	-1572	-9	-20	13	-166	-135	-31	150
	1400	2019-01-17 09:10:00.70	-580	1206	-1572	-13	-14	12	30	64	-34	-47
	1401	2019-01-17 09:10:00.71	-570	1203	-1574	-9	-12	11	-147	-128	-19	137
	1402	2019-01-17 09:10:00.72	-581	1197	-1572	-10	-14	11	39	71	-32	-55
	1403	2019-01-17 09:10:00.73	-584	1207	-1574	-14	-12	7	-154	-129	-25	141
	1404	2019-01-17 09:10:00.74	-576	1206	-1575	-16	-12	2	35	67	-32	-51
	1405	2019-01-17 09:10:00.75	-578	1206	-1574	-15	-11	-2	-146	-125	-21	135
	1406	2019-01-17 09:10:00.76	-572	1211	-1578	-9	-13	-7	56	88	-32	-72
	1407	2019-01-17 09:10:00.77	-572	1208	-1574	-6	-12	-12	-124	-104	-20	114
	1408	2019-01-17 09:10:00.78	-574	1203	-1570	-6	-12	-16	55	86	-31	-70
	1409	2019-01-17 09:10:00.79	-582	1202	-1573	-4	-13	-17	-129	-112	-17	120
	1410	2019-01-17 09:10:00.80	-565	1186	-1571	1	-11	-16	65	94	-29	-79
	1411	2019-01-17 09:10:00.81	-579	1184	-1573	3	-9	-13	-122	-107	-15	114
	1412	2019-01-17 09:10:00.82	-573	1185	-1575	5	-12	-8	62	92	-30	-77
	1413	2019-01-17 09:10:00.83	-580	1182	-1571	4	-11	-5	-127	-105	-22	116
	1414	2019-01-17 09:10:00.84	-574	1194	-1576	2	-8	-2	64	93	-29	-78
	1415	2019-01-17 09:10:00.85	-577	1187	-1571	-2	-13	0	-132	-111	-21	121
	1416	2019-01-17 09:10:00.86	-578	1196	-1572	-3	-12	3	55	85	-30	-70
	1417	2019-01-17 09:10:00.87	-579	1194	-1568	-9	-14	3	-141	-123	-18	132
	1418	2019-01-17 09:10:00.88	-575	1194	-1571	-12	-14	3	48	76	-28	-62
	1419	2019-01-17 09:10:00.89	-576	1197	-1569	-16	-15	4	-141	-126	-15	133
	1420	2019-01-17 09:10:00.90	-580	1195	-1561	-12	-16	1	48	75	-27	-61
	1421	2019-01-17 09:10:00.91	-578	1189	-1571	-14	-16	0	-132	-114	-18	123
	1422	2019-01-17 09:10:00.92	-582	1190	-1562	-10	-17	-3	56	87	-31	-71
	1423	2019-01-17 09:10:00.93	-580	1193	-1557	-11	-12	-3	-137	-116	-21	126
	1424	2019-01-17 09:10:00.94	-582	1195	-1561	-12	-10	-4	48	77	-29	-62
	1425	2019-01-17 09:10:00.95	-584	1196	-1567	-15	-9	-6	-145	-131	-14	138
	1426	2019-01-17 09:10:00.96	-583	1201	-1567	-17	-10	-7	32	62	-30	-47
	1427	2019-01-17 09:10:00.97	-584	1197	-1574	-23	-9	-4	-139	-120	-19	129
	1428	2019-01-17 09:10:00.98	-590	1198	-1576	-19	-7	-3	46	75	-29	-60
	1429	2019-01-17 09:10:00.99	-584	1202	-1570	-19	-8	-3	-141	-125	-16	133
	1430	2019-01-17 09:10:01.00	-584	1203	-1571	-17	-6	-4	35	63	-28	-49
	1431	2019-01-17 09:10:01.01	-586	1210	-1570	-15	-5	-4	-134	-112	-22	123
	1432	2019-01-17 09:10:01.02	-582	1213	-1568	-16	-5	-10	48	87	-39	-67
	1433	2019-01-17 09:10:01.03	-580	1212	-1563	-19	-3	-13	-130	-99	-31	114
	1434	2019-01-17 09:10:01.04	-576	1208	-1560	-18	-1	-17	38	80	-42	-59
	1435	2019-01-17 09:10:01.05	-581	1206	-1570	-17	-2	-17	-135	-110	-25	122
	1436	2019-01-17 09:10:01.06	-587	1214	-1566	-16	-1	-18	32	71	-39	-51
	1437	2019-01-17 09:10:01.07	-583	1209	-1562	-16	0	-17	-133	-108	-25	120
	1438	2019-01-17 09:10:01.08	-582	1202	-1565	-13	0	-16	32	69	-37	-50
	1439	2019-01-17 09:10:01.09	-583	1199	-1566	-10	0	-16	-147	-120	-27	133
	1440	2019-01-17 09:10:01.10	-581	1196	-1563	-8	0	-11	0	35	-35	-17
	1441	2019-01-17 09:10:01.11	-577	1198	-1569	-9	2	-10	-154	-135	-19	144
	1442	2019-01-17 09:10:01.12	-581	1196	-1567	-8	2	-6	13	38	-25	-25
	1443	2019-01-17 09:10:01.13	-575	1199	-1564	-6	2	-2	-142	-124	-18	133
	1444	2019-01-17 09:10:01.14	-582	1200	-1563	-9	4	-1	0	36	-36	-18
	1445	2019-01-17 09:10:01.15	-579	1202	-1570	-9	2	-3	-149	-118	-31	133
	1446	2019-01-17 09:10:01.16	-574	1209	-1566	-10	1	-3	8	44	-36	-26
	1447	2019-01-17 09:10:01.17	-583	1208	-1569	-9	-3	-5	-141	-117	-24	129
	1448	2019-01-17 09:10:01.18	-578	1209	-1567	-11	-2	-6	-1	39	-40	-19
	1449	2019-01-17 09:10:01.19	-582	1209	-1566	-11	-2	-10	-149	-115	-34	132
	1450	2019-01-17 09:10:01.20	-586	1205	-1566	-13	2	-13	-4	40	-44	-18
	1451	2019-01-17 09:10:01.21	-588	1211	-1572	-10	3	-13	-133	-104	-29	118
	1452	2019-01-17 09:10:01.22	-588	1206	-1566	-5	5	-15	-2	38	-40	-18
	1453	2019-01-17 09:10:01.23	-586	1202	-1570	1	7	-16	-136	-107	-29	121
	1454	2019-01-17 09:10:01.24	-588	1211	-1568	5	8	-15	-18	24	-42	-3
	1455	2019-01-17 09:10:01.25	-575	1206	-1547	5	9	-18	-146	-114	-32	130
	1456	2019-01-17 09:10:01.26	-591	1204	-1573	-2	15	-18	-24	14	-38	5
	1457	2019-01-17 09:10:01.27	-588	1198	-1565	4	11	-16	-144	-118	-26	131
	1458	2019-01-17 09:10:01.28	-589	1188	-1570	13	6	-13	-39	-9	-30	24
	1459	2019-01-17 09:10:01.29	-586	1191	-1572	11	2	-7	-145	-125	-20	135
	1460	2019-01-17 09:10:01.30	-591	1195	-1565	9	4	-9	-50	-16	-34	33
	1461	2019-01-17 09:10:01.31	-584	1203	-1570	8	5	-5	-147	-121	-26	134
	1462	2019-01-17 09:10:01.32	-591	1212	-1569	5	6	-4	-37	-5	-32	21
	1463	2019-01-17 09:10:01.33	-582	1217	-1567	2	13	-5	-123	-102	-21	112
	1464	2019-01-17 09:10:01.34	-580	1215	-1562	-1	17	-9	-32	2	-34	15
	1465	2019-01-17 09:10:01.35	-578	1222	-1563	-3	19	-13	-114	-89	-25	101
	1466	2019-01-17 09:10:01.36	-576	1231	-1578	-2	15	-19	-13	20	-33	-3
	1467	2019-01-17 09:10:01.37	-577	1217	-1574	0	12	-21	-82	-54	-28	68
	1468	2019-01-17 09:10:01.38	-568	1218	-1571	2	9	-25	-4	38	-42	-17
	1469	2019-01-17 09:10:01.39	-576	1214	-1575	3	12	-27	-72	-46	-26	59
	1470	2019-01-17 09:10:01.40	-573	1206	-1567	8	10	-30	-1	32	-33	-15
	1471	2019-01-17 09:10:01.41	-568	1202	-1562	17	10	-32	-69	-45	-24	57
	1472	2019-01-17 09:10:01.42	-571	1200	-1558	19	8	-34	-2	26	-28	-12
	1473	2019-01-17 09:10:01.43	-559	1192	-1568	20	8	-30	-56	-39	-17	47
	1474	2019-01-17 09:10:01.44	-574	1187	-1578	21	6	-27	4	24	-20	-14
	1475	2019-01-17 09:10:01.45	-572	1179	-1576	20	0	-20	-38	-30	-8	34
	1476	2019-01-17 09:10:01.46	-578	1178	-1575	18	-5	-10	19	33	-14	-26
	1477	2019-01-17 09:10:01.47	-569	1181	-1581	15	-9	-5	-22	-16	-6	19
	1478	2019-01-17 09:10:01.48	-578	1186	-1573	13	-14	3	20	37	-17	-28
	1479	2019-01-17 09:10:01.49	-571	1180	-1563	11	-16	11	-21	-16	-5	18
	1480	2019-01-17 09:10:01.50	-581	1189	-1565	11	-12	13	6	13	-7	-9
	1481	2019-01-17 09:10:01.51	-577	1192	-1566	8	-6	12	-27	-27	0	27
	1482	2019-01-17 09:10:01.52	-578	1196	-1573	3	-8	10	8	6	2	-7
	1483	2019-01-17 09:10:01.53	-576	1194	-1569	5	-6	6	-12	-30	18	21
	1484	2019-01-17 09:10:01.54	-577	1190	-1571	6	-9	3	8	-4	12	-2
	1485	2019-01-17 09:10:01.55	-588	1187	-1577	8	-10	1	-5	-23	18	14
	1486	2019-01-17 09:10:01.56	-574	1185	-1561	6	-9	1	-1	-6	5	3
	1487	2019-01-17 09:10:01.57	-584	1187	-1569	5	-6	-2	-1	-14	13	7
	1488	2019-01-17 09:10:01.58	-580	1192	-1572	1	-4	-5	-3	-6	3	4
	1489	2019-01-17 09:10:01.59	-573	1190	-1577	-3	-1	-5	-8	-15	7	11
	1490	2019-01-17 09:10:01.60	-571	1195	-1580	-6	-3	-5	-27	-24	-3	25
	1491	2019-01-17 09:10:01.61	-580	1192	-1585	-8	-3	-9	-10	-12	2	11
	1492	2019-01-17 09:10:01.62	-578	1194	-1594	-7	-7	-8	-14	-11	-3	12
	1493	2019-01-17 09:10:01.63	-579	1187	-1583	-6	-11	-9	6	8	-2	-7
	1494	2019-01-17 09:10:01.64	-580	1191	-1577	-4	-12	-9	-15	-11	-4	13
	1495	2019-01-17 09:10:01.65	-585	1192	-1577	-5	-10	-8	0	5	-5	-2
	1496	2019-01-17 09:10:01.66	-582	1194	-1576	-3	-10	-8	-27	-18	-9	22
	1497	2019-01-17 09:10:01.67	-582	1192	-1569	0	-10	-7	12	15	-3	-13
	1498	2019-01-17 09:10:01.68	-580	1188	-1566	-1	-9	-6	-22	-12	-10	17
	1499	2019-01-17 09:10:01.69	-589	1190	-1569	-5	-8	-5	16	26	-10	-21
	1500	2019-01-17 09:10:01.70	-583	1192	-1575	-5	-7	-4	-20	-5	-15	12
	1501	2019-01-17 09:10:01.71	-590	1194	-1570	-8	-7	-3	31	41	-10	-36
	1502	2019-01-17 09:10:01.72	-585	1191	-1573	-11	-5	-3	-16	-4	-12	10
	1503	2019-01-17 09:10:01.73	-592	1191	-1575	-9	-3	-3	36	47	-11	-41
	1504	2019-01-17 09:10:01.74	-590	1194	-1571	-8	0	-3	-22	-9	-13	15
	1505	2019-01-17 09:10:01.75	-586	1191	-1568	-6	1	-3	30	45	-15	-37
	1506	2019-01-17 09:10:01.76	-584	1194	-1567	-5	4	-6	-36	-16	-20	26
	1507	2019-01-17 09:10:01.77	-588	1197	-1569	-5	8	-7	34	54	-20	-44
	1508	2019-01-17 09:10:01.78	-578	1205	-1570	-5	8	-8	-37	-19	-18	28
	1509	2019-01-17 09:10:01.79	-580	1197	-1577	-5	5	-12	22	43	-21	-32
	1510	2019-01-17 09:10:01.80	-586	1197	-1576	-6	1	-12	-71	-48	-23	59
	1511	2019-01-17 09:10:01.81	-580	1190	-1574	-8	-2	-12	2	29	-27	-15
	1512	2019-01-17 09:10:01.82	-583	1198	-1562	-11	-1	-15	-81	-49	-32	65
	1513	2019-01-17 09:10:01.83	-578	1191	-1568	-9	0	-16	13	44	-31	-28
	1514	2019-01-17 09:10:01.84	-584	1196	-1565	-10	0	-16	-78	-50	-28	64
	1515	2019-01-17 09:10:01.85	-587	1194	-1566	-10	2	-13	11	40	-29	-25
	1516	2019-01-17 09:10:01.86	-581	1186	-1562	-6	-1	-13	-86	-52	-34	69
	1517	2019-01-17 09:10:01.87	-579	1197	-1572	-10	-1	-12	21	58	-37	-39
	1518	2019-01-17 09:10:01.88	-578	1199	-1562	-14	4	-12	-67	-40	-27	53
	1519	2019-01-17 09:10:01.89	-578	1200	-1562	-20	7	-12	41	68	-27	-54
	1520	2019-01-17 09:10:01.90	-572	1195	-1574	-18	11	-12	-87	-57	-30	72
	1521	2019-01-17 09:10:01.91	-576	1194	-1571	-7	3	-10	15	49	-34	-32
	1522	2019-01-17 09:10:01.92	-582	1190	-1573	-4	-1	-6	-104	-69	-35	86
	1523	2019-01-17 09:10:01.93	-586	1185	-1583	-9	-2	-4	10	56	-46	-33
	1524	2019-01-17 09:10:01.94	-584	1190	-1580	-7	-4	-3	-108	-67	-41	87
	1525	2019-01-17 09:10:01.95	-571	1203	-1573	-5	-6	0	25	66	-41	-45
	1526	2019-01-17 09:10:01.96	-574	1207	-1567	-9	-4	-1	-96	-56	-40	76
	1527	2019-01-17 09:10:01.97	-569	1216	-1571	-16	-1	-3	40	85	-45	-62
	1528	2019-01-17 09:10:01.98	-587	1214	-1576	-13	-2	-6	-80	-47	-33	63
	1529	2019-01-17 09:10:01.99	-575	1208	-1569	-9	-5	-7	51	93	-42	-72
	1530	2019-01-17 09:10:02.00	-584	1207	-1564	-10	-5	-11	-81	-41	-40	61
	1531	2019-01-17 09:10:02.01	-579	1202	-1569	-12	1	-12	60	97	-37	-78
	1532	2019-01-17 09:10:02.02	-578	1211	-1560	-13	2	-11	-73	-42	-31	57
	1533	2019-01-17 09:10:02.03	-580	1203	-1559	-11	6	-12	70	103	-33	-86
	1534	2019-01-17 09:10:02.04	-566	1207	-1557	-5	11	-14	-90	-56	-34	73
	1535	2019-01-17 09:10:02.05	-581	1198	-1568	1	11	-16	64	105	-41	-84
	1536	2019-01-17 09:10:02.06	-581	1207	-1573	7	9	-16	-82	-46	-36	64
	1537	2019-01-17 09:10:02.07	-587	1201	-1578	3	10	-18	83	116	-33	-99
	1538	2019-01-17 09:10:02.08	-567	1206	-1584	1	10	-19	-70	-48	-22	59
	1539	2019-01-17 09:10:02.09	-574	1195	-1578	2	5	-16	88	115	-27	-101
	1540	2019-01-17 09:10:02.10	-578	1191	-1579	4	2	-17	-84	-69	-15	76
	1541	2019-01-17 09:10:02.11	-574	1189	-1573	2	1	-13	70	90	-20	-80
	1542	2019-01-17 09:10:02.12	-581	1188	-1571	3	2	-9	-107	-88	-19	97
	1543	2019-01-17 09:10:02.13	-583	1186	-1563	4	6	-6	54	80	-26	-67
	1544	2019-01-17 09:10:02.14	-572	1186	-1574	4	1	-4	-114	-97	-17	105
	1545	2019-01-17 09:10:02.15	-576	1189	-1576	7	2	-1	68	94	-26	-81
	1546	2019-01-17 09:10:02.16	-577	1191	-1567	6	0	1	-102	-82	-20	92
	1547	2019-01-17 09:10:02.17	-581	1188	-1573	6	-1	1	71	103	-32	-87
	1548	2019-01-17 09:10:02.18	-583	1191	-1570	5	-5	2	-111	-84	-27	97
	1549	2019-01-17 09:10:02.19	-575	1194	-1565	3	-4	1	55	93	-38	-74
	1550	2019-01-17 09:10:02.20	-583	1195	-1564	0	-2	0	-131	-102	-29	116
	1551	2019-01-17 09:10:02.21	-574	1195	-1565	-4	1	0	43	80	-37	-61
	1552	2019-01-17 09:10:02.22	-576	1193	-1568	-9	3	-3	-132	-103	-29	117
	1553	2019-01-17 09:10:02.23	-585	1194	-1578	-7	1	-4	63	100	-37	-81
	1554	2019-01-17 09:10:02.24	-579	1196	-1584	-8	-4	-7	-121	-93	-28	107
	1555	2019-01-17 09:10:02.25	-581	1205	-1589	-12	-7	-8	57	96	-39	-76
	1556	2019-01-17 09:10:02.26	-583	1199	-1578	-12	-12	-10	-128	-99	-29	113
	1557	2019-01-17 09:10:02.27	-581	1210	-1570	-12	-10	-13	64	100	-36	-82
	1558	2019-01-17 09:10:02.28	-583	1211	-1563	-10	-9	-17	-126	-97	-29	111
	1559	2019-01-17 09:10:02.29	-571	1192	-1572	-7	-6	-17	60	111	-51	-85
	1560	2019-01-17 09:10:02.30	-588	1193	-1570	-6	-5	-16	-125	-82	-43	103
	1561	2019-01-17 09:10:02.31	-588	1190	-1569	-8	-4	-13	69	116	-47	-92
	1562	2019-01-17 09:10:02.32	-570	1189	-1578	-6	-3	-10	-124	-91	-33	107
	1563	2019-01-17 09:10:02.33	-591	1192	-1569	-7	-2	-7	60	102	-42	-81
	1564	2019-01-17 09:10:02.34	-583	1200	-1571	-8	-3	-6	-125	-93	-32	109
	1565	2019-01-17 09:10:02.35	-583	1205	-1575	-8	-3	-4	62	106	-44	-84
	1566	2019-01-17 09:10:02.36	-573	1202	-1574	-9	0	-5	-135	-105	-30	120
	1567	2019-01-17 09:10:02.37	-588	1201	-1571	-6	2	-6	39	85	-46	-62
	1568	2019-01-17 09:10:02.38	-587	1205	-1560	-4	0	-9	-160	-122	-38	141
	1569	2019-01-17 09:10:02.39	-579	1202	-1568	1	3	-11	38	83	-45	-60
	1570	2019-01-17 09:10:02.40	-588	1194	-1572	1	6	-11	-156	-122	-34	139
	1571	2019-01-17 09:10:02.41	-576	1196	-1568	-3	3	-10	34	82	-48	-58
	1572	2019-01-17 09:10:02.42	-572	1191	-1575	-4	3	-10	-157	-122	-35	139
	1573	2019-01-17 09:10:02.43	-582	1205	-1564	-4	5	-9	36	86	-50	-61
	1574	2019-01-17 09:10:02.44	-580	1198	-1570	-8	2	-10	-152	-117	-35	134
	1575	2019-01-17 09:10:02.45	-588	1201	-1567	-10	4	-8	37	87	-50	-62
	1576	2019-01-17 09:10:02.46	-579	1198	-1574	-9	4	-9	-143	-104	-39	123
	1577	2019-01-17 09:10:02.47	-579	1196	-1568	-6	5	-7	43	92	-49	-67
	1578	2019-01-17 09:10:02.48	-588	1201	-1566	0	3	-8	-156	-118	-38	137
	1579	2019-01-17 09:10:02.49	-574	1205	-1566	-1	4	-7	27	78	-51	-52
	1580	2019-01-17 09:10:02.50	-584	1210	-1558	-4	7	-10	-141	-105	-36	123
	1581	2019-01-17 09:10:02.51	-580	1203	-1568	-12	14	-13	55	105	-50	-80
	1582	2019-01-17 09:10:02.52	-579	1200	-1570	-5	9	-14	-135	-94	-41	114
	1583	2019-01-17 09:10:02.53	-573	1197	-1571	2	6	-13	41	92	-51	-66
	1584	2019-01-17 09:10:02.54	-575	1190	-1573	1	3	-9	-135	-96	-39	115
	1585	2019-01-17 09:10:02.55	-585	1186	-1580	-2	2	-5	49	98	-49	-73
	1586	2019-01-17 09:10:02.56	-579	1193	-1577	0	-2	-2	-112	-83	-29	97
	1587	2019-01-17 09:10:02.57	-586	1200	-1572	1	-5	3	64	95	-31	-79
	1588	2019-01-17 09:10:02.58	-584	1204	-1565	-5	-2	3	-107	-95	-12	101
	1589	2019-01-17 09:10:02.59	-582	1207	-1571	-8	0	3	63	84	-21	-73
	1590	2019-01-17 09:10:02.60	-591	1204	-1561	-10	-4	6	-109	-98	-11	103
	1591	2019-01-17 09:10:02.61	-585	1209	-1566	-8	-2	2	56	76	-20	-66
	1592	2019-01-17 09:10:02.62	-590	1211	-1566	-15	0	1	-96	-95	-1	95
	1593	2019-01-17 09:10:02.63	-587	1217	-1569	-16	-1	-4	72	85	-13	-78
	1594	2019-01-17 09:10:02.64	-588	1220	-1556	-13	3	-8	-98	-88	-10	93
	1595	2019-01-17 09:10:02.65	-581	1217	-1567	-9	11	-16	33	61	-28	-47
	1596	2019-01-17 09:10:02.66	-591	1210	-1563	-3	9	-20	-145	-118	-27	131
	1597	2019-01-17 09:10:02.67	-580	1215	-1573	3	9	-26	-5	47	-52	-21
	1598	2019-01-17 09:10:02.68	-584	1214	-1571	6	12	-32	-152	-109	-43	130
	1599	2019-01-17 09:10:02.69	-581	1205	-1575	7	11	-31	6	56	-50	-31
	1600	2019-01-17 09:10:02.70	-591	1199	-1571	7	11	-33	-136	-102	-34	119
	1601	2019-01-17 09:10:02.71	-573	1192	-1575	9	11	-28	9	51	-42	-30
	1602	2019-01-17 09:10:02.72	-578	1187	-1569	6	11	-26	-130	-97	-33	113
	1603	2019-01-17 09:10:02.73	-574	1186	-1571	3	12	-22	-12	62	-74	-25
	1604	2019-01-17 09:10:02.74	-580	1182	-1567	-2	12	-17	-160	-74	-86	117
	1605	2019-01-17 09:10:02.75	-573	1186	-1572	-3	12	-13	-37	71	-108	-17
	1606	2019-01-17 09:10:02.76	-575	1189	-1565	-2	13	-10	-164	-75	-89	119
	1607	2019-01-17 09:10:02.77	-577	1190	-1571	-2	9	-7	-31	61	-92	-15
	1608	2019-01-17 09:10:02.78	-574	1191	-1569	-5	6	-6	-145	-82	-63	113
	1609	2019-01-17 09:10:02.79	-572	1186	-1574	-2	6	-5	-24	48	-72	-12
	1610	2019-01-17 09:10:02.80	-583	1185	-1591	-2	2	0	-131	-70	-61	100
	1611	2019-01-17 09:10:02.81	-577	1190	-1573	0	-2	0	-16	57	-73	-20
	1612	2019-01-17 09:10:02.82	-575	1185	-1563	-1	0	1	-127	-67	-60	97
	1613	2019-01-17 09:10:02.83	-569	1186	-1562	-1	2	4	-34	32	-66	1
	1614	2019-01-17 09:10:02.84	-580	1189	-1563	0	10	5	-137	-77	-60	107
	1615	2019-01-17 09:10:02.85	-576	1191	-1575	-1	9	3	-24	43	-67	-9
	1616	2019-01-17 09:10:02.86	-571	1192	-1584	1	8	3	-105	-60	-45	82
	1617	2019-01-17 09:10:02.87	-573	1200	-1584	-4	5	4	4	38	-34	-21
	1618	2019-01-17 09:10:02.88	-572	1209	-1581	-7	5	-1	-99	-68	-31	83
	1619	2019-01-17 09:10:02.89	-580	1207	-1578	-12	0	-4	-26	22	-48	2
	1620	2019-01-17 09:10:02.90	-576	1213	-1575	-10	-4	-8	-112	-72	-40	92
	1621	2019-01-17 09:10:02.91	-571	1215	-1576	-12	-6	-15	-30	13	-43	8
	1622	2019-01-17 09:10:02.92	-570	1210	-1569	-15	-6	-20	-107	-75	-32	91
	1623	2019-01-17 09:10:02.93	-574	1205	-1565	-14	-1	-23	-36	7	-43	14
	1624	2019-01-17 09:10:02.94	-590	1200	-1567	-14	0	-26	-115	-74	-41	94
	1625	2019-01-17 09:10:02.95	-579	1196	-1569	-11	-1	-28	-42	7	-49	17
	1626	2019-01-17 09:10:02.96	-575	1192	-1572	-9	2	-25	-105	-62	-43	83
	1627	2019-01-17 09:10:02.97	-573	1187	-1575	-7	4	-22	-49	8	-57	20
	1628	2019-01-17 09:10:02.98	-588	1190	-1574	-4	2	-19	-111	-63	-48	87
	1629	2019-01-17 09:10:02.99	-588	1179	-1574	-6	2	-14	-55	-2	-53	28
	1630	2019-01-17 09:10:03.00	-578	1197	-1575	-7	2	-10	-104	-59	-45	81
	1631	2019-01-17 09:10:03.01	-579	1182	-1571	-10	3	-7	-52	5	-57	23
	1632	2019-01-17 09:10:03.02	-572	1187	-1566	-10	0	-4	-86	-35	-51	60
	1633	2019-01-17 09:10:03.03	-567	1196	-1566	-6	0	-4	-39	13	-52	13
	1634	2019-01-17 09:10:03.04	-581	1202	-1566	-9	-1	-5	-80	-36	-44	58
	1635	2019-01-17 09:10:03.05	-572	1197	-1573	-9	2	-5	-55	0	-55	27
	1636	2019-01-17 09:10:03.06	-571	1206	-1571	-8	1	-5	-80	-32	-48	56
	1637	2019-01-17 09:10:03.07	-583	1206	-1563	-9	-1	-3	-50	2	-52	24
	1638	2019-01-17 09:10:03.08	-581	1206	-1570	-11	1	-3	-70	-25	-45	47
	1639	2019-01-17 09:10:03.09	-577	1199	-1567	-11	-1	-1	-58	-3	-55	30
	1640	2019-01-17 09:10:03.10	-571	1211	-1567	-6	-3	-2	-75	-25	-50	50
	1641	2019-01-17 09:10:03.11	-578	1207	-1568	-2	-2	-4	-72	-18	-54	45
	1642	2019-01-17 09:10:03.12	-583	1211	-1568	-1	-3	-5	-79	-31	-48	55
	1643	2019-01-17 09:10:03.13	-577	1219	-1564	-5	-1	-9	-74	-36	-38	55
	1644	2019-01-17 09:10:03.14	-575	1219	-1584	-7	3	-13	-65	-55	-10	60
	1645	2019-01-17 09:10:03.15	-579	1214	-1572	-4	0	-18	-71	-66	-5	68
	1646	2019-01-17 09:10:03.16	-584	1205	-1574	4	-4	-18	-58	-57	-1	57
	1647	2019-01-17 09:10:03.17	-582	1197	-1579	4	-6	-20	-74	-61	-13	67
	1648	2019-01-17 09:10:03.18	-588	1191	-1568	3	-5	-21	-65	-45	-20	55
	1649	2019-01-17 09:10:03.19	-589	1187	-1566	7	-3	-18	-87	-60	-27	73
	1650	2019-01-17 09:10:03.20	-580	1195	-1564	9	0	-16	-52	-29	-23	40
	1651	2019-01-17 09:10:03.21	-583	1193	-1566	6	9	-11	-66	-36	-30	51
	1652	2019-01-17 09:10:03.22	-593	1198	-1564	3	8	-9	-34	-5	-29	19
	1653	2019-01-17 09:10:03.23	-593	1196	-1565	5	10	-6	-70	-35	-35	52
	1654	2019-01-17 09:10:03.24	-575	1206	-1571	3	12	-6	-33	-2	-31	17
	1655	2019-01-17 09:10:03.25	-582	1203	-1570	3	10	-6	-78	-43	-35	60
	1656	2019-01-17 09:10:03.26	-584	1210	-1575	1	12	-6	-34	1	-35	16
	1657	2019-01-17 09:10:03.27	-574	1211	-1572	2	15	-10	-87	-51	-36	69
	1658	2019-01-17 09:10:03.28	-577	1206	-1569	5	17	-14	-21	9	-30	6
	1659	2019-01-17 09:10:03.29	-573	1203	-1567	11	17	-18	-77	-46	-31	61
	1660	2019-01-17 09:10:03.30	-584	1200	-1567	13	19	-20	-15	24	-39	-4
	1661	2019-01-17 09:10:03.31	-577	1199	-1572	16	18	-22	-82	-27	-55	54
	1662	2019-01-17 09:10:03.32	-586	1198	-1570	18	19	-21	-8	54	-62	-23
	1663	2019-01-17 09:10:03.33	-577	1188	-1571	22	20	-20	-81	-14	-67	47
	1664	2019-01-17 09:10:03.34	-583	1196	-1570	20	20	-20	-5	57	-62	-26
	1665	2019-01-17 09:10:03.35	-583	1186	-1572	21	19	-17	-85	-32	-53	58
	1666	2019-01-17 09:10:03.36	-569	1188	-1570	17	20	-13	8	45	-37	-26
	1667	2019-01-17 09:10:03.37	-569	1186	-1566	14	21	-11	-64	-50	-14	57
	1668	2019-01-17 09:10:03.38	-577	1182	-1567	16	20	-8	40	43	-3	-41
	1669	2019-01-17 09:10:03.39	-578	1190	-1569	15	21	-5	-54	-50	-4	52
	1670	2019-01-17 09:10:03.40	-579	1192	-1570	12	18	-6	41	49	-8	-45
	1671	2019-01-17 09:10:03.41	-572	1195	-1579	13	22	-10	-66	-56	-10	61
	1672	2019-01-17 09:10:03.42	-575	1196	-1581	15	19	-12	33	51	-18	-42
	1673	2019-01-17 09:10:03.43	-568	1193	-1590	17	16	-17	-79	-74	-5	76
	1674	2019-01-17 09:10:03.44	-571	1188	-1581	17	11	-18	32	16	16	-24
	1675	2019-01-17 09:10:03.45	-566	1184	-1577	12	14	-20	-85	-100	15	92
	1676	2019-01-17 09:10:03.46	-566	1184	-1576	6	13	-18	32	35	-3	-33
	1677	2019-01-17 09:10:03.47	-567	1187	-1574	4	13	-18	-92	-74	-18	83
	1678	2019-01-17 09:10:03.48	-564	1189	-1575	3	14	-19	23	50	-27	-36
	1679	2019-01-17 09:10:03.49	-565	1185	-1575	-1	16	-19	-103	-84	-19	93
	1680	2019-01-17 09:10:03.50	-568	1194	-1586	-3	15	-16	22	43	-21	-32
	1681	2019-01-17 09:10:03.51	-568	1189	-1589	-4	11	-16	-119	-97	-22	108
	1682	2019-01-17 09:10:03.52	-578	1191	-1584	-4	7	-15	13	42	-29	-27
	1683	2019-01-17 09:10:03.53	-576	1192	-1581	-7	6	-15	-115	-91	-24	103
	1684	2019-01-17 09:10:03.54	-563	1195	-1575	-6	4	-15	28	61	-33	-44
	1685	2019-01-17 09:10:03.55	-576	1196	-1575	-5	3	-15	-117	-92	-25	104
	1686	2019-01-17 09:10:03.56	-577	1201	-1575	-4	6	-15	17	48	-31	-32
	1687	2019-01-17 09:10:03.57	-569	1195	-1574	-2	9	-15	-134	-109	-25	121
	1688	2019-01-17 09:10:03.58	-576	1193	-1576	1	8	-17	14	36	-22	-25
	1689	2019-01-17 09:10:03.59	-568	1194	-1580	2	6	-16	-133	-125	-8	129
	1690	2019-01-17 09:10:03.60	-579	1188	-1575	4	7	-15	21	28	-7	-24
	1691	2019-01-17 09:10:03.61	-578	1180	-1576	10	4	-11	-131	-132	1	131
	1692	2019-01-17 09:10:03.62	-572	1182	-1578	9	4	-10	34	42	-8	-38
	1693	2019-01-17 09:10:03.63	-573	1190	-1576	6	5	-9	-133	-124	-9	128
	1694	2019-01-17 09:10:03.64	-573	1187	-1577	0	7	-8	28	50	-22	-39
	1695	2019-01-17 09:10:03.65	-572	1181	-1574	4	7	-5	-133	-115	-18	124
	1696	2019-01-17 09:10:03.66	-567	1190	-1570	3	7	-6	28	55	-27	-41
	1697	2019-01-17 09:10:03.67	-564	1193	-1567	1	9	-7	-146	-123	-23	134
	1698	2019-01-17 09:10:03.68	-570	1188	-1574	-2	9	-9	32	72	-40	-52
	1699	2019-01-17 09:10:03.69	-572	1198	-1570	-2	9	-8	-118	-84	-34	101
	1700	2019-01-17 09:10:03.70	-577	1193	-1579	-4	6	-8	60	106	-46	-83
	1701	2019-01-17 09:10:03.71	-574	1198	-1582	-6	5	-9	-124	-79	-45	101
	1702	2019-01-17 09:10:03.72	-561	1194	-1588	-9	0	-14	50	112	-62	-81
	1703	2019-01-17 09:10:03.73	-573	1194	-1586	-6	-3	-15	-136	-84	-52	110
	1704	2019-01-17 09:10:03.74	-571	1188	-1589	-4	-4	-16	30	95	-65	-62
	1705	2019-01-17 09:10:03.75	-575	1190	-1578	-3	-9	-16	-149	-96	-53	122
	1706	2019-01-17 09:10:03.76	-576	1188	-1568	-5	-6	-15	25	94	-69	-59
	1707	2019-01-17 09:10:03.77	-567	1184	-1577	-8	-3	-14	-153	-93	-60	123
	1708	2019-01-17 09:10:03.78	-575	1184	-1577	-3	-6	-10	34	98	-64	-66
	1709	2019-01-17 09:10:03.79	-584	1172	-1570	2	-9	-3	-158	-101	-57	129
	1710	2019-01-17 09:10:03.80	-575	1188	-1581	0	-10	-1	1	79	-78	-40
	1711	2019-01-17 09:10:03.81	-579	1180	-1588	-3	-3	2	-189	-120	-69	154
	1712	2019-01-17 09:10:03.82	-585	1188	-1580	-7	-2	3	-12	73	-85	-30
	1713	2019-01-17 09:10:03.83	-586	1194	-1586	-6	1	5	-195	-129	-66	162
	1714	2019-01-17 09:10:03.84	-578	1193	-1590	-9	3	5	-15	61	-76	-23
	1715	2019-01-17 09:10:03.85	-581	1201	-1581	-7	3	4	-196	-133	-63	164
	1716	2019-01-17 09:10:03.86	-583	1201	-1585	-5	4	5	-9	61	-70	-26
	1717	2019-01-17 09:10:03.87	-574	1199	-1590	-7	2	3	-180	-130	-50	155
	1718	2019-01-17 09:10:03.88	-577	1201	-1583	-8	0	3	11	67	-56	-39
	1719	2019-01-17 09:10:03.89	-576	1195	-1579	-5	4	1	-170	-129	-41	149
	1720	2019-01-17 09:10:03.90	-574	1205	-1569	-1	10	-2	13	65	-52	-39
	1721	2019-01-17 09:10:03.91	-576	1195	-1573	4	13	-7	-172	-137	-35	154
	1722	2019-01-17 09:10:03.92	-575	1190	-1575	10	14	-11	16	59	-43	-37
	1723	2019-01-17 09:10:03.93	-573	1193	-1578	11	16	-13	-166	-135	-31	150
	1724	2019-01-17 09:10:03.94	-570	1190	-1585	9	18	-13	22	64	-42	-43
	1725	2019-01-17 09:10:03.95	-563	1193	-1579	9	18	-15	-162	-120	-42	141
	1726	2019-01-17 09:10:03.96	-569	1184	-1575	11	19	-14	1	84	-83	-42
	1727	2019-01-17 09:10:03.97	-559	1181	-1583	10	19	-13	-199	-120	-79	159
	1728	2019-01-17 09:10:03.98	-565	1178	-1585	11	18	-14	-16	65	-81	-24
	1729	2019-01-17 09:10:03.99	-567	1180	-1589	10	19	-11	-182	-123	-59	152
	1730	2019-01-17 09:10:04.00	-569	1176	-1583	5	16	-8	10	82	-72	-46
	1731	2019-01-17 09:10:04.01	-567	1177	-1584	4	15	-9	-154	-101	-53	127
	1732	2019-01-17 09:10:04.02	-558	1186	-1581	1	12	-6	33	92	-59	-62
	1733	2019-01-17 09:10:04.03	-556	1185	-1575	-1	15	-5	-136	-101	-35	118
	1734	2019-01-17 09:10:04.04	-566	1181	-1578	0	11	-7	34	72	-38	-53
	1735	2019-01-17 09:10:04.05	-560	1173	-1590	1	9	-6	-142	-111	-31	126
	1736	2019-01-17 09:10:04.06	-556	1175	-1592	3	3	-2	38	82	-44	-60
	1737	2019-01-17 09:10:04.07	-566	1178	-1587	1	3	-2	-134	-100	-34	117
	1738	2019-01-17 09:10:04.08	-560	1175	-1584	0	-1	-1	37	73	-36	-55
	1739	2019-01-17 09:10:04.09	-560	1186	-1577	-3	0	-2	-130	-112	-18	121
	1740	2019-01-17 09:10:04.10	-566	1192	-1580	-6	3	-2	47	74	-27	-60
	1741	2019-01-17 09:10:04.11	-569	1187	-1578	-11	4	-4	-115	-98	-17	106
	1742	2019-01-17 09:10:04.12	-564	1198	-1586	-13	4	-6	49	83	-34	-66
	1743	2019-01-17 09:10:04.13	-554	1191	-1593	-12	1	-7	-109	-85	-24	97
	1744	2019-01-17 09:10:04.14	-566	1189	-1594	-14	-2	-8	56	85	-29	-70
	1745	2019-01-17 09:10:04.15	-551	1191	-1588	-15	-5	-10	-106	-102	-4	104
	1746	2019-01-17 09:10:04.16	-563	1187	-1587	-17	-7	-8	52	67	-15	-59
	1747	2019-01-17 09:10:04.17	-566	1188	-1586	-15	-5	-8	-100	-101	1	100
	1748	2019-01-17 09:10:04.18	-561	1189	-1578	-17	-6	-7	64	72	-8	-68
	1749	2019-01-17 09:10:04.19	-561	1188	-1579	-13	-4	-5	-93	-94	1	93
	1750	2019-01-17 09:10:04.20	-559	1186	-1574	-10	-2	-4	62	73	-11	-67
	1751	2019-01-17 09:10:04.21	-560	1186	-1582	-7	-4	-3	-85	-85	0	85
	1752	2019-01-17 09:10:04.22	-570	1185	-1579	-3	-4	0	65	81	-16	-73
	1753	2019-01-17 09:10:04.23	-574	1187	-1583	-3	-6	0	-86	-80	-6	83
	1754	2019-01-17 09:10:04.24	-554	1193	-1582	-5	-6	2	56	77	-21	-66
	1755	2019-01-17 09:10:04.25	-562	1200	-1583	-5	-4	-1	-86	-70	-16	78
	1756	2019-01-17 09:10:04.26	-560	1197	-1579	-5	-2	-3	60	90	-30	-75
	1757	2019-01-17 09:10:04.27	-564	1196	-1580	-6	-5	-8	-84	-57	-27	70
	1758	2019-01-17 09:10:04.28	-565	1191	-1580	-5	-6	-9	44	86	-42	-65
	1759	2019-01-17 09:10:04.29	-564	1189	-1578	-7	-3	-11	-93	-63	-30	78
	1760	2019-01-17 09:10:04.30	-565	1196	-1586	-11	-2	-14	40	77	-37	-58
	1761	2019-01-17 09:10:04.31	-572	1193	-1584	-12	-4	-18	-80	-61	-19	70
	1762	2019-01-17 09:10:04.32	-560	1194	-1582	-11	-3	-19	49	77	-28	-63
	1763	2019-01-17 09:10:04.33	-565	1199	-1578	-11	-1	-19	-74	-57	-17	65
	1764	2019-01-17 09:10:04.34	-562	1195	-1576	-14	1	-18	41	72	-31	-56
	1765	2019-01-17 09:10:04.35	-576	1190	-1589	-11	-1	-16	-82	-55	-27	68
	1766	2019-01-17 09:10:04.36	-561	1180	-1580	-7	-5	-14	22	60	-38	-41
	1767	2019-01-17 09:10:04.37	-565	1190	-1591	-3	-10	-12	-90	-66	-24	78
	1768	2019-01-17 09:10:04.38	-572	1194	-1580	-3	-13	-6	19	52	-33	-35
	1769	2019-01-17 09:10:04.39	-565	1196	-1565	-6	-10	-5	-83	-58	-25	70
	1770	2019-01-17 09:10:04.40	-561	1194	-1572	-7	-5	-7	13	52	-39	-32
	1771	2019-01-17 09:10:04.41	-571	1187	-1577	2	-4	-5	-77	-57	-20	67
	1772	2019-01-17 09:10:04.42	-579	1178	-1575	11	-11	-3	33	44	-11	-38
	1773	2019-01-17 09:10:04.43	-568	1179	-1592	11	-14	1	-41	-51	10	46
	1774	2019-01-17 09:10:04.44	-580	1182	-1593	5	-12	3	50	56	-6	-53
	1775	2019-01-17 09:10:04.45	-572	1176	-1598	4	-14	6	-50	-48	-2	49
	1776	2019-01-17 09:10:04.46	-566	1195	-1585	7	-16	11	21	42	-21	-31
	1777	2019-01-17 09:10:04.47	-572	1197	-1576	0	-16	8	-56	-46	-10	51
	1778	2019-01-17 09:10:04.48	-577	1196	-1578	-2	-11	9	20	42	-22	-31
	1779	2019-01-17 09:10:04.49	-580	1195	-1574	2	-13	9	-45	-36	-9	40
	1780	2019-01-17 09:10:04.50	-567	1196	-1570	0	-13	8	23	43	-20	-33
	1781	2019-01-17 09:10:04.51	-578	1200	-1571	-1	-10	7	-25	-16	-9	20
	1782	2019-01-17 09:10:04.52	-571	1205	-1570	-5	-8	4	36	47	-11	-41
	1783	2019-01-17 09:10:04.53	-567	1207	-1570	-2	-5	0	-31	-23	-8	27
	1784	2019-01-17 09:10:04.54	-574	1199	-1572	0	-2	-5	15	35	-20	-25
	1785	2019-01-17 09:10:04.55	-567	1201	-1576	3	4	-9	-32	-22	-10	27
	1786	2019-01-17 09:10:04.56	-586	1195	-1580	10	2	-13	9	24	-15	-16
	1787	2019-01-17 09:10:04.57	-575	1195	-1583	12	0	-12	-43	-34	-9	38
	1788	2019-01-17 09:10:04.58	-571	1186	-1593	11	-3	-12	-16	3	-19	6
	1789	2019-01-17 09:10:04.59	-575	1187	-1586	9	-2	-9	-57	-46	-11	51
	1790	2019-01-17 09:10:04.60	-577	1189	-1582	11	-3	-7	-26	-10	-16	18
	1791	2019-01-17 09:10:04.61	-578	1191	-1576	10	-3	-6	-52	-39	-13	45
	1792	2019-01-17 09:10:04.62	-570	1184	-1573	12	2	-6	-22	3	-25	9
	1793	2019-01-17 09:10:04.63	-576	1188	-1581	11	7	-6	-28	-10	-18	19
	1794	2019-01-17 09:10:04.64	-578	1189	-1575	9	8	-6	-18	13	-31	2
	1795	2019-01-17 09:10:04.65	-565	1185	-1582	7	6	-6	-38	-13	-25	25
	1796	2019-01-17 09:10:04.66	-562	1191	-1584	7	6	-6	-35	-12	-23	23
	1797	2019-01-17 09:10:04.67	-567	1174	-1590	8	4	-8	-41	-23	-18	32
	1798	2019-01-17 09:10:04.68	-571	1171	-1589	9	2	-5	-34	-6	-28	20
	1799	2019-01-17 09:10:04.69	-573	1175	-1579	11	-1	-7	-26	1	-27	12
	1800	2019-01-17 09:10:04.70	-572	1178	-1571	9	3	-3	-30	1	-31	14
	1801	2019-01-17 09:10:04.71	-568	1183	-1572	4	10	-3	-30	-4	-26	17
	1802	2019-01-17 09:10:04.72	-561	1180	-1575	0	15	-7	-34	-10	-24	22
	1803	2019-01-17 09:10:04.73	-570	1184	-1589	-1	15	-7	-3	6	-9	-1
	1804	2019-01-17 09:10:04.74	-572	1184	-1601	-1	11	-9	-31	-15	-16	23
	1805	2019-01-17 09:10:04.75	-564	1184	-1598	-1	8	-9	-15	11	-26	2
	1806	2019-01-17 09:10:04.76	-570	1182	-1596	-3	5	-9	-59	-14	-45	36
	1807	2019-01-17 09:10:04.77	-557	1182	-1585	-3	5	-12	-48	25	-73	11
	1808	2019-01-17 09:10:04.78	-559	1184	-1584	1	8	-16	-96	0	-96	48
	1809	2019-01-17 09:10:04.79	-563	1179	-1578	5	9	-17	-61	40	-101	10
	1810	2019-01-17 09:10:04.80	-568	1176	-1581	9	12	-19	-95	0	-95	47
	1811	2019-01-17 09:10:04.81	-566	1182	-1589	8	13	-17	-37	51	-88	-7
	1812	2019-01-17 09:10:04.82	-564	1168	-1587	8	12	-15	-81	6	-87	37
	1813	2019-01-17 09:10:04.83	-564	1169	-1592	5	9	-12	-22	49	-71	-13
	1814	2019-01-17 09:10:04.84	-555	1166	-1588	2	7	-8	-72	-17	-55	44
	1815	2019-01-17 09:10:04.85	-570	1175	-1588	2	5	-6	3	52	-49	-27
	1816	2019-01-17 09:10:04.86	-566	1168	-1581	2	3	-6	-66	-20	-46	43
	1817	2019-01-17 09:10:04.87	-567	1181	-1583	0	3	-2	1	45	-44	-23
	1818	2019-01-17 09:10:04.88	-564	1179	-1587	-2	4	-3	-73	-37	-36	55
	1819	2019-01-17 09:10:04.89	-572	1177	-1583	-4	0	-4	6	39	-33	-22
	1820	2019-01-17 09:10:04.90	-558	1181	-1590	-8	0	-3	-55	-30	-25	42
	1821	2019-01-17 09:10:04.91	-569	1184	-1586	-10	-1	-8	27	49	-22	-38
	1822	2019-01-17 09:10:04.92	-565	1197	-1583	-14	2	-12	-50	-31	-19	40
	1823	2019-01-17 09:10:04.93	-562	1190	-1583	-14	-2	-12	55	58	-3	-56
	1824	2019-01-17 09:10:04.94	-569	1183	-1575	-16	1	-13	-31	-50	19	40
	1825	2019-01-17 09:10:04.95	-571	1185	-1592	-16	-1	-13	78	50	28	-64
	1826	2019-01-17 09:10:04.96	-569	1179	-1589	-9	-8	-13	-24	-49	25	36
	1827	2019-01-17 09:10:04.97	-575	1182	-1579	-7	-15	-9	71	58	13	-64
	1828	2019-01-17 09:10:04.98	-567	1189	-1585	-14	-11	-9	-33	-45	12	39
	1829	2019-01-17 09:10:04.99	-571	1190	-1572	-20	-5	-8	78	65	13	-71
	1830	2019-01-17 09:10:05.00	-569	1187	-1573	-24	1	-10	-38	-50	12	44
	1831	2019-01-17 09:10:05.01	-567	1182	-1578	-15	1	-7	75	69	6	-72
	1832	2019-01-17 09:10:05.02	-575	1185	-1580	-5	-2	-6	-38	-46	8	42
	1833	2019-01-17 09:10:05.03	-568	1185	-1588	-5	-4	-2	71	65	6	-68
	1834	2019-01-17 09:10:05.04	-581	1178	-1594	-5	-1	-1	-69	-72	3	70
	1835	2019-01-17 09:10:05.05	-576	1186	-1588	-4	-1	0	52	52	0	-52
	1836	2019-01-17 09:10:05.06	-566	1196	-1582	-3	-5	2	-62	-72	10	67
	1837	2019-01-17 09:10:05.07	-568	1202	-1579	-7	-2	2	77	69	8	-73
	1838	2019-01-17 09:10:05.08	-576	1208	-1578	-10	2	-2	-63	-62	-1	62
	1839	2019-01-17 09:10:05.09	-570	1210	-1580	-8	3	-6	76	78	-2	-77
	1840	2019-01-17 09:10:05.10	-578	1200	-1581	-7	1	-6	-52	-57	5	54
	1841	2019-01-17 09:10:05.11	-582	1203	-1584	-5	3	-6	96	91	5	-93
	1842	2019-01-17 09:10:05.12	-566	1197	-1580	-3	4	-9	-42	-51	9	46
	1843	2019-01-17 09:10:05.13	-575	1195	-1569	0	5	-8	104	101	3	-102
	1844	2019-01-17 09:10:05.14	-569	1203	-1574	3	8	-9	-54	-56	2	55
	1845	2019-01-17 09:10:05.15	-573	1194	-1579	7	13	-11	90	99	-9	-94
	1846	2019-01-17 09:10:05.16	-568	1192	-1582	13	13	-11	-53	-53	0	53
	1847	2019-01-17 09:10:05.17	-565	1183	-1584	13	12	-11	104	111	-7	-107
	1848	2019-01-17 09:10:05.18	-567	1181	-1587	12	12	-10	-58	-62	4	60
	1849	2019-01-17 09:10:05.19	-564	1180	-1588	13	10	-9	94	83	11	-88
	1850	2019-01-17 09:10:05.20	-562	1180	-1582	15	7	-7	-64	-92	28	78
	1851	2019-01-17 09:10:05.21	-563	1181	-1579	15	6	-7	101	80	21	-90
	1852	2019-01-17 09:10:05.22	-568	1187	-1581	14	8	-9	-57	-81	24	69
	1853	2019-01-17 09:10:05.23	-567	1177	-1581	10	5	-9	109	96	13	-102
	1854	2019-01-17 09:10:05.24	-557	1182	-1578	6	5	-10	-71	-85	14	78
	1855	2019-01-17 09:10:05.25	-555	1182	-1584	5	4	-8	91	83	8	-87
	1856	2019-01-17 09:10:05.26	-559	1179	-1584	1	6	-11	-72	-94	22	83
	1857	2019-01-17 09:10:05.27	-561	1174	-1584	2	3	-10	89	71	18	-80
	1858	2019-01-17 09:10:05.28	-564	1173	-1591	1	-1	-8	-86	-105	19	95
	1859	2019-01-17 09:10:05.29	-564	1169	-1594	0	-7	-5	75	77	-2	-76
	1860	2019-01-17 09:10:05.30	-561	1177	-1581	0	-6	-5	-117	-95	-22	106
	1861	2019-01-17 09:10:05.31	-562	1171	-1579	-2	-5	-2	70	87	-17	-78
	1862	2019-01-17 09:10:05.32	-559	1182	-1576	-7	-1	-2	-98	-108	10	103
	1863	2019-01-17 09:10:05.33	-565	1177	-1582	-10	6	-5	72	71	1	-71
	1864	2019-01-17 09:10:05.34	-562	1188	-1592	-10	6	-7	-110	-109	-1	109
	1865	2019-01-17 09:10:05.35	-571	1186	-1599	-7	2	-3	68	93	-25	-80
	1866	2019-01-17 09:10:05.36	-571	1177	-1599	-9	-3	-4	-92	-76	-16	84
	1867	2019-01-17 09:10:05.37	-563	1187	-1596	-11	-6	-4	98	115	-17	-106
	1868	2019-01-17 09:10:05.38	-571	1190	-1590	-11	-9	-3	-85	-80	-5	82
	1869	2019-01-17 09:10:05.39	-566	1181	-1582	-9	-11	-4	86	112	-26	-99
	1870	2019-01-17 09:10:05.40	-563	1186	-1583	-7	-9	-7	-105	-74	-31	89
	1871	2019-01-17 09:10:05.41	-565	1189	-1579	-6	-8	-8	76	114	-38	-95
	1872	2019-01-17 09:10:05.42	-564	1186	-1585	-5	-9	-13	-103	-85	-18	94
	1873	2019-01-17 09:10:05.43	-558	1185	-1583	-5	-2	-10	69	116	-47	-92
	1874	2019-01-17 09:10:05.44	-556	1178	-1583	-5	2	-6	-129	-59	-70	94
	1875	2019-01-17 09:10:05.45	-573	1184	-1589	-5	1	-12	38	147	-109	-92
	1876	2019-01-17 09:10:05.46	-567	1179	-1588	-7	2	-7	-134	-45	-89	89
	1877	2019-01-17 09:10:05.47	-568	1179	-1586	-2	1	-6	59	140	-81	-99
	1878	2019-01-17 09:10:05.48	-561	1186	-1579	-3	-1	-5	-132	-65	-67	98
	1879	2019-01-17 09:10:05.49	-568	1187	-1586	-2	3	-4	44	123	-79	-83
	1880	2019-01-17 09:10:05.50	-564	1189	-1590	-2	-1	-2	-129	-58	-71	93
	1881	2019-01-17 09:10:05.51	-561	1188	-1584	0	1	-3	68	146	-78	-107
	1882	2019-01-17 09:10:05.52	-561	1195	-1581	0	-1	-6	-110	-46	-64	78
	1883	2019-01-17 09:10:05.53	-559	1194	-1582	-4	2	-7	58	141	-83	-99
	1884	2019-01-17 09:10:05.54	-559	1193	-1581	-6	5	-9	-133	-63	-70	98
	1885	2019-01-17 09:10:05.55	-565	1186	-1584	-7	5	-11	42	123	-81	-82
	1886	2019-01-17 09:10:05.56	-570	1187	-1589	-8	0	-11	-135	-72	-63	103
	1887	2019-01-17 09:10:05.57	-569	1178	-1590	-5	-3	-11	36	114	-78	-75
	1888	2019-01-17 09:10:05.58	-560	1181	-1590	-6	-5	-7	-146	-77	-69	111
	1889	2019-01-17 09:10:05.59	-567	1189	-1572	-8	-5	-8	28	104	-76	-66
	1890	2019-01-17 09:10:05.60	-570	1191	-1572	-11	0	-7	-134	-93	-41	113
	1891	2019-01-17 09:10:05.61	-568	1186	-1585	-16	4	-8	43	93	-50	-68
	1892	2019-01-17 09:10:05.62	-572	1182	-1575	-6	3	-6	-127	-81	-46	104
	1893	2019-01-17 09:10:05.63	-564	1183	-1589	0	0	-5	42	105	-63	-73
	1894	2019-01-17 09:10:05.64	-578	1180	-1597	0	-1	-5	-135	-83	-52	109
	1895	2019-01-17 09:10:05.65	-556	1179	-1588	-1	-3	-3	34	98	-64	-66
	1896	2019-01-17 09:10:05.66	-564	1190	-1590	1	-5	0	-115	-80	-35	97
	1897	2019-01-17 09:10:05.67	-564	1191	-1576	-3	-2	1	60	97	-37	-78
	1898	2019-01-17 09:10:05.68	-571	1189	-1578	-7	2	2	-112	-93	-19	102
	1899	2019-01-17 09:10:05.69	-574	1196	-1581	-8	6	2	52	91	-39	-71
	1900	2019-01-17 09:10:05.70	-576	1188	-1586	-8	5	0	-103	-80	-23	91
	1901	2019-01-17 09:10:05.71	-573	1199	-1589	-12	4	2	45	84	-39	-64
	1902	2019-01-17 09:10:05.72	-568	1202	-1592	-13	6	-2	-117	-93	-24	105
	1903	2019-01-17 09:10:05.73	-567	1204	-1583	-13	8	-2	27	64	-37	-45
	1904	2019-01-17 09:10:05.74	-559	1204	-1578	-8	9	-8	-119	-95	-24	107
	1905	2019-01-17 09:10:05.75	-566	1206	-1574	-2	9	-12	40	64	-24	-52
	1906	2019-01-17 09:10:05.76	-566	1202	-1577	7	11	-17	-118	-102	-16	110
	1907	2019-01-17 09:10:05.77	-567	1195	-1585	14	11	-20	18	51	-33	-34
	1908	2019-01-17 09:10:05.78	-569	1192	-1584	16	10	-22	-117	-98	-19	107
	1909	2019-01-17 09:10:05.79	-559	1184	-1591	13	12	-24	31	59	-28	-45
	1910	2019-01-17 09:10:05.80	-562	1178	-1590	12	13	-24	-107	-90	-17	98
	1911	2019-01-17 09:10:05.81	-563	1177	-1582	13	9	-20	38	62	-24	-50
	1912	2019-01-17 09:10:05.82	-562	1170	-1581	13	10	-17	-99	-77	-22	88
	1913	2019-01-17 09:10:05.83	-567	1166	-1576	15	11	-11	30	72	-42	-51
	1914	2019-01-17 09:10:05.84	-559	1174	-1585	16	12	-8	-97	-68	-29	82
	1915	2019-01-17 09:10:05.85	-569	1180	-1583	11	13	-5	30	69	-39	-49
	1916	2019-01-17 09:10:05.86	-552	1183	-1580	7	11	-5	-96	-65	-31	80
	1917	2019-01-17 09:10:05.87	-563	1190	-1587	6	13	-4	23	62	-39	-42
	1918	2019-01-17 09:10:05.88	-559	1184	-1586	6	12	-6	-101	-74	-27	87
	1919	2019-01-17 09:10:05.89	-560	1183	-1589	7	11	-10	9	45	-36	-27
	1920	2019-01-17 09:10:05.90	-549	1182	-1590	8	8	-10	-105	-82	-23	93
	1921	2019-01-17 09:10:05.91	-556	1177	-1592	8	11	-14	0	35	-35	-17
	1922	2019-01-17 09:10:05.92	-559	1181	-1581	10	10	-12	-114	-81	-33	97
	1923	2019-01-17 09:10:05.93	-555	1180	-1587	6	16	-16	-14	36	-50	-11
	1924	2019-01-17 09:10:05.94	-554	1183	-1585	2	18	-14	-112	-76	-36	94
	1925	2019-01-17 09:10:05.95	-562	1178	-1591	4	16	-15	-3	35	-38	-16
	1926	2019-01-17 09:10:05.96	-555	1177	-1597	4	15	-12	-91	-64	-27	77
	1927	2019-01-17 09:10:05.97	-561	1187	-1593	2	14	-12	-4	50	-54	-23
	1928	2019-01-17 09:10:05.98	-552	1185	-1591	2	13	-13	-91	-46	-45	68
	1929	2019-01-17 09:10:05.99	-570	1182	-1587	1	11	-13	-6	42	-48	-18
	1930	2019-01-17 09:10:06.00	-567	1183	-1589	4	9	-14	-83	-51	-32	67
	1931	2019-01-17 09:10:06.01	-560	1186	-1594	5	9	-15	-8	42	-50	-17
	1932	2019-01-17 09:10:06.02	-566	1187	-1581	5	10	-15	-92	-37	-55	64
	1933	2019-01-17 09:10:06.03	-562	1184	-1591	5	13	-16	-20	44	-64	-12
	1934	2019-01-17 09:10:06.04	-558	1173	-1581	7	12	-17	-82	-39	-43	60
	1935	2019-01-17 09:10:06.05	-560	1182	-1581	10	13	-17	-24	29	-53	-2
	1936	2019-01-17 09:10:06.06	-555	1176	-1588	6	15	-17	-85	-40	-45	62
	1937	2019-01-17 09:10:06.07	-569	1180	-1599	5	14	-17	-25	30	-55	-2
	1938	2019-01-17 09:10:06.08	-558	1181	-1596	5	11	-14	-81	-35	-46	58
	1939	2019-01-17 09:10:06.09	-563	1173	-1591	4	11	-12	-42	15	-57	13
	1940	2019-01-17 09:10:06.10	-563	1177	-1586	4	9	-11	-89	-42	-47	65
	1941	2019-01-17 09:10:06.11	-555	1178	-1589	5	14	-11	-33	11	-44	11
	1942	2019-01-17 09:10:06.12	-560	1179	-1590	5	11	-11	-70	-27	-43	48
	1943	2019-01-17 09:10:06.13	-560	1176	-1589	4	8	-13	-32	21	-53	5
	1944	2019-01-17 09:10:06.14	-554	1180	-1591	-1	10	-14	-67	-27	-40	47
	1945	2019-01-17 09:10:06.15	-558	1178	-1593	0	9	-14	-41	8	-49	16
	1946	2019-01-17 09:10:06.16	-560	1181	-1589	-2	9	-15	-76	-29	-47	52
	1947	2019-01-17 09:10:06.17	-551	1183	-1591	-3	8	-15	-56	-7	-49	31
	1948	2019-01-17 09:10:06.18	-553	1188	-1598	-5	6	-17	-63	-26	-37	44
	1949	2019-01-17 09:10:06.19	-561	1169	-1601	0	5	-16	-38	9	-47	14
	1950	2019-01-17 09:10:06.20	-558	1177	-1601	2	-1	-18	-52	-3	-49	27
	1951	2019-01-17 09:10:06.21	-551	1182	-1586	-1	-1	-17	-45	0	-45	22
	1952	2019-01-17 09:10:06.22	-549	1182	-1587	-8	4	-17	-41	-6	-35	23
	1953	2019-01-17 09:10:06.23	-564	1173	-1600	-12	3	-19	-38	1	-39	18
	1954	2019-01-17 09:10:06.24	-561	1162	-1603	3	-12	-10	-40	-5	-35	22
	1955	2019-01-17 09:10:06.25	-569	1165	-1594	0	-10	-7	-49	-13	-36	31
	1956	2019-01-17 09:10:06.26	-565	1166	-1592	-1	-10	-4	-39	-7	-32	23
	1957	2019-01-17 09:10:06.27	-564	1177	-1586	-2	-10	0	-58	-20	-38	39
	1958	2019-01-17 09:10:06.28	-567	1179	-1588	-1	-8	3	-32	-2	-30	17
	1959	2019-01-17 09:10:06.29	-566	1179	-1589	-6	-3	1	-38	-8	-30	23
	1960	2019-01-17 09:10:06.30	-580	1192	-1595	-8	0	0	0	29	-29	-14
	1961	2019-01-17 09:10:06.31	-570	1191	-1591	-10	2	0	-31	8	-39	11
	1962	2019-01-17 09:10:06.32	-568	1190	-1587	-12	1	-3	1	33	-32	-17
	1963	2019-01-17 09:10:06.33	-567	1189	-1593	-15	0	-6	-43	-18	-25	30
	1964	2019-01-17 09:10:06.34	-559	1190	-1595	-14	0	-7	-9	7	-16	1
	1965	2019-01-17 09:10:06.35	-564	1201	-1582	-13	2	-12	-56	-37	-19	46
	1966	2019-01-17 09:10:06.36	-561	1190	-1585	-10	3	-17	-9	12	-21	-1
	1967	2019-01-17 09:10:06.37	-564	1185	-1589	0	6	-20	-57	-33	-24	45
	1968	2019-01-17 09:10:06.38	-559	1187	-1598	1	8	-23	11	30	-19	-20
	1969	2019-01-17 09:10:06.39	-554	1180	-1597	3	6	-26	-42	-26	-16	34
	1970	2019-01-17 09:10:06.40	-564	1172	-1595	6	6	-24	33	38	-5	-35
	1971	2019-01-17 09:10:06.41	-560	1168	-1586	5	5	-22	-31	-25	-6	28
	1972	2019-01-17 09:10:06.42	-554	1167	-1588	7	6	-19	36	42	-6	-39
	1973	2019-01-17 09:10:06.43	-561	1167	-1592	6	7	-15	-44	-36	-8	40
	1974	2019-01-17 09:10:06.44	-553	1169	-1595	6	7	-12	26	36	-10	-31
	1975	2019-01-17 09:10:06.45	-561	1165	-1586	4	8	-8	-56	-47	-9	51
	1976	2019-01-17 09:10:06.46	-555	1175	-1587	-1	5	-7	20	30	-10	-25
	1977	2019-01-17 09:10:06.47	-556	1178	-1597	-2	7	-4	-72	-58	-14	65
	1978	2019-01-17 09:10:06.48	-560	1177	-1599	-8	6	-5	20	32	-12	-26
	1979	2019-01-17 09:10:06.49	-563	1169	-1594	-6	5	-8	-72	-57	-15	64
	1980	2019-01-17 09:10:06.50	-549	1180	-1599	-4	-2	-9	20	34	-14	-27
	1981	2019-01-17 09:10:06.51	-551	1181	-1590	-6	-2	-10	-81	-73	-8	77
	1982	2019-01-17 09:10:06.52	-549	1168	-1588	-8	-3	-13	24	21	3	-22
	1983	2019-01-17 09:10:06.53	-558	1176	-1589	-9	-1	-13	-75	-87	12	81
	1984	2019-01-17 09:10:06.54	-560	1169	-1592	-8	-2	-15	37	14	23	-25
	1985	2019-01-17 09:10:06.55	-560	1176	-1593	-11	-4	-11	-72	-98	26	85
	1986	2019-01-17 09:10:06.56	-553	1168	-1594	-12	-4	-11	44	25	19	-34
	1987	2019-01-17 09:10:06.57	-560	1174	-1597	-13	-6	-11	-67	-84	17	75
	1988	2019-01-17 09:10:06.58	-557	1173	-1597	-15	-3	-8	53	31	22	-42
	1989	2019-01-17 09:10:06.59	-558	1178	-1594	-13	-7	-6	-66	-85	19	75
	1990	2019-01-17 09:10:06.60	-555	1186	-1591	-13	-4	-5	51	40	11	-45
	1991	2019-01-17 09:10:06.61	-559	1186	-1594	-12	-6	-6	-77	-87	10	82
	1992	2019-01-17 09:10:06.62	-567	1186	-1586	-11	-5	-4	50	44	6	-47
	1993	2019-01-17 09:10:06.63	-565	1186	-1589	-10	-2	-7	-102	-94	-8	98
	1994	2019-01-17 09:10:06.64	-556	1186	-1590	-12	1	-11	3	51	-48	-27
[truncated: 4,072 more rows]
