# Supplementary material for: Evaluating the stress-response of dental students to the dental school environment
Source: PeerJ. 2020 May 6;8:e8981. doi: 10.7717/peerj.8981 (PMC7210805; doi:10.7717/peerj.8981)
Supplement: Supplemental Information 1 [file peerj-08-8981-s001.zip › 5-0-III.csv]

// Data mode : Full
// Data quality : High
// Acceleration sensor's range : 16g
// Gyroscope sensor's range : 2000dps
//
//ARTIFACT	NUM	DATE	ACC_X	ACC_Y	ACC_Z	GYRO_X	GYRO_Y	GYRO_Z	EOG_L	EOG_R	EOG_H	EOG_V
	1	2019-01-22 08:42:39.91	-861	1250	-1399	-12	-1	-19	482	418	64	-450
	2	2019-01-22 08:42:39.92	-859	1255	-1392	-4	-5	-13	469	408	61	-438
	3	2019-01-22 08:42:39.93	-854	1261	-1389	-3	-8	-12	459	328	131	-393
	4	2019-01-22 08:42:39.94	-851	1257	-1398	-4	-7	-11	462	327	135	-394
	5	2019-01-22 08:42:39.95	-855	1261	-1399	-6	-8	-9	425	259	166	-342
	6	2019-01-22 08:42:39.96	-856	1253	-1401	-2	-8	-5	348	243	105	-295
	7	2019-01-22 08:42:39.97	-855	1263	-1396	3	-6	-2	286	185	101	-235
	8	2019-01-22 08:42:39.98	-852	1270	-1393	11	-7	-7	236	189	47	-212
	9	2019-01-22 08:42:39.99	-849	1278	-1396	13	0	-11	172	116	56	-144
	10	2019-01-22 08:42:40.00	-860	1277	-1402	7	6	-20	104	92	12	-98
	11	2019-01-22 08:42:40.01	-859	1264	-1406	4	9	-25	68	22	46	-45
	12	2019-01-22 08:42:40.02	-860	1265	-1410	-1	9	-26	41	38	3	-39
	13	2019-01-22 08:42:40.03	-860	1250	-1401	-2	6	-20	47	-6	53	-20
	14	2019-01-22 08:42:40.04	-863	1258	-1380	-4	9	-13	50	38	12	-44
	15	2019-01-22 08:42:40.05	-866	1249	-1389	-2	17	-7	59	28	31	-43
	16	2019-01-22 08:42:40.06	-868	1243	-1387	5	22	-1	26	61	-35	-43
	17	2019-01-22 08:42:40.07	-868	1247	-1388	11	28	5	4	28	-24	-16
	18	2019-01-22 08:42:40.08	-864	1248	-1386	10	33	8	-74	16	-90	29
	19	2019-01-22 08:42:40.09	-856	1261	-1400	8	34	8	-109	-59	-50	84
	20	2019-01-22 08:42:40.10	-860	1276	-1396	6	32	5	-158	-79	-79	118
	21	2019-01-22 08:42:40.11	-867	1277	-1383	2	35	-2	-139	-137	-2	138
	22	2019-01-22 08:42:40.12	-854	1271	-1383	-2	42	-11	-100	-66	-34	83
	23	2019-01-22 08:42:40.13	-868	1269	-1386	0	51	-18	-15	-14	-1	14
	24	2019-01-22 08:42:40.14	-857	1262	-1381	1	59	-24	-47	30	-77	8
	25	2019-01-22 08:42:40.15	-851	1267	-1399	-1	61	-30	-52	-33	-19	42
	26	2019-01-22 08:42:40.16	-852	1264	-1408	-1	62	-33	-81	-36	-45	58
	27	2019-01-22 08:42:40.17	-859	1259	-1405	-1	55	-39	-41	-75	34	58
	28	2019-01-22 08:42:40.18	-852	1264	-1408	-7	51	-42	-33	-33	0	33
	29	2019-01-22 08:42:40.19	-862	1260	-1403	-14	50	-42	16	-46	62	15
	30	2019-01-22 08:42:40.20	-847	1249	-1395	-20	47	-42	-19	-22	3	20
	31	2019-01-22 08:42:40.21	-840	1248	-1401	-25	44	-36	0	-68	68	34
	32	2019-01-22 08:42:40.22	-840	1251	-1391	-26	43	-29	-32	-17	-15	24
	33	2019-01-22 08:42:40.23	-852	1248	-1406	-19	37	-24	-11	-36	25	23
	34	2019-01-22 08:42:40.24	-852	1256	-1408	-19	29	-20	-68	-10	-58	39
	35	2019-01-22 08:42:40.25	-843	1256	-1399	-22	28	-17	-55	-51	-4	53
	36	2019-01-22 08:42:40.26	-838	1256	-1399	-25	26	-16	-88	-3	-85	45
	37	2019-01-22 08:42:40.27	-829	1259	-1390	-33	36	-15	-31	10	-41	10
	38	2019-01-22 08:42:40.28	-836	1264	-1396	-33	45	-13	-55	60	-115	-2
	39	2019-01-22 08:42:40.29	-833	1264	-1402	-28	43	-14	-55	-12	-43	33
	40	2019-01-22 08:42:40.30	-841	1267	-1414	-20	38	-10	-147	-40	-107	93
	41	2019-01-22 08:42:40.31	-850	1262	-1423	-14	29	-8	-147	-111	-36	129
	42	2019-01-22 08:42:40.32	-842	1265	-1415	-11	22	-2	-204	-107	-97	155
	43	2019-01-22 08:42:40.33	-845	1279	-1397	-7	15	-1	-155	-136	-19	145
	44	2019-01-22 08:42:40.34	-844	1275	-1400	-2	15	2	-180	-94	-86	137
	45	2019-01-22 08:42:40.35	-840	1276	-1388	0	21	0	-116	-103	-13	109
	46	2019-01-22 08:42:40.36	-855	1271	-1390	5	22	0	-148	-57	-91	102
	47	2019-01-22 08:42:40.37	-838	1271	-1393	6	29	0	-118	-78	-40	98
	48	2019-01-22 08:42:40.38	-844	1272	-1390	4	37	2	-170	-48	-122	109
	49	2019-01-22 08:42:40.39	-838	1272	-1391	4	48	2	-118	-69	-49	93
	50	2019-01-22 08:42:40.40	-839	1273	-1386	4	48	3	-165	-29	-136	97
	51	2019-01-22 08:42:40.41	-836	1272	-1407	5	48	5	-131	-61	-70	96
	52	2019-01-22 08:42:40.42	-838	1272	-1399	8	43	6	-191	-43	-148	117
	53	2019-01-22 08:42:40.43	-846	1265	-1403	6	44	3	-140	-59	-81	99
	54	2019-01-22 08:42:40.44	-830	1266	-1406	4	48	5	-192	-17	-175	104
	55	2019-01-22 08:42:40.45	-825	1262	-1394	6	49	4	-136	-38	-98	87
	56	2019-01-22 08:42:40.46	-827	1252	-1402	7	52	5	-183	5	-188	89
	57	2019-01-22 08:42:40.47	-827	1250	-1403	10	53	9	-113	3	-116	55
	58	2019-01-22 08:42:40.48	-827	1251	-1404	19	51	14	-138	54	-192	42
	59	2019-01-22 08:42:40.49	-832	1259	-1412	23	49	15	-40	39	-79	0
	60	2019-01-22 08:42:40.50	-824	1263	-1410	21	44	16	-7	145	-152	-69
	61	2019-01-22 08:42:40.51	-829	1262	-1410	13	46	13	172	248	-76	-210
	62	2019-01-22 08:42:40.52	-836	1283	-1414	6	45	6	189	354	-165	-271
	63	2019-01-22 08:42:40.53	-826	1284	-1419	-3	44	-6	242	302	-60	-272
	64	2019-01-22 08:42:40.54	-811	1289	-1416	-12	40	-19	162	294	-132	-228
	65	2019-01-22 08:42:40.55	-807	1274	-1410	-19	43	-26	223	237	-14	-230
	66	2019-01-22 08:42:40.56	-816	1274	-1411	-23	46	-36	163	263	-100	-213
	67	2019-01-22 08:42:40.57	-804	1264	-1411	-27	50	-38	223	225	-2	-224
	68	2019-01-22 08:42:40.58	-815	1262	-1418	-21	48	-38	182	259	-77	-220
	69	2019-01-22 08:42:40.59	-816	1260	-1419	-16	45	-38	248	210	38	-229
	70	2019-01-22 08:42:40.60	-819	1257	-1418	-14	40	-34	170	224	-54	-197
	71	2019-01-22 08:42:40.61	-814	1265	-1414	-13	39	-31	216	161	55	-188
	72	2019-01-22 08:42:40.62	-811	1256	-1412	-17	41	-27	154	184	-30	-169
	73	2019-01-22 08:42:40.63	-813	1255	-1413	-11	44	-22	219	152	67	-185
	74	2019-01-22 08:42:40.64	-803	1260	-1422	-6	45	-18	162	200	-38	-181
	75	2019-01-22 08:42:40.65	-813	1251	-1421	0	36	-17	201	151	50	-176
	76	2019-01-22 08:42:40.66	-820	1262	-1424	5	32	-17	114	170	-56	-142
	77	2019-01-22 08:42:40.67	-812	1265	-1414	7	36	-16	142	121	21	-131
	78	2019-01-22 08:42:40.68	-808	1266	-1414	5	40	-16	38	131	-93	-84
	79	2019-01-22 08:42:40.69	-809	1267	-1428	8	34	-15	55	76	-21	-65
	80	2019-01-22 08:42:40.70	-828	1276	-1419	14	26	-16	-1	108	-109	-53
	81	2019-01-22 08:42:40.71	-819	1282	-1417	10	28	-21	76	81	-5	-78
	82	2019-01-22 08:42:40.72	-819	1274	-1419	2	34	-26	28	118	-90	-73
	83	2019-01-22 08:42:40.73	-821	1262	-1416	1	33	-29	85	89	-4	-87
	84	2019-01-22 08:42:40.74	-818	1258	-1416	7	28	-26	12	132	-120	-72
	85	2019-01-22 08:42:40.75	-806	1254	-1415	8	26	-20	52	84	-32	-68
	86	2019-01-22 08:42:40.76	-806	1254	-1411	2	29	-19	-3	122	-125	-59
	87	2019-01-22 08:42:40.77	-816	1255	-1407	2	37	-15	69	103	-34	-86
	88	2019-01-22 08:42:40.78	-812	1247	-1419	8	35	-9	-9	117	-126	-54
	89	2019-01-22 08:42:40.79	-830	1249	-1426	12	31	-1	17	56	-39	-36
	90	2019-01-22 08:42:40.80	-805	1259	-1421	12	27	5	-70	60	-130	5
	91	2019-01-22 08:42:40.81	-821	1274	-1418	3	31	0	-38	6	-44	16
	92	2019-01-22 08:42:40.82	-805	1290	-1418	-4	32	-10	-103	32	-135	35
	93	2019-01-22 08:42:40.83	-815	1293	-1409	-11	30	-24	-48	1	-49	23
	94	2019-01-22 08:42:40.84	-814	1296	-1406	-11	32	-40	-61	81	-142	-10
	95	2019-01-22 08:42:40.85	-805	1293	-1418	-8	32	-56	48	106	-58	-77
	96	2019-01-22 08:42:40.86	-812	1283	-1413	-8	35	-67	35	167	-132	-101
	97	2019-01-22 08:42:40.87	-818	1263	-1418	-5	38	-73	102	142	-40	-122
	98	2019-01-22 08:42:40.88	-813	1254	-1415	-2	38	-76	38	164	-126	-101
	99	2019-01-22 08:42:40.89	-821	1247	-1421	2	39	-69	75	119	-44	-97
	100	2019-01-22 08:42:40.90	-814	1252	-1420	2	37	-66	14	125	-111	-69
	101	2019-01-22 08:42:40.91	-813	1251	-1420	-2	38	-56	75	88	-13	-81
	102	2019-01-22 08:42:40.92	-816	1250	-1422	-4	36	-50	33	128	-95	-80
	103	2019-01-22 08:42:40.93	-813	1263	-1423	-3	35	-47	124	129	-5	-126
	104	2019-01-22 08:42:40.94	-806	1256	-1423	-1	34	-42	94	163	-69	-128
	105	2019-01-22 08:42:40.95	-816	1266	-1425	5	33	-41	142	119	23	-130
	106	2019-01-22 08:42:40.96	-812	1264	-1427	9	31	-38	67	121	-54	-94
	107	2019-01-22 08:42:40.97	-807	1248	-1440	13	22	-32	114	103	11	-108
	108	2019-01-22 08:42:40.98	-819	1253	-1434	16	14	-28	61	141	-80	-101
	109	2019-01-22 08:42:40.99	-802	1256	-1432	17	10	-22	118	136	-18	-127
	110	2019-01-22 08:42:41.00	-796	1265	-1427	13	11	-20	85	166	-81	-125
	111	2019-01-22 08:42:41.01	-807	1258	-1426	7	16	-21	134	126	8	-130
	112	2019-01-22 08:42:41.02	-802	1251	-1434	9	18	-21	68	117	-49	-92
	113	2019-01-22 08:42:41.03	-796	1251	-1432	9	18	-16	97	70	27	-83
	114	2019-01-22 08:42:41.04	-811	1249	-1431	7	19	-13	0	54	-54	-27
	115	2019-01-22 08:42:41.05	-806	1255	-1444	10	12	-10	-9	-16	7	12
	116	2019-01-22 08:42:41.06	-805	1255	-1437	11	2	-5	-95	-33	-62	64
	117	2019-01-22 08:42:41.07	-801	1259	-1441	13	-4	-6	-72	-56	-16	64
	118	2019-01-22 08:42:41.08	-797	1252	-1430	15	-10	-5	-123	-26	-97	74
	119	2019-01-22 08:42:41.09	-808	1257	-1425	14	-9	-8	-56	-16	-40	36
	120	2019-01-22 08:42:41.10	-799	1251	-1425	13	-8	-9	-66	25	-91	20
	121	2019-01-22 08:42:41.11	-810	1241	-1431	18	-6	-11	-1	29	-30	-14
	122	2019-01-22 08:42:41.12	-808	1243	-1431	21	-9	-10	-40	53	-93	-6
	123	2019-01-22 08:42:41.13	-802	1244	-1432	24	-10	-9	-2	33	-35	-15
	124	2019-01-22 08:42:41.14	-801	1244	-1435	24	-9	-8	-77	7	-84	35
	125	2019-01-22 08:42:41.15	-814	1243	-1442	19	-8	-8	-99	-59	-40	79
	126	2019-01-22 08:42:41.16	-809	1240	-1439	14	-13	-3	-189	-105	-84	147
	127	2019-01-22 08:42:41.17	-810	1242	-1441	17	-18	2	-177	-137	-40	157
	128	2019-01-22 08:42:41.18	-809	1257	-1430	15	-22	2	-216	-122	-94	169
	129	2019-01-22 08:42:41.19	-814	1255	-1427	12	-22	-2	-171	-115	-56	143
	130	2019-01-22 08:42:41.20	-803	1256	-1428	8	-20	-9	-187	-83	-104	135
	131	2019-01-22 08:42:41.21	-806	1249	-1434	12	-17	-12	-131	-90	-41	110
	132	2019-01-22 08:42:41.22	-815	1244	-1433	17	-20	-12	-137	-76	-61	106
	133	2019-01-22 08:42:41.23	-809	1246	-1435	17	-19	-11	-79	-74	-5	76
	134	2019-01-22 08:42:41.24	-814	1238	-1442	14	-17	-9	-119	-66	-53	92
	135	2019-01-22 08:42:41.25	-826	1241	-1440	9	-18	-5	-81	-57	-24	69
	136	2019-01-22 08:42:41.26	-818	1245	-1437	7	-19	-6	-113	-37	-76	75
	137	2019-01-22 08:42:41.27	-813	1242	-1429	-1	-20	-3	-55	-31	-24	43
	138	2019-01-22 08:42:41.28	-810	1242	-1431	-4	-23	-6	-72	-16	-56	44
	139	2019-01-22 08:42:41.29	-806	1246	-1418	-4	-21	-4	-26	-16	-10	21
	140	2019-01-22 08:42:41.30	-819	1241	-1428	-2	-18	-5	-48	-4	-44	26
	141	2019-01-22 08:42:41.31	-811	1245	-1438	-2	-15	-6	-12	-7	-5	9
	142	2019-01-22 08:42:41.32	-813	1241	-1437	2	-21	-5	-46	-13	-33	29
	143	2019-01-22 08:42:41.33	-815	1245	-1423	2	-24	-7	-11	-24	13	17
	144	2019-01-22 08:42:41.34	-816	1243	-1438	-3	-23	-10	-41	-25	-16	33
	145	2019-01-22 08:42:41.35	-816	1236	-1433	-3	-27	-9	-13	-23	10	18
	146	2019-01-22 08:42:41.36	-817	1232	-1429	-1	-32	-6	-41	-8	-33	24
	147	2019-01-22 08:42:41.37	-806	1235	-1436	2	-32	-1	-5	15	-20	-5
	148	2019-01-22 08:42:41.38	-818	1245	-1435	3	-37	0	-27	32	-59	-2
	149	2019-01-22 08:42:41.39	-819	1247	-1436	2	-32	1	9	30	-21	-19
	150	2019-01-22 08:42:41.40	-822	1245	-1439	1	-30	3	-20	18	-38	1
	151	2019-01-22 08:42:41.41	-828	1256	-1448	-2	-34	3	4	18	-14	-11
	152	2019-01-22 08:42:41.42	-822	1253	-1443	-1	-37	1	-15	24	-39	-4
	153	2019-01-22 08:42:41.43	-826	1250	-1435	4	-45	0	11	38	-27	-24
	154	2019-01-22 08:42:41.44	-823	1245	-1426	4	-47	-2	-13	33	-46	-10
	155	2019-01-22 08:42:41.45	-830	1246	-1420	7	-45	-3	10	39	-29	-24
	156	2019-01-22 08:42:41.46	-834	1230	-1416	7	-40	-1	-23	33	-56	-5
	157	2019-01-22 08:42:41.47	-824	1230	-1416	10	-31	3	-11	33	-44	-11
	158	2019-01-22 08:42:41.48	-834	1230	-1426	11	-25	6	-32	29	-61	1
	159	2019-01-22 08:42:41.49	-830	1239	-1430	11	-30	12	-12	49	-61	-18
	160	2019-01-22 08:42:41.50	-826	1239	-1421	9	-30	18	-42	44	-86	-1
	161	2019-01-22 08:42:41.51	-827	1243	-1420	6	-30	18	-31	51	-82	-10
	162	2019-01-22 08:42:41.52	-826	1254	-1428	2	-28	17	-45	44	-89	0
	163	2019-01-22 08:42:41.53	-831	1248	-1419	2	-26	11	-28	51	-79	-11
	164	2019-01-22 08:42:41.54	-827	1241	-1416	4	-28	8	-44	43	-87	0
	165	2019-01-22 08:42:41.55	-818	1236	-1420	7	-23	6	-28	55	-83	-13
	166	2019-01-22 08:42:41.56	-830	1227	-1423	11	-21	7	-47	33	-80	7
	167	2019-01-22 08:42:41.57	-825	1235	-1423	10	-20	11	-40	36	-76	2
	168	2019-01-22 08:42:41.58	-830	1238	-1437	8	-17	11	-59	19	-78	20
	169	2019-01-22 08:42:41.59	-829	1238	-1424	-1	-20	13	-36	39	-75	-1
	170	2019-01-22 08:42:41.60	-837	1244	-1432	-10	-23	14	-40	30	-70	5
	171	2019-01-22 08:42:41.61	-834	1247	-1433	-20	-22	12	-25	46	-71	-10
	172	2019-01-22 08:42:41.62	-838	1254	-1419	-26	-26	9	-36	25	-61	5
	173	2019-01-22 08:42:41.63	-846	1247	-1405	-30	-21	6	-22	44	-66	-11
	174	2019-01-22 08:42:41.64	-836	1249	-1408	-34	-11	3	-24	26	-50	-1
	175	2019-01-22 08:42:41.65	-830	1232	-1407	-25	6	1	-18	41	-59	-11
	176	2019-01-22 08:42:41.66	-827	1235	-1426	-22	7	5	-22	22	-44	0
	177	2019-01-22 08:42:41.67	-833	1251	-1426	-22	4	4	-22	43	-65	-10
	178	2019-01-22 08:42:41.68	-835	1251	-1430	-21	1	6	-30	24	-54	3
	179	2019-01-22 08:42:41.69	-830	1261	-1439	-23	-6	3	-22	48	-70	-13
	180	2019-01-22 08:42:41.70	-831	1264	-1436	-32	-6	2	-10	23	-33	-6
	181	2019-01-22 08:42:41.71	-824	1254	-1417	-32	-4	-5	13	36	-23	-24
	182	2019-01-22 08:42:41.72	-820	1245	-1411	-29	2	-6	24	20	4	-22
	183	2019-01-22 08:42:41.73	-827	1237	-1414	-23	3	-5	18	44	-26	-31
	184	2019-01-22 08:42:41.74	-829	1242	-1425	-21	6	-2	11	23	-12	-17
	185	2019-01-22 08:42:41.75	-830	1240	-1426	-24	3	5	-10	42	-52	-16
	186	2019-01-22 08:42:41.76	-835	1249	-1432	-25	2	9	-6	19	-25	-6
	187	2019-01-22 08:42:41.77	-829	1266	-1434	-27	-6	12	-6	49	-55	-21
	188	2019-01-22 08:42:41.78	-834	1268	-1415	-28	-8	10	14	48	-34	-31
	189	2019-01-22 08:42:41.79	-832	1272	-1414	-29	-3	6	15	84	-69	-49
	190	2019-01-22 08:42:41.80	-832	1270	-1411	-28	0	0	26	56	-30	-41
	191	2019-01-22 08:42:41.81	-824	1260	-1413	-19	-2	-5	7	79	-72	-43
	192	2019-01-22 08:42:41.82	-829	1267	-1413	-8	1	-7	24	52	-28	-38
	193	2019-01-22 08:42:41.83	-831	1269	-1407	-11	5	-10	26	81	-55	-53
	194	2019-01-22 08:42:41.84	-829	1268	-1420	-11	9	-15	36	52	-16	-44
	195	2019-01-22 08:42:41.85	-836	1260	-1411	-12	13	-19	13	69	-56	-41
	196	2019-01-22 08:42:41.86	-825	1264	-1424	-12	15	-22	24	36	-12	-30
	197	2019-01-22 08:42:41.87	-825	1257	-1419	-7	9	-23	20	61	-41	-40
	198	2019-01-22 08:42:41.88	-828	1247	-1419	-3	10	-20	49	48	1	-48
	199	2019-01-22 08:42:41.89	-824	1255	-1416	-4	7	-22	55	93	-38	-74
	200	2019-01-22 08:42:41.90	-821	1248	-1412	-2	13	-19	87	86	1	-86
	201	2019-01-22 08:42:41.91	-815	1246	-1414	-2	15	-16	74	133	-59	-103
	202	2019-01-22 08:42:41.92	-814	1250	-1416	-4	16	-14	78	113	-35	-95
	203	2019-01-22 08:42:41.93	-812	1258	-1425	-8	16	-7	31	142	-111	-86
	204	2019-01-22 08:42:41.94	-818	1257	-1420	-17	16	-6	50	99	-49	-74
	205	2019-01-22 08:42:41.95	-824	1255	-1417	-20	13	-6	35	124	-89	-79
	206	2019-01-22 08:42:41.96	-818	1263	-1423	-16	10	-4	57	101	-44	-79
	207	2019-01-22 08:42:41.97	-816	1267	-1413	-12	4	-6	18	152	-134	-85
	208	2019-01-22 08:42:41.98	-819	1270	-1411	-12	2	-11	45	143	-98	-94
	209	2019-01-22 08:42:41.99	-818	1263	-1404	-8	8	-15	16	190	-174	-103
	210	2019-01-22 08:42:42.00	-826	1263	-1401	-9	21	-20	27	162	-135	-94
	211	2019-01-22 08:42:42.01	-802	1254	-1409	-11	28	-22	-20	180	-200	-80
	212	2019-01-22 08:42:42.02	-811	1248	-1411	-14	36	-23	-11	117	-128	-53
	213	2019-01-22 08:42:42.03	-811	1237	-1421	-14	33	-17	-50	111	-161	-30
	214	2019-01-22 08:42:42.04	-805	1234	-1422	-15	26	-10	-31	62	-93	-15
	215	2019-01-22 08:42:42.05	-813	1247	-1439	-16	15	-4	-68	89	-157	-10
	216	2019-01-22 08:42:42.06	-820	1262	-1427	-22	10	-6	-59	42	-101	8
	217	2019-01-22 08:42:42.07	-813	1261	-1419	-24	7	-9	-98	64	-162	17
	218	2019-01-22 08:42:42.08	-815	1272	-1421	-31	10	-11	-74	17	-91	28
	219	2019-01-22 08:42:42.09	-816	1265	-1428	-36	15	-15	-100	38	-138	31
	220	2019-01-22 08:42:42.10	-812	1260	-1431	-40	18	-14	-66	-10	-56	38
	221	2019-01-22 08:42:42.11	-818	1268	-1428	-37	17	-13	-93	14	-107	39
	222	2019-01-22 08:42:42.12	-823	1265	-1429	-34	8	-8	-50	-12	-38	31
	223	2019-01-22 08:42:42.13	-820	1264	-1421	-28	0	-7	-71	27	-98	22
	224	2019-01-22 08:42:42.14	-814	1275	-1412	-24	-4	-4	-31	-10	-21	20
	225	2019-01-22 08:42:42.15	-813	1270	-1409	-22	0	-3	-70	14	-84	28
	226	2019-01-22 08:42:42.16	-825	1274	-1410	-20	4	-2	-42	-33	-9	37
	227	2019-01-22 08:42:42.17	-821	1278	-1419	-16	8	-4	-80	-26	-54	53
	228	2019-01-22 08:42:42.18	-822	1270	-1416	-10	7	-2	-51	-82	31	66
	229	2019-01-22 08:42:42.19	-823	1271	-1422	-8	10	-4	-91	-51	-40	71
	230	2019-01-22 08:42:42.20	-818	1279	-1422	-2	8	-7	-59	-81	22	70
	231	2019-01-22 08:42:42.21	-813	1274	-1410	-3	12	-11	-101	-44	-57	72
	232	2019-01-22 08:42:42.22	-812	1279	-1406	-2	14	-20	-69	-78	9	73
	233	2019-01-22 08:42:42.23	-808	1269	-1409	-1	20	-27	-102	-52	-50	77
	234	2019-01-22 08:42:42.24	-809	1261	-1421	1	23	-31	-46	-83	37	64
	235	2019-01-22 08:42:42.25	-813	1248	-1424	1	23	-29	-63	-46	-17	54
	236	2019-01-22 08:42:42.26	-811	1250	-1430	5	18	-26	-16	-76	60	46
	237	2019-01-22 08:42:42.27	-807	1239	-1427	3	11	-20	-60	-42	-18	51
	238	2019-01-22 08:42:42.28	-815	1240	-1428	-3	5	-12	-20	-70	50	45
	239	2019-01-22 08:42:42.29	-801	1260	-1423	-8	-1	-4	-60	-32	-28	46
	240	2019-01-22 08:42:42.30	-808	1251	-1423	-17	-2	1	-27	-69	42	48
	241	2019-01-22 08:42:42.31	-812	1258	-1404	-24	3	3	-83	-42	-41	62
	242	2019-01-22 08:42:42.32	-806	1251	-1415	-22	2	4	-52	-76	24	64
	243	2019-01-22 08:42:42.33	-818	1255	-1418	-20	-4	8	-78	-44	-34	61
	244	2019-01-22 08:42:42.34	-815	1256	-1408	-14	-8	9	-24	-79	55	51
	245	2019-01-22 08:42:42.35	-809	1254	-1402	-13	-10	13	-61	-45	-16	53
	246	2019-01-22 08:42:42.36	-814	1267	-1414	-18	-4	12	-16	-78	62	47
	247	2019-01-22 08:42:42.37	-807	1272	-1415	-21	2	7	-58	-44	-14	51
	248	2019-01-22 08:42:42.38	-812	1275	-1420	-20	2	3	-22	-74	52	48
	249	2019-01-22 08:42:42.39	-818	1273	-1418	-18	4	-1	-57	-33	-24	45
	250	2019-01-22 08:42:42.40	-806	1276	-1420	-11	1	-7	-12	-55	43	33
	251	2019-01-22 08:42:42.41	-815	1276	-1419	-9	2	-9	-60	-15	-45	37
	252	2019-01-22 08:42:42.42	-815	1270	-1418	-10	1	-15	-28	-47	19	37
	253	2019-01-22 08:42:42.43	-816	1266	-1431	-10	0	-16	-83	-18	-65	50
	254	2019-01-22 08:42:42.44	-812	1264	-1423	-15	-4	-16	-40	-48	8	44
	255	2019-01-22 08:42:42.45	-813	1269	-1425	-21	-4	-16	-79	-9	-70	44
	256	2019-01-22 08:42:42.46	-821	1272	-1415	-21	-11	-15	-21	-30	9	25
	257	2019-01-22 08:42:42.47	-817	1264	-1407	-25	-9	-14	-58	8	-66	25
	258	2019-01-22 08:42:42.48	-817	1270	-1408	-20	-10	-15	-9	-17	8	13
	259	2019-01-22 08:42:42.49	-812	1263	-1408	-16	-4	-13	-54	13	-67	20
	260	2019-01-22 08:42:42.50	-823	1268	-1411	-12	-4	-12	1	-20	21	9
	261	2019-01-22 08:42:42.51	-820	1258	-1410	-11	0	-8	-49	5	-54	22
	262	2019-01-22 08:42:42.52	-821	1268	-1418	-7	-1	-4	3	-21	24	9
	263	2019-01-22 08:42:42.53	-818	1262	-1418	-6	-7	0	-36	8	-44	14
	264	2019-01-22 08:42:42.54	-825	1269	-1413	-3	-9	2	19	-15	34	-2
	265	2019-01-22 08:42:42.55	-815	1268	-1417	-1	-9	1	-34	14	-48	10
	266	2019-01-22 08:42:42.56	-828	1270	-1408	-4	-3	2	-1	-15	14	8
	267	2019-01-22 08:42:42.57	-816	1266	-1413	-4	-2	0	-60	3	-63	28
	268	2019-01-22 08:42:42.58	-819	1269	-1414	-4	2	-3	-5	-25	20	15
	269	2019-01-22 08:42:42.59	-823	1272	-1416	-4	3	-3	-43	-3	-40	23
	270	2019-01-22 08:42:42.60	-820	1269	-1406	-4	2	-6	8	-38	46	15
	271	2019-01-22 08:42:42.61	-823	1267	-1407	-5	2	-7	-41	-22	-19	31
	272	2019-01-22 08:42:42.62	-820	1272	-1414	-9	4	-8	-1	-46	45	23
	273	2019-01-22 08:42:42.63	-815	1275	-1415	-9	7	-11	-55	-18	-37	36
	274	2019-01-22 08:42:42.64	-808	1282	-1409	-13	11	-10	-14	-44	30	29
	275	2019-01-22 08:42:42.65	-815	1278	-1422	-17	16	-17	-65	-29	-36	47
	276	2019-01-22 08:42:42.66	-816	1273	-1414	-12	15	-20	-21	-46	25	33
	277	2019-01-22 08:42:42.67	-820	1278	-1415	-8	13	-21	-70	-7	-63	38
	278	2019-01-22 08:42:42.68	-808	1265	-1414	-5	8	-24	-28	-31	3	29
	279	2019-01-22 08:42:42.69	-814	1270	-1417	-4	6	-24	-80	-24	-56	52
	280	2019-01-22 08:42:42.70	-812	1257	-1413	0	5	-24	-56	-58	2	57
	281	2019-01-22 08:42:42.71	-819	1250	-1413	1	4	-20	-122	-51	-71	86
	282	2019-01-22 08:42:42.72	-807	1261	-1409	-3	6	-19	-77	-87	10	82
	283	2019-01-22 08:42:42.73	-818	1256	-1417	-8	8	-16	-96	-74	-22	85
	284	2019-01-22 08:42:42.74	-827	1257	-1415	-10	11	-16	-38	-71	33	54
	285	2019-01-22 08:42:42.75	-818	1257	-1418	-6	7	-12	-100	-30	-70	65
	286	2019-01-22 08:42:42.76	-821	1256	-1416	-3	1	-7	-74	-44	-30	59
	287	2019-01-22 08:42:42.77	-814	1264	-1410	5	1	-8	-111	-16	-95	63
	288	2019-01-22 08:42:42.78	-809	1269	-1402	5	8	-11	-55	-24	-31	39
	289	2019-01-22 08:42:42.79	-808	1271	-1415	0	19	-15	-93	-9	-84	51
	290	2019-01-22 08:42:42.80	-819	1268	-1428	-4	25	-18	-34	-20	-14	27
	291	2019-01-22 08:42:42.81	-814	1270	-1431	-10	21	-20	-62	2	-64	30
	292	2019-01-22 08:42:42.82	-823	1262	-1422	-15	17	-17	11	-5	16	-3
	293	2019-01-22 08:42:42.83	-820	1269	-1424	-15	10	-17	-11	1	-12	5
	294	2019-01-22 08:42:42.84	-819	1268	-1417	-12	3	-16	35	-8	43	-13
	295	2019-01-22 08:42:42.85	-813	1270	-1412	-11	-2	-13	-1	19	-20	-9
	296	2019-01-22 08:42:42.86	-816	1270	-1406	-5	-1	-11	37	20	17	-28
	297	2019-01-22 08:42:42.87	-819	1265	-1403	-1	4	-13	-20	23	-43	-1
	298	2019-01-22 08:42:42.88	-816	1268	-1409	-2	13	-12	1	-7	8	3
	299	2019-01-22 08:42:42.89	-824	1273	-1411	-1	14	-11	-32	6	-38	13
	300	2019-01-22 08:42:42.90	-819	1272	-1419	3	18	-12	14	4	10	-9
	301	2019-01-22 08:42:42.91	-825	1272	-1418	3	21	-12	-24	7	-31	8
	302	2019-01-22 08:42:42.92	-819	1274	-1417	5	20	-11	-2	-25	23	13
	303	2019-01-22 08:42:42.93	-818	1272	-1417	7	15	-10	-50	-31	-19	40
	304	2019-01-22 08:42:42.94	-822	1262	-1423	7	17	-10	-15	-38	23	26
	305	2019-01-22 08:42:42.95	-814	1267	-1419	8	13	-9	-49	-33	-16	41
	306	2019-01-22 08:42:42.96	-806	1261	-1418	6	16	-15	-20	-45	25	32
	307	2019-01-22 08:42:42.97	-820	1257	-1413	9	16	-17	-52	-44	-8	48
	308	2019-01-22 08:42:42.98	-812	1251	-1417	11	15	-17	-9	-50	41	29
	309	2019-01-22 08:42:42.99	-813	1245	-1409	9	14	-15	-32	-49	17	40
	310	2019-01-22 08:42:43.00	-812	1252	-1417	5	15	-10	2	-48	50	23
	311	2019-01-22 08:42:43.01	-818	1255	-1410	0	18	-10	-31	-44	13	37
	312	2019-01-22 08:42:43.02	-809	1256	-1428	-7	22	-12	-1	-50	49	25
	313	2019-01-22 08:42:43.03	-811	1252	-1423	-8	18	-12	-35	-51	16	43
	314	2019-01-22 08:42:43.04	-809	1258	-1413	-8	16	-13	-12	-62	50	37
	315	2019-01-22 08:42:43.05	-809	1256	-1419	-9	13	-13	-47	-64	17	55
	316	2019-01-22 08:42:43.06	-805	1252	-1423	-12	11	-12	-26	-56	30	41
	317	2019-01-22 08:42:43.07	-804	1257	-1417	-14	11	-13	-52	-46	-6	49
	318	2019-01-22 08:42:43.08	-799	1268	-1422	-17	11	-14	-41	-49	8	45
	319	2019-01-22 08:42:43.09	-809	1272	-1421	-20	8	-15	-82	-47	-35	64
	320	2019-01-22 08:42:43.10	-809	1270	-1411	-22	15	-21	-59	-32	-27	45
	321	2019-01-22 08:42:43.11	-792	1274	-1417	-25	17	-25	-80	-34	-46	57
	322	2019-01-22 08:42:43.12	-806	1272	-1412	-26	18	-28	-68	-39	-29	53
	323	2019-01-22 08:42:43.13	-809	1262	-1425	-23	20	-28	-96	-40	-56	68
	324	2019-01-22 08:42:43.14	-805	1261	-1422	-20	14	-24	-67	-24	-43	45
	325	2019-01-22 08:42:43.15	-822	1267	-1419	-15	10	-23	-80	-26	-54	53
	326	2019-01-22 08:42:43.16	-814	1266	-1417	-20	10	-21	-61	-12	-49	36
	327	2019-01-22 08:42:43.17	-814	1280	-1425	-17	7	-22	-65	-7	-58	36
	328	2019-01-22 08:42:43.18	-808	1268	-1419	-15	9	-23	-38	15	-53	11
	329	2019-01-22 08:42:43.19	-805	1271	-1414	-13	10	-21	-50	13	-63	18
	330	2019-01-22 08:42:43.20	-812	1263	-1416	-12	13	-22	-34	27	-61	3
	331	2019-01-22 08:42:43.21	-806	1257	-1419	-13	15	-17	-20	25	-45	-2
	332	2019-01-22 08:42:43.22	-817	1255	-1422	-6	10	-13	17	53	-36	-35
	333	2019-01-22 08:42:43.23	-803	1257	-1425	-6	7	-6	28	62	-34	-45
	334	2019-01-22 08:42:43.24	-807	1265	-1421	-6	6	-9	50	100	-50	-75
	335	2019-01-22 08:42:43.25	-807	1270	-1425	-9	7	-8	49	94	-45	-71
	336	2019-01-22 08:42:43.26	-800	1268	-1433	-12	6	-8	51	109	-58	-80
	337	2019-01-22 08:42:43.27	-803	1266	-1436	-11	2	-8	33	94	-61	-63
	338	2019-01-22 08:42:43.28	-808	1268	-1420	-9	-5	-6	40	108	-68	-74
	339	2019-01-22 08:42:43.29	-808	1264	-1418	-4	-3	-4	39	75	-36	-57
	340	2019-01-22 08:42:43.30	-803	1260	-1422	-2	-6	-5	55	94	-39	-74
	341	2019-01-22 08:42:43.31	-807	1265	-1416	1	-17	-5	75	141	-66	-108
	342	2019-01-22 08:42:43.32	-806	1270	-1421	6	-19	0	108	220	-112	-164
	343	2019-01-22 08:42:43.33	-807	1276	-1424	4	-22	0	112	250	-138	-181
	344	2019-01-22 08:42:43.34	-809	1278	-1423	2	-21	-5	110	284	-174	-197
	345	2019-01-22 08:42:43.35	-808	1272	-1418	3	-18	-9	106	277	-171	-191
	346	2019-01-22 08:42:43.36	-808	1268	-1415	7	-19	-12	97	324	-227	-210
	347	2019-01-22 08:42:43.37	-814	1263	-1416	7	-18	-15	108	334	-226	-221
	348	2019-01-22 08:42:43.38	-818	1253	-1412	10	-14	-14	121	342	-221	-231
	349	2019-01-22 08:42:43.39	-804	1255	-1416	14	-17	-15	112	281	-169	-196
	350	2019-01-22 08:42:43.40	-817	1251	-1426	17	-19	-15	95	331	-236	-213
	351	2019-01-22 08:42:43.41	-815	1250	-1434	14	-18	-13	118	363	-245	-240
	352	2019-01-22 08:42:43.42	-808	1261	-1421	7	-14	-13	122	390	-268	-256
	353	2019-01-22 08:42:43.43	-812	1263	-1416	-2	-14	-12	94	311	-217	-202
	354	2019-01-22 08:42:43.44	-802	1261	-1409	-4	-14	-13	40	290	-250	-165
	355	2019-01-22 08:42:43.45	-807	1264	-1412	0	-16	-17	-19	239	-258	-110
	356	2019-01-22 08:42:43.46	-806	1256	-1424	3	-16	-19	-54	225	-279	-85
	357	2019-01-22 08:42:43.47	-800	1256	-1420	12	-17	-20	-77	303	-380	-113
	358	2019-01-22 08:42:43.48	-804	1258	-1411	17	-10	-22	-104	495	-599	-195
	359	2019-01-22 08:42:43.49	-809	1246	-1417	9	0	-15	-83	598	-681	-257
	360	2019-01-22 08:42:43.50	-815	1248	-1433	5	5	-8	-15	648	-663	-316
	361	2019-01-22 08:42:43.51	-818	1249	-1433	4	-1	-1	-8	603	-611	-297
	362	2019-01-22 08:42:43.52	-812	1256	-1435	5	-7	1	-107	518	-625	-205
	363	2019-01-22 08:42:43.53	-813	1260	-1429	1	-11	2	-267	256	-523	5
	364	2019-01-22 08:42:43.54	-813	1265	-1413	2	-9	7	-481	81	-562	200
	365	2019-01-22 08:42:43.55	-807	1269	-1415	4	-9	2	-774	-266	-508	520
	366	2019-01-22 08:42:43.56	-802	1274	-1412	-4	-5	-1	-1078	-509	-569	793
	367	2019-01-22 08:42:43.57	-807	1262	-1412	-6	0	-4	-1358	-750	-608	1054
	368	2019-01-22 08:42:43.58	-807	1265	-1414	-10	0	0	-1575	-808	-767	1191
	369	2019-01-22 08:42:43.59	-826	1255	-1414	-11	3	1	-1724	-881	-843	1302
	370	2019-01-22 08:42:43.60	-817	1265	-1415	-12	-1	4	-1813	-893	-920	1353
	371	2019-01-22 08:42:43.61	-820	1272	-1412	-14	-7	0	-1857	-968	-889	1412
	372	2019-01-22 08:42:43.62	-831	1278	-1413	-16	-10	-4	-1893	-953	-940	1423
	373	2019-01-22 08:42:43.63	-820	1292	-1406	-23	-3	-9	-1901	-1009	-892	1455
	374	2019-01-22 08:42:43.64	-822	1272	-1404	-26	3	-16	-1905	-910	-995	1407
	375	2019-01-22 08:42:43.65	-809	1269	-1391	-24	12	-21	-1886	-886	-1000	1386
	376	2019-01-22 08:42:43.66	-807	1280	-1401	-25	19	-19	-1882	-834	-1048	1358
	377	2019-01-22 08:42:43.67	-815	1261	-1406	-22	23	-21	-1762	-788	-974	1275
	378	2019-01-22 08:42:43.68	-821	1250	-1419	-12	19	-20	-1677	-644	-1033	1160
	379	2019-01-22 08:42:43.69	-816	1266	-1427	-5	13	-18	-1451	-592	-859	1021
	380	2019-01-22 08:42:43.70	-814	1269	-1429	-8	10	-17	-1270	-434	-836	852
	381	2019-01-22 08:42:43.71	-812	1266	-1422	-11	7	-18	-990	-383	-607	686
	382	2019-01-22 08:42:43.72	-807	1265	-1425	-12	5	-14	-828	-297	-531	562
	383	2019-01-22 08:42:43.73	-816	1254	-1406	-16	3	-15	-568	-259	-309	413
	384	2019-01-22 08:42:43.74	-810	1266	-1409	-15	3	-8	-433	-150	-283	291
	385	2019-01-22 08:42:43.75	-807	1252	-1411	-15	5	-5	-195	-93	-102	144
	386	2019-01-22 08:42:43.76	-807	1250	-1404	-13	12	-1	-94	16	-110	39
	387	2019-01-22 08:42:43.77	-811	1250	-1417	-8	11	9	135	24	111	-79
	388	2019-01-22 08:42:43.78	-806	1262	-1414	-5	11	12	127	58	69	-92
	389	2019-01-22 08:42:43.79	-807	1269	-1418	-4	11	12	289	-16	305	-136
	390	2019-01-22 08:42:43.80	-816	1272	-1436	-3	3	10	221	110	111	-165
	391	2019-01-22 08:42:43.81	-817	1271	-1427	-4	-10	7	377	21	356	-199
	392	2019-01-22 08:42:43.82	-806	1266	-1417	-10	-17	4	278	18	260	-148
	393	2019-01-22 08:42:43.83	-807	1255	-1406	-11	-9	2	406	-2	408	-202
	394	2019-01-22 08:42:43.84	-814	1266	-1413	-14	-5	-1	314	25	289	-169
	395	2019-01-22 08:42:43.85	-813	1267	-1405	-15	-3	-2	480	9	471	-244
	396	2019-01-22 08:42:43.86	-815	1273	-1417	-12	0	-10	361	81	280	-221
	397	2019-01-22 08:42:43.87	-805	1275	-1415	-15	5	-13	506	45	461	-275
	398	2019-01-22 08:42:43.88	-812	1274	-1414	-16	6	-20	383	135	248	-259
	399	2019-01-22 08:42:43.89	-817	1272	-1414	-12	3	-22	560	127	433	-343
	400	2019-01-22 08:42:43.90	-809	1274	-1424	-16	4	-25	433	128	305	-280
	401	2019-01-22 08:42:43.91	-802	1269	-1411	-16	6	-24	557	92	465	-324
	402	2019-01-22 08:42:43.92	-803	1263	-1419	-16	12	-23	399	182	217	-290
	403	2019-01-22 08:42:43.93	-815	1255	-1423	-14	12	-18	518	127	391	-322
	404	2019-01-22 08:42:43.94	-822	1261	-1433	-10	3	-10	359	206	153	-282
	405	2019-01-22 08:42:43.95	-815	1258	-1418	-7	0	-6	480	194	286	-337
	406	2019-01-22 08:42:43.96	-810	1263	-1423	-6	-4	-2	271	240	31	-255
	407	2019-01-22 08:42:43.97	-803	1268	-1417	-7	-5	-3	345	154	191	-249
	408	2019-01-22 08:42:43.98	-810	1273	-1413	-9	-2	-2	159	180	-21	-169
	409	2019-01-22 08:42:43.99	-808	1266	-1416	-13	4	-5	290	109	181	-199
	410	2019-01-22 08:42:44.00	-806	1264	-1408	-11	8	-8	162	141	21	-151
	411	2019-01-22 08:42:44.01	-815	1265	-1418	-7	12	-5	317	98	219	-207
	412	2019-01-22 08:42:44.02	-817	1266	-1416	-5	6	-6	162	99	63	-130
	413	2019-01-22 08:42:44.03	-825	1268	-1422	-6	4	-5	302	28	274	-165
	414	2019-01-22 08:42:44.04	-804	1265	-1419	-2	-1	-5	101	83	18	-92
	415	2019-01-22 08:42:44.05	-807	1272	-1409	0	0	-6	149	35	114	-92
	416	2019-01-22 08:42:44.06	-809	1273	-1413	-2	0	-5	-131	13	-144	59
	417	2019-01-22 08:42:44.07	-807	1269	-1415	-5	0	-5	-189	-105	-84	147
	418	2019-01-22 08:42:44.08	-811	1263	-1417	-14	-2	-6	-394	-119	-275	256
	419	2019-01-22 08:42:44.09	-807	1265	-1417	-21	4	-2	-259	-170	-89	214
	420	2019-01-22 08:42:44.10	-813	1270	-1419	-21	2	2	-326	-187	-139	256
	421	2019-01-22 08:42:44.11	-809	1276	-1408	-22	-6	-1	-192	-282	90	237
	422	2019-01-22 08:42:44.12	-806	1270	-1408	-27	-7	1	-308	-308	0	308
	423	2019-01-22 08:42:44.13	-806	1293	-1416	-36	-3	-5	-94	-346	252	220
	424	2019-01-22 08:42:44.14	-804	1290	-1399	-34	0	-12	1	-316	317	157
	425	2019-01-22 08:42:44.15	-806	1266	-1397	-31	10	-15	409	-328	737	-40
	426	2019-01-22 08:42:44.16	-815	1262	-1409	-25	9	-8	521	-276	797	-122
	427	2019-01-22 08:42:44.17	-812	1275	-1414	-14	2	-4	834	-264	1098	-285
	428	2019-01-22 08:42:44.18	-812	1276	-1414	-5	-12	-4	877	-210	1087	-333
	429	2019-01-22 08:42:44.19	-818	1274	-1401	-9	-13	-5	1134	-211	1345	-461
	430	2019-01-22 08:42:44.20	-808	1283	-1395	-21	3	-7	986	-138	1124	-424
	431	2019-01-22 08:42:44.21	-809	1275	-1398	-26	18	-8	1043	-87	1130	-478
	432	2019-01-22 08:42:44.22	-807	1276	-1402	-30	22	-11	825	21	804	-423
	433	2019-01-22 08:42:44.23	-804	1269	-1403	-32	24	-12	930	76	854	-503
	434	2019-01-22 08:42:44.24	-824	1283	-1421	-33	29	-8	775	191	584	-483
	435	2019-01-22 08:42:44.25	-808	1270	-1414	-31	28	-5	920	286	634	-603
	436	2019-01-22 08:42:44.26	-816	1277	-1428	-29	28	-3	820	420	400	-620
	437	2019-01-22 08:42:44.27	-807	1278	-1412	-21	17	1	943	476	467	-709
	438	2019-01-22 08:42:44.28	-809	1284	-1418	-13	13	-2	758	537	221	-647
	439	2019-01-22 08:42:44.29	-814	1280	-1403	-11	11	-1	838	560	278	-699
	440	2019-01-22 08:42:44.30	-809	1286	-1398	-9	20	-2	715	651	64	-683
	441	2019-01-22 08:42:44.31	-807	1279	-1399	-8	32	-2	811	714	97	-762
	442	2019-01-22 08:42:44.32	-805	1276	-1421	-4	35	-2	659	807	-148	-733
	443	2019-01-22 08:42:44.33	-800	1279	-1415	1	32	-4	753	840	-87	-796
	444	2019-01-22 08:42:44.34	-804	1279	-1411	7	33	-6	646	877	-231	-761
	445	2019-01-22 08:42:44.35	-801	1272	-1415	3	34	-8	725	879	-154	-802
	446	2019-01-22 08:42:44.36	-786	1272	-1414	-2	36	-12	580	887	-307	-733
	447	2019-01-22 08:42:44.37	-799	1278	-1426	-7	30	-15	614	846	-232	-730
	448	2019-01-22 08:42:44.38	-806	1270	-1408	-9	28	-19	474	862	-388	-668
	449	2019-01-22 08:42:44.39	-790	1274	-1423	-4	22	-22	519	835	-316	-677
	450	2019-01-22 08:42:44.40	-794	1270	-1421	-1	17	-25	401	831	-430	-616
	451	2019-01-22 08:42:44.41	-803	1259	-1426	0	20	-22	429	784	-355	-606
	452	2019-01-22 08:42:44.42	-801	1260	-1422	2	15	-20	302	748	-446	-525
	453	2019-01-22 08:42:44.43	-792	1254	-1419	4	13	-14	319	634	-315	-476
	454	2019-01-22 08:42:44.44	-795	1260	-1426	-4	16	-9	233	586	-353	-409
	455	2019-01-22 08:42:44.45	-797	1270	-1422	-15	20	-7	276	491	-215	-383
	456	2019-01-22 08:42:44.46	-799	1266	-1420	-17	15	-8	179	432	-253	-305
	457	2019-01-22 08:42:44.47	-797	1265	-1438	-14	4	-7	221	346	-125	-283
	458	2019-01-22 08:42:44.48	-794	1253	-1422	-12	-3	-4	128	292	-164	-210
	459	2019-01-22 08:42:44.49	-801	1250	-1408	-11	-4	-2	150	211	-61	-180
	460	2019-01-22 08:42:44.50	-789	1255	-1426	-13	-1	4	60	154	-94	-107
	461	2019-01-22 08:42:44.51	-792	1254	-1423	-16	0	11	127	119	8	-123
	462	2019-01-22 08:42:44.52	-802	1259	-1427	-9	-1	15	87	138	-51	-112
	463	2019-01-22 08:42:44.53	-787	1274	-1424	-8	-4	15	112	96	16	-104
	464	2019-01-22 08:42:44.54	-801	1279	-1416	-12	-4	11	9	47	-38	-28
	465	2019-01-22 08:42:44.55	-802	1272	-1423	-15	-8	5	-5	-21	16	13
	466	2019-01-22 08:42:44.56	-796	1262	-1427	-14	-12	6	-123	-68	-55	95
	467	2019-01-22 08:42:44.57	-790	1279	-1427	-14	-17	4	-114	-131	17	122
	468	2019-01-22 08:42:44.58	-789	1282	-1406	-16	-16	2	-175	-168	-7	171
	469	2019-01-22 08:42:44.59	-791	1282	-1408	-16	-9	0	-146	-201	55	173
	470	2019-01-22 08:42:44.60	-799	1281	-1407	-14	-8	-5	-228	-218	-10	223
	471	2019-01-22 08:42:44.61	-803	1276	-1401	-11	-9	-12	-197	-230	33	213
	472	2019-01-22 08:42:44.62	-796	1283	-1407	-11	-7	-15	-216	-211	-5	213
	473	2019-01-22 08:42:44.63	-797	1278	-1424	-12	-4	-15	-150	-199	49	174
	474	2019-01-22 08:42:44.64	-796	1285	-1424	-13	-6	-15	-178	-175	-3	176
	475	2019-01-22 08:42:44.65	-804	1283	-1415	-19	-5	-18	-115	-154	39	134
	476	2019-01-22 08:42:44.66	-798	1280	-1411	-24	-3	-18	-142	-130	-12	136
	477	2019-01-22 08:42:44.67	-803	1277	-1410	-23	-8	-17	-79	-118	39	98
	478	2019-01-22 08:42:44.68	-798	1275	-1411	-22	-11	-14	-105	-95	-10	100
	479	2019-01-22 08:42:44.69	-789	1278	-1410	-18	-5	-14	-44	-64	20	54
	480	2019-01-22 08:42:44.70	-799	1280	-1413	-15	-6	-16	-79	-53	-26	66
	481	2019-01-22 08:42:44.71	-806	1273	-1410	-9	-7	-9	-58	-70	12	64
	482	2019-01-22 08:42:44.72	-804	1274	-1414	-6	-13	-4	-107	-76	-31	91
	483	2019-01-22 08:42:44.73	-807	1275	-1408	-4	-16	-1	-93	-70	-23	81
	484	2019-01-22 08:42:44.74	-795	1275	-1410	-2	-18	1	-135	-90	-45	112
	485	2019-01-22 08:42:44.75	-808	1281	-1409	-6	-19	3	-94	-76	-18	85
	486	2019-01-22 08:42:44.76	-802	1285	-1408	-11	-21	4	-121	-62	-59	91
	487	2019-01-22 08:42:44.77	-798	1283	-1402	-13	-23	1	-77	-21	-56	49
	488	2019-01-22 08:42:44.78	-800	1292	-1400	-12	-21	2	-95	3	-98	46
	489	2019-01-22 08:42:44.79	-795	1276	-1407	-14	-16	-1	-36	24	-60	6
	490	2019-01-22 08:42:44.80	-795	1291	-1415	-8	-21	-2	-46	19	-65	13
	491	2019-01-22 08:42:44.81	-795	1288	-1410	-4	-29	-6	-41	2	-43	19
	492	2019-01-22 08:42:44.82	-797	1282	-1406	-6	-29	-8	-91	-14	-77	52
	493	2019-01-22 08:42:44.83	-811	1297	-1407	-17	-28	-15	-62	-26	-36	44
	494	2019-01-22 08:42:44.84	-794	1282	-1403	-16	-26	-19	-68	-18	-50	43
	495	2019-01-22 08:42:44.85	-802	1288	-1396	-8	-24	-19	-49	-25	-24	37
	496	2019-01-22 08:42:44.86	-806	1283	-1392	-10	-18	-15	-76	28	-104	24
	497	2019-01-22 08:42:44.87	-807	1279	-1395	-12	-11	-11	-82	58	-140	12
	498	2019-01-22 08:42:44.88	-805	1269	-1402	-5	-16	-7	-125	64	-189	30
	499	2019-01-22 08:42:44.89	-795	1274	-1400	1	-20	0	-144	68	-212	38
	500	2019-01-22 08:42:44.90	-809	1274	-1409	3	-22	7	-210	-3	-207	106
	501	2019-01-22 08:42:44.91	-801	1282	-1418	2	-25	10	-213	1	-214	106
	502	2019-01-22 08:42:44.92	-806	1296	-1408	1	-26	3	-230	44	-274	93
	503	2019-01-22 08:42:44.93	-807	1303	-1407	-9	-21	-1	-187	149	-336	19
	504	2019-01-22 08:42:44.94	-815	1299	-1404	-19	-11	-6	-166	246	-412	-40
	505	2019-01-22 08:42:44.95	-803	1296	-1409	-25	-7	-8	-136	436	-572	-150
	506	2019-01-22 08:42:44.96	-800	1293	-1406	-16	-3	-10	-112	565	-677	-226
	507	2019-01-22 08:42:44.97	-799	1288	-1402	-10	2	-13	-53	585	-638	-266
	508	2019-01-22 08:42:44.98	-803	1287	-1393	-2	5	-12	-82	430	-512	-174
	509	2019-01-22 08:42:44.99	-810	1287	-1402	7	3	-11	-169	286	-455	-58
	510	2019-01-22 08:42:45.00	-819	1289	-1417	15	-1	-12	-294	169	-463	62
	511	2019-01-22 08:42:45.01	-819	1291	-1405	18	-7	-14	-403	127	-530	138
	512	2019-01-22 08:42:45.02	-806	1279	-1403	14	-6	-14	-553	54	-607	249
	513	2019-01-22 08:42:45.03	-801	1269	-1383	14	2	-9	-742	24	-766	359
	514	2019-01-22 08:42:45.04	-812	1276	-1402	15	9	-7	-954	-1	-953	477
	515	2019-01-22 08:42:45.05	-811	1279	-1405	12	9	-7	-1110	-103	-1007	606
	516	2019-01-22 08:42:45.06	-805	1277	-1409	14	6	-9	-1219	-252	-967	735
	517	2019-01-22 08:42:45.07	-803	1275	-1424	13	1	-11	-1301	-331	-970	816
	518	2019-01-22 08:42:45.08	-801	1277	-1421	10	-6	-9	-1342	-400	-942	871
	519	2019-01-22 08:42:45.09	-812	1299	-1420	10	-9	-14	-1365	-461	-904	913
	520	2019-01-22 08:42:45.10	-811	1283	-1417	1	-10	-20	-1311	-551	-760	931
	521	2019-01-22 08:42:45.11	-809	1275	-1409	-3	-9	-22	-1267	-565	-702	916
	522	2019-01-22 08:42:45.12	-808	1277	-1413	0	-10	-22	-1136	-586	-550	861
	523	2019-01-22 08:42:45.13	-806	1281	-1412	0	-13	-21	-975	-510	-465	742
	524	2019-01-22 08:42:45.14	-823	1261	-1409	-6	-14	-19	-743	-442	-301	592
	525	2019-01-22 08:42:45.15	-826	1269	-1415	-6	-12	-13	-547	-345	-202	446
	526	2019-01-22 08:42:45.16	-811	1271	-1402	-11	-13	-8	-336	-318	-18	327
	527	2019-01-22 08:42:45.17	-810	1267	-1400	-14	-11	-7	-286	-261	-25	273
	528	2019-01-22 08:42:45.18	-810	1282	-1409	-12	-8	-7	-242	-302	60	272
	529	2019-01-22 08:42:45.19	-809	1283	-1398	-14	-10	-8	-286	-325	39	305
	530	2019-01-22 08:42:45.20	-797	1267	-1399	-10	-5	-9	-237	-367	130	302
	531	2019-01-22 08:42:45.21	-808	1276	-1406	-5	-4	-12	-235	-348	113	291
	532	2019-01-22 08:42:45.22	-815	1279	-1412	1	-6	-13	-150	-338	188	244
	533	2019-01-22 08:42:45.23	-813	1279	-1401	3	-7	-13	-172	-350	178	261
	534	2019-01-22 08:42:45.24	-812	1284	-1415	1	-12	-13	-108	-409	301	258
	535	2019-01-22 08:42:45.25	-806	1277	-1411	-4	-12	-18	-163	-391	228	277
	536	2019-01-22 08:42:45.26	-804	1281	-1400	-7	-14	-16	-121	-413	292	267
	537	2019-01-22 08:42:45.27	-804	1277	-1401	-17	-3	-14	-223	-396	173	309
	538	2019-01-22 08:42:45.28	-796	1266	-1393	-21	5	-13	-247	-444	197	345
	539	2019-01-22 08:42:45.29	-804	1268	-1401	-22	9	-9	-342	-418	76	380
	540	2019-01-22 08:42:45.30	-817	1284	-1415	-19	4	-4	-314	-452	138	383
	541	2019-01-22 08:42:45.31	-813	1283	-1406	-19	0	-5	-403	-464	61	433
	542	2019-01-22 08:42:45.32	-813	1286	-1404	-30	-3	-4	-344	-526	182	435
	543	2019-01-22 08:42:45.33	-820	1278	-1403	-42	-6	-3	-284	-507	223	395
	544	2019-01-22 08:42:45.34	-816	1279	-1398	-43	-2	-2	-11	-510	499	260
	545	2019-01-22 08:42:45.35	-809	1300	-1394	-39	-1	-3	148	-459	607	155
	546	2019-01-22 08:42:45.36	-812	1287	-1391	-33	-2	-11	407	-467	874	30
	547	2019-01-22 08:42:45.37	-807	1283	-1392	-24	1	-10	462	-410	872	-26
	548	2019-01-22 08:42:45.38	-801	1289	-1392	-17	11	-10	576	-416	992	-80
	549	2019-01-22 08:42:45.39	-802	1297	-1393	-19	25	-16	483	-372	855	-55
	550	2019-01-22 08:42:45.40	-812	1296	-1402	-26	39	-23	605	-356	961	-124
	551	2019-01-22 08:42:45.41	-813	1285	-1417	-28	32	-24	606	-266	872	-170
	552	2019-01-22 08:42:45.42	-803	1285	-1407	-30	27	-25	791	-206	997	-292
	553	2019-01-22 08:42:45.43	-800	1280	-1413	-28	24	-23	739	-91	830	-324
	554	2019-01-22 08:42:45.44	-797	1279	-1404	-24	23	-20	790	-56	846	-367
	555	2019-01-22 08:42:45.45	-802	1281	-1411	-23	13	-21	615	33	582	-324
	556	2019-01-22 08:42:45.46	-797	1266	-1410	-19	8	-17	637	72	565	-354
	557	2019-01-22 08:42:45.47	-804	1274	-1401	-12	2	-10	508	161	347	-334
	558	2019-01-22 08:42:45.48	-804	1269	-1390	-11	5	-5	546	188	358	-367
	559	2019-01-22 08:42:45.49	-810	1275	-1402	-17	10	-3	424	265	159	-344
	560	2019-01-22 08:42:45.50	-809	1278	-1401	-16	4	-2	495	262	233	-378
	561	2019-01-22 08:42:45.51	-806	1277	-1388	-19	3	1	416	316	100	-366
	562	2019-01-22 08:42:45.52	-807	1291	-1397	-26	6	3	501	284	217	-392
	563	2019-01-22 08:42:45.53	-808	1292	-1400	-29	5	-2	410	317	93	-363
	564	2019-01-22 08:42:45.54	-796	1285	-1398	-27	10	-8	497	313	184	-405
	565	2019-01-22 08:42:45.55	-806	1293	-1401	-24	10	-12	424	424	0	-424
	566	2019-01-22 08:42:45.56	-803	1289	-1403	-22	13	-17	508	469	39	-488
	567	2019-01-22 08:42:45.57	-808	1293	-1419	-20	9	-17	440	551	-111	-495
	568	2019-01-22 08:42:45.58	-813	1294	-1398	-18	0	-18	532	550	-18	-541
	569	2019-01-22 08:42:45.59	-800	1278	-1403	-27	11	-12	426	596	-170	-511
	570	2019-01-22 08:42:45.60	-813	1281	-1410	-25	8	-8	448	510	-62	-479
	571	2019-01-22 08:42:45.61	-811	1274	-1402	-13	0	-3	327	500	-173	-413
	572	2019-01-22 08:42:45.62	-815	1284	-1389	-5	-6	-1	382	416	-34	-399
	573	2019-01-22 08:42:45.63	-800	1287	-1395	-5	-3	-3	326	430	-104	-378
	574	2019-01-22 08:42:45.64	-796	1286	-1404	-7	0	-6	408	341	67	-374
	575	2019-01-22 08:42:45.65	-791	1284	-1402	-1	-3	-8	346	321	25	-333
	576	2019-01-22 08:42:45.66	-797	1287	-1398	3	-3	-10	411	226	185	-318
	577	2019-01-22 08:42:45.67	-807	1285	-1400	-2	3	-12	339	246	93	-292
	578	2019-01-22 08:42:45.68	-800	1297	-1412	-10	3	-16	387	187	200	-287
	579	2019-01-22 08:42:45.69	-809	1301	-1405	-14	-1	-18	283	209	74	-246
	580	2019-01-22 08:42:45.70	-813	1308	-1396	-21	2	-25	330	168	162	-249
	581	2019-01-22 08:42:45.71	-815	1305	-1403	-28	2	-34	278	220	58	-249
	582	2019-01-22 08:42:45.72	-825	1286	-1391	-30	3	-39	366	185	181	-275
	583	2019-01-22 08:42:45.73	-810	1275	-1389	-23	5	-37	313	240	73	-276
	584	2019-01-22 08:42:45.74	-801	1275	-1403	-15	4	-27	393	205	188	-299
	585	2019-01-22 08:42:45.75	-799	1262	-1397	-5	2	-18	329	245	84	-287
	586	2019-01-22 08:42:45.76	-807	1272	-1400	-3	2	-4	387	211	176	-299
	587	2019-01-22 08:42:45.77	-811	1283	-1403	-3	3	1	283	232	51	-257
	588	2019-01-22 08:42:45.78	-802	1292	-1404	0	-2	6	282	152	130	-217
	589	2019-01-22 08:42:45.79	-802	1291	-1402	4	-7	10	183	155	28	-169
	590	2019-01-22 08:42:45.80	-804	1303	-1401	6	-10	8	244	112	132	-178
	591	2019-01-22 08:42:45.81	-808	1297	-1395	9	-9	5	180	144	36	-162
	592	2019-01-22 08:42:45.82	-814	1288	-1403	12	-9	4	223	93	130	-158
	593	2019-01-22 08:42:45.83	-795	1288	-1407	16	-16	6	135	111	24	-123
	594	2019-01-22 08:42:45.84	-800	1284	-1400	18	-22	9	184	70	114	-127
	595	2019-01-22 08:42:45.85	-802	1290	-1405	18	-22	9	104	71	33	-87
	596	2019-01-22 08:42:45.86	-810	1285	-1399	12	-22	10	135	8	127	-71
	597	2019-01-22 08:42:45.87	-807	1290	-1395	7	-22	7	56	26	30	-41
	598	2019-01-22 08:42:45.88	-806	1299	-1399	4	-20	4	91	-26	117	-32
	599	2019-01-22 08:42:45.89	-808	1293	-1400	1	-17	1	-3	-31	28	17
	600	2019-01-22 08:42:45.90	-801	1301	-1389	-2	-17	-1	26	-87	113	30
	601	2019-01-22 08:42:45.91	-804	1289	-1389	3	-15	-7	-17	-58	41	37
	602	2019-01-22 08:42:45.92	-811	1283	-1399	10	-18	-8	62	-68	130	3
	603	2019-01-22 08:42:45.93	-801	1280	-1396	14	-18	-10	-10	-31	21	20
	604	2019-01-22 08:42:45.94	-807	1274	-1397	18	-21	-9	4	-84	88	40
	605	2019-01-22 08:42:45.95	-813	1272	-1395	17	-18	-7	-81	-78	-3	79
	606	2019-01-22 08:42:45.96	-809	1284	-1405	9	-17	-5	-15	-101	86	58
	607	2019-01-22 08:42:45.97	-812	1272	-1393	3	-15	0	-54	-57	3	55
	608	2019-01-22 08:42:45.98	-808	1285	-1396	-4	-17	4	-9	-94	85	51
	609	2019-01-22 08:42:45.99	-809	1280	-1403	-7	-17	4	-73	-83	10	78
	610	2019-01-22 08:42:46.00	-801	1290	-1395	-11	-17	6	-14	-118	104	66
	611	2019-01-22 08:42:46.01	-809	1295	-1396	-13	-15	2	-75	-88	13	81
	612	2019-01-22 08:42:46.02	-814	1300	-1393	-15	-13	-9	-42	-125	83	83
	613	2019-01-22 08:42:46.03	-807	1302	-1400	-17	-9	-16	-114	-129	15	121
	614	2019-01-22 08:42:46.04	-810	1305	-1395	-17	-8	-25	-60	-167	107	113
	615	2019-01-22 08:42:46.05	-817	1291	-1394	-16	-5	-28	-115	-151	36	133
	616	2019-01-22 08:42:46.06	-811	1285	-1389	-16	-2	-29	-56	-165	109	110
	617	2019-01-22 08:42:46.07	-810	1280	-1388	-11	3	-27	-77	-114	37	95
	618	2019-01-22 08:42:46.08	-814	1277	-1401	-5	6	-20	19	-86	105	33
	619	2019-01-22 08:42:46.09	-813	1278	-1402	-2	8	-13	-28	-59	31	43
	620	2019-01-22 08:42:46.10	-816	1273	-1402	2	6	-6	-2	-110	108	56
	621	2019-01-22 08:42:46.11	-807	1286	-1405	-1	5	-3	-94	-135	41	114
	622	2019-01-22 08:42:46.12	-815	1285	-1407	-3	2	1	-86	-188	102	137
	623	2019-01-22 08:42:46.13	-807	1296	-1404	-5	0	1	-164	-189	25	176
	624	2019-01-22 08:42:46.14	-813	1293	-1396	-7	-1	-1	-134	-211	77	172
	625	2019-01-22 08:42:46.15	-802	1303	-1400	-5	-2	-4	-187	-201	14	194
	626	2019-01-22 08:42:46.16	-801	1298	-1392	-5	-1	-11	-148	-212	64	180
	627	2019-01-22 08:42:46.17	-803	1291	-1398	-3	5	-17	-191	-185	-6	188
	628	2019-01-22 08:42:46.18	-816	1290	-1403	-1	6	-23	-158	-208	50	183
	629	2019-01-22 08:42:46.19	-806	1284	-1401	2	5	-24	-213	-198	-15	205
	630	2019-01-22 08:42:46.20	-812	1291	-1411	5	8	-27	-171	-213	42	192
	631	2019-01-22 08:42:46.21	-811	1285	-1409	3	4	-23	-206	-183	-23	194
	632	2019-01-22 08:42:46.22	-811	1276	-1403	4	0	-22	-149	-179	30	164
	633	2019-01-22 08:42:46.23	-820	1273	-1390	7	0	-19	-184	-148	-36	166
	634	2019-01-22 08:42:46.24	-807	1271	-1394	9	3	-18	-154	-161	7	157
	635	2019-01-22 08:42:46.25	-819	1270	-1397	10	5	-20	-200	-150	-50	175
	636	2019-01-22 08:42:46.26	-812	1276	-1402	7	5	-16	-142	-159	17	150
	637	2019-01-22 08:42:46.27	-802	1281	-1414	1	-2	-15	-160	-148	-12	154
	638	2019-01-22 08:42:46.28	-817	1272	-1408	-6	-8	-11	-94	-142	48	118
	639	2019-01-22 08:42:46.29	-810	1278	-1411	-8	-6	-7	-118	-108	-10	113
	640	2019-01-22 08:42:46.30	-815	1285	-1403	-8	-11	-4	-88	-104	16	96
	641	2019-01-22 08:42:46.31	-803	1283	-1402	-7	-18	-5	-134	-89	-45	111
	642	2019-01-22 08:42:46.32	-807	1283	-1397	-5	-19	-8	-101	-89	-12	95
	643	2019-01-22 08:42:46.33	-828	1279	-1391	-4	-18	-8	-125	-69	-56	97
	644	2019-01-22 08:42:46.34	-819	1290	-1398	-6	-8	-6	-89	-58	-31	73
	645	2019-01-22 08:42:46.35	-811	1287	-1399	-13	1	-7	-147	-48	-99	97
	646	2019-01-22 08:42:46.36	-815	1290	-1396	-19	8	-6	-124	-51	-73	87
	647	2019-01-22 08:42:46.37	-831	1283	-1392	-14	10	-5	-157	-45	-112	101
	648	2019-01-22 08:42:46.38	-803	1287	-1381	-10	10	-4	-133	-50	-83	91
	649	2019-01-22 08:42:46.39	-809	1288	-1391	-8	9	-8	-150	-52	-98	101
	650	2019-01-22 08:42:46.40	-822	1285	-1399	-1	6	-11	-77	-58	-19	67
	651	2019-01-22 08:42:46.41	-810	1287	-1401	3	2	-15	-67	-61	-6	64
	652	2019-01-22 08:42:46.42	-821	1287	-1397	-1	6	-15	-17	-66	49	41
	653	2019-01-22 08:42:46.43	-814	1284	-1395	-6	12	-17	-46	-53	7	49
	654	2019-01-22 08:42:46.44	-814	1291	-1402	-8	14	-14	-16	-47	31	31
	655	2019-01-22 08:42:46.45	-818	1283	-1402	-12	15	-12	-26	-40	14	33
	656	2019-01-22 08:42:46.46	-820	1293	-1404	-18	10	-14	0	-44	44	22
	657	2019-01-22 08:42:46.47	-815	1301	-1407	-20	5	-15	-20	-51	31	35
	658	2019-01-22 08:42:46.48	-820	1301	-1399	-22	6	-21	17	-50	67	16
	659	2019-01-22 08:42:46.49	-811	1308	-1395	-23	7	-24	8	-51	59	21
	660	2019-01-22 08:42:46.50	-806	1294	-1399	-17	8	-28	39	-42	81	1
	661	2019-01-22 08:42:46.51	-818	1287	-1387	-9	11	-25	19	-43	62	12
	662	2019-01-22 08:42:46.52	-820	1283	-1390	-3	12	-23	33	-39	72	3
	663	2019-01-22 08:42:46.53	-823	1283	-1393	0	10	-19	19	-34	53	7
	664	2019-01-22 08:42:46.54	-820	1279	-1386	3	11	-14	31	-25	56	-3
	665	2019-01-22 08:42:46.55	-820	1288	-1393	5	11	-10	12	-33	45	10
	666	2019-01-22 08:42:46.56	-797	1288	-1397	7	14	-6	33	-19	52	-7
	667	2019-01-22 08:42:46.57	-807	1292	-1397	9	14	-4	11	-15	26	2
	668	2019-01-22 08:42:46.58	-805	1294	-1388	10	14	-8	32	6	26	-19
	669	2019-01-22 08:42:46.59	-818	1289	-1396	11	18	-8	16	3	13	-9
	670	2019-01-22 08:42:46.60	-804	1297	-1405	10	11	-12	31	24	7	-27
	671	2019-01-22 08:42:46.61	-812	1290	-1405	14	10	-14	-2	10	-12	-4
	672	2019-01-22 08:42:46.62	-811	1290	-1405	12	5	-14	-2	9	-11	-3
	673	2019-01-22 08:42:46.63	-807	1289	-1402	9	3	-16	-16	-14	-2	15
	674	2019-01-22 08:42:46.64	-804	1286	-1402	6	5	-15	-16	0	-16	8
	675	2019-01-22 08:42:46.65	-810	1281	-1410	4	4	-12	-25	-8	-17	16
	676	2019-01-22 08:42:46.66	-804	1288	-1402	2	-3	-12	-6	-14	8	10
	677	2019-01-22 08:42:46.67	-796	1277	-1402	5	-5	-10	1	-17	18	8
	678	2019-01-22 08:42:46.68	-808	1278	-1392	7	-1	-6	19	36	-17	-27
	679	2019-01-22 08:42:46.69	-806	1282	-1410	13	-9	-2	10	30	-20	-20
	680	2019-01-22 08:42:46.70	-814	1280	-1395	20	-17	-2	27	54	-27	-40
	681	2019-01-22 08:42:46.71	-804	1285	-1392	23	-19	2	22	32	-10	-27
	682	2019-01-22 08:42:46.72	-814	1288	-1398	20	-13	-2	35	56	-21	-45
	683	2019-01-22 08:42:46.73	-811	1283	-1397	16	-7	-5	27	57	-30	-42
	684	2019-01-22 08:42:46.74	-809	1288	-1403	15	-3	-7	27	87	-60	-57
	685	2019-01-22 08:42:46.75	-820	1282	-1408	17	-6	-9	18	60	-42	-39
	686	2019-01-22 08:42:46.76	-805	1268	-1410	16	-14	-8	17	70	-53	-43
	687	2019-01-22 08:42:46.77	-807	1287	-1403	14	-20	-9	26	49	-23	-37
	688	2019-01-22 08:42:46.78	-811	1285	-1402	11	-21	-6	49	103	-54	-76
	689	2019-01-22 08:42:46.79	-816	1283	-1404	5	-22	-5	56	90	-34	-73
	690	2019-01-22 08:42:46.80	-815	1285	-1403	2	-21	-5	69	96	-27	-82
	691	2019-01-22 08:42:46.81	-826	1294	-1397	0	-19	-7	63	55	8	-59
	692	2019-01-22 08:42:46.82	-821	1289	-1396	1	-18	-11	65	161	-96	-113
	693	2019-01-22 08:42:46.83	-820	1278	-1390	11	-18	-14	89	169	-80	-129
	694	2019-01-22 08:42:46.84	-810	1280	-1399	18	-13	-12	66	195	-129	-130
	695	2019-01-22 08:42:46.85	-821	1277	-1394	21	-12	-8	13	196	-183	-104
	696	2019-01-22 08:42:46.86	-816	1281	-1393	26	-10	-11	-60	184	-244	-62
	697	2019-01-22 08:42:46.87	-812	1281	-1402	16	-3	-9	-130	127	-257	1
	698	2019-01-22 08:42:46.88	-822	1274	-1411	13	2	-12	-181	72	-253	54
	699	2019-01-22 08:42:46.89	-815	1283	-1405	19	-1	-15	-172	133	-305	19
	700	2019-01-22 08:42:46.90	-809	1279	-1404	35	3	-22	-174	315	-489	-70
	701	2019-01-22 08:42:46.91	-821	1273	-1388	37	2	-25	-184	382	-566	-99
	702	2019-01-22 08:42:46.92	-811	1276	-1393	32	11	-27	-252	486	-738	-117
	703	2019-01-22 08:42:46.93	-809	1261	-1417	20	18	-28	-317	474	-791	-78
	704	2019-01-22 08:42:46.94	-816	1266	-1417	18	24	-24	-372	502	-874	-65
	705	2019-01-22 08:42:46.95	-817	1259	-1417	15	22	-18	-495	257	-752	119
	706	2019-01-22 08:42:46.96	-798	1252	-1419	11	23	-13	-736	19	-755	358
	707	2019-01-22 08:42:46.97	-817	1250	-1412	9	21	-9	-1030	-214	-816	622
	708	2019-01-22 08:42:46.98	-809	1258	-1412	14	17	-4	-1341	-355	-986	848
	709	2019-01-22 08:42:46.99	-802	1259	-1417	20	9	-1	-1613	-496	-1117	1054
	710	2019-01-22 08:42:47.00	-803	1261	-1408	20	9	1	-1809	-505	-1304	1157
	711	2019-01-22 08:42:47.01	-799	1262	-1409	15	8	1	-1919	-537	-1382	1228
	712	2019-01-22 08:42:47.02	-804	1262	-1414	11	15	3	-1962	-576	-1386	1269
	713	2019-01-22 08:42:47.03	-808	1264	-1410	10	13	5	-1966	-679	-1287	1322
	714	2019-01-22 08:42:47.04	-804	1262	-1423	5	11	6	-1957	-760	-1197	1358
	715	2019-01-22 08:42:47.05	-812	1258	-1420	3	3	6	-1928	-822	-1106	1375
	716	2019-01-22 08:42:47.06	-810	1275	-1422	6	-4	5	-1913	-816	-1097	1364
	717	2019-01-22 08:42:47.07	-805	1272	-1421	7	-9	2	-1835	-804	-1031	1319
	718	2019-01-22 08:42:47.08	-800	1273	-1421	5	-7	-6	-1786	-697	-1089	1241
	719	2019-01-22 08:42:47.09	-804	1265	-1409	4	-5	-8	-1651	-738	-913	1194
	720	2019-01-22 08:42:47.10	-805	1267	-1410	1	1	-11	-1593	-701	-892	1147
	721	2019-01-22 08:42:47.11	-811	1253	-1412	-1	4	-13	-1432	-726	-706	1079
	722	2019-01-22 08:42:47.12	-815	1250	-1411	-1	5	-9	-1340	-705	-635	1022
	723	2019-01-22 08:42:47.13	-808	1260	-1413	7	1	-6	-1120	-661	-459	890
	724	2019-01-22 08:42:47.14	-805	1265	-1417	3	2	-5	-987	-542	-445	764
	725	2019-01-22 08:42:47.15	-816	1264	-1410	-1	5	-8	-733	-472	-261	602
	726	2019-01-22 08:42:47.16	-813	1264	-1421	-3	3	-4	-642	-448	-194	545
	727	2019-01-22 08:42:47.17	-804	1261	-1419	-3	2	-5	-421	-402	-19	411
	728	2019-01-22 08:42:47.18	-808	1277	-1410	-6	3	-9	-358	-300	-58	329
	729	2019-01-22 08:42:47.19	-803	1279	-1415	-14	11	-12	-160	-248	88	204
	730	2019-01-22 08:42:47.20	-802	1278	-1423	-16	10	-17	-171	-237	66	204
	731	2019-01-22 08:42:47.21	-812	1275	-1430	-17	4	-19	-38	-307	269	172
	732	2019-01-22 08:42:47.22	-812	1283	-1420	-14	-1	-20	-102	-363	261	232
	733	2019-01-22 08:42:47.23	-809	1276	-1410	-10	-5	-20	110	-296	406	93
	734	2019-01-22 08:42:47.24	-810	1285	-1409	-6	-9	-26	88	-153	241	32
	735	2019-01-22 08:42:47.25	-811	1269	-1401	-12	-7	-32	216	-225	441	4
	736	2019-01-22 08:42:47.26	-812	1268	-1399	-11	-5	-29	105	-151	256	23
	737	2019-01-22 08:42:47.27	-812	1278	-1405	-8	-2	-26	271	-106	377	-82
	738	2019-01-22 08:42:47.28	-803	1266	-1404	-12	1	-25	182	-100	282	-41
	739	2019-01-22 08:42:47.29	-813	1274	-1406	-14	-3	-17	362	-49	411	-156
	740	2019-01-22 08:42:47.30	-821	1269	-1408	-9	-3	-12	277	-48	325	-114
	741	2019-01-22 08:42:47.31	-815	1265	-1413	-7	-10	-5	406	-55	461	-175
	742	2019-01-22 08:42:47.32	-803	1281	-1419	-2	-17	0	280	23	257	-151
	743	2019-01-22 08:42:47.33	-809	1277	-1407	4	-23	-1	374	-10	384	-182
	744	2019-01-22 08:42:47.34	-805	1275	-1411	5	-25	1	206	-47	253	-79
	745	2019-01-22 08:42:47.35	-810	1282	-1411	6	-29	1	290	-58	348	-116
	746	2019-01-22 08:42:47.36	-817	1283	-1407	4	-28	5	128	-62	190	-33
	747	2019-01-22 08:42:47.37	-814	1293	-1416	1	-32	3	219	-127	346	-46
	748	2019-01-22 08:42:47.38	-818	1280	-1401	-5	-34	0	44	-156	200	56
	749	2019-01-22 08:42:47.39	-812	1275	-1398	-4	-30	-3	100	-175	275	37
	750	2019-01-22 08:42:47.40	-826	1285	-1411	-2	-29	-4	-76	-150	74	113
	751	2019-01-22 08:42:47.41	-815	1289	-1412	-7	-26	-6	29	-204	233	87
	752	2019-01-22 08:42:47.42	-813	1277	-1395	-10	-26	-13	-85	-218	133	151
	753	2019-01-22 08:42:47.43	-822	1263	-1402	-16	-24	-16	-30	-331	301	180
	754	2019-01-22 08:42:47.44	-830	1269	-1407	-17	-25	-10	-160	-377	217	268
	755	2019-01-22 08:42:47.45	-832	1277	-1400	-8	-29	-10	48	-403	451	177
	756	2019-01-22 08:42:47.46	-826	1278	-1388	-5	-22	-13	102	-389	491	143
	757	2019-01-22 08:42:47.47	-819	1271	-1385	-12	-9	-16	459	-425	884	-17
	758	2019-01-22 08:42:47.48	-820	1271	-1398	-14	5	-14	573	-390	963	-91
	759	2019-01-22 08:42:47.49	-824	1266	-1397	-5	3	-18	859	-386	1245	-236
	760	2019-01-22 08:42:47.50	-821	1264	-1407	-3	0	-15	822	-343	1165	-239
	761	2019-01-22 08:42:47.51	-826	1266	-1419	-8	0	-12	958	-351	1309	-303
	762	2019-01-22 08:42:47.52	-834	1262	-1418	-8	4	-10	791	-311	1102	-240
	763	2019-01-22 08:42:47.53	-825	1263	-1414	-4	0	-6	933	-288	1221	-322
	764	2019-01-22 08:42:47.54	-820	1266	-1411	-2	3	-3	792	-220	1012	-286
	765	2019-01-22 08:42:47.55	-826	1282	-1423	-5	2	-4	882	-173	1055	-354
	766	2019-01-22 08:42:47.56	-809	1256	-1398	-6	8	-2	725	-77	802	-324
	767	2019-01-22 08:42:47.57	-811	1261	-1396	-2	12	0	788	-10	798	-389
	768	2019-01-22 08:42:47.58	-817	1270	-1415	0	10	0	616	102	514	-359
	769	2019-01-22 08:42:47.59	-813	1269	-1406	-2	14	-1	693	175	518	-434
	770	2019-01-22 08:42:47.60	-806	1278	-1409	-7	18	-4	547	279	268	-413
	771	2019-01-22 08:42:47.61	-804	1264	-1412	-9	16	-13	631	340	291	-485
	772	2019-01-22 08:42:47.62	-811	1253	-1408	-13	16	-10	507	431	76	-469
	773	2019-01-22 08:42:47.63	-813	1265	-1413	-14	14	-5	568	494	74	-531
	774	2019-01-22 08:42:47.64	-792	1260	-1408	-12	13	-4	441	568	-127	-504
	775	2019-01-22 08:42:47.65	-806	1264	-1414	-12	12	-7	542	585	-43	-563
	776	2019-01-22 08:42:47.66	-804	1263	-1417	-15	13	-6	459	596	-137	-527
	777	2019-01-22 08:42:47.67	-802	1262	-1421	-18	10	-8	568	594	-26	-581
	778	2019-01-22 08:42:47.68	-816	1259	-1415	-20	5	-3	493	670	-177	-581
	779	2019-01-22 08:42:47.69	-796	1271	-1413	-25	4	0	606	684	-78	-645
	780	2019-01-22 08:42:47.70	-807	1267	-1405	-28	0	1	526	690	-164	-608
	781	2019-01-22 08:42:47.71	-795	1270	-1409	-28	3	1	618	644	-26	-631
	782	2019-01-22 08:42:47.72	-801	1272	-1416	-27	-2	1	504	634	-130	-569
	783	2019-01-22 08:42:47.73	-806	1278	-1416	-26	-4	0	558	586	-28	-572
	784	2019-01-22 08:42:47.74	-808	1278	-1409	-20	-9	-4	445	554	-109	-499
	785	2019-01-22 08:42:47.75	-812	1292	-1418	-19	-11	-10	525	525	0	-525
	786	2019-01-22 08:42:47.76	-810	1279	-1406	-20	-16	-12	424	506	-82	-465
	787	2019-01-22 08:42:47.77	-812	1272	-1398	-21	-15	-12	476	477	-1	-476
	788	2019-01-22 08:42:47.78	-822	1276	-1400	-17	-12	-8	400	504	-104	-452
	789	2019-01-22 08:42:47.79	-816	1273	-1405	-8	-15	-8	462	483	-21	-472
	790	2019-01-22 08:42:47.80	-816	1270	-1409	-5	-14	-8	336	441	-105	-388
	791	2019-01-22 08:42:47.81	-820	1278	-1403	-9	-15	-6	336	362	-26	-349
	792	2019-01-22 08:42:47.82	-813	1280	-1399	-11	-14	-10	217	323	-106	-270
	793	2019-01-22 08:42:47.83	-825	1277	-1408	-12	-12	-8	244	274	-30	-259
	794	2019-01-22 08:42:47.84	-820	1285	-1407	-14	-15	-11	144	230	-86	-187
	795	2019-01-22 08:42:47.85	-820	1284	-1400	-19	-15	-10	155	150	5	-152
	796	2019-01-22 08:42:47.86	-825	1282	-1407	-21	-16	-11	25	90	-65	-57
	797	2019-01-22 08:42:47.87	-823	1279	-1403	-17	-22	-14	30	22	8	-26
	798	2019-01-22 08:42:47.88	-831	1265	-1413	-10	-27	-9	-47	-6	-41	26
	799	2019-01-22 08:42:47.89	-831	1260	-1398	-4	-30	-6	2	-35	37	16
	800	2019-01-22 08:42:47.90	-823	1265	-1392	-2	-22	-1	-76	-72	-4	74
	801	2019-01-22 08:42:47.91	-824	1253	-1397	-6	-11	6	-64	-113	49	88
	802	2019-01-22 08:42:47.92	-819	1265	-1411	-8	-4	12	-139	-122	-17	130
	803	2019-01-22 08:42:47.93	-837	1285	-1408	-11	-7	14	-83	-125	42	104
	804	2019-01-22 08:42:47.94	-823	1297	-1413	-16	-6	8	-108	-104	-4	106
	805	2019-01-22 08:42:47.95	-828	1302	-1411	-17	-13	1	-6	-73	67	39
	806	2019-01-22 08:42:47.96	-833	1299	-1409	-17	-19	-6	-15	-55	40	35
	807	2019-01-22 08:42:47.97	-832	1300	-1392	-10	-20	-9	65	-43	108	-11
	808	2019-01-22 08:42:47.98	-829	1286	-1381	-5	-16	-13	17	-16	33	0
	809	2019-01-22 08:42:47.99	-824	1278	-1383	1	-5	-16	74	-20	94	-27
	810	2019-01-22 08:42:48.00	-834	1275	-1382	8	2	-15	32	-26	58	-3
	811	2019-01-22 08:42:48.01	-826	1275	-1396	17	7	-14	80	-19	99	-30
	812	2019-01-22 08:42:48.02	-839	1271	-1403	22	10	-11	12	6	6	-9
	813	2019-01-22 08:42:48.03	-827	1276	-1402	22	11	-14	33	21	12	-27
	814	2019-01-22 08:42:48.04	-827	1274	-1408	17	8	-10	-26	19	-45	3
	815	2019-01-22 08:42:48.05	-827	1281	-1407	10	2	-8	40	8	32	-24
	816	2019-01-22 08:42:48.06	-809	1272	-1394	1	3	-5	-37	-58	21	47
	817	2019-01-22 08:42:48.07	-817	1269	-1402	-6	9	-6	-12	-50	38	31
	818	2019-01-22 08:42:48.08	-818	1270	-1405	-1	8	-7	-74	5	-79	34
	819	2019-01-22 08:42:48.09	-812	1265	-1413	3	8	-6	-21	60	-81	-19
	820	2019-01-22 08:42:48.10	-816	1277	-1409	5	1	-8	-56	-4	-52	30
	821	2019-01-22 08:42:48.11	-819	1274	-1410	-1	1	-2	-22	11	-33	5
	822	2019-01-22 08:42:48.12	-820	1277	-1413	-2	0	0	-60	35	-95	12
	823	2019-01-22 08:42:48.13	-820	1280	-1397	-6	-2	-1	-27	52	-79	-12
	824	2019-01-22 08:42:48.14	-819	1282	-1398	-13	-4	-2	-99	19	-118	40
	825	2019-01-22 08:42:48.15	-828	1279	-1406	-9	-7	-3	-68	86	-154	-9
	826	2019-01-22 08:42:48.16	-813	1284	-1394	1	-13	-7	-96	11	-107	42
	827	2019-01-22 08:42:48.17	-808	1275	-1373	1	-8	-11	-74	58	-132	8
	828	2019-01-22 08:42:48.18	-830	1269	-1381	3	3	-11	-116	89	-205	13
	829	2019-01-22 08:42:48.19	-827	1263	-1390	6	15	-11	-114	100	-214	7
	830	2019-01-22 08:42:48.20	-819	1277	-1403	-1	17	-4	-170	108	-278	31
	831	2019-01-22 08:42:48.21	-820	1284	-1398	-9	12	-1	-193	138	-331	27
	832	2019-01-22 08:42:48.22	-814	1285	-1407	-14	13	-1	-168	193	-361	-12
	833	2019-01-22 08:42:48.23	-812	1273	-1402	-17	12	-2	-94	278	-372	-92
	834	2019-01-22 08:42:48.24	-813	1281	-1413	-13	10	-6	-93	346	-439	-126
	835	2019-01-22 08:42:48.25	-815	1283	-1410	-9	7	-7	-68	397	-465	-164
	836	2019-01-22 08:42:48.26	-815	1288	-1411	-5	0	-9	-101	309	-410	-104
	837	2019-01-22 08:42:48.27	-807	1291	-1407	-7	-1	-9	-104	254	-358	-75
	838	2019-01-22 08:42:48.28	-823	1284	-1403	-12	3	-14	-151	140	-291	5
	839	2019-01-22 08:42:48.29	-811	1273	-1392	-10	9	-12	-124	59	-183	32
	840	2019-01-22 08:42:48.30	-812	1270	-1390	-5	13	-7	-127	39	-166	44
	841	2019-01-22 08:42:48.31	-814	1267	-1408	2	17	-7	-106	102	-208	2
	842	2019-01-22 08:42:48.32	-819	1277	-1409	5	11	-6	-129	88	-217	20
	843	2019-01-22 08:42:48.33	-809	1272	-1412	8	0	-4	-147	26	-173	60
	844	2019-01-22 08:42:48.34	-814	1281	-1412	4	-7	-3	-204	-30	-174	117
	845	2019-01-22 08:42:48.35	-814	1284	-1416	1	-10	-7	-203	-53	-150	128
	846	2019-01-22 08:42:48.36	-810	1278	-1408	-4	-13	-8	-192	-123	-69	157
	847	2019-01-22 08:42:48.37	-813	1274	-1398	-10	-11	-8	-182	-185	3	183
	848	2019-01-22 08:42:48.38	-813	1271	-1397	-7	-7	-11	-187	-188	1	187
	849	2019-01-22 08:42:48.39	-819	1262	-1396	1	1	-12	-195	-158	-37	176
	850	2019-01-22 08:42:48.40	-806	1266	-1407	2	1	-10	-267	-256	-11	261
	851	2019-01-22 08:42:48.41	-815	1272	-1409	2	-1	-7	-330	-294	-36	312
	852	2019-01-22 08:42:48.42	-818	1276	-1411	-3	-1	-7	-366	-351	-15	358
	853	2019-01-22 08:42:48.43	-815	1280	-1407	-13	-2	-6	-352	-343	-9	347
	854	2019-01-22 08:42:48.44	-809	1275	-1406	-20	1	-4	-319	-356	37	337
	855	2019-01-22 08:42:48.45	-818	1275	-1405	-22	-1	-2	-289	-321	32	305
	856	2019-01-22 08:42:48.46	-819	1286	-1398	-21	-1	-3	-295	-332	37	313
	857	2019-01-22 08:42:48.47	-811	1284	-1406	-23	4	-6	-331	-308	-23	319
	858	2019-01-22 08:42:48.48	-814	1281	-1402	-23	5	-12	-343	-319	-24	331
	859	2019-01-22 08:42:48.49	-811	1272	-1407	-21	2	-14	-342	-295	-47	318
	860	2019-01-22 08:42:48.50	-818	1282	-1401	-25	1	-15	-304	-328	24	316
	861	2019-01-22 08:42:48.51	-815	1297	-1398	-36	-1	-18	-257	-301	44	279
	862	2019-01-22 08:42:48.52	-820	1286	-1394	-46	5	-23	-169	-296	127	232
	863	2019-01-22 08:42:48.53	-818	1292	-1399	-51	8	-26	-109	-249	140	179
	864	2019-01-22 08:42:48.54	-806	1288	-1390	-51	10	-28	-52	-280	228	166
	865	2019-01-22 08:42:48.55	-815	1295	-1397	-48	9	-30	-45	-272	227	158
	866	2019-01-22 08:42:48.56	-808	1290	-1398	-40	11	-29	-1	-276	275	138
	867	2019-01-22 08:42:48.57	-814	1289	-1399	-27	8	-29	-2	-242	240	122
	868	2019-01-22 08:42:48.58	-808	1283	-1389	-14	5	-32	29	-283	312	127
	869	2019-01-22 08:42:48.59	-816	1272	-1393	-5	9	-27	9	-280	289	135
	870	2019-01-22 08:42:48.60	-810	1276	-1397	2	11	-23	49	-273	322	112
	871	2019-01-22 08:42:48.61	-813	1269	-1397	4	12	-20	14	-225	239	105
	872	2019-01-22 08:42:48.62	-817	1281	-1407	3	15	-15	36	-223	259	93
	873	2019-01-22 08:42:48.63	-821	1281	-1403	-1	13	-13	0	-181	181	90
	874	2019-01-22 08:42:48.64	-811	1283	-1408	-9	11	-8	47	-176	223	64
	875	2019-01-22 08:42:48.65	-819	1292	-1403	-14	9	-8	44	-120	164	38
	876	2019-01-22 08:42:48.66	-816	1287	-1407	-16	8	-12	113	-116	229	1
	877	2019-01-22 08:42:48.67	-822	1289	-1392	-18	2	-11	101	-68	169	-16
	878	2019-01-22 08:42:48.68	-823	1289	-1393	-16	-2	-9	135	-68	203	-33
	879	2019-01-22 08:42:48.69	-830	1283	-1379	-12	-3	-8	103	-26	129	-38
	880	2019-01-22 08:42:48.70	-814	1292	-1390	-15	7	-7	145	-44	189	-50
	881	2019-01-22 08:42:48.71	-816	1291	-1377	-13	14	-7	103	-22	125	-40
	882	2019-01-22 08:42:48.72	-813	1296	-1384	-9	19	-4	132	-35	167	-48
	883	2019-01-22 08:42:48.73	-802	1301	-1389	-4	25	-6	88	0	88	-44
	884	2019-01-22 08:42:48.74	-800	1299	-1392	1	28	-10	139	-19	158	-60
	885	2019-01-22 08:42:48.75	-816	1285	-1394	10	30	-12	106	3	103	-54
	886	2019-01-22 08:42:48.76	-812	1286	-1397	24	26	-16	138	-32	170	-53
	887	2019-01-22 08:42:48.77	-809	1284	-1399	32	19	-17	82	13	69	-47
	888	2019-01-22 08:42:48.78	-810	1279	-1406	38	20	-16	118	12	106	-65
	889	2019-01-22 08:42:48.79	-805	1275	-1421	33	16	-15	39	45	-6	-42
	890	2019-01-22 08:42:48.80	-822	1272	-1418	24	9	-10	48	12	36	-30
	891	2019-01-22 08:42:48.81	-808	1282	-1415	15	4	-6	-7	54	-61	-23
	892	2019-01-22 08:42:48.82	-815	1270	-1419	10	-2	-3	55	46	9	-50
	893	2019-01-22 08:42:48.83	-815	1274	-1398	7	-9	1	13	79	-66	-46
	894	2019-01-22 08:42:48.84	-805	1277	-1391	3	-12	-2	64	57	7	-60
	895	2019-01-22 08:42:48.85	-816	1274	-1398	1	-13	-4	30	92	-62	-61
	896	2019-01-22 08:42:48.86	-811	1269	-1392	3	-5	-5	101	92	9	-96
	897	2019-01-22 08:42:48.87	-811	1272	-1396	3	-4	-5	32	119	-87	-75
	898	2019-01-22 08:42:48.88	-822	1264	-1397	5	-4	-9	48	46	2	-47
	899	2019-01-22 08:42:48.89	-821	1267	-1394	8	-6	-8	-31	33	-64	-1
	900	2019-01-22 08:42:48.90	-817	1268	-1391	7	-6	-7	-8	-10	2	9
	901	2019-01-22 08:42:48.91	-823	1276	-1399	-2	1	-7	-95	15	-110	40
	902	2019-01-22 08:42:48.92	-815	1285	-1409	-10	9	-11	-74	-27	-47	50
	903	2019-01-22 08:42:48.93	-807	1283	-1401	-14	15	-18	-133	2	-135	65
	904	2019-01-22 08:42:48.94	-814	1277	-1408	-15	19	-23	-74	-24	-50	49
	905	2019-01-22 08:42:48.95	-814	1272	-1416	-18	19	-28	-139	-7	-132	73
	906	2019-01-22 08:42:48.96	-819	1277	-1419	-18	15	-27	-92	-54	-38	73
	907	2019-01-22 08:42:48.97	-806	1271	-1423	-18	9	-28	-146	-28	-118	87
	908	2019-01-22 08:42:48.98	-821	1266	-1423	-16	3	-24	-86	-55	-31	70
	909	2019-01-22 08:42:48.99	-819	1263	-1418	-14	-3	-18	-139	-43	-96	91
	910	2019-01-22 08:42:49.00	-820	1264	-1412	-13	-4	-11	-87	-71	-16	79
	911	2019-01-22 08:42:49.01	-821	1269	-1400	-9	-1	-5	-148	-32	-116	90
	912	2019-01-22 08:42:49.02	-813	1265	-1394	-5	3	-1	-105	-59	-46	82
	913	2019-01-22 08:42:49.03	-826	1277	-1394	-5	6	3	-178	-42	-136	110
	914	2019-01-22 08:42:49.04	-807	1276	-1401	-3	6	3	-118	-80	-38	99
	915	2019-01-22 08:42:49.05	-813	1291	-1399	2	11	1	-173	-39	-134	106
	916	2019-01-22 08:42:49.06	-816	1289	-1407	1	16	-3	-115	-72	-43	93
	917	2019-01-22 08:42:49.07	-820	1286	-1402	1	12	-9	-177	-62	-115	119
	918	2019-01-22 08:42:49.08	-819	1285	-1402	3	10	-16	-119	-93	-26	106
	919	2019-01-22 08:42:49.09	-815	1287	-1397	2	11	-21	-181	-77	-104	129
	920	2019-01-22 08:42:49.10	-818	1284	-1400	-5	13	-26	-111	-100	-11	105
	921	2019-01-22 08:42:49.11	-814	1286	-1402	-7	17	-31	-162	-78	-84	120
	922	2019-01-22 08:42:49.12	-804	1275	-1399	-8	23	-35	-105	-116	11	110
	923	2019-01-22 08:42:49.13	-813	1267	-1402	-9	28	-36	-179	-91	-88	135
	924	2019-01-22 08:42:49.14	-808	1268	-1404	-6	32	-33	-117	-106	-11	111
	925	2019-01-22 08:42:49.15	-808	1277	-1410	-2	33	-27	-180	-89	-91	134
	926	2019-01-22 08:42:49.16	-800	1268	-1406	1	26	-27	-112	-116	4	114
	927	2019-01-22 08:42:49.17	-808	1274	-1412	2	22	-23	-176	-93	-83	134
	928	2019-01-22 08:42:49.18	-814	1262	-1402	0	18	-19	-107	-109	2	108
	929	2019-01-22 08:42:49.19	-800	1273	-1404	-1	16	-15	-174	-91	-83	132
	930	2019-01-22 08:42:49.20	-806	1270	-1406	-5	19	-12	-106	-105	-1	105
	931	2019-01-22 08:42:49.21	-808	1273	-1408	-5	17	-9	-161	-62	-99	111
	932	2019-01-22 08:42:49.22	-803	1269	-1417	-6	14	-6	-74	-71	-3	72
	933	2019-01-22 08:42:49.23	-811	1272	-1415	-3	9	-6	-127	-54	-73	90
	934	2019-01-22 08:42:49.24	-811	1266	-1415	-2	2	-3	-58	-76	18	67
	935	2019-01-22 08:42:49.25	-801	1272	-1407	-6	-3	-1	-134	-47	-87	90
	936	2019-01-22 08:42:49.26	-799	1272	-1405	-15	-5	2	-64	-57	-7	60
	937	2019-01-22 08:42:49.27	-799	1281	-1403	-23	1	-1	-129	-22	-107	75
	938	2019-01-22 08:42:49.28	-805	1284	-1410	-26	6	0	-51	-36	-15	43
	939	2019-01-22 08:42:49.29	-805	1295	-1407	-29	5	-5	-115	-28	-87	71
	940	2019-01-22 08:42:49.30	-806	1294	-1413	-27	3	-9	-45	-58	13	51
	941	2019-01-22 08:42:49.31	-808	1297	-1408	-21	-3	-13	-108	-43	-65	75
	942	2019-01-22 08:42:49.32	-801	1293	-1399	-13	-4	-17	-18	-43	25	30
	943	2019-01-22 08:42:49.33	-808	1288	-1405	-9	-3	-21	-83	-16	-67	49
	944	2019-01-22 08:42:49.34	-798	1275	-1400	-4	-1	-23	-24	-39	15	31
	945	2019-01-22 08:42:49.35	-818	1277	-1403	2	5	-23	-99	-33	-66	66
	946	2019-01-22 08:42:49.36	-797	1279	-1404	3	9	-21	-46	-63	17	54
	947	2019-01-22 08:42:49.37	-798	1285	-1411	-2	10	-17	-127	-66	-61	96
	948	2019-01-22 08:42:49.38	-804	1279	-1419	-13	11	-16	-85	-108	23	96
	949	2019-01-22 08:42:49.39	-811	1273	-1422	-15	6	-14	-141	-83	-58	112
	950	2019-01-22 08:42:49.40	-814	1266	-1417	-10	-7	-12	-35	-85	50	60
	951	2019-01-22 08:42:49.41	-811	1269	-1413	-1	-17	-7	-74	-60	-14	67
	952	2019-01-22 08:42:49.42	-808	1277	-1409	1	-19	-6	6	-62	68	28
	953	2019-01-22 08:42:49.43	-807	1268	-1398	-2	-16	-5	-67	-49	-18	58
	954	2019-01-22 08:42:49.44	-813	1265	-1405	-4	-14	-2	-18	-56	38	37
	955	2019-01-22 08:42:49.45	-820	1276	-1395	-11	-10	4	-106	-50	-56	78
	956	2019-01-22 08:42:49.46	-811	1276	-1399	-21	-3	7	-43	-62	19	52
	957	2019-01-22 08:42:49.47	-820	1287	-1393	-27	3	5	-103	-53	-50	78
	958	2019-01-22 08:42:49.48	-810	1284	-1388	-24	4	-2	-11	-53	42	32
	959	2019-01-22 08:42:49.49	-799	1288	-1384	-19	11	-11	-62	-42	-20	52
	960	2019-01-22 08:42:49.50	-809	1295	-1396	-18	24	-17	4	-46	50	21
	961	2019-01-22 08:42:49.51	-803	1282	-1402	-17	28	-28	-61	-38	-23	49
	962	2019-01-22 08:42:49.52	-813	1286	-1415	-14	24	-32	8	-61	69	26
	963	2019-01-22 08:42:49.53	-804	1275	-1413	-17	18	-24	-42	-45	3	43
	964	2019-01-22 08:42:49.54	-816	1266	-1416	-17	10	-20	23	-45	68	11
	965	2019-01-22 08:42:49.55	-806	1262	-1415	-16	3	-13	-46	-37	-9	41
	966	2019-01-22 08:42:49.56	-821	1265	-1406	-19	-3	-6	23	-39	62	8
	967	2019-01-22 08:42:49.57	-810	1272	-1406	-23	-2	3	-36	-26	-10	31
	968	2019-01-22 08:42:49.58	-806	1279	-1412	-24	-3	11	20	-31	51	5
	969	2019-01-22 08:42:49.59	-813	1293	-1399	-26	-1	12	-56	-21	-35	38
	970	2019-01-22 08:42:49.60	-811	1294	-1401	-29	1	11	4	-26	30	11
	971	2019-01-22 08:42:49.61	-825	1298	-1408	-23	-9	4	-45	-16	-29	30
	972	2019-01-22 08:42:49.62	-803	1289	-1390	-14	-15	0	28	-15	43	-6
	973	2019-01-22 08:42:49.63	-808	1286	-1377	-11	-8	-7	-27	-15	-12	21
	974	2019-01-22 08:42:49.64	-799	1285	-1389	-8	-2	-12	23	-24	47	0
	975	2019-01-22 08:42:49.65	-804	1289	-1397	-7	9	-15	-53	-16	-37	34
	976	2019-01-22 08:42:49.66	-811	1282	-1401	-4	10	-16	-16	-16	0	16
	977	2019-01-22 08:42:49.67	-819	1287	-1408	-7	7	-14	-80	-17	-63	48
	978	2019-01-22 08:42:49.68	-813	1289	-1407	-9	5	-16	-6	-15	9	10
	979	2019-01-22 08:42:49.69	-812	1298	-1407	-12	2	-14	-42	-13	-29	27
	980	2019-01-22 08:42:49.70	-813	1291	-1403	-13	0	-18	23	-14	37	-4
	981	2019-01-22 08:42:49.71	-817	1297	-1402	-16	0	-24	-25	-5	-20	15
	982	2019-01-22 08:42:49.72	-812	1288	-1384	-18	2	-24	36	12	24	-24
	983	2019-01-22 08:42:49.73	-808	1280	-1393	-19	10	-25	-4	28	-32	-12
	984	2019-01-22 08:42:49.74	-808	1275	-1400	-17	15	-17	49	20	29	-34
	985	2019-01-22 08:42:49.75	-813	1275	-1395	-12	12	-12	15	13	2	-14
	986	2019-01-22 08:42:49.76	-819	1285	-1405	-11	10	-7	114	22	92	-68
	987	2019-01-22 08:42:49.77	-809	1284	-1399	-7	8	-4	79	18	61	-48
	988	2019-01-22 08:42:49.78	-811	1289	-1396	-2	8	0	105	64	41	-84
	989	2019-01-22 08:42:49.79	-812	1296	-1403	2	5	-4	24	82	-58	-53
	990	2019-01-22 08:42:49.80	-806	1294	-1397	2	5	-6	73	91	-18	-82
	991	2019-01-22 08:42:49.81	-800	1293	-1404	6	-2	-9	41	54	-13	-47
	992	2019-01-22 08:42:49.82	-809	1281	-1410	13	-10	-9	87	77	10	-82
	993	2019-01-22 08:42:49.83	-798	1288	-1400	18	-13	-10	63	75	-12	-69
	994	2019-01-22 08:42:49.84	-804	1292	-1396	20	-11	-18	136	190	-54	-163
	995	2019-01-22 08:42:49.85	-807	1292	-1394	17	0	-21	116	210	-94	-163
	996	2019-01-22 08:42:49.86	-809	1281	-1405	7	9	-21	159	214	-55	-186
	997	2019-01-22 08:42:49.87	-806	1277	-1420	6	4	-22	119	287	-168	-203
	998	2019-01-22 08:42:49.88	-811	1284	-1416	5	-3	-15	150	310	-160	-230
	999	2019-01-22 08:42:49.89	-812	1294	-1402	1	-5	-11	90	292	-202	-191
	1000	2019-01-22 08:42:49.90	-809	1290	-1394	1	-2	-19	112	382	-270	-247
	1001	2019-01-22 08:42:49.91	-809	1281	-1385	6	2	-18	65	425	-360	-245
	1002	2019-01-22 08:42:49.92	-809	1280	-1395	8	6	-20	74	512	-438	-293
	1003	2019-01-22 08:42:49.93	-800	1271	-1405	12	9	-20	27	694	-667	-360
	1004	2019-01-22 08:42:49.94	-814	1276	-1407	15	9	-18	23	786	-763	-404
	1005	2019-01-22 08:42:49.95	-812	1273	-1410	11	7	-10	-113	655	-768	-271
	1006	2019-01-22 08:42:49.96	-808	1288	-1416	7	5	-6	-204	566	-770	-181
	1007	2019-01-22 08:42:49.97	-813	1290	-1406	1	7	-8	-343	466	-809	-61
	1008	2019-01-22 08:42:49.98	-816	1285	-1405	-4	9	-7	-474	447	-921	13
	1009	2019-01-22 08:42:49.99	-809	1284	-1398	-1	8	-5	-676	445	-1121	115
	1010	2019-01-22 08:42:50.00	-813	1280	-1402	6	4	-3	-896	307	-1203	294
	1011	2019-01-22 08:42:50.01	-806	1271	-1399	7	1	-2	-1132	236	-1368	448
	1012	2019-01-22 08:42:50.02	-808	1285	-1407	10	6	0	-1304	312	-1616	496
	1013	2019-01-22 08:42:50.03	-802	1291	-1410	11	10	3	-1425	213	-1638	606
	1014	2019-01-22 08:42:50.04	-807	1294	-1395	12	14	-3	-1524	119	-1643	702
	1015	2019-01-22 08:42:50.05	-806	1287	-1401	9	19	-7	-1586	-19	-1567	802
	1016	2019-01-22 08:42:50.06	-805	1270	-1411	11	13	-9	-1588	-165	-1423	876
	1017	2019-01-22 08:42:50.07	-794	1270	-1408	17	1	-10	-1573	-364	-1209	968
	1018	2019-01-22 08:42:50.08	-808	1262	-1397	18	-8	-7	-1558	-473	-1085	1015
	1019	2019-01-22 08:42:50.09	-792	1271	-1401	15	-4	-6	-1546	-549	-997	1047
	1020	2019-01-22 08:42:50.10	-806	1259	-1407	13	2	-2	-1475	-470	-1005	972
	1021	2019-01-22 08:42:50.11	-797	1283	-1405	9	8	-3	-1386	-495	-891	940
	1022	2019-01-22 08:42:50.12	-806	1285	-1417	-7	11	-3	-1281	-521	-760	901
	1023	2019-01-22 08:42:50.13	-814	1286	-1428	-13	13	-4	-1185	-549	-636	867
	1024	2019-01-22 08:42:50.14	-819	1287	-1412	-18	9	-6	-1059	-496	-563	777
	1025	2019-01-22 08:42:50.15	-805	1284	-1412	-19	4	-8	-949	-589	-360	769
	1026	2019-01-22 08:42:50.16	-812	1278	-1403	-21	1	-11	-910	-587	-323	748
	1027	2019-01-22 08:42:50.17	-810	1294	-1402	-20	0	-13	-860	-603	-257	731
	1028	2019-01-22 08:42:50.18	-799	1290	-1403	-17	3	-10	-824	-600	-224	712
	1029	2019-01-22 08:42:50.19	-800	1287	-1404	-16	4	-13	-711	-538	-173	624
	1030	2019-01-22 08:42:50.20	-809	1290	-1404	-6	1	-17	-549	-443	-106	496
	1031	2019-01-22 08:42:50.21	-808	1284	-1405	1	3	-14	-358	-369	11	363
	1032	2019-01-22 08:42:50.22	-807	1281	-1393	7	0	-16	-268	-348	80	308
	1033	2019-01-22 08:42:50.23	-799	1263	-1398	13	3	-14	-176	-356	180	266
	1034	2019-01-22 08:42:50.24	-816	1270	-1402	14	5	-11	-185	-366	181	275
	1035	2019-01-22 08:42:50.25	-809	1279	-1414	16	6	-6	-132	-333	201	232
	1036	2019-01-22 08:42:50.26	-803	1278	-1412	10	5	-5	-131	-302	171	216
	1037	2019-01-22 08:42:50.27	-804	1282	-1400	2	8	-5	-105	-343	238	224
	1038	2019-01-22 08:42:50.28	-815	1289	-1417	-4	6	-7	-176	-384	208	280
	1039	2019-01-22 08:42:50.29	-804	1284	-1414	-13	3	-11	-175	-534	359	354
	1040	2019-01-22 08:42:50.30	-794	1281	-1412	-15	-3	-18	-175	-516	341	345
	1041	2019-01-22 08:42:50.31	-802	1272	-1405	-12	-3	-21	13	-471	484	229
	1042	2019-01-22 08:42:50.32	-804	1266	-1393	-8	-2	-25	64	-394	458	165
	1043	2019-01-22 08:42:50.33	-809	1267	-1400	-4	0	-24	208	-271	479	31
	1044	2019-01-22 08:42:50.34	-812	1270	-1402	-5	2	-20	226	-213	439	-6
	1045	2019-01-22 08:42:50.35	-792	1266	-1390	-11	2	-16	315	-210	525	-52
	1046	2019-01-22 08:42:50.36	-809	1268	-1412	-13	7	-17	220	-211	431	-4
	1047	2019-01-22 08:42:50.37	-807	1273	-1407	-18	8	-12	305	-144	449	-80
	1048	2019-01-22 08:42:50.38	-812	1267	-1397	-16	3	-10	247	-117	364	-65
	1049	2019-01-22 08:42:50.39	-793	1279	-1404	-21	3	-7	358	-91	449	-133
	1050	2019-01-22 08:42:50.40	-804	1276	-1413	-27	5	-8	321	-43	364	-139
	1051	2019-01-22 08:42:50.41	-802	1275	-1401	-25	2	-8	403	-26	429	-188
	1052	2019-01-22 08:42:50.42	-798	1280	-1410	-31	4	-8	309	15	294	-162
	1053	2019-01-22 08:42:50.43	-796	1288	-1400	-30	1	-8	372	-20	392	-176
	1054	2019-01-22 08:42:50.44	-793	1291	-1409	-32	5	-12	290	43	247	-166
	1055	2019-01-22 08:42:50.45	-807	1283	-1414	-36	8	-13	362	34	328	-198
	1056	2019-01-22 08:42:50.46	-803	1278	-1421	-28	-3	-13	304	22	282	-163
	1057	2019-01-22 08:42:50.47	-806	1266	-1415	-21	-15	-13	419	-43	462	-188
	1058	2019-01-22 08:42:50.48	-807	1265	-1409	-16	-15	-6	330	52	278	-191
	1059	2019-01-22 08:42:50.49	-818	1272	-1400	-14	-13	-1	384	97	287	-240
	1060	2019-01-22 08:42:50.50	-821	1283	-1398	-18	-12	0	287	150	137	-218
	1061	2019-01-22 08:42:50.51	-803	1288	-1397	-22	-10	1	393	102	291	-247
	1062	2019-01-22 08:42:50.52	-809	1288	-1396	-27	-4	-1	247	140	107	-193
	1063	2019-01-22 08:42:50.53	-811	1294	-1396	-31	0	-4	310	120	190	-215
	1064	2019-01-22 08:42:50.54	-803	1302	-1399	-28	6	-12	183	114	69	-148
	1065	2019-01-22 08:42:50.55	-818	1300	-1404	-32	7	-18	310	208	102	-259
	1066	2019-01-22 08:42:50.56	-812	1297	-1404	-32	7	-25	201	209	-8	-205
	1067	2019-01-22 08:42:50.57	-816	1291	-1409	-29	9	-30	279	94	185	-186
	1068	2019-01-22 08:42:50.58	-807	1267	-1400	-24	8	-31	171	87	84	-129
	1069	2019-01-22 08:42:50.59	-810	1269	-1404	-19	12	-25	276	48	228	-162
	1070	2019-01-22 08:42:50.60	-818	1284	-1414	-12	8	-16	162	118	44	-140
	1071	2019-01-22 08:42:50.61	-811	1287	-1407	-12	3	-13	267	153	114	-210
	1072	2019-01-22 08:42:50.62	-796	1282	-1396	-13	6	-12	163	130	33	-146
	1073	2019-01-22 08:42:50.63	-794	1287	-1399	-17	14	-12	243	87	156	-165
	1074	2019-01-22 08:42:50.64	-800	1288	-1389	-18	17	-15	90	150	-60	-120
	1075	2019-01-22 08:42:50.65	-806	1288	-1394	-13	20	-17	206	169	37	-187
	1076	2019-01-22 08:42:50.66	-807	1286	-1405	-12	16	-20	118	144	-26	-131
	1077	2019-01-22 08:42:50.67	-809	1268	-1402	-8	10	-16	226	82	144	-154
	1078	2019-01-22 08:42:50.68	-798	1271	-1408	-9	3	-8	75	25	50	-50
	1079	2019-01-22 08:42:50.69	-814	1275	-1403	-11	2	-3	240	-4	244	-118
	1080	2019-01-22 08:42:50.70	-805	1270	-1400	-11	0	1	137	30	107	-83
	1081	2019-01-22 08:42:50.71	-804	1285	-1405	-14	3	8	263	106	157	-184
	1082	2019-01-22 08:42:50.72	-808	1295	-1411	-16	0	7	134	153	-19	-143
	1083	2019-01-22 08:42:50.73	-795	1304	-1396	-22	2	4	271	67	204	-169
	1084	2019-01-22 08:42:50.74	-803	1306	-1395	-25	4	1	98	-1	99	-48
	1085	2019-01-22 08:42:50.75	-811	1300	-1397	-27	6	-2	203	59	144	-131
	1086	2019-01-22 08:42:50.76	-800	1301	-1403	-28	2	-9	79	75	4	-77
	1087	2019-01-22 08:42:50.77	-795	1296	-1400	-24	-3	-11	172	45	127	-108
	1088	2019-01-22 08:42:50.78	-792	1295	-1388	-26	-1	-12	15	30	-15	-22
	1089	2019-01-22 08:42:50.79	-802	1292	-1395	-31	1	-14	90	-33	123	-28
	1090	2019-01-22 08:42:50.80	-798	1311	-1402	-36	0	-19	-122	-58	-64	90
	1091	2019-01-22 08:42:50.81	-802	1297	-1399	-35	-3	-25	-148	-124	-24	136
	1092	2019-01-22 08:42:50.82	-805	1273	-1387	-32	0	-22	-395	-158	-237	276
	1093	2019-01-22 08:42:50.83	-809	1289	-1392	-28	-5	-17	-375	-238	-137	306
	1094	2019-01-22 08:42:50.84	-813	1300	-1395	-32	-8	-15	-532	-254	-278	393
	1095	2019-01-22 08:42:50.85	-803	1293	-1394	-36	1	-10	-433	-314	-119	373
	1096	2019-01-22 08:42:50.86	-807	1294	-1389	-40	12	-6	-366	-315	-51	340
	1097	2019-01-22 08:42:50.87	-808	1311	-1412	-43	9	-7	88	-355	443	133
	1098	2019-01-22 08:42:50.88	-806	1313	-1407	-35	0	-13	360	-301	661	-29
	1099	2019-01-22 08:42:50.89	-797	1297	-1387	-28	-10	-14	752	-294	1046	-229
	1100	2019-01-22 08:42:50.90	-816	1290	-1385	-23	-10	-10	705	-273	978	-216
	1101	2019-01-22 08:42:50.91	-804	1298	-1386	-14	-14	-7	816	-282	1098	-267
	1102	2019-01-22 08:42:50.92	-802	1306	-1371	-6	-12	-8	612	-249	861	-181
	1103	2019-01-22 08:42:50.93	-817	1295	-1379	-4	-8	-10	654	-256	910	-199
	1104	2019-01-22 08:42:50.94	-811	1290	-1379	-3	-2	-10	434	-221	655	-106
	1105	2019-01-22 08:42:50.95	-810	1292	-1375	-2	3	-9	536	-199	735	-168
	1106	2019-01-22 08:42:50.96	-810	1283	-1393	-1	11	-5	339	-170	509	-84
	1107	2019-01-22 08:42:50.97	-802	1289	-1393	1	8	-2	397	-176	573	-110
	1108	2019-01-22 08:42:50.98	-810	1297	-1393	7	1	-3	232	-141	373	-45
	1109	2019-01-22 08:42:50.99	-799	1289	-1387	10	0	-6	338	-120	458	-109
	1110	2019-01-22 08:42:51.00	-804	1284	-1402	9	0	-5	206	-96	302	-55
	1111	2019-01-22 08:42:51.01	-811	1292	-1407	8	-3	-7	307	-104	411	-101
	1112	2019-01-22 08:42:51.02	-816	1295	-1405	7	-3	-9	137	-85	222	-26
	1113	2019-01-22 08:42:51.03	-805	1302	-1404	1	-1	-7	192	-69	261	-61
	1114	2019-01-22 08:42:51.04	-815	1293	-1393	-7	-2	-6	10	-73	83	31
	1115	2019-01-22 08:42:51.05	-812	1292	-1395	-14	-2	-5	88	-89	177	0
	1116	2019-01-22 08:42:51.06	-814	1291	-1379	-16	0	-5	-24	-46	22	35
	1117	2019-01-22 08:42:51.07	-803	1289	-1386	-9	5	-10	99	-18	117	-40
	1118	2019-01-22 08:42:51.08	-803	1287	-1388	1	0	-10	-24	5	-29	9
	1119	2019-01-22 08:42:51.09	-810	1280	-1385	1	5	-7	41	-16	57	-12
	1120	2019-01-22 08:42:51.10	-809	1278	-1392	3	9	-9	-109	-34	-75	71
	1121	2019-01-22 08:42:51.11	-792	1286	-1399	3	6	-6	-52	-41	-11	46
	1122	2019-01-22 08:42:51.12	-806	1291	-1393	-3	9	-3	-166	-2	-164	84
	1123	2019-01-22 08:42:51.13	-799	1294	-1408	-5	5	-2	-63	-5	-58	34
	1124	2019-01-22 08:42:51.14	-811	1289	-1408	-9	0	-3	-155	20	-175	67
	1125	2019-01-22 08:42:51.15	-811	1292	-1404	-8	-7	-6	-21	40	-61	-9
	1126	2019-01-22 08:42:51.16	-807	1297	-1404	-6	-13	-9	-66	40	-106	13
	1127	2019-01-22 08:42:51.17	-811	1293	-1393	-7	-8	-17	48	15	33	-31
	1128	2019-01-22 08:42:51.18	-802	1297	-1401	-9	-7	-15	-54	33	-87	10
	1129	2019-01-22 08:42:51.19	-806	1292	-1396	-11	-4	-20	56	53	3	-54
	1130	2019-01-22 08:42:51.20	-805	1283	-1398	-11	-2	-20	-25	43	-68	-9
	1131	2019-01-22 08:42:51.21	-807	1286	-1389	-11	2	-18	103	62	41	-82
	1132	2019-01-22 08:42:51.22	-806	1289	-1389	-9	4	-16	16	55	-39	-35
	1133	2019-01-22 08:42:51.23	-817	1284	-1376	-5	7	-9	122	41	81	-81
	1134	2019-01-22 08:42:51.24	-807	1277	-1382	-3	13	-6	-3	-8	5	5
	1135	2019-01-22 08:42:51.25	-805	1281	-1394	-3	14	-1	82	38	44	-60
	1136	2019-01-22 08:42:51.26	-806	1285	-1398	-2	13	5	23	108	-85	-65
	1137	2019-01-22 08:42:51.27	-803	1293	-1394	-1	11	6	113	71	42	-92
	1138	2019-01-22 08:42:51.28	-805	1289	-1406	-4	7	5	16	37	-21	-26
	1139	2019-01-22 08:42:51.29	-804	1294	-1400	-3	0	3	131	110	21	-120
	1140	2019-01-22 08:42:51.30	-800	1303	-1392	-2	1	1	44	61	-17	-52
	1141	2019-01-22 08:42:51.31	-797	1302	-1394	-5	2	-5	151	94	57	-122
	1142	2019-01-22 08:42:51.32	-796	1298	-1400	-6	4	-12	92	98	-6	-95
	1143	2019-01-22 08:42:51.33	-795	1292	-1402	-6	5	-9	157	75	82	-116
	1144	2019-01-22 08:42:51.34	-803	1290	-1397	-7	5	-8	45	103	-58	-74
	1145	2019-01-22 08:42:51.35	-800	1298	-1397	-10	6	-8	118	116	2	-117
	1146	2019-01-22 08:42:51.36	-804	1287	-1387	-11	6	-10	18	124	-106	-71
	1147	2019-01-22 08:42:51.37	-812	1285	-1397	-5	2	-9	111	139	-28	-125
	1148	2019-01-22 08:42:51.38	-802	1288	-1395	3	-3	-6	71	140	-69	-105
	1149	2019-01-22 08:42:51.39	-799	1286	-1393	-3	-5	-6	147	143	4	-145
	1150	2019-01-22 08:42:51.40	-799	1290	-1389	-5	-2	-8	60	183	-123	-121
	1151	2019-01-22 08:42:51.41	-800	1294	-1390	-9	3	-5	146	281	-135	-213
	1152	2019-01-22 08:42:51.42	-806	1292	-1397	-15	4	-3	100	307	-207	-203
	1153	2019-01-22 08:42:51.43	-805	1290	-1392	-17	0	0	188	319	-131	-253
	1154	2019-01-22 08:42:51.44	-806	1299	-1393	-16	-2	0	100	391	-291	-245
	1155	2019-01-22 08:42:51.45	-807	1303	-1392	-15	-5	-1	211	399	-188	-305
	1156	2019-01-22 08:42:51.46	-807	1299	-1379	-12	-5	-3	120	442	-322	-281
	1157	2019-01-22 08:42:51.47	-806	1309	-1391	-10	-3	-5	134	436	-302	-285
	1158	2019-01-22 08:42:51.48	-803	1307	-1397	-15	0	-10	8	409	-401	-208
	1159	2019-01-22 08:42:51.49	-803	1310	-1390	-13	5	-10	-36	296	-332	-130
	1160	2019-01-22 08:42:51.50	-802	1307	-1387	-11	2	-14	-165	231	-396	-33
	1161	2019-01-22 08:42:51.51	-807	1300	-1394	-8	4	-18	-142	255	-397	-56
	1162	2019-01-22 08:42:51.52	-806	1303	-1391	-2	3	-18	-187	233	-420	-23
	1163	2019-01-22 08:42:51.53	-802	1277	-1385	5	2	-15	-172	178	-350	-3
	1164	2019-01-22 08:42:51.54	-811	1290	-1387	11	-3	-11	-296	154	-450	71
	1165	2019-01-22 08:42:51.55	-813	1299	-1393	11	2	-14	-271	184	-455	43
	1166	2019-01-22 08:42:51.56	-809	1298	-1397	9	6	-14	-370	129	-499	120
	1167	2019-01-22 08:42:51.57	-809	1295	-1403	4	8	-9	-364	138	-502	113
	1168	2019-01-22 08:42:51.58	-813	1309	-1408	-2	7	-9	-481	68	-549	206
	1169	2019-01-22 08:42:51.59	-812	1303	-1402	-3	5	-9	-506	72	-578	217
	1170	2019-01-22 08:42:51.60	-807	1292	-1392	-5	4	-5	-573	40	-613	266
	1171	2019-01-22 08:42:51.61	-815	1289	-1400	0	-2	-3	-516	172	-688	172
	1172	2019-01-22 08:42:51.62	-808	1307	-1392	7	-6	1	-532	86	-618	223
	1173	2019-01-22 08:42:51.63	-804	1299	-1384	5	-6	2	-502	68	-570	217
	1174	2019-01-22 08:42:51.64	-809	1305	-1394	9	2	-3	-572	65	-637	253
	1175	2019-01-22 08:42:51.65	-795	1309	-1378	9	4	-5	-535	68	-603	233
	1176	2019-01-22 08:42:51.66	-810	1312	-1382	5	10	-8	-571	-22	-549	296
	1177	2019-01-22 08:42:51.67	-804	1297	-1381	6	11	-8	-523	-5	-518	264
	1178	2019-01-22 08:42:51.68	-801	1292	-1395	12	13	-9	-550	-5	-545	277
	1179	2019-01-22 08:42:51.69	-795	1297	-1395	18	10	-7	-499	-20	-479	259
	1180	2019-01-22 08:42:51.70	-802	1288	-1400	22	6	-8	-540	-107	-433	323
	1181	2019-01-22 08:42:51.71	-804	1290	-1404	25	4	-8	-500	-73	-427	286
	1182	2019-01-22 08:42:51.72	-803	1293	-1403	30	0	-7	-493	-102	-391	297
	1183	2019-01-22 08:42:51.73	-799	1278	-1397	24	3	-6	-411	-25	-386	218
	1184	2019-01-22 08:42:51.74	-801	1288	-1406	23	1	-9	-414	-73	-341	243
	1185	2019-01-22 08:42:51.75	-798	1280	-1397	16	2	-5	-394	-98	-296	246
	1186	2019-01-22 08:42:51.76	-798	1287	-1398	6	2	-2	-360	-129	-231	244
	1187	2019-01-22 08:42:51.77	-804	1287	-1397	4	-1	-2	-264	-111	-153	187
	1188	2019-01-22 08:42:51.78	-805	1279	-1390	7	-5	-3	-203	-65	-138	134
	1189	2019-01-22 08:42:51.79	-809	1285	-1403	10	-7	-3	-159	5	-164	77
	1190	2019-01-22 08:42:51.80	-802	1293	-1379	6	-6	-7	-176	-3	-173	89
	1191	2019-01-22 08:42:51.81	-800	1290	-1402	6	0	-12	-166	-37	-129	101
	1192	2019-01-22 08:42:51.82	-813	1293	-1405	-1	-3	-14	-182	-77	-105	129
	1193	2019-01-22 08:42:51.83	-806	1287	-1387	-5	-4	-16	-121	-131	10	126
	1194	2019-01-22 08:42:51.84	-795	1280	-1399	-8	-2	-13	-53	-108	55	80
	1195	2019-01-22 08:42:51.85	-815	1276	-1397	-11	4	-9	-13	-98	85	55
	1196	2019-01-22 08:42:51.86	-813	1288	-1405	-11	1	-6	15	-82	97	33
	1197	2019-01-22 08:42:51.87	-803	1291	-1410	-10	-1	-6	8	-60	68	26
	1198	2019-01-22 08:42:51.88	-796	1292	-1399	-10	-2	-7	39	-32	71	-3
	1199	2019-01-22 08:42:51.89	-800	1291	-1399	-5	-1	-7	38	87	-49	-62
	1200	2019-01-22 08:42:51.90	-807	1301	-1401	-3	0	-10	32	-12	44	-10
	1201	2019-01-22 08:42:51.91	-803	1287	-1394	-6	6	-10	22	15	7	-18
	1202	2019-01-22 08:42:51.92	-810	1298	-1406	-8	9	-7	46	-44	90	-1
	1203	2019-01-22 08:42:51.93	-798	1291	-1413	-10	3	-9	59	-45	104	-7
	1204	2019-01-22 08:42:51.94	-799	1287	-1402	-6	1	-7	138	-106	244	-16
	1205	2019-01-22 08:42:51.95	-802	1289	-1403	-2	-1	-2	132	6	126	-69
	1206	2019-01-22 08:42:51.96	-798	1300	-1398	2	-6	-7	209	40	169	-124
	1207	2019-01-22 08:42:51.97	-804	1298	-1398	4	-9	-11	202	-12	214	-95
	1208	2019-01-22 08:42:51.98	-793	1285	-1392	6	-8	-10	206	-68	274	-69
	1209	2019-01-22 08:42:51.99	-807	1292	-1390	5	0	-10	146	-63	209	-41
	1210	2019-01-22 08:42:52.00	-800	1276	-1390	1	10	-9	192	-38	230	-77
	1211	2019-01-22 08:42:52.01	-801	1294	-1412	-8	14	-8	161	-14	175	-73
	1212	2019-01-22 08:42:52.02	-798	1293	-1407	-13	10	-8	244	-29	273	-107
	1213	2019-01-22 08:42:52.03	-801	1285	-1402	-15	6	-8	167	-73	240	-47
	1214	2019-01-22 08:42:52.04	-801	1285	-1401	-21	7	-8	104	-158	262	27
	1215	2019-01-22 08:42:52.05	-799	1296	-1409	-24	1	-13	-26	-182	156	104
	1216	2019-01-22 08:42:52.06	-794	1292	-1397	-24	0	-14	-63	-267	204	165
	1217	2019-01-22 08:42:52.07	-790	1273	-1392	-25	2	-14	-170	-233	63	201
	1218	2019-01-22 08:42:52.08	-796	1268	-1402	-24	-2	-8	-94	-213	119	153
	1219	2019-01-22 08:42:52.09	-795	1285	-1412	-25	-9	0	-60	-167	107	113
	1220	2019-01-22 08:42:52.10	-797	1277	-1401	-29	-15	2	36	-191	227	77
	1221	2019-01-22 08:42:52.11	-789	1290	-1398	-33	-18	9	-76	-217	141	146
	1222	2019-01-22 08:42:52.12	-803	1297	-1393	-39	-15	10	-109	-257	148	183
	1223	2019-01-22 08:42:52.13	-796	1298	-1386	-37	-19	8	-230	-239	9	234
	1224	2019-01-22 08:42:52.14	-802	1315	-1394	-32	-20	5	-159	-282	123	220
	1225	2019-01-22 08:42:52.15	-809	1299	-1385	-21	-12	-4	-110	-282	172	196
	1226	2019-01-22 08:42:52.16	-802	1315	-1398	-13	-10	-3	96	-310	406	107
	1227	2019-01-22 08:42:52.17	-801	1307	-1389	-12	-12	-4	174	-305	479	65
	1228	2019-01-22 08:42:52.18	-801	1307	-1383	-11	-12	-5	436	-314	750	-61
	1229	2019-01-22 08:42:52.19	-809	1316	-1389	-15	-6	-9	516	-270	786	-123
	1230	2019-01-22 08:42:52.20	-807	1321	-1380	-14	-1	-11	703	-236	939	-233
	1231	2019-01-22 08:42:52.21	-799	1311	-1386	-12	3	-16	588	-192	780	-198
	1232	2019-01-22 08:42:52.22	-808	1309	-1396	-6	3	-17	621	-208	829	-206
	1233	2019-01-22 08:42:52.23	-806	1296	-1398	0	1	-19	507	-216	723	-145
	1234	2019-01-22 08:42:52.24	-809	1296	-1396	6	0	-15	574	-253	827	-160
	1235	2019-01-22 08:42:52.25	-793	1301	-1391	6	0	-18	430	-240	670	-95
	1236	2019-01-22 08:42:52.26	-803	1291	-1388	3	2	-17	456	-272	728	-92
	1237	2019-01-22 08:42:52.27	-795	1293	-1397	3	1	-12	344	-246	590	-49
	1238	2019-01-22 08:42:52.28	-807	1287	-1391	2	-2	-9	428	-229	657	-99
	1239	2019-01-22 08:42:52.29	-791	1284	-1386	-2	6	-4	300	-160	460	-70
	1240	2019-01-22 08:42:52.30	-806	1282	-1390	-1	12	0	322	-142	464	-90
	1241	2019-01-22 08:42:52.31	-807	1292	-1393	3	9	6	162	-102	264	-30
	1242	2019-01-22 08:42:52.32	-811	1296	-1402	7	0	5	200	-104	304	-48
	1243	2019-01-22 08:42:52.33	-803	1299	-1407	4	1	5	102	-42	144	-30
	1244	2019-01-22 08:42:52.34	-801	1304	-1405	0	1	3	187	-24	211	-81
	1245	2019-01-22 08:42:52.35	-798	1303	-1399	-2	1	1	80	17	63	-48
	1246	2019-01-22 08:42:52.36	-802	1306	-1386	2	-4	-3	167	14	153	-90
	1247	2019-01-22 08:42:52.37	-810	1298	-1382	2	-5	-7	103	68	35	-85
	1248	2019-01-22 08:42:52.38	-798	1299	-1388	1	-1	-8	223	97	126	-160
	1249	2019-01-22 08:42:52.39	-796	1297	-1383	1	2	-4	137	152	-15	-144
	1250	2019-01-22 08:42:52.40	-800	1283	-1390	-1	7	-4	229	121	108	-175
	1251	2019-01-22 08:42:52.41	-804	1298	-1390	-1	12	-4	128	112	16	-120
	1252	2019-01-22 08:42:52.42	-797	1296	-1382	-4	14	-3	227	84	143	-155
	1253	2019-01-22 08:42:52.43	-801	1289	-1394	-5	13	-3	130	110	20	-120
	1254	2019-01-22 08:42:52.44	-803	1293	-1394	-1	13	-2	223	100	123	-161
	1255	2019-01-22 08:42:52.45	-797	1293	-1395	-6	12	-5	133	131	2	-132
	1256	2019-01-22 08:42:52.46	-793	1293	-1393	-10	11	-5	263	132	131	-197
	1257	2019-01-22 08:42:52.47	-798	1298	-1398	-14	13	-6	206	185	21	-195
	1258	2019-01-22 08:42:52.48	-802	1307	-1398	-15	10	-11	357	217	140	-287
	1259	2019-01-22 08:42:52.49	-798	1310	-1388	-16	14	-14	314	310	4	-312
	1260	2019-01-22 08:42:52.50	-801	1307	-1394	-15	19	-17	448	338	110	-393
	1261	2019-01-22 08:42:52.51	-803	1305	-1401	-18	20	-18	336	351	-15	-343
	1262	2019-01-22 08:42:52.52	-806	1296	-1392	-11	17	-18	435	312	123	-373
	1263	2019-01-22 08:42:52.53	-797	1304	-1402	-6	12	-19	323	324	-1	-323
	1264	2019-01-22 08:42:52.54	-808	1301	-1401	-8	11	-16	409	298	111	-353
	1265	2019-01-22 08:42:52.55	-807	1298	-1389	-10	8	-15	279	315	-36	-297
	1266	2019-01-22 08:42:52.56	-800	1297	-1374	-13	13	-12	401	334	67	-367
	1267	2019-01-22 08:42:52.57	-802	1284	-1384	-10	15	-10	354	418	-64	-386
	1268	2019-01-22 08:42:52.58	-809	1296	-1383	-2	16	-10	530	476	54	-503
	1269	2019-01-22 08:42:52.59	-793	1293	-1379	6	22	-8	434	537	-103	-485
	1270	2019-01-22 08:42:52.60	-795	1290	-1395	9	23	-8	470	495	-25	-482
	1271	2019-01-22 08:42:52.61	-783	1289	-1403	1	24	-8	316	505	-189	-410
	1272	2019-01-22 08:42:52.62	-798	1288	-1412	-1	24	-9	432	486	-54	-459
	1273	2019-01-22 08:42:52.63	-797	1287	-1408	-1	18	-5	371	540	-169	-455
	1274	2019-01-22 08:42:52.64	-793	1296	-1403	0	12	-1	489	536	-47	-512
	1275	2019-01-22 08:42:52.65	-789	1298	-1405	-3	9	-2	368	548	-180	-458
	1276	2019-01-22 08:42:52.66	-794	1307	-1399	-7	8	-8	486	530	-44	-508
	1277	2019-01-22 08:42:52.67	-800	1303	-1398	-6	7	-13	376	544	-168	-460
	1278	2019-01-22 08:42:52.68	-791	1302	-1404	-10	10	-18	450	501	-51	-475
	1279	2019-01-22 08:42:52.69	-798	1287	-1401	-12	11	-24	303	470	-167	-386
	1280	2019-01-22 08:42:52.70	-791	1289	-1393	-10	5	-22	400	421	-21	-410
	1281	2019-01-22 08:42:52.71	-788	1284	-1384	-12	9	-16	323	459	-136	-391
	1282	2019-01-22 08:42:52.72	-784	1287	-1396	-9	10	-15	435	467	-32	-451
	1283	2019-01-22 08:42:52.73	-793	1284	-1403	-1	8	-8	302	460	-158	-381
	1284	2019-01-22 08:42:52.74	-791	1289	-1409	0	2	-3	361	370	-9	-365
	1285	2019-01-22 08:42:52.75	-797	1294	-1415	-4	-4	-1	235	312	-77	-273
	1286	2019-01-22 08:42:52.76	-798	1304	-1410	-4	-10	3	324	261	63	-292
	1287	2019-01-22 08:42:52.77	-788	1302	-1399	-3	-15	2	226	272	-46	-249
	1288	2019-01-22 08:42:52.78	-793	1301	-1392	-2	-16	2	338	269	69	-303
	1289	2019-01-22 08:42:52.79	-791	1292	-1384	1	-15	-1	256	291	-35	-273
	1290	2019-01-22 08:42:52.80	-795	1295	-1388	3	-11	-2	351	271	80	-311
	1291	2019-01-22 08:42:52.81	-795	1292	-1392	6	-2	-6	230	267	-37	-248
	1292	2019-01-22 08:42:52.82	-788	1299	-1402	3	0	-7	273	213	60	-243
	1293	2019-01-22 08:42:52.83	-793	1302	-1402	-4	-2	-7	179	180	-1	-179
	1294	2019-01-22 08:42:52.84	-799	1300	-1414	-4	-8	-7	305	150	155	-227
	1295	2019-01-22 08:42:52.85	-801	1298	-1405	-10	-13	-4	246	156	90	-201
	1296	2019-01-22 08:42:52.86	-793	1298	-1396	-14	-12	-4	355	146	209	-250
	1297	2019-01-22 08:42:52.87	-799	1298	-1388	-14	-14	-3	266	153	113	-209
	1298	2019-01-22 08:42:52.88	-796	1297	-1391	-9	-14	-5	340	127	213	-233
	1299	2019-01-22 08:42:52.89	-798	1306	-1392	-8	-10	-8	239	114	125	-176
	1300	2019-01-22 08:42:52.90	-803	1304	-1386	-12	-3	-10	292	78	214	-185
	1301	2019-01-22 08:42:52.91	-803	1300	-1386	-17	5	-12	162	55	107	-108
	1302	2019-01-22 08:42:52.92	-799	1301	-1394	-21	9	-15	210	18	192	-114
	1303	2019-01-22 08:42:52.93	-792	1298	-1385	-21	7	-14	115	15	100	-65
	1304	2019-01-22 08:42:52.94	-795	1295	-1390	-18	8	-17	177	0	177	-88
	1305	2019-01-22 08:42:52.95	-796	1302	-1397	-18	8	-14	72	10	62	-41
	1306	2019-01-22 08:42:52.96	-797	1311	-1406	-25	9	-12	123	0	123	-61
	1307	2019-01-22 08:42:52.97	-797	1318	-1407	-28	7	-16	39	6	33	-22
	1308	2019-01-22 08:42:52.98	-796	1318	-1402	-28	-1	-20	126	6	120	-66
	1309	2019-01-22 08:42:52.99	-792	1309	-1396	-25	-8	-20	70	44	26	-57
	1310	2019-01-22 08:42:53.00	-795	1304	-1390	-21	-7	-21	166	67	99	-116
	1311	2019-01-22 08:42:53.01	-806	1300	-1391	-20	-1	-21	82	58	24	-70
	1312	2019-01-22 08:42:53.02	-799	1285	-1385	-11	-1	-21	160	68	92	-114
	1313	2019-01-22 08:42:53.03	-788	1285	-1380	3	0	-19	78	72	6	-75
	1314	2019-01-22 08:42:53.04	-791	1290	-1385	7	7	-14	116	42	74	-79
	1315	2019-01-22 08:42:53.05	-797	1295	-1396	6	8	-12	-16	-7	-9	11
	1316	2019-01-22 08:42:53.06	-810	1292	-1393	4	6	-8	-12	-54	42	33
	1317	2019-01-22 08:42:53.07	-807	1300	-1401	-1	5	-6	-104	-77	-27	90
	1318	2019-01-22 08:42:53.08	-802	1284	-1401	-5	-2	-4	-34	-78	44	56
	1319	2019-01-22 08:42:53.09	-796	1302	-1395	-3	-5	-3	-34	-19	-15	26
	1320	2019-01-22 08:42:53.10	-799	1305	-1397	-6	-5	-5	50	-21	71	-14
	1321	2019-01-22 08:42:53.11	-793	1303	-1398	-10	-5	-9	-22	-33	11	27
	1322	2019-01-22 08:42:53.12	-798	1312	-1407	-15	3	-11	50	-16	66	-17
	1323	2019-01-22 08:42:53.13	-796	1316	-1401	-14	8	-14	-30	-23	-7	26
	1324	2019-01-22 08:42:53.14	-798	1307	-1396	-16	7	-19	-45	-120	75	82
	1325	2019-01-22 08:42:53.15	-808	1301	-1392	-14	5	-19	-152	-206	54	179
	1326	2019-01-22 08:42:53.16	-792	1287	-1389	-8	-2	-19	-116	-241	125	178
	1327	2019-01-22 08:42:53.17	-807	1282	-1393	-3	-6	-14	-184	-239	55	211
	1328	2019-01-22 08:42:53.18	-801	1293	-1384	-5	-4	-6	-161	-237	76	199
	1329	2019-01-22 08:42:53.19	-798	1302	-1396	-11	1	-3	-223	-237	14	230
	1330	2019-01-22 08:42:53.20	-797	1307	-1392	-12	0	2	-169	-227	58	198
	1331	2019-01-22 08:42:53.21	-797	1304	-1390	-8	-3	2	-218	-215	-3	216
	1332	2019-01-22 08:42:53.22	-798	1308	-1388	-3	-1	3	-185	-211	26	198
	1333	2019-01-22 08:42:53.23	-794	1308	-1388	9	-3	-3	-264	-226	-38	245
	1334	2019-01-22 08:42:53.24	-798	1306	-1388	14	2	-9	-245	-231	-14	238
	1335	2019-01-22 08:42:53.25	-804	1307	-1386	21	-3	-16	-293	-223	-70	258
	1336	2019-01-22 08:42:53.26	-814	1299	-1388	22	1	-23	-223	-191	-32	207
	1337	2019-01-22 08:42:53.27	-809	1305	-1396	14	8	-27	-250	-174	-76	212
	1338	2019-01-22 08:42:53.28	-803	1294	-1396	1	14	-23	-209	-167	-42	188
	1339	2019-01-22 08:42:53.29	-807	1293	-1394	-10	16	-16	-260	-164	-96	212
	1340	2019-01-22 08:42:53.30	-806	1292	-1398	-10	15	-10	-215	-161	-54	188
	1341	2019-01-22 08:42:53.31	-808	1299	-1393	-12	12	-7	-234	-159	-75	196
	1342	2019-01-22 08:42:53.32	-799	1303	-1392	-10	10	-6	-160	-146	-14	153
	1343	2019-01-22 08:42:53.33	-790	1301	-1385	-3	10	-5	-164	-148	-16	156
	1344	2019-01-22 08:42:53.34	-799	1314	-1379	-1	15	-10	-92	-144	52	118
	1345	2019-01-22 08:42:53.35	-802	1300	-1386	-2	21	-13	-86	-130	44	108
	1346	2019-01-22 08:42:53.36	-797	1309	-1395	-1	25	-16	-20	-103	83	61
	1347	2019-01-22 08:42:53.37	-791	1301	-1391	2	22	-16	-46	-109	63	77
	1348	2019-01-22 08:42:53.38	-796	1291	-1391	3	20	-15	-3	-102	99	52
	1349	2019-01-22 08:42:53.39	-801	1284	-1400	3	19	-12	-21	-96	75	58
	1350	2019-01-22 08:42:53.40	-796	1287	-1406	5	21	-12	9	-74	83	32
	1351	2019-01-22 08:42:53.41	-790	1296	-1409	6	20	-10	-6	-71	65	38
	1352	2019-01-22 08:42:53.42	-789	1290	-1396	8	16	-6	30	-78	108	24
	1353	2019-01-22 08:42:53.43	-789	1292	-1399	5	17	-7	14	-90	104	38
	1354	2019-01-22 08:42:53.44	-785	1295	-1406	1	16	-8	50	-65	115	7
	1355	2019-01-22 08:42:53.45	-792	1294	-1401	-1	12	-7	40	-45	85	2
	1356	2019-01-22 08:42:53.46	-787	1296	-1398	-2	13	-8	88	-16	104	-36
	1357	2019-01-22 08:42:53.47	-788	1296	-1404	-8	9	-11	85	-22	107	-31
	1358	2019-01-22 08:42:53.48	-790	1298	-1394	-10	7	-11	114	-2	116	-56
	1359	2019-01-22 08:42:53.49	-795	1297	-1398	-12	11	-13	91	-6	97	-42
	1360	2019-01-22 08:42:53.50	-798	1301	-1409	-13	10	-14	113	28	85	-70
	1361	2019-01-22 08:42:53.51	-787	1295	-1401	-9	-1	-10	93	31	62	-62
	1362	2019-01-22 08:42:53.52	-797	1303	-1392	-5	-6	-10	116	68	48	-92
	1363	2019-01-22 08:42:53.53	-790	1302	-1394	-2	-10	-8	124	64	60	-94
	1364	2019-01-22 08:42:53.54	-782	1303	-1392	-3	-6	-8	172	89	83	-130
	1365	2019-01-22 08:42:53.55	-791	1304	-1394	-4	-3	-9	173	97	76	-135
	1366	2019-01-22 08:42:53.56	-791	1306	-1397	0	-3	-12	232	178	54	-205
	1367	2019-01-22 08:42:53.57	-789	1292	-1396	3	-7	-11	344	313	31	-328
	1368	2019-01-22 08:42:53.58	-794	1299	-1401	6	-7	-9	431	439	-8	-435
	1369	2019-01-22 08:42:53.59	-786	1296	-1399	9	-11	-6	380	408	-28	-394
	1370	2019-01-22 08:42:53.60	-787	1304	-1394	6	-13	-8	294	359	-65	-326
	1371	2019-01-22 08:42:53.61	-787	1305	-1404	3	-14	-13	198	224	-26	-211
	1372	2019-01-22 08:42:53.62	-787	1298	-1394	-2	-12	-15	215	183	32	-199
	1373	2019-01-22 08:42:53.63	-788	1298	-1403	2	-12	-17	268	192	76	-230
	1374	2019-01-22 08:42:53.64	-802	1304	-1392	2	-11	-16	237	219	18	-228
	1375	2019-01-22 08:42:53.65	-803	1299	-1390	1	-9	-17	134	161	-27	-147
	1376	2019-01-22 08:42:53.66	-794	1294	-1398	1	-10	-16	83	155	-72	-119
	1377	2019-01-22 08:42:53.67	-806	1290	-1393	5	-10	-10	76	117	-41	-96
	1378	2019-01-22 08:42:53.68	-811	1288	-1389	8	-7	-9	100	144	-44	-122
	1379	2019-01-22 08:42:53.69	-814	1295	-1381	9	-1	-8	123	129	-6	-126
	1380	2019-01-22 08:42:53.70	-798	1282	-1388	4	8	-8	140	150	-10	-145
	1381	2019-01-22 08:42:53.71	-797	1278	-1396	3	10	-7	142	111	31	-126
	1382	2019-01-22 08:42:53.72	-792	1299	-1396	7	13	-4	132	124	8	-128
	1383	2019-01-22 08:42:53.73	-797	1306	-1395	3	13	-7	103	64	39	-83
	1384	2019-01-22 08:42:53.74	-798	1308	-1402	-2	15	-10	63	56	7	-59
	1385	2019-01-22 08:42:53.75	-795	1315	-1402	-6	15	-17	59	18	41	-38
	1386	2019-01-22 08:42:53.76	-788	1304	-1390	-7	15	-22	57	40	17	-48
	1387	2019-01-22 08:42:53.77	-796	1294	-1393	0	14	-23	77	32	45	-54
	1388	2019-01-22 08:42:53.78	-800	1288	-1390	1	15	-24	87	88	-1	-87
	1389	2019-01-22 08:42:53.79	-791	1285	-1398	2	18	-22	77	44	33	-60
	1390	2019-01-22 08:42:53.80	-785	1284	-1399	1	14	-18	25	7	18	-16
	1391	2019-01-22 08:42:53.81	-791	1284	-1405	-3	17	-13	-23	-95	72	59
	1392	2019-01-22 08:42:53.82	-797	1282	-1403	-5	12	-11	-76	-112	36	94
	1393	2019-01-22 08:42:53.83	-791	1281	-1402	-1	6	-8	-84	-152	68	118
	1394	2019-01-22 08:42:53.84	-787	1281	-1393	2	5	-7	-99	-116	17	107
	1395	2019-01-22 08:42:53.85	-785	1283	-1393	1	13	-5	-67	-126	59	96
	1396	2019-01-22 08:42:53.86	-783	1292	-1416	-5	12	-4	-36	-30	-6	33
	1397	2019-01-22 08:42:53.87	-792	1301	-1425	-16	8	-4	2	-12	14	5
	1398	2019-01-22 08:42:53.88	-805	1307	-1419	-19	3	-5	-24	18	-42	3
	1399	2019-01-22 08:42:53.89	-794	1310	-1416	-21	-3	-6	9	-18	27	4
	1400	2019-01-22 08:42:53.90	-802	1315	-1402	-21	-10	-8	-5	4	-9	0
	1401	2019-01-22 08:42:53.91	-801	1310	-1387	-19	-10	-10	5	-47	52	21
	1402	2019-01-22 08:42:53.92	-782	1290	-1382	-11	-10	-11	-11	-7	-4	9
	1403	2019-01-22 08:42:53.93	-789	1287	-1393	-2	-2	-11	61	30	31	-45
	1404	2019-01-22 08:42:53.94	-792	1297	-1397	4	4	-9	66	119	-53	-92
	1405	2019-01-22 08:42:53.95	-805	1292	-1397	11	2	-8	85	87	-2	-86
	1406	2019-01-22 08:42:53.96	-798	1296	-1403	15	6	-8	2	57	-55	-29
	1407	2019-01-22 08:42:53.97	-795	1287	-1410	20	-1	-8	-60	-61	1	60
	1408	2019-01-22 08:42:53.98	-790	1286	-1407	18	-7	-7	-154	-110	-44	132
	1409	2019-01-22 08:42:53.99	-782	1283	-1399	21	-11	-7	-136	-161	25	148
	1410	2019-01-22 08:42:54.00	-791	1287	-1401	19	-4	-10	-158	-133	-25	145
	1411	2019-01-22 08:42:54.01	-786	1285	-1402	16	-3	-9	-111	-147	36	129
	1412	2019-01-22 08:42:54.02	-797	1282	-1405	14	-1	-6	-134	-111	-23	122
	1413	2019-01-22 08:42:54.03	-795	1283	-1415	9	-3	-4	-93	-130	37	111
	1414	2019-01-22 08:42:54.04	-792	1279	-1406	4	-4	-3	-118	-93	-25	105
	1415	2019-01-22 08:42:54.05	-789	1284	-1410	2	-8	-1	-66	-108	42	87
	1416	2019-01-22 08:42:54.06	-783	1283	-1397	3	-12	-2	-91	-73	-18	82
	1417	2019-01-22 08:42:54.07	-780	1292	-1400	2	-8	-3	-50	-99	49	74
	1418	2019-01-22 08:42:54.08	-786	1295	-1400	-1	-6	-9	-92	-58	-34	75
	1419	2019-01-22 08:42:54.09	-785	1286	-1389	-1	-5	-11	-50	-73	23	61
	1420	2019-01-22 08:42:54.10	-795	1286	-1407	-5	-4	-12	-90	-45	-45	67
	1421	2019-01-22 08:42:54.11	-790	1283	-1406	-4	-9	-15	-31	-63	32	47
	1422	2019-01-22 08:42:54.12	-792	1280	-1392	3	-10	-14	-52	-20	-32	36
	1423	2019-01-22 08:42:54.13	-789	1274	-1392	5	-7	-8	-2	-35	33	18
	1424	2019-01-22 08:42:54.14	-783	1272	-1403	2	-1	-5	-66	-4	-62	35
	1425	2019-01-22 08:42:54.15	-790	1272	-1413	2	1	1	-54	-39	-15	46
	1426	2019-01-22 08:42:54.16	-788	1288	-1412	4	-5	2	-124	-25	-99	74
	1427	2019-01-22 08:42:54.17	-793	1298	-1423	1	-10	-3	-90	-63	-27	76
	1428	2019-01-22 08:42:54.18	-784	1310	-1429	-6	-17	-2	-143	-44	-99	93
	1429	2019-01-22 08:42:54.19	-791	1311	-1412	-12	-24	-8	-84	-66	-18	75
	1430	2019-01-22 08:42:54.20	-783	1310	-1408	-17	-25	-17	-94	-19	-75	56
	1431	2019-01-22 08:42:54.21	-800	1302	-1400	-19	-24	-23	-22	-26	4	24
	1432	2019-01-22 08:42:54.22	-785	1291	-1397	-22	-15	-18	-85	-11	-74	48
	1433	2019-01-22 08:42:54.23	-784	1286	-1401	-21	-17	-11	-47	-34	-13	40
	1434	2019-01-22 08:42:54.24	-784	1287	-1393	-14	-19	-6	-111	-20	-91	65
	1435	2019-01-22 08:42:54.25	-799	1291	-1388	-10	-15	-3	-48	-41	-7	44
	1436	2019-01-22 08:42:54.26	-779	1284	-1392	-9	-11	1	-78	-6	-72	42
	1437	2019-01-22 08:42:54.27	-789	1287	-1409	-5	-13	4	-6	-37	31	21
	1438	2019-01-22 08:42:54.28	-801	1282	-1408	4	-22	5	-29	-4	-25	16
	1439	2019-01-22 08:42:54.29	-783	1290	-1409	8	-22	9	40	-22	62	-9
	1440	2019-01-22 08:42:54.30	-785	1291	-1405	0	-20	7	-1	20	-21	-9
	1441	2019-01-22 08:42:54.31	-792	1297	-1406	-4	-20	5	56	0	56	-28
	1442	2019-01-22 08:42:54.32	-774	1310	-1403	-2	-24	4	-2	21	-23	-9
	1443	2019-01-22 08:42:54.33	-790	1308	-1406	-3	-26	-5	48	-8	56	-20
	1444	2019-01-22 08:42:54.34	-793	1305	-1400	-2	-30	-10	-6	24	-30	-9
	1445	2019-01-22 08:42:54.35	-792	1299	-1406	-3	-37	-12	58	5	53	-31
	1446	2019-01-22 08:42:54.36	-791	1292	-1403	-2	-38	-12	10	29	-19	-19
	1447	2019-01-22 08:42:54.37	-800	1285	-1401	-1	-40	-10	81	6	75	-43
	1448	2019-01-22 08:42:54.38	-799	1283	-1392	5	-45	-6	30	34	-4	-32
	1449	2019-01-22 08:42:54.39	-798	1284	-1387	7	-42	0	80	14	66	-47
	1450	2019-01-22 08:42:54.40	-795	1288	-1395	9	-46	5	12	32	-20	-22
	1451	2019-01-22 08:42:54.41	-803	1297	-1389	12	-44	5	74	10	64	-42
	1452	2019-01-22 08:42:54.42	-796	1298	-1386	13	-47	4	21	37	-16	-29
	1453	2019-01-22 08:42:54.43	-797	1298	-1401	12	-44	1	78	10	68	-44
	1454	2019-01-22 08:42:54.44	-791	1293	-1386	11	-43	4	19	28	-9	-23
	1455	2019-01-22 08:42:54.45	-804	1290	-1394	6	-43	4	78	-2	80	-38
	1456	2019-01-22 08:42:54.46	-800	1291	-1394	4	-47	7	34	28	6	-31
	1457	2019-01-22 08:42:54.47	-803	1296	-1396	1	-48	7	116	27	89	-71
	1458	2019-01-22 08:42:54.48	-805	1290	-1395	2	-52	11	67	76	-9	-71
	1459	2019-01-22 08:42:54.49	-812	1298	-1402	1	-54	12	123	64	59	-93
	1460	2019-01-22 08:42:54.50	-812	1309	-1397	-2	-53	9	62	84	-22	-73
	1461	2019-01-22 08:42:54.51	-802	1306	-1388	-4	-48	8	124	68	56	-96
	1462	2019-01-22 08:42:54.52	-807	1292	-1382	-2	-46	1	116	151	-35	-133
	1463	2019-01-22 08:42:54.53	-817	1285	-1383	3	-39	1	247	223	24	-235
	1464	2019-01-22 08:42:54.54	-812	1284	-1383	6	-36	-2	269	328	-59	-298
	1465	2019-01-22 08:42:54.55	-819	1284	-1384	10	-32	-1	363	342	21	-352
	1466	2019-01-22 08:42:54.56	-812	1276	-1390	11	-30	3	269	320	-51	-294
	1467	2019-01-22 08:42:54.57	-820	1278	-1399	13	-31	6	253	226	27	-239
	1468	2019-01-22 08:42:54.58	-819	1287	-1397	11	-32	12	117	178	-61	-147
	1469	2019-01-22 08:42:54.59	-800	1291	-1402	6	-33	14	109	100	9	-104
	1470	2019-01-22 08:42:54.60	-823	1293	-1387	2	-34	17	29	93	-64	-61
	1471	2019-01-22 08:42:54.61	-822	1300	-1399	-5	-31	15	86	70	16	-78
	1472	2019-01-22 08:42:54.62	-827	1299	-1392	-8	-31	10	31	93	-62	-62
	1473	2019-01-22 08:42:54.63	-814	1306	-1393	-8	-32	5	30	11	19	-20
	1474	2019-01-22 08:42:54.64	-828	1306	-1388	-7	-32	2	-93	-45	-48	69
	1475	2019-01-22 08:42:54.65	-823	1305	-1385	-7	-30	-4	-105	-139	34	122
	1476	2019-01-22 08:42:54.66	-827	1303	-1380	-9	-28	-8	-170	-153	-17	161
	1477	2019-01-22 08:42:54.67	-831	1294	-1380	-8	-24	-8	-120	-173	53	146
	1478	2019-01-22 08:42:54.68	-821	1291	-1376	-6	-17	-9	-163	-142	-21	152
	1479	2019-01-22 08:42:54.69	-819	1291	-1382	-3	-12	-8	-109	-153	44	131
	1480	2019-01-22 08:42:54.70	-819	1295	-1382	-2	-7	-10	-159	-124	-35	141
	1481	2019-01-22 08:42:54.71	-820	1292	-1390	0	-5	-12	-98	-132	34	115
	1482	2019-01-22 08:42:54.72	-814	1291	-1394	1	-2	-10	-131	-104	-27	117
	1483	2019-01-22 08:42:54.73	-817	1290	-1394	-1	-2	-9	-74	-120	46	97
	1484	2019-01-22 08:42:54.74	-810	1285	-1389	-1	-1	-8	-121	-112	-9	116
	1485	2019-01-22 08:42:54.75	-810	1281	-1392	0	-7	-5	-64	-122	58	93
	1486	2019-01-22 08:42:54.76	-809	1285	-1390	1	-10	-3	-109	-94	-15	101
	1487	2019-01-22 08:42:54.77	-807	1283	-1390	-1	-12	-3	-50	-89	39	69
	1488	2019-01-22 08:42:54.78	-821	1286	-1385	-6	-14	4	-86	-63	-23	74
	1489	2019-01-22 08:42:54.79	-820	1284	-1381	-8	-10	2	-24	-74	50	49
	1490	2019-01-22 08:42:54.80	-816	1289	-1380	-13	-2	3	-71	-67	-4	69
	1491	2019-01-22 08:42:54.81	-817	1298	-1395	-17	-4	2	-22	-60	38	41
	1492	2019-01-22 08:42:54.82	-812	1308	-1396	-17	-10	-1	-74	-35	-39	54
	1493	2019-01-22 08:42:54.83	-811	1309	-1389	-19	-13	-7	-26	-37	11	31
	1494	2019-01-22 08:42:54.84	-824	1308	-1395	-23	-6	-14	-63	-23	-40	43
	1495	2019-01-22 08:42:54.85	-821	1313	-1384	-22	-7	-19	-7	-29	22	18
	1496	2019-01-22 08:42:54.86	-824	1302	-1377	-18	-5	-26	-53	-18	-35	35
	1497	2019-01-22 08:42:54.87	-815	1296	-1370	-20	2	-28	-4	-24	20	14
	1498	2019-01-22 08:42:54.88	-824	1291	-1381	-22	12	-29	-57	-13	-44	35
	1499	2019-01-22 08:42:54.89	-820	1297	-1388	-16	16	-28	-3	-10	7	6
	1500	2019-01-22 08:42:54.90	-827	1288	-1391	-10	11	-27	-38	0	-38	19
	1501	2019-01-22 08:42:54.91	-826	1290	-1389	-6	5	-23	22	-3	25	-9
	1502	2019-01-22 08:42:54.92	-831	1304	-1395	-7	4	-19	-15	11	-26	2
	1503	2019-01-22 08:42:54.93	-830	1302	-1388	-7	4	-21	16	10	6	-13
	1504	2019-01-22 08:42:54.94	-816	1302	-1382	-8	5	-22	-39	7	-46	16
	1505	2019-01-22 08:42:54.95	-830	1290	-1387	-7	12	-21	10	12	-2	-11
	1506	2019-01-22 08:42:54.96	-813	1287	-1378	-2	15	-18	-19	16	-35	1
	1507	2019-01-22 08:42:54.97	-807	1290	-1376	5	17	-11	34	8	26	-21
	1508	2019-01-22 08:42:54.98	-819	1286	-1380	8	15	-7	4	14	-10	-9
	1509	2019-01-22 08:42:54.99	-812	1294	-1396	7	15	-7	60	43	17	-51
	1510	2019-01-22 08:42:55.00	-816	1295	-1401	10	8	-7	33	63	-30	-48
	1511	2019-01-22 08:42:55.01	-812	1301	-1387	12	3	-6	92	88	4	-90
	1512	2019-01-22 08:42:55.02	-809	1292	-1389	12	1	-8	72	111	-39	-91
	1513	2019-01-22 08:42:55.03	-808	1294	-1388	12	5	-11	137	151	-14	-144
	1514	2019-01-22 08:42:55.04	-807	1294	-1388	13	7	-17	116	156	-40	-136
	1515	2019-01-22 08:42:55.05	-809	1282	-1392	16	4	-19	167	210	-43	-188
	1516	2019-01-22 08:42:55.06	-820	1277	-1397	20	-3	-18	141	267	-126	-204
	1517	2019-01-22 08:42:55.07	-802	1271	-1399	18	-2	-11	193	302	-109	-247
	1518	2019-01-22 08:42:55.08	-806	1272	-1399	11	-8	-5	183	314	-131	-248
	1519	2019-01-22 08:42:55.09	-807	1277	-1399	9	-13	1	233	367	-134	-300
	1520	2019-01-22 08:42:55.10	-810	1285	-1395	10	-12	6	174	373	-199	-273
	1521	2019-01-22 08:42:55.11	-820	1288	-1403	9	-15	7	262	465	-203	-363
	1522	2019-01-22 08:42:55.12	-812	1305	-1393	8	-18	-1	302	598	-296	-450
	1523	2019-01-22 08:42:55.13	-803	1295	-1392	-1	-13	-5	335	677	-342	-506
	1524	2019-01-22 08:42:55.14	-810	1297	-1402	1	-12	-14	250	748	-498	-499
	1525	2019-01-22 08:42:55.15	-813	1302	-1393	4	-10	-18	222	812	-590	-517
	1526	2019-01-22 08:42:55.16	-797	1290	-1388	5	-9	-20	79	941	-862	-510
	1527	2019-01-22 08:42:55.17	-811	1280	-1390	6	-3	-17	32	942	-910	-487
	1528	2019-01-22 08:42:55.18	-808	1287	-1397	8	6	-15	-3	861	-864	-429
	1529	2019-01-22 08:42:55.19	-813	1287	-1392	15	3	-15	-77	814	-891	-368
	1530	2019-01-22 08:42:55.20	-815	1277	-1388	17	2	-16	-338	581	-919	-121
	1531	2019-01-22 08:42:55.21	-815	1288	-1387	14	5	-18	-672	416	-1088	128
	1532	2019-01-22 08:42:55.22	-819	1305	-1385	9	7	-21	-1033	190	-1223	421
	1533	2019-01-22 08:42:55.23	-821	1306	-1388	-3	11	-22	-1347	-89	-1258	718
	1534	2019-01-22 08:42:55.24	-818	1296	-1393	-22	15	-28	-1630	-325	-1305	977
	1535	2019-01-22 08:42:55.25	-826	1295	-1382	-31	17	-32	-1814	-552	-1262	1183
	1536	2019-01-22 08:42:55.26	-814	1293	-1389	-34	17	-31	-1919	-767	-1152	1343
	1537	2019-01-22 08:42:55.27	-818	1280	-1389	-31	19	-32	-1963	-918	-1045	1440
	1538	2019-01-22 08:42:55.28	-827	1280	-1396	-21	15	-31	-1971	-1021	-950	1496
	1539	2019-01-22 08:42:55.29	-818	1299	-1395	-17	13	-30	-1966	-1114	-852	1540
	1540	2019-01-22 08:42:55.30	-816	1280	-1378	-15	16	-28	-1959	-1166	-793	1562
	1541	2019-01-22 08:42:55.31	-818	1286	-1388	-17	23	-26	-1956	-1232	-724	1594
	1542	2019-01-22 08:42:55.32	-826	1282	-1391	-21	24	-27	-1953	-1303	-650	1628
	1543	2019-01-22 08:42:55.33	-823	1284	-1380	-25	24	-19	-1948	-1322	-626	1635
	1544	2019-01-22 08:42:55.34	-814	1288	-1386	-24	22	-13	-1882	-1336	-546	1609
	1545	2019-01-22 08:42:55.35	-810	1277	-1376	-22	20	-4	-1823	-1240	-583	1531
	1546	2019-01-22 08:42:55.36	-807	1299	-1398	-16	11	-2	-1702	-1143	-559	1422
	1547	2019-01-22 08:42:55.37	-809	1303	-1395	-13	5	-7	-1549	-1055	-494	1302
	1548	2019-01-22 08:42:55.38	-811	1310	-1393	-14	2	-17	-1397	-1054	-343	1225
	1549	2019-01-22 08:42:55.39	-812	1301	-1389	-16	6	-23	-1264	-1027	-237	1145
	1550	2019-01-22 08:42:55.40	-812	1298	-1404	-16	10	-24	-1086	-997	-89	1041
	1551	2019-01-22 08:42:55.41	-815	1288	-1410	-15	10	-22	-895	-906	11	900
	1552	2019-01-22 08:42:55.42	-813	1286	-1393	-10	9	-19	-710	-828	118	769
	1553	2019-01-22 08:42:55.43	-818	1297	-1401	-8	8	-14	-560	-690	130	625
	1554	2019-01-22 08:42:55.44	-822	1291	-1388	-9	7	-10	-389	-652	263	520
	1555	2019-01-22 08:42:55.45	-809	1282	-1383	-7	3	-5	-298	-667	369	482
	1556	2019-01-22 08:42:55.46	-807	1286	-1378	-1	2	4	-155	-628	473	391
	1557	2019-01-22 08:42:55.47	-816	1300	-1387	1	0	4	-51	-545	494	298
	1558	2019-01-22 08:42:55.48	-816	1302	-1379	-8	2	2	61	-505	566	222
	1559	2019-01-22 08:42:55.49	-822	1309	-1384	-16	5	-2	79	-456	535	188
	1560	2019-01-22 08:42:55.50	-820	1311	-1391	-17	3	-6	189	-441	630	126
	1561	2019-01-22 08:42:55.51	-818	1312	-1391	-18	2	-12	226	-334	560	54
	1562	2019-01-22 08:42:55.52	-808	1314	-1378	-15	4	-19	319	-309	628	-5
	1563	2019-01-22 08:42:55.53	-803	1294	-1378	-12	6	-25	251	-283	534	16
	1564	2019-01-22 08:42:55.54	-807	1309	-1385	-5	10	-28	302	-291	593	-5
	1565	2019-01-22 08:42:55.55	-820	1302	-1395	1	14	-31	234	-205	439	-14
	1566	2019-01-22 08:42:55.56	-809	1300	-1395	2	14	-32	289	-208	497	-40
	1567	2019-01-22 08:42:55.57	-814	1296	-1397	2	13	-35	233	-196	429	-18
	1568	2019-01-22 08:42:55.58	-805	1285	-1399	5	11	-36	329	-182	511	-73
	1569	2019-01-22 08:42:55.59	-814	1286	-1402	2	5	-30	264	-133	397	-65
	1570	2019-01-22 08:42:55.60	-810	1283	-1401	0	4	-27	344	-176	520	-84
	1571	2019-01-22 08:42:55.61	-807	1282	-1387	-2	1	-19	226	-219	445	-3
	1572	2019-01-22 08:42:55.62	-819	1273	-1385	0	-1	-9	263	-217	480	-23
	1573	2019-01-22 08:42:55.63	-810	1287	-1395	5	-7	-2	224	-194	418	-15
	1574	2019-01-22 08:42:55.64	-818	1281	-1382	5	-13	1	371	-261	632	-55
	1575	2019-01-22 08:42:55.65	-816	1284	-1385	3	-16	3	366	-178	544	-94
	1576	2019-01-22 08:42:55.66	-810	1294	-1378	6	-8	6	522	-62	584	-230
	1577	2019-01-22 08:42:55.67	-820	1281	-1379	5	-5	1	439	-46	485	-196
	1578	2019-01-22 08:42:55.68	-810	1281	-1384	-3	0	0	510	-93	603	-208
	1579	2019-01-22 08:42:55.69	-809	1286	-1389	-4	1	5	391	-55	446	-168
	1580	2019-01-22 08:42:55.70	-817	1298	-1400	-8	0	6	433	-63	496	-185
	1581	2019-01-22 08:42:55.71	-814	1287	-1402	-7	0	7	270	-58	328	-106
	1582	2019-01-22 08:42:55.72	-812	1302	-1396	2	-5	7	233	-49	282	-92
	1583	2019-01-22 08:42:55.73	-805	1295	-1390	-2	0	3	37	-64	101	13
	1584	2019-01-22 08:42:55.74	-811	1301	-1401	-3	5	-1	22	-121	143	49
	1585	2019-01-22 08:42:55.75	-814	1289	-1391	-9	7	-7	-188	-174	-14	181
	1586	2019-01-22 08:42:55.76	-818	1294	-1395	-11	12	-9	-173	-213	40	193
	1587	2019-01-22 08:42:55.77	-823	1290	-1403	-14	14	-8	-303	-204	-99	253
	1588	2019-01-22 08:42:55.78	-803	1277	-1396	-14	12	-7	-241	-246	5	243
	1589	2019-01-22 08:42:55.79	-815	1301	-1402	-18	4	-8	-280	-211	-69	245
	1590	2019-01-22 08:42:55.80	-814	1307	-1407	-22	-4	-12	-94	-169	75	131
	1591	2019-01-22 08:42:55.81	-811	1297	-1383	-27	0	-19	-118	-108	-10	113
	1592	2019-01-22 08:42:55.82	-810	1295	-1373	-33	12	-22	16	-155	171	69
	1593	2019-01-22 08:42:55.83	-812	1300	-1395	-39	10	-25	34	-165	199	65
	1594	2019-01-22 08:42:55.84	-817	1291	-1393	-35	6	-27	340	-192	532	-74
	1595	2019-01-22 08:42:55.85	-814	1290	-1393	-27	0	-28	434	-134	568	-150
	1596	2019-01-22 08:42:55.86	-813	1275	-1380	-20	0	-28	654	-96	750	-279
	1597	2019-01-22 08:42:55.87	-821	1276	-1390	-10	4	-23	611	-35	646	-288
	1598	2019-01-22 08:42:55.88	-812	1275	-1396	-9	6	-15	771	-46	817	-362
	1599	2019-01-22 08:42:55.89	-811	1284	-1407	-10	6	-11	681	32	649	-356
	1600	2019-01-22 08:42:55.90	-813	1284	-1393	-9	4	-6	785	63	722	-424
	1601	2019-01-22 08:42:55.91	-810	1288	-1394	-9	2	-2	582	99	483	-340
	1602	2019-01-22 08:42:55.92	-815	1287	-1396	-13	2	2	574	72	502	-323
	1603	2019-01-22 08:42:55.93	-808	1293	-1388	-10	0	6	411	118	293	-264
	1604	2019-01-22 08:42:55.94	-813	1306	-1396	-10	1	2	501	135	366	-318
	1605	2019-01-22 08:42:55.95	-813	1297	-1379	-18	9	-2	378	214	164	-296
	1606	2019-01-22 08:42:55.96	-810	1292	-1393	-13	9	-2	471	229	242	-350
	1607	2019-01-22 08:42:55.97	-807	1285	-1395	-9	4	-3	370	303	67	-336
	1608	2019-01-22 08:42:55.98	-808	1287	-1387	-9	4	3	464	329	135	-396
	1609	2019-01-22 08:42:55.99	-809	1297	-1386	-6	3	5	294	331	-37	-312
	1610	2019-01-22 08:42:56.00	-817	1297	-1388	-5	-2	8	309	238	71	-273
	1611	2019-01-22 08:42:56.01	-817	1293	-1388	-3	-8	6	175	197	-22	-186
	1612	2019-01-22 08:42:56.02	-821	1306	-1378	-2	-16	2	300	190	110	-245
	1613	2019-01-22 08:42:56.03	-805	1306	-1383	-12	-8	-4	231	253	-22	-242
	1614	2019-01-22 08:42:56.04	-816	1308	-1379	-20	-1	-9	335	254	81	-294
	1615	2019-01-22 08:42:56.05	-813	1306	-1385	-22	3	-16	178	284	-106	-231
	1616	2019-01-22 08:42:56.06	-818	1309	-1384	-25	11	-24	197	226	-29	-211
	1617	2019-01-22 08:42:56.07	-807	1301	-1378	-25	16	-27	44	205	-161	-124
	1618	2019-01-22 08:42:56.08	-823	1303	-1388	-23	17	-29	148	165	-17	-156
	1619	2019-01-22 08:42:56.09	-808	1296	-1388	-16	15	-30	84	216	-132	-150
	1620	2019-01-22 08:42:56.10	-815	1291	-1382	-1	15	-28	223	251	-28	-237
	1621	2019-01-22 08:42:56.11	-817	1286	-1374	-2	17	-22	105	235	-130	-170
	1622	2019-01-22 08:42:56.12	-815	1283	-1378	-2	14	-17	177	153	24	-165
	1623	2019-01-22 08:42:56.13	-816	1278	-1377	-3	14	-10	58	194	-136	-126
	1624	2019-01-22 08:42:56.14	-822	1284	-1385	-7	15	-2	179	194	-15	-186
	1625	2019-01-22 08:42:56.15	-810	1290	-1392	-8	13	5	117	232	-115	-174
	1626	2019-01-22 08:42:56.16	-812	1299	-1389	-7	10	9	238	190	48	-214
	1627	2019-01-22 08:42:56.17	-808	1318	-1388	-11	15	8	139	223	-84	-181
	1628	2019-01-22 08:42:56.18	-810	1324	-1386	-14	22	3	242	233	9	-237
	1629	2019-01-22 08:42:56.19	-805	1306	-1387	-13	30	-1	177	254	-77	-215
	1630	2019-01-22 08:42:56.20	-811	1309	-1384	-8	33	-1	288	209	79	-248
	1631	2019-01-22 08:42:56.21	-812	1310	-1393	3	30	-3	199	202	-3	-200
	1632	2019-01-22 08:42:56.22	-804	1298	-1389	9	28	-5	305	263	42	-284
	1633	2019-01-22 08:42:56.23	-802	1311	-1390	10	27	-8	170	305	-135	-237
	1634	2019-01-22 08:42:56.24	-795	1309	-1395	10	26	-10	260	392	-132	-326
	1635	2019-01-22 08:42:56.25	-799	1311	-1377	7	28	-15	142	517	-375	-329
	1636	2019-01-22 08:42:56.26	-802	1305	-1381	4	35	-15	208	564	-356	-386
	1637	2019-01-22 08:42:56.27	-792	1287	-1383	4	34	-19	59	640	-581	-349
	1638	2019-01-22 08:42:56.28	-808	1272	-1387	19	31	-14	119	664	-545	-391
	1639	2019-01-22 08:42:56.29	-797	1275	-1395	31	25	-6	-11	607	-618	-298
	1640	2019-01-22 08:42:56.30	-805	1281	-1397	31	22	6	-25	504	-529	-239
	1641	2019-01-22 08:42:56.31	-805	1292	-1399	28	19	9	-235	350	-585	-57
	1642	2019-01-22 08:42:56.32	-803	1295	-1400	23	16	10	-278	273	-551	2
	1643	2019-01-22 08:42:56.33	-795	1302	-1408	20	10	9	-462	298	-760	82
	1644	2019-01-22 08:42:56.34	-799	1305	-1401	15	11	7	-476	316	-792	80
	1645	2019-01-22 08:42:56.35	-804	1298	-1393	7	9	2	-698	212	-910	243
	1646	2019-01-22 08:42:56.36	-801	1299	-1391	8	8	-7	-813	228	-1041	292
	1647	2019-01-22 08:42:56.37	-795	1303	-1397	9	10	-14	-1020	147	-1167	436
	1648	2019-01-22 08:42:56.38	-802	1298	-1401	9	11	-18	-1056	35	-1091	510
	1649	2019-01-22 08:42:56.39	-801	1287	-1405	12	6	-24	-1174	-58	-1116	616
	1650	2019-01-22 08:42:56.40	-793	1287	-1399	14	1	-24	-1083	-128	-955	605
	1651	2019-01-22 08:42:56.41	-806	1276	-1392	7	2	-22	-1085	-144	-941	614
	1652	2019-01-22 08:42:56.42	-798	1266	-1408	-4	-2	-17	-865	-216	-649	540
	1653	2019-01-22 08:42:56.43	-805	1272	-1406	-6	-7	-4	-813	-240	-573	526
	1654	2019-01-22 08:42:56.44	-797	1276	-1385	-5	-9	4	-629	-223	-406	426
	1655	2019-01-22 08:42:56.45	-792	1291	-1390	-12	1	4	-627	-259	-368	443
	1656	2019-01-22 08:42:56.46	-801	1284	-1394	-19	7	-1	-472	-209	-263	340
	1657	2019-01-22 08:42:56.47	-797	1287	-1405	-12	8	0	-501	-208	-293	354
	1658	2019-01-22 08:42:56.48	-798	1306	-1405	-14	3	-5	-392	-250	-142	321
	1659	2019-01-22 08:42:56.49	-803	1293	-1405	-18	0	-9	-438	-240	-198	339
	1660	2019-01-22 08:42:56.50	-802	1285	-1405	-14	-3	-9	-284	-163	-121	223
	1661	2019-01-22 08:42:56.51	-791	1286	-1403	-12	-7	-10	-288	-170	-118	229
	1662	2019-01-22 08:42:56.52	-803	1292	-1400	-9	-6	-8	-133	-157	24	145
	1663	2019-01-22 08:42:56.53	-806	1287	-1406	-17	-6	-8	-151	-129	-22	140
	1664	2019-01-22 08:42:56.54	-805	1292	-1402	-16	-5	-7	-53	-85	32	69
	1665	2019-01-22 08:42:56.55	-807	1303	-1394	-15	-4	-6	-144	-131	-13	137
	1666	2019-01-22 08:42:56.56	-809	1294	-1386	-18	2	-12	-35	-76	41	55
	1667	2019-01-22 08:42:56.57	-815	1315	-1388	-21	6	-17	-196	-158	-38	177
	1668	2019-01-22 08:42:56.58	-803	1299	-1384	-24	10	-21	-109	-222	113	165
	1669	2019-01-22 08:42:56.59	-806	1302	-1380	-18	10	-22	-195	-237	42	216
	1670	2019-01-22 08:42:56.60	-801	1303	-1391	-16	15	-25	-40	-231	191	135
	1671	2019-01-22 08:42:56.61	-808	1286	-1395	-15	21	-26	-80	-148	68	114
	1672	2019-01-22 08:42:56.62	-811	1292	-1405	-6	18	-25	30	-43	73	6
	1673	2019-01-22 08:42:56.63	-807	1289	-1396	-2	16	-28	-69	-142	73	105
	1674	2019-01-22 08:42:56.64	-804	1287	-1401	-6	10	-31	18	-164	182	73
	1675	2019-01-22 08:42:56.65	-810	1285	-1390	-4	11	-30	-95	-178	83	136
	1676	2019-01-22 08:42:56.66	-802	1290	-1394	-4	13	-26	18	-172	190	77
	1677	2019-01-22 08:42:56.67	-805	1269	-1382	-8	10	-26	-20	-164	144	92
	1678	2019-01-22 08:42:56.68	-810	1277	-1390	-7	8	-13	163	-84	247	-39
	1679	2019-01-22 08:42:56.69	-814	1275	-1383	-8	14	-3	105	-86	191	-9
	1680	2019-01-22 08:42:56.70	-811	1287	-1387	-17	15	4	201	-73	274	-64
	1681	2019-01-22 08:42:56.71	-797	1285	-1392	-19	17	9	123	-51	174	-36
	1682	2019-01-22 08:42:56.72	-806	1300	-1404	-20	19	9	177	-89	266	-44
	1683	2019-01-22 08:42:56.73	-801	1307	-1400	-24	19	12	78	-44	122	-17
	1684	2019-01-22 08:42:56.74	-796	1320	-1407	-21	16	6	152	4	148	-78
	1685	2019-01-22 08:42:56.75	-800	1309	-1395	-20	16	-1	66	-35	101	-15
	1686	2019-01-22 08:42:56.76	-796	1309	-1393	-14	11	-8	119	-79	198	-20
	1687	2019-01-22 08:42:56.77	-801	1307	-1388	-6	10	-10	-31	-93	62	62
	1688	2019-01-22 08:42:56.78	-800	1300	-1390	-9	14	-15	-87	-146	59	116
	1689	2019-01-22 08:42:56.79	-793	1289	-1392	-17	20	-17	-204	-179	-25	191
	1690	2019-01-22 08:42:56.80	-790	1290	-1384	-16	26	-16	-167	-195	28	181
	1691	2019-01-22 08:42:56.81	-803	1306	-1397	-22	32	-15	-286	-270	-16	278
	1692	2019-01-22 08:42:56.82	-805	1319	-1406	-30	30	-15	-289	-293	4	291
	1693	2019-01-22 08:42:56.83	-788	1305	-1399	-35	26	-20	-359	-328	-31	343
	1694	2019-01-22 08:42:56.84	-795	1293	-1400	-39	16	-19	-286	-342	56	314
	1695	2019-01-22 08:42:56.85	-792	1303	-1402	-38	7	-18	-288	-324	36	306
	1696	2019-01-22 08:42:56.86	-798	1303	-1397	-32	-2	-16	-235	-302	67	268
	1697	2019-01-22 08:42:56.87	-783	1297	-1383	-36	-2	-15	-264	-318	54	291
	1698	2019-01-22 08:42:56.88	-787	1297	-1378	-39	3	-16	-91	-305	214	198
	1699	2019-01-22 08:42:56.89	-792	1285	-1372	-37	15	-16	76	-332	408	128
	1700	2019-01-22 08:42:56.90	-799	1304	-1394	-30	16	-13	315	-348	663	16
	1701	2019-01-22 08:42:56.91	-795	1299	-1399	-24	15	-13	441	-379	820	-31
	1702	2019-01-22 08:42:56.92	-798	1300	-1403	-22	13	-13	579	-365	944	-107
	1703	2019-01-22 08:42:56.93	-802	1295	-1398	-17	6	-13	612	-363	975	-124
	1704	2019-01-22 08:42:56.94	-795	1310	-1403	-13	3	-10	640	-323	963	-158
	1705	2019-01-22 08:42:56.95	-796	1305	-1392	-14	1	-7	571	-300	871	-135
	1706	2019-01-22 08:42:56.96	-804	1309	-1394	-17	5	-10	581	-238	819	-171
	1707	2019-01-22 08:42:56.97	-801	1310	-1390	-17	4	-14	561	-193	754	-184
	1708	2019-01-22 08:42:56.98	-803	1299	-1385	-19	8	-19	599	-113	712	-243
	1709	2019-01-22 08:42:56.99	-802	1300	-1380	-18	8	-19	556	-81	637	-237
	1710	2019-01-22 08:42:57.00	-803	1307	-1372	-14	13	-23	515	-35	550	-240
	1711	2019-01-22 08:42:57.01	-797	1302	-1380	-16	19	-24	442	-49	491	-196
	1712	2019-01-22 08:42:57.02	-802	1293	-1378	-21	27	-23	432	3	429	-217
	1713	2019-01-22 08:42:57.03	-794	1297	-1389	-22	29	-25	407	29	378	-218
	1714	2019-01-22 08:42:57.04	-798	1301	-1384	-27	30	-25	416	119	297	-267
	1715	2019-01-22 08:42:57.05	-802	1299	-1388	-29	36	-21	401	166	235	-283
	1716	2019-01-22 08:42:57.06	-805	1292	-1406	-26	32	-19	401	215	186	-308
	1717	2019-01-22 08:42:57.07	-804	1301	-1399	-23	26	-17	389	209	180	-299
	1718	2019-01-22 08:42:57.08	-792	1287	-1395	-12	16	-13	391	270	121	-330
	1719	2019-01-22 08:42:57.09	-788	1295	-1400	-3	17	-6	346	218	128	-282
	1720	2019-01-22 08:42:57.10	-785	1310	-1396	-5	21	-4	290	178	112	-234
	1721	2019-01-22 08:42:57.11	-795	1305	-1393	-10	21	-3	249	100	149	-174
	1722	2019-01-22 08:42:57.12	-791	1311	-1393	-14	22	-2	231	104	127	-167
	1723	2019-01-22 08:42:57.13	-793	1318	-1393	-17	17	-5	251	91	160	-171
	1724	2019-01-22 08:42:57.14	-792	1316	-1394	-17	16	-6	254	145	109	-199
	1725	2019-01-22 08:42:57.15	-795	1315	-1389	-17	11	-5	270	158	112	-214
	1726	2019-01-22 08:42:57.16	-783	1304	-1379	-12	10	-6	255	212	43	-233
	1727	2019-01-22 08:42:57.17	-794	1294	-1394	-3	5	-6	244	205	39	-224
	1728	2019-01-22 08:42:57.18	-785	1303	-1389	5	3	-5	203	238	-35	-220
	1729	2019-01-22 08:42:57.19	-791	1296	-1373	8	6	-6	128	144	-16	-136
	1730	2019-01-22 08:42:57.20	-797	1295	-1381	8	16	-4	10	56	-46	-33
	1731	2019-01-22 08:42:57.21	-802	1298	-1394	3	20	-5	-41	-18	-23	29
	1732	2019-01-22 08:42:57.22	-800	1301	-1389	2	19	-5	-90	-1	-89	45
	1733	2019-01-22 08:42:57.23	-796	1309	-1396	-2	14	-5	-47	10	-57	18
	1734	2019-01-22 08:42:57.24	-788	1309	-1401	-12	10	-7	-38	49	-87	-5
	1735	2019-01-22 08:42:57.25	-789	1315	-1397	-19	5	-11	7	29	-22	-18
	1736	2019-01-22 08:42:57.26	-787	1312	-1387	-20	6	-16	3	86	-83	-44
	1737	2019-01-22 08:42:57.27	-789	1315	-1393	-22	15	-21	30	47	-17	-38
	1738	2019-01-22 08:42:57.28	-784	1305	-1383	-21	17	-27	11	105	-94	-58
	1739	2019-01-22 08:42:57.29	-792	1302	-1391	-21	15	-29	48	111	-63	-79
	1740	2019-01-22 08:42:57.30	-791	1301	-1400	-24	15	-28	45	145	-100	-95
	1741	2019-01-22 08:42:57.31	-790	1310	-1393	-27	12	-22	76	75	1	-75
	1742	2019-01-22 08:42:57.32	-797	1300	-1389	-30	11	-19	15	101	-86	-58
	1743	2019-01-22 08:42:57.33	-784	1307	-1379	-31	10	-15	35	75	-40	-55
	1744	2019-01-22 08:42:57.34	-794	1307	-1375	-27	15	-13	-4	123	-127	-59
	1745	2019-01-22 08:42:57.35	-792	1304	-1375	-19	17	-17	16	186	-170	-101
	1746	2019-01-22 08:42:57.36	-788	1310	-1376	-5	22	-18	-10	251	-261	-120
	1747	2019-01-22 08:42:57.37	-786	1310	-1384	-1	21	-19	22	222	-200	-122
	1748	2019-01-22 08:42:57.38	-790	1307	-1384	-2	24	-21	-22	290	-312	-134
	1749	2019-01-22 08:42:57.39	-793	1317	-1401	-9	22	-28	-8	298	-306	-145
	1750	2019-01-22 08:42:57.40	-792	1305	-1397	-16	15	-28	-62	382	-444	-160
	1751	2019-01-22 08:42:57.41	-787	1303	-1396	-20	3	-25	8	432	-424	-220
	1752	2019-01-22 08:42:57.42	-791	1300	-1396	-19	1	-24	-32	381	-413	-174
	1753	2019-01-22 08:42:57.43	-790	1285	-1390	-14	0	-18	-7	325	-332	-159
	1754	2019-01-22 08:42:57.44	-783	1305	-1401	-8	3	-9	-104	305	-409	-100
	1755	2019-01-22 08:42:57.45	-789	1318	-1399	-9	7	-10	-93	239	-332	-73
	1756	2019-01-22 08:42:57.46	-794	1313	-1394	-12	7	-8	-205	164	-369	20
	1757	2019-01-22 08:42:57.47	-798	1312	-1401	-12	5	-6	-179	34	-213	72
	1758	2019-01-22 08:42:57.48	-798	1303	-1399	-5	-3	-1	-220	-31	-189	125
	1759	2019-01-22 08:42:57.49	-794	1305	-1394	-3	-12	1	-151	-86	-65	118
	1760	2019-01-22 08:42:57.50	-801	1320	-1403	-6	-18	5	-215	-110	-105	162
	1761	2019-01-22 08:42:57.51	-784	1304	-1392	-11	-23	1	-170	-156	-14	163
	1762	2019-01-22 08:42:57.52	-783	1305	-1376	-10	-17	4	-235	-205	-30	220
	1763	2019-01-22 08:42:57.53	-778	1307	-1364	-12	-4	9	-211	-268	57	239
	1764	2019-01-22 08:42:57.54	-789	1317	-1377	-12	4	10	-306	-298	-8	302
	1765	2019-01-22 08:42:57.55	-786	1312	-1393	-6	6	0	-233	-349	116	291
	1766	2019-01-22 08:42:57.56	-785	1305	-1384	-3	3	-3	-267	-372	105	319
	1767	2019-01-22 08:42:57.57	-790	1311	-1396	-4	3	-5	-196	-426	230	311
	1768	2019-01-22 08:42:57.58	-787	1328	-1399	-14	1	-10	-272	-456	184	364
	1769	2019-01-22 08:42:57.59	-788	1319	-1398	-24	5	-18	-189	-486	297	337
	1770	2019-01-22 08:42:57.60	-777	1314	-1388	-31	12	-25	-212	-444	232	328
	1771	2019-01-22 08:42:57.61	-781	1304	-1387	-33	16	-27	-76	-409	333	242
	1772	2019-01-22 08:42:57.62	-772	1295	-1376	-31	11	-30	-65	-335	270	200
	1773	2019-01-22 08:42:57.63	-778	1282	-1364	-22	14	-23	103	-266	369	81
	1774	2019-01-22 08:42:57.64	-779	1287	-1391	-19	20	-14	92	-164	256	36
	1775	2019-01-22 08:42:57.65	-785	1292	-1390	-16	17	-10	216	-71	287	-72
	1776	2019-01-22 08:42:57.66	-783	1294	-1391	-17	20	-2	171	56	115	-113
	1777	2019-01-22 08:42:57.67	-777	1292	-1383	-23	21	8	322	185	137	-253
	1778	2019-01-22 08:42:57.68	-775	1313	-1389	-40	28	18	342	343	-1	-342
	1779	2019-01-22 08:42:57.69	-769	1324	-1395	-57	36	18	571	506	65	-538
	1780	2019-01-22 08:42:57.70	-783	1335	-1398	-66	41	13	644	677	-33	-660
	1781	2019-01-22 08:42:57.71	-792	1341	-1402	-66	37	1	846	747	99	-796
	1782	2019-01-22 08:42:57.72	-787	1337	-1413	-54	14	-11	824	760	64	-792
	1783	2019-01-22 08:42:57.73	-771	1324	-1379	-29	-6	-18	998	720	278	-859
	1784	2019-01-22 08:42:57.74	-787	1322	-1375	-19	-5	-19	901	670	231	-785
	1785	2019-01-22 08:42:57.75	-780	1324	-1380	-30	4	-22	925	533	392	-729
	1786	2019-01-22 08:42:57.76	-788	1329	-1390	-30	6	-23	786	494	292	-640
	1787	2019-01-22 08:42:57.77	-788	1323	-1387	-20	1	-22	881	458	423	-669
	1788	2019-01-22 08:42:57.78	-789	1319	-1376	-10	-5	-22	788	496	292	-642
	1789	2019-01-22 08:42:57.79	-784	1308	-1380	2	-4	-20	930	522	408	-726
	1790	2019-01-22 08:42:57.80	-782	1314	-1380	11	-4	-17	827	560	267	-693
	1791	2019-01-22 08:42:57.81	-777	1313	-1383	15	0	-12	843	502	341	-672
	1792	2019-01-22 08:42:57.82	-781	1327	-1386	13	4	-9	634	453	181	-543
	1793	2019-01-22 08:42:57.83	-781	1320	-1390	9	9	-6	623	373	250	-498
	1794	2019-01-22 08:42:57.84	-794	1321	-1395	1	10	-7	455	338	117	-396
	1795	2019-01-22 08:42:57.85	-790	1324	-1382	3	1	-9	461	270	191	-365
	1796	2019-01-22 08:42:57.86	-792	1322	-1375	5	-3	-9	313	241	72	-277
	1797	2019-01-22 08:42:57.87	-788	1325	-1378	1	-1	-10	360	196	164	-278
	1798	2019-01-22 08:42:57.88	-784	1324	-1369	-5	7	-14	278	207	71	-242
	1799	2019-01-22 08:42:57.89	-794	1328	-1379	-7	13	-17	381	186	195	-283
	1800	2019-01-22 08:42:57.90	-801	1328	-1385	-1	13	-17	281	194	87	-237
	1801	2019-01-22 08:42:57.91	-794	1326	-1376	-1	10	-17	323	155	168	-239
	1802	2019-01-22 08:42:57.92	-779	1325	-1376	-4	15	-22	195	166	29	-180
	1803	2019-01-22 08:42:57.93	-786	1310	-1385	-3	18	-25	260	155	105	-207
	1804	2019-01-22 08:42:57.94	-792	1310	-1387	3	18	-24	168	174	-6	-171
	1805	2019-01-22 08:42:57.95	-785	1302	-1370	10	14	-26	243	150	93	-196
	1806	2019-01-22 08:42:57.96	-783	1292	-1377	16	16	-23	137	150	-13	-143
	1807	2019-01-22 08:42:57.97	-787	1296	-1378	18	21	-18	193	121	72	-157
	1808	2019-01-22 08:42:57.98	-787	1307	-1378	17	28	-14	64	87	-23	-75
	1809	2019-01-22 08:42:57.99	-783	1307	-1395	19	21	-11	67	6	61	-36
	1810	2019-01-22 08:42:58.00	-784	1306	-1392	9	16	-8	-49	-34	-15	41
	1811	2019-01-22 08:42:58.01	-784	1316	-1392	-5	16	-4	48	-18	66	-15
	1812	2019-01-22 08:42:58.02	-786	1309	-1399	-10	9	-2	33	47	-14	-40
	1813	2019-01-22 08:42:58.03	-781	1311	-1387	-8	3	-1	166	77	89	-121
	1814	2019-01-22 08:42:58.04	-778	1313	-1378	-3	-1	0	121	117	4	-119
	1815	2019-01-22 08:42:58.05	-775	1318	-1381	-6	10	-3	221	121	100	-171
	1816	2019-01-22 08:42:58.06	-783	1315	-1382	-8	21	-7	130	134	-4	-132
	1817	2019-01-22 08:42:58.07	-792	1300	-1389	-6	26	-6	136	74	62	-105
	1818	2019-01-22 08:42:58.08	-780	1310	-1397	-3	23	-5	-25	21	-46	2
	1819	2019-01-22 08:42:58.09	-782	1316	-1396	-3	14	-4	11	-15	26	2
	1820	2019-01-22 08:42:58.10	-781	1302	-1389	-4	10	-2	-31	18	-49	6
	1821	2019-01-22 08:42:58.11	-782	1306	-1389	-4	6	-1	104	50	54	-77
	1822	2019-01-22 08:42:58.12	-787	1310	-1398	-5	5	-2	59	86	-27	-72
	1823	2019-01-22 08:42:58.13	-793	1317	-1386	-10	7	-3	136	87	49	-111
	1824	2019-01-22 08:42:58.14	-777	1318	-1384	-10	14	-8	27	98	-71	-62
	1825	2019-01-22 08:42:58.15	-771	1326	-1387	-13	24	-13	47	59	-12	-53
	1826	2019-01-22 08:42:58.16	-785	1324	-1392	-15	26	-18	-87	1	-88	43
	1827	2019-01-22 08:42:58.17	-781	1320	-1394	-10	22	-26	-67	-75	8	71
	1828	2019-01-22 08:42:58.18	-786	1314	-1390	-7	23	-28	-132	-79	-53	105
	1829	2019-01-22 08:42:58.19	-776	1308	-1391	-8	27	-34	-49	-59	10	54
	1830	2019-01-22 08:42:58.20	-780	1306	-1390	-8	31	-33	-142	-76	-66	109
	1831	2019-01-22 08:42:58.21	-782	1305	-1404	-10	26	-29	-108	-129	21	118
	1832	2019-01-22 08:42:58.22	-784	1313	-1410	-13	23	-25	-185	-154	-31	169
	1833	2019-01-22 08:42:58.23	-779	1308	-1395	-13	20	-22	-122	-163	41	142
	1834	2019-01-22 08:42:58.24	-787	1317	-1396	-16	16	-19	-202	-186	-16	194
	1835	2019-01-22 08:42:58.25	-772	1322	-1395	-13	9	-23	-142	-216	74	179
	1836	2019-01-22 08:42:58.26	-780	1306	-1380	-10	6	-25	-170	-194	24	182
	1837	2019-01-22 08:42:58.27	-798	1310	-1379	-5	6	-29	-61	-162	101	111
	1838	2019-01-22 08:42:58.28	-779	1305	-1377	-1	11	-29	-101	-133	32	117
	1839	2019-01-22 08:42:58.29	-778	1305	-1379	-2	20	-26	-36	-104	68	70
	1840	2019-01-22 08:42:58.30	-770	1307	-1384	-3	26	-24	-97	-78	-19	87
	1841	2019-01-22 08:42:58.31	-785	1299	-1394	-3	26	-21	-22	-64	42	43
	1842	2019-01-22 08:42:58.32	-779	1294	-1399	-1	19	-13	-62	-54	-8	58
	1843	2019-01-22 08:42:58.33	-781	1295	-1392	-3	13	-3	7	-46	53	19
	1844	2019-01-22 08:42:58.34	-775	1293	-1403	0	7	1	-37	-40	3	38
	1845	2019-01-22 08:42:58.35	-772	1299	-1394	-3	11	5	28	-36	64	4
	1846	2019-01-22 08:42:58.36	-768	1305	-1389	-1	13	10	-24	-8	-16	16
	1847	2019-01-22 08:42:58.37	-767	1307	-1384	-1	17	9	18	-6	24	-6
	1848	2019-01-22 08:42:58.38	-772	1311	-1393	-3	18	8	-55	-24	-31	39
	1849	2019-01-22 08:42:58.39	-782	1323	-1409	0	6	5	-5	-30	25	17
	1850	2019-01-22 08:42:58.40	-776	1309	-1401	-6	-2	6	-48	-28	-20	38
	1851	2019-01-22 08:42:58.41	-770	1321	-1405	-15	-8	4	30	-14	44	-8
	1852	2019-01-22 08:42:58.42	-776	1309	-1386	-17	-4	3	-9	-8	-1	8
	1853	2019-01-22 08:42:58.43	-783	1314	-1385	-21	1	2	46	-9	55	-18
	1854	2019-01-22 08:42:58.44	-779	1323	-1386	-26	8	-2	-19	-5	-14	12
	1855	2019-01-22 08:42:58.45	-777	1319	-1391	-28	10	-6	29	16	13	-22
	1856	2019-01-22 08:42:58.46	-785	1320	-1399	-23	11	-6	-8	34	-42	-13
	1857	2019-01-22 08:42:58.47	-789	1333	-1395	-16	3	-12	46	47	-1	-46
	1858	2019-01-22 08:42:58.48	-771	1336	-1395	-14	2	-18	-3	37	-40	-17
	1859	2019-01-22 08:42:58.49	-772	1323	-1383	-15	1	-22	47	50	-3	-48
	1860	2019-01-22 08:42:58.50	-774	1334	-1400	-15	4	-28	12	67	-55	-39
	1861	2019-01-22 08:42:58.51	-776	1324	-1391	-10	0	-31	71	89	-18	-80
	1862	2019-01-22 08:42:58.52	-774	1316	-1381	-7	-3	-30	21	60	-39	-40
	1863	2019-01-22 08:42:58.53	-780	1311	-1379	-5	-2	-26	63	68	-5	-65
	1864	2019-01-22 08:42:58.54	-781	1324	-1383	-3	-2	-29	18	73	-55	-45
	1865	2019-01-22 08:42:58.55	-771	1328	-1385	-7	4	-30	49	67	-18	-58
	1866	2019-01-22 08:42:58.56	-779	1328	-1386	-13	6	-28	-1	47	-48	-23
	1867	2019-01-22 08:42:58.57	-769	1329	-1385	-12	7	-31	35	42	-7	-38
	1868	2019-01-22 08:42:58.58	-778	1311	-1389	-9	8	-26	6	18	-12	-12
	1869	2019-01-22 08:42:58.59	-769	1309	-1386	-5	6	-23	47	17	30	-32
	1870	2019-01-22 08:42:58.60	-772	1310	-1380	5	7	-22	25	47	-22	-36
	1871	2019-01-22 08:42:58.61	-780	1304	-1387	12	10	-17	27	64	-37	-45
	1872	2019-01-22 08:42:58.62	-772	1308	-1394	17	10	-14	-63	21	-84	21
	1873	2019-01-22 08:42:58.63	-778	1306	-1400	15	3	-10	-53	22	-75	15
	1874	2019-01-22 08:42:58.64	-782	1306	-1401	13	-1	-4	-58	11	-69	23
	1875	2019-01-22 08:42:58.65	-774	1313	-1392	13	-3	-3	-18	31	-49	-6
	1876	2019-01-22 08:42:58.66	-779	1302	-1390	8	-1	3	-53	17	-70	18
	1877	2019-01-22 08:42:58.67	-774	1305	-1386	5	-7	7	-32	21	-53	5
	1878	2019-01-22 08:42:58.68	-787	1311	-1385	5	-12	8	-47	17	-64	15
	1879	2019-01-22 08:42:58.69	-772	1318	-1390	10	-17	6	-18	43	-61	-12
	1880	2019-01-22 08:42:58.70	-774	1313	-1383	9	-14	5	-54	9	-63	22
	1881	2019-01-22 08:42:58.71	-769	1315	-1387	3	-6	1	-46	-6	-40	26
	1882	2019-01-22 08:42:58.72	-773	1314	-1396	0	-8	0	-68	-26	-42	47
	1883	2019-01-22 08:42:58.73	-778	1313	-1390	-10	4	-8	-49	-32	-17	40
	1884	2019-01-22 08:42:58.74	-775	1318	-1396	-11	7	-13	-79	-48	-31	63
	1885	2019-01-22 08:42:58.75	-776	1315	-1393	-8	5	-16	-75	-22	-53	48
	1886	2019-01-22 08:42:58.76	-783	1317	-1395	-8	6	-20	-134	-61	-73	97
	1887	2019-01-22 08:42:58.77	-772	1318	-1388	-15	10	-26	-139	-72	-67	105
	1888	2019-01-22 08:42:58.78	-781	1304	-1386	-18	15	-28	-160	-107	-53	133
	1889	2019-01-22 08:42:58.79	-779	1304	-1391	-19	16	-29	-157	-107	-50	132
	1890	2019-01-22 08:42:58.80	-778	1305	-1396	-20	13	-25	-179	-134	-45	156
	1891	2019-01-22 08:42:58.81	-779	1299	-1396	-22	10	-14	-191	-136	-55	163
	1892	2019-01-22 08:42:58.82	-783	1319	-1402	-26	1	-9	-202	-164	-38	183
	1893	2019-01-22 08:42:58.83	-789	1317	-1393	-24	-8	-10	-176	-129	-47	152
	1894	2019-01-22 08:42:58.84	-772	1312	-1391	-21	-10	-9	-165	-135	-30	150
	1895	2019-01-22 08:42:58.85	-785	1308	-1379	-15	-10	-6	-150	-128	-22	139
	1896	2019-01-22 08:42:58.86	-777	1317	-1379	-13	-7	-5	-152	-153	1	152
	1897	2019-01-22 08:42:58.87	-775	1330	-1381	-12	-3	-7	-145	-119	-26	132
	1898	2019-01-22 08:42:58.88	-778	1318	-1383	-9	-2	-13	-137	-107	-30	122
	1899	2019-01-22 08:42:58.89	-780	1325	-1395	-9	-1	-14	-111	-78	-33	94
	1900	2019-01-22 08:42:58.90	-775	1321	-1384	-11	1	-17	-91	-88	-3	89
	1901	2019-01-22 08:42:58.91	-787	1325	-1387	-8	1	-20	-81	-56	-25	68
	1902	2019-01-22 08:42:58.92	-780	1316	-1388	-11	2	-20	-60	-54	-6	57
	1903	2019-01-22 08:42:58.93	-785	1312	-1388	-9	6	-20	-40	-7	-33	23
	1904	2019-01-22 08:42:58.94	-782	1312	-1386	-7	9	-17	-12	2	-14	5
	1905	2019-01-22 08:42:58.95	-789	1304	-1373	-2	13	-13	1	37	-36	-19
	1906	2019-01-22 08:42:58.96	-786	1305	-1378	0	20	-8	6	18	-12	-12
	1907	2019-01-22 08:42:58.97	-777	1307	-1388	8	15	-7	-17	26	-43	-4
	1908	2019-01-22 08:42:58.98	-779	1299	-1378	14	9	-1	-8	-1	-7	4
	1909	2019-01-22 08:42:58.99	-772	1307	-1396	13	8	4	-6	18	-24	-6
	1910	2019-01-22 08:42:59.00	-778	1309	-1395	8	7	8	32	10	22	-21
	1911	2019-01-22 08:42:59.01	-768	1318	-1393	4	6	7	23	35	-12	-29
	1912	2019-01-22 08:42:59.02	-768	1325	-1389	1	6	7	44	27	17	-35
	1913	2019-01-22 08:42:59.03	-772	1320	-1395	-1	3	2	58	98	-40	-78
	1914	2019-01-22 08:42:59.04	-777	1309	-1402	5	-5	-1	129	150	-21	-139
	1915	2019-01-22 08:42:59.05	-784	1312	-1391	7	-11	-3	170	240	-70	-205
	1916	2019-01-22 08:42:59.06	-773	1311	-1389	6	-8	-5	261	299	-38	-280
	1917	2019-01-22 08:42:59.07	-780	1302	-1396	0	-2	-6	306	402	-96	-354
	1918	2019-01-22 08:42:59.08	-772	1307	-1396	-4	-2	-3	347	393	-46	-370
	1919	2019-01-22 08:42:59.09	-776	1301	-1388	-5	-2	3	300	378	-78	-339
	1920	2019-01-22 08:42:59.10	-783	1307	-1394	-4	-2	4	273	280	-7	-276
	1921	2019-01-22 08:42:59.11	-779	1315	-1381	-3	-6	5	190	234	-44	-212
	1922	2019-01-22 08:42:59.12	-777	1321	-1385	-6	-4	0	164	148	16	-156
	1923	2019-01-22 08:42:59.13	-775	1328	-1391	-9	-4	-8	124	160	-36	-142
	1924	2019-01-22 08:42:59.14	-776	1324	-1387	-11	-3	-15	187	172	15	-179
	1925	2019-01-22 08:42:59.15	-765	1327	-1391	-9	3	-19	171	215	-44	-193
	1926	2019-01-22 08:42:59.16	-763	1316	-1392	-16	11	-26	191	177	14	-184
	1927	2019-01-22 08:42:59.17	-779	1305	-1405	-18	13	-26	159	207	-48	-183
	1928	2019-01-22 08:42:59.18	-778	1314	-1407	-10	10	-26	172	153	19	-162
	1929	2019-01-22 08:42:59.19	-773	1307	-1402	-8	-2	-25	68	93	-25	-80
	1930	2019-01-22 08:42:59.20	-782	1298	-1405	-11	-6	-20	35	0	35	-17
	1931	2019-01-22 08:42:59.21	-781	1301	-1404	-13	-13	-19	-8	24	-32	-8
	1932	2019-01-22 08:42:59.22	-787	1311	-1389	-13	-16	-10	51	36	15	-43
	1933	2019-01-22 08:42:59.23	-789	1303	-1382	-18	-12	-6	43	89	-46	-66
	1934	2019-01-22 08:42:59.24	-779	1306	-1381	-22	-5	-3	106	94	12	-100
	1935	2019-01-22 08:42:59.25	-770	1306	-1372	-18	1	2	57	124	-67	-90
	1936	2019-01-22 08:42:59.26	-778	1306	-1381	-12	5	2	50	48	2	-49
	1937	2019-01-22 08:42:59.27	-780	1302	-1391	-6	1	6	-22	31	-53	-4
	1938	2019-01-22 08:42:59.28	-789	1306	-1389	0	-3	11	16	3	13	-9
	1939	2019-01-22 08:42:59.29	-764	1314	-1400	4	-7	11	-34	27	-61	3
	1940	2019-01-22 08:42:59.30	-777	1319	-1399	-3	-8	12	-17	-18	1	17
	1941	2019-01-22 08:42:59.31	-771	1320	-1392	-10	-9	10	-55	9	-64	23
	1942	2019-01-22 08:42:59.32	-767	1326	-1378	-15	-4	6	0	-11	11	5
	1943	2019-01-22 08:42:59.33	-770	1319	-1389	-19	0	-3	-37	10	-47	13
	1944	2019-01-22 08:42:59.34	-772	1327	-1397	-18	-1	-7	15	-31	46	8
	1945	2019-01-22 08:42:59.35	-771	1323	-1397	-17	-2	-10	-33	-12	-21	22
	1946	2019-01-22 08:42:59.36	-780	1323	-1392	-12	-5	-12	0	-43	43	21
	1947	2019-01-22 08:42:59.37	-773	1326	-1390	-15	-6	-12	-45	-8	-37	26
	1948	2019-01-22 08:42:59.38	-780	1325	-1387	-18	-6	-14	25	-10	35	-7
	1949	2019-01-22 08:42:59.39	-776	1327	-1379	-15	-4	-13	-5	33	-38	-14
	1950	2019-01-22 08:42:59.40	-786	1321	-1376	-20	-1	-16	24	-15	39	-4
	1951	2019-01-22 08:42:59.41	-782	1312	-1389	-20	-5	-16	-65	-36	-29	50
	1952	2019-01-22 08:42:59.42	-777	1307	-1376	-19	-4	-10	4	-50	54	23
	1953	2019-01-22 08:42:59.43	-775	1305	-1385	-16	-3	-5	6	34	-28	-20
	1954	2019-01-22 08:42:59.44	-778	1316	-1386	-14	-3	-2	78	33	45	-55
	1955	2019-01-22 08:42:59.45	-778	1317	-1389	-12	2	2	16	64	-48	-40
	1956	2019-01-22 08:42:59.46	-777	1320	-1393	-6	-2	-2	33	27	6	-30
	1957	2019-01-22 08:42:59.47	-782	1338	-1391	-2	-4	-4	-60	8	-68	26
	1958	2019-01-22 08:42:59.48	-780	1336	-1385	-1	-7	-14	-33	-70	37	51
	1959	2019-01-22 08:42:59.49	-780	1324	-1378	-4	-5	-17	-91	-66	-25	78
	1960	2019-01-22 08:42:59.50	-783	1327	-1384	-4	-3	-21	-41	-84	43	62
	1961	2019-01-22 08:42:59.51	-772	1320	-1385	-7	1	-20	-86	-29	-57	57
	1962	2019-01-22 08:42:59.52	-776	1322	-1386	-13	4	-19	-41	-61	20	51
	1963	2019-01-22 08:42:59.53	-781	1321	-1388	-16	2	-19	-122	-85	-37	103
	1964	2019-01-22 08:42:59.54	-776	1329	-1380	-15	0	-19	-86	-139	53	112
	1965	2019-01-22 08:42:59.55	-774	1326	-1379	-15	0	-22	-145	-137	-8	141
	1966	2019-01-22 08:42:59.56	-782	1307	-1384	-12	1	-24	-95	-161	66	128
	1967	2019-01-22 08:42:59.57	-780	1311	-1385	-10	3	-20	-141	-127	-14	134
	1968	2019-01-22 08:42:59.58	-781	1304	-1382	-10	3	-14	-80	-126	46	103
	1969	2019-01-22 08:42:59.59	-776	1304	-1374	-10	6	-5	-123	-90	-33	106
	1970	2019-01-22 08:42:59.60	-782	1311	-1392	-9	2	0	-43	-117	74	80
	1971	2019-01-22 08:42:59.61	-778	1310	-1387	-2	0	3	-92	-102	10	97
	1972	2019-01-22 08:42:59.62	-784	1317	-1384	-3	-3	4	-37	-107	70	72
	1973	2019-01-22 08:42:59.63	-780	1319	-1384	-3	-5	3	-109	-79	-30	94
	1974	2019-01-22 08:42:59.64	-771	1322	-1376	-2	-3	-1	-46	-92	46	69
	1975	2019-01-22 08:42:59.65	-778	1329	-1381	-5	6	-5	-109	-76	-33	92
	1976	2019-01-22 08:42:59.66	-771	1319	-1388	-8	8	-7	-46	-93	47	69
	1977	2019-01-22 08:42:59.67	-786	1313	-1377	-6	11	-7	-96	-67	-29	81
	1978	2019-01-22 08:42:59.68	-765	1323	-1389	-4	6	-5	-30	-78	48	54
	1979	2019-01-22 08:42:59.69	-781	1320	-1388	-6	6	-4	-82	-42	-40	62
	1980	2019-01-22 08:42:59.70	-781	1327	-1392	-6	-1	-3	-8	-44	36	26
	1981	2019-01-22 08:42:59.71	-767	1329	-1392	-6	-4	-7	-52	-14	-38	33
	1982	2019-01-22 08:42:59.72	-766	1321	-1388	-8	-2	-6	16	-16	32	0
	1983	2019-01-22 08:42:59.73	-769	1324	-1383	-8	2	-8	-53	-13	-40	33
	1984	2019-01-22 08:42:59.74	-768	1330	-1379	-9	5	-11	12	-33	45	10
	1985	2019-01-22 08:42:59.75	-779	1326	-1372	-7	10	-11	-51	-14	-37	32
	1986	2019-01-22 08:42:59.76	-775	1325	-1385	0	9	-13	13	-23	36	5
	1987	2019-01-22 08:42:59.77	-771	1325	-1386	8	0	-16	-42	-5	-37	23
	1988	2019-01-22 08:42:59.78	-777	1326	-1382	8	-2	-16	37	-22	59	-7
	1989	2019-01-22 08:42:59.79	-761	1314	-1382	8	0	-18	-25	-2	-23	13
	1990	2019-01-22 08:42:59.80	-772	1308	-1385	6	2	-19	16	-22	38	3
	1991	2019-01-22 08:42:59.81	-769	1314	-1378	1	7	-17	-67	-28	-39	47
	1992	2019-01-22 08:42:59.82	-777	1303	-1394	-3	10	-19	-2	-38	36	20
	1993	2019-01-22 08:42:59.83	-772	1306	-1400	-8	5	-15	-60	-27	-33	43
	1994	2019-01-22 08:42:59.84	-765	1313	-1393	-9	0	-13	16	-41	57	12
[truncated: 3,885 more rows]
