# Supplementary material for: Evaluating the stress-response of dental students to the dental school environment
Source: PeerJ. 2020 May 6;8:e8981. doi: 10.7717/peerj.8981 (PMC7210805; doi:10.7717/peerj.8981)
Supplement: Supplemental Information 1 [file peerj-08-8981-s001.zip › 5-1 -IV.csv]

// Data mode : Full
// Data quality : High
// Acceleration sensor's range : 16g
// Gyroscope sensor's range : 2000dps
//
//ARTIFACT	NUM	DATE	ACC_X	ACC_Y	ACC_Z	GYRO_X	GYRO_Y	GYRO_Z	EOG_L	EOG_R	EOG_H	EOG_V
	1	2019-01-22 10:59:57.05	-914	1078	-1534	-12	11	-19	-56	29	-85	13
	2	2019-01-22 10:59:57.06	-913	1076	-1524	-9	5	-27	-33	21	-54	6
	3	2019-01-22 10:59:57.07	-908	1077	-1516	-11	1	-35	-69	8	-77	30
	4	2019-01-22 10:59:57.08	-904	1077	-1513	-13	6	-38	-29	3	-32	13
	5	2019-01-22 10:59:57.09	-904	1066	-1507	-15	11	-42	-51	24	-75	13
	6	2019-01-22 10:59:57.10	-902	1058	-1506	-14	17	-43	-18	34	-52	-8
	7	2019-01-22 10:59:57.11	-908	1055	-1503	-13	20	-43	-59	36	-95	11
	8	2019-01-22 10:59:57.12	-907	1059	-1520	-13	21	-41	-27	27	-54	0
	9	2019-01-22 10:59:57.13	-908	1044	-1529	-16	18	-32	-68	21	-89	23
	10	2019-01-22 10:59:57.14	-909	1035	-1534	-20	10	-22	-20	13	-33	3
	11	2019-01-22 10:59:57.15	-905	1045	-1535	-19	0	-10	-61	13	-74	24
	12	2019-01-22 10:59:57.16	-900	1051	-1520	-17	-6	-1	-6	25	-31	-9
	13	2019-01-22 10:59:57.17	-908	1063	-1515	-14	-4	8	-12	69	-81	-28
	14	2019-01-22 10:59:57.18	-902	1073	-1518	-15	-3	8	53	95	-42	-74
	15	2019-01-22 10:59:57.19	-902	1079	-1513	-16	3	10	6	108	-102	-57
	16	2019-01-22 10:59:57.20	-905	1078	-1509	-17	9	4	31	82	-51	-56
	17	2019-01-22 10:59:57.21	-899	1070	-1518	-23	14	3	-38	73	-111	-17
	18	2019-01-22 10:59:57.22	-896	1074	-1530	-20	12	3	2	63	-61	-32
	19	2019-01-22 10:59:57.23	-903	1079	-1531	-15	3	0	-36	84	-120	-24
	20	2019-01-22 10:59:57.24	-899	1089	-1526	-8	-2	-6	35	88	-53	-61
	21	2019-01-22 10:59:57.25	-894	1092	-1522	-6	-7	-11	-8	102	-110	-47
	22	2019-01-22 10:59:57.26	-908	1084	-1533	-7	-11	-17	54	102	-48	-78
	23	2019-01-22 10:59:57.27	-895	1071	-1532	-8	-17	-21	-3	109	-112	-53
	24	2019-01-22 10:59:57.28	-904	1069	-1528	-4	-21	-22	40	80	-40	-60
	25	2019-01-22 10:59:57.29	-905	1067	-1520	8	-28	-20	-46	63	-109	-8
	26	2019-01-22 10:59:57.30	-909	1067	-1519	11	-30	-22	2	30	-28	-16
	27	2019-01-22 10:59:57.31	-913	1067	-1518	6	-26	-24	-75	23	-98	26
	28	2019-01-22 10:59:57.32	-920	1069	-1522	3	-28	-27	-37	-16	-21	26
	29	2019-01-22 10:59:57.33	-912	1069	-1511	2	-34	-30	-123	-30	-93	76
	30	2019-01-22 10:59:57.34	-917	1068	-1515	-2	-36	-32	-63	-45	-18	54
	31	2019-01-22 10:59:57.35	-913	1069	-1514	-6	-38	-30	-131	-41	-90	86
	32	2019-01-22 10:59:57.36	-910	1056	-1516	-13	-40	-28	-72	-60	-12	66
	33	2019-01-22 10:59:57.37	-922	1063	-1503	-15	-47	-27	-143	-61	-82	102
	34	2019-01-22 10:59:57.38	-910	1066	-1512	-16	-47	-26	-78	-70	-8	74
	35	2019-01-22 10:59:57.39	-922	1068	-1518	-16	-49	-26	-148	-62	-86	105
	36	2019-01-22 10:59:57.40	-917	1070	-1523	-22	-54	-28	-83	-68	-15	75
	37	2019-01-22 10:59:57.41	-929	1068	-1510	-22	-58	-30	-150	-55	-95	102
	38	2019-01-22 10:59:57.42	-933	1069	-1510	-20	-62	-30	-85	-64	-21	74
	39	2019-01-22 10:59:57.43	-931	1077	-1494	-19	-65	-32	-152	-55	-97	103
	40	2019-01-22 10:59:57.44	-937	1085	-1491	-16	-68	-33	-72	-56	-16	64
	41	2019-01-22 10:59:57.45	-939	1069	-1495	-15	-68	-31	-140	-42	-98	91
	42	2019-01-22 10:59:57.46	-953	1056	-1516	-10	-70	-29	-72	-53	-19	62
	43	2019-01-22 10:59:57.47	-962	1052	-1520	-5	-81	-26	-161	-58	-103	109
	44	2019-01-22 10:59:57.48	-965	1056	-1505	-1	-90	-17	-88	-67	-21	77
	45	2019-01-22 10:59:57.49	-956	1071	-1500	3	-95	-14	-156	-58	-98	107
	46	2019-01-22 10:59:57.50	-953	1074	-1487	1	-92	-10	-63	-53	-10	58
	47	2019-01-22 10:59:57.51	-954	1075	-1491	-8	-85	-13	-128	-42	-86	85
	48	2019-01-22 10:59:57.52	-952	1072	-1483	-15	-78	-12	-42	-40	-2	41
	49	2019-01-22 10:59:57.53	-968	1074	-1473	-11	-72	-13	-114	-31	-83	72
	50	2019-01-22 10:59:57.54	-975	1067	-1482	-9	-60	-14	-33	-30	-3	31
	51	2019-01-22 10:59:57.55	-989	1063	-1475	-7	-52	-12	-107	-16	-91	61
	52	2019-01-22 10:59:57.56	-983	1071	-1483	2	-47	-6	-41	-28	-13	34
	53	2019-01-22 10:59:57.57	-984	1057	-1493	15	-43	4	-122	-21	-101	71
	54	2019-01-22 10:59:57.58	-979	1066	-1489	24	-43	13	-40	-30	-10	35
	55	2019-01-22 10:59:57.59	-975	1073	-1479	27	-35	18	-122	-28	-94	75
	56	2019-01-22 10:59:57.60	-963	1082	-1480	28	-29	21	-49	-41	-8	45
	57	2019-01-22 10:59:57.61	-962	1086	-1469	25	-22	17	-129	-45	-84	87
	58	2019-01-22 10:59:57.62	-959	1083	-1476	23	-16	11	-70	-64	-6	67
	59	2019-01-22 10:59:57.63	-954	1096	-1480	22	-9	-2	-150	-60	-90	105
	60	2019-01-22 10:59:57.64	-954	1086	-1499	18	-3	-30	-84	-65	-19	74
	61	2019-01-22 10:59:57.65	-964	1077	-1511	17	-12	-41	-155	-56	-99	105
	62	2019-01-22 10:59:57.66	-956	1064	-1507	15	-20	-46	-81	-65	-16	73
	63	2019-01-22 10:59:57.67	-968	1055	-1490	15	-25	-44	-146	-55	-91	100
	64	2019-01-22 10:59:57.68	-964	1048	-1482	9	-24	-44	-79	-78	-1	78
	65	2019-01-22 10:59:57.69	-953	1039	-1489	0	-24	-39	-147	-76	-71	111
	66	2019-01-22 10:59:57.70	-959	1038	-1480	-2	-22	-34	-72	-80	8	76
	67	2019-01-22 10:59:57.71	-959	1031	-1479	1	-15	-30	-134	-58	-76	96
	68	2019-01-22 10:59:57.72	-963	1032	-1487	4	-8	-22	-68	-63	-5	65
	69	2019-01-22 10:59:57.73	-962	1040	-1483	4	-1	-16	-146	-57	-89	101
	70	2019-01-22 10:59:57.74	-965	1045	-1492	3	3	-8	-92	-77	-15	84
	71	2019-01-22 10:59:57.75	-949	1042	-1497	-2	3	1	-158	-69	-89	113
	72	2019-01-22 10:59:57.76	-951	1059	-1500	-3	1	3	-89	-80	-9	84
	73	2019-01-22 10:59:57.77	-953	1078	-1497	-10	-1	2	-144	-61	-83	102
	74	2019-01-22 10:59:57.78	-953	1069	-1509	-14	-2	-2	-83	-70	-13	76
	75	2019-01-22 10:59:57.79	-952	1071	-1508	-21	-7	-9	-148	-60	-88	104
	76	2019-01-22 10:59:57.80	-946	1072	-1497	-21	-8	-16	-76	-65	-11	70
	77	2019-01-22 10:59:57.81	-964	1054	-1495	-20	-11	-24	-126	-52	-74	89
	78	2019-01-22 10:59:57.82	-964	1049	-1488	-18	-8	-27	-60	-65	5	62
	79	2019-01-22 10:59:57.83	-959	1051	-1495	-14	-8	-27	-119	-52	-67	85
	80	2019-01-22 10:59:57.84	-961	1042	-1508	-11	-7	-23	-60	-60	0	60
	81	2019-01-22 10:59:57.85	-949	1042	-1504	-2	-11	-15	-127	-45	-82	86
	82	2019-01-22 10:59:57.86	-950	1061	-1505	5	-8	-12	-69	-56	-13	62
	83	2019-01-22 10:59:57.87	-951	1049	-1500	10	-5	-8	-121	-40	-81	80
	84	2019-01-22 10:59:57.88	-951	1050	-1498	10	-5	-5	-79	-60	-19	69
	85	2019-01-22 10:59:57.89	-948	1060	-1508	7	-4	2	-138	-56	-82	97
	86	2019-01-22 10:59:57.90	-946	1056	-1514	-2	-4	6	-98	-76	-22	87
	87	2019-01-22 10:59:57.91	-947	1059	-1506	-10	-3	12	-142	-49	-93	95
	88	2019-01-22 10:59:57.92	-949	1066	-1498	-15	-3	13	-79	-51	-28	65
	89	2019-01-22 10:59:57.93	-939	1070	-1500	-17	1	10	-117	-40	-77	78
	90	2019-01-22 10:59:57.94	-942	1071	-1507	-20	0	8	-72	-56	-16	64
	91	2019-01-22 10:59:57.95	-944	1064	-1502	-17	1	4	-125	-44	-81	84
	92	2019-01-22 10:59:57.96	-937	1055	-1504	-14	-1	0	-75	-47	-28	61
	93	2019-01-22 10:59:57.97	-938	1058	-1506	-12	-3	-2	-121	-33	-88	77
	94	2019-01-22 10:59:57.98	-939	1072	-1505	-8	-6	-3	-71	-41	-30	56
	95	2019-01-22 10:59:57.99	-947	1080	-1504	-2	-12	-9	-105	-24	-81	64
	96	2019-01-22 10:59:58.00	-934	1069	-1510	-3	-12	-12	-70	-41	-29	55
	97	2019-01-22 10:59:58.01	-946	1063	-1504	-4	-15	-16	-112	-33	-79	72
	98	2019-01-22 10:59:58.02	-936	1065	-1512	-3	-19	-22	-76	-49	-27	62
	99	2019-01-22 10:59:58.03	-945	1059	-1500	-1	-22	-25	-114	-35	-79	74
	100	2019-01-22 10:59:58.04	-947	1047	-1499	-6	-25	-24	-72	-49	-23	60
	101	2019-01-22 10:59:58.05	-949	1044	-1496	-7	-29	-17	-96	-43	-53	69
	102	2019-01-22 10:59:58.06	-955	1045	-1489	-8	-28	-11	-46	-37	-9	41
	103	2019-01-22 10:59:58.07	-950	1045	-1492	-6	-29	-8	-78	-21	-57	49
	104	2019-01-22 10:59:58.08	-942	1042	-1487	-5	-28	-6	-51	-32	-19	41
	105	2019-01-22 10:59:58.09	-950	1054	-1488	0	-26	-3	-85	-19	-66	52
	106	2019-01-22 10:59:58.10	-957	1077	-1488	2	-22	-5	-56	-29	-27	42
	107	2019-01-22 10:59:58.11	-952	1071	-1501	0	-20	-8	-87	-29	-58	58
	108	2019-01-22 10:59:58.12	-953	1070	-1498	1	-21	-10	-60	-39	-21	49
	109	2019-01-22 10:59:58.13	-961	1066	-1507	2	-29	-15	-83	-28	-55	55
	110	2019-01-22 10:59:58.14	-963	1065	-1513	3	-31	-16	-57	-31	-26	44
	111	2019-01-22 10:59:58.15	-960	1068	-1499	-1	-40	-18	-85	-26	-59	55
	112	2019-01-22 10:59:58.16	-966	1065	-1480	0	-42	-20	-57	-31	-26	44
	113	2019-01-22 10:59:58.17	-956	1055	-1478	-2	-39	-20	-70	-10	-60	40
	114	2019-01-22 10:59:58.18	-955	1065	-1467	-1	-30	-23	-42	-15	-27	28
	115	2019-01-22 10:59:58.19	-969	1054	-1472	8	-26	-22	-56	-6	-50	31
	116	2019-01-22 10:59:58.20	-965	1040	-1496	8	-21	-24	-50	-20	-30	35
	117	2019-01-22 10:59:58.21	-959	1037	-1491	12	-24	-21	-71	-15	-56	43
	118	2019-01-22 10:59:58.22	-967	1040	-1496	12	-25	-17	-58	-19	-39	38
	119	2019-01-22 10:59:58.23	-970	1050	-1490	9	-25	-10	-73	-15	-58	44
	120	2019-01-22 10:59:58.24	-961	1044	-1493	-1	-22	-8	-68	-27	-41	47
	121	2019-01-22 10:59:58.25	-972	1055	-1491	-12	-18	-6	-81	-25	-56	53
	122	2019-01-22 10:59:58.26	-972	1054	-1486	-16	-20	-3	-72	-27	-45	49
	123	2019-01-22 10:59:58.27	-974	1058	-1486	-22	-19	3	-79	-17	-62	48
	124	2019-01-22 10:59:58.28	-976	1063	-1486	-26	-19	7	-65	-14	-51	39
	125	2019-01-22 10:59:58.29	-971	1062	-1492	-31	-15	11	-75	-18	-57	46
	126	2019-01-22 10:59:58.30	-969	1076	-1480	-40	-17	10	-70	-22	-48	46
	127	2019-01-22 10:59:58.31	-970	1072	-1487	-42	-15	11	-72	-22	-50	47
	128	2019-01-22 10:59:58.32	-965	1088	-1494	-40	-16	0	-66	-12	-54	39
	129	2019-01-22 10:59:58.33	-977	1093	-1486	-41	-18	-4	-60	-5	-55	32
	130	2019-01-22 10:59:58.34	-968	1084	-1481	-41	-14	-13	-63	-10	-53	36
	131	2019-01-22 10:59:58.35	-967	1086	-1475	-30	-14	-19	-53	-8	-45	30
	132	2019-01-22 10:59:58.36	-974	1075	-1489	-26	-16	-27	-60	-4	-56	32
	133	2019-01-22 10:59:58.37	-970	1083	-1479	-20	-14	-30	-61	2	-63	29
	134	2019-01-22 10:59:58.38	-968	1078	-1479	-20	-15	-32	-72	6	-78	33
	135	2019-01-22 10:59:58.39	-970	1067	-1476	-25	-9	-36	-52	10	-62	21
	136	2019-01-22 10:59:58.40	-965	1068	-1482	-29	-11	-33	-53	8	-61	22
	137	2019-01-22 10:59:58.41	-973	1065	-1478	-30	-13	-31	-28	22	-50	3
	138	2019-01-22 10:59:58.42	-972	1072	-1480	-31	-12	-30	-29	40	-69	-5
	139	2019-01-22 10:59:58.43	-967	1063	-1479	-32	-13	-28	-7	48	-55	-20
	140	2019-01-22 10:59:58.44	-972	1068	-1471	-32	-7	-25	-26	41	-67	-7
	141	2019-01-22 10:59:58.45	-979	1056	-1487	-31	-7	-20	-11	38	-49	-13
	142	2019-01-22 10:59:58.46	-968	1065	-1491	-25	-9	-18	-38	32	-70	3
	143	2019-01-22 10:59:58.47	-969	1061	-1478	-17	-10	-13	-16	32	-48	-8
	144	2019-01-22 10:59:58.48	-979	1058	-1471	-15	-10	-9	-33	27	-60	3
	145	2019-01-22 10:59:58.49	-969	1067	-1467	-13	-5	-5	-5	21	-26	-8
	146	2019-01-22 10:59:58.50	-976	1066	-1480	-9	-1	-5	-46	6	-52	20
	147	2019-01-22 10:59:58.51	-975	1071	-1480	-5	-4	-4	-34	2	-36	16
	148	2019-01-22 10:59:58.52	-967	1072	-1482	-3	-1	-1	-72	-2	-70	37
	149	2019-01-22 10:59:58.53	-966	1076	-1485	-4	-2	1	-41	-6	-35	23
	150	2019-01-22 10:59:58.54	-976	1067	-1489	-4	-1	3	-73	-15	-58	44
	151	2019-01-22 10:59:58.55	-973	1069	-1488	-5	-2	5	-34	-12	-22	23
	152	2019-01-22 10:59:58.56	-969	1077	-1484	-4	-5	3	-72	-6	-66	39
	153	2019-01-22 10:59:58.57	-968	1081	-1478	-5	-5	0	-42	-9	-33	25
	154	2019-01-22 10:59:58.58	-968	1088	-1478	-6	-1	-6	-90	-21	-69	55
	155	2019-01-22 10:59:58.59	-970	1083	-1482	-5	1	-9	-44	-24	-20	34
	156	2019-01-22 10:59:58.60	-975	1077	-1483	-5	1	-13	-86	-25	-61	55
	157	2019-01-22 10:59:58.61	-975	1072	-1483	-5	3	-19	-42	-25	-17	33
	158	2019-01-22 10:59:58.62	-968	1076	-1490	-6	4	-21	-88	-29	-59	58
	159	2019-01-22 10:59:58.63	-974	1076	-1490	-3	1	-26	-43	-33	-10	38
	160	2019-01-22 10:59:58.64	-976	1080	-1486	2	-1	-29	-90	-35	-55	62
	161	2019-01-22 10:59:58.65	-974	1084	-1490	-2	2	-35	-44	-36	-8	40
	162	2019-01-22 10:59:58.66	-981	1078	-1484	-4	4	-38	-90	-22	-68	56
	163	2019-01-22 10:59:58.67	-973	1073	-1487	-3	2	-37	-38	-15	-23	26
	164	2019-01-22 10:59:58.68	-981	1079	-1475	-3	4	-34	-81	-6	-75	43
	165	2019-01-22 10:59:58.69	-980	1084	-1478	-3	8	-35	-14	2	-16	6
	166	2019-01-22 10:59:58.70	-976	1074	-1474	-6	10	-33	-79	-9	-70	44
	167	2019-01-22 10:59:58.71	-982	1066	-1475	-4	15	-32	-40	-14	-26	27
	168	2019-01-22 10:59:58.72	-977	1075	-1470	-2	14	-32	-110	-29	-81	69
	169	2019-01-22 10:59:58.73	-978	1094	-1478	-1	17	-30	-53	-27	-26	40
	170	2019-01-22 10:59:58.74	-979	1087	-1482	2	19	-38	-110	-22	-88	66
	171	2019-01-22 10:59:58.75	-983	1087	-1478	4	21	-37	-55	-18	-37	36
	172	2019-01-22 10:59:58.76	-967	1087	-1483	9	14	-42	-114	-16	-98	65
	173	2019-01-22 10:59:58.77	-967	1080	-1481	11	12	-45	-51	-21	-30	36
	174	2019-01-22 10:59:58.78	-970	1071	-1478	11	9	-51	-107	-24	-83	65
	175	2019-01-22 10:59:58.79	-964	1064	-1480	9	11	-54	-32	-21	-11	26
	176	2019-01-22 10:59:58.80	-966	1051	-1475	9	10	-54	-95	-13	-82	54
	177	2019-01-22 10:59:58.81	-973	1047	-1482	9	10	-49	-40	-16	-24	28
	178	2019-01-22 10:59:58.82	-975	1040	-1476	8	13	-48	-118	-32	-86	75
	179	2019-01-22 10:59:58.83	-969	1044	-1475	7	18	-44	-54	-37	-17	45
	180	2019-01-22 10:59:58.84	-970	1055	-1484	3	18	-43	-120	-47	-73	83
	181	2019-01-22 10:59:58.85	-960	1052	-1481	-2	19	-42	-61	-56	-5	58
	182	2019-01-22 10:59:58.86	-966	1045	-1490	-9	22	-37	-124	-42	-82	83
	183	2019-01-22 10:59:58.87	-971	1048	-1496	-11	13	-33	-55	-38	-17	46
	184	2019-01-22 10:59:58.88	-963	1046	-1500	-15	12	-31	-117	-34	-83	75
	185	2019-01-22 10:59:58.89	-965	1057	-1496	-13	7	-29	-48	-34	-14	41
	186	2019-01-22 10:59:58.90	-963	1062	-1492	-16	4	-31	-114	-29	-85	71
	187	2019-01-22 10:59:58.91	-964	1077	-1483	-18	1	-39	-43	-33	-10	38
	188	2019-01-22 10:59:58.92	-956	1060	-1490	-21	6	-45	-105	-21	-84	63
	189	2019-01-22 10:59:58.93	-959	1052	-1469	-16	4	-44	-32	-21	-11	26
	190	2019-01-22 10:59:58.94	-969	1028	-1492	-20	7	-35	-102	-20	-82	61
	191	2019-01-22 10:59:58.95	-959	1024	-1506	-20	4	-22	-27	-29	2	28
	192	2019-01-22 10:59:58.96	-964	1025	-1501	-14	-1	-10	-100	-27	-73	63
	193	2019-01-22 10:59:58.97	-950	1031	-1495	-13	-8	0	-31	-31	0	31
	194	2019-01-22 10:59:58.98	-954	1038	-1493	-15	-5	10	-100	-16	-84	58
	195	2019-01-22 10:59:58.99	-958	1056	-1498	-18	0	11	-29	-21	-8	25
	196	2019-01-22 10:59:59.00	-959	1073	-1491	-19	0	9	-102	-21	-81	61
	197	2019-01-22 10:59:59.01	-960	1094	-1497	-16	-4	3	-26	-27	1	26
	198	2019-01-22 10:59:59.02	-960	1085	-1504	-15	-9	-1	-99	-17	-82	58
	199	2019-01-22 10:59:59.03	-962	1079	-1518	-14	-14	-7	-28	-24	-4	26
	200	2019-01-22 10:59:59.04	-956	1088	-1500	-9	-19	-11	-102	-23	-79	62
	201	2019-01-22 10:59:59.05	-957	1089	-1501	-6	-27	-17	-32	-24	-8	28
	202	2019-01-22 10:59:59.06	-968	1079	-1486	-5	-26	-20	-100	-15	-85	57
	203	2019-01-22 10:59:59.07	-965	1062	-1487	-7	-23	-25	-31	-31	0	31
	204	2019-01-22 10:59:59.08	-963	1063	-1486	-5	-22	-25	-99	-24	-75	61
	205	2019-01-22 10:59:59.09	-969	1057	-1483	-3	-23	-23	-16	-19	3	17
	206	2019-01-22 10:59:59.10	-975	1059	-1470	-4	-19	-22	-76	5	-81	35
	207	2019-01-22 10:59:59.11	-971	1046	-1484	-6	-18	-19	-18	-12	-6	15
	208	2019-01-22 10:59:59.12	-971	1041	-1498	-3	-21	-8	-99	-10	-89	54
	209	2019-01-22 10:59:59.13	-958	1060	-1483	5	-25	-3	-33	-26	-7	29
	210	2019-01-22 10:59:59.14	-969	1062	-1481	2	-25	0	-95	-12	-83	53
	211	2019-01-22 10:59:59.15	-955	1070	-1485	0	-17	0	-24	-23	-1	23
	212	2019-01-22 10:59:59.16	-962	1070	-1491	-3	-18	-4	-103	-18	-85	60
	213	2019-01-22 10:59:59.17	-970	1068	-1484	-6	-20	-9	-32	-19	-13	25
	214	2019-01-22 10:59:59.18	-968	1065	-1477	-8	-21	-13	-95	-5	-90	50
	215	2019-01-22 10:59:59.19	-987	1045	-1484	-15	-21	-15	-27	-26	-1	26
	216	2019-01-22 10:59:59.20	-977	1053	-1484	-14	-27	-12	-91	-18	-73	54
	217	2019-01-22 10:59:59.21	-978	1048	-1487	-8	-31	-6	-27	-30	3	28
	218	2019-01-22 10:59:59.22	-972	1038	-1484	-10	-33	-1	-104	-24	-80	64
	219	2019-01-22 10:59:59.23	-975	1039	-1469	-12	-31	0	-38	-38	0	38
	220	2019-01-22 10:59:59.24	-975	1057	-1472	-16	-21	2	-110	-32	-78	71
	221	2019-01-22 10:59:59.25	-972	1057	-1469	-17	-17	4	-49	-40	-9	44
	222	2019-01-22 10:59:59.26	-977	1063	-1472	-19	-10	3	-113	-32	-81	72
	223	2019-01-22 10:59:59.27	-981	1065	-1471	-20	-7	2	-49	-39	-10	44
	224	2019-01-22 10:59:59.28	-981	1064	-1479	-24	-4	0	-116	-28	-88	72
	225	2019-01-22 10:59:59.29	-985	1063	-1482	-27	-5	1	-55	-33	-22	44
	226	2019-01-22 10:59:59.30	-976	1071	-1491	-26	-11	2	-114	-27	-87	70
	227	2019-01-22 10:59:59.31	-982	1073	-1477	-28	-11	3	-58	-36	-22	47
	228	2019-01-22 10:59:59.32	-972	1071	-1473	-30	-15	5	-120	-33	-87	76
	229	2019-01-22 10:59:59.33	-967	1073	-1473	-31	-16	8	-59	-42	-17	50
	230	2019-01-22 10:59:59.34	-976	1074	-1472	-31	-16	5	-118	-32	-86	75
	231	2019-01-22 10:59:59.35	-979	1073	-1470	-31	-14	6	-53	-31	-22	42
	232	2019-01-22 10:59:59.36	-985	1076	-1473	-25	-16	5	-110	-17	-93	63
	233	2019-01-22 10:59:59.37	-987	1086	-1479	-18	-19	9	-53	-24	-29	38
	234	2019-01-22 10:59:59.38	-983	1094	-1473	-14	-21	8	-105	-19	-86	62
	235	2019-01-22 10:59:59.39	-1001	1096	-1481	-11	-19	6	-44	-29	-15	36
	236	2019-01-22 10:59:59.40	-985	1094	-1473	-5	-21	0	-92	-24	-68	58
	237	2019-01-22 10:59:59.41	-972	1090	-1464	-3	-19	-2	-40	-23	-17	31
	238	2019-01-22 10:59:59.42	-991	1085	-1469	-3	-18	-3	-90	-8	-82	49
	239	2019-01-22 10:59:59.43	-978	1080	-1464	-2	-15	-3	-33	-13	-20	23
	240	2019-01-22 10:59:59.44	-977	1071	-1475	-3	-15	-1	-80	-3	-77	41
	241	2019-01-22 10:59:59.45	-975	1077	-1460	-4	-15	1	-24	0	-24	12
	242	2019-01-22 10:59:59.46	-996	1088	-1465	2	-13	0	-43	46	-89	-1
	243	2019-01-22 10:59:59.47	-983	1086	-1473	3	-10	-1	38	70	-32	-54
	244	2019-01-22 10:59:59.48	-979	1084	-1464	7	-5	-8	-3	76	-79	-36
	245	2019-01-22 10:59:59.49	-985	1084	-1479	6	-2	-9	30	52	-22	-41
	246	2019-01-22 10:59:59.50	-977	1076	-1484	5	-5	-10	-24	50	-74	-13
	247	2019-01-22 10:59:59.51	-979	1077	-1472	6	-9	-11	10	44	-34	-27
	248	2019-01-22 10:59:59.52	-981	1078	-1470	6	-12	-9	-47	38	-85	4
	249	2019-01-22 10:59:59.53	-981	1079	-1471	3	-11	-10	-26	8	-34	9
	250	2019-01-22 10:59:59.54	-982	1070	-1466	5	-9	-11	-103	-38	-65	70
	251	2019-01-22 10:59:59.55	-981	1063	-1467	7	-8	-8	-87	-69	-18	78
	252	2019-01-22 10:59:59.56	-985	1061	-1464	6	-5	-6	-128	-69	-59	98
	253	2019-01-22 10:59:59.57	-981	1066	-1467	1	-4	-5	-97	-71	-26	84
	254	2019-01-22 10:59:59.58	-980	1075	-1470	-2	-5	-4	-135	-61	-74	98
	255	2019-01-22 10:59:59.59	-997	1081	-1460	-8	-3	-5	-103	-70	-33	86
	256	2019-01-22 10:59:59.60	-990	1088	-1466	-10	1	-9	-132	-74	-58	103
	257	2019-01-22 10:59:59.61	-987	1102	-1461	-9	-1	-16	-91	-63	-28	77
	258	2019-01-22 10:59:59.62	-992	1096	-1473	-6	7	-23	-96	-34	-62	65
	259	2019-01-22 10:59:59.63	-997	1094	-1476	-5	8	-30	-44	-8	-36	26
	260	2019-01-22 10:59:59.64	-989	1095	-1473	0	8	-33	-58	6	-64	26
	261	2019-01-22 10:59:59.65	-998	1091	-1470	6	3	-39	-35	-1	-34	18
	262	2019-01-22 10:59:59.66	-990	1074	-1481	12	5	-41	-67	-7	-60	37
	263	2019-01-22 10:59:59.67	-984	1077	-1479	9	2	-42	-47	-12	-35	29
	264	2019-01-22 10:59:59.68	-989	1078	-1471	8	2	-42	-68	-12	-56	40
	265	2019-01-22 10:59:59.69	-982	1077	-1471	5	8	-45	-44	-24	-20	34
	266	2019-01-22 10:59:59.70	-983	1077	-1455	6	12	-45	-60	-19	-41	39
	267	2019-01-22 10:59:59.71	-988	1068	-1460	10	13	-46	-54	-25	-29	39
	268	2019-01-22 10:59:59.72	-981	1050	-1484	16	12	-44	-78	-28	-50	53
	269	2019-01-22 10:59:59.73	-989	1047	-1489	26	6	-46	-64	-30	-34	47
	270	2019-01-22 10:59:59.74	-983	1043	-1481	29	2	-45	-69	-22	-47	45
	271	2019-01-22 10:59:59.75	-976	1031	-1479	30	5	-40	-59	-31	-28	45
	272	2019-01-22 10:59:59.76	-975	1034	-1475	25	10	-40	-63	-26	-37	44
	273	2019-01-22 10:59:59.77	-959	1038	-1477	23	14	-41	-57	-27	-30	42
	274	2019-01-22 10:59:59.78	-965	1029	-1481	21	18	-37	-61	-23	-38	42
	275	2019-01-22 10:59:59.79	-967	1027	-1480	14	20	-36	-61	-34	-27	47
	276	2019-01-22 10:59:59.80	-978	1038	-1494	5	28	-30	-73	-33	-40	53
	277	2019-01-22 10:59:59.81	-976	1035	-1500	0	25	-26	-72	-37	-35	54
	278	2019-01-22 10:59:59.82	-985	1044	-1487	-8	21	-22	-69	-36	-33	52
	279	2019-01-22 10:59:59.83	-977	1048	-1482	-17	18	-17	-72	-37	-35	54
	280	2019-01-22 10:59:59.84	-972	1046	-1491	-26	21	-14	-69	-32	-37	50
	281	2019-01-22 10:59:59.85	-971	1051	-1486	-31	19	-10	-78	-39	-39	58
	282	2019-01-22 10:59:59.86	-965	1049	-1481	-30	15	-6	-80	-43	-37	61
	283	2019-01-22 10:59:59.87	-959	1049	-1484	-31	17	-2	-85	-47	-38	66
	284	2019-01-22 10:59:59.88	-961	1055	-1488	-31	18	2	-75	-37	-38	56
	285	2019-01-22 10:59:59.89	-966	1058	-1484	-27	14	3	-83	-32	-51	57
	286	2019-01-22 10:59:59.90	-961	1064	-1496	-24	12	0	-75	-30	-45	52
	287	2019-01-22 10:59:59.91	-962	1067	-1498	-25	6	-1	-91	-30	-61	60
	288	2019-01-22 10:59:59.92	-963	1068	-1490	-27	0	-2	-62	-14	-48	38
	289	2019-01-22 10:59:59.93	-982	1076	-1494	-24	-2	-6	-82	-25	-57	53
	290	2019-01-22 10:59:59.94	-960	1079	-1487	-22	-6	-9	-63	-19	-44	41
	291	2019-01-22 10:59:59.95	-963	1075	-1475	-19	-11	-13	-83	-28	-55	55
	292	2019-01-22 10:59:59.96	-981	1068	-1478	-12	-7	-14	-57	-19	-38	38
	293	2019-01-22 10:59:59.97	-966	1054	-1483	-6	-9	-10	-74	-19	-55	46
	294	2019-01-22 10:59:59.98	-967	1054	-1485	3	-12	-9	-43	-9	-34	26
	295	2019-01-22 10:59:59.99	-970	1066	-1471	4	-8	-10	-68	-11	-57	39
	296	2019-01-22 11:00:00.00	-958	1066	-1480	-1	-1	-14	-49	-16	-33	32
	297	2019-01-22 11:00:00.01	-972	1066	-1471	-7	5	-18	-85	-33	-52	59
	298	2019-01-22 11:00:00.02	-961	1069	-1472	-13	4	-25	-45	-27	-18	36
	299	2019-01-22 11:00:00.03	-966	1063	-1492	-25	10	-32	-77	-34	-43	55
	300	2019-01-22 11:00:00.04	-962	1062	-1495	-25	6	-34	-58	-39	-19	48
	301	2019-01-22 11:00:00.05	-967	1059	-1486	-20	-4	-30	-92	-35	-57	63
	302	2019-01-22 11:00:00.06	-965	1052	-1488	-18	-9	-29	-56	-32	-24	44
	303	2019-01-22 11:00:00.07	-956	1043	-1498	-22	-11	-23	-92	-31	-61	61
	304	2019-01-22 11:00:00.08	-967	1049	-1490	-22	-16	-19	-55	-28	-27	41
	305	2019-01-22 11:00:00.09	-953	1043	-1484	-18	-20	-12	-97	-33	-64	65
	306	2019-01-22 11:00:00.10	-965	1041	-1478	-22	-20	-6	-61	-29	-32	45
	307	2019-01-22 11:00:00.11	-972	1058	-1480	-27	-18	-4	-96	-20	-76	58
	308	2019-01-22 11:00:00.12	-973	1057	-1487	-32	-19	1	-45	-16	-29	30
	309	2019-01-22 11:00:00.13	-978	1061	-1491	-33	-25	7	-88	-17	-71	52
	310	2019-01-22 11:00:00.14	-975	1063	-1482	-35	-32	10	-53	-21	-32	37
	311	2019-01-22 11:00:00.15	-969	1060	-1474	-39	-33	15	-104	-25	-79	64
	312	2019-01-22 11:00:00.16	-981	1064	-1482	-38	-33	19	-51	-30	-21	40
	313	2019-01-22 11:00:00.17	-978	1066	-1468	-37	-33	19	-102	-34	-68	68
	314	2019-01-22 11:00:00.18	-974	1075	-1462	-34	-30	20	-47	-30	-17	38
	315	2019-01-22 11:00:00.19	-979	1076	-1466	-28	-26	20	-95	-19	-76	57
	316	2019-01-22 11:00:00.20	-974	1082	-1478	-25	-22	18	-46	-17	-29	31
	317	2019-01-22 11:00:00.21	-977	1088	-1465	-26	-20	13	-96	-18	-78	57
	318	2019-01-22 11:00:00.22	-974	1088	-1474	-32	-15	8	-38	-24	-14	31
	319	2019-01-22 11:00:00.23	-976	1090	-1467	-31	-17	7	-94	-34	-60	64
	320	2019-01-22 11:00:00.24	-978	1074	-1472	-32	-20	7	-40	-34	-6	37
	321	2019-01-22 11:00:00.25	-977	1080	-1471	-30	-18	11	-92	-26	-66	59
	322	2019-01-22 11:00:00.26	-970	1088	-1470	-30	-21	15	-41	-29	-12	35
	323	2019-01-22 11:00:00.27	-980	1077	-1471	-28	-18	20	-104	-39	-65	71
	324	2019-01-22 11:00:00.28	-989	1085	-1466	-25	-21	23	-52	-40	-12	46
	325	2019-01-22 11:00:00.29	-977	1091	-1459	-19	-25	25	-100	-29	-71	64
	326	2019-01-22 11:00:00.30	-972	1090	-1470	-17	-21	25	-34	-26	-8	30
	327	2019-01-22 11:00:00.31	-982	1098	-1463	-12	-21	24	-95	-24	-71	59
	328	2019-01-22 11:00:00.32	-981	1097	-1460	-8	-15	23	-44	-39	-5	41
	329	2019-01-22 11:00:00.33	-981	1098	-1472	-6	-16	18	-111	-32	-79	71
	330	2019-01-22 11:00:00.34	-993	1096	-1476	-1	-17	17	-52	-40	-12	46
	331	2019-01-22 11:00:00.35	-986	1095	-1476	1	-19	23	-112	-33	-79	72
	332	2019-01-22 11:00:00.36	-983	1095	-1459	0	-19	21	-42	-36	-6	39
	333	2019-01-22 11:00:00.37	-986	1100	-1456	-1	-16	21	-96	-22	-74	59
	334	2019-01-22 11:00:00.38	-984	1100	-1450	0	-13	22	-39	-26	-13	32
	335	2019-01-22 11:00:00.39	-994	1094	-1461	-4	-11	18	-112	-22	-90	67
	336	2019-01-22 11:00:00.40	-981	1089	-1470	-4	-11	15	-51	-31	-20	41
	337	2019-01-22 11:00:00.41	-987	1091	-1467	-3	-11	15	-113	-31	-82	72
	338	2019-01-22 11:00:00.42	-983	1088	-1460	4	-13	11	-50	-47	-3	48
	339	2019-01-22 11:00:00.43	-970	1095	-1475	5	-12	3	-112	-44	-68	78
	340	2019-01-22 11:00:00.44	-977	1110	-1466	5	-7	-4	-39	-41	2	40
	341	2019-01-22 11:00:00.45	-986	1109	-1465	8	-6	-12	-103	-16	-87	59
	342	2019-01-22 11:00:00.46	-974	1109	-1467	9	-7	-21	-19	0	-19	9
	343	2019-01-22 11:00:00.47	-978	1097	-1462	9	-8	-29	-78	18	-96	30
	344	2019-01-22 11:00:00.48	-987	1080	-1461	10	-12	-34	-7	10	-17	-1
	345	2019-01-22 11:00:00.49	-981	1070	-1476	10	-14	-31	-94	-7	-87	50
	346	2019-01-22 11:00:00.50	-983	1070	-1469	13	-18	-29	-52	-42	-10	47
	347	2019-01-22 11:00:00.51	-981	1067	-1452	13	-20	-27	-126	-46	-80	86
	348	2019-01-22 11:00:00.52	-978	1064	-1461	5	-12	-27	-49	-44	-5	46
	349	2019-01-22 11:00:00.53	-979	1064	-1470	1	-5	-23	-111	-39	-72	75
	350	2019-01-22 11:00:00.54	-988	1075	-1476	-6	-1	-22	-38	-37	-1	37
	351	2019-01-22 11:00:00.55	-986	1081	-1473	-11	6	-15	-84	-4	-80	44
	352	2019-01-22 11:00:00.56	-984	1095	-1469	-16	2	-16	28	31	-3	-29
	353	2019-01-22 11:00:00.57	-987	1103	-1469	-21	5	-20	-16	63	-79	-23
	354	2019-01-22 11:00:00.58	-996	1106	-1478	-19	5	-25	51	61	-10	-56
	355	2019-01-22 11:00:00.59	-983	1109	-1469	-17	2	-30	-24	69	-93	-22
	356	2019-01-22 11:00:00.60	-989	1112	-1467	-12	3	-37	38	61	-23	-49
	357	2019-01-22 11:00:00.61	-994	1112	-1472	-10	1	-40	-53	45	-98	4
	358	2019-01-22 11:00:00.62	-998	1117	-1470	-7	-3	-46	-2	24	-26	-11
	359	2019-01-22 11:00:00.63	-995	1114	-1453	-5	-3	-54	-67	35	-102	16
	360	2019-01-22 11:00:00.64	-1002	1105	-1453	-5	6	-59	25	46	-21	-35
	361	2019-01-22 11:00:00.65	-996	1098	-1453	-6	14	-60	-42	57	-99	-7
	362	2019-01-22 11:00:00.66	-985	1091	-1459	-3	22	-58	21	48	-27	-34
	363	2019-01-22 11:00:00.67	-988	1081	-1455	8	20	-58	-35	60	-95	-12
	364	2019-01-22 11:00:00.68	-996	1081	-1455	22	23	-56	44	50	-6	-47
	365	2019-01-22 11:00:00.69	-993	1084	-1460	25	26	-57	-19	60	-79	-20
	366	2019-01-22 11:00:00.70	-986	1076	-1468	24	34	-57	38	58	-20	-48
	367	2019-01-22 11:00:00.71	-981	1075	-1459	23	35	-59	-23	92	-115	-34
	368	2019-01-22 11:00:00.72	-975	1057	-1466	25	31	-59	34	113	-79	-73
	369	2019-01-22 11:00:00.73	-982	1060	-1465	16	38	-58	-4	161	-165	-78
	370	2019-01-22 11:00:00.74	-970	1050	-1489	11	37	-54	95	192	-97	-143
	371	2019-01-22 11:00:00.75	-967	1046	-1484	11	25	-52	45	216	-171	-130
	372	2019-01-22 11:00:00.76	-964	1046	-1474	19	18	-46	90	224	-134	-157
	373	2019-01-22 11:00:00.77	-970	1050	-1466	24	15	-42	23	249	-226	-136
	374	2019-01-22 11:00:00.78	-965	1046	-1464	18	17	-40	59	263	-204	-161
	375	2019-01-22 11:00:00.79	-966	1046	-1481	12	19	-37	-27	272	-299	-122
	376	2019-01-22 11:00:00.80	-959	1041	-1484	10	19	-29	8	272	-264	-140
	377	2019-01-22 11:00:00.81	-966	1041	-1472	10	14	-24	-64	268	-332	-102
	378	2019-01-22 11:00:00.82	-969	1039	-1473	8	10	-17	-41	216	-257	-87
	379	2019-01-22 11:00:00.83	-973	1041	-1478	-1	12	-11	-117	185	-302	-34
	380	2019-01-22 11:00:00.84	-971	1049	-1485	-7	12	-7	-59	192	-251	-66
	381	2019-01-22 11:00:00.85	-973	1048	-1491	-4	2	-2	-103	207	-310	-52
	382	2019-01-22 11:00:00.86	-966	1053	-1487	0	-8	-2	-35	202	-237	-83
	383	2019-01-22 11:00:00.87	-970	1056	-1482	-2	-14	0	-77	211	-288	-67
	384	2019-01-22 11:00:00.88	-971	1063	-1479	-7	-11	2	-4	213	-217	-104
	385	2019-01-22 11:00:00.89	-976	1062	-1478	-11	-8	-3	-33	230	-263	-98
	386	2019-01-22 11:00:00.90	-978	1070	-1478	-15	-7	-3	28	223	-195	-125
	387	2019-01-22 11:00:00.91	-966	1076	-1486	-18	-6	-9	-17	219	-236	-101
	388	2019-01-22 11:00:00.92	-984	1073	-1480	-21	-8	-18	29	202	-173	-115
	389	2019-01-22 11:00:00.93	-976	1082	-1487	-26	-7	-24	-30	192	-222	-81
	390	2019-01-22 11:00:00.94	-982	1076	-1485	-23	-9	-28	9	162	-153	-85
	391	2019-01-22 11:00:00.95	-973	1072	-1483	-19	-10	-30	-37	151	-188	-57
	392	2019-01-22 11:00:00.96	-975	1064	-1472	-20	-10	-29	-6	120	-126	-57
	393	2019-01-22 11:00:00.97	-972	1069	-1463	-19	-2	-30	-69	101	-170	-16
	394	2019-01-22 11:00:00.98	-967	1059	-1474	-22	6	-25	-32	79	-111	-23
	395	2019-01-22 11:00:00.99	-969	1052	-1466	-24	14	-20	-76	73	-149	1
	396	2019-01-22 11:00:01.00	-966	1060	-1472	-20	15	-17	-38	57	-95	-9
	397	2019-01-22 11:00:01.01	-972	1072	-1472	-18	19	-14	-88	48	-136	20
	398	2019-01-22 11:00:01.02	-970	1067	-1483	-21	23	-9	-67	16	-83	25
	399	2019-01-22 11:00:01.03	-958	1068	-1490	-18	14	-9	-116	8	-124	54
	400	2019-01-22 11:00:01.04	-960	1065	-1485	-13	1	-7	-61	18	-79	21
	401	2019-01-22 11:00:01.05	-959	1067	-1488	-10	-7	-3	-73	36	-109	18
	402	2019-01-22 11:00:01.06	-961	1065	-1485	-14	-13	1	-25	20	-45	2
	403	2019-01-22 11:00:01.07	-962	1066	-1480	-16	-17	1	-56	2	-58	27
	404	2019-01-22 11:00:01.08	-973	1058	-1478	-14	-20	3	-19	-20	1	19
	405	2019-01-22 11:00:01.09	-968	1062	-1474	-10	-24	7	-54	-25	-29	39
	406	2019-01-22 11:00:01.10	-964	1066	-1475	-7	-29	5	-32	-37	5	34
	407	2019-01-22 11:00:01.11	-974	1071	-1478	-5	-29	9	-65	-34	-31	49
	408	2019-01-22 11:00:01.12	-967	1070	-1477	-6	-32	13	-38	-41	3	39
	409	2019-01-22 11:00:01.13	-967	1075	-1478	-7	-33	16	-68	-41	-27	54
	410	2019-01-22 11:00:01.14	-975	1071	-1467	-10	-38	21	-50	-55	5	52
	411	2019-01-22 11:00:01.15	-961	1072	-1465	-17	-39	24	-78	-50	-28	64
	412	2019-01-22 11:00:01.16	-972	1074	-1466	-22	-35	28	-65	-53	-12	59
	413	2019-01-22 11:00:01.17	-975	1083	-1467	-28	-34	32	-89	-44	-45	66
	414	2019-01-22 11:00:01.18	-979	1077	-1462	-32	-31	36	-82	-65	-17	73
	415	2019-01-22 11:00:01.19	-969	1092	-1472	-33	-32	34	-110	-70	-40	90
	416	2019-01-22 11:00:01.20	-985	1099	-1463	-31	-32	35	-93	-78	-15	85
	417	2019-01-22 11:00:01.21	-984	1097	-1476	-29	-30	32	-120	-85	-35	102
	418	2019-01-22 11:00:01.22	-975	1103	-1469	-29	-37	30	-135	-120	-15	127
	419	2019-01-22 11:00:01.23	-980	1109	-1466	-24	-42	26	-205	-179	-26	192
	420	2019-01-22 11:00:01.24	-978	1109	-1469	-17	-46	25	-262	-254	-8	258
	421	2019-01-22 11:00:01.25	-982	1109	-1458	-20	-46	17	-308	-292	-16	300
	422	2019-01-22 11:00:01.26	-993	1103	-1445	-20	-43	13	-332	-327	-5	329
	423	2019-01-22 11:00:01.27	-996	1086	-1458	-17	-42	13	-360	-343	-17	351
	424	2019-01-22 11:00:01.28	-987	1073	-1454	-11	-43	17	-369	-356	-13	362
	425	2019-01-22 11:00:01.29	-983	1071	-1461	-7	-45	24	-377	-360	-17	368
	426	2019-01-22 11:00:01.30	-980	1069	-1457	-6	-42	27	-387	-377	-10	382
	427	2019-01-22 11:00:01.31	-984	1083	-1448	-7	-37	31	-413	-401	-12	407
	428	2019-01-22 11:00:01.32	-1001	1090	-1454	-12	-27	35	-425	-421	-4	423
	429	2019-01-22 11:00:01.33	-986	1104	-1456	-16	-22	35	-428	-424	-4	426
	430	2019-01-22 11:00:01.34	-985	1099	-1463	-19	-20	31	-406	-402	-4	404
	431	2019-01-22 11:00:01.35	-995	1105	-1457	-23	-19	28	-363	-349	-14	356
	432	2019-01-22 11:00:01.36	-987	1113	-1473	-26	-20	24	-319	-299	-20	309
	433	2019-01-22 11:00:01.37	-981	1118	-1471	-27	-22	21	-261	-247	-14	254
	434	2019-01-22 11:00:01.38	-980	1122	-1462	-24	-24	7	-231	-218	-13	224
	435	2019-01-22 11:00:01.39	-979	1122	-1464	-17	-26	-2	-201	-199	-2	200
	436	2019-01-22 11:00:01.40	-978	1124	-1465	-12	-24	-13	-197	-178	-19	187
	437	2019-01-22 11:00:01.41	-978	1113	-1468	-9	-24	-22	-163	-149	-14	156
	438	2019-01-22 11:00:01.42	-975	1116	-1448	-2	-26	-24	-155	-128	-27	141
	439	2019-01-22 11:00:01.43	-987	1102	-1459	6	-29	-30	-124	-121	-3	122
	440	2019-01-22 11:00:01.44	-980	1087	-1454	7	-26	-24	-132	-125	-7	128
	441	2019-01-22 11:00:01.45	-978	1081	-1450	7	-22	-19	-113	-127	14	120
	442	2019-01-22 11:00:01.46	-983	1074	-1447	7	-18	-13	-128	-125	-3	126
	443	2019-01-22 11:00:01.47	-984	1079	-1449	10	-16	-5	-102	-114	12	108
	444	2019-01-22 11:00:01.48	-987	1083	-1450	8	-17	-2	-122	-113	-9	117
	445	2019-01-22 11:00:01.49	-986	1088	-1457	5	-12	4	-97	-108	11	102
	446	2019-01-22 11:00:01.50	-986	1098	-1473	2	-15	7	-117	-104	-13	110
	447	2019-01-22 11:00:01.51	-993	1108	-1463	-1	-24	5	-93	-87	-6	90
	448	2019-01-22 11:00:01.52	-993	1107	-1467	2	-27	2	-126	-79	-47	102
	449	2019-01-22 11:00:01.53	-991	1109	-1468	11	-33	-1	-89	-68	-21	78
	450	2019-01-22 11:00:01.54	-1000	1104	-1451	23	-38	-9	-101	-56	-45	78
	451	2019-01-22 11:00:01.55	-993	1100	-1453	28	-39	-11	-49	-37	-12	43
	452	2019-01-22 11:00:01.56	-1012	1101	-1446	31	-34	-17	-66	-27	-39	46
	453	2019-01-22 11:00:01.57	-1006	1100	-1443	28	-26	-21	-35	-42	7	38
	454	2019-01-22 11:00:01.58	-1006	1094	-1447	23	-20	-21	-75	-51	-24	63
	455	2019-01-22 11:00:01.59	-1014	1092	-1440	19	-15	-22	-38	-53	15	45
	456	2019-01-22 11:00:01.60	-1003	1096	-1440	20	-9	-25	-78	-52	-26	65
	457	2019-01-22 11:00:01.61	-1009	1104	-1449	17	-4	-25	-37	-44	7	40
	458	2019-01-22 11:00:01.62	-1002	1104	-1459	15	-3	-26	-81	-47	-34	64
	459	2019-01-22 11:00:01.63	-1008	1107	-1465	11	-4	-27	-40	-41	1	40
	460	2019-01-22 11:00:01.64	-1005	1115	-1457	7	-7	-30	-78	-34	-44	56
	461	2019-01-22 11:00:01.65	-1003	1116	-1457	8	-9	-36	-32	-41	9	36
	462	2019-01-22 11:00:01.66	-1003	1122	-1446	8	-6	-41	-74	-38	-36	56
	463	2019-01-22 11:00:01.67	-1006	1103	-1441	11	-5	-47	-26	-44	18	35
	464	2019-01-22 11:00:01.68	-1007	1094	-1439	21	0	-57	-64	-43	-21	53
	465	2019-01-22 11:00:01.69	-1000	1084	-1444	25	7	-59	-10	-31	21	20
	466	2019-01-22 11:00:01.70	-998	1077	-1453	34	11	-64	-72	-40	-32	56
	467	2019-01-22 11:00:01.71	-1002	1078	-1451	35	18	-66	-48	-58	10	53
	468	2019-01-22 11:00:01.72	-995	1059	-1447	37	25	-66	-120	-70	-50	95
	469	2019-01-22 11:00:01.73	-995	1061	-1459	36	29	-65	-70	-64	-6	67
	470	2019-01-22 11:00:01.74	-989	1046	-1459	37	30	-62	-110	-52	-58	81
	471	2019-01-22 11:00:01.75	-991	1035	-1459	34	27	-61	-44	-42	-2	43
	472	2019-01-22 11:00:01.76	-989	1035	-1457	29	32	-51	-102	-49	-53	75
	473	2019-01-22 11:00:01.77	-983	1034	-1450	23	31	-42	-50	-57	7	53
	474	2019-01-22 11:00:01.78	-981	1037	-1458	20	28	-35	-109	-66	-43	87
	475	2019-01-22 11:00:01.79	-976	1041	-1467	15	26	-28	-58	-63	5	60
	476	2019-01-22 11:00:01.80	-981	1038	-1471	12	23	-22	-120	-61	-59	90
	477	2019-01-22 11:00:01.81	-983	1050	-1468	5	26	-15	-60	-54	-6	57
	478	2019-01-22 11:00:01.82	-972	1058	-1473	-2	26	-13	-114	-49	-65	81
	479	2019-01-22 11:00:01.83	-974	1054	-1487	-4	23	-11	-44	-42	-2	43
	480	2019-01-22 11:00:01.84	-978	1065	-1492	-6	17	-10	-103	-45	-58	74
	481	2019-01-22 11:00:01.85	-970	1063	-1481	-7	11	-11	-47	-48	1	47
	482	2019-01-22 11:00:01.86	-969	1066	-1485	-5	6	-9	-115	-61	-54	88
	483	2019-01-22 11:00:01.87	-969	1058	-1478	-5	-6	-11	-53	-61	8	57
	484	2019-01-22 11:00:01.88	-968	1059	-1465	-4	-9	-8	-108	-58	-50	83
	485	2019-01-22 11:00:01.89	-974	1070	-1476	-6	-7	-10	-40	-54	14	47
	486	2019-01-22 11:00:01.90	-975	1063	-1474	-9	-7	-13	-99	-53	-46	76
	487	2019-01-22 11:00:01.91	-972	1059	-1479	-8	-10	-10	-28	-40	12	34
	488	2019-01-22 11:00:01.92	-983	1063	-1474	-9	-13	-11	-85	-30	-55	57
	489	2019-01-22 11:00:01.93	-971	1064	-1479	-12	-14	-7	-14	-24	10	19
	490	2019-01-22 11:00:01.94	-981	1070	-1472	-8	-11	-6	-83	-30	-53	56
	491	2019-01-22 11:00:01.95	-970	1070	-1468	0	-7	-5	-27	-51	24	39
	492	2019-01-22 11:00:01.96	-977	1065	-1476	4	-6	-7	-94	-53	-41	73
	493	2019-01-22 11:00:01.97	-973	1074	-1487	7	-1	-11	-18	-38	20	28
	494	2019-01-22 11:00:01.98	-975	1077	-1497	12	-5	-17	-89	-47	-42	68
	495	2019-01-22 11:00:01.99	-968	1080	-1484	12	-11	-22	-32	-59	27	45
	496	2019-01-22 11:00:02.00	-971	1072	-1482	7	-9	-25	-100	-58	-42	79
	497	2019-01-22 11:00:02.01	-976	1066	-1484	-3	-14	-29	-28	-52	24	40
	498	2019-01-22 11:00:02.02	-960	1047	-1463	-7	-23	-28	-85	-44	-41	64
	499	2019-01-22 11:00:02.03	-970	1030	-1469	-8	-24	-16	-11	-37	26	24
	500	2019-01-22 11:00:02.04	-968	1025	-1482	-4	-33	-7	-77	-30	-47	53
	501	2019-01-22 11:00:02.05	-964	1029	-1475	0	-39	2	-5	-25	20	15
	502	2019-01-22 11:00:02.06	-974	1039	-1474	3	-37	11	-80	-31	-49	55
	503	2019-01-22 11:00:02.07	-976	1044	-1464	5	-37	19	-9	-27	18	18
	504	2019-01-22 11:00:02.08	-986	1045	-1476	4	-32	22	-81	-33	-48	57
	505	2019-01-22 11:00:02.09	-987	1060	-1478	-2	-31	24	-28	-39	11	33
	506	2019-01-22 11:00:02.10	-986	1072	-1477	-11	-31	25	-105	-33	-72	69
	507	2019-01-22 11:00:02.11	-989	1084	-1465	-18	-35	22	-55	-30	-25	42
	508	2019-01-22 11:00:02.12	-997	1080	-1467	-23	-40	17	-130	-30	-100	80
	509	2019-01-22 11:00:02.13	-989	1081	-1467	-26	-38	17	-65	-30	-35	47
	510	2019-01-22 11:00:02.14	-985	1087	-1470	-28	-39	9	-120	-33	-87	76
	511	2019-01-22 11:00:02.15	-989	1086	-1463	-28	-40	3	-41	-37	-4	39
	512	2019-01-22 11:00:02.16	-989	1093	-1458	-31	-35	-2	-109	-38	-71	73
	513	2019-01-22 11:00:02.17	-1003	1084	-1450	-30	-37	-6	-55	-43	-12	49
	514	2019-01-22 11:00:02.18	-988	1091	-1451	-34	-30	-6	-126	-47	-79	86
	515	2019-01-22 11:00:02.19	-984	1086	-1449	-34	-31	-8	-57	-40	-17	48
	516	2019-01-22 11:00:02.20	-995	1081	-1458	-33	-31	-8	-118	-33	-85	75
	517	2019-01-22 11:00:02.21	-996	1088	-1449	-32	-30	-10	-54	-32	-22	43
	518	2019-01-22 11:00:02.22	-998	1082	-1458	-30	-28	-7	-116	-33	-83	74
	519	2019-01-22 11:00:02.23	-990	1087	-1465	-33	-26	-7	-53	-35	-18	44
	520	2019-01-22 11:00:02.24	-993	1097	-1458	-34	-27	-10	-114	-39	-75	76
	521	2019-01-22 11:00:02.25	-1009	1102	-1459	-32	-30	-12	-60	-42	-18	51
	522	2019-01-22 11:00:02.26	-999	1100	-1459	-34	-27	-12	-124	-42	-82	83
	523	2019-01-22 11:00:02.27	-999	1098	-1457	-33	-30	-18	-65	-42	-23	53
	524	2019-01-22 11:00:02.28	-1010	1097	-1458	-33	-28	-19	-135	-58	-77	96
	525	2019-01-22 11:00:02.29	-1002	1089	-1458	-32	-31	-16	-92	-73	-19	82
	526	2019-01-22 11:00:02.30	-1006	1077	-1451	-21	-38	-14	-155	-81	-74	118
	527	2019-01-22 11:00:02.31	-1003	1073	-1446	-11	-43	-6	-87	-66	-21	76
	528	2019-01-22 11:00:02.32	-1008	1081	-1439	-8	-39	-1	-132	-63	-69	97
	529	2019-01-22 11:00:02.33	-1012	1089	-1439	-5	-31	2	-71	-64	-7	67
	530	2019-01-22 11:00:02.34	-1008	1096	-1438	-6	-22	0	-113	-57	-56	85
	531	2019-01-22 11:00:02.35	-1011	1098	-1449	-10	-14	-2	-41	-37	-4	39
	532	2019-01-22 11:00:02.36	-1014	1100	-1461	-6	-9	-6	-92	-32	-60	62
	533	2019-01-22 11:00:02.37	-1016	1092	-1459	0	-13	-13	-38	-28	-10	33
	534	2019-01-22 11:00:02.38	-1016	1091	-1458	3	-16	-13	-95	-24	-71	59
	535	2019-01-22 11:00:02.39	-1014	1093	-1463	4	-21	-15	-41	-29	-12	35
	536	2019-01-22 11:00:02.40	-1013	1089	-1456	6	-25	-17	-86	-35	-51	60
	537	2019-01-22 11:00:02.41	-1008	1084	-1449	10	-30	-21	-24	-33	9	28
	538	2019-01-22 11:00:02.42	-1010	1077	-1443	7	-26	-22	-88	-41	-47	64
	539	2019-01-22 11:00:02.43	-1007	1086	-1437	4	-25	-25	-43	-37	-6	40
	540	2019-01-22 11:00:02.44	-1005	1077	-1449	2	-20	-25	-80	-26	-54	53
	541	2019-01-22 11:00:02.45	-1020	1083	-1448	0	-15	-24	-20	-18	-2	19
	542	2019-01-22 11:00:02.46	-1024	1075	-1434	-5	-15	-25	-56	-9	-47	32
	543	2019-01-22 11:00:02.47	-1018	1075	-1443	-7	-7	-21	-5	-4	-1	4
	544	2019-01-22 11:00:02.48	-1017	1073	-1448	-6	-8	-22	-47	3	-50	22
	545	2019-01-22 11:00:02.49	-1013	1084	-1443	-1	-5	-19	-1	4	-5	-1
	546	2019-01-22 11:00:02.50	-1015	1080	-1443	0	-2	-19	-44	5	-49	19
	547	2019-01-22 11:00:02.51	-1006	1090	-1455	4	0	-20	11	15	-4	-13
	548	2019-01-22 11:00:02.52	-1004	1085	-1456	7	-2	-22	-19	22	-41	-1
	549	2019-01-22 11:00:02.53	-1009	1080	-1457	9	-6	-23	28	33	-5	-30
	550	2019-01-22 11:00:02.54	-1011	1082	-1458	9	-6	-23	-9	41	-50	-16
	551	2019-01-22 11:00:02.55	-1014	1074	-1451	8	-2	-25	20	48	-28	-34
	552	2019-01-22 11:00:02.56	-1020	1073	-1452	8	-5	-20	-27	43	-70	-8
	553	2019-01-22 11:00:02.57	-1013	1074	-1454	7	-4	-18	-3	30	-33	-13
	554	2019-01-22 11:00:02.58	-1027	1074	-1457	5	-3	-14	-51	9	-60	21
	555	2019-01-22 11:00:02.59	-1025	1075	-1453	7	-4	-9	-34	-3	-31	18
	556	2019-01-22 11:00:02.60	-1025	1081	-1449	7	-3	-8	-69	-8	-61	38
	557	2019-01-22 11:00:02.61	-1022	1082	-1455	4	2	-9	-38	-15	-23	26
	558	2019-01-22 11:00:02.62	-1019	1090	-1447	6	4	-13	-75	-24	-51	49
	559	2019-01-22 11:00:02.63	-1024	1099	-1440	9	2	-15	-50	-26	-24	38
	560	2019-01-22 11:00:02.64	-1009	1104	-1436	11	6	-21	-72	-28	-44	50
	561	2019-01-22 11:00:02.65	-1016	1091	-1440	6	11	-28	-35	-15	-20	25
	562	2019-01-22 11:00:02.66	-1006	1094	-1445	6	12	-36	-47	-11	-36	29
	563	2019-01-22 11:00:02.67	-1003	1088	-1441	11	12	-39	-30	-11	-19	20
	564	2019-01-22 11:00:02.68	-1009	1079	-1449	14	11	-44	-67	-22	-45	44
	565	2019-01-22 11:00:02.69	-1009	1073	-1461	12	11	-47	-54	-31	-23	42
	566	2019-01-22 11:00:02.70	-1009	1064	-1458	16	6	-49	-75	-37	-38	56
	567	2019-01-22 11:00:02.71	-1007	1057	-1464	18	4	-48	-58	-45	-13	51
	568	2019-01-22 11:00:02.72	-1010	1048	-1457	16	4	-49	-74	-47	-27	60
	569	2019-01-22 11:00:02.73	-1006	1040	-1460	10	7	-44	-55	-41	-14	48
	570	2019-01-22 11:00:02.74	-1007	1056	-1447	6	1	-42	-65	-34	-31	49
	571	2019-01-22 11:00:02.75	-1003	1047	-1448	1	5	-36	-51	-32	-19	41
	572	2019-01-22 11:00:02.76	-991	1045	-1452	-4	3	-35	-60	-36	-24	48
	573	2019-01-22 11:00:02.77	-1002	1045	-1430	-7	11	-28	-51	-30	-21	40
	574	2019-01-22 11:00:02.78	-996	1034	-1449	-12	19	-21	-55	-23	-32	39
	575	2019-01-22 11:00:02.79	-995	1043	-1471	-9	20	-15	-53	-14	-39	33
	576	2019-01-22 11:00:02.80	-991	1048	-1463	-5	8	-3	-55	-17	-38	36
	577	2019-01-22 11:00:02.81	-994	1053	-1470	-9	2	-2	-61	-30	-31	45
	578	2019-01-22 11:00:02.82	-994	1064	-1460	-16	-1	-1	-64	-34	-30	49
	579	2019-01-22 11:00:02.83	-999	1065	-1472	-24	-1	-5	-63	-37	-26	50
	580	2019-01-22 11:00:02.84	-996	1064	-1468	-34	0	-5	-57	-28	-29	42
	581	2019-01-22 11:00:02.85	-1000	1062	-1472	-41	-4	-7	-57	-22	-35	39
	582	2019-01-22 11:00:02.86	-1006	1070	-1466	-47	-10	-4	-53	-15	-38	34
	583	2019-01-22 11:00:02.87	-1015	1071	-1456	-50	-12	0	-52	-8	-44	30
	584	2019-01-22 11:00:02.88	-1006	1074	-1458	-50	-15	2	-33	-7	-26	20
	585	2019-01-22 11:00:02.89	-1003	1079	-1450	-47	-14	3	-28	0	-28	14
	586	2019-01-22 11:00:02.90	-1008	1079	-1445	-42	-9	1	-12	4	-16	4
	587	2019-01-22 11:00:02.91	-1003	1089	-1439	-35	2	1	-27	-2	-25	14
	588	2019-01-22 11:00:02.92	-1000	1096	-1443	-28	1	-5	-7	4	-11	1
	589	2019-01-22 11:00:02.93	-997	1087	-1456	-23	10	-8	-19	8	-27	5
	590	2019-01-22 11:00:02.94	-999	1088	-1461	-21	13	-14	-2	15	-17	-6
	591	2019-01-22 11:00:02.95	-989	1094	-1461	-20	8	-19	-20	19	-39	0
	592	2019-01-22 11:00:02.96	-999	1091	-1468	-21	7	-19	0	22	-22	-11
	593	2019-01-22 11:00:02.97	-1003	1089	-1465	-25	3	-25	-16	22	-38	-3
	594	2019-01-22 11:00:02.98	-999	1091	-1461	-25	-2	-28	0	17	-17	-8
	595	2019-01-22 11:00:02.99	-995	1076	-1461	-26	-6	-27	-31	15	-46	8
	596	2019-01-22 11:00:03.00	-1005	1079	-1453	-28	-7	-29	-18	11	-29	3
	597	2019-01-22 11:00:03.01	-992	1079	-1454	-27	-10	-24	-38	16	-54	11
	598	2019-01-22 11:00:03.02	-1000	1066	-1459	-29	-11	-22	-2	31	-33	-14
	599	2019-01-22 11:00:03.03	-999	1062	-1468	-28	-14	-18	-16	44	-60	-14
	600	2019-01-22 11:00:03.04	-999	1066	-1448	-20	-20	-11	15	49	-34	-32
	601	2019-01-22 11:00:03.05	-1000	1072	-1439	-15	-19	-7	-12	53	-65	-20
	602	2019-01-22 11:00:03.06	-992	1064	-1452	-18	-13	-4	27	57	-30	-42
	603	2019-01-22 11:00:03.07	-995	1078	-1447	-21	-12	-5	-1	46	-47	-22
	604	2019-01-22 11:00:03.08	-1000	1082	-1445	-25	-9	-3	24	35	-11	-29
	605	2019-01-22 11:00:03.09	-1002	1082	-1445	-27	-8	-3	-23	26	-49	-1
	606	2019-01-22 11:00:03.10	-997	1073	-1453	-26	-7	-1	5	23	-18	-14
	607	2019-01-22 11:00:03.11	-1006	1073	-1447	-24	-11	-1	-34	22	-56	6
	608	2019-01-22 11:00:03.12	-990	1082	-1453	-23	-13	-4	0	26	-26	-13
	609	2019-01-22 11:00:03.13	-1004	1083	-1460	-21	-14	-6	-38	26	-64	6
	610	2019-01-22 11:00:03.14	-1005	1082	-1444	-22	-20	-7	13	28	-15	-20
	611	2019-01-22 11:00:03.15	-1008	1079	-1441	-23	-27	-10	-18	20	-38	-1
	612	2019-01-22 11:00:03.16	-1008	1071	-1441	-26	-25	-7	28	27	1	-27
	613	2019-01-22 11:00:03.17	-1009	1086	-1434	-27	-28	-7	-15	32	-47	-8
	614	2019-01-22 11:00:03.18	-1005	1095	-1439	-28	-25	-6	29	33	-4	-31
	615	2019-01-22 11:00:03.19	-1002	1096	-1443	-31	-21	-5	-21	21	-42	0
	616	2019-01-22 11:00:03.20	-1012	1100	-1438	-33	-16	-8	22	18	4	-20
	617	2019-01-22 11:00:03.21	-1014	1096	-1444	-31	-13	-9	-28	13	-41	7
	618	2019-01-22 11:00:03.22	-1027	1103	-1447	-33	-11	-11	8	21	-13	-14
	619	2019-01-22 11:00:03.23	-1011	1098	-1445	-31	-8	-12	-41	23	-64	9
	620	2019-01-22 11:00:03.24	-1011	1089	-1441	-29	-11	-6	4	23	-19	-13
	621	2019-01-22 11:00:03.25	-1007	1085	-1448	-23	-16	-7	-35	15	-50	10
	622	2019-01-22 11:00:03.26	-1011	1089	-1440	-23	-14	-1	17	11	6	-14
	623	2019-01-22 11:00:03.27	-1009	1085	-1438	-25	-13	3	-40	6	-46	17
	624	2019-01-22 11:00:03.28	-1009	1091	-1434	-22	-12	6	8	8	0	-8
	625	2019-01-22 11:00:03.29	-1018	1089	-1433	-20	-8	9	-44	6	-50	19
	626	2019-01-22 11:00:03.30	-1007	1093	-1446	-20	-10	10	10	14	-4	-12
	627	2019-01-22 11:00:03.31	-1012	1098	-1451	-18	-11	11	-38	11	-49	13
	628	2019-01-22 11:00:03.32	-1018	1111	-1454	-14	-10	7	13	6	7	-9
	629	2019-01-22 11:00:03.33	-1015	1113	-1448	-14	-12	2	-49	-4	-45	26
	630	2019-01-22 11:00:03.34	-1011	1121	-1450	-15	-12	0	0	-11	11	5
	631	2019-01-22 11:00:03.35	-1017	1115	-1450	-12	-16	-6	-65	-8	-57	36
	632	2019-01-22 11:00:03.36	-1006	1095	-1444	-12	-18	-7	-3	2	-5	0
	633	2019-01-22 11:00:03.37	-1013	1100	-1437	-6	-19	-8	-59	0	-59	29
	634	2019-01-22 11:00:03.38	-1005	1088	-1440	0	-18	-9	1	-5	6	2
	635	2019-01-22 11:00:03.39	-1024	1088	-1430	3	-18	-10	-62	-12	-50	37
	636	2019-01-22 11:00:03.40	-1008	1084	-1426	3	-13	-7	5	-2	7	-1
	637	2019-01-22 11:00:03.41	-1010	1088	-1434	5	-6	-6	-68	-4	-64	36
	638	2019-01-22 11:00:03.42	-999	1088	-1430	1	-3	-6	-16	-4	-12	10
	639	2019-01-22 11:00:03.43	-1016	1091	-1431	-2	-2	-7	-81	-12	-69	46
	640	2019-01-22 11:00:03.44	-1005	1092	-1446	-6	1	-6	-16	-12	-4	14
	641	2019-01-22 11:00:03.45	-1021	1098	-1446	-8	-2	-8	-79	-14	-65	46
	642	2019-01-22 11:00:03.46	-1008	1098	-1451	-8	-6	-10	-17	-10	-7	13
	643	2019-01-22 11:00:03.47	-1003	1091	-1453	-7	-10	-13	-84	-14	-70	49
	644	2019-01-22 11:00:03.48	-1001	1097	-1441	-8	-13	-17	-21	-15	-6	18
	645	2019-01-22 11:00:03.49	-1011	1094	-1434	-8	-17	-20	-85	-25	-60	55
	646	2019-01-22 11:00:03.50	-998	1087	-1443	-10	-12	-22	-18	-25	7	21
	647	2019-01-22 11:00:03.51	-1007	1083	-1430	-11	-15	-22	-79	-26	-53	52
	648	2019-01-22 11:00:03.52	-1000	1076	-1429	-7	-12	-17	-10	-17	7	13
	649	2019-01-22 11:00:03.53	-1004	1060	-1436	-5	-13	-9	-71	-21	-50	46
	650	2019-01-22 11:00:03.54	-1015	1069	-1442	-5	-13	-4	-8	-19	11	13
	651	2019-01-22 11:00:03.55	-1016	1072	-1432	-1	-9	5	-81	-24	-57	52
	652	2019-01-22 11:00:03.56	-1004	1079	-1433	-1	-9	11	-20	-19	-1	19
	653	2019-01-22 11:00:03.57	-1014	1085	-1438	-7	-6	11	-89	-17	-72	53
	654	2019-01-22 11:00:03.58	-1005	1108	-1441	-13	-1	13	-19	-7	-12	13
	655	2019-01-22 11:00:03.59	-1017	1109	-1449	-15	-6	7	-86	-7	-79	46
	656	2019-01-22 11:00:03.60	-1012	1110	-1447	-20	-2	2	-18	0	-18	9
	657	2019-01-22 11:00:03.61	-1015	1111	-1445	-26	-1	-1	-80	2	-82	39
	658	2019-01-22 11:00:03.62	-1018	1116	-1443	-28	-8	-4	-18	-8	-10	13
	659	2019-01-22 11:00:03.63	-1023	1113	-1439	-25	-10	-9	-90	-23	-67	56
	660	2019-01-22 11:00:03.64	-1017	1116	-1445	-21	-17	-16	-12	-12	0	12
	661	2019-01-22 11:00:03.65	-1019	1118	-1436	-23	-14	-17	-84	-12	-72	48
	662	2019-01-22 11:00:03.66	-1017	1114	-1438	-21	-11	-22	-16	-4	-12	10
	663	2019-01-22 11:00:03.67	-1024	1108	-1431	-17	-9	-23	-77	-15	-62	46
	664	2019-01-22 11:00:03.68	-1030	1112	-1425	-12	-4	-26	-8	-17	9	12
	665	2019-01-22 11:00:03.69	-1029	1117	-1423	-6	-4	-28	-76	-14	-62	45
	666	2019-01-22 11:00:03.70	-1027	1110	-1417	-1	0	-29	-21	-17	-4	19
	667	2019-01-22 11:00:03.71	-1016	1111	-1437	1	4	-27	-87	-13	-74	50
	668	2019-01-22 11:00:03.72	-1019	1117	-1428	5	5	-28	-19	-5	-14	12
	669	2019-01-22 11:00:03.73	-1018	1121	-1419	10	8	-33	-74	-4	-70	39
	670	2019-01-22 11:00:03.74	-1014	1116	-1430	4	14	-38	-10	-7	-3	8
	671	2019-01-22 11:00:03.75	-1010	1114	-1427	0	13	-42	-83	-20	-63	51
	672	2019-01-22 11:00:03.76	-1012	1113	-1430	1	10	-45	-18	-13	-5	15
	673	2019-01-22 11:00:03.77	-1020	1101	-1430	-3	8	-46	-78	-17	-61	47
	674	2019-01-22 11:00:03.78	-1015	1089	-1439	-5	6	-42	-11	-13	2	12
	675	2019-01-22 11:00:03.79	-1006	1081	-1445	0	-3	-43	36	92	-56	-64
	676	2019-01-22 11:00:03.80	-1017	1081	-1417	12	-12	-41	181	191	-10	-186
	677	2019-01-22 11:00:03.81	-1015	1073	-1420	13	-6	-36	67	126	-59	-96
	678	2019-01-22 11:00:03.82	-1015	1070	-1427	10	5	-33	44	43	1	-43
	679	2019-01-22 11:00:03.83	-1017	1073	-1427	11	4	-32	-52	9	-61	21
	680	2019-01-22 11:00:03.84	-1022	1068	-1431	13	4	-25	15	26	-11	-20
	681	2019-01-22 11:00:03.85	-1000	1069	-1430	6	8	-21	-27	33	-60	-3
	682	2019-01-22 11:00:03.86	-1028	1072	-1437	0	12	-14	35	37	-2	-36
	683	2019-01-22 11:00:03.87	-1016	1074	-1437	-2	13	-7	-27	27	-54	0
	684	2019-01-22 11:00:03.88	-1010	1079	-1445	-7	15	-4	26	32	-6	-29
	685	2019-01-22 11:00:03.89	-1021	1083	-1442	-7	8	0	-28	29	-57	0
	686	2019-01-22 11:00:03.90	-1017	1086	-1448	-4	9	2	30	35	-5	-32
	687	2019-01-22 11:00:03.91	-1004	1088	-1439	-1	10	-2	-2	49	-51	-23
	688	2019-01-22 11:00:03.92	-1013	1101	-1443	2	12	-8	57	62	-5	-59
	689	2019-01-22 11:00:03.93	-1009	1099	-1444	1	10	-15	-7	41	-48	-17
	690	2019-01-22 11:00:03.94	-1009	1097	-1440	-3	9	-21	27	28	-1	-27
	691	2019-01-22 11:00:03.95	-1014	1097	-1442	-8	10	-27	-38	11	-49	13
	692	2019-01-22 11:00:03.96	-1011	1087	-1447	-13	5	-30	-3	10	-13	-3
	693	2019-01-22 11:00:03.97	-1017	1083	-1449	-15	2	-28	-61	2	-63	29
	694	2019-01-22 11:00:03.98	-1013	1080	-1443	-22	2	-27	-19	0	-19	9
	695	2019-01-22 11:00:03.99	-1007	1071	-1437	-24	1	-20	-66	-12	-54	39
	696	2019-01-22 11:00:04.00	-1012	1080	-1441	-22	11	-11	-28	-10	-18	19
	697	2019-01-22 11:00:04.01	-1003	1086	-1436	-14	8	-9	-76	-14	-62	45
	698	2019-01-22 11:00:04.02	-1006	1081	-1438	-11	11	-7	-41	-18	-23	29
	699	2019-01-22 11:00:04.03	-998	1090	-1453	-8	17	-4	-76	-24	-52	50
	700	2019-01-22 11:00:04.04	-999	1094	-1451	-7	18	-8	-33	-21	-12	27
	701	2019-01-22 11:00:04.05	-990	1103	-1450	-9	12	-14	-65	-12	-53	38
	702	2019-01-22 11:00:04.06	-1000	1100	-1457	-14	10	-21	-22	-4	-18	13
	703	2019-01-22 11:00:04.07	-990	1103	-1454	-19	4	-26	-60	-8	-52	34
	704	2019-01-22 11:00:04.08	-987	1103	-1453	-18	-2	-32	-25	-9	-16	17
	705	2019-01-22 11:00:04.09	-998	1074	-1453	-16	-21	-38	-63	-17	-46	40
	706	2019-01-22 11:00:04.10	-1000	1064	-1446	-16	-25	-34	-38	-24	-14	31
	707	2019-01-22 11:00:04.11	-998	1071	-1448	-16	-28	-30	-73	-31	-42	52
	708	2019-01-22 11:00:04.12	-1003	1066	-1445	-12	-29	-23	-48	-31	-17	39
	709	2019-01-22 11:00:04.13	-1006	1060	-1440	-6	-27	-15	-78	-41	-37	59
	710	2019-01-22 11:00:04.14	-996	1065	-1430	-6	-21	-3	-57	-47	-10	52
	711	2019-01-22 11:00:04.15	-1013	1052	-1437	-10	-13	5	-80	-42	-38	61
	712	2019-01-22 11:00:04.16	-1004	1069	-1433	-12	-11	15	-54	-40	-14	47
	713	2019-01-22 11:00:04.17	-1012	1072	-1436	-11	-11	24	-82	-44	-38	63
	714	2019-01-22 11:00:04.18	-1013	1092	-1431	-14	-13	25	-61	-41	-20	51
	715	2019-01-22 11:00:04.19	-1003	1098	-1441	-19	-9	29	-80	-38	-42	59
	716	2019-01-22 11:00:04.20	-1009	1103	-1436	-19	-13	27	-61	-35	-26	48
	717	2019-01-22 11:00:04.21	-1005	1116	-1441	-21	-13	19	-79	-37	-42	58
	718	2019-01-22 11:00:04.22	-1002	1115	-1433	-26	-12	9	-57	-35	-22	46
	719	2019-01-22 11:00:04.23	-998	1113	-1436	-28	-13	3	-78	-32	-46	55
	720	2019-01-22 11:00:04.24	-1003	1113	-1445	-28	-11	-4	-61	-31	-30	46
	721	2019-01-22 11:00:04.25	-1003	1112	-1451	-30	-17	-14	-65	-31	-34	48
	722	2019-01-22 11:00:04.26	-1013	1114	-1442	-31	-29	-21	-51	-34	-17	42
	723	2019-01-22 11:00:04.27	-1006	1111	-1425	-30	-29	-23	-61	-36	-25	48
	724	2019-01-22 11:00:04.28	-1016	1095	-1443	-31	-29	-28	-50	-25	-25	37
	725	2019-01-22 11:00:04.29	-1003	1087	-1426	-35	-24	-22	-59	-18	-41	38
	726	2019-01-22 11:00:04.30	-1010	1081	-1415	-28	-21	-16	-50	-24	-26	37
	727	2019-01-22 11:00:04.31	-1018	1073	-1430	-22	-24	-9	-54	-34	-20	44
	728	2019-01-22 11:00:04.32	-1001	1073	-1440	-17	-21	7	-43	-25	-18	34
	729	2019-01-22 11:00:04.33	-1007	1086	-1424	-15	-20	12	-46	-21	-25	33
	730	2019-01-22 11:00:04.34	-1016	1098	-1422	-17	-13	16	-44	-18	-26	31
	731	2019-01-22 11:00:04.35	-1004	1105	-1429	-19	-7	16	-44	-16	-28	30
	732	2019-01-22 11:00:04.36	-1009	1124	-1434	-24	-10	15	-50	-13	-37	31
	733	2019-01-22 11:00:04.37	-1005	1129	-1441	-24	-15	9	-48	-11	-37	29
	734	2019-01-22 11:00:04.38	-1005	1126	-1440	-25	-20	4	-59	-9	-50	34
	735	2019-01-22 11:00:04.39	-1011	1139	-1436	-24	-25	-4	-55	-9	-46	32
	736	2019-01-22 11:00:04.40	-1028	1133	-1437	-19	-23	-11	-57	-4	-53	30
	737	2019-01-22 11:00:04.41	-1029	1136	-1432	-15	-25	-16	-44	-5	-39	24
	738	2019-01-22 11:00:04.42	-1021	1132	-1425	-11	-28	-24	-52	4	-56	24
	739	2019-01-22 11:00:04.43	-1034	1134	-1413	-9	-21	-29	-42	0	-42	21
	740	2019-01-22 11:00:04.44	-1035	1129	-1410	-6	-14	-33	-42	1	-43	20
	741	2019-01-22 11:00:04.45	-1046	1125	-1407	-6	-6	-33	-31	-2	-29	16
	742	2019-01-22 11:00:04.46	-1032	1131	-1406	-2	-3	-41	-45	0	-45	22
	743	2019-01-22 11:00:04.47	-1038	1131	-1409	0	2	-46	-34	-4	-30	19
	744	2019-01-22 11:00:04.48	-1030	1117	-1411	-2	9	-46	-56	-1	-55	28
	745	2019-01-22 11:00:04.49	-1025	1118	-1424	0	11	-45	-43	-2	-41	22
	746	2019-01-22 11:00:04.50	-1018	1114	-1424	5	8	-43	-62	-4	-58	33
	747	2019-01-22 11:00:04.51	-1027	1116	-1421	6	10	-44	-37	-2	-35	19
	748	2019-01-22 11:00:04.52	-1016	1120	-1419	3	12	-46	-54	-1	-53	27
	749	2019-01-22 11:00:04.53	-1010	1109	-1426	3	11	-47	-32	1	-33	15
	750	2019-01-22 11:00:04.54	-1003	1101	-1430	3	7	-47	-56	3	-59	26
	751	2019-01-22 11:00:04.55	-1019	1107	-1433	4	0	-46	-34	-2	-32	18
	752	2019-01-22 11:00:04.56	-1020	1093	-1433	7	-6	-47	-64	-2	-62	33
	753	2019-01-22 11:00:04.57	-1008	1084	-1431	14	-13	-44	-44	-6	-38	25
	754	2019-01-22 11:00:04.58	-1031	1087	-1417	21	-14	-46	-68	1	-69	33
	755	2019-01-22 11:00:04.59	-1017	1084	-1415	24	-11	-44	-20	9	-29	5
	756	2019-01-22 11:00:04.60	-1017	1076	-1420	24	-4	-41	-48	4	-52	22
	757	2019-01-22 11:00:04.61	-1024	1083	-1425	20	-1	-41	-14	-2	-12	8
	758	2019-01-22 11:00:04.62	-1019	1077	-1429	15	0	-40	-54	-8	-46	31
	759	2019-01-22 11:00:04.63	-1024	1075	-1430	9	-3	-35	-18	-5	-13	11
	760	2019-01-22 11:00:04.64	-1028	1076	-1439	5	-7	-32	-54	-6	-48	30
	761	2019-01-22 11:00:04.65	-1023	1078	-1439	3	-9	-27	-8	-1	-7	4
	762	2019-01-22 11:00:04.66	-1021	1076	-1429	4	-13	-17	-42	-5	-37	23
	763	2019-01-22 11:00:04.67	-1015	1069	-1435	6	-17	-11	-2	-3	1	2
	764	2019-01-22 11:00:04.68	-1014	1078	-1433	6	-15	-8	-44	2	-46	21
	765	2019-01-22 11:00:04.69	-1011	1081	-1434	6	-13	-6	-8	3	-11	2
	766	2019-01-22 11:00:04.70	-1020	1083	-1433	8	-16	-5	-58	2	-60	28
	767	2019-01-22 11:00:04.71	-1035	1085	-1425	6	-13	-2	-16	3	-19	6
	768	2019-01-22 11:00:04.72	-1024	1085	-1427	1	-10	-7	-63	-4	-59	33
	769	2019-01-22 11:00:04.73	-1034	1090	-1435	-3	-8	-10	-19	-11	-8	15
	770	2019-01-22 11:00:04.74	-1033	1086	-1429	-9	-6	-14	-81	-30	-51	55
	771	2019-01-22 11:00:04.75	-1035	1085	-1425	-15	-2	-15	-45	-37	-8	41
	772	2019-01-22 11:00:04.76	-1025	1085	-1429	-19	-3	-12	-99	-41	-58	70
	773	2019-01-22 11:00:04.77	-1024	1078	-1430	-20	4	-14	-46	-34	-12	40
	774	2019-01-22 11:00:04.78	-1027	1082	-1427	-23	3	-15	-89	-28	-61	58
	775	2019-01-22 11:00:04.79	-1021	1079	-1426	-23	13	-14	-32	-22	-10	27
	776	2019-01-22 11:00:04.80	-1023	1091	-1427	-19	16	-17	-83	-26	-57	54
	777	2019-01-22 11:00:04.81	-1018	1093	-1439	-16	18	-16	-27	-18	-9	22
	778	2019-01-22 11:00:04.82	-1008	1089	-1446	-12	22	-16	-86	-16	-70	51
	779	2019-01-22 11:00:04.83	-1005	1095	-1448	-11	19	-17	-30	-3	-27	16
	780	2019-01-22 11:00:04.84	-1004	1097	-1444	-11	18	-16	-88	-10	-78	49
	781	2019-01-22 11:00:04.85	-1006	1084	-1450	-12	11	-14	-15	1	-16	7
	782	2019-01-22 11:00:04.86	-1006	1082	-1441	-8	9	-9	-69	1	-70	34
	783	2019-01-22 11:00:04.87	-1000	1077	-1446	-5	1	-5	-2	15	-17	-6
	784	2019-01-22 11:00:04.88	-1009	1083	-1447	-5	-6	-4	-55	8	-63	23
	785	2019-01-22 11:00:04.89	-1007	1086	-1436	-4	-9	2	2	0	2	-1
	786	2019-01-22 11:00:04.90	-1011	1092	-1440	-4	-13	7	-72	-16	-56	44
	787	2019-01-22 11:00:04.91	-1014	1096	-1441	-6	-17	11	-19	-9	-10	14
	788	2019-01-22 11:00:04.92	-1012	1094	-1440	-10	-16	13	-83	-3	-80	43
	789	2019-01-22 11:00:04.93	-1012	1102	-1427	-7	-23	13	-10	4	-14	3
	790	2019-01-22 11:00:04.94	-1001	1096	-1429	-4	-25	13	-72	-6	-66	39
	791	2019-01-22 11:00:04.95	-1010	1100	-1421	-4	-24	13	0	-4	4	2
	792	2019-01-22 11:00:04.96	-1004	1105	-1412	-3	-17	9	-62	-11	-51	36
	793	2019-01-22 11:00:04.97	-1005	1101	-1426	-4	-18	7	8	1	7	-4
	794	2019-01-22 11:00:04.98	-1025	1111	-1419	-3	-15	0	-56	-2	-54	29
	795	2019-01-22 11:00:04.99	-1026	1104	-1437	-4	-13	-3	11	0	11	-5
	796	2019-01-22 11:00:05.00	-1024	1104	-1446	-3	-16	-8	-44	3	-47	20
	797	2019-01-22 11:00:05.01	-1029	1105	-1434	-3	-19	-8	24	8	16	-16
	798	2019-01-22 11:00:05.02	-1021	1102	-1434	-3	-23	-15	-42	6	-48	18
	799	2019-01-22 11:00:05.03	-1015	1101	-1435	-7	-18	-13	25	8	17	-16
	800	2019-01-22 11:00:05.04	-1014	1107	-1423	-10	-19	-17	-47	4	-51	21
	801	2019-01-22 11:00:05.05	-1020	1103	-1423	-9	-14	-19	15	9	6	-12
	802	2019-01-22 11:00:05.06	-1026	1101	-1413	-14	-4	-22	-46	8	-54	19
	803	2019-01-22 11:00:05.07	-1020	1104	-1408	-14	0	-25	18	10	8	-14
	804	2019-01-22 11:00:05.08	-1022	1085	-1432	-11	0	-21	-51	1	-52	25
	805	2019-01-22 11:00:05.09	-1030	1091	-1446	0	-13	-20	14	-3	17	-5
	806	2019-01-22 11:00:05.10	-1031	1094	-1430	9	-23	-19	-49	-7	-42	28
	807	2019-01-22 11:00:05.11	-1047	1106	-1425	11	-22	-17	16	-2	18	-7
	808	2019-01-22 11:00:05.12	-1025	1101	-1440	6	-19	-22	-62	-17	-45	39
	809	2019-01-22 11:00:05.13	-1040	1106	-1430	1	-14	-23	-2	-18	16	10
	810	2019-01-22 11:00:05.14	-1036	1114	-1420	-1	-13	-24	-68	-19	-49	43
	811	2019-01-22 11:00:05.15	-1042	1108	-1423	-6	-10	-24	-2	-10	8	6
	812	2019-01-22 11:00:05.16	-1034	1110	-1421	-9	-4	-23	-70	-15	-55	42
	813	2019-01-22 11:00:05.17	-1028	1113	-1424	-8	-4	-21	-9	-11	2	10
	814	2019-01-22 11:00:05.18	-1033	1118	-1419	-5	-3	-22	-71	-9	-62	40
	815	2019-01-22 11:00:05.19	-1035	1107	-1424	-2	-2	-22	1	-1	2	0
	816	2019-01-22 11:00:05.20	-1029	1104	-1417	3	-3	-24	-65	1	-66	32
	817	2019-01-22 11:00:05.21	-1024	1097	-1411	10	0	-20	-3	5	-8	-1
	818	2019-01-22 11:00:05.22	-1027	1098	-1413	18	-3	-23	-72	1	-73	35
	819	2019-01-22 11:00:05.23	-1032	1090	-1420	21	1	-23	-21	-2	-19	11
	820	2019-01-22 11:00:05.24	-1030	1082	-1416	26	1	-23	-81	1	-82	40
	821	2019-01-22 11:00:05.25	-1033	1079	-1417	30	-1	-22	-17	2	-19	7
	822	2019-01-22 11:00:05.26	-1035	1071	-1420	28	-2	-21	-56	21	-77	17
	823	2019-01-22 11:00:05.27	-1026	1071	-1422	20	-3	-21	9	27	-18	-18
	824	2019-01-22 11:00:05.28	-1023	1072	-1423	15	-1	-21	-56	23	-79	16
	825	2019-01-22 11:00:05.29	-1031	1072	-1424	14	2	-17	-1	12	-13	-5
	826	2019-01-22 11:00:05.30	-1022	1074	-1427	12	-3	-19	-61	3	-64	29
	827	2019-01-22 11:00:05.31	-1032	1085	-1422	7	2	-17	0	2	-2	-1
	828	2019-01-22 11:00:05.32	-1029	1078	-1420	1	1	-16	-56	8	-64	24
	829	2019-01-22 11:00:05.33	-1034	1076	-1433	-3	2	-13	-3	11	-14	-4
	830	2019-01-22 11:00:05.34	-1027	1076	-1435	-5	-3	-15	-61	5	-66	28
	831	2019-01-22 11:00:05.35	-1030	1082	-1422	-5	-6	-17	-18	-8	-10	13
	832	2019-01-22 11:00:05.36	-1028	1082	-1425	-7	-2	-19	-71	-11	-60	41
	833	2019-01-22 11:00:05.37	-1034	1078	-1429	-13	3	-23	-12	-7	-5	9
	834	2019-01-22 11:00:05.38	-1018	1081	-1434	-22	2	-24	-56	-3	-53	29
	835	2019-01-22 11:00:05.39	-1032	1075	-1442	-26	3	-20	-6	-4	-2	5
	836	2019-01-22 11:00:05.40	-1023	1085	-1438	-23	-1	-18	-66	-12	-54	39
	837	2019-01-22 11:00:05.41	-1025	1072	-1439	-27	1	-15	-31	-21	-10	26
	838	2019-01-22 11:00:05.42	-1027	1082	-1441	-27	-3	-10	-105	-42	-63	73
	839	2019-01-22 11:00:05.43	-1025	1090	-1428	-23	-7	-8	-74	-55	-19	64
	840	2019-01-22 11:00:05.44	-1022	1100	-1418	-22	-6	-6	-136	-67	-69	101
	841	2019-01-22 11:00:05.45	-1018	1100	-1426	-24	-1	-11	-100	-72	-28	86
	842	2019-01-22 11:00:05.46	-1020	1097	-1435	-28	1	-12	-159	-79	-80	119
	843	2019-01-22 11:00:05.47	-1027	1097	-1441	-30	-1	-18	-128	-81	-47	104
	844	2019-01-22 11:00:05.48	-1023	1097	-1439	-30	-1	-22	-178	-83	-95	130
	845	2019-01-22 11:00:05.49	-1022	1100	-1431	-27	-4	-24	-137	-75	-62	106
	846	2019-01-22 11:00:05.50	-1026	1098	-1438	-24	-7	-25	-171	-72	-99	121
	847	2019-01-22 11:00:05.51	-1023	1088	-1445	-22	-5	-24	-129	-74	-55	101
	848	2019-01-22 11:00:05.52	-1022	1086	-1426	-18	-11	-22	-166	-76	-90	121
	849	2019-01-22 11:00:05.53	-1019	1083	-1426	-17	-10	-20	-121	-68	-53	94
	850	2019-01-22 11:00:05.54	-1013	1062	-1424	-18	-5	-15	-152	-65	-87	108
	851	2019-01-22 11:00:05.55	-1018	1069	-1436	-17	-2	-7	-113	-61	-52	87
	852	2019-01-22 11:00:05.56	-1021	1070	-1424	-11	-4	0	-148	-72	-76	110
	853	2019-01-22 11:00:05.57	-1017	1075	-1431	-5	-4	7	-110	-69	-41	89
	854	2019-01-22 11:00:05.58	-1028	1080	-1436	-2	-5	12	-137	-64	-73	100
	855	2019-01-22 11:00:05.59	-1015	1084	-1437	-1	-6	16	-104	-61	-43	82
	856	2019-01-22 11:00:05.60	-1030	1098	-1436	0	-7	19	-138	-63	-75	100
	857	2019-01-22 11:00:05.61	-1013	1093	-1432	-1	-10	21	-106	-60	-46	83
	858	2019-01-22 11:00:05.62	-1024	1094	-1426	-5	-14	18	-128	-59	-69	93
	859	2019-01-22 11:00:05.63	-1022	1099	-1422	-6	-15	17	-81	-45	-36	63
	860	2019-01-22 11:00:05.64	-1023	1101	-1425	-7	-14	12	-108	-46	-62	77
	861	2019-01-22 11:00:05.65	-1025	1102	-1428	-12	-14	6	-78	-48	-30	63
	862	2019-01-22 11:00:05.66	-1024	1098	-1427	-15	-12	2	-109	-60	-49	84
	863	2019-01-22 11:00:05.67	-1022	1102	-1417	-16	-10	-2	-74	-50	-24	62
	864	2019-01-22 11:00:05.68	-1029	1095	-1427	-18	-9	-4	-99	-54	-45	76
	865	2019-01-22 11:00:05.69	-1028	1102	-1420	-19	-8	-4	-76	-49	-27	62
	866	2019-01-22 11:00:05.70	-1028	1106	-1418	-18	-7	-5	-90	-43	-47	66
	867	2019-01-22 11:00:05.71	-1030	1107	-1430	-22	-4	-7	-64	-28	-36	46
	868	2019-01-22 11:00:05.72	-1035	1108	-1423	-27	-9	-10	-82	-27	-55	54
	869	2019-01-22 11:00:05.73	-1031	1105	-1421	-32	-8	-11	-61	-24	-37	42
	870	2019-01-22 11:00:05.74	-1027	1109	-1418	-34	-9	-12	-81	-26	-55	53
	871	2019-01-22 11:00:05.75	-1037	1113	-1415	-33	-1	-16	-60	-16	-44	38
	872	2019-01-22 11:00:05.76	-1034	1115	-1419	-32	-1	-19	-82	-20	-62	51
	873	2019-01-22 11:00:05.77	-1028	1117	-1427	-28	-1	-25	-68	-17	-51	42
	874	2019-01-22 11:00:05.78	-1026	1113	-1430	-21	-4	-26	-80	-20	-60	50
	875	2019-01-22 11:00:05.79	-1029	1116	-1419	-18	-7	-26	-71	-17	-54	44
	876	2019-01-22 11:00:05.80	-1037	1121	-1417	-14	-9	-28	-79	-21	-58	50
	877	2019-01-22 11:00:05.81	-1034	1105	-1422	-11	-7	-25	-66	-19	-47	42
	878	2019-01-22 11:00:05.82	-1028	1110	-1402	-7	-7	-25	-66	-20	-46	43
	879	2019-01-22 11:00:05.83	-1032	1099	-1407	-2	-1	-23	-56	-16	-40	36
	880	2019-01-22 11:00:05.84	-1036	1086	-1429	-1	3	-17	-64	-23	-41	43
	881	2019-01-22 11:00:05.85	-1031	1093	-1425	5	1	-15	-69	-29	-40	49
	882	2019-01-22 11:00:05.86	-1039	1098	-1419	10	1	-14	-69	-19	-50	44
	883	2019-01-22 11:00:05.87	-1031	1096	-1416	5	6	-13	-66	-12	-54	39
	884	2019-01-22 11:00:05.88	-1036	1097	-1422	0	6	-13	-56	-11	-45	33
	885	2019-01-22 11:00:05.89	-1041	1107	-1428	-4	8	-14	-54	-8	-46	31
	886	2019-01-22 11:00:05.90	-1035	1112	-1431	-8	3	-17	-45	-7	-38	26
	887	2019-01-22 11:00:05.91	-1035	1121	-1427	-9	0	-21	-55	-10	-45	32
	888	2019-01-22 11:00:05.92	-1028	1118	-1429	-13	0	-24	-47	-6	-41	26
	889	2019-01-22 11:00:05.93	-1032	1128	-1425	-12	-1	-29	-58	-5	-53	31
	890	2019-01-22 11:00:05.94	-1042	1131	-1417	-14	0	-36	-48	-4	-44	26
	891	2019-01-22 11:00:05.95	-1031	1132	-1417	-16	3	-44	-60	-11	-49	35
	892	2019-01-22 11:00:05.96	-1036	1136	-1410	-17	8	-53	-40	-10	-30	25
	893	2019-01-22 11:00:05.97	-1040	1127	-1415	-16	12	-62	-49	-4	-45	26
	894	2019-01-22 11:00:05.98	-1034	1111	-1410	-6	7	-68	-33	-1	-32	17
	895	2019-01-22 11:00:05.99	-1043	1103	-1417	7	2	-69	-52	0	-52	26
	896	2019-01-22 11:00:06.00	-1032	1087	-1415	12	5	-64	-25	3	-28	11
	897	2019-01-22 11:00:06.01	-1037	1078	-1416	17	7	-56	-36	2	-38	17
	898	2019-01-22 11:00:06.02	-1024	1076	-1411	23	7	-46	-17	-1	-16	9
	899	2019-01-22 11:00:06.03	-1034	1068	-1409	25	10	-35	-38	1	-39	18
	900	2019-01-22 11:00:06.04	-1031	1073	-1409	22	14	-26	-8	5	-13	1
	901	2019-01-22 11:00:06.05	-1036	1073	-1406	13	22	-16	-54	-20	-34	37
	902	2019-01-22 11:00:06.06	-1034	1077	-1421	9	28	-9	-36	-32	-4	34
	903	2019-01-22 11:00:06.07	-1035	1079	-1418	7	25	-3	-69	-49	-20	59
	904	2019-01-22 11:00:06.08	-1043	1077	-1424	8	22	-3	-31	-42	11	36
	905	2019-01-22 11:00:06.09	-1034	1076	-1439	11	21	3	-66	-49	-17	57
	906	2019-01-22 11:00:06.10	-1028	1081	-1438	17	12	3	-39	-44	5	41
	907	2019-01-22 11:00:06.11	-1027	1085	-1424	23	5	2	-79	-53	-26	66
	908	2019-01-22 11:00:06.12	-1017	1079	-1425	20	10	-3	-43	-46	3	44
	909	2019-01-22 11:00:06.13	-1028	1080	-1421	14	18	-9	-68	-40	-28	54
	910	2019-01-22 11:00:06.14	-1020	1080	-1418	6	22	-15	-17	-26	9	21
	911	2019-01-22 11:00:06.15	-1016	1079	-1424	-6	26	-19	-52	-23	-29	37
	912	2019-01-22 11:00:06.16	-1023	1063	-1428	-15	30	-22	-10	-10	0	10
	913	2019-01-22 11:00:06.17	-1018	1070	-1440	-22	25	-20	-55	-17	-38	36
	914	2019-01-22 11:00:06.18	-1014	1068	-1441	-28	19	-19	-4	-10	6	7
	915	2019-01-22 11:00:06.19	-1012	1068	-1445	-35	15	-11	-39	-9	-30	24
	916	2019-01-22 11:00:06.20	-1010	1082	-1431	-38	7	-9	6	-8	14	1
	917	2019-01-22 11:00:06.21	-1010	1090	-1432	-34	4	-7	-40	-11	-29	25
	918	2019-01-22 11:00:06.22	-1010	1099	-1429	-38	2	-8	0	-8	8	4
	919	2019-01-22 11:00:06.23	-1006	1098	-1435	-41	1	-11	-52	-11	-41	31
	920	2019-01-22 11:00:06.24	-1008	1105	-1430	-40	-1	-13	-5	-1	-4	3
	921	2019-01-22 11:00:06.25	-1016	1099	-1436	-41	-5	-15	-49	1	-50	24
	922	2019-01-22 11:00:06.26	-1024	1107	-1436	-45	-4	-21	10	6	4	-8
	923	2019-01-22 11:00:06.27	-1022	1111	-1437	-43	-7	-24	-32	6	-38	13
	924	2019-01-22 11:00:06.28	-1022	1101	-1433	-41	-11	-28	24	11	13	-17
	925	2019-01-22 11:00:06.29	-1028	1096	-1437	-40	-13	-29	-27	10	-37	8
	926	2019-01-22 11:00:06.30	-1020	1092	-1430	-37	-11	-27	22	16	6	-19
	927	2019-01-22 11:00:06.31	-1020	1085	-1423	-34	-8	-24	-34	12	-46	11
	928	2019-01-22 11:00:06.32	-1022	1082	-1425	-31	-9	-17	17	15	2	-16
	929	2019-01-22 11:00:06.33	-1020	1085	-1431	-28	-4	-13	-37	12	-49	12
	930	2019-01-22 11:00:06.34	-1011	1098	-1422	-26	0	-6	10	9	1	-9
	931	2019-01-22 11:00:06.35	-1016	1106	-1425	-31	2	-3	-47	3	-50	22
	932	2019-01-22 11:00:06.36	-1014	1102	-1429	-28	1	-2	17	5	12	-11
	933	2019-01-22 11:00:06.37	-1020	1109	-1429	-23	-6	-2	-31	6	-37	12
	934	2019-01-22 11:00:06.38	-1014	1111	-1417	-21	-11	-3	29	10	19	-19
	935	2019-01-22 11:00:06.39	-1017	1117	-1425	-21	-12	-12	-29	10	-39	9
	936	2019-01-22 11:00:06.40	-1028	1117	-1429	-19	-14	-16	30	17	13	-23
	937	2019-01-22 11:00:06.41	-1018	1117	-1428	-16	-20	-17	-28	17	-45	5
	938	2019-01-22 11:00:06.42	-1020	1111	-1427	-16	-22	-22	32	20	12	-26
	939	2019-01-22 11:00:06.43	-1029	1112	-1413	-17	-18	-24	-30	12	-42	9
	940	2019-01-22 11:00:06.44	-1024	1101	-1414	-17	-17	-22	32	12	20	-22
	941	2019-01-22 11:00:06.45	-1023	1093	-1415	-17	-16	-20	-16	17	-33	0
	942	2019-01-22 11:00:06.46	-1022	1091	-1407	-17	-12	-16	42	16	26	-29
	943	2019-01-22 11:00:06.47	-1032	1092	-1412	-19	-11	-15	-20	15	-35	2
	944	2019-01-22 11:00:06.48	-1027	1098	-1419	-23	-6	-9	42	15	27	-28
	945	2019-01-22 11:00:06.49	-1030	1106	-1420	-24	-5	-7	-16	18	-34	-1
	946	2019-01-22 11:00:06.50	-1033	1107	-1419	-20	-3	-3	41	17	24	-29
	947	2019-01-22 11:00:06.51	-1026	1110	-1419	-21	-2	-3	-23	12	-35	5
	948	2019-01-22 11:00:06.52	-1031	1113	-1415	-22	-2	-4	42	12	30	-27
	949	2019-01-22 11:00:06.53	-1028	1115	-1415	-21	-2	-4	-10	15	-25	-2
	950	2019-01-22 11:00:06.54	-1031	1125	-1416	-20	-2	-7	58	20	38	-39
	951	2019-01-22 11:00:06.55	-1021	1120	-1414	-22	-2	-9	-7	18	-25	-5
	952	2019-01-22 11:00:06.56	-1029	1113	-1416	-19	-3	-11	51	20	31	-35
	953	2019-01-22 11:00:06.57	-1032	1111	-1428	-19	-4	-16	-17	17	-34	0
	954	2019-01-22 11:00:06.58	-1034	1117	-1411	-18	-8	-15	49	20	29	-34
	955	2019-01-22 11:00:06.59	-1044	1119	-1412	-13	-7	-16	-17	12	-29	2
	956	2019-01-22 11:00:06.60	-1031	1115	-1410	-11	-5	-14	41	9	32	-25
	957	2019-01-22 11:00:06.61	-1045	1118	-1392	-9	0	-12	-25	3	-28	11
	958	2019-01-22 11:00:06.62	-1036	1088	-1411	-2	2	-12	47	10	37	-28
	959	2019-01-22 11:00:06.63	-1027	1096	-1414	4	1	-7	-15	11	-26	2
	960	2019-01-22 11:00:06.64	-1033	1103	-1414	10	2	-4	51	23	28	-37
	961	2019-01-22 11:00:06.65	-1035	1097	-1416	6	3	-3	-16	23	-39	-3
	962	2019-01-22 11:00:06.66	-1047	1110	-1413	2	7	-7	73	54	19	-63
	963	2019-01-22 11:00:06.67	-1033	1127	-1422	-9	10	-16	44	80	-36	-62
	964	2019-01-22 11:00:06.68	-1035	1124	-1418	-12	10	-23	127	101	26	-114
	965	2019-01-22 11:00:06.69	-1031	1127	-1419	-18	13	-30	56	91	-35	-73
	966	2019-01-22 11:00:06.70	-1034	1126	-1431	-20	13	-36	95	73	22	-84
	967	2019-01-22 11:00:06.71	-1031	1133	-1426	-18	8	-45	14	48	-34	-31
	968	2019-01-22 11:00:06.72	-1029	1127	-1414	-11	7	-47	76	46	30	-61
	969	2019-01-22 11:00:06.73	-1035	1122	-1409	-7	7	-50	3	32	-29	-17
	970	2019-01-22 11:00:06.74	-1033	1127	-1417	-3	10	-56	60	29	31	-44
	971	2019-01-22 11:00:06.75	-1028	1123	-1418	0	14	-57	-8	13	-21	-2
	972	2019-01-22 11:00:06.76	-1035	1114	-1401	6	15	-59	50	8	42	-29
	973	2019-01-22 11:00:06.77	-1032	1100	-1413	11	15	-56	-15	-2	-13	8
	974	2019-01-22 11:00:06.78	-1036	1097	-1416	17	16	-54	50	1	49	-25
	975	2019-01-22 11:00:06.79	-1035	1094	-1415	21	14	-47	-12	-2	-10	7
	976	2019-01-22 11:00:06.80	-1032	1086	-1414	23	16	-43	47	6	41	-26
	977	2019-01-22 11:00:06.81	-1037	1086	-1404	25	16	-33	-23	-2	-21	12
	978	2019-01-22 11:00:06.82	-1020	1084	-1405	24	19	-25	34	-2	36	-16
	979	2019-01-22 11:00:06.83	-1033	1086	-1411	22	25	-17	-23	-5	-18	14
	980	2019-01-22 11:00:06.84	-1030	1098	-1416	18	28	-12	38	6	32	-22
	981	2019-01-22 11:00:06.85	-1036	1104	-1420	8	32	-12	-28	4	-32	12
	982	2019-01-22 11:00:06.86	-1027	1108	-1426	1	35	-12	36	20	16	-28
	983	2019-01-22 11:00:06.87	-1032	1099	-1422	1	30	-12	-33	9	-42	12
	984	2019-01-22 11:00:06.88	-1029	1099	-1425	4	26	-14	18	11	7	-14
	985	2019-01-22 11:00:06.89	-1029	1095	-1406	9	26	-15	-45	-5	-40	25
	986	2019-01-22 11:00:06.90	-1022	1094	-1405	11	29	-15	23	15	8	-19
	987	2019-01-22 11:00:06.91	-1025	1108	-1405	12	34	-21	-32	12	-44	10
	988	2019-01-22 11:00:06.92	-1025	1108	-1419	12	37	-25	23	10	13	-16
	989	2019-01-22 11:00:06.93	-1024	1100	-1422	7	41	-30	-35	-8	-27	21
	990	2019-01-22 11:00:06.94	-1024	1094	-1437	2	45	-30	19	0	19	-9
	991	2019-01-22 11:00:06.95	-1028	1090	-1436	-3	40	-32	-38	-5	-33	21
	992	2019-01-22 11:00:06.96	-1012	1089	-1426	-1	34	-30	17	1	16	-9
	993	2019-01-22 11:00:06.97	-1015	1084	-1424	0	34	-29	-26	-6	-20	16
	994	2019-01-22 11:00:06.98	-1024	1082	-1431	3	36	-27	27	3	24	-15
	995	2019-01-22 11:00:06.99	-1009	1089	-1431	1	34	-27	-25	-13	-12	19
	996	2019-01-22 11:00:07.00	-1022	1092	-1432	5	31	-28	16	-10	26	-3
	997	2019-01-22 11:00:07.01	-1022	1096	-1415	2	31	-29	-30	-17	-13	23
	998	2019-01-22 11:00:07.02	-1016	1091	-1429	0	33	-31	20	-10	30	-5
	999	2019-01-22 11:00:07.03	-1018	1093	-1433	-3	32	-33	-28	-12	-16	20
	1000	2019-01-22 11:00:07.04	-1020	1098	-1425	-6	33	-36	11	-8	19	-1
	1001	2019-01-22 11:00:07.05	-1021	1098	-1425	-7	39	-34	-31	-7	-24	19
	1002	2019-01-22 11:00:07.06	-1029	1097	-1429	-12	41	-36	16	9	7	-12
	1003	2019-01-22 11:00:07.07	-1015	1094	-1435	-11	38	-35	-19	15	-34	2
	1004	2019-01-22 11:00:07.08	-1022	1085	-1432	-8	40	-30	18	13	5	-15
	1005	2019-01-22 11:00:07.09	-1012	1086	-1442	-8	41	-27	-20	2	-22	9
	1006	2019-01-22 11:00:07.10	-1008	1092	-1440	-5	42	-29	15	5	10	-10
	1007	2019-01-22 11:00:07.11	-1002	1104	-1435	-4	44	-29	-19	-4	-15	11
	1008	2019-01-22 11:00:07.12	-994	1097	-1435	-6	44	-31	17	0	17	-8
	1009	2019-01-22 11:00:07.13	-998	1105	-1438	-9	46	-34	-13	-2	-11	7
	1010	2019-01-22 11:00:07.14	-1005	1106	-1445	-14	43	-37	23	2	21	-12
	1011	2019-01-22 11:00:07.15	-1006	1102	-1454	-15	37	-39	-4	0	-4	2
	1012	2019-01-22 11:00:07.16	-1001	1100	-1450	-16	29	-37	28	9	19	-18
	1013	2019-01-22 11:00:07.17	-1008	1103	-1446	-12	23	-39	-2	-2	0	2
	1014	2019-01-22 11:00:07.18	-997	1098	-1449	-7	20	-39	18	-6	24	-6
	1015	2019-01-22 11:00:07.19	-1008	1096	-1445	-4	14	-40	-16	-7	-9	11
	1016	2019-01-22 11:00:07.20	-1000	1096	-1426	-1	16	-38	4	-2	6	-1
	1017	2019-01-22 11:00:07.21	-1000	1097	-1432	2	17	-42	-15	-5	-10	10
	1018	2019-01-22 11:00:07.22	-1011	1098	-1433	2	18	-43	2	-6	8	2
	1019	2019-01-22 11:00:07.23	-1008	1095	-1436	1	20	-41	-19	-7	-12	13
	1020	2019-01-22 11:00:07.24	-1006	1087	-1442	-1	21	-39	3	5	-2	-4
	1021	2019-01-22 11:00:07.25	-1005	1081	-1441	2	21	-32	-12	5	-17	3
	1022	2019-01-22 11:00:07.26	-995	1087	-1437	9	18	-29	5	3	2	-4
	1023	2019-01-22 11:00:07.27	-997	1088	-1439	17	16	-23	-6	-3	-3	4
	1024	2019-01-22 11:00:07.28	-1000	1083	-1457	17	17	-18	-6	-15	9	10
	1025	2019-01-22 11:00:07.29	-996	1079	-1458	20	10	-14	-22	-17	-5	19
	1026	2019-01-22 11:00:07.30	-992	1079	-1439	24	5	-7	-15	-19	4	17
	1027	2019-01-22 11:00:07.31	-1008	1078	-1437	22	1	-5	-14	-6	-8	10
	1028	2019-01-22 11:00:07.32	-1006	1078	-1454	20	3	0	-1	4	-5	-1
	1029	2019-01-22 11:00:07.33	-1008	1083	-1440	18	-5	0	-2	7	-9	-2
	1030	2019-01-22 11:00:07.34	-1006	1082	-1430	15	-5	0	2	1	1	-1
	1031	2019-01-22 11:00:07.35	-1005	1087	-1439	6	0	0	-5	-5	0	5
	1032	2019-01-22 11:00:07.36	-1017	1088	-1412	2	4	-2	-7	2	-9	2
	1033	2019-01-22 11:00:07.37	-1015	1075	-1424	1	8	-2	-3	4	-7	0
	1034	2019-01-22 11:00:07.38	-1015	1066	-1456	-1	6	-3	-4	8	-12	-2
	1035	2019-01-22 11:00:07.39	-1024	1077	-1444	2	1	-2	-3	14	-17	-5
	1036	2019-01-22 11:00:07.40	-1013	1083	-1434	2	0	-5	1	18	-17	-9
	1037	2019-01-22 11:00:07.41	-1021	1081	-1436	-3	6	-9	13	17	-4	-15
	1038	2019-01-22 11:00:07.42	-1024	1086	-1433	-10	13	-12	3	7	-4	-5
	1039	2019-01-22 11:00:07.43	-1023	1094	-1442	-15	19	-17	7	6	1	-6
	1040	2019-01-22 11:00:07.44	-1023	1095	-1448	-21	19	-21	-3	9	-12	-3
	1041	2019-01-22 11:00:07.45	-1023	1100	-1443	-25	20	-25	6	9	-3	-7
	1042	2019-01-22 11:00:07.46	-1014	1102	-1446	-29	22	-29	-9	2	-11	3
	1043	2019-01-22 11:00:07.47	-1023	1106	-1440	-35	24	-33	-4	-5	1	4
	1044	2019-01-22 11:00:07.48	-1017	1101	-1442	-36	24	-36	-19	-9	-10	14
	1045	2019-01-22 11:00:07.49	-1020	1107	-1436	-33	25	-43	-2	-10	8	6
	1046	2019-01-22 11:00:07.50	-1017	1103	-1438	-28	23	-46	-15	-3	-12	9
	1047	2019-01-22 11:00:07.51	-1006	1098	-1435	-25	26	-51	6	3	3	-4
	1048	2019-01-22 11:00:07.52	-1010	1099	-1425	-17	25	-51	-13	1	-14	6
	1049	2019-01-22 11:00:07.53	-1016	1085	-1438	-15	27	-51	11	1	10	-6
	1050	2019-01-22 11:00:07.54	-1011	1089	-1432	-10	24	-48	-8	1	-9	3
	1051	2019-01-22 11:00:07.55	-1013	1084	-1437	-4	23	-44	12	-1	13	-5
	1052	2019-01-22 11:00:07.56	-1008	1077	-1437	-2	26	-39	-11	-5	-6	8
	1053	2019-01-22 11:00:07.57	-1009	1087	-1447	-3	27	-34	25	-5	30	-10
	1054	2019-01-22 11:00:07.58	-1001	1090	-1447	-1	24	-32	2	-9	11	3
	1055	2019-01-22 11:00:07.59	-1007	1090	-1446	1	25	-28	28	-8	36	-10
	1056	2019-01-22 11:00:07.60	-1003	1086	-1450	-1	23	-31	-5	-5	0	5
	1057	2019-01-22 11:00:07.61	-1010	1088	-1437	-4	20	-29	22	2	20	-12
	1058	2019-01-22 11:00:07.62	-1005	1069	-1446	-5	18	-29	-17	-3	-14	10
	1059	2019-01-22 11:00:07.63	-1010	1076	-1451	0	13	-25	12	-3	15	-4
	1060	2019-01-22 11:00:07.64	-1007	1080	-1435	0	10	-26	-24	-5	-19	14
	1061	2019-01-22 11:00:07.65	-1012	1075	-1436	-2	14	-26	14	-1	15	-6
	1062	2019-01-22 11:00:07.66	-1007	1079	-1438	-4	17	-25	-28	-12	-16	20
	1063	2019-01-22 11:00:07.67	-1014	1079	-1440	-7	18	-24	-6	-19	13	12
	1064	2019-01-22 11:00:07.68	-1007	1067	-1447	-9	23	-23	-44	-14	-30	29
	1065	2019-01-22 11:00:07.69	-998	1074	-1456	-9	21	-18	-7	-16	9	11
	1066	2019-01-22 11:00:07.70	-1006	1078	-1454	-6	16	-15	-47	-19	-28	33
	1067	2019-01-22 11:00:07.71	-1005	1087	-1451	-4	10	-14	-9	-22	13	15
	1068	2019-01-22 11:00:07.72	-1005	1096	-1451	-5	10	-14	-54	-21	-33	37
	1069	2019-01-22 11:00:07.73	-1003	1093	-1461	-6	10	-16	-18	-25	7	21
	1070	2019-01-22 11:00:07.74	-999	1095	-1455	-6	2	-20	-73	-41	-32	57
	1071	2019-01-22 11:00:07.75	-1011	1095	-1454	-8	1	-26	-45	-55	10	50
	1072	2019-01-22 11:00:07.76	-1014	1085	-1446	-13	1	-28	-103	-70	-33	86
	1073	2019-01-22 11:00:07.77	-1018	1073	-1448	-12	-1	-27	-64	-72	8	68
	1074	2019-01-22 11:00:07.78	-1010	1081	-1444	-8	0	-23	-109	-75	-34	92
	1075	2019-01-22 11:00:07.79	-1011	1075	-1444	-4	2	-21	-50	-66	16	58
	1076	2019-01-22 11:00:07.80	-1014	1073	-1445	1	7	-18	-88	-58	-30	73
	1077	2019-01-22 11:00:07.81	-1010	1067	-1447	4	12	-14	-32	-55	23	43
	1078	2019-01-22 11:00:07.82	-1003	1075	-1444	4	15	-13	-86	-64	-22	75
	1079	2019-01-22 11:00:07.83	-1010	1087	-1443	6	15	-9	-34	-60	26	47
	1080	2019-01-22 11:00:07.84	-1008	1084	-1448	5	21	-10	-90	-63	-27	76
	1081	2019-01-22 11:00:07.85	-1008	1084	-1457	3	24	-8	-27	-50	23	38
	1082	2019-01-22 11:00:07.86	-1002	1087	-1454	2	20	-12	-91	-62	-29	76
	1083	2019-01-22 11:00:07.87	-1010	1095	-1446	1	19	-14	-53	-73	20	63
	1084	2019-01-22 11:00:07.88	-1004	1092	-1452	-1	19	-17	-117	-86	-31	101
	1085	2019-01-22 11:00:07.89	-998	1091	-1454	0	18	-22	-52	-66	14	59
	1086	2019-01-22 11:00:07.90	-1001	1087	-1443	-1	11	-23	-103	-56	-47	79
	1087	2019-01-22 11:00:07.91	-1003	1086	-1446	-2	11	-24	-37	-44	7	40
	1088	2019-01-22 11:00:07.92	-996	1078	-1448	-4	11	-23	-100	-56	-44	78
	1089	2019-01-22 11:00:07.93	-994	1080	-1442	-5	13	-22	-42	-51	9	46
	1090	2019-01-22 11:00:07.94	-996	1078	-1442	-6	13	-21	-109	-63	-46	86
	1091	2019-01-22 11:00:07.95	-982	1079	-1452	-8	15	-20	-54	-72	18	63
	1092	2019-01-22 11:00:07.96	-993	1081	-1450	-4	15	-16	-132	-99	-33	115
	1093	2019-01-22 11:00:07.97	-994	1080	-1448	-4	14	-12	-92	-105	13	98
	1094	2019-01-22 11:00:07.98	-992	1070	-1456	-4	12	-13	-161	-117	-44	139
	1095	2019-01-22 11:00:07.99	-995	1076	-1451	-2	9	-12	-96	-120	24	108
	1096	2019-01-22 11:00:08.00	-991	1079	-1454	-1	6	-11	-163	-137	-26	150
	1097	2019-01-22 11:00:08.01	-995	1078	-1457	-3	8	-18	-111	-134	23	122
	1098	2019-01-22 11:00:08.02	-1000	1081	-1460	-6	4	-15	-188	-146	-42	167
	1099	2019-01-22 11:00:08.03	-1004	1077	-1456	-6	-3	-16	-120	-133	13	126
	1100	2019-01-22 11:00:08.04	-1004	1069	-1459	-5	-12	-13	-167	-129	-38	148
	1101	2019-01-22 11:00:08.05	-1006	1071	-1456	-6	-16	-11	-94	-115	21	104
	1102	2019-01-22 11:00:08.06	-1010	1083	-1442	-9	-18	-8	-166	-132	-34	149
	1103	2019-01-22 11:00:08.07	-1006	1083	-1448	-13	-15	-4	-107	-137	30	122
	1104	2019-01-22 11:00:08.08	-1002	1077	-1448	-19	-8	-1	-178	-152	-26	165
	1105	2019-01-22 11:00:08.09	-1002	1079	-1424	-22	-4	5	-111	-136	25	123
	1106	2019-01-22 11:00:08.10	-1005	1063	-1441	-24	3	12	-192	-163	-29	177
	1107	2019-01-22 11:00:08.11	-1002	1055	-1464	-23	4	19	-140	-171	31	155
	1108	2019-01-22 11:00:08.12	-996	1077	-1456	-13	-3	28	-226	-203	-23	214
	1109	2019-01-22 11:00:08.13	-1005	1086	-1453	-9	-3	30	-174	-202	28	188
	1110	2019-01-22 11:00:08.14	-997	1088	-1446	-10	2	28	-236	-209	-27	222
	1111	2019-01-22 11:00:08.15	-986	1102	-1450	-16	7	23	-166	-188	22	177
	1112	2019-01-22 11:00:08.16	-1001	1114	-1463	-22	4	17	-232	-194	-38	213
	1113	2019-01-22 11:00:08.17	-1000	1113	-1461	-23	1	11	-165	-178	13	171
	1114	2019-01-22 11:00:08.18	-1005	1115	-1451	-23	-8	4	-223	-189	-34	206
	1115	2019-01-22 11:00:08.19	-999	1113	-1449	-23	-9	1	-135	-159	24	147
	1116	2019-01-22 11:00:08.20	-999	1110	-1453	-22	-11	-2	-186	-153	-33	169
	1117	2019-01-22 11:00:08.21	-992	1110	-1454	-17	-11	-7	-111	-132	21	121
	1118	2019-01-22 11:00:08.22	-996	1114	-1448	-13	-12	-11	-171	-138	-33	154
	1119	2019-01-22 11:00:08.23	-1000	1117	-1443	-8	-9	-17	-103	-122	19	112
	1120	2019-01-22 11:00:08.24	-990	1100	-1440	-6	-4	-21	-168	-126	-42	147
	1121	2019-01-22 11:00:08.25	-1003	1093	-1445	-4	-2	-24	-93	-102	9	97
	1122	2019-01-22 11:00:08.26	-994	1087	-1443	4	-1	-22	-150	-100	-50	125
	1123	2019-01-22 11:00:08.27	-1003	1085	-1430	8	-5	-21	-79	-83	4	81
	1124	2019-01-22 11:00:08.28	-985	1083	-1446	8	-2	-18	-130	-82	-48	106
	1125	2019-01-22 11:00:08.29	-990	1081	-1451	5	-2	-18	-44	-58	14	51
	1126	2019-01-22 11:00:08.30	-993	1089	-1446	7	-5	-18	-96	-58	-38	77
	1127	2019-01-22 11:00:08.31	-990	1090	-1445	7	-8	-20	-16	-35	19	25
	1128	2019-01-22 11:00:08.32	-1000	1091	-1441	4	-9	-18	-72	-40	-32	56
	1129	2019-01-22 11:00:08.33	-1004	1098	-1449	-2	-10	-21	3	-23	26	10
	1130	2019-01-22 11:00:08.34	-1001	1089	-1445	-5	-15	-24	-48	-16	-32	32
	1131	2019-01-22 11:00:08.35	-996	1075	-1448	-3	-20	-24	26	7	19	-16
	1132	2019-01-22 11:00:08.36	-990	1073	-1445	-1	-26	-22	-33	-2	-31	17
	1133	2019-01-22 11:00:08.37	-1004	1075	-1434	0	-27	-15	34	12	22	-23
	1134	2019-01-22 11:00:08.38	-997	1077	-1437	-2	-21	-13	-23	5	-28	9
	1135	2019-01-22 11:00:08.39	-1000	1079	-1441	-3	-16	-12	43	17	26	-30
	1136	2019-01-22 11:00:08.40	-999	1080	-1437	-2	-11	-8	-27	7	-34	10
	1137	2019-01-22 11:00:08.41	-1010	1079	-1447	-6	-7	-9	19	9	10	-14
	1138	2019-01-22 11:00:08.42	-989	1083	-1454	-11	-4	-8	-60	-19	-41	39
	1139	2019-01-22 11:00:08.43	-1006	1086	-1451	-12	-8	-6	-15	-27	12	21
	1140	2019-01-22 11:00:08.44	-1007	1091	-1465	-10	-12	-5	-90	-56	-34	73
	1141	2019-01-22 11:00:08.45	-1004	1093	-1468	-5	-19	-3	-42	-50	8	46
	1142	2019-01-22 11:00:08.46	-1000	1090	-1453	-1	-23	-4	-107	-63	-44	85
	1143	2019-01-22 11:00:08.47	-1010	1093	-1448	5	-27	-5	-55	-64	9	59
	1144	2019-01-22 11:00:08.48	-1006	1086	-1450	7	-28	-2	-114	-90	-24	102
	1145	2019-01-22 11:00:08.49	-1002	1084	-1441	8	-22	0	-74	-92	18	83
	1146	2019-01-22 11:00:08.50	-1010	1077	-1445	6	-21	1	-137	-107	-30	122
	1147	2019-01-22 11:00:08.51	-1000	1079	-1441	3	-15	2	-111	-127	16	119
	1148	2019-01-22 11:00:08.52	-997	1088	-1437	-1	-14	5	-193	-170	-23	181
	1149	2019-01-22 11:00:08.53	-1010	1085	-1444	-3	-14	4	-180	-201	21	190
	1150	2019-01-22 11:00:08.54	-1010	1084	-1454	-5	-13	2	-241	-219	-22	230
	1151	2019-01-22 11:00:08.55	-1014	1083	-1444	-7	-18	0	-207	-216	9	211
	1152	2019-01-22 11:00:08.56	-1012	1092	-1445	-4	-19	-3	-260	-236	-24	248
	1153	2019-01-22 11:00:08.57	-1002	1083	-1446	-4	-16	-5	-232	-241	9	236
	1154	2019-01-22 11:00:08.58	-1010	1090	-1436	-2	-16	-6	-279	-252	-27	265
	1155	2019-01-22 11:00:08.59	-1011	1080	-1429	1	-13	-4	-247	-248	1	247
	1156	2019-01-22 11:00:08.60	-1009	1065	-1437	2	-9	-6	-283	-257	-26	270
	1157	2019-01-22 11:00:08.61	-1010	1074	-1437	1	-8	0	-260	-265	5	262
	1158	2019-01-22 11:00:08.62	-1009	1076	-1441	-2	-5	1	-314	-284	-30	299
	1159	2019-01-22 11:00:08.63	-1005	1082	-1444	-6	-3	1	-293	-292	-1	292
	1160	2019-01-22 11:00:08.64	-999	1080	-1444	-10	-5	1	-341	-320	-21	330
	1161	2019-01-22 11:00:08.65	-1003	1079	-1445	-14	-9	6	-329	-332	3	330
	1162	2019-01-22 11:00:08.66	-994	1086	-1439	-17	-8	4	-375	-351	-24	363
	1163	2019-01-22 11:00:08.67	-1004	1088	-1443	-18	-9	3	-361	-356	-5	358
	1164	2019-01-22 11:00:08.68	-1006	1098	-1439	-18	-7	0	-429	-402	-27	415
	1165	2019-01-22 11:00:08.69	-1002	1100	-1444	-20	-3	-4	-462	-450	-12	456
	1166	2019-01-22 11:00:08.70	-1005	1099	-1444	-20	-3	-9	-500	-472	-28	486
	1167	2019-01-22 11:00:08.71	-1008	1095	-1446	-17	-5	-15	-469	-454	-15	461
	1168	2019-01-22 11:00:08.72	-1004	1102	-1452	-15	-10	-17	-486	-451	-35	468
	1169	2019-01-22 11:00:08.73	-997	1094	-1438	-16	-12	-18	-483	-465	-18	474
	1170	2019-01-22 11:00:08.74	-996	1097	-1437	-17	-13	-19	-513	-482	-31	497
	1171	2019-01-22 11:00:08.75	-1006	1095	-1433	-19	-10	-19	-487	-464	-23	475
	1172	2019-01-22 11:00:08.76	-1011	1098	-1436	-21	-10	-17	-501	-460	-41	480
	1173	2019-01-22 11:00:08.77	-1001	1089	-1436	-21	-10	-15	-499	-474	-25	486
	1174	2019-01-22 11:00:08.78	-1005	1087	-1438	-20	-8	-13	-521	-488	-33	504
	1175	2019-01-22 11:00:08.79	-1006	1092	-1440	-20	-7	-8	-487	-462	-25	474
	1176	2019-01-22 11:00:08.80	-1009	1094	-1452	-17	-9	-5	-477	-442	-35	459
	1177	2019-01-22 11:00:08.81	-995	1104	-1436	-14	-11	-1	-440	-415	-25	427
	1178	2019-01-22 11:00:08.82	-1010	1110	-1435	-13	-12	-3	-421	-398	-23	409
	1179	2019-01-22 11:00:08.83	-1008	1108	-1443	-13	-9	-8	-384	-371	-13	377
	1180	2019-01-22 11:00:08.84	-1021	1104	-1429	-11	-9	-9	-377	-352	-25	364
	1181	2019-01-22 11:00:08.85	-1005	1082	-1436	-8	-6	-11	-360	-331	-29	345
	1182	2019-01-22 11:00:08.86	-1008	1070	-1447	-4	-7	-5	-359	-318	-41	338
	1183	2019-01-22 11:00:08.87	-1005	1079	-1443	6	-10	-1	-343	-296	-47	319
	1184	2019-01-22 11:00:08.88	-1017	1076	-1433	9	-10	1	-335	-276	-59	305
	1185	2019-01-22 11:00:08.89	-1009	1095	-1428	4	-5	4	-326	-259	-67	292
	1186	2019-01-22 11:00:08.90	-996	1092	-1434	-1	5	5	-327	-252	-75	289
	1187	2019-01-22 11:00:08.91	-1002	1082	-1452	-5	7	6	-316	-236	-80	276
	1188	2019-01-22 11:00:08.92	-1004	1099	-1439	-9	4	8	-315	-245	-70	280
	1189	2019-01-22 11:00:08.93	-1011	1101	-1438	-12	3	8	-313	-244	-69	278
	1190	2019-01-22 11:00:08.94	-1015	1102	-1445	-20	6	4	-305	-241	-64	273
	1191	2019-01-22 11:00:08.95	-999	1118	-1439	-24	6	-2	-316	-239	-77	277
	1192	2019-01-22 11:00:08.96	-1006	1121	-1446	-24	4	-10	-328	-257	-71	292
	1193	2019-01-22 11:00:08.97	-1016	1123	-1442	-22	2	-17	-347	-274	-73	310
	1194	2019-01-22 11:00:08.98	-1007	1122	-1445	-26	4	-26	-338	-277	-61	307
	1195	2019-01-22 11:00:08.99	-1003	1122	-1453	-21	-1	-30	-332	-260	-72	296
	1196	2019-01-22 11:00:09.00	-1000	1105	-1445	-15	-4	-31	-321	-255	-66	288
	1197	2019-01-22 11:00:09.01	-1001	1102	-1434	-10	-6	-32	-325	-245	-80	285
	1198	2019-01-22 11:00:09.02	-1005	1089	-1435	-7	-2	-31	-308	-245	-63	276
	1199	2019-01-22 11:00:09.03	-1004	1089	-1432	-3	0	-30	-319	-244	-75	281
	1200	2019-01-22 11:00:09.04	-1006	1083	-1431	1	3	-26	-290	-224	-66	257
	1201	2019-01-22 11:00:09.05	-1009	1083	-1428	0	3	-23	-306	-213	-93	259
	1202	2019-01-22 11:00:09.06	-1005	1086	-1432	-3	5	-19	-295	-215	-80	255
	1203	2019-01-22 11:00:09.07	-1004	1083	-1435	-6	5	-14	-317	-220	-97	268
	1204	2019-01-22 11:00:09.08	-1003	1088	-1439	-7	7	-14	-297	-228	-69	262
	1205	2019-01-22 11:00:09.09	-1000	1096	-1428	-12	8	-11	-333	-246	-87	289
	1206	2019-01-22 11:00:09.10	-1006	1083	-1444	-13	8	-12	-317	-245	-72	281
	1207	2019-01-22 11:00:09.11	-992	1088	-1457	-11	6	-12	-339	-247	-92	293
	1208	2019-01-22 11:00:09.12	-1004	1100	-1436	-6	1	-12	-321	-256	-65	288
	1209	2019-01-22 11:00:09.13	-999	1089	-1440	-11	-1	-16	-354	-266	-88	310
	1210	2019-01-22 11:00:09.14	-993	1089	-1436	-13	0	-17	-335	-269	-66	302
	1211	2019-01-22 11:00:09.15	-1006	1092	-1434	-10	-2	-16	-373	-278	-95	325
	1212	2019-01-22 11:00:09.16	-994	1096	-1440	-11	-2	-20	-356	-283	-73	319
	1213	2019-01-22 11:00:09.17	-1007	1099	-1441	-21	3	-20	-392	-292	-100	342
	1214	2019-01-22 11:00:09.18	-999	1085	-1440	-26	3	-22	-358	-288	-70	323
	1215	2019-01-22 11:00:09.19	-997	1091	-1446	-21	0	-15	-383	-293	-90	338
	1216	2019-01-22 11:00:09.20	-1010	1096	-1444	-17	-1	-16	-345	-287	-58	316
	1217	2019-01-22 11:00:09.21	-1009	1112	-1445	-16	0	-18	-368	-279	-89	323
	1218	2019-01-22 11:00:09.22	-998	1118	-1442	-11	-2	-23	-329	-270	-59	299
	1219	2019-01-22 11:00:09.23	-1003	1108	-1441	-5	-2	-29	-394	-313	-81	353
	1220	2019-01-22 11:00:09.24	-1002	1095	-1451	-3	-3	-31	-404	-359	-45	381
	1221	2019-01-22 11:00:09.25	-1004	1089	-1441	1	-7	-34	-465	-395	-70	430
	1222	2019-01-22 11:00:09.26	-1016	1097	-1438	-3	-11	-34	-430	-395	-35	412
	1223	2019-01-22 11:00:09.27	-1008	1093	-1441	-7	-8	-31	-455	-390	-65	422
	1224	2019-01-22 11:00:09.28	-1015	1087	-1443	-15	-9	-29	-412	-383	-29	397
	1225	2019-01-22 11:00:09.29	-1011	1085	-1438	-20	-9	-24	-465	-405	-60	435
	1226	2019-01-22 11:00:09.30	-1011	1086	-1438	-22	-10	-17	-434	-410	-24	422
	1227	2019-01-22 11:00:09.31	-1011	1089	-1430	-23	-8	-12	-471	-417	-54	444
	1228	2019-01-22 11:00:09.32	-1016	1086	-1428	-23	-2	-6	-410	-393	-17	401
	1229	2019-01-22 11:00:09.33	-1014	1088	-1434	-22	5	2	-444	-392	-52	418
	1230	2019-01-22 11:00:09.34	-1011	1084	-1439	-14	9	5	-391	-376	-15	383
	1231	2019-01-22 11:00:09.35	-1006	1100	-1435	-5	10	9	-430	-379	-51	404
	1232	2019-01-22 11:00:09.36	-1002	1108	-1436	0	10	6	-380	-364	-16	372
	1233	2019-01-22 11:00:09.37	-1005	1103	-1433	5	10	7	-420	-362	-58	391
	1234	2019-01-22 11:00:09.38	-999	1112	-1445	8	9	4	-364	-346	-18	355
	1235	2019-01-22 11:00:09.39	-999	1108	-1436	10	5	-1	-405	-356	-49	380
	1236	2019-01-22 11:00:09.40	-999	1111	-1440	7	1	-8	-348	-342	-6	345
	1237	2019-01-22 11:00:09.41	-1012	1114	-1438	3	-1	-14	-389	-342	-47	365
	1238	2019-01-22 11:00:09.42	-1014	1104	-1433	2	-3	-17	-316	-310	-6	313
	1239	2019-01-22 11:00:09.43	-1002	1091	-1431	0	-7	-18	-366	-315	-51	340
	1240	2019-01-22 11:00:09.44	-1006	1090	-1434	0	-6	-16	-317	-303	-14	310
	1241	2019-01-22 11:00:09.45	-1003	1076	-1425	1	-3	-11	-367	-302	-65	334
	1242	2019-01-22 11:00:09.46	-1011	1082	-1433	0	2	-9	-308	-285	-23	296
	1243	2019-01-22 11:00:09.47	-1000	1082	-1437	-3	3	-8	-363	-290	-73	326
	1244	2019-01-22 11:00:09.48	-998	1080	-1436	-4	2	-5	-306	-275	-31	290
	1245	2019-01-22 11:00:09.49	-997	1081	-1433	-6	4	-4	-364	-281	-83	322
	1246	2019-01-22 11:00:09.50	-1004	1081	-1436	-11	3	-1	-310	-269	-41	289
	1247	2019-01-22 11:00:09.51	-1007	1097	-1431	-18	8	-4	-364	-283	-81	323
	1248	2019-01-22 11:00:09.52	-1001	1104	-1434	-28	7	-5	-297	-274	-23	285
	1249	2019-01-22 11:00:09.53	-1000	1109	-1442	-30	6	-11	-358	-298	-60	328
	1250	2019-01-22 11:00:09.54	-1005	1111	-1446	-33	6	-15	-305	-292	-13	298
	1251	2019-01-22 11:00:09.55	-1002	1115	-1441	-37	2	-23	-356	-291	-65	323
	1252	2019-01-22 11:00:09.56	-1001	1108	-1446	-37	2	-28	-302	-285	-17	293
	1253	2019-01-22 11:00:09.57	-994	1101	-1448	-34	-2	-33	-376	-318	-58	347
	1254	2019-01-22 11:00:09.58	-1000	1097	-1447	-32	-5	-32	-304	-295	-9	299
	1255	2019-01-22 11:00:09.59	-1002	1091	-1445	-23	-8	-31	-339	-278	-61	308
	1256	2019-01-22 11:00:09.60	-1017	1093	-1442	-19	-8	-29	-258	-247	-11	252
	1257	2019-01-22 11:00:09.61	-1004	1109	-1425	-12	-8	-27	-307	-250	-57	278
	1258	2019-01-22 11:00:09.62	-1005	1103	-1431	-11	-2	-24	-233	-232	-1	232
	1259	2019-01-22 11:00:09.63	-994	1112	-1444	-15	7	-25	-285	-237	-48	261
	1260	2019-01-22 11:00:09.64	-1013	1108	-1426	-13	7	-23	-212	-213	1	212
	1261	2019-01-22 11:00:09.65	-1012	1086	-1439	-9	8	-18	-276	-226	-50	251
	1262	2019-01-22 11:00:09.66	-1003	1082	-1452	-6	2	-13	-224	-223	-1	223
	1263	2019-01-22 11:00:09.67	-1009	1089	-1439	0	-3	-9	-299	-251	-48	275
	1264	2019-01-22 11:00:09.68	-1008	1088	-1432	4	-6	-6	-253	-263	10	258
	1265	2019-01-22 11:00:09.69	-999	1104	-1431	0	-1	-7	-339	-296	-43	317
	1266	2019-01-22 11:00:09.70	-1008	1102	-1445	-7	5	-11	-290	-291	1	290
	1267	2019-01-22 11:00:09.71	-1008	1110	-1444	-14	8	-14	-354	-308	-46	331
	1268	2019-01-22 11:00:09.72	-1008	1114	-1440	-16	7	-16	-313	-317	4	315
	1269	2019-01-22 11:00:09.73	-1006	1120	-1433	-18	8	-19	-393	-347	-46	370
	1270	2019-01-22 11:00:09.74	-1014	1115	-1441	-24	9	-23	-338	-339	1	338
	1271	2019-01-22 11:00:09.75	-1006	1117	-1440	-24	11	-26	-389	-340	-49	364
	1272	2019-01-22 11:00:09.76	-1005	1117	-1431	-25	12	-24	-315	-316	1	315
	1273	2019-01-22 11:00:09.77	-1012	1111	-1429	-25	12	-30	-371	-321	-50	346
	1274	2019-01-22 11:00:09.78	-1003	1113	-1422	-24	16	-31	-295	-288	-7	291
	1275	2019-01-22 11:00:09.79	-998	1118	-1425	-22	20	-34	-334	-278	-56	306
	1276	2019-01-22 11:00:09.80	-1008	1107	-1430	-13	21	-34	-259	-250	-9	254
	1277	2019-01-22 11:00:09.81	-998	1102	-1429	-7	21	-34	-312	-254	-58	283
	1278	2019-01-22 11:00:09.82	-1005	1099	-1430	-2	17	-29	-244	-241	-3	242
	1279	2019-01-22 11:00:09.83	-1000	1091	-1438	3	18	-28	-293	-241	-52	267
	1280	2019-01-22 11:00:09.84	-991	1094	-1433	7	17	-25	-221	-214	-7	217
	1281	2019-01-22 11:00:09.85	-991	1104	-1432	3	15	-21	-267	-215	-52	241
	1282	2019-01-22 11:00:09.86	-996	1098	-1437	-1	17	-19	-180	-180	0	180
	1283	2019-01-22 11:00:09.87	-993	1110	-1435	-5	13	-17	-220	-180	-40	200
	1284	2019-01-22 11:00:09.88	-1001	1110	-1436	-12	14	-19	-152	-158	6	155
	1285	2019-01-22 11:00:09.89	-1001	1111	-1431	-19	14	-24	-206	-160	-46	183
	1286	2019-01-22 11:00:09.90	-996	1098	-1442	-21	8	-25	-134	-129	-5	131
	1287	2019-01-22 11:00:09.91	-1007	1098	-1444	-13	-2	-22	-181	-126	-55	153
	1288	2019-01-22 11:00:09.92	-1010	1094	-1435	-5	-6	-25	-109	-101	-8	105
	1289	2019-01-22 11:00:09.93	-997	1094	-1432	-5	-8	-23	-155	-99	-56	127
	1290	2019-01-22 11:00:09.94	-1001	1104	-1420	-4	-2	-22	-81	-69	-12	75
	1291	2019-01-22 11:00:09.95	-1003	1095	-1439	-6	6	-22	-121	-65	-56	93
	1292	2019-01-22 11:00:09.96	-996	1103	-1435	-12	11	-24	-60	-49	-11	54
	1293	2019-01-22 11:00:09.97	-999	1097	-1426	-18	14	-25	-117	-64	-53	90
	1294	2019-01-22 11:00:09.98	-1001	1103	-1442	-21	15	-23	-43	-45	2	44
	1295	2019-01-22 11:00:09.99	-1007	1101	-1452	-24	13	-23	-77	-40	-37	58
	1296	2019-01-22 11:00:10.00	-1022	1112	-1449	-18	4	-24	-5	-12	7	8
	1297	2019-01-22 11:00:10.01	-1008	1111	-1438	-9	-4	-23	-48	-14	-34	31
	1298	2019-01-22 11:00:10.02	-1007	1115	-1435	-1	-6	-21	9	4	5	-6
	1299	2019-01-22 11:00:10.03	-1005	1110	-1436	3	-1	-23	-48	-9	-39	28
	1300	2019-01-22 11:00:10.04	-1007	1113	-1450	7	-2	-23	6	2	4	-4
	1301	2019-01-22 11:00:10.05	-1000	1106	-1444	9	-2	-26	-47	-17	-30	32
	1302	2019-01-22 11:00:10.06	-1006	1107	-1447	11	1	-26	-5	-10	5	7
	1303	2019-01-22 11:00:10.07	-991	1095	-1447	16	6	-27	-68	-25	-43	46
	1304	2019-01-22 11:00:10.08	-998	1088	-1443	17	8	-27	-32	-26	-6	29
	1305	2019-01-22 11:00:10.09	-1003	1095	-1446	17	7	-32	-88	-52	-36	70
	1306	2019-01-22 11:00:10.10	-1003	1088	-1448	12	9	-31	-53	-49	-4	51
	1307	2019-01-22 11:00:10.11	-1012	1086	-1443	6	5	-28	-116	-72	-44	94
	1308	2019-01-22 11:00:10.12	-995	1080	-1444	2	1	-23	-98	-79	-19	88
	1309	2019-01-22 11:00:10.13	-1002	1082	-1441	2	-2	-17	-160	-107	-53	133
	1310	2019-01-22 11:00:10.14	-1000	1079	-1438	-3	0	-7	-130	-107	-23	118
	1311	2019-01-22 11:00:10.15	-1002	1079	-1437	-5	0	-2	-173	-127	-46	150
	1312	2019-01-22 11:00:10.16	-997	1074	-1442	-6	3	5	-131	-118	-13	124
	1313	2019-01-22 11:00:10.17	-1009	1076	-1432	1	4	13	-163	-127	-36	145
	1314	2019-01-22 11:00:10.18	-998	1092	-1433	5	6	14	-133	-117	-16	125
	1315	2019-01-22 11:00:10.19	-1013	1097	-1438	5	11	13	-176	-131	-45	153
	1316	2019-01-22 11:00:10.20	-1002	1107	-1454	8	6	10	-148	-128	-20	138
	1317	2019-01-22 11:00:10.21	-994	1107	-1449	10	3	7	-181	-140	-41	160
	1318	2019-01-22 11:00:10.22	-999	1105	-1445	7	1	0	-158	-134	-24	146
	1319	2019-01-22 11:00:10.23	-1001	1099	-1438	5	-5	-3	-199	-152	-47	175
	1320	2019-01-22 11:00:10.24	-998	1092	-1440	7	-10	-8	-169	-138	-31	153
	1321	2019-01-22 11:00:10.25	-997	1094	-1432	6	-10	-11	-185	-144	-41	164
	1322	2019-01-22 11:00:10.26	-998	1092	-1423	3	-6	-15	-164	-146	-18	155
	1323	2019-01-22 11:00:10.27	-992	1087	-1426	1	1	-14	-182	-150	-32	166
	1324	2019-01-22 11:00:10.28	-1000	1084	-1441	0	5	-14	-151	-136	-15	143
	1325	2019-01-22 11:00:10.29	-1000	1078	-1437	-4	4	-11	-160	-138	-22	149
	1326	2019-01-22 11:00:10.30	-988	1088	-1439	-9	7	-9	-139	-134	-5	136
	1327	2019-01-22 11:00:10.31	-986	1096	-1439	-15	5	-9	-163	-137	-26	150
	1328	2019-01-22 11:00:10.32	-993	1101	-1442	-21	7	-12	-141	-123	-18	132
	1329	2019-01-22 11:00:10.33	-996	1105	-1452	-24	4	-15	-150	-122	-28	136
	1330	2019-01-22 11:00:10.34	-992	1106	-1456	-30	1	-18	-129	-112	-17	120
	1331	2019-01-22 11:00:10.35	-996	1109	-1451	-30	-1	-23	-140	-118	-22	129
	1332	2019-01-22 11:00:10.36	-993	1098	-1456	-29	-8	-25	-128	-110	-18	119
	1333	2019-01-22 11:00:10.37	-1000	1092	-1446	-25	-11	-28	-138	-117	-21	127
	1334	2019-01-22 11:00:10.38	-987	1098	-1454	-23	-12	-31	-128	-111	-17	119
	1335	2019-01-22 11:00:10.39	-994	1102	-1435	-16	-13	-30	-129	-97	-32	113
	1336	2019-01-22 11:00:10.40	-1002	1104	-1433	-11	-8	-28	-114	-74	-40	94
	1337	2019-01-22 11:00:10.41	-994	1102	-1439	-13	-2	-28	-112	-69	-43	90
	1338	2019-01-22 11:00:10.42	-1006	1092	-1432	-12	0	-22	-105	-68	-37	86
	1339	2019-01-22 11:00:10.43	-1010	1072	-1450	-9	-3	-17	-114	-78	-36	96
	1340	2019-01-22 11:00:10.44	-1004	1069	-1460	-4	-10	-5	-119	-74	-45	96
	1341	2019-01-22 11:00:10.45	-1008	1082	-1448	3	-18	0	-109	-67	-42	88
	1342	2019-01-22 11:00:10.46	-1006	1094	-1440	4	-18	4	-93	-58	-35	75
	1343	2019-01-22 11:00:10.47	-1007	1098	-1447	-4	-7	4	-77	-51	-26	64
	1344	2019-01-22 11:00:10.48	-1000	1100	-1450	-9	0	2	-76	-42	-34	59
	1345	2019-01-22 11:00:10.49	-1007	1116	-1445	-8	0	2	-64	-35	-29	49
	1346	2019-01-22 11:00:10.50	-999	1117	-1448	-6	0	-2	-77	-39	-38	58
	1347	2019-01-22 11:00:10.51	-999	1106	-1441	-8	-1	-4	-68	-49	-19	58
	1348	2019-01-22 11:00:10.52	-997	1120	-1441	-12	-2	-10	-73	-43	-30	58
	1349	2019-01-22 11:00:10.53	-1004	1112	-1440	-12	-6	-15	-38	-23	-15	30
	1350	2019-01-22 11:00:10.54	-1003	1118	-1419	-11	-9	-29	-46	-19	-27	32
	1351	2019-01-22 11:00:10.55	-1009	1110	-1417	-12	-6	-33	-45	-31	-14	38
	1352	2019-01-22 11:00:10.56	-1011	1105	-1418	-9	-1	-34	-82	-46	-36	64
	1353	2019-01-22 11:00:10.57	-1008	1099	-1420	-5	5	-31	-64	-46	-18	55
	1354	2019-01-22 11:00:10.58	-1010	1092	-1424	-2	6	-30	-66	-38	-28	52
	1355	2019-01-22 11:00:10.59	-1012	1089	-1419	2	9	-24	-44	-30	-14	37
	1356	2019-01-22 11:00:10.60	-1003	1092	-1436	2	10	-21	-68	-29	-39	48
	1357	2019-01-22 11:00:10.61	-1011	1097	-1440	0	11	-17	-44	-24	-20	34
	1358	2019-01-22 11:00:10.62	-1015	1088	-1441	-1	13	-13	-68	-22	-46	45
	1359	2019-01-22 11:00:10.63	-1011	1097	-1439	-5	9	-13	-16	10	-26	3
	1360	2019-01-22 11:00:10.64	-1003	1106	-1442	-10	9	-13	-19	35	-54	-8
	1361	2019-01-22 11:00:10.65	-1005	1102	-1438	-12	8	-15	25	56	-31	-40
	1362	2019-01-22 11:00:10.66	-1009	1101	-1438	-14	7	-17	-12	45	-57	-16
	1363	2019-01-22 11:00:10.67	-1012	1087	-1433	-13	5	-17	-2	28	-30	-13
	1364	2019-01-22 11:00:10.68	-1003	1097	-1439	-10	2	-14	-46	13	-59	16
	1365	2019-01-22 11:00:10.69	-1019	1091	-1431	-6	4	-16	-13	7	-20	3
	1366	2019-01-22 11:00:10.70	-1005	1090	-1427	-3	7	-17	-46	2	-48	22
	1367	2019-01-22 11:00:10.71	-1005	1098	-1425	-6	15	-16	-9	9	-18	0
	1368	2019-01-22 11:00:10.72	-1005	1093	-1424	-7	21	-16	-48	5	-53	21
	1369	2019-01-22 11:00:10.73	-1012	1097	-1439	-11	26	-18	-12	9	-21	1
	1370	2019-01-22 11:00:10.74	-1000	1097	-1447	-16	30	-18	-59	-4	-55	31
	1371	2019-01-22 11:00:10.75	-1000	1096	-1461	-18	26	-19	-18	1	-19	8
	1372	2019-01-22 11:00:10.76	-1002	1103	-1452	-15	19	-19	-54	0	-54	27
	1373	2019-01-22 11:00:10.77	-1002	1109	-1440	-17	16	-20	5	4	1	-4
	1374	2019-01-22 11:00:10.78	-999	1112	-1446	-13	14	-22	-36	-16	-20	26
	1375	2019-01-22 11:00:10.79	-1003	1110	-1446	-16	14	-28	8	-17	25	4
	1376	2019-01-22 11:00:10.80	-1013	1115	-1446	-12	13	-28	-57	-28	-29	42
	1377	2019-01-22 11:00:10.81	-1005	1112	-1452	-9	11	-31	-13	-17	4	15
	1378	2019-01-22 11:00:10.82	-997	1109	-1449	-5	12	-32	-58	-18	-40	38
	1379	2019-01-22 11:00:10.83	-995	1105	-1444	-5	14	-31	-2	-4	2	3
	1380	2019-01-22 11:00:10.84	-1009	1105	-1439	-3	16	-34	-50	-3	-47	26
	1381	2019-01-22 11:00:10.85	-1001	1110	-1441	1	19	-31	17	18	-1	-17
	1382	2019-01-22 11:00:10.86	-990	1100	-1446	5	20	-32	-30	7	-37	11
	1383	2019-01-22 11:00:10.87	-998	1105	-1430	9	22	-30	18	2	16	-10
	1384	2019-01-22 11:00:10.88	-994	1097	-1437	12	29	-29	-45	-9	-36	27
	1385	2019-01-22 11:00:10.89	-994	1097	-1448	13	34	-29	14	8	6	-11
	1386	2019-01-22 11:00:10.90	-991	1093	-1443	13	37	-28	-46	1	-47	22
	1387	2019-01-22 11:00:10.91	-998	1091	-1448	14	36	-26	12	9	3	-10
	1388	2019-01-22 11:00:10.92	-1004	1097	-1447	14	33	-22	-37	4	-41	16
	1389	2019-01-22 11:00:10.93	-1002	1088	-1456	11	35	-20	37	20	17	-28
	1390	2019-01-22 11:00:10.94	-989	1089	-1449	14	37	-17	-29	6	-35	11
	1391	2019-01-22 11:00:10.95	-993	1090	-1440	21	38	-13	24	12	12	-18
	1392	2019-01-22 11:00:10.96	-997	1089	-1444	23	39	-12	-40	2	-42	19
	1393	2019-01-22 11:00:10.97	-1005	1093	-1437	27	40	-13	18	6	12	-12
	1394	2019-01-22 11:00:10.98	-988	1095	-1459	30	39	-15	-55	-10	-45	32
	1395	2019-01-22 11:00:10.99	-988	1089	-1455	27	37	-17	22	13	9	-17
	1396	2019-01-22 11:00:11.00	-991	1094	-1446	22	35	-19	-41	5	-46	18
	1397	2019-01-22 11:00:11.01	-996	1094	-1450	16	34	-23	25	13	12	-19
	1398	2019-01-22 11:00:11.02	-981	1093	-1446	9	32	-28	-34	0	-34	17
	1399	2019-01-22 11:00:11.03	-985	1092	-1449	2	32	-33	46	19	27	-32
	1400	2019-01-22 11:00:11.04	-969	1087	-1458	-7	32	-38	-21	8	-29	6
	1401	2019-01-22 11:00:11.05	-987	1075	-1457	-16	29	-39	44	14	30	-29
	1402	2019-01-22 11:00:11.06	-988	1083	-1457	-15	24	-37	-20	15	-35	2
	1403	2019-01-22 11:00:11.07	-979	1085	-1442	-18	22	-33	48	32	16	-40
	1404	2019-01-22 11:00:11.08	-979	1082	-1452	-21	20	-31	-27	20	-47	3
	1405	2019-01-22 11:00:11.09	-978	1079	-1449	-22	21	-26	44	36	8	-40
	1406	2019-01-22 11:00:11.10	-978	1082	-1457	-22	21	-23	-25	22	-47	1
	1407	2019-01-22 11:00:11.11	-976	1085	-1452	-24	20	-23	52	38	14	-45
	1408	2019-01-22 11:00:11.12	-986	1092	-1457	-25	21	-25	-8	38	-46	-15
	1409	2019-01-22 11:00:11.13	-985	1094	-1468	-24	15	-25	67	56	11	-61
	1410	2019-01-22 11:00:11.14	-976	1090	-1473	-25	9	-23	-18	25	-43	-3
	1411	2019-01-22 11:00:11.15	-989	1095	-1450	-26	4	-20	37	24	13	-30
	1412	2019-01-22 11:00:11.16	-981	1087	-1450	-29	6	-19	-39	6	-45	16
	1413	2019-01-22 11:00:11.17	-980	1089	-1449	-33	6	-16	35	17	18	-26
	1414	2019-01-22 11:00:11.18	-987	1088	-1433	-28	8	-12	-31	7	-38	12
	1415	2019-01-22 11:00:11.19	-980	1064	-1454	-20	10	-8	45	24	21	-34
	1416	2019-01-22 11:00:11.20	-979	1054	-1460	-15	6	2	-33	15	-48	9
	1417	2019-01-22 11:00:11.21	-981	1071	-1451	-7	0	8	34	28	6	-31
	1418	2019-01-22 11:00:11.22	-990	1078	-1448	-7	1	15	-39	10	-49	14
	1419	2019-01-22 11:00:11.23	-984	1088	-1457	-11	6	15	36	23	13	-29
	1420	2019-01-22 11:00:11.24	-987	1098	-1460	-17	11	13	-40	11	-51	14
	1421	2019-01-22 11:00:11.25	-985	1106	-1464	-21	9	9	26	26	0	-26
	1422	2019-01-22 11:00:11.26	-1001	1120	-1460	-23	7	6	-47	17	-64	15
	1423	2019-01-22 11:00:11.27	-992	1120	-1457	-28	3	-1	31	42	-11	-36
	1424	2019-01-22 11:00:11.28	-995	1117	-1462	-29	2	-5	-41	28	-69	6
	1425	2019-01-22 11:00:11.29	-998	1116	-1461	-28	-1	-11	21	31	-10	-26
	1426	2019-01-22 11:00:11.30	-997	1122	-1457	-29	-2	-16	-51	18	-69	16
	1427	2019-01-22 11:00:11.31	-981	1120	-1449	-28	3	-23	25	40	-15	-32
	1428	2019-01-22 11:00:11.32	-1000	1116	-1449	-24	4	-28	-47	26	-73	10
	1429	2019-01-22 11:00:11.33	-982	1110	-1440	-20	10	-33	23	46	-23	-34
	1430	2019-01-22 11:00:11.34	-990	1105	-1442	-15	13	-35	-42	31	-73	5
	1431	2019-01-22 11:00:11.35	-988	1106	-1456	-14	18	-37	25	32	-7	-28
	1432	2019-01-22 11:00:11.36	-986	1109	-1449	-12	14	-35	-53	10	-63	21
	1433	2019-01-22 11:00:11.37	-975	1100	-1448	-7	14	-33	14	24	-10	-19
	1434	2019-01-22 11:00:11.38	-981	1094	-1450	-6	18	-32	-45	13	-58	16
	1435	2019-01-22 11:00:11.39	-975	1094	-1456	-6	18	-29	20	32	-12	-26
	1436	2019-01-22 11:00:11.40	-984	1092	-1449	-2	17	-24	-44	19	-63	12
	1437	2019-01-22 11:00:11.41	-984	1091	-1450	0	12	-20	19	23	-4	-21
	1438	2019-01-22 11:00:11.42	-982	1097	-1443	-2	19	-17	-40	12	-52	14
	1439	2019-01-22 11:00:11.43	-985	1099	-1448	-2	18	-15	28	29	-1	-28
	1440	2019-01-22 11:00:11.44	-985	1086	-1460	1	13	-12	-26	29	-55	-1
	1441	2019-01-22 11:00:11.45	-987	1093	-1456	7	11	-5	47	58	-11	-52
	1442	2019-01-22 11:00:11.46	-994	1089	-1440	10	10	-4	-19	42	-61	-11
	1443	2019-01-22 11:00:11.47	-982	1095	-1441	11	16	-7	38	51	-13	-44
	1444	2019-01-22 11:00:11.49	-985	1095	-1447	14	21	-11	33	41	-8	-37
	1445	2019-01-22 11:00:11.50	-977	1095	-1455	11	24	-16	-25	32	-57	-3
	1446	2019-01-22 11:00:11.52	-980	1083	-1450	3	23	-18	-30	23	-53	3
	1447	2019-01-22 11:00:11.53	-981	1086	-1459	-1	20	-19	29	31	-2	-30
	1448	2019-01-22 11:00:11.54	-981	1090	-1451	-4	17	-18	-23	20	-43	1
	1449	2019-01-22 11:00:11.55	-991	1089	-1461	-6	14	-18	38	38	0	-38
	1450	2019-01-22 11:00:11.56	-991	1094	-1464	-10	10	-18	-8	31	-39	-11
	1451	2019-01-22 11:00:11.57	-986	1101	-1459	-13	9	-20	45	38	7	-41
	1452	2019-01-22 11:00:11.58	-983	1093	-1464	-15	11	-22	-18	17	-35	0
	1453	2019-01-22 11:00:11.59	-978	1100	-1454	-14	9	-22	24	22	2	-23
	1454	2019-01-22 11:00:11.60	-991	1085	-1454	-10	9	-21	-33	19	-52	7
	1455	2019-01-22 11:00:11.61	-989	1095	-1452	-8	11	-22	24	53	-29	-38
	1456	2019-01-22 11:00:11.62	-982	1102	-1446	-10	16	-22	-20	59	-79	-19
	1457	2019-01-22 11:00:11.63	-980	1099	-1456	-12	20	-23	22	73	-51	-47
	1458	2019-01-22 11:00:11.64	-984	1090	-1451	-11	25	-24	-27	64	-91	-18
	1459	2019-01-22 11:00:11.65	-979	1091	-1460	-9	28	-25	28	83	-55	-55
	1460	2019-01-22 11:00:11.66	-981	1096	-1463	-10	31	-29	-10	86	-96	-38
	1461	2019-01-22 11:00:11.67	-978	1100	-1465	-15	31	-32	31	102	-71	-66
	1462	2019-01-22 11:00:11.68	-984	1094	-1461	-12	30	-34	-14	96	-110	-41
	1463	2019-01-22 11:00:11.69	-978	1099	-1457	-10	31	-30	20	103	-83	-61
	1464	2019-01-22 11:00:11.70	-980	1097	-1457	-9	32	-33	-22	85	-107	-31
	1465	2019-01-22 11:00:11.71	-980	1087	-1447	-3	35	-27	15	87	-72	-51
	1466	2019-01-22 11:00:11.72	-976	1095	-1450	1	31	-26	-14	84	-98	-35
	1467	2019-01-22 11:00:11.73	-973	1097	-1450	2	34	-24	23	98	-75	-60
	1468	2019-01-22 11:00:11.74	-984	1092	-1453	-1	41	-23	-9	88	-97	-39
	1469	2019-01-22 11:00:11.75	-964	1090	-1465	-3	42	-21	29	88	-59	-58
	1470	2019-01-22 11:00:11.76	-977	1085	-1473	-6	36	-15	-10	69	-79	-29
	1471	2019-01-22 11:00:11.77	-975	1083	-1458	-7	32	-13	10	64	-54	-37
	1472	2019-01-22 11:00:11.78	-970	1087	-1460	-7	34	-9	-28	50	-78	-11
	1473	2019-01-22 11:00:11.79	-971	1095	-1456	-5	32	-10	4	55	-51	-29
	1474	2019-01-22 11:00:11.80	-981	1093	-1452	0	34	-9	-19	51	-70	-16
	1475	2019-01-22 11:00:11.81	-983	1086	-1450	0	35	-7	21	69	-48	-45
	1476	2019-01-22 11:00:11.82	-976	1090	-1458	-2	36	-9	0	63	-63	-31
	1477	2019-01-22 11:00:11.83	-967	1099	-1460	-5	35	-8	20	64	-44	-42
	1478	2019-01-22 11:00:11.84	-962	1108	-1470	-8	35	-16	-4	54	-58	-25
	1479	2019-01-22 11:00:11.85	-961	1109	-1455	-14	37	-20	20	60	-40	-40
	1480	2019-01-22 11:00:11.86	-958	1105	-1466	-17	40	-25	4	51	-47	-27
	1481	2019-01-22 11:00:11.87	-963	1094	-1470	-18	40	-28	21	45	-24	-33
	1482	2019-01-22 11:00:11.88	-954	1091	-1473	-16	36	-28	1	28	-27	-14
	1483	2019-01-22 11:00:11.89	-959	1093	-1475	-14	33	-26	15	25	-10	-20
	1484	2019-01-22 11:00:11.90	-973	1087	-1484	-13	31	-23	3	21	-18	-12
	1485	2019-01-22 11:00:11.91	-963	1088	-1467	-7	24	-21	20	40	-20	-30
	1486	2019-01-22 11:00:11.92	-973	1091	-1472	-7	24	-19	13	41	-28	-27
	1487	2019-01-22 11:00:11.93	-970	1095	-1467	-11	22	-17	25	45	-20	-35
	1488	2019-01-22 11:00:11.94	-964	1098	-1453	-15	23	-16	13	33	-20	-23
	1489	2019-01-22 11:00:11.95	-962	1094	-1459	-14	25	-14	10	24	-14	-17
	1490	2019-01-22 11:00:11.96	-962	1079	-1467	-14	25	-11	6	14	-8	-10
	1491	2019-01-22 11:00:11.97	-964	1095	-1464	-13	24	-9	12	22	-10	-17
	1492	2019-01-22 11:00:11.98	-956	1096	-1464	-14	29	-7	17	27	-10	-22
	1493	2019-01-22 11:00:11.99	-966	1100	-1466	-18	34	-10	10	35	-25	-22
	1494	2019-01-22 11:00:12.01	-946	1093	-1483	-22	37	-9	8	41	-33	-24
	1495	2019-01-22 11:00:12.02	-949	1093	-1487	-25	31	-10	16	39	-23	-27
	1496	2019-01-22 11:00:12.03	-959	1101	-1479	-27	24	-7	5	42	-37	-23
	1497	2019-01-22 11:00:12.05	-963	1113	-1478	-29	18	-5	2	53	-51	-27
	1498	2019-01-22 11:00:12.07	-948	1122	-1458	-30	14	-11	18	58	-40	-38
	1499	2019-01-22 11:00:12.09	-959	1116	-1465	-30	22	-14	-8	33	-41	-12
	1500	2019-01-22 11:00:12.11	-953	1103	-1464	-18	23	-14	-3	31	-34	-14
	1501	2019-01-22 11:00:12.12	-947	1106	-1471	-15	23	-13	19	31	-12	-25
	1502	2019-01-22 11:00:12.13	-943	1106	-1468	-11	16	-12	-5	24	-29	-9
	1503	2019-01-22 11:00:12.16	-951	1108	-1473	-8	-1	-16	6	21	-15	-13
	1504	2019-01-22 11:00:12.17	-957	1106	-1476	-9	-5	-19	-24	15	-39	4
	1505	2019-01-22 11:00:12.18	-957	1106	-1473	-11	-9	-19	1	11	-10	-6
	1506	2019-01-22 11:00:12.19	-953	1106	-1468	-13	-13	-22	-34	8	-42	13
	1507	2019-01-22 11:00:12.20	-956	1092	-1467	-12	-15	-21	12	19	-7	-15
	1508	2019-01-22 11:00:12.21	-952	1086	-1466	-6	-20	-16	-17	17	-34	0
	1509	2019-01-22 11:00:12.22	-955	1089	-1448	1	-21	-11	22	25	-3	-23
	1510	2019-01-22 11:00:12.23	-952	1088	-1453	1	-11	-9	-19	17	-36	1
	1511	2019-01-22 11:00:12.24	-950	1094	-1469	2	-4	-8	19	18	1	-18
	1512	2019-01-22 11:00:12.25	-963	1097	-1454	4	-4	-7	-22	12	-34	5
	1513	2019-01-22 11:00:12.26	-963	1092	-1463	3	2	-5	11	18	-7	-14
	1514	2019-01-22 11:00:12.27	-957	1099	-1459	-1	3	-5	-33	13	-46	10
	1515	2019-01-22 11:00:12.28	-953	1099	-1466	-3	3	-4	20	20	0	-20
	1516	2019-01-22 11:00:12.30	-962	1105	-1468	-10	-2	-7	24	25	-1	-24
	1517	2019-01-22 11:00:12.31	-964	1103	-1472	-10	-2	-10	-19	22	-41	-1
	1518	2019-01-22 11:00:12.32	-977	1101	-1475	-11	-3	-12	34	34	0	-34
	1519	2019-01-22 11:00:12.34	-975	1098	-1459	-6	-5	-14	36	39	-3	-37
	1520	2019-01-22 11:00:12.35	-970	1110	-1462	-6	-1	-15	-4	42	-46	-19
	1521	2019-01-22 11:00:12.36	-972	1096	-1459	-9	2	-15	50	54	-4	-52
	1522	2019-01-22 11:00:12.38	-964	1094	-1453	-7	11	-7	56	51	5	-53
	1523	2019-01-22 11:00:12.39	-966	1094	-1462	-3	15	-5	-9	38	-47	-14
	1524	2019-01-22 11:00:12.40	-973	1097	-1471	-4	18	-2	34	41	-7	-37
	1525	2019-01-22 11:00:12.42	-961	1115	-1461	1	28	-5	32	24	8	-28
	1526	2019-01-22 11:00:12.43	-962	1111	-1472	0	32	-8	-26	7	-33	9
	1527	2019-01-22 11:00:12.44	-958	1110	-1473	2	28	-14	30	10	20	-20
	1528	2019-01-22 11:00:12.46	-961	1100	-1462	7	23	-18	32	12	20	-22
	1529	2019-01-22 11:00:12.48	-958	1100	-1464	8	34	-17	36	17	19	-26
	1530	2019-01-22 11:00:12.49	-957	1094	-1468	9	33	-18	-29	4	-33	12
	1531	2019-01-22 11:00:12.50	-948	1085	-1464	7	35	-18	33	13	20	-23
	1532	2019-01-22 11:00:12.51	-954	1086	-1462	5	35	-18	-31	6	-37	12
	1533	2019-01-22 11:00:12.52	-952	1086	-1470	7	35	-17	30	12	18	-21
	1534	2019-01-22 11:00:12.53	-959	1092	-1471	6	35	-18	-40	-2	-38	21
	1535	2019-01-22 11:00:12.54	-954	1093	-1480	4	34	-18	22	5	17	-13
	1536	2019-01-22 11:00:12.56	-947	1102	-1474	-2	30	-22	26	12	14	-19
	1537	2019-01-22 11:00:12.57	-949	1092	-1472	-6	30	-23	-38	9	-47	14
	1538	2019-01-22 11:00:12.59	-937	1093	-1475	-14	27	-27	-46	7	-53	19
	1539	2019-01-22 11:00:12.60	-952	1092	-1473	-18	29	-28	12	3	9	-7
	1540	2019-01-22 11:00:12.62	-937	1095	-1473	-25	29	-29	35	21	14	-28
	1541	2019-01-22 11:00:12.63	-944	1093	-1465	-24	29	-26	-36	19	-55	8
	1542	2019-01-22 11:00:12.64	-946	1100	-1473	-23	29	-28	24	24	0	-24
	1543	2019-01-22 11:00:12.65	-940	1106	-1479	-19	30	-31	-50	8	-58	21
	1544	2019-01-22 11:00:12.66	-945	1114	-1482	-18	29	-34	20	16	4	-18
	1545	2019-01-22 11:00:12.68	-938	1098	-1467	-10	25	-35	26	17	9	-21
	1546	2019-01-22 11:00:12.70	-942	1077	-1493	-2	19	-17	10	6	4	-8
	1547	2019-01-22 11:00:12.71	-939	1083	-1484	4	10	-9	-63	-4	-59	33
	1548	2019-01-22 11:00:12.72	-931	1091	-1480	10	6	-2	14	4	10	-9
	1549	2019-01-22 11:00:12.73	-943	1104	-1478	3	12	0	-48	5	-53	21
	1550	2019-01-22 11:00:12.74	-947	1107	-1480	-4	19	-1	25	17	8	-21
	1551	2019-01-22 11:00:12.77	-944	1105	-1472	-8	25	-1	-49	10	-59	19
	1552	2019-01-22 11:00:12.78	-944	1099	-1478	-8	27	3	23	23	0	-23
	1553	2019-01-22 11:00:12.79	-943	1102	-1471	-9	28	3	-52	5	-57	23
	1554	2019-01-22 11:00:12.80	-942	1111	-1477	-9	33	5	26	19	7	-22
	1555	2019-01-22 11:00:12.82	-936	1117	-1466	-3	40	0	16	10	6	-13
	1556	2019-01-22 11:00:12.84	-936	1104	-1471	9	44	-11	16	2	14	-9
	1557	2019-01-22 11:00:12.85	-935	1104	-1480	15	40	-14	-57	-10	-47	33
	1558	2019-01-22 11:00:12.86	-931	1096	-1470	17	33	-16	21	14	7	-17
	1559	2019-01-22 11:00:12.87	-937	1097	-1485	12	32	-17	-42	15	-57	13
	1560	2019-01-22 11:00:12.88	-934	1104	-1481	4	30	-20	27	21	6	-24
	1561	2019-01-22 11:00:12.89	-935	1109	-1480	-3	22	-26	-52	2	-54	25
	1562	2019-01-22 11:00:12.90	-945	1114	-1469	-11	21	-25	16	13	3	-14
	1563	2019-01-22 11:00:12.91	-937	1119	-1472	-22	20	-30	-56	-2	-54	29
	1564	2019-01-22 11:00:12.93	-943	1110	-1474	-38	29	-39	-51	2	-53	24
	1565	2019-01-22 11:00:12.94	-937	1087	-1491	-34	26	-38	14	6	8	-10
	1566	2019-01-22 11:00:12.95	-930	1086	-1479	-24	20	-34	-57	-12	-45	34
	1567	2019-01-22 11:00:12.96	-928	1091	-1472	-20	20	-30	12	5	7	-8
	1568	2019-01-22 11:00:12.97	-928	1082	-1470	-24	28	-27	-54	4	-58	25
	1569	2019-01-22 11:00:12.99	-921	1089	-1487	-26	36	-23	-60	12	-72	24
	1570	2019-01-22 11:00:13.00	-925	1096	-1486	-23	34	-22	-1	20	-21	-9
	1571	2019-01-22 11:00:13.01	-923	1096	-1499	-28	34	-19	-77	-9	-68	43
	1572	2019-01-22 11:00:13.02	-918	1106	-1499	-28	30	-18	-2	0	-2	1
	1573	2019-01-22 11:00:13.04	-911	1102	-1486	-23	25	-16	-1	-1	0	1
	1574	2019-01-22 11:00:13.06	-905	1109	-1494	-12	19	-20	-11	1	-12	5
	1575	2019-01-22 11:00:13.08	-916	1102	-1496	-4	7	-20	-9	-5	-4	7
	1576	2019-01-22 11:00:13.10	-916	1104	-1491	-4	-3	-21	4	-5	9	0
	1577	2019-01-22 11:00:13.11	-921	1100	-1496	-3	-7	-20	-58	-12	-46	35
	1578	2019-01-22 11:00:13.12	-929	1106	-1490	1	-11	-21	4	6	-2	-5
	1579	2019-01-22 11:00:13.13	-922	1095	-1488	7	-9	-20	-54	-14	-40	34
	1580	2019-01-22 11:00:13.15	-926	1097	-1476	15	-10	-16	-58	-19	-39	38
	1581	2019-01-22 11:00:13.16	-940	1080	-1484	16	-7	-10	-8	-12	4	10
	1582	2019-01-22 11:00:13.18	-936	1094	-1491	17	-7	0	-14	-8	-6	11
	1583	2019-01-22 11:00:13.20	-930	1097	-1489	16	-9	8	-8	-9	1	8
	1584	2019-01-22 11:00:13.21	-926	1098	-1481	17	-10	7	-54	-24	-30	39
	1585	2019-01-22 11:00:13.22	-931	1096	-1473	18	-8	7	-12	-20	8	16
	1586	2019-01-22 11:00:13.23	-925	1094	-1471	19	-7	7	-57	-27	-30	42
	1587	2019-01-22 11:00:13.24	-927	1091	-1481	19	0	4	-12	-10	-2	11
	1588	2019-01-22 11:00:13.25	-934	1090	-1475	20	4	1	-51	-12	-39	31
	1589	2019-01-22 11:00:13.26	-932	1088	-1482	20	4	-2	-4	2	-6	1
	1590	2019-01-22 11:00:13.27	-940	1084	-1484	17	8	-1	-43	-9	-34	26
	1591	2019-01-22 11:00:13.29	-935	1098	-1479	10	14	-5	-51	-9	-42	30
	1592	2019-01-22 11:00:13.31	-935	1091	-1481	-3	20	-7	-59	-15	-44	37
	1593	2019-01-22 11:00:13.32	-933	1094	-1481	-6	21	-9	-30	-6	-24	18
	1594	2019-01-22 11:00:13.33	-939	1093	-1484	-7	21	-8	-59	-8	-51	33
	1595	2019-01-22 11:00:13.34	-934	1088	-1491	-8	25	-10	-20	2	-22	9
	1596	2019-01-22 11:00:13.35	-924	1094	-1486	-7	23	-11	-44	-6	-38	25
	1597	2019-01-22 11:00:13.36	-924	1098	-1479	-6	26	-14	-18	-4	-14	11
	1598	2019-01-22 11:00:13.38	-923	1097	-1481	-10	33	-23	-21	-4	-17	12
	1599	2019-01-22 11:00:13.40	-931	1079	-1499	-10	32	-26	-31	-8	-23	19
	1600	2019-01-22 11:00:13.41	-919	1069	-1510	-8	24	-22	-53	-19	-34	36
	1601	2019-01-22 11:00:13.42	-924	1080	-1493	0	17	-19	-38	-12	-26	25
	1602	2019-01-22 11:00:13.44	-914	1095	-1488	-6	20	-17	-20	8	-28	6
	1603	2019-01-22 11:00:13.45	-915	1095	-1494	-10	26	-17	-33	-2	-31	17
	1604	2019-01-22 11:00:13.46	-924	1100	-1498	-14	27	-18	-28	-10	-18	19
	1605	2019-01-22 11:00:13.48	-918	1105	-1489	-26	19	-20	-36	-2	-34	19
	1606	2019-01-22 11:00:13.49	-912	1107	-1491	-31	19	-18	-42	2	-44	20
	1607	2019-01-22 11:00:13.51	-906	1116	-1493	-33	11	-23	-18	7	-25	5
	1608	2019-01-22 11:00:13.52	-921	1110	-1493	-33	8	-24	-19	8	-27	5
	1609	2019-01-22 11:00:13.54	-904	1106	-1486	-18	2	-18	-1	42	-43	-20
	1610	2019-01-22 11:00:13.55	-920	1104	-1483	-9	3	-18	25	59	-34	-42
	1611	2019-01-22 11:00:13.56	-921	1101	-1478	0	2	-16	25	56	-31	-40
	1612	2019-01-22 11:00:13.57	-908	1098	-1489	5	3	-12	24	51	-27	-37
	1613	2019-01-22 11:00:13.59	-918	1109	-1488	7	4	-8	25	61	-36	-43
	1614	2019-01-22 11:00:13.60	-924	1107	-1485	4	7	-5	10	54	-44	-32
	1615	2019-01-22 11:00:13.62	-927	1113	-1493	-1	6	-10	-8	24	-32	-8
	1616	2019-01-22 11:00:13.63	-927	1116	-1484	-4	10	-12	6	24	-18	-15
	1617	2019-01-22 11:00:13.64	-915	1100	-1492	-4	8	-15	-11	27	-38	-8
	1618	2019-01-22 11:00:13.65	-921	1094	-1500	-3	2	-14	-7	18	-25	-5
	1619	2019-01-22 11:00:13.67	-917	1084	-1477	5	-5	-6	-16	4	-20	6
	1620	2019-01-22 11:00:13.68	-908	1080	-1486	6	-1	-2	-39	1	-40	19
	1621	2019-01-22 11:00:13.70	-911	1093	-1493	7	4	1	-38	0	-38	19
	1622	2019-01-22 11:00:13.71	-921	1104	-1492	4	9	0	-21	-8	-13	14
	1623	2019-01-22 11:00:13.72	-922	1107	-1493	-3	11	-3	-56	-24	-32	40
	1624	2019-01-22 11:00:13.73	-913	1106	-1501	-5	6	-6	-49	-38	-11	43
	1625	2019-01-22 11:00:13.75	-914	1111	-1503	-8	0	-14	-51	-39	-12	45
	1626	2019-01-22 11:00:13.76	-910	1108	-1496	-9	-3	-17	-80	-41	-39	60
	1627	2019-01-22 11:00:13.77	-917	1108	-1495	-12	-4	-22	-57	-43	-14	50
	1628	2019-01-22 11:00:13.78	-915	1106	-1498	-9	-2	-22	-99	-46	-53	72
	1629	2019-01-22 11:00:13.79	-912	1097	-1492	-7	-2	-22	-62	-34	-28	48
	1630	2019-01-22 11:00:13.80	-909	1094	-1493	-4	-4	-21	-86	-24	-62	55
	1631	2019-01-22 11:00:13.81	-904	1102	-1495	-5	-1	-18	-38	-10	-28	24
	1632	2019-01-22 11:00:13.84	-900	1082	-1486	11	6	-10	-70	-8	-62	39
	1633	2019-01-22 11:00:13.86	-911	1082	-1491	13	3	-1	-58	0	-58	29
	1634	2019-01-22 11:00:13.88	-918	1080	-1492	8	-9	9	-57	6	-63	25
	1635	2019-01-22 11:00:13.89	-912	1090	-1487	-1	-9	12	-11	14	-25	-1
	1636	2019-01-22 11:00:13.90	-908	1097	-1492	-6	-11	13	-60	11	-71	24
	1637	2019-01-22 11:00:13.91	-922	1102	-1486	-12	-14	10	-19	12	-31	3
	1638	2019-01-22 11:00:13.94	-923	1104	-1495	-28	-17	2	-56	6	-62	25
	1639	2019-01-22 11:00:13.95	-915	1103	-1492	-28	-15	0	-3	5	-8	-1
	1640	2019-01-22 11:00:13.97	-913	1102	-1491	-26	-10	-8	-8	4	-12	2
	1641	2019-01-22 11:00:13.98	-913	1096	-1486	-25	-7	-8	-67	-6	-61	36
	1642	2019-01-22 11:00:13.99	-918	1099	-1486	-23	-7	-9	-10	-1	-9	5
	1643	2019-01-22 11:00:14.01	-911	1102	-1491	-19	-7	-9	-14	-6	-8	10
	1644	2019-01-22 11:00:14.02	-930	1109	-1487	-19	-8	-12	-71	-9	-62	40
	1645	2019-01-22 11:00:14.03	-911	1112	-1491	-21	-12	-14	-11	-6	-5	8
	1646	2019-01-22 11:00:14.04	-915	1124	-1492	-22	-9	-19	-72	-25	-47	48
	1647	2019-01-22 11:00:14.05	-915	1118	-1493	-27	-10	-25	-16	-27	11	21
	1648	2019-01-22 11:00:14.06	-915	1117	-1486	-28	-11	-26	-79	-27	-52	53
	1649	2019-01-22 11:00:14.07	-911	1103	-1490	-27	-14	-27	-13	-3	-10	8
	1650	2019-01-22 11:00:14.08	-918	1103	-1500	-26	-15	-28	-81	-11	-70	46
	1651	2019-01-22 11:00:14.09	-917	1097	-1500	-24	-18	-23	-23	-8	-15	15
	1652	2019-01-22 11:00:14.12	-923	1105	-1485	-15	-24	-13	-89	-26	-63	57
	1653	2019-01-22 11:00:14.13	-918	1106	-1481	-14	-24	-11	-17	-16	-1	16
	1654	2019-01-22 11:00:14.14	-934	1091	-1482	-10	-24	-7	-95	-41	-54	68
	1655	2019-01-22 11:00:14.15	-926	1083	-1490	-4	-25	-2	-39	-44	5	41
	1656	2019-01-22 11:00:14.17	-928	1082	-1472	12	-21	4	-46	-48	2	47
	1657	2019-01-22 11:00:14.18	-933	1094	-1470	11	-14	5	-115	-50	-65	82
	1658	2019-01-22 11:00:14.20	-931	1097	-1485	8	2	6	-104	-40	-64	72
	1659	2019-01-22 11:00:14.21	-933	1112	-1484	2	5	1	-20	-38	18	29
	1660	2019-01-22 11:00:14.23	-934	1112	-1492	-16	7	-11	-22	-72	50	47
	1661	2019-01-22 11:00:14.24	-936	1118	-1496	-20	5	-17	-107	-93	-14	100
	1662	2019-01-22 11:00:14.25	-933	1116	-1487	-23	2	-21	-27	-68	41	47
	1663	2019-01-22 11:00:14.26	-936	1113	-1486	-22	3	-24	-90	-69	-21	79
	1664	2019-01-22 11:00:14.28	-932	1109	-1481	-8	8	-26	-81	-38	-43	59
	1665	2019-01-22 11:00:14.30	-927	1096	-1483	-1	19	-25	-85	-34	-51	59
	1666	2019-01-22 11:00:14.31	-913	1093	-1479	0	21	-23	-3	-20	17	11
	1667	2019-01-22 11:00:14.32	-920	1093	-1480	5	22	-16	-80	-30	-50	55
	1668	2019-01-22 11:00:14.33	-916	1103	-1477	4	25	-17	-14	-12	-2	13
	1669	2019-01-22 11:00:14.34	-920	1100	-1489	2	25	-16	-106	-31	-75	68
	1670	2019-01-22 11:00:14.35	-913	1104	-1476	1	21	-14	-39	-24	-15	31
	1671	2019-01-22 11:00:14.36	-917	1106	-1482	-2	20	-16	-114	-44	-70	79
	1672	2019-01-22 11:00:14.37	-910	1119	-1484	-8	21	-19	-36	-32	-4	34
	1673	2019-01-22 11:00:14.39	-918	1093	-1492	-17	18	-21	-31	-29	-2	30
	1674	2019-01-22 11:00:14.41	-915	1096	-1482	-10	1	-17	-45	-30	-15	37
	1675	2019-01-22 11:00:14.42	-907	1090	-1484	-5	3	-3	-123	-49	-74	86
	1676	2019-01-22 11:00:14.43	-918	1093	-1475	-3	7	2	-50	-42	-8	46
	1677	2019-01-22 11:00:14.45	-912	1096	-1485	-7	17	7	-50	-45	-5	47
	1678	2019-01-22 11:00:14.46	-918	1108	-1490	-10	21	4	-124	-58	-66	91
	1679	2019-01-22 11:00:14.47	-907	1113	-1495	-13	22	4	-60	-55	-5	57
	1680	2019-01-22 11:00:14.49	-921	1126	-1494	-12	14	-9	-58	-60	2	59
	1681	2019-01-22 11:00:14.51	-912	1129	-1495	-13	14	-22	-81	-72	-9	76
	1682	2019-01-22 11:00:14.52	-920	1119	-1496	-13	10	-27	-153	-84	-69	118
	1683	2019-01-22 11:00:14.53	-922	1115	-1485	-13	11	-29	-88	-72	-16	80
	1684	2019-01-22 11:00:14.54	-914	1113	-1489	-9	9	-30	-156	-86	-70	121
	1685	2019-01-22 11:00:14.56	-914	1112	-1490	-4	17	-24	-160	-95	-65	127
	1686	2019-01-22 11:00:14.57	-925	1109	-1478	-4	21	-25	-105	-93	-12	99
	1687	2019-01-22 11:00:14.59	-906	1112	-1488	0	26	-21	-113	-101	-12	107
	1688	2019-01-22 11:00:14.60	-901	1115	-1487	2	25	-20	-171	-112	-59	141
	1689	2019-01-22 11:00:14.62	-913	1101	-1494	6	21	-16	-159	-99	-60	129
	1690	2019-01-22 11:00:14.64	-905	1108	-1492	9	17	-14	-169	-98	-71	133
	1691	2019-01-22 11:00:14.65	-893	1112	-1490	6	13	-16	-125	-104	-21	114
	1692	2019-01-22 11:00:14.67	-897	1104	-1490	3	9	-11	-118	-105	-13	111
	1693	2019-01-22 11:00:14.69	-919	1101	-1493	-1	8	-6	-125	-104	-21	114
	1694	2019-01-22 11:00:14.70	-906	1109	-1496	2	6	-1	-171	-110	-61	140
	1695	2019-01-22 11:00:14.71	-914	1107	-1490	5	5	0	-128	-108	-20	118
	1696	2019-01-22 11:00:14.72	-914	1117	-1486	8	0	0	-183	-123	-60	153
	1697	2019-01-22 11:00:14.75	-910	1114	-1482	13	8	-6	-138	-122	-16	130
	1698	2019-01-22 11:00:14.77	-904	1109	-1484	17	17	-8	-148	-132	-16	140
	1699	2019-01-22 11:00:14.78	-900	1108	-1498	14	19	-8	-189	-138	-51	163
	1700	2019-01-22 11:00:14.80	-893	1098	-1497	9	14	-8	-178	-120	-58	149
	1701	2019-01-22 11:00:14.82	-903	1107	-1488	-1	16	-6	-181	-131	-50	156
	1702	2019-01-22 11:00:14.83	-894	1102	-1499	-1	9	-11	-140	-126	-14	133
	1703	2019-01-22 11:00:14.84	-906	1101	-1504	3	-2	-10	-175	-130	-45	152
	1704	2019-01-22 11:00:14.86	-897	1106	-1491	2	-15	-15	-167	-122	-45	144
	1705	2019-01-22 11:00:14.87	-902	1104	-1480	0	-16	-15	-137	-117	-20	127
	1706	2019-01-22 11:00:14.89	-911	1096	-1477	-9	-8	-17	-142	-123	-19	132
	1707	2019-01-22 11:00:14.90	-911	1080	-1486	-8	-7	-16	-173	-127	-46	150
	1708	2019-01-22 11:00:14.92	-924	1083	-1502	-4	-2	-6	-163	-109	-54	136
	1709	2019-01-22 11:00:14.93	-919	1092	-1494	-4	4	-4	-130	-103	-27	116
	1710	2019-01-22 11:00:14.95	-906	1090	-1509	-4	11	-1	-83	-59	-24	71
	1711	2019-01-22 11:00:14.96	-916	1101	-1506	-8	12	0	-91	-51	-40	71
	1712	2019-01-22 11:00:14.97	-900	1106	-1509	-9	10	-3	-76	-45	-31	60
	1713	2019-01-22 11:00:14.99	-910	1127	-1496	-14	9	-19	-92	-54	-38	73
	1714	2019-01-22 11:00:15.00	-902	1129	-1505	-14	10	-29	-108	-56	-52	82
	1715	2019-01-22 11:00:15.01	-902	1132	-1499	-11	7	-39	-85	-42	-43	63
	1716	2019-01-22 11:00:15.02	-894	1125	-1497	-10	5	-49	-96	-49	-47	72
	1717	2019-01-22 11:00:15.03	-901	1114	-1490	-10	6	-55	-75	-43	-32	59
	1718	2019-01-22 11:00:15.05	-905	1109	-1481	-3	10	-61	-95	-58	-37	76
	1719	2019-01-22 11:00:15.06	-901	1087	-1490	3	13	-58	-103	-65	-38	84
	1720	2019-01-22 11:00:15.07	-915	1084	-1493	6	10	-53	-90	-54	-36	72
	1721	2019-01-22 11:00:15.08	-909	1087	-1496	11	8	-46	-101	-56	-45	78
	1722	2019-01-22 11:00:15.13	-908	1091	-1493	10	14	-35	-84	-50	-34	67
	1723	2019-01-22 11:00:15.14	-919	1086	-1502	8	16	-35	-78	-51	-27	64
	1724	2019-01-22 11:00:15.16	-915	1090	-1491	8	10	-35	-66	-49	-17	57
	1725	2019-01-22 11:00:15.17	-915	1087	-1484	10	12	-38	-47	-19	-28	33
	1726	2019-01-22 11:00:15.18	-913	1086	-1482	0	20	-40	-24	-7	-17	15
	1727	2019-01-22 11:00:15.19	-901	1084	-1488	-4	30	-41	-30	-3	-27	16
	1728	2019-01-22 11:00:15.22	-906	1077	-1505	-16	37	-38	-64	-38	-26	51
	1729	2019-01-22 11:00:15.23	-913	1081	-1510	-21	37	-34	-61	-27	-34	44
	1730	2019-01-22 11:00:15.25	-909	1088	-1511	-17	26	-29	-47	-12	-35	29
	1731	2019-01-22 11:00:15.26	-914	1097	-1507	-15	25	-29	-38	-15	-23	26
	1732	2019-01-22 11:00:15.27	-902	1093	-1501	-12	25	-28	-64	-18	-46	41
	1733	2019-01-22 11:00:15.29	-903	1091	-1508	-3	25	-28	-72	-19	-53	45
	1734	2019-01-22 11:00:15.30	-902	1085	-1500	-3	24	-24	-47	-13	-34	30
	1735	2019-01-22 11:00:15.32	-907	1085	-1496	6	27	-17	509	555	-46	-532
	1736	2019-01-22 11:00:15.34	-892	1089	-1493	4	36	-11	1718	2047	-329	-1882
	1737	2019-01-22 11:00:15.35	-898	1086	-1498	1	40	-9	1540	2047	-507	-1793
	1738	2019-01-22 11:00:15.36	-902	1087	-1503	2	39	-5	1236	2047	-811	-1641
	1739	2019-01-22 11:00:15.37	-893	1089	-1505	4	39	-6	851	2047	-1196	-1449
	1740	2019-01-22 11:00:15.38	-889	1085	-1511	3	36	-4	655	157	498	-406
	1741	2019-01-22 11:00:15.40	-901	1090	-1509	5	23	0	358	-326	684	-16
	1742	2019-01-22 11:00:15.41	-884	1077	-1507	6	20	-4	200	347	-147	-273
	1743	2019-01-22 11:00:15.42	-891	1084	-1508	4	16	-2	123	416	-293	-269
	1744	2019-01-22 11:00:15.44	-897	1084	-1508	2	15	-4	-49	-83	34	66
	1745	2019-01-22 11:00:15.45	-891	1087	-1502	1	15	-4	-155	-164	9	159
	1746	2019-01-22 11:00:15.47	-896	1074	-1514	-4	15	0	-226	-166	-60	196
	1747	2019-01-22 11:00:15.48	-892	1081	-1511	-10	14	1	-226	-201	-25	213
	1748	2019-01-22 11:00:15.49	-902	1078	-1513	-10	11	2	-320	-265	-55	292
	1749	2019-01-22 11:00:15.50	-893	1083	-1498	-10	15	6	-322	-303	-19	312
	1750	2019-01-22 11:00:15.52	-899	1087	-1501	-15	21	9	-341	-320	-21	330
	1751	2019-01-22 11:00:15.53	-896	1087	-1502	-17	19	12	-404	-339	-65	371
	1752	2019-01-22 11:00:15.54	-889	1092	-1506	-17	21	12	-385	-363	-22	374
	1753	2019-01-22 11:00:15.55	-896	1083	-1508	-19	25	11	-473	-422	-51	447
	1754	2019-01-22 11:00:15.56	-892	1100	-1504	-18	23	8	-466	-450	-16	458
	1755	2019-01-22 11:00:15.58	-892	1101	-1510	-19	22	2	-467	-460	-7	463
	1756	2019-01-22 11:00:15.59	-884	1112	-1510	-21	17	-4	-500	-453	-47	476
	1757	2019-01-22 11:00:15.61	-884	1114	-1517	-22	16	-17	-490	-442	-48	466
	1758	2019-01-22 11:00:15.62	-889	1106	-1509	-25	17	-23	-443	-444	1	443
	1759	2019-01-22 11:00:15.63	-884	1108	-1487	-19	18	-24	-496	-463	-33	479
	1760	2019-01-22 11:00:15.65	-891	1070	-1519	-14	16	-17	-490	-450	-40	470
	1761	2019-01-22 11:00:15.66	-886	1083	-1506	-7	14	-10	-437	-442	5	439
	1762	2019-01-22 11:00:15.68	-886	1094	-1500	-6	21	0	-458	-466	8	462
	1763	2019-01-22 11:00:15.69	-892	1108	-1512	-8	31	5	-514	-481	-33	497
	1764	2019-01-22 11:00:15.70	-887	1112	-1518	-9	36	3	-463	-473	10	468
	1765	2019-01-22 11:00:15.72	-882	1122	-1521	-13	30	-14	-454	-456	2	455
	1766	2019-01-22 11:00:15.74	-878	1120	-1519	-10	18	-25	-434	-437	3	435
	1767	2019-01-22 11:00:15.75	-870	1112	-1502	-10	15	-30	-502	-464	-38	483
	1768	2019-01-22 11:00:15.76	-879	1114	-1512	-8	16	-31	-457	-468	11	462
	1769	2019-01-22 11:00:15.77	-867	1103	-1515	-2	15	-32	-521	-489	-32	505
	1770	2019-01-22 11:00:15.78	-867	1101	-1507	4	17	-29	-467	-475	8	471
	1771	2019-01-22 11:00:15.80	-864	1094	-1512	14	17	-18	-485	-494	9	489
	1772	2019-01-22 11:00:15.81	-865	1094	-1517	18	16	-13	-556	-518	-38	537
	1773	2019-01-22 11:00:15.82	-865	1082	-1519	21	11	-9	-502	-499	-3	500
	1774	2019-01-22 11:00:15.83	-875	1082	-1526	19	8	-1	-554	-500	-54	527
	1775	2019-01-22 11:00:15.84	-875	1098	-1527	16	5	4	-487	-471	-16	479
	1776	2019-01-22 11:00:15.85	-872	1101	-1526	13	-3	6	-549	-478	-71	513
	1777	2019-01-22 11:00:15.86	-867	1110	-1519	8	-6	5	-492	-471	-21	481
	1778	2019-01-22 11:00:15.88	-873	1100	-1526	-7	-4	1	-455	-464	9	459
	1779	2019-01-22 11:00:15.89	-862	1093	-1522	-1	-10	0	-504	-468	-36	486
	1780	2019-01-22 11:00:15.90	-874	1081	-1513	3	-14	2	-435	-448	13	441
	1781	2019-01-22 11:00:15.91	-867	1073	-1502	5	-12	7	-498	-465	-33	481
	1782	2019-01-22 11:00:15.92	-868	1079	-1509	6	-4	10	-424	-439	15	431
	1783	2019-01-22 11:00:15.93	-863	1078	-1510	13	-2	12	-462	-424	-38	443
	1784	2019-01-22 11:00:15.94	-873	1075	-1508	19	-3	14	-389	-393	4	391
	1785	2019-01-22 11:00:15.96	-881	1077	-1525	15	-11	14	-361	-363	2	362
	1786	2019-01-22 11:00:15.97	-870	1089	-1532	9	-16	12	-411	-360	-51	385
	1787	2019-01-22 11:00:15.99	-894	1100	-1516	-9	-29	4	-404	-357	-47	380
	1788	2019-01-22 11:00:16.00	-884	1094	-1508	-23	-32	-3	-343	-341	-2	342
	1789	2019-01-22 11:00:16.01	-894	1095	-1512	-28	-31	-8	-403	-344	-59	373
	1790	2019-01-22 11:00:16.02	-900	1090	-1505	-32	-25	-13	-331	-319	-12	325
	1791	2019-01-22 11:00:16.04	-898	1092	-1513	-39	-5	-19	-306	-297	-9	301
	1792	2019-01-22 11:00:16.06	-882	1091	-1518	-32	-1	-20	-285	-280	-5	282
	1793	2019-01-22 11:00:16.08	-883	1102	-1507	-30	2	-22	-289	-278	-11	283
	1794	2019-01-22 11:00:16.09	-882	1108	-1508	-31	7	-22	-359	-301	-58	330
	1795	2019-01-22 11:00:16.10	-875	1117	-1508	-30	11	-24	-288	-280	-8	284
	1796	2019-01-22 11:00:16.11	-880	1108	-1507	-31	14	-28	-346	-299	-47	322
	1797	2019-01-22 11:00:16.12	-875	1112	-1514	-30	17	-33	-258	-260	2	259
	1798	2019-01-22 11:00:16.13	-877	1108	-1506	-28	15	-37	-270	-230	-40	250
	1799	2019-01-22 11:00:16.15	-870	1095	-1521	-32	11	-39	-220	-182	-38	201
	1800	2019-01-22 11:00:16.16	-868	1090	-1518	-31	6	-35	-169	-176	7	172
	1801	2019-01-22 11:00:16.17	-874	1096	-1520	-27	-3	-30	-258	-218	-40	238
	1802	2019-01-22 11:00:16.18	-865	1110	-1515	-23	-7	-23	-222	-227	5	224
	1803	2019-01-22 11:00:16.19	-877	1106	-1512	-24	-7	-21	-314	-276	-38	295
	1804	2019-01-22 11:00:16.20	-873	1098	-1519	-15	-8	-20	-283	-283	0	283
	1805	2019-01-22 11:00:16.21	-869	1097	-1512	-10	-13	-14	-356	-309	-47	332
	1806	2019-01-22 11:00:16.22	-878	1106	-1513	-6	-16	-13	-319	-310	-9	314
	1807	2019-01-22 11:00:16.24	-883	1102	-1508	-6	-15	-14	-358	-351	-7	354
	1808	2019-01-22 11:00:16.26	-886	1096	-1502	-7	-11	-14	-384	-364	-20	374
	1809	2019-01-22 11:00:16.27	-883	1091	-1498	-12	-8	-13	-451	-402	-49	426
	1810	2019-01-22 11:00:16.28	-877	1097	-1495	-12	-6	-11	-398	-390	-8	394
	1811	2019-01-22 11:00:16.29	-891	1104	-1503	-15	-3	-9	-453	-415	-38	434
	1812	2019-01-22 11:00:16.30	-882	1104	-1499	-17	-3	-9	-427	-417	-10	422
	1813	2019-01-22 11:00:16.32	-888	1099	-1521	-19	-5	-6	-443	-437	-6	440
	1814	2019-01-22 11:00:16.33	-882	1104	-1499	-20	-6	-5	-480	-443	-37	461
	1815	2019-01-22 11:00:16.34	-893	1104	-1498	-23	-5	-5	-405	-399	-6	402
	1816	2019-01-22 11:00:16.36	-878	1108	-1500	-32	4	-5	-355	-349	-6	352
	1817	2019-01-22 11:00:16.37	-890	1099	-1486	-29	6	-3	-402	-367	-35	384
	1818	2019-01-22 11:00:16.38	-883	1078	-1507	-24	0	4	-372	-363	-9	367
	1819	2019-01-22 11:00:16.42	-882	1110	-1500	-3	-5	20	-376	-353	-23	364
	1820	2019-01-22 11:00:16.43	-880	1112	-1511	-9	-2	19	-410	-365	-45	387
	1821	2019-01-22 11:00:16.44	-879	1119	-1511	-13	0	16	-368	-349	-19	358
	1822	2019-01-22 11:00:16.45	-876	1121	-1508	-18	-5	12	-404	-362	-42	383
	1823	2019-01-22 11:00:16.46	-884	1116	-1514	-24	-4	11	-370	-346	-24	358
	1824	2019-01-22 11:00:16.48	-879	1117	-1502	-33	-5	13	-382	-363	-19	372
	1825	2019-01-22 11:00:16.51	-881	1127	-1500	-27	-6	5	-451	-426	-25	438
	1826	2019-01-22 11:00:16.52	-877	1129	-1500	-25	-3	1	-423	-413	-10	418
	1827	2019-01-22 11:00:16.53	-876	1137	-1502	-22	-6	-6	-449	-426	-23	437
	1828	2019-01-22 11:00:16.54	-881	1139	-1500	-19	-2	-15	-429	-424	-5	426
	1829	2019-01-22 11:00:16.55	-875	1133	-1493	-22	-2	-24	-472	-454	-18	463
	1830	2019-01-22 11:00:16.56	-879	1133	-1490	-21	0	-33	-471	-463	-8	467
	1831	2019-01-22 11:00:16.57	-873	1113	-1488	-17	0	-41	-512	-492	-20	502
	1832	2019-01-22 11:00:16.58	-879	1109	-1482	-15	-1	-46	-498	-490	-8	494
	1833	2019-01-22 11:00:16.60	-885	1095	-1504	-14	1	-40	-505	-501	-4	503
	1834	2019-01-22 11:00:16.61	-882	1105	-1493	-14	2	-32	-532	-519	-13	525
	1835	2019-01-22 11:00:16.63	-878	1088	-1508	-16	5	-16	-528	-516	-12	522
	1836	2019-01-22 11:00:16.65	-881	1096	-1491	-7	4	2	-500	-487	-13	493
	1837	2019-01-22 11:00:16.66	-875	1098	-1493	-10	13	7	-484	-476	-8	480
	1838	2019-01-22 11:00:16.68	-874	1109	-1498	-15	16	14	-499	-495	-4	497
	1839	2019-01-22 11:00:16.69	-873	1110	-1501	-20	18	13	-493	-488	-5	490
	1840	2019-01-22 11:00:16.70	-876	1117	-1512	-25	14	11	-469	-461	-8	465
	1841	2019-01-22 11:00:16.71	-872	1122	-1510	-30	8	7	-460	-436	-24	448
	1842	2019-01-22 11:00:16.72	-868	1125	-1511	-28	1	3	-451	-416	-35	433
	1843	2019-01-22 11:00:16.74	-875	1123	-1506	-23	-12	-9	-452	-414	-38	433
	1844	2019-01-22 11:00:16.78	-886	1123	-1492	-26	-14	-21	-427	-386	-41	406
	1845	2019-01-22 11:00:16.79	-891	1125	-1492	-32	-9	-19	-422	-391	-31	406
	1846	2019-01-22 11:00:16.80	-899	1123	-1499	-31	-5	-17	-416	-383	-33	399
	1847	2019-01-22 11:00:16.82	-880	1114	-1493	-28	7	-8	-413	-385	-28	399
	1848	2019-01-22 11:00:16.83	-880	1117	-1495	-22	14	-6	-410	-387	-23	398
	1849	2019-01-22 11:00:16.85	-883	1116	-1498	-4	21	2	-393	-362	-31	377
	1850	2019-01-22 11:00:16.86	-861	1113	-1496	2	20	4	-405	-362	-43	383
	1851	2019-01-22 11:00:16.87	-867	1118	-1502	2	18	9	-390	-362	-28	376
	1852	2019-01-22 11:00:16.88	-867	1121	-1504	1	12	13	-398	-356	-42	377
	1853	2019-01-22 11:00:16.90	-866	1124	-1507	-2	2	16	-370	-339	-31	354
	1854	2019-01-22 11:00:16.91	-866	1130	-1505	-6	-2	15	-323	-314	-9	318
	1855	2019-01-22 11:00:16.92	-863	1128	-1506	-11	-2	11	-332	-299	-33	315
	1856	2019-01-22 11:00:16.93	-867	1128	-1500	-14	-4	6	-308	-300	-8	304
	1857	2019-01-22 11:00:16.94	-874	1128	-1503	-13	-10	3	-331	-298	-33	314
	1858	2019-01-22 11:00:16.95	-878	1128	-1504	-11	-12	-1	-315	-302	-13	308
	1859	2019-01-22 11:00:16.96	-869	1125	-1494	-13	-15	-3	-347	-304	-43	325
	1860	2019-01-22 11:00:16.98	-870	1127	-1486	-12	-11	-3	-326	-288	-38	307
	1861	2019-01-22 11:00:17.00	-868	1127	-1492	-11	-4	-7	-305	-263	-42	284
	1862	2019-01-22 11:00:17.01	-871	1132	-1498	-15	-1	-7	-270	-255	-15	262
	1863	2019-01-22 11:00:17.02	-871	1127	-1501	-18	-1	-7	-315	-270	-45	292
	1864	2019-01-22 11:00:17.04	-865	1134	-1497	-18	-1	-5	-321	-276	-45	298
	1865	2019-01-22 11:00:17.05	-872	1140	-1501	-20	-6	-3	-281	-265	-16	273
	1866	2019-01-22 11:00:17.07	-861	1143	-1495	-18	-8	-5	-277	-270	-7	273
	1867	2019-01-22 11:00:17.09	-866	1135	-1500	-9	-8	-8	-277	-276	-1	276
	1868	2019-01-22 11:00:17.10	-865	1133	-1499	-8	-8	-10	-322	-290	-32	306
	1869	2019-01-22 11:00:17.11	-856	1127	-1505	-10	-11	-9	-272	-285	13	278
	1870	2019-01-22 11:00:17.12	-862	1122	-1478	-7	-12	-6	-304	-274	-30	289
	1871	2019-01-22 11:00:17.13	-862	1108	-1491	-7	-14	-1	-252	-252	0	252
	1872	2019-01-22 11:00:17.15	-865	1118	-1503	-3	-23	12	-233	-223	-10	228
	1873	2019-01-22 11:00:17.16	-862	1121	-1503	-4	-25	15	-273	-226	-47	249
	1874	2019-01-22 11:00:17.18	-865	1134	-1491	-16	-18	15	-278	-233	-45	255
	1875	2019-01-22 11:00:17.19	-858	1150	-1496	-17	-14	8	-209	-211	2	210
	1876	2019-01-22 11:00:17.20	-877	1154	-1506	-22	-14	0	-254	-211	-43	232
	1877	2019-01-22 11:00:17.21	-863	1151	-1497	-19	-15	-6	-200	-206	6	203
	1878	2019-01-22 11:00:17.23	-875	1145	-1498	-18	-22	-14	-192	-187	-5	189
	1879	2019-01-22 11:00:17.25	-872	1143	-1494	-11	-18	-17	-168	-158	-10	163
	1880	2019-01-22 11:00:17.26	-874	1137	-1489	-5	-16	-15	-218	-168	-50	193
	1881	2019-01-22 11:00:17.27	-877	1139	-1484	2	-12	-15	-157	-166	9	161
	1882	2019-01-22 11:00:17.29	-870	1125	-1488	9	-4	-10	-163	-164	1	163
	1883	2019-01-22 11:00:17.30	-871	1122	-1496	15	-7	-8	-225	-173	-52	199
	1884	2019-01-22 11:00:17.31	-877	1129	-1489	20	-9	-6	-165	-164	-1	164
	1885	2019-01-22 11:00:17.32	-876	1136	-1478	18	-7	-9	-228	-177	-51	202
	1886	2019-01-22 11:00:17.34	-874	1137	-1497	14	-13	-12	-207	-158	-49	182
	1887	2019-01-22 11:00:17.35	-877	1144	-1495	17	-16	-16	-138	-140	2	139
	1888	2019-01-22 11:00:17.37	-895	1146	-1486	11	-9	-26	-159	-152	-7	155
	1889	2019-01-22 11:00:17.38	-880	1115	-1499	12	-10	-24	-226	-164	-62	195
	1890	2019-01-22 11:00:17.40	-878	1114	-1479	26	-17	-18	-196	-139	-57	167
	1891	2019-01-22 11:00:17.41	-884	1122	-1470	28	-12	-17	-132	-129	-3	130
	1892	2019-01-22 11:00:17.42	-887	1130	-1491	28	2	-13	-201	-144	-57	172
	1893	2019-01-22 11:00:17.43	-882	1125	-1490	28	7	-14	-129	-129	0	129
	1894	2019-01-22 11:00:17.44	-886	1129	-1497	23	16	-14	-197	-145	-52	171
	1895	2019-01-22 11:00:17.46	-877	1115	-1519	17	10	-13	-197	-143	-54	170
	1896	2019-01-22 11:00:17.48	-870	1127	-1511	20	-6	-7	-195	-132	-63	163
	1897	2019-01-22 11:00:17.50	-862	1116	-1495	20	-10	-12	-206	-144	-62	175
	1898	2019-01-22 11:00:17.52	-876	1109	-1494	23	-19	-14	-218	-149	-69	183
	1899	2019-01-22 11:00:17.53	-888	1105	-1492	21	-19	-13	-156	-134	-22	145
	1900	2019-01-22 11:00:17.54	-884	1106	-1497	18	-21	-11	-220	-143	-77	181
	1901	2019-01-22 11:00:17.55	-879	1098	-1497	15	-22	-9	-129	-107	-22	118
	1902	2019-01-22 11:00:17.56	-887	1101	-1493	7	-22	-7	-185	-115	-70	150
	1903	2019-01-22 11:00:17.59	-880	1113	-1491	-1	-5	-3	-108	-90	-18	99
	1904	2019-01-22 11:00:17.61	-868	1122	-1503	6	3	-10	-88	-81	-7	84
	1905	2019-01-22 11:00:17.63	-874	1129	-1499	16	-3	-20	-109	-102	-7	105
	1906	2019-01-22 11:00:17.64	-879	1119	-1509	17	-3	-24	-183	-120	-63	151
	1907	2019-01-22 11:00:17.65	-868	1112	-1507	16	-9	-27	-111	-99	-12	105
	1908	2019-01-22 11:00:17.66	-872	1109	-1508	18	-14	-24	-176	-110	-66	143
	1909	2019-01-22 11:00:17.67	-878	1098	-1493	16	-17	-23	-100	-83	-17	91
	1910	2019-01-22 11:00:17.68	-874	1099	-1506	12	-14	-20	-175	-105	-70	140
	1911	2019-01-22 11:00:17.69	-883	1096	-1504	9	-16	-16	-109	-93	-16	101
	1912	2019-01-22 11:00:17.70	-883	1091	-1495	9	-14	-10	-184	-118	-66	151
	1913	2019-01-22 11:00:17.71	-888	1088	-1505	3	-15	-4	-113	-96	-17	104
	1914	2019-01-22 11:00:17.72	-884	1097	-1500	0	-12	0	-175	-117	-58	146
	1915	2019-01-22 11:00:17.73	-885	1100	-1495	-3	-13	6	-104	-99	-5	101
	1916	2019-01-22 11:00:17.74	-870	1095	-1498	-3	-12	5	-167	-111	-56	139
	1917	2019-01-22 11:00:17.75	-881	1109	-1488	-7	-9	6	-96	-89	-7	92
	1918	2019-01-22 11:00:17.76	-878	1114	-1498	-13	-4	2	-154	-109	-45	131
	1919	2019-01-22 11:00:17.78	-870	1118	-1506	-15	-5	-6	-153	-118	-35	135
	1920	2019-01-22 11:00:17.79	-871	1125	-1503	-20	-3	-12	-95	-99	4	97
	1921	2019-01-22 11:00:17.80	-872	1117	-1503	-23	-4	-15	-160	-112	-48	136
	1922	2019-01-22 11:00:17.81	-877	1108	-1505	-22	-7	-17	-88	-88	0	88
	1923	2019-01-22 11:00:17.82	-866	1109	-1502	-18	-12	-14	-139	-92	-47	115
	1924	2019-01-22 11:00:17.84	-882	1102	-1504	-22	-12	-6	-121	-58	-63	89
	1925	2019-01-22 11:00:17.85	-884	1106	-1497	-26	-14	-3	-66	-43	-23	54
	1926	2019-01-22 11:00:17.87	-889	1112	-1497	-27	-21	5	-80	-76	-4	78
	1927	2019-01-22 11:00:17.88	-889	1104	-1501	-29	-23	11	-137	-89	-48	113
	1928	2019-01-22 11:00:17.90	-885	1108	-1479	-27	-18	8	-136	-84	-52	110
	1929	2019-01-22 11:00:17.91	-897	1119	-1492	-25	-9	3	-75	-62	-13	68
	1930	2019-01-22 11:00:17.92	-887	1125	-1503	-23	-2	0	-120	-73	-47	96
	1931	2019-01-22 11:00:17.93	-886	1126	-1502	-26	0	0	-59	-60	1	59
	1932	2019-01-22 11:00:17.94	-889	1131	-1500	-24	0	1	-120	-82	-38	101
	1933	2019-01-22 11:00:17.95	-876	1141	-1495	-26	0	1	-58	-56	-2	57
	1934	2019-01-22 11:00:17.96	-881	1141	-1491	-27	2	2	-112	-73	-39	92
	1935	2019-01-22 11:00:17.97	-874	1137	-1485	-23	0	1	-71	-67	-4	69
	1936	2019-01-22 11:00:17.99	-871	1137	-1486	-17	5	-2	-78	-83	5	80
	1937	2019-01-22 11:00:18.01	-873	1140	-1493	-10	9	-14	-64	-77	13	70
	1938	2019-01-22 11:00:18.02	-874	1136	-1494	-9	9	-16	-121	-106	-15	113
	1939	2019-01-22 11:00:18.03	-876	1131	-1503	-6	2	-22	-90	-100	10	95
	1940	2019-01-22 11:00:18.04	-874	1130	-1508	-5	-5	-22	-142	-120	-22	131
	1941	2019-01-22 11:00:18.05	-872	1124	-1500	-4	-14	-21	-100	-104	4	102
	1942	2019-01-22 11:00:18.06	-873	1124	-1497	-8	-16	-19	-132	-109	-23	120
	1943	2019-01-22 11:00:18.07	-878	1122	-1497	-10	-18	-16	-93	-87	-6	90
	1944	2019-01-22 11:00:18.09	-884	1125	-1490	-16	-19	-6	-114	-99	-15	106
	1945	2019-01-22 11:00:18.11	-876	1127	-1474	-24	-10	-5	-99	-86	-13	92
	1946	2019-01-22 11:00:18.12	-871	1119	-1489	-22	-11	-3	-128	-95	-33	111
	1947	2019-01-22 11:00:18.13	-894	1123	-1494	-17	-10	-4	-99	-86	-13	92
	1948	2019-01-22 11:00:18.14	-887	1139	-1474	-10	-6	-7	-125	-97	-28	111
	1949	2019-01-22 11:00:18.15	-876	1134	-1481	-6	0	-12	-94	-83	-11	88
	1950	2019-01-22 11:00:18.17	-887	1136	-1491	1	7	-22	-101	-79	-22	90
	1951	2019-01-22 11:00:18.18	-874	1133	-1501	-1	7	-28	-127	-93	-34	110
	1952	2019-01-22 11:00:18.19	-867	1126	-1497	-2	6	-32	-100	-74	-26	87
	1953	2019-01-22 11:00:18.20	-879	1124	-1506	-4	4	-33	-122	-77	-45	99
	1954	2019-01-22 11:00:18.22	-874	1129	-1497	-11	2	-35	-129	-89	-40	109
	1955	2019-01-22 11:00:18.23	-881	1130	-1499	-11	1	-33	-113	-79	-34	96
	1956	2019-01-22 11:00:18.25	-876	1126	-1496	-18	1	-32	-111	-78	-33	94
	1957	2019-01-22 11:00:18.26	-878	1129	-1495	-21	1	-26	-136	-100	-36	118
	1958	2019-01-22 11:00:18.27	-873	1113	-1493	-20	-1	-22	-125	-93	-32	109
	1959	2019-01-22 11:00:18.28	-877	1117	-1492	-19	-4	-15	-125	-95	-30	110
	1960	2019-01-22 11:00:18.29	-867	1121	-1490	-16	-6	-8	-111	-78	-33	94
	1961	2019-01-22 11:00:18.31	-873	1128	-1496	-5	-4	7	-98	-62	-36	80
	1962	2019-01-22 11:00:18.32	-875	1122	-1494	-3	-2	7	-103	-76	-27	89
	1963	2019-01-22 11:00:18.33	-867	1128	-1496	-4	-2	7	-112	-76	-36	94
	1964	2019-01-22 11:00:18.35	-879	1123	-1496	-4	-14	8	-124	-77	-47	100
	1965	2019-01-22 11:00:18.37	-872	1121	-1498	-7	-21	9	-123	-86	-37	104
	1966	2019-01-22 11:00:18.38	-881	1124	-1490	-9	-21	9	-116	-92	-24	104
	1967	2019-01-22 11:00:18.39	-883	1123	-1490	-4	-21	9	-112	-76	-36	94
	1968	2019-01-22 11:00:18.40	-879	1126	-1488	-2	-21	7	-99	-75	-24	87
	1969	2019-01-22 11:00:18.42	-882	1128	-1495	0	-16	3	-97	-75	-22	86
	1970	2019-01-22 11:00:18.43	-889	1126	-1488	-4	-12	0	-107	-74	-33	90
	1971	2019-01-22 11:00:18.45	-885	1134	-1488	-7	-13	1	-113	-87	-26	100
	1972	2019-01-22 11:00:18.46	-884	1131	-1481	-12	-11	2	-106	-94	-12	100
	1973	2019-01-22 11:00:18.47	-878	1135	-1479	-12	-4	2	-127	-94	-33	110
	1974	2019-01-22 11:00:18.48	-870	1136	-1488	-13	-1	0	-99	-87	-12	93
	1975	2019-01-22 11:00:18.50	-884	1139	-1484	-12	4	-6	-59	-54	-5	56
	1976	2019-01-22 11:00:18.51	-883	1151	-1494	-11	6	-13	-80	-57	-23	68
	1977	2019-01-22 11:00:18.53	-885	1156	-1505	-11	0	-26	-81	-52	-29	66
	1978	2019-01-22 11:00:18.55	-882	1153	-1487	-9	-11	-38	-93	-61	-32	77
	1979	2019-01-22 11:00:18.57	-889	1143	-1475	-3	-6	-44	-108	-63	-45	85
	1980	2019-01-22 11:00:18.58	-885	1127	-1485	2	-3	-41	-80	-64	-16	72
	1981	2019-01-22 11:00:18.61	-891	1123	-1488	22	-5	-20	-126	-80	-46	103
	1982	2019-01-22 11:00:18.62	-882	1125	-1485	25	2	-18	-84	-71	-13	77
	1983	2019-01-22 11:00:18.63	-884	1130	-1485	23	3	-17	-110	-65	-45	87
	1984	2019-01-22 11:00:18.64	-884	1129	-1487	26	4	-17	-62	-56	-6	59
	1985	2019-01-22 11:00:18.66	-878	1129	-1495	20	4	-19	-72	-69	-3	70
	1986	2019-01-22 11:00:18.68	-873	1120	-1503	14	-2	-21	-54	-54	0	54
	1987	2019-01-22 11:00:18.70	-887	1116	-1497	15	-10	-18	-50	-46	-4	48
	1988	2019-01-22 11:00:18.71	-890	1104	-1494	14	-10	-15	-108	-60	-48	84
	1989	2019-01-22 11:00:18.72	-881	1103	-1490	15	-13	-15	-57	-50	-7	53
	1990	2019-01-22 11:00:18.75	-880	1111	-1484	10	-5	1	-86	-17	-69	51
	1991	2019-01-22 11:00:18.76	-872	1111	-1489	10	-4	4	-30	-1	-29	15
	1992	2019-01-22 11:00:18.77	-875	1113	-1494	8	-2	4	-87	-14	-73	50
	1993	2019-01-22 11:00:18.78	-873	1115	-1492	5	-1	8	-32	-10	-22	21
	1994	2019-01-22 11:00:18.79	-876	1113	-1491	2	-3	4	-96	-24	-72	60
[truncated: 3,790 more rows]
