# Supplementary material for: Evaluating the stress-response of dental students to the dental school environment
Source: PeerJ. 2020 May 6;8:e8981. doi: 10.7717/peerj.8981 (PMC7210805; doi:10.7717/peerj.8981)
Supplement: Supplemental Information 1 [file peerj-08-8981-s001.zip › 5-1-V.csv]

// Data mode : Full
// Data quality : High
// Acceleration sensor's range : 16g
// Gyroscope sensor's range : 2000dps
//
//ARTIFACT	NUM	DATE	ACC_X	ACC_Y	ACC_Z	GYRO_X	GYRO_Y	GYRO_Z	EOG_L	EOG_R	EOG_H	EOG_V
	1	2019-01-09 12:08:54.46	-121	683	-1967	115	127	415	-22	-28	6	25
	2	2019-01-09 12:08:54.47	-135	693	-1965	93	107	400	-18	-23	5	20
	3	2019-01-09 12:08:54.48	-116	706	-1945	64	81	390	-7	-24	17	15
	4	2019-01-09 12:08:54.49	-95	714	-1915	38	64	384	-17	-30	13	23
	5	2019-01-09 12:08:54.50	-74	709	-1897	20	63	377	-20	-39	19	29
	6	2019-01-09 12:08:54.51	-55	698	-1903	18	69	369	-17	-40	23	28
	7	2019-01-09 12:08:54.52	-50	703	-1934	31	66	366	-1	-44	43	22
	8	2019-01-09 12:08:54.53	-42	692	-1978	55	57	366	6	-32	38	13
	9	2019-01-09 12:08:54.54	-56	668	-2019	80	32	382	11	-17	28	3
	10	2019-01-09 12:08:54.55	-46	668	-2065	100	-5	406	-2	-15	13	8
	11	2019-01-09 12:08:54.56	-50	683	-2080	117	-47	435	0	-22	22	11
	12	2019-01-09 12:08:54.57	-52	703	-2023	126	-83	459	2	-19	21	8
	13	2019-01-09 12:08:54.58	-50	704	-1975	125	-100	474	10	-24	34	7
	14	2019-01-09 12:08:54.59	-49	702	-1957	120	-108	482	7	-36	43	14
	15	2019-01-09 12:08:54.60	-64	690	-1961	113	-112	490	10	-50	60	20
	16	2019-01-09 12:08:54.61	-58	641	-1959	101	-121	512	-2	-62	60	32
	17	2019-01-09 12:08:54.62	-69	583	-1968	90	-139	554	-2	-63	61	32
	18	2019-01-09 12:08:54.63	-44	557	-1958	95	-164	618	-8	-60	52	34
	19	2019-01-09 12:08:54.64	-31	573	-1936	102	-178	673	-6	-61	55	33
	20	2019-01-09 12:08:54.65	-8	580	-1915	106	-181	723	-14	-72	58	43
	21	2019-01-09 12:08:54.66	-6	553	-1909	106	-178	768	-6	-80	74	43
	22	2019-01-09 12:08:54.67	-10	529	-1933	109	-191	824	-16	-69	53	42
	23	2019-01-09 12:08:54.68	-8	496	-1978	109	-212	889	5	-70	75	32
	24	2019-01-09 12:08:54.69	-1	456	-2016	101	-241	967	16	-62	78	23
	25	2019-01-09 12:08:54.70	-9	427	-2021	75	-283	1061	34	-65	99	15
	26	2019-01-09 12:08:54.71	5	384	-2032	37	-327	1173	20	-86	106	33
	27	2019-01-09 12:08:54.72	11	336	-2040	-1	-374	1303	28	-100	128	36
	28	2019-01-09 12:08:54.73	22	297	-2039	-39	-429	1459	34	-111	145	38
	29	2019-01-09 12:08:54.74	57	280	-2019	-72	-485	1624	56	-113	169	28
	30	2019-01-09 12:08:54.75	84	294	-1990	-100	-536	1792	60	-128	188	34
	31	2019-01-09 12:08:54.76	105	321	-1962	-138	-576	1947	66	-147	213	40
	32	2019-01-09 12:08:54.77	148	328	-1953	-193	-610	2098	67	-157	224	45
	33	2019-01-09 12:08:54.78	167	346	-1964	-246	-654	2243	123	-164	287	20
	34	2019-01-09 12:08:54.79	197	369	-1956	-300	-714	2382	123	-166	289	21
	35	2019-01-09 12:08:54.80	227	406	-1970	-359	-779	2515	70	-195	265	62
	36	2019-01-09 12:08:54.81	253	424	-1965	-417	-846	2632	-2	-220	218	111
	37	2019-01-09 12:08:54.82	283	421	-1964	-459	-918	2733	-27	-222	195	124
	38	2019-01-09 12:08:54.83	314	435	-1988	-491	-991	2829	-26	-191	165	108
	39	2019-01-09 12:08:54.84	346	453	-1983	-510	-1075	2918	3	-136	139	66
	40	2019-01-09 12:08:54.85	386	482	-1966	-518	-1157	2998	22	-91	113	34
	41	2019-01-09 12:08:54.86	426	551	-1926	-524	-1234	3064	50	-63	113	6
	42	2019-01-09 12:08:54.87	465	626	-1890	-540	-1301	3107	62	-47	109	-7
	43	2019-01-09 12:08:54.88	483	684	-1842	-563	-1343	3131	85	-33	118	-26
	44	2019-01-09 12:08:54.89	506	723	-1817	-587	-1374	3136	81	-25	106	-28
	45	2019-01-09 12:08:54.90	518	730	-1779	-591	-1399	3133	87	-3	90	-42
	46	2019-01-09 12:08:54.91	519	770	-1760	-559	-1409	3107	96	30	66	-63
	47	2019-01-09 12:08:54.92	504	832	-1791	-524	-1416	3064	118	71	47	-94
	48	2019-01-09 12:08:54.93	509	896	-1816	-526	-1428	3019	114	101	13	-107
	49	2019-01-09 12:08:54.94	481	924	-1838	-530	-1432	2961	112	114	-2	-113
	50	2019-01-09 12:08:54.95	463	952	-1860	-510	-1435	2885	96	123	-27	-109
	51	2019-01-09 12:08:54.96	451	991	-1856	-474	-1433	2797	78	126	-48	-102
	52	2019-01-09 12:08:54.97	413	1019	-1825	-429	-1427	2690	51	121	-70	-86
	53	2019-01-09 12:08:54.98	354	1057	-1817	-381	-1411	2569	35	123	-88	-79
	54	2019-01-09 12:08:54.99	325	1095	-1796	-357	-1397	2448	0	116	-116	-58
	55	2019-01-09 12:08:55.00	285	1106	-1757	-354	-1374	2327	-36	113	-149	-38
	56	2019-01-09 12:08:55.01	254	1138	-1711	-352	-1343	2202	-85	106	-191	-10
	57	2019-01-09 12:08:55.02	252	1146	-1638	-357	-1291	2083	-117	99	-216	9
	58	2019-01-09 12:08:55.03	248	1161	-1560	-341	-1206	1962	-142	85	-227	28
	59	2019-01-09 12:08:55.04	219	1194	-1565	-300	-1100	1832	-149	63	-212	43
	60	2019-01-09 12:08:55.05	197	1202	-1605	-261	-1006	1703	-162	38	-200	62
	61	2019-01-09 12:08:55.06	156	1195	-1674	-243	-924	1577	-166	19	-185	73
	62	2019-01-09 12:08:55.07	121	1180	-1733	-240	-864	1456	-188	0	-188	94
	63	2019-01-09 12:08:55.08	101	1168	-1783	-249	-827	1347	-200	-8	-192	104
	64	2019-01-09 12:08:55.09	93	1146	-1801	-264	-814	1256	-199	-17	-182	108
	65	2019-01-09 12:08:55.10	81	1100	-1768	-278	-806	1176	-184	-8	-176	96
	66	2019-01-09 12:08:55.11	93	1066	-1756	-277	-805	1116	-171	-7	-164	89
	67	2019-01-09 12:08:55.12	84	1033	-1796	-259	-815	1066	-163	-11	-152	87
	68	2019-01-09 12:08:55.13	94	1040	-1822	-252	-834	1030	-154	-18	-136	86
	69	2019-01-09 12:08:55.14	98	1050	-1815	-265	-848	1000	-144	-17	-127	80
	70	2019-01-09 12:08:55.15	107	1075	-1793	-286	-865	978	-136	-11	-125	73
	71	2019-01-09 12:08:55.16	113	1091	-1758	-289	-868	953	-125	-14	-111	69
	72	2019-01-09 12:08:55.17	110	1073	-1746	-276	-862	931	-125	-12	-113	68
	73	2019-01-09 12:08:55.18	104	1056	-1765	-254	-861	918	-119	-5	-114	62
	74	2019-01-09 12:08:55.19	100	1043	-1778	-234	-870	924	-110	6	-116	52
	75	2019-01-09 12:08:55.20	85	1043	-1801	-218	-880	940	-96	12	-108	42
	76	2019-01-09 12:08:55.21	84	1040	-1799	-208	-897	953	-88	3	-91	42
	77	2019-01-09 12:08:55.22	71	1047	-1806	-197	-921	970	-75	9	-84	33
	78	2019-01-09 12:08:55.23	61	1052	-1806	-181	-946	984	-77	16	-93	30
	79	2019-01-09 12:08:55.24	51	1049	-1808	-160	-982	1002	-74	32	-106	21
	80	2019-01-09 12:08:55.25	28	1045	-1790	-141	-1019	1022	-75	38	-113	18
	81	2019-01-09 12:08:55.26	17	1066	-1753	-126	-1051	1048	-70	27	-97	21
	82	2019-01-09 12:08:55.27	6	1077	-1723	-105	-1067	1066	-68	6	-74	31
	83	2019-01-09 12:08:55.28	-6	1115	-1710	-97	-1082	1078	-53	-13	-40	33
	84	2019-01-09 12:08:55.29	-14	1115	-1646	-103	-1087	1088	-42	-36	-6	39
	85	2019-01-09 12:08:55.30	-20	1128	-1604	-109	-1076	1090	-34	-41	7	37
	86	2019-01-09 12:08:55.31	-50	1148	-1591	-102	-1051	1084	-34	-35	1	34
	87	2019-01-09 12:08:55.32	-83	1167	-1624	-102	-1030	1076	-29	-26	-3	27
	88	2019-01-09 12:08:55.33	-126	1187	-1656	-111	-1018	1065	-34	-29	-5	31
	89	2019-01-09 12:08:55.34	-149	1221	-1684	-123	-1016	1051	-34	-28	-6	31
	90	2019-01-09 12:08:55.35	-193	1253	-1643	-133	-1008	1020	-47	-26	-21	36
	91	2019-01-09 12:08:55.36	-212	1278	-1589	-143	-984	979	-46	-14	-32	30
	92	2019-01-09 12:08:55.37	-239	1294	-1564	-153	-956	928	-46	-1	-45	23
	93	2019-01-09 12:08:55.38	-260	1290	-1588	-153	-926	878	-47	5	-52	21
	94	2019-01-09 12:08:55.39	-280	1294	-1613	-149	-900	824	-53	2	-55	25
	95	2019-01-09 12:08:55.40	-291	1320	-1603	-147	-869	770	-58	0	-58	29
	96	2019-01-09 12:08:55.41	-312	1343	-1594	-158	-834	710	-66	-1	-65	33
	97	2019-01-09 12:08:55.42	-329	1352	-1573	-174	-798	645	-69	6	-75	31
	98	2019-01-09 12:08:55.43	-337	1361	-1571	-178	-757	582	-72	5	-77	33
	99	2019-01-09 12:08:55.44	-356	1341	-1572	-172	-718	516	-76	-2	-74	39
	100	2019-01-09 12:08:55.45	-382	1321	-1599	-165	-687	456	-78	-2	-76	40
	101	2019-01-09 12:08:55.46	-407	1300	-1621	-153	-659	406	-76	6	-82	35
	102	2019-01-09 12:08:55.47	-419	1299	-1653	-146	-638	360	-89	3	-92	43
	103	2019-01-09 12:08:55.48	-413	1300	-1658	-145	-615	320	-99	-4	-95	51
	104	2019-01-09 12:08:55.49	-427	1299	-1624	-155	-589	284	-118	-18	-100	68
	105	2019-01-09 12:08:55.50	-424	1285	-1586	-167	-552	244	-106	-14	-92	60
	106	2019-01-09 12:08:55.51	-450	1251	-1590	-164	-512	211	-94	-15	-79	54
	107	2019-01-09 12:08:55.52	-457	1234	-1578	-153	-481	179	-86	-8	-78	47
	108	2019-01-09 12:08:55.53	-467	1230	-1555	-147	-464	156	-82	-13	-69	47
	109	2019-01-09 12:08:55.54	-479	1220	-1582	-146	-462	140	-80	-14	-66	47
	110	2019-01-09 12:08:55.55	-488	1213	-1590	-141	-462	131	-88	-29	-59	58
	111	2019-01-09 12:08:55.56	-488	1215	-1596	-134	-463	125	-85	-28	-57	56
	112	2019-01-09 12:08:55.57	-509	1230	-1583	-135	-458	117	-82	-24	-58	53
	113	2019-01-09 12:08:55.58	-519	1242	-1561	-135	-455	109	-78	-10	-68	44
	114	2019-01-09 12:08:55.59	-548	1229	-1549	-129	-443	100	-83	-16	-67	49
	115	2019-01-09 12:08:55.60	-552	1231	-1543	-120	-432	92	-100	-23	-77	61
	116	2019-01-09 12:08:55.61	-574	1243	-1526	-106	-420	89	-105	-25	-80	65
	117	2019-01-09 12:08:55.62	-574	1265	-1516	-99	-404	80	-107	-25	-82	66
	118	2019-01-09 12:08:55.63	-597	1289	-1527	-90	-378	66	-110	-24	-86	67
	119	2019-01-09 12:08:55.64	-599	1297	-1520	-81	-342	51	-113	-16	-97	64
	120	2019-01-09 12:08:55.65	-617	1296	-1518	-72	-303	41	-115	-13	-102	64
	121	2019-01-09 12:08:55.66	-633	1293	-1511	-60	-271	35	-118	-19	-99	68
	122	2019-01-09 12:08:55.67	-643	1299	-1496	-46	-240	27	-114	-25	-89	69
	123	2019-01-09 12:08:55.68	-663	1309	-1524	-33	-216	20	-117	-24	-93	70
	124	2019-01-09 12:08:55.69	-686	1329	-1546	-27	-199	5	-123	-34	-89	78
	125	2019-01-09 12:08:55.70	-676	1328	-1548	-23	-190	-7	-136	-37	-99	86
	126	2019-01-09 12:08:55.71	-697	1303	-1562	-14	-185	-20	-138	-43	-95	90
	127	2019-01-09 12:08:55.72	-698	1265	-1557	4	-177	-25	-138	-40	-98	89
	128	2019-01-09 12:08:55.73	-710	1245	-1534	28	-168	-25	-128	-23	-105	75
	129	2019-01-09 12:08:55.74	-720	1237	-1523	49	-162	-27	-130	-5	-125	67
	130	2019-01-09 12:08:55.75	-720	1275	-1516	74	-148	-30	-128	-9	-119	68
	131	2019-01-09 12:08:55.76	-713	1297	-1510	79	-129	-46	-130	-14	-116	72
	132	2019-01-09 12:08:55.77	-725	1309	-1495	87	-101	-66	-136	-17	-119	76
	133	2019-01-09 12:08:55.78	-735	1319	-1498	100	-76	-92	-146	-18	-128	82
	134	2019-01-09 12:08:55.79	-744	1325	-1500	112	-58	-121	-148	-18	-130	83
	135	2019-01-09 12:08:55.80	-740	1293	-1506	121	-35	-149	-175	-34	-141	104
	136	2019-01-09 12:08:55.81	-746	1274	-1502	145	-8	-168	-193	-50	-143	121
	137	2019-01-09 12:08:55.82	-734	1260	-1506	171	20	-180	-209	-58	-151	133
	138	2019-01-09 12:08:55.83	-736	1268	-1521	187	38	-193	-212	-57	-155	134
	139	2019-01-09 12:08:55.84	-743	1267	-1525	191	61	-201	-213	-60	-153	136
	140	2019-01-09 12:08:55.85	-745	1257	-1526	194	79	-204	-213	-65	-148	139
	141	2019-01-09 12:08:55.86	-742	1248	-1522	195	92	-206	-222	-60	-162	141
	142	2019-01-09 12:08:55.87	-714	1218	-1542	200	98	-205	-215	-46	-169	130
	143	2019-01-09 12:08:55.88	-717	1205	-1547	211	110	-201	-219	-29	-190	124
	144	2019-01-09 12:08:55.89	-707	1189	-1562	217	123	-203	-204	-13	-191	108
	145	2019-01-09 12:08:55.90	-706	1170	-1555	217	129	-198	-193	-12	-181	102
	146	2019-01-09 12:08:55.91	-705	1149	-1562	220	138	-187	-165	2	-167	81
	147	2019-01-09 12:08:55.92	-699	1152	-1585	225	148	-173	-159	5	-164	77
	148	2019-01-09 12:08:55.93	-700	1159	-1592	223	156	-158	-137	11	-148	63
	149	2019-01-09 12:08:55.94	-683	1160	-1581	216	163	-143	-142	-2	-140	72
	150	2019-01-09 12:08:55.95	-661	1154	-1576	214	177	-139	-145	-16	-129	80
	151	2019-01-09 12:08:55.96	-657	1125	-1582	217	193	-133	-148	-24	-124	86
	152	2019-01-09 12:08:55.97	-634	1093	-1610	237	205	-128	-131	-13	-118	72
	153	2019-01-09 12:08:55.98	-634	1070	-1615	255	208	-114	-124	-5	-119	64
	154	2019-01-09 12:08:55.99	-641	1055	-1646	270	202	-96	-104	2	-106	51
	155	2019-01-09 12:08:56.00	-626	1048	-1688	276	186	-76	-90	19	-109	35
	156	2019-01-09 12:08:56.01	-626	1043	-1687	274	169	-50	-77	21	-98	28
	157	2019-01-09 12:08:56.02	-632	1040	-1674	274	152	-26	-81	13	-94	34
	158	2019-01-09 12:08:56.03	-630	1059	-1660	274	138	-7	-75	4	-79	35
	159	2019-01-09 12:08:56.04	-625	1050	-1658	275	130	6	-70	2	-72	34
	160	2019-01-09 12:08:56.05	-627	1037	-1704	280	125	17	-66	6	-72	30
	161	2019-01-09 12:08:56.06	-631	1031	-1738	279	112	29	-77	9	-86	34
	162	2019-01-09 12:08:56.07	-643	1039	-1753	269	97	44	-76	12	-88	32
	163	2019-01-09 12:08:56.08	-635	1045	-1762	251	80	59	-82	13	-95	34
	164	2019-01-09 12:08:56.09	-640	1035	-1767	239	68	73	-88	1	-89	43
	165	2019-01-09 12:08:56.10	-640	1019	-1769	245	51	92	-108	-14	-94	61
	166	2019-01-09 12:08:56.11	-629	1003	-1756	258	36	109	-104	-22	-82	63
	167	2019-01-09 12:08:56.12	-611	998	-1749	272	26	121	-96	-11	-85	53
	168	2019-01-09 12:08:56.13	-590	992	-1726	287	28	130	-74	6	-80	34
	169	2019-01-09 12:08:56.14	-574	974	-1716	303	37	131	-68	18	-86	25
	170	2019-01-09 12:08:56.15	-557	965	-1734	313	47	127	-53	28	-81	12
	171	2019-01-09 12:08:56.16	-534	947	-1757	311	56	123	-44	36	-80	4
	172	2019-01-09 12:08:56.17	-518	930	-1800	304	62	122	-36	42	-78	-3
	173	2019-01-09 12:08:56.18	-507	914	-1809	292	61	126	-38	42	-80	-2
	174	2019-01-09 12:08:56.19	-517	891	-1787	281	60	134	-32	30	-62	1
	175	2019-01-09 12:08:56.20	-502	876	-1783	277	50	144	-30	26	-56	2
	176	2019-01-09 12:08:56.21	-479	848	-1797	282	36	154	-15	24	-39	-4
	177	2019-01-09 12:08:56.22	-455	835	-1775	291	29	164	-14	30	-44	-8
	178	2019-01-09 12:08:56.23	-433	814	-1764	298	31	174	-9	36	-45	-13
	179	2019-01-09 12:08:56.24	-413	811	-1754	300	34	181	-17	34	-51	-8
	180	2019-01-09 12:08:56.25	-405	796	-1767	300	40	187	-14	33	-47	-9
	181	2019-01-09 12:08:56.26	-395	816	-1771	296	38	189	-15	28	-43	-6
	182	2019-01-09 12:08:56.27	-396	823	-1762	277	43	186	-12	28	-40	-8
	183	2019-01-09 12:08:56.28	-372	810	-1764	264	44	178	-15	33	-48	-9
	184	2019-01-09 12:08:56.29	-377	808	-1770	254	32	172	-19	26	-45	-3
	185	2019-01-09 12:08:56.30	-378	786	-1772	247	19	169	-39	6	-45	16
	186	2019-01-09 12:08:56.31	-376	774	-1765	244	-2	173	-59	-22	-37	40
	187	2019-01-09 12:08:56.32	-357	796	-1764	235	-20	176	-91	-46	-45	68
	188	2019-01-09 12:08:56.33	-359	803	-1757	219	-30	177	-106	-67	-39	86
	189	2019-01-09 12:08:56.34	-354	807	-1727	205	-31	180	-78	-54	-24	66
	190	2019-01-09 12:08:56.35	-352	790	-1716	203	-27	185	-30	-28	-2	29
	191	2019-01-09 12:08:56.36	-358	783	-1720	208	-20	191	-2	2	-4	0
	192	2019-01-09 12:08:56.37	-356	771	-1703	218	-10	204	19	23	-4	-21
	193	2019-01-09 12:08:56.38	-366	773	-1681	222	-2	216	20	43	-23	-31
	194	2019-01-09 12:08:56.39	-362	779	-1671	215	7	226	23	49	-26	-36
	195	2019-01-09 12:08:56.40	-359	792	-1677	202	22	232	16	43	-27	-29
	196	2019-01-09 12:08:56.41	-360	786	-1668	185	31	240	25	42	-17	-33
	197	2019-01-09 12:08:56.42	-362	785	-1652	170	34	251	11	43	-32	-27
	198	2019-01-09 12:08:56.43	-365	790	-1657	159	27	257	4	44	-40	-24
	199	2019-01-09 12:08:56.44	-369	796	-1676	147	28	264	-7	48	-55	-20
	200	2019-01-09 12:08:56.45	-370	813	-1667	134	24	265	-6	48	-54	-21
	201	2019-01-09 12:08:56.46	-377	829	-1666	118	22	260	0	51	-51	-25
	202	2019-01-09 12:08:56.47	-369	835	-1676	102	19	247	10	56	-46	-33
	203	2019-01-09 12:08:56.48	-366	849	-1710	88	13	233	6	53	-47	-29
	204	2019-01-09 12:08:56.49	-363	857	-1720	66	13	216	0	53	-53	-26
	205	2019-01-09 12:08:56.50	-354	874	-1718	41	12	199	-11	49	-60	-19
	206	2019-01-09 12:08:56.51	-337	888	-1715	20	11	185	-10	41	-51	-15
	207	2019-01-09 12:08:56.52	-335	901	-1728	8	15	168	-13	26	-39	-6
	208	2019-01-09 12:08:56.53	-339	909	-1752	-3	21	147	-10	18	-28	-4
	209	2019-01-09 12:08:56.54	-344	912	-1782	-10	21	128	-16	1	-17	7
	210	2019-01-09 12:08:56.55	-338	911	-1824	-14	15	112	-14	-19	5	16
	211	2019-01-09 12:08:56.56	-353	912	-1879	-23	8	94	-20	-42	22	31
	212	2019-01-09 12:08:56.57	-370	912	-1939	-37	-13	79	-15	-54	39	34
	213	2019-01-09 12:08:56.58	-367	907	-1963	-58	-40	70	-18	-68	50	43
	214	2019-01-09 12:08:56.59	-374	913	-1975	-76	-65	61	-17	-67	50	42
	215	2019-01-09 12:08:56.60	-373	914	-1980	-95	-89	55	-34	-62	28	48
	216	2019-01-09 12:08:56.61	-383	916	-1997	-121	-115	46	-35	-56	21	45
	217	2019-01-09 12:08:56.62	-380	917	-2012	-152	-137	38	-23	-38	15	30
	218	2019-01-09 12:08:56.63	-397	945	-2003	-195	-164	23	14	-8	22	-3
	219	2019-01-09 12:08:56.64	-396	1003	-1977	-260	-186	0	44	21	23	-32
	220	2019-01-09 12:08:56.65	-403	1046	-1934	-349	-202	-29	49	18	31	-33
	221	2019-01-09 12:08:56.66	-407	1073	-1873	-430	-204	-65	13	-23	36	5
	222	2019-01-09 12:08:56.67	-424	1073	-1818	-479	-192	-98	-22	-59	37	40
	223	2019-01-09 12:08:56.68	-439	1063	-1788	-479	-182	-130	-46	-77	31	61
	224	2019-01-09 12:08:56.69	-457	1048	-1756	-445	-172	-150	-46	-78	32	62
	225	2019-01-09 12:08:56.70	-458	1050	-1724	-398	-160	-165	-60	-75	15	67
	226	2019-01-09 12:08:56.71	-457	1035	-1689	-350	-144	-169	-62	-73	11	67
	227	2019-01-09 12:08:56.72	-452	1004	-1671	-298	-124	-169	-76	-80	4	78
	228	2019-01-09 12:08:56.73	-472	978	-1671	-254	-105	-161	-69	-71	2	70
	229	2019-01-09 12:08:56.74	-458	938	-1650	-214	-85	-148	-68	-58	-10	63
	230	2019-01-09 12:08:56.75	-442	908	-1617	-184	-64	-127	-53	-41	-12	47
	231	2019-01-09 12:08:56.76	-429	888	-1594	-148	-33	-100	-54	-38	-16	46
	232	2019-01-09 12:08:56.77	-435	870	-1581	-118	1	-79	-46	-24	-22	35
	233	2019-01-09 12:08:56.78	-429	860	-1599	-103	31	-55	-48	-20	-28	34
	234	2019-01-09 12:08:56.79	-411	847	-1632	-104	61	-31	-32	-10	-22	21
	235	2019-01-09 12:08:56.80	-397	839	-1654	-117	83	-9	-36	-12	-24	24
	236	2019-01-09 12:08:56.81	-384	841	-1672	-138	96	13	-39	-16	-23	27
	237	2019-01-09 12:08:56.82	-374	858	-1676	-173	105	33	-47	-35	-12	41
	238	2019-01-09 12:08:56.83	-356	885	-1686	-207	112	48	-53	-45	-8	49
	239	2019-01-09 12:08:56.84	-353	901	-1696	-237	118	62	-53	-48	-5	50
	240	2019-01-09 12:08:56.85	-346	927	-1729	-252	119	69	-40	-34	-6	37
	241	2019-01-09 12:08:56.86	-354	946	-1741	-262	112	78	-44	-34	-10	39
	242	2019-01-09 12:08:56.87	-350	974	-1753	-265	97	83	-58	-46	-12	52
	243	2019-01-09 12:08:56.88	-356	1004	-1758	-258	75	92	-73	-61	-12	67
	244	2019-01-09 12:08:56.89	-360	1033	-1749	-253	56	95	-80	-68	-12	74
	245	2019-01-09 12:08:56.90	-355	1034	-1730	-240	39	99	-92	-73	-19	82
	246	2019-01-09 12:08:56.91	-365	1025	-1708	-212	26	105	-92	-58	-34	75
	247	2019-01-09 12:08:56.92	-359	1023	-1704	-174	12	116	-84	-33	-51	58
	248	2019-01-09 12:08:56.93	-349	1025	-1693	-136	8	129	-58	-3	-55	30
	249	2019-01-09 12:08:56.94	-351	1025	-1662	-105	7	139	-39	14	-53	12
	250	2019-01-09 12:08:56.95	-335	1034	-1649	-78	6	150	-32	21	-53	5
	251	2019-01-09 12:08:56.96	-331	1039	-1644	-61	16	150	-35	18	-53	8
	252	2019-01-09 12:08:56.97	-323	1041	-1644	-52	28	148	-34	19	-53	7
	253	2019-01-09 12:08:56.98	-321	1054	-1650	-53	41	145	-30	20	-50	5
	254	2019-01-09 12:08:56.99	-323	1056	-1654	-62	47	138	-27	17	-44	5
	255	2019-01-09 12:08:57.00	-311	1071	-1658	-71	58	130	-26	-1	-25	13
	256	2019-01-09 12:08:57.01	-309	1084	-1652	-83	72	119	-18	-13	-5	15
	257	2019-01-09 12:08:57.02	-302	1099	-1669	-106	78	101	-16	-28	12	22
	258	2019-01-09 12:08:57.03	-304	1118	-1652	-131	84	86	-15	-37	22	26
	259	2019-01-09 12:08:57.04	-317	1124	-1658	-143	87	73	-10	-36	26	23
	260	2019-01-09 12:08:57.05	-326	1185	-1712	-176	82	44	-8	-39	31	23
	261	2019-01-09 12:08:57.06	-327	1210	-1725	-212	79	29	-22	-62	40	42
	262	2019-01-09 12:08:57.07	-347	1245	-1735	-251	75	14	-33	-82	49	57
	263	2019-01-09 12:08:57.08	-357	1268	-1735	-287	71	-2	-40	-103	63	71
	264	2019-01-09 12:08:57.09	-368	1289	-1739	-322	68	-19	-47	-117	70	82
	265	2019-01-09 12:08:57.10	-387	1293	-1733	-354	56	-30	-53	-130	77	91
	266	2019-01-09 12:08:57.11	-407	1284	-1734	-371	44	-36	-68	-140	72	104
	267	2019-01-09 12:08:57.12	-426	1273	-1728	-375	24	-37	-74	-134	60	104
	268	2019-01-09 12:08:57.13	-437	1269	-1719	-373	-5	-36	-92	-127	35	109
	269	2019-01-09 12:08:57.14	-450	1264	-1697	-361	-25	-31	-83	-106	23	94
	270	2019-01-09 12:08:57.15	-442	1275	-1688	-337	-45	-26	-81	-96	15	88
	271	2019-01-09 12:08:57.16	-453	1296	-1670	-316	-57	-24	-83	-78	-5	80
	272	2019-01-09 12:08:57.17	-462	1327	-1646	-302	-57	-25	-89	-65	-24	77
	273	2019-01-09 12:08:57.18	-459	1339	-1617	-285	-50	-33	-95	-56	-39	75
	274	2019-01-09 12:08:57.19	-452	1344	-1586	-267	-38	-41	-99	-49	-50	74
	275	2019-01-09 12:08:57.20	-453	1334	-1559	-247	-18	-55	-111	-57	-54	84
	276	2019-01-09 12:08:57.21	-464	1317	-1554	-213	4	-68	-127	-60	-67	93
	277	2019-01-09 12:08:57.22	-450	1313	-1547	-182	23	-79	-143	-70	-73	106
	278	2019-01-09 12:08:57.23	-461	1315	-1556	-150	49	-90	-142	-70	-72	106
	279	2019-01-09 12:08:57.24	-457	1321	-1565	-115	76	-108	-122	-43	-79	82
	280	2019-01-09 12:08:57.25	-457	1326	-1589	-93	100	-116	-95	0	-95	47
	281	2019-01-09 12:08:57.26	-443	1318	-1607	-73	124	-129	-63	37	-100	13
	282	2019-01-09 12:08:57.27	-435	1294	-1602	-54	148	-134	-39	62	-101	-11
	283	2019-01-09 12:08:57.28	-426	1256	-1604	-23	170	-139	-21	74	-95	-26
	284	2019-01-09 12:08:57.29	-410	1215	-1611	12	189	-140	-10	89	-99	-39
	285	2019-01-09 12:08:57.30	-404	1180	-1628	46	202	-137	2	101	-99	-51
	286	2019-01-09 12:08:57.31	-388	1150	-1664	77	208	-131	12	100	-88	-56
	287	2019-01-09 12:08:57.32	-376	1135	-1703	98	209	-120	19	101	-82	-60
	288	2019-01-09 12:08:57.33	-373	1123	-1717	106	206	-109	18	109	-91	-63
	289	2019-01-09 12:08:57.34	-363	1115	-1712	104	199	-96	24	112	-88	-68
	290	2019-01-09 12:08:57.35	-359	1107	-1719	99	192	-84	33	105	-72	-69
	291	2019-01-09 12:08:57.36	-365	1105	-1726	90	179	-78	33	98	-65	-65
	292	2019-01-09 12:08:57.37	-363	1091	-1725	76	157	-67	24	92	-68	-58
	293	2019-01-09 12:08:57.38	-384	1079	-1730	63	132	-55	18	83	-65	-50
	294	2019-01-09 12:08:57.39	-388	1076	-1744	47	103	-46	14	83	-69	-48
	295	2019-01-09 12:08:57.40	-395	1067	-1718	35	78	-36	15	77	-62	-46
	296	2019-01-09 12:08:57.41	-408	1072	-1699	24	58	-22	5	72	-67	-38
	297	2019-01-09 12:08:57.42	-414	1087	-1684	15	42	-12	2	66	-64	-34
	298	2019-01-09 12:08:57.43	-412	1101	-1676	0	28	-1	-2	60	-62	-29
	299	2019-01-09 12:08:57.44	-413	1105	-1651	-19	25	7	-8	57	-65	-24
	300	2019-01-09 12:08:57.45	-404	1106	-1634	-34	28	14	-11	58	-69	-23
	301	2019-01-09 12:08:57.46	-397	1106	-1639	-41	32	20	-2	62	-64	-30
	302	2019-01-09 12:08:57.47	-404	1127	-1639	-52	37	24	-6	60	-66	-27
	303	2019-01-09 12:08:57.48	-409	1146	-1635	-69	42	23	-6	48	-54	-21
	304	2019-01-09 12:08:57.49	-400	1154	-1632	-88	47	26	-10	47	-57	-18
	305	2019-01-09 12:08:57.50	-394	1166	-1624	-91	61	26	-15	47	-62	-16
	306	2019-01-09 12:08:57.51	-375	1185	-1639	-95	77	19	-7	43	-50	-18
	307	2019-01-09 12:08:57.52	-374	1198	-1618	-100	95	12	-10	32	-42	-11
	308	2019-01-09 12:08:57.53	-359	1174	-1617	-97	115	8	-11	37	-48	-13
	309	2019-01-09 12:08:57.54	-352	1163	-1621	-79	132	1	-25	28	-53	-1
	310	2019-01-09 12:08:57.55	-362	1153	-1644	-61	142	-3	-25	41	-66	-8
	311	2019-01-09 12:08:57.56	-351	1156	-1651	-44	146	-4	-31	46	-77	-7
	312	2019-01-09 12:08:57.57	-345	1166	-1686	-35	143	-6	-36	46	-82	-5
	313	2019-01-09 12:08:57.58	-353	1175	-1717	-24	145	-7	-36	38	-74	-1
	314	2019-01-09 12:08:57.59	-344	1171	-1711	-10	143	-13	-34	46	-80	-6
	315	2019-01-09 12:08:57.60	-330	1171	-1691	-1	139	-13	-34	39	-73	-2
	316	2019-01-09 12:08:57.61	-333	1154	-1696	12	136	-14	-31	34	-65	-1
	317	2019-01-09 12:08:57.62	-336	1146	-1693	32	131	-18	-27	38	-65	-5
	318	2019-01-09 12:08:57.63	-334	1112	-1667	55	121	-23	-31	50	-81	-9
	319	2019-01-09 12:08:57.64	-336	1102	-1659	73	121	-15	-32	50	-82	-9
	320	2019-01-09 12:08:57.65	-332	1096	-1649	96	116	-18	-40	48	-88	-4
	321	2019-01-09 12:08:57.66	-326	1089	-1652	114	108	-14	-34	45	-79	-5
	322	2019-01-09 12:08:57.67	-313	1085	-1644	120	107	-17	-28	41	-69	-6
	323	2019-01-09 12:08:57.68	-306	1083	-1639	119	107	-19	-22	39	-61	-8
	324	2019-01-09 12:08:57.69	-291	1074	-1646	114	114	-22	-29	38	-67	-4
	325	2019-01-09 12:08:57.70	-279	1078	-1635	100	125	-29	-33	35	-68	-1
	326	2019-01-09 12:08:57.71	-291	1075	-1648	85	138	-32	-38	33	-71	2
	327	2019-01-09 12:08:57.72	-287	1071	-1653	71	148	-38	-32	31	-63	0
	328	2019-01-09 12:08:57.73	-286	1067	-1650	67	156	-43	-33	26	-59	3
	329	2019-01-09 12:08:57.74	-278	1056	-1672	67	157	-43	-37	13	-50	12
	330	2019-01-09 12:08:57.75	-287	1039	-1678	61	154	-44	-48	6	-54	21
	331	2019-01-09 12:08:57.76	-285	1030	-1686	58	151	-38	-47	4	-51	21
	332	2019-01-09 12:08:57.77	-269	1029	-1686	52	144	-28	-48	7	-55	20
	333	2019-01-09 12:08:57.78	-270	1037	-1689	37	144	-16	-41	7	-48	17
	334	2019-01-09 12:08:57.79	-264	1068	-1679	18	150	-6	-33	9	-42	12
	335	2019-01-09 12:08:57.80	-261	1090	-1672	-9	160	6	-26	12	-38	7
	336	2019-01-09 12:08:57.81	-260	1086	-1685	-34	173	12	-25	11	-36	7
	337	2019-01-09 12:08:57.82	-254	1092	-1677	-55	182	19	-21	9	-30	6
	338	2019-01-09 12:08:57.83	-268	1095	-1689	-76	186	30	-28	1	-29	13
	339	2019-01-09 12:08:57.84	-269	1098	-1716	-93	175	43	-30	-4	-26	17
	340	2019-01-09 12:08:57.85	-278	1095	-1741	-116	154	61	-44	-3	-41	23
	341	2019-01-09 12:08:57.86	-293	1087	-1745	-135	131	84	-41	-16	-25	28
	342	2019-01-09 12:08:57.87	-298	1066	-1749	-149	102	111	-42	-28	-14	35
	343	2019-01-09 12:08:57.88	-304	1047	-1734	-157	71	152	-44	-30	-14	37
	344	2019-01-09 12:08:57.89	-302	1033	-1717	-163	44	202	-54	-29	-25	41
	345	2019-01-09 12:08:57.90	-298	1051	-1688	-161	26	253	-54	-22	-32	38
	346	2019-01-09 12:08:57.91	-293	1082	-1651	-159	19	294	-56	-28	-28	42
	347	2019-01-09 12:08:57.92	-275	1124	-1620	-158	28	318	-44	-42	-2	43
	348	2019-01-09 12:08:57.93	-269	1151	-1595	-151	39	330	-50	-58	8	54
	349	2019-01-09 12:08:57.94	-268	1173	-1597	-141	58	325	-43	-54	11	48
	350	2019-01-09 12:08:57.95	-259	1191	-1606	-129	73	314	-52	-58	6	55
	351	2019-01-09 12:08:57.96	-252	1194	-1611	-116	92	302	-44	-51	7	47
	352	2019-01-09 12:08:57.97	-247	1194	-1613	-105	103	289	-45	-56	11	50
	353	2019-01-09 12:08:57.98	-229	1210	-1610	-94	114	276	-40	-56	16	48
	354	2019-01-09 12:08:57.99	-219	1228	-1611	-87	130	257	-48	-44	-4	46
	355	2019-01-09 12:08:58.00	-205	1232	-1616	-86	143	238	-47	-38	-9	42
	356	2019-01-09 12:08:58.01	-181	1238	-1607	-84	161	219	-51	-36	-15	43
	357	2019-01-09 12:08:58.02	-174	1233	-1604	-69	173	193	-36	-32	-4	34
	358	2019-01-09 12:08:58.03	-155	1237	-1616	-48	182	169	-32	-24	-8	28
	359	2019-01-09 12:08:58.04	-153	1224	-1623	-28	187	144	-31	-12	-19	21
	360	2019-01-09 12:08:58.05	-132	1212	-1640	-2	189	117	-39	-6	-33	22
	361	2019-01-09 12:08:58.06	-128	1196	-1657	19	184	98	-34	-4	-30	19
	362	2019-01-09 12:08:58.07	-124	1181	-1660	31	174	86	-31	-5	-26	18
	363	2019-01-09 12:08:58.08	-106	1174	-1663	41	167	77	-28	-7	-21	17
	364	2019-01-09 12:08:58.09	-89	1175	-1652	48	160	74	-29	-20	-9	24
	365	2019-01-09 12:08:58.10	-76	1179	-1646	51	164	63	-28	-42	14	35
	366	2019-01-09 12:08:58.11	-84	1175	-1650	55	170	51	-33	-54	21	43
	367	2019-01-09 12:08:58.12	-77	1191	-1676	54	174	38	-27	-60	33	43
	368	2019-01-09 12:08:58.13	-77	1182	-1666	47	175	23	-24	-51	27	37
	369	2019-01-09 12:08:58.14	-70	1183	-1677	41	175	12	-19	-40	21	29
	370	2019-01-09 12:08:58.15	-89	1180	-1683	29	172	1	-20	-33	13	26
	371	2019-01-09 12:08:58.16	-97	1164	-1671	20	164	-5	-14	-30	16	22
	372	2019-01-09 12:08:58.17	-90	1157	-1671	13	151	-4	-19	-35	16	27
	373	2019-01-09 12:08:58.18	-79	1152	-1685	13	136	-1	-19	-36	17	27
	374	2019-01-09 12:08:58.19	-86	1165	-1683	7	124	4	-22	-25	3	23
	375	2019-01-09 12:08:58.20	-77	1188	-1675	-6	112	7	-15	-21	6	18
	376	2019-01-09 12:08:58.21	-77	1205	-1659	-21	106	12	-15	-21	6	18
	377	2019-01-09 12:08:58.22	-64	1206	-1656	-34	107	12	-8	-19	11	13
	378	2019-01-09 12:08:58.23	-63	1199	-1642	-41	115	11	-13	-19	6	16
	379	2019-01-09 12:08:58.24	-59	1219	-1664	-35	118	7	-9	-18	9	13
	380	2019-01-09 12:08:58.25	-71	1218	-1661	-35	120	7	-14	-19	5	16
	381	2019-01-09 12:08:58.26	-75	1219	-1671	-39	121	7	-22	-26	4	24
	382	2019-01-09 12:08:58.27	-79	1229	-1676	-35	119	1	-33	-45	12	39
	383	2019-01-09 12:08:58.28	-75	1244	-1679	-31	113	0	-26	-57	31	41
	384	2019-01-09 12:08:58.29	-75	1246	-1648	-28	111	-5	-26	-63	37	44
	385	2019-01-09 12:08:58.30	-70	1247	-1647	-16	116	-16	-29	-64	35	46
	386	2019-01-09 12:08:58.31	-69	1248	-1665	-8	120	-23	-28	-61	33	44
	387	2019-01-09 12:08:58.32	-81	1236	-1671	-3	119	-28	-22	-49	27	35
	388	2019-01-09 12:08:58.33	-71	1230	-1676	7	110	-28	-10	-34	24	22
	389	2019-01-09 12:08:58.34	-67	1198	-1658	14	97	-19	-12	-35	23	23
	390	2019-01-09 12:08:58.35	-66	1193	-1657	20	88	-17	-18	-33	15	25
	391	2019-01-09 12:08:58.36	-59	1196	-1646	23	83	-14	-22	-30	8	26
	392	2019-01-09 12:08:58.37	-48	1188	-1635	27	85	-13	-18	-12	-6	15
	393	2019-01-09 12:08:58.38	-44	1193	-1632	32	85	-16	-19	-8	-11	13
	394	2019-01-09 12:08:58.39	-38	1189	-1625	40	87	-22	-20	-4	-16	12
	395	2019-01-09 12:08:58.40	-40	1194	-1645	44	92	-28	-16	-7	-9	11
	396	2019-01-09 12:08:58.41	-33	1196	-1650	49	87	-35	-22	-11	-11	16
	397	2019-01-09 12:08:58.42	-29	1191	-1641	47	88	-46	-30	-12	-18	21
	398	2019-01-09 12:08:58.43	-21	1183	-1645	47	83	-53	-30	-9	-21	19
	399	2019-01-09 12:08:58.44	-15	1174	-1649	47	77	-60	-26	-6	-20	16
	400	2019-01-09 12:08:58.45	-21	1169	-1661	43	72	-66	-33	-5	-28	19
	401	2019-01-09 12:08:58.46	-26	1173	-1653	37	67	-77	-34	-4	-30	19
	402	2019-01-09 12:08:58.47	-19	1182	-1679	26	61	-85	-37	-4	-33	20
	403	2019-01-09 12:08:58.48	-26	1170	-1694	12	54	-97	-30	-8	-22	19
	404	2019-01-09 12:08:58.49	-27	1164	-1709	0	47	-98	-30	0	-30	15
	405	2019-01-09 12:08:58.50	-21	1151	-1701	-1	32	-100	-27	11	-38	8
	406	2019-01-09 12:08:58.51	-27	1157	-1688	1	16	-95	-23	9	-32	7
	407	2019-01-09 12:08:58.52	-30	1160	-1692	2	-2	-89	-17	9	-26	4
	408	2019-01-09 12:08:58.53	-29	1163	-1707	3	-19	-83	-16	16	-32	0
	409	2019-01-09 12:08:58.54	-41	1171	-1706	-7	-35	-78	-7	20	-27	-6
	410	2019-01-09 12:08:58.55	-40	1165	-1704	-21	-48	-74	-10	18	-28	-4
	411	2019-01-09 12:08:58.56	-36	1160	-1695	-29	-56	-73	-14	19	-33	-2
	412	2019-01-09 12:08:58.57	-47	1171	-1707	-31	-67	-75	-20	13	-33	3
	413	2019-01-09 12:08:58.58	-48	1185	-1719	-42	-72	-77	-20	20	-40	0
	414	2019-01-09 12:08:58.59	-42	1198	-1714	-57	-81	-85	-25	20	-45	2
	415	2019-01-09 12:08:58.60	-56	1193	-1707	-78	-77	-85	-18	24	-42	-3
	416	2019-01-09 12:08:58.61	-63	1201	-1711	-90	-81	-92	-24	20	-44	2
	417	2019-01-09 12:08:58.62	-82	1203	-1717	-107	-94	-87	-31	12	-43	9
	418	2019-01-09 12:08:58.63	-94	1192	-1713	-117	-106	-86	-29	19	-48	5
	419	2019-01-09 12:08:58.64	-112	1195	-1704	-122	-124	-80	-22	28	-50	-3
	420	2019-01-09 12:08:58.65	-104	1203	-1701	-126	-143	-77	-25	21	-46	2
	421	2019-01-09 12:08:58.66	-107	1193	-1677	-132	-156	-73	-35	14	-49	10
	422	2019-01-09 12:08:58.67	-137	1195	-1658	-138	-163	-72	-30	13	-43	8
	423	2019-01-09 12:08:58.68	-132	1199	-1653	-139	-166	-68	-26	13	-39	6
	424	2019-01-09 12:08:58.69	-134	1208	-1637	-142	-174	-66	-31	13	-44	9
	425	2019-01-09 12:08:58.70	-141	1206	-1637	-146	-167	-66	-31	15	-46	8
	426	2019-01-09 12:08:58.71	-137	1208	-1620	-147	-160	-66	-34	14	-48	10
	427	2019-01-09 12:08:58.72	-145	1201	-1590	-147	-151	-68	-32	13	-45	9
	428	2019-01-09 12:08:58.73	-139	1209	-1596	-139	-139	-66	-38	12	-50	13
	429	2019-01-09 12:08:58.74	-146	1203	-1588	-127	-129	-63	-30	19	-49	5
	430	2019-01-09 12:08:58.75	-149	1203	-1599	-122	-114	-56	-37	12	-49	12
	431	2019-01-09 12:08:58.76	-148	1206	-1614	-118	-105	-51	-39	11	-50	14
	432	2019-01-09 12:08:58.77	-149	1220	-1606	-119	-99	-44	-53	-3	-50	28
	433	2019-01-09 12:08:58.78	-152	1222	-1611	-116	-99	-43	-50	1	-51	24
	434	2019-01-09 12:08:58.79	-158	1223	-1619	-115	-96	-42	-48	-2	-46	25
	435	2019-01-09 12:08:58.80	-153	1224	-1623	-117	-95	-39	-36	5	-41	15
	436	2019-01-09 12:08:58.81	-150	1219	-1614	-118	-94	-39	-35	4	-39	15
	437	2019-01-09 12:08:58.82	-156	1225	-1606	-116	-92	-37	-39	11	-50	14
	438	2019-01-09 12:08:58.83	-145	1225	-1609	-116	-86	-34	-47	7	-54	20
	439	2019-01-09 12:08:58.84	-158	1235	-1619	-118	-80	-29	-36	14	-50	11
	440	2019-01-09 12:08:58.85	-149	1244	-1618	-121	-81	-27	-31	11	-42	10
	441	2019-01-09 12:08:58.86	-151	1253	-1616	-124	-76	-20	-37	0	-37	18
	442	2019-01-09 12:08:58.87	-153	1259	-1626	-128	-74	-21	-41	-4	-37	22
	443	2019-01-09 12:08:58.88	-160	1262	-1643	-122	-80	-22	-40	4	-44	18
	444	2019-01-09 12:08:58.89	-170	1270	-1654	-124	-86	-20	-44	10	-54	17
	445	2019-01-09 12:08:58.90	-165	1271	-1643	-127	-95	-18	-42	10	-52	16
	446	2019-01-09 12:08:58.91	-163	1270	-1647	-128	-100	-14	-45	0	-45	22
	447	2019-01-09 12:08:58.92	-171	1270	-1633	-132	-105	-13	-46	-12	-34	29
	448	2019-01-09 12:08:58.93	-177	1274	-1635	-131	-113	-8	-48	-20	-28	34
	449	2019-01-09 12:08:58.94	-169	1273	-1631	-133	-121	-6	-46	-14	-32	30
	450	2019-01-09 12:08:58.95	-168	1263	-1621	-130	-126	-1	-42	-9	-33	25
	451	2019-01-09 12:08:58.96	-177	1268	-1628	-124	-132	3	-50	-9	-41	29
	452	2019-01-09 12:08:58.97	-177	1266	-1626	-118	-138	12	-48	-7	-41	27
	453	2019-01-09 12:08:58.98	-178	1283	-1618	-113	-144	20	-43	0	-43	21
	454	2019-01-09 12:08:58.99	-184	1294	-1615	-106	-150	27	-43	-9	-34	26
	455	2019-01-09 12:08:59.00	-183	1295	-1606	-101	-155	33	-54	-18	-36	36
	456	2019-01-09 12:08:59.01	-183	1299	-1603	-93	-156	36	-60	-26	-34	43
	457	2019-01-09 12:08:59.02	-193	1314	-1608	-84	-161	41	-59	-24	-35	41
	458	2019-01-09 12:08:59.03	-184	1320	-1600	-77	-158	40	-49	-21	-28	35
	459	2019-01-09 12:08:59.04	-193	1310	-1597	-69	-157	41	-37	-14	-23	25
	460	2019-01-09 12:08:59.05	-199	1307	-1612	-63	-156	42	-37	-1	-36	19
	461	2019-01-09 12:08:59.06	-194	1297	-1615	-55	-158	41	-38	4	-42	17
	462	2019-01-09 12:08:59.07	-197	1303	-1596	-46	-161	43	-36	6	-42	15
	463	2019-01-09 12:08:59.08	-210	1309	-1595	-36	-160	40	-33	18	-51	7
	464	2019-01-09 12:08:59.09	-211	1304	-1597	-28	-160	39	-29	12	-41	8
	465	2019-01-09 12:08:59.10	-226	1308	-1576	-23	-160	32	-30	10	-40	10
	466	2019-01-09 12:08:59.11	-210	1305	-1574	-22	-158	25	-29	7	-36	11
	467	2019-01-09 12:08:59.12	-222	1302	-1573	-20	-150	19	-31	4	-35	13
	468	2019-01-09 12:08:59.13	-231	1283	-1568	-14	-146	15	-30	6	-36	12
	469	2019-01-09 12:08:59.14	-218	1284	-1576	-7	-138	13	-30	12	-42	9
	470	2019-01-09 12:08:59.15	-217	1285	-1577	-3	-128	12	-21	22	-43	0
	471	2019-01-09 12:08:59.16	-224	1282	-1580	-4	-123	10	-24	22	-46	1
	472	2019-01-09 12:08:59.17	-225	1283	-1573	-10	-113	7	-24	25	-49	0
	473	2019-01-09 12:08:59.18	-222	1280	-1577	-16	-101	5	-30	8	-38	11
	474	2019-01-09 12:08:59.19	-227	1280	-1574	-21	-90	5	-17	12	-29	2
	475	2019-01-09 12:08:59.20	-235	1282	-1571	-24	-84	3	-20	16	-36	2
	476	2019-01-09 12:08:59.21	-229	1275	-1578	-29	-80	2	-31	16	-47	7
	477	2019-01-09 12:08:59.22	-236	1271	-1571	-34	-75	3	-30	14	-44	8
	478	2019-01-09 12:08:59.23	-229	1265	-1572	-34	-75	7	-32	5	-37	13
	479	2019-01-09 12:08:59.24	-231	1271	-1574	-31	-71	8	-33	7	-40	13
	480	2019-01-09 12:08:59.25	-224	1280	-1573	-34	-70	11	-28	13	-41	7
	481	2019-01-09 12:08:59.26	-232	1285	-1573	-34	-66	7	-28	13	-41	7
	482	2019-01-09 12:08:59.27	-221	1289	-1574	-34	-59	10	-37	6	-43	15
	483	2019-01-09 12:08:59.28	-226	1294	-1584	-34	-54	6	-44	3	-47	20
	484	2019-01-09 12:08:59.29	-231	1297	-1579	-34	-53	4	-40	-5	-35	22
	485	2019-01-09 12:08:59.30	-231	1294	-1580	-33	-51	0	-41	-15	-26	28
	486	2019-01-09 12:08:59.31	-224	1295	-1587	-31	-48	-1	-42	-16	-26	29
	487	2019-01-09 12:08:59.32	-225	1300	-1587	-30	-49	-4	-36	-12	-24	24
	488	2019-01-09 12:08:59.33	-216	1298	-1582	-31	-43	-7	-40	-9	-31	24
	489	2019-01-09 12:08:59.34	-228	1305	-1578	-30	-41	-8	-56	-19	-37	37
	490	2019-01-09 12:08:59.35	-237	1286	-1582	-27	-42	-6	-71	-24	-47	47
	491	2019-01-09 12:08:59.36	-232	1284	-1589	-24	-48	-9	-88	-34	-54	61
	492	2019-01-09 12:08:59.37	-223	1292	-1573	-25	-49	-8	-112	-58	-54	85
	493	2019-01-09 12:08:59.38	-222	1289	-1557	-19	-50	-10	-141	-72	-69	106
	494	2019-01-09 12:08:59.39	-234	1287	-1560	-11	-46	-15	-149	-75	-74	112
	495	2019-01-09 12:08:59.40	-226	1295	-1561	-3	-35	-20	-136	-67	-69	101
	496	2019-01-09 12:08:59.41	-221	1289	-1579	4	-28	-24	-102	-52	-50	77
	497	2019-01-09 12:08:59.42	-230	1292	-1579	6	-29	-26	-73	-25	-48	49
	498	2019-01-09 12:08:59.43	-235	1292	-1587	5	-29	-27	-48	1	-49	23
	499	2019-01-09 12:08:59.44	-238	1281	-1589	1	-31	-28	-39	7	-46	16
	500	2019-01-09 12:08:59.45	-241	1285	-1578	-3	-33	-31	-27	10	-37	8
	501	2019-01-09 12:08:59.46	-238	1286	-1578	-7	-34	-29	-24	15	-39	4
	502	2019-01-09 12:08:59.47	-238	1284	-1569	-10	-34	-30	-22	9	-31	6
	503	2019-01-09 12:08:59.48	-232	1282	-1562	-12	-28	-31	-36	6	-42	15
	504	2019-01-09 12:08:59.49	-227	1287	-1569	-10	-23	-33	-39	-6	-33	22
	505	2019-01-09 12:08:59.50	-242	1281	-1561	-10	-15	-34	-34	-4	-30	19
	506	2019-01-09 12:08:59.51	-233	1270	-1574	-8	-12	-34	-24	3	-27	10
	507	2019-01-09 12:08:59.52	-244	1277	-1579	-15	-14	-29	-26	18	-44	4
	508	2019-01-09 12:08:59.53	-236	1276	-1583	-13	-18	-26	-21	39	-60	-9
	509	2019-01-09 12:08:59.54	-235	1268	-1577	-14	-16	-20	-26	52	-78	-13
	510	2019-01-09 12:08:59.55	-240	1275	-1571	-12	-17	-18	-26	53	-79	-13
	511	2019-01-09 12:08:59.56	-244	1271	-1572	-14	-15	-16	-25	57	-82	-16
	512	2019-01-09 12:08:59.57	-237	1284	-1573	-11	-10	-14	-44	39	-83	2
	513	2019-01-09 12:08:59.58	-236	1281	-1576	-12	-9	-19	-51	31	-82	10
	514	2019-01-09 12:08:59.59	-240	1284	-1571	-13	-5	-19	-62	14	-76	24
	515	2019-01-09 12:08:59.60	-235	1285	-1577	-13	-6	-21	-57	22	-79	17
	516	2019-01-09 12:08:59.61	-245	1284	-1584	-16	-8	-23	-56	20	-76	18
	517	2019-01-09 12:08:59.62	-239	1286	-1580	-21	-11	-21	-65	8	-73	28
	518	2019-01-09 12:08:59.63	-234	1280	-1583	-20	-14	-20	-57	2	-59	27
	519	2019-01-09 12:08:59.64	-242	1271	-1580	-17	-17	-15	-52	-7	-45	29
	520	2019-01-09 12:08:59.65	-248	1284	-1572	-11	-19	-12	-52	-19	-33	35
	521	2019-01-09 12:08:59.66	-248	1282	-1578	-6	-22	-11	-48	-15	-33	31
	522	2019-01-09 12:08:59.67	-248	1276	-1585	-1	-23	-7	-41	-22	-19	31
	523	2019-01-09 12:08:59.68	-252	1278	-1593	3	-26	-8	-42	-23	-19	32
	524	2019-01-09 12:08:59.69	-243	1282	-1581	4	-29	-5	-37	-25	-12	31
	525	2019-01-09 12:08:59.70	-253	1280	-1579	7	-31	-6	-38	-23	-15	30
	526	2019-01-09 12:08:59.71	-247	1280	-1570	4	-28	-6	-34	-16	-18	25
	527	2019-01-09 12:08:59.72	-250	1272	-1565	4	-25	-7	-33	-15	-18	24
	528	2019-01-09 12:08:59.73	-252	1267	-1569	-1	-25	-6	-26	-15	-11	20
	529	2019-01-09 12:08:59.74	-249	1269	-1566	-4	-25	-5	-23	-14	-9	18
	530	2019-01-09 12:08:59.75	-248	1257	-1571	-10	-27	-2	-20	-13	-7	16
	531	2019-01-09 12:08:59.76	-242	1262	-1577	-15	-26	0	-27	-11	-16	19
	532	2019-01-09 12:08:59.77	-241	1269	-1572	-18	-33	4	-24	-7	-17	15
	533	2019-01-09 12:08:59.78	-230	1279	-1583	-24	-29	4	-28	-6	-22	17
	534	2019-01-09 12:08:59.79	-234	1293	-1576	-27	-29	0	-30	-12	-18	21
	535	2019-01-09 12:08:59.80	-253	1296	-1580	-28	-29	-2	-31	-16	-15	23
	536	2019-01-09 12:08:59.81	-246	1295	-1573	-34	-27	-6	-27	-12	-15	19
	537	2019-01-09 12:08:59.82	-251	1295	-1565	-34	-23	-7	-22	-4	-18	13
	538	2019-01-09 12:08:59.83	-246	1285	-1562	-32	-21	-7	-22	1	-23	10
	539	2019-01-09 12:08:59.84	-256	1291	-1560	-29	-22	-6	-31	3	-34	14
	540	2019-01-09 12:08:59.85	-247	1289	-1566	-28	-20	-2	-28	5	-33	11
	541	2019-01-09 12:08:59.86	-255	1294	-1566	-27	-17	-6	-33	0	-33	16
	542	2019-01-09 12:08:59.87	-248	1291	-1569	-24	-14	-4	-36	-17	-19	26
	543	2019-01-09 12:08:59.88	-253	1289	-1575	-27	-15	-1	-47	-22	-25	34
	544	2019-01-09 12:08:59.89	-262	1296	-1570	-25	-18	-1	-40	-21	-19	30
	545	2019-01-09 12:08:59.90	-258	1302	-1567	-25	-18	-1	-30	-16	-14	23
	546	2019-01-09 12:08:59.91	-259	1298	-1567	-24	-20	0	-22	-6	-16	14
	547	2019-01-09 12:08:59.92	-254	1306	-1563	-22	-19	2	-22	-1	-21	11
	548	2019-01-09 12:08:59.93	-255	1306	-1564	-21	-16	-1	-22	-2	-20	12
	549	2019-01-09 12:08:59.94	-254	1312	-1571	-21	-18	-1	-32	-3	-29	17
	550	2019-01-09 12:08:59.95	-257	1321	-1564	-21	-15	-3	-36	-7	-29	21
	551	2019-01-09 12:08:59.96	-256	1321	-1568	-23	-14	-2	-38	-15	-23	26
	552	2019-01-09 12:08:59.97	-269	1306	-1561	-24	-11	-4	-28	-14	-14	21
	553	2019-01-09 12:08:59.98	-261	1297	-1562	-21	-9	-5	-43	-24	-19	33
	554	2019-01-09 12:08:59.99	-271	1300	-1565	-15	-10	-1	-40	-14	-26	27
	555	2019-01-09 12:09:00.00	-253	1296	-1553	-6	-9	-1	-41	-24	-17	32
	556	2019-01-09 12:09:00.01	-266	1302	-1549	1	-7	0	-35	-14	-21	24
	557	2019-01-09 12:09:00.02	-259	1306	-1552	7	-3	-2	-39	-14	-25	26
	558	2019-01-09 12:09:00.03	-257	1302	-1560	4	6	-3	-34	-9	-25	21
	559	2019-01-09 12:09:00.04	-262	1314	-1567	0	7	-5	-40	-19	-21	29
	560	2019-01-09 12:09:00.05	-261	1301	-1569	-1	5	-5	-39	-25	-14	32
	561	2019-01-09 12:09:00.06	-259	1303	-1573	0	2	-5	-46	-27	-19	36
	562	2019-01-09 12:09:00.07	-262	1298	-1561	3	0	-8	-35	-22	-13	28
	563	2019-01-09 12:09:00.08	-255	1302	-1560	3	-2	-8	-35	-20	-15	27
	564	2019-01-09 12:09:00.09	-259	1299	-1554	2	1	-7	-33	-19	-14	26
	565	2019-01-09 12:09:00.10	-259	1292	-1556	2	3	-5	-31	-16	-15	23
	566	2019-01-09 12:09:00.11	-248	1289	-1553	-1	7	-5	-27	-9	-18	18
	567	2019-01-09 12:09:00.12	-251	1301	-1551	0	11	-6	-36	-22	-14	29
	568	2019-01-09 12:09:00.13	-248	1293	-1555	-1	17	-9	-35	-28	-7	31
	569	2019-01-09 12:09:00.14	-250	1296	-1555	2	22	-12	-36	-20	-16	28
	570	2019-01-09 12:09:00.15	-238	1301	-1565	4	21	-11	-31	-18	-13	24
	571	2019-01-09 12:09:00.16	-271	1308	-1565	8	20	-13	-30	-16	-14	23
	572	2019-01-09 12:09:00.17	-244	1298	-1574	6	20	-17	-28	-12	-16	20
	573	2019-01-09 12:09:00.18	-255	1297	-1566	5	20	-18	-32	-11	-21	21
	574	2019-01-09 12:09:00.19	-242	1294	-1567	6	18	-19	-37	-21	-16	29
	575	2019-01-09 12:09:00.20	-255	1298	-1569	5	17	-21	-47	-26	-21	36
	576	2019-01-09 12:09:00.21	-251	1291	-1569	5	19	-20	-45	-24	-21	34
	577	2019-01-09 12:09:00.22	-238	1286	-1573	4	16	-18	-43	-18	-25	30
	578	2019-01-09 12:09:00.23	-240	1294	-1569	0	14	-16	-38	-15	-23	26
	579	2019-01-09 12:09:00.24	-234	1294	-1574	-3	13	-16	-39	-13	-26	26
	580	2019-01-09 12:09:00.25	-242	1295	-1572	-2	11	-14	-34	-8	-26	21
	581	2019-01-09 12:09:00.26	-242	1298	-1573	-5	11	-16	-34	-7	-27	20
	582	2019-01-09 12:09:00.27	-244	1297	-1577	-3	11	-17	-33	-4	-29	18
	583	2019-01-09 12:09:00.28	-254	1294	-1574	0	5	-17	-35	1	-36	17
	584	2019-01-09 12:09:00.29	-253	1283	-1575	5	2	-16	-31	5	-36	13
	585	2019-01-09 12:09:00.30	-255	1279	-1574	8	-3	-11	-23	2	-25	10
	586	2019-01-09 12:09:00.31	-248	1277	-1568	10	-1	-4	-14	-7	-7	10
	587	2019-01-09 12:09:00.32	-256	1279	-1567	3	0	1	-20	-8	-12	14
	588	2019-01-09 12:09:00.33	-248	1275	-1559	1	3	2	-26	-6	-20	16
	589	2019-01-09 12:09:00.34	-247	1279	-1545	3	7	5	-32	5	-37	13
	590	2019-01-09 12:09:00.35	-253	1273	-1556	7	8	3	-35	11	-46	12
	591	2019-01-09 12:09:00.36	-250	1282	-1557	12	8	2	-32	16	-48	8
	592	2019-01-09 12:09:00.37	-239	1272	-1562	11	12	2	-30	16	-46	7
	593	2019-01-09 12:09:00.38	-235	1274	-1565	10	15	2	-26	17	-43	4
	594	2019-01-09 12:09:00.39	-240	1277	-1577	7	17	5	-28	2	-30	13
	595	2019-01-09 12:09:00.40	-238	1282	-1576	-1	22	8	-21	3	-24	9
	596	2019-01-09 12:09:00.41	-240	1286	-1587	-9	19	6	-21	-3	-18	12
	597	2019-01-09 12:09:00.42	-247	1293	-1584	-14	16	6	-25	8	-33	8
	598	2019-01-09 12:09:00.43	-242	1293	-1576	-17	10	1	-30	13	-43	8
	599	2019-01-09 12:09:00.44	-235	1293	-1578	-21	7	0	-34	7	-41	13
	600	2019-01-09 12:09:00.45	-227	1296	-1566	-18	4	-3	-30	11	-41	9
	601	2019-01-09 12:09:00.46	-233	1299	-1568	-14	3	-6	-34	6	-40	14
	602	2019-01-09 12:09:00.47	-229	1296	-1574	-11	0	-11	-44	0	-44	22
	603	2019-01-09 12:09:00.48	-233	1292	-1577	-12	0	-16	-44	-2	-42	23
	604	2019-01-09 12:09:00.49	-238	1293	-1580	-13	-2	-19	-35	-8	-27	21
	605	2019-01-09 12:09:00.50	-236	1292	-1582	-13	-6	-20	-26	-12	-14	19
	606	2019-01-09 12:09:00.51	-242	1285	-1577	-15	-13	-22	-22	-13	-9	17
	607	2019-01-09 12:09:00.52	-251	1280	-1573	-16	-12	-23	-28	-12	-16	20
	608	2019-01-09 12:09:00.53	-247	1286	-1562	-17	-10	-19	-31	-16	-15	23
	609	2019-01-09 12:09:00.54	-245	1280	-1560	-16	-12	-18	-34	-17	-17	25
	610	2019-01-09 12:09:00.55	-249	1277	-1563	-14	-8	-13	-37	-22	-15	29
	611	2019-01-09 12:09:00.56	-244	1290	-1566	-16	-5	-9	-37	-19	-18	28
	612	2019-01-09 12:09:00.57	-234	1297	-1567	-19	-2	-5	-32	-13	-19	22
	613	2019-01-09 12:09:00.58	-252	1298	-1566	-24	4	-7	-30	-9	-21	19
	614	2019-01-09 12:09:00.59	-252	1288	-1575	-26	2	-2	-30	-12	-18	21
	615	2019-01-09 12:09:00.60	-251	1294	-1568	-23	-4	-2	-37	-17	-20	27
	616	2019-01-09 12:09:00.61	-249	1298	-1560	-18	-3	-2	-33	-13	-20	23
	617	2019-01-09 12:09:00.62	-245	1299	-1550	-15	-7	-3	-34	-9	-25	21
	618	2019-01-09 12:09:00.63	-239	1295	-1556	-15	0	-8	-31	-2	-29	16
	619	2019-01-09 12:09:00.64	-241	1300	-1566	-18	8	-9	-30	-10	-20	20
	620	2019-01-09 12:09:00.65	-235	1297	-1567	-21	6	-12	-28	-10	-18	19
	621	2019-01-09 12:09:00.66	-242	1294	-1568	-19	6	-8	-36	-19	-17	27
	622	2019-01-09 12:09:00.67	-237	1302	-1565	-23	5	-10	-36	-28	-8	32
	623	2019-01-09 12:09:00.68	-246	1299	-1577	-23	-2	-7	-38	-26	-12	32
	624	2019-01-09 12:09:00.69	-247	1299	-1566	-23	-4	-9	-42	-26	-16	34
	625	2019-01-09 12:09:00.70	-251	1303	-1568	-19	-6	-13	-40	-29	-11	34
	626	2019-01-09 12:09:00.71	-244	1303	-1555	-16	-8	-15	-41	-24	-17	32
	627	2019-01-09 12:09:00.72	-244	1303	-1560	-15	-9	-17	-41	-24	-17	32
	628	2019-01-09 12:09:00.73	-245	1297	-1556	-13	-6	-19	-36	-25	-11	30
	629	2019-01-09 12:09:00.74	-243	1292	-1556	-12	-3	-18	-33	-31	-2	32
	630	2019-01-09 12:09:00.75	-260	1293	-1565	-11	0	-16	-37	-43	6	40
	631	2019-01-09 12:09:00.76	-248	1301	-1562	-14	0	-10	-35	-47	12	41
	632	2019-01-09 12:09:00.77	-251	1300	-1563	-14	4	-8	-31	-47	16	39
	633	2019-01-09 12:09:00.78	-252	1299	-1568	-16	5	-6	-33	-55	22	44
	634	2019-01-09 12:09:00.79	-239	1302	-1566	-14	3	-4	-29	-67	38	48
	635	2019-01-09 12:09:00.80	-246	1306	-1563	-16	5	-4	-29	-84	55	56
	636	2019-01-09 12:09:00.81	-249	1302	-1557	-13	6	-3	-28	-82	54	55
	637	2019-01-09 12:09:00.82	-245	1299	-1565	-8	8	0	-32	-86	54	59
	638	2019-01-09 12:09:00.83	-241	1296	-1562	-2	6	2	-22	-76	54	49
	639	2019-01-09 12:09:00.84	-246	1300	-1561	2	3	4	-16	-70	54	43
	640	2019-01-09 12:09:00.85	-251	1311	-1563	-2	4	2	-18	-67	49	42
	641	2019-01-09 12:09:00.86	-232	1314	-1560	-2	5	3	-24	-73	49	48
	642	2019-01-09 12:09:00.87	-237	1317	-1555	-5	8	-2	-25	-73	48	49
	643	2019-01-09 12:09:00.88	-241	1315	-1558	-7	10	-6	-30	-72	42	51
	644	2019-01-09 12:09:00.89	-240	1310	-1563	-9	12	-12	-22	-62	40	42
	645	2019-01-09 12:09:00.90	-237	1309	-1573	-13	7	-14	-18	-67	49	42
	646	2019-01-09 12:09:00.91	-236	1307	-1568	-13	6	-19	-20	-75	55	47
	647	2019-01-09 12:09:00.92	-243	1303	-1568	-11	3	-22	-13	-83	70	48
	648	2019-01-09 12:09:00.93	-239	1308	-1559	-7	0	-23	-15	-83	68	49
	649	2019-01-09 12:09:00.94	-241	1303	-1560	-5	0	-24	-14	-85	71	49
	650	2019-01-09 12:09:00.95	-237	1291	-1566	-4	3	-23	-19	-90	71	54
	651	2019-01-09 12:09:00.96	-244	1295	-1557	-1	2	-19	-23	-94	71	58
	652	2019-01-09 12:09:00.97	-255	1293	-1544	-1	5	-13	-21	-93	72	57
	653	2019-01-09 12:09:00.98	-243	1281	-1553	-2	7	-8	-17	-95	78	56
	654	2019-01-09 12:09:00.99	-251	1291	-1547	-3	12	-4	-15	-94	79	54
	655	2019-01-09 12:09:01.00	-237	1292	-1560	-5	15	3	-14	-89	75	51
	656	2019-01-09 12:09:01.01	-235	1296	-1572	-4	17	6	-12	-79	67	45
	657	2019-01-09 12:09:01.02	-230	1305	-1568	-1	14	7	-12	-74	62	43
	658	2019-01-09 12:09:01.03	-230	1312	-1569	0	14	3	-17	-59	42	38
	659	2019-01-09 12:09:01.04	-229	1317	-1577	0	15	-2	-16	-39	23	27
	660	2019-01-09 12:09:01.05	-218	1319	-1574	-2	11	-6	-20	-24	4	22
	661	2019-01-09 12:09:01.06	-236	1315	-1564	-1	6	-12	-24	-9	-15	16
	662	2019-01-09 12:09:01.07	-236	1317	-1567	3	1	-17	-24	-3	-21	13
	663	2019-01-09 12:09:01.08	-234	1308	-1566	0	-1	-20	-15	1	-16	7
	664	2019-01-09 12:09:01.09	-231	1310	-1570	3	-1	-24	-14	3	-17	5
	665	2019-01-09 12:09:01.10	-220	1305	-1567	3	-1	-24	-12	2	-14	5
	666	2019-01-09 12:09:01.11	-229	1300	-1568	4	-1	-24	-21	2	-23	9
	667	2019-01-09 12:09:01.12	-238	1294	-1565	5	-2	-21	-27	8	-35	9
	668	2019-01-09 12:09:01.13	-235	1295	-1558	3	-3	-21	-28	23	-51	2
	669	2019-01-09 12:09:01.14	-232	1291	-1560	0	-2	-17	-28	25	-53	1
	670	2019-01-09 12:09:01.15	-234	1300	-1562	-1	-7	-13	-24	21	-45	1
	671	2019-01-09 12:09:01.16	-236	1296	-1558	0	-5	-12	-28	18	-46	5
	672	2019-01-09 12:09:01.17	-246	1299	-1558	-2	-4	-12	-31	23	-54	4
	673	2019-01-09 12:09:01.18	-229	1297	-1560	1	-6	-12	-33	31	-64	1
	674	2019-01-09 12:09:01.19	-238	1307	-1568	0	-6	-13	-38	34	-72	2
	675	2019-01-09 12:09:01.20	-224	1297	-1560	-2	-3	-11	-32	40	-72	-4
	676	2019-01-09 12:09:01.21	-239	1294	-1561	1	-4	-14	-36	36	-72	0
	677	2019-01-09 12:09:01.22	-243	1285	-1555	5	-9	-15	-31	36	-67	-2
	678	2019-01-09 12:09:01.23	-235	1299	-1562	8	-7	-11	-26	30	-56	-2
	679	2019-01-09 12:09:01.24	-235	1293	-1548	10	-8	-11	-21	35	-56	-7
	680	2019-01-09 12:09:01.25	-241	1287	-1554	10	-4	-10	-23	45	-68	-11
	681	2019-01-09 12:09:01.26	-238	1296	-1559	9	1	-12	-16	44	-60	-14
	682	2019-01-09 12:09:01.27	-247	1291	-1568	4	4	-12	-20	43	-63	-11
	683	2019-01-09 12:09:01.28	-236	1286	-1574	1	0	-11	-22	35	-57	-6
	684	2019-01-09 12:09:01.29	-243	1289	-1570	-1	-3	-9	-28	28	-56	0
	685	2019-01-09 12:09:01.30	-240	1288	-1572	-5	-4	-8	-21	40	-61	-9
	686	2019-01-09 12:09:01.31	-242	1289	-1569	-6	-8	-7	-26	38	-64	-6
	687	2019-01-09 12:09:01.32	-246	1298	-1562	-4	-8	-2	-16	35	-51	-9
	688	2019-01-09 12:09:01.33	-242	1296	-1559	-3	-6	-5	-15	38	-53	-11
	689	2019-01-09 12:09:01.34	-251	1298	-1565	-2	-4	-4	-12	42	-54	-15
	690	2019-01-09 12:09:01.35	-237	1289	-1565	-3	-2	-4	-14	49	-63	-17
	691	2019-01-09 12:09:01.36	-243	1290	-1563	-5	0	-3	-12	48	-60	-18
	692	2019-01-09 12:09:01.37	-242	1288	-1557	-1	1	1	-18	43	-61	-12
	693	2019-01-09 12:09:01.38	-241	1290	-1558	-3	1	2	-16	36	-52	-10
	694	2019-01-09 12:09:01.39	-239	1294	-1559	-1	2	3	-12	37	-49	-12
	695	2019-01-09 12:09:01.40	-251	1291	-1563	-1	4	2	-11	39	-50	-14
	696	2019-01-09 12:09:01.41	-232	1288	-1560	-1	4	-1	-8	42	-50	-17
	697	2019-01-09 12:09:01.42	-232	1298	-1574	0	4	-2	-4	40	-44	-18
	698	2019-01-09 12:09:01.43	-243	1296	-1574	-3	2	-2	-10	38	-48	-14
	699	2019-01-09 12:09:01.44	-235	1296	-1563	-6	-1	-5	-20	29	-49	-4
	700	2019-01-09 12:09:01.45	-234	1306	-1557	-7	-3	-10	-20	24	-44	-2
	701	2019-01-09 12:09:01.46	-233	1302	-1561	-8	-3	-17	-18	32	-50	-7
	702	2019-01-09 12:09:01.47	-231	1298	-1563	-10	0	-17	-21	42	-63	-10
	703	2019-01-09 12:09:01.48	-244	1300	-1560	-10	-1	-21	-26	39	-65	-6
	704	2019-01-09 12:09:01.49	-232	1303	-1562	-10	-3	-23	-30	28	-58	1
	705	2019-01-09 12:09:01.50	-232	1300	-1568	-13	-2	-25	-26	22	-48	2
	706	2019-01-09 12:09:01.51	-246	1292	-1565	-11	-4	-25	-34	19	-53	7
	707	2019-01-09 12:09:01.52	-240	1296	-1566	-13	-4	-27	-32	14	-46	9
	708	2019-01-09 12:09:01.53	-242	1295	-1564	-9	-6	-23	-30	11	-41	9
	709	2019-01-09 12:09:01.54	-244	1295	-1566	-7	-6	-22	-27	8	-35	9
	710	2019-01-09 12:09:01.55	-238	1297	-1573	-3	-10	-23	-30	13	-43	8
	711	2019-01-09 12:09:01.56	-247	1294	-1566	0	-10	-18	-30	12	-42	9
	712	2019-01-09 12:09:01.57	-248	1296	-1565	0	-10	-16	-38	11	-49	13
	713	2019-01-09 12:09:01.58	-246	1288	-1564	-1	-7	-12	-28	8	-36	10
	714	2019-01-09 12:09:01.59	-241	1282	-1549	-2	-6	-6	-24	7	-31	8
	715	2019-01-09 12:09:01.60	-249	1284	-1545	0	-5	0	-22	12	-34	5
	716	2019-01-09 12:09:01.61	-242	1287	-1550	0	-1	1	-18	23	-41	-2
	717	2019-01-09 12:09:01.62	-238	1282	-1541	1	4	4	-24	16	-40	4
	718	2019-01-09 12:09:01.63	-240	1294	-1550	-1	10	5	-34	9	-43	12
	719	2019-01-09 12:09:01.64	-232	1295	-1558	-6	14	3	-34	3	-37	15
	720	2019-01-09 12:09:01.65	-237	1297	-1580	-9	18	-1	-32	2	-34	15
	721	2019-01-09 12:09:01.66	-239	1304	-1583	-15	17	-3	-24	10	-34	7
	722	2019-01-09 12:09:01.67	-223	1308	-1586	-17	8	-7	-31	11	-42	10
	723	2019-01-09 12:09:01.68	-234	1309	-1582	-18	-2	-14	-29	18	-47	5
	724	2019-01-09 12:09:01.69	-234	1307	-1576	-19	-9	-19	-30	11	-41	9
	725	2019-01-09 12:09:01.70	-240	1305	-1566	-15	-16	-23	-32	-2	-30	17
	726	2019-01-09 12:09:01.71	-241	1303	-1564	-11	-19	-25	-33	3	-36	15
	727	2019-01-09 12:09:01.72	-243	1299	-1556	-11	-20	-23	-25	7	-32	9
	728	2019-01-09 12:09:01.73	-244	1295	-1556	-11	-15	-22	-22	13	-35	4
	729	2019-01-09 12:09:01.74	-244	1294	-1591	-10	-14	-19	-19	8	-27	5
	730	2019-01-09 12:09:01.75	-244	1292	-1562	-6	-26	-18	-24	7	-31	8
	731	2019-01-09 12:09:01.76	-239	1302	-1543	-2	-25	-15	-26	6	-32	10
	732	2019-01-09 12:09:01.77	-235	1302	-1547	-3	-17	-17	-27	9	-36	9
	733	2019-01-09 12:09:01.78	-244	1302	-1552	-6	-10	-16	-26	9	-35	8
	734	2019-01-09 12:09:01.79	-262	1299	-1554	-7	-6	-15	-29	12	-41	8
	735	2019-01-09 12:09:01.80	-244	1287	-1555	-7	-6	-12	-28	14	-42	7
	736	2019-01-09 12:09:01.81	-248	1296	-1557	-9	-5	-9	-28	15	-43	6
	737	2019-01-09 12:09:01.82	-242	1303	-1557	-11	-5	-6	-26	16	-42	5
	738	2019-01-09 12:09:01.83	-241	1291	-1561	-10	-2	-3	-27	17	-44	5
	739	2019-01-09 12:09:01.84	-249	1290	-1566	-10	-3	0	-23	21	-44	1
	740	2019-01-09 12:09:01.85	-253	1292	-1566	-5	-6	2	-22	20	-42	1
	741	2019-01-09 12:09:01.86	-248	1296	-1558	-3	-7	3	-22	15	-37	3
	742	2019-01-09 12:09:01.87	-245	1301	-1550	-4	-9	0	-21	13	-34	4
	743	2019-01-09 12:09:01.88	-238	1298	-1548	-4	0	-4	-10	19	-29	-4
	744	2019-01-09 12:09:01.89	-240	1293	-1556	-4	6	-7	-13	20	-33	-3
	745	2019-01-09 12:09:01.90	-240	1290	-1562	-1	5	-9	-16	16	-32	0
	746	2019-01-09 12:09:01.91	-241	1298	-1569	-6	2	-9	-24	10	-34	7
	747	2019-01-09 12:09:01.92	-245	1302	-1567	-7	0	-9	-26	6	-32	10
	748	2019-01-09 12:09:01.93	-241	1303	-1575	-8	-1	-9	-30	6	-36	12
	749	2019-01-09 12:09:01.94	-247	1302	-1571	-12	-1	-11	-29	6	-35	11
	750	2019-01-09 12:09:01.95	-245	1302	-1566	-14	-5	-11	-30	1	-31	14
	751	2019-01-09 12:09:01.96	-239	1311	-1564	-16	-5	-9	-32	7	-39	12
	752	2019-01-09 12:09:01.97	-246	1297	-1557	-15	1	-13	-24	16	-40	4
	753	2019-01-09 12:09:01.98	-244	1306	-1555	-13	3	-13	-15	18	-33	-1
	754	2019-01-09 12:09:01.99	-240	1300	-1554	-13	6	-13	-14	18	-32	-2
	755	2019-01-09 12:09:02.00	-249	1301	-1557	-14	5	-12	-9	11	-20	-1
	756	2019-01-09 12:09:02.01	-253	1307	-1559	-13	6	-14	-13	-8	-5	10
	757	2019-01-09 12:09:02.02	-245	1299	-1564	-11	6	-16	-22	-25	3	23
	758	2019-01-09 12:09:02.03	-248	1300	-1559	-12	4	-13	-28	-51	23	39
	759	2019-01-09 12:09:02.04	-244	1301	-1553	-10	5	-15	-24	-60	36	42
	760	2019-01-09 12:09:02.05	-238	1302	-1554	-9	8	-17	-22	-63	41	42
	761	2019-01-09 12:09:02.06	-241	1310	-1560	-9	10	-17	-24	-73	49	48
	762	2019-01-09 12:09:02.07	-237	1302	-1561	-8	12	-20	-29	-88	59	58
	763	2019-01-09 12:09:02.08	-237	1315	-1567	-9	11	-23	-24	-102	78	63
	764	2019-01-09 12:09:02.09	-236	1303	-1560	-9	9	-25	-30	-110	80	70
	765	2019-01-09 12:09:02.10	-240	1300	-1551	-13	11	-26	-29	-115	86	72
	766	2019-01-09 12:09:02.11	-233	1297	-1559	-9	8	-24	-34	-125	91	79
	767	2019-01-09 12:09:02.12	-238	1292	-1556	-9	6	-18	-30	-121	91	75
	768	2019-01-09 12:09:02.13	-238	1295	-1558	-6	4	-14	-39	-132	93	85
	769	2019-01-09 12:09:02.14	-240	1299	-1559	-6	2	-7	-53	-147	94	100
	770	2019-01-09 12:09:02.15	-238	1299	-1564	-6	0	-1	-60	-155	95	107
	771	2019-01-09 12:09:02.16	-240	1305	-1567	-7	1	-1	-56	-160	104	108
	772	2019-01-09 12:09:02.17	-245	1314	-1555	-8	-4	1	-49	-155	106	102
	773	2019-01-09 12:09:02.18	-236	1313	-1565	-8	-5	-1	-48	-146	98	97
	774	2019-01-09 12:09:02.19	-245	1311	-1564	-2	-2	-4	-49	-144	95	96
	775	2019-01-09 12:09:02.20	-247	1309	-1556	0	-3	-8	-45	-137	92	91
	776	2019-01-09 12:09:02.21	-242	1305	-1563	3	-2	-9	-42	-121	79	81
	777	2019-01-09 12:09:02.22	-243	1302	-1551	3	2	-9	-39	-106	67	72
	778	2019-01-09 12:09:02.23	-238	1293	-1553	6	0	-10	-40	-105	65	72
	779	2019-01-09 12:09:02.24	-242	1292	-1562	3	-1	-8	-43	-111	68	77
	780	2019-01-09 12:09:02.25	-240	1298	-1560	-3	-1	-7	-40	-108	68	74
	781	2019-01-09 12:09:02.26	-240	1296	-1553	-7	4	-7	-38	-105	67	71
	782	2019-01-09 12:09:02.27	-238	1297	-1560	-10	5	-6	-38	-99	61	68
	783	2019-01-09 12:09:02.28	-231	1300	-1576	-13	6	-7	-39	-81	42	60
	784	2019-01-09 12:09:02.29	-233	1305	-1571	-14	4	-9	-38	-57	19	47
	785	2019-01-09 12:09:02.30	-241	1308	-1564	-17	3	-11	-31	-41	10	36
	786	2019-01-09 12:09:02.31	-237	1308	-1557	-18	2	-13	-31	-28	-3	29
	787	2019-01-09 12:09:02.32	-233	1299	-1559	-15	-2	-15	-26	-16	-10	21
	788	2019-01-09 12:09:02.33	-237	1288	-1549	-10	-3	-16	-27	-4	-23	15
	789	2019-01-09 12:09:02.34	-240	1309	-1557	-8	-4	-17	-35	2	-37	16
	790	2019-01-09 12:09:02.35	-237	1306	-1554	-10	-2	-13	-40	8	-48	16
	791	2019-01-09 12:09:02.36	-241	1305	-1557	-13	1	-15	-31	15	-46	8
	792	2019-01-09 12:09:02.37	-239	1301	-1558	-12	-2	-16	-26	17	-43	4
	793	2019-01-09 12:09:02.38	-240	1300	-1556	-14	3	-15	-23	17	-40	3
	794	2019-01-09 12:09:02.39	-245	1303	-1556	-16	2	-15	-20	23	-43	-1
	795	2019-01-09 12:09:02.40	-246	1307	-1553	-15	0	-13	-18	28	-46	-5
	796	2019-01-09 12:09:02.41	-240	1297	-1546	-15	4	-13	-24	37	-61	-6
	797	2019-01-09 12:09:02.42	-241	1301	-1555	-14	4	-12	-25	52	-77	-13
	798	2019-01-09 12:09:02.43	-240	1308	-1563	-13	3	-11	-25	55	-80	-15
	799	2019-01-09 12:09:02.44	-233	1312	-1564	-14	2	-8	-24	47	-71	-11
	800	2019-01-09 12:09:02.45	-234	1310	-1568	-16	1	-6	-22	48	-70	-13
	801	2019-01-09 12:09:02.46	-248	1307	-1563	-16	1	-5	-18	43	-61	-12
	802	2019-01-09 12:09:02.47	-234	1306	-1566	-12	-4	-3	-23	43	-66	-10
	803	2019-01-09 12:09:02.48	-249	1317	-1563	-6	-5	-3	-31	46	-77	-7
	804	2019-01-09 12:09:02.49	-242	1309	-1539	-6	-8	-5	-37	46	-83	-4
	805	2019-01-09 12:09:02.50	-236	1311	-1545	-3	-3	-7	-40	45	-85	-2
	806	2019-01-09 12:09:02.51	-239	1308	-1541	-3	3	-10	-42	39	-81	1
	807	2019-01-09 12:09:02.52	-244	1305	-1556	-1	9	-13	-60	26	-86	17
	808	2019-01-09 12:09:02.53	-228	1303	-1564	-4	7	-14	-78	20	-98	29
	809	2019-01-09 12:09:02.54	-237	1303	-1572	-6	7	-13	-92	9	-101	41
	810	2019-01-09 12:09:02.55	-235	1298	-1566	-4	4	-10	-107	-4	-103	55
	811	2019-01-09 12:09:02.56	-240	1310	-1569	-4	-2	-11	-112	0	-112	56
	812	2019-01-09 12:09:02.57	-240	1309	-1559	-5	-2	-8	-126	-5	-121	65
	813	2019-01-09 12:09:02.58	-238	1314	-1559	-5	-4	-11	-128	-7	-121	67
	814	2019-01-09 12:09:02.59	-237	1310	-1558	-2	-5	-12	-126	-6	-120	66
	815	2019-01-09 12:09:02.60	-239	1306	-1556	-1	-5	-11	-126	-5	-121	65
	816	2019-01-09 12:09:02.61	-240	1300	-1561	-2	-6	-12	-130	-13	-117	71
	817	2019-01-09 12:09:02.62	-238	1308	-1560	0	-7	-12	-133	-19	-114	76
	818	2019-01-09 12:09:02.63	-242	1299	-1558	0	-7	-12	-131	-22	-109	76
	819	2019-01-09 12:09:02.64	-241	1308	-1565	1	-8	-8	-128	-20	-108	74
	820	2019-01-09 12:09:02.65	-245	1310	-1564	0	-4	-8	-122	-20	-102	71
	821	2019-01-09 12:09:02.66	-245	1303	-1554	1	-5	-9	-120	-18	-102	69
	822	2019-01-09 12:09:02.67	-248	1305	-1554	1	-5	-11	-119	-23	-96	71
	823	2019-01-09 12:09:02.68	-243	1298	-1558	0	-4	-9	-118	-30	-88	74
	824	2019-01-09 12:09:02.69	-249	1298	-1557	1	-4	-10	-113	-32	-81	72
	825	2019-01-09 12:09:02.70	-248	1299	-1552	0	0	-7	-102	-30	-72	66
	826	2019-01-09 12:09:02.71	-240	1299	-1549	-1	1	-7	-91	-30	-61	60
	827	2019-01-09 12:09:02.72	-242	1301	-1545	-3	3	-5	-87	-23	-64	55
	828	2019-01-09 12:09:02.73	-233	1303	-1551	-4	6	-4	-93	-24	-69	58
	829	2019-01-09 12:09:02.74	-235	1304	-1553	-7	8	-5	-95	-21	-74	58
	830	2019-01-09 12:09:02.75	-243	1295	-1551	-9	7	-4	-92	-24	-68	58
	831	2019-01-09 12:09:02.76	-244	1306	-1554	-9	6	-6	-89	-32	-57	60
	832	2019-01-09 12:09:02.77	-234	1302	-1551	-7	2	-5	-84	-39	-45	61
	833	2019-01-09 12:09:02.78	-235	1309	-1558	-8	0	-4	-80	-42	-38	61
	834	2019-01-09 12:09:02.79	-228	1311	-1561	-11	-3	-6	-78	-40	-38	59
	835	2019-01-09 12:09:02.80	-227	1310	-1559	-12	-3	-8	-78	-40	-38	59
	836	2019-01-09 12:09:02.81	-241	1307	-1565	-13	-5	-10	-74	-48	-26	61
	837	2019-01-09 12:09:02.82	-235	1310	-1551	-12	-7	-14	-76	-53	-23	64
	838	2019-01-09 12:09:02.83	-236	1313	-1562	-9	-6	-12	-76	-56	-20	66
	839	2019-01-09 12:09:02.84	-244	1309	-1562	-9	-2	-13	-74	-51	-23	62
	840	2019-01-09 12:09:02.85	-235	1299	-1544	-4	-4	-13	-78	-57	-21	67
	841	2019-01-09 12:09:02.86	-251	1306	-1547	-3	-2	-14	-74	-55	-19	64
	842	2019-01-09 12:09:02.87	-238	1300	-1546	-6	3	-15	-58	-53	-5	55
	843	2019-01-09 12:09:02.88	-241	1303	-1550	-7	5	-13	-65	-57	-8	61
	844	2019-01-09 12:09:02.89	-240	1305	-1553	-10	8	-11	-76	-63	-13	69
	845	2019-01-09 12:09:02.90	-233	1308	-1555	-8	10	-10	-75	-68	-7	71
	846	2019-01-09 12:09:02.91	-234	1307	-1570	-11	15	-14	-64	-62	-2	63
	847	2019-01-09 12:09:02.92	-230	1310	-1572	-12	16	-12	-59	-51	-8	55
	848	2019-01-09 12:09:02.93	-232	1308	-1579	-13	10	-12	-66	-45	-21	55
	849	2019-01-09 12:09:02.94	-229	1309	-1574	-10	5	-10	-63	-30	-33	46
	850	2019-01-09 12:09:02.95	-233	1315	-1569	-10	-2	-12	-57	-24	-33	40
	851	2019-01-09 12:09:02.96	-226	1312	-1562	-7	-5	-12	-56	-19	-37	37
	852	2019-01-09 12:09:02.97	-237	1315	-1556	-8	-7	-14	-56	-17	-39	36
	853	2019-01-09 12:09:02.98	-235	1304	-1547	-8	-6	-20	-60	-10	-50	35
	854	2019-01-09 12:09:02.99	-231	1302	-1549	-5	-6	-19	-59	-5	-54	32
	855	2019-01-09 12:09:03.00	-236	1296	-1553	-3	-3	-21	-60	-3	-57	31
	856	2019-01-09 12:09:03.01	-247	1295	-1559	-2	-3	-17	-57	-1	-56	29
	857	2019-01-09 12:09:03.02	-240	1298	-1548	-5	-2	-13	-50	1	-51	24
	858	2019-01-09 12:09:03.03	-250	1302	-1549	-4	-4	-9	-45	-1	-44	23
	859	2019-01-09 12:09:03.04	-239	1301	-1550	-5	-3	-6	-54	2	-56	26
	860	2019-01-09 12:09:03.05	-243	1308	-1549	-8	-4	-8	-58	-7	-51	32
	861	2019-01-09 12:09:03.06	-244	1309	-1547	-8	-2	-8	-59	-18	-41	38
	862	2019-01-09 12:09:03.07	-239	1313	-1548	-11	-3	-11	-56	-16	-40	36
	863	2019-01-09 12:09:03.08	-239	1309	-1552	-15	-1	-13	-63	-7	-56	35
	864	2019-01-09 12:09:03.09	-242	1316	-1559	-15	1	-14	-64	-7	-57	35
	865	2019-01-09 12:09:03.10	-241	1310	-1559	-16	1	-16	-66	-9	-57	37
	866	2019-01-09 12:09:03.11	-233	1309	-1560	-12	-4	-21	-65	-9	-56	37
	867	2019-01-09 12:09:03.12	-253	1310	-1547	-13	-6	-21	-64	-8	-56	36
	868	2019-01-09 12:09:03.13	-232	1310	-1555	-13	-3	-22	-54	-5	-49	29
	869	2019-01-09 12:09:03.14	-242	1302	-1552	-14	-1	-21	-48	0	-48	24
	870	2019-01-09 12:09:03.15	-254	1305	-1556	-11	3	-19	-43	3	-46	20
	871	2019-01-09 12:09:03.16	-232	1302	-1559	-11	5	-19	-42	8	-50	17
	872	2019-01-09 12:09:03.17	-242	1302	-1566	-10	2	-14	-37	13	-50	12
	873	2019-01-09 12:09:03.18	-246	1303	-1570	-10	-2	-9	-34	26	-60	4
	874	2019-01-09 12:09:03.19	-245	1313	-1558	-10	-7	-6	-24	31	-55	-3
	875	2019-01-09 12:09:03.20	-245	1314	-1556	-9	-4	-5	-20	31	-51	-5
	876	2019-01-09 12:09:03.21	-246	1314	-1550	-8	-2	-3	-17	24	-41	-3
	877	2019-01-09 12:09:03.22	-246	1313	-1550	-7	1	-3	-21	22	-43	0
	878	2019-01-09 12:09:03.23	-252	1309	-1557	-5	1	-4	-25	23	-48	1
	879	2019-01-09 12:09:03.24	-254	1313	-1557	-5	-1	-2	-32	25	-57	3
	880	2019-01-09 12:09:03.25	-259	1308	-1548	-2	0	1	-23	31	-54	-4
	881	2019-01-09 12:09:03.26	-237	1311	-1537	0	3	-1	-17	32	-49	-7
	882	2019-01-09 12:09:03.27	-240	1318	-1542	2	8	-3	-8	36	-44	-14
	883	2019-01-09 12:09:03.28	-245	1313	-1551	2	9	-7	-7	41	-48	-17
	884	2019-01-09 12:09:03.29	-232	1315	-1557	1	10	-10	-14	37	-51	-11
	885	2019-01-09 12:09:03.30	-247	1315	-1556	-3	11	-17	-20	38	-58	-9
	886	2019-01-09 12:09:03.31	-231	1319	-1556	-3	10	-18	-16	33	-49	-8
	887	2019-01-09 12:09:03.32	-247	1312	-1562	-5	8	-20	-6	36	-42	-15
	888	2019-01-09 12:09:03.33	-229	1314	-1563	-3	6	-22	-2	30	-32	-14
	889	2019-01-09 12:09:03.34	-231	1311	-1554	-2	3	-25	-10	23	-33	-6
	890	2019-01-09 12:09:03.35	-237	1307	-1555	-1	2	-27	-9	15	-24	-3
	891	2019-01-09 12:09:03.36	-242	1311	-1547	-3	1	-25	-8	5	-13	1
	892	2019-01-09 12:09:03.37	-244	1302	-1548	-4	1	-22	-4	-4	0	4
	893	2019-01-09 12:09:03.38	-231	1299	-1547	-4	4	-18	-10	-12	2	11
	894	2019-01-09 12:09:03.39	-231	1298	-1549	-5	6	-18	-7	-21	14	14
	895	2019-01-09 12:09:03.40	-227	1299	-1551	-7	7	-12	-4	-30	26	17
	896	2019-01-09 12:09:03.41	-238	1304	-1552	-9	7	-5	8	-36	44	14
	897	2019-01-09 12:09:03.42	-237	1304	-1553	-12	9	-4	12	-42	54	15
	898	2019-01-09 12:09:03.43	-239	1307	-1560	-14	7	0	16	-49	65	16
	899	2019-01-09 12:09:03.44	-250	1305	-1560	-15	2	2	11	-55	66	22
	900	2019-01-09 12:09:03.45	-243	1316	-1564	-12	-5	2	14	-67	81	26
	901	2019-01-09 12:09:03.46	-245	1321	-1561	-9	-6	3	7	-69	76	31
	902	2019-01-09 12:09:03.47	-237	1319	-1555	-10	-6	-1	6	-68	74	31
	903	2019-01-09 12:09:03.48	-242	1317	-1548	-4	-4	-5	2	-68	70	33
	904	2019-01-09 12:09:03.49	-248	1310	-1543	-1	-6	-8	11	-66	77	27
	905	2019-01-09 12:09:03.50	-247	1309	-1538	2	-2	-12	14	-62	76	24
	906	2019-01-09 12:09:03.51	-236	1312	-1549	0	-1	-13	17	-62	79	22
	907	2019-01-09 12:09:03.52	-240	1311	-1553	1	3	-16	14	-60	74	23
	908	2019-01-09 12:09:03.53	-235	1310	-1558	-3	9	-21	12	-64	76	26
	909	2019-01-09 12:09:03.54	-240	1305	-1563	-5	14	-19	3	-69	72	33
	910	2019-01-09 12:09:03.55	-233	1310	-1578	-4	8	-22	9	-79	88	35
	911	2019-01-09 12:09:03.56	-233	1305	-1561	-2	2	-20	9	-78	87	34
	912	2019-01-09 12:09:03.57	-226	1315	-1557	-3	-3	-19	13	-66	79	26
	913	2019-01-09 12:09:03.58	-234	1317	-1562	-8	-4	-22	12	-56	68	22
	914	2019-01-09 12:09:03.59	-225	1305	-1554	-11	-7	-21	15	-51	66	18
	915	2019-01-09 12:09:03.60	-239	1304	-1549	-11	-7	-18	8	-47	55	19
	916	2019-01-09 12:09:03.61	-241	1313	-1549	-8	-8	-16	8	-45	53	18
	917	2019-01-09 12:09:03.62	-243	1304	-1545	-6	-8	-13	4	-42	46	19
	918	2019-01-09 12:09:03.63	-237	1309	-1548	-6	-6	-12	10	-38	48	14
	919	2019-01-09 12:09:03.64	-247	1311	-1547	-6	-7	-9	6	-35	41	14
	920	2019-01-09 12:09:03.65	-238	1310	-1542	-7	-5	-8	6	-32	38	13
	921	2019-01-09 12:09:03.66	-238	1301	-1533	-5	-4	-7	0	-30	30	15
	922	2019-01-09 12:09:03.67	-228	1304	-1532	-6	0	-6	14	-33	47	9
	923	2019-01-09 12:09:03.68	-230	1309	-1540	-9	3	-7	23	-33	56	5
	924	2019-01-09 12:09:03.69	-229	1320	-1546	-11	10	-8	34	-21	55	-6
	925	2019-01-09 12:09:03.70	-229	1313	-1552	-12	9	-11	16	-20	36	2
	926	2019-01-09 12:09:03.71	-230	1315	-1556	-17	9	-9	5	-19	24	7
	927	2019-01-09 12:09:03.72	-231	1317	-1559	-19	6	-10	-8	-21	13	14
	928	2019-01-09 12:09:03.73	-229	1316	-1562	-18	0	-9	-9	-16	7	12
	929	2019-01-09 12:09:03.74	-239	1314	-1567	-14	-6	-7	-11	-10	-1	10
	930	2019-01-09 12:09:03.75	-236	1320	-1566	-13	-9	-6	-12	-17	5	14
	931	2019-01-09 12:09:03.76	-232	1316	-1549	-9	-11	-6	-12	-12	0	12
	932	2019-01-09 12:09:03.77	-228	1312	-1543	-8	-8	-7	-13	-13	0	13
	933	2019-01-09 12:09:03.78	-242	1319	-1556	-7	-1	-7	-9	2	-11	3
	934	2019-01-09 12:09:03.79	-243	1312	-1557	-8	-3	-8	-4	9	-13	-2
	935	2019-01-09 12:09:03.80	-237	1312	-1560	-7	-2	-4	-2	16	-18	-7
	936	2019-01-09 12:09:03.81	-244	1317	-1565	-8	-5	-2	8	26	-18	-17
	937	2019-01-09 12:09:03.82	-236	1311	-1557	-4	-7	-4	13	38	-25	-25
	938	2019-01-09 12:09:03.83	-234	1304	-1552	-3	-8	-4	18	44	-26	-31
	939	2019-01-09 12:09:03.84	-236	1314	-1555	-3	-7	-5	15	43	-28	-29
	940	2019-01-09 12:09:03.85	-241	1304	-1557	-1	-9	-5	16	46	-30	-31
	941	2019-01-09 12:09:03.86	-245	1305	-1542	-3	-9	-4	11	52	-41	-31
	942	2019-01-09 12:09:03.87	-235	1303	-1546	-1	-5	-3	11	65	-54	-38
	943	2019-01-09 12:09:03.88	-247	1306	-1555	0	-7	-1	10	71	-61	-40
	944	2019-01-09 12:09:03.89	-246	1307	-1548	2	-8	-4	11	68	-57	-39
	945	2019-01-09 12:09:03.90	-241	1310	-1549	-2	-5	-2	2	60	-58	-31
	946	2019-01-09 12:09:03.91	-249	1312	-1542	-3	2	-3	5	59	-54	-32
	947	2019-01-09 12:09:03.92	-259	1306	-1545	-4	6	-4	9	66	-57	-37
	948	2019-01-09 12:09:03.93	-249	1314	-1550	0	8	-6	12	66	-54	-39
	949	2019-01-09 12:09:03.94	-237	1311	-1550	0	11	-8	14	62	-48	-38
	950	2019-01-09 12:09:03.95	-244	1321	-1563	-3	11	-10	16	63	-47	-39
	951	2019-01-09 12:09:03.96	-239	1315	-1561	-3	8	-11	13	67	-54	-40
	952	2019-01-09 12:09:03.97	-240	1315	-1558	-4	6	-12	17	69	-52	-43
	953	2019-01-09 12:09:03.98	-245	1315	-1554	-6	3	-14	17	74	-57	-45
	954	2019-01-09 12:09:03.99	-234	1309	-1548	-5	2	-14	14	73	-59	-43
	955	2019-01-09 12:09:04.00	-233	1309	-1540	-4	1	-15	7	64	-57	-35
	956	2019-01-09 12:09:04.01	-237	1313	-1539	-5	1	-14	11	56	-45	-33
	957	2019-01-09 12:09:04.02	-243	1306	-1540	-2	8	-13	13	54	-41	-33
	958	2019-01-09 12:09:04.03	-238	1308	-1541	-3	11	-15	14	56	-42	-35
	959	2019-01-09 12:09:04.04	-234	1309	-1550	-8	12	-11	7	57	-50	-32
	960	2019-01-09 12:09:04.05	-242	1304	-1554	-13	15	-10	14	57	-43	-35
	961	2019-01-09 12:09:04.06	-238	1309	-1554	-17	11	-3	22	62	-40	-42
	962	2019-01-09 12:09:04.07	-233	1309	-1557	-19	6	-1	18	66	-48	-42
	963	2019-01-09 12:09:04.08	-234	1317	-1558	-16	4	-1	13	54	-41	-33
	964	2019-01-09 12:09:04.09	-232	1315	-1560	-15	6	-1	4	38	-34	-21
	965	2019-01-09 12:09:04.10	-235	1320	-1550	-14	5	-1	6	45	-39	-25
	966	2019-01-09 12:09:04.11	-226	1312	-1551	-9	4	-6	7	50	-43	-28
	967	2019-01-09 12:09:04.12	-230	1325	-1550	-6	2	-9	5	50	-45	-27
	968	2019-01-09 12:09:04.13	-232	1327	-1543	-8	2	-11	-2	44	-46	-21
	969	2019-01-09 12:09:04.14	-226	1321	-1548	-8	3	-13	2	42	-40	-22
	970	2019-01-09 12:09:04.15	-229	1316	-1550	-7	6	-19	8	44	-36	-26
	971	2019-01-09 12:09:04.16	-226	1318	-1550	-8	7	-19	8	49	-41	-28
	972	2019-01-09 12:09:04.17	-229	1313	-1555	-9	8	-24	6	49	-43	-27
	973	2019-01-09 12:09:04.18	-233	1318	-1565	-11	10	-26	6	44	-38	-25
	974	2019-01-09 12:09:04.19	-233	1321	-1569	-9	6	-29	10	40	-30	-25
	975	2019-01-09 12:09:04.20	-231	1323	-1567	-9	0	-29	8	33	-25	-20
	976	2019-01-09 12:09:04.21	-238	1319	-1562	-10	-3	-28	9	35	-26	-22
	977	2019-01-09 12:09:04.22	-230	1315	-1552	-7	-6	-26	11	33	-22	-22
	978	2019-01-09 12:09:04.23	-233	1311	-1546	-3	-8	-22	13	31	-18	-22
	979	2019-01-09 12:09:04.24	-232	1308	-1549	-2	-9	-17	12	33	-21	-22
	980	2019-01-09 12:09:04.25	-243	1302	-1539	0	-5	-11	9	29	-20	-19
	981	2019-01-09 12:09:04.26	-238	1303	-1528	2	-1	-4	9	27	-18	-18
	982	2019-01-09 12:09:04.27	-237	1301	-1546	3	1	2	8	31	-23	-19
	983	2019-01-09 12:09:04.28	-228	1305	-1543	5	3	8	12	33	-21	-22
	984	2019-01-09 12:09:04.29	-237	1312	-1548	0	2	13	11	32	-21	-21
	985	2019-01-09 12:09:04.30	-235	1322	-1538	-3	1	15	9	26	-17	-17
	986	2019-01-09 12:09:04.31	-236	1318	-1545	-4	-1	15	6	27	-21	-16
	987	2019-01-09 12:09:04.32	-237	1320	-1545	-8	-1	13	2	32	-30	-17
	988	2019-01-09 12:09:04.33	-237	1323	-1539	-8	0	7	4	36	-32	-20
	989	2019-01-09 12:09:04.34	-230	1324	-1540	-6	-1	1	5	37	-32	-21
	990	2019-01-09 12:09:04.35	-232	1326	-1554	-6	-1	-6	10	36	-26	-23
	991	2019-01-09 12:09:04.36	-232	1325	-1555	-6	1	-10	6	30	-24	-18
	992	2019-01-09 12:09:04.37	-245	1317	-1557	-2	-5	-14	5	30	-25	-17
	993	2019-01-09 12:09:04.38	-241	1320	-1547	-2	-9	-14	7	32	-25	-19
	994	2019-01-09 12:09:04.39	-242	1321	-1546	-1	-5	-17	8	33	-25	-20
	995	2019-01-09 12:09:04.40	-233	1319	-1529	-4	-5	-19	4	35	-31	-19
	996	2019-01-09 12:09:04.41	-237	1315	-1536	-3	6	-24	-1	37	-38	-18
	997	2019-01-09 12:09:04.42	-228	1314	-1542	-2	11	-25	1	35	-34	-18
	998	2019-01-09 12:09:04.43	-230	1312	-1555	-1	13	-22	2	32	-30	-17
	999	2019-01-09 12:09:04.44	-233	1307	-1562	-3	12	-21	5	32	-27	-18
	1000	2019-01-09 12:09:04.45	-232	1313	-1562	-3	8	-20	10	30	-20	-20
	1001	2019-01-09 12:09:04.46	-239	1317	-1570	-4	6	-18	6	30	-24	-18
	1002	2019-01-09 12:09:04.47	-244	1317	-1564	-4	-2	-13	7	32	-25	-19
	1003	2019-01-09 12:09:04.48	-241	1312	-1558	-1	-5	-10	-3	27	-30	-12
	1004	2019-01-09 12:09:04.49	-241	1311	-1557	-1	-5	-10	4	29	-25	-16
	1005	2019-01-09 12:09:04.50	-238	1304	-1547	2	-2	-9	8	25	-17	-16
	1006	2019-01-09 12:09:04.51	-236	1315	-1546	3	2	-7	17	25	-8	-21
	1007	2019-01-09 12:09:04.52	-224	1314	-1539	1	6	-8	13	22	-9	-17
	1008	2019-01-09 12:09:04.53	-232	1309	-1548	4	9	-9	11	23	-12	-17
	1009	2019-01-09 12:09:04.54	-229	1314	-1551	6	9	-9	8	17	-9	-12
	1010	2019-01-09 12:09:04.55	-233	1313	-1554	7	7	-13	16	27	-11	-21
	1011	2019-01-09 12:09:04.56	-235	1314	-1559	6	3	-13	18	31	-13	-24
	1012	2019-01-09 12:09:04.57	-231	1307	-1554	6	0	-13	12	23	-11	-17
	1013	2019-01-09 12:09:04.58	-225	1306	-1554	5	0	-14	16	29	-13	-22
	1014	2019-01-09 12:09:04.59	-226	1309	-1554	3	-1	-11	13	31	-18	-22
	1015	2019-01-09 12:09:04.60	-228	1309	-1549	3	-1	-12	14	34	-20	-24
	1016	2019-01-09 12:09:04.61	-227	1306	-1547	3	-2	-9	12	34	-22	-23
	1017	2019-01-09 12:09:04.62	-239	1303	-1552	1	-3	-8	12	31	-19	-21
	1018	2019-01-09 12:09:04.63	-231	1308	-1548	-2	1	-2	12	27	-15	-19
	1019	2019-01-09 12:09:04.64	-231	1313	-1548	-4	3	-2	21	26	-5	-23
	1020	2019-01-09 12:09:04.65	-232	1308	-1551	-4	3	-2	22	24	-2	-23
	1021	2019-01-09 12:09:04.66	-232	1314	-1548	-9	3	0	19	23	-4	-21
	1022	2019-01-09 12:09:04.67	-226	1316	-1551	-10	3	-1	8	25	-17	-16
	1023	2019-01-09 12:09:04.68	-236	1316	-1552	-10	4	-3	4	20	-16	-12
	1024	2019-01-09 12:09:04.69	-221	1321	-1557	-8	6	-4	6	19	-13	-12
	1025	2019-01-09 12:09:04.70	-231	1321	-1557	-7	2	-6	10	22	-12	-16
	1026	2019-01-09 12:09:04.71	-237	1323	-1560	-6	2	-8	13	22	-9	-17
	1027	2019-01-09 12:09:04.72	-220	1323	-1562	-3	-3	-10	10	18	-8	-14
	1028	2019-01-09 12:09:04.73	-232	1317	-1554	0	-2	-12	5	23	-18	-14
	1029	2019-01-09 12:09:04.74	-239	1315	-1560	0	-3	-15	1	23	-22	-12
	1030	2019-01-09 12:09:04.75	-239	1314	-1556	2	-3	-13	-10	16	-26	-3
	1031	2019-01-09 12:09:04.76	-239	1307	-1538	2	-3	-14	-12	9	-21	1
	1032	2019-01-09 12:09:04.77	-230	1306	-1537	3	-2	-13	-14	5	-19	4
	1033	2019-01-09 12:09:04.78	-234	1309	-1540	4	-1	-13	-12	-2	-10	7
	1034	2019-01-09 12:09:04.79	-227	1308	-1535	2	3	-13	-16	-3	-13	9
	1035	2019-01-09 12:09:04.80	-231	1312	-1539	0	8	-12	-16	0	-16	8
	1036	2019-01-09 12:09:04.81	-221	1316	-1544	-6	12	-14	-13	4	-17	4
	1037	2019-01-09 12:09:04.82	-226	1312	-1555	-6	14	-14	-5	5	-10	0
	1038	2019-01-09 12:09:04.83	-228	1315	-1573	-9	8	-17	-6	13	-19	-3
	1039	2019-01-09 12:09:04.84	-233	1308	-1565	-12	-1	-18	-10	16	-26	-3
	1040	2019-01-09 12:09:04.85	-223	1304	-1560	-12	-6	-18	-19	15	-34	2
	1041	2019-01-09 12:09:04.86	-232	1314	-1547	-11	-12	-16	-13	20	-33	-3
	1042	2019-01-09 12:09:04.87	-235	1312	-1539	-11	-13	-13	-13	22	-35	-4
	1043	2019-01-09 12:09:04.88	-226	1309	-1544	-12	-8	-10	-8	21	-29	-6
	1044	2019-01-09 12:09:04.89	-240	1307	-1541	-14	-3	-8	-25	12	-37	6
	1045	2019-01-09 12:09:04.90	-227	1308	-1544	-12	-1	-3	-9	16	-25	-3
	1046	2019-01-09 12:09:04.91	-233	1313	-1548	-11	4	-2	-13	13	-26	0
	1047	2019-01-09 12:09:04.92	-237	1310	-1552	-11	5	2	-6	21	-27	-7
	1048	2019-01-09 12:09:04.93	-230	1325	-1552	-12	6	1	-8	19	-27	-5
	1049	2019-01-09 12:09:04.94	-240	1327	-1550	-10	3	-1	-8	13	-21	-2
	1050	2019-01-09 12:09:04.95	-226	1327	-1552	-8	0	-4	-15	6	-21	4
	1051	2019-01-09 12:09:04.96	-220	1329	-1559	-5	-1	-9	-10	8	-18	1
	1052	2019-01-09 12:09:04.97	-228	1329	-1560	-5	-2	-12	-9	16	-25	-3
	1053	2019-01-09 12:09:04.98	-225	1326	-1560	-5	-5	-14	-8	16	-24	-4
	1054	2019-01-09 12:09:04.99	-230	1325	-1555	-1	-10	-17	-9	17	-26	-4
	1055	2019-01-09 12:09:05.00	-236	1314	-1557	1	-11	-19	-6	13	-19	-3
	1056	2019-01-09 12:09:05.01	-229	1318	-1551	6	-17	-17	-8	12	-20	-2
	1057	2019-01-09 12:09:05.02	-228	1314	-1551	6	-14	-18	-8	14	-22	-3
	1058	2019-01-09 12:09:05.03	-230	1311	-1535	1	-11	-15	-16	27	-43	-5
	1059	2019-01-09 12:09:05.04	-237	1309	-1529	5	-6	-14	-16	24	-40	-4
	1060	2019-01-09 12:09:05.05	-222	1307	-1546	7	2	-18	-15	16	-31	0
	1061	2019-01-09 12:09:05.06	-229	1309	-1556	5	3	-17	-13	14	-27	0
	1062	2019-01-09 12:09:05.07	-232	1306	-1560	2	3	-14	-18	17	-35	0
	1063	2019-01-09 12:09:05.08	-232	1302	-1560	-2	2	-12	-21	18	-39	1
	1064	2019-01-09 12:09:05.09	-239	1303	-1558	-3	-4	-8	-25	14	-39	5
	1065	2019-01-09 12:09:05.10	-231	1309	-1560	-4	-7	-6	-22	9	-31	6
	1066	2019-01-09 12:09:05.11	-236	1313	-1560	-5	-11	-1	-25	13	-38	6
	1067	2019-01-09 12:09:05.12	-246	1316	-1547	-6	-10	-1	-26	18	-44	4
	1068	2019-01-09 12:09:05.13	-233	1311	-1553	-5	-10	-1	-32	14	-46	9
	1069	2019-01-09 12:09:05.14	-236	1308	-1548	-3	-10	-1	-31	6	-37	12
	1070	2019-01-09 12:09:05.15	-230	1305	-1546	-4	-6	2	-34	8	-42	13
	1071	2019-01-09 12:09:05.16	-238	1301	-1545	-2	-5	6	-36	6	-42	15
	1072	2019-01-09 12:09:05.17	-237	1309	-1542	-2	0	7	-31	9	-40	11
	1073	2019-01-09 12:09:05.18	-230	1314	-1547	-4	1	7	-19	10	-29	4
	1074	2019-01-09 12:09:05.19	-230	1323	-1549	-4	4	6	-20	9	-29	5
	1075	2019-01-09 12:09:05.20	-229	1327	-1552	-6	6	2	-20	3	-23	8
	1076	2019-01-09 12:09:05.21	-227	1323	-1561	-9	2	-1	-24	5	-29	9
	1077	2019-01-09 12:09:05.22	-230	1321	-1555	-10	1	-3	-26	10	-36	8
	1078	2019-01-09 12:09:05.23	-222	1325	-1556	-11	-2	-7	-28	14	-42	7
	1079	2019-01-09 12:09:05.24	-227	1321	-1557	-11	-2	-9	-24	11	-35	6
	1080	2019-01-09 12:09:05.25	-232	1315	-1550	-11	-3	-11	-29	6	-35	11
	1081	2019-01-09 12:09:05.26	-232	1315	-1551	-9	-6	-14	-30	2	-32	14
	1082	2019-01-09 12:09:05.27	-228	1313	-1549	-7	-3	-15	-21	6	-27	7
	1083	2019-01-09 12:09:05.28	-226	1313	-1548	-5	-4	-14	-20	10	-30	5
	1084	2019-01-09 12:09:05.29	-240	1315	-1552	-5	0	-15	-24	13	-37	5
	1085	2019-01-09 12:09:05.30	-226	1306	-1548	-5	0	-15	-33	-2	-31	17
	1086	2019-01-09 12:09:05.31	-229	1315	-1547	-4	2	-14	-28	-5	-23	16
	1087	2019-01-09 12:09:05.32	-235	1308	-1546	-8	3	-12	-26	-16	-10	21
	1088	2019-01-09 12:09:05.33	-228	1321	-1554	-8	2	-12	-31	-14	-17	22
	1089	2019-01-09 12:09:05.34	-238	1314	-1559	-10	-1	-14	-38	-20	-18	29
	1090	2019-01-09 12:09:05.35	-227	1315	-1562	-11	-4	-13	-41	-17	-24	29
	1091	2019-01-09 12:09:05.36	-238	1318	-1556	-9	-6	-15	-41	-19	-22	30
	1092	2019-01-09 12:09:05.37	-232	1316	-1550	-8	-7	-15	-46	-27	-19	36
	1093	2019-01-09 12:09:05.38	-232	1312	-1549	-8	-7	-17	-47	-33	-14	40
	1094	2019-01-09 12:09:05.39	-229	1312	-1544	-5	-7	-19	-51	-34	-17	42
	1095	2019-01-09 12:09:05.40	-231	1308	-1530	-4	-3	-16	-43	-25	-18	34
	1096	2019-01-09 12:09:05.41	-232	1313	-1531	-5	-4	-15	-46	-22	-24	34
	1097	2019-01-09 12:09:05.42	-235	1302	-1541	-7	1	-15	-40	-19	-21	29
	1098	2019-01-09 12:09:05.43	-226	1302	-1550	-7	0	-11	-41	-16	-25	28
	1099	2019-01-09 12:09:05.44	-228	1310	-1551	-7	2	-9	-40	-19	-21	29
	1100	2019-01-09 12:09:05.45	-228	1317	-1549	-12	5	-8	-39	-17	-22	28
	1101	2019-01-09 12:09:05.46	-227	1327	-1554	-12	5	-10	-31	-3	-28	17
	1102	2019-01-09 12:09:05.47	-234	1321	-1565	-14	4	-12	-30	5	-35	12
	1103	2019-01-09 12:09:05.48	-233	1320	-1569	-14	2	-12	-27	4	-31	11
	1104	2019-01-09 12:09:05.49	-232	1323	-1566	-14	-3	-8	-30	-4	-26	17
	1105	2019-01-09 12:09:05.50	-230	1321	-1547	-16	-10	-9	-28	-3	-25	15
	1106	2019-01-09 12:09:05.51	-235	1321	-1540	-12	-12	-10	-30	2	-32	14
	1107	2019-01-09 12:09:05.52	-231	1323	-1538	-13	-10	-9	-27	5	-32	11
	1108	2019-01-09 12:09:05.53	-243	1331	-1544	-9	-7	-11	-25	5	-30	10
	1109	2019-01-09 12:09:05.54	-229	1327	-1546	-8	-7	-10	-24	3	-27	10
	1110	2019-01-09 12:09:05.55	-234	1315	-1545	-7	-3	-10	-29	0	-29	14
	1111	2019-01-09 12:09:05.56	-241	1323	-1548	-2	1	-8	-18	-1	-17	9
	1112	2019-01-09 12:09:05.57	-241	1319	-1540	2	0	-6	-14	4	-18	5
	1113	2019-01-09 12:09:05.58	-235	1318	-1543	1	2	-5	-12	9	-21	1
	1114	2019-01-09 12:09:05.59	-236	1318	-1544	5	4	-4	-18	11	-29	3
	1115	2019-01-09 12:09:05.60	-228	1326	-1545	5	2	-6	-13	14	-27	0
	1116	2019-01-09 12:09:05.61	-247	1328	-1553	3	1	-10	-14	17	-31	-1
	1117	2019-01-09 12:09:05.62	-237	1321	-1553	4	1	-17	-19	15	-34	2
	1118	2019-01-09 12:09:05.63	-228	1324	-1554	1	-1	-22	-24	12	-36	6
	1119	2019-01-09 12:09:05.64	-232	1314	-1557	-1	-2	-24	-20	16	-36	2
	1120	2019-01-09 12:09:05.65	-241	1307	-1550	-3	-7	-27	-21	19	-40	1
	1121	2019-01-09 12:09:05.66	-229	1304	-1551	-3	-12	-24	-20	20	-40	0
	1122	2019-01-09 12:09:05.67	-242	1308	-1551	-4	-11	-20	-22	21	-43	0
	1123	2019-01-09 12:09:05.68	-233	1311	-1543	-6	-11	-18	-12	21	-33	-4
	1124	2019-01-09 12:09:05.69	-236	1302	-1538	-6	-7	-16	-19	16	-35	1
	1125	2019-01-09 12:09:05.70	-229	1311	-1544	-6	-1	-13	-18	14	-32	2
	1126	2019-01-09 12:09:05.71	-231	1306	-1551	-6	2	-10	-32	3	-35	14
	1127	2019-01-09 12:09:05.72	-228	1307	-1554	-11	2	-7	-15	15	-30	0
	1128	2019-01-09 12:09:05.73	-235	1315	-1561	-11	3	-1	-11	16	-27	-2
	1129	2019-01-09 12:09:05.74	-235	1310	-1558	-9	-3	1	-5	19	-24	-7
	1130	2019-01-09 12:09:05.75	-233	1312	-1551	-7	-4	3	-15	12	-27	1
	1131	2019-01-09 12:09:05.76	-238	1317	-1553	-7	-4	2	-18	13	-31	2
	1132	2019-01-09 12:09:05.77	-227	1315	-1540	-8	-3	4	-21	15	-36	3
	1133	2019-01-09 12:09:05.78	-235	1324	-1546	-6	-2	3	-16	19	-35	-1
	1134	2019-01-09 12:09:05.79	-237	1318	-1543	-5	-1	1	-16	28	-44	-6
	1135	2019-01-09 12:09:05.80	-233	1320	-1546	-4	1	3	-19	36	-55	-8
	1136	2019-01-09 12:09:05.81	-238	1327	-1547	-5	5	0	-12	36	-48	-12
	1137	2019-01-09 12:09:05.82	-240	1322	-1544	-2	6	-3	-13	30	-43	-8
	1138	2019-01-09 12:09:05.83	-236	1327	-1544	-2	4	-5	-19	31	-50	-6
	1139	2019-01-09 12:09:05.84	-238	1323	-1544	-2	5	-7	-20	28	-48	-4
	1140	2019-01-09 12:09:05.85	-225	1325	-1546	-3	4	-12	-24	14	-38	5
	1141	2019-01-09 12:09:05.86	-225	1324	-1544	-2	5	-13	-22	5	-27	8
	1142	2019-01-09 12:09:05.87	-225	1315	-1550	-3	8	-17	-21	2	-23	9
	1143	2019-01-09 12:09:05.88	-234	1317	-1554	0	4	-16	-23	3	-26	10
	1144	2019-01-09 12:09:05.89	-228	1315	-1547	-3	3	-18	-22	9	-31	6
	1145	2019-01-09 12:09:05.90	-235	1313	-1546	0	6	-18	-14	12	-26	1
	1146	2019-01-09 12:09:05.91	-229	1312	-1553	0	2	-17	-12	11	-23	0
	1147	2019-01-09 12:09:05.92	-230	1313	-1545	-3	2	-16	-14	6	-20	4
	1148	2019-01-09 12:09:05.93	-229	1323	-1547	-2	3	-15	-19	1	-20	9
	1149	2019-01-09 12:09:05.94	-234	1318	-1550	-2	4	-14	-18	-2	-16	10
	1150	2019-01-09 12:09:05.95	-235	1313	-1542	-3	5	-12	-19	2	-21	8
	1151	2019-01-09 12:09:05.96	-231	1317	-1547	-4	5	-13	-23	-3	-20	13
	1152	2019-01-09 12:09:05.97	-226	1317	-1557	-5	4	-12	-30	-3	-27	16
	1153	2019-01-09 12:09:05.98	-226	1314	-1555	-4	5	-9	-26	-4	-22	15
	1154	2019-01-09 12:09:05.99	-225	1314	-1555	-6	3	-7	-21	-4	-17	12
	1155	2019-01-09 12:09:06.00	-229	1317	-1551	-2	1	-8	-21	-4	-17	12
	1156	2019-01-09 12:09:06.01	-230	1309	-1553	0	0	-8	-22	-9	-13	15
	1157	2019-01-09 12:09:06.02	-224	1309	-1548	2	-1	-7	-23	-13	-10	18
	1158	2019-01-09 12:09:06.03	-222	1311	-1550	5	1	-4	-24	-16	-8	20
	1159	2019-01-09 12:09:06.04	-234	1311	-1547	2	2	-6	-26	-13	-13	19
	1160	2019-01-09 12:09:06.05	-234	1312	-1540	2	5	-8	-30	-9	-21	19
	1161	2019-01-09 12:09:06.06	-219	1313	-1541	0	4	-7	-20	-7	-13	13
	1162	2019-01-09 12:09:06.07	-237	1313	-1542	-2	10	-8	-12	-6	-6	9
	1163	2019-01-09 12:09:06.08	-228	1316	-1545	-3	11	-9	-7	-2	-5	4
	1164	2019-01-09 12:09:06.09	-236	1311	-1552	-5	13	-10	-6	5	-11	0
	1165	2019-01-09 12:09:06.10	-214	1315	-1552	-6	13	-13	-13	1	-14	6
	1166	2019-01-09 12:09:06.11	-231	1317	-1555	-6	14	-13	-15	-2	-13	8
	1167	2019-01-09 12:09:06.12	-228	1314	-1567	-10	9	-17	-23	-12	-11	17
	1168	2019-01-09 12:09:06.13	-225	1325	-1562	-11	2	-17	-15	-2	-13	8
	1169	2019-01-09 12:09:06.14	-223	1323	-1564	-14	-4	-15	-15	-2	-13	8
	1170	2019-01-09 12:09:06.15	-226	1321	-1550	-14	-6	-15	-5	7	-12	-1
	1171	2019-01-09 12:09:06.16	-228	1314	-1549	-13	-7	-13	-3	4	-7	0
	1172	2019-01-09 12:09:06.17	-230	1309	-1542	-10	-1	-13	-6	4	-10	1
	1173	2019-01-09 12:09:06.18	-230	1316	-1543	-8	0	-11	-16	3	-19	6
	1174	2019-01-09 12:09:06.19	-232	1312	-1548	-6	4	-9	-21	8	-29	6
	1175	2019-01-09 12:09:06.20	-233	1307	-1553	-3	2	-5	-23	10	-33	6
	1176	2019-01-09 12:09:06.21	-228	1315	-1555	-3	2	-3	-17	6	-23	5
	1177	2019-01-09 12:09:06.22	-230	1318	-1544	-1	1	-1	-6	6	-12	0
	1178	2019-01-09 12:09:06.23	-231	1329	-1545	-3	2	-2	0	17	-17	-8
	1179	2019-01-09 12:09:06.24	-235	1326	-1542	-5	3	-3	1	31	-30	-16
	1180	2019-01-09 12:09:06.25	-227	1318	-1548	-3	2	-5	0	39	-39	-19
	1181	2019-01-09 12:09:06.26	-226	1323	-1545	-6	3	-9	-2	34	-36	-16
	1182	2019-01-09 12:09:06.27	-226	1321	-1550	-7	3	-11	-1	26	-27	-12
	1183	2019-01-09 12:09:06.28	-224	1325	-1550	-6	2	-11	-5	18	-23	-6
	1184	2019-01-09 12:09:06.29	-224	1318	-1543	-6	1	-14	-8	10	-18	-1
	1185	2019-01-09 12:09:06.30	-228	1308	-1549	-4	-2	-11	-12	13	-25	0
	1186	2019-01-09 12:09:06.31	-225	1306	-1543	-1	-4	-10	-17	12	-29	2
	1187	2019-01-09 12:09:06.32	-217	1305	-1533	-1	-3	-5	-12	21	-33	-4
	1188	2019-01-09 12:09:06.33	-222	1302	-1532	-3	0	-2	-6	23	-29	-8
	1189	2019-01-09 12:09:06.34	-220	1311	-1545	-3	11	-2	-12	20	-32	-4
	1190	2019-01-09 12:09:06.35	-229	1300	-1549	-5	12	0	-16	17	-33	0
	1191	2019-01-09 12:09:06.36	-228	1310	-1558	-6	6	4	-14	20	-34	-3
	1192	2019-01-09 12:09:06.37	-230	1313	-1557	-6	1	7	-7	20	-27	-6
	1193	2019-01-09 12:09:06.38	-229	1316	-1558	-8	-1	8	-8	23	-31	-7
	1194	2019-01-09 12:09:06.39	-228	1317	-1548	-8	-3	7	-10	22	-32	-6
	1195	2019-01-09 12:09:06.40	-233	1329	-1545	-10	-8	2	-18	17	-35	0
	1196	2019-01-09 12:09:06.41	-229	1326	-1555	-12	-7	1	-18	10	-28	4
	1197	2019-01-09 12:09:06.42	-224	1332	-1549	-12	-7	-4	-20	9	-29	5
	1198	2019-01-09 12:09:06.43	-221	1328	-1546	-12	-5	-5	-19	6	-25	6
	1199	2019-01-09 12:09:06.44	-234	1326	-1549	-13	-2	-11	-20	6	-26	7
	1200	2019-01-09 12:09:06.45	-225	1327	-1550	-13	0	-13	-19	1	-20	9
	1201	2019-01-09 12:09:06.46	-225	1325	-1550	-12	3	-14	-22	-5	-17	13
	1202	2019-01-09 12:09:06.47	-232	1324	-1550	-9	3	-15	-22	-6	-16	14
	1203	2019-01-09 12:09:06.48	-234	1318	-1557	-4	4	-16	-23	1	-24	11
	1204	2019-01-09 12:09:06.49	-231	1326	-1552	-2	2	-16	-26	6	-32	10
	1205	2019-01-09 12:09:06.50	-223	1328	-1553	2	6	-15	-18	9	-27	4
	1206	2019-01-09 12:09:06.51	-231	1326	-1548	4	4	-16	-20	8	-28	6
	1207	2019-01-09 12:09:06.52	-228	1315	-1549	4	5	-16	-20	15	-35	2
	1208	2019-01-09 12:09:06.53	-228	1315	-1545	6	6	-16	-28	7	-35	10
	1209	2019-01-09 12:09:06.54	-216	1306	-1547	8	6	-11	-22	15	-37	3
	1210	2019-01-09 12:09:06.55	-216	1313	-1541	8	8	-8	-19	8	-27	5
	1211	2019-01-09 12:09:06.56	-228	1316	-1548	7	11	-8	-14	12	-26	1
	1212	2019-01-09 12:09:06.57	-221	1311	-1547	5	11	-6	-17	8	-25	4
	1213	2019-01-09 12:09:06.58	-231	1309	-1546	5	11	-3	-16	15	-31	0
	1214	2019-01-09 12:09:06.59	-223	1314	-1545	3	6	-3	-18	13	-31	2
	1215	2019-01-09 12:09:06.60	-214	1317	-1548	0	7	-4	-16	13	-29	1
	1216	2019-01-09 12:09:06.61	-220	1316	-1556	-6	5	-3	-15	13	-28	1
	1217	2019-01-09 12:09:06.62	-220	1322	-1546	-8	2	-4	-20	14	-34	3
	1218	2019-01-09 12:09:06.63	-220	1320	-1555	-12	3	-9	-19	16	-35	1
	1219	2019-01-09 12:09:06.64	-222	1315	-1552	-11	2	-11	-14	19	-33	-2
	1220	2019-01-09 12:09:06.65	-224	1317	-1555	-9	0	-13	-13	18	-31	-2
	1221	2019-01-09 12:09:06.66	-225	1319	-1552	-6	1	-14	-18	17	-35	0
	1222	2019-01-09 12:09:06.67	-216	1319	-1555	-5	-4	-13	-16	19	-35	-1
	1223	2019-01-09 12:09:06.68	-226	1320	-1557	-7	-3	-14	-20	16	-36	2
	1224	2019-01-09 12:09:06.69	-231	1316	-1555	-7	-1	-12	-23	10	-33	6
	1225	2019-01-09 12:09:06.70	-225	1319	-1553	-8	1	-11	-28	9	-37	9
	1226	2019-01-09 12:09:06.71	-223	1315	-1533	-5	-2	-8	-32	6	-38	13
	1227	2019-01-09 12:09:06.72	-228	1321	-1537	-5	1	-5	-35	-1	-34	18
	1228	2019-01-09 12:09:06.73	-233	1315	-1539	-6	3	-6	-35	-5	-30	20
	1229	2019-01-09 12:09:06.74	-222	1317	-1538	-3	8	-1	-34	4	-38	15
	1230	2019-01-09 12:09:06.75	-216	1327	-1547	-3	8	-4	-24	9	-33	7
	1231	2019-01-09 12:09:06.76	-223	1322	-1549	-7	11	-3	-20	8	-28	6
	1232	2019-01-09 12:09:06.77	-211	1324	-1558	-8	13	-7	-18	7	-25	5
	1233	2019-01-09 12:09:06.78	-217	1330	-1570	-6	12	-12	-24	9	-33	7
	1234	2019-01-09 12:09:06.79	-207	1331	-1573	-5	2	-11	-28	8	-36	10
	1235	2019-01-09 12:09:06.80	-221	1320	-1558	0	-5	-12	-31	7	-38	12
	1236	2019-01-09 12:09:06.81	-226	1320	-1553	1	-10	-11	-22	10	-32	6
	1237	2019-01-09 12:09:06.82	-219	1326	-1548	4	-12	-12	-16	11	-27	2
	1238	2019-01-09 12:09:06.83	-213	1325	-1541	7	-11	-14	-18	5	-23	6
	1239	2019-01-09 12:09:06.84	-216	1317	-1540	6	-7	-18	-29	3	-32	13
	1240	2019-01-09 12:09:06.85	-233	1318	-1540	6	-1	-18	-26	2	-28	12
	1241	2019-01-09 12:09:06.86	-228	1312	-1551	5	0	-15	-22	2	-24	10
	1242	2019-01-09 12:09:06.87	-227	1306	-1546	5	-1	-11	-21	6	-27	7
	1243	2019-01-09 12:09:06.88	-225	1309	-1548	3	1	-9	-28	11	-39	8
	1244	2019-01-09 12:09:06.89	-229	1310	-1549	-2	-2	-3	-22	12	-34	5
	1245	2019-01-09 12:09:06.90	-229	1315	-1543	-2	-1	0	-27	10	-37	8
	1246	2019-01-09 12:09:06.91	-225	1311	-1545	-5	-3	4	-21	15	-36	3
	1247	2019-01-09 12:09:06.92	-227	1318	-1540	-6	0	4	-29	7	-36	11
	1248	2019-01-09 12:09:06.93	-225	1319	-1542	-5	0	4	-24	9	-33	7
	1249	2019-01-09 12:09:06.94	-224	1320	-1540	-5	5	3	-34	1	-35	16
	1250	2019-01-09 12:09:06.95	-220	1325	-1548	-7	6	-5	-26	8	-34	9
	1251	2019-01-09 12:09:06.96	-233	1317	-1551	-6	6	-7	-28	10	-38	9
	1252	2019-01-09 12:09:06.97	-228	1316	-1552	-3	1	-9	-14	12	-26	1
	1253	2019-01-09 12:09:06.98	-219	1319	-1548	-3	1	-13	-18	11	-29	3
	1254	2019-01-09 12:09:06.99	-222	1316	-1543	-2	-2	-15	-20	9	-29	5
	1255	2019-01-09 12:09:07.00	-214	1315	-1527	-3	1	-15	-27	3	-30	12
	1256	2019-01-09 12:09:07.01	-216	1313	-1531	-1	12	-21	-24	5	-29	9
	1257	2019-01-09 12:09:07.02	-224	1308	-1542	-1	18	-21	-25	9	-34	8
	1258	2019-01-09 12:09:07.03	-224	1305	-1548	-5	15	-19	-22	13	-35	4
	1259	2019-01-09 12:09:07.04	-222	1302	-1563	-8	15	-17	-20	16	-36	2
	1260	2019-01-09 12:09:07.05	-217	1304	-1561	-15	12	-14	-18	10	-28	4
	1261	2019-01-09 12:09:07.06	-217	1307	-1560	-18	10	-9	-20	4	-24	8
	1262	2019-01-09 12:09:07.07	-210	1317	-1558	-18	5	-7	-18	2	-20	8
	1263	2019-01-09 12:09:07.08	-204	1315	-1555	-19	2	-4	-22	9	-31	6
	1264	2019-01-09 12:09:07.09	-217	1321	-1556	-17	2	-2	-22	14	-36	4
	1265	2019-01-09 12:09:07.10	-213	1321	-1555	-19	-2	-4	-30	13	-43	8
	1266	2019-01-09 12:09:07.11	-227	1327	-1553	-16	-1	-2	-32	6	-38	13
	1267	2019-01-09 12:09:07.12	-216	1325	-1551	-15	-2	-1	-33	7	-40	13
	1268	2019-01-09 12:09:07.13	-215	1327	-1555	-14	-2	-2	-30	5	-35	12
	1269	2019-01-09 12:09:07.14	-214	1327	-1545	-10	-3	-1	-40	-5	-35	22
	1270	2019-01-09 12:09:07.15	-215	1321	-1554	-9	-2	-2	-40	-8	-32	24
	1271	2019-01-09 12:09:07.16	-227	1328	-1546	-7	-2	-3	-36	-3	-33	19
	1272	2019-01-09 12:09:07.17	-217	1326	-1547	-5	0	-5	-30	3	-33	13
	1273	2019-01-09 12:09:07.18	-229	1327	-1549	-5	-2	-8	-29	7	-36	11
	1274	2019-01-09 12:09:07.19	-223	1320	-1546	-2	-1	-11	-27	7	-34	10
	1275	2019-01-09 12:09:07.20	-223	1326	-1547	-3	0	-12	-34	5	-39	14
	1276	2019-01-09 12:09:07.21	-222	1323	-1543	-4	2	-14	-32	9	-41	11
	1277	2019-01-09 12:09:07.22	-212	1326	-1546	-3	0	-19	-35	11	-46	12
	1278	2019-01-09 12:09:07.23	-221	1321	-1553	-2	1	-19	-33	5	-38	14
	1279	2019-01-09 12:09:07.24	-219	1318	-1551	-2	-1	-23	-34	-3	-31	18
	1280	2019-01-09 12:09:07.25	-220	1312	-1550	-1	1	-23	-24	-2	-22	13
	1281	2019-01-09 12:09:07.26	-217	1305	-1539	0	-2	-20	-25	1	-26	12
	1282	2019-01-09 12:09:07.27	-223	1310	-1540	-2	1	-18	-22	-1	-21	11
	1283	2019-01-09 12:09:07.28	-214	1312	-1549	-7	1	-17	-27	0	-27	13
	1284	2019-01-09 12:09:07.29	-219	1308	-1548	-10	3	-14	-23	6	-29	8
	1285	2019-01-09 12:09:07.30	-218	1309	-1550	-9	1	-10	-21	8	-29	6
	1286	2019-01-09 12:09:07.31	-219	1321	-1550	-9	3	-8	-16	3	-19	6
	1287	2019-01-09 12:09:07.32	-220	1313	-1550	-9	0	-7	-14	3	-17	5
	1288	2019-01-09 12:09:07.33	-217	1318	-1551	-8	-5	-6	-24	-14	-10	19
	1289	2019-01-09 12:09:07.34	-220	1317	-1547	-8	-5	-5	-27	-17	-10	22
	1290	2019-01-09 12:09:07.35	-225	1316	-1549	-6	-4	-6	-33	-16	-17	24
	1291	2019-01-09 12:09:07.36	-215	1318	-1541	-5	-7	-9	-30	1	-31	14
	1292	2019-01-09 12:09:07.37	-222	1315	-1538	-7	-1	-9	-29	-4	-25	16
	1293	2019-01-09 12:09:07.38	-222	1317	-1543	-7	3	-8	-34	-11	-23	22
	1294	2019-01-09 12:09:07.39	-221	1320	-1535	-8	3	-9	-23	-9	-14	16
	1295	2019-01-09 12:09:07.40	-217	1320	-1538	-11	4	-11	-23	-9	-14	16
	1296	2019-01-09 12:09:07.41	-214	1319	-1542	-14	5	-14	-26	-10	-16	18
	1297	2019-01-09 12:09:07.42	-219	1322	-1549	-18	6	-12	-32	-11	-21	21
	1298	2019-01-09 12:09:07.43	-206	1319	-1540	-20	6	-14	-30	-14	-16	22
	1299	2019-01-09 12:09:07.44	-206	1316	-1555	-20	12	-16	-34	-19	-15	26
	1300	2019-01-09 12:09:07.45	-220	1324	-1564	-22	12	-16	-34	-23	-11	28
	1301	2019-01-09 12:09:07.46	-210	1325	-1566	-25	9	-14	-35	-22	-13	28
	1302	2019-01-09 12:09:07.47	-214	1330	-1560	-23	3	-12	-32	-18	-14	25
	1303	2019-01-09 12:09:07.48	-204	1328	-1550	-24	2	-12	-33	-9	-24	21
	1304	2019-01-09 12:09:07.49	-218	1328	-1550	-21	-2	-12	-31	-2	-29	16
	1305	2019-01-09 12:09:07.50	-224	1334	-1539	-18	-6	-11	-32	4	-36	14
	1306	2019-01-09 12:09:07.51	-217	1327	-1549	-15	-5	-11	-31	-1	-30	16
	1307	2019-01-09 12:09:07.52	-218	1332	-1546	-12	-3	-11	-38	-9	-29	23
	1308	2019-01-09 12:09:07.53	-226	1323	-1545	-9	-4	-9	-36	-3	-33	19
	1309	2019-01-09 12:09:07.54	-226	1327	-1546	-5	-4	-7	-34	0	-34	17
	1310	2019-01-09 12:09:07.55	-214	1325	-1535	-2	-3	-4	-30	0	-30	15
	1311	2019-01-09 12:09:07.56	-218	1325	-1532	-3	2	-7	-32	-1	-31	16
	1312	2019-01-09 12:09:07.57	-220	1333	-1538	-3	1	-8	-28	-5	-23	16
	1313	2019-01-09 12:09:07.58	-224	1334	-1538	-3	5	-7	-32	-7	-25	19
	1314	2019-01-09 12:09:07.59	-213	1333	-1539	-4	8	-11	-35	-4	-31	19
	1315	2019-01-09 12:09:07.60	-218	1330	-1540	-4	5	-13	-41	-4	-37	22
	1316	2019-01-09 12:09:07.61	-214	1327	-1549	-5	5	-15	-41	-4	-37	22
	1317	2019-01-09 12:09:07.62	-220	1335	-1549	-8	5	-15	-36	-1	-35	18
	1318	2019-01-09 12:09:07.63	-217	1324	-1552	-9	5	-14	-28	3	-31	12
	1319	2019-01-09 12:09:07.64	-214	1321	-1544	-5	-2	-16	-30	10	-40	10
	1320	2019-01-09 12:09:07.65	-212	1329	-1539	-1	-3	-14	-28	14	-42	7
	1321	2019-01-09 12:09:07.66	-222	1327	-1530	1	-5	-14	-26	12	-38	7
	1322	2019-01-09 12:09:07.67	-209	1322	-1535	4	-1	-12	-30	17	-47	6
	1323	2019-01-09 12:09:07.68	-211	1320	-1538	5	5	-13	-31	16	-47	7
	1324	2019-01-09 12:09:07.69	-216	1315	-1548	4	7	-13	-28	7	-35	10
	1325	2019-01-09 12:09:07.70	-219	1322	-1559	2	1	-13	-36	-6	-30	21
	1326	2019-01-09 12:09:07.71	-218	1322	-1557	-1	-2	-10	-41	-7	-34	24
	1327	2019-01-09 12:09:07.72	-218	1319	-1548	-2	-5	-9	-36	-3	-33	19
	1328	2019-01-09 12:09:07.73	-216	1332	-1542	-4	-7	-9	-21	7	-28	7
	1329	2019-01-09 12:09:07.74	-216	1329	-1539	-3	-8	-8	-30	3	-33	13
	1330	2019-01-09 12:09:07.75	-220	1325	-1536	-3	-9	-8	-28	4	-32	12
	1331	2019-01-09 12:09:07.76	-222	1325	-1548	-3	-7	-9	-36	-3	-33	19
	1332	2019-01-09 12:09:07.77	-218	1326	-1543	-3	-7	-9	-28	6	-34	11
	1333	2019-01-09 12:09:07.78	-217	1329	-1531	-5	-3	-9	-25	-2	-23	13
	1334	2019-01-09 12:09:07.79	-223	1324	-1538	-3	0	-10	-16	-2	-14	9
	1335	2019-01-09 12:09:07.80	-223	1317	-1534	-2	1	-8	-15	-3	-12	9
	1336	2019-01-09 12:09:07.81	-223	1324	-1546	-2	2	-10	-16	6	-22	5
	1337	2019-01-09 12:09:07.82	-224	1326	-1546	-4	3	-10	-22	7	-29	7
	1338	2019-01-09 12:09:07.83	-219	1325	-1544	-5	3	-12	-18	7	-25	5
	1339	2019-01-09 12:09:07.84	-206	1318	-1543	-4	6	-12	-18	13	-31	2
	1340	2019-01-09 12:09:07.85	-219	1324	-1550	-3	7	-13	-22	24	-46	-1
	1341	2019-01-09 12:09:07.86	-219	1328	-1547	-2	7	-12	-25	19	-44	3
	1342	2019-01-09 12:09:07.87	-214	1318	-1545	-6	5	-11	-28	8	-36	10
	1343	2019-01-09 12:09:07.88	-222	1311	-1542	-2	6	-9	-29	3	-32	13
	1344	2019-01-09 12:09:07.89	-213	1317	-1545	-5	4	-8	-28	3	-31	12
	1345	2019-01-09 12:09:07.90	-216	1320	-1547	-5	3	-6	-28	9	-37	9
	1346	2019-01-09 12:09:07.91	-219	1323	-1543	-5	2	-10	-29	9	-38	10
	1347	2019-01-09 12:09:07.92	-214	1317	-1548	-5	4	-9	-29	9	-38	10
	1348	2019-01-09 12:09:07.93	-212	1321	-1542	-6	3	-9	-30	2	-32	14
	1349	2019-01-09 12:09:07.94	-212	1326	-1539	-8	4	-8	-31	-3	-28	17
	1350	2019-01-09 12:09:07.95	-216	1325	-1545	-7	3	-11	-25	3	-28	11
	1351	2019-01-09 12:09:07.96	-217	1327	-1539	-6	4	-13	-24	10	-34	7
	1352	2019-01-09 12:09:07.97	-213	1327	-1544	-6	4	-13	-26	9	-35	8
	1353	2019-01-09 12:09:07.98	-207	1326	-1542	-5	6	-14	-30	-4	-26	17
	1354	2019-01-09 12:09:07.99	-214	1327	-1553	-8	6	-12	-30	-5	-25	17
	1355	2019-01-09 12:09:08.00	-207	1316	-1547	-8	4	-11	-23	4	-27	9
	1356	2019-01-09 12:09:08.01	-211	1317	-1547	-6	4	-9	-23	10	-33	6
	1357	2019-01-09 12:09:08.02	-208	1320	-1556	-5	0	-8	-28	11	-39	8
	1358	2019-01-09 12:09:08.03	-205	1328	-1549	-5	-3	-7	-27	6	-33	10
	1359	2019-01-09 12:09:08.04	-213	1322	-1552	-5	-4	-7	-26	-1	-25	13
	1360	2019-01-09 12:09:08.05	-216	1320	-1550	-6	-3	-5	-23	-5	-18	14
	1361	2019-01-09 12:09:08.06	-213	1318	-1549	-4	-6	-6	-21	-9	-12	15
	1362	2019-01-09 12:09:08.07	-215	1320	-1534	-3	-4	-7	-20	-18	-2	19
	1363	2019-01-09 12:09:08.08	-215	1318	-1542	-4	-4	-5	-23	-41	18	32
	1364	2019-01-09 12:09:08.09	-210	1317	-1535	-4	-3	-6	-28	-65	37	46
	1365	2019-01-09 12:09:08.10	-208	1321	-1543	-4	0	-8	-31	-83	52	57
	1366	2019-01-09 12:09:08.11	-216	1322	-1542	-6	3	-10	-25	-86	61	55
	1367	2019-01-09 12:09:08.12	-201	1322	-1549	-6	4	-11	-20	-82	62	51
	1368	2019-01-09 12:09:08.13	-215	1318	-1561	-8	1	-11	-23	-85	62	54
	1369	2019-01-09 12:09:08.14	-216	1317	-1564	-13	0	-10	-23	-88	65	55
	1370	2019-01-09 12:09:08.15	-216	1322	-1556	-10	-6	-10	-33	-100	67	66
	1371	2019-01-09 12:09:08.16	-216	1329	-1553	-11	-9	-11	-30	-103	73	66
	1372	2019-01-09 12:09:08.17	-211	1328	-1547	-12	-13	-11	-28	-106	78	67
	1373	2019-01-09 12:09:08.18	-224	1330	-1538	-11	-19	-10	-17	-93	76	55
	1374	2019-01-09 12:09:08.19	-222	1325	-1541	-10	-16	-9	-14	-88	74	51
	1375	2019-01-09 12:09:08.20	-223	1330	-1528	-9	-11	-8	-18	-92	74	55
	1376	2019-01-09 12:09:08.21	-223	1325	-1533	-7	-7	-5	-14	-91	77	52
	1377	2019-01-09 12:09:08.22	-225	1324	-1544	-9	-6	-5	-15	-94	79	54
	1378	2019-01-09 12:09:08.23	-217	1323	-1551	-9	-5	-2	-15	-99	84	57
	1379	2019-01-09 12:09:08.24	-221	1322	-1538	-11	-3	-1	-16	-98	82	57
	1380	2019-01-09 12:09:08.25	-223	1330	-1539	-11	-3	-1	-11	-91	80	51
	1381	2019-01-09 12:09:08.26	-223	1331	-1539	-7	-5	0	-6	-93	87	49
	1382	2019-01-09 12:09:08.27	-223	1339	-1529	-8	-3	-2	-12	-100	88	56
	1383	2019-01-09 12:09:08.28	-220	1337	-1536	-8	1	-6	-23	-93	70	58
	1384	2019-01-09 12:09:08.29	-227	1341	-1532	-9	3	-7	-25	-46	21	35
	1385	2019-01-09 12:09:08.30	-217	1335	-1544	-11	5	-14	-18	-11	-7	14
	1386	2019-01-09 12:09:08.31	-220	1334	-1548	-12	5	-18	-15	-8	-7	11
	1387	2019-01-09 12:09:08.32	-231	1333	-1542	-10	5	-19	-14	-25	11	19
	1388	2019-01-09 12:09:08.33	-219	1330	-1545	-8	-1	-22	-21	-33	12	27
	1389	2019-01-09 12:09:08.34	-234	1325	-1544	-5	-5	-21	-23	-48	25	35
	1390	2019-01-09 12:09:08.35	-215	1325	-1535	-4	-4	-22	-22	-62	40	42
	1391	2019-01-09 12:09:08.36	-213	1313	-1522	-3	-2	-19	-15	-66	51	40
	1392	2019-01-09 12:09:08.37	-218	1319	-1538	0	6	-20	-12	-68	56	40
	1393	2019-01-09 12:09:08.38	-223	1316	-1540	-1	11	-18	-12	-69	57	40
	1394	2019-01-09 12:09:08.39	-215	1314	-1552	0	10	-15	-18	-74	56	46
	1395	2019-01-09 12:09:08.40	-210	1316	-1554	-3	8	-12	-18	-79	61	48
	1396	2019-01-09 12:09:08.41	-220	1325	-1545	-4	4	-8	-24	-78	54	51
	1397	2019-01-09 12:09:08.42	-217	1324	-1552	-6	1	-8	-24	-76	52	50
	1398	2019-01-09 12:09:08.43	-219	1332	-1552	-9	1	-8	-27	-76	49	51
	1399	2019-01-09 12:09:08.44	-226	1336	-1550	-12	-1	-7	-28	-76	48	52
	1400	2019-01-09 12:09:08.45	-213	1336	-1543	-11	0	-7	-30	-68	38	49
	1401	2019-01-09 12:09:08.46	-216	1323	-1538	-12	-3	-8	-24	-60	36	42
	1402	2019-01-09 12:09:08.47	-232	1328	-1539	-6	-1	-11	-21	-53	32	37
	1403	2019-01-09 12:09:08.48	-214	1322	-1533	-2	3	-8	-24	-53	29	38
	1404	2019-01-09 12:09:08.49	-224	1330	-1537	1	4	-8	-25	-47	22	36
	1405	2019-01-09 12:09:08.50	-217	1322	-1542	2	8	-8	-23	-38	15	30
	1406	2019-01-09 12:09:08.51	-222	1326	-1546	3	10	-10	-22	-29	7	25
	1407	2019-01-09 12:09:08.52	-220	1330	-1541	2	8	-10	-18	-19	1	18
	1408	2019-01-09 12:09:08.53	-224	1327	-1540	2	7	-10	-19	-13	-6	16
	1409	2019-01-09 12:09:08.54	-227	1331	-1545	2	8	-11	-19	-18	-1	18
	1410	2019-01-09 12:09:08.55	-216	1325	-1545	2	9	-16	-15	-9	-6	12
	1411	2019-01-09 12:09:08.56	-207	1325	-1540	0	5	-17	-26	-24	-2	25
	1412	2019-01-09 12:09:08.57	-213	1320	-1542	-1	7	-18	-31	-27	-4	29
	1413	2019-01-09 12:09:08.58	-220	1331	-1549	-1	6	-21	-29	-42	13	35
	1414	2019-01-09 12:09:08.59	-220	1325	-1542	-4	5	-22	-27	-38	11	32
	1415	2019-01-09 12:09:08.60	-218	1317	-1542	-7	6	-22	-28	-37	9	32
	1416	2019-01-09 12:09:08.61	-210	1313	-1546	-4	5	-19	-35	-43	8	39
	1417	2019-01-09 12:09:08.62	-212	1320	-1539	-8	5	-17	-27	-45	18	36
	1418	2019-01-09 12:09:08.63	-213	1316	-1536	-10	8	-12	-29	-52	23	40
	1419	2019-01-09 12:09:08.64	-211	1319	-1531	-12	8	-9	-38	-69	31	53
	1420	2019-01-09 12:09:08.65	-208	1324	-1538	-12	11	-6	-39	-63	24	51
	1421	2019-01-09 12:09:08.66	-208	1321	-1534	-13	13	-2	-33	-58	25	45
	1422	2019-01-09 12:09:08.67	-205	1332	-1546	-13	12	-1	-28	-51	23	39
	1423	2019-01-09 12:09:08.68	-218	1336	-1545	-13	13	0	-26	-46	20	36
	1424	2019-01-09 12:09:08.69	-213	1329	-1554	-11	11	-2	-31	-42	11	36
	1425	2019-01-09 12:09:08.70	-209	1333	-1545	-5	7	-3	-29	-41	12	35
	1426	2019-01-09 12:09:08.71	-208	1336	-1551	-2	4	-7	-34	-37	3	35
	1427	2019-01-09 12:09:08.72	-201	1333	-1553	-1	5	-14	-27	-29	2	28
	1428	2019-01-09 12:09:08.73	-205	1328	-1541	-1	3	-17	-25	-27	2	26
	1429	2019-01-09 12:09:08.74	-213	1320	-1535	0	3	-17	-25	-22	-3	23
	1430	2019-01-09 12:09:08.75	-207	1319	-1523	-1	2	-13	-30	-15	-15	22
	1431	2019-01-09 12:09:08.76	-212	1321	-1532	-3	3	-11	-31	-14	-17	22
	1432	2019-01-09 12:09:08.77	-206	1320	-1538	-3	3	-10	-33	-15	-18	24
	1433	2019-01-09 12:09:08.78	-217	1318	-1545	-5	6	-6	-27	-14	-13	20
	1434	2019-01-09 12:09:08.79	-208	1322	-1542	-8	5	-5	-30	-8	-22	19
	1435	2019-01-09 12:09:08.80	-203	1324	-1547	-11	9	-4	-27	0	-27	13
	1436	2019-01-09 12:09:08.81	-213	1327	-1551	-11	10	-6	-30	7	-37	11
	1437	2019-01-09 12:09:08.82	-216	1331	-1550	-12	8	-5	-31	12	-43	9
	1438	2019-01-09 12:09:08.83	-209	1338	-1550	-13	4	-5	-36	13	-49	11
	1439	2019-01-09 12:09:08.84	-210	1339	-1554	-13	0	-5	-28	25	-53	1
	1440	2019-01-09 12:09:08.85	-206	1342	-1536	-13	1	-11	-26	43	-69	-8
	1441	2019-01-09 12:09:08.86	-215	1338	-1537	-12	2	-13	-24	49	-73	-12
	1442	2019-01-09 12:09:08.87	-220	1335	-1529	-9	3	-14	-28	53	-81	-12
	1443	2019-01-09 12:09:08.88	-223	1331	-1544	-8	6	-16	-28	53	-81	-12
	1444	2019-01-09 12:09:08.89	-212	1335	-1543	-6	6	-12	-27	56	-83	-14
	1445	2019-01-09 12:09:08.90	-212	1325	-1537	-7	5	-13	-25	59	-84	-17
	1446	2019-01-09 12:09:08.91	-211	1327	-1535	-3	5	-7	-33	56	-89	-11
	1447	2019-01-09 12:09:08.92	-218	1320	-1534	0	5	-5	-33	55	-88	-11
	1448	2019-01-09 12:09:08.93	-210	1317	-1546	1	4	-1	-38	62	-100	-12
	1449	2019-01-09 12:09:08.94	-214	1327	-1543	4	1	2	-39	66	-105	-13
	1450	2019-01-09 12:09:08.95	-210	1327	-1547	5	-5	5	-43	67	-110	-12
	1451	2019-01-09 12:09:08.96	-207	1343	-1536	5	-6	6	-33	75	-108	-21
	1452	2019-01-09 12:09:08.97	-205	1337	-1543	1	-4	1	-43	69	-112	-13
	1453	2019-01-09 12:09:08.98	-208	1337	-1546	-3	-3	-1	-45	61	-106	-8
	1454	2019-01-09 12:09:08.99	-221	1334	-1543	-4	-5	-4	-48	55	-103	-3
	1455	2019-01-09 12:09:09.00	-217	1330	-1541	-2	-3	-7	-48	52	-100	-2
	1456	2019-01-09 12:09:09.01	-217	1323	-1551	0	-8	-6	-53	49	-102	2
	1457	2019-01-09 12:09:09.02	-222	1321	-1541	4	-5	-4	-51	53	-104	-1
	1458	2019-01-09 12:09:09.03	-213	1324	-1532	5	-4	-5	-51	53	-104	-1
	1459	2019-01-09 12:09:09.04	-215	1323	-1532	4	-1	-3	-44	54	-98	-5
	1460	2019-01-09 12:09:09.05	-201	1324	-1537	4	6	-5	-45	49	-94	-2
	1461	2019-01-09 12:09:09.06	-204	1318	-1545	4	6	-6	-44	43	-87	0
	1462	2019-01-09 12:09:09.07	-212	1320	-1552	0	7	-6	-47	42	-89	2
	1463	2019-01-09 12:09:09.08	-214	1321	-1547	-4	4	-5	-42	45	-87	-1
	1464	2019-01-09 12:09:09.09	-216	1327	-1549	-7	2	-6	-47	47	-94	0
	1465	2019-01-09 12:09:09.10	-204	1328	-1555	-9	-1	-7	-40	51	-91	-5
	1466	2019-01-09 12:09:09.11	-208	1331	-1547	-12	-3	-9	-41	42	-83	0
	1467	2019-01-09 12:09:09.12	-207	1331	-1546	-13	-5	-9	-40	31	-71	4
	1468	2019-01-09 12:09:09.13	-210	1324	-1538	-16	-6	-9	-48	28	-76	10
	1469	2019-01-09 12:09:09.14	-211	1327	-1539	-15	-7	-7	-51	29	-80	11
	1470	2019-01-09 12:09:09.15	-206	1324	-1534	-13	-6	-7	-58	30	-88	14
	1471	2019-01-09 12:09:09.16	-217	1321	-1536	-14	-4	-6	-56	32	-88	12
	1472	2019-01-09 12:09:09.17	-222	1317	-1529	-12	-2	-3	-55	28	-83	13
	1473	2019-01-09 12:09:09.18	-222	1322	-1531	-10	2	3	-49	29	-78	10
	1474	2019-01-09 12:09:09.19	-217	1326	-1530	-10	6	3	-51	34	-85	8
	1475	2019-01-09 12:09:09.20	-214	1331	-1544	-9	6	4	-48	30	-78	9
	1476	2019-01-09 12:09:09.21	-220	1333	-1537	-11	7	4	-52	23	-75	14
	1477	2019-01-09 12:09:09.22	-199	1329	-1542	-9	6	2	-50	23	-73	13
	1478	2019-01-09 12:09:09.23	-209	1329	-1544	-9	9	1	-48	26	-74	11
	1479	2019-01-09 12:09:09.24	-209	1332	-1549	-8	8	-2	-40	34	-74	3
	1480	2019-01-09 12:09:09.25	-206	1322	-1541	-6	4	-2	-40	44	-84	-2
	1481	2019-01-09 12:09:09.26	-218	1328	-1545	-5	5	-4	-38	48	-86	-5
	1482	2019-01-09 12:09:09.27	-208	1319	-1546	-6	5	-3	-48	38	-86	5
	1483	2019-01-09 12:09:09.28	-200	1323	-1536	-6	5	-3	-49	36	-85	6
	1484	2019-01-09 12:09:09.29	-210	1327	-1540	-7	6	-4	-52	34	-86	9
	1485	2019-01-09 12:09:09.30	-207	1330	-1533	-9	7	-4	-50	33	-83	8
	1486	2019-01-09 12:09:09.31	-196	1318	-1536	-11	9	-5	-55	26	-81	14
	1487	2019-01-09 12:09:09.32	-206	1327	-1538	-12	9	-4	-58	17	-75	20
	1488	2019-01-09 12:09:09.33	-209	1329	-1538	-12	10	-3	-60	13	-73	23
	1489	2019-01-09 12:09:09.34	-194	1328	-1538	-15	8	-4	-51	12	-63	19
	1490	2019-01-09 12:09:09.35	-194	1340	-1548	-18	9	-4	-49	13	-62	18
	1491	2019-01-09 12:09:09.36	-204	1335	-1545	-20	7	-6	-51	17	-68	17
	1492	2019-01-09 12:09:09.37	-204	1333	-1549	-22	3	-5	-48	25	-73	11
	1493	2019-01-09 12:09:09.38	-202	1334	-1546	-22	1	-8	-41	16	-57	12
	1494	2019-01-09 12:09:09.39	-201	1332	-1542	-19	0	-10	-37	19	-56	9
	1495	2019-01-09 12:09:09.40	-196	1337	-1540	-15	-1	-12	-32	19	-51	6
	1496	2019-01-09 12:09:09.41	-204	1335	-1539	-12	4	-12	-36	16	-52	10
	1497	2019-01-09 12:09:09.42	-199	1330	-1535	-11	4	-14	-35	13	-48	11
	1498	2019-01-09 12:09:09.43	-211	1332	-1534	-9	4	-12	-44	12	-56	16
	1499	2019-01-09 12:09:09.44	-197	1332	-1531	-8	2	-9	-35	22	-57	6
	1500	2019-01-09 12:09:09.45	-198	1333	-1540	-13	-1	-7	-36	22	-58	7
	1501	2019-01-09 12:09:09.46	-199	1326	-1536	-12	0	-4	-32	24	-56	4
	1502	2019-01-09 12:09:09.47	-205	1330	-1539	-9	-3	-2	-34	26	-60	4
	1503	2019-01-09 12:09:09.48	-201	1332	-1537	-13	0	-1	-30	27	-57	1
	1504	2019-01-09 12:09:09.49	-197	1342	-1539	-11	0	1	-30	24	-54	3
	1505	2019-01-09 12:09:09.50	-192	1338	-1550	-13	6	-2	-27	24	-51	1
	1506	2019-01-09 12:09:09.51	-196	1341	-1546	-13	8	-4	-31	18	-49	6
	1507	2019-01-09 12:09:09.52	-202	1343	-1560	-14	4	-5	-32	14	-46	9
	1508	2019-01-09 12:09:09.53	-202	1353	-1547	-15	0	-7	-32	22	-54	5
	1509	2019-01-09 12:09:09.54	-197	1341	-1550	-15	-11	-8	-28	33	-61	-2
	1510	2019-01-09 12:09:09.55	-196	1339	-1529	-11	-14	-7	-24	33	-57	-4
	1511	2019-01-09 12:09:09.56	-202	1335	-1527	-5	-12	-7	-19	32	-51	-6
	1512	2019-01-09 12:09:09.57	-190	1336	-1534	-3	-10	-6	-24	27	-51	-1
	1513	2019-01-09 12:09:09.58	-197	1334	-1533	-1	-8	-5	-26	26	-52	0
	1514	2019-01-09 12:09:09.59	-199	1326	-1542	0	-3	-4	-28	24	-52	2
	1515	2019-01-09 12:09:09.60	-207	1328	-1531	3	-7	-1	-25	19	-44	3
	1516	2019-01-09 12:09:09.61	-202	1331	-1534	4	-7	1	-24	19	-43	2
	1517	2019-01-09 12:09:09.62	-205	1337	-1527	2	-10	2	-20	25	-45	-2
	1518	2019-01-09 12:09:09.63	-209	1339	-1526	1	-5	2	-21	31	-52	-5
	1519	2019-01-09 12:09:09.64	-201	1343	-1531	-1	-5	-1	-23	32	-55	-4
	1520	2019-01-09 12:09:09.65	-196	1337	-1535	-1	-2	-5	-29	29	-58	0
	1521	2019-01-09 12:09:09.66	-199	1334	-1543	-3	1	-6	-25	31	-56	-3
	1522	2019-01-09 12:09:09.67	-199	1339	-1536	-5	-1	-9	-23	32	-55	-4
	1523	2019-01-09 12:09:09.68	-204	1340	-1538	-6	-3	-13	-27	26	-53	0
	1524	2019-01-09 12:09:09.69	-193	1329	-1546	-8	-7	-12	-32	27	-59	2
	1525	2019-01-09 12:09:09.70	-205	1331	-1544	-8	-14	-12	-32	33	-65	0
	1526	2019-01-09 12:09:09.71	-211	1335	-1536	-9	-13	-10	-30	33	-63	-1
	1527	2019-01-09 12:09:09.72	-197	1329	-1523	-8	-14	-9	-26	35	-61	-4
	1528	2019-01-09 12:09:09.73	-210	1326	-1520	-6	-10	-11	-33	24	-57	4
	1529	2019-01-09 12:09:09.74	-201	1334	-1533	-6	-2	-10	-35	24	-59	5
	1530	2019-01-09 12:09:09.75	-205	1333	-1534	-9	-1	-10	-26	26	-52	0
	1531	2019-01-09 12:09:09.76	-208	1332	-1543	-10	1	-8	-25	25	-50	0
	1532	2019-01-09 12:09:09.77	-199	1333	-1543	-12	-1	-6	-31	28	-59	1
	1533	2019-01-09 12:09:09.78	-200	1334	-1546	-12	-1	-2	-28	34	-62	-3
	1534	2019-01-09 12:09:09.79	-204	1327	-1540	-12	1	-4	-34	30	-64	2
	1535	2019-01-09 12:09:09.80	-208	1330	-1544	-11	-2	-2	-31	30	-61	0
	1536	2019-01-09 12:09:09.81	-201	1338	-1540	-7	-3	-1	-30	18	-48	6
	1537	2019-01-09 12:09:09.82	-203	1339	-1535	-6	-2	-6	-27	22	-49	2
	1538	2019-01-09 12:09:09.83	-198	1338	-1536	-2	-3	-10	-28	16	-44	6
	1539	2019-01-09 12:09:09.84	-210	1342	-1543	-2	-1	-10	-34	4	-38	15
	1540	2019-01-09 12:09:09.85	-211	1339	-1540	-1	-2	-15	-36	6	-42	15
	1541	2019-01-09 12:09:09.86	-207	1336	-1547	0	-2	-15	-38	14	-52	12
	1542	2019-01-09 12:09:09.87	-205	1338	-1533	1	-5	-18	-38	28	-66	5
	1543	2019-01-09 12:09:09.88	-203	1333	-1533	-1	-3	-17	-38	30	-68	4
	1544	2019-01-09 12:09:09.89	-213	1334	-1538	2	0	-18	-36	26	-62	5
	1545	2019-01-09 12:09:09.90	-195	1323	-1526	4	3	-19	-31	23	-54	4
	1546	2019-01-09 12:09:09.91	-205	1326	-1531	3	3	-18	-27	22	-49	2
	1547	2019-01-09 12:09:09.92	-202	1334	-1539	1	3	-16	-27	21	-48	3
	1548	2019-01-09 12:09:09.93	-198	1331	-1538	-2	3	-14	-27	20	-47	3
	1549	2019-01-09 12:09:09.94	-207	1330	-1543	-4	1	-11	-32	18	-50	7
	1550	2019-01-09 12:09:09.95	-204	1328	-1540	-7	-3	-8	-40	14	-54	13
	1551	2019-01-09 12:09:09.96	-210	1325	-1541	-6	-4	-5	-47	11	-58	18
	1552	2019-01-09 12:09:09.97	-203	1333	-1534	-4	-6	-4	-41	14	-55	13
	1553	2019-01-09 12:09:09.98	-204	1330	-1528	-3	-6	-4	-33	21	-54	6
	1554	2019-01-09 12:09:09.99	-213	1347	-1526	-1	-3	-6	-29	26	-55	1
	1555	2019-01-09 12:09:10.00	-207	1346	-1521	-4	0	-11	-30	25	-55	2
	1556	2019-01-09 12:09:10.01	-210	1341	-1533	-5	4	-15	-37	14	-51	11
	1557	2019-01-09 12:09:10.02	-202	1335	-1545	-4	5	-16	-43	7	-50	18
	1558	2019-01-09 12:09:10.03	-206	1336	-1539	-8	2	-17	-45	4	-49	20
	1559	2019-01-09 12:09:10.04	-203	1335	-1542	-10	3	-18	-44	6	-50	19
	1560	2019-01-09 12:09:10.05	-206	1338	-1541	-12	4	-18	-42	5	-47	18
	1561	2019-01-09 12:09:10.06	-211	1334	-1547	-11	3	-16	-45	5	-50	20
	1562	2019-01-09 12:09:10.07	-205	1334	-1545	-8	1	-16	-48	0	-48	24
	1563	2019-01-09 12:09:10.08	-200	1332	-1543	-9	0	-16	-50	-5	-45	27
	1564	2019-01-09 12:09:10.09	-212	1337	-1541	-7	4	-15	-50	-3	-47	26
	1565	2019-01-09 12:09:10.10	-206	1326	-1528	-1	3	-15	-50	-4	-46	27
	1566	2019-01-09 12:09:10.11	-205	1329	-1525	3	5	-15	-44	-4	-40	24
	1567	2019-01-09 12:09:10.12	-206	1328	-1530	0	7	-11	-46	-7	-39	26
	1568	2019-01-09 12:09:10.13	-206	1325	-1533	1	13	-8	-50	-6	-44	28
	1569	2019-01-09 12:09:10.14	-210	1332	-1528	1	12	-6	-57	-4	-53	30
	1570	2019-01-09 12:09:10.15	-214	1334	-1536	-2	16	-7	-54	-5	-49	29
	1571	2019-01-09 12:09:10.16	-191	1333	-1540	-8	24	-7	-51	-8	-43	29
	1572	2019-01-09 12:09:10.17	-192	1333	-1542	-8	25	-7	-51	-11	-40	31
	1573	2019-01-09 12:09:10.18	-198	1340	-1553	-8	21	-10	-57	-11	-46	34
	1574	2019-01-09 12:09:10.19	-198	1340	-1558	-7	15	-10	-56	-7	-49	31
	1575	2019-01-09 12:09:10.20	-200	1339	-1553	-7	8	-11	-62	-13	-49	37
	1576	2019-01-09 12:09:10.21	-189	1340	-1536	-4	2	-12	-58	-11	-47	34
	1577	2019-01-09 12:09:10.22	-197	1335	-1526	-5	1	-13	-54	-11	-43	32
	1578	2019-01-09 12:09:10.23	-189	1345	-1525	-3	3	-20	-49	-8	-41	28
	1579	2019-01-09 12:09:10.24	-203	1336	-1522	-2	6	-20	-46	-7	-39	26
	1580	2019-01-09 12:09:10.25	-196	1337	-1536	-3	10	-21	-44	-9	-35	26
	1581	2019-01-09 12:09:10.26	-209	1331	-1538	-5	14	-23	-51	-9	-42	30
	1582	2019-01-09 12:09:10.27	-202	1327	-1531	-8	12	-20	-56	-9	-47	32
	1583	2019-01-09 12:09:10.28	-201	1324	-1533	-10	13	-15	-63	-15	-48	39
	1584	2019-01-09 12:09:10.29	-202	1322	-1534	-11	12	-12	-66	-23	-43	44
	1585	2019-01-09 12:09:10.30	-201	1330	-1532	-13	14	-8	-62	-25	-37	43
	1586	2019-01-09 12:09:10.31	-202	1336	-1525	-15	16	-8	-57	-26	-31	41
	1587	2019-01-09 12:09:10.32	-212	1343	-1530	-17	20	-8	-58	-22	-36	40
	1588	2019-01-09 12:09:10.33	-200	1335	-1530	-16	19	-9	-59	-21	-38	40
	1589	2019-01-09 12:09:10.34	-201	1343	-1538	-14	20	-11	-60	-28	-32	44
	1590	2019-01-09 12:09:10.35	-191	1340	-1534	-16	21	-14	-61	-35	-26	48
	1591	2019-01-09 12:09:10.36	-202	1338	-1533	-14	23	-17	-62	-37	-25	49
	1592	2019-01-09 12:09:10.37	-201	1340	-1535	-13	19	-17	-56	-34	-22	45
	1593	2019-01-09 12:09:10.38	-201	1340	-1535	-10	19	-21	-56	-33	-23	44
	1594	2019-01-09 12:09:10.39	-200	1332	-1530	-9	20	-19	-56	-33	-23	44
	1595	2019-01-09 12:09:10.40	-190	1331	-1520	-7	22	-20	-52	-34	-18	43
	1596	2019-01-09 12:09:10.41	-201	1329	-1532	-8	27	-23	-42	-39	-3	40
	1597	2019-01-09 12:09:10.42	-185	1337	-1532	-9	28	-22	-46	-39	-7	42
	1598	2019-01-09 12:09:10.43	-179	1342	-1540	-8	28	-22	-49	-37	-12	43
	1599	2019-01-09 12:09:10.44	-185	1334	-1547	-11	25	-23	-52	-40	-12	46
	1600	2019-01-09 12:09:10.45	-178	1339	-1547	-14	16	-21	-46	-50	4	48
	1601	2019-01-09 12:09:10.46	-197	1342	-1545	-17	12	-21	-47	-60	13	53
	1602	2019-01-09 12:09:10.47	-187	1323	-1511	-24	11	-17	-42	-72	30	57
	1603	2019-01-09 12:09:10.48	-187	1334	-1538	-26	16	-12	-40	-96	56	68
	1604	2019-01-09 12:09:10.49	-187	1332	-1535	-22	11	-9	-34	-146	112	90
	1605	2019-01-09 12:09:10.50	-188	1348	-1526	-19	11	-4	-33	-195	162	114
	1606	2019-01-09 12:09:10.51	-192	1351	-1538	-19	11	-8	-25	-223	198	124
	1607	2019-01-09 12:09:10.52	-185	1350	-1538	-18	14	-5	-22	-226	204	124
	1608	2019-01-09 12:09:10.53	-194	1348	-1542	-15	14	-8	-18	-216	198	117
	1609	2019-01-09 12:09:10.54	-188	1348	-1543	-14	10	-9	-16	-208	192	112
	1610	2019-01-09 12:09:10.55	-182	1354	-1546	-12	8	-9	-14	-211	197	112
	1611	2019-01-09 12:09:10.56	-182	1352	-1541	-9	3	-12	-15	-209	194	112
	1612	2019-01-09 12:09:10.57	-181	1352	-1534	-9	1	-12	-10	-192	182	101
	1613	2019-01-09 12:09:10.58	-193	1352	-1537	-5	-1	-18	-5	-171	166	88
	1614	2019-01-09 12:09:10.59	-192	1355	-1543	-3	-3	-18	-3	-154	151	78
	1615	2019-01-09 12:09:10.60	-193	1350	-1534	-3	-8	-20	-5	-141	136	73
	1616	2019-01-09 12:09:10.61	-184	1350	-1538	-1	-7	-18	-13	-140	127	76
	1617	2019-01-09 12:09:10.62	-195	1337	-1528	-2	-9	-16	-28	-146	118	87
	1618	2019-01-09 12:09:10.63	-197	1332	-1532	-4	-8	-14	-28	-151	123	89
	1619	2019-01-09 12:09:10.64	-198	1338	-1529	0	-9	-11	-48	-140	92	94
	1620	2019-01-09 12:09:10.65	-195	1334	-1523	0	-7	-10	-66	-126	60	96
	1621	2019-01-09 12:09:10.66	-198	1341	-1526	2	-6	-6	-98	-128	30	113
	1622	2019-01-09 12:09:10.67	-193	1341	-1524	4	-3	-7	-110	-125	15	117
	1623	2019-01-09 12:09:10.68	-196	1333	-1520	5	0	-8	-110	-111	1	110
	1624	2019-01-09 12:09:10.69	-194	1338	-1529	1	4	-7	-78	-81	3	79
	1625	2019-01-09 12:09:10.70	-195	1343	-1539	0	4	-7	-53	-50	-3	51
	1626	2019-01-09 12:09:10.71	-194	1345	-1539	0	2	-7	-29	-13	-16	21
	1627	2019-01-09 12:09:10.72	-189	1348	-1543	-5	-1	-12	-16	20	-36	-2
	1628	2019-01-09 12:09:10.73	-193	1341	-1535	-6	-5	-11	-9	36	-45	-13
	1629	2019-01-09 12:09:10.74	-197	1344	-1538	-5	-12	-14	-14	49	-63	-17
	1630	2019-01-09 12:09:10.75	-189	1354	-1535	-2	-11	-15	-7	57	-64	-25
	1631	2019-01-09 12:09:10.76	-200	1342	-1540	-3	-11	-18	-4	62	-66	-29
	1632	2019-01-09 12:09:10.77	-198	1343	-1532	-2	-10	-20	0	64	-64	-32
	1633	2019-01-09 12:09:10.78	-198	1340	-1533	-1	-7	-22	-4	71	-75	-33
	1634	2019-01-09 12:09:10.79	-201	1336	-1520	0	-6	-22	-4	77	-81	-36
	1635	2019-01-09 12:09:10.80	-197	1332	-1515	-1	-6	-20	-2	83	-85	-40
	1636	2019-01-09 12:09:10.81	-185	1338	-1521	-2	-2	-20	-1	87	-88	-43
	1637	2019-01-09 12:09:10.82	-196	1337	-1527	-2	-1	-20	-2	91	-93	-44
	1638	2019-01-09 12:09:10.83	-196	1334	-1519	-7	2	-19	3	93	-90	-48
	1639	2019-01-09 12:09:10.84	-188	1333	-1533	-10	5	-17	-3	92	-95	-44
	1640	2019-01-09 12:09:10.85	-194	1333	-1540	-15	7	-20	-2	92	-94	-45
	1641	2019-01-09 12:09:10.86	-186	1331	-1550	-16	7	-17	-9	96	-105	-43
	1642	2019-01-09 12:09:10.87	-199	1340	-1558	-15	1	-17	-7	100	-107	-46
	1643	2019-01-09 12:09:10.88	-188	1339	-1544	-14	-6	-16	-9	97	-106	-44
	1644	2019-01-09 12:09:10.89	-191	1342	-1540	-11	-8	-13	-12	92	-104	-40
	1645	2019-01-09 12:09:10.90	-201	1343	-1535	-9	-10	-12	-15	91	-106	-38
	1646	2019-01-09 12:09:10.91	-197	1340	-1535	-6	-11	-11	-18	91	-109	-36
	1647	2019-01-09 12:09:10.92	-195	1342	-1531	-6	-9	-8	-18	91	-109	-36
	1648	2019-01-09 12:09:10.93	-203	1344	-1535	-3	-5	-8	-7	94	-101	-43
	1649	2019-01-09 12:09:10.94	-194	1333	-1531	-1	-1	-7	-12	91	-103	-39
	1650	2019-01-09 12:09:10.95	-197	1335	-1539	0	-1	-4	-16	81	-97	-32
	1651	2019-01-09 12:09:10.96	-204	1333	-1534	1	-5	-3	-25	73	-98	-24
	1652	2019-01-09 12:09:10.97	-200	1336	-1521	2	-6	2	-21	70	-91	-24
	1653	2019-01-09 12:09:10.98	-196	1341	-1521	0	-6	1	-19	77	-96	-29
	1654	2019-01-09 12:09:10.99	-199	1345	-1526	0	0	1	-16	78	-94	-31
	1655	2019-01-09 12:09:11.00	-184	1347	-1528	0	1	-1	-23	67	-90	-22
	1656	2019-01-09 12:09:11.01	-202	1344	-1531	-3	-2	-4	-14	65	-79	-25
	1657	2019-01-09 12:09:11.02	-195	1347	-1535	-7	-1	-7	-18	65	-83	-23
	1658	2019-01-09 12:09:11.03	-199	1354	-1540	-10	-3	-10	-18	70	-88	-26
	1659	2019-01-09 12:09:11.04	-189	1349	-1536	-9	-5	-15	-20	68	-88	-24
	1660	2019-01-09 12:09:11.05	-199	1347	-1538	-7	-10	-17	-28	56	-84	-14
	1661	2019-01-09 12:09:11.06	-193	1338	-1532	-4	-16	-17	-31	46	-77	-7
	1662	2019-01-09 12:09:11.07	-189	1339	-1516	-3	-13	-20	-36	33	-69	1
	1663	2019-01-09 12:09:11.08	-184	1342	-1512	-4	-10	-20	-32	32	-64	0
	1664	2019-01-09 12:09:11.09	-191	1335	-1524	-4	-3	-21	-28	37	-65	-4
	1665	2019-01-09 12:09:11.10	-201	1338	-1535	-6	-3	-18	-33	40	-73	-3
	1666	2019-01-09 12:09:11.11	-198	1341	-1532	-9	-4	-16	-36	36	-72	0
	1667	2019-01-09 12:09:11.12	-195	1340	-1541	-13	-4	-15	-38	36	-74	1
	1668	2019-01-09 12:09:11.13	-199	1346	-1541	-15	-5	-11	-36	34	-70	1
	1669	2019-01-09 12:09:11.14	-202	1345	-1534	-14	-6	-10	-42	32	-74	5
	1670	2019-01-09 12:09:11.15	-205	1345	-1526	-14	-6	-9	-41	33	-74	4
	1671	2019-01-09 12:09:11.16	-206	1344	-1533	-12	-5	-6	-44	32	-76	6
	1672	2019-01-09 12:09:11.17	-203	1349	-1526	-10	-4	-5	-40	27	-67	6
	1673	2019-01-09 12:09:11.18	-204	1349	-1526	-8	-3	-5	-45	22	-67	11
	1674	2019-01-09 12:09:11.19	-201	1348	-1531	-6	-1	-3	-47	22	-69	12
	1675	2019-01-09 12:09:11.20	-197	1344	-1537	-4	1	-2	-50	18	-68	16
	1676	2019-01-09 12:09:11.21	-197	1346	-1529	-3	1	-1	-46	4	-50	21
	1677	2019-01-09 12:09:11.22	-202	1348	-1531	3	6	1	-47	-16	-31	31
	1678	2019-01-09 12:09:11.23	-196	1350	-1532	5	6	0	-49	-30	-19	39
	1679	2019-01-09 12:09:11.24	-199	1344	-1541	5	7	0	-50	-30	-20	40
	1680	2019-01-09 12:09:11.25	-193	1342	-1531	5	9	-1	-44	-23	-21	33
	1681	2019-01-09 12:09:11.26	-196	1348	-1533	7	9	-3	-45	-15	-30	30
	1682	2019-01-09 12:09:11.27	-189	1346	-1535	6	10	-6	-43	-22	-21	32
	1683	2019-01-09 12:09:11.28	-192	1332	-1538	8	8	-7	-37	-32	-5	34
	1684	2019-01-09 12:09:11.29	-195	1345	-1537	10	9	-9	-27	-33	6	30
	1685	2019-01-09 12:09:11.30	-189	1335	-1526	9	7	-9	-27	-32	5	29
	1686	2019-01-09 12:09:11.31	-187	1329	-1531	7	9	-11	-24	-30	6	27
	1687	2019-01-09 12:09:11.32	-193	1339	-1542	8	5	-12	-24	-31	7	27
	1688	2019-01-09 12:09:11.33	-188	1342	-1539	3	4	-12	-17	-32	15	24
	1689	2019-01-09 12:09:11.34	-190	1346	-1530	-1	3	-16	-17	-33	16	25
	1690	2019-01-09 12:09:11.35	-184	1342	-1532	-3	2	-17	-15	-37	22	26
	1691	2019-01-09 12:09:11.36	-202	1337	-1534	-5	3	-15	-24	-45	21	34
	1692	2019-01-09 12:09:11.37	-200	1339	-1534	-6	4	-15	-28	-54	26	41
	1693	2019-01-09 12:09:11.38	-201	1342	-1534	-4	6	-14	-36	-65	29	50
	1694	2019-01-09 12:09:11.39	-204	1341	-1538	-5	3	-10	-34	-65	31	49
	1695	2019-01-09 12:09:11.40	-192	1341	-1533	-5	2	-9	-27	-62	35	44
	1696	2019-01-09 12:09:11.41	-190	1338	-1540	-1	1	-9	-19	-68	49	43
	1697	2019-01-09 12:09:11.42	-201	1336	-1537	1	1	-12	-22	-76	54	49
	1698	2019-01-09 12:09:11.43	-192	1345	-1532	4	3	-13	-26	-83	57	54
	1699	2019-01-09 12:09:11.44	-196	1334	-1530	4	4	-17	-29	-80	51	54
	1700	2019-01-09 12:09:11.45	-186	1335	-1531	5	3	-20	-21	-67	46	44
	1701	2019-01-09 12:09:11.46	-184	1339	-1521	6	-1	-20	-30	-72	42	51
	1702	2019-01-09 12:09:11.47	-200	1341	-1529	4	-1	-22	-23	-80	57	51
	1703	2019-01-09 12:09:11.48	-196	1328	-1526	0	-2	-23	-24	-79	55	51
	1704	2019-01-09 12:09:11.49	-200	1323	-1535	-3	-1	-21	-28	-68	40	48
	1705	2019-01-09 12:09:11.50	-186	1326	-1532	-6	0	-21	-27	-61	34	44
	1706	2019-01-09 12:09:11.51	-191	1327	-1537	-9	2	-17	-24	-54	30	39
	1707	2019-01-09 12:09:11.52	-197	1321	-1544	-12	7	-16	-20	-44	24	32
	1708	2019-01-09 12:09:11.53	-194	1326	-1544	-13	5	-12	-16	-28	12	22
	1709	2019-01-09 12:09:11.54	-202	1331	-1546	-15	1	-10	-19	-8	-11	13
	1710	2019-01-09 12:09:11.55	-202	1338	-1545	-17	-2	-12	-19	10	-29	4
	1711	2019-01-09 12:09:11.56	-193	1347	-1542	-14	-5	-10	-20	21	-41	0
	1712	2019-01-09 12:09:11.57	-199	1339	-1536	-14	-7	-7	-20	30	-50	-5
	1713	2019-01-09 12:09:11.58	-190	1343	-1533	-11	-9	-7	-20	29	-49	-4
	1714	2019-01-09 12:09:11.59	-194	1347	-1527	-11	-5	-7	-30	28	-58	1
	1715	2019-01-09 12:09:11.60	-201	1343	-1527	-8	-5	-6	-38	30	-68	4
	1716	2019-01-09 12:09:11.61	-199	1342	-1536	-6	-3	-5	-36	36	-72	0
	1717	2019-01-09 12:09:11.62	-200	1333	-1534	-11	-2	-3	-37	36	-73	0
	1718	2019-01-09 12:09:11.63	-195	1340	-1536	-10	-3	0	-36	36	-72	0
	1719	2019-01-09 12:09:11.64	-204	1346	-1532	-8	-5	1	-37	37	-74	0
	1720	2019-01-09 12:09:11.65	-191	1361	-1530	-7	-5	1	-43	41	-84	1
	1721	2019-01-09 12:09:11.66	-195	1348	-1519	-6	-1	-1	-43	44	-87	0
	1722	2019-01-09 12:09:11.67	-186	1352	-1532	-4	2	-4	-33	44	-77	-5
	1723	2019-01-09 12:09:11.68	-203	1349	-1530	-3	0	-9	-34	42	-76	-4
	1724	2019-01-09 12:09:11.69	-194	1349	-1534	-3	0	-10	-39	36	-75	1
	1725	2019-01-09 12:09:11.70	-199	1350	-1536	-5	1	-11	-47	30	-77	8
	1726	2019-01-09 12:09:11.71	-203	1340	-1539	-3	-4	-13	-46	30	-76	8
	1727	2019-01-09 12:09:11.72	-205	1338	-1533	-1	-9	-12	-45	35	-80	5
	1728	2019-01-09 12:09:11.73	-198	1342	-1528	1	-9	-14	-45	41	-86	2
	1729	2019-01-09 12:09:11.74	-188	1345	-1514	0	-7	-16	-44	43	-87	0
	1730	2019-01-09 12:09:11.75	-194	1339	-1518	-1	-1	-15	-43	46	-89	-1
	1731	2019-01-09 12:09:11.76	-190	1338	-1529	0	4	-16	-40	50	-90	-5
	1732	2019-01-09 12:09:11.77	-193	1336	-1534	1	3	-16	-42	59	-101	-8
	1733	2019-01-09 12:09:11.78	-185	1333	-1546	-1	1	-13	-47	54	-101	-3
	1734	2019-01-09 12:09:11.79	-195	1333	-1544	0	-2	-12	-47	40	-87	3
	1735	2019-01-09 12:09:11.80	-187	1340	-1535	-1	-3	-7	-44	36	-80	4
	1736	2019-01-09 12:09:11.81	-202	1338	-1530	-3	-6	-10	-48	41	-89	3
	1737	2019-01-09 12:09:11.82	-197	1344	-1531	-5	-5	-10	-46	42	-88	2
	1738	2019-01-09 12:09:11.83	-202	1347	-1531	-9	-3	-11	-47	40	-87	3
	1739	2019-01-09 12:09:11.84	-202	1347	-1530	-9	0	-12	-40	40	-80	0
	1740	2019-01-09 12:09:11.85	-199	1346	-1533	-9	0	-16	-39	43	-82	-2
	1741	2019-01-09 12:09:11.86	-199	1345	-1532	-6	-2	-17	-36	45	-81	-4
	1742	2019-01-09 12:09:11.87	-190	1335	-1536	-3	1	-15	-46	36	-82	5
	1743	2019-01-09 12:09:11.88	-200	1341	-1532	0	2	-12	-46	35	-81	5
	1744	2019-01-09 12:09:11.89	-197	1344	-1531	-2	4	-12	-46	35	-81	5
	1745	2019-01-09 12:09:11.90	-192	1343	-1536	2	6	-13	-42	34	-76	4
	1746	2019-01-09 12:09:11.91	-198	1338	-1527	0	7	-13	-45	34	-79	5
	1747	2019-01-09 12:09:11.92	-199	1341	-1538	2	7	-14	-45	37	-82	4
	1748	2019-01-09 12:09:11.93	-192	1337	-1534	2	6	-11	-46	44	-90	1
	1749	2019-01-09 12:09:11.94	-190	1339	-1530	3	8	-11	-44	45	-89	0
	1750	2019-01-09 12:09:11.95	-196	1336	-1530	4	10	-12	-43	37	-80	3
	1751	2019-01-09 12:09:11.96	-196	1336	-1531	3	11	-13	-41	32	-73	4
	1752	2019-01-09 12:09:11.97	-191	1334	-1527	0	11	-13	-42	30	-72	6
	1753	2019-01-09 12:09:11.98	-194	1334	-1533	-1	11	-12	-42	22	-64	10
	1754	2019-01-09 12:09:11.99	-193	1333	-1530	-3	11	-16	-44	17	-61	13
	1755	2019-01-09 12:09:12.00	-190	1342	-1524	-2	9	-13	-42	18	-60	12
	1756	2019-01-09 12:09:12.01	-190	1343	-1529	-1	10	-14	-42	14	-56	14
	1757	2019-01-09 12:09:12.02	-188	1340	-1529	-4	9	-19	-40	6	-46	17
	1758	2019-01-09 12:09:12.03	-187	1341	-1537	-7	8	-20	-38	5	-43	16
	1759	2019-01-09 12:09:12.04	-190	1334	-1547	-7	6	-19	-36	11	-47	12
	1760	2019-01-09 12:09:12.05	-184	1336	-1542	-6	1	-17	-35	18	-53	8
	1761	2019-01-09 12:09:12.06	-202	1337	-1538	-4	-1	-16	-37	22	-59	7
	1762	2019-01-09 12:09:12.07	-197	1334	-1535	-4	-4	-15	-41	25	-66	8
	1763	2019-01-09 12:09:12.08	-198	1341	-1536	-4	-3	-13	-35	23	-58	6
	1764	2019-01-09 12:09:12.09	-200	1332	-1536	-2	-7	-14	-37	17	-54	10
	1765	2019-01-09 12:09:12.10	-200	1339	-1544	-2	-4	-14	-39	15	-54	12
	1766	2019-01-09 12:09:12.11	-189	1333	-1539	-5	-2	-14	-43	19	-62	12
	1767	2019-01-09 12:09:12.12	-193	1333	-1543	-4	-3	-14	-40	22	-62	9
	1768	2019-01-09 12:09:12.13	-195	1333	-1528	-3	-4	-14	-39	26	-65	6
	1769	2019-01-09 12:09:12.14	-193	1335	-1527	-8	-2	-12	-38	23	-61	7
	1770	2019-01-09 12:09:12.15	-190	1333	-1536	-10	-2	-10	-41	29	-70	6
	1771	2019-01-09 12:09:12.16	-188	1329	-1531	-9	-1	-10	-40	31	-71	4
	1772	2019-01-09 12:09:12.17	-198	1336	-1529	-8	2	-10	-31	32	-63	0
	1773	2019-01-09 12:09:12.18	-187	1342	-1535	-9	3	-10	-24	28	-52	-2
	1774	2019-01-09 12:09:12.19	-184	1339	-1544	-12	4	-11	-32	18	-50	7
	1775	2019-01-09 12:09:12.20	-190	1338	-1548	-12	5	-12	-37	16	-53	10
	1776	2019-01-09 12:09:12.21	-184	1344	-1550	-12	-1	-14	-34	21	-55	6
	1777	2019-01-09 12:09:12.22	-196	1342	-1549	-12	-7	-13	-31	27	-58	2
	1778	2019-01-09 12:09:12.23	-193	1338	-1539	-11	-14	-12	-36	32	-68	2
	1779	2019-01-09 12:09:12.24	-198	1337	-1532	-7	-15	-9	-40	28	-68	6
	1780	2019-01-09 12:09:12.25	-197	1346	-1522	-6	-14	-8	-33	28	-61	2
	1781	2019-01-09 12:09:12.26	-193	1347	-1525	-7	-12	-6	-29	25	-54	2
	1782	2019-01-09 12:09:12.27	-196	1346	-1532	-8	-6	-6	-29	31	-60	-1
	1783	2019-01-09 12:09:12.28	-195	1341	-1527	-6	-1	-3	-36	27	-63	4
	1784	2019-01-09 12:09:12.29	-196	1332	-1533	-7	0	-2	-36	25	-61	5
	1785	2019-01-09 12:09:12.30	-203	1341	-1534	-4	0	1	-38	21	-59	8
	1786	2019-01-09 12:09:12.31	-199	1343	-1524	-6	-1	1	-37	21	-58	8
	1787	2019-01-09 12:09:12.32	-196	1350	-1515	-3	2	0	-35	21	-56	7
	1788	2019-01-09 12:09:12.33	-198	1350	-1522	-4	7	-2	-39	23	-62	8
	1789	2019-01-09 12:09:12.34	-200	1346	-1524	-5	8	-5	-32	24	-56	4
	1790	2019-01-09 12:09:12.35	-185	1347	-1529	-7	9	-10	-28	29	-57	0
	1791	2019-01-09 12:09:12.36	-192	1350	-1533	-8	4	-9	-25	29	-54	-2
	1792	2019-01-09 12:09:12.37	-190	1357	-1538	-9	5	-10	-31	21	-52	5
	1793	2019-01-09 12:09:12.38	-194	1353	-1535	-12	5	-13	-30	14	-44	8
	1794	2019-01-09 12:09:12.39	-194	1346	-1539	-8	0	-14	-31	23	-54	4
	1795	2019-01-09 12:09:12.40	-191	1346	-1542	-4	-4	-15	-32	28	-60	2
	1796	2019-01-09 12:09:12.41	-198	1346	-1533	-3	-5	-18	-35	28	-63	3
	1797	2019-01-09 12:09:12.42	-194	1344	-1518	-3	-4	-19	-34	21	-55	6
	1798	2019-01-09 12:09:12.43	-186	1342	-1520	0	2	-21	-39	18	-57	10
	1799	2019-01-09 12:09:12.44	-188	1345	-1531	0	6	-21	-37	19	-56	9
	1800	2019-01-09 12:09:12.45	-199	1334	-1534	1	6	-20	-39	20	-59	9
	1801	2019-01-09 12:09:12.46	-201	1327	-1547	0	5	-18	-38	20	-58	9
	1802	2019-01-09 12:09:12.47	-195	1339	-1547	-3	2	-17	-39	17	-56	11
	1803	2019-01-09 12:09:12.48	-193	1339	-1543	-2	0	-12	-42	8	-50	17
	1804	2019-01-09 12:09:12.49	-190	1334	-1539	-3	-2	-11	-42	8	-50	17
	1805	2019-01-09 12:09:12.50	-193	1339	-1537	-4	-5	-9	-34	12	-46	11
	1806	2019-01-09 12:09:12.51	-197	1338	-1534	-2	-6	-6	-34	18	-52	8
	1807	2019-01-09 12:09:12.52	-193	1348	-1531	-2	-5	-7	-36	14	-50	11
	1808	2019-01-09 12:09:12.53	-190	1336	-1524	-3	-3	-8	-41	15	-56	13
	1809	2019-01-09 12:09:12.54	-194	1338	-1536	1	-1	-7	-42	20	-62	11
	1810	2019-01-09 12:09:12.55	-195	1340	-1538	4	1	-4	-44	19	-63	12
	1811	2019-01-09 12:09:12.56	-190	1343	-1528	8	2	-3	-43	5	-48	19
	1812	2019-01-09 12:09:12.57	-199	1336	-1535	6	3	-5	-50	-2	-48	26
	1813	2019-01-09 12:09:12.58	-200	1340	-1531	5	3	-1	-41	1	-42	20
	1814	2019-01-09 12:09:12.59	-190	1339	-1534	2	2	-1	-38	9	-47	14
	1815	2019-01-09 12:09:12.60	-198	1342	-1538	2	2	-2	-38	12	-50	13
	1816	2019-01-09 12:09:12.61	-192	1339	-1530	1	1	-9	-43	11	-54	16
	1817	2019-01-09 12:09:12.62	-197	1346	-1530	-2	1	-11	-36	13	-49	11
	1818	2019-01-09 12:09:12.63	-195	1347	-1528	-3	2	-15	-37	15	-52	11
	1819	2019-01-09 12:09:12.64	-196	1339	-1525	-3	2	-17	-32	17	-49	7
	1820	2019-01-09 12:09:12.65	-201	1336	-1525	-4	5	-17	-40	11	-51	14
	1821	2019-01-09 12:09:12.66	-193	1335	-1527	-4	3	-15	-28	17	-45	5
	1822	2019-01-09 12:09:12.67	-187	1339	-1529	-6	3	-17	-33	18	-51	7
	1823	2019-01-09 12:09:12.68	-182	1346	-1530	-9	4	-16	-31	21	-52	5
	1824	2019-01-09 12:09:12.69	-189	1348	-1532	-8	4	-12	-39	15	-54	12
	1825	2019-01-09 12:09:12.70	-206	1344	-1536	-9	4	-14	-30	22	-52	4
	1826	2019-01-09 12:09:12.71	-197	1341	-1541	-8	5	-13	-36	26	-62	5
	1827	2019-01-09 12:09:12.72	-187	1352	-1540	-7	5	-14	-31	30	-61	0
	1828	2019-01-09 12:09:12.73	-202	1343	-1538	-6	3	-15	-36	18	-54	9
	1829	2019-01-09 12:09:12.74	-193	1350	-1535	-2	2	-15	-36	8	-44	14
	1830	2019-01-09 12:09:12.75	-190	1343	-1541	1	-3	-15	-39	2	-41	18
	1831	2019-01-09 12:09:12.76	-188	1336	-1532	1	0	-16	-37	-2	-35	19
	1832	2019-01-09 12:09:12.77	-197	1338	-1532	2	2	-17	-41	-5	-36	23
	1833	2019-01-09 12:09:12.78	-193	1332	-1538	6	1	-15	-36	-1	-35	18
	1834	2019-01-09 12:09:12.79	-193	1338	-1525	6	0	-16	-40	0	-40	20
	1835	2019-01-09 12:09:12.80	-186	1341	-1524	7	1	-18	-38	2	-40	18
	1836	2019-01-09 12:09:12.81	-189	1338	-1528	2	2	-17	-40	-2	-38	21
	1837	2019-01-09 12:09:12.82	-192	1337	-1529	4	6	-18	-44	-20	-24	32
	1838	2019-01-09 12:09:12.83	-184	1338	-1524	0	7	-15	-54	-33	-21	43
	1839	2019-01-09 12:09:12.84	-183	1336	-1536	-2	8	-17	-52	-38	-14	45
	1840	2019-01-09 12:09:12.85	-182	1343	-1552	-7	6	-20	-53	-39	-14	46
	1841	2019-01-09 12:09:12.86	-188	1341	-1553	-10	4	-18	-48	-40	-8	44
	1842	2019-01-09 12:09:12.87	-191	1342	-1556	-11	-3	-19	-47	-38	-9	42
	1843	2019-01-09 12:09:12.88	-189	1343	-1550	-9	-11	-19	-42	-38	-4	40
	1844	2019-01-09 12:09:12.89	-200	1341	-1539	-9	-16	-18	-46	-41	-5	43
	1845	2019-01-09 12:09:12.90	-198	1343	-1525	-6	-17	-18	-46	-36	-10	41
	1846	2019-01-09 12:09:12.91	-192	1347	-1524	-7	-13	-16	-44	-33	-11	38
	1847	2019-01-09 12:09:12.92	-191	1337	-1538	-6	-13	-14	-38	-39	1	38
	1848	2019-01-09 12:09:12.93	-202	1337	-1536	-9	-6	-10	-45	-47	2	46
	1849	2019-01-09 12:09:12.94	-205	1338	-1538	-7	-7	-7	-50	-51	1	50
	1850	2019-01-09 12:09:12.95	-195	1331	-1532	-7	-8	-3	-56	-50	-6	53
	1851	2019-01-09 12:09:12.96	-214	1335	-1531	-6	-10	3	-48	-51	3	49
	1852	2019-01-09 12:09:12.97	-201	1338	-1524	-5	-8	6	-44	-47	3	45
	1853	2019-01-09 12:09:12.98	-201	1338	-1519	-4	-8	8	-46	-45	-1	45
	1854	2019-01-09 12:09:12.99	-204	1343	-1515	-4	-3	10	-50	-38	-12	44
	1855	2019-01-09 12:09:13.00	-203	1338	-1516	-6	-1	13	-47	-34	-13	40
	1856	2019-01-09 12:09:13.01	-191	1342	-1522	-8	5	12	-47	-37	-10	42
	1857	2019-01-09 12:09:13.02	-203	1339	-1532	-7	6	13	-43	-37	-6	40
	1858	2019-01-09 12:09:13.03	-209	1343	-1530	-8	5	12	-40	-27	-13	33
	1859	2019-01-09 12:09:13.04	-206	1339	-1533	-6	6	12	-39	-21	-18	30
	1860	2019-01-09 12:09:13.05	-202	1340	-1537	-2	0	12	-47	-21	-26	34
	1861	2019-01-09 12:09:13.06	-202	1342	-1528	3	-2	9	-54	-23	-31	38
	1862	2019-01-09 12:09:13.07	-197	1345	-1523	3	-2	5	-48	-19	-29	33
	1863	2019-01-09 12:09:13.08	-201	1348	-1519	5	3	-2	-47	-18	-29	32
	1864	2019-01-09 12:09:13.09	-193	1342	-1531	3	9	-7	-41	-11	-30	26
	1865	2019-01-09 12:09:13.10	-192	1346	-1538	3	9	-14	-45	-6	-39	25
	1866	2019-01-09 12:09:13.11	-191	1348	-1552	-2	9	-19	-48	-2	-46	25
	1867	2019-01-09 12:09:13.12	-201	1342	-1559	-4	4	-20	-46	-5	-41	25
	1868	2019-01-09 12:09:13.13	-190	1334	-1557	-5	-3	-21	-50	-2	-48	26
	1869	2019-01-09 12:09:13.14	-197	1340	-1546	-8	-7	-20	-48	-1	-47	24
	1870	2019-01-09 12:09:13.15	-194	1339	-1538	-9	-8	-18	-46	2	-48	22
	1871	2019-01-09 12:09:13.16	-187	1336	-1527	-10	-9	-13	-40	7	-47	16
	1872	2019-01-09 12:09:13.17	-186	1336	-1528	-8	-5	-13	-38	12	-50	13
	1873	2019-01-09 12:09:13.18	-190	1341	-1531	-4	-3	-10	-37	11	-48	13
	1874	2019-01-09 12:09:13.19	-198	1330	-1526	-1	1	-8	-42	5	-47	18
	1875	2019-01-09 12:09:13.20	-191	1333	-1531	0	2	-5	-42	3	-45	19
	1876	2019-01-09 12:09:13.21	-189	1333	-1523	1	7	-1	-38	7	-45	15
	1877	2019-01-09 12:09:13.22	-194	1339	-1533	6	8	0	-35	8	-43	13
	1878	2019-01-09 12:09:13.23	-191	1340	-1538	6	4	2	-36	1	-37	17
	1879	2019-01-09 12:09:13.24	-195	1335	-1541	5	2	1	-35	-15	-20	25
	1880	2019-01-09 12:09:13.25	-193	1338	-1541	4	1	3	-38	-32	-6	35
	1881	2019-01-09 12:09:13.26	-182	1337	-1540	6	-3	1	-41	-43	2	42
	1882	2019-01-09 12:09:13.27	-186	1345	-1537	8	-5	0	-40	-40	0	40
	1883	2019-01-09 12:09:13.28	-194	1343	-1534	6	-4	-2	-35	-29	-6	32
	1884	2019-01-09 12:09:13.29	-184	1343	-1530	5	-3	-5	-34	-25	-9	29
	1885	2019-01-09 12:09:13.30	-183	1339	-1528	4	0	-8	-34	-28	-6	31
	1886	2019-01-09 12:09:13.31	-190	1338	-1528	2	1	-10	-38	-33	-5	35
	1887	2019-01-09 12:09:13.32	-193	1338	-1530	3	2	-11	-33	-40	7	36
	1888	2019-01-09 12:09:13.33	-195	1342	-1537	-2	1	-12	-26	-50	24	38
	1889	2019-01-09 12:09:13.34	-192	1334	-1533	-2	1	-10	-23	-58	35	40
	1890	2019-01-09 12:09:13.35	-194	1341	-1545	-2	1	-10	-28	-62	34	45
	1891	2019-01-09 12:09:13.36	-185	1336	-1538	-4	-1	-10	-28	-61	33	44
	1892	2019-01-09 12:09:13.37	-187	1338	-1534	-5	-2	-8	-32	-63	31	47
	1893	2019-01-09 12:09:13.38	-192	1335	-1532	-4	2	-7	-30	-69	39	49
	1894	2019-01-09 12:09:13.39	-186	1332	-1531	-1	-1	-5	-32	-71	39	51
	1895	2019-01-09 12:09:13.40	-185	1330	-1526	0	-2	-1	-33	-65	32	49
	1896	2019-01-09 12:09:13.41	-180	1333	-1529	3	0	-2	-37	-68	31	52
	1897	2019-01-09 12:09:13.42	-186	1330	-1526	1	2	-5	-38	-73	35	55
	1898	2019-01-09 12:09:13.43	-190	1333	-1524	0	0	-7	-38	-70	32	54
	1899	2019-01-09 12:09:13.44	-193	1335	-1523	-2	2	-8	-36	-54	18	45
	1900	2019-01-09 12:09:13.45	-184	1337	-1523	-3	1	-12	-38	-44	6	41
	1901	2019-01-09 12:09:13.46	-183	1332	-1526	-5	0	-14	-33	-38	5	35
	1902	2019-01-09 12:09:13.47	-187	1337	-1526	-6	-2	-17	-40	-37	-3	38
	1903	2019-01-09 12:09:13.48	-186	1337	-1529	-9	0	-19	-31	-22	-9	26
	1904	2019-01-09 12:09:13.49	-189	1345	-1535	-14	4	-24	-34	-23	-11	28
	1905	2019-01-09 12:09:13.50	-183	1342	-1542	-15	6	-27	-31	-14	-17	22
	1906	2019-01-09 12:09:13.51	-187	1344	-1546	-19	8	-30	-36	-13	-23	24
	1907	2019-01-09 12:09:13.52	-186	1342	-1556	-20	3	-30	-35	-3	-32	19
	1908	2019-01-09 12:09:13.53	-182	1342	-1551	-22	-3	-27	-37	7	-44	15
	1909	2019-01-09 12:09:13.54	-193	1337	-1548	-18	-9	-25	-37	18	-55	9
	1910	2019-01-09 12:09:13.55	-188	1347	-1538	-16	-13	-21	-36	24	-60	6
	1911	2019-01-09 12:09:13.56	-185	1337	-1534	-15	-16	-17	-24	34	-58	-5
	1912	2019-01-09 12:09:13.57	-191	1346	-1524	-12	-13	-15	-23	32	-55	-4
	1913	2019-01-09 12:09:13.58	-196	1343	-1525	-9	-8	-14	-27	31	-58	-2
	1914	2019-01-09 12:09:13.59	-190	1341	-1532	-7	-5	-12	-37	28	-65	4
	1915	2019-01-09 12:09:13.60	-201	1342	-1530	-5	-1	-5	-40	27	-67	6
	1916	2019-01-09 12:09:13.61	-194	1340	-1537	0	0	-1	-42	30	-72	6
	1917	2019-01-09 12:09:13.62	-191	1342	-1536	-1	-1	2	-44	38	-82	3
	1918	2019-01-09 12:09:13.63	-192	1345	-1533	1	1	5	-44	39	-83	2
	1919	2019-01-09 12:09:13.64	-188	1348	-1533	2	-5	3	-40	40	-80	0
	1920	2019-01-09 12:09:13.65	-193	1351	-1531	2	-2	3	-37	37	-74	0
	1921	2019-01-09 12:09:13.66	-190	1355	-1534	1	-2	-1	-37	31	-68	3
	1922	2019-01-09 12:09:13.67	-184	1350	-1534	0	-6	-8	-39	28	-67	5
	1923	2019-01-09 12:09:13.68	-195	1349	-1525	0	-5	-14	-42	29	-71	6
	1924	2019-01-09 12:09:13.69	-193	1341	-1529	-1	-7	-17	-46	26	-72	10
	1925	2019-01-09 12:09:13.70	-196	1339	-1524	2	-13	-19	-45	32	-77	6
	1926	2019-01-09 12:09:13.71	-190	1337	-1525	2	-11	-21	-43	38	-81	2
	1927	2019-01-09 12:09:13.72	-183	1334	-1519	1	-8	-21	-41	41	-82	0
	1928	2019-01-09 12:09:13.73	-189	1340	-1517	-1	-2	-20	-43	38	-81	2
	1929	2019-01-09 12:09:13.74	-197	1335	-1526	-2	4	-22	-46	38	-84	4
	1930	2019-01-09 12:09:13.75	-196	1342	-1546	-2	2	-20	-43	40	-83	1
	1931	2019-01-09 12:09:13.76	-189	1333	-1552	-7	-1	-16	-43	41	-84	1
	1932	2019-01-09 12:09:13.77	-204	1338	-1545	-9	-6	-15	-40	37	-77	1
	1933	2019-01-09 12:09:13.78	-205	1344	-1530	-8	-8	-13	-42	36	-78	3
	1934	2019-01-09 12:09:13.79	-194	1337	-1532	-8	-10	-14	-43	33	-76	5
	1935	2019-01-09 12:09:13.80	-203	1334	-1529	-8	-8	-14	-43	34	-77	4
	1936	2019-01-09 12:09:13.81	-193	1342	-1523	-9	-5	-13	-42	34	-76	4
	1937	2019-01-09 12:09:13.82	-208	1336	-1513	-10	-1	-14	-40	32	-72	4
	1938	2019-01-09 12:09:13.83	-200	1342	-1526	-12	5	-14	-38	33	-71	2
	1939	2019-01-09 12:09:13.84	-197	1335	-1527	-14	10	-12	-42	31	-73	5
	1940	2019-01-09 12:09:13.85	-197	1337	-1532	-13	13	-9	-36	31	-67	2
	1941	2019-01-09 12:09:13.86	-189	1337	-1539	-10	11	-5	-36	32	-68	2
	1942	2019-01-09 12:09:13.87	-187	1341	-1539	-7	9	-3	-33	27	-60	3
	1943	2019-01-09 12:09:13.88	-198	1348	-1539	-7	8	-2	-41	15	-56	13
	1944	2019-01-09 12:09:13.89	-189	1343	-1539	-5	3	-4	-30	22	-52	4
	1945	2019-01-09 12:09:13.90	-190	1340	-1534	-3	2	-6	-33	24	-57	4
	1946	2019-01-09 12:09:13.91	-192	1336	-1530	-2	0	-13	-29	27	-56	1
	1947	2019-01-09 12:09:13.92	-191	1340	-1534	-1	4	-15	-32	20	-52	6
	1948	2019-01-09 12:09:13.93	-191	1334	-1531	0	7	-16	-36	15	-51	10
	1949	2019-01-09 12:09:13.94	-187	1338	-1532	2	4	-18	-44	10	-54	17
	1950	2019-01-09 12:09:13.95	-188	1339	-1533	-2	4	-18	-42	16	-58	13
	1951	2019-01-09 12:09:13.96	-191	1336	-1534	-7	3	-18	-40	20	-60	10
	1952	2019-01-09 12:09:13.97	-178	1338	-1532	-10	0	-15	-35	28	-63	3
	1953	2019-01-09 12:09:13.98	-182	1335	-1535	-12	-2	-15	-34	31	-65	1
	1954	2019-01-09 12:09:13.99	-190	1338	-1539	-13	-2	-14	-33	27	-60	3
	1955	2019-01-09 12:09:14.00	-200	1337	-1545	-14	-9	-13	-36	28	-64	4
	1956	2019-01-09 12:09:14.01	-192	1336	-1533	-13	-11	-11	-32	29	-61	1
	1957	2019-01-09 12:09:14.02	-184	1339	-1532	-15	-12	-13	-30	32	-62	-1
	1958	2019-01-09 12:09:14.03	-188	1339	-1526	-11	-10	-14	-29	25	-54	2
	1959	2019-01-09 12:09:14.04	-190	1346	-1531	-9	-7	-15	-35	22	-57	6
	1960	2019-01-09 12:09:14.05	-192	1338	-1535	-9	-3	-18	-34	27	-61	3
	1961	2019-01-09 12:09:14.06	-188	1340	-1534	-8	-5	-17	-32	30	-62	1
	1962	2019-01-09 12:09:14.07	-200	1338	-1531	-7	-5	-14	-28	22	-50	3
	1963	2019-01-09 12:09:14.08	-187	1332	-1526	-7	-6	-13	-28	23	-51	2
	1964	2019-01-09 12:09:14.09	-195	1330	-1520	-3	-3	-12	-30	27	-57	1
	1965	2019-01-09 12:09:14.10	-191	1337	-1526	-6	-3	-12	-32	24	-56	4
	1966	2019-01-09 12:09:14.11	-193	1342	-1523	-8	-1	-10	-27	21	-48	3
	1967	2019-01-09 12:09:14.12	-194	1342	-1530	-13	1	-7	-30	29	-59	0
	1968	2019-01-09 12:09:14.13	-197	1342	-1542	-15	4	-8	-27	34	-61	-3
	1969	2019-01-09 12:09:14.14	-196	1345	-1546	-17	3	-10	-27	30	-57	-1
	1970	2019-01-09 12:09:14.15	-188	1346	-1549	-15	0	-9	-27	22	-49	2
	1971	2019-01-09 12:09:14.16	-197	1342	-1537	-15	-7	-10	-33	23	-56	5
	1972	2019-01-09 12:09:14.17	-195	1346	-1528	-14	-13	-10	-32	22	-54	5
	1973	2019-01-09 12:09:14.18	-192	1343	-1528	-11	-16	-10	-35	18	-53	8
	1974	2019-01-09 12:09:14.19	-200	1346	-1521	-11	-12	-10	-35	19	-54	8
	1975	2019-01-09 12:09:14.20	-203	1349	-1529	-13	-10	-9	-40	22	-62	9
	1976	2019-01-09 12:09:14.21	-200	1345	-1527	-13	-7	-10	-41	22	-63	9
	1977	2019-01-09 12:09:14.22	-200	1347	-1526	-12	-3	-8	-43	22	-65	10
	1978	2019-01-09 12:09:14.23	-204	1344	-1531	-13	-3	-6	-43	18	-61	12
	1979	2019-01-09 12:09:14.24	-199	1346	-1526	-8	-2	-4	-41	16	-57	12
	1980	2019-01-09 12:09:14.25	-199	1349	-1525	-8	-1	-4	-37	17	-54	10
	1981	2019-01-09 12:09:14.26	-202	1352	-1528	-8	1	-3	-31	25	-56	3
	1982	2019-01-09 12:09:14.27	-194	1354	-1524	-5	3	-8	-35	17	-52	9
	1983	2019-01-09 12:09:14.28	-204	1354	-1524	-2	2	-10	-37	9	-46	14
	1984	2019-01-09 12:09:14.29	-201	1353	-1529	-3	3	-13	-44	-5	-39	24
	1985	2019-01-09 12:09:14.30	-194	1349	-1531	-6	1	-17	-35	8	-43	13
	1986	2019-01-09 12:09:14.31	-196	1350	-1532	-8	-2	-18	-34	5	-39	14
	1987	2019-01-09 12:09:14.32	-198	1344	-1533	-9	-1	-20	-36	10	-46	13
	1988	2019-01-09 12:09:14.33	-193	1348	-1527	-5	-10	-22	-42	7	-49	17
	1989	2019-01-09 12:09:14.34	-198	1345	-1526	-6	-8	-20	-44	3	-47	20
	1990	2019-01-09 12:09:14.35	-204	1345	-1517	-6	-6	-17	-46	-7	-39	26
	1991	2019-01-09 12:09:14.36	-191	1341	-1517	-6	-1	-17	-47	-5	-42	26
	1992	2019-01-09 12:09:14.37	-190	1335	-1530	-5	5	-15	-44	0	-44	22
	1993	2019-01-09 12:09:14.38	-194	1336	-1536	-7	7	-10	-44	4	-48	20
	1994	2019-01-09 12:09:14.39	-196	1331	-1531	-8	3	-7	-38	7	-45	15
[truncated: 4,687 more rows]
