# Supplementary material for: Evaluating the stress-response of dental students to the dental school environment
Source: PeerJ. 2020 May 6;8:e8981. doi: 10.7717/peerj.8981 (PMC7210805; doi:10.7717/peerj.8981)
Supplement: Supplemental Information 1 [file peerj-08-8981-s001.zip › 6 -1 III.csv]

// Data mode : Full
// Data quality : High
// Acceleration sensor's range : 16g
// Gyroscope sensor's range : 2000dps
//
//ARTIFACT	NUM	DATE	ACC_X	ACC_Y	ACC_Z	GYRO_X	GYRO_Y	GYRO_Z	EOG_L	EOG_R	EOG_H	EOG_V
	1	2019-01-15 08:42:05.56	-448	250	-2059	-197	83	15	214	-238	452	12
	2	2019-01-15 08:42:05.57	-445	224	-2096	-201	68	22	78	-118	196	20
	3	2019-01-15 08:42:05.58	-425	211	-2095	-191	39	39	210	-246	456	18
	4	2019-01-15 08:42:05.59	-397	230	-2091	-176	10	61	84	-130	214	23
	5	2019-01-15 08:42:05.60	-402	228	-2083	-164	8	78	205	-249	454	22
	6	2019-01-15 08:42:05.61	-401	212	-2063	-153	15	91	95	-137	232	21
	7	2019-01-15 08:42:05.62	-427	228	-2026	-119	17	98	207	-251	458	22
	8	2019-01-15 08:42:05.63	-445	234	-2003	-100	26	95	113	-150	263	18
	9	2019-01-15 08:42:05.64	-474	223	-2027	-98	46	93	219	-256	475	18
	10	2019-01-15 08:42:05.65	-475	169	-2059	-90	41	104	121	-165	286	22
	11	2019-01-15 08:42:05.66	-489	163	-2099	-62	7	129	214	-250	464	18
	12	2019-01-15 08:42:05.67	-487	200	-2063	-51	-37	155	127	-158	285	15
	13	2019-01-15 08:42:05.68	-478	219	-2018	-57	-73	176	208	-244	452	18
	14	2019-01-15 08:42:05.69	-469	235	-1982	-77	-82	192	127	-164	291	18
	15	2019-01-15 08:42:05.70	-486	259	-1952	-104	-71	203	186	-225	411	19
	16	2019-01-15 08:42:05.71	-494	248	-1970	-131	-57	205	112	-153	265	20
	17	2019-01-15 08:42:05.72	-494	269	-1949	-143	-53	205	180	-220	400	20
	18	2019-01-15 08:42:05.73	-486	289	-1954	-145	-48	202	130	-162	292	16
	19	2019-01-15 08:42:05.74	-481	303	-1987	-147	-46	204	179	-223	402	22
	20	2019-01-15 08:42:05.75	-472	300	-1986	-147	-44	210	135	-169	304	17
	21	2019-01-15 08:42:05.76	-442	315	-1993	-148	-35	220	169	-212	381	21
	22	2019-01-15 08:42:05.77	-441	326	-2010	-149	-31	227	133	-164	297	15
	23	2019-01-15 08:42:05.78	-424	360	-1994	-135	-40	231	163	-204	367	20
	24	2019-01-15 08:42:05.79	-420	398	-1973	-116	-54	233	137	-172	309	17
	25	2019-01-15 08:42:05.80	-423	403	-1979	-109	-48	228	155	-197	352	21
	26	2019-01-15 08:42:05.81	-424	370	-1987	-115	-24	225	142	-180	322	19
	27	2019-01-15 08:42:05.82	-425	347	-1994	-103	-13	231	154	-194	348	20
	28	2019-01-15 08:42:05.83	-405	339	-1978	-71	-21	249	152	-186	338	17
	29	2019-01-15 08:42:05.84	-399	328	-1953	-31	-38	274	162	-205	367	21
	30	2019-01-15 08:42:05.85	-396	337	-1968	-11	-39	305	178	-207	385	14
	31	2019-01-15 08:42:05.86	-388	378	-1965	6	-31	338	178	-212	390	17
	32	2019-01-15 08:42:05.87	-386	409	-1928	12	-34	361	195	-213	408	9
	33	2019-01-15 08:42:05.88	-414	451	-1923	13	-22	378	166	-204	370	19
	34	2019-01-15 08:42:05.89	-439	438	-1949	-7	6	388	188	-215	403	13
	35	2019-01-15 08:42:05.90	-446	423	-1980	-27	20	407	152	-198	350	23
	36	2019-01-15 08:42:05.91	-434	430	-1976	-9	1	440	192	-219	411	13
	37	2019-01-15 08:42:05.92	-412	441	-1942	19	-34	477	148	-197	345	24
	38	2019-01-15 08:42:05.93	-412	437	-1931	29	-50	514	199	-227	426	14
	39	2019-01-15 08:42:05.94	-411	414	-1992	32	-30	562	160	-196	356	18
	40	2019-01-15 08:42:05.95	-395	359	-2035	35	-36	627	219	-236	455	8
	41	2019-01-15 08:42:05.96	-364	315	-2004	60	-76	709	151	-192	343	20
	42	2019-01-15 08:42:05.97	-347	322	-1974	102	-107	803	217	-232	449	7
	43	2019-01-15 08:42:05.98	-331	334	-1958	123	-128	900	131	-177	308	23
	44	2019-01-15 08:42:05.99	-323	364	-1951	130	-126	994	210	-236	446	13
	45	2019-01-15 08:42:06.00	-330	372	-1982	128	-125	1082	144	-179	323	17
	46	2019-01-15 08:42:06.01	-314	347	-2024	125	-141	1165	238	-249	487	5
	47	2019-01-15 08:42:06.02	-298	308	-2045	109	-162	1255	142	-180	322	19
	48	2019-01-15 08:42:06.03	-274	304	-2059	122	-202	1357	224	-259	483	17
	49	2019-01-15 08:42:06.04	-234	315	-2045	158	-256	1454	122	-169	291	23
	50	2019-01-15 08:42:06.05	-204	366	-2015	183	-284	1548	230	-254	484	12
	51	2019-01-15 08:42:06.06	-207	393	-1966	202	-290	1620	122	-162	284	20
	52	2019-01-15 08:42:06.07	-186	455	-1959	209	-289	1669	237	-260	497	11
	53	2019-01-15 08:42:06.08	-199	497	-1944	212	-284	1684	104	-164	268	30
	54	2019-01-15 08:42:06.09	-233	522	-1972	211	-276	1665	228	-264	492	18
	55	2019-01-15 08:42:06.10	-267	527	-2038	214	-272	1623	94	-154	248	30
	56	2019-01-15 08:42:06.11	-289	489	-2097	207	-291	1576	228	-267	495	19
	57	2019-01-15 08:42:06.12	-318	477	-2116	204	-350	1527	100	-147	247	23
	58	2019-01-15 08:42:06.13	-313	473	-2125	215	-432	1485	248	-268	516	10
	59	2019-01-15 08:42:06.14	-325	467	-2120	226	-518	1440	96	-150	246	27
	60	2019-01-15 08:42:06.15	-322	420	-2118	211	-570	1404	245	-279	524	17
	61	2019-01-15 08:42:06.16	-324	365	-2119	178	-598	1392	106	-148	254	21
	62	2019-01-15 08:42:06.17	-381	272	-2117	165	-659	1394	269	-278	547	4
	63	2019-01-15 08:42:06.18	-382	259	-2081	175	-731	1414	89	-131	220	21
	64	2019-01-15 08:42:06.19	-389	257	-2085	205	-806	1451	247	-268	515	10
	65	2019-01-15 08:42:06.20	-421	229	-2062	202	-866	1495	63	-121	184	29
	66	2019-01-15 08:42:06.21	-433	191	-2041	171	-913	1555	242	-270	512	14
	67	2019-01-15 08:42:06.22	-421	150	-2022	131	-943	1637	59	-118	177	29
	68	2019-01-15 08:42:06.23	-430	130	-2005	106	-989	1724	245	-271	516	13
	69	2019-01-15 08:42:06.24	-448	157	-1979	90	-1024	1809	50	-104	154	27
	70	2019-01-15 08:42:06.25	-473	179	-1938	67	-1038	1879	248	-271	519	11
	71	2019-01-15 08:42:06.26	-492	232	-1905	41	-1024	1926	60	-103	163	21
	72	2019-01-15 08:42:06.27	-515	288	-1897	16	-1010	1945	254	-278	532	12
	73	2019-01-15 08:42:06.28	-521	342	-1871	-23	-964	1936	48	-99	147	25
	74	2019-01-15 08:42:06.29	-543	371	-1855	-45	-936	1908	250	-273	523	11
	75	2019-01-15 08:42:06.30	-523	415	-1861	-57	-907	1867	41	-88	129	23
	76	2019-01-15 08:42:06.31	-537	477	-1839	-68	-889	1811	248	-273	521	12
	77	2019-01-15 08:42:06.32	-542	501	-1886	-79	-869	1751	39	-87	126	24
	78	2019-01-15 08:42:06.33	-550	551	-1884	-98	-854	1680	253	-278	531	12
	79	2019-01-15 08:42:06.34	-564	588	-1851	-134	-838	1608	41	-93	134	26
	80	2019-01-15 08:42:06.35	-570	633	-1813	-165	-819	1529	267	-309	576	21
	81	2019-01-15 08:42:06.36	-580	675	-1770	-183	-781	1455	85	-182	267	48
	82	2019-01-15 08:42:06.37	-590	724	-1746	-183	-736	1377	237	-329	566	46
	83	2019-01-15 08:42:06.38	-588	770	-1768	-174	-686	1302	81	-137	218	28
	84	2019-01-15 08:42:06.39	-561	802	-1839	-157	-650	1228	292	-319	611	13
	85	2019-01-15 08:42:06.40	-553	821	-1865	-131	-629	1158	77	-130	207	26
	86	2019-01-15 08:42:06.41	-559	832	-1835	-106	-618	1085	256	-302	558	23
	87	2019-01-15 08:42:06.42	-567	801	-1792	-85	-595	1017	42	-109	151	33
	88	2019-01-15 08:42:06.43	-592	751	-1807	-76	-535	966	231	-283	514	26
	89	2019-01-15 08:42:06.44	-613	700	-1800	-69	-498	936	-10	-70	60	40
	90	2019-01-15 08:42:06.45	-612	659	-1799	-33	-489	930	183	-241	424	29
	91	2019-01-15 08:42:06.46	-624	648	-1815	23	-472	945	-49	-20	-29	34
	92	2019-01-15 08:42:06.47	-639	624	-1801	87	-476	971	149	-201	350	26
	93	2019-01-15 08:42:06.48	-639	598	-1820	145	-425	1028	-62	8	-70	27
	94	2019-01-15 08:42:06.49	-698	577	-1858	264	-378	1179	149	-198	347	24
	95	2019-01-15 08:42:06.50	-705	563	-1829	330	-381	1262	-29	-12	-17	20
	96	2019-01-15 08:42:06.51	-701	587	-1799	386	-393	1331	177	-215	392	19
	97	2019-01-15 08:42:06.52	-706	636	-1777	419	-382	1380	-11	-19	8	15
	98	2019-01-15 08:42:06.53	-698	667	-1790	431	-357	1399	184	-202	386	9
	99	2019-01-15 08:42:06.54	-705	664	-1839	424	-325	1399	8	-12	20	2
	100	2019-01-15 08:42:06.55	-694	647	-1841	416	-336	1376	200	-201	401	0
	101	2019-01-15 08:42:06.56	-691	660	-1810	388	-289	1349	-16	9	-25	3
	102	2019-01-15 08:42:06.57	-678	650	-1825	341	-261	1303	145	-167	312	11
	103	2019-01-15 08:42:06.58	-665	669	-1857	312	-258	1246	-67	37	-104	15
	104	2019-01-15 08:42:06.59	-677	747	-1849	298	-286	1180	112	-145	257	16
	105	2019-01-15 08:42:06.60	-683	808	-1832	241	-277	1094	-76	54	-130	11
	106	2019-01-15 08:42:06.61	-678	813	-1862	148	-245	986	104	-126	230	11
	107	2019-01-15 08:42:06.62	-663	771	-1829	107	-281	877	-68	61	-129	3
	108	2019-01-15 08:42:06.63	-650	775	-1911	82	-243	785	121	-7	128	-57
	109	2019-01-15 08:42:06.64	-644	692	-2002	52	-280	685	-24	185	-209	-80
	110	2019-01-15 08:42:06.65	-603	738	-1975	-4	-196	601	168	83	85	-125
	111	2019-01-15 08:42:06.66	-595	644	-1962	-34	-183	514	14	231	-217	-122
	112	2019-01-15 08:42:06.67	-565	611	-2009	-50	-172	440	165	209	-44	-187
	113	2019-01-15 08:42:06.68	-548	584	-1964	-37	-186	387	-21	399	-420	-189
	114	2019-01-15 08:42:06.69	-536	570	-1915	-42	-176	342	145	634	-489	-389
	115	2019-01-15 08:42:06.70	-526	526	-1904	-51	-152	306	30	733	-703	-381
	116	2019-01-15 08:42:06.71	-532	492	-1882	-41	-131	286	199	874	-675	-536
	117	2019-01-15 08:42:06.72	-524	498	-1908	-2	-132	279	66	848	-782	-457
	118	2019-01-15 08:42:06.73	-515	566	-1905	-2	-141	272	180	1065	-885	-622
	119	2019-01-15 08:42:06.74	-490	578	-1870	-20	-141	253	-4	990	-994	-493
	120	2019-01-15 08:42:06.75	-469	595	-1892	-45	-127	223	147	1103	-956	-625
	121	2019-01-15 08:42:06.76	-470	568	-1945	-79	-134	185	61	931	-870	-496
	122	2019-01-15 08:42:06.77	-480	522	-1983	-99	-165	150	198	1065	-867	-631
	123	2019-01-15 08:42:06.78	-501	444	-1986	-115	-207	139	61	938	-877	-499
	124	2019-01-15 08:42:06.79	-501	374	-1960	-127	-266	143	183	1088	-905	-635
	125	2019-01-15 08:42:06.80	-517	366	-1912	-135	-327	163	74	929	-855	-501
	126	2019-01-15 08:42:06.81	-513	407	-1893	-160	-390	179	242	1035	-793	-638
	127	2019-01-15 08:42:06.82	-480	429	-1860	-223	-421	182	209	845	-636	-527
	128	2019-01-15 08:42:06.83	-485	437	-1846	-315	-419	169	290	1022	-732	-656
	129	2019-01-15 08:42:06.84	-495	483	-1865	-419	-417	144	144	902	-758	-523
	130	2019-01-15 08:42:06.85	-511	528	-1883	-522	-427	118	215	1082	-867	-648
	131	2019-01-15 08:42:06.86	-514	533	-1858	-587	-437	96	92	940	-848	-516
	132	2019-01-15 08:42:06.87	-509	528	-1815	-595	-434	74	166	1110	-944	-638
	133	2019-01-15 08:42:06.88	-534	551	-1774	-550	-410	64	46	938	-892	-492
	134	2019-01-15 08:42:06.89	-573	590	-1776	-454	-375	66	136	1122	-986	-629
	135	2019-01-15 08:42:06.90	-613	646	-1758	-362	-320	73	68	949	-881	-508
	136	2019-01-15 08:42:06.91	-658	682	-1736	-279	-269	85	159	1119	-960	-639
	137	2019-01-15 08:42:06.92	-686	770	-1717	-209	-215	99	84	942	-858	-513
	138	2019-01-15 08:42:06.93	-747	908	-1715	-173	-173	113	147	1117	-970	-632
	139	2019-01-15 08:42:06.94	-776	1059	-1728	-176	-132	119	71	944	-873	-507
	140	2019-01-15 08:42:06.95	-816	1152	-1700	-185	-103	121	123	1122	-999	-622
	141	2019-01-15 08:42:06.96	-890	1191	-1718	-178	-73	125	71	942	-871	-506
	142	2019-01-15 08:42:06.97	-948	1212	-1762	-144	-77	142	151	1093	-942	-622
	143	2019-01-15 08:42:06.98	-1000	1233	-1695	-98	-98	179	155	897	-742	-526
	144	2019-01-15 08:42:06.99	-1040	1238	-1666	-41	-122	225	224	1075	-851	-649
	145	2019-01-15 08:42:07.00	-1065	1268	-1633	20	-136	280	185	894	-709	-539
	146	2019-01-15 08:42:07.01	-1090	1290	-1615	76	-149	336	186	1087	-901	-636
	147	2019-01-15 08:42:07.02	-1110	1316	-1569	119	-163	386	146	916	-770	-531
	148	2019-01-15 08:42:07.03	-1125	1333	-1526	154	-160	426	181	1096	-915	-638
	149	2019-01-15 08:42:07.04	-1122	1334	-1465	177	-128	458	174	908	-734	-541
	150	2019-01-15 08:42:07.05	-1116	1308	-1436	201	-97	479	172	1113	-941	-642
	151	2019-01-15 08:42:07.06	-1115	1295	-1411	229	-67	495	109	945	-836	-527
	152	2019-01-15 08:42:07.07	-1103	1315	-1412	233	-36	500	77	1151	-1074	-614
	153	2019-01-15 08:42:07.08	-1081	1325	-1393	215	-8	493	46	968	-922	-507
	154	2019-01-15 08:42:07.09	-1059	1322	-1402	184	24	474	41	1165	-1124	-603
	155	2019-01-15 08:42:07.10	-1024	1300	-1417	143	54	448	45	975	-930	-510
	156	2019-01-15 08:42:07.11	-977	1263	-1361	107	79	411	37	1185	-1148	-611
	157	2019-01-15 08:42:07.12	-988	1200	-1371	127	142	377	59	988	-929	-523
	158	2019-01-15 08:42:07.13	-978	1176	-1415	172	209	347	52	1188	-1136	-620
	159	2019-01-15 08:42:07.14	-974	1138	-1462	224	220	316	80	982	-902	-531
	160	2019-01-15 08:42:07.15	-976	1114	-1502	281	218	299	52	1186	-1134	-619
	161	2019-01-15 08:42:07.16	-977	997	-1521	340	213	302	59	990	-931	-524
	162	2019-01-15 08:42:07.17	-933	1050	-1573	361	186	286	-81	1313	-1394	-616
	163	2019-01-15 08:42:07.18	-891	1038	-1669	333	198	276	-113	631	-744	-259
	164	2019-01-15 08:42:07.19	-864	955	-1715	284	195	268	5	-24	29	9
	165	2019-01-15 08:42:07.20	-830	855	-1709	246	184	274	184	-296	480	56
	166	2019-01-15 08:42:07.21	-828	754	-1778	226	196	302	188	-236	424	24
	167	2019-01-15 08:42:07.22	-833	689	-1742	218	175	345	192	-160	352	-16
	168	2019-01-15 08:42:07.23	-804	693	-1762	218	171	404	137	-69	206	-34
	169	2019-01-15 08:42:07.24	-755	756	-1724	209	152	457	168	-115	283	-26
	170	2019-01-15 08:42:07.25	-699	790	-1615	184	138	495	144	-106	250	-19
	171	2019-01-15 08:42:07.26	-661	833	-1580	135	179	525	182	-176	358	-3
	172	2019-01-15 08:42:07.27	-651	846	-1612	62	224	539	95	-114	209	9
	173	2019-01-15 08:42:07.28	-634	838	-1628	0	254	534	100	-154	254	27
	174	2019-01-15 08:42:07.29	-626	825	-1660	-27	260	515	64	-106	170	21
	175	2019-01-15 08:42:07.30	-608	812	-1626	-46	244	485	153	-176	329	11
	176	2019-01-15 08:42:07.31	-588	787	-1632	-51	256	448	94	-111	205	8
	177	2019-01-15 08:42:07.32	-589	793	-1653	-47	271	416	100	-175	275	37
	178	2019-01-15 08:42:07.33	-575	771	-1638	-40	271	386	29	-112	141	41
	179	2019-01-15 08:42:07.34	-548	742	-1676	-21	286	365	81	-194	275	56
	180	2019-01-15 08:42:07.35	-526	760	-1740	-3	293	355	40	-126	166	43
	181	2019-01-15 08:42:07.36	-499	767	-1747	0	285	347	102	-204	306	51
	182	2019-01-15 08:42:07.37	-480	778	-1792	-24	306	345	-1	-98	97	49
	183	2019-01-15 08:42:07.38	-474	764	-1871	-68	335	351	8	-177	185	84
	184	2019-01-15 08:42:07.39	-434	728	-1903	-106	345	362	-88	-64	-24	76
	185	2019-01-15 08:42:07.40	-386	718	-1842	-100	354	377	20	-143	163	61
	186	2019-01-15 08:42:07.41	-318	741	-1807	-50	388	392	-38	22	-60	8
	187	2019-01-15 08:42:07.42	-259	789	-1852	7	448	404	14	-86	100	36
	188	2019-01-15 08:42:07.43	-222	806	-1888	69	497	422	-146	66	-212	40
	189	2019-01-15 08:42:07.44	-221	822	-1925	138	517	446	-67	6	-73	30
	190	2019-01-15 08:42:07.45	-214	855	-1930	202	493	466	-105	234	-339	-64
	191	2019-01-15 08:42:07.46	-212	880	-1900	244	459	482	81	24	57	-52
	192	2019-01-15 08:42:07.47	-219	883	-1890	258	440	490	10	97	-87	-53
	193	2019-01-15 08:42:07.48	-212	879	-1880	263	428	492	47	-59	106	6
	194	2019-01-15 08:42:07.49	-173	864	-1843	252	404	485	-94	147	-241	-26
	195	2019-01-15 08:42:07.50	-121	857	-1823	251	388	470	-82	78	-160	2
	196	2019-01-15 08:42:07.51	-97	847	-1809	237	396	445	-206	330	-536	-62
	197	2019-01-15 08:42:07.52	-68	836	-1781	221	403	409	-99	329	-428	-115
	198	2019-01-15 08:42:07.53	-53	815	-1761	212	425	373	-110	568	-678	-229
	199	2019-01-15 08:42:07.54	-51	810	-1740	212	468	337	-109	280	-389	-85
	200	2019-01-15 08:42:07.55	-63	785	-1737	215	478	300	-213	342	-555	-64
	201	2019-01-15 08:42:07.56	-70	763	-1759	212	510	269	-186	-51	-135	118
	202	2019-01-15 08:42:07.57	-107	743	-1830	196	527	241	-156	-135	-21	145
	203	2019-01-15 08:42:07.58	-66	775	-1858	163	512	210	-135	-118	-17	126
	204	2019-01-15 08:42:07.59	-17	822	-1921	104	526	186	-252	304	-556	-26
	205	2019-01-15 08:42:07.60	82	870	-1997	12	528	144	-232	634	-866	-201
	206	2019-01-15 08:42:07.61	162	880	-2057	-76	532	98	-344	1036	-1380	-346
	207	2019-01-15 08:42:07.62	223	871	-2091	-135	527	49	-167	1017	-1184	-425
	208	2019-01-15 08:42:07.63	294	846	-2151	-156	509	-3	-228	1105	-1333	-438
	209	2019-01-15 08:42:07.64	341	801	-2202	-133	472	-48	-105	987	-1092	-441
	210	2019-01-15 08:42:07.65	388	740	-2203	-64	413	-83	-190	1065	-1255	-437
	211	2019-01-15 08:42:07.66	441	713	-2158	18	367	-111	-72	855	-927	-391
	212	2019-01-15 08:42:07.67	486	696	-2146	98	332	-133	-173	931	-1104	-379
	213	2019-01-15 08:42:07.68	509	662	-2119	162	310	-151	-141	858	-999	-358
	214	2019-01-15 08:42:07.69	518	618	-2127	206	281	-153	-303	1013	-1316	-355
	215	2019-01-15 08:42:07.70	527	597	-2151	241	242	-152	-280	683	-963	-201
	216	2019-01-15 08:42:07.71	550	574	-2139	281	171	-155	-376	744	-1120	-184
	217	2019-01-15 08:42:07.72	557	554	-2121	323	100	-164	-312	633	-945	-160
	218	2019-01-15 08:42:07.73	543	513	-2135	368	33	-178	-383	825	-1208	-221
	219	2019-01-15 08:42:07.74	532	433	-2145	409	-39	-189	-343	782	-1125	-219
	220	2019-01-15 08:42:07.75	511	377	-2133	463	-122	-193	-400	906	-1306	-253
	221	2019-01-15 08:42:07.76	478	360	-2105	481	-200	-191	-319	660	-979	-170
	222	2019-01-15 08:42:07.77	442	323	-2109	467	-267	-187	-281	684	-965	-201
	223	2019-01-15 08:42:07.78	417	305	-2071	432	-327	-180	-218	224	-442	-3
	224	2019-01-15 08:42:07.79	397	311	-1966	396	-386	-176	-285	266	-551	9
	225	2019-01-15 08:42:07.80	373	334	-1919	369	-412	-180	-300	156	-456	72
	226	2019-01-15 08:42:07.81	322	382	-1883	335	-408	-198	-361	411	-772	-25
	227	2019-01-15 08:42:07.82	208	420	-1864	264	-384	-260	-277	394	-671	-58
	228	2019-01-15 08:42:07.83	134	437	-1912	202	-373	-297	-282	568	-850	-143
	229	2019-01-15 08:42:07.84	69	492	-1963	111	-368	-325	-217	392	-609	-87
	230	2019-01-15 08:42:07.85	-32	534	-1964	25	-383	-352	-299	548	-847	-124
	231	2019-01-15 08:42:07.86	-131	643	-2004	-44	-400	-370	-350	707	-1057	-178
	232	2019-01-15 08:42:07.87	-207	765	-1972	-94	-444	-392	-411	883	-1294	-236
	233	2019-01-15 08:42:07.88	-300	794	-1869	-128	-464	-415	-426	783	-1209	-178
	234	2019-01-15 08:42:07.89	-388	843	-1820	-156	-456	-437	-404	780	-1184	-188
	235	2019-01-15 08:42:07.90	-482	898	-1819	-169	-461	-459	-521	960	-1481	-219
	236	2019-01-15 08:42:07.91	-570	877	-1839	-181	-471	-473	-560	1002	-1562	-221
	237	2019-01-15 08:42:07.92	-668	896	-1791	-196	-489	-485	-650	1030	-1680	-190
	238	2019-01-15 08:42:07.93	-759	1008	-1728	-210	-517	-507	-601	922	-1523	-160
	239	2019-01-15 08:42:07.94	-852	1067	-1728	-226	-511	-542	-682	991	-1673	-154
	240	2019-01-15 08:42:07.95	-942	1060	-1805	-278	-470	-573	-698	986	-1684	-144
	241	2019-01-15 08:42:07.96	-1028	1030	-1817	-334	-431	-589	-648	1066	-1714	-209
	242	2019-01-15 08:42:07.97	-1107	978	-1903	-361	-394	-569	-570	1022	-1592	-226
	243	2019-01-15 08:42:07.98	-1148	966	-1860	-373	-369	-516	-496	1064	-1560	-284
	244	2019-01-15 08:42:07.99	-1174	963	-1806	-368	-329	-441	-458	993	-1451	-267
	245	2019-01-15 08:42:08.00	-1179	1010	-1744	-306	-306	-356	-459	1067	-1526	-304
	246	2019-01-15 08:42:08.01	-1194	1091	-1669	-228	-251	-271	-467	1010	-1477	-271
	247	2019-01-15 08:42:08.02	-1182	1160	-1601	-174	-184	-218	-442	1072	-1514	-315
	248	2019-01-15 08:42:08.03	-1183	1231	-1471	-140	-97	-190	-396	966	-1362	-285
	249	2019-01-15 08:42:08.04	-1177	1219	-1432	-117	25	-184	-429	1042	-1471	-306
	250	2019-01-15 08:42:08.05	-1191	1171	-1497	-88	126	-191	-410	951	-1361	-270
	251	2019-01-15 08:42:08.06	-1158	1145	-1561	-75	199	-173	-560	1055	-1615	-247
	252	2019-01-15 08:42:08.07	-1144	1082	-1606	-58	249	-138	-591	980	-1571	-194
	253	2019-01-15 08:42:08.08	-1116	1065	-1631	-32	265	-90	-700	1094	-1794	-197
	254	2019-01-15 08:42:08.09	-1093	1071	-1643	18	261	-35	-688	1004	-1692	-158
	255	2019-01-15 08:42:08.10	-1051	1042	-1682	89	232	18	-661	1099	-1760	-219
	256	2019-01-15 08:42:08.11	-1016	1029	-1716	159	184	68	-570	960	-1530	-195
	257	2019-01-15 08:42:08.12	-981	1029	-1711	190	152	111	-483	1036	-1519	-276
	258	2019-01-15 08:42:08.13	-961	1000	-1607	164	154	149	-442	880	-1322	-219
	259	2019-01-15 08:42:08.14	-938	938	-1602	145	201	197	-428	763	-1191	-167
	260	2019-01-15 08:42:08.15	-900	835	-1691	162	204	264	-436	668	-1104	-116
	261	2019-01-15 08:42:08.16	-847	784	-1664	212	153	343	-358	516	-874	-79
	262	2019-01-15 08:42:08.17	-821	813	-1624	265	99	413	-344	462	-806	-59
	263	2019-01-15 08:42:08.18	-768	808	-1544	311	84	459	-340	261	-601	39
	264	2019-01-15 08:42:08.19	-717	904	-1601	315	98	464	-402	316	-718	43
	265	2019-01-15 08:42:08.20	-683	889	-1764	271	171	451	-360	296	-656	32
	266	2019-01-15 08:42:08.21	-642	862	-1668	202	191	418	-410	434	-844	-12
	267	2019-01-15 08:42:08.22	-560	810	-1707	145	226	396	-411	512	-923	-50
	268	2019-01-15 08:42:08.23	-473	760	-1749	102	233	385	-428	491	-919	-31
	269	2019-01-15 08:42:08.24	-366	718	-1738	74	215	379	-391	206	-597	92
	270	2019-01-15 08:42:08.25	-235	681	-1719	70	219	368	-411	197	-608	107
	271	2019-01-15 08:42:08.26	-73	651	-1843	90	264	350	-377	89	-466	144
	272	2019-01-15 08:42:08.27	39	627	-1737	98	297	314	-401	179	-580	111
	273	2019-01-15 08:42:08.28	172	582	-1793	107	394	263	-332	25	-357	153
	274	2019-01-15 08:42:08.29	269	537	-1879	128	505	202	-376	111	-487	132
	275	2019-01-15 08:42:08.30	354	477	-2047	145	603	139	-415	71	-486	172
	276	2019-01-15 08:42:08.31	425	439	-2192	156	651	93	-435	170	-605	132
	277	2019-01-15 08:42:08.32	482	403	-2276	169	633	70	-300	-40	-260	170
	278	2019-01-15 08:42:08.33	543	375	-2375	195	560	66	-231	-8	-223	119
	279	2019-01-15 08:42:08.34	610	398	-2385	216	466	73	-197	-113	-84	155
	280	2019-01-15 08:42:08.35	665	436	-2305	238	341	76	-264	-3	-261	133
	281	2019-01-15 08:42:08.36	692	470	-2260	262	254	84	-378	-58	-320	218
	282	2019-01-15 08:42:08.37	703	519	-2184	243	229	84	-466	59	-525	203
	283	2019-01-15 08:42:08.38	681	508	-2184	174	253	78	-465	-27	-438	246
	284	2019-01-15 08:42:08.39	656	477	-2182	122	224	71	-401	30	-431	185
	285	2019-01-15 08:42:08.40	606	499	-2136	105	110	65	-463	-57	-406	260
	286	2019-01-15 08:42:08.41	546	594	-2114	70	1	47	-446	5	-451	220
	287	2019-01-15 08:42:08.42	492	671	-2091	-13	-93	11	-596	-88	-508	342
	288	2019-01-15 08:42:08.43	445	709	-2021	-90	-173	-42	-551	-57	-494	304
	289	2019-01-15 08:42:08.44	394	710	-1927	-129	-249	-103	-687	-122	-565	404
	290	2019-01-15 08:42:08.45	330	744	-1778	-141	-316	-168	-611	-67	-544	339
	291	2019-01-15 08:42:08.46	265	739	-1655	-134	-350	-243	-683	-160	-523	421
	292	2019-01-15 08:42:08.47	181	706	-1633	-121	-345	-309	-564	-170	-394	367
	293	2019-01-15 08:42:08.48	83	653	-1660	-108	-334	-355	-753	-189	-564	471
	294	2019-01-15 08:42:08.49	-15	617	-1800	-94	-318	-371	-706	-76	-630	391
	295	2019-01-15 08:42:08.50	-118	608	-1988	-84	-328	-365	-931	166	-1097	382
	296	2019-01-15 08:42:08.51	-204	653	-2131	-102	-365	-348	-937	321	-1258	308
	297	2019-01-15 08:42:08.52	-286	665	-2207	-140	-418	-330	-982	524	-1506	229
	298	2019-01-15 08:42:08.53	-337	661	-2193	-203	-456	-325	-794	383	-1177	205
	299	2019-01-15 08:42:08.54	-413	597	-2111	-264	-478	-326	-576	243	-819	166
	300	2019-01-15 08:42:08.55	-477	531	-2053	-300	-497	-321	-383	90	-473	146
	301	2019-01-15 08:42:08.56	-511	463	-2013	-301	-495	-301	-270	-21	-249	145
	302	2019-01-15 08:42:08.57	-558	455	-1959	-282	-495	-280	-260	-63	-197	161
	303	2019-01-15 08:42:08.58	-579	483	-1916	-253	-497	-270	-432	-34	-398	233
	304	2019-01-15 08:42:08.59	-592	517	-1827	-227	-493	-267	-466	-35	-431	250
	305	2019-01-15 08:42:08.60	-592	534	-1788	-222	-460	-271	-577	-9	-568	293
	306	2019-01-15 08:42:08.61	-630	559	-1834	-253	-403	-276	-524	-40	-484	282
	307	2019-01-15 08:42:08.62	-657	562	-1878	-295	-376	-285	-650	17	-667	316
	308	2019-01-15 08:42:08.63	-679	574	-1961	-331	-368	-287	-604	-12	-592	308
	309	2019-01-15 08:42:08.64	-684	583	-1974	-373	-405	-289	-664	15	-679	324
	310	2019-01-15 08:42:08.65	-666	579	-1905	-419	-438	-287	-563	-46	-517	304
	311	2019-01-15 08:42:08.66	-654	554	-1824	-403	-500	-282	-676	14	-690	331
	312	2019-01-15 08:42:08.67	-650	564	-1816	-356	-528	-280	-624	-18	-606	321
	313	2019-01-15 08:42:08.68	-656	582	-1794	-363	-458	-277	-739	109	-848	315
	314	2019-01-15 08:42:08.69	-667	581	-1753	-377	-400	-278	-658	112	-770	273
	315	2019-01-15 08:42:08.70	-680	590	-1727	-356	-380	-262	-777	325	-1102	226
	316	2019-01-15 08:42:08.71	-666	631	-1751	-327	-397	-245	-690	275	-965	207
	317	2019-01-15 08:42:08.72	-669	662	-1740	-348	-411	-233	-803	446	-1249	178
	318	2019-01-15 08:42:08.73	-688	704	-1732	-393	-410	-222	-727	477	-1204	125
	319	2019-01-15 08:42:08.74	-716	763	-1727	-419	-402	-213	-812	789	-1601	11
	320	2019-01-15 08:42:08.75	-738	799	-1645	-412	-394	-211	-708	703	-1411	2
	321	2019-01-15 08:42:08.76	-764	832	-1626	-369	-322	-205	-786	895	-1681	-54
	322	2019-01-15 08:42:08.77	-776	815	-1639	-304	-253	-191	-690	672	-1362	9
	323	2019-01-15 08:42:08.78	-775	816	-1670	-209	-203	-164	-750	821	-1571	-35
	324	2019-01-15 08:42:08.79	-756	842	-1691	-119	-176	-126	-653	599	-1252	27
	325	2019-01-15 08:42:08.80	-739	846	-1735	-80	-117	-91	-710	756	-1466	-23
	326	2019-01-15 08:42:08.81	-725	842	-1769	-86	-53	-54	-633	500	-1133	66
	327	2019-01-15 08:42:08.82	-708	826	-1814	-89	-12	-18	-736	612	-1348	62
	328	2019-01-15 08:42:08.83	-695	841	-1834	-92	0	11	-678	440	-1118	119
	329	2019-01-15 08:42:08.84	-688	842	-1794	-104	-13	29	-753	638	-1391	57
	330	2019-01-15 08:42:08.85	-675	835	-1737	-91	-14	41	-674	672	-1346	1
	331	2019-01-15 08:42:08.86	-672	834	-1710	-58	0	45	-749	974	-1723	-112
	332	2019-01-15 08:42:08.87	-684	829	-1723	-27	30	55	-692	739	-1431	-23
	333	2019-01-15 08:42:08.88	-696	849	-1785	-28	70	71	-790	835	-1625	-22
	334	2019-01-15 08:42:08.89	-713	847	-1873	-58	85	95	-735	793	-1528	-29
	335	2019-01-15 08:42:08.90	-713	803	-1901	-95	70	119	-773	1033	-1806	-130
	336	2019-01-15 08:42:08.91	-717	777	-1872	-116	22	145	-698	948	-1646	-125
	337	2019-01-15 08:42:08.92	-712	796	-1836	-124	-24	173	-769	1073	-1842	-152
	338	2019-01-15 08:42:08.93	-717	837	-1785	-139	-62	191	-731	845	-1576	-57
	339	2019-01-15 08:42:08.94	-723	881	-1749	-145	-61	197	-745	971	-1716	-113
	340	2019-01-15 08:42:08.95	-725	951	-1728	-146	-42	187	-680	764	-1444	-42
	341	2019-01-15 08:42:08.96	-738	981	-1707	-148	-20	161	-706	921	-1627	-107
	342	2019-01-15 08:42:08.97	-735	992	-1729	-150	10	127	-675	853	-1528	-89
	343	2019-01-15 08:42:08.98	-709	970	-1730	-152	24	93	-756	1058	-1814	-151
	344	2019-01-15 08:42:08.99	-704	926	-1731	-149	38	71	-746	993	-1739	-123
	345	2019-01-15 08:42:09.00	-680	907	-1761	-143	53	64	-783	1145	-1928	-181
	346	2019-01-15 08:42:09.01	-687	899	-1799	-132	57	71	-740	1023	-1763	-141
	347	2019-01-15 08:42:09.02	-671	848	-1809	-136	63	99	-784	1120	-1904	-168
	348	2019-01-15 08:42:09.03	-667	833	-1810	-128	46	133	-777	1013	-1790	-118
	349	2019-01-15 08:42:09.04	-662	858	-1783	-111	26	172	-971	1216	-2187	-122
	350	2019-01-15 08:42:09.05	-649	846	-1756	-103	26	208	-787	266	-1053	260
	351	2019-01-15 08:42:09.06	-643	833	-1746	-109	53	237	-484	-75	-409	279
	352	2019-01-15 08:42:09.07	-633	813	-1717	-105	63	262	-393	-354	-39	373
	353	2019-01-15 08:42:09.08	-618	781	-1703	-91	74	281	-476	-109	-367	292
	354	2019-01-15 08:42:09.09	-602	768	-1762	-91	95	301	-585	-199	-386	392
	355	2019-01-15 08:42:09.10	-584	760	-1748	-101	87	316	-662	11	-673	325
	356	2019-01-15 08:42:09.11	-583	769	-1732	-78	96	342	-693	-182	-511	437
	357	2019-01-15 08:42:09.12	-542	825	-1743	-29	101	365	-709	1	-710	354
	358	2019-01-15 08:42:09.13	-537	846	-1686	4	112	383	-719	-186	-533	452
	359	2019-01-15 08:42:09.14	-505	893	-1654	23	145	386	-735	-1	-734	368
	360	2019-01-15 08:42:09.15	-466	929	-1654	21	181	381	-752	-197	-555	474
	361	2019-01-15 08:42:09.16	-422	924	-1703	-49	252	339	-782	12	-794	385
	362	2019-01-15 08:42:09.17	-407	908	-1738	-97	272	316	-786	-176	-610	481
	363	2019-01-15 08:42:09.18	-384	902	-1772	-149	264	291	-761	40	-801	360
	364	2019-01-15 08:42:09.19	-384	904	-1786	-204	246	263	-741	-105	-636	423
	365	2019-01-15 08:42:09.20	-365	926	-1813	-270	211	237	-675	111	-786	282
	366	2019-01-15 08:42:09.21	-354	962	-1850	-350	168	211	-667	-155	-512	411
	367	2019-01-15 08:42:09.22	-341	1061	-1833	-434	102	177	-643	-22	-621	332
	368	2019-01-15 08:42:09.23	-334	1233	-1794	-515	29	96	-689	-236	-453	462
	369	2019-01-15 08:42:09.24	-336	1371	-1802	-605	-37	-40	-685	-28	-657	356
	370	2019-01-15 08:42:09.25	-356	1462	-1810	-722	-84	-226	-720	-212	-508	466
	371	2019-01-15 08:42:09.26	-356	1445	-1824	-862	-105	-417	-694	24	-718	335
	372	2019-01-15 08:42:09.27	-360	1314	-1889	-1013	-133	-590	-715	-160	-555	437
	373	2019-01-15 08:42:09.28	-339	1233	-1906	-1131	-204	-725	-707	80	-787	313
	374	2019-01-15 08:42:09.29	-348	1253	-1811	-1190	-338	-851	-750	-145	-605	447
	375	2019-01-15 08:42:09.30	-371	1307	-1740	-1233	-480	-983	-741	54	-795	343
	376	2019-01-15 08:42:09.31	-398	1228	-1748	-1318	-583	-1110	-758	-162	-596	460
	377	2019-01-15 08:42:09.32	-421	1099	-1766	-1464	-634	-1211	-699	45	-744	327
	378	2019-01-15 08:42:09.33	-443	1025	-1755	-1625	-694	-1257	-705	-141	-564	423
	379	2019-01-15 08:42:09.34	-451	971	-1721	-1783	-741	-1235	-669	91	-760	289
	380	2019-01-15 08:42:09.35	-449	911	-1770	-1900	-834	-1132	-731	132	-863	299
	381	2019-01-15 08:42:09.36	-411	787	-1737	-1937	-1024	-953	-680	377	-1057	151
	382	2019-01-15 08:42:09.37	-385	808	-1623	-1881	-1244	-735	-712	22	-734	345
	383	2019-01-15 08:42:09.38	-357	873	-1491	-1811	-1431	-497	-647	93	-740	277
	384	2019-01-15 08:42:09.39	-357	838	-1346	-1758	-1486	-263	-681	-29	-652	355
	385	2019-01-15 08:42:09.40	-357	878	-1240	-1682	-1494	-32	-637	222	-859	207
	386	2019-01-15 08:42:09.41	-353	948	-1275	-1545	-1528	206	-687	17	-704	335
	387	2019-01-15 08:42:09.42	-371	1054	-1243	-1385	-1617	437	-623	154	-777	234
	388	2019-01-15 08:42:09.43	-356	1232	-1164	-1253	-1706	647	-654	-130	-524	392
	389	2019-01-15 08:42:09.44	-366	1397	-1067	-1143	-1810	812	-582	35	-617	273
	390	2019-01-15 08:42:09.45	-396	1461	-940	-1069	-1834	925	-675	-159	-516	417
	391	2019-01-15 08:42:09.46	-530	1504	-916	-1042	-1786	1001	-657	51	-708	303
	392	2019-01-15 08:42:09.47	-651	1664	-939	-1043	-1734	1038	-751	-159	-592	455
	393	2019-01-15 08:42:09.48	-841	1809	-839	-1000	-1712	1036	-692	28	-720	332
	394	2019-01-15 08:42:09.49	-969	1996	-745	-917	-1667	1005	-763	-92	-671	427
	395	2019-01-15 08:42:09.50	-1054	2151	-616	-825	-1590	934	-690	162	-852	264
	396	2019-01-15 08:42:09.51	-1091	2217	-552	-714	-1459	828	-760	230	-990	265
	397	2019-01-15 08:42:09.52	-1115	2235	-505	-592	-1295	706	-683	397	-1080	143
	398	2019-01-15 08:42:09.53	-1103	2204	-514	-468	-1140	576	-749	96	-845	326
	399	2019-01-15 08:42:09.54	-1096	2153	-544	-378	-980	449	-630	142	-772	244
	400	2019-01-15 08:42:09.55	-1089	2059	-636	-335	-828	325	-675	-155	-520	415
	401	2019-01-15 08:42:09.56	-1086	1940	-732	-335	-746	214	-607	-14	-593	310
	402	2019-01-15 08:42:09.57	-1049	1814	-744	-347	-713	133	-705	-151	-554	428
	403	2019-01-15 08:42:09.58	-1069	1709	-824	-365	-686	84	-650	57	-707	296
	404	2019-01-15 08:42:09.59	-1078	1707	-983	-383	-691	70	-750	-97	-653	423
	405	2019-01-15 08:42:09.60	-1087	1709	-886	-348	-779	85	-669	87	-756	291
	406	2019-01-15 08:42:09.61	-1107	1734	-747	-217	-811	117	-749	37	-786	356
	407	2019-01-15 08:42:09.62	-1116	1819	-669	-67	-749	143	-666	210	-876	228
	408	2019-01-15 08:42:09.63	-1145	1887	-625	55	-627	149	-746	150	-896	298
	409	2019-01-15 08:42:09.64	-1150	1901	-635	163	-480	141	-667	273	-940	197
	410	2019-01-15 08:42:09.65	-1149	1913	-689	248	-343	130	-773	213	-986	280
	411	2019-01-15 08:42:09.66	-1139	1881	-755	319	-239	112	-694	311	-1005	191
	412	2019-01-15 08:42:09.67	-1119	1810	-816	375	-172	103	-784	279	-1063	252
	413	2019-01-15 08:42:09.68	-1082	1734	-845	437	-141	101	-686	332	-1018	177
	414	2019-01-15 08:42:09.69	-1061	1717	-828	499	-127	105	-782	185	-967	298
	415	2019-01-15 08:42:09.70	-1045	1742	-798	537	-115	97	-691	245	-936	223
	416	2019-01-15 08:42:09.71	-1023	1704	-838	523	-88	72	-788	273	-1061	257
	417	2019-01-15 08:42:09.72	-1026	1666	-880	492	-47	45	-688	315	-1003	186
	418	2019-01-15 08:42:09.73	-1026	1631	-925	471	27	18	-779	162	-941	308
	419	2019-01-15 08:42:09.74	-1021	1595	-973	456	75	-16	-661	153	-814	254
	420	2019-01-15 08:42:09.75	-1007	1568	-1006	471	90	-45	-764	-65	-699	414
	421	2019-01-15 08:42:09.76	-992	1520	-1021	507	96	-70	-669	-7	-662	338
	422	2019-01-15 08:42:09.77	-987	1475	-1034	550	116	-87	-775	-98	-677	436
	423	2019-01-15 08:42:09.78	-973	1479	-1040	570	137	-98	-685	104	-789	290
	424	2019-01-15 08:42:09.79	-972	1481	-1077	561	152	-111	-795	374	-1169	210
	425	2019-01-15 08:42:09.80	-973	1449	-1062	540	164	-118	-699	545	-1244	77
	426	2019-01-15 08:42:09.81	-976	1439	-1062	516	181	-117	-795	725	-1520	35
	427	2019-01-15 08:42:09.82	-954	1437	-1068	501	201	-120	-682	598	-1280	42
	428	2019-01-15 08:42:09.83	-936	1427	-1079	496	227	-114	-734	451	-1185	141
	429	2019-01-15 08:42:09.84	-927	1424	-1125	499	256	-110	-585	249	-834	168
	430	2019-01-15 08:42:09.85	-923	1424	-1172	507	268	-106	-654	-33	-621	343
	431	2019-01-15 08:42:09.86	-892	1459	-1176	511	254	-111	-564	-51	-513	307
	432	2019-01-15 08:42:09.87	-894	1473	-1217	499	241	-120	-656	-96	-560	376
	433	2019-01-15 08:42:09.88	-869	1465	-1227	451	241	-139	-580	-28	-552	304
	434	2019-01-15 08:42:09.89	-870	1455	-1214	398	236	-158	-687	-69	-618	378
	435	2019-01-15 08:42:09.90	-875	1455	-1206	359	247	-176	-595	-23	-572	309
	436	2019-01-15 08:42:09.91	-889	1428	-1186	354	268	-189	-718	-89	-629	403
	437	2019-01-15 08:42:09.92	-901	1411	-1159	383	265	-202	-642	-36	-606	339
	438	2019-01-15 08:42:09.93	-902	1397	-1134	439	269	-205	-757	-78	-679	417
	439	2019-01-15 08:42:09.94	-898	1407	-1120	497	289	-207	-655	-62	-593	358
	440	2019-01-15 08:42:09.95	-914	1412	-1148	516	307	-211	-761	-82	-679	421
	441	2019-01-15 08:42:09.96	-894	1386	-1136	519	321	-229	-651	-27	-624	339
	442	2019-01-15 08:42:09.97	-884	1383	-1177	505	355	-231	-781	7	-788	387
	443	2019-01-15 08:42:09.98	-893	1393	-1249	465	376	-243	-698	141	-839	278
	444	2019-01-15 08:42:09.99	-905	1384	-1285	414	392	-259	-782	389	-1171	196
	445	2019-01-15 08:42:10.00	-915	1364	-1325	368	414	-269	-646	270	-916	188
	446	2019-01-15 08:42:10.01	-921	1344	-1337	336	425	-271	-714	125	-839	294
	447	2019-01-15 08:42:10.02	-918	1306	-1360	323	416	-264	-618	-3	-615	310
	448	2019-01-15 08:42:10.03	-940	1300	-1327	345	403	-254	-727	-18	-709	372
	449	2019-01-15 08:42:10.04	-960	1354	-1341	405	410	-250	-645	28	-673	308
	450	2019-01-15 08:42:10.05	-975	1416	-1283	466	428	-264	-759	197	-956	281
	451	2019-01-15 08:42:10.06	-985	1423	-1242	558	490	-295	-668	185	-853	241
	452	2019-01-15 08:42:10.07	-1016	1421	-1223	680	611	-326	-778	261	-1039	258
	453	2019-01-15 08:42:10.08	-1011	1423	-1254	821	751	-357	-666	226	-892	220
	454	2019-01-15 08:42:10.09	-1023	1378	-1285	955	870	-388	-736	369	-1105	183
	455	2019-01-15 08:42:10.10	-990	1293	-1283	1105	996	-407	-634	320	-954	157
	456	2019-01-15 08:42:10.11	-970	1153	-1299	1273	1115	-409	-752	475	-1227	138
	457	2019-01-15 08:42:10.12	-919	1110	-1337	1439	1215	-400	-674	376	-1050	149
	458	2019-01-15 08:42:10.13	-880	1035	-1330	1565	1286	-389	-778	511	-1289	133
	459	2019-01-15 08:42:10.14	-838	986	-1364	1641	1355	-373	-679	532	-1211	73
	460	2019-01-15 08:42:10.15	-779	924	-1453	1649	1416	-357	-789	847	-1636	-29
	461	2019-01-15 08:42:10.16	-739	863	-1562	1591	1433	-340	-714	621	-1335	46
	462	2019-01-15 08:42:10.17	-703	838	-1632	1484	1402	-319	-775	616	-1391	79
	463	2019-01-15 08:42:10.18	-654	782	-1725	1336	1341	-300	-668	160	-828	254
	464	2019-01-15 08:42:10.19	-605	708	-1815	1157	1255	-273	-821	-63	-758	442
	465	2019-01-15 08:42:10.20	-584	640	-1872	987	1131	-240	-776	-193	-583	484
	466	2019-01-15 08:42:10.21	-562	596	-1868	842	990	-200	-912	-81	-831	496
	467	2019-01-15 08:42:10.22	-541	602	-1832	722	861	-164	-824	-115	-709	469
	468	2019-01-15 08:42:10.23	-519	628	-1766	627	766	-136	-862	-19	-843	440
	469	2019-01-15 08:42:10.24	-498	658	-1735	559	705	-118	-725	-106	-619	415
	470	2019-01-15 08:42:10.25	-497	674	-1706	505	664	-114	-752	-7	-745	379
	471	2019-01-15 08:42:10.26	-498	695	-1682	456	632	-124	-668	-94	-574	381
	472	2019-01-15 08:42:10.27	-490	733	-1700	379	622	-139	-747	10	-757	368
	473	2019-01-15 08:42:10.28	-493	749	-1770	269	612	-157	-661	-94	-567	377
	474	2019-01-15 08:42:10.29	-511	752	-1790	152	566	-168	-698	0	-698	349
	475	2019-01-15 08:42:10.30	-447	778	-1808	55	506	-169	-603	-119	-484	361
	476	2019-01-15 08:42:10.31	-592	749	-1834	69	488	-144	-622	-17	-605	319
	477	2019-01-15 08:42:10.32	-559	865	-1836	-5	387	-133	-566	-139	-427	352
	478	2019-01-15 08:42:10.33	-550	880	-1781	-36	357	-116	-617	-35	-582	326
	479	2019-01-15 08:42:10.34	-559	891	-1727	-90	330	-110	-547	-154	-393	350
	480	2019-01-15 08:42:10.35	-540	912	-1677	-135	332	-107	-579	-18	-561	298
	481	2019-01-15 08:42:10.36	-547	902	-1707	-156	355	-107	-504	-136	-368	320
	482	2019-01-15 08:42:10.37	-541	891	-1708	-165	362	-105	-516	-6	-510	261
	483	2019-01-15 08:42:10.38	-541	918	-1733	-173	374	-106	-462	-138	-324	300
	484	2019-01-15 08:42:10.39	-542	958	-1784	-180	377	-100	-512	-2	-510	257
	485	2019-01-15 08:42:10.40	-533	977	-1824	-165	364	-96	-488	-147	-341	317
	486	2019-01-15 08:42:10.41	-529	1011	-1796	-134	322	-98	-558	-4	-554	281
	487	2019-01-15 08:42:10.42	-522	1047	-1741	-101	285	-100	-485	-154	-331	319
	488	2019-01-15 08:42:10.43	-514	1060	-1717	-96	283	-107	-506	18	-524	244
	489	2019-01-15 08:42:10.44	-506	1029	-1721	-113	301	-112	-436	-134	-302	285
	490	2019-01-15 08:42:10.45	-515	979	-1724	-131	316	-105	-433	33	-466	200
	491	2019-01-15 08:42:10.46	-512	942	-1723	-130	311	-92	-371	-140	-231	255
	492	2019-01-15 08:42:10.47	-510	927	-1712	-111	287	-72	-430	38	-468	196
	493	2019-01-15 08:42:10.48	-496	941	-1700	-82	266	-48	-414	-139	-275	276
	494	2019-01-15 08:42:10.49	-479	1002	-1726	-25	247	-18	-464	53	-517	205
	495	2019-01-15 08:42:10.50	-486	1013	-1738	-21	241	-10	-464	-131	-333	297
	496	2019-01-15 08:42:10.51	-481	1009	-1735	-18	234	-4	-514	26	-540	244
	497	2019-01-15 08:42:10.52	-476	980	-1734	-29	223	2	-474	-164	-310	319
	498	2019-01-15 08:42:10.53	-475	965	-1746	-40	216	10	-497	9	-506	244
	499	2019-01-15 08:42:10.54	-462	948	-1747	-56	196	24	-429	-174	-255	301
	500	2019-01-15 08:42:10.55	-437	921	-1753	-78	173	37	-434	19	-453	207
	501	2019-01-15 08:42:10.56	-424	940	-1755	-97	149	55	-364	-162	-202	263
	502	2019-01-15 08:42:10.57	-399	953	-1758	-104	125	78	-387	21	-408	183
	503	2019-01-15 08:42:10.58	-379	972	-1758	-92	97	99	-372	-170	-202	271
	504	2019-01-15 08:42:10.59	-396	1016	-1755	-74	80	114	-457	49	-506	204
	505	2019-01-15 08:42:10.60	-399	1069	-1736	-63	58	114	-442	-140	-302	291
	506	2019-01-15 08:42:10.61	-412	1091	-1721	-73	70	109	-470	49	-519	210
	507	2019-01-15 08:42:10.62	-415	1077	-1729	-93	82	97	-433	-159	-274	296
	508	2019-01-15 08:42:10.63	-418	1053	-1734	-106	56	82	-467	57	-524	205
	509	2019-01-15 08:42:10.64	-424	1053	-1704	-112	42	72	-380	-144	-236	262
	510	2019-01-15 08:42:10.65	-432	1043	-1704	-119	26	58	-368	52	-420	158
	511	2019-01-15 08:42:10.66	-418	1035	-1696	-129	23	50	-307	-165	-142	236
	512	2019-01-15 08:42:10.67	-421	1033	-1684	-125	32	49	-330	35	-365	147
	513	2019-01-15 08:42:10.68	-424	1057	-1688	-124	42	52	-304	-173	-131	238
	514	2019-01-15 08:42:10.69	-431	1091	-1715	-133	44	52	-349	37	-386	156
	515	2019-01-15 08:42:10.70	-441	1104	-1707	-147	43	49	-377	-174	-203	275
	516	2019-01-15 08:42:10.71	-448	1117	-1693	-165	52	40	-420	26	-446	197
	517	2019-01-15 08:42:10.72	-461	1143	-1692	-179	57	26	-417	-186	-231	301
	518	2019-01-15 08:42:10.73	-456	1164	-1711	-187	58	4	-426	30	-456	198
	519	2019-01-15 08:42:10.74	-453	1176	-1722	-192	58	-18	-408	-178	-230	293
	520	2019-01-15 08:42:10.75	-462	1168	-1756	-191	49	-36	-430	38	-468	196
	521	2019-01-15 08:42:10.76	-453	1154	-1766	-184	32	-47	-447	-168	-279	307
	522	2019-01-15 08:42:10.77	-441	1148	-1760	-176	30	-53	-482	64	-546	209
	523	2019-01-15 08:42:10.78	-458	1133	-1743	-163	-3	-60	-492	-147	-345	319
	524	2019-01-15 08:42:10.79	-452	1156	-1716	-149	-4	-61	-502	66	-568	218
	525	2019-01-15 08:42:10.80	-469	1147	-1718	-145	-7	-68	-494	-159	-335	326
	526	2019-01-15 08:42:10.81	-468	1145	-1697	-151	-9	-76	-495	58	-553	218
	527	2019-01-15 08:42:10.82	-475	1146	-1703	-156	2	-84	-464	-154	-310	309
	528	2019-01-15 08:42:10.83	-490	1115	-1695	-158	11	-87	-454	75	-529	189
	529	2019-01-15 08:42:10.84	-484	1102	-1697	-159	15	-93	-457	-149	-308	303
	530	2019-01-15 08:42:10.85	-488	1096	-1693	-151	17	-95	-454	32	-486	211
	531	2019-01-15 08:42:10.86	-484	1092	-1701	-139	12	-87	-471	-185	-286	328
	532	2019-01-15 08:42:10.87	-474	1080	-1711	-135	19	-72	-470	14	-484	228
	533	2019-01-15 08:42:10.88	-470	1090	-1704	-134	10	-52	-461	-188	-273	324
	534	2019-01-15 08:42:10.89	-474	1093	-1697	-131	16	-29	-448	16	-464	216
	535	2019-01-15 08:42:10.90	-465	1094	-1693	-127	8	-3	-432	-169	-263	300
	536	2019-01-15 08:42:10.91	-459	1101	-1660	-122	15	18	-431	42	-473	194
	537	2019-01-15 08:42:10.92	-472	1115	-1666	-114	27	32	-408	-160	-248	284
	538	2019-01-15 08:42:10.93	-470	1108	-1674	-106	32	42	-399	30	-429	184
	539	2019-01-15 08:42:10.94	-466	1119	-1664	-94	38	43	-440	-165	-275	302
	540	2019-01-15 08:42:10.95	-472	1127	-1665	-85	52	40	-474	56	-530	209
	541	2019-01-15 08:42:10.96	-452	1146	-1673	-73	57	32	-488	-135	-353	311
	542	2019-01-15 08:42:10.97	-449	1142	-1676	-61	58	19	-478	68	-546	205
	543	2019-01-15 08:42:10.98	-435	1147	-1674	-57	66	7	-474	-131	-343	302
	544	2019-01-15 08:42:10.99	-432	1131	-1681	-54	65	-9	-466	70	-536	198
	545	2019-01-15 08:42:11.00	-421	1124	-1685	-50	69	-18	-479	-131	-348	305
	546	2019-01-15 08:42:11.01	-424	1109	-1690	-42	59	-27	-466	49	-515	208
	547	2019-01-15 08:42:11.02	-417	1097	-1691	-31	52	-33	-518	-148	-370	333
	548	2019-01-15 08:42:11.03	-419	1107	-1689	-23	52	-39	-512	39	-551	236
	549	2019-01-15 08:42:11.04	-422	1100	-1687	-15	42	-49	-477	-148	-329	312
	550	2019-01-15 08:42:11.05	-429	1110	-1686	-5	46	-57	-423	26	-449	198
	551	2019-01-15 08:42:11.06	-431	1114	-1691	4	46	-68	-446	-153	-293	299
	552	2019-01-15 08:42:11.07	-424	1104	-1693	0	55	-77	-452	18	-470	217
	553	2019-01-15 08:42:11.08	-430	1082	-1711	-1	56	-83	-501	-155	-346	328
	554	2019-01-15 08:42:11.09	-429	1065	-1715	2	53	-85	-476	18	-494	229
	555	2019-01-15 08:42:11.10	-420	1041	-1720	7	49	-81	-466	-130	-336	298
	556	2019-01-15 08:42:11.11	-429	1038	-1709	16	35	-75	-456	47	-503	204
	557	2019-01-15 08:42:11.12	-418	1024	-1692	25	26	-62	-480	-124	-356	302
	558	2019-01-15 08:42:11.13	-422	1035	-1693	27	27	-54	-447	9	-456	219
	559	2019-01-15 08:42:11.14	-416	1038	-1716	23	33	-42	-467	-138	-329	302
	560	2019-01-15 08:42:11.15	-433	1044	-1724	15	27	-32	-456	30	-486	213
	561	2019-01-15 08:42:11.16	-428	1057	-1725	3	21	-23	-500	-122	-378	311
	562	2019-01-15 08:42:11.17	-437	1049	-1718	-14	18	-14	-485	7	-492	239
	563	2019-01-15 08:42:11.18	-424	1053	-1704	-24	17	-7	-558	-135	-423	346
	564	2019-01-15 08:42:11.19	-422	1055	-1709	-26	17	-3	-535	15	-550	260
	565	2019-01-15 08:42:11.20	-433	1041	-1714	-24	11	3	-546	-121	-425	333
	566	2019-01-15 08:42:11.21	-427	1041	-1727	-20	6	10	-491	-2	-489	246
	567	2019-01-15 08:42:11.22	-417	1051	-1718	-15	2	16	-473	-141	-332	307
	568	2019-01-15 08:42:11.23	-422	1050	-1733	-20	7	22	-398	-22	-376	210
	569	2019-01-15 08:42:11.24	-413	1058	-1725	-31	4	26	-378	-127	-251	252
	570	2019-01-15 08:42:11.25	-408	1061	-1727	-42	-3	29	-363	-4	-359	183
	571	2019-01-15 08:42:11.26	-419	1069	-1717	-61	-10	27	-406	-113	-293	259
	572	2019-01-15 08:42:11.27	-416	1071	-1701	-77	-20	27	-407	7	-414	200
	573	2019-01-15 08:42:11.28	-426	1079	-1687	-92	-20	24	-462	-95	-367	278
	574	2019-01-15 08:42:11.29	-421	1074	-1668	-93	-22	18	-449	12	-461	218
	575	2019-01-15 08:42:11.30	-422	1065	-1672	-82	-14	14	-498	-101	-397	299
	576	2019-01-15 08:42:11.31	-418	1082	-1673	-71	-3	6	-443	-7	-436	225
	577	2019-01-15 08:42:11.32	-427	1089	-1685	-66	1	-2	-409	-113	-296	261
	578	2019-01-15 08:42:11.33	-423	1102	-1705	-64	4	-3	-368	-56	-312	212
	579	2019-01-15 08:42:11.34	-419	1113	-1703	-65	-3	-4	-436	-123	-313	279
	580	2019-01-15 08:42:11.35	-428	1100	-1704	-66	-9	-2	-420	-35	-385	227
	581	2019-01-15 08:42:11.36	-429	1103	-1698	-68	-9	1	-393	-101	-292	247
	582	2019-01-15 08:42:11.37	-428	1098	-1682	-70	-10	4	-345	-34	-311	189
	583	2019-01-15 08:42:11.38	-444	1108	-1673	-68	-6	8	-388	-95	-293	241
	584	2019-01-15 08:42:11.39	-440	1101	-1659	-66	3	5	-387	-41	-346	214
	585	2019-01-15 08:42:11.40	-439	1102	-1661	-58	11	6	-450	-95	-355	272
	586	2019-01-15 08:42:11.41	-433	1114	-1671	-51	17	4	-406	-46	-360	226
	587	2019-01-15 08:42:11.42	-436	1106	-1679	-45	23	7	-399	-95	-304	247
	588	2019-01-15 08:42:11.43	-431	1118	-1684	-41	24	5	-360	-64	-296	212
	589	2019-01-15 08:42:11.44	-421	1120	-1681	-40	22	6	-422	-95	-327	258
	590	2019-01-15 08:42:11.45	-429	1123	-1681	-43	20	8	-390	-58	-332	224
	591	2019-01-15 08:42:11.46	-428	1130	-1693	-46	17	8	-434	-66	-368	250
	592	2019-01-15 08:42:11.47	-424	1119	-1683	-49	16	10	-400	-35	-365	217
	593	2019-01-15 08:42:11.48	-435	1117	-1677	-51	13	10	-432	-52	-380	242
	594	2019-01-15 08:42:11.49	-426	1120	-1661	-50	11	11	-392	-48	-344	220
	595	2019-01-15 08:42:11.50	-424	1123	-1657	-42	10	6	-425	-64	-361	244
	596	2019-01-15 08:42:11.51	-424	1118	-1671	-39	15	2	-378	-72	-306	225
	597	2019-01-15 08:42:11.52	-410	1113	-1671	-33	16	5	-408	-72	-336	240
	598	2019-01-15 08:42:11.53	-422	1116	-1681	-24	17	5	-348	-85	-263	216
	599	2019-01-15 08:42:11.54	-425	1119	-1667	-16	13	8	-368	-75	-293	221
	600	2019-01-15 08:42:11.55	-424	1113	-1684	-8	11	15	-347	-86	-261	216
	601	2019-01-15 08:42:11.56	-410	1114	-1668	0	11	17	-420	-61	-359	240
	602	2019-01-15 08:42:11.57	-418	1107	-1664	0	11	16	-398	-86	-312	242
	603	2019-01-15 08:42:11.58	-416	1121	-1669	-1	14	13	-456	-53	-403	254
	604	2019-01-15 08:42:11.59	-421	1124	-1673	-14	19	9	-395	-85	-310	240
	605	2019-01-15 08:42:11.60	-414	1127	-1678	-23	20	6	-454	-35	-419	244
	606	2019-01-15 08:42:11.61	-424	1132	-1676	-36	24	2	-414	-79	-335	246
	607	2019-01-15 08:42:11.62	-424	1128	-1686	-47	26	-2	-451	-27	-424	239
	608	2019-01-15 08:42:11.63	-420	1136	-1684	-57	27	-4	-386	-83	-303	234
	609	2019-01-15 08:42:11.64	-425	1139	-1690	-61	23	-5	-426	-25	-401	225
	610	2019-01-15 08:42:11.65	-416	1124	-1683	-62	22	-5	-394	-95	-299	244
	611	2019-01-15 08:42:11.66	-417	1121	-1683	-59	28	1	-452	-39	-413	245
	612	2019-01-15 08:42:11.67	-421	1123	-1682	-53	27	4	-380	-114	-266	247
	613	2019-01-15 08:42:11.68	-415	1114	-1666	-45	20	7	-384	-25	-359	204
	614	2019-01-15 08:42:11.69	-415	1117	-1662	-35	22	12	-333	-105	-228	219
	615	2019-01-15 08:42:11.70	-425	1126	-1663	-32	31	13	-393	-28	-365	210
	616	2019-01-15 08:42:11.71	-420	1122	-1668	-30	37	16	-377	-134	-243	255
	617	2019-01-15 08:42:11.72	-413	1137	-1662	-28	30	16	-396	-47	-349	221
	618	2019-01-15 08:42:11.73	-400	1148	-1666	-24	26	13	-339	-137	-202	238
	619	2019-01-15 08:42:11.74	-405	1157	-1679	-29	35	13	-401	-36	-365	218
	620	2019-01-15 08:42:11.75	-399	1158	-1689	-36	46	8	-338	-124	-214	231
	621	2019-01-15 08:42:11.76	-401	1151	-1683	-35	44	8	-398	4	-402	197
	622	2019-01-15 08:42:11.77	-396	1147	-1680	-26	45	7	-351	-106	-245	228
	623	2019-01-15 08:42:11.78	-392	1141	-1676	-11	37	3	-391	6	-397	192
	624	2019-01-15 08:42:11.79	-399	1135	-1682	4	28	3	-355	-120	-235	237
	625	2019-01-15 08:42:11.80	-392	1139	-1688	18	24	1	-430	5	-435	212
	626	2019-01-15 08:42:11.81	-404	1141	-1667	18	41	-3	-394	-125	-269	259
	627	2019-01-15 08:42:11.82	-402	1137	-1666	19	46	-9	-423	-7	-416	215
	628	2019-01-15 08:42:11.83	-395	1139	-1674	24	43	-21	-362	-147	-215	254
	629	2019-01-15 08:42:11.84	-390	1123	-1677	13	41	-25	-400	-15	-385	207
	630	2019-01-15 08:42:11.85	-390	1118	-1686	9	31	-29	-336	-153	-183	244
	631	2019-01-15 08:42:11.86	-400	1113	-1684	7	32	-28	-346	-7	-339	176
	632	2019-01-15 08:42:11.87	-382	1102	-1686	5	39	-29	-291	-148	-143	219
	633	2019-01-15 08:42:11.88	-388	1100	-1677	0	43	-26	-340	4	-344	168
	634	2019-01-15 08:42:11.89	-388	1104	-1671	7	42	-23	-331	-150	-181	240
	635	2019-01-15 08:42:11.90	-388	1109	-1669	12	47	-22	-406	5	-411	200
	636	2019-01-15 08:42:11.91	-386	1114	-1677	14	44	-21	-358	-158	-200	258
	637	2019-01-15 08:42:11.92	-391	1117	-1682	15	45	-21	-370	17	-387	176
	638	2019-01-15 08:42:11.93	-394	1120	-1693	15	42	-23	-317	-143	-174	230
	639	2019-01-15 08:42:11.94	-392	1118	-1684	13	24	-24	-353	22	-375	165
	640	2019-01-15 08:42:11.95	-398	1125	-1685	5	35	-24	-374	-148	-226	261
	641	2019-01-15 08:42:11.96	-408	1112	-1689	-6	42	-22	-468	36	-504	216
	642	2019-01-15 08:42:11.97	-396	1102	-1689	-10	29	-21	-422	-137	-285	279
	643	2019-01-15 08:42:11.98	-391	1108	-1684	-13	37	-16	-426	44	-470	191
	644	2019-01-15 08:42:11.99	-391	1106	-1675	-12	36	-11	-393	-148	-245	270
	645	2019-01-15 08:42:12.00	-387	1108	-1678	-6	42	-9	-432	16	-448	208
	646	2019-01-15 08:42:12.01	-394	1123	-1682	5	38	-6	-402	-178	-224	290
	647	2019-01-15 08:42:12.02	-400	1131	-1687	10	36	-8	-417	13	-430	202
	648	2019-01-15 08:42:12.03	-387	1135	-1681	7	32	-9	-427	-172	-255	299
	649	2019-01-15 08:42:12.04	-388	1128	-1691	3	31	-10	-476	15	-491	230
	650	2019-01-15 08:42:12.05	-394	1126	-1692	3	21	-14	-432	-177	-255	304
	651	2019-01-15 08:42:12.06	-379	1126	-1691	-2	19	-11	-430	18	-448	206
	652	2019-01-15 08:42:12.07	-387	1109	-1698	-13	32	-7	-396	-175	-221	285
	653	2019-01-15 08:42:12.08	-371	1101	-1692	-11	15	-2	-426	45	-471	190
	654	2019-01-15 08:42:12.09	-376	1110	-1688	-10	22	3	-392	-142	-250	267
	655	2019-01-15 08:42:12.10	-378	1116	-1671	-10	19	6	-433	61	-494	186
	656	2019-01-15 08:42:12.11	-379	1114	-1680	-12	22	8	-442	-153	-289	297
	657	2019-01-15 08:42:12.12	-392	1109	-1669	-10	22	6	-484	47	-531	218
	658	2019-01-15 08:42:12.13	-388	1115	-1673	-13	18	5	-474	-160	-314	317
	659	2019-01-15 08:42:12.14	-386	1124	-1680	-18	20	2	-453	27	-480	213
	660	2019-01-15 08:42:12.15	-377	1138	-1683	-26	18	-1	-415	-182	-233	298
	661	2019-01-15 08:42:12.16	-382	1135	-1683	-28	18	-6	-422	38	-460	192
	662	2019-01-15 08:42:12.17	-375	1137	-1687	-27	18	-9	-444	-166	-278	305
	663	2019-01-15 08:42:12.18	-373	1132	-1700	-24	12	-11	-465	33	-498	216
	664	2019-01-15 08:42:12.19	-373	1128	-1681	-22	6	-11	-464	-179	-285	321
	665	2019-01-15 08:42:12.20	-387	1122	-1676	-13	0	-10	-466	25	-491	220
	666	2019-01-15 08:42:12.21	-381	1108	-1687	-12	6	-6	-495	-184	-311	339
	667	2019-01-15 08:42:12.22	-380	1109	-1683	-13	4	-5	-503	35	-538	234
	668	2019-01-15 08:42:12.23	-385	1110	-1674	-11	1	-2	-506	-174	-332	340
	669	2019-01-15 08:42:12.24	-388	1110	-1678	-14	5	-1	-491	34	-525	228
	670	2019-01-15 08:42:12.25	-386	1118	-1676	-15	6	-2	-534	-171	-363	352
	671	2019-01-15 08:42:12.26	-375	1123	-1674	-13	-2	0	-549	68	-617	240
	672	2019-01-15 08:42:12.27	-369	1138	-1674	-10	-5	-4	-568	-145	-423	356
	673	2019-01-15 08:42:12.28	-379	1130	-1676	-10	-8	-7	-538	43	-581	247
	674	2019-01-15 08:42:12.29	-384	1131	-1679	-9	-4	-10	-525	-185	-340	355
	675	2019-01-15 08:42:12.30	-387	1126	-1685	-9	-2	-13	-504	32	-536	236
	676	2019-01-15 08:42:12.31	-405	1125	-1683	-10	0	-14	-504	-182	-322	343
	677	2019-01-15 08:42:12.32	-391	1119	-1684	-15	1	-13	-439	4	-443	217
	678	2019-01-15 08:42:12.33	-400	1111	-1678	-23	3	-12	-432	-204	-228	318
	679	2019-01-15 08:42:12.34	-392	1115	-1677	-32	7	-11	-404	2	-406	201
	680	2019-01-15 08:42:12.35	-378	1116	-1670	-38	9	-9	-442	-190	-252	316
	681	2019-01-15 08:42:12.36	-388	1130	-1667	-39	12	-11	-466	32	-498	217
	682	2019-01-15 08:42:12.37	-394	1154	-1675	-31	5	-14	-532	-167	-365	349
	683	2019-01-15 08:42:12.38	-383	1151	-1679	-28	4	-20	-517	42	-559	237
	684	2019-01-15 08:42:12.39	-389	1145	-1675	-29	8	-25	-497	-167	-330	332
	685	2019-01-15 08:42:12.40	-399	1138	-1680	-29	9	-30	-429	23	-452	203
	686	2019-01-15 08:42:12.41	-398	1136	-1690	-21	6	-33	-450	-174	-276	312
	687	2019-01-15 08:42:12.42	-400	1131	-1672	-22	6	-31	-442	31	-473	205
	688	2019-01-15 08:42:12.43	-395	1118	-1667	-23	4	-27	-550	-159	-391	354
	689	2019-01-15 08:42:12.44	-402	1123	-1665	-25	9	-25	-565	62	-627	251
	690	2019-01-15 08:42:12.45	-394	1132	-1661	-25	14	-20	-612	-131	-481	371
	691	2019-01-15 08:42:12.46	-395	1136	-1671	-25	18	-18	-551	62	-613	244
	692	2019-01-15 08:42:12.47	-393	1150	-1676	-24	21	-18	-546	-144	-402	345
	693	2019-01-15 08:42:12.48	-384	1140	-1679	-22	18	-21	-490	32	-522	229
	694	2019-01-15 08:42:12.49	-386	1143	-1687	-18	20	-19	-525	-153	-372	339
	695	2019-01-15 08:42:12.50	-390	1137	-1693	-14	19	-17	-486	32	-518	227
	696	2019-01-15 08:42:12.51	-387	1116	-1677	-11	17	-14	-532	-158	-374	345
	697	2019-01-15 08:42:12.52	-376	1120	-1669	-7	11	-10	-476	20	-496	228
	698	2019-01-15 08:42:12.53	-381	1117	-1661	-5	11	-6	-501	-165	-336	333
	699	2019-01-15 08:42:12.54	-379	1119	-1665	-7	16	-6	-449	12	-461	218
	700	2019-01-15 08:42:12.55	-390	1131	-1668	-12	19	-11	-464	-154	-310	309
	701	2019-01-15 08:42:12.56	-369	1128	-1663	-10	18	-12	-426	11	-437	207
	702	2019-01-15 08:42:12.57	-368	1129	-1674	-8	20	-12	-480	-135	-345	307
	703	2019-01-15 08:42:12.58	-379	1125	-1672	0	27	-10	-454	43	-497	205
	704	2019-01-15 08:42:12.59	-377	1122	-1690	-6	24	-6	-550	-111	-439	330
	705	2019-01-15 08:42:12.60	-371	1129	-1684	-1	20	-4	-540	43	-583	248
	706	2019-01-15 08:42:12.61	-367	1137	-1674	-6	14	-5	-615	-118	-497	366
	707	2019-01-15 08:42:12.62	-364	1134	-1663	-13	17	-7	-553	26	-579	263
	708	2019-01-15 08:42:12.63	-357	1131	-1679	-12	17	-11	-601	-131	-470	366
	709	2019-01-15 08:42:12.64	-376	1126	-1664	-14	13	-12	-525	2	-527	261
	710	2019-01-15 08:42:12.65	-381	1122	-1681	-16	17	-13	-600	-139	-461	369
	711	2019-01-15 08:42:12.66	-367	1131	-1689	-17	15	-14	-546	-5	-541	275
	712	2019-01-15 08:42:12.67	-370	1132	-1679	-15	12	-17	-608	-136	-472	372
	713	2019-01-15 08:42:12.68	-378	1144	-1681	-13	10	-19	-526	-8	-518	267
	714	2019-01-15 08:42:12.69	-379	1139	-1676	-16	7	-21	-552	-131	-421	341
	715	2019-01-15 08:42:12.70	-380	1140	-1681	-17	10	-18	-495	-13	-482	254
	716	2019-01-15 08:42:12.71	-379	1141	-1687	-18	7	-16	-590	-129	-461	359
	717	2019-01-15 08:42:12.72	-377	1138	-1684	-20	3	-14	-546	-15	-531	280
	718	2019-01-15 08:42:12.73	-373	1138	-1669	-19	-1	-14	-587	-114	-473	350
	719	2019-01-15 08:42:12.74	-388	1138	-1671	-24	2	-11	-507	0	-507	253
	720	2019-01-15 08:42:12.75	-381	1132	-1660	-23	3	-12	-593	-87	-506	340
	721	2019-01-15 08:42:12.76	-384	1135	-1668	-18	5	-13	-538	12	-550	263
	722	2019-01-15 08:42:12.77	-385	1138	-1666	-12	9	-9	-586	-89	-497	337
	723	2019-01-15 08:42:12.78	-381	1145	-1677	-4	11	-6	-496	-20	-476	258
	724	2019-01-15 08:42:12.79	-381	1141	-1676	3	8	-5	-556	-115	-441	335
	725	2019-01-15 08:42:12.80	-381	1139	-1679	8	4	-3	-502	-40	-462	271
	726	2019-01-15 08:42:12.81	-379	1135	-1678	9	3	-2	-579	-112	-467	345
	727	2019-01-15 08:42:12.82	-381	1129	-1683	7	2	-1	-514	-41	-473	277
	728	2019-01-15 08:42:12.83	-385	1128	-1681	5	5	1	-569	-114	-455	341
	729	2019-01-15 08:42:12.84	-388	1121	-1665	5	4	4	-492	-58	-434	275
	730	2019-01-15 08:42:12.85	-384	1130	-1660	9	1	6	-523	-107	-416	315
	731	2019-01-15 08:42:12.86	-393	1138	-1666	9	9	7	-443	-50	-393	246
	732	2019-01-15 08:42:12.87	-369	1138	-1666	11	11	5	-496	-79	-417	287
	733	2019-01-15 08:42:12.88	-374	1140	-1676	14	7	6	-462	-25	-437	243
	734	2019-01-15 08:42:12.89	-383	1130	-1677	12	10	3	-572	-61	-511	316
	735	2019-01-15 08:42:12.90	-368	1124	-1677	9	10	3	-523	-35	-488	279
	736	2019-01-15 08:42:12.91	-378	1120	-1677	6	12	1	-522	-65	-457	293
	737	2019-01-15 08:42:12.92	-379	1122	-1666	2	11	-6	-446	-54	-392	250
	738	2019-01-15 08:42:12.93	-382	1124	-1670	3	4	-8	-498	-107	-391	302
	739	2019-01-15 08:42:12.94	-369	1117	-1674	5	-5	-10	-434	-117	-317	275
	740	2019-01-15 08:42:12.95	-374	1127	-1667	3	4	-9	-513	-106	-407	309
	741	2019-01-15 08:42:12.96	-368	1120	-1676	-3	8	-12	-466	-79	-387	272
	742	2019-01-15 08:42:12.97	-372	1119	-1687	-6	9	-8	-525	-82	-443	303
	743	2019-01-15 08:42:12.98	-365	1118	-1666	-6	5	-9	-451	-77	-374	264
	744	2019-01-15 08:42:12.99	-364	1126	-1659	-4	-1	-11	-480	-77	-403	278
	745	2019-01-15 08:42:13.00	-371	1119	-1655	-7	-4	-13	-408	-88	-320	248
	746	2019-01-15 08:42:13.01	-375	1119	-1668	-15	4	-19	-443	-77	-366	260
	747	2019-01-15 08:42:13.02	-368	1125	-1688	-27	12	-21	-389	-98	-291	243
	748	2019-01-15 08:42:13.03	-370	1122	-1695	-31	5	-23	-491	-58	-433	274
	749	2019-01-15 08:42:13.04	-376	1130	-1686	-33	5	-19	-460	-72	-388	266
	750	2019-01-15 08:42:13.05	-376	1123	-1691	-33	3	-13	-526	-39	-487	282
	751	2019-01-15 08:42:13.06	-376	1124	-1679	-27	2	-6	-455	-85	-370	270
	752	2019-01-15 08:42:13.07	-378	1125	-1676	-24	0	-1	-490	-45	-445	267
	753	2019-01-15 08:42:13.08	-375	1132	-1677	-27	-2	2	-422	-89	-333	255
	754	2019-01-15 08:42:13.09	-391	1133	-1668	-29	-7	2	-454	-61	-393	257
	755	2019-01-15 08:42:13.10	-374	1143	-1668	-31	-5	5	-388	-130	-258	259
	756	2019-01-15 08:42:13.11	-388	1145	-1667	-32	0	3	-439	-85	-354	262
	757	2019-01-15 08:42:13.12	-395	1148	-1680	-33	3	2	-392	-149	-243	270
	758	2019-01-15 08:42:13.13	-387	1153	-1672	-27	-5	0	-426	-66	-360	246
	759	2019-01-15 08:42:13.14	-391	1148	-1678	-20	-5	2	-361	-120	-241	240
	760	2019-01-15 08:42:13.15	-385	1148	-1670	-18	-1	-3	-404	-36	-368	220
	761	2019-01-15 08:42:13.16	-389	1153	-1664	-23	4	-4	-389	-116	-273	252
	762	2019-01-15 08:42:13.17	-385	1149	-1664	-25	0	-6	-493	-31	-462	262
	763	2019-01-15 08:42:13.18	-384	1146	-1656	-25	2	-8	-492	-122	-370	307
	764	2019-01-15 08:42:13.19	-384	1149	-1653	-28	3	-14	-597	-14	-583	305
	765	2019-01-15 08:42:13.20	-388	1140	-1660	-24	9	-15	-551	-105	-446	328
	766	2019-01-15 08:42:13.21	-380	1150	-1682	-20	15	-20	-575	-32	-543	303
	767	2019-01-15 08:42:13.22	-386	1149	-1680	-10	15	-22	-478	-152	-326	315
	768	2019-01-15 08:42:13.23	-374	1140	-1671	-3	13	-23	-513	-21	-492	267
	769	2019-01-15 08:42:13.24	-364	1142	-1666	8	2	-25	-489	-121	-368	305
	770	2019-01-15 08:42:13.25	-373	1137	-1667	9	-1	-27	-541	-34	-507	287
	771	2019-01-15 08:42:13.26	-369	1129	-1675	1	-1	-27	-482	-168	-314	325
	772	2019-01-15 08:42:13.27	-374	1116	-1670	-7	3	-22	-517	-40	-477	278
	773	2019-01-15 08:42:13.28	-375	1133	-1656	-10	3	-23	-451	-154	-297	302
	774	2019-01-15 08:42:13.29	-378	1118	-1666	-13	8	-18	-468	-13	-455	240
	775	2019-01-15 08:42:13.30	-385	1113	-1672	-18	11	-17	-419	-147	-272	283
	776	2019-01-15 08:42:13.31	-372	1127	-1672	-22	10	-11	-461	-9	-452	235
	777	2019-01-15 08:42:13.32	-370	1128	-1669	-26	3	-8	-408	-144	-264	276
	778	2019-01-15 08:42:13.33	-373	1129	-1658	-29	3	-7	-429	-8	-421	218
	779	2019-01-15 08:42:13.34	-369	1133	-1659	-33	8	-2	-398	-157	-241	277
	780	2019-01-15 08:42:13.35	-378	1135	-1674	-34	9	-1	-430	-3	-427	216
	781	2019-01-15 08:42:13.36	-377	1142	-1669	-38	3	-1	-408	-147	-261	277
	782	2019-01-15 08:42:13.37	-373	1141	-1663	-40	4	-2	-468	20	-488	224
	783	2019-01-15 08:42:13.38	-384	1147	-1674	-41	7	-3	-420	-144	-276	282
	784	2019-01-15 08:42:13.39	-379	1145	-1678	-40	6	-6	-443	29	-472	207
	785	2019-01-15 08:42:13.40	-383	1155	-1667	-35	1	-8	-437	-143	-294	290
	786	2019-01-15 08:42:13.41	-386	1154	-1670	-29	1	-8	-487	1	-488	243
	787	2019-01-15 08:42:13.42	-380	1154	-1667	-26	0	-9	-433	-168	-265	300
	788	2019-01-15 08:42:13.43	-383	1150	-1661	-25	5	-9	-418	0	-418	209
	789	2019-01-15 08:42:13.44	-388	1151	-1660	-25	2	-8	-396	-174	-222	285
	790	2019-01-15 08:42:13.45	-388	1142	-1654	-26	4	-10	-448	9	-457	219
	791	2019-01-15 08:42:13.46	-381	1147	-1663	-28	11	-10	-471	-170	-301	320
	792	2019-01-15 08:42:13.47	-384	1151	-1658	-28	10	-13	-504	11	-515	246
	793	2019-01-15 08:42:13.48	-376	1159	-1665	-25	9	-19	-436	-170	-266	303
	794	2019-01-15 08:42:13.49	-385	1158	-1662	-23	10	-18	-414	21	-435	196
	795	2019-01-15 08:42:13.50	-375	1152	-1665	-25	10	-19	-364	-166	-198	265
	796	2019-01-15 08:42:13.51	-387	1148	-1669	-24	9	-16	-386	40	-426	173
	797	2019-01-15 08:42:13.52	-386	1135	-1668	-26	10	-12	-416	-159	-257	287
	798	2019-01-15 08:42:13.53	-382	1134	-1658	-24	9	-11	-435	28	-463	203
	799	2019-01-15 08:42:13.54	-386	1130	-1652	-27	11	-6	-390	-168	-222	279
	800	2019-01-15 08:42:13.55	-371	1131	-1650	-32	16	-2	-396	53	-449	171
	801	2019-01-15 08:42:13.56	-382	1132	-1654	-34	18	1	-364	-154	-210	259
	802	2019-01-15 08:42:13.57	-376	1140	-1655	-36	19	2	-357	9	-366	174
	803	2019-01-15 08:42:13.58	-375	1154	-1662	-34	17	2	-353	-208	-145	280
	804	2019-01-15 08:42:13.59	-375	1158	-1670	-34	19	2	-380	8	-388	186
	805	2019-01-15 08:42:13.60	-379	1169	-1673	-36	17	1	-368	-180	-188	274
	806	2019-01-15 08:42:13.61	-375	1164	-1673	-35	10	-1	-361	30	-391	165
	807	2019-01-15 08:42:13.62	-382	1166	-1669	-34	8	-3	-318	-179	-139	248
	808	2019-01-15 08:42:13.63	-379	1165	-1658	-35	8	-6	-303	26	-329	138
	809	2019-01-15 08:42:13.64	-380	1157	-1657	-32	6	-8	-280	-181	-99	230
	810	2019-01-15 08:42:13.65	-373	1165	-1654	-27	3	-9	-302	37	-339	132
	811	2019-01-15 08:42:13.66	-381	1170	-1649	-19	1	-12	-336	-171	-165	253
	812	2019-01-15 08:42:13.67	-372	1160	-1662	-18	5	-14	-379	64	-443	157
	813	2019-01-15 08:42:13.68	-372	1162	-1651	-19	5	-11	-362	-148	-214	255
	814	2019-01-15 08:42:13.69	-388	1160	-1663	-14	4	-13	-339	55	-394	142
	815	2019-01-15 08:42:13.70	-390	1164	-1661	-13	5	-9	-303	-170	-133	236
	816	2019-01-15 08:42:13.71	-394	1152	-1660	-15	10	-7	-315	52	-367	131
	817	2019-01-15 08:42:13.72	-381	1153	-1647	-10	6	-5	-312	-164	-148	238
	818	2019-01-15 08:42:13.73	-375	1162	-1644	-6	1	-6	-306	42	-348	132
	819	2019-01-15 08:42:13.74	-377	1163	-1644	-8	3	-8	-320	-180	-140	250
	820	2019-01-15 08:42:13.75	-374	1155	-1643	-13	4	-11	-358	40	-398	159
	821	2019-01-15 08:42:13.76	-376	1162	-1661	-18	8	-9	-392	-175	-217	283
	822	2019-01-15 08:42:13.77	-380	1159	-1664	-17	11	-11	-381	33	-414	174
	823	2019-01-15 08:42:13.78	-386	1162	-1669	-21	10	-10	-339	-177	-162	258
	824	2019-01-15 08:42:13.79	-379	1167	-1665	-24	8	-9	-343	39	-382	152
	825	2019-01-15 08:42:13.80	-368	1173	-1670	-26	7	-11	-368	-171	-197	269
	826	2019-01-15 08:42:13.81	-378	1179	-1655	-30	5	-12	-362	33	-395	164
	827	2019-01-15 08:42:13.82	-388	1185	-1646	-34	1	-18	-392	-174	-218	283
	828	2019-01-15 08:42:13.83	-381	1185	-1650	-37	5	-20	-408	32	-440	188
	829	2019-01-15 08:42:13.84	-386	1177	-1649	-41	4	-24	-538	-164	-374	351
	830	2019-01-15 08:42:13.85	-374	1171	-1651	-38	7	-24	-569	68	-637	250
	831	2019-01-15 08:42:13.86	-381	1168	-1651	-27	11	-19	-626	-128	-498	377
	832	2019-01-15 08:42:13.87	-384	1168	-1649	-14	9	-14	-580	80	-660	250
	833	2019-01-15 08:42:13.88	-383	1165	-1650	-5	11	-8	-612	-136	-476	374
	834	2019-01-15 08:42:13.89	-375	1162	-1657	-1	9	-1	-568	52	-620	258
	835	2019-01-15 08:42:13.90	-380	1167	-1646	2	5	2	-586	-161	-425	373
	836	2019-01-15 08:42:13.91	-382	1171	-1641	0	12	8	-507	7	-514	250
	837	2019-01-15 08:42:13.92	-394	1169	-1640	-1	19	10	-479	-183	-296	331
	838	2019-01-15 08:42:13.93	-390	1177	-1644	-2	16	7	-431	23	-454	204
	839	2019-01-15 08:42:13.94	-380	1175	-1650	1	18	7	-447	-157	-290	302
	840	2019-01-15 08:42:13.95	-379	1171	-1662	6	16	6	-418	24	-442	197
	841	2019-01-15 08:42:13.96	-368	1170	-1661	1	17	3	-478	-162	-316	320
	842	2019-01-15 08:42:13.97	-372	1169	-1652	3	16	4	-457	18	-475	219
	843	2019-01-15 08:42:13.98	-361	1168	-1651	3	9	0	-512	-150	-362	331
	844	2019-01-15 08:42:13.99	-359	1162	-1653	5	5	-3	-498	42	-540	228
	845	2019-01-15 08:42:14.00	-367	1158	-1645	3	6	-8	-548	-133	-415	340
	846	2019-01-15 08:42:14.01	-353	1158	-1656	-2	6	-9	-506	23	-529	241
	847	2019-01-15 08:42:14.02	-366	1156	-1653	-2	4	-10	-504	-139	-365	321
	848	2019-01-15 08:42:14.03	-355	1162	-1659	-4	5	-10	-440	41	-481	199
	849	2019-01-15 08:42:14.04	-365	1155	-1660	-8	0	-7	-439	-126	-313	282
	850	2019-01-15 08:42:14.05	-373	1162	-1658	-10	3	-3	-407	20	-427	193
	851	2019-01-15 08:42:14.06	-365	1155	-1658	-12	-1	0	-427	-143	-284	285
	852	2019-01-15 08:42:14.07	-360	1158	-1654	-9	-3	2	-396	10	-406	193
	853	2019-01-15 08:42:14.08	-367	1155	-1652	-9	-7	2	-441	-139	-302	290
	854	2019-01-15 08:42:14.09	-365	1158	-1648	-6	-10	3	-413	9	-422	202
	855	2019-01-15 08:42:14.10	-366	1166	-1651	-13	4	4	-416	-133	-283	274
	856	2019-01-15 08:42:14.11	-364	1171	-1663	-20	4	1	-355	2	-357	176
	857	2019-01-15 08:42:14.12	-369	1167	-1661	-15	-7	-1	-328	-134	-194	231
	858	2019-01-15 08:42:14.13	-374	1166	-1652	-7	-13	-1	-299	-6	-293	152
	859	2019-01-15 08:42:14.14	-373	1174	-1663	0	-10	1	-356	-126	-230	241
	860	2019-01-15 08:42:14.15	-378	1187	-1662	2	-8	2	-359	-1	-358	180
	861	2019-01-15 08:42:14.16	-376	1177	-1658	4	-3	2	-410	-111	-299	260
	862	2019-01-15 08:42:14.17	-370	1165	-1656	8	-8	5	-379	16	-395	181
	863	2019-01-15 08:42:14.18	-365	1169	-1651	13	-7	3	-424	-100	-324	262
	864	2019-01-15 08:42:14.19	-371	1171	-1652	19	-7	5	-400	-6	-394	203
	865	2019-01-15 08:42:14.20	-378	1153	-1648	18	-5	6	-449	-119	-330	284
	866	2019-01-15 08:42:14.21	-371	1161	-1652	19	-5	6	-414	-17	-397	215
	867	2019-01-15 08:42:14.22	-364	1168	-1656	19	-6	6	-430	-121	-309	275
	868	2019-01-15 08:42:14.23	-365	1162	-1658	15	-6	4	-365	-40	-325	202
	869	2019-01-15 08:42:14.24	-366	1154	-1643	13	-8	7	-399	-121	-278	260
	870	2019-01-15 08:42:14.25	-362	1159	-1658	19	-7	12	-372	-36	-336	204
	871	2019-01-15 08:42:14.26	-368	1164	-1654	26	-3	13	-433	-115	-318	274
	872	2019-01-15 08:42:14.27	-361	1171	-1664	27	-3	15	-400	-50	-350	225
	873	2019-01-15 08:42:14.28	-361	1171	-1665	27	-7	12	-438	-119	-319	278
	874	2019-01-15 08:42:14.29	-381	1163	-1663	21	-10	8	-370	-51	-319	210
	875	2019-01-15 08:42:14.30	-370	1152	-1659	15	-11	6	-344	-114	-230	229
	876	2019-01-15 08:42:14.31	-366	1154	-1655	6	-13	7	-272	-62	-210	167
	877	2019-01-15 08:42:14.32	-371	1152	-1655	6	-10	7	-312	-108	-204	210
	878	2019-01-15 08:42:14.33	-373	1157	-1653	9	-11	7	-296	-50	-246	173
	879	2019-01-15 08:42:14.34	-375	1170	-1655	9	-12	5	-364	-76	-288	220
	880	2019-01-15 08:42:14.35	-372	1175	-1655	9	-10	-2	-340	-32	-308	186
	881	2019-01-15 08:42:14.36	-372	1168	-1651	9	-12	-5	-392	-65	-327	228
	882	2019-01-15 08:42:14.37	-369	1164	-1660	11	-12	-9	-323	-41	-282	182
	883	2019-01-15 08:42:14.38	-370	1145	-1659	13	-8	-11	-299	-73	-226	186
	884	2019-01-15 08:42:14.39	-381	1148	-1666	16	-6	-9	-255	-62	-193	158
	885	2019-01-15 08:42:14.40	-369	1156	-1662	16	-7	-3	-303	-78	-225	190
	886	2019-01-15 08:42:14.41	-375	1163	-1655	11	-8	-3	-287	-69	-218	178
	887	2019-01-15 08:42:14.42	-379	1156	-1670	5	-9	-4	-343	-69	-274	206
	888	2019-01-15 08:42:14.43	-375	1157	-1672	3	-15	-5	-286	-66	-220	176
	889	2019-01-15 08:42:14.44	-378	1154	-1656	5	-18	-4	-285	-69	-216	177
	890	2019-01-15 08:42:14.45	-378	1156	-1655	9	-18	-3	-245	-84	-161	164
	891	2019-01-15 08:42:14.46	-380	1143	-1661	8	-15	-4	-284	-70	-214	177
	892	2019-01-15 08:42:14.47	-367	1139	-1652	6	-12	-3	-260	-81	-179	170
	893	2019-01-15 08:42:14.48	-378	1140	-1641	8	-14	-1	-348	-57	-291	202
	894	2019-01-15 08:42:14.49	-379	1140	-1651	5	-14	4	-317	-85	-232	201
	895	2019-01-15 08:42:14.50	-382	1142	-1661	6	-6	7	-361	-49	-312	205
	896	2019-01-15 08:42:14.51	-379	1154	-1664	3	-5	11	-317	-86	-231	201
	897	2019-01-15 08:42:14.52	-376	1161	-1669	0	-1	14	-353	-29	-324	191
	898	2019-01-15 08:42:14.53	-367	1164	-1667	-2	-2	15	-265	-67	-198	166
	899	2019-01-15 08:42:14.54	-367	1167	-1676	-5	-2	15	-276	-36	-240	156
	900	2019-01-15 08:42:14.55	-379	1166	-1667	-7	-3	15	-248	-105	-143	176
	901	2019-01-15 08:42:14.56	-386	1170	-1661	-11	-6	9	-310	-57	-253	183
	902	2019-01-15 08:42:14.57	-381	1159	-1645	-15	-1	7	-265	-107	-158	186
	903	2019-01-15 08:42:14.58	-379	1156	-1650	-14	-3	4	-294	-35	-259	164
	904	2019-01-15 08:42:14.59	-385	1168	-1651	-8	0	4	-228	-104	-124	166
	905	2019-01-15 08:42:14.60	-386	1157	-1652	0	2	4	-223	-47	-176	135
	906	2019-01-15 08:42:14.61	-373	1166	-1650	3	1	3	-201	-131	-70	166
	907	2019-01-15 08:42:14.62	-376	1163	-1652	5	-1	5	-290	-42	-248	166
	908	2019-01-15 08:42:14.63	-375	1158	-1656	8	-4	3	-301	-121	-180	211
	909	2019-01-15 08:42:14.64	-376	1159	-1651	5	-4	3	-375	-34	-341	204
	910	2019-01-15 08:42:14.65	-375	1161	-1660	2	-2	1	-319	-117	-202	218
	911	2019-01-15 08:42:14.66	-370	1167	-1655	-3	-3	-1	-368	-3	-365	185
	912	2019-01-15 08:42:14.67	-379	1155	-1658	-5	-2	-7	-359	-105	-254	232
	913	2019-01-15 08:42:14.68	-388	1153	-1664	-7	-4	-8	-452	12	-464	220
	914	2019-01-15 08:42:14.69	-383	1148	-1675	-12	4	-5	-373	-101	-272	237
	915	2019-01-15 08:42:14.70	-382	1142	-1666	-14	3	-3	-327	-22	-305	174
	916	2019-01-15 08:42:14.71	-373	1147	-1649	-10	-1	-4	-199	-158	-41	178
	917	2019-01-15 08:42:14.72	-374	1149	-1641	1	-10	1	-208	-29	-179	118
	918	2019-01-15 08:42:14.73	-370	1156	-1648	7	-5	2	-175	-138	-37	156
	919	2019-01-15 08:42:14.74	-370	1160	-1651	8	-7	3	-245	-8	-237	126
	920	2019-01-15 08:42:14.75	-375	1157	-1661	8	-5	5	-254	-141	-113	197
	921	2019-01-15 08:42:14.76	-377	1156	-1669	8	-6	9	-334	-4	-330	169
	922	2019-01-15 08:42:14.77	-380	1142	-1670	7	-6	16	-330	-140	-190	235
	923	2019-01-15 08:42:14.78	-375	1148	-1671	3	-3	24	-391	5	-396	193
	924	2019-01-15 08:42:14.79	-378	1150	-1668	-8	-4	29	-343	-143	-200	243
	925	2019-01-15 08:42:14.80	-378	1159	-1664	-13	-4	31	-376	29	-405	173
	926	2019-01-15 08:42:14.81	-368	1155	-1652	-20	-4	33	-324	-122	-202	223
	927	2019-01-15 08:42:14.82	-386	1155	-1659	-21	-5	31	-328	24	-352	152
	928	2019-01-15 08:42:14.83	-377	1162	-1652	-18	-11	30	-237	-152	-85	194
	929	2019-01-15 08:42:14.84	-383	1165	-1654	-13	-11	33	-260	21	-281	119
	930	2019-01-15 08:42:14.85	-379	1163	-1655	-9	-9	34	-241	-142	-99	191
	931	2019-01-15 08:42:14.86	-385	1164	-1654	-11	-9	35	-282	6	-288	138
	932	2019-01-15 08:42:14.87	-387	1166	-1657	-14	-11	38	-244	-178	-66	211
	933	2019-01-15 08:42:14.88	-385	1164	-1654	-18	-8	33	-295	-4	-291	149
	934	2019-01-15 08:42:14.89	-381	1163	-1654	-26	-4	31	-288	-172	-116	230
	935	2019-01-15 08:42:14.90	-384	1165	-1653	-31	-5	28	-332	14	-346	159
	936	2019-01-15 08:42:14.91	-376	1163	-1643	-28	-4	23	-302	-167	-135	234
	937	2019-01-15 08:42:14.92	-367	1167	-1651	-24	0	22	-318	14	-332	152
	938	2019-01-15 08:42:14.93	-378	1166	-1658	-21	3	17	-240	-169	-71	204
	939	2019-01-15 08:42:14.94	-363	1163	-1650	-14	1	15	-254	29	-283	112
	940	2019-01-15 08:42:14.95	-364	1160	-1654	-8	6	13	-243	-162	-81	202
	941	2019-01-15 08:42:14.96	-364	1166	-1653	-3	6	13	-292	32	-324	130
	942	2019-01-15 08:42:14.97	-369	1171	-1653	-2	7	9	-280	-174	-106	227
	943	2019-01-15 08:42:14.98	-364	1165	-1651	-4	6	6	-294	32	-326	131
	944	2019-01-15 08:42:14.99	-361	1159	-1655	-9	5	3	-237	-159	-78	198
	945	2019-01-15 08:42:15.00	-357	1151	-1651	-8	5	4	-278	58	-336	110
	946	2019-01-15 08:42:15.01	-370	1155	-1656	-8	7	7	-218	-148	-70	183
	947	2019-01-15 08:42:15.02	-371	1150	-1653	-6	7	9	-248	43	-291	102
	948	2019-01-15 08:42:15.03	-373	1150	-1657	-5	8	10	-226	-178	-48	202
	949	2019-01-15 08:42:15.04	-371	1161	-1648	-5	3	7	-260	12	-272	124
	950	2019-01-15 08:42:15.05	-376	1169	-1649	-12	17	9	-233	-197	-36	215
	951	2019-01-15 08:42:15.06	-369	1172	-1657	-19	19	5	-258	27	-285	115
	952	2019-01-15 08:42:15.07	-376	1159	-1653	-26	17	6	-253	-173	-80	213
	953	2019-01-15 08:42:15.08	-371	1154	-1655	-26	14	8	-302	37	-339	132
	954	2019-01-15 08:42:15.09	-370	1164	-1652	-27	14	11	-275	-174	-101	224
	955	2019-01-15 08:42:15.10	-369	1170	-1643	-25	14	14	-286	40	-326	123
	956	2019-01-15 08:42:15.11	-386	1169	-1645	-20	13	14	-260	-175	-85	217
	957	2019-01-15 08:42:15.12	-377	1175	-1649	-17	16	11	-283	39	-322	122
	958	2019-01-15 08:42:15.13	-390	1177	-1647	-15	27	6	-253	-177	-76	215
	959	2019-01-15 08:42:15.14	-374	1168	-1648	-22	32	4	-278	53	-331	112
	960	2019-01-15 08:42:15.15	-373	1174	-1646	-23	29	0	-221	-155	-66	188
	961	2019-01-15 08:42:15.16	-367	1167	-1647	-25	24	-6	-254	72	-326	91
	962	2019-01-15 08:42:15.17	-372	1162	-1653	-25	24	-9	-245	-151	-94	198
	963	2019-01-15 08:42:15.18	-369	1164	-1658	-20	27	-12	-301	46	-347	127
	964	2019-01-15 08:42:15.19	-361	1159	-1649	-19	23	-14	-294	-178	-116	236
	965	2019-01-15 08:42:15.20	-375	1156	-1652	-19	28	-13	-315	13	-328	151
	966	2019-01-15 08:42:15.21	-373	1156	-1655	-18	18	-14	-279	-195	-84	237
	967	2019-01-15 08:42:15.22	-364	1152	-1636	-13	15	-13	-281	35	-316	123
	968	2019-01-15 08:42:15.23	-367	1157	-1647	-16	24	-15	-289	-166	-123	227
	969	2019-01-15 08:42:15.24	-360	1154	-1649	-20	21	-15	-336	34	-370	151
	970	2019-01-15 08:42:15.25	-356	1159	-1657	-18	24	-14	-325	-179	-146	252
	971	2019-01-15 08:42:15.26	-354	1162	-1656	-18	21	-13	-317	38	-355	139
	972	2019-01-15 08:42:15.27	-350	1157	-1668	-25	26	-11	-219	-160	-59	189
	973	2019-01-15 08:42:15.28	-358	1163	-1666	-30	25	-9	-214	52	-266	81
	974	2019-01-15 08:42:15.29	-351	1177	-1663	-36	25	-10	-222	-152	-70	187
	975	2019-01-15 08:42:15.30	-344	1179	-1655	-42	19	-11	-274	70	-344	102
	976	2019-01-15 08:42:15.31	-352	1182	-1642	-47	13	-18	-302	-134	-168	218
	977	2019-01-15 08:42:15.32	-361	1186	-1644	-50	19	-21	-333	67	-400	133
	978	2019-01-15 08:42:15.33	-356	1184	-1642	-48	16	-25	-327	-155	-172	241
	979	2019-01-15 08:42:15.34	-356	1173	-1650	-42	19	-25	-300	27	-327	136
	980	2019-01-15 08:42:15.35	-347	1162	-1646	-29	18	-20	-285	-167	-118	226
	981	2019-01-15 08:42:15.36	-360	1170	-1648	-21	17	-16	-315	48	-363	133
	982	2019-01-15 08:42:15.37	-374	1167	-1649	-15	19	-12	-361	-144	-217	252
	983	2019-01-15 08:42:15.38	-361	1171	-1644	-15	19	-9	-386	32	-418	177
	984	2019-01-15 08:42:15.39	-363	1169	-1636	-18	26	-6	-367	-163	-204	265
	985	2019-01-15 08:42:15.40	-366	1175	-1650	-19	31	-7	-324	29	-353	147
	986	2019-01-15 08:42:15.41	-363	1172	-1649	-27	34	-4	-335	-154	-181	244
	987	2019-01-15 08:42:15.42	-352	1179	-1638	-28	35	-2	-343	35	-378	154
	988	2019-01-15 08:42:15.43	-349	1178	-1643	-25	37	-2	-350	-151	-199	250
	989	2019-01-15 08:42:15.44	-338	1185	-1664	-19	37	-1	-342	37	-379	152
	990	2019-01-15 08:42:15.45	-343	1186	-1663	-15	38	0	-359	-136	-223	247
	991	2019-01-15 08:42:15.46	-343	1180	-1655	-11	35	-2	-354	49	-403	152
	992	2019-01-15 08:42:15.47	-339	1174	-1651	-5	30	0	-406	-120	-286	263
	993	2019-01-15 08:42:15.48	-340	1180	-1641	-1	28	-2	-411	63	-474	174
	994	2019-01-15 08:42:15.49	-336	1188	-1647	-1	21	-7	-445	-106	-339	275
	995	2019-01-15 08:42:15.50	-344	1183	-1656	-12	18	-12	-431	57	-488	187
	996	2019-01-15 08:42:15.51	-343	1175	-1649	-20	18	-13	-481	-122	-359	301
	997	2019-01-15 08:42:15.52	-344	1166	-1646	-29	19	-15	-434	28	-462	203
	998	2019-01-15 08:42:15.53	-335	1174	-1642	-32	20	-14	-379	-134	-245	256
	999	2019-01-15 08:42:15.54	-328	1178	-1641	-39	25	-13	-318	12	-330	153
	1000	2019-01-15 08:42:15.55	-336	1184	-1644	-37	17	-12	-341	-130	-211	235
	1001	2019-01-15 08:42:15.56	-348	1194	-1641	-39	18	-16	-342	14	-356	164
	1002	2019-01-15 08:42:15.57	-340	1192	-1637	-46	18	-18	-361	-124	-237	242
	1003	2019-01-15 08:42:15.58	-342	1193	-1646	-50	20	-22	-329	6	-335	161
	1004	2019-01-15 08:42:15.59	-344	1183	-1646	-58	23	-24	-326	-128	-198	227
	1005	2019-01-15 08:42:15.60	-344	1188	-1638	-69	23	-27	-278	1	-279	138
	1006	2019-01-15 08:42:15.61	-337	1178	-1641	-73	22	-29	-299	-123	-176	211
	1007	2019-01-15 08:42:15.62	-341	1179	-1636	-75	17	-26	-304	-1	-303	152
	1008	2019-01-15 08:42:15.63	-344	1182	-1635	-68	22	-23	-348	-101	-247	224
	1009	2019-01-15 08:42:15.64	-347	1186	-1636	-61	21	-19	-329	36	-365	146
	1010	2019-01-15 08:42:15.65	-334	1199	-1645	-52	21	-12	-377	-71	-306	224
	1011	2019-01-15 08:42:15.66	-352	1206	-1635	-43	19	-7	-350	24	-374	163
	1012	2019-01-15 08:42:15.67	-350	1203	-1638	-33	17	-2	-324	-112	-212	218
	1013	2019-01-15 08:42:15.68	-348	1206	-1640	-29	16	0	-267	-44	-223	155
	1014	2019-01-15 08:42:15.69	-348	1210	-1637	-29	12	2	-331	-124	-207	227
	1015	2019-01-15 08:42:15.70	-342	1209	-1634	-27	14	0	-329	-21	-308	175
	1016	2019-01-15 08:42:15.71	-337	1210	-1629	-29	14	-1	-371	-96	-275	233
	1017	2019-01-15 08:42:15.72	-342	1200	-1633	-25	12	-4	-311	-13	-298	162
	1018	2019-01-15 08:42:15.73	-343	1207	-1634	-20	11	-1	-293	-95	-198	194
	1019	2019-01-15 08:42:15.74	-343	1209	-1643	-11	9	1	-264	-33	-231	148
	1020	2019-01-15 08:42:15.75	-337	1204	-1634	-4	10	3	-327	-104	-223	215
	1021	2019-01-15 08:42:15.76	-339	1207	-1632	-1	9	2	-313	-41	-272	177
	1022	2019-01-15 08:42:15.77	-332	1199	-1628	3	8	1	-387	-92	-295	239
	1023	2019-01-15 08:42:15.78	-334	1198	-1629	2	4	1	-367	-33	-334	200
	1024	2019-01-15 08:42:15.79	-338	1197	-1625	0	3	-1	-441	-73	-368	257
	1025	2019-01-15 08:42:15.80	-356	1196	-1631	-3	5	-3	-402	-22	-380	212
	1026	2019-01-15 08:42:15.81	-351	1198	-1633	-6	10	-3	-413	-67	-346	240
	1027	2019-01-15 08:42:15.82	-349	1187	-1635	-8	10	-7	-348	-48	-300	198
	1028	2019-01-15 08:42:15.83	-348	1195	-1633	-4	14	-3	-390	-93	-297	241
	1029	2019-01-15 08:42:15.84	-348	1196	-1628	-4	16	-6	-358	-77	-281	217
	1030	2019-01-15 08:42:15.85	-342	1202	-1635	-10	19	-7	-431	-83	-348	257
	1031	2019-01-15 08:42:15.86	-337	1202	-1635	-16	20	-6	-390	-57	-333	223
	1032	2019-01-15 08:42:15.87	-340	1208	-1636	-19	18	-7	-432	-72	-360	252
	1033	2019-01-15 08:42:15.88	-349	1202	-1640	-17	17	-11	-356	-53	-303	204
	1034	2019-01-15 08:42:15.89	-341	1209	-1633	-17	16	-12	-382	-69	-313	225
	1035	2019-01-15 08:42:15.90	-332	1209	-1627	-12	13	-13	-320	-82	-238	201
	1036	2019-01-15 08:42:15.91	-357	1197	-1638	-7	6	-17	-360	-72	-288	216
	1037	2019-01-15 08:42:15.92	-339	1193	-1632	-3	15	-17	-350	-71	-279	210
	1038	2019-01-15 08:42:15.93	-336	1197	-1644	1	11	-19	-466	-52	-414	259
	1039	2019-01-15 08:42:15.94	-337	1193	-1647	0	13	-17	-445	-75	-370	260
	1040	2019-01-15 08:42:15.95	-337	1195	-1640	-2	12	-18	-500	-42	-458	271
	1041	2019-01-15 08:42:15.96	-334	1196	-1622	3	7	-20	-410	-68	-342	239
	1042	2019-01-15 08:42:15.97	-345	1189	-1612	5	6	-20	-429	-18	-411	223
	1043	2019-01-15 08:42:15.98	-344	1179	-1623	4	6	-19	-358	-56	-302	207
	1044	2019-01-15 08:42:15.99	-336	1180	-1639	4	7	-19	-368	-43	-325	205
	1045	2019-01-15 08:42:16.00	-338	1177	-1646	2	12	-13	-319	-109	-210	214
	1046	2019-01-15 08:42:16.01	-336	1179	-1643	3	13	-10	-389	-61	-328	225
	1047	2019-01-15 08:42:16.02	-353	1200	-1643	-4	13	-7	-324	-108	-216	216
	1048	2019-01-15 08:42:16.03	-346	1203	-1646	-9	12	-4	-334	-35	-299	184
	1049	2019-01-15 08:42:16.04	-343	1207	-1645	-11	9	-4	-294	-90	-204	192
	1050	2019-01-15 08:42:16.05	-352	1207	-1634	-16	10	-6	-356	-32	-324	194
	1051	2019-01-15 08:42:16.06	-352	1212	-1631	-25	9	-12	-310	-114	-196	212
	1052	2019-01-15 08:42:16.07	-348	1208	-1641	-31	12	-14	-345	-28	-317	186
	1053	2019-01-15 08:42:16.08	-345	1205	-1639	-31	12	-16	-304	-102	-202	203
	1054	2019-01-15 08:42:16.09	-353	1197	-1628	-22	14	-18	-356	-13	-343	184
	1055	2019-01-15 08:42:16.10	-341	1189	-1626	-13	14	-14	-288	-108	-180	198
	1056	2019-01-15 08:42:16.11	-337	1208	-1637	-3	13	-13	-319	5	-324	157
	1057	2019-01-15 08:42:16.12	-354	1203	-1641	8	10	-11	-285	-92	-193	188
	1058	2019-01-15 08:42:16.13	-353	1205	-1632	15	12	-10	-339	3	-342	168
	1059	2019-01-15 08:42:16.14	-347	1201	-1638	19	9	-6	-326	-111	-215	218
	1060	2019-01-15 08:42:16.15	-339	1206	-1630	20	7	-2	-409	-8	-401	208
	1061	2019-01-15 08:42:16.16	-351	1206	-1635	19	10	-2	-403	-122	-281	262
	1062	2019-01-15 08:42:16.17	-343	1201	-1638	19	8	-4	-478	-2	-476	240
	1063	2019-01-15 08:42:16.18	-351	1198	-1632	17	8	-5	-416	-124	-292	270
	1064	2019-01-15 08:42:16.19	-348	1203	-1653	17	12	-6	-424	4	-428	210
	1065	2019-01-15 08:42:16.20	-344	1200	-1652	15	11	-9	-341	-130	-211	235
	1066	2019-01-15 08:42:16.21	-337	1181	-1635	19	13	-9	-352	-3	-349	177
	1067	2019-01-15 08:42:16.22	-340	1182	-1622	29	9	-9	-299	-137	-162	218
	1068	2019-01-15 08:42:16.23	-328	1185	-1631	36	13	-9	-340	5	-345	167
	1069	2019-01-15 08:42:16.24	-335	1175	-1640	34	14	-10	-322	-142	-180	232
	1070	2019-01-15 08:42:16.25	-337	1172	-1634	29	16	-12	-371	-8	-363	189
	1071	2019-01-15 08:42:16.26	-330	1176	-1629	22	16	-9	-347	-154	-193	250
	1072	2019-01-15 08:42:16.27	-339	1180	-1634	15	17	-11	-405	9	-414	198
	1073	2019-01-15 08:42:16.28	-335	1189	-1648	5	18	-9	-391	-147	-244	269
	1074	2019-01-15 08:42:16.29	-340	1192	-1650	-1	17	-11	-432	34	-466	199
	1075	2019-01-15 08:42:16.30	-341	1189	-1652	-5	14	-10	-411	-138	-273	274
	1076	2019-01-15 08:42:16.31	-340	1201	-1655	-7	9	-10	-383	0	-383	191
	1077	2019-01-15 08:42:16.32	-324	1196	-1648	-9	10	-8	-293	-172	-121	232
	1078	2019-01-15 08:42:16.33	-333	1187	-1645	-10	11	-5	-320	16	-336	152
	1079	2019-01-15 08:42:16.34	-326	1186	-1642	-8	7	-5	-307	-149	-158	228
	1080	2019-01-15 08:42:16.35	-333	1201	-1637	-9	7	-2	-360	36	-396	162
	1081	2019-01-15 08:42:16.36	-334	1197	-1639	-13	7	-3	-341	-146	-195	243
	1082	2019-01-15 08:42:16.37	-337	1195	-1638	-17	6	-6	-373	40	-413	166
	1083	2019-01-15 08:42:16.38	-340	1192	-1639	-22	5	-5	-376	-150	-226	263
	1084	2019-01-15 08:42:16.39	-344	1189	-1644	-22	5	-4	-412	28	-440	192
	1085	2019-01-15 08:42:16.40	-329	1191	-1639	-22	7	-1	-370	-163	-207	266
	1086	2019-01-15 08:42:16.41	-340	1189	-1637	-18	12	3	-389	56	-445	166
	1087	2019-01-15 08:42:16.42	-324	1202	-1643	-13	11	4	-365	-137	-228	251
	1088	2019-01-15 08:42:16.43	-328	1199	-1635	-3	8	5	-383	57	-440	163
	1089	2019-01-15 08:42:16.44	-332	1202	-1642	1	10	6	-386	-148	-238	267
	1090	2019-01-15 08:42:16.45	-337	1198	-1633	5	6	8	-432	44	-476	194
	1091	2019-01-15 08:42:16.46	-338	1189	-1633	9	6	11	-405	-167	-238	286
	1092	2019-01-15 08:42:16.47	-345	1190	-1635	10	10	13	-398	32	-430	183
	1093	2019-01-15 08:42:16.48	-332	1179	-1636	8	11	13	-371	-169	-202	270
	1094	2019-01-15 08:42:16.49	-330	1190	-1636	6	17	16	-389	37	-426	176
	1095	2019-01-15 08:42:16.50	-334	1191	-1631	2	15	15	-415	-169	-246	292
	1096	2019-01-15 08:42:16.51	-329	1193	-1641	1	12	12	-449	41	-490	204
	1097	2019-01-15 08:42:16.52	-317	1200	-1641	1	8	10	-399	-163	-236	281
	1098	2019-01-15 08:42:16.53	-334	1201	-1646	0	5	5	-363	43	-406	160
	1099	2019-01-15 08:42:16.54	-329	1207	-1646	1	4	2	-348	-171	-177	259
	1100	2019-01-15 08:42:16.55	-327	1203	-1639	2	1	-1	-378	49	-427	164
	1101	2019-01-15 08:42:16.56	-332	1194	-1644	6	2	-1	-446	-157	-289	301
	1102	2019-01-15 08:42:16.57	-339	1185	-1646	9	-1	2	-512	71	-583	220
	1103	2019-01-15 08:42:16.58	-328	1186	-1640	14	1	5	-490	-148	-342	319
	1104	2019-01-15 08:42:16.59	-332	1184	-1638	15	3	6	-441	79	-520	181
	1105	2019-01-15 08:42:16.60	-331	1186	-1639	12	0	5	-360	-152	-208	256
	1106	2019-01-15 08:42:16.61	-336	1190	-1631	7	6	3	-297	17	-314	140
	1107	2019-01-15 08:42:16.62	-339	1184	-1636	4	8	1	-250	-209	-41	229
	1108	2019-01-15 08:42:16.63	-328	1188	-1649	-3	8	0	-283	27	-310	128
	1109	2019-01-15 08:42:16.64	-324	1195	-1645	-5	11	-2	-336	-168	-168	252
	1110	2019-01-15 08:42:16.65	-333	1198	-1647	-8	15	-4	-388	60	-448	164
	1111	2019-01-15 08:42:16.66	-323	1199	-1645	-11	14	-7	-420	-165	-255	292
	1112	2019-01-15 08:42:16.67	-332	1201	-1643	-12	10	-11	-428	56	-484	186
	1113	2019-01-15 08:42:16.68	-328	1198	-1644	-13	6	-15	-442	-163	-279	302
	1114	2019-01-15 08:42:16.69	-331	1190	-1642	-16	9	-20	-430	44	-474	193
	1115	2019-01-15 08:42:16.70	-345	1195	-1636	-17	8	-23	-433	-170	-263	301
	1116	2019-01-15 08:42:16.71	-344	1190	-1637	-18	6	-26	-431	53	-484	189
	1117	2019-01-15 08:42:16.72	-331	1181	-1633	-22	13	-27	-423	-148	-275	285
	1118	2019-01-15 08:42:16.73	-331	1190	-1643	-26	17	-27	-413	80	-493	166
	1119	2019-01-15 08:42:16.74	-339	1191	-1638	-26	15	-27	-383	-143	-240	263
	1120	2019-01-15 08:42:16.75	-324	1186	-1634	-24	11	-25	-371	59	-430	156
	1121	2019-01-15 08:42:16.76	-326	1191	-1641	-18	11	-22	-434	-150	-284	292
	1122	2019-01-15 08:42:16.77	-331	1190	-1644	-15	10	-17	-466	70	-536	198
	1123	2019-01-15 08:42:16.78	-324	1187	-1647	-13	13	-11	-487	-148	-339	317
	1124	2019-01-15 08:42:16.79	-327	1197	-1637	-10	11	-4	-466	29	-495	218
	1125	2019-01-15 08:42:16.80	-322	1205	-1638	-8	11	-2	-501	-182	-319	341
	1126	2019-01-15 08:42:16.81	-332	1200	-1651	-7	8	1	-474	28	-502	223
	1127	2019-01-15 08:42:16.82	-339	1198	-1640	-7	7	-1	-446	-155	-291	300
	1128	2019-01-15 08:42:16.83	-319	1208	-1641	-7	5	-1	-412	58	-470	177
	1129	2019-01-15 08:42:16.84	-334	1215	-1642	-8	7	-1	-407	-144	-263	275
	1130	2019-01-15 08:42:16.85	-329	1206	-1639	-10	5	-3	-400	33	-433	183
	1131	2019-01-15 08:42:16.86	-328	1212	-1644	-6	6	-2	-464	-160	-304	312
	1132	2019-01-15 08:42:16.87	-335	1201	-1638	1	1	-1	-466	33	-499	216
	1133	2019-01-15 08:42:16.88	-329	1197	-1634	10	1	2	-488	-150	-338	319
	1134	2019-01-15 08:42:16.89	-340	1200	-1635	16	0	5	-457	41	-498	208
	1135	2019-01-15 08:42:16.90	-340	1198	-1633	23	2	7	-462	-142	-320	302
	1136	2019-01-15 08:42:16.91	-342	1192	-1627	28	5	9	-410	30	-440	190
	1137	2019-01-15 08:42:16.92	-340	1192	-1634	30	9	13	-431	-141	-290	286
	1138	2019-01-15 08:42:16.93	-330	1196	-1636	30	13	17	-437	49	-486	194
	1139	2019-01-15 08:42:16.94	-334	1202	-1633	30	14	17	-455	-123	-332	289
	1140	2019-01-15 08:42:16.95	-326	1199	-1633	30	15	15	-418	38	-456	190
	1141	2019-01-15 08:42:16.96	-337	1204	-1636	30	18	15	-391	-137	-254	264
	1142	2019-01-15 08:42:16.97	-334	1202	-1654	31	20	13	-345	23	-368	161
	1143	2019-01-15 08:42:16.98	-334	1188	-1652	35	19	11	-357	-130	-227	243
	1144	2019-01-15 08:42:16.99	-334	1187	-1631	41	18	6	-369	14	-383	177
	1145	2019-01-15 08:42:17.00	-340	1191	-1628	48	15	4	-468	-138	-330	303
	1146	2019-01-15 08:42:17.01	-336	1195	-1631	46	22	-2	-455	8	-463	223
	1147	2019-01-15 08:42:17.02	-327	1203	-1633	34	50	-8	-453	-122	-331	287
	1148	2019-01-15 08:42:17.03	-329	1163	-1661	24	48	-16	-388	23	-411	182
	1149	2019-01-15 08:42:17.04	-324	1189	-1653	30	31	-15	-380	-109	-271	244
	1150	2019-01-15 08:42:17.05	-335	1176	-1646	28	33	-16	-366	37	-403	164
	1151	2019-01-15 08:42:17.06	-328	1182	-1651	19	32	-20	-464	-88	-376	276
	1152	2019-01-15 08:42:17.07	-319	1186	-1647	18	38	-24	-456	36	-492	210
	1153	2019-01-15 08:42:17.08	-327	1184	-1645	18	32	-28	-502	-93	-409	297
	1154	2019-01-15 08:42:17.09	-320	1183	-1640	15	36	-31	-456	15	-471	220
	1155	2019-01-15 08:42:17.10	-317	1191	-1649	10	46	-33	-476	-110	-366	293
	1156	2019-01-15 08:42:17.11	-312	1184	-1660	9	38	-36	-375	-12	-363	193
	1157	2019-01-15 08:42:17.12	-316	1177	-1661	10	36	-36	-380	-112	-268	246
	1158	2019-01-15 08:42:17.13	-318	1177	-1658	7	31	-32	-340	2	-342	169
	1159	2019-01-15 08:42:17.14	-307	1175	-1653	8	26	-30	-389	-99	-290	244
	1160	2019-01-15 08:42:17.15	-309	1173	-1645	12	23	-23	-359	-11	-348	185
	1161	2019-01-15 08:42:17.16	-320	1182	-1654	13	20	-25	-401	-103	-298	252
	1162	2019-01-15 08:42:17.17	-313	1196	-1639	7	48	-18	-373	-16	-357	194
	1163	2019-01-15 08:42:17.18	-314	1165	-1670	7	51	-16	-448	-98	-350	273
	1164	2019-01-15 08:42:17.19	-302	1167	-1667	20	35	-9	-401	-27	-374	214
	1165	2019-01-15 08:42:17.20	-305	1165	-1648	34	30	2	-428	-93	-335	260
	1166	2019-01-15 08:42:17.21	-306	1168	-1655	26	44	9	-382	-19	-363	200
	1167	2019-01-15 08:42:17.22	-301	1157	-1661	31	35	15	-466	-79	-387	272
	1168	2019-01-15 08:42:17.23	-312	1173	-1657	38	30	22	-435	-16	-419	225
	1169	2019-01-15 08:42:17.24	-308	1173	-1650	32	35	24	-458	-85	-373	271
	1170	2019-01-15 08:42:17.25	-312	1176	-1655	22	45	26	-370	-56	-314	213
	1171	2019-01-15 08:42:17.26	-302	1179	-1658	25	40	28	-359	-105	-254	232
	1172	2019-01-15 08:42:17.27	-312	1175	-1645	27	40	29	-307	-55	-252	181
	1173	2019-01-15 08:42:17.28	-307	1166	-1664	29	38	27	-371	-88	-283	229
	1174	2019-01-15 08:42:17.29	-302	1170	-1657	29	40	28	-342	-54	-288	198
	1175	2019-01-15 08:42:17.30	-296	1158	-1661	33	32	27	-371	-89	-282	230
	1176	2019-01-15 08:42:17.31	-284	1169	-1669	33	31	26	-334	-68	-266	201
	1177	2019-01-15 08:42:17.32	-296	1162	-1670	26	29	24	-402	-81	-321	241
	1178	2019-01-15 08:42:17.33	-294	1171	-1673	20	26	20	-376	-62	-314	219
	1179	2019-01-15 08:42:17.34	-297	1173	-1664	14	18	15	-439	-66	-373	252
	1180	2019-01-15 08:42:17.35	-301	1176	-1664	8	14	9	-392	-61	-331	226
	1181	2019-01-15 08:42:17.36	-298	1175	-1660	6	5	1	-420	-53	-367	236
	1182	2019-01-15 08:42:17.37	-299	1172	-1659	2	3	-7	-357	-54	-303	205
	1183	2019-01-15 08:42:17.38	-300	1170	-1655	-2	1	-15	-423	-41	-382	232
	1184	2019-01-15 08:42:17.39	-295	1179	-1667	-5	2	-22	-388	-55	-333	221
	1185	2019-01-15 08:42:17.40	-299	1178	-1666	-10	2	-28	-436	-49	-387	242
	1186	2019-01-15 08:42:17.41	-295	1171	-1667	-16	1	-31	-371	-76	-295	223
	1187	2019-01-15 08:42:17.42	-296	1166	-1659	-21	-1	-31	-441	-56	-385	248
	1188	2019-01-15 08:42:17.43	-303	1165	-1656	-25	-4	-33	-396	-77	-319	236
	1189	2019-01-15 08:42:17.44	-304	1161	-1654	-26	-1	-33	-424	-41	-383	232
	1190	2019-01-15 08:42:17.45	-299	1160	-1661	-28	2	-29	-349	-81	-268	215
	1191	2019-01-15 08:42:17.46	-312	1162	-1653	-24	5	-24	-383	-39	-344	211
	1192	2019-01-15 08:42:17.47	-303	1165	-1660	-21	7	-18	-360	-88	-272	224
	1193	2019-01-15 08:42:17.48	-311	1159	-1664	-19	10	-14	-444	-37	-407	240
	1194	2019-01-15 08:42:17.49	-303	1164	-1660	-14	11	-6	-406	-99	-307	252
	1195	2019-01-15 08:42:17.50	-302	1167	-1647	-8	8	-2	-461	-37	-424	249
	1196	2019-01-15 08:42:17.51	-308	1169	-1658	-5	4	2	-399	-102	-297	250
	1197	2019-01-15 08:42:17.52	-307	1181	-1666	-8	2	2	-438	-23	-415	230
	1198	2019-01-15 08:42:17.53	-310	1182	-1668	-14	1	0	-363	-94	-269	228
	1199	2019-01-15 08:42:17.54	-309	1176	-1660	-16	5	0	-404	-3	-401	203
	1200	2019-01-15 08:42:17.55	-306	1187	-1667	-16	3	-1	-367	-84	-283	225
	1201	2019-01-15 08:42:17.56	-301	1194	-1671	-15	2	-4	-459	18	-477	220
	1202	2019-01-15 08:42:17.57	-303	1194	-1665	-14	0	-2	-412	-85	-327	248
	1203	2019-01-15 08:42:17.58	-306	1193	-1660	-10	-3	-2	-430	-11	-419	220
	1204	2019-01-15 08:42:17.59	-314	1198	-1655	-8	-6	-5	-365	-122	-243	243
	1205	2019-01-15 08:42:17.60	-320	1186	-1657	-5	-3	-6	-408	-14	-394	211
	1206	2019-01-15 08:42:17.61	-317	1181	-1642	-6	0	-2	-342	-123	-219	232
	1207	2019-01-15 08:42:17.62	-316	1176	-1636	-5	1	0	-376	-3	-373	189
	1208	2019-01-15 08:42:17.63	-319	1175	-1645	-2	6	1	-339	-118	-221	228
	1209	2019-01-15 08:42:17.64	-316	1174	-1642	1	9	2	-405	1	-406	202
	1210	2019-01-15 08:42:17.65	-304	1180	-1645	2	11	4	-368	-129	-239	248
	1211	2019-01-15 08:42:17.66	-311	1179	-1651	4	14	5	-409	2	-411	203
	1212	2019-01-15 08:42:17.67	-309	1182	-1660	3	15	5	-328	-123	-205	225
	1213	2019-01-15 08:42:17.68	-304	1176	-1663	-1	15	3	-351	17	-368	167
	1214	2019-01-15 08:42:17.69	-304	1189	-1658	-3	16	5	-323	-128	-195	225
	1215	2019-01-15 08:42:17.70	-294	1185	-1652	-3	10	2	-399	28	-427	185
	1216	2019-01-15 08:42:17.71	-302	1179	-1648	-3	8	-1	-372	-115	-257	243
	1217	2019-01-15 08:42:17.72	-302	1160	-1655	0	5	-3	-397	20	-417	188
	1218	2019-01-15 08:42:17.73	-301	1179	-1668	0	8	-7	-350	-152	-198	251
	1219	2019-01-15 08:42:17.74	-299	1178	-1665	-6	8	-10	-394	12	-406	191
	1220	2019-01-15 08:42:17.75	-301	1167	-1640	-10	10	-12	-345	-137	-208	241
	1221	2019-01-15 08:42:17.76	-302	1177	-1635	-12	7	-17	-370	24	-394	173
	1222	2019-01-15 08:42:17.77	-288	1170	-1657	-9	10	-20	-329	-147	-182	238
	1223	2019-01-15 08:42:17.78	-296	1176	-1658	-14	7	-23	-371	18	-389	176
	1224	2019-01-15 08:42:17.79	-298	1173	-1656	-18	6	-22	-320	-154	-166	237
	1225	2019-01-15 08:42:17.80	-296	1166	-1656	-22	5	-19	-336	28	-364	154
	1226	2019-01-15 08:42:17.81	-289	1172	-1653	-22	9	-18	-351	-151	-200	251
	1227	2019-01-15 08:42:17.82	-294	1181	-1663	-23	8	-13	-417	35	-452	191
	1228	2019-01-15 08:42:17.83	-299	1185	-1657	-20	8	-14	-390	-155	-235	272
	1229	2019-01-15 08:42:17.84	-307	1182	-1657	-22	7	-13	-403	37	-440	183
	1230	2019-01-15 08:42:17.85	-302	1185	-1658	-24	6	-12	-363	-155	-208	259
	1231	2019-01-15 08:42:17.86	-304	1183	-1659	-25	4	-10	-401	44	-445	178
	1232	2019-01-15 08:42:17.87	-297	1186	-1656	-24	6	-8	-392	-154	-238	273
	1233	2019-01-15 08:42:17.88	-298	1184	-1656	-27	7	-6	-405	22	-427	191
	1234	2019-01-15 08:42:17.89	-303	1188	-1658	-26	12	-2	-338	-181	-157	259
	1235	2019-01-15 08:42:17.90	-295	1186	-1663	-23	11	-1	-294	15	-309	139
	1236	2019-01-15 08:42:17.91	-305	1180	-1661	-18	8	3	-231	-173	-58	202
	1237	2019-01-15 08:42:17.92	-303	1183	-1658	-14	4	9	-285	37	-322	124
	1238	2019-01-15 08:42:17.93	-298	1195	-1658	-13	0	10	-295	-161	-134	228
	1239	2019-01-15 08:42:17.94	-305	1190	-1650	-12	3	12	-348	50	-398	149
	1240	2019-01-15 08:42:17.95	-300	1191	-1648	-12	5	9	-311	-161	-150	236
	1241	2019-01-15 08:42:17.96	-302	1195	-1650	-8	7	6	-321	45	-366	138
	1242	2019-01-15 08:42:17.97	-299	1188	-1653	-4	5	4	-329	-166	-163	247
	1243	2019-01-15 08:42:17.98	-296	1192	-1653	5	6	-2	-380	52	-432	164
	1244	2019-01-15 08:42:17.99	-298	1197	-1652	13	1	-4	-366	-162	-204	264
	1245	2019-01-15 08:42:18.00	-290	1186	-1654	17	1	-5	-386	46	-432	170
	1246	2019-01-15 08:42:18.01	-298	1182	-1659	24	-2	-7	-360	-169	-191	264
	1247	2019-01-15 08:42:18.02	-291	1174	-1653	28	-3	-4	-385	49	-434	168
	1248	2019-01-15 08:42:18.03	-291	1178	-1652	26	-3	-2	-348	-171	-177	259
	1249	2019-01-15 08:42:18.04	-294	1170	-1653	22	-3	1	-332	15	-347	158
	1250	2019-01-15 08:42:18.05	-294	1173	-1655	16	-3	2	-317	-196	-121	256
	1251	2019-01-15 08:42:18.06	-294	1171	-1659	17	-5	1	-350	30	-380	160
	1252	2019-01-15 08:42:18.07	-303	1169	-1650	14	-3	3	-303	-176	-127	239
	1253	2019-01-15 08:42:18.08	-299	1164	-1658	12	-2	1	-297	44	-341	126
	1254	2019-01-15 08:42:18.09	-295	1174	-1654	7	0	3	-271	-170	-101	220
	1255	2019-01-15 08:42:18.10	-303	1170	-1650	4	2	3	-312	48	-360	132
	1256	2019-01-15 08:42:18.11	-295	1172	-1648	1	1	1	-334	-167	-167	250
	1257	2019-01-15 08:42:18.12	-299	1174	-1650	2	4	4	-376	56	-432	160
	1258	2019-01-15 08:42:18.13	-299	1172	-1651	1	0	7	-322	-157	-165	239
	1259	2019-01-15 08:42:18.14	-302	1177	-1656	-4	-2	10	-313	56	-369	128
	1260	2019-01-15 08:42:18.15	-292	1178	-1659	-9	1	10	-275	-163	-112	219
	1261	2019-01-15 08:42:18.16	-300	1177	-1662	-13	-1	10	-301	59	-360	121
	1262	2019-01-15 08:42:18.17	-295	1178	-1659	-15	0	8	-296	-151	-145	223
	1263	2019-01-15 08:42:18.18	-299	1181	-1651	-14	-1	7	-340	89	-429	125
	1264	2019-01-15 08:42:18.19	-298	1178	-1650	-14	-1	4	-343	-133	-210	238
	1265	2019-01-15 08:42:18.20	-302	1191	-1647	-15	4	-1	-354	58	-412	148
	1266	2019-01-15 08:42:18.21	-308	1182	-1654	-15	5	-6	-343	-170	-173	256
	1267	2019-01-15 08:42:18.22	-302	1183	-1656	-14	7	-8	-367	25	-392	171
	1268	2019-01-15 08:42:18.23	-301	1187	-1657	-11	6	-7	-319	-176	-143	247
	1269	2019-01-15 08:42:18.24	-300	1185	-1654	-11	5	-8	-320	19	-339	150
	1270	2019-01-15 08:42:18.25	-318	1173	-1659	-6	9	-10	-293	-173	-120	233
	1271	2019-01-15 08:42:18.26	-304	1175	-1658	1	5	-10	-314	32	-346	141
	1272	2019-01-15 08:42:18.27	-302	1173	-1647	7	5	-10	-342	-168	-174	255
	1273	2019-01-15 08:42:18.28	-302	1178	-1650	9	6	-7	-351	24	-375	163
	1274	2019-01-15 08:42:18.29	-309	1183	-1659	11	8	-4	-273	-175	-98	224
	1275	2019-01-15 08:42:18.30	-305	1186	-1663	4	8	-7	-260	34	-294	113
	1276	2019-01-15 08:42:18.31	-295	1186	-1661	-3	9	-5	-228	-148	-80	188
	1277	2019-01-15 08:42:18.32	-294	1184	-1656	-8	6	-5	-277	50	-327	113
	1278	2019-01-15 08:42:18.33	-309	1194	-1664	-12	6	-3	-263	-135	-128	199
	1279	2019-01-15 08:42:18.34	-302	1187	-1662	-12	4	-5	-307	68	-375	119
	1280	2019-01-15 08:42:18.35	-309	1190	-1649	-13	2	-5	-305	-123	-182	214
	1281	2019-01-15 08:42:18.36	-300	1193	-1643	-11	5	-6	-330	37	-367	146
	1282	2019-01-15 08:42:18.37	-304	1199	-1646	-13	8	-6	-349	-157	-192	253
	1283	2019-01-15 08:42:18.38	-304	1188	-1651	-12	10	-8	-368	31	-399	168
	1284	2019-01-15 08:42:18.39	-309	1179	-1654	-9	9	-5	-396	-142	-254	269
	1285	2019-01-15 08:42:18.40	-301	1173	-1650	-2	8	-2	-393	33	-426	180
	1286	2019-01-15 08:42:18.41	-302	1177	-1649	4	8	2	-366	-142	-224	254
	1287	2019-01-15 08:42:18.42	-313	1177	-1644	10	9	7	-346	32	-378	157
	1288	2019-01-15 08:42:18.43	-304	1187	-1635	8	13	9	-345	-138	-207	241
	1289	2019-01-15 08:42:18.44	-306	1198	-1647	10	12	7	-345	21	-366	162
	1290	2019-01-15 08:42:18.45	-313	1193	-1658	7	14	2	-336	-131	-205	233
	1291	2019-01-15 08:42:18.46	-304	1201	-1653	6	9	-1	-344	30	-374	157
	1292	2019-01-15 08:42:18.47	-303	1193	-1657	8	8	-5	-365	-125	-240	245
	1293	2019-01-15 08:42:18.48	-296	1191	-1655	10	6	-11	-351	22	-373	164
	1294	2019-01-15 08:42:18.49	-287	1185	-1667	10	5	-12	-321	-110	-211	215
	1295	2019-01-15 08:42:18.50	-294	1160	-1658	9	4	-14	-308	43	-351	132
	1296	2019-01-15 08:42:18.51	-294	1162	-1630	14	3	-11	-308	-121	-187	214
	1297	2019-01-15 08:42:18.52	-293	1175	-1641	19	5	-12	-296	-19	-277	157
	1298	2019-01-15 08:42:18.53	-296	1171	-1641	14	11	-12	-294	-151	-143	222
	1299	2019-01-15 08:42:18.54	-300	1164	-1658	5	16	-12	-311	-10	-301	160
	1300	2019-01-15 08:42:18.55	-303	1171	-1655	-1	18	-9	-380	-126	-254	253
	1301	2019-01-15 08:42:18.56	-317	1176	-1666	-5	22	-7	-375	0	-375	187
	1302	2019-01-15 08:42:18.57	-297	1182	-1663	-8	22	-7	-350	-116	-234	233
	1303	2019-01-15 08:42:18.58	-285	1179	-1668	-9	20	-5	-328	-9	-319	168
	1304	2019-01-15 08:42:18.59	-296	1190	-1658	-12	17	-11	-331	-117	-214	224
	1305	2019-01-15 08:42:18.60	-295	1182	-1662	-15	15	-13	-313	-14	-299	163
	1306	2019-01-15 08:42:18.61	-288	1173	-1661	-16	17	-16	-335	-106	-229	220
	1307	2019-01-15 08:42:18.62	-283	1174	-1659	-18	14	-16	-347	-3	-344	175
	1308	2019-01-15 08:42:18.63	-289	1172	-1648	-19	14	-15	-434	-107	-327	270
	1309	2019-01-15 08:42:18.64	-295	1182	-1649	-22	17	-17	-402	-27	-375	214
	1310	2019-01-15 08:42:18.65	-298	1178	-1646	-20	15	-19	-406	-109	-297	257
	1311	2019-01-15 08:42:18.66	-292	1189	-1657	-15	14	-20	-353	-1	-352	177
	1312	2019-01-15 08:42:18.67	-296	1188	-1668	-12	11	-20	-389	-74	-315	231
	1313	2019-01-15 08:42:18.68	-286	1186	-1669	-7	9	-19	-379	-9	-370	194
	1314	2019-01-15 08:42:18.69	-283	1170	-1663	-6	9	-20	-397	-103	-294	250
	1315	2019-01-15 08:42:18.70	-286	1170	-1656	-4	10	-15	-339	-58	-281	198
	1316	2019-01-15 08:42:18.71	-273	1207	-1621	-17	48	-12	-334	-112	-222	223
	1317	2019-01-15 08:42:18.72	-287	1143	-1677	-19	36	-19	-312	-52	-260	182
	1318	2019-01-15 08:42:18.73	-289	1179	-1651	-6	16	-12	-385	-87	-298	236
	1319	2019-01-15 08:42:18.74	-281	1170	-1659	-3	12	-12	-381	-41	-340	211
	1320	2019-01-15 08:42:18.75	-280	1171	-1657	-15	11	-12	-444	-85	-359	264
	1321	2019-01-15 08:42:18.76	-280	1172	-1655	-12	18	-7	-409	-53	-356	231
	1322	2019-01-15 08:42:18.77	-278	1182	-1658	-5	8	-5	-460	-79	-381	269
	1323	2019-01-15 08:42:18.78	-276	1186	-1662	-8	15	-4	-397	-59	-338	228
	1324	2019-01-15 08:42:18.79	-293	1183	-1670	-9	14	-1	-393	-79	-314	236
	1325	2019-01-15 08:42:18.80	-281	1191	-1664	-6	8	1	-326	-58	-268	192
	1326	2019-01-15 08:42:18.81	-289	1190	-1660	-4	6	1	-383	-50	-333	216
	1327	2019-01-15 08:42:18.82	-283	1183	-1645	-5	4	3	-366	-40	-326	203
	1328	2019-01-15 08:42:18.83	-287	1181	-1653	-10	7	5	-427	-47	-380	237
	1329	2019-01-15 08:42:18.84	-274	1185	-1649	-9	2	8	-375	-55	-320	215
	1330	2019-01-15 08:42:18.85	-287	1181	-1654	-11	4	9	-353	-72	-281	212
	1331	2019-01-15 08:42:18.86	-283	1179	-1643	-11	4	11	-262	-100	-162	181
	1332	2019-01-15 08:42:18.87	-286	1178	-1654	-9	2	12	-299	-70	-229	184
	1333	2019-01-15 08:42:18.88	-285	1184	-1659	-4	4	16	-276	-75	-201	175
	1334	2019-01-15 08:42:18.89	-294	1187	-1654	1	5	17	-326	-53	-273	189
	1335	2019-01-15 08:42:18.90	-286	1194	-1662	2	4	16	-296	-87	-209	191
	1336	2019-01-15 08:42:18.91	-291	1206	-1656	4	1	12	-334	-52	-282	193
	1337	2019-01-15 08:42:18.92	-282	1202	-1649	1	4	7	-277	-86	-191	181
	1338	2019-01-15 08:42:18.93	-290	1207	-1637	1	-1	2	-313	-42	-271	177
	1339	2019-01-15 08:42:18.94	-285	1202	-1655	0	-6	-5	-301	-92	-209	196
	1340	2019-01-15 08:42:18.95	-299	1198	-1652	-1	-8	-10	-392	-37	-355	214
	1341	2019-01-15 08:42:18.96	-292	1194	-1662	-5	-5	-14	-372	-93	-279	232
	1342	2019-01-15 08:42:18.97	-283	1181	-1655	-4	-5	-15	-409	-31	-378	220
	1343	2019-01-15 08:42:18.98	-289	1176	-1657	3	-6	-18	-299	-94	-205	196
	1344	2019-01-15 08:42:18.99	-283	1182	-1652	7	-6	-16	-298	-4	-294	151
	1345	2019-01-15 08:42:19.00	-293	1187	-1645	8	-6	-17	-271	-82	-189	176
	1346	2019-01-15 08:42:19.01	-294	1182	-1653	11	-9	-18	-312	-51	-261	181
	1347	2019-01-15 08:42:19.02	-283	1172	-1653	12	-12	-16	-283	-153	-130	218
	1348	2019-01-15 08:42:19.03	-296	1175	-1656	10	-11	-13	-366	-43	-323	204
	1349	2019-01-15 08:42:19.04	-301	1170	-1664	3	-7	-12	-370	-122	-248	246
	1350	2019-01-15 08:42:19.05	-294	1166	-1661	-4	-2	-9	-440	-17	-423	228
	1351	2019-01-15 08:42:19.06	-292	1168	-1656	-9	1	-9	-402	-124	-278	263
	1352	2019-01-15 08:42:19.07	-286	1175	-1644	-12	-4	-11	-456	-18	-438	237
	1353	2019-01-15 08:42:19.08	-288	1161	-1641	-11	-5	-9	-398	-136	-262	267
	1354	2019-01-15 08:42:19.09	-287	1170	-1652	-13	-2	-7	-415	-17	-398	216
	1355	2019-01-15 08:42:19.10	-295	1168	-1662	-18	0	-7	-341	-127	-214	234
	1356	2019-01-15 08:42:19.11	-290	1169	-1661	-18	0	-2	-381	-4	-377	192
	1357	2019-01-15 08:42:19.12	-290	1185	-1662	-20	0	3	-356	-131	-225	243
	1358	2019-01-15 08:42:19.13	-287	1195	-1657	-23	3	5	-412	-8	-404	210
	1359	2019-01-15 08:42:19.14	-295	1197	-1666	-29	1	3	-382	-135	-247	258
	1360	2019-01-15 08:42:19.15	-290	1198	-1660	-29	-1	2	-439	25	-464	207
	1361	2019-01-15 08:42:19.16	-294	1201	-1655	-31	-5	1	-354	-115	-239	234
	1362	2019-01-15 08:42:19.17	-317	1196	-1649	-32	-4	-1	-333	-6	-327	169
	1363	2019-01-15 08:42:19.18	-299	1187	-1646	-29	-3	1	-289	-169	-120	229
	1364	2019-01-15 08:42:19.19	-303	1188	-1648	-25	0	0	-361	-11	-350	186
	1365	2019-01-15 08:42:19.20	-300	1178	-1635	-15	1	1	-374	-149	-225	261
	1366	2019-01-15 08:42:19.21	-301	1191	-1642	-7	3	3	-412	3	-415	204
	1367	2019-01-15 08:42:19.22	-304	1194	-1644	-10	8	5	-329	-149	-180	239
	1368	2019-01-15 08:42:19.23	-305	1199	-1639	-12	6	2	-330	12	-342	159
	1369	2019-01-15 08:42:19.24	-300	1195	-1640	-11	10	0	-262	-152	-110	207
	1370	2019-01-15 08:42:19.25	-300	1192	-1639	-10	13	-1	-302	23	-325	139
	1371	2019-01-15 08:42:19.26	-311	1196	-1656	-6	8	-2	-332	-147	-185	239
	1372	2019-01-15 08:42:19.27	-295	1192	-1655	2	13	-2	-410	10	-420	200
	1373	2019-01-15 08:42:19.28	-290	1196	-1657	10	13	-1	-378	-171	-207	274
	1374	2019-01-15 08:42:19.29	-287	1182	-1645	17	13	0	-392	18	-410	187
	1375	2019-01-15 08:42:19.30	-292	1186	-1661	22	18	2	-370	-160	-210	265
	1376	2019-01-15 08:42:19.31	-278	1191	-1664	22	17	3	-402	38	-440	182
	1377	2019-01-15 08:42:19.32	-288	1178	-1655	22	16	5	-380	-148	-232	264
	1378	2019-01-15 08:42:19.33	-283	1182	-1642	19	12	7	-423	30	-453	196
	1379	2019-01-15 08:42:19.34	-278	1180	-1651	18	7	7	-415	-171	-244	293
	1380	2019-01-15 08:42:19.35	-273	1176	-1659	12	8	7	-442	23	-465	209
	1381	2019-01-15 08:42:19.36	-282	1165	-1658	5	10	8	-400	-162	-238	281
	1382	2019-01-15 08:42:19.37	-278	1168	-1661	1	12	10	-404	37	-441	183
	1383	2019-01-15 08:42:19.38	-288	1174	-1656	-1	14	12	-384	-166	-218	275
	1384	2019-01-15 08:42:19.39	-283	1191	-1664	-1	13	9	-392	22	-414	185
	1385	2019-01-15 08:42:19.40	-279	1200	-1658	0	10	3	-380	-178	-202	279
	1386	2019-01-15 08:42:19.41	-281	1206	-1649	-1	7	-5	-409	32	-441	188
	1387	2019-01-15 08:42:19.42	-283	1206	-1655	-8	1	-12	-379	-172	-207	275
	1388	2019-01-15 08:42:19.43	-281	1199	-1659	-9	0	-17	-380	45	-425	167
	1389	2019-01-15 08:42:19.44	-284	1179	-1664	-5	-5	-20	-372	-150	-222	261
	1390	2019-01-15 08:42:19.45	-276	1173	-1660	0	-4	-19	-412	67	-479	172
	1391	2019-01-15 08:42:19.46	-281	1169	-1656	5	-3	-16	-410	-143	-267	276
	1392	2019-01-15 08:42:19.47	-287	1182	-1654	12	-1	-11	-447	69	-516	189
	1393	2019-01-15 08:42:19.48	-279	1180	-1648	14	0	-10	-423	-146	-277	284
	1394	2019-01-15 08:42:19.49	-271	1189	-1657	12	2	-9	-382	26	-408	178
	1395	2019-01-15 08:42:19.50	-276	1190	-1657	5	2	-9	-322	-197	-125	259
	1396	2019-01-15 08:42:19.51	-290	1183	-1664	0	4	-9	-301	32	-333	134
	1397	2019-01-15 08:42:19.52	-291	1182	-1666	-1	1	-11	-356	-167	-189	261
	1398	2019-01-15 08:42:19.53	-297	1177	-1665	-1	1	-12	-425	56	-481	184
	1399	2019-01-15 08:42:19.54	-294	1172	-1654	-6	5	-12	-473	-166	-307	319
	1400	2019-01-15 08:42:19.55	-280	1172	-1654	-7	8	-15	-462	51	-513	205
	1401	2019-01-15 08:42:19.56	-281	1182	-1645	-9	9	-20	-469	-165	-304	317
	1402	2019-01-15 08:42:19.57	-286	1186	-1649	-9	9	-24	-468	43	-511	212
	1403	2019-01-15 08:42:19.58	-284	1182	-1657	-15	4	-28	-520	-177	-343	348
	1404	2019-01-15 08:42:19.59	-284	1183	-1663	-13	4	-31	-525	45	-570	240
	1405	2019-01-15 08:42:19.60	-291	1178	-1657	-15	3	-30	-523	-159	-364	341
	1406	2019-01-15 08:42:19.61	-283	1177	-1659	-19	2	-30	-489	84	-573	202
	1407	2019-01-15 08:42:19.62	-286	1170	-1656	-22	-1	-24	-482	-138	-344	310
	1408	2019-01-15 08:42:19.63	-293	1169	-1655	-19	2	-18	-441	51	-492	195
	1409	2019-01-15 08:42:19.64	-283	1173	-1657	-17	6	-9	-468	-184	-284	326
	1410	2019-01-15 08:42:19.65	-289	1173	-1651	-14	9	-1	-441	21	-462	210
	1411	2019-01-15 08:42:19.66	-282	1175	-1650	-10	13	8	-493	-184	-309	338
	1412	2019-01-15 08:42:19.67	-284	1179	-1651	-7	14	16	-492	32	-524	230
	1413	2019-01-15 08:42:19.68	-283	1184	-1662	-8	14	19	-525	-176	-349	350
	1414	2019-01-15 08:42:19.69	-276	1182	-1652	-6	11	21	-484	36	-520	224
	1415	2019-01-15 08:42:19.70	-271	1183	-1657	-4	9	22	-518	-171	-347	344
	1416	2019-01-15 08:42:19.71	-283	1185	-1647	-4	6	20	-502	40	-542	231
	1417	2019-01-15 08:42:19.72	-279	1193	-1660	-3	8	17	-502	-161	-341	331
	1418	2019-01-15 08:42:19.73	-280	1194	-1659	-1	9	17	-444	51	-495	196
	1419	2019-01-15 08:42:19.74	-278	1197	-1659	1	4	14	-448	-152	-296	300
	1420	2019-01-15 08:42:19.75	-293	1197	-1649	4	0	12	-416	49	-465	183
	1421	2019-01-15 08:42:19.76	-276	1188	-1655	5	-5	9	-472	-158	-314	315
	1422	2019-01-15 08:42:19.77	-286	1190	-1651	2	-6	6	-464	36	-500	214
	1423	2019-01-15 08:42:19.78	-286	1192	-1653	-1	-5	2	-520	-158	-362	339
	1424	2019-01-15 08:42:19.79	-275	1200	-1654	-5	-3	3	-488	42	-530	223
	1425	2019-01-15 08:42:19.80	-271	1194	-1655	-5	-2	-3	-522	-162	-360	342
	1426	2019-01-15 08:42:19.81	-273	1197	-1654	-7	-4	-5	-459	9	-468	225
	1427	2019-01-15 08:42:19.82	-281	1194	-1654	-5	-9	-8	-465	-168	-297	316
	1428	2019-01-15 08:42:19.83	-289	1189	-1651	1	-11	-15	-443	32	-475	205
	1429	2019-01-15 08:42:19.84	-284	1185	-1654	9	-13	-20	-498	-146	-352	322
	1430	2019-01-15 08:42:19.85	-279	1194	-1656	10	-13	-21	-453	43	-496	205
	1431	2019-01-15 08:42:19.86	-282	1188	-1651	6	-8	-22	-499	-141	-358	320
	1432	2019-01-15 08:42:19.87	-279	1181	-1657	4	-6	-24	-464	24	-488	220
	1433	2019-01-15 08:42:19.88	-286	1171	-1644	6	-9	-25	-462	-158	-304	310
	1434	2019-01-15 08:42:19.89	-291	1168	-1637	9	-13	-23	-401	24	-425	188
	1435	2019-01-15 08:42:19.90	-293	1174	-1638	11	-11	-22	-475	-141	-334	308
	1436	2019-01-15 08:42:19.91	-294	1169	-1655	5	-6	-22	-454	27	-481	213
	1437	2019-01-15 08:42:19.92	-300	1174	-1655	1	-1	-19	-493	-138	-355	315
	1438	2019-01-15 08:42:19.93	-294	1180	-1655	-5	1	-16	-421	19	-440	201
	1439	2019-01-15 08:42:19.94	-291	1193	-1656	-14	1	-18	-442	-124	-318	283
	1440	2019-01-15 08:42:19.95	-288	1192	-1662	-19	3	-20	-414	49	-463	182
	1441	2019-01-15 08:42:19.96	-289	1193	-1658	-19	-3	-19	-473	-122	-351	297
	1442	2019-01-15 08:42:19.97	-291	1189	-1654	-18	-6	-20	-440	-16	-424	228
	1443	2019-01-15 08:42:19.98	-297	1184	-1658	-15	-7	-24	-510	-148	-362	329
	1444	2019-01-15 08:42:19.99	-296	1179	-1651	-12	-4	-22	-467	0	-467	233
	1445	2019-01-15 08:42:20.00	-298	1186	-1644	-12	-2	-18	-536	-129	-407	332
	1446	2019-01-15 08:42:20.01	-312	1185	-1649	-15	-2	-18	-464	-5	-459	234
	1447	2019-01-15 08:42:20.02	-310	1178	-1644	-16	1	-14	-494	-124	-370	309
	1448	2019-01-15 08:42:20.03	-307	1188	-1635	-14	3	-13	-431	-5	-426	218
	1449	2019-01-15 08:42:20.04	-302	1190	-1643	-12	4	-12	-496	-120	-376	308
	1450	2019-01-15 08:42:20.05	-305	1196	-1655	-8	7	-9	-440	-6	-434	223
	1451	2019-01-15 08:42:20.06	-300	1189	-1653	-5	8	-5	-509	-113	-396	311
	1452	2019-01-15 08:42:20.07	-300	1197	-1648	4	13	-2	-456	-12	-444	234
	1453	2019-01-15 08:42:20.08	-295	1187	-1659	5	15	5	-459	-112	-347	285
	1454	2019-01-15 08:42:20.09	-292	1189	-1657	5	19	10	-381	-16	-365	198
	1455	2019-01-15 08:42:20.10	-278	1195	-1648	8	16	15	-450	-91	-359	270
	1456	2019-01-15 08:42:20.11	-287	1191	-1660	13	9	15	-424	0	-424	212
	1457	2019-01-15 08:42:20.12	-281	1191	-1676	15	10	17	-456	-114	-342	285
	1458	2019-01-15 08:42:20.13	-289	1198	-1674	19	7	16	-372	-54	-318	213
	1459	2019-01-15 08:42:20.14	-278	1180	-1646	20	2	14	-396	-116	-280	256
	1460	2019-01-15 08:42:20.15	-297	1175	-1640	27	-2	13	-351	-32	-319	191
	1461	2019-01-15 08:42:20.16	-284	1193	-1647	30	1	8	-398	-92	-306	245
	1462	2019-01-15 08:42:20.17	-283	1185	-1653	25	6	6	-392	-39	-353	215
	1463	2019-01-15 08:42:20.18	-288	1177	-1653	22	6	4	-483	-101	-382	292
	1464	2019-01-15 08:42:20.19	-291	1171	-1662	15	5	3	-412	-57	-355	234
	1465	2019-01-15 08:42:20.20	-282	1168	-1657	13	2	6	-407	-104	-303	255
	1466	2019-01-15 08:42:20.21	-293	1165	-1657	13	1	6	-355	-51	-304	203
	1467	2019-01-15 08:42:20.22	-280	1174	-1657	11	1	6	-442	-92	-350	267
	1468	2019-01-15 08:42:20.23	-286	1177	-1653	7	1	4	-398	-64	-334	231
	1469	2019-01-15 08:42:20.24	-287	1180	-1659	0	3	2	-472	-75	-397	273
	1470	2019-01-15 08:42:20.25	-277	1179	-1659	-6	7	-1	-426	-44	-382	235
	1471	2019-01-15 08:42:20.26	-282	1187	-1662	-9	7	-1	-479	-58	-421	268
	1472	2019-01-15 08:42:20.27	-269	1185	-1656	-11	4	-4	-415	-54	-361	234
	1473	2019-01-15 08:42:20.28	-273	1181	-1667	-13	3	-7	-466	-71	-395	268
	1474	2019-01-15 08:42:20.29	-280	1179	-1658	-11	1	-8	-400	-81	-319	240
	1475	2019-01-15 08:42:20.30	-284	1170	-1659	-10	0	-10	-416	-71	-345	243
	1476	2019-01-15 08:42:20.31	-284	1175	-1659	-8	0	-9	-350	-66	-284	208
	1477	2019-01-15 08:42:20.32	-286	1180	-1649	-4	2	-9	-405	-59	-346	232
	1478	2019-01-15 08:42:20.33	-275	1175	-1653	-7	1	-10	-360	-80	-280	220
	1479	2019-01-15 08:42:20.34	-284	1174	-1654	-7	-1	-7	-422	-62	-360	242
	1480	2019-01-15 08:42:20.35	-285	1180	-1657	-4	1	-7	-394	-79	-315	236
	1481	2019-01-15 08:42:20.36	-277	1181	-1653	-8	1	-8	-492	-56	-436	274
	1482	2019-01-15 08:42:20.37	-286	1181	-1643	-10	4	-10	-448	-89	-359	268
	1483	2019-01-15 08:42:20.38	-277	1183	-1650	-9	4	-9	-482	-57	-425	269
	1484	2019-01-15 08:42:20.39	-276	1187	-1641	-12	9	-6	-392	-95	-297	243
	1485	2019-01-15 08:42:20.40	-289	1169	-1688	-31	51	-4	-435	-50	-385	242
	1486	2019-01-15 08:42:20.41	-280	1172	-1685	-14	-2	-4	-392	-101	-291	246
	1487	2019-01-15 08:42:20.42	-277	1191	-1659	-5	1	2	-474	-35	-439	254
	1488	2019-01-15 08:42:20.43	-270	1189	-1657	-12	-9	-4	-430	-84	-346	257
	1489	2019-01-15 08:42:20.44	-271	1194	-1654	-13	0	-5	-501	-10	-491	255
	1490	2019-01-15 08:42:20.45	-283	1195	-1646	-2	-9	-5	-433	-80	-353	256
	1491	2019-01-15 08:42:20.46	-281	1195	-1644	-1	-13	-7	-469	-31	-438	250
	1492	2019-01-15 08:42:20.47	-279	1186	-1655	-2	-3	-7	-411	-124	-287	267
	1493	2019-01-15 08:42:20.48	-287	1186	-1658	3	-3	-6	-470	-39	-431	254
	1494	2019-01-15 08:42:20.49	-291	1200	-1644	11	-2	-6	-402	-113	-289	257
	1495	2019-01-15 08:42:20.50	-287	1201	-1655	-7	33	-6	-438	-27	-411	232
	1496	2019-01-15 08:42:20.51	-289	1172	-1674	-2	11	-10	-388	-123	-265	255
	1497	2019-01-15 08:42:20.52	-288	1190	-1656	10	-1	-9	-437	-26	-411	231
	1498	2019-01-15 08:42:20.53	-279	1194	-1651	7	1	-12	-397	-125	-272	261
	1499	2019-01-15 08:42:20.54	-280	1190	-1656	0	5	-16	-453	-16	-437	234
	1500	2019-01-15 08:42:20.55	-289	1187	-1656	-1	3	-15	-417	-129	-288	273
	1501	2019-01-15 08:42:20.56	-281	1180	-1666	3	-7	-18	-487	-16	-471	251
	1502	2019-01-15 08:42:20.57	-285	1176	-1658	-5	-10	-17	-428	-130	-298	279
	1503	2019-01-15 08:42:20.58	-278	1173	-1652	-6	-14	-18	-440	-14	-426	227
	1504	2019-01-15 08:42:20.59	-289	1172	-1648	-5	-10	-15	-377	-137	-240	257
	1505	2019-01-15 08:42:20.60	-285	1171	-1637	-7	-8	-11	-445	10	-455	217
	1506	2019-01-15 08:42:20.61	-287	1177	-1645	-9	-6	-10	-447	-117	-330	282
	1507	2019-01-15 08:42:20.62	-290	1189	-1651	-14	-7	-7	-496	-2	-494	249
	1508	2019-01-15 08:42:20.63	-289	1185	-1656	-21	-9	-7	-467	-154	-313	310
	1509	2019-01-15 08:42:20.64	-288	1178	-1658	-30	-8	-8	-526	-8	-518	267
	1510	2019-01-15 08:42:20.65	-282	1181	-1654	-32	-8	-5	-496	-147	-349	321
	1511	2019-01-15 08:42:20.66	-291	1179	-1664	-33	-6	-6	-542	9	-551	266
	1512	2019-01-15 08:42:20.67	-289	1184	-1662	-29	-9	-2	-508	-141	-367	324
	1513	2019-01-15 08:42:20.68	-282	1188	-1651	-23	-9	-3	-520	0	-520	260
	1514	2019-01-15 08:42:20.69	-283	1186	-1655	-15	-9	0	-438	-156	-282	297
	1515	2019-01-15 08:42:20.70	-293	1185	-1654	-6	-13	2	-432	6	-438	213
	1516	2019-01-15 08:42:20.71	-281	1188	-1645	0	-17	2	-407	-152	-255	279
	1517	2019-01-15 08:42:20.72	-294	1194	-1656	4	-20	3	-449	19	-468	215
	1518	2019-01-15 08:42:20.73	-298	1188	-1657	7	-17	5	-434	-156	-278	295
	1519	2019-01-15 08:42:20.74	-292	1186	-1654	9	-20	5	-436	14	-450	211
	1520	2019-01-15 08:42:20.75	-290	1184	-1651	10	-22	7	-387	-162	-225	274
	1521	2019-01-15 08:42:20.76	-297	1186	-1644	2	-18	7	-376	13	-389	181
	1522	2019-01-15 08:42:20.77	-296	1184	-1657	0	-15	8	-353	-170	-183	261
	1523	2019-01-15 08:42:20.78	-296	1183	-1655	-8	-12	11	-371	18	-389	176
	1524	2019-01-15 08:42:20.79	-309	1180	-1661	-11	-10	14	-414	-167	-247	290
	1525	2019-01-15 08:42:20.80	-303	1190	-1666	-8	-11	18	-466	20	-486	223
	1526	2019-01-15 08:42:20.81	-306	1194	-1662	-5	-12	19	-503	-172	-331	337
	1527	2019-01-15 08:42:20.82	-298	1207	-1648	-2	-14	17	-540	19	-559	260
	1528	2019-01-15 08:42:20.83	-300	1206	-1647	3	-18	13	-558	-175	-383	366
	1529	2019-01-15 08:42:20.84	-292	1204	-1637	7	-14	11	-566	23	-589	271
	1530	2019-01-15 08:42:20.85	-295	1200	-1634	6	-9	8	-557	-169	-388	363
	1531	2019-01-15 08:42:20.86	-287	1194	-1641	4	-6	6	-560	25	-585	267
	1532	2019-01-15 08:42:20.87	-303	1178	-1641	5	-4	7	-574	-180	-394	377
	1533	2019-01-15 08:42:20.88	-304	1182	-1640	7	2	9	-557	32	-589	262
	1534	2019-01-15 08:42:20.89	-297	1161	-1655	-3	25	13	-547	-173	-374	360
	1535	2019-01-15 08:42:20.90	-296	1175	-1657	11	1	14	-509	50	-559	229
	1536	2019-01-15 08:42:20.91	-294	1187	-1653	18	6	18	-493	-155	-338	324
	1537	2019-01-15 08:42:20.92	-300	1191	-1656	11	3	13	-475	66	-541	204
	1538	2019-01-15 08:42:20.93	-285	1193	-1660	6	3	8	-487	-157	-330	322
	1539	2019-01-15 08:42:20.94	-280	1194	-1664	7	0	5	-476	36	-512	220
	1540	2019-01-15 08:42:20.95	-283	1187	-1659	0	-7	0	-538	-182	-356	360
	1541	2019-01-15 08:42:20.96	-286	1187	-1656	-3	-8	-3	-566	34	-600	266
	1542	2019-01-15 08:42:20.97	-277	1186	-1647	-3	-12	-6	-590	-179	-411	384
	1543	2019-01-15 08:42:20.98	-293	1174	-1662	1	-9	-8	-539	37	-576	251
	1544	2019-01-15 08:42:20.99	-291	1175	-1662	-1	-9	-10	-505	-176	-329	340
	1545	2019-01-15 08:42:21.00	-294	1171	-1651	3	-10	-7	-438	41	-479	198
	1546	2019-01-15 08:42:21.01	-276	1168	-1630	5	-12	-6	-462	-176	-286	319
	1547	2019-01-15 08:42:21.02	-282	1164	-1640	6	-5	-7	-442	41	-483	200
	1548	2019-01-15 08:42:21.03	-295	1170	-1646	-2	4	-9	-487	-174	-313	330
	1549	2019-01-15 08:42:21.04	-295	1165	-1647	-6	6	-4	-447	41	-488	203
	1550	2019-01-15 08:42:21.05	-294	1175	-1675	-30	40	1	-511	-178	-333	344
	1551	2019-01-15 08:42:21.06	-290	1159	-1690	-29	8	1	-496	43	-539	226
	1552	2019-01-15 08:42:21.07	-285	1181	-1677	-23	1	9	-553	-162	-391	357
	1553	2019-01-15 08:42:21.08	-279	1182	-1674	-26	-2	13	-522	81	-603	220
	1554	2019-01-15 08:42:21.09	-285	1183	-1662	-29	-5	13	-598	-141	-457	369
	1555	2019-01-15 08:42:21.10	-288	1184	-1653	-18	-1	14	-590	68	-658	261
	1556	2019-01-15 08:42:21.11	-291	1189	-1646	-10	-4	13	-643	-169	-474	406
	1557	2019-01-15 08:42:21.12	-287	1186	-1642	-8	-3	13	-552	22	-574	265
	1558	2019-01-15 08:42:21.13	-292	1186	-1639	-8	3	10	-555	-189	-366	372
	1559	2019-01-15 08:42:21.14	-292	1180	-1654	-8	1	9	-481	31	-512	225
	1560	2019-01-15 08:42:21.15	-293	1180	-1663	-12	4	11	-524	-164	-360	344
	1561	2019-01-15 08:42:21.16	-294	1174	-1651	-14	5	12	-509	39	-548	235
	1562	2019-01-15 08:42:21.17	-303	1182	-1654	-15	11	13	-580	-177	-403	378
	1563	2019-01-15 08:42:21.18	-297	1186	-1651	-13	12	14	-507	26	-533	240
	1564	2019-01-15 08:42:21.19	-297	1193	-1656	-12	14	12	-548	-170	-378	359
	1565	2019-01-15 08:42:21.20	-292	1202	-1654	-10	16	10	-484	40	-524	222
	1566	2019-01-15 08:42:21.21	-292	1196	-1651	-10	16	8	-548	-160	-388	354
	1567	2019-01-15 08:42:21.22	-289	1197	-1653	-8	14	5	-492	49	-541	221
	1568	2019-01-15 08:42:21.23	-291	1201	-1641	-4	14	-1	-576	-149	-427	362
	1569	2019-01-15 08:42:21.24	-280	1198	-1643	-3	11	-6	-532	50	-582	241
	1570	2019-01-15 08:42:21.25	-291	1202	-1657	-3	10	-12	-598	-151	-447	374
	1571	2019-01-15 08:42:21.26	-292	1195	-1652	-3	10	-15	-512	46	-558	233
	1572	2019-01-15 08:42:21.27	-290	1185	-1657	-5	9	-18	-578	-163	-415	370
	1573	2019-01-15 08:42:21.28	-283	1186	-1655	-8	9	-19	-509	-11	-498	260
	1574	2019-01-15 08:42:21.29	-289	1180	-1648	-11	8	-16	-563	-191	-372	377
	1575	2019-01-15 08:42:21.30	-294	1185	-1648	-14	10	-11	-494	3	-497	245
	1576	2019-01-15 08:42:21.31	-291	1180	-1643	-13	17	-6	-572	-163	-409	367
	1577	2019-01-15 08:42:21.32	-286	1187	-1641	-16	14	-5	-511	19	-530	246
	1578	2019-01-15 08:42:21.33	-279	1192	-1641	-13	13	1	-607	-148	-459	377
	1579	2019-01-15 08:42:21.34	-276	1194	-1645	-17	15	0	-541	29	-570	256
	1580	2019-01-15 08:42:21.35	-290	1194	-1657	-18	21	1	-585	-146	-439	365
	1581	2019-01-15 08:42:21.36	-282	1189	-1658	-19	17	0	-500	15	-515	242
	1582	2019-01-15 08:42:21.37	-282	1191	-1654	-18	9	-1	-579	-152	-427	365
	1583	2019-01-15 08:42:21.38	-278	1201	-1652	-17	11	-2	-497	7	-504	245
	1584	2019-01-15 08:42:21.39	-280	1196	-1647	-19	9	-6	-536	-143	-393	339
	1585	2019-01-15 08:42:21.40	-280	1190	-1648	-18	4	-8	-462	22	-484	220
	1586	2019-01-15 08:42:21.41	-286	1190	-1650	-12	2	-8	-566	-123	-443	344
	1587	2019-01-15 08:42:21.42	-280	1196	-1647	-11	3	-5	-505	34	-539	235
	1588	2019-01-15 08:42:21.43	-281	1206	-1645	-13	3	-4	-579	-107	-472	343
	1589	2019-01-15 08:42:21.44	-276	1194	-1646	-16	4	-5	-501	43	-544	229
	1590	2019-01-15 08:42:21.45	-281	1191	-1650	-12	6	-3	-622	-127	-495	374
	1591	2019-01-15 08:42:21.46	-285	1182	-1652	-5	1	-2	-568	-29	-539	298
	1592	2019-01-15 08:42:21.47	-286	1198	-1648	1	2	0	-637	-149	-488	393
	1593	2019-01-15 08:42:21.48	-286	1190	-1645	-4	6	-1	-526	-6	-520	266
	1594	2019-01-15 08:42:21.49	-282	1185	-1648	-2	2	-6	-573	-119	-454	346
	1595	2019-01-15 08:42:21.50	-284	1196	-1659	-1	5	-5	-476	-5	-471	240
	1596	2019-01-15 08:42:21.51	-271	1198	-1646	-2	-1	-4	-546	-115	-431	330
	1597	2019-01-15 08:42:21.52	-269	1196	-1638	-3	0	-7	-482	-14	-468	248
	1598	2019-01-15 08:42:21.53	-281	1195	-1646	-1	0	-12	-559	-121	-438	340
	1599	2019-01-15 08:42:21.54	-284	1191	-1648	0	3	-14	-459	-16	-443	237
	1600	2019-01-15 08:42:21.55	-284	1184	-1650	5	5	-12	-499	-116	-383	307
	1601	2019-01-15 08:42:21.56	-280	1179	-1651	9	0	-7	-418	-21	-397	219
	1602	2019-01-15 08:42:21.57	-278	1179	-1654	11	3	-1	-481	-105	-376	293
	1603	2019-01-15 08:42:21.58	-287	1178	-1655	3	7	4	-409	-24	-385	216
	1604	2019-01-15 08:42:21.59	-279	1180	-1651	-2	10	11	-506	-92	-414	299
	1605	2019-01-15 08:42:21.60	-287	1193	-1656	-8	10	19	-462	-21	-441	241
	1606	2019-01-15 08:42:21.61	-281	1203	-1659	-14	9	20	-517	-109	-408	313
	1607	2019-01-15 08:42:21.62	-273	1216	-1658	-19	7	20	-437	-56	-381	246
	1608	2019-01-15 08:42:21.63	-283	1221	-1648	-20	8	20	-569	-113	-456	341
	1609	2019-01-15 08:42:21.64	-276	1216	-1650	-19	3	17	-504	-38	-466	271
	1610	2019-01-15 08:42:21.65	-284	1218	-1650	-13	4	14	-584	-90	-494	337
	1611	2019-01-15 08:42:21.66	-286	1210	-1643	-5	-1	12	-488	-51	-437	269
	1612	2019-01-15 08:42:21.67	-285	1213	-1642	2	2	7	-518	-103	-415	310
	1613	2019-01-15 08:42:21.68	-289	1213	-1648	8	6	4	-422	-59	-363	240
	1614	2019-01-15 08:42:21.69	-293	1198	-1647	12	0	2	-539	-94	-445	316
	1615	2019-01-15 08:42:21.70	-281	1197	-1636	12	2	3	-476	-62	-414	269
	1616	2019-01-15 08:42:21.71	-282	1198	-1640	16	5	6	-533	-87	-446	310
	1617	2019-01-15 08:42:21.72	-273	1205	-1645	16	4	5	-451	-55	-396	253
	1618	2019-01-15 08:42:21.73	-277	1209	-1645	15	6	2	-566	-75	-491	320
	1619	2019-01-15 08:42:21.74	-286	1199	-1650	16	9	1	-491	-61	-430	276
	1620	2019-01-15 08:42:21.75	-277	1198	-1652	16	7	2	-536	-77	-459	306
	1621	2019-01-15 08:42:21.76	-265	1199	-1665	21	6	1	-432	-79	-353	255
	1622	2019-01-15 08:42:21.77	-274	1191	-1652	22	1	-1	-472	-95	-377	283
	1623	2019-01-15 08:42:21.78	-269	1192	-1666	21	4	-1	-398	-103	-295	250
	1624	2019-01-15 08:42:21.79	-284	1189	-1658	15	5	-5	-450	-91	-359	270
	1625	2019-01-15 08:42:21.80	-284	1186	-1645	20	5	-8	-394	-93	-301	243
	1626	2019-01-15 08:42:21.81	-272	1186	-1631	28	-4	-11	-519	-70	-449	294
	1627	2019-01-15 08:42:21.82	-267	1194	-1639	32	-4	-14	-463	-92	-371	277
	1628	2019-01-15 08:42:21.83	-279	1183	-1650	30	0	-16	-523	-68	-455	295
	1629	2019-01-15 08:42:21.84	-275	1180	-1647	28	-1	-16	-446	-97	-349	271
	1630	2019-01-15 08:42:21.85	-273	1178	-1667	26	1	-13	-520	-55	-465	287
	1631	2019-01-15 08:42:21.86	-275	1170	-1665	23	5	-8	-459	-96	-363	277
	1632	2019-01-15 08:42:21.87	-279	1173	-1666	16	5	-3	-511	-56	-455	283
	1633	2019-01-15 08:42:21.88	-273	1172	-1654	13	4	2	-414	-105	-309	259
	1634	2019-01-15 08:42:21.89	-273	1180	-1660	6	2	5	-468	-48	-420	258
	1635	2019-01-15 08:42:21.90	-278	1183	-1657	-1	2	6	-410	-97	-313	253
	1636	2019-01-15 08:42:21.91	-280	1181	-1656	-5	4	4	-491	-23	-468	257
	1637	2019-01-15 08:42:21.92	-275	1185	-1656	-5	0	3	-455	-80	-375	267
	1638	2019-01-15 08:42:21.93	-272	1184	-1660	-6	0	-3	-539	-43	-496	291
	1639	2019-01-15 08:42:21.94	-273	1176	-1664	-6	3	-2	-465	-135	-330	300
	1640	2019-01-15 08:42:21.95	-272	1166	-1656	1	4	-1	-501	-47	-454	274
	1641	2019-01-15 08:42:21.96	-288	1181	-1660	2	4	5	-456	-128	-328	292
	1642	2019-01-15 08:42:21.97	-287	1180	-1658	3	6	7	-537	-35	-502	286
	1643	2019-01-15 08:42:21.98	-278	1185	-1655	-3	1	7	-483	-125	-358	304
	1644	2019-01-15 08:42:21.99	-284	1192	-1656	-10	4	5	-542	-34	-508	288
	1645	2019-01-15 08:42:22.00	-273	1190	-1658	-14	4	4	-477	-136	-341	306
	1646	2019-01-15 08:42:22.01	-276	1186	-1651	-15	5	4	-516	-29	-487	272
	1647	2019-01-15 08:42:22.02	-296	1182	-1651	-13	7	1	-461	-133	-328	297
	1648	2019-01-15 08:42:22.03	-280	1186	-1653	-7	8	0	-493	-22	-471	257
	1649	2019-01-15 08:42:22.04	-274	1185	-1653	0	7	-1	-444	-140	-304	292
	1650	2019-01-15 08:42:22.05	-280	1178	-1655	7	3	-2	-490	-5	-485	247
	1651	2019-01-15 08:42:22.06	-270	1185	-1660	10	4	0	-472	-125	-347	298
	1652	2019-01-15 08:42:22.07	-273	1186	-1657	12	3	0	-575	15	-590	280
	1653	2019-01-15 08:42:22.08	-273	1172	-1655	9	1	-1	-542	-120	-422	331
	1654	2019-01-15 08:42:22.09	-273	1170	-1661	10	4	3	-526	-27	-499	276
	1655	2019-01-15 08:42:22.10	-275	1172	-1659	10	2	8	-466	-182	-284	324
	1656	2019-01-15 08:42:22.11	-274	1180	-1657	6	9	9	-514	-19	-495	266
	1657	2019-01-15 08:42:22.12	-273	1177	-1657	3	10	10	-479	-146	-333	312
	1658	2019-01-15 08:42:22.13	-281	1190	-1659	2	9	10	-508	3	-511	252
	1659	2019-01-15 08:42:22.14	-283	1189	-1652	-1	11	9	-489	-154	-335	321
	1660	2019-01-15 08:42:22.15	-278	1187	-1656	-4	8	8	-544	1	-545	271
	1661	2019-01-15 08:42:22.16	-269	1188	-1651	-4	8	2	-543	-162	-381	352
	1662	2019-01-15 08:42:22.17	-274	1184	-1651	-10	7	-4	-548	-2	-546	275
	1663	2019-01-15 08:42:22.18	-276	1186	-1655	-13	7	-7	-513	-163	-350	338
	1664	2019-01-15 08:42:22.19	-273	1194	-1645	-18	6	-16	-552	8	-560	272
	1665	2019-01-15 08:42:22.20	-271	1187	-1655	-23	4	-23	-568	-163	-405	365
	1666	2019-01-15 08:42:22.21	-271	1189	-1659	-26	7	-29	-620	12	-632	304
	1667	2019-01-15 08:42:22.22	-279	1183	-1653	-28	4	-31	-611	-158	-453	384
	1668	2019-01-15 08:42:22.23	-274	1180	-1655	-28	3	-31	-644	13	-657	315
	1669	2019-01-15 08:42:22.24	-266	1187	-1648	-25	1	-30	-631	-170	-461	400
	1670	2019-01-15 08:42:22.25	-273	1183	-1648	-21	2	-27	-614	-9	-605	311
	1671	2019-01-15 08:42:22.26	-270	1187	-1647	-21	3	-25	-588	-199	-389	393
	1672	2019-01-15 08:42:22.27	-274	1185	-1646	-22	8	-24	-566	-23	-543	294
	1673	2019-01-15 08:42:22.28	-278	1179	-1656	-24	9	-19	-570	-202	-368	386
	1674	2019-01-15 08:42:22.29	-277	1189	-1661	-26	10	-16	-569	6	-575	281
	1675	2019-01-15 08:42:22.30	-274	1187	-1654	-25	5	-14	-549	-172	-377	360
	1676	2019-01-15 08:42:22.31	-277	1187	-1658	-25	4	-12	-533	34	-567	249
	1677	2019-01-15 08:42:22.32	-283	1203	-1656	-26	5	-12	-560	-176	-384	368
	1678	2019-01-15 08:42:22.33	-273	1201	-1645	-24	2	-12	-559	29	-588	265
	1679	2019-01-15 08:42:22.34	-278	1198	-1655	-23	1	-13	-573	-172	-401	372
	1680	2019-01-15 08:42:22.35	-267	1196	-1660	-19	2	-14	-557	25	-582	266
	1681	2019-01-15 08:42:22.36	-282	1196	-1657	-16	-2	-11	-548	-183	-365	365
	1682	2019-01-15 08:42:22.37	-282	1197	-1658	-13	-5	-9	-514	24	-538	245
	1683	2019-01-15 08:42:22.38	-280	1198	-1651	-14	-7	-8	-526	-174	-352	350
	1684	2019-01-15 08:42:22.39	-284	1191	-1643	-11	-4	-7	-506	62	-568	222
	1685	2019-01-15 08:42:22.40	-281	1191	-1634	-4	-6	-8	-571	-151	-420	361
	1686	2019-01-15 08:42:22.41	-278	1188	-1644	-3	-5	-9	-574	18	-592	278
	1687	2019-01-15 08:42:22.42	-284	1203	-1650	-4	-1	-10	-614	-208	-406	411
	1688	2019-01-15 08:42:22.43	-285	1201	-1653	-5	3	-9	-574	15	-589	279
	1689	2019-01-15 08:42:22.44	-278	1192	-1654	-5	0	-8	-615	-180	-435	397
	1690	2019-01-15 08:42:22.45	-273	1207	-1656	-4	4	-6	-590	30	-620	280
	1691	2019-01-15 08:42:22.46	-276	1201	-1656	-3	3	-1	-609	-188	-421	398
	1692	2019-01-15 08:42:22.47	-270	1198	-1655	0	3	2	-522	26	-548	248
	1693	2019-01-15 08:42:22.48	-277	1207	-1656	2	2	4	-564	-192	-372	378
	1694	2019-01-15 08:42:22.49	-277	1204	-1646	4	4	6	-534	27	-561	253
	1695	2019-01-15 08:42:22.50	-280	1214	-1652	3	5	4	-620	-182	-438	401
	1696	2019-01-15 08:42:22.51	-270	1204	-1660	9	1	0	-593	39	-632	277
	1697	2019-01-15 08:42:22.52	-280	1201	-1648	13	-2	1	-649	-179	-470	414
	1698	2019-01-15 08:42:22.53	-277	1197	-1640	13	-2	-1	-589	39	-628	275
	1699	2019-01-15 08:42:22.54	-284	1182	-1641	15	-3	3	-636	-176	-460	406
	1700	2019-01-15 08:42:22.55	-289	1180	-1637	19	-4	2	-579	58	-637	260
	1701	2019-01-15 08:42:22.56	-278	1190	-1645	18	2	4	-628	-155	-473	391
	1702	2019-01-15 08:42:22.57	-283	1178	-1636	16	4	7	-561	45	-606	258
	1703	2019-01-15 08:42:22.58	-271	1175	-1646	17	6	8	-623	-188	-435	405
	1704	2019-01-15 08:42:22.59	-280	1187	-1648	14	7	10	-552	13	-565	269
	1705	2019-01-15 08:42:22.60	-282	1191	-1648	13	8	13	-610	-187	-423	398
	1706	2019-01-15 08:42:22.61	-279	1197	-1652	6	8	9	-554	32	-586	261
	1707	2019-01-15 08:42:22.62	-278	1188	-1646	5	7	8	-611	-175	-436	393
	1708	2019-01-15 08:42:22.63	-274	1178	-1657	7	8	6	-532	43	-575	244
	1709	2019-01-15 08:42:22.64	-273	1186	-1668	12	9	3	-608	-172	-436	390
	1710	2019-01-15 08:42:22.65	-274	1183	-1655	16	3	-2	-543	31	-574	256
	1711	2019-01-15 08:42:22.66	-267	1181	-1655	20	0	-1	-617	-176	-441	396
	1712	2019-01-15 08:42:22.67	-270	1182	-1635	24	-3	-4	-526	21	-547	252
	1713	2019-01-15 08:42:22.68	-279	1174	-1650	23	2	-8	-600	-180	-420	390
	1714	2019-01-15 08:42:22.69	-277	1175	-1660	16	6	-9	-528	32	-560	248
	1715	2019-01-15 08:42:22.70	-276	1172	-1659	10	4	-5	-622	-166	-456	394
	1716	2019-01-15 08:42:22.71	-276	1173	-1660	4	7	0	-536	32	-568	252
	1717	2019-01-15 08:42:22.72	-286	1171	-1664	-1	9	3	-597	-156	-441	376
	1718	2019-01-15 08:42:22.73	-275	1178	-1664	-2	11	8	-534	41	-575	246
	1719	2019-01-15 08:42:22.74	-282	1177	-1660	-5	14	11	-602	-160	-442	381
	1720	2019-01-15 08:42:22.75	-281	1189	-1650	-7	16	12	-500	25	-525	237
	1721	2019-01-15 08:42:22.76	-273	1196	-1657	-11	19	13	-581	-163	-418	372
	1722	2019-01-15 08:42:22.77	-272	1190	-1646	-9	21	12	-519	12	-531	253
	1723	2019-01-15 08:42:22.78	-274	1193	-1652	-6	19	6	-585	-170	-415	377
	1724	2019-01-15 08:42:22.79	-279	1198	-1664	-5	15	-1	-492	19	-511	236
	1725	2019-01-15 08:42:22.80	-270	1195	-1660	2	12	-6	-579	-156	-423	367
	1726	2019-01-15 08:42:22.81	-274	1202	-1655	6	14	-13	-478	16	-494	231
	1727	2019-01-15 08:42:22.82	-275	1205	-1659	8	9	-22	-541	-153	-388	347
	1728	2019-01-15 08:42:22.83	-277	1196	-1660	8	11	-26	-464	22	-486	221
	1729	2019-01-15 08:42:22.84	-272	1190	-1661	9	11	-29	-562	-146	-416	354
	1730	2019-01-15 08:42:22.85	-271	1188	-1666	6	12	-30	-501	11	-512	245
	1731	2019-01-15 08:42:22.86	-276	1170	-1658	6	14	-30	-621	-138	-483	379
	1732	2019-01-15 08:42:22.87	-270	1177	-1646	5	14	-26	-543	35	-578	254
	1733	2019-01-15 08:42:22.88	-270	1172	-1643	7	17	-24	-609	-132	-477	370
	1734	2019-01-15 08:42:22.89	-278	1166	-1649	8	21	-20	-492	4	-496	244
	1735	2019-01-15 08:42:22.90	-275	1169	-1650	11	25	-16	-549	-158	-391	353
	1736	2019-01-15 08:42:22.91	-274	1172	-1665	15	29	-9	-464	-17	-447	240
	1737	2019-01-15 08:42:22.92	-269	1175	-1669	19	30	-4	-586	-143	-443	364
	1738	2019-01-15 08:42:22.93	-270	1175	-1664	19	29	2	-516	0	-516	258
	1739	2019-01-15 08:42:22.94	-269	1170	-1654	16	29	5	-629	-134	-495	381
	1740	2019-01-15 08:42:22.95	-266	1171	-1656	8	40	11	-543	-7	-536	275
	1741	2019-01-15 08:42:22.96	-259	1152	-1661	4	35	19	-643	-136	-507	389
	1742	2019-01-15 08:42:22.97	-270	1169	-1659	9	27	22	-535	-18	-517	276
	1743	2019-01-15 08:42:22.98	-257	1186	-1660	7	23	26	-621	-131	-490	376
	1744	2019-01-15 08:42:22.99	-257	1176	-1661	2	27	27	-528	-15	-513	271
	1745	2019-01-15 08:42:23.00	-268	1180	-1669	1	27	30	-616	-123	-493	369
	1746	2019-01-15 08:42:23.01	-261	1182	-1670	3	22	31	-524	-17	-507	270
	1747	2019-01-15 08:42:23.02	-268	1186	-1670	1	13	31	-613	-131	-482	372
	1748	2019-01-15 08:42:23.03	-253	1185	-1668	1	11	30	-512	-46	-466	279
	1749	2019-01-15 08:42:23.04	-273	1189	-1658	-1	6	26	-579	-126	-453	352
	1750	2019-01-15 08:42:23.05	-271	1188	-1652	-1	5	23	-479	-27	-452	253
	1751	2019-01-15 08:42:23.06	-260	1192	-1652	-5	7	19	-562	-137	-425	349
	1752	2019-01-15 08:42:23.07	-262	1191	-1655	-6	7	17	-488	-89	-399	288
	1753	2019-01-15 08:42:23.08	-263	1186	-1656	-4	8	14	-629	-152	-477	390
	1754	2019-01-15 08:42:23.09	-264	1189	-1657	-1	10	13	-557	-55	-502	306
	1755	2019-01-15 08:42:23.10	-251	1198	-1635	-1	23	13	-663	-100	-563	381
	1756	2019-01-15 08:42:23.11	-259	1176	-1655	-9	35	10	-556	-34	-522	295
	1757	2019-01-15 08:42:23.12	-260	1189	-1660	2	16	8	-627	-99	-528	363
	1758	2019-01-15 08:42:23.13	-249	1190	-1650	10	14	10	-521	-49	-472	285
	1759	2019-01-15 08:42:23.14	-257	1196	-1648	2	20	5	-619	-99	-520	359
	1760	2019-01-15 08:42:23.15	-258	1189	-1660	-7	27	2	-540	-58	-482	299
	1761	2019-01-15 08:42:23.16	-259	1188	-1661	-3	17	0	-631	-98	-533	364
	1762	2019-01-15 08:42:23.17	-256	1187	-1668	-3	13	1	-528	-58	-470	293
	1763	2019-01-15 08:42:23.18	-256	1185	-1666	-8	13	1	-618	-88	-530	353
	1764	2019-01-15 08:42:23.19	-249	1187	-1667	-10	17	-2	-528	-69	-459	298
	1765	2019-01-15 08:42:23.20	-262	1187	-1665	-5	12	-2	-637	-73	-564	355
	1766	2019-01-15 08:42:23.21	-255	1195	-1660	-5	11	-1	-544	-41	-503	292
	1767	2019-01-15 08:42:23.22	-249	1188	-1645	-6	15	-3	-659	-58	-601	358
	1768	2019-01-15 08:42:23.23	-242	1190	-1652	-9	24	-1	-589	-71	-518	330
	1769	2019-01-15 08:42:23.24	-247	1185	-1662	-5	26	-1	-674	-87	-587	380
	1770	2019-01-15 08:42:23.25	-243	1191	-1652	4	10	1	-566	-92	-474	329
	1771	2019-01-15 08:42:23.26	-255	1184	-1651	7	11	3	-624	-87	-537	355
	1772	2019-01-15 08:42:23.27	-245	1186	-1656	5	19	2	-513	-87	-426	300
	1773	2019-01-15 08:42:23.28	-249	1181	-1660	6	23	4	-593	-73	-520	333
	1774	2019-01-15 08:42:23.29	-252	1178	-1658	9	20	0	-524	-91	-433	307
	1775	2019-01-15 08:42:23.30	-247	1187	-1653	6	28	0	-653	-67	-586	360
	1776	2019-01-15 08:42:23.31	-243	1180	-1672	5	30	-2	-584	-96	-488	340
	1777	2019-01-15 08:42:23.32	-250	1186	-1662	4	27	-2	-667	-62	-605	364
	1778	2019-01-15 08:42:23.33	-248	1189	-1667	3	35	0	-568	-96	-472	332
	1779	2019-01-15 08:42:23.34	-247	1188	-1676	6	27	-2	-637	-54	-583	345
	1780	2019-01-15 08:42:23.35	-253	1191	-1668	6	24	1	-544	-103	-441	323
	1781	2019-01-15 08:42:23.36	-244	1195	-1664	7	12	2	-604	-63	-541	333
	1782	2019-01-15 08:42:23.37	-249	1187	-1650	5	14	1	-515	-117	-398	316
	1783	2019-01-15 08:42:23.38	-243	1177	-1650	1	20	1	-574	-43	-531	308
	1784	2019-01-15 08:42:23.39	-250	1175	-1648	-2	15	2	-489	-97	-392	293
	1785	2019-01-15 08:42:23.40	-249	1176	-1643	-1	17	1	-532	-57	-475	294
	1786	2019-01-15 08:42:23.41	-251	1172	-1657	-3	22	0	-482	-141	-341	311
	1787	2019-01-15 08:42:23.42	-244	1175	-1657	-2	22	1	-587	-59	-528	323
	1788	2019-01-15 08:42:23.43	-235	1184	-1656	2	17	1	-541	-123	-418	332
	1789	2019-01-15 08:42:23.44	-238	1189	-1659	-4	19	0	-624	-36	-588	330
	1790	2019-01-15 08:42:23.45	-238	1188	-1663	-9	23	0	-579	-133	-446	356
	1791	2019-01-15 08:42:23.46	-247	1190	-1664	-8	20	-2	-657	-44	-613	350
	1792	2019-01-15 08:42:23.47	-239	1191	-1667	-7	19	-3	-558	-133	-425	345
	1793	2019-01-15 08:42:23.48	-241	1190	-1670	-13	20	-5	-570	-33	-537	301
	1794	2019-01-15 08:42:23.49	-235	1179	-1664	-11	15	-6	-492	-135	-357	313
	1795	2019-01-15 08:42:23.50	-231	1185	-1669	-8	10	-7	-549	-23	-526	286
	1796	2019-01-15 08:42:23.51	-237	1180	-1657	-9	5	-8	-496	-131	-365	313
	1797	2019-01-15 08:42:23.52	-229	1168	-1645	-4	3	-7	-537	-18	-519	277
	1798	2019-01-15 08:42:23.53	-237	1173	-1653	0	12	-5	-506	-138	-368	322
	1799	2019-01-15 08:42:23.54	-240	1165	-1676	-7	21	-4	-592	7	-599	292
	1800	2019-01-15 08:42:23.55	-240	1166	-1668	5	0	-3	-537	-121	-416	329
	1801	2019-01-15 08:42:23.56	-226	1175	-1648	9	-1	1	-573	0	-573	286
	1802	2019-01-15 08:42:23.57	-232	1191	-1640	1	0	-2	-535	-142	-393	338
	1803	2019-01-15 08:42:23.58	-231	1176	-1674	-23	33	-2	-576	-26	-550	301
	1804	2019-01-15 08:42:23.59	-241	1165	-1689	-21	12	0	-544	-166	-378	355
	1805	2019-01-15 08:42:23.60	-235	1169	-1678	-11	-3	6	-602	-12	-590	307
	1806	2019-01-15 08:42:23.61	-241	1180	-1671	-17	-6	8	-565	-150	-415	357
	1807	2019-01-15 08:42:23.62	-245	1178	-1668	-24	-5	10	-587	4	-591	291
	1808	2019-01-15 08:42:23.63	-241	1184	-1666	-20	-4	13	-538	-152	-386	345
	1809	2019-01-15 08:42:23.64	-237	1186	-1659	-19	-5	13	-565	-3	-562	284
	1810	2019-01-15 08:42:23.65	-238	1192	-1660	-22	-3	11	-547	-171	-376	359
	1811	2019-01-15 08:42:23.66	-247	1184	-1660	-22	-7	11	-569	-4	-565	286
	1812	2019-01-15 08:42:23.67	-249	1178	-1660	-20	-11	10	-552	-159	-393	355
	1813	2019-01-15 08:42:23.68	-247	1178	-1660	-19	-10	7	-594	14	-608	290
	1814	2019-01-15 08:42:23.69	-247	1183	-1657	-19	-9	8	-588	-162	-426	375
	1815	2019-01-15 08:42:23.70	-242	1178	-1652	-20	-6	6	-595	30	-625	282
	1816	2019-01-15 08:42:23.71	-252	1188	-1656	-23	-3	3	-572	-144	-428	358
	1817	2019-01-15 08:42:23.72	-251	1186	-1657	-22	0	4	-613	25	-638	294
	1818	2019-01-15 08:42:23.73	-247	1188	-1659	-21	5	-2	-574	-174	-400	374
	1819	2019-01-15 08:42:23.74	-247	1196	-1661	-23	3	-6	-506	-15	-491	260
	1820	2019-01-15 08:42:23.75	-237	1194	-1671	-21	2	-8	-472	-200	-272	336
	1821	2019-01-15 08:42:23.76	-240	1190	-1665	-15	1	-8	-475	11	-486	232
	1822	2019-01-15 08:42:23.77	-239	1211	-1625	-11	7	-7	-469	-167	-302	318
	1823	2019-01-15 08:42:23.78	-231	1180	-1672	-24	40	-10	-440	8	-448	216
	1824	2019-01-15 08:42:23.79	-223	1183	-1665	-5	2	-8	-421	-193	-228	307
	1825	2019-01-15 08:42:23.80	-245	1189	-1650	13	2	-3	-403	14	-417	194
	1826	2019-01-15 08:42:23.81	-227	1199	-1654	-1	17	-2	-422	-180	-242	301
	1827	2019-01-15 08:42:23.82	-240	1179	-1673	-6	20	-2	-429	28	-457	200
	1828	2019-01-15 08:42:23.83	-230	1176	-1672	8	7	8	-478	-173	-305	325
	1829	2019-01-15 08:42:23.84	-245	1183	-1660	9	2	12	-480	27	-507	226
	1830	2019-01-15 08:42:23.85	-254	1177	-1663	-2	8	22	-506	-182	-324	344
	1831	2019-01-15 08:42:23.86	-238	1179	-1661	0	1	22	-480	27	-507	226
	1832	2019-01-15 08:42:23.87	-234	1181	-1658	-5	1	22	-523	-180	-343	351
	1833	2019-01-15 08:42:23.88	-234	1194	-1659	-8	2	21	-522	46	-568	238
	1834	2019-01-15 08:42:23.89	-230	1189	-1661	-10	1	17	-539	-172	-367	355
	1835	2019-01-15 08:42:23.90	-236	1186	-1664	-8	2	18	-482	0	-482	241
	1836	2019-01-15 08:42:23.91	-241	1190	-1662	-9	5	16	-489	-219	-270	354
	1837	2019-01-15 08:42:23.92	-246	1183	-1651	-10	7	16	-448	8	-456	220
	1838	2019-01-15 08:42:23.93	-245	1190	-1658	-13	9	14	-465	-188	-277	326
	1839	2019-01-15 08:42:23.94	-238	1193	-1651	-12	9	11	-424	32	-456	196
	1840	2019-01-15 08:42:23.95	-241	1188	-1653	-13	8	7	-450	-186	-264	318
	1841	2019-01-15 08:42:23.96	-249	1188	-1651	-19	10	6	-398	29	-427	184
	1842	2019-01-15 08:42:23.97	-234	1191	-1639	-18	10	6	-465	-190	-275	327
	1843	2019-01-15 08:42:23.98	-240	1190	-1639	-21	13	2	-459	34	-493	212
	1844	2019-01-15 08:42:23.99	-240	1195	-1637	-24	16	2	-533	-180	-353	356
	1845	2019-01-15 08:42:24.00	-247	1195	-1648	-22	18	-1	-492	39	-531	226
	1846	2019-01-15 08:42:24.01	-241	1200	-1650	-23	16	-3	-530	-180	-350	355
	1847	2019-01-15 08:42:24.02	-235	1200	-1657	-27	20	-6	-474	43	-517	215
	1848	2019-01-15 08:42:24.03	-227	1207	-1655	-23	21	-7	-474	-170	-304	322
	1849	2019-01-15 08:42:24.04	-227	1203	-1658	-20	18	-12	-424	61	-485	181
	1850	2019-01-15 08:42:24.05	-222	1202	-1658	-18	18	-16	-532	-167	-365	349
	1851	2019-01-15 08:42:24.06	-220	1209	-1655	-17	19	-20	-526	-2	-524	264
	1852	2019-01-15 08:42:24.07	-225	1199	-1652	-18	17	-23	-554	-220	-334	387
	1853	2019-01-15 08:42:24.08	-225	1188	-1662	-14	18	-21	-447	22	-469	212
	1854	2019-01-15 08:42:24.09	-230	1179	-1660	-11	14	-16	-506	-175	-331	340
	1855	2019-01-15 08:42:24.10	-222	1189	-1655	-8	13	-10	-484	32	-516	226
	1856	2019-01-15 08:42:24.11	-222	1183	-1651	-9	15	-3	-590	-176	-414	383
	1857	2019-01-15 08:42:24.12	-230	1192	-1663	-8	21	0	-554	33	-587	260
	1858	2019-01-15 08:42:24.13	-222	1190	-1660	-9	17	2	-616	-178	-438	397
	1859	2019-01-15 08:42:24.14	-224	1196	-1653	-9	17	7	-530	31	-561	249
	1860	2019-01-15 08:42:24.15	-227	1200	-1650	-13	16	9	-571	-173	-398	372
	1861	2019-01-15 08:42:24.16	-226	1199	-1658	-16	17	8	-468	26	-494	221
	1862	2019-01-15 08:42:24.17	-232	1205	-1671	-13	16	7	-472	-170	-302	321
	1863	2019-01-15 08:42:24.18	-221	1212	-1653	-13	13	6	-406	38	-444	184
	1864	2019-01-15 08:42:24.19	-231	1220	-1655	-16	13	-1	-518	-153	-365	335
	1865	2019-01-15 08:42:24.20	-229	1220	-1654	-16	13	-2	-472	59	-531	206
	1866	2019-01-15 08:42:24.21	-227	1217	-1657	-10	10	-6	-535	-144	-391	339
	1867	2019-01-15 08:42:24.22	-232	1217	-1647	-2	7	-10	-467	13	-480	227
	1868	2019-01-15 08:42:24.23	-224	1210	-1648	2	7	-11	-568	-191	-377	379
	1869	2019-01-15 08:42:24.24	-225	1198	-1647	2	12	-10	-507	-16	-491	261
	1870	2019-01-15 08:42:24.25	-237	1194	-1647	7	11	-7	-577	-188	-389	382
	1871	2019-01-15 08:42:24.26	-227	1182	-1647	11	11	0	-497	2	-499	247
	1872	2019-01-15 08:42:24.27	-231	1191	-1651	11	10	3	-569	-170	-399	369
	1873	2019-01-15 08:42:24.28	-231	1197	-1650	5	12	9	-503	10	-513	246
	1874	2019-01-15 08:42:24.29	-235	1202	-1639	2	14	11	-556	-160	-396	358
	1875	2019-01-15 08:42:24.30	-223	1204	-1641	0	22	7	-467	16	-483	225
	1876	2019-01-15 08:42:24.31	-233	1201	-1645	3	22	3	-550	-152	-398	351
	1877	2019-01-15 08:42:24.32	-215	1204	-1650	-2	24	-3	-476	16	-492	230
	1878	2019-01-15 08:42:24.33	-229	1201	-1657	-4	20	-8	-544	-141	-403	342
	1879	2019-01-15 08:42:24.34	-226	1202	-1658	-3	15	-14	-467	16	-483	225
	1880	2019-01-15 08:42:24.35	-217	1207	-1654	-9	12	-19	-553	-136	-417	344
	1881	2019-01-15 08:42:24.36	-214	1199	-1652	-15	10	-27	-488	30	-518	229
	1882	2019-01-15 08:42:24.37	-221	1184	-1654	-24	10	-30	-569	-127	-442	348
	1883	2019-01-15 08:42:24.38	-216	1185	-1656	-26	12	-30	-473	8	-481	232
	1884	2019-01-15 08:42:24.39	-203	1183	-1655	-26	11	-28	-522	-152	-370	337
	1885	2019-01-15 08:42:24.40	-207	1184	-1633	-25	11	-29	-421	-36	-385	228
	1886	2019-01-15 08:42:24.41	-212	1184	-1637	-20	5	-26	-503	-160	-343	331
	1887	2019-01-15 08:42:24.42	-217	1193	-1654	-21	12	-26	-447	-9	-438	228
	1888	2019-01-15 08:42:24.43	-209	1185	-1675	-26	13	-20	-511	-134	-377	322
	1889	2019-01-15 08:42:24.44	-220	1190	-1655	-30	23	-15	-438	-17	-421	227
	1890	2019-01-15 08:42:24.45	-214	1193	-1669	-33	18	-10	-535	-141	-394	338
	1891	2019-01-15 08:42:24.46	-221	1197	-1668	-32	16	-6	-445	-22	-423	233
	1892	2019-01-15 08:42:24.47	-222	1202	-1666	-28	13	-2	-503	-132	-371	317
	1893	2019-01-15 08:42:24.48	-220	1208	-1659	-24	7	0	-416	-19	-397	217
	1894	2019-01-15 08:42:24.49	-224	1211	-1652	-23	7	2	-502	-120	-382	311
	1895	2019-01-15 08:42:24.50	-223	1214	-1654	-21	6	1	-434	-20	-414	227
	1896	2019-01-15 08:42:24.51	-222	1212	-1650	-14	1	0	-513	-119	-394	316
	1897	2019-01-15 08:42:24.52	-217	1206	-1653	-8	3	-4	-443	-25	-418	234
	1898	2019-01-15 08:42:24.53	-215	1208	-1655	-9	3	-2	-551	-102	-449	326
	1899	2019-01-15 08:42:24.54	-222	1216	-1648	-3	-2	-3	-468	-9	-459	238
	1900	2019-01-15 08:42:24.55	-228	1213	-1660	0	4	-1	-558	-110	-448	334
	1901	2019-01-15 08:42:24.56	-226	1207	-1657	-3	-2	2	-490	-72	-418	281
	1902	2019-01-15 08:42:24.57	-221	1197	-1652	-3	3	3	-624	-137	-487	380
	1903	2019-01-15 08:42:24.58	-231	1202	-1649	2	1	8	-551	-49	-502	300
	1904	2019-01-15 08:42:24.59	-219	1209	-1648	6	4	12	-630	-101	-529	365
	1905	2019-01-15 08:42:24.60	-221	1207	-1641	5	9	15	-520	-46	-474	283
	1906	2019-01-15 08:42:24.61	-219	1203	-1642	8	8	16	-614	-94	-520	354
	1907	2019-01-15 08:42:24.62	-223	1194	-1643	13	11	17	-520	-45	-475	282
	1908	2019-01-15 08:42:24.63	-220	1200	-1648	16	13	19	-599	-94	-505	346
	1909	2019-01-15 08:42:24.64	-220	1193	-1647	16	10	20	-488	-53	-435	270
	1910	2019-01-15 08:42:24.65	-234	1198	-1648	16	10	22	-546	-94	-452	320
	1911	2019-01-15 08:42:24.66	-222	1197	-1657	15	6	22	-446	-69	-377	257
	1912	2019-01-15 08:42:24.67	-216	1195	-1652	15	6	22	-542	-84	-458	313
	1913	2019-01-15 08:42:24.68	-210	1196	-1653	12	4	20	-471	-56	-415	263
	1914	2019-01-15 08:42:24.69	-225	1201	-1653	9	9	17	-564	-58	-506	311
	1915	2019-01-15 08:42:24.70	-216	1193	-1653	10	4	18	-467	-36	-431	251
	1916	2019-01-15 08:42:24.71	-218	1188	-1645	9	5	17	-544	-54	-490	299
	1917	2019-01-15 08:42:24.72	-215	1187	-1649	9	7	17	-464	-78	-386	271
	1918	2019-01-15 08:42:24.73	-217	1185	-1645	6	6	16	-533	-84	-449	308
	1919	2019-01-15 08:42:24.74	-215	1187	-1648	4	7	13	-460	-79	-381	269
	1920	2019-01-15 08:42:24.75	-222	1190	-1647	3	6	12	-565	-74	-491	319
	1921	2019-01-15 08:42:24.76	-218	1197	-1656	-1	11	12	-477	-91	-386	284
	1922	2019-01-15 08:42:24.77	-228	1208	-1658	-6	11	6	-545	-75	-470	310
	1923	2019-01-15 08:42:24.78	-219	1203	-1660	-8	13	2	-448	-91	-357	269
	1924	2019-01-15 08:42:24.79	-207	1207	-1657	-7	12	0	-491	-69	-422	280
	1925	2019-01-15 08:42:24.80	-208	1200	-1654	-3	12	-3	-418	-94	-324	256
	1926	2019-01-15 08:42:24.81	-216	1204	-1652	0	7	-9	-522	-57	-465	289
	1927	2019-01-15 08:42:24.82	-204	1197	-1651	6	5	-10	-474	-96	-378	285
	1928	2019-01-15 08:42:24.83	-214	1191	-1648	4	4	-12	-544	-49	-495	296
	1929	2019-01-15 08:42:24.84	-220	1198	-1655	0	8	-14	-473	-94	-379	283
	1930	2019-01-15 08:42:24.85	-224	1196	-1656	-3	11	-14	-564	-36	-528	300
	1931	2019-01-15 08:42:24.86	-211	1197	-1663	-10	17	-17	-500	-97	-403	298
	1932	2019-01-15 08:42:24.87	-203	1198	-1659	-15	20	-20	-574	-36	-538	305
	1933	2019-01-15 08:42:24.88	-207	1194	-1661	-16	18	-25	-484	-103	-381	293
	1934	2019-01-15 08:42:24.89	-210	1207	-1662	-21	10	-29	-512	-59	-453	285
	1935	2019-01-15 08:42:24.90	-209	1217	-1649	-26	11	-34	-441	-142	-299	291
	1936	2019-01-15 08:42:24.91	-207	1206	-1660	-31	9	-39	-533	-56	-477	294
	1937	2019-01-15 08:42:24.92	-205	1202	-1653	-37	7	-41	-503	-134	-369	318
	1938	2019-01-15 08:42:24.93	-213	1202	-1657	-38	6	-40	-593	-37	-556	315
	1939	2019-01-15 08:42:24.94	-212	1194	-1659	-39	4	-38	-543	-121	-422	332
	1940	2019-01-15 08:42:24.95	-209	1192	-1642	-32	7	-31	-616	-33	-583	324
	1941	2019-01-15 08:42:24.96	-201	1186	-1649	-13	-4	-21	-551	-138	-413	344
	1942	2019-01-15 08:42:24.97	-214	1176	-1641	-2	-4	-14	-617	-37	-580	327
	1943	2019-01-15 08:42:24.98	-204	1188	-1636	2	3	-6	-554	-149	-405	351
	1944	2019-01-15 08:42:24.99	-207	1188	-1644	1	12	2	-560	-22	-538	291
	1945	2019-01-15 08:42:25.00	-208	1191	-1656	6	10	8	-486	-130	-356	308
	1946	2019-01-15 08:42:25.01	-208	1191	-1663	6	9	16	-539	-8	-531	273
	1947	2019-01-15 08:42:25.02	-219	1197	-1669	5	10	22	-504	-132	-372	318
	1948	2019-01-15 08:42:25.03	-209	1199	-1663	1	5	26	-585	16	-601	284
	1949	2019-01-15 08:42:25.04	-208	1208	-1659	-4	3	27	-564	-120	-444	342
	1950	2019-01-15 08:42:25.05	-213	1219	-1649	-4	-3	27	-615	-24	-591	319
	1951	2019-01-15 08:42:25.06	-216	1225	-1652	-2	-9	24	-578	-179	-399	378
	1952	2019-01-15 08:42:25.07	-204	1228	-1650	-4	-10	17	-605	-28	-577	316
	1953	2019-01-15 08:42:25.08	-210	1217	-1651	-6	-8	13	-520	-151	-369	335
	1954	2019-01-15 08:42:25.09	-222	1212	-1649	-7	-9	11	-519	10	-529	254
	1955	2019-01-15 08:42:25.10	-215	1213	-1653	-2	-11	11	-501	-147	-354	324
	1956	2019-01-15 08:42:25.11	-215	1206	-1655	-1	-11	14	-558	3	-561	277
	1957	2019-01-15 08:42:25.12	-222	1194	-1650	1	-8	16	-549	-152	-397	350
	1958	2019-01-15 08:42:25.13	-234	1205	-1646	4	-9	21	-587	5	-592	291
	1959	2019-01-15 08:42:25.14	-226	1200	-1636	8	-4	23	-553	-162	-391	357
	1960	2019-01-15 08:42:25.15	-225	1204	-1641	5	0	20	-565	16	-581	274
	1961	2019-01-15 08:42:25.16	-224	1210	-1646	5	2	21	-534	-155	-379	344
	1962	2019-01-15 08:42:25.17	-214	1214	-1650	3	5	17	-535	15	-550	260
	1963	2019-01-15 08:42:25.18	-220	1221	-1650	0	5	13	-523	-160	-363	341
	1964	2019-01-15 08:42:25.19	-206	1228	-1642	2	8	-2	-542	44	-586	249
	1965	2019-01-15 08:42:25.20	-214	1217	-1648	6	9	-8	-539	-139	-400	339
	1966	2019-01-15 08:42:25.21	-201	1211	-1666	11	14	-12	-560	39	-599	260
	1967	2019-01-15 08:42:25.22	-211	1207	-1674	17	12	-15	-547	-166	-381	356
	1968	2019-01-15 08:42:25.23	-209	1194	-1661	21	4	-16	-527	22	-549	252
	1969	2019-01-15 08:42:25.24	-212	1194	-1641	28	-4	-15	-535	-166	-369	350
	1970	2019-01-15 08:42:25.25	-201	1198	-1652	29	-6	-16	-539	25	-564	257
	1971	2019-01-15 08:42:25.26	-210	1183	-1654	24	-5	-12	-520	-172	-348	346
	1972	2019-01-15 08:42:25.27	-204	1181	-1655	14	0	-9	-504	25	-529	239
	1973	2019-01-15 08:42:25.28	-222	1178	-1652	11	5	-4	-497	-175	-322	336
	1974	2019-01-15 08:42:25.29	-219	1183	-1652	7	8	0	-466	31	-497	217
	1975	2019-01-15 08:42:25.30	-210	1185	-1653	7	11	3	-492	-165	-327	328
	1976	2019-01-15 08:42:25.31	-210	1188	-1652	3	14	5	-498	38	-536	230
	1977	2019-01-15 08:42:25.32	-211	1199	-1664	7	17	7	-538	-170	-368	354
	1978	2019-01-15 08:42:25.33	-201	1208	-1661	4	15	3	-546	40	-586	253
	1979	2019-01-15 08:42:25.34	-204	1205	-1655	1	15	-1	-562	-169	-393	365
	1980	2019-01-15 08:42:25.35	-195	1202	-1665	2	12	-2	-518	44	-562	237
	1981	2019-01-15 08:42:25.36	-203	1201	-1654	3	4	-10	-545	-168	-377	356
	1982	2019-01-15 08:42:25.37	-203	1187	-1659	6	6	-10	-492	16	-508	238
	1983	2019-01-15 08:42:25.38	-208	1196	-1660	7	4	-14	-520	-202	-318	361
	1984	2019-01-15 08:42:25.39	-219	1195	-1657	5	5	-16	-515	23	-538	246
	1985	2019-01-15 08:42:25.40	-212	1200	-1662	1	5	-21	-562	-179	-383	370
	1986	2019-01-15 08:42:25.41	-219	1204	-1654	-2	6	-24	-544	39	-583	252
	1987	2019-01-15 08:42:25.42	-206	1201	-1653	-8	7	-27	-580	-173	-407	376
	1988	2019-01-15 08:42:25.43	-211	1196	-1651	-12	5	-30	-539	43	-582	248
	1989	2019-01-15 08:42:25.44	-214	1192	-1653	-12	5	-31	-606	-176	-430	391
	1990	2019-01-15 08:42:25.45	-200	1180	-1654	-15	6	-30	-578	41	-619	268
	1991	2019-01-15 08:42:25.46	-211	1185	-1644	-14	6	-27	-620	-178	-442	399
	1992	2019-01-15 08:42:25.47	-212	1179	-1642	-16	9	-24	-553	40	-593	256
	1993	2019-01-15 08:42:25.48	-212	1184	-1647	-20	10	-22	-580	-171	-409	375
	1994	2019-01-15 08:42:25.49	-218	1186	-1649	-16	14	-17	-528	43	-571	242
[truncated: 5,049 more rows]
