# Supplementary material for: Evaluating the stress-response of dental students to the dental school environment
Source: PeerJ. 2020 May 6;8:e8981. doi: 10.7717/peerj.8981 (PMC7210805; doi:10.7717/peerj.8981)
Supplement: Supplemental Information 1 [file peerj-08-8981-s001.zip › 6-0-III.csv]

// Data mode : Full
// Data quality : High
// Acceleration sensor's range : 16g
// Gyroscope sensor's range : 2000dps
//
//ARTIFACT	NUM	DATE	ACC_X	ACC_Y	ACC_Z	GYRO_X	GYRO_Y	GYRO_Z	EOG_L	EOG_R	EOG_H	EOG_V
	1	2019-01-22 08:36:34.68	-434	955	-1788	16	65	25	-115	-29	-86	72
	2	2019-01-22 08:36:34.69	-441	955	-1777	11	65	20	-137	-52	-85	94
	3	2019-01-22 08:36:34.70	-433	944	-1761	6	68	18	-131	-41	-90	86
	4	2019-01-22 08:36:34.71	-437	935	-1756	2	73	16	-155	-66	-89	110
	5	2019-01-22 08:36:34.72	-432	929	-1775	-9	76	16	-146	-57	-89	101
	6	2019-01-22 08:36:34.73	-429	931	-1779	-13	69	16	-158	-73	-85	115
	7	2019-01-22 08:36:34.74	-432	946	-1781	-14	63	18	-137	-52	-85	94
	8	2019-01-22 08:36:34.75	-426	967	-1791	-14	53	18	-142	-57	-85	99
	9	2019-01-22 08:36:34.76	-424	986	-1794	-17	46	14	-124	-33	-91	78
	10	2019-01-22 08:36:34.77	-423	990	-1787	-16	39	9	-127	-40	-87	83
	11	2019-01-22 08:36:34.78	-418	997	-1779	-15	34	0	-96	-18	-78	57
	12	2019-01-22 08:36:34.79	-415	995	-1773	-12	37	-14	-108	-26	-82	67
	13	2019-01-22 08:36:34.80	-426	990	-1753	2	41	-24	-85	0	-85	42
	14	2019-01-22 08:36:34.81	-425	979	-1761	12	44	-36	-96	-16	-80	56
	15	2019-01-22 08:36:34.82	-404	966	-1761	19	53	-42	-85	-4	-81	44
	16	2019-01-22 08:36:34.83	-419	961	-1766	25	54	-48	-115	-36	-79	75
	17	2019-01-22 08:36:34.84	-407	956	-1777	23	55	-47	-118	-39	-79	78
	18	2019-01-22 08:36:34.85	-406	950	-1785	26	52	-44	-142	-60	-82	101
	19	2019-01-22 08:36:34.86	-410	961	-1787	30	41	-36	-131	-46	-85	88
	20	2019-01-22 08:36:34.87	-405	968	-1776	35	34	-34	-138	-59	-79	98
	21	2019-01-22 08:36:34.88	-415	976	-1776	32	35	-36	-118	-46	-72	82
	22	2019-01-22 08:36:34.89	-406	973	-1782	27	38	-39	-149	-74	-75	111
	23	2019-01-22 08:36:34.90	-408	964	-1772	29	40	-44	-144	-63	-81	103
	24	2019-01-22 08:36:34.91	-405	961	-1763	37	44	-49	-158	-85	-73	121
	25	2019-01-22 08:36:34.92	-390	953	-1761	38	52	-56	-146	-72	-74	109
	26	2019-01-22 08:36:34.93	-394	944	-1767	41	66	-60	-169	-93	-76	131
	27	2019-01-22 08:36:34.94	-391	942	-1790	45	69	-65	-155	-74	-81	114
	28	2019-01-22 08:36:34.95	-386	933	-1799	49	69	-61	-162	-88	-74	125
	29	2019-01-22 08:36:34.96	-380	947	-1787	57	63	-57	-139	-57	-82	98
	30	2019-01-22 08:36:34.97	-388	961	-1790	59	62	-57	-145	-64	-81	104
	31	2019-01-22 08:36:34.98	-371	963	-1787	57	64	-59	-123	-45	-78	84
	32	2019-01-22 08:36:34.99	-371	965	-1780	49	76	-68	-134	-63	-71	98
	33	2019-01-22 08:36:35.00	-372	954	-1776	43	87	-76	-129	-50	-79	89
	34	2019-01-22 08:36:35.01	-361	934	-1773	36	99	-81	-144	-74	-70	109
	35	2019-01-22 08:36:35.02	-364	917	-1795	28	103	-84	-127	-59	-68	93
	36	2019-01-22 08:36:35.03	-368	913	-1796	26	101	-85	-146	-79	-67	112
	37	2019-01-22 08:36:35.04	-366	898	-1807	29	98	-84	-130	-59	-71	94
	38	2019-01-22 08:36:35.05	-378	912	-1812	35	88	-83	-138	-68	-70	103
	39	2019-01-22 08:36:35.06	-380	934	-1809	44	76	-83	-118	-45	-73	81
	40	2019-01-22 08:36:35.07	-393	943	-1814	53	67	-83	-127	-53	-74	90
	41	2019-01-22 08:36:35.08	-391	959	-1808	59	60	-87	-109	-32	-77	70
	42	2019-01-22 08:36:35.09	-398	954	-1790	57	58	-91	-122	-51	-71	86
	43	2019-01-22 08:36:35.10	-388	935	-1770	52	66	-93	-112	-34	-78	73
	44	2019-01-22 08:36:35.11	-382	912	-1777	49	77	-89	-130	-51	-79	90
	45	2019-01-22 08:36:35.12	-380	882	-1784	50	86	-81	-119	-34	-85	76
	46	2019-01-22 08:36:35.13	-354	874	-1788	55	93	-72	-135	-54	-81	94
	47	2019-01-22 08:36:35.14	-360	859	-1777	56	102	-61	-124	-41	-83	82
	48	2019-01-22 08:36:35.15	-357	857	-1793	61	108	-43	-132	-58	-74	95
	49	2019-01-22 08:36:35.16	-366	847	-1811	67	106	-32	-108	-36	-72	72
	50	2019-01-22 08:36:35.17	-361	856	-1822	69	103	-20	-120	-48	-72	84
	51	2019-01-22 08:36:35.18	-357	868	-1824	74	95	-11	-102	-27	-75	64
	52	2019-01-22 08:36:35.19	-355	869	-1825	72	86	-6	-106	-35	-71	70
	53	2019-01-22 08:36:35.20	-350	877	-1834	65	78	-7	-99	-23	-76	61
	54	2019-01-22 08:36:35.21	-346	867	-1835	53	67	-5	-115	-45	-70	80
	55	2019-01-22 08:36:35.22	-342	854	-1807	45	57	-8	-111	-38	-73	74
	56	2019-01-22 08:36:35.23	-334	838	-1824	34	50	-8	-126	-56	-70	91
	57	2019-01-22 08:36:35.24	-333	821	-1843	23	39	-4	-113	-41	-72	77
	58	2019-01-22 08:36:35.25	-327	815	-1827	20	26	-3	-129	-62	-67	95
	59	2019-01-22 08:36:35.26	-323	821	-1812	20	10	0	-108	-34	-74	71
	60	2019-01-22 08:36:35.27	-332	835	-1813	13	3	2	-121	-44	-77	82
	61	2019-01-22 08:36:35.28	-321	850	-1832	-1	1	1	-111	-30	-81	70
	62	2019-01-22 08:36:35.29	-327	854	-1837	-16	-1	-5	-121	-44	-77	82
	63	2019-01-22 08:36:35.30	-321	853	-1843	-25	-11	-5	-106	-25	-81	65
	64	2019-01-22 08:36:35.31	-327	854	-1838	-30	-23	-8	-113	-36	-77	74
	65	2019-01-22 08:36:35.32	-322	841	-1829	-33	-32	-8	-106	-28	-78	67
	66	2019-01-22 08:36:35.33	-316	829	-1828	-37	-33	-8	-125	-47	-78	86
	67	2019-01-22 08:36:35.34	-313	816	-1821	-46	-36	-5	-117	-37	-80	77
	68	2019-01-22 08:36:35.35	-319	809	-1824	-54	-41	1	-123	-51	-72	87
	69	2019-01-22 08:36:35.36	-311	805	-1806	-64	-48	8	-108	-37	-71	72
	70	2019-01-22 08:36:35.37	-315	810	-1840	-72	-58	16	-114	-46	-68	80
	71	2019-01-22 08:36:35.38	-318	825	-1831	-81	-73	22	-103	-29	-74	66
	72	2019-01-22 08:36:35.39	-324	831	-1839	-95	-84	27	-108	-38	-70	73
	73	2019-01-22 08:36:35.40	-339	831	-1845	-111	-96	31	-99	-27	-72	63
	74	2019-01-22 08:36:35.41	-344	828	-1855	-132	-110	35	-109	-41	-68	75
	75	2019-01-22 08:36:35.42	-354	846	-1834	-153	-132	38	-100	-31	-69	65
	76	2019-01-22 08:36:35.43	-347	882	-1821	-173	-150	34	-108	-45	-63	76
	77	2019-01-22 08:36:35.44	-345	925	-1799	-210	-162	13	-98	-40	-58	69
	78	2019-01-22 08:36:35.45	-351	1052	-1769	-268	-163	-42	-85	-36	-49	60
	79	2019-01-22 08:36:35.46	-350	1206	-1764	-360	-152	-158	-41	-1	-40	21
	80	2019-01-22 08:36:35.47	-384	1365	-1805	-485	-134	-350	-1	17	-18	-8
	81	2019-01-22 08:36:35.48	-400	1412	-1885	-654	-117	-596	32	43	-11	-37
	82	2019-01-22 08:36:35.49	-434	1377	-1920	-836	-118	-862	39	46	-7	-42
	83	2019-01-22 08:36:35.50	-447	1277	-1956	-979	-162	-1121	41	62	-21	-51
	84	2019-01-22 08:36:35.51	-455	1122	-1917	-1068	-241	-1334	18	46	-28	-32
	85	2019-01-22 08:36:35.52	-478	941	-1850	-1087	-324	-1472	-6	38	-44	-16
	86	2019-01-22 08:36:35.53	-474	785	-1830	-1019	-397	-1524	11	68	-57	-39
	87	2019-01-22 08:36:35.54	-492	643	-1753	-861	-462	-1469	80	158	-78	-119
	88	2019-01-22 08:36:35.55	-523	588	-1667	-648	-496	-1337	99	194	-95	-146
	89	2019-01-22 08:36:35.56	-546	599	-1583	-467	-469	-1156	40	139	-99	-89
	90	2019-01-22 08:36:35.57	-580	633	-1542	-331	-388	-957	-91	-1	-90	46
	91	2019-01-22 08:36:35.58	-625	642	-1547	-251	-287	-740	-218	-135	-83	176
	92	2019-01-22 08:36:35.59	-659	599	-1588	-204	-197	-490	-301	-217	-84	259
	93	2019-01-22 08:36:35.60	-670	560	-1630	-140	-139	-212	-324	-233	-91	278
	94	2019-01-22 08:36:35.61	-668	572	-1653	-48	-113	76	-353	-253	-100	303
	95	2019-01-22 08:36:35.62	-640	614	-1665	48	-101	362	-384	-269	-115	326
	96	2019-01-22 08:36:35.63	-599	686	-1666	130	-83	623	-419	-305	-114	362
	97	2019-01-22 08:36:35.64	-554	781	-1659	192	-55	840	-436	-314	-122	375
	98	2019-01-22 08:36:35.65	-527	863	-1660	237	-24	1005	-439	-325	-114	382
	99	2019-01-22 08:36:35.66	-491	944	-1669	262	3	1123	-426	-318	-108	372
	100	2019-01-22 08:36:35.67	-452	1022	-1677	277	18	1187	-380	-282	-98	331
	101	2019-01-22 08:36:35.68	-437	1100	-1717	277	22	1205	-319	-231	-88	275
	102	2019-01-22 08:36:35.69	-432	1160	-1736	264	14	1175	-265	-190	-75	227
	103	2019-01-22 08:36:35.70	-432	1184	-1767	232	-3	1112	-223	-156	-67	189
	104	2019-01-22 08:36:35.71	-432	1200	-1781	197	-38	1031	-189	-132	-57	160
	105	2019-01-22 08:36:35.72	-440	1187	-1775	158	-81	942	-172	-117	-55	144
	106	2019-01-22 08:36:35.73	-456	1153	-1777	132	-127	850	-155	-103	-52	129
	107	2019-01-22 08:36:35.74	-457	1141	-1767	108	-174	767	-135	-77	-58	106
	108	2019-01-22 08:36:35.75	-468	1136	-1734	87	-219	691	-113	-54	-59	83
	109	2019-01-22 08:36:35.76	-457	1119	-1709	62	-243	623	-101	-39	-62	70
	110	2019-01-22 08:36:35.77	-441	1098	-1683	35	-250	564	-91	-31	-60	61
	111	2019-01-22 08:36:35.78	-431	1095	-1686	7	-245	512	-91	-32	-59	61
	112	2019-01-22 08:36:35.79	-427	1098	-1679	-16	-238	463	-85	-31	-54	58
	113	2019-01-22 08:36:35.80	-427	1096	-1674	-42	-230	417	-88	-30	-58	59
	114	2019-01-22 08:36:35.81	-431	1095	-1677	-81	-219	371	-82	-25	-57	53
	115	2019-01-22 08:36:35.82	-449	1085	-1673	-116	-206	328	-75	-17	-58	46
	116	2019-01-22 08:36:35.83	-466	1078	-1675	-134	-196	291	-49	7	-56	21
	117	2019-01-22 08:36:35.84	-482	1091	-1682	-140	-194	264	-21	42	-63	-10
	118	2019-01-22 08:36:35.85	-472	1100	-1670	-142	-192	239	8	72	-64	-40
	119	2019-01-22 08:36:35.86	-487	1091	-1660	-139	-186	219	20	91	-71	-55
	120	2019-01-22 08:36:35.87	-486	1082	-1670	-131	-190	208	40	113	-73	-76
	121	2019-01-22 08:36:35.88	-474	1089	-1665	-120	-192	200	31	102	-71	-66
	122	2019-01-22 08:36:35.89	-458	1093	-1666	-110	-193	193	12	79	-67	-45
	123	2019-01-22 08:36:35.90	-465	1096	-1656	-110	-189	181	-24	41	-65	-8
	124	2019-01-22 08:36:35.91	-458	1113	-1643	-122	-174	164	-42	25	-67	8
	125	2019-01-22 08:36:35.92	-482	1110	-1630	-139	-164	146	-57	10	-67	23
	126	2019-01-22 08:36:35.93	-481	1145	-1634	-155	-154	127	-43	21	-64	11
	127	2019-01-22 08:36:35.94	-486	1168	-1649	-169	-147	106	-36	35	-71	0
	128	2019-01-22 08:36:35.95	-479	1177	-1680	-178	-148	84	-19	53	-72	-17
	129	2019-01-22 08:36:35.96	-474	1173	-1697	-178	-157	67	-41	35	-76	3
	130	2019-01-22 08:36:35.97	-476	1155	-1694	-166	-173	57	-65	7	-72	29
	131	2019-01-22 08:36:35.98	-480	1126	-1672	-150	-189	55	-122	-47	-75	84
	132	2019-01-22 08:36:35.99	-493	1107	-1654	-135	-198	60	-158	-88	-70	123
	133	2019-01-22 08:36:36.00	-495	1088	-1628	-130	-194	71	-195	-127	-68	161
	134	2019-01-22 08:36:36.01	-501	1104	-1602	-115	-156	91	-196	-132	-64	164
	135	2019-01-22 08:36:36.02	-499	1132	-1593	-122	-130	95	-204	-141	-63	172
	136	2019-01-22 08:36:36.03	-492	1139	-1617	-129	-98	92	-179	-117	-62	148
	137	2019-01-22 08:36:36.04	-489	1150	-1617	-133	-78	83	-170	-108	-62	139
	138	2019-01-22 08:36:36.05	-487	1148	-1618	-128	-70	78	-152	-89	-63	120
	139	2019-01-22 08:36:36.06	-478	1149	-1645	-124	-67	67	-167	-100	-67	133
	140	2019-01-22 08:36:36.07	-476	1148	-1652	-120	-71	56	-168	-106	-62	137
	141	2019-01-22 08:36:36.08	-470	1144	-1644	-119	-79	44	-178	-121	-57	149
	142	2019-01-22 08:36:36.09	-459	1132	-1634	-122	-85	30	-179	-124	-55	151
	143	2019-01-22 08:36:36.10	-460	1115	-1629	-132	-91	21	-195	-138	-57	166
	144	2019-01-22 08:36:36.11	-452	1117	-1622	-138	-94	19	-180	-123	-57	151
	145	2019-01-22 08:36:36.12	-462	1116	-1631	-145	-103	28	-187	-124	-63	155
	146	2019-01-22 08:36:36.13	-447	1132	-1639	-145	-116	40	-186	-119	-67	152
	147	2019-01-22 08:36:36.14	-442	1134	-1634	-137	-128	53	-198	-130	-68	164
	148	2019-01-22 08:36:36.15	-435	1148	-1606	-126	-136	64	-182	-115	-67	148
	149	2019-01-22 08:36:36.16	-436	1166	-1596	-111	-134	68	-186	-115	-71	150
	150	2019-01-22 08:36:36.17	-445	1175	-1608	-93	-124	62	-163	-95	-68	129
	151	2019-01-22 08:36:36.18	-454	1178	-1616	-77	-116	43	-167	-100	-67	133
	152	2019-01-22 08:36:36.19	-448	1177	-1614	-66	-114	25	-152	-89	-63	120
	153	2019-01-22 08:36:36.20	-461	1170	-1614	-52	-113	0	-164	-101	-63	132
	154	2019-01-22 08:36:36.21	-479	1168	-1604	-42	-112	-25	-146	-80	-66	113
	155	2019-01-22 08:36:36.22	-500	1168	-1626	-44	-117	-46	-147	-74	-73	110
	156	2019-01-22 08:36:36.23	-521	1167	-1638	-49	-130	-57	-120	-46	-74	83
	157	2019-01-22 08:36:36.24	-520	1164	-1642	-57	-153	-53	-115	-43	-72	79
	158	2019-01-22 08:36:36.25	-535	1160	-1626	-62	-175	-52	-87	-18	-69	52
	159	2019-01-22 08:36:36.26	-535	1167	-1591	-70	-185	-48	-96	-25	-71	60
	160	2019-01-22 08:36:36.27	-526	1171	-1573	-72	-179	-47	-80	-7	-73	43
	161	2019-01-22 08:36:36.28	-528	1152	-1572	-73	-170	-51	-90	-15	-75	52
	162	2019-01-22 08:36:36.29	-529	1141	-1561	-72	-158	-56	-78	-5	-73	41
	163	2019-01-22 08:36:36.30	-552	1152	-1553	-61	-146	-60	-97	-27	-70	62
	164	2019-01-22 08:36:36.31	-563	1171	-1596	-43	-137	-59	-74	-10	-64	42
	165	2019-01-22 08:36:36.32	-579	1181	-1609	-41	-141	-59	-80	-21	-59	50
	166	2019-01-22 08:36:36.33	-590	1214	-1632	-49	-149	-53	-74	-15	-59	44
	167	2019-01-22 08:36:36.34	-584	1242	-1638	-70	-162	-52	-101	-38	-63	69
	168	2019-01-22 08:36:36.35	-574	1239	-1631	-98	-169	-47	-98	-30	-68	64
	169	2019-01-22 08:36:36.36	-572	1250	-1623	-125	-169	-39	-132	-66	-66	99
	170	2019-01-22 08:36:36.37	-578	1253	-1614	-139	-175	-32	-136	-73	-63	104
	171	2019-01-22 08:36:36.38	-575	1244	-1606	-139	-181	-27	-168	-114	-54	141
	172	2019-01-22 08:36:36.39	-581	1231	-1596	-129	-190	-27	-199	-144	-55	171
	173	2019-01-22 08:36:36.40	-587	1239	-1573	-110	-189	-31	-240	-191	-49	215
	174	2019-01-22 08:36:36.41	-596	1247	-1577	-86	-184	-35	-238	-187	-51	212
	175	2019-01-22 08:36:36.42	-623	1233	-1562	-69	-177	-37	-246	-195	-51	220
	176	2019-01-22 08:36:36.43	-617	1235	-1574	-57	-175	-32	-231	-175	-56	203
	177	2019-01-22 08:36:36.44	-631	1245	-1581	-42	-180	-28	-229	-174	-55	201
	178	2019-01-22 08:36:36.45	-635	1244	-1559	-30	-179	-25	-196	-141	-55	168
	179	2019-01-22 08:36:36.46	-647	1245	-1572	-20	-176	-21	-198	-142	-56	170
	180	2019-01-22 08:36:36.47	-630	1231	-1574	-18	-163	-11	-184	-125	-59	154
	181	2019-01-22 08:36:36.48	-640	1216	-1574	-12	-158	1	-202	-145	-57	173
	182	2019-01-22 08:36:36.49	-628	1212	-1583	-6	-158	13	-180	-120	-60	150
	183	2019-01-22 08:36:36.50	-635	1199	-1557	0	-163	26	-182	-124	-58	153
	184	2019-01-22 08:36:36.51	-625	1194	-1550	2	-161	35	-153	-96	-57	124
	185	2019-01-22 08:36:36.52	-635	1192	-1547	5	-156	39	-157	-107	-50	132
	186	2019-01-22 08:36:36.53	-638	1212	-1552	11	-156	34	-140	-90	-50	115
	187	2019-01-22 08:36:36.54	-641	1214	-1542	14	-155	28	-159	-107	-52	133
	188	2019-01-22 08:36:36.55	-629	1218	-1546	4	-150	21	-145	-85	-60	115
	189	2019-01-22 08:36:36.56	-638	1216	-1552	-14	-143	15	-149	-89	-60	119
	190	2019-01-22 08:36:36.57	-633	1210	-1557	-31	-140	12	-128	-67	-61	97
	191	2019-01-22 08:36:36.58	-622	1196	-1547	-33	-140	15	-155	-93	-62	124
	192	2019-01-22 08:36:36.59	-621	1171	-1541	-37	-140	18	-150	-88	-62	119
	193	2019-01-22 08:36:36.60	-601	1159	-1536	-35	-142	25	-155	-96	-59	125
	194	2019-01-22 08:36:36.61	-616	1136	-1529	-23	-138	34	-138	-77	-61	107
	195	2019-01-22 08:36:36.62	-613	1127	-1526	-15	-131	44	-154	-96	-58	125
	196	2019-01-22 08:36:36.63	-620	1140	-1523	-5	-119	54	-129	-75	-54	102
	197	2019-01-22 08:36:36.64	-625	1166	-1534	8	-109	63	-137	-85	-52	111
	198	2019-01-22 08:36:36.65	-629	1172	-1546	14	-104	66	-123	-66	-57	94
	199	2019-01-22 08:36:36.66	-625	1181	-1557	16	-107	71	-141	-87	-54	114
	200	2019-01-22 08:36:36.67	-620	1191	-1558	10	-111	70	-137	-79	-58	108
	201	2019-01-22 08:36:36.68	-636	1201	-1565	-7	-113	64	-163	-110	-53	136
	202	2019-01-22 08:36:36.69	-631	1195	-1558	-24	-118	61	-158	-101	-57	129
	203	2019-01-22 08:36:36.70	-633	1189	-1543	-34	-129	54	-174	-117	-57	145
	204	2019-01-22 08:36:36.71	-633	1172	-1551	-34	-129	46	-158	-100	-58	129
	205	2019-01-22 08:36:36.72	-647	1185	-1545	-38	-130	40	-162	-114	-48	138
	206	2019-01-22 08:36:36.73	-631	1198	-1537	-42	-132	34	-140	-91	-49	115
	207	2019-01-22 08:36:36.74	-640	1215	-1547	-45	-133	25	-147	-99	-48	123
	208	2019-01-22 08:36:36.75	-652	1229	-1551	-59	-122	18	-139	-82	-57	110
	209	2019-01-22 08:36:36.76	-653	1237	-1553	-78	-119	12	-160	-98	-62	129
	210	2019-01-22 08:36:36.77	-648	1231	-1565	-95	-119	9	-148	-85	-63	116
	211	2019-01-22 08:36:36.78	-658	1234	-1568	-111	-129	9	-162	-103	-59	132
	212	2019-01-22 08:36:36.79	-670	1240	-1559	-126	-135	8	-147	-86	-61	116
	213	2019-01-22 08:36:36.80	-669	1238	-1521	-132	-138	7	-175	-112	-63	143
	214	2019-01-22 08:36:36.81	-678	1235	-1529	-140	-134	7	-165	-106	-59	135
	215	2019-01-22 08:36:36.82	-678	1235	-1535	-143	-138	4	-184	-128	-56	156
	216	2019-01-22 08:36:36.83	-674	1248	-1518	-138	-134	1	-166	-103	-63	134
	217	2019-01-22 08:36:36.84	-682	1257	-1518	-124	-131	0	-182	-114	-68	148
	218	2019-01-22 08:36:36.85	-684	1258	-1520	-107	-123	0	-171	-100	-71	135
	219	2019-01-22 08:36:36.86	-685	1258	-1516	-92	-114	-3	-188	-128	-60	158
	220	2019-01-22 08:36:36.87	-689	1257	-1508	-80	-105	-6	-180	-120	-60	150
	221	2019-01-22 08:36:36.88	-693	1256	-1492	-69	-94	-8	-192	-136	-56	164
	222	2019-01-22 08:36:36.89	-688	1265	-1485	-51	-80	-13	-172	-110	-62	141
	223	2019-01-22 08:36:36.90	-697	1263	-1481	-39	-59	-22	-179	-123	-56	151
	224	2019-01-22 08:36:36.91	-690	1263	-1524	-38	-50	-29	-172	-112	-60	142
	225	2019-01-22 08:36:36.92	-683	1269	-1540	-37	-48	-35	-191	-130	-61	160
	226	2019-01-22 08:36:36.93	-684	1266	-1528	-35	-56	-39	-191	-128	-63	159
	227	2019-01-22 08:36:36.94	-681	1255	-1516	-37	-57	-43	-209	-148	-61	178
	228	2019-01-22 08:36:36.95	-686	1239	-1502	-37	-54	-44	-200	-139	-61	169
	229	2019-01-22 08:36:36.96	-681	1234	-1496	-32	-51	-45	-210	-152	-58	181
	230	2019-01-22 08:36:36.97	-691	1217	-1494	-31	-45	-44	-196	-138	-58	167
	231	2019-01-22 08:36:36.98	-690	1208	-1499	-28	-37	-40	-205	-148	-57	176
	232	2019-01-22 08:36:36.99	-697	1204	-1486	-28	-35	-35	-194	-135	-59	164
	233	2019-01-22 08:36:37.00	-677	1202	-1496	-34	-25	-30	-205	-146	-59	175
	234	2019-01-22 08:36:37.01	-678	1209	-1510	-39	-20	-21	-185	-127	-58	156
	235	2019-01-22 08:36:37.02	-673	1220	-1511	-46	-18	-15	-191	-137	-54	164
	236	2019-01-22 08:36:37.03	-681	1209	-1495	-49	-9	-9	-186	-128	-58	157
	237	2019-01-22 08:36:37.04	-690	1211	-1503	-46	-8	-2	-197	-140	-57	168
	238	2019-01-22 08:36:37.05	-692	1212	-1507	-41	-8	1	-179	-125	-54	152
	239	2019-01-22 08:36:37.06	-695	1208	-1497	-32	-11	3	-180	-132	-48	156
	240	2019-01-22 08:36:37.07	-683	1217	-1500	-33	-11	6	-167	-118	-49	142
	241	2019-01-22 08:36:37.08	-685	1224	-1493	-36	-7	5	-173	-128	-45	150
	242	2019-01-22 08:36:37.09	-689	1231	-1496	-42	3	1	-159	-107	-52	133
	243	2019-01-22 08:36:37.10	-680	1229	-1497	-47	8	-2	-161	-115	-46	138
	244	2019-01-22 08:36:37.11	-673	1218	-1501	-46	11	-4	-154	-104	-50	129
	245	2019-01-22 08:36:37.12	-677	1218	-1502	-40	8	-2	-165	-115	-50	140
	246	2019-01-22 08:36:37.13	-685	1221	-1514	-37	1	-2	-160	-105	-55	132
	247	2019-01-22 08:36:37.14	-689	1233	-1512	-35	-3	-2	-165	-113	-52	139
	248	2019-01-22 08:36:37.15	-681	1237	-1507	-32	-6	-2	-151	-95	-56	123
	249	2019-01-22 08:36:37.16	-687	1247	-1502	-39	-3	-7	-149	-94	-55	121
	250	2019-01-22 08:36:37.17	-682	1249	-1495	-44	1	-14	-138	-78	-60	108
	251	2019-01-22 08:36:37.18	-689	1241	-1501	-48	4	-16	-143	-88	-55	115
	252	2019-01-22 08:36:37.19	-690	1241	-1501	-49	4	-19	-147	-83	-64	115
	253	2019-01-22 08:36:37.20	-685	1232	-1509	-46	7	-18	-148	-88	-60	118
	254	2019-01-22 08:36:37.21	-691	1229	-1503	-44	0	-16	-149	-87	-62	118
	255	2019-01-22 08:36:37.22	-687	1228	-1494	-42	1	-10	-149	-93	-56	121
	256	2019-01-22 08:36:37.23	-684	1239	-1488	-40	5	-9	-144	-88	-56	116
	257	2019-01-22 08:36:37.24	-685	1246	-1489	-42	11	-8	-144	-90	-54	117
	258	2019-01-22 08:36:37.25	-687	1250	-1483	-48	17	-5	-132	-77	-55	104
	259	2019-01-22 08:36:37.26	-690	1258	-1493	-51	22	-8	-130	-77	-53	103
	260	2019-01-22 08:36:37.27	-694	1250	-1493	-57	27	-11	-122	-65	-57	93
	261	2019-01-22 08:36:37.28	-674	1254	-1507	-63	29	-11	-126	-73	-53	99
	262	2019-01-22 08:36:37.29	-676	1251	-1512	-70	27	-11	-125	-72	-53	98
	263	2019-01-22 08:36:37.30	-672	1245	-1504	-73	18	-11	-127	-79	-48	103
	264	2019-01-22 08:36:37.31	-672	1248	-1480	-67	17	-10	-124	-68	-56	96
	265	2019-01-22 08:36:37.32	-659	1249	-1494	-64	16	-7	-130	-74	-56	102
	266	2019-01-22 08:36:37.33	-673	1246	-1487	-57	14	-5	-125	-66	-59	95
	267	2019-01-22 08:36:37.34	-661	1245	-1487	-51	14	-4	-128	-76	-52	102
	268	2019-01-22 08:36:37.35	-652	1243	-1490	-53	16	-1	-122	-70	-52	96
	269	2019-01-22 08:36:37.36	-654	1248	-1495	-50	13	0	-120	-72	-48	96
	270	2019-01-22 08:36:37.37	-663	1252	-1489	-42	11	-1	-112	-62	-50	87
	271	2019-01-22 08:36:37.38	-669	1262	-1479	-33	10	1	-111	-60	-51	85
	272	2019-01-22 08:36:37.39	-664	1258	-1482	-31	11	-4	-110	-55	-55	82
	273	2019-01-22 08:36:37.40	-659	1261	-1492	-33	18	-6	-120	-65	-55	92
	274	2019-01-22 08:36:37.41	-674	1273	-1498	-31	18	-6	-122	-68	-54	95
	275	2019-01-22 08:36:37.42	-669	1274	-1490	-26	18	-4	-121	-71	-50	96
	276	2019-01-22 08:36:37.43	-670	1269	-1492	-24	14	-4	-113	-59	-54	86
	277	2019-01-22 08:36:37.44	-677	1264	-1500	-22	12	-3	-111	-58	-53	84
	278	2019-01-22 08:36:37.45	-674	1264	-1489	-19	12	1	-106	-49	-57	77
	279	2019-01-22 08:36:37.46	-669	1266	-1491	-17	11	2	-100	-43	-57	71
	280	2019-01-22 08:36:37.47	-669	1277	-1480	-16	7	3	-100	-42	-58	71
	281	2019-01-22 08:36:37.48	-665	1277	-1487	-21	11	5	-106	-52	-54	79
	282	2019-01-22 08:36:37.49	-670	1280	-1491	-23	13	6	-112	-52	-60	82
	283	2019-01-22 08:36:37.50	-665	1275	-1493	-23	13	7	-113	-51	-62	82
	284	2019-01-22 08:36:37.51	-673	1280	-1484	-20	10	10	-110	-47	-63	78
	285	2019-01-22 08:36:37.52	-667	1284	-1493	-18	10	8	-106	-44	-62	75
	286	2019-01-22 08:36:37.53	-667	1273	-1482	-17	12	12	-105	-41	-64	73
	287	2019-01-22 08:36:37.54	-675	1270	-1471	-14	16	11	-104	-41	-63	72
	288	2019-01-22 08:36:37.55	-666	1269	-1474	-8	21	8	-99	-37	-62	68
	289	2019-01-22 08:36:37.56	-660	1261	-1483	-5	20	5	-92	-37	-55	64
	290	2019-01-22 08:36:37.57	-656	1265	-1490	-4	19	4	-93	-36	-57	64
	291	2019-01-22 08:36:37.58	-662	1265	-1488	-3	16	2	-92	-37	-55	64
	292	2019-01-22 08:36:37.59	-662	1270	-1500	1	15	3	-94	-37	-57	65
	293	2019-01-22 08:36:37.60	-662	1272	-1492	2	15	0	-91	-36	-55	63
	294	2019-01-22 08:36:37.61	-657	1270	-1481	3	16	1	-89	-32	-57	60
	295	2019-01-22 08:36:37.62	-660	1270	-1494	3	16	-2	-89	-34	-55	61
	296	2019-01-22 08:36:37.63	-663	1261	-1484	7	17	-1	-76	-21	-55	48
	297	2019-01-22 08:36:37.64	-652	1253	-1483	9	20	-1	-68	-14	-54	41
	298	2019-01-22 08:36:37.65	-657	1246	-1487	18	19	3	-63	-5	-58	34
	299	2019-01-22 08:36:37.66	-667	1246	-1484	24	20	6	-65	-6	-59	35
	300	2019-01-22 08:36:37.67	-657	1246	-1491	25	26	6	-73	-11	-62	42
	301	2019-01-22 08:36:37.68	-661	1249	-1492	23	27	8	-70	-11	-59	40
	302	2019-01-22 08:36:37.69	-666	1249	-1499	15	27	8	-69	-9	-60	39
	303	2019-01-22 08:36:37.70	-653	1250	-1490	14	27	11	-64	-8	-56	36
	304	2019-01-22 08:36:37.71	-659	1263	-1489	12	27	14	-68	-16	-52	42
	305	2019-01-22 08:36:37.72	-653	1268	-1505	12	25	10	-60	-9	-51	34
	306	2019-01-22 08:36:37.73	-650	1280	-1497	13	25	4	-66	-9	-57	37
	307	2019-01-22 08:36:37.74	-648	1279	-1506	9	25	-3	-60	-1	-59	30
	308	2019-01-22 08:36:37.75	-643	1271	-1503	7	25	-9	-67	-8	-59	37
	309	2019-01-22 08:36:37.76	-651	1262	-1499	4	21	-12	-62	-6	-56	34
	310	2019-01-22 08:36:37.77	-646	1254	-1486	-1	19	-17	-69	-14	-55	41
	311	2019-01-22 08:36:37.78	-649	1242	-1489	-7	14	-16	-65	-5	-60	35
	312	2019-01-22 08:36:37.79	-649	1250	-1487	-8	13	-17	-71	-6	-65	38
	313	2019-01-22 08:36:37.80	-647	1247	-1494	-12	11	-12	-62	0	-62	31
	314	2019-01-22 08:36:37.81	-648	1255	-1488	-13	7	-9	-67	-10	-57	38
	315	2019-01-22 08:36:37.82	-650	1269	-1486	-14	9	-8	-61	-10	-51	35
	316	2019-01-22 08:36:37.83	-655	1269	-1490	-16	13	-9	-70	-21	-49	45
	317	2019-01-22 08:36:37.84	-645	1257	-1491	-17	13	-10	-60	-11	-49	35
	318	2019-01-22 08:36:37.85	-646	1260	-1495	-11	12	-10	-69	-17	-52	43
	319	2019-01-22 08:36:37.86	-648	1268	-1495	-7	9	-14	-65	-15	-50	40
	320	2019-01-22 08:36:37.87	-659	1270	-1489	-6	9	-17	-77	-26	-51	51
	321	2019-01-22 08:36:37.88	-633	1263	-1489	-8	12	-22	-70	-18	-52	44
	322	2019-01-22 08:36:37.89	-647	1264	-1500	-13	11	-27	-79	-28	-51	53
	323	2019-01-22 08:36:37.90	-653	1256	-1490	-15	7	-29	-73	-22	-51	47
	324	2019-01-22 08:36:37.91	-643	1258	-1489	-18	4	-28	-82	-31	-51	56
	325	2019-01-22 08:36:37.92	-656	1253	-1493	-15	4	-26	-72	-19	-53	45
	326	2019-01-22 08:36:37.93	-652	1263	-1495	-14	1	-23	-82	-25	-57	53
	327	2019-01-22 08:36:37.94	-644	1257	-1490	-15	4	-23	-76	-17	-59	46
	328	2019-01-22 08:36:37.95	-644	1245	-1486	-12	9	-22	-89	-29	-60	59
	329	2019-01-22 08:36:37.96	-644	1242	-1488	-6	13	-22	-83	-22	-61	52
	330	2019-01-22 08:36:37.97	-645	1249	-1486	0	12	-20	-90	-34	-56	62
	331	2019-01-22 08:36:37.98	-647	1248	-1501	-1	16	-18	-78	-20	-58	49
	332	2019-01-22 08:36:37.99	-643	1240	-1493	0	14	-14	-84	-26	-58	55
	333	2019-01-22 08:36:38.00	-648	1243	-1503	3	11	-8	-66	-14	-52	40
	334	2019-01-22 08:36:38.01	-644	1254	-1491	4	6	-11	-79	-29	-50	54
	335	2019-01-22 08:36:38.02	-649	1251	-1500	5	7	-5	-69	-19	-50	44
	336	2019-01-22 08:36:38.03	-651	1254	-1505	2	6	-2	-92	-39	-53	65
	337	2019-01-22 08:36:38.04	-652	1256	-1498	2	3	-1	-73	-27	-46	50
	338	2019-01-22 08:36:38.05	-644	1256	-1487	0	6	1	-87	-38	-49	62
	339	2019-01-22 08:36:38.06	-652	1258	-1491	0	7	-6	-76	-19	-57	47
	340	2019-01-22 08:36:38.07	-652	1263	-1494	-8	6	-11	-90	-32	-58	61
	341	2019-01-22 08:36:38.08	-643	1275	-1496	-19	4	-17	-77	-17	-60	47
	342	2019-01-22 08:36:38.09	-644	1265	-1489	-30	3	-23	-88	-32	-56	60
	343	2019-01-22 08:36:38.10	-647	1262	-1498	-36	0	-24	-72	-17	-55	44
	344	2019-01-22 08:36:38.11	-648	1265	-1502	-32	1	-22	-73	-22	-51	47
	345	2019-01-22 08:36:38.12	-657	1254	-1508	-26	-1	-19	-56	-3	-53	29
	346	2019-01-22 08:36:38.13	-649	1257	-1505	-21	-4	-15	-70	-16	-54	43
	347	2019-01-22 08:36:38.14	-648	1257	-1488	-19	-2	-11	-62	-9	-53	35
	348	2019-01-22 08:36:38.15	-655	1251	-1497	-19	1	-8	-81	-34	-47	57
	349	2019-01-22 08:36:38.16	-649	1252	-1482	-15	3	-3	-77	-30	-47	53
	350	2019-01-22 08:36:38.17	-656	1248	-1481	-13	2	-3	-90	-44	-46	67
	351	2019-01-22 08:36:38.18	-645	1248	-1498	-7	3	-4	-75	-25	-50	50
	352	2019-01-22 08:36:38.19	-659	1264	-1500	-6	-1	1	-82	-28	-54	55
	353	2019-01-22 08:36:38.20	-648	1268	-1489	3	-7	-5	-65	-9	-56	37
	354	2019-01-22 08:36:38.21	-651	1267	-1484	7	-3	-6	-79	-28	-51	53
	355	2019-01-22 08:36:38.22	-642	1263	-1490	4	2	-7	-74	-22	-52	48
	356	2019-01-22 08:36:38.23	-650	1265	-1504	4	3	-11	-93	-41	-52	67
	357	2019-01-22 08:36:38.24	-645	1258	-1494	-5	2	-12	-81	-26	-55	53
	358	2019-01-22 08:36:38.25	-641	1256	-1489	-12	2	-14	-87	-32	-55	59
	359	2019-01-22 08:36:38.26	-641	1262	-1493	-14	0	-16	-66	-14	-52	40
	360	2019-01-22 08:36:38.27	-650	1258	-1489	-20	4	-16	-75	-27	-48	51
	361	2019-01-22 08:36:38.28	-653	1265	-1485	-23	3	-20	-61	-12	-49	36
	362	2019-01-22 08:36:38.29	-660	1264	-1493	-25	4	-18	-76	-29	-47	52
	363	2019-01-22 08:36:38.30	-661	1269	-1499	-21	0	-17	-66	-16	-50	41
	364	2019-01-22 08:36:38.31	-647	1280	-1488	-16	-2	-19	-78	-31	-47	54
	365	2019-01-22 08:36:38.32	-646	1276	-1492	-18	-2	-19	-71	-19	-52	45
	366	2019-01-22 08:36:38.33	-647	1270	-1487	-19	0	-17	-97	-45	-52	71
	367	2019-01-22 08:36:38.34	-647	1257	-1484	-18	1	-16	-91	-43	-48	67
	368	2019-01-22 08:36:38.35	-655	1247	-1482	-14	-4	-18	-102	-57	-45	79
	369	2019-01-22 08:36:38.36	-651	1242	-1479	-11	-3	-11	-90	-40	-50	65
	370	2019-01-22 08:36:38.37	-657	1240	-1476	-15	-6	-9	-104	-52	-52	78
	371	2019-01-22 08:36:38.38	-657	1250	-1483	-18	-9	-7	-92	-38	-54	65
	372	2019-01-22 08:36:38.39	-653	1259	-1479	-23	-9	-4	-102	-47	-55	74
	373	2019-01-22 08:36:38.40	-647	1269	-1492	-22	-5	-4	-84	-28	-56	56
	374	2019-01-22 08:36:38.41	-662	1271	-1495	-23	-2	-6	-92	-42	-50	67
	375	2019-01-22 08:36:38.42	-656	1277	-1492	-21	0	-5	-86	-28	-58	57
	376	2019-01-22 08:36:38.43	-649	1273	-1483	-15	3	-7	-95	-36	-59	65
	377	2019-01-22 08:36:38.44	-650	1260	-1503	-13	3	-4	-84	-28	-56	56
	378	2019-01-22 08:36:38.45	-652	1260	-1498	-7	-4	1	-87	-34	-53	60
	379	2019-01-22 08:36:38.46	-651	1251	-1483	-3	-6	3	-78	-24	-54	51
	380	2019-01-22 08:36:38.47	-642	1254	-1476	0	-5	5	-84	-37	-47	60
	381	2019-01-22 08:36:38.48	-645	1266	-1477	0	-2	5	-75	-25	-50	50
	382	2019-01-22 08:36:38.49	-651	1276	-1488	-7	6	1	-89	-39	-50	64
	383	2019-01-22 08:36:38.50	-643	1270	-1496	-12	7	-4	-79	-30	-49	54
	384	2019-01-22 08:36:38.51	-655	1280	-1494	-8	5	-7	-93	-43	-50	68
	385	2019-01-22 08:36:38.52	-645	1273	-1491	-4	2	-10	-83	-29	-54	56
	386	2019-01-22 08:36:38.53	-645	1273	-1497	-2	1	-12	-94	-45	-49	69
	387	2019-01-22 08:36:38.54	-655	1266	-1503	-5	1	-13	-77	-26	-51	51
	388	2019-01-22 08:36:38.55	-658	1267	-1496	-5	-2	-16	-87	-33	-54	60
	389	2019-01-22 08:36:38.56	-650	1262	-1485	-4	-1	-17	-77	-23	-54	50
	390	2019-01-22 08:36:38.57	-646	1262	-1483	-6	2	-14	-90	-37	-53	63
	391	2019-01-22 08:36:38.58	-654	1267	-1478	-8	6	-17	-80	-21	-59	50
	392	2019-01-22 08:36:38.59	-646	1265	-1478	-12	14	-16	-93	-36	-57	64
	393	2019-01-22 08:36:38.60	-652	1271	-1481	-3	23	-14	-81	-25	-56	53
	394	2019-01-22 08:36:38.61	-651	1261	-1487	4	26	-14	-98	-45	-53	71
	395	2019-01-22 08:36:38.62	-638	1270	-1490	11	21	-12	-90	-36	-54	63
	396	2019-01-22 08:36:38.63	-642	1263	-1491	13	21	-15	-102	-50	-52	76
	397	2019-01-22 08:36:38.64	-640	1269	-1494	11	24	-18	-94	-34	-60	64
	398	2019-01-22 08:36:38.65	-633	1268	-1501	6	20	-26	-107	-47	-60	77
	399	2019-01-22 08:36:38.66	-641	1257	-1497	0	16	-29	-94	-40	-54	67
	400	2019-01-22 08:36:38.67	-639	1252	-1494	-2	11	-31	-103	-52	-51	77
	401	2019-01-22 08:36:38.68	-634	1246	-1488	-7	9	-30	-95	-36	-59	65
	402	2019-01-22 08:36:38.69	-634	1255	-1496	-8	9	-25	-106	-49	-57	77
	403	2019-01-22 08:36:38.70	-634	1246	-1486	-6	8	-22	-95	-30	-65	62
	404	2019-01-22 08:36:38.71	-630	1253	-1484	-6	7	-18	-106	-42	-64	74
	405	2019-01-22 08:36:38.72	-632	1259	-1495	-5	6	-15	-93	-35	-58	64
	406	2019-01-22 08:36:38.73	-628	1258	-1497	-9	7	-13	-102	-50	-52	76
	407	2019-01-22 08:36:38.74	-621	1252	-1499	-18	8	-12	-99	-44	-55	71
	408	2019-01-22 08:36:38.75	-644	1247	-1488	-24	6	-10	-113	-64	-49	88
	409	2019-01-22 08:36:38.76	-622	1256	-1490	-29	2	-9	-104	-44	-60	74
	410	2019-01-22 08:36:38.77	-634	1260	-1499	-31	-1	-5	-107	-49	-58	78
	411	2019-01-22 08:36:38.78	-641	1264	-1500	-27	-10	-1	-92	-38	-54	65
	412	2019-01-22 08:36:38.79	-631	1260	-1499	-24	-15	6	-104	-53	-51	78
	413	2019-01-22 08:36:38.80	-637	1264	-1494	-19	-19	11	-102	-47	-55	74
	414	2019-01-22 08:36:38.81	-644	1266	-1490	-17	-20	14	-105	-58	-47	81
	415	2019-01-22 08:36:38.82	-634	1265	-1487	-16	-18	14	-84	-36	-48	60
	416	2019-01-22 08:36:38.83	-638	1274	-1488	-20	-17	10	-100	-50	-50	75
	417	2019-01-22 08:36:38.84	-645	1273	-1481	-20	-13	7	-91	-42	-49	66
	418	2019-01-22 08:36:38.85	-655	1278	-1487	-24	-12	0	-108	-63	-45	85
	419	2019-01-22 08:36:38.86	-637	1278	-1493	-26	-13	-6	-87	-36	-51	61
	420	2019-01-22 08:36:38.87	-633	1278	-1479	-27	-12	-6	-91	-39	-52	65
	421	2019-01-22 08:36:38.88	-641	1276	-1491	-25	-13	-5	-80	-23	-57	51
	422	2019-01-22 08:36:38.89	-644	1272	-1488	-25	-16	-2	-100	-52	-48	76
	423	2019-01-22 08:36:38.90	-640	1266	-1494	-20	-18	3	-103	-59	-44	81
	424	2019-01-22 08:36:38.91	-643	1269	-1490	-14	-21	6	-120	-80	-40	100
	425	2019-01-22 08:36:38.92	-646	1267	-1486	-10	-22	8	-120	-74	-46	97
	426	2019-01-22 08:36:38.93	-647	1273	-1480	-11	-20	9	-138	-94	-44	116
	427	2019-01-22 08:36:38.94	-651	1280	-1472	-14	-16	7	-141	-96	-45	118
	428	2019-01-22 08:36:38.95	-649	1272	-1486	-18	-12	1	-153	-109	-44	131
	429	2019-01-22 08:36:38.96	-661	1269	-1481	-23	-15	0	-149	-100	-49	124
	430	2019-01-22 08:36:38.97	-651	1290	-1492	-21	-16	-4	-160	-111	-49	135
	431	2019-01-22 08:36:38.98	-650	1285	-1489	-24	-16	-7	-165	-111	-54	138
	432	2019-01-22 08:36:38.99	-651	1279	-1488	-22	-17	-10	-173	-124	-49	148
	433	2019-01-22 08:36:39.00	-651	1276	-1484	-16	-15	-13	-166	-115	-51	140
	434	2019-01-22 08:36:39.01	-653	1265	-1486	-11	-13	-15	-176	-130	-46	153
	435	2019-01-22 08:36:39.02	-652	1252	-1472	-9	-13	-10	-187	-135	-52	161
	436	2019-01-22 08:36:39.03	-654	1255	-1472	-7	-11	-6	-200	-150	-50	175
	437	2019-01-22 08:36:39.04	-656	1264	-1480	-7	-6	-3	-196	-144	-52	170
	438	2019-01-22 08:36:39.05	-655	1268	-1467	-8	-3	0	-196	-150	-46	173
	439	2019-01-22 08:36:39.06	-667	1283	-1476	-4	5	1	-190	-139	-51	164
	440	2019-01-22 08:36:39.07	-662	1285	-1478	-4	11	2	-187	-139	-48	163
	441	2019-01-22 08:36:39.08	-665	1284	-1492	-4	7	4	-176	-128	-48	152
	442	2019-01-22 08:36:39.09	-661	1288	-1489	-7	1	3	-179	-132	-47	155
	443	2019-01-22 08:36:39.10	-648	1291	-1485	-13	-3	0	-168	-123	-45	145
	444	2019-01-22 08:36:39.11	-639	1283	-1483	-20	-5	-4	-162	-118	-44	140
	445	2019-01-22 08:36:39.12	-637	1278	-1482	-27	-7	-8	-150	-100	-50	125
	446	2019-01-22 08:36:39.13	-641	1276	-1471	-27	-8	-12	-150	-106	-44	128
	447	2019-01-22 08:36:39.14	-649	1277	-1458	-28	-3	-19	-147	-102	-45	124
	448	2019-01-22 08:36:39.15	-654	1279	-1462	-24	3	-23	-147	-104	-43	125
	449	2019-01-22 08:36:39.16	-650	1284	-1477	-22	5	-26	-136	-93	-43	114
	450	2019-01-22 08:36:39.17	-650	1276	-1482	-19	9	-25	-130	-81	-49	105
	451	2019-01-22 08:36:39.18	-656	1282	-1493	-12	7	-22	-124	-69	-55	96
	452	2019-01-22 08:36:39.19	-652	1286	-1495	-11	4	-16	-122	-71	-51	96
	453	2019-01-22 08:36:39.20	-646	1270	-1493	-11	4	-7	-116	-64	-52	90
	454	2019-01-22 08:36:39.21	-647	1261	-1489	-9	2	-1	-108	-59	-49	83
	455	2019-01-22 08:36:39.22	-641	1261	-1488	-6	-2	7	-98	-48	-50	73
	456	2019-01-22 08:36:39.23	-639	1259	-1475	-2	-5	15	-94	-46	-48	70
	457	2019-01-22 08:36:39.24	-650	1257	-1463	-4	-3	18	-104	-54	-50	79
	458	2019-01-22 08:36:39.25	-652	1272	-1488	-6	-3	16	-100	-53	-47	76
	459	2019-01-22 08:36:39.26	-658	1283	-1483	-6	-7	13	-107	-60	-47	83
	460	2019-01-22 08:36:39.27	-656	1284	-1474	-10	-6	6	-96	-47	-49	71
	461	2019-01-22 08:36:39.28	-647	1288	-1471	-10	-5	1	-84	-35	-49	59
	462	2019-01-22 08:36:39.29	-644	1287	-1474	-13	-1	-5	-71	-23	-48	47
	463	2019-01-22 08:36:39.30	-648	1286	-1486	-21	6	-13	-73	-19	-54	46
	464	2019-01-22 08:36:39.31	-643	1281	-1477	-28	5	-17	-73	-17	-56	45
	465	2019-01-22 08:36:39.32	-642	1273	-1477	-32	5	-21	-79	-21	-58	50
	466	2019-01-22 08:36:39.33	-642	1273	-1480	-37	11	-22	-73	-20	-53	46
	467	2019-01-22 08:36:39.34	-642	1277	-1474	-42	13	-23	-64	-11	-53	37
	468	2019-01-22 08:36:39.35	-637	1276	-1478	-40	14	-23	-39	5	-44	17
	469	2019-01-22 08:36:39.36	-644	1283	-1480	-40	14	-25	-32	15	-47	8
	470	2019-01-22 08:36:39.37	-643	1281	-1480	-38	13	-25	-30	21	-51	4
	471	2019-01-22 08:36:39.38	-639	1295	-1482	-32	11	-23	-31	23	-54	4
	472	2019-01-22 08:36:39.39	-643	1289	-1490	-23	6	-21	-27	25	-52	1
	473	2019-01-22 08:36:39.40	-634	1289	-1489	-15	5	-18	-29	24	-53	2
	474	2019-01-22 08:36:39.41	-644	1297	-1482	-7	2	-17	-24	32	-56	-4
	475	2019-01-22 08:36:39.42	-627	1282	-1480	-2	3	-13	-33	24	-57	4
	476	2019-01-22 08:36:39.43	-649	1289	-1483	3	1	-10	-32	19	-51	6
	477	2019-01-22 08:36:39.44	-651	1280	-1474	8	6	-9	-30	18	-48	6
	478	2019-01-22 08:36:39.45	-646	1286	-1479	13	4	-8	-18	30	-48	-6
	479	2019-01-22 08:36:39.46	-645	1291	-1473	10	9	-9	-23	29	-52	-3
	480	2019-01-22 08:36:39.47	-647	1288	-1473	7	5	-11	-24	29	-53	-2
	481	2019-01-22 08:36:39.48	-644	1285	-1484	2	10	-13	-36	18	-54	9
	482	2019-01-22 08:36:39.49	-641	1283	-1473	-1	7	-13	-36	10	-46	13
	483	2019-01-22 08:36:39.50	-645	1282	-1480	-6	8	-13	-45	2	-47	21
	484	2019-01-22 08:36:39.51	-643	1277	-1481	-9	9	-13	-42	2	-44	20
	485	2019-01-22 08:36:39.52	-632	1285	-1472	-10	13	-14	-50	-1	-49	25
	486	2019-01-22 08:36:39.53	-642	1272	-1473	-10	16	-14	-39	5	-44	17
	487	2019-01-22 08:36:39.54	-640	1273	-1475	-7	19	-15	-43	8	-51	17
	488	2019-01-22 08:36:39.55	-631	1282	-1483	-3	21	-13	-36	16	-52	10
	489	2019-01-22 08:36:39.56	-633	1278	-1476	-1	19	-15	-39	13	-52	13
	490	2019-01-22 08:36:39.57	-633	1279	-1476	3	19	-14	-32	22	-54	5
	491	2019-01-22 08:36:39.58	-631	1280	-1482	6	18	-14	-38	18	-56	10
	492	2019-01-22 08:36:39.59	-640	1277	-1479	6	18	-13	-29	24	-53	2
	493	2019-01-22 08:36:39.60	-639	1281	-1487	7	17	-9	-40	12	-52	14
	494	2019-01-22 08:36:39.61	-640	1275	-1489	8	10	-7	-38	12	-50	13
	495	2019-01-22 08:36:39.62	-647	1274	-1491	7	3	-7	-45	2	-47	21
	496	2019-01-22 08:36:39.63	-641	1268	-1478	2	0	-5	-43	6	-49	18
	497	2019-01-22 08:36:39.64	-639	1270	-1472	0	4	-7	-47	4	-51	21
	498	2019-01-22 08:36:39.65	-641	1268	-1470	-7	4	-7	-45	10	-55	17
	499	2019-01-22 08:36:39.66	-635	1274	-1477	-10	8	-11	-53	11	-64	21
	500	2019-01-22 08:36:39.67	-635	1280	-1476	-13	12	-16	-49	12	-61	18
	501	2019-01-22 08:36:39.68	-639	1286	-1469	-14	18	-17	-51	11	-62	20
	502	2019-01-22 08:36:39.69	-633	1285	-1486	-11	20	-21	-42	10	-52	16
	503	2019-01-22 08:36:39.70	-629	1277	-1482	-8	18	-22	-56	0	-56	28
	504	2019-01-22 08:36:39.71	-621	1279	-1483	-5	13	-26	-40	11	-51	14
	505	2019-01-22 08:36:39.72	-636	1280	-1480	-2	13	-26	-46	5	-51	20
	506	2019-01-22 08:36:39.73	-635	1279	-1484	-4	5	-30	-38	14	-52	12
	507	2019-01-22 08:36:39.74	-634	1283	-1482	-11	4	-34	-46	9	-55	18
	508	2019-01-22 08:36:39.75	-636	1284	-1486	-21	4	-38	-32	23	-55	4
	509	2019-01-22 08:36:39.76	-625	1288	-1486	-29	2	-36	-36	18	-54	9
	510	2019-01-22 08:36:39.77	-635	1282	-1468	-30	4	-38	-22	33	-55	-5
	511	2019-01-22 08:36:39.78	-628	1285	-1482	-29	1	-36	-32	27	-59	2
	512	2019-01-22 08:36:39.79	-621	1288	-1488	-18	3	-36	-14	47	-61	-16
	513	2019-01-22 08:36:39.80	-628	1269	-1483	-8	3	-31	-17	38	-55	-10
	514	2019-01-22 08:36:39.81	-637	1266	-1496	2	0	-25	-5	45	-50	-20
	515	2019-01-22 08:36:39.82	-628	1261	-1496	11	-8	-19	-18	32	-50	-7
	516	2019-01-22 08:36:39.83	-645	1265	-1487	12	-15	-14	-14	37	-51	-11
	517	2019-01-22 08:36:39.84	-637	1267	-1477	11	-14	-9	-31	22	-53	4
	518	2019-01-22 08:36:39.85	-634	1270	-1475	8	-9	-4	-28	26	-54	1
	519	2019-01-22 08:36:39.86	-641	1274	-1474	1	1	-2	-45	5	-50	20
	520	2019-01-22 08:36:39.87	-641	1271	-1483	-3	13	0	-38	10	-48	14
	521	2019-01-22 08:36:39.88	-644	1259	-1483	-4	9	6	-49	0	-49	24
	522	2019-01-22 08:36:39.89	-641	1265	-1490	5	-5	21	-37	14	-51	11
	523	2019-01-22 08:36:39.90	-636	1277	-1486	3	-8	28	-46	-2	-44	24
	524	2019-01-22 08:36:39.91	-638	1290	-1486	-4	-10	28	-39	6	-45	16
	525	2019-01-22 08:36:39.92	-642	1288	-1484	-7	-11	27	-53	-6	-47	29
	526	2019-01-22 08:36:39.93	-636	1290	-1474	-14	-13	21	-40	12	-52	14
	527	2019-01-22 08:36:39.94	-646	1285	-1474	-19	-10	15	-44	10	-54	17
	528	2019-01-22 08:36:39.95	-649	1287	-1476	-16	-7	12	-31	28	-59	1
	529	2019-01-22 08:36:39.96	-643	1291	-1460	-13	-9	6	-44	16	-60	14
	530	2019-01-22 08:36:39.97	-635	1290	-1470	-12	-2	1	-32	29	-61	1
	531	2019-01-22 08:36:39.98	-638	1291	-1481	-12	0	-2	-44	14	-58	15
	532	2019-01-22 08:36:39.99	-632	1289	-1486	-11	0	-5	-31	27	-58	2
	533	2019-01-22 08:36:40.00	-625	1289	-1485	-12	-2	-5	-40	14	-54	13
	534	2019-01-22 08:36:40.01	-631	1291	-1479	-14	-4	-8	-26	26	-52	0
	535	2019-01-22 08:36:40.02	-635	1286	-1480	-15	-7	-10	-38	10	-48	14
	536	2019-01-22 08:36:40.03	-639	1284	-1483	-11	-9	-11	-30	23	-53	3
	537	2019-01-22 08:36:40.04	-644	1288	-1473	-11	-12	-14	-44	12	-56	16
	538	2019-01-22 08:36:40.05	-640	1291	-1468	-7	-8	-15	-26	33	-59	-3
	539	2019-01-22 08:36:40.06	-644	1285	-1470	-7	-4	-13	-47	6	-53	20
	540	2019-01-22 08:36:40.07	-638	1282	-1472	-9	-2	-12	-36	16	-52	10
	541	2019-01-22 08:36:40.08	-644	1273	-1495	-10	-1	-8	-54	-2	-52	28
	542	2019-01-22 08:36:40.09	-638	1286	-1487	-11	-9	-2	-36	24	-60	6
	543	2019-01-22 08:36:40.10	-638	1279	-1477	-7	-15	-1	-47	12	-59	17
	544	2019-01-22 08:36:40.11	-633	1291	-1471	-4	-13	0	-25	33	-58	-4
	545	2019-01-22 08:36:40.12	-630	1292	-1467	-7	-13	-1	-32	20	-52	6
	546	2019-01-22 08:36:40.13	-637	1284	-1465	-11	-6	-8	-25	29	-54	-2
	547	2019-01-22 08:36:40.14	-634	1292	-1473	-8	2	-11	-49	10	-59	19
	548	2019-01-22 08:36:40.15	-641	1279	-1495	-14	0	-11	-34	27	-61	3
	549	2019-01-22 08:36:40.16	-644	1283	-1489	-13	-4	-11	-47	12	-59	17
	550	2019-01-22 08:36:40.17	-643	1273	-1481	-7	-10	-8	-31	31	-62	0
	551	2019-01-22 08:36:40.18	-639	1281	-1479	2	-12	-6	-40	23	-63	8
	552	2019-01-22 08:36:40.19	-644	1287	-1471	2	-10	-9	-27	39	-66	-6
	553	2019-01-22 08:36:40.20	-643	1288	-1469	5	-5	-10	-39	24	-63	7
	554	2019-01-22 08:36:40.21	-630	1279	-1465	4	3	-13	-22	37	-59	-7
	555	2019-01-22 08:36:40.22	-638	1268	-1474	2	11	-11	-37	20	-57	8
	556	2019-01-22 08:36:40.23	-644	1277	-1472	-2	10	-9	-28	30	-58	-1
	557	2019-01-22 08:36:40.24	-645	1277	-1486	-5	10	-7	-43	14	-57	14
	558	2019-01-22 08:36:40.25	-642	1288	-1476	-5	9	-10	-28	26	-54	1
	559	2019-01-22 08:36:40.26	-632	1293	-1477	-6	5	-14	-37	11	-48	13
	560	2019-01-22 08:36:40.27	-629	1285	-1472	-2	5	-17	-30	16	-46	7
	561	2019-01-22 08:36:40.28	-636	1285	-1483	1	9	-19	-46	-2	-44	24
	562	2019-01-22 08:36:40.29	-622	1291	-1493	4	7	-21	-36	13	-49	11
	563	2019-01-22 08:36:40.30	-628	1291	-1492	4	2	-21	-45	3	-48	21
	564	2019-01-22 08:36:40.31	-632	1268	-1489	3	4	-18	-38	16	-54	11
	565	2019-01-22 08:36:40.32	-630	1271	-1481	-1	3	-14	-49	-3	-46	26
	566	2019-01-22 08:36:40.33	-640	1259	-1478	2	1	-10	-38	16	-54	11
	567	2019-01-22 08:36:40.34	-642	1263	-1482	7	-2	-4	-47	4	-51	21
	568	2019-01-22 08:36:40.35	-638	1268	-1477	5	-2	0	-38	22	-60	8
	569	2019-01-22 08:36:40.36	-632	1271	-1484	-3	1	2	-49	8	-57	20
	570	2019-01-22 08:36:40.37	-632	1275	-1475	-6	-1	4	-45	15	-60	15
	571	2019-01-22 08:36:40.38	-626	1287	-1482	-4	-6	5	-58	3	-61	27
	572	2019-01-22 08:36:40.39	-635	1281	-1479	-7	-4	6	-46	18	-64	14
	573	2019-01-22 08:36:40.40	-622	1279	-1480	-9	-4	5	-53	5	-58	24
	574	2019-01-22 08:36:40.41	-642	1275	-1483	-10	-8	5	-40	16	-56	12
	575	2019-01-22 08:36:40.42	-634	1276	-1480	-11	-11	3	-45	9	-54	18
	576	2019-01-22 08:36:40.43	-633	1270	-1476	-10	-10	3	-30	26	-56	2
	577	2019-01-22 08:36:40.44	-639	1276	-1470	-9	-11	-3	-41	14	-55	13
	578	2019-01-22 08:36:40.45	-648	1275	-1464	-11	-10	-4	-36	22	-58	7
	579	2019-01-22 08:36:40.46	-640	1290	-1462	-13	-5	-9	-46	10	-56	18
	580	2019-01-22 08:36:40.47	-642	1283	-1476	-22	6	-13	-43	17	-60	13
	581	2019-01-22 08:36:40.48	-635	1286	-1475	-22	6	-16	-52	4	-56	24
	582	2019-01-22 08:36:40.49	-646	1285	-1477	-24	8	-14	-40	10	-50	15
	583	2019-01-22 08:36:40.50	-642	1291	-1480	-20	12	-16	-43	4	-47	19
	584	2019-01-22 08:36:40.51	-646	1291	-1478	-18	12	-16	-35	20	-55	7
	585	2019-01-22 08:36:40.52	-630	1294	-1479	-17	9	-17	-49	9	-58	20
	586	2019-01-22 08:36:40.53	-636	1291	-1472	-18	9	-19	-46	15	-61	15
	587	2019-01-22 08:36:40.54	-631	1291	-1475	-21	10	-23	-60	-3	-57	31
	588	2019-01-22 08:36:40.55	-632	1290	-1471	-26	9	-27	-50	7	-57	21
	589	2019-01-22 08:36:40.56	-627	1285	-1478	-28	11	-27	-56	0	-56	28
	590	2019-01-22 08:36:40.57	-641	1283	-1485	-30	6	-25	-48	10	-58	19
	591	2019-01-22 08:36:40.58	-644	1289	-1492	-24	2	-22	-58	-2	-56	30
	592	2019-01-22 08:36:40.59	-647	1286	-1484	-19	-5	-17	-48	3	-51	22
	593	2019-01-22 08:36:40.60	-634	1305	-1476	-18	-7	-16	-57	-5	-52	31
	594	2019-01-22 08:36:40.61	-639	1314	-1473	-23	-2	-18	-49	9	-58	20
	595	2019-01-22 08:36:40.62	-627	1303	-1481	-28	1	-21	-60	0	-60	30
	596	2019-01-22 08:36:40.63	-639	1296	-1471	-26	3	-24	-52	7	-59	22
	597	2019-01-22 08:36:40.64	-637	1285	-1464	-20	-2	-25	-55	-3	-52	29
	598	2019-01-22 08:36:40.65	-637	1274	-1479	-17	-1	-25	-47	14	-61	16
	599	2019-01-22 08:36:40.66	-640	1271	-1477	-12	-3	-24	-51	6	-57	22
	600	2019-01-22 08:36:40.67	-644	1272	-1475	-5	-8	-19	-41	22	-63	9
	601	2019-01-22 08:36:40.68	-630	1275	-1472	-2	-4	-11	-39	16	-55	11
	602	2019-01-22 08:36:40.69	-647	1285	-1468	0	-2	-8	-26	27	-53	0
	603	2019-01-22 08:36:40.70	-635	1285	-1471	-5	3	-4	-30	21	-51	4
	604	2019-01-22 08:36:40.71	-630	1277	-1474	-6	11	-3	-20	36	-56	-8
	605	2019-01-22 08:36:40.72	-629	1285	-1473	-4	12	-1	-32	26	-58	3
	606	2019-01-22 08:36:40.73	-634	1276	-1476	-6	11	1	-41	21	-62	10
	607	2019-01-22 08:36:40.74	-635	1278	-1482	-9	11	2	-64	-5	-59	34
	608	2019-01-22 08:36:40.75	-639	1290	-1486	-9	7	-1	-63	-3	-60	33
	609	2019-01-22 08:36:40.76	-642	1294	-1480	-17	3	-5	-70	-16	-54	43
	610	2019-01-22 08:36:40.77	-648	1292	-1484	-24	-2	-8	-66	-10	-56	38
	611	2019-01-22 08:36:40.78	-648	1300	-1480	-28	1	-10	-59	-5	-54	32
	612	2019-01-22 08:36:40.79	-646	1310	-1470	-26	1	-13	-35	19	-54	8
	613	2019-01-22 08:36:40.80	-636	1307	-1467	-24	4	-14	-28	22	-50	3
	614	2019-01-22 08:36:40.81	-632	1305	-1458	-16	12	-15	-27	22	-49	2
	615	2019-01-22 08:36:40.82	-638	1295	-1459	-10	18	-14	-46	3	-49	21
	616	2019-01-22 08:36:40.83	-631	1296	-1463	0	23	-15	-59	-9	-50	34
	617	2019-01-22 08:36:40.84	-629	1289	-1468	5	22	-16	-75	-29	-46	52
	618	2019-01-22 08:36:40.85	-636	1290	-1468	7	19	-19	-80	-36	-44	58
	619	2019-01-22 08:36:40.86	-633	1287	-1478	5	17	-21	-87	-45	-42	66
	620	2019-01-22 08:36:40.87	-629	1293	-1478	8	13	-25	-76	-28	-48	52
	621	2019-01-22 08:36:40.88	-636	1293	-1485	4	11	-25	-83	-37	-46	60
	622	2019-01-22 08:36:40.89	-634	1294	-1480	2	13	-24	-79	-22	-57	50
	623	2019-01-22 08:36:40.90	-641	1296	-1478	-1	7	-22	-80	-29	-51	54
	624	2019-01-22 08:36:40.91	-637	1290	-1468	-6	5	-21	-75	-15	-60	45
	625	2019-01-22 08:36:40.92	-635	1281	-1473	-11	11	-16	-79	-20	-59	49
	626	2019-01-22 08:36:40.93	-631	1284	-1480	-12	11	-13	-84	-25	-59	54
	627	2019-01-22 08:36:40.94	-629	1271	-1476	-10	8	-8	-80	-24	-56	52
	628	2019-01-22 08:36:40.95	-624	1278	-1462	-2	9	-4	-70	-18	-52	44
	629	2019-01-22 08:36:40.96	-622	1284	-1460	0	14	-2	-68	-14	-54	41
	630	2019-01-22 08:36:40.97	-626	1280	-1468	2	20	-4	-70	-13	-57	41
	631	2019-01-22 08:36:40.98	-634	1287	-1475	0	24	-2	-72	-17	-55	44
	632	2019-01-22 08:36:40.99	-630	1283	-1489	0	20	2	-71	-16	-55	43
	633	2019-01-22 08:36:41.00	-632	1282	-1490	1	15	2	-72	-19	-53	45
	634	2019-01-22 08:36:41.01	-616	1282	-1483	4	6	4	-76	-21	-55	48
	635	2019-01-22 08:36:41.02	-624	1296	-1480	5	4	0	-77	-25	-52	51
	636	2019-01-22 08:36:41.03	-630	1292	-1478	7	2	0	-78	-24	-54	51
	637	2019-01-22 08:36:41.04	-628	1290	-1477	4	3	-5	-79	-25	-54	52
	638	2019-01-22 08:36:41.05	-631	1297	-1468	-3	10	-9	-82	-28	-54	55
	639	2019-01-22 08:36:41.06	-633	1294	-1462	-10	14	-15	-85	-34	-51	59
	640	2019-01-22 08:36:41.07	-627	1290	-1476	-12	21	-20	-90	-32	-58	61
	641	2019-01-22 08:36:41.08	-632	1284	-1467	-10	20	-23	-86	-28	-58	57
	642	2019-01-22 08:36:41.09	-631	1296	-1463	-8	22	-26	-87	-26	-61	56
	643	2019-01-22 08:36:41.10	-630	1292	-1473	-8	23	-30	-79	-24	-55	51
	644	2019-01-22 08:36:41.11	-632	1302	-1473	-9	21	-33	-78	-20	-58	49
	645	2019-01-22 08:36:41.12	-625	1303	-1482	-11	17	-36	-75	-20	-55	47
	646	2019-01-22 08:36:41.13	-631	1303	-1480	-17	16	-40	-82	-24	-58	53
	647	2019-01-22 08:36:41.14	-616	1290	-1481	-21	19	-44	-84	-27	-57	55
	648	2019-01-22 08:36:41.15	-615	1293	-1476	-22	17	-43	-86	-28	-58	57
	649	2019-01-22 08:36:41.16	-620	1288	-1476	-16	23	-41	-83	-25	-58	54
	650	2019-01-22 08:36:41.17	-613	1284	-1482	-9	23	-40	-84	-25	-59	54
	651	2019-01-22 08:36:41.18	-619	1276	-1491	-3	23	-27	-78	-21	-57	49
	652	2019-01-22 08:36:41.19	-619	1280	-1486	-1	22	-17	-79	-22	-57	50
	653	2019-01-22 08:36:41.20	-624	1273	-1489	1	19	-11	-79	-27	-52	53
	654	2019-01-22 08:36:41.21	-611	1285	-1481	0	14	-6	-85	-34	-51	59
	655	2019-01-22 08:36:41.22	-610	1288	-1481	-3	12	-5	-88	-38	-50	63
	656	2019-01-22 08:36:41.23	-621	1283	-1482	-5	10	-5	-96	-42	-54	69
	657	2019-01-22 08:36:41.24	-616	1276	-1482	-7	6	-4	-94	-40	-54	67
	658	2019-01-22 08:36:41.25	-624	1283	-1476	-3	4	-5	-96	-41	-55	68
	659	2019-01-22 08:36:41.26	-623	1279	-1475	5	-1	-5	-88	-34	-54	61
	660	2019-01-22 08:36:41.27	-626	1288	-1478	5	-4	-8	-88	-33	-55	60
	661	2019-01-22 08:36:41.28	-614	1293	-1479	0	-1	-12	-78	-20	-58	49
	662	2019-01-22 08:36:41.29	-626	1284	-1485	-4	-1	-12	-91	-36	-55	63
	663	2019-01-22 08:36:41.30	-620	1284	-1481	-7	1	-15	-85	-32	-53	58
	664	2019-01-22 08:36:41.31	-628	1278	-1474	-9	1	-15	-89	-37	-52	63
	665	2019-01-22 08:36:41.32	-641	1271	-1466	-6	2	-12	-77	-20	-57	48
	666	2019-01-22 08:36:41.33	-632	1267	-1479	-7	-2	-8	-87	-31	-56	59
	667	2019-01-22 08:36:41.34	-635	1273	-1473	-11	2	-6	-86	-30	-56	58
	668	2019-01-22 08:36:41.35	-631	1291	-1468	-17	2	-4	-88	-30	-58	59
	669	2019-01-22 08:36:41.36	-628	1303	-1470	-24	7	-5	-77	-17	-60	47
	670	2019-01-22 08:36:41.37	-632	1304	-1483	-29	11	-9	-87	-28	-59	57
	671	2019-01-22 08:36:41.38	-627	1315	-1479	-29	8	-11	-69	-12	-57	40
	672	2019-01-22 08:36:41.39	-632	1312	-1485	-29	6	-15	-68	-16	-52	42
	673	2019-01-22 08:36:41.40	-631	1311	-1480	-22	0	-18	-53	4	-57	24
	674	2019-01-22 08:36:41.41	-625	1296	-1475	-13	0	-18	-61	-2	-59	31
	675	2019-01-22 08:36:41.42	-620	1292	-1476	0	-5	-19	-58	0	-58	29
	676	2019-01-22 08:36:41.43	-630	1294	-1467	12	-10	-20	-66	-11	-55	38
	677	2019-01-22 08:36:41.44	-629	1288	-1471	12	-8	-24	-55	0	-55	27
	678	2019-01-22 08:36:41.45	-631	1293	-1487	5	-6	-23	-65	-11	-54	38
	679	2019-01-22 08:36:41.46	-637	1293	-1482	2	-5	-24	-67	-9	-58	38
	680	2019-01-22 08:36:41.47	-623	1296	-1474	0	-4	-26	-82	-25	-57	53
	681	2019-01-22 08:36:41.48	-627	1295	-1475	0	-3	-26	-75	-16	-59	45
	682	2019-01-22 08:36:41.49	-619	1283	-1474	1	5	-21	-81	-24	-57	52
	683	2019-01-22 08:36:41.50	-630	1279	-1474	3	13	-17	-64	-10	-54	37
	684	2019-01-22 08:36:41.51	-630	1273	-1476	9	15	-11	-66	-16	-50	41
	685	2019-01-22 08:36:41.52	-630	1271	-1480	18	13	0	-62	-9	-53	35
	686	2019-01-22 08:36:41.53	-632	1275	-1474	20	11	7	-79	-28	-51	53
	687	2019-01-22 08:36:41.54	-635	1284	-1474	18	7	14	-77	-28	-49	52
	688	2019-01-22 08:36:41.55	-617	1300	-1474	13	1	16	-84	-38	-46	61
	689	2019-01-22 08:36:41.56	-635	1306	-1476	5	1	16	-70	-27	-43	48
	690	2019-01-22 08:36:41.57	-632	1310	-1486	1	4	11	-75	-36	-39	55
	691	2019-01-22 08:36:41.58	-624	1305	-1477	0	3	4	-70	-26	-44	48
	692	2019-01-22 08:36:41.59	-617	1300	-1468	9	5	-4	-85	-39	-46	62
	693	2019-01-22 08:36:41.60	-620	1304	-1475	14	6	-9	-75	-26	-49	50
	694	2019-01-22 08:36:41.61	-618	1297	-1477	17	8	-16	-82	-32	-50	57
	695	2019-01-22 08:36:41.62	-623	1292	-1484	16	9	-23	-71	-18	-53	44
	696	2019-01-22 08:36:41.63	-622	1281	-1480	15	8	-27	-82	-30	-52	56
	697	2019-01-22 08:36:41.64	-622	1288	-1484	12	0	-30	-75	-21	-54	48
	698	2019-01-22 08:36:41.65	-625	1278	-1474	8	-1	-32	-90	-38	-52	64
	699	2019-01-22 08:36:41.66	-629	1272	-1471	2	0	-30	-83	-29	-54	56
	700	2019-01-22 08:36:41.67	-626	1274	-1477	-1	-1	-30	-95	-43	-52	69
	701	2019-01-22 08:36:41.68	-627	1281	-1485	-5	0	-25	-84	-25	-59	54
	702	2019-01-22 08:36:41.69	-628	1288	-1480	-3	3	-21	-84	-26	-58	55
	703	2019-01-22 08:36:41.70	-628	1281	-1476	-3	8	-19	-80	-25	-55	52
	704	2019-01-22 08:36:41.71	-621	1271	-1494	-1	9	-17	-94	-40	-54	67
	705	2019-01-22 08:36:41.72	-622	1281	-1489	6	6	-14	-86	-33	-53	59
	706	2019-01-22 08:36:41.73	-618	1277	-1482	14	2	-14	-92	-36	-56	64
	707	2019-01-22 08:36:41.74	-620	1279	-1476	8	6	-17	-84	-25	-59	54
	708	2019-01-22 08:36:41.75	-612	1279	-1470	3	12	-22	-98	-45	-53	71
	709	2019-01-22 08:36:41.76	-620	1271	-1486	0	17	-27	-88	-38	-50	63
	710	2019-01-22 08:36:41.77	-627	1263	-1504	-5	12	-25	-101	-50	-51	75
	711	2019-01-22 08:36:41.78	-625	1266	-1504	-5	3	-20	-95	-44	-51	69
	712	2019-01-22 08:36:41.79	-623	1262	-1499	-1	-6	-14	-94	-48	-46	71
	713	2019-01-22 08:36:41.80	-625	1267	-1493	-4	-8	-7	-78	-28	-50	53
	714	2019-01-22 08:36:41.81	-628	1270	-1483	-4	-10	-4	-88	-35	-53	61
	715	2019-01-22 08:36:41.82	-626	1278	-1479	-4	-6	-1	-78	-23	-55	50
	716	2019-01-22 08:36:41.83	-624	1275	-1475	-6	-4	-1	-88	-37	-51	62
	717	2019-01-22 08:36:41.84	-632	1282	-1475	-11	-2	-3	-77	-24	-53	50
	718	2019-01-22 08:36:41.85	-627	1283	-1479	-18	3	-6	-89	-38	-51	63
	719	2019-01-22 08:36:41.86	-617	1285	-1479	-23	2	-8	-76	-24	-52	50
	720	2019-01-22 08:36:41.87	-621	1288	-1479	-28	0	-12	-87	-38	-49	62
	721	2019-01-22 08:36:41.88	-612	1289	-1482	-32	2	-18	-75	-23	-52	49
	722	2019-01-22 08:36:41.89	-608	1288	-1485	-31	-2	-20	-81	-35	-46	58
	723	2019-01-22 08:36:41.90	-620	1291	-1484	-29	-3	-22	-68	-18	-50	43
	724	2019-01-22 08:36:41.91	-612	1290	-1485	-22	-5	-23	-78	-30	-48	54
	725	2019-01-22 08:36:41.92	-617	1289	-1484	-13	-5	-23	-69	-20	-49	44
	726	2019-01-22 08:36:41.93	-622	1288	-1478	-10	-7	-23	-80	-35	-45	57
	727	2019-01-22 08:36:41.94	-635	1288	-1478	-8	-3	-21	-70	-19	-51	44
	728	2019-01-22 08:36:41.95	-626	1285	-1483	-9	4	-19	-77	-25	-52	51
	729	2019-01-22 08:36:41.96	-620	1291	-1480	-6	4	-17	-64	-10	-54	37
	730	2019-01-22 08:36:41.97	-622	1284	-1481	-7	10	-11	-75	-23	-52	49
	731	2019-01-22 08:36:41.98	-630	1275	-1487	-6	6	-7	-67	-15	-52	41
	732	2019-01-22 08:36:41.99	-618	1278	-1489	4	1	1	-80	-33	-47	56
	733	2019-01-22 08:36:42.00	-625	1290	-1488	6	-2	0	-75	-26	-49	50
	734	2019-01-22 08:36:42.01	-622	1286	-1486	4	-3	1	-86	-32	-54	59
	735	2019-01-22 08:36:42.02	-616	1286	-1488	0	-4	-3	-74	-16	-58	45
	736	2019-01-22 08:36:42.03	-624	1296	-1489	-1	-9	-4	-88	-31	-57	59
	737	2019-01-22 08:36:42.04	-628	1289	-1485	-1	-9	-6	-81	-22	-59	51
	738	2019-01-22 08:36:42.05	-631	1276	-1483	-1	-13	-6	-93	-36	-57	64
	739	2019-01-22 08:36:42.06	-626	1269	-1484	3	-17	-6	-86	-24	-62	55
	740	2019-01-22 08:36:42.07	-632	1275	-1473	8	-18	-2	-97	-36	-61	66
	741	2019-01-22 08:36:42.08	-620	1274	-1468	8	-9	0	-83	-22	-61	52
	742	2019-01-22 08:36:42.09	-630	1268	-1476	1	-2	1	-89	-32	-57	60
	743	2019-01-22 08:36:42.10	-623	1276	-1467	-2	3	6	-70	-11	-59	40
	744	2019-01-22 08:36:42.11	-632	1282	-1464	-4	2	8	-89	-32	-57	60
	745	2019-01-22 08:36:42.12	-624	1281	-1475	-8	2	6	-80	-22	-58	51
	746	2019-01-22 08:36:42.13	-635	1291	-1484	-11	2	6	-84	-35	-49	59
	747	2019-01-22 08:36:42.14	-630	1290	-1475	-15	2	2	-69	-18	-51	43
	748	2019-01-22 08:36:42.15	-629	1298	-1484	-17	1	-1	-76	-22	-54	49
	749	2019-01-22 08:36:42.16	-623	1297	-1482	-15	-5	-6	-70	-11	-59	40
	750	2019-01-22 08:36:42.17	-628	1295	-1483	-16	-6	-12	-81	-20	-61	50
	751	2019-01-22 08:36:42.18	-621	1290	-1478	-12	-8	-14	-73	-11	-62	42
	752	2019-01-22 08:36:42.19	-616	1294	-1472	-10	-7	-14	-83	-23	-60	53
	753	2019-01-22 08:36:42.20	-613	1299	-1461	-7	-2	-14	-78	-14	-64	46
	754	2019-01-22 08:36:42.21	-619	1294	-1474	-14	8	-15	-91	-30	-61	60
	755	2019-01-22 08:36:42.22	-630	1281	-1481	-11	9	-13	-82	-19	-63	50
	756	2019-01-22 08:36:42.23	-626	1281	-1494	-3	9	-7	-91	-32	-59	61
	757	2019-01-22 08:36:42.24	-633	1278	-1488	5	5	-1	-80	-19	-61	49
	758	2019-01-22 08:36:42.25	-631	1274	-1490	17	1	7	-91	-35	-56	63
	759	2019-01-22 08:36:42.26	-629	1277	-1485	27	-1	11	-82	-26	-56	54
	760	2019-01-22 08:36:42.27	-623	1286	-1482	33	0	9	-90	-40	-50	65
	761	2019-01-22 08:36:42.28	-619	1290	-1484	30	-2	11	-86	-35	-51	60
	762	2019-01-22 08:36:42.29	-623	1292	-1480	22	-3	9	-98	-52	-46	75
	763	2019-01-22 08:36:42.30	-631	1283	-1479	12	1	4	-94	-44	-50	69
	764	2019-01-22 08:36:42.31	-616	1279	-1485	0	8	0	-102	-56	-46	79
	765	2019-01-22 08:36:42.32	-625	1270	-1482	-7	9	-3	-93	-44	-49	68
	766	2019-01-22 08:36:42.33	-630	1277	-1482	-8	-2	-4	-101	-55	-46	78
	767	2019-01-22 08:36:42.34	-616	1288	-1483	-11	-5	-6	-96	-48	-48	72
	768	2019-01-22 08:36:42.35	-624	1294	-1489	-16	-6	-10	-100	-54	-46	77
	769	2019-01-22 08:36:42.36	-623	1304	-1480	-18	-11	-16	-87	-41	-46	64
	770	2019-01-22 08:36:42.37	-628	1298	-1478	-22	-14	-22	-88	-47	-41	67
	771	2019-01-22 08:36:42.38	-619	1292	-1482	-30	-13	-24	-85	-38	-47	61
	772	2019-01-22 08:36:42.39	-612	1288	-1474	-33	-12	-27	-96	-47	-49	71
	773	2019-01-22 08:36:42.40	-615	1276	-1467	-34	-8	-28	-92	-38	-54	65
	774	2019-01-22 08:36:42.41	-622	1273	-1465	-37	-7	-26	-99	-47	-52	73
	775	2019-01-22 08:36:42.42	-618	1269	-1475	-37	-7	-26	-89	-34	-55	61
	776	2019-01-22 08:36:42.43	-623	1274	-1475	-35	-10	-20	-93	-37	-56	65
	777	2019-01-22 08:36:42.44	-623	1279	-1477	-31	-12	-15	-85	-30	-55	57
	778	2019-01-22 08:36:42.45	-619	1284	-1471	-30	-11	-10	-88	-39	-49	63
	779	2019-01-22 08:36:42.46	-624	1291	-1475	-29	-12	-8	-83	-33	-50	58
	780	2019-01-22 08:36:42.47	-634	1300	-1478	-26	-8	-7	-91	-43	-48	67
	781	2019-01-22 08:36:42.48	-620	1309	-1482	-32	-8	-4	-80	-28	-52	54
	782	2019-01-22 08:36:42.49	-625	1305	-1473	-29	-10	-1	-84	-34	-50	59
	783	2019-01-22 08:36:42.50	-619	1296	-1490	-26	-7	-4	-82	-31	-51	56
	784	2019-01-22 08:36:42.51	-619	1290	-1486	-17	-11	0	-85	-33	-52	59
	785	2019-01-22 08:36:42.52	-630	1295	-1480	-3	-15	1	-79	-25	-54	52
	786	2019-01-22 08:36:42.53	-619	1300	-1473	8	-14	0	-81	-27	-54	54
	787	2019-01-22 08:36:42.54	-625	1305	-1465	8	-9	0	-72	-18	-54	45
	788	2019-01-22 08:36:42.55	-620	1308	-1470	9	0	0	-80	-25	-55	52
	789	2019-01-22 08:36:42.56	-633	1297	-1475	4	6	-5	-78	-19	-59	48
	790	2019-01-22 08:36:42.57	-626	1285	-1481	4	10	-2	-84	-30	-54	57
	791	2019-01-22 08:36:42.58	-618	1275	-1483	10	7	3	-83	-27	-56	55
	792	2019-01-22 08:36:42.59	-625	1280	-1485	19	2	7	-89	-35	-54	62
	793	2019-01-22 08:36:42.60	-625	1284	-1477	25	-4	11	-96	-42	-54	69
	794	2019-01-22 08:36:42.61	-632	1299	-1481	29	-1	12	-90	-38	-52	64
	795	2019-01-22 08:36:42.62	-622	1301	-1477	24	-2	14	-87	-28	-59	57
	796	2019-01-22 08:36:42.63	-635	1305	-1483	20	5	10	-89	-36	-53	62
	797	2019-01-22 08:36:42.64	-619	1298	-1477	15	9	7	-92	-37	-55	64
	798	2019-01-22 08:36:42.65	-610	1294	-1478	13	7	3	-96	-44	-52	70
	799	2019-01-22 08:36:42.66	-617	1289	-1474	15	14	-1	-97	-43	-54	70
	800	2019-01-22 08:36:42.67	-624	1291	-1472	15	15	-6	-101	-50	-51	75
	801	2019-01-22 08:36:42.68	-618	1285	-1475	16	14	-12	-98	-46	-52	72
	802	2019-01-22 08:36:42.69	-626	1285	-1487	13	18	-17	-100	-51	-49	75
	803	2019-01-22 08:36:42.70	-619	1285	-1491	9	11	-20	-102	-49	-53	75
	804	2019-01-22 08:36:42.71	-620	1281	-1489	2	6	-24	-110	-56	-54	83
	805	2019-01-22 08:36:42.72	-603	1280	-1495	-4	2	-26	-112	-54	-58	83
	806	2019-01-22 08:36:42.73	-610	1283	-1495	-9	-6	-30	-111	-58	-53	84
	807	2019-01-22 08:36:42.74	-601	1276	-1487	-13	-10	-30	-111	-58	-53	84
	808	2019-01-22 08:36:42.75	-607	1279	-1484	-11	-13	-26	-110	-63	-47	86
	809	2019-01-22 08:36:42.76	-613	1272	-1479	-13	-9	-26	-106	-57	-49	81
	810	2019-01-22 08:36:42.77	-617	1279	-1472	-15	-7	-21	-100	-53	-47	76
	811	2019-01-22 08:36:42.78	-614	1270	-1472	-16	-11	-17	-102	-51	-51	76
	812	2019-01-22 08:36:42.79	-619	1267	-1476	-20	-5	-15	-106	-52	-54	79
	813	2019-01-22 08:36:42.80	-622	1276	-1476	-23	-8	-11	-107	-52	-55	79
	814	2019-01-22 08:36:42.81	-626	1283	-1492	-23	-13	-4	-103	-51	-52	77
	815	2019-01-22 08:36:42.82	-624	1284	-1478	-25	-12	-2	-107	-56	-51	81
	816	2019-01-22 08:36:42.83	-620	1283	-1484	-27	-19	3	-108	-55	-53	81
	817	2019-01-22 08:36:42.84	-618	1292	-1482	-24	-19	6	-107	-53	-54	80
	818	2019-01-22 08:36:42.85	-629	1287	-1478	-23	-19	9	-101	-50	-51	75
	819	2019-01-22 08:36:42.86	-631	1282	-1480	-18	-23	14	-96	-46	-50	71
	820	2019-01-22 08:36:42.87	-637	1288	-1476	-15	-17	14	-93	-43	-50	68
	821	2019-01-22 08:36:42.88	-636	1293	-1474	-12	-18	15	-95	-42	-53	68
	822	2019-01-22 08:36:42.89	-631	1297	-1467	-10	-12	15	-94	-40	-54	67
	823	2019-01-22 08:36:42.90	-642	1300	-1479	-12	-7	13	-93	-36	-57	64
	824	2019-01-22 08:36:42.91	-634	1310	-1472	-12	-7	9	-85	-29	-56	57
	825	2019-01-22 08:36:42.92	-630	1308	-1467	-10	2	7	-84	-26	-58	55
	826	2019-01-22 08:36:42.93	-637	1311	-1461	-12	1	3	-85	-36	-49	60
	827	2019-01-22 08:36:42.94	-633	1312	-1471	-12	12	-3	-92	-42	-50	67
	828	2019-01-22 08:36:42.95	-627	1309	-1475	-9	13	-6	-87	-38	-49	62
	829	2019-01-22 08:36:42.96	-625	1305	-1478	-2	14	-7	-99	-47	-52	73
	830	2019-01-22 08:36:42.97	-620	1312	-1481	2	12	-9	-92	-45	-47	68
	831	2019-01-22 08:36:42.98	-628	1303	-1481	7	9	-10	-90	-48	-42	69
	832	2019-01-22 08:36:42.99	-627	1305	-1480	6	12	-12	-83	-37	-46	60
	833	2019-01-22 08:36:43.00	-619	1304	-1478	8	6	-11	-94	-43	-51	68
	834	2019-01-22 08:36:43.01	-628	1313	-1470	8	9	-13	-96	-45	-51	70
	835	2019-01-22 08:36:43.02	-623	1303	-1484	9	13	-13	-90	-37	-53	63
	836	2019-01-22 08:36:43.03	-623	1291	-1486	11	12	-12	-85	-33	-52	59
	837	2019-01-22 08:36:43.04	-615	1294	-1473	16	10	-11	-93	-39	-54	66
	838	2019-01-22 08:36:43.05	-613	1285	-1495	22	6	-7	-88	-35	-53	61
	839	2019-01-22 08:36:43.06	-622	1286	-1488	23	10	-7	-96	-42	-54	69
	840	2019-01-22 08:36:43.07	-621	1288	-1479	26	4	-7	-91	-34	-57	62
	841	2019-01-22 08:36:43.08	-621	1288	-1469	30	9	-10	-96	-38	-58	67
	842	2019-01-22 08:36:43.09	-620	1273	-1471	31	6	-12	-84	-25	-59	54
	843	2019-01-22 08:36:43.10	-608	1287	-1480	27	12	-17	-76	-22	-54	49
	844	2019-01-22 08:36:43.11	-622	1289	-1484	19	13	-23	-62	-6	-56	34
	845	2019-01-22 08:36:43.12	-619	1280	-1482	6	12	-28	-72	-17	-55	44
	846	2019-01-22 08:36:43.13	-615	1279	-1479	-2	14	-30	-71	-15	-56	43
	847	2019-01-22 08:36:43.14	-621	1276	-1492	-10	12	-29	-88	-33	-55	60
	848	2019-01-22 08:36:43.15	-605	1278	-1485	-13	8	-27	-80	-25	-55	52
	849	2019-01-22 08:36:43.16	-605	1283	-1485	-11	1	-27	-82	-28	-54	55
	850	2019-01-22 08:36:43.17	-603	1271	-1479	-16	0	-27	-70	-18	-52	44
	851	2019-01-22 08:36:43.18	-612	1268	-1482	-16	-4	-23	-74	-21	-53	47
	852	2019-01-22 08:36:43.19	-613	1277	-1481	-19	-3	-20	-60	-8	-52	34
	853	2019-01-22 08:36:43.20	-617	1276	-1484	-22	-5	-17	-64	-17	-47	40
	854	2019-01-22 08:36:43.21	-618	1274	-1482	-25	-5	-11	-51	-8	-43	29
	855	2019-01-22 08:36:43.22	-629	1268	-1478	-24	-6	-3	-56	-10	-46	33
	856	2019-01-22 08:36:43.23	-620	1266	-1486	-21	-15	8	-49	4	-53	22
	857	2019-01-22 08:36:43.24	-618	1280	-1474	-15	-15	15	-67	-7	-60	37
	858	2019-01-22 08:36:43.25	-618	1292	-1475	-11	-11	19	-79	-8	-71	43
	859	2019-01-22 08:36:43.26	-618	1297	-1476	-11	-4	18	-108	-26	-82	67
	860	2019-01-22 08:36:43.27	-631	1298	-1473	-14	0	15	-116	-25	-91	70
	861	2019-01-22 08:36:43.28	-624	1307	-1478	-10	-2	11	-136	-43	-93	89
	862	2019-01-22 08:36:43.29	-626	1314	-1481	-9	-3	5	-134	-38	-96	86
	863	2019-01-22 08:36:43.30	-622	1320	-1482	-12	-2	-3	-151	-53	-98	102
	864	2019-01-22 08:36:43.31	-629	1316	-1495	-14	-3	-8	-153	-50	-103	101
	865	2019-01-22 08:36:43.32	-626	1309	-1482	-11	-4	-16	-172	-70	-102	121
	866	2019-01-22 08:36:43.33	-608	1299	-1489	-11	-1	-19	-170	-64	-106	117
	867	2019-01-22 08:36:43.34	-619	1303	-1481	-9	-3	-22	-186	-83	-103	134
	868	2019-01-22 08:36:43.35	-630	1295	-1469	-5	1	-23	-179	-77	-102	128
	869	2019-01-22 08:36:43.36	-610	1290	-1467	1	6	-22	-188	-94	-94	141
	870	2019-01-22 08:36:43.37	-607	1280	-1489	7	10	-23	-193	-96	-97	144
	871	2019-01-22 08:36:43.38	-604	1303	-1468	13	10	-21	-213	-115	-98	164
	872	2019-01-22 08:36:43.39	-615	1289	-1477	16	8	-23	-208	-111	-97	159
	873	2019-01-22 08:36:43.40	-615	1288	-1482	8	12	-23	-212	-116	-96	164
	874	2019-01-22 08:36:43.41	-613	1278	-1494	3	16	-19	-203	-106	-97	154
	875	2019-01-22 08:36:43.42	-611	1280	-1491	6	10	-13	-206	-112	-94	159
	876	2019-01-22 08:36:43.43	-618	1278	-1482	11	2	-6	-188	-95	-93	141
	877	2019-01-22 08:36:43.44	-614	1277	-1475	14	-1	-3	-191	-103	-88	147
	878	2019-01-22 08:36:43.45	-605	1271	-1478	15	-3	2	-176	-91	-85	133
	879	2019-01-22 08:36:43.46	-608	1279	-1474	16	-6	5	-179	-99	-80	139
	880	2019-01-22 08:36:43.47	-622	1282	-1476	9	-7	5	-164	-82	-82	123
	881	2019-01-22 08:36:43.48	-620	1281	-1480	1	-8	6	-169	-87	-82	128
	882	2019-01-22 08:36:43.49	-622	1295	-1487	-6	-5	5	-155	-73	-82	114
	883	2019-01-22 08:36:43.50	-616	1299	-1475	-11	-6	0	-166	-88	-78	127
	884	2019-01-22 08:36:43.51	-614	1304	-1483	-15	-6	-4	-155	-80	-75	117
	885	2019-01-22 08:36:43.52	-617	1300	-1485	-14	-5	-8	-165	-92	-73	128
	886	2019-01-22 08:36:43.53	-612	1297	-1485	-11	-6	-10	-152	-79	-73	115
	887	2019-01-22 08:36:43.54	-625	1291	-1492	-4	-7	-8	-160	-92	-68	126
	888	2019-01-22 08:36:43.55	-619	1270	-1491	3	-11	-3	-144	-78	-66	111
	889	2019-01-22 08:36:43.56	-623	1268	-1480	15	-13	4	-148	-85	-63	116
	890	2019-01-22 08:36:43.57	-613	1276	-1470	19	-13	9	-134	-71	-63	102
	891	2019-01-22 08:36:43.58	-617	1284	-1474	18	-6	9	-144	-84	-60	114
	892	2019-01-22 08:36:43.59	-624	1295	-1486	10	-4	5	-135	-75	-60	105
	893	2019-01-22 08:36:43.60	-620	1292	-1478	0	2	1	-150	-92	-58	121
	894	2019-01-22 08:36:43.61	-626	1285	-1484	-6	5	-7	-142	-81	-61	111
	895	2019-01-22 08:36:43.62	-606	1282	-1483	-7	2	-13	-150	-91	-59	120
	896	2019-01-22 08:36:43.63	-618	1275	-1482	-8	1	-18	-136	-74	-62	105
	897	2019-01-22 08:36:43.64	-617	1280	-1488	-8	-2	-17	-140	-79	-61	109
	898	2019-01-22 08:36:43.65	-615	1276	-1488	-8	-6	-18	-125	-61	-64	93
	899	2019-01-22 08:36:43.66	-614	1281	-1490	-12	-11	-19	-130	-68	-62	99
	900	2019-01-22 08:36:43.67	-611	1288	-1481	-17	-11	-15	-117	-52	-65	84
	901	2019-01-22 08:36:43.68	-612	1269	-1470	-24	-4	-12	-125	-66	-59	95
	902	2019-01-22 08:36:43.69	-611	1267	-1470	-26	1	-8	-110	-52	-58	81
	903	2019-01-22 08:36:43.70	-618	1267	-1474	-24	3	-2	-114	-61	-53	87
	904	2019-01-22 08:36:43.71	-610	1276	-1479	-15	8	6	-97	-44	-53	70
	905	2019-01-22 08:36:43.72	-621	1284	-1484	-11	13	8	-100	-49	-51	74
	906	2019-01-22 08:36:43.73	-615	1282	-1491	-14	18	12	-83	-32	-51	57
	907	2019-01-22 08:36:43.74	-624	1285	-1492	-13	13	17	-91	-40	-51	65
	908	2019-01-22 08:36:43.75	-624	1294	-1497	-12	4	20	-78	-28	-50	53
	909	2019-01-22 08:36:43.76	-610	1301	-1476	-9	-1	19	-88	-43	-45	65
	910	2019-01-22 08:36:43.77	-617	1304	-1476	-8	-1	11	-74	-30	-44	52
	911	2019-01-22 08:36:43.78	-617	1302	-1482	-10	-2	3	-96	-55	-41	75
	912	2019-01-22 08:36:43.79	-621	1308	-1479	-11	-5	-3	-95	-53	-42	74
	913	2019-01-22 08:36:43.80	-624	1314	-1474	-14	-8	-15	-109	-69	-40	89
	914	2019-01-22 08:36:43.81	-620	1305	-1474	-18	-4	-24	-96	-55	-41	75
	915	2019-01-22 08:36:43.82	-628	1305	-1477	-23	-3	-30	-107	-70	-37	88
	916	2019-01-22 08:36:43.83	-601	1315	-1488	-26	1	-35	-103	-63	-40	83
	917	2019-01-22 08:36:43.84	-613	1308	-1466	-28	2	-37	-110	-68	-42	89
	918	2019-01-22 08:36:43.85	-618	1289	-1481	-29	8	-38	-107	-64	-43	85
	919	2019-01-22 08:36:43.86	-617	1292	-1479	-23	6	-30	-120	-83	-37	101
	920	2019-01-22 08:36:43.87	-611	1283	-1475	-18	2	-23	-114	-74	-40	94
	921	2019-01-22 08:36:43.88	-610	1275	-1478	-12	1	-12	-124	-86	-38	105
	922	2019-01-22 08:36:43.89	-608	1271	-1485	-3	0	-2	-118	-80	-38	99
	923	2019-01-22 08:36:43.90	-609	1282	-1475	6	-5	9	-128	-92	-36	110
	924	2019-01-22 08:36:43.91	-598	1289	-1467	15	-2	12	-118	-79	-39	98
	925	2019-01-22 08:36:43.92	-616	1294	-1476	11	6	15	-124	-91	-33	107
	926	2019-01-22 08:36:43.93	-602	1299	-1487	4	9	16	-112	-80	-32	96
	927	2019-01-22 08:36:43.94	-613	1305	-1489	0	7	15	-119	-90	-29	104
	928	2019-01-22 08:36:43.95	-604	1300	-1488	-3	1	12	-112	-79	-33	95
	929	2019-01-22 08:36:43.96	-614	1312	-1486	-3	0	10	-116	-88	-28	102
	930	2019-01-22 08:36:43.97	-615	1316	-1492	-6	-2	5	-103	-75	-28	89
	931	2019-01-22 08:36:43.98	-608	1317	-1485	-5	-8	1	-105	-81	-24	93
	932	2019-01-22 08:36:43.99	-616	1318	-1472	2	-11	-7	-91	-65	-26	78
	933	2019-01-22 08:36:44.00	-626	1323	-1464	2	-7	-15	-95	-72	-23	83
	934	2019-01-22 08:36:44.01	-619	1317	-1457	-3	4	-26	-82	-55	-27	68
	935	2019-01-22 08:36:44.02	-622	1309	-1466	-2	8	-30	-85	-60	-25	72
	936	2019-01-22 08:36:44.03	-625	1299	-1465	-2	9	-31	-71	-45	-26	58
	937	2019-01-22 08:36:44.04	-619	1293	-1468	1	15	-29	-74	-51	-23	62
	938	2019-01-22 08:36:44.05	-620	1284	-1470	3	14	-26	-61	-35	-26	48
	939	2019-01-22 08:36:44.06	-605	1284	-1474	9	13	-19	-63	-40	-23	51
	940	2019-01-22 08:36:44.07	-606	1281	-1474	12	11	-9	-55	-29	-26	42
	941	2019-01-22 08:36:44.08	-609	1289	-1479	17	12	-5	-59	-39	-20	49
	942	2019-01-22 08:36:44.09	-599	1292	-1476	18	17	-3	-48	-24	-24	36
	943	2019-01-22 08:36:44.10	-593	1290	-1492	14	18	-3	-50	-26	-24	38
	944	2019-01-22 08:36:44.11	-606	1296	-1492	11	16	-4	-42	-15	-27	28
	945	2019-01-22 08:36:44.12	-610	1292	-1495	9	12	-5	-44	-26	-18	35
	946	2019-01-22 08:36:44.13	-619	1294	-1494	7	9	-5	-36	-16	-20	26
	947	2019-01-22 08:36:44.14	-612	1291	-1484	6	1	-6	-34	-18	-16	26
	948	2019-01-22 08:36:44.15	-597	1275	-1492	9	-4	-4	-28	-5	-23	16
	949	2019-01-22 08:36:44.16	-611	1279	-1487	16	-12	0	-27	-15	-12	21
	950	2019-01-22 08:36:44.17	-605	1278	-1473	18	-10	3	-24	-6	-18	15
	951	2019-01-22 08:36:44.18	-605	1263	-1463	18	-6	6	-19	-7	-12	13
	952	2019-01-22 08:36:44.19	-607	1266	-1467	18	3	9	-15	-2	-13	8
	953	2019-01-22 08:36:44.20	-601	1267	-1478	15	9	10	-18	-10	-8	14
	954	2019-01-22 08:36:44.21	-605	1267	-1487	9	10	11	-13	-3	-10	8
	955	2019-01-22 08:36:44.22	-615	1273	-1495	5	8	13	-14	-4	-10	9
	956	2019-01-22 08:36:44.23	-608	1283	-1504	-5	5	14	-10	4	-14	3
	957	2019-01-22 08:36:44.24	-606	1291	-1496	-13	1	13	-14	-7	-7	10
	958	2019-01-22 08:36:44.25	-615	1304	-1492	-15	-5	9	-5	9	-14	-2
	959	2019-01-22 08:36:44.26	-615	1306	-1490	-16	-5	4	-9	1	-10	4
	960	2019-01-22 08:36:44.27	-619	1292	-1482	-11	-6	-4	-7	10	-17	-1
	961	2019-01-22 08:36:44.28	-619	1296	-1471	0	-7	-7	-6	8	-14	-1
	962	2019-01-22 08:36:44.29	-615	1298	-1471	9	-1	-14	3	16	-13	-9
	963	2019-01-22 08:36:44.30	-612	1297	-1463	10	6	-21	1	10	-9	-5
	964	2019-01-22 08:36:44.31	-617	1286	-1482	6	15	-24	5	16	-11	-10
	965	2019-01-22 08:36:44.32	-614	1289	-1475	5	15	-28	2	13	-11	-7
	966	2019-01-22 08:36:44.33	-614	1291	-1483	-2	21	-27	1	14	-13	-7
	967	2019-01-22 08:36:44.34	-621	1296	-1500	-5	23	-28	0	9	-9	-4
	968	2019-01-22 08:36:44.35	-619	1293	-1500	-4	22	-28	7	18	-11	-12
	969	2019-01-22 08:36:44.36	-620	1295	-1493	-2	22	-26	12	19	-7	-15
	970	2019-01-22 08:36:44.37	-622	1286	-1490	1	20	-23	16	27	-11	-21
	971	2019-01-22 08:36:44.38	-611	1285	-1485	8	20	-19	17	25	-8	-21
	972	2019-01-22 08:36:44.39	-611	1277	-1486	14	22	-16	19	28	-9	-23
	973	2019-01-22 08:36:44.40	-602	1286	-1485	20	24	-14	17	23	-6	-20
	974	2019-01-22 08:36:44.41	-613	1289	-1484	21	27	-12	20	29	-9	-24
	975	2019-01-22 08:36:44.42	-607	1295	-1493	17	30	-11	24	28	-4	-26
	976	2019-01-22 08:36:44.43	-605	1296	-1484	14	31	-10	25	32	-7	-28
	977	2019-01-22 08:36:44.44	-610	1294	-1495	10	32	-11	21	24	-3	-22
	978	2019-01-22 08:36:44.45	-602	1285	-1496	12	31	-11	26	31	-5	-28
	979	2019-01-22 08:36:44.46	-605	1288	-1486	19	26	-10	34	38	-4	-36
	980	2019-01-22 08:36:44.47	-609	1294	-1484	24	23	-11	37	44	-7	-40
	981	2019-01-22 08:36:44.48	-593	1291	-1484	28	22	-11	34	40	-6	-37
	982	2019-01-22 08:36:44.49	-602	1287	-1482	31	23	-16	28	35	-7	-31
	983	2019-01-22 08:36:44.50	-598	1289	-1480	29	23	-21	24	26	-2	-25
	984	2019-01-22 08:36:44.51	-596	1286	-1483	21	25	-24	20	24	-4	-22
	985	2019-01-22 08:36:44.52	-606	1282	-1482	13	28	-33	17	20	-3	-18
	986	2019-01-22 08:36:44.53	-608	1282	-1477	5	31	-37	16	21	-5	-18
	987	2019-01-22 08:36:44.54	-612	1281	-1482	-2	36	-40	14	20	-6	-17
	988	2019-01-22 08:36:44.55	-610	1266	-1495	-8	34	-40	10	19	-9	-14
	989	2019-01-22 08:36:44.56	-593	1264	-1505	-10	29	-38	12	21	-9	-16
	990	2019-01-22 08:36:44.57	-595	1271	-1496	-10	22	-33	14	20	-6	-17
	991	2019-01-22 08:36:44.58	-589	1270	-1493	-13	17	-30	19	25	-6	-22
	992	2019-01-22 08:36:44.59	-587	1266	-1495	-14	17	-27	26	29	-3	-27
	993	2019-01-22 08:36:44.60	-602	1269	-1490	-13	16	-27	22	21	1	-21
	994	2019-01-22 08:36:44.61	-594	1268	-1507	-14	16	-22	20	24	-4	-22
	995	2019-01-22 08:36:44.62	-591	1276	-1491	-10	14	-19	22	26	-4	-24
	996	2019-01-22 08:36:44.63	-594	1286	-1483	-11	21	-22	24	34	-10	-29
	997	2019-01-22 08:36:44.64	-601	1278	-1492	-12	28	-24	29	39	-10	-34
	998	2019-01-22 08:36:44.65	-589	1289	-1494	-7	27	-24	32	41	-9	-36
	999	2019-01-22 08:36:44.66	-596	1292	-1499	1	25	-25	39	44	-5	-41
	1000	2019-01-22 08:36:44.67	-585	1281	-1499	4	22	-25	35	43	-8	-39
	1001	2019-01-22 08:36:44.68	-591	1280	-1499	6	19	-25	34	41	-7	-37
	1002	2019-01-22 08:36:44.69	-592	1283	-1494	12	19	-29	30	40	-10	-35
	1003	2019-01-22 08:36:44.70	-592	1271	-1499	11	19	-31	36	46	-10	-41
	1004	2019-01-22 08:36:44.71	-590	1270	-1495	3	19	-30	30	44	-14	-37
	1005	2019-01-22 08:36:44.72	-588	1264	-1497	1	16	-26	31	43	-12	-37
	1006	2019-01-22 08:36:44.73	-592	1273	-1505	3	15	-23	21	32	-11	-26
	1007	2019-01-22 08:36:44.74	-592	1278	-1505	0	14	-23	27	35	-8	-31
	1008	2019-01-22 08:36:44.75	-604	1284	-1502	-8	12	-18	25	30	-5	-27
	1009	2019-01-22 08:36:44.76	-597	1281	-1505	-11	12	-14	25	32	-7	-28
	1010	2019-01-22 08:36:44.77	-601	1279	-1502	-11	6	-10	17	24	-7	-20
	1011	2019-01-22 08:36:44.78	-602	1292	-1500	-8	3	-8	24	27	-3	-25
	1012	2019-01-22 08:36:44.79	-597	1286	-1490	-7	4	-5	22	26	-4	-24
	1013	2019-01-22 08:36:44.80	-593	1287	-1494	-2	2	-4	28	30	-2	-29
	1014	2019-01-22 08:36:44.81	-586	1283	-1488	-1	2	-5	14	19	-5	-16
	1015	2019-01-22 08:36:44.82	-587	1283	-1489	1	1	-8	12	21	-9	-16
	1016	2019-01-22 08:36:44.83	-588	1280	-1488	2	1	-8	6	17	-11	-11
	1017	2019-01-22 08:36:44.84	-592	1281	-1491	-4	-2	-11	14	23	-9	-18
	1018	2019-01-22 08:36:44.85	-591	1287	-1497	-3	-3	-12	3	15	-12	-9
	1019	2019-01-22 08:36:44.86	-581	1277	-1496	-9	-5	-13	2	13	-11	-7
	1020	2019-01-22 08:36:44.87	-592	1293	-1493	-10	-8	-15	-6	8	-14	-1
	1021	2019-01-22 08:36:44.88	-599	1288	-1500	-4	-10	-17	5	15	-10	-10
	1022	2019-01-22 08:36:44.89	-585	1292	-1494	3	-11	-18	-1	7	-8	-3
	1023	2019-01-22 08:36:44.90	-596	1288	-1494	1	-11	-22	2	9	-7	-5
	1024	2019-01-22 08:36:44.91	-596	1289	-1486	-4	-8	-25	-6	0	-6	3
	1025	2019-01-22 08:36:44.92	-593	1289	-1491	-8	-5	-27	2	6	-4	-4
	1026	2019-01-22 08:36:44.93	-600	1279	-1487	-9	-4	-29	-7	-1	-6	4
	1027	2019-01-22 08:36:44.94	-607	1269	-1507	-7	-2	-25	2	8	-6	-5
	1028	2019-01-22 08:36:44.95	-600	1267	-1495	-2	-6	-20	-3	7	-10	-2
	1029	2019-01-22 08:36:44.96	-601	1266	-1494	4	-9	-14	8	19	-11	-13
	1030	2019-01-22 08:36:44.97	-598	1266	-1483	9	-14	-4	-5	12	-17	-3
	1031	2019-01-22 08:36:44.98	-598	1264	-1483	10	-11	-2	7	16	-9	-11
	1032	2019-01-22 08:36:44.99	-596	1275	-1479	7	-3	1	-3	7	-10	-2
	1033	2019-01-22 08:36:45.00	-608	1279	-1495	2	3	1	10	24	-14	-17
	1034	2019-01-22 08:36:45.01	-610	1274	-1502	0	2	3	-9	9	-18	0
	1035	2019-01-22 08:36:45.02	-607	1270	-1509	-1	0	4	-3	16	-19	-6
	1036	2019-01-22 08:36:45.03	-610	1274	-1503	2	-2	2	-15	-1	-14	8
	1037	2019-01-22 08:36:45.04	-611	1284	-1495	5	-6	0	-5	9	-14	-2
	1038	2019-01-22 08:36:45.05	-614	1291	-1496	0	-5	-5	-10	2	-12	4
	1039	2019-01-22 08:36:45.06	-610	1292	-1488	-4	0	-12	1	8	-7	-4
	1040	2019-01-22 08:36:45.07	-608	1281	-1486	-12	8	-30	-12	-8	-4	10
	1041	2019-01-22 08:36:45.08	-597	1280	-1490	-14	14	-34	-6	0	-6	3
	1042	2019-01-22 08:36:45.09	-598	1274	-1491	-15	12	-36	-16	-6	-10	11
	1043	2019-01-22 08:36:45.10	-593	1269	-1496	-16	11	-38	-7	5	-12	1
	1044	2019-01-22 08:36:45.11	-592	1266	-1497	-18	10	-36	-17	-6	-11	11
	1045	2019-01-22 08:36:45.12	-589	1258	-1492	-18	11	-33	-8	3	-11	2
	1046	2019-01-22 08:36:45.13	-589	1269	-1510	-14	9	-29	-16	-3	-13	9
	1047	2019-01-22 08:36:45.14	-591	1263	-1504	-10	6	-26	-7	8	-15	0
	1048	2019-01-22 08:36:45.15	-590	1270	-1504	-11	4	-23	-16	-5	-11	10
	1049	2019-01-22 08:36:45.16	-586	1279	-1511	-12	1	-21	-3	6	-9	-1
	1050	2019-01-22 08:36:45.17	-590	1271	-1496	-16	1	-18	-11	-5	-6	8
	1051	2019-01-22 08:36:45.18	-592	1265	-1506	-18	-5	-14	-2	6	-8	-2
	1052	2019-01-22 08:36:45.19	-592	1268	-1506	-16	-11	-7	-15	-5	-10	10
	1053	2019-01-22 08:36:45.20	-591	1262	-1497	-9	-15	-2	-5	7	-12	-1
	1054	2019-01-22 08:36:45.21	-596	1266	-1485	-3	-18	6	-11	1	-12	5
	1055	2019-01-22 08:36:45.22	-599	1274	-1497	-2	-17	9	-1	16	-17	-7
	1056	2019-01-22 08:36:45.23	-601	1269	-1497	-4	-17	10	-16	3	-19	6
	1057	2019-01-22 08:36:45.24	-613	1283	-1492	-4	-17	15	-9	9	-18	0
	1058	2019-01-22 08:36:45.25	-600	1284	-1499	-10	-17	15	-19	-7	-12	13
	1059	2019-01-22 08:36:45.26	-604	1285	-1493	-9	-17	14	-10	6	-16	2
	1060	2019-01-22 08:36:45.27	-604	1296	-1490	-9	-16	14	-24	-5	-19	14
	1061	2019-01-22 08:36:45.28	-614	1292	-1485	-9	-9	12	-18	3	-21	7
	1062	2019-01-22 08:36:45.29	-601	1286	-1494	-4	-4	12	-30	-13	-17	21
	1063	2019-01-22 08:36:45.30	-603	1270	-1501	2	-2	16	-18	-4	-14	11
	1064	2019-01-22 08:36:45.31	-611	1268	-1494	11	-5	19	-28	-14	-14	21
	1065	2019-01-22 08:36:45.32	-604	1266	-1498	18	-7	24	-19	0	-19	9
	1066	2019-01-22 08:36:45.33	-604	1274	-1493	21	-9	28	-26	-7	-19	16
	1067	2019-01-22 08:36:45.34	-610	1280	-1488	18	-8	27	-12	6	-18	3
	1068	2019-01-22 08:36:45.35	-611	1282	-1488	13	0	24	-16	-5	-11	10
	1069	2019-01-22 08:36:45.36	-611	1285	-1489	6	3	19	-7	6	-13	0
	1070	2019-01-22 08:36:45.37	-604	1290	-1480	2	9	12	-13	-1	-12	7
	1071	2019-01-22 08:36:45.38	-603	1295	-1482	-4	15	6	5	22	-17	-13
	1072	2019-01-22 08:36:45.39	-591	1298	-1502	-9	18	-1	0	9	-9	-4
	1073	2019-01-22 08:36:45.40	-599	1295	-1493	-13	21	-6	12	23	-11	-17
	1074	2019-01-22 08:36:45.41	-595	1285	-1495	-14	21	-13	4	15	-11	-9
	1075	2019-01-22 08:36:45.42	-590	1273	-1483	-11	20	-19	-2	15	-17	-6
	1076	2019-01-22 08:36:45.43	-587	1277	-1484	-3	19	-26	-18	-2	-16	10
	1077	2019-01-22 08:36:45.44	-595	1285	-1486	-1	17	-33	-10	4	-14	3
	1078	2019-01-22 08:36:45.45	-589	1282	-1502	-3	16	-42	-23	-10	-13	16
	1079	2019-01-22 08:36:45.46	-596	1283	-1509	-13	14	-45	-15	1	-16	7
	1080	2019-01-22 08:36:45.47	-585	1286	-1511	-19	8	-47	-24	-12	-12	18
	1081	2019-01-22 08:36:45.48	-595	1281	-1508	-29	-1	-48	-6	10	-16	-2
	1082	2019-01-22 08:36:45.49	-591	1270	-1495	-35	-5	-42	-13	1	-14	6
	1083	2019-01-22 08:36:45.50	-589	1275	-1496	-35	-5	-39	0	12	-12	-6
	1084	2019-01-22 08:36:45.51	-589	1274	-1501	-29	-6	-36	-6	1	-7	2
	1085	2019-01-22 08:36:45.52	-590	1256	-1489	-22	-7	-25	5	15	-10	-10
	1086	2019-01-22 08:36:45.53	-593	1262	-1480	-18	-2	-17	-6	2	-8	2
	1087	2019-01-22 08:36:45.54	-598	1264	-1477	-12	3	-9	-1	13	-14	-6
	1088	2019-01-22 08:36:45.55	-594	1267	-1493	-12	6	-3	-14	0	-14	7
	1089	2019-01-22 08:36:45.56	-596	1273	-1488	-14	9	3	-8	7	-15	0
	1090	2019-01-22 08:36:45.57	-610	1283	-1503	-21	4	10	-18	-6	-12	12
	1091	2019-01-22 08:36:45.58	-603	1287	-1505	-22	2	15	-10	6	-16	2
	1092	2019-01-22 08:36:45.59	-606	1296	-1509	-28	-4	17	-18	-3	-15	10
	1093	2019-01-22 08:36:45.60	-596	1300	-1504	-27	-8	19	-6	13	-19	-3
	1094	2019-01-22 08:36:45.61	-598	1306	-1494	-21	-11	17	-14	2	-16	6
	1095	2019-01-22 08:36:45.62	-615	1307	-1485	-16	-10	11	-6	13	-19	-3
	1096	2019-01-22 08:36:45.63	-604	1308	-1486	-16	-6	5	-15	1	-16	7
	1097	2019-01-22 08:36:45.64	-618	1304	-1484	-13	1	0	-8	11	-19	-1
	1098	2019-01-22 08:36:45.65	-606	1310	-1484	-11	4	-4	-18	0	-18	9
	1099	2019-01-22 08:36:45.66	-609	1313	-1495	-7	8	-10	-16	9	-25	3
	1100	2019-01-22 08:36:45.67	-602	1315	-1483	-4	14	-15	-28	-8	-20	18
	1101	2019-01-22 08:36:45.68	-593	1303	-1482	-2	20	-19	-22	-1	-21	11
	1102	2019-01-22 08:36:45.69	-585	1298	-1494	2	21	-20	-30	-13	-17	21
	1103	2019-01-22 08:36:45.70	-599	1286	-1499	7	24	-17	-22	-2	-20	12
	1104	2019-01-22 08:36:45.71	-591	1276	-1495	17	21	-12	-32	-14	-18	23
	1105	2019-01-22 08:36:45.72	-585	1270	-1500	24	17	-7	-24	-2	-22	13
	1106	2019-01-22 08:36:45.73	-579	1278	-1493	24	16	-1	-30	-11	-19	20
	1107	2019-01-22 08:36:45.74	-588	1282	-1496	21	17	1	-13	9	-22	2
	1108	2019-01-22 08:36:45.75	-570	1289	-1502	18	15	2	-12	4	-16	4
	1109	2019-01-22 08:36:45.76	-593	1293	-1497	12	15	5	-2	15	-17	-6
	1110	2019-01-22 08:36:45.77	-586	1288	-1516	9	12	5	-19	1	-20	9
	1111	2019-01-22 08:36:45.78	-579	1295	-1503	10	7	7	-17	6	-23	5
	1112	2019-01-22 08:36:45.79	-574	1277	-1507	21	1	6	-32	-13	-19	22
	1113	2019-01-22 08:36:45.80	-577	1274	-1487	30	-3	4	-16	-1	-15	8
	1114	2019-01-22 08:36:45.81	-577	1285	-1482	34	-5	2	-20	-12	-8	16
	1115	2019-01-22 08:36:45.82	-593	1285	-1497	28	-1	-7	-9	1	-10	4
	1116	2019-01-22 08:36:45.83	-596	1274	-1498	15	-2	-10	-16	-8	-8	12
	1117	2019-01-22 08:36:45.84	-589	1281	-1506	7	-4	-15	-8	4	-12	2
	1118	2019-01-22 08:36:45.85	-597	1282	-1499	0	-7	-19	-18	-7	-11	12
	1119	2019-01-22 08:36:45.86	-592	1277	-1496	-6	-6	-20	-12	6	-18	3
	1120	2019-01-22 08:36:45.87	-595	1270	-1496	-8	-5	-20	-20	-4	-16	12
	1121	2019-01-22 08:36:45.88	-594	1274	-1498	-4	-7	-19	-18	7	-25	5
	1122	2019-01-22 08:36:45.89	-588	1277	-1496	-4	-4	-20	-26	-4	-22	15
	1123	2019-01-22 08:36:45.90	-580	1271	-1492	-9	-1	-20	-18	4	-22	7
	1124	2019-01-22 08:36:45.91	-584	1272	-1488	-15	1	-24	-22	-4	-18	13
	1125	2019-01-22 08:36:45.92	-579	1278	-1489	-22	5	-25	-15	6	-21	4
	1126	2019-01-22 08:36:45.93	-591	1279	-1489	-29	9	-31	-22	-1	-21	11
	1127	2019-01-22 08:36:45.94	-584	1278	-1493	-35	10	-34	-22	3	-25	9
	1128	2019-01-22 08:36:45.95	-584	1270	-1493	-34	6	-35	-31	-10	-21	20
	1129	2019-01-22 08:36:45.96	-593	1265	-1500	-28	2	-33	-28	-6	-22	17
	1130	2019-01-22 08:36:45.97	-589	1268	-1507	-21	-9	-26	-28	-10	-18	19
	1131	2019-01-22 08:36:45.98	-599	1274	-1509	-14	-15	-21	-13	6	-19	3
	1132	2019-01-22 08:36:45.99	-583	1279	-1502	-16	-14	-15	-10	2	-12	4
	1133	2019-01-22 08:36:46.00	-594	1279	-1500	-21	-13	-13	-6	8	-14	-1
	1134	2019-01-22 08:36:46.01	-590	1278	-1487	-24	-8	-8	-15	-3	-12	9
	1135	2019-01-22 08:36:46.02	-586	1283	-1493	-24	-1	-5	-13	8	-21	2
	1136	2019-01-22 08:36:46.03	-591	1278	-1494	-22	3	-2	-24	0	-24	12
	1137	2019-01-22 08:36:46.04	-590	1273	-1495	-16	8	1	-24	1	-25	11
	1138	2019-01-22 08:36:46.05	-604	1279	-1499	-7	6	6	-28	-5	-23	16
	1139	2019-01-22 08:36:46.06	-596	1277	-1507	3	4	11	-28	-1	-27	14
	1140	2019-01-22 08:36:46.07	-589	1282	-1511	13	-3	14	-36	-13	-23	24
	1141	2019-01-22 08:36:46.08	-596	1295	-1492	18	-8	15	-34	-12	-22	23
	1142	2019-01-22 08:36:46.09	-589	1293	-1498	19	-8	13	-35	-17	-18	26
	1143	2019-01-22 08:36:46.10	-593	1301	-1486	20	-4	9	-34	-11	-23	22
	1144	2019-01-22 08:36:46.11	-605	1294	-1486	20	1	4	-36	-15	-21	25
	1145	2019-01-22 08:36:46.12	-605	1301	-1491	17	8	1	-39	-13	-26	26
	1146	2019-01-22 08:36:46.13	-610	1294	-1494	13	11	-5	-47	-20	-27	33
	1147	2019-01-22 08:36:46.14	-599	1293	-1484	7	18	-9	-48	-19	-29	33
	1148	2019-01-22 08:36:46.15	-605	1276	-1486	10	19	-13	-47	-23	-24	35
	1149	2019-01-22 08:36:46.16	-602	1275	-1490	17	18	-14	-45	-17	-28	31
	1150	2019-01-22 08:36:46.17	-595	1269	-1491	23	18	-12	-40	-14	-26	27
	1151	2019-01-22 08:36:46.18	-591	1273	-1498	24	14	-14	-44	-14	-30	29
	1152	2019-01-22 08:36:46.19	-593	1283	-1504	16	13	-12	-49	-19	-30	34
	1153	2019-01-22 08:36:46.20	-588	1278	-1498	4	10	-12	-64	-27	-37	45
	1154	2019-01-22 08:36:46.21	-583	1275	-1494	-3	10	-12	-57	-23	-34	40
	1155	2019-01-22 08:36:46.22	-585	1274	-1485	-8	11	-13	-59	-23	-36	41
	1156	2019-01-22 08:36:46.23	-584	1278	-1492	-12	12	-13	-54	-22	-32	38
	1157	2019-01-22 08:36:46.24	-585	1268	-1490	-13	15	-14	-51	-22	-29	36
	1158	2019-01-22 08:36:46.25	-586	1272	-1501	-14	17	-14	-48	-20	-28	34
	1159	2019-01-22 08:36:46.26	-589	1287	-1498	-14	17	-15	-43	-13	-30	28
	1160	2019-01-22 08:36:46.27	-592	1283	-1512	-16	15	-17	-35	-4	-31	19
	1161	2019-01-22 08:36:46.28	-605	1276	-1506	-18	11	-15	-34	-1	-33	17
	1162	2019-01-22 08:36:46.29	-593	1271	-1496	-12	7	-11	-37	-5	-32	21
	1163	2019-01-22 08:36:46.30	-593	1273	-1491	-5	4	-10	-41	-9	-32	25
	1164	2019-01-22 08:36:46.31	-584	1268	-1497	-1	8	-6	-36	-8	-28	22
	1165	2019-01-22 08:36:46.32	-608	1269	-1486	3	9	-7	-34	-8	-26	21
	1166	2019-01-22 08:36:46.33	-609	1294	-1493	6	14	-5	-37	-17	-20	27
	1167	2019-01-22 08:36:46.34	-604	1289	-1489	-4	14	-9	-50	-25	-25	37
	1168	2019-01-22 08:36:46.35	-602	1285	-1498	-12	22	-13	-59	-34	-25	46
	1169	2019-01-22 08:36:46.36	-600	1264	-1478	1	38	-20	-70	-42	-28	56
	1170	2019-01-22 08:36:46.37	-599	1264	-1483	11	48	-16	-81	-52	-29	66
	1171	2019-01-22 08:36:46.38	-597	1256	-1488	19	62	-14	-104	-77	-27	90
	1172	2019-01-22 08:36:46.39	-601	1264	-1496	21	66	-11	-124	-103	-21	113
	1173	2019-01-22 08:36:46.40	-599	1268	-1496	19	73	-9	-146	-125	-21	135
	1174	2019-01-22 08:36:46.41	-595	1270	-1501	20	77	-9	-156	-134	-22	145
	1175	2019-01-22 08:36:46.42	-592	1274	-1504	16	82	-14	-166	-140	-26	153
	1176	2019-01-22 08:36:46.43	-594	1274	-1517	10	83	-19	-166	-142	-24	154
	1177	2019-01-22 08:36:46.44	-584	1282	-1511	8	85	-25	-167	-146	-21	156
	1178	2019-01-22 08:36:46.45	-583	1265	-1512	10	88	-30	-156	-136	-20	146
	1179	2019-01-22 08:36:46.46	-581	1256	-1509	10	89	-32	-142	-125	-17	133
	1180	2019-01-22 08:36:46.47	-582	1267	-1521	13	92	-36	-120	-106	-14	113
	1181	2019-01-22 08:36:46.48	-579	1254	-1524	14	93	-34	-107	-91	-16	99
	1182	2019-01-22 08:36:46.49	-562	1273	-1523	17	94	-35	-82	-64	-18	73
	1183	2019-01-22 08:36:46.50	-561	1289	-1531	17	101	-38	-72	-48	-24	60
	1184	2019-01-22 08:36:46.51	-563	1284	-1533	17	108	-42	-59	-33	-26	46
	1185	2019-01-22 08:36:46.52	-548	1274	-1524	19	116	-47	-61	-32	-29	46
	1186	2019-01-22 08:36:46.53	-548	1253	-1527	25	124	-47	-51	-24	-27	37
	1187	2019-01-22 08:36:46.54	-543	1237	-1553	33	131	-43	-56	-26	-30	41
	1188	2019-01-22 08:36:46.55	-539	1218	-1561	36	126	-35	-51	-21	-30	36
	1189	2019-01-22 08:36:46.56	-524	1219	-1549	46	116	-26	-58	-27	-31	42
	1190	2019-01-22 08:36:46.57	-523	1207	-1566	49	105	-16	-56	-22	-34	39
	1191	2019-01-22 08:36:46.58	-513	1204	-1544	48	97	-2	-56	-22	-34	39
	1192	2019-01-22 08:36:46.59	-507	1219	-1552	46	91	0	-53	-20	-33	36
	1193	2019-01-22 08:36:46.60	-513	1206	-1548	41	82	5	-59	-28	-31	43
	1194	2019-01-22 08:36:46.61	-504	1185	-1557	38	75	11	-64	-37	-27	50
	1195	2019-01-22 08:36:46.62	-497	1189	-1583	38	60	17	-60	-31	-29	45
	1196	2019-01-22 08:36:46.63	-495	1183	-1557	41	39	28	-45	-18	-27	31
	1197	2019-01-22 08:36:46.64	-491	1182	-1541	43	24	33	-48	-19	-29	33
	1198	2019-01-22 08:36:46.65	-491	1190	-1532	37	13	39	-45	-17	-28	31
	1199	2019-01-22 08:36:46.66	-490	1205	-1531	26	9	38	-53	-23	-30	38
	1200	2019-01-22 08:36:46.67	-498	1193	-1535	14	5	36	-49	-16	-33	32
	1201	2019-01-22 08:36:46.68	-507	1191	-1548	3	-6	37	-55	-20	-35	37
	1202	2019-01-22 08:36:46.69	-509	1206	-1555	-10	-22	40	-40	-10	-30	25
	1203	2019-01-22 08:36:46.70	-494	1210	-1562	-19	-35	46	-42	-16	-26	29
	1204	2019-01-22 08:36:46.71	-511	1224	-1564	-28	-49	52	-34	-5	-29	19
	1205	2019-01-22 08:36:46.72	-509	1224	-1557	-34	-62	54	-40	-12	-28	26
	1206	2019-01-22 08:36:46.73	-502	1246	-1547	-42	-68	55	-32	-7	-25	19
	1207	2019-01-22 08:36:46.74	-503	1240	-1541	-52	-73	55	-39	-14	-25	26
	1208	2019-01-22 08:36:46.75	-508	1230	-1536	-60	-77	57	-31	-5	-26	18
	1209	2019-01-22 08:36:46.76	-513	1228	-1528	-61	-87	60	-40	-11	-29	25
	1210	2019-01-22 08:36:46.77	-521	1227	-1522	-57	-93	63	-32	-5	-27	18
	1211	2019-01-22 08:36:46.78	-515	1229	-1527	-57	-102	71	-39	-12	-27	25
	1212	2019-01-22 08:36:46.79	-524	1245	-1518	-64	-108	75	-30	-1	-29	15
	1213	2019-01-22 08:36:46.80	-527	1264	-1510	-73	-112	77	-43	-10	-33	26
	1214	2019-01-22 08:36:46.81	-525	1284	-1504	-88	-117	72	-38	-4	-34	21
	1215	2019-01-22 08:36:46.82	-534	1283	-1495	-101	-113	69	-43	-12	-31	27
	1216	2019-01-22 08:36:46.83	-547	1275	-1495	-108	-114	62	-29	-1	-28	15
	1217	2019-01-22 08:36:46.84	-542	1287	-1495	-109	-120	56	-33	-3	-30	18
	1218	2019-01-22 08:36:46.85	-554	1280	-1496	-106	-121	55	-19	13	-32	3
	1219	2019-01-22 08:36:46.86	-557	1293	-1491	-103	-120	50	-26	8	-34	9
	1220	2019-01-22 08:36:46.87	-564	1300	-1502	-102	-126	45	-18	16	-34	1
	1221	2019-01-22 08:36:46.88	-570	1316	-1481	-103	-130	42	-27	8	-35	9
	1222	2019-01-22 08:36:46.89	-577	1328	-1479	-106	-128	40	-15	18	-33	-1
	1223	2019-01-22 08:36:46.90	-574	1336	-1482	-112	-126	35	-21	9	-30	6
	1224	2019-01-22 08:36:46.91	-582	1334	-1478	-118	-122	30	-12	18	-30	-3
	1225	2019-01-22 08:36:46.92	-583	1332	-1480	-118	-115	30	-23	5	-28	9
	1226	2019-01-22 08:36:46.93	-571	1336	-1485	-112	-112	28	-12	16	-28	-2
	1227	2019-01-22 08:36:46.94	-572	1334	-1482	-107	-113	28	-14	14	-28	0
	1228	2019-01-22 08:36:46.95	-584	1332	-1484	-100	-111	29	-7	28	-35	-10
	1229	2019-01-22 08:36:46.96	-580	1336	-1480	-94	-107	29	-22	15	-37	3
	1230	2019-01-22 08:36:46.97	-583	1347	-1481	-83	-103	31	-9	28	-37	-9
	1231	2019-01-22 08:36:46.98	-589	1346	-1491	-79	-105	31	-17	15	-32	1
	1232	2019-01-22 08:36:46.99	-587	1333	-1480	-77	-107	34	-3	28	-31	-12
	1233	2019-01-22 08:36:47.00	-601	1335	-1478	-68	-112	35	-21	13	-34	4
	1234	2019-01-22 08:36:47.01	-590	1330	-1472	-60	-118	42	-11	22	-33	-5
	1235	2019-01-22 08:36:47.02	-590	1333	-1467	-64	-119	47	-32	-4	-28	18
	1236	2019-01-22 08:36:47.03	-585	1343	-1466	-63	-115	48	-16	14	-30	1
	1237	2019-01-22 08:36:47.04	-586	1349	-1441	-61	-113	48	-20	7	-27	6
	1238	2019-01-22 08:36:47.05	-588	1350	-1447	-61	-108	45	-9	22	-31	-6
	1239	2019-01-22 08:36:47.06	-590	1355	-1451	-60	-104	43	-13	12	-25	0
	1240	2019-01-22 08:36:47.07	-591	1346	-1459	-59	-107	42	-3	24	-27	-10
	1241	2019-01-22 08:36:47.08	-584	1346	-1446	-58	-110	44	-13	8	-21	2
	1242	2019-01-22 08:36:47.09	-585	1359	-1441	-53	-107	44	-4	24	-28	-10
	1243	2019-01-22 08:36:47.10	-585	1344	-1446	-59	-103	47	-19	13	-32	3
	1244	2019-01-22 08:36:47.11	-591	1344	-1441	-57	-101	50	-9	27	-36	-9
	1245	2019-01-22 08:36:47.12	-587	1358	-1430	-58	-97	54	-16	15	-31	0
	1246	2019-01-22 08:36:47.13	-588	1371	-1415	-56	-95	53	-7	26	-33	-9
	1247	2019-01-22 08:36:47.14	-572	1380	-1409	-58	-84	49	-21	10	-31	5
	1248	2019-01-22 08:36:47.15	-577	1375	-1434	-64	-70	49	-13	19	-32	-3
	1249	2019-01-22 08:36:47.16	-574	1377	-1441	-61	-73	49	-23	7	-30	8
	1250	2019-01-22 08:36:47.17	-571	1383	-1443	-55	-80	53	-14	20	-34	-3
	1251	2019-01-22 08:36:47.18	-575	1396	-1429	-48	-87	54	-24	9	-33	7
	1252	2019-01-22 08:36:47.19	-572	1405	-1426	-50	-88	49	-16	18	-34	-1
	1253	2019-01-22 08:36:47.20	-579	1394	-1424	-52	-86	44	-25	8	-33	8
	1254	2019-01-22 08:36:47.21	-575	1392	-1438	-47	-90	38	-18	19	-37	0
	1255	2019-01-22 08:36:47.22	-568	1397	-1429	-41	-96	30	-30	6	-36	12
	1256	2019-01-22 08:36:47.23	-575	1400	-1413	-36	-97	21	-22	14	-36	4
	1257	2019-01-22 08:36:47.24	-582	1404	-1435	-32	-94	11	-28	3	-31	12
	1258	2019-01-22 08:36:47.25	-585	1395	-1446	-27	-99	4	-15	18	-33	-1
	1259	2019-01-22 08:36:47.26	-595	1401	-1447	-17	-108	-4	-24	10	-34	7
	1260	2019-01-22 08:36:47.27	-587	1411	-1442	-14	-121	-5	-16	23	-39	-3
	1261	2019-01-22 08:36:47.28	-589	1408	-1450	-13	-130	-7	-29	6	-35	11
	1262	2019-01-22 08:36:47.29	-598	1394	-1441	-16	-140	-6	-24	5	-29	9
	1263	2019-01-22 08:36:47.30	-605	1385	-1422	-20	-143	-9	-29	-9	-20	19
	1264	2019-01-22 08:36:47.31	-611	1387	-1420	-15	-142	-11	-21	4	-25	8
	1265	2019-01-22 08:36:47.32	-621	1380	-1402	-12	-144	-12	-29	-4	-25	16
	1266	2019-01-22 08:36:47.33	-622	1376	-1399	-13	-136	-14	-27	5	-32	11
	1267	2019-01-22 08:36:47.34	-614	1363	-1405	-7	-130	-11	-36	-5	-31	20
	1268	2019-01-22 08:36:47.35	-623	1370	-1409	2	-123	-7	-24	7	-31	8
	1269	2019-01-22 08:36:47.36	-622	1364	-1406	11	-117	-7	-28	-3	-25	15
	1270	2019-01-22 08:36:47.37	-634	1366	-1422	18	-109	-3	-20	9	-29	5
	1271	2019-01-22 08:36:47.38	-637	1365	-1425	23	-98	2	-29	0	-29	14
	1272	2019-01-22 08:36:47.39	-640	1358	-1423	27	-90	4	-27	7	-34	10
	1273	2019-01-22 08:36:47.40	-631	1350	-1431	24	-85	9	-33	-5	-28	19
	1274	2019-01-22 08:36:47.41	-640	1328	-1426	22	-80	16	-34	-5	-29	19
	1275	2019-01-22 08:36:47.42	-635	1335	-1424	20	-76	23	-39	-10	-29	24
	1276	2019-01-22 08:36:47.43	-639	1326	-1419	22	-74	29	-41	-10	-31	25
	1277	2019-01-22 08:36:47.44	-645	1330	-1404	21	-63	31	-43	-11	-32	27
	1278	2019-01-22 08:36:47.45	-636	1326	-1431	21	-56	34	-37	0	-37	18
	1279	2019-01-22 08:36:47.46	-639	1339	-1431	26	-54	35	-47	-9	-38	28
	1280	2019-01-22 08:36:47.47	-633	1346	-1444	21	-52	38	-35	1	-36	17
	1281	2019-01-22 08:36:47.48	-623	1345	-1438	16	-50	41	-46	-15	-31	30
	1282	2019-01-22 08:36:47.49	-618	1345	-1437	11	-47	42	-43	-9	-34	26
	1283	2019-01-22 08:36:47.50	-608	1335	-1437	5	-42	44	-50	-18	-32	34
	1284	2019-01-22 08:36:47.51	-619	1332	-1434	9	-39	44	-46	-12	-34	29
	1285	2019-01-22 08:36:47.52	-612	1329	-1442	19	-38	43	-53	-22	-31	37
	1286	2019-01-22 08:36:47.53	-617	1325	-1450	24	-42	41	-44	-12	-32	28
	1287	2019-01-22 08:36:47.54	-620	1325	-1465	25	-48	44	-52	-24	-28	38
	1288	2019-01-22 08:36:47.55	-615	1328	-1453	19	-59	46	-49	-17	-32	33
	1289	2019-01-22 08:36:47.56	-619	1328	-1442	12	-64	47	-55	-24	-31	39
	1290	2019-01-22 08:36:47.57	-617	1333	-1431	6	-67	43	-48	-12	-36	30
	1291	2019-01-22 08:36:47.58	-616	1322	-1432	3	-70	43	-55	-19	-36	37
	1292	2019-01-22 08:36:47.59	-608	1328	-1432	1	-75	42	-46	-8	-38	27
	1293	2019-01-22 08:36:47.60	-612	1320	-1431	4	-77	42	-49	-18	-31	33
	1294	2019-01-22 08:36:47.61	-618	1325	-1424	7	-82	41	-42	-12	-30	27
	1295	2019-01-22 08:36:47.62	-610	1333	-1436	7	-84	38	-47	-20	-27	33
	1296	2019-01-22 08:36:47.63	-610	1339	-1435	0	-85	35	-48	-16	-32	32
	1297	2019-01-22 08:36:47.64	-610	1345	-1427	-12	-85	32	-56	-28	-28	42
	1298	2019-01-22 08:36:47.65	-623	1328	-1431	-27	-80	32	-44	-17	-27	30
	1299	2019-01-22 08:36:47.66	-623	1324	-1423	-41	-79	32	-45	-18	-27	31
	1300	2019-01-22 08:36:47.67	-620	1321	-1419	-35	-74	34	-38	-8	-30	23
	1301	2019-01-22 08:36:47.68	-628	1331	-1419	-30	-67	35	-40	-12	-28	26
	1302	2019-01-22 08:36:47.69	-622	1348	-1415	-22	-60	36	-38	-7	-31	22
	1303	2019-01-22 08:36:47.70	-631	1348	-1413	-18	-54	32	-45	-16	-29	30
	1304	2019-01-22 08:36:47.71	-623	1350	-1426	-18	-51	31	-44	-11	-33	27
	1305	2019-01-22 08:36:47.72	-627	1347	-1424	-18	-48	27	-46	-17	-29	31
	1306	2019-01-22 08:36:47.73	-636	1334	-1431	-21	-51	27	-48	-17	-31	32
	1307	2019-01-22 08:36:47.74	-634	1338	-1431	-22	-53	25	-56	-25	-31	40
	1308	2019-01-22 08:36:47.75	-634	1350	-1413	-25	-54	23	-50	-16	-34	33
	1309	2019-01-22 08:36:47.76	-640	1361	-1415	-29	-48	15	-49	-20	-29	34
	1310	2019-01-22 08:36:47.77	-640	1358	-1418	-34	-43	12	-43	-14	-29	28
	1311	2019-01-22 08:36:47.78	-631	1355	-1422	-32	-38	10	-42	-16	-26	29
	1312	2019-01-22 08:36:47.79	-635	1357	-1426	-30	-35	6	-38	-11	-27	24
	1313	2019-01-22 08:36:47.80	-635	1359	-1428	-26	-36	4	-43	-14	-29	28
	1314	2019-01-22 08:36:47.81	-636	1363	-1424	-22	-37	5	-34	1	-35	16
	1315	2019-01-22 08:36:47.82	-635	1363	-1419	-21	-38	1	-45	-8	-37	26
	1316	2019-01-22 08:36:47.83	-640	1369	-1415	-21	-36	-2	-47	-8	-39	27
	1317	2019-01-22 08:36:47.84	-648	1363	-1419	-21	-32	-7	-61	-28	-33	44
	1318	2019-01-22 08:36:47.85	-646	1374	-1405	-21	-29	-13	-48	-11	-37	29
	1319	2019-01-22 08:36:47.86	-649	1372	-1410	-24	-20	-13	-53	-14	-39	33
	1320	2019-01-22 08:36:47.87	-638	1365	-1406	-22	-12	-14	-54	-10	-44	32
	1321	2019-01-22 08:36:47.88	-641	1365	-1411	-17	-7	-12	-60	-18	-42	39
	1322	2019-01-22 08:36:47.89	-653	1365	-1404	-9	-1	-10	-59	-15	-44	37
	1323	2019-01-22 08:36:47.90	-640	1367	-1409	-3	1	-6	-66	-26	-40	46
	1324	2019-01-22 08:36:47.91	-651	1356	-1418	1	9	-5	-58	-23	-35	40
	1325	2019-01-22 08:36:47.92	-643	1351	-1414	9	10	-2	-56	-26	-30	41
	1326	2019-01-22 08:36:47.93	-651	1361	-1412	14	7	-3	-55	-21	-34	38
	1327	2019-01-22 08:36:47.94	-637	1362	-1417	16	9	-2	-53	-20	-33	36
	1328	2019-01-22 08:36:47.95	-644	1366	-1413	9	11	-8	-53	-14	-39	33
	1329	2019-01-22 08:36:47.96	-629	1363	-1422	6	18	-14	-54	-14	-40	34
	1330	2019-01-22 08:36:47.97	-632	1356	-1430	-1	18	-14	-55	-12	-43	33
	1331	2019-01-22 08:36:47.98	-635	1354	-1429	-1	16	-13	-53	-17	-36	35
	1332	2019-01-22 08:36:47.99	-631	1353	-1426	5	15	-13	-52	-17	-35	34
	1333	2019-01-22 08:36:48.00	-623	1345	-1412	11	14	-11	-50	-19	-31	34
	1334	2019-01-22 08:36:48.01	-625	1345	-1416	18	14	-10	-52	-22	-30	37
	1335	2019-01-22 08:36:48.02	-626	1338	-1412	24	18	-7	-53	-28	-25	40
	1336	2019-01-22 08:36:48.03	-628	1329	-1414	31	19	-4	-53	-28	-25	40
	1337	2019-01-22 08:36:48.04	-625	1331	-1410	36	19	-4	-48	-25	-23	36
	1338	2019-01-22 08:36:48.05	-631	1344	-1422	34	20	-6	-49	-19	-30	34
	1339	2019-01-22 08:36:48.06	-626	1356	-1426	28	23	-11	-44	-15	-29	29
	1340	2019-01-22 08:36:48.07	-625	1357	-1431	19	25	-13	-48	-17	-31	32
	1341	2019-01-22 08:36:48.08	-628	1365	-1430	12	23	-16	-44	-19	-25	31
	1342	2019-01-22 08:36:48.09	-625	1359	-1438	8	20	-21	-48	-19	-29	33
	1343	2019-01-22 08:36:48.10	-619	1360	-1439	6	17	-24	-48	-15	-33	31
	1344	2019-01-22 08:36:48.11	-619	1349	-1430	6	12	-24	-54	-14	-40	34
	1345	2019-01-22 08:36:48.12	-625	1344	-1426	7	10	-23	-52	-15	-37	33
	1346	2019-01-22 08:36:48.13	-618	1339	-1417	11	14	-23	-54	-17	-37	35
	1347	2019-01-22 08:36:48.14	-613	1338	-1418	13	15	-21	-47	-11	-36	29
	1348	2019-01-22 08:36:48.15	-614	1332	-1417	13	20	-19	-51	-15	-36	33
	1349	2019-01-22 08:36:48.16	-634	1328	-1415	14	22	-17	-51	-16	-35	33
	1350	2019-01-22 08:36:48.17	-627	1330	-1421	13	22	-13	-55	-15	-40	35
	1351	2019-01-22 08:36:48.18	-625	1332	-1425	13	17	-9	-51	-10	-41	30
	1352	2019-01-22 08:36:48.19	-620	1328	-1431	16	14	-4	-52	-11	-41	31
	1353	2019-01-22 08:36:48.20	-622	1344	-1421	14	14	-3	-46	-5	-41	25
	1354	2019-01-22 08:36:48.21	-618	1350	-1419	12	20	-8	-52	-8	-44	30
	1355	2019-01-22 08:36:48.22	-623	1345	-1418	7	26	-13	-43	-2	-41	22
	1356	2019-01-22 08:36:48.23	-617	1346	-1428	6	30	-18	-56	-16	-40	36
	1357	2019-01-22 08:36:48.24	-617	1351	-1442	-2	29	-21	-51	-12	-39	31
	1358	2019-01-22 08:36:48.25	-616	1354	-1442	-8	25	-26	-61	-25	-36	43
	1359	2019-01-22 08:36:48.26	-620	1354	-1431	-13	22	-31	-48	-15	-33	31
	1360	2019-01-22 08:36:48.27	-616	1331	-1434	-20	24	-32	-56	-23	-33	39
	1361	2019-01-22 08:36:48.28	-616	1327	-1453	-21	13	-32	-52	-18	-34	35
	1362	2019-01-22 08:36:48.29	-615	1314	-1427	-15	4	-28	-57	-22	-35	39
	1363	2019-01-22 08:36:48.30	-614	1322	-1423	-5	1	-25	-51	-18	-33	34
	1364	2019-01-22 08:36:48.31	-613	1327	-1419	-2	5	-21	-54	-20	-34	37
	1365	2019-01-22 08:36:48.32	-622	1333	-1420	-4	14	-18	-48	-11	-37	29
	1366	2019-01-22 08:36:48.33	-629	1344	-1432	-13	21	-17	-52	-15	-37	33
	1367	2019-01-22 08:36:48.34	-618	1339	-1444	-21	22	-13	-48	-11	-37	29
	1368	2019-01-22 08:36:48.35	-612	1337	-1437	-26	18	-9	-57	-18	-39	37
	1369	2019-01-22 08:36:48.36	-611	1335	-1431	-25	18	-5	-56	-19	-37	37
	1370	2019-01-22 08:36:48.37	-621	1339	-1432	-18	18	1	-64	-28	-36	46
	1371	2019-01-22 08:36:48.38	-610	1339	-1433	-12	16	2	-56	-17	-39	36
	1372	2019-01-22 08:36:48.39	-612	1351	-1429	-4	16	3	-62	-19	-43	40
	1373	2019-01-22 08:36:48.40	-609	1355	-1417	-2	17	1	-56	-11	-45	33
	1374	2019-01-22 08:36:48.41	-621	1348	-1430	-6	18	-3	-62	-16	-46	39
	1375	2019-01-22 08:36:48.42	-612	1354	-1429	-6	20	-8	-55	-10	-45	32
	1376	2019-01-22 08:36:48.43	-610	1345	-1419	-11	19	-10	-55	-13	-42	34
	1377	2019-01-22 08:36:48.44	-608	1351	-1439	-15	18	-16	-41	-4	-37	22
	1378	2019-01-22 08:36:48.45	-604	1348	-1437	-18	14	-18	-47	-11	-36	29
	1379	2019-01-22 08:36:48.46	-611	1348	-1448	-24	8	-20	-40	-5	-35	22
	1380	2019-01-22 08:36:48.47	-603	1354	-1439	-29	2	-24	-43	-8	-35	25
	1381	2019-01-22 08:36:48.48	-614	1351	-1430	-37	3	-27	-32	3	-35	14
	1382	2019-01-22 08:36:48.49	-617	1351	-1436	-39	0	-30	-38	-4	-34	21
	1383	2019-01-22 08:36:48.50	-617	1347	-1433	-41	-3	-31	-34	0	-34	17
	1384	2019-01-22 08:36:48.51	-618	1347	-1424	-36	-4	-30	-51	-13	-38	32
	1385	2019-01-22 08:36:48.52	-619	1341	-1423	-32	-2	-30	-50	-10	-40	30
	1386	2019-01-22 08:36:48.53	-614	1334	-1423	-28	-4	-25	-56	-17	-39	36
	1387	2019-01-22 08:36:48.54	-616	1331	-1411	-22	-1	-18	-45	-9	-36	27
	1388	2019-01-22 08:36:48.55	-619	1331	-1417	-15	2	-14	-53	-19	-34	36
	1389	2019-01-22 08:36:48.56	-615	1338	-1419	-12	5	-6	-45	-10	-35	27
	1390	2019-01-22 08:36:48.57	-627	1345	-1429	-10	10	-3	-55	-19	-36	37
	1391	2019-01-22 08:36:48.58	-620	1347	-1431	-13	11	0	-46	-12	-34	29
	1392	2019-01-22 08:36:48.59	-615	1357	-1431	-8	10	0	-49	-19	-30	34
	1393	2019-01-22 08:36:48.60	-627	1365	-1429	-8	10	-4	-41	-9	-32	25
	1394	2019-01-22 08:36:48.61	-624	1375	-1435	-9	11	-6	-50	-15	-35	32
	1395	2019-01-22 08:36:48.62	-623	1360	-1432	-9	12	-11	-43	-6	-37	24
	1396	2019-01-22 08:36:48.63	-617	1358	-1435	-9	9	-11	-44	-9	-35	26
	1397	2019-01-22 08:36:48.64	-612	1351	-1424	-4	4	-13	-47	-11	-36	29
	1398	2019-01-22 08:36:48.65	-607	1343	-1421	2	1	-12	-59	-24	-35	41
	1399	2019-01-22 08:36:48.66	-617	1336	-1419	3	0	-12	-57	-27	-30	42
	1400	2019-01-22 08:36:48.67	-621	1347	-1425	2	-1	-13	-55	-24	-31	39
	1401	2019-01-22 08:36:48.68	-623	1346	-1425	-6	1	-11	-48	-16	-32	32
	1402	2019-01-22 08:36:48.69	-627	1350	-1422	-12	5	-16	-63	-30	-33	46
	1403	2019-01-22 08:36:48.70	-616	1356	-1429	-17	9	-14	-51	-19	-32	35
	1404	2019-01-22 08:36:48.71	-616	1350	-1434	-21	11	-13	-62	-32	-30	47
	1405	2019-01-22 08:36:48.72	-610	1353	-1427	-17	12	-13	-53	-21	-32	37
	1406	2019-01-22 08:36:48.73	-601	1356	-1425	-10	8	-12	-60	-26	-34	43
	1407	2019-01-22 08:36:48.74	-610	1358	-1412	-7	9	-10	-49	-15	-34	32
	1408	2019-01-22 08:36:48.75	-608	1347	-1425	-4	12	-10	-57	-28	-29	42
	1409	2019-01-22 08:36:48.76	-617	1345	-1430	-2	8	-11	-49	-20	-29	34
	1410	2019-01-22 08:36:48.77	-604	1347	-1435	2	4	-7	-56	-27	-29	41
	1411	2019-01-22 08:36:48.78	-625	1349	-1428	-2	-1	-7	-47	-12	-35	29
	1412	2019-01-22 08:36:48.79	-611	1352	-1424	-11	-2	-9	-54	-14	-40	34
	1413	2019-01-22 08:36:48.80	-617	1351	-1428	-15	1	-15	-46	-3	-43	24
	1414	2019-01-22 08:36:48.81	-605	1356	-1433	-14	1	-16	-55	-14	-41	34
	1415	2019-01-22 08:36:48.82	-605	1356	-1422	-17	4	-19	-45	-7	-38	26
	1416	2019-01-22 08:36:48.83	-616	1352	-1443	-16	9	-16	-52	-15	-37	33
	1417	2019-01-22 08:36:48.84	-609	1346	-1427	-15	7	-14	-44	-2	-42	23
	1418	2019-01-22 08:36:48.85	-615	1351	-1416	-11	5	-10	-51	-11	-40	31
	1419	2019-01-22 08:36:48.86	-606	1334	-1425	-7	4	-6	-42	-2	-40	22
	1420	2019-01-22 08:36:48.87	-611	1331	-1416	1	2	0	-50	-13	-37	31
	1421	2019-01-22 08:36:48.88	-612	1331	-1422	7	5	3	-44	-3	-41	23
	1422	2019-01-22 08:36:48.89	-609	1335	-1422	12	6	8	-56	-16	-40	36
	1423	2019-01-22 08:36:48.90	-603	1340	-1413	13	9	6	-50	-9	-41	29
	1424	2019-01-22 08:36:48.91	-603	1349	-1418	10	16	6	-60	-20	-40	40
	1425	2019-01-22 08:36:48.92	-617	1366	-1430	0	21	4	-56	-16	-40	36
	1426	2019-01-22 08:36:48.93	-609	1357	-1441	-8	24	1	-61	-27	-34	44
	1427	2019-01-22 08:36:48.94	-620	1353	-1436	-12	19	2	-50	-11	-39	30
	1428	2019-01-22 08:36:48.95	-615	1341	-1435	-15	12	4	-50	-9	-41	29
	1429	2019-01-22 08:36:48.96	-609	1352	-1417	-14	3	8	-26	17	-43	4
	1430	2019-01-22 08:36:48.97	-604	1363	-1423	-15	2	4	-24	16	-40	4
	1431	2019-01-22 08:36:48.98	-610	1360	-1425	-18	4	1	-19	24	-43	-2
	1432	2019-01-22 08:36:48.99	-609	1370	-1426	-23	7	-2	-35	3	-38	16
	1433	2019-01-22 08:36:49.00	-613	1375	-1429	-25	11	-8	-40	0	-40	20
	1434	2019-01-22 08:36:49.01	-609	1371	-1427	-24	10	-11	-57	-16	-41	36
	1435	2019-01-22 08:36:49.02	-600	1371	-1423	-19	7	-13	-58	-12	-46	35
	1436	2019-01-22 08:36:49.03	-598	1371	-1425	-14	4	-16	-70	-26	-44	48
	1437	2019-01-22 08:36:49.04	-604	1370	-1425	-11	5	-20	-60	-12	-48	36
	1438	2019-01-22 08:36:49.05	-609	1363	-1426	-10	1	-21	-80	-35	-45	57
	1439	2019-01-22 08:36:49.06	-606	1359	-1420	-9	-2	-25	-77	-33	-44	55
	1440	2019-01-22 08:36:49.07	-611	1361	-1419	-6	-9	-28	-90	-55	-35	72
	1441	2019-01-22 08:36:49.08	-611	1360	-1429	-11	-10	-26	-78	-34	-44	56
	1442	2019-01-22 08:36:49.09	-612	1365	-1425	-11	-11	-24	-85	-44	-41	64
	1443	2019-01-22 08:36:49.10	-613	1366	-1416	-8	-10	-23	-82	-37	-45	59
	1444	2019-01-22 08:36:49.11	-616	1371	-1409	-9	-3	-22	-91	-50	-41	70
	1445	2019-01-22 08:36:49.12	-607	1361	-1409	-5	2	-24	-82	-38	-44	60
	1446	2019-01-22 08:36:49.13	-618	1353	-1416	1	5	-23	-89	-47	-42	68
	1447	2019-01-22 08:36:49.14	-620	1339	-1432	10	6	-24	-71	-29	-42	50
	1448	2019-01-22 08:36:49.15	-614	1339	-1430	16	4	-20	-78	-39	-39	58
	1449	2019-01-22 08:36:49.16	-602	1339	-1420	20	6	-14	-75	-35	-40	55
	1450	2019-01-22 08:36:49.17	-608	1346	-1411	20	6	-11	-81	-42	-39	61
	1451	2019-01-22 08:36:49.18	-613	1351	-1427	13	9	-10	-74	-33	-41	53
	1452	2019-01-22 08:36:49.19	-615	1351	-1431	4	15	-9	-81	-44	-37	62
	1453	2019-01-22 08:36:49.20	-612	1337	-1435	-5	11	-6	-76	-37	-39	56
	1454	2019-01-22 08:36:49.21	-607	1336	-1432	-2	6	-2	-78	-44	-34	61
	1455	2019-01-22 08:36:49.22	-610	1341	-1441	2	0	0	-67	-30	-37	48
	1456	2019-01-22 08:36:49.23	-603	1346	-1425	5	-4	4	-71	-32	-39	51
	1457	2019-01-22 08:36:49.24	-611	1347	-1433	4	-7	4	-62	-19	-43	40
	1458	2019-01-22 08:36:49.25	-609	1349	-1427	3	-2	5	-65	-27	-38	46
	1459	2019-01-22 08:36:49.26	-612	1354	-1420	-3	1	5	-56	-15	-41	35
	1460	2019-01-22 08:36:49.27	-607	1360	-1423	-10	6	4	-59	-22	-37	40
	1461	2019-01-22 08:36:49.28	-615	1367	-1421	-17	11	-1	-58	-17	-41	37
	1462	2019-01-22 08:36:49.29	-616	1358	-1423	-24	16	-5	-66	-26	-40	46
	1463	2019-01-22 08:36:49.30	-609	1349	-1426	-20	15	-6	-63	-19	-44	41
	1464	2019-01-22 08:36:49.31	-610	1355	-1423	-11	12	-6	-66	-28	-38	47
	1465	2019-01-22 08:36:49.32	-601	1357	-1419	1	9	-6	-59	-20	-39	39
	1466	2019-01-22 08:36:49.33	-599	1362	-1436	4	9	-4	-62	-24	-38	43
	1467	2019-01-22 08:36:49.34	-600	1358	-1432	8	10	-7	-56	-12	-44	34
	1468	2019-01-22 08:36:49.35	-600	1353	-1436	8	7	-8	-57	-18	-39	37
	1469	2019-01-22 08:36:49.36	-598	1349	-1438	8	8	-12	-48	-9	-39	28
	1470	2019-01-22 08:36:49.37	-608	1343	-1435	11	4	-12	-50	-17	-33	33
	1471	2019-01-22 08:36:49.38	-608	1337	-1435	13	4	-11	-47	-11	-36	29
	1472	2019-01-22 08:36:49.39	-600	1346	-1428	12	3	-11	-49	-15	-34	32
	1473	2019-01-22 08:36:49.40	-614	1352	-1428	13	5	-11	-42	-5	-37	23
	1474	2019-01-22 08:36:49.41	-601	1351	-1433	12	9	-11	-44	-9	-35	26
	1475	2019-01-22 08:36:49.42	-603	1356	-1433	7	11	-12	-36	2	-38	17
	1476	2019-01-22 08:36:49.43	-607	1363	-1436	4	10	-16	-41	-2	-39	21
	1477	2019-01-22 08:36:49.44	-602	1353	-1424	3	9	-16	-42	1	-43	20
	1478	2019-01-22 08:36:49.45	-602	1350	-1432	7	5	-19	-41	0	-41	20
	1479	2019-01-22 08:36:49.46	-608	1356	-1434	10	-1	-24	-41	1	-42	20
	1480	2019-01-22 08:36:49.47	-602	1357	-1433	13	-4	-30	-38	2	-40	18
	1481	2019-01-22 08:36:49.48	-609	1354	-1434	10	-6	-36	-36	2	-38	17
	1482	2019-01-22 08:36:49.49	-600	1344	-1432	7	-7	-38	-39	2	-41	18
	1483	2019-01-22 08:36:49.50	-607	1335	-1436	4	-9	-38	-38	7	-45	15
	1484	2019-01-22 08:36:49.51	-609	1331	-1433	-1	-12	-34	-44	-2	-42	23
	1485	2019-01-22 08:36:49.52	-604	1322	-1421	-5	-10	-26	-46	0	-46	23
	1486	2019-01-22 08:36:49.53	-608	1320	-1422	-10	-6	-22	-50	-6	-44	28
	1487	2019-01-22 08:36:49.54	-613	1320	-1416	-10	-7	-12	-53	-7	-46	30
	1488	2019-01-22 08:36:49.55	-622	1332	-1416	-5	-3	-7	-42	-1	-41	21
	1489	2019-01-22 08:36:49.56	-614	1341	-1421	-4	-3	-3	-36	8	-44	14
	1490	2019-01-22 08:36:49.57	-619	1338	-1436	-6	-2	-1	-36	5	-41	15
	1491	2019-01-22 08:36:49.58	-624	1346	-1429	-6	-3	-2	-35	8	-43	13
	1492	2019-01-22 08:36:49.59	-614	1358	-1431	-7	-5	-3	-40	0	-40	20
	1493	2019-01-22 08:36:49.60	-627	1359	-1421	-9	-6	-3	-43	0	-43	21
	1494	2019-01-22 08:36:49.61	-617	1351	-1418	-12	-2	-6	-45	-4	-41	24
	1495	2019-01-22 08:36:49.62	-617	1347	-1425	-10	2	-12	-44	1	-45	21
	1496	2019-01-22 08:36:49.63	-610	1356	-1421	-10	3	-13	-40	2	-42	19
	1497	2019-01-22 08:36:49.64	-617	1345	-1422	-13	5	-13	-35	9	-44	13
	1498	2019-01-22 08:36:49.65	-628	1335	-1431	-14	9	-13	-34	9	-43	12
	1499	2019-01-22 08:36:49.66	-612	1342	-1432	-16	9	-11	-35	9	-44	13
	1500	2019-01-22 08:36:49.67	-624	1347	-1434	-20	9	-8	-39	0	-39	19
	1501	2019-01-22 08:36:49.68	-630	1359	-1431	-25	9	-6	-42	3	-45	19
	1502	2019-01-22 08:36:49.69	-615	1369	-1420	-23	16	-7	-44	-1	-43	22
	1503	2019-01-22 08:36:49.70	-614	1358	-1430	-20	20	-9	-50	-5	-45	27
	1504	2019-01-22 08:36:49.71	-604	1361	-1421	-11	20	-10	-50	-9	-41	29
	1505	2019-01-22 08:36:49.72	-610	1357	-1416	-6	20	-12	-47	-2	-45	24
	1506	2019-01-22 08:36:49.73	-603	1351	-1429	-2	22	-14	-51	-8	-43	29
	1507	2019-01-22 08:36:49.74	-604	1347	-1433	0	19	-15	-58	-11	-47	34
	1508	2019-01-22 08:36:49.75	-608	1352	-1429	0	17	-18	-58	-11	-47	34
	1509	2019-01-22 08:36:49.76	-599	1344	-1430	-7	14	-18	-58	-9	-49	33
	1510	2019-01-22 08:36:49.77	-595	1349	-1431	-11	17	-18	-51	-11	-40	31
	1511	2019-01-22 08:36:49.78	-597	1343	-1442	-16	15	-17	-47	-5	-42	26
	1512	2019-01-22 08:36:49.79	-596	1349	-1447	-18	15	-17	-45	0	-45	22
	1513	2019-01-22 08:36:49.80	-599	1348	-1437	-17	14	-16	-50	-3	-47	26
	1514	2019-01-22 08:36:49.81	-604	1348	-1430	-16	14	-9	-51	-7	-44	29
	1515	2019-01-22 08:36:49.82	-601	1353	-1436	-12	11	-8	-54	-9	-45	31
	1516	2019-01-22 08:36:49.83	-596	1351	-1431	-11	6	-2	-52	-11	-41	31
	1517	2019-01-22 08:36:49.84	-609	1351	-1422	-8	5	0	-57	-15	-42	36
	1518	2019-01-22 08:36:49.85	-602	1348	-1433	-13	6	0	-56	-13	-43	34
	1519	2019-01-22 08:36:49.86	-605	1354	-1418	-17	7	0	-50	-2	-48	26
	1520	2019-01-22 08:36:49.87	-608	1352	-1415	-20	9	-3	-50	-7	-43	28
	1521	2019-01-22 08:36:49.88	-600	1354	-1418	-20	10	-5	-54	-12	-42	33
	1522	2019-01-22 08:36:49.89	-607	1353	-1426	-15	9	-5	-50	-17	-33	33
	1523	2019-01-22 08:36:49.90	-596	1363	-1423	-11	11	-7	-55	-15	-40	35
	1524	2019-01-22 08:36:49.91	-590	1365	-1424	-9	14	-9	-51	-8	-43	29
	1525	2019-01-22 08:36:49.92	-589	1361	-1427	-12	14	-11	-60	-16	-44	38
	1526	2019-01-22 08:36:49.93	-594	1361	-1432	-13	12	-13	-55	-15	-40	35
	1527	2019-01-22 08:36:49.94	-591	1355	-1426	-11	8	-17	-60	-24	-36	42
	1528	2019-01-22 08:36:49.95	-592	1346	-1429	-12	9	-20	-55	-20	-35	37
	1529	2019-01-22 08:36:49.96	-594	1356	-1428	-16	7	-21	-59	-20	-39	39
	1530	2019-01-22 08:36:49.97	-601	1358	-1427	-18	6	-24	-55	-18	-37	36
	1531	2019-01-22 08:36:49.98	-603	1356	-1424	-22	4	-24	-61	-20	-41	40
	1532	2019-01-22 08:36:49.99	-599	1362	-1423	-27	2	-24	-53	-10	-43	31
	1533	2019-01-22 08:36:50.00	-603	1364	-1430	-28	5	-25	-48	-4	-44	26
	1534	2019-01-22 08:36:50.01	-600	1362	-1441	-26	5	-25	-38	3	-41	17
	1535	2019-01-22 08:36:50.02	-603	1360	-1431	-23	0	-23	-48	-4	-44	26
	1536	2019-01-22 08:36:50.03	-600	1356	-1420	-15	-1	-22	-49	-5	-44	27
	1537	2019-01-22 08:36:50.04	-594	1355	-1413	-4	0	-18	-59	-12	-47	35
	1538	2019-01-22 08:36:50.05	-595	1354	-1419	0	6	-20	-55	-13	-42	34
	1539	2019-01-22 08:36:50.06	-604	1349	-1424	-1	12	-19	-64	-25	-39	44
	1540	2019-01-22 08:36:50.07	-611	1343	-1426	-1	9	-18	-67	-29	-38	48
	1541	2019-01-22 08:36:50.08	-614	1346	-1436	-4	6	-14	-82	-42	-40	62
	1542	2019-01-22 08:36:50.09	-609	1347	-1438	-9	2	-6	-81	-40	-41	60
	1543	2019-01-22 08:36:50.10	-611	1359	-1432	-9	-1	1	-84	-42	-42	63
	1544	2019-01-22 08:36:50.11	-612	1363	-1432	-7	-1	4	-77	-37	-40	57
	1545	2019-01-22 08:36:50.12	-607	1367	-1426	-5	4	2	-90	-49	-41	69
	1546	2019-01-22 08:36:50.13	-611	1367	-1417	-5	11	3	-90	-48	-42	69
	1547	2019-01-22 08:36:50.14	-603	1368	-1419	-2	18	0	-98	-56	-42	77
	1548	2019-01-22 08:36:50.15	-589	1357	-1423	0	19	-4	-97	-53	-44	75
	1549	2019-01-22 08:36:50.16	-595	1357	-1413	2	22	-7	-110	-65	-45	87
	1550	2019-01-22 08:36:50.17	-588	1354	-1427	0	22	-7	-118	-75	-43	96
	1551	2019-01-22 08:36:50.18	-586	1350	-1427	1	20	-15	-141	-102	-39	121
	1552	2019-01-22 08:36:50.19	-590	1356	-1428	2	19	-14	-143	-106	-37	124
	1553	2019-01-22 08:36:50.20	-590	1357	-1437	6	14	-18	-152	-116	-36	134
	1554	2019-01-22 08:36:50.21	-588	1356	-1439	4	13	-20	-149	-116	-33	132
	1555	2019-01-22 08:36:50.22	-600	1355	-1437	5	11	-22	-161	-128	-33	144
	1556	2019-01-22 08:36:50.23	-601	1363	-1439	3	10	-21	-160	-124	-36	142
	1557	2019-01-22 08:36:50.24	-592	1359	-1434	-1	10	-22	-169	-132	-37	150
	1558	2019-01-22 08:36:50.25	-596	1348	-1428	-3	8	-21	-166	-130	-36	148
	1559	2019-01-22 08:36:50.26	-592	1343	-1422	3	10	-17	-173	-139	-34	156
	1560	2019-01-22 08:36:50.27	-601	1347	-1424	11	10	-14	-162	-124	-38	143
	1561	2019-01-22 08:36:50.28	-601	1350	-1425	15	9	-12	-173	-136	-37	154
	1562	2019-01-22 08:36:50.29	-598	1358	-1432	13	8	-10	-167	-127	-40	147
	1563	2019-01-22 08:36:50.30	-592	1361	-1433	4	6	-12	-169	-134	-35	151
	1564	2019-01-22 08:36:50.31	-609	1356	-1433	-4	6	-8	-160	-121	-39	140
	1565	2019-01-22 08:36:50.32	-603	1359	-1432	-6	-1	-7	-165	-126	-39	145
	1566	2019-01-22 08:36:50.33	-603	1362	-1436	-1	-7	-5	-160	-121	-39	140
	1567	2019-01-22 08:36:50.34	-594	1362	-1422	4	-7	-6	-169	-134	-35	151
	1568	2019-01-22 08:36:50.35	-600	1359	-1432	13	-8	-5	-160	-128	-32	144
	1569	2019-01-22 08:36:50.36	-597	1368	-1427	16	-5	-11	-174	-143	-31	158
	1570	2019-01-22 08:36:50.37	-597	1365	-1427	17	0	-15	-161	-126	-35	143
	1571	2019-01-22 08:36:50.38	-599	1359	-1426	12	5	-23	-166	-130	-36	148
	1572	2019-01-22 08:36:50.39	-600	1353	-1429	10	10	-26	-154	-117	-37	135
	1573	2019-01-22 08:36:50.40	-606	1340	-1427	8	11	-30	-155	-122	-33	138
	1574	2019-01-22 08:36:50.41	-593	1332	-1423	11	8	-28	-142	-107	-35	124
	1575	2019-01-22 08:36:50.42	-604	1338	-1433	18	5	-27	-142	-107	-35	124
	1576	2019-01-22 08:36:50.43	-598	1342	-1436	17	3	-26	-132	-92	-40	112
	1577	2019-01-22 08:36:50.44	-595	1347	-1431	7	1	-26	-134	-93	-41	113
	1578	2019-01-22 08:36:50.45	-604	1342	-1435	-1	3	-27	-122	-79	-43	100
	1579	2019-01-22 08:36:50.46	-603	1340	-1444	-3	-2	-24	-127	-84	-43	105
	1580	2019-01-22 08:36:50.47	-605	1343	-1427	-6	-6	-23	-114	-72	-42	93
	1581	2019-01-22 08:36:50.48	-611	1337	-1415	-5	-4	-19	-115	-77	-38	96
	1582	2019-01-22 08:36:50.49	-599	1338	-1425	-4	1	-19	-104	-67	-37	85
	1583	2019-01-22 08:36:50.50	-596	1339	-1433	-1	5	-20	-111	-74	-37	92
	1584	2019-01-22 08:36:50.51	-602	1349	-1425	-3	7	-21	-103	-61	-42	82
	1585	2019-01-22 08:36:50.52	-594	1350	-1415	-2	13	-23	-106	-65	-41	85
	1586	2019-01-22 08:36:50.53	-601	1334	-1435	-6	17	-26	-96	-54	-42	75
	1587	2019-01-22 08:36:50.54	-607	1338	-1436	-5	12	-25	-100	-61	-39	80
	1588	2019-01-22 08:36:50.55	-603	1328	-1434	1	11	-23	-90	-49	-41	69
	1589	2019-01-22 08:36:50.56	-605	1327	-1435	5	9	-16	-97	-56	-41	76
	1590	2019-01-22 08:36:50.57	-597	1338	-1433	3	15	-13	-87	-42	-45	64
	1591	2019-01-22 08:36:50.58	-599	1340	-1436	-5	17	-9	-92	-50	-42	71
	1592	2019-01-22 08:36:50.59	-597	1341	-1434	-11	26	-7	-80	-39	-41	59
	1593	2019-01-22 08:36:50.60	-591	1344	-1441	-16	26	-3	-87	-48	-39	67
	1594	2019-01-22 08:36:50.61	-601	1339	-1437	-14	21	1	-84	-41	-43	62
	1595	2019-01-22 08:36:50.62	-590	1343	-1436	-16	12	3	-98	-59	-39	78
	1596	2019-01-22 08:36:50.63	-591	1361	-1434	-13	7	0	-90	-52	-38	71
	1597	2019-01-22 08:36:50.64	-608	1368	-1439	-19	6	-4	-96	-59	-37	77
	1598	2019-01-22 08:36:50.65	-584	1364	-1438	-25	4	-9	-84	-45	-39	64
	1599	2019-01-22 08:36:50.66	-594	1359	-1436	-24	2	-15	-88	-50	-38	69
	1600	2019-01-22 08:36:50.67	-587	1358	-1435	-21	0	-13	-82	-42	-40	62
	1601	2019-01-22 08:36:50.68	-590	1356	-1437	-20	3	-13	-85	-47	-38	66
	1602	2019-01-22 08:36:50.69	-595	1360	-1433	-17	5	-13	-77	-40	-37	58
	1603	2019-01-22 08:36:50.70	-582	1354	-1428	-12	4	-10	-80	-48	-32	64
	1604	2019-01-22 08:36:50.71	-588	1353	-1425	-6	5	-11	-66	-36	-30	51
	1605	2019-01-22 08:36:50.72	-589	1351	-1428	-1	8	-12	-74	-42	-32	58
	1606	2019-01-22 08:36:50.73	-589	1343	-1434	5	7	-13	-66	-28	-38	47
	1607	2019-01-22 08:36:50.74	-588	1351	-1435	4	6	-14	-74	-37	-37	55
	1608	2019-01-22 08:36:50.75	-594	1355	-1445	-1	2	-13	-66	-24	-42	45
	1609	2019-01-22 08:36:50.76	-596	1359	-1442	-2	-3	-15	-71	-30	-41	50
	1610	2019-01-22 08:36:50.77	-601	1358	-1432	-4	-4	-14	-67	-23	-44	45
	1611	2019-01-22 08:36:50.78	-589	1354	-1419	-7	-5	-14	-68	-24	-44	46
	1612	2019-01-22 08:36:50.79	-599	1354	-1429	-6	-3	-15	-58	-14	-44	36
	1613	2019-01-22 08:36:50.80	-602	1354	-1440	-7	-3	-15	-63	-20	-43	41
	1614	2019-01-22 08:36:50.81	-594	1349	-1428	-4	-1	-15	-55	-9	-46	32
	1615	2019-01-22 08:36:50.82	-604	1347	-1411	-4	3	-16	-62	-20	-42	41
	1616	2019-01-22 08:36:50.83	-598	1350	-1416	-4	7	-20	-53	-13	-40	33
	1617	2019-01-22 08:36:50.84	-605	1343	-1422	-10	15	-25	-62	-25	-37	43
	1618	2019-01-22 08:36:50.85	-609	1336	-1438	-21	22	-27	-54	-13	-41	33
	1619	2019-01-22 08:36:50.86	-603	1338	-1438	-23	16	-23	-57	-17	-40	37
	1620	2019-01-22 08:36:50.87	-603	1344	-1444	-13	8	-18	-48	-5	-43	26
	1621	2019-01-22 08:36:50.88	-595	1348	-1435	-12	7	-14	-51	-13	-38	32
	1622	2019-01-22 08:36:50.89	-594	1353	-1433	-10	6	-12	-47	-8	-39	27
	1623	2019-01-22 08:36:50.90	-597	1358	-1432	-3	9	-14	-55	-18	-37	36
	1624	2019-01-22 08:36:50.91	-599	1360	-1432	2	13	-15	-53	-10	-43	31
	1625	2019-01-22 08:36:50.92	-598	1360	-1430	1	16	-20	-62	-21	-41	41
	1626	2019-01-22 08:36:50.93	-600	1359	-1429	2	18	-24	-59	-11	-48	35
	1627	2019-01-22 08:36:50.94	-593	1355	-1438	2	20	-25	-64	-16	-48	40
	1628	2019-01-22 08:36:50.95	-606	1343	-1440	0	17	-26	-56	-6	-50	31
	1629	2019-01-22 08:36:50.96	-591	1348	-1442	3	15	-25	-61	-13	-48	37
	1630	2019-01-22 08:36:50.97	-598	1360	-1434	3	11	-26	-57	-6	-51	31
	1631	2019-01-22 08:36:50.98	-593	1353	-1435	-1	13	-23	-65	-17	-48	41
	1632	2019-01-22 08:36:50.99	-604	1354	-1443	-3	16	-21	-59	-12	-47	35
	1633	2019-01-22 08:36:51.00	-612	1349	-1438	3	14	-18	-63	-22	-41	42
	1634	2019-01-22 08:36:51.01	-608	1352	-1427	8	9	-18	-56	-12	-44	34
	1635	2019-01-22 08:36:51.02	-604	1355	-1426	8	9	-18	-56	-18	-38	37
	1636	2019-01-22 08:36:51.03	-594	1355	-1437	4	10	-19	-52	-10	-42	31
	1637	2019-01-22 08:36:51.04	-593	1362	-1437	3	9	-24	-61	-23	-38	42
	1638	2019-01-22 08:36:51.05	-586	1366	-1430	-2	12	-25	-60	-20	-40	40
	1639	2019-01-22 08:36:51.06	-584	1371	-1435	-3	17	-29	-65	-25	-40	45
	1640	2019-01-22 08:36:51.07	-588	1355	-1437	1	17	-35	-58	-17	-41	37
	1641	2019-01-22 08:36:51.08	-594	1359	-1439	8	13	-37	-58	-21	-37	39
	1642	2019-01-22 08:36:51.09	-591	1345	-1446	16	8	-39	-47	-3	-44	25
	1643	2019-01-22 08:36:51.10	-589	1337	-1437	20	3	-42	-59	-19	-40	39
	1644	2019-01-22 08:36:51.11	-584	1328	-1430	22	4	-39	-57	-14	-43	35
	1645	2019-01-22 08:36:51.12	-590	1326	-1434	21	3	-39	-56	-21	-35	38
	1646	2019-01-22 08:36:51.13	-593	1315	-1437	15	7	-30	-57	-19	-38	38
	1647	2019-01-22 08:36:51.14	-599	1315	-1441	14	2	-21	-62	-24	-38	43
	1648	2019-01-22 08:36:51.15	-602	1307	-1438	15	-3	-9	-63	-26	-37	44
	1649	2019-01-22 08:36:51.16	-615	1313	-1441	15	-7	2	-62	-31	-31	46
	1650	2019-01-22 08:36:51.17	-598	1325	-1441	13	-10	9	-60	-25	-35	42
	1651	2019-01-22 08:36:51.18	-603	1336	-1424	8	-12	14	-64	-30	-34	47
	1652	2019-01-22 08:36:51.19	-603	1346	-1428	2	-3	12	-61	-26	-35	43
	1653	2019-01-22 08:36:51.20	-598	1353	-1434	-8	3	7	-61	-30	-31	45
	1654	2019-01-22 08:36:51.21	-585	1337	-1436	-12	6	2	-61	-28	-33	44
	1655	2019-01-22 08:36:51.22	-598	1347	-1430	-15	10	-4	-67	-37	-30	52
	1656	2019-01-22 08:36:51.23	-591	1349	-1436	-20	13	-10	-72	-40	-32	56
	1657	2019-01-22 08:36:51.24	-592	1343	-1443	-25	10	-16	-80	-48	-32	64
	1658	2019-01-22 08:36:51.25	-586	1343	-1446	-32	7	-23	-78	-41	-37	59
	1659	2019-01-22 08:36:51.26	-581	1351	-1450	-35	1	-25	-79	-42	-37	60
	1660	2019-01-22 08:36:51.27	-584	1350	-1440	-35	-5	-27	-75	-31	-44	53
	1661	2019-01-22 08:36:51.28	-581	1352	-1442	-30	-6	-29	-72	-30	-42	51
	1662	2019-01-22 08:36:51.29	-579	1353	-1442	-26	-5	-29	-68	-22	-46	45
	1663	2019-01-22 08:36:51.30	-590	1353	-1425	-23	-3	-29	-67	-23	-44	45
	1664	2019-01-22 08:36:51.31	-600	1353	-1442	-18	-2	-30	-68	-22	-46	45
	1665	2019-01-22 08:36:51.32	-598	1357	-1444	-16	-3	-29	-74	-33	-41	53
	1666	2019-01-22 08:36:51.33	-591	1352	-1435	-14	-7	-26	-82	-39	-43	60
	1667	2019-01-22 08:36:51.34	-602	1349	-1436	-17	-6	-22	-88	-45	-43	66
	1668	2019-01-22 08:36:51.35	-598	1338	-1458	-22	-8	-12	-87	-38	-49	62
	1669	2019-01-22 08:36:51.36	-598	1351	-1446	-18	-13	-6	-87	-39	-48	63
	1670	2019-01-22 08:36:51.37	-594	1347	-1442	-6	-18	4	-90	-37	-53	63
	1671	2019-01-22 08:36:51.38	-591	1343	-1432	7	-18	14	-93	-42	-51	67
	1672	2019-01-22 08:36:51.39	-597	1338	-1417	17	-11	20	-100	-51	-49	75
	1673	2019-01-22 08:36:51.40	-601	1344	-1433	26	-2	24	-106	-66	-40	86
	1674	2019-01-22 08:36:51.41	-603	1351	-1435	29	4	25	-109	-69	-40	89
	1675	2019-01-22 08:36:51.42	-597	1358	-1441	28	7	24	-112	-72	-40	92
	1676	2019-01-22 08:36:51.43	-596	1363	-1445	21	8	19	-112	-68	-44	90
	1677	2019-01-22 08:36:51.44	-599	1359	-1443	14	6	14	-110	-68	-42	89
	1678	2019-01-22 08:36:51.45	-587	1355	-1443	11	2	7	-111	-68	-43	89
	1679	2019-01-22 08:36:51.46	-591	1366	-1432	10	0	-1	-108	-67	-41	87
	1680	2019-01-22 08:36:51.47	-598	1362	-1432	10	-2	-9	-101	-59	-42	80
	1681	2019-01-22 08:36:51.48	-587	1369	-1445	8	-1	-17	-92	-54	-38	73
	1682	2019-01-22 08:36:51.49	-588	1364	-1436	10	-4	-22	-92	-55	-37	73
	1683	2019-01-22 08:36:51.50	-592	1359	-1438	10	-5	-28	-89	-51	-38	70
	1684	2019-01-22 08:36:51.51	-604	1345	-1438	6	-5	-30	-97	-54	-43	75
	1685	2019-01-22 08:36:51.52	-592	1341	-1432	2	-4	-30	-96	-53	-43	74
	1686	2019-01-22 08:36:51.53	-598	1341	-1423	4	-6	-26	-94	-55	-39	74
	1687	2019-01-22 08:36:51.54	-594	1334	-1425	1	-6	-20	-92	-55	-37	73
	1688	2019-01-22 08:36:51.55	-597	1341	-1433	6	-1	-17	-91	-55	-36	73
	1689	2019-01-22 08:36:51.56	-593	1342	-1440	5	-2	-18	-88	-51	-37	69
	1690	2019-01-22 08:36:51.57	-595	1331	-1443	-1	-2	-19	-89	-49	-40	69
	1691	2019-01-22 08:36:51.58	-593	1336	-1445	-6	-5	-18	-85	-44	-41	64
	1692	2019-01-22 08:36:51.59	-596	1346	-1444	-6	-10	-19	-80	-35	-45	57
	1693	2019-01-22 08:36:51.60	-594	1345	-1451	-6	-15	-19	-73	-28	-45	50
	1694	2019-01-22 08:36:51.61	-589	1341	-1428	-7	-19	-13	-77	-27	-50	52
	1695	2019-01-22 08:36:51.62	-598	1337	-1441	-6	-17	-14	-74	-26	-48	50
	1696	2019-01-22 08:36:51.63	-607	1340	-1440	-6	-17	-12	-72	-28	-44	50
	1697	2019-01-22 08:36:51.64	-594	1324	-1429	-3	-15	-11	-66	-25	-41	45
	1698	2019-01-22 08:36:51.65	-604	1321	-1423	-5	-8	-6	-70	-27	-43	48
	1699	2019-01-22 08:36:51.66	-607	1321	-1415	-4	-7	-3	-67	-26	-41	46
	1700	2019-01-22 08:36:51.67	-610	1326	-1435	-5	0	4	-66	-25	-41	45
	1701	2019-01-22 08:36:51.68	-602	1323	-1441	-7	0	8	-56	-17	-39	36
	1702	2019-01-22 08:36:51.69	-614	1339	-1437	-8	0	9	-59	-17	-42	38
	1703	2019-01-22 08:36:51.70	-594	1331	-1435	-13	2	14	-54	-10	-44	32
	1704	2019-01-22 08:36:51.71	-604	1340	-1433	-20	7	15	-58	-11	-47	34
	1705	2019-01-22 08:36:51.72	-600	1332	-1434	-23	12	13	-55	-11	-44	33
	1706	2019-01-22 08:36:51.73	-598	1338	-1430	-20	9	12	-61	-16	-45	38
	1707	2019-01-22 08:36:51.74	-606	1349	-1439	-15	8	11	-56	-11	-45	33
	1708	2019-01-22 08:36:51.75	-603	1355	-1441	-9	9	9	-58	-13	-45	35
	1709	2019-01-22 08:36:51.76	-601	1368	-1434	-9	13	3	-46	-4	-42	25
	1710	2019-01-22 08:36:51.77	-598	1367	-1444	-13	19	-5	-45	-2	-43	23
	1711	2019-01-22 08:36:51.78	-603	1361	-1440	-14	22	-11	-44	-2	-42	23
	1712	2019-01-22 08:36:51.79	-600	1360	-1434	-16	22	-16	-54	-17	-37	35
	1713	2019-01-22 08:36:51.80	-592	1354	-1434	-17	22	-18	-51	-16	-35	33
	1714	2019-01-22 08:36:51.81	-584	1350	-1437	-15	23	-19	-59	-22	-37	40
	1715	2019-01-22 08:36:51.82	-585	1358	-1435	-12	21	-22	-56	-16	-40	36
	1716	2019-01-22 08:36:51.83	-594	1351	-1447	-12	20	-20	-62	-17	-45	39
	1717	2019-01-22 08:36:51.84	-589	1354	-1449	-15	16	-17	-59	-12	-47	35
	1718	2019-01-22 08:36:51.85	-578	1358	-1455	-16	14	-17	-67	-19	-48	43
	1719	2019-01-22 08:36:51.86	-586	1360	-1453	-9	11	-16	-64	-20	-44	42
	1720	2019-01-22 08:36:51.87	-583	1355	-1452	-5	7	-11	-78	-36	-42	57
	1721	2019-01-22 08:36:51.88	-590	1362	-1448	2	2	-9	-81	-37	-44	59
	1722	2019-01-22 08:36:51.89	-582	1356	-1440	6	1	-8	-95	-50	-45	72
	1723	2019-01-22 08:36:51.90	-583	1361	-1439	7	-3	-8	-94	-52	-42	73
	1724	2019-01-22 08:36:51.91	-583	1350	-1435	4	4	-12	-96	-58	-38	77
	1725	2019-01-22 08:36:51.92	-586	1344	-1430	1	5	-14	-91	-56	-35	73
	1726	2019-01-22 08:36:51.93	-579	1329	-1443	-2	2	-14	-98	-59	-39	78
	1727	2019-01-22 08:36:51.94	-574	1330	-1436	-1	-5	-12	-88	-49	-39	68
	1728	2019-01-22 08:36:51.95	-585	1324	-1434	1	-9	-9	-98	-55	-43	76
	1729	2019-01-22 08:36:51.96	-578	1324	-1429	0	-9	-9	-91	-51	-40	71
	1730	2019-01-22 08:36:51.97	-584	1338	-1440	3	-7	-5	-97	-56	-41	76
	1731	2019-01-22 08:36:51.98	-592	1342	-1438	-4	-7	-7	-86	-43	-43	64
	1732	2019-01-22 08:36:51.99	-590	1341	-1436	-12	-6	-8	-91	-49	-42	70
	1733	2019-01-22 08:36:52.00	-595	1334	-1429	-22	-6	-9	-76	-37	-39	56
	1734	2019-01-22 08:36:52.01	-586	1330	-1433	-26	-6	-6	-81	-43	-38	62
	1735	2019-01-22 08:36:52.02	-590	1332	-1437	-34	-11	-5	-73	-37	-36	55
	1736	2019-01-22 08:36:52.03	-593	1338	-1429	-33	-10	-3	-79	-43	-36	61
	1737	2019-01-22 08:36:52.04	-589	1343	-1427	-33	-11	1	-70	-34	-36	52
	1738	2019-01-22 08:36:52.05	-600	1356	-1423	-34	-6	2	-78	-40	-38	59
	1739	2019-01-22 08:36:52.06	-586	1354	-1431	-34	0	-3	-70	-27	-43	48
	1740	2019-01-22 08:36:52.07	-591	1350	-1440	-31	1	-2	-75	-30	-45	52
	1741	2019-01-22 08:36:52.08	-598	1353	-1450	-26	-6	-1	-64	-19	-45	41
	1742	2019-01-22 08:36:52.09	-597	1345	-1440	-25	-11	-1	-68	-22	-46	45
	1743	2019-01-22 08:36:52.10	-591	1346	-1436	-22	-14	4	-59	-11	-48	35
	1744	2019-01-22 08:36:52.11	-589	1356	-1434	-23	-16	5	-70	-22	-48	46
	1745	2019-01-22 08:36:52.12	-596	1368	-1418	-29	-13	4	-62	-17	-45	39
	1746	2019-01-22 08:36:52.13	-592	1364	-1428	-33	-7	4	-66	-24	-42	45
	1747	2019-01-22 08:36:52.14	-599	1353	-1427	-31	-6	5	-50	-8	-42	29
	1748	2019-01-22 08:36:52.15	-591	1366	-1419	-24	-4	4	-52	-13	-39	32
	1749	2019-01-22 08:36:52.16	-606	1366	-1424	-18	-4	3	-42	0	-42	21
	1750	2019-01-22 08:36:52.17	-593	1365	-1441	-9	-2	2	-48	-4	-44	26
	1751	2019-01-22 08:36:52.18	-596	1372	-1433	0	-3	2	-38	7	-45	15
	1752	2019-01-22 08:36:52.19	-595	1364	-1428	5	-3	-3	-43	-3	-40	23
	1753	2019-01-22 08:36:52.20	-591	1360	-1426	5	0	-5	-37	3	-40	17
	1754	2019-01-22 08:36:52.21	-595	1362	-1434	0	4	-6	-44	-6	-38	25
	1755	2019-01-22 08:36:52.22	-597	1359	-1436	-4	7	-7	-35	5	-40	15
	1756	2019-01-22 08:36:52.23	-598	1361	-1439	-7	6	-6	-42	-6	-36	24
	1757	2019-01-22 08:36:52.24	-605	1356	-1440	-11	4	-7	-35	1	-36	17
	1758	2019-01-22 08:36:52.25	-599	1363	-1446	-9	1	-3	-40	-6	-34	23
	1759	2019-01-22 08:36:52.26	-605	1375	-1434	-5	-2	-4	-31	7	-38	12
	1760	2019-01-22 08:36:52.27	-595	1369	-1440	0	-6	-4	-39	-2	-37	20
	1761	2019-01-22 08:36:52.28	-599	1388	-1433	5	-10	-7	-30	5	-35	12
	1762	2019-01-22 08:36:52.29	-592	1383	-1420	8	-7	-9	-40	-8	-32	24
	1763	2019-01-22 08:36:52.30	-597	1379	-1420	6	-4	-13	-35	1	-36	17
	1764	2019-01-22 08:36:52.31	-589	1364	-1427	10	1	-15	-43	-10	-33	26
	1765	2019-01-22 08:36:52.32	-594	1357	-1417	12	3	-16	-36	3	-39	16
	1766	2019-01-22 08:36:52.33	-594	1341	-1415	17	5	-15	-45	-7	-38	26
	1767	2019-01-22 08:36:52.34	-594	1340	-1418	20	7	-14	-38	6	-44	16
	1768	2019-01-22 08:36:52.35	-590	1339	-1424	19	7	-11	-43	1	-44	21
	1769	2019-01-22 08:36:52.36	-596	1339	-1424	20	9	-8	-41	8	-49	16
	1770	2019-01-22 08:36:52.37	-586	1350	-1431	23	9	-4	-47	0	-47	23
	1771	2019-01-22 08:36:52.38	-582	1349	-1434	13	13	-3	-39	8	-47	15
	1772	2019-01-22 08:36:52.39	-588	1344	-1434	9	12	-1	-41	4	-45	18
	1773	2019-01-22 08:36:52.40	-599	1345	-1437	10	13	4	-35	10	-45	12
	1774	2019-01-22 08:36:52.41	-597	1346	-1440	12	7	8	-40	0	-40	20
	1775	2019-01-22 08:36:52.42	-582	1345	-1431	13	4	8	-33	9	-42	12
	1776	2019-01-22 08:36:52.43	-592	1360	-1427	11	2	8	-38	5	-43	16
	1777	2019-01-22 08:36:52.44	-595	1357	-1432	7	4	4	-32	15	-47	8
	1778	2019-01-22 08:36:52.45	-593	1355	-1450	3	3	2	-37	8	-45	14
	1779	2019-01-22 08:36:52.46	-589	1348	-1437	0	-1	-3	-33	14	-47	9
	1780	2019-01-22 08:36:52.47	-592	1344	-1424	3	1	-6	-43	3	-46	20
	1781	2019-01-22 08:36:52.48	-585	1347	-1417	7	6	-9	-38	11	-49	13
	1782	2019-01-22 08:36:52.49	-587	1352	-1416	6	15	-15	-46	2	-48	22
	1783	2019-01-22 08:36:52.50	-589	1352	-1427	2	23	-19	-40	11	-51	14
	1784	2019-01-22 08:36:52.51	-598	1339	-1449	-1	24	-20	-48	-3	-45	25
	1785	2019-01-22 08:36:52.52	-585	1333	-1448	1	19	-17	-42	3	-45	19
	1786	2019-01-22 08:36:52.53	-578	1336	-1442	1	13	-11	-45	-3	-42	24
	1787	2019-01-22 08:36:52.54	-590	1344	-1445	1	15	-5	-40	8	-48	16
	1788	2019-01-22 08:36:52.55	-583	1355	-1443	-3	15	-2	-47	0	-47	23
	1789	2019-01-22 08:36:52.56	-581	1358	-1445	-5	21	-4	-44	8	-52	18
	1790	2019-01-22 08:36:52.57	-574	1356	-1440	-1	24	-7	-51	-5	-46	28
	1791	2019-01-22 08:36:52.58	-571	1350	-1446	3	23	-7	-45	1	-46	22
	1792	2019-01-22 08:36:52.59	-583	1347	-1441	5	17	-9	-50	-6	-44	28
	1793	2019-01-22 08:36:52.60	-575	1349	-1441	7	15	-11	-44	6	-50	19
	1794	2019-01-22 08:36:52.61	-582	1342	-1443	9	12	-8	-44	2	-46	21
	1795	2019-01-22 08:36:52.62	-573	1349	-1442	9	10	-9	-35	11	-46	12
	1796	2019-01-22 08:36:52.63	-577	1354	-1444	6	10	-5	-40	0	-40	20
	1797	2019-01-22 08:36:52.64	-570	1366	-1438	0	15	-9	-38	0	-38	19
	1798	2019-01-22 08:36:52.65	-577	1358	-1442	-5	19	-15	-48	-15	-33	31
	1799	2019-01-22 08:36:52.66	-573	1350	-1448	-10	22	-17	-44	-7	-37	25
	1800	2019-01-22 08:36:52.67	-569	1339	-1447	-4	20	-16	-50	-16	-34	33
	1801	2019-01-22 08:36:52.68	-568	1338	-1447	5	14	-15	-46	-10	-36	28
	1802	2019-01-22 08:36:52.69	-565	1341	-1449	8	10	-16	-49	-15	-34	32
	1803	2019-01-22 08:36:52.70	-561	1341	-1451	7	9	-17	-43	-6	-37	24
	1804	2019-01-22 08:36:52.71	-566	1337	-1459	8	4	-16	-54	-17	-37	35
	1805	2019-01-22 08:36:52.72	-571	1341	-1455	4	-4	-14	-56	-13	-43	34
	1806	2019-01-22 08:36:52.73	-569	1336	-1447	-4	-10	-14	-62	-18	-44	40
	1807	2019-01-22 08:36:52.74	-565	1330	-1445	-14	-10	-15	-53	-12	-41	32
	1808	2019-01-22 08:36:52.75	-569	1329	-1436	-20	-10	-15	-60	-21	-39	40
	1809	2019-01-22 08:36:52.76	-572	1328	-1437	-22	-12	-15	-50	-11	-39	30
	1810	2019-01-22 08:36:52.77	-575	1328	-1429	-23	-12	-15	-59	-23	-36	41
	1811	2019-01-22 08:36:52.78	-576	1330	-1437	-24	-15	-12	-56	-18	-38	37
	1812	2019-01-22 08:36:52.79	-590	1330	-1438	-25	-15	-8	-57	-25	-32	41
	1813	2019-01-22 08:36:52.80	-578	1340	-1438	-27	-18	-6	-49	-6	-43	27
	1814	2019-01-22 08:36:52.81	-585	1344	-1438	-28	-19	-1	-55	-13	-42	34
	1815	2019-01-22 08:36:52.82	-583	1360	-1442	-28	-21	-1	-53	-7	-46	30
	1816	2019-01-22 08:36:52.83	-586	1366	-1442	-33	-13	-1	-57	-17	-40	37
	1817	2019-01-22 08:36:52.84	-581	1368	-1434	-33	-8	-1	-49	-7	-42	28
	1818	2019-01-22 08:36:52.85	-581	1345	-1426	-25	2	-3	-47	-7	-40	27
	1819	2019-01-22 08:36:52.86	-584	1350	-1423	-17	1	-4	-44	0	-44	22
	1820	2019-01-22 08:36:52.87	-578	1353	-1439	-15	2	-3	-44	-3	-41	23
	1821	2019-01-22 08:36:52.88	-590	1358	-1441	-13	-4	-3	-38	6	-44	16
	1822	2019-01-22 08:36:52.89	-589	1364	-1441	-19	-8	-3	-40	0	-40	20
	1823	2019-01-22 08:36:52.90	-596	1380	-1438	-25	-11	-2	-34	9	-43	12
	1824	2019-01-22 08:36:52.91	-587	1371	-1437	-25	-12	-4	-26	14	-40	6
	1825	2019-01-22 08:36:52.92	-582	1386	-1425	-23	-9	-8	-19	26	-45	-3
	1826	2019-01-22 08:36:52.93	-580	1387	-1426	-21	1	-10	-23	19	-42	2
	1827	2019-01-22 08:36:52.94	-588	1376	-1429	-17	10	-12	-19	25	-44	-3
	1828	2019-01-22 08:36:52.95	-584	1360	-1440	-10	12	-12	-17	23	-40	-3
	1829	2019-01-22 08:36:52.96	-569	1354	-1441	5	6	-8	-21	23	-44	-1
	1830	2019-01-22 08:36:52.97	-575	1357	-1438	11	1	-3	-31	11	-42	10
	1831	2019-01-22 08:36:52.98	-582	1354	-1428	12	1	1	-43	1	-44	21
	1832	2019-01-22 08:36:52.99	-581	1353	-1437	15	1	4	-54	-15	-39	34
	1833	2019-01-22 08:36:53.00	-590	1356	-1433	18	-2	6	-52	-10	-42	31
	1834	2019-01-22 08:36:53.01	-582	1359	-1431	20	-3	6	-48	-9	-39	28
	1835	2019-01-22 08:36:53.02	-590	1355	-1420	23	-2	4	-48	-6	-42	27
	1836	2019-01-22 08:36:53.03	-584	1358	-1427	18	2	1	-56	-15	-41	35
	1837	2019-01-22 08:36:53.04	-578	1363	-1423	11	10	-2	-64	-21	-43	42
	1838	2019-01-22 08:36:53.05	-581	1352	-1446	2	12	-9	-69	-29	-40	49
	1839	2019-01-22 08:36:53.06	-583	1355	-1442	-3	8	-11	-75	-33	-42	54
	1840	2019-01-22 08:36:53.07	-581	1350	-1439	-13	2	-14	-77	-37	-40	57
	1841	2019-01-22 08:36:53.08	-586	1342	-1437	-17	-7	-15	-76	-35	-41	55
	1842	2019-01-22 08:36:53.09	-580	1344	-1434	-18	-14	-18	-76	-36	-40	56
	1843	2019-01-22 08:36:53.10	-580	1361	-1437	-22	-18	-20	-73	-31	-42	52
	1844	2019-01-22 08:36:53.11	-577	1355	-1427	-27	-17	-23	-68	-31	-37	49
	1845	2019-01-22 08:36:53.12	-583	1348	-1432	-33	-14	-25	-73	-30	-43	51
	1846	2019-01-22 08:36:53.13	-585	1349	-1421	-33	-7	-24	-74	-30	-44	52
	1847	2019-01-22 08:36:53.14	-580	1343	-1425	-30	-2	-24	-76	-30	-46	53
	1848	2019-01-22 08:36:53.15	-585	1337	-1421	-25	0	-18	-65	-29	-36	47
	1849	2019-01-22 08:36:53.16	-576	1346	-1423	-13	6	-16	-63	-25	-38	44
	1850	2019-01-22 08:36:53.17	-591	1356	-1427	-8	11	-13	-55	-16	-39	35
	1851	2019-01-22 08:36:53.18	-580	1357	-1443	-8	14	-14	-59	-17	-42	38
	1852	2019-01-22 08:36:53.19	-589	1365	-1445	-12	15	-15	-58	-17	-41	37
	1853	2019-01-22 08:36:53.20	-578	1363	-1441	-12	11	-12	-64	-21	-43	42
	1854	2019-01-22 08:36:53.21	-574	1375	-1438	-12	13	-14	-61	-17	-44	39
	1855	2019-01-22 08:36:53.22	-575	1366	-1441	-14	13	-13	-65	-17	-48	41
	1856	2019-01-22 08:36:53.23	-568	1370	-1436	-12	13	-15	-67	-20	-47	43
	1857	2019-01-22 08:36:53.24	-569	1359	-1431	-5	9	-14	-69	-22	-47	45
	1858	2019-01-22 08:36:53.25	-579	1353	-1441	-1	13	-16	-65	-21	-44	43
	1859	2019-01-22 08:36:53.26	-579	1349	-1453	0	5	-11	-68	-25	-43	46
	1860	2019-01-22 08:36:53.27	-583	1353	-1438	2	-1	-8	-64	-25	-39	44
	1861	2019-01-22 08:36:53.28	-576	1357	-1429	6	-1	-7	-69	-24	-45	46
	1862	2019-01-22 08:36:53.29	-578	1360	-1415	8	4	-6	-64	-22	-42	43
	1863	2019-01-22 08:36:53.30	-576	1370	-1431	6	17	-9	-65	-22	-43	43
	1864	2019-01-22 08:36:53.31	-574	1362	-1441	2	28	-15	-60	-16	-44	38
	1865	2019-01-22 08:36:53.32	-572	1346	-1443	3	27	-14	-65	-19	-46	42
	1866	2019-01-22 08:36:53.33	-580	1348	-1449	12	20	-12	-65	-20	-45	42
	1867	2019-01-22 08:36:53.34	-579	1342	-1452	14	15	-9	-72	-28	-44	50
	1868	2019-01-22 08:36:53.35	-569	1342	-1447	14	9	-9	-70	-30	-40	50
	1869	2019-01-22 08:36:53.36	-581	1346	-1440	14	3	-11	-82	-39	-43	60
	1870	2019-01-22 08:36:53.37	-573	1352	-1440	11	0	-16	-82	-38	-44	60
	1871	2019-01-22 08:36:53.38	-579	1347	-1440	3	0	-19	-84	-38	-46	61
	1872	2019-01-22 08:36:53.39	-575	1347	-1441	-8	-2	-23	-75	-30	-45	52
	1873	2019-01-22 08:36:53.40	-570	1350	-1444	-11	-2	-27	-76	-28	-48	52
	1874	2019-01-22 08:36:53.41	-576	1339	-1437	-15	-3	-25	-73	-24	-49	48
	1875	2019-01-22 08:36:53.42	-571	1332	-1438	-19	-5	-25	-85	-35	-50	60
	1876	2019-01-22 08:36:53.43	-575	1327	-1444	-21	-11	-20	-85	-36	-49	60
	1877	2019-01-22 08:36:53.44	-581	1332	-1438	-19	-12	-17	-89	-40	-49	64
	1878	2019-01-22 08:36:53.45	-581	1326	-1433	-21	-12	-9	-80	-34	-46	57
	1879	2019-01-22 08:36:53.46	-584	1335	-1432	-23	-12	-7	-82	-34	-48	58
	1880	2019-01-22 08:36:53.47	-588	1342	-1433	-21	-10	-6	-73	-25	-48	49
	1881	2019-01-22 08:36:53.48	-583	1349	-1426	-25	-7	-5	-77	-25	-52	51
	1882	2019-01-22 08:36:53.49	-580	1340	-1425	-31	-2	-7	-71	-20	-51	45
	1883	2019-01-22 08:36:53.50	-586	1346	-1428	-31	1	-8	-77	-26	-51	51
	1884	2019-01-22 08:36:53.51	-584	1355	-1436	-31	3	-9	-72	-23	-49	47
	1885	2019-01-22 08:36:53.52	-575	1360	-1436	-35	7	-13	-75	-27	-48	51
	1886	2019-01-22 08:36:53.53	-575	1364	-1435	-39	9	-14	-73	-22	-51	47
	1887	2019-01-22 08:36:53.54	-573	1370	-1434	-40	7	-17	-74	-20	-54	47
	1888	2019-01-22 08:36:53.55	-584	1367	-1431	-37	7	-18	-70	-13	-57	41
	1889	2019-01-22 08:36:53.56	-579	1355	-1429	-34	4	-16	-64	-14	-50	39
	1890	2019-01-22 08:36:53.57	-586	1347	-1427	-25	-4	-11	-58	-10	-48	34
	1891	2019-01-22 08:36:53.58	-579	1353	-1425	-14	-11	-7	-59	-11	-48	35
	1892	2019-01-22 08:36:53.59	-582	1368	-1422	-9	-7	-3	-56	-8	-48	32
	1893	2019-01-22 08:36:53.60	-587	1381	-1425	-12	-4	-2	-60	-14	-46	37
	1894	2019-01-22 08:36:53.61	-583	1381	-1434	-16	3	-3	-56	-14	-42	35
	1895	2019-01-22 08:36:53.62	-579	1380	-1428	-20	9	-9	-60	-17	-43	38
	1896	2019-01-22 08:36:53.63	-588	1387	-1426	-22	15	-9	-58	-18	-40	38
	1897	2019-01-22 08:36:53.64	-572	1367	-1434	-20	19	-11	-71	-32	-39	51
	1898	2019-01-22 08:36:53.65	-588	1364	-1426	-15	17	-9	-72	-31	-41	51
	1899	2019-01-22 08:36:53.66	-575	1357	-1419	-6	14	-4	-86	-42	-44	64
	1900	2019-01-22 08:36:53.67	-577	1355	-1434	2	8	-1	-81	-36	-45	58
	1901	2019-01-22 08:36:53.68	-578	1367	-1428	5	6	2	-85	-40	-45	62
	1902	2019-01-22 08:36:53.69	-580	1368	-1426	2	6	1	-75	-31	-44	53
	1903	2019-01-22 08:36:53.70	-583	1374	-1429	-1	10	2	-82	-38	-44	60
	1904	2019-01-22 08:36:53.71	-586	1372	-1432	-4	10	-1	-73	-29	-44	51
	1905	2019-01-22 08:36:53.72	-586	1379	-1431	-1	11	-3	-82	-37	-45	59
	1906	2019-01-22 08:36:53.73	-581	1372	-1427	3	12	-4	-77	-34	-43	55
	1907	2019-01-22 08:36:53.74	-573	1372	-1425	7	13	-6	-87	-45	-42	66
	1908	2019-01-22 08:36:53.75	-577	1377	-1418	6	13	-9	-81	-37	-44	59
	1909	2019-01-22 08:36:53.76	-567	1370	-1428	0	19	-13	-85	-43	-42	64
	1910	2019-01-22 08:36:53.77	-568	1367	-1435	-5	15	-20	-76	-34	-42	55
	1911	2019-01-22 08:36:53.78	-571	1357	-1427	-11	14	-24	-86	-41	-45	63
	1912	2019-01-22 08:36:53.79	-577	1344	-1431	-10	13	-27	-83	-35	-48	59
	1913	2019-01-22 08:36:53.80	-577	1345	-1437	-10	4	-29	-90	-45	-45	67
	1914	2019-01-22 08:36:53.81	-582	1342	-1430	-8	-1	-26	-80	-34	-46	57
	1915	2019-01-22 08:36:53.82	-579	1357	-1417	-11	-7	-23	-88	-43	-45	65
	1916	2019-01-22 08:36:53.83	-576	1364	-1433	-26	-7	-25	-82	-35	-47	58
	1917	2019-01-22 08:36:53.84	-581	1362	-1422	-32	-6	-25	-86	-41	-45	63
	1918	2019-01-22 08:36:53.85	-569	1370	-1421	-37	-1	-22	-72	-27	-45	49
	1919	2019-01-22 08:36:53.86	-583	1364	-1423	-38	4	-22	-75	-31	-44	53
	1920	2019-01-22 08:36:53.87	-571	1350	-1424	-36	10	-19	-66	-20	-46	43
	1921	2019-01-22 08:36:53.88	-572	1353	-1430	-22	10	-15	-72	-29	-43	50
	1922	2019-01-22 08:36:53.89	-568	1350	-1425	-10	12	-7	-62	-19	-43	40
	1923	2019-01-22 08:36:53.90	-562	1345	-1428	1	12	-4	-64	-23	-41	43
	1924	2019-01-22 08:36:53.91	-567	1348	-1436	8	13	2	-52	-11	-41	31
	1925	2019-01-22 08:36:53.92	-572	1352	-1450	7	10	5	-62	-23	-39	42
	1926	2019-01-22 08:36:53.93	-569	1364	-1447	2	9	10	-53	-12	-41	32
	1927	2019-01-22 08:36:53.94	-566	1369	-1442	-8	3	10	-63	-23	-40	43
	1928	2019-01-22 08:36:53.95	-569	1371	-1444	-15	2	9	-50	-8	-42	29
	1929	2019-01-22 08:36:53.96	-574	1379	-1440	-21	-1	10	-62	-19	-43	40
	1930	2019-01-22 08:36:53.97	-580	1375	-1436	-21	-4	8	-44	0	-44	22
	1931	2019-01-22 08:36:53.98	-575	1380	-1419	-12	-4	6	-56	-13	-43	34
	1932	2019-01-22 08:36:53.99	-577	1388	-1415	-9	1	2	-51	-7	-44	29
	1933	2019-01-22 08:36:54.00	-578	1386	-1421	-7	10	-2	-64	-24	-40	44
	1934	2019-01-22 08:36:54.01	-577	1377	-1421	-3	16	-6	-57	-12	-45	34
	1935	2019-01-22 08:36:54.02	-566	1380	-1424	-1	20	-9	-68	-23	-45	45
	1936	2019-01-22 08:36:54.03	-568	1374	-1419	4	21	-10	-61	-14	-47	37
	1937	2019-01-22 08:36:54.04	-575	1360	-1428	10	19	-9	-70	-26	-44	48
	1938	2019-01-22 08:36:54.05	-571	1363	-1430	18	17	-9	-61	-15	-46	38
	1939	2019-01-22 08:36:54.06	-564	1365	-1426	22	17	-10	-64	-26	-38	45
	1940	2019-01-22 08:36:54.07	-573	1372	-1427	21	19	-10	-54	-17	-37	35
	1941	2019-01-22 08:36:54.08	-566	1351	-1435	16	21	-11	-59	-26	-33	42
	1942	2019-01-22 08:36:54.09	-578	1359	-1430	11	24	-10	-51	-16	-35	33
	1943	2019-01-22 08:36:54.10	-573	1359	-1430	6	22	-11	-62	-27	-35	44
	1944	2019-01-22 08:36:54.11	-573	1354	-1427	4	22	-12	-59	-19	-40	39
	1945	2019-01-22 08:36:54.12	-575	1348	-1434	3	21	-14	-67	-21	-46	44
	1946	2019-01-22 08:36:54.13	-573	1351	-1443	1	16	-13	-60	-10	-50	35
	1947	2019-01-22 08:36:54.14	-573	1351	-1444	-2	6	-13	-66	-19	-47	42
	1948	2019-01-22 08:36:54.15	-574	1357	-1434	-9	5	-17	-54	-7	-47	30
	1949	2019-01-22 08:36:54.16	-563	1350	-1422	-12	6	-17	-59	-13	-46	36
	1950	2019-01-22 08:36:54.17	-569	1344	-1420	-13	8	-19	-56	-6	-50	31
	1951	2019-01-22 08:36:54.18	-571	1350	-1421	-15	8	-23	-65	-18	-47	41
	1952	2019-01-22 08:36:54.19	-580	1351	-1426	-17	13	-28	-56	-7	-49	31
	1953	2019-01-22 08:36:54.20	-578	1354	-1430	-25	17	-30	-62	-13	-49	37
	1954	2019-01-22 08:36:54.21	-564	1368	-1432	-27	16	-34	-53	-1	-52	27
	1955	2019-01-22 08:36:54.22	-571	1360	-1434	-33	17	-36	-55	-6	-49	30
	1956	2019-01-22 08:36:54.23	-584	1358	-1427	-35	22	-34	-47	4	-51	21
	1957	2019-01-22 08:36:54.24	-574	1362	-1430	-36	28	-31	-53	-8	-45	30
	1958	2019-01-22 08:36:54.25	-573	1361	-1429	-33	30	-31	-47	-3	-44	25
	1959	2019-01-22 08:36:54.26	-579	1358	-1433	-34	31	-22	-48	-8	-40	28
	1960	2019-01-22 08:36:54.27	-568	1362	-1424	-34	33	-19	-37	7	-44	15
	1961	2019-01-22 08:36:54.28	-572	1361	-1418	-30	36	-14	-35	4	-39	15
	1962	2019-01-22 08:36:54.29	-564	1362	-1420	-24	38	-11	-30	9	-39	10
	1963	2019-01-22 08:36:54.30	-572	1365	-1426	-14	38	-6	-40	-3	-37	21
	1964	2019-01-22 08:36:54.31	-562	1377	-1430	-9	36	-4	-37	4	-41	16
	1965	2019-01-22 08:36:54.32	-567	1378	-1434	-6	33	-4	-42	-5	-37	23
	1966	2019-01-22 08:36:54.33	-562	1392	-1435	-7	31	-9	-38	1	-39	18
	1967	2019-01-22 08:36:54.34	-551	1401	-1432	-9	34	-15	-49	-15	-34	32
	1968	2019-01-22 08:36:54.35	-552	1394	-1438	-15	38	-23	-52	-14	-38	33
	1969	2019-01-22 08:36:54.36	-557	1385	-1434	-15	40	-31	-58	-23	-35	40
	1970	2019-01-22 08:36:54.37	-558	1368	-1439	-11	36	-33	-60	-22	-38	41
	1971	2019-01-22 08:36:54.38	-555	1362	-1434	-3	31	-33	-53	-13	-40	33
	1972	2019-01-22 08:36:54.39	-560	1352	-1422	2	27	-31	-50	-5	-45	27
	1973	2019-01-22 08:36:54.40	-557	1362	-1420	-2	28	-29	-56	-13	-43	34
	1974	2019-01-22 08:36:54.41	-560	1371	-1430	-9	34	-31	-55	-9	-46	32
	1975	2019-01-22 08:36:54.42	-560	1369	-1437	-16	35	-30	-55	-11	-44	33
	1976	2019-01-22 08:36:54.43	-557	1362	-1438	-18	29	-29	-48	-3	-45	25
	1977	2019-01-22 08:36:54.44	-559	1365	-1435	-17	24	-28	-49	-6	-43	27
	1978	2019-01-22 08:36:54.45	-562	1370	-1432	-14	21	-27	-46	-2	-44	24
	1979	2019-01-22 08:36:54.46	-558	1369	-1438	-9	21	-29	-53	-16	-37	34
	1980	2019-01-22 08:36:54.47	-549	1364	-1425	-8	22	-32	-54	-15	-39	34
	1981	2019-01-22 08:36:54.48	-555	1368	-1428	-11	21	-33	-63	-23	-40	43
	1982	2019-01-22 08:36:54.49	-558	1356	-1428	-14	26	-36	-61	-16	-45	38
	1983	2019-01-22 08:36:54.50	-556	1347	-1431	-15	26	-30	-66	-27	-39	46
	1984	2019-01-22 08:36:54.51	-562	1358	-1434	-13	20	-24	-60	-22	-38	41
	1985	2019-01-22 08:36:54.52	-556	1366	-1435	-18	17	-21	-64	-30	-34	47
	1986	2019-01-22 08:36:54.53	-554	1360	-1439	-25	19	-18	-66	-25	-41	45
	1987	2019-01-22 08:36:54.54	-550	1373	-1437	-27	18	-15	-64	-22	-42	43
	1988	2019-01-22 08:36:54.55	-542	1360	-1440	-28	20	-11	-51	-13	-38	32
	1989	2019-01-22 08:36:54.56	-548	1362	-1439	-22	17	-5	-56	-22	-34	39
	1990	2019-01-22 08:36:54.57	-555	1371	-1430	-9	8	-1	-61	-20	-41	40
	1991	2019-01-22 08:36:54.58	-549	1370	-1425	1	2	3	-70	-28	-42	49
	1992	2019-01-22 08:36:54.59	-554	1377	-1426	2	3	2	-64	-21	-43	42
	1993	2019-01-22 08:36:54.60	-552	1382	-1435	3	0	2	-61	-21	-40	41
	1994	2019-01-22 08:36:54.61	-560	1379	-1442	-2	-2	-4	-57	-14	-43	35
[truncated: 3,961 more rows]
