# Supplementary material for: Evaluating the stress-response of dental students to the dental school environment
Source: PeerJ. 2020 May 6;8:e8981. doi: 10.7717/peerj.8981 (PMC7210805; doi:10.7717/peerj.8981)
Supplement: Supplemental Information 1 [file peerj-08-8981-s001.zip › 6-0-IV.csv]

// Data mode : Full
// Data quality : High
// Acceleration sensor's range : 16g
// Gyroscope sensor's range : 2000dps
//
//ARTIFACT	NUM	DATE	ACC_X	ACC_Y	ACC_Z	GYRO_X	GYRO_Y	GYRO_Z	EOG_L	EOG_R	EOG_H	EOG_V
	1	2019-01-22 13:20:00.46	-240	1214	-1631	-3	7	-12	-176	-57	-119	116
	2	2019-01-22 13:20:00.47	-251	1206	-1631	-7	10	-12	-161	-55	-106	108
	3	2019-01-22 13:20:00.48	-236	1209	-1638	-7	10	-13	-174	-46	-128	110
	4	2019-01-22 13:20:00.49	-251	1213	-1638	-5	8	-14	-153	-48	-105	100
	5	2019-01-22 13:20:00.50	-247	1206	-1638	-3	10	-16	-172	-59	-113	115
	6	2019-01-22 13:20:00.51	-234	1214	-1628	2	7	-18	-165	-68	-97	116
	7	2019-01-22 13:20:00.52	-236	1220	-1623	3	8	-20	-187	-59	-128	123
	8	2019-01-22 13:20:00.53	-232	1211	-1623	-1	14	-22	-169	-54	-115	111
	9	2019-01-22 13:20:00.54	-240	1209	-1640	-7	20	-24	-192	-64	-128	128
	10	2019-01-22 13:20:00.55	-241	1209	-1643	-8	17	-25	-173	-62	-111	117
	11	2019-01-22 13:20:00.56	-242	1201	-1644	-10	17	-22	-196	-54	-142	125
	12	2019-01-22 13:20:00.57	-240	1200	-1649	-12	14	-20	-182	-50	-132	116
	13	2019-01-22 13:20:00.58	-243	1201	-1650	-7	10	-18	-206	-53	-153	129
	14	2019-01-22 13:20:00.59	-234	1200	-1636	-4	5	-17	-178	-53	-125	115
	15	2019-01-22 13:20:00.60	-230	1214	-1640	-6	7	-15	-192	-44	-148	118
	16	2019-01-22 13:20:00.61	-241	1209	-1634	-8	7	-17	-170	-49	-121	109
	17	2019-01-22 13:20:00.62	-236	1213	-1627	-8	9	-18	-187	-46	-141	116
	18	2019-01-22 13:20:00.63	-236	1212	-1627	-9	13	-17	-170	-56	-114	113
	19	2019-01-22 13:20:00.64	-239	1211	-1633	-11	14	-17	-186	-57	-129	121
	20	2019-01-22 13:20:00.65	-244	1210	-1637	-14	16	-17	-171	-61	-110	116
	21	2019-01-22 13:20:00.66	-235	1211	-1643	-13	16	-17	-192	-62	-130	127
	22	2019-01-22 13:20:00.67	-243	1209	-1637	-9	16	-15	-179	-64	-115	121
	23	2019-01-22 13:20:00.68	-226	1204	-1641	-6	12	-14	-197	-56	-141	126
	24	2019-01-22 13:20:00.69	-228	1206	-1639	-5	11	-13	-180	-53	-127	116
	25	2019-01-22 13:20:00.70	-243	1207	-1638	-3	11	-13	-189	-55	-134	122
	26	2019-01-22 13:20:00.71	-227	1206	-1638	-2	11	-15	-175	-56	-119	115
	27	2019-01-22 13:20:00.72	-231	1209	-1639	-1	12	-14	-194	-56	-138	125
	28	2019-01-22 13:20:00.73	-229	1213	-1642	-5	13	-13	-191	-68	-123	129
	29	2019-01-22 13:20:00.74	-231	1209	-1644	-8	13	-15	-201	-62	-139	131
	30	2019-01-22 13:20:00.75	-231	1209	-1639	-9	10	-15	-181	-58	-123	119
	31	2019-01-22 13:20:00.76	-238	1209	-1645	-6	7	-15	-197	-55	-142	126
	32	2019-01-22 13:20:00.77	-242	1210	-1646	-6	4	-16	-176	-50	-126	113
	33	2019-01-22 13:20:00.78	-235	1206	-1638	-3	4	-16	-190	-45	-145	117
	34	2019-01-22 13:20:00.79	-233	1204	-1638	-5	3	-15	-168	-56	-112	112
	35	2019-01-22 13:20:00.80	-225	1206	-1638	1	1	-14	-190	-62	-128	126
	36	2019-01-22 13:20:00.81	-231	1197	-1639	1	0	-14	-175	-67	-108	121
	37	2019-01-22 13:20:00.82	-231	1195	-1637	2	-1	-13	-196	-63	-133	129
	38	2019-01-22 13:20:00.83	-236	1200	-1636	2	-1	-10	-177	-66	-111	121
	39	2019-01-22 13:20:00.84	-236	1215	-1640	2	-3	-7	-189	-62	-127	125
	40	2019-01-22 13:20:00.85	-232	1205	-1637	-4	-2	-8	-163	-61	-102	112
	41	2019-01-22 13:20:00.86	-228	1208	-1639	-6	-2	-11	-184	-61	-123	122
	42	2019-01-22 13:20:00.87	-242	1215	-1638	-9	-1	-10	-173	-64	-109	118
	43	2019-01-22 13:20:00.88	-235	1211	-1647	-11	-2	-11	-186	-54	-132	120
	44	2019-01-22 13:20:00.89	-238	1208	-1634	-9	0	-13	-165	-53	-112	109
	45	2019-01-22 13:20:00.90	-232	1204	-1638	-9	-5	-14	-179	-46	-133	112
	46	2019-01-22 13:20:00.91	-235	1210	-1638	-9	-4	-12	-163	-45	-118	104
	47	2019-01-22 13:20:00.92	-234	1212	-1641	-10	-4	-13	-177	-40	-137	108
	48	2019-01-22 13:20:00.93	-243	1204	-1643	-10	-3	-12	-169	-48	-121	108
	49	2019-01-22 13:20:00.94	-229	1207	-1644	-10	-3	-12	-189	-45	-144	117
	50	2019-01-22 13:20:00.95	-230	1203	-1643	-13	-5	-7	-179	-53	-126	116
	51	2019-01-22 13:20:00.96	-239	1197	-1639	-10	-6	-7	-194	-51	-143	122
	52	2019-01-22 13:20:00.97	-230	1204	-1645	-8	-8	-4	-188	-58	-130	123
	53	2019-01-22 13:20:00.98	-238	1202	-1630	-8	-6	-1	-213	-61	-152	137
	54	2019-01-22 13:20:00.99	-234	1203	-1633	-5	-5	0	-203	-67	-136	135
	55	2019-01-22 13:20:01.00	-237	1201	-1638	-3	-4	-1	-207	-58	-149	132
	56	2019-01-22 13:20:01.01	-231	1208	-1630	-5	-5	0	-188	-63	-125	125
	57	2019-01-22 13:20:01.02	-239	1216	-1636	-7	-4	-4	-194	-63	-131	128
	58	2019-01-22 13:20:01.03	-230	1217	-1638	-10	-5	-2	-180	-64	-116	122
	59	2019-01-22 13:20:01.04	-237	1217	-1634	-14	-4	-5	-195	-62	-133	128
	60	2019-01-22 13:20:01.05	-232	1213	-1639	-13	-5	-8	-184	-64	-120	124
	61	2019-01-22 13:20:01.06	-238	1213	-1640	-12	-8	-9	-182	-45	-137	113
	62	2019-01-22 13:20:01.07	-234	1221	-1634	-9	-6	-11	-165	-47	-118	106
	63	2019-01-22 13:20:01.08	-242	1219	-1638	-6	-9	-14	-176	-42	-134	109
	64	2019-01-22 13:20:01.09	-234	1216	-1639	-10	-9	-17	-168	-42	-126	105
	65	2019-01-22 13:20:01.10	-232	1215	-1636	-11	-8	-18	-183	-45	-138	114
	66	2019-01-22 13:20:01.11	-245	1208	-1632	-13	-8	-17	-171	-51	-120	111
	67	2019-01-22 13:20:01.12	-242	1216	-1634	-12	-7	-14	-195	-56	-139	125
	68	2019-01-22 13:20:01.13	-237	1210	-1628	-10	-5	-17	-186	-58	-128	122
	69	2019-01-22 13:20:01.14	-244	1211	-1632	-8	-1	-15	-207	-64	-143	135
	70	2019-01-22 13:20:01.15	-234	1211	-1637	-5	-3	-16	-182	-54	-128	118
	71	2019-01-22 13:20:01.16	-243	1206	-1633	1	-3	-15	-184	-54	-130	119
	72	2019-01-22 13:20:01.17	-239	1214	-1633	6	-2	-14	-163	-55	-108	109
	73	2019-01-22 13:20:01.18	-243	1209	-1627	2	2	-15	-184	-64	-120	124
	74	2019-01-22 13:20:01.19	-244	1210	-1638	2	1	-11	-182	-69	-113	125
	75	2019-01-22 13:20:01.20	-243	1203	-1642	-2	1	-12	-202	-75	-127	138
	76	2019-01-22 13:20:01.21	-236	1206	-1644	-7	-1	-10	-188	-69	-119	128
	77	2019-01-22 13:20:01.22	-235	1212	-1642	-11	-1	-10	-193	-67	-126	130
	78	2019-01-22 13:20:01.23	-237	1218	-1634	-13	-1	-10	-172	-59	-113	115
	79	2019-01-22 13:20:01.24	-248	1213	-1635	-10	-5	-9	-187	-65	-122	126
	80	2019-01-22 13:20:01.25	-242	1223	-1636	-11	-8	-9	-185	-76	-109	130
	81	2019-01-22 13:20:01.26	-246	1217	-1636	-11	-6	-10	-198	-74	-124	136
	82	2019-01-22 13:20:01.27	-245	1215	-1631	-12	-6	-11	-180	-60	-120	120
	83	2019-01-22 13:20:01.28	-249	1221	-1631	-12	-3	-10	-184	-59	-125	121
	84	2019-01-22 13:20:01.29	-241	1221	-1625	-13	-2	-10	-181	-57	-124	119
	85	2019-01-22 13:20:01.30	-248	1216	-1631	-11	3	-8	-183	-53	-130	118
	86	2019-01-22 13:20:01.31	-240	1215	-1630	-6	4	-7	-173	-55	-118	114
	87	2019-01-22 13:20:01.32	-244	1217	-1631	0	3	-5	-181	-60	-121	120
	88	2019-01-22 13:20:01.33	-242	1219	-1631	6	7	-7	-178	-57	-121	117
	89	2019-01-22 13:20:01.34	-238	1226	-1633	6	8	-8	-184	-58	-126	121
	90	2019-01-22 13:20:01.35	-242	1218	-1637	9	9	-13	-182	-57	-125	119
	91	2019-01-22 13:20:01.36	-240	1216	-1645	7	9	-16	-190	-64	-126	127
	92	2019-01-22 13:20:01.37	-223	1216	-1644	9	7	-19	-187	-74	-113	130
	93	2019-01-22 13:20:01.38	-227	1211	-1640	8	8	-19	-187	-78	-109	132
	94	2019-01-22 13:20:01.39	-243	1204	-1638	6	6	-21	-184	-70	-114	127
	95	2019-01-22 13:20:01.40	-236	1207	-1637	4	5	-21	-177	-60	-117	118
	96	2019-01-22 13:20:01.41	-238	1204	-1632	2	5	-19	-182	-65	-117	123
	97	2019-01-22 13:20:01.42	-239	1193	-1639	1	4	-16	-186	-61	-125	123
	98	2019-01-22 13:20:01.43	-237	1199	-1643	1	2	-11	-186	-60	-126	123
	99	2019-01-22 13:20:01.44	-237	1203	-1635	4	-2	-8	-182	-53	-129	117
	100	2019-01-22 13:20:01.45	-238	1197	-1628	2	0	-6	-182	-61	-121	121
	101	2019-01-22 13:20:01.46	-239	1205	-1626	2	1	-5	-181	-61	-120	121
	102	2019-01-22 13:20:01.47	-237	1208	-1633	1	0	-6	-176	-63	-113	119
	103	2019-01-22 13:20:01.48	-228	1208	-1636	-4	2	-9	-172	-61	-111	116
	104	2019-01-22 13:20:01.49	-227	1208	-1644	-5	6	-11	-170	-64	-106	117
	105	2019-01-22 13:20:01.50	-241	1200	-1644	-6	3	-11	-170	-61	-109	115
	106	2019-01-22 13:20:01.51	-244	1202	-1647	-2	-5	-13	-169	-62	-107	115
	107	2019-01-22 13:20:01.52	-233	1210	-1642	-2	-7	-15	-163	-53	-110	108
	108	2019-01-22 13:20:01.53	-244	1212	-1640	-3	-10	-17	-169	-62	-107	115
	109	2019-01-22 13:20:01.54	-232	1208	-1643	-4	-11	-17	-167	-59	-108	113
	110	2019-01-22 13:20:01.55	-240	1211	-1640	-8	-10	-17	-181	-72	-109	126
	111	2019-01-22 13:20:01.56	-242	1205	-1633	-11	-6	-16	-177	-63	-114	120
	112	2019-01-22 13:20:01.57	-239	1206	-1627	-12	-2	-15	-177	-58	-119	117
	113	2019-01-22 13:20:01.58	-246	1205	-1631	-13	0	-12	-164	-49	-115	106
	114	2019-01-22 13:20:01.59	-234	1205	-1635	-9	3	-8	-172	-48	-124	110
	115	2019-01-22 13:20:01.60	-244	1213	-1644	-6	3	-6	-176	-58	-118	117
	116	2019-01-22 13:20:01.61	-245	1213	-1633	-2	5	-6	-187	-68	-119	127
	117	2019-01-22 13:20:01.62	-248	1219	-1636	3	7	-5	-184	-73	-111	128
	118	2019-01-22 13:20:01.63	-240	1210	-1635	6	9	-10	-186	-64	-122	125
	119	2019-01-22 13:20:01.64	-241	1224	-1641	5	8	-13	-176	-59	-117	117
	120	2019-01-22 13:20:01.65	-242	1222	-1638	5	10	-18	-183	-63	-120	123
	121	2019-01-22 13:20:01.66	-230	1211	-1644	8	9	-21	-176	-62	-114	119
	122	2019-01-22 13:20:01.67	-232	1207	-1642	8	5	-22	-188	-69	-119	128
	123	2019-01-22 13:20:01.68	-240	1205	-1640	5	7	-23	-182	-69	-113	125
	124	2019-01-22 13:20:01.69	-237	1202	-1645	6	7	-23	-187	-70	-117	128
	125	2019-01-22 13:20:01.70	-241	1198	-1644	9	7	-21	-178	-69	-109	123
	126	2019-01-22 13:20:01.71	-241	1195	-1641	10	6	-18	-180	-69	-111	124
	127	2019-01-22 13:20:01.72	-239	1198	-1643	9	6	-14	-166	-64	-102	115
	128	2019-01-22 13:20:01.73	-243	1200	-1639	7	3	-15	-164	-55	-109	109
	129	2019-01-22 13:20:01.74	-239	1199	-1631	2	4	-12	-155	-55	-100	105
	130	2019-01-22 13:20:01.75	-237	1207	-1634	2	3	-10	-165	-57	-108	111
	131	2019-01-22 13:20:01.76	-230	1201	-1629	1	5	-10	-157	-64	-93	110
	132	2019-01-22 13:20:01.77	-235	1197	-1635	-1	7	-11	-171	-63	-108	117
	133	2019-01-22 13:20:01.78	-239	1204	-1645	-2	3	-11	-166	-57	-109	111
	134	2019-01-22 13:20:01.79	-234	1210	-1642	0	-1	-10	-180	-56	-124	118
	135	2019-01-22 13:20:01.80	-247	1202	-1640	-1	0	-14	-169	-58	-111	113
	136	2019-01-22 13:20:01.81	-236	1207	-1644	-1	-1	-15	-182	-61	-121	121
	137	2019-01-22 13:20:01.82	-235	1212	-1637	1	-2	-16	-163	-54	-109	108
	138	2019-01-22 13:20:01.83	-234	1200	-1639	3	-1	-17	-171	-54	-117	112
	139	2019-01-22 13:20:01.84	-242	1197	-1635	1	3	-15	-156	-57	-99	106
	140	2019-01-22 13:20:01.85	-240	1192	-1645	4	0	-15	-175	-68	-107	121
	141	2019-01-22 13:20:01.86	-234	1193	-1644	6	-3	-14	-165	-65	-100	115
	142	2019-01-22 13:20:01.87	-241	1202	-1645	7	-3	-13	-173	-60	-113	116
	143	2019-01-22 13:20:01.88	-242	1201	-1640	5	-3	-11	-165	-61	-104	113
	144	2019-01-22 13:20:01.89	-235	1200	-1640	2	-4	-9	-189	-67	-122	128
	145	2019-01-22 13:20:01.90	-242	1202	-1643	-4	-4	-6	-185	-69	-116	127
	146	2019-01-22 13:20:01.91	-225	1205	-1636	-8	-7	-8	-192	-68	-124	130
	147	2019-01-22 13:20:01.92	-231	1208	-1637	-12	-5	-8	-178	-70	-108	124
	148	2019-01-22 13:20:01.93	-237	1204	-1635	-14	-3	-10	-183	-55	-128	119
	149	2019-01-22 13:20:01.94	-236	1203	-1637	-14	-4	-10	-179	-60	-119	119
	150	2019-01-22 13:20:01.95	-238	1202	-1641	-10	-4	-9	-186	-57	-129	121
	151	2019-01-22 13:20:01.96	-236	1202	-1646	-7	-7	-8	-174	-70	-104	122
	152	2019-01-22 13:20:01.97	-229	1200	-1652	-3	-7	-8	-192	-61	-131	126
	153	2019-01-22 13:20:01.98	-234	1205	-1649	-1	-8	-7	-178	-57	-121	117
	154	2019-01-22 13:20:01.99	-243	1202	-1643	0	-9	-7	-197	-61	-136	129
	155	2019-01-22 13:20:02.00	-249	1203	-1641	-3	-9	-6	-170	-66	-104	118
	156	2019-01-22 13:20:02.01	-236	1203	-1638	-5	-9	-5	-186	-66	-120	126
	157	2019-01-22 13:20:02.02	-231	1200	-1635	-6	-7	-6	-168	-58	-110	113
	158	2019-01-22 13:20:02.03	-238	1207	-1637	-8	-3	-7	-180	-53	-127	116
	159	2019-01-22 13:20:02.04	-242	1204	-1639	-10	0	-7	-163	-54	-109	108
	160	2019-01-22 13:20:02.05	-238	1199	-1637	-11	1	-7	-182	-53	-129	117
	161	2019-01-22 13:20:02.06	-243	1205	-1637	-12	-1	-7	-172	-54	-118	113
	162	2019-01-22 13:20:02.07	-249	1209	-1639	-9	0	-7	-186	-53	-133	119
	163	2019-01-22 13:20:02.08	-228	1205	-1648	-8	-2	-6	-170	-60	-110	115
	164	2019-01-22 13:20:02.09	-249	1206	-1640	-8	-3	-6	-185	-62	-123	123
	165	2019-01-22 13:20:02.10	-241	1212	-1635	-4	-4	-7	-172	-63	-109	117
	166	2019-01-22 13:20:02.11	-241	1216	-1639	-4	-7	-8	-180	-48	-132	114
	167	2019-01-22 13:20:02.12	-239	1215	-1634	-5	-4	-12	-160	-47	-113	103
	168	2019-01-22 13:20:02.13	-244	1219	-1642	-8	-1	-16	-176	-50	-126	113
	169	2019-01-22 13:20:02.14	-239	1222	-1643	-8	-4	-18	-160	-57	-103	108
	170	2019-01-22 13:20:02.15	-250	1216	-1634	-10	0	-19	-173	-70	-103	121
	171	2019-01-22 13:20:02.16	-244	1217	-1637	-10	1	-23	-147	-71	-76	109
	172	2019-01-22 13:20:02.17	-246	1206	-1640	-8	2	-21	-159	-72	-87	115
	173	2019-01-22 13:20:02.18	-240	1197	-1644	-3	1	-21	-140	-60	-80	100
	174	2019-01-22 13:20:02.19	-243	1195	-1643	4	-2	-20	-156	-53	-103	104
	175	2019-01-22 13:20:02.20	-232	1195	-1631	10	-4	-17	-146	-55	-91	100
	176	2019-01-22 13:20:02.21	-236	1198	-1635	8	-6	-14	-159	-51	-108	105
	177	2019-01-22 13:20:02.22	-244	1197	-1635	4	-4	-13	-140	-47	-93	93
	178	2019-01-22 13:20:02.23	-238	1196	-1635	-1	0	-12	-156	-38	-118	97
	179	2019-01-22 13:20:02.24	-239	1201	-1637	-9	4	-12	-141	-39	-102	90
	180	2019-01-22 13:20:02.25	-241	1200	-1646	-14	6	-10	-165	-42	-123	103
	181	2019-01-22 13:20:02.26	-238	1199	-1651	-13	5	-10	-144	-40	-104	92
	182	2019-01-22 13:20:02.27	-245	1202	-1647	-11	-1	-8	-157	-47	-110	102
	183	2019-01-22 13:20:02.28	-238	1206	-1652	-13	-2	-8	-139	-47	-92	93
	184	2019-01-22 13:20:02.29	-242	1208	-1648	-14	-6	-7	-163	-55	-108	109
	185	2019-01-22 13:20:02.30	-239	1212	-1640	-12	-6	-9	-162	-62	-100	112
	186	2019-01-22 13:20:02.31	-239	1217	-1635	-13	-6	-9	-178	-66	-112	122
	187	2019-01-22 13:20:02.32	-230	1209	-1636	-12	-4	-7	-163	-68	-95	115
	188	2019-01-22 13:20:02.33	-250	1210	-1635	-11	-4	-8	-183	-65	-118	124
	189	2019-01-22 13:20:02.34	-244	1211	-1644	-6	-4	-11	-166	-70	-96	118
	190	2019-01-22 13:20:02.35	-233	1212	-1639	-4	-2	-12	-191	-76	-115	133
	191	2019-01-22 13:20:02.36	-236	1214	-1640	-1	-1	-14	-173	-81	-92	127
	192	2019-01-22 13:20:02.37	-252	1210	-1641	-2	-3	-16	-201	-96	-105	148
	193	2019-01-22 13:20:02.38	-239	1201	-1638	3	-4	-18	-173	-80	-93	126
	194	2019-01-22 13:20:02.39	-242	1207	-1631	2	-6	-20	-193	-74	-119	133
	195	2019-01-22 13:20:02.40	-237	1203	-1632	1	-4	-22	-173	-60	-113	116
	196	2019-01-22 13:20:02.41	-232	1197	-1636	-3	-5	-23	-183	-55	-128	119
	197	2019-01-22 13:20:02.42	-236	1192	-1627	-3	-2	-23	-165	-65	-100	115
	198	2019-01-22 13:20:02.43	-240	1201	-1639	-4	0	-22	-193	-68	-125	130
	199	2019-01-22 13:20:02.44	-230	1201	-1637	-11	3	-21	-168	-56	-112	112
	200	2019-01-22 13:20:02.45	-252	1191	-1646	-13	6	-19	-189	-47	-142	118
	201	2019-01-22 13:20:02.46	-238	1198	-1649	-11	0	-16	-169	-42	-127	105
	202	2019-01-22 13:20:02.47	-248	1195	-1646	-8	-5	-11	-189	-58	-131	123
	203	2019-01-22 13:20:02.48	-244	1193	-1641	-7	-9	-7	-172	-58	-114	115
	204	2019-01-22 13:20:02.49	-237	1195	-1636	-8	-9	-8	-186	-54	-132	120
	205	2019-01-22 13:20:02.50	-238	1204	-1638	-6	-9	-7	-171	-56	-115	113
	206	2019-01-22 13:20:02.51	-241	1204	-1636	-6	-6	-10	-190	-55	-135	122
	207	2019-01-22 13:20:02.52	-230	1198	-1641	-13	0	-11	-170	-55	-115	112
	208	2019-01-22 13:20:02.53	-241	1206	-1647	-14	-1	-13	-187	-56	-131	121
	209	2019-01-22 13:20:02.54	-245	1209	-1649	-9	-4	-13	-172	-63	-109	117
	210	2019-01-22 13:20:02.55	-237	1208	-1644	-7	-4	-12	-188	-64	-124	126
	211	2019-01-22 13:20:02.56	-243	1207	-1645	-7	-3	-12	-178	-62	-116	120
	212	2019-01-22 13:20:02.57	-242	1208	-1642	-2	-6	-14	-192	-60	-132	126
	213	2019-01-22 13:20:02.58	-242	1207	-1637	1	-8	-14	-171	-65	-106	118
	214	2019-01-22 13:20:02.59	-245	1211	-1634	-3	-6	-12	-178	-64	-114	121
	215	2019-01-22 13:20:02.60	-248	1208	-1633	-6	-2	-12	-161	-68	-93	114
	216	2019-01-22 13:20:02.61	-250	1200	-1637	-6	2	-10	-174	-60	-114	117
	217	2019-01-22 13:20:02.62	-235	1209	-1645	-7	3	-10	-148	-58	-90	103
	218	2019-01-22 13:20:02.63	-240	1210	-1641	-8	7	-12	-162	-62	-100	112
	219	2019-01-22 13:20:02.64	-241	1210	-1638	-10	10	-9	-146	-61	-85	103
	220	2019-01-22 13:20:02.65	-241	1207	-1637	-10	10	-11	-154	-47	-107	100
	221	2019-01-22 13:20:02.66	-243	1207	-1644	-10	9	-12	-140	-44	-96	92
	222	2019-01-22 13:20:02.67	-235	1202	-1638	-13	9	-11	-157	-42	-115	99
	223	2019-01-22 13:20:02.68	-231	1212	-1632	-7	7	-12	-144	-49	-95	96
	224	2019-01-22 13:20:02.69	-237	1213	-1638	-4	7	-15	-156	-52	-104	104
	225	2019-01-22 13:20:02.70	-235	1212	-1637	-5	7	-16	-140	-52	-88	96
	226	2019-01-22 13:20:02.71	-239	1225	-1635	-4	9	-21	-154	-51	-103	102
	227	2019-01-22 13:20:02.72	-234	1212	-1648	-5	10	-24	-145	-52	-93	98
	228	2019-01-22 13:20:02.73	-234	1207	-1643	-3	6	-25	-159	-57	-102	108
	229	2019-01-22 13:20:02.74	-234	1195	-1638	0	5	-23	-148	-60	-88	104
	230	2019-01-22 13:20:02.75	-241	1191	-1642	3	2	-20	-161	-44	-117	102
	231	2019-01-22 13:20:02.76	-234	1185	-1639	2	-1	-17	-160	-50	-110	105
	232	2019-01-22 13:20:02.77	-237	1191	-1630	2	-4	-11	-181	-56	-125	118
	233	2019-01-22 13:20:02.78	-241	1193	-1635	0	-5	-7	-177	-73	-104	125
	234	2019-01-22 13:20:02.79	-232	1204	-1639	-7	-3	-4	-178	-65	-113	121
	235	2019-01-22 13:20:02.80	-239	1198	-1641	-10	-2	-1	-163	-61	-102	112
	236	2019-01-22 13:20:02.81	-234	1209	-1638	-13	-3	-4	-166	-51	-115	108
	237	2019-01-22 13:20:02.82	-243	1214	-1641	-14	-2	-1	-157	-62	-95	109
	238	2019-01-22 13:20:02.83	-241	1213	-1643	-16	-4	-6	-170	-64	-106	117
	239	2019-01-22 13:20:02.84	-246	1208	-1641	-12	-1	-9	-166	-71	-95	118
	240	2019-01-22 13:20:02.85	-242	1219	-1647	-9	-3	-14	-183	-72	-111	127
	241	2019-01-22 13:20:02.86	-245	1219	-1638	-6	-5	-17	-175	-71	-104	123
	242	2019-01-22 13:20:02.87	-245	1223	-1637	-3	-3	-19	-171	-63	-108	117
	243	2019-01-22 13:20:02.88	-233	1220	-1639	-1	-6	-22	-168	-69	-99	118
	244	2019-01-22 13:20:02.89	-250	1208	-1639	-5	-3	-22	-174	-63	-111	118
	245	2019-01-22 13:20:02.90	-250	1203	-1634	-4	-2	-24	-159	-64	-95	111
	246	2019-01-22 13:20:02.91	-243	1202	-1645	-2	-1	-21	-167	-63	-104	115
	247	2019-01-22 13:20:02.92	-245	1206	-1635	-3	-2	-19	-159	-57	-102	108
	248	2019-01-22 13:20:02.93	-251	1198	-1640	-4	-1	-18	-165	-46	-119	105
	249	2019-01-22 13:20:02.94	-259	1198	-1634	-5	-1	-16	-154	-48	-106	101
	250	2019-01-22 13:20:02.95	-242	1206	-1630	-2	0	-14	-171	-61	-110	116
	251	2019-01-22 13:20:02.96	-249	1206	-1639	-6	1	-12	-170	-70	-100	120
	252	2019-01-22 13:20:02.97	-236	1202	-1633	-5	5	-11	-175	-63	-112	119
	253	2019-01-22 13:20:02.98	-238	1204	-1641	-6	7	-11	-165	-58	-107	111
	254	2019-01-22 13:20:02.99	-253	1205	-1646	-4	8	-12	-177	-64	-113	120
	255	2019-01-22 13:20:03.00	-250	1211	-1640	-3	7	-12	-174	-57	-117	115
	256	2019-01-22 13:20:03.01	-234	1211	-1649	-3	7	-13	-175	-49	-126	112
	257	2019-01-22 13:20:03.02	-246	1210	-1636	-3	7	-14	-165	-46	-119	105
	258	2019-01-22 13:20:03.03	-238	1218	-1644	-5	9	-18	-166	-41	-125	103
	259	2019-01-22 13:20:03.04	-241	1206	-1627	-4	14	-21	-155	-43	-112	99
	260	2019-01-22 13:20:03.05	-244	1192	-1637	-1	14	-20	-164	-43	-121	103
	261	2019-01-22 13:20:03.06	-249	1199	-1636	4	14	-19	-163	-48	-115	105
	262	2019-01-22 13:20:03.07	-239	1194	-1649	7	10	-18	-168	-50	-118	109
	263	2019-01-22 13:20:03.08	-245	1211	-1639	6	9	-16	-162	-49	-113	105
	264	2019-01-22 13:20:03.09	-242	1197	-1645	-1	8	-13	-160	-50	-110	105
	265	2019-01-22 13:20:03.10	-236	1210	-1640	-6	4	-9	-157	-55	-102	106
	266	2019-01-22 13:20:03.11	-246	1203	-1647	-11	5	-7	-158	-56	-102	107
	267	2019-01-22 13:20:03.12	-232	1207	-1638	-14	9	-7	-153	-62	-91	107
	268	2019-01-22 13:20:03.13	-240	1197	-1627	-12	10	-4	-157	-59	-98	108
	269	2019-01-22 13:20:03.14	-229	1194	-1634	-5	14	-3	-149	-58	-91	103
	270	2019-01-22 13:20:03.15	-236	1203	-1638	2	15	-5	-148	-56	-92	102
	271	2019-01-22 13:20:03.16	-231	1212	-1641	4	9	-4	-139	-52	-87	95
	272	2019-01-22 13:20:03.17	-233	1206	-1633	4	10	-8	-145	-56	-89	100
	273	2019-01-22 13:20:03.18	-230	1212	-1629	4	10	-10	-140	-58	-82	99
	274	2019-01-22 13:20:03.19	-228	1202	-1640	3	8	-16	-149	-69	-80	109
	275	2019-01-22 13:20:03.20	-226	1198	-1643	1	8	-16	-140	-62	-78	101
	276	2019-01-22 13:20:03.21	-246	1195	-1643	2	3	-14	-138	-57	-81	97
	277	2019-01-22 13:20:03.22	-227	1196	-1638	2	2	-15	-142	-57	-85	99
	278	2019-01-22 13:20:03.23	-237	1194	-1655	-3	4	-12	-140	-53	-87	96
	279	2019-01-22 13:20:03.24	-236	1191	-1647	-8	4	-12	-134	-50	-84	92
	280	2019-01-22 13:20:03.25	-238	1193	-1638	-8	6	-8	-142	-44	-98	93
	281	2019-01-22 13:20:03.26	-244	1195	-1645	-12	7	-3	-142	-40	-102	91
	282	2019-01-22 13:20:03.27	-239	1190	-1653	-17	8	-2	-140	-48	-92	94
	283	2019-01-22 13:20:03.28	-237	1201	-1650	-19	5	2	-134	-45	-89	89
	284	2019-01-22 13:20:03.29	-237	1208	-1646	-17	3	5	-132	-46	-86	89
	285	2019-01-22 13:20:03.30	-235	1213	-1643	-16	1	5	-145	-60	-85	102
	286	2019-01-22 13:20:03.31	-237	1218	-1646	-14	0	3	-153	-65	-88	109
	287	2019-01-22 13:20:03.32	-247	1222	-1639	-11	-2	1	-155	-58	-97	106
	288	2019-01-22 13:20:03.33	-237	1219	-1636	-8	0	-6	-153	-50	-103	101
	289	2019-01-22 13:20:03.34	-239	1218	-1630	-7	3	-8	-163	-47	-116	105
	290	2019-01-22 13:20:03.35	-243	1215	-1637	-6	4	-10	-174	-47	-127	110
	291	2019-01-22 13:20:03.36	-242	1204	-1637	-2	6	-11	-211	-50	-161	130
	292	2019-01-22 13:20:03.37	-241	1209	-1636	2	9	-10	-220	-48	-172	134
	293	2019-01-22 13:20:03.38	-242	1205	-1644	-1	9	-10	-212	-50	-162	131
	294	2019-01-22 13:20:03.39	-232	1207	-1642	-1	8	-11	-182	-48	-134	115
	295	2019-01-22 13:20:03.40	-225	1210	-1642	-2	9	-14	-160	-53	-107	106
	296	2019-01-22 13:20:03.41	-228	1212	-1647	-1	8	-17	-130	-52	-78	91
	297	2019-01-22 13:20:03.42	-227	1205	-1647	-2	6	-19	-130	-44	-86	87
	298	2019-01-22 13:20:03.43	-237	1201	-1645	-1	6	-23	-129	-37	-92	83
	299	2019-01-22 13:20:03.44	-236	1209	-1642	2	5	-23	-143	-32	-111	87
	300	2019-01-22 13:20:03.45	-229	1208	-1643	-4	6	-24	-142	-31	-111	86
	301	2019-01-22 13:20:03.46	-232	1202	-1631	-4	6	-23	-160	-38	-122	99
	302	2019-01-22 13:20:03.47	-240	1190	-1633	-3	8	-18	-162	-38	-124	100
	303	2019-01-22 13:20:03.48	-236	1190	-1640	-5	4	-13	-184	-38	-146	111
	304	2019-01-22 13:20:03.49	-233	1191	-1636	-2	3	-7	-198	-41	-157	119
	305	2019-01-22 13:20:03.50	-237	1195	-1638	1	0	-4	-226	-50	-176	138
	306	2019-01-22 13:20:03.51	-222	1199	-1625	0	1	0	-208	-54	-154	131
	307	2019-01-22 13:20:03.52	-230	1204	-1634	0	3	-1	-160	-52	-108	106
	308	2019-01-22 13:20:03.53	-230	1215	-1632	-7	5	-3	-91	-49	-42	70
	309	2019-01-22 13:20:03.54	-235	1205	-1644	-11	7	-8	-63	-45	-18	54
	310	2019-01-22 13:20:03.55	-229	1204	-1656	-7	-3	-10	-47	-44	-3	45
	311	2019-01-22 13:20:03.56	-236	1212	-1655	-8	-4	-11	-69	-55	-14	62
	312	2019-01-22 13:20:03.57	-237	1210	-1644	-10	-10	-15	-61	-55	-6	58
	313	2019-01-22 13:20:03.58	-235	1210	-1640	-11	-11	-14	-85	-61	-24	73
	314	2019-01-22 13:20:03.59	-235	1203	-1636	-12	-10	-16	-76	-57	-19	66
	315	2019-01-22 13:20:03.60	-231	1207	-1627	-13	-6	-15	-94	-64	-30	79
	316	2019-01-22 13:20:03.61	-242	1203	-1629	-14	-4	-14	-82	-49	-33	65
	317	2019-01-22 13:20:03.62	-240	1201	-1633	-12	0	-10	-103	-47	-56	75
	318	2019-01-22 13:20:03.63	-238	1207	-1632	-15	2	-7	-98	-48	-50	73
	319	2019-01-22 13:20:03.64	-237	1209	-1634	-13	3	-4	-106	-50	-56	78
	320	2019-01-22 13:20:03.65	-235	1208	-1635	-11	5	-4	-87	-47	-40	67
	321	2019-01-22 13:20:03.66	-238	1216	-1636	-8	3	-4	-108	-50	-58	79
	322	2019-01-22 13:20:03.67	-236	1217	-1640	-9	5	-6	-92	-44	-48	68
	323	2019-01-22 13:20:03.68	-237	1224	-1640	-6	6	-8	-118	-53	-65	85
	324	2019-01-22 13:20:03.69	-239	1224	-1635	-6	6	-12	-110	-53	-57	81
	325	2019-01-22 13:20:03.70	-232	1213	-1639	-4	8	-17	-124	-50	-74	87
	326	2019-01-22 13:20:03.71	-231	1215	-1645	-2	8	-20	-106	-42	-64	74
	327	2019-01-22 13:20:03.72	-241	1207	-1641	-1	8	-20	-119	-38	-81	78
	328	2019-01-22 13:20:03.73	-238	1208	-1644	2	5	-23	-106	-41	-65	73
	329	2019-01-22 13:20:03.74	-226	1211	-1641	1	3	-21	-117	-42	-75	79
	330	2019-01-22 13:20:03.75	-229	1208	-1637	-2	3	-20	-101	-37	-64	69
	331	2019-01-22 13:20:03.76	-239	1209	-1636	-4	3	-21	-118	-35	-83	76
	332	2019-01-22 13:20:03.77	-240	1209	-1637	-5	6	-19	-106	-43	-63	74
	333	2019-01-22 13:20:03.78	-234	1203	-1637	-7	6	-17	-125	-46	-79	85
	334	2019-01-22 13:20:03.79	-228	1198	-1636	-6	3	-16	-112	-49	-63	80
	335	2019-01-22 13:20:03.80	-228	1197	-1637	-4	-1	-14	-128	-51	-77	89
	336	2019-01-22 13:20:03.81	-235	1192	-1641	-3	0	-11	-122	-47	-75	84
	337	2019-01-22 13:20:03.82	-226	1193	-1643	-3	-3	-11	-145	-45	-100	95
	338	2019-01-22 13:20:03.83	-237	1197	-1639	-2	-6	-10	-135	-47	-88	91
	339	2019-01-22 13:20:03.84	-231	1210	-1641	-5	-7	-6	-160	-49	-111	104
	340	2019-01-22 13:20:03.85	-232	1210	-1640	-8	-6	-7	-143	-44	-99	93
	341	2019-01-22 13:20:03.86	-239	1213	-1633	-6	-9	-5	-152	-34	-118	93
	342	2019-01-22 13:20:03.87	-234	1212	-1635	-7	-8	-5	-137	-37	-100	87
	343	2019-01-22 13:20:03.88	-239	1215	-1635	-8	-6	-8	-155	-43	-112	99
	344	2019-01-22 13:20:03.89	-233	1214	-1641	-5	-4	-9	-128	-38	-90	83
	345	2019-01-22 13:20:03.90	-236	1217	-1649	-7	-5	-14	-140	-39	-101	89
	346	2019-01-22 13:20:03.91	-233	1215	-1642	-6	-4	-16	-129	-38	-91	83
	347	2019-01-22 13:20:03.92	-243	1209	-1640	-4	-6	-16	-143	-37	-106	90
	348	2019-01-22 13:20:03.93	-243	1206	-1644	-2	-4	-16	-121	-42	-79	81
	349	2019-01-22 13:20:03.94	-246	1208	-1644	1	-5	-18	-134	-43	-91	88
	350	2019-01-22 13:20:03.95	-234	1202	-1635	0	-6	-16	-115	-44	-71	79
	351	2019-01-22 13:20:03.96	-236	1196	-1637	1	-4	-12	-129	-47	-82	88
	352	2019-01-22 13:20:03.97	-237	1202	-1634	0	-2	-11	-115	-43	-72	79
	353	2019-01-22 13:20:03.98	-239	1200	-1638	1	0	-9	-130	-39	-91	84
	354	2019-01-22 13:20:03.99	-235	1203	-1642	-2	1	-5	-122	-50	-72	86
	355	2019-01-22 13:20:04.00	-247	1198	-1643	-3	0	-4	-149	-52	-97	100
	356	2019-01-22 13:20:04.01	-241	1210	-1641	0	-2	-4	-135	-51	-84	93
	357	2019-01-22 13:20:04.02	-236	1209	-1640	0	-1	-6	-152	-40	-112	96
	358	2019-01-22 13:20:04.03	-237	1210	-1637	-4	1	-7	-146	-46	-100	96
	359	2019-01-22 13:20:04.04	-236	1208	-1640	-7	3	-9	-169	-44	-125	106
	360	2019-01-22 13:20:04.05	-235	1210	-1634	-6	-1	-10	-156	-43	-113	99
	361	2019-01-22 13:20:04.06	-238	1213	-1640	-6	1	-14	-176	-47	-129	111
	362	2019-01-22 13:20:04.07	-228	1212	-1633	-5	5	-15	-156	-54	-102	105
	363	2019-01-22 13:20:04.08	-237	1206	-1644	-5	9	-21	-157	-48	-109	102
	364	2019-01-22 13:20:04.09	-237	1213	-1646	-3	7	-23	-142	-47	-95	94
	365	2019-01-22 13:20:04.10	-239	1213	-1636	-4	8	-27	-153	-39	-114	96
	366	2019-01-22 13:20:04.11	-222	1207	-1645	-3	10	-28	-135	-40	-95	87
	367	2019-01-22 13:20:04.12	-228	1206	-1632	-3	9	-29	-149	-51	-98	100
	368	2019-01-22 13:20:04.13	-233	1192	-1640	1	6	-26	-128	-53	-75	90
	369	2019-01-22 13:20:04.14	-229	1188	-1641	5	4	-23	-140	-45	-95	92
	370	2019-01-22 13:20:04.15	-227	1188	-1639	9	-1	-19	-126	-49	-77	87
	371	2019-01-22 13:20:04.16	-226	1192	-1642	6	1	-18	-149	-57	-92	103
	372	2019-01-22 13:20:04.17	-230	1195	-1638	-2	2	-17	-128	-55	-73	91
	373	2019-01-22 13:20:04.18	-239	1198	-1638	-7	1	-18	-140	-48	-92	94
	374	2019-01-22 13:20:04.19	-232	1192	-1636	-13	1	-16	-125	-48	-77	86
	375	2019-01-22 13:20:04.20	-244	1197	-1645	-23	5	-13	-148	-55	-93	101
	376	2019-01-22 13:20:04.21	-233	1198	-1648	-30	6	-12	-133	-59	-74	96
	377	2019-01-22 13:20:04.22	-235	1197	-1650	-25	3	-11	-152	-53	-99	102
	378	2019-01-22 13:20:04.23	-236	1203	-1644	-21	1	-5	-128	-43	-85	85
	379	2019-01-22 13:20:04.24	-240	1207	-1641	-17	0	-3	-138	-39	-99	88
	380	2019-01-22 13:20:04.25	-235	1212	-1643	-15	-1	-3	-122	-45	-77	83
	381	2019-01-22 13:20:04.26	-244	1212	-1643	-14	-4	-3	-142	-48	-94	95
	382	2019-01-22 13:20:04.27	-234	1214	-1630	-10	-4	-5	-124	-45	-79	84
	383	2019-01-22 13:20:04.28	-242	1216	-1630	-10	-2	-6	-138	-47	-91	92
	384	2019-01-22 13:20:04.29	-243	1210	-1629	-12	1	-5	-122	-45	-77	83
	385	2019-01-22 13:20:04.30	-240	1213	-1628	-7	1	-5	-136	-46	-90	91
	386	2019-01-22 13:20:04.31	-232	1216	-1638	-5	6	-4	-128	-59	-69	93
	387	2019-01-22 13:20:04.32	-237	1214	-1641	0	9	-6	-150	-58	-92	104
	388	2019-01-22 13:20:04.33	-234	1213	-1643	1	13	-6	-136	-51	-85	93
	389	2019-01-22 13:20:04.34	-244	1212	-1639	5	10	-8	-144	-45	-99	94
	390	2019-01-22 13:20:04.35	-231	1210	-1639	4	12	-10	-129	-50	-79	89
	391	2019-01-22 13:20:04.36	-230	1202	-1641	6	11	-10	-149	-47	-102	98
	392	2019-01-22 13:20:04.37	-240	1208	-1636	3	10	-13	-140	-48	-92	94
	393	2019-01-22 13:20:04.38	-230	1207	-1636	0	9	-13	-159	-52	-107	105
	394	2019-01-22 13:20:04.39	-228	1210	-1632	-4	11	-17	-148	-46	-102	97
	395	2019-01-22 13:20:04.40	-227	1209	-1630	-6	11	-18	-170	-54	-116	112
	396	2019-01-22 13:20:04.41	-229	1202	-1638	-6	15	-21	-160	-60	-100	110
	397	2019-01-22 13:20:04.42	-226	1199	-1639	-8	12	-23	-175	-59	-116	117
	398	2019-01-22 13:20:04.43	-226	1201	-1641	-6	9	-19	-158	-54	-104	106
	399	2019-01-22 13:20:04.44	-224	1197	-1635	-4	6	-20	-161	-49	-112	105
	400	2019-01-22 13:20:04.45	-228	1199	-1632	-5	3	-16	-139	-46	-93	92
	401	2019-01-22 13:20:04.46	-233	1198	-1635	-7	6	-15	-148	-49	-99	98
	402	2019-01-22 13:20:04.47	-229	1198	-1639	-10	8	-15	-129	-48	-81	88
	403	2019-01-22 13:20:04.48	-227	1197	-1644	-15	8	-16	-144	-53	-91	98
	404	2019-01-22 13:20:04.49	-225	1198	-1655	-16	6	-12	-122	-38	-84	80
	405	2019-01-22 13:20:04.50	-229	1202	-1655	-16	1	-13	-138	-39	-99	88
	406	2019-01-22 13:20:04.51	-225	1200	-1642	-15	-4	-14	-125	-47	-78	86
	407	2019-01-22 13:20:04.52	-219	1212	-1647	-16	-2	-14	-140	-47	-93	93
	408	2019-01-22 13:20:04.53	-230	1211	-1639	-16	-5	-14	-129	-42	-87	85
	409	2019-01-22 13:20:04.54	-231	1209	-1645	-11	-7	-17	-143	-39	-104	91
	410	2019-01-22 13:20:04.55	-236	1210	-1644	-14	-8	-16	-136	-43	-93	89
	411	2019-01-22 13:20:04.56	-226	1205	-1637	-14	-7	-14	-146	-42	-104	94
	412	2019-01-22 13:20:04.57	-233	1208	-1642	-15	-8	-14	-136	-41	-95	88
	413	2019-01-22 13:20:04.58	-237	1212	-1631	-14	-9	-13	-152	-44	-108	98
	414	2019-01-22 13:20:04.59	-234	1206	-1632	-16	-7	-12	-141	-43	-98	92
	415	2019-01-22 13:20:04.60	-230	1210	-1635	-14	-4	-9	-148	-40	-108	94
	416	2019-01-22 13:20:04.61	-231	1207	-1629	-11	0	-8	-133	-45	-88	89
	417	2019-01-22 13:20:04.62	-233	1206	-1635	-6	1	-2	-138	-49	-89	93
	418	2019-01-22 13:20:04.63	-237	1212	-1638	-2	4	-2	-123	-41	-82	82
	419	2019-01-22 13:20:04.64	-225	1209	-1635	2	3	-1	-126	-34	-92	80
	420	2019-01-22 13:20:04.65	-230	1217	-1644	3	3	-3	-115	-39	-76	77
	421	2019-01-22 13:20:04.66	-232	1218	-1642	3	-2	-5	-127	-34	-93	80
	422	2019-01-22 13:20:04.67	-234	1216	-1644	3	-2	-9	-122	-32	-90	77
	423	2019-01-22 13:20:04.68	-233	1212	-1642	0	-1	-12	-133	-29	-104	81
	424	2019-01-22 13:20:04.69	-238	1207	-1637	-1	-2	-14	-126	-32	-94	79
	425	2019-01-22 13:20:04.70	-226	1204	-1641	-3	-3	-13	-130	-29	-101	79
	426	2019-01-22 13:20:04.71	-225	1208	-1642	-1	-1	-11	-121	-32	-89	76
	427	2019-01-22 13:20:04.72	-229	1206	-1638	-4	-3	-11	-127	-38	-89	82
	428	2019-01-22 13:20:04.73	-231	1206	-1637	-3	-3	-12	-116	-36	-80	76
	429	2019-01-22 13:20:04.74	-234	1209	-1641	-2	1	-9	-122	-32	-90	77
	430	2019-01-22 13:20:04.75	-220	1209	-1632	-3	-1	-11	-118	-38	-80	78
	431	2019-01-22 13:20:04.76	-226	1210	-1625	-2	2	-11	-128	-37	-91	82
	432	2019-01-22 13:20:04.77	-225	1201	-1643	2	4	-9	-126	-32	-94	79
	433	2019-01-22 13:20:04.78	-228	1202	-1640	4	3	-8	-131	-34	-97	82
	434	2019-01-22 13:20:04.79	-230	1207	-1647	1	2	-8	-135	-44	-91	89
	435	2019-01-22 13:20:04.80	-230	1209	-1642	-1	-1	-7	-137	-34	-103	85
	436	2019-01-22 13:20:04.81	-234	1214	-1640	-3	-2	-9	-127	-38	-89	82
	437	2019-01-22 13:20:04.82	-228	1210	-1638	-4	-5	-10	-134	-56	-78	95
	438	2019-01-22 13:20:04.83	-229	1211	-1640	-6	-5	-12	-131	-63	-68	97
	439	2019-01-22 13:20:04.84	-223	1205	-1638	-5	-4	-12	-138	-56	-82	97
	440	2019-01-22 13:20:04.85	-235	1214	-1637	1	-4	-12	-132	-51	-81	91
	441	2019-01-22 13:20:04.86	-230	1208	-1643	0	-8	-14	-134	-44	-90	89
	442	2019-01-22 13:20:04.87	-228	1208	-1636	-5	-8	-15	-132	-36	-96	84
	443	2019-01-22 13:20:04.88	-236	1205	-1634	-5	-10	-14	-136	-36	-100	86
	444	2019-01-22 13:20:04.89	-237	1200	-1632	-6	-8	-11	-144	-50	-94	97
	445	2019-01-22 13:20:04.90	-232	1194	-1636	-5	-8	-9	-144	-39	-105	91
	446	2019-01-22 13:20:04.91	-232	1205	-1628	-3	-6	-6	-140	-34	-106	87
	447	2019-01-22 13:20:04.92	-231	1208	-1634	-2	-5	-5	-133	-29	-104	81
	448	2019-01-22 13:20:04.93	-239	1213	-1638	-3	-4	-6	-122	-31	-91	76
	449	2019-01-22 13:20:04.94	-228	1214	-1645	-3	-5	-6	-119	-22	-97	70
	450	2019-01-22 13:20:04.95	-223	1209	-1642	-4	-4	-7	-121	-26	-95	73
	451	2019-01-22 13:20:04.96	-238	1205	-1634	-8	-5	-10	-130	-34	-96	82
	452	2019-01-22 13:20:04.97	-241	1205	-1641	-9	-2	-9	-136	-49	-87	92
	453	2019-01-22 13:20:04.98	-238	1204	-1645	-4	-7	-10	-139	-52	-87	95
	454	2019-01-22 13:20:04.99	-233	1207	-1641	-2	-8	-9	-144	-54	-90	99
	455	2019-01-22 13:20:05.00	-235	1207	-1639	-1	-2	-10	-140	-54	-86	97
	456	2019-01-22 13:20:05.01	-243	1213	-1630	-4	-1	-13	-136	-50	-86	93
	457	2019-01-22 13:20:05.02	-233	1215	-1632	-1	-1	-12	-132	-46	-86	89
	458	2019-01-22 13:20:05.03	-236	1210	-1640	-4	1	-12	-131	-49	-82	90
	459	2019-01-22 13:20:05.04	-241	1210	-1644	-6	2	-15	-130	-40	-90	85
	460	2019-01-22 13:20:05.05	-240	1209	-1637	-5	2	-15	-134	-44	-90	89
	461	2019-01-22 13:20:05.06	-229	1207	-1643	-4	2	-17	-135	-47	-88	91
	462	2019-01-22 13:20:05.07	-229	1215	-1636	-9	4	-17	-146	-52	-94	99
	463	2019-01-22 13:20:05.08	-242	1214	-1639	-12	7	-19	-151	-50	-101	100
	464	2019-01-22 13:20:05.09	-234	1212	-1643	-11	5	-22	-150	-48	-102	99
	465	2019-01-22 13:20:05.10	-234	1207	-1642	-10	4	-21	-138	-45	-93	91
	466	2019-01-22 13:20:05.11	-230	1208	-1644	-7	4	-23	-144	-49	-95	96
	467	2019-01-22 13:20:05.12	-238	1214	-1643	-3	2	-20	-142	-49	-93	95
	468	2019-01-22 13:20:05.13	-234	1209	-1646	1	0	-21	-148	-53	-95	100
	469	2019-01-22 13:20:05.14	-235	1209	-1640	-2	-2	-21	-146	-54	-92	100
	470	2019-01-22 13:20:05.15	-236	1202	-1645	1	1	-23	-148	-50	-98	99
	471	2019-01-22 13:20:05.16	-235	1192	-1632	4	-1	-20	-135	-41	-94	88
	472	2019-01-22 13:20:05.17	-235	1194	-1643	10	-2	-18	-135	-37	-98	86
	473	2019-01-22 13:20:05.18	-225	1193	-1631	7	1	-13	-127	-46	-81	86
	474	2019-01-22 13:20:05.19	-230	1192	-1639	2	0	-11	-133	-51	-82	92
	475	2019-01-22 13:20:05.20	-236	1187	-1635	-2	4	-8	-121	-45	-76	83
	476	2019-01-22 13:20:05.21	-235	1198	-1641	0	2	-4	-122	-38	-84	80
	477	2019-01-22 13:20:05.22	-233	1205	-1643	-6	1	-4	-116	-45	-71	80
	478	2019-01-22 13:20:05.23	-238	1210	-1655	-12	0	-6	-127	-42	-85	84
	479	2019-01-22 13:20:05.24	-234	1204	-1652	-12	-2	-3	-118	-36	-82	77
	480	2019-01-22 13:20:05.25	-229	1212	-1645	-10	-10	-4	-131	-33	-98	82
	481	2019-01-22 13:20:05.26	-232	1213	-1637	-11	-9	-4	-123	-32	-91	77
	482	2019-01-22 13:20:05.27	-230	1217	-1642	-11	-6	-6	-136	-34	-102	85
	483	2019-01-22 13:20:05.28	-233	1203	-1634	-11	-7	-6	-128	-27	-101	77
	484	2019-01-22 13:20:05.29	-235	1217	-1631	-12	-4	-6	-133	-19	-114	76
	485	2019-01-22 13:20:05.30	-235	1216	-1634	-14	-2	-5	-126	-31	-95	78
	486	2019-01-22 13:20:05.31	-240	1216	-1637	-11	-2	-7	-140	-32	-108	86
	487	2019-01-22 13:20:05.32	-243	1213	-1632	-8	0	-7	-135	-40	-95	87
	488	2019-01-22 13:20:05.33	-237	1204	-1639	-4	5	-8	-136	-33	-103	84
	489	2019-01-22 13:20:05.34	-248	1201	-1642	2	5	-6	-126	-32	-94	79
	490	2019-01-22 13:20:05.35	-242	1205	-1637	7	5	-6	-137	-33	-104	85
	491	2019-01-22 13:20:05.36	-234	1216	-1643	8	6	-9	-125	-30	-95	77
	492	2019-01-22 13:20:05.37	-225	1208	-1633	6	9	-9	-132	-30	-102	81
	493	2019-01-22 13:20:05.38	-230	1212	-1631	8	10	-10	-124	-30	-94	77
	494	2019-01-22 13:20:05.39	-230	1204	-1635	5	13	-12	-137	-38	-99	87
	495	2019-01-22 13:20:05.40	-225	1205	-1640	1	14	-13	-123	-39	-84	81
	496	2019-01-22 13:20:05.41	-226	1202	-1645	-2	12	-14	-127	-41	-86	84
	497	2019-01-22 13:20:05.42	-230	1206	-1646	-3	7	-15	-128	-45	-83	86
	498	2019-01-22 13:20:05.43	-229	1204	-1646	-6	5	-15	-151	-50	-101	100
	499	2019-01-22 13:20:05.44	-230	1200	-1644	-6	3	-15	-134	-46	-88	90
	500	2019-01-22 13:20:05.45	-229	1199	-1644	-8	-4	-13	-137	-42	-95	89
	501	2019-01-22 13:20:05.46	-230	1202	-1642	-5	-5	-11	-126	-33	-93	79
	502	2019-01-22 13:20:05.47	-236	1202	-1630	-5	-3	-11	-145	-39	-106	92
	503	2019-01-22 13:20:05.48	-233	1206	-1627	-6	2	-11	-131	-48	-83	89
	504	2019-01-22 13:20:05.49	-229	1204	-1635	-4	0	-14	-144	-56	-88	100
	505	2019-01-22 13:20:05.50	-226	1200	-1643	-10	4	-16	-135	-55	-80	95
	506	2019-01-22 13:20:05.51	-225	1200	-1647	-13	5	-16	-143	-53	-90	98
	507	2019-01-22 13:20:05.52	-230	1201	-1651	-9	3	-14	-128	-55	-73	91
	508	2019-01-22 13:20:05.53	-229	1204	-1653	-10	-3	-17	-145	-59	-86	102
	509	2019-01-22 13:20:05.54	-231	1203	-1650	-12	-6	-16	-125	-49	-76	87
	510	2019-01-22 13:20:05.55	-236	1202	-1647	-10	-8	-15	-132	-43	-89	87
	511	2019-01-22 13:20:05.56	-231	1202	-1639	-9	-12	-15	-121	-43	-78	82
	512	2019-01-22 13:20:05.57	-238	1211	-1636	-13	-13	-16	-143	-43	-100	93
	513	2019-01-22 13:20:05.58	-240	1208	-1637	-14	-12	-14	-135	-44	-91	89
	514	2019-01-22 13:20:05.59	-230	1210	-1640	-17	-7	-12	-147	-46	-101	96
	515	2019-01-22 13:20:05.60	-241	1211	-1637	-17	-4	-10	-129	-47	-82	88
	516	2019-01-22 13:20:05.61	-244	1209	-1635	-15	-2	-8	-140	-47	-93	93
	517	2019-01-22 13:20:05.62	-245	1210	-1635	-13	1	-7	-125	-41	-84	83
	518	2019-01-22 13:20:05.63	-235	1203	-1629	-7	6	-5	-143	-45	-98	94
	519	2019-01-22 13:20:05.64	-238	1214	-1639	-3	8	-5	-124	-43	-81	83
	520	2019-01-22 13:20:05.65	-239	1215	-1642	0	11	-8	-136	-47	-89	91
	521	2019-01-22 13:20:05.66	-225	1217	-1641	1	9	-10	-130	-50	-80	90
	522	2019-01-22 13:20:05.67	-232	1213	-1650	1	6	-13	-148	-52	-96	100
	523	2019-01-22 13:20:05.68	-228	1212	-1646	0	3	-15	-132	-52	-80	92
	524	2019-01-22 13:20:05.69	-231	1210	-1650	-3	2	-19	-140	-50	-90	95
	525	2019-01-22 13:20:05.70	-233	1206	-1650	-3	3	-18	-119	-43	-76	81
	526	2019-01-22 13:20:05.71	-228	1199	-1645	-5	1	-16	-138	-50	-88	94
	527	2019-01-22 13:20:05.72	-226	1195	-1648	-6	-2	-14	-122	-48	-74	85
	528	2019-01-22 13:20:05.73	-240	1195	-1644	-6	-4	-12	-137	-51	-86	94
	529	2019-01-22 13:20:05.74	-232	1202	-1640	-4	-5	-10	-120	-45	-75	82
	530	2019-01-22 13:20:05.75	-234	1204	-1640	-6	-4	-9	-133	-44	-89	88
	531	2019-01-22 13:20:05.76	-232	1210	-1635	-8	-5	-8	-117	-44	-73	80
	532	2019-01-22 13:20:05.77	-232	1205	-1639	-5	-4	-11	-132	-45	-87	88
	533	2019-01-22 13:20:05.78	-235	1209	-1643	-7	-7	-11	-122	-45	-77	83
	534	2019-01-22 13:20:05.79	-232	1210	-1644	-3	-10	-12	-139	-49	-90	94
	535	2019-01-22 13:20:05.80	-237	1209	-1635	-2	-10	-14	-121	-50	-71	85
	536	2019-01-22 13:20:05.81	-236	1210	-1630	-6	-11	-15	-139	-50	-89	94
	537	2019-01-22 13:20:05.82	-235	1205	-1633	-7	-10	-15	-120	-39	-81	79
	538	2019-01-22 13:20:05.83	-235	1206	-1633	-5	-7	-15	-131	-30	-101	80
	539	2019-01-22 13:20:05.84	-229	1203	-1632	-8	-5	-14	-112	-31	-81	71
	540	2019-01-22 13:20:05.85	-237	1199	-1635	-6	-3	-12	-140	-42	-98	91
	541	2019-01-22 13:20:05.86	-236	1201	-1642	-4	-6	-12	-126	-51	-75	88
	542	2019-01-22 13:20:05.87	-244	1207	-1646	-2	-5	-8	-138	-51	-87	94
	543	2019-01-22 13:20:05.88	-244	1203	-1640	-5	-6	-6	-118	-43	-75	80
	544	2019-01-22 13:20:05.89	-239	1203	-1636	-5	-8	-2	-130	-43	-87	86
	545	2019-01-22 13:20:05.90	-237	1210	-1641	-5	-8	-3	-121	-55	-66	88
	546	2019-01-22 13:20:05.91	-232	1213	-1637	-9	-6	-2	-133	-56	-77	94
	547	2019-01-22 13:20:05.92	-227	1216	-1636	-12	-6	-5	-118	-48	-70	83
	548	2019-01-22 13:20:05.93	-229	1207	-1637	-11	-6	-5	-139	-50	-89	94
	549	2019-01-22 13:20:05.94	-242	1207	-1641	-8	-3	-7	-128	-48	-80	88
	550	2019-01-22 13:20:05.95	-238	1209	-1643	-3	-4	-11	-148	-48	-100	98
	551	2019-01-22 13:20:05.96	-239	1208	-1637	-4	-4	-11	-129	-52	-77	90
	552	2019-01-22 13:20:05.97	-241	1207	-1638	-6	-4	-13	-146	-62	-84	104
	553	2019-01-22 13:20:05.98	-239	1208	-1635	-5	-7	-14	-134	-63	-71	98
	554	2019-01-22 13:20:05.99	-242	1206	-1635	-8	-2	-13	-146	-58	-88	102
	555	2019-01-22 13:20:06.00	-243	1209	-1634	-10	-3	-13	-127	-55	-72	91
	556	2019-01-22 13:20:06.01	-237	1207	-1634	-9	2	-12	-138	-57	-81	97
	557	2019-01-22 13:20:06.02	-240	1210	-1629	-6	3	-12	-118	-56	-62	87
	558	2019-01-22 13:20:06.03	-240	1211	-1637	-6	8	-11	-129	-46	-83	87
	559	2019-01-22 13:20:06.04	-240	1217	-1635	-8	12	-15	-116	-48	-68	82
	560	2019-01-22 13:20:06.05	-234	1213	-1640	-13	11	-16	-126	-43	-83	84
	561	2019-01-22 13:20:06.06	-244	1212	-1642	-11	9	-20	-111	-48	-63	79
	562	2019-01-22 13:20:06.07	-231	1208	-1639	-10	7	-21	-132	-51	-81	91
	563	2019-01-22 13:20:06.08	-229	1209	-1641	-10	7	-20	-120	-54	-66	87
	564	2019-01-22 13:20:06.09	-229	1209	-1638	-7	2	-21	-134	-56	-78	95
	565	2019-01-22 13:20:06.10	-228	1212	-1634	-9	1	-20	-114	-48	-66	81
	566	2019-01-22 13:20:06.11	-224	1209	-1635	-12	5	-21	-125	-49	-76	87
	567	2019-01-22 13:20:06.12	-229	1218	-1638	-14	6	-20	-115	-58	-57	86
	568	2019-01-22 13:20:06.13	-238	1217	-1643	-16	6	-18	-128	-47	-81	87
	569	2019-01-22 13:20:06.14	-231	1206	-1646	-14	7	-15	-115	-43	-72	79
	570	2019-01-22 13:20:06.15	-230	1207	-1647	-8	6	-13	-132	-43	-89	87
	571	2019-01-22 13:20:06.16	-223	1210	-1656	-2	1	-9	-123	-42	-81	82
	572	2019-01-22 13:20:06.17	-238	1208	-1640	2	0	-8	-129	-36	-93	82
	573	2019-01-22 13:20:06.18	-229	1212	-1633	0	-4	-10	-113	-33	-80	73
	574	2019-01-22 13:20:06.19	-233	1211	-1629	1	1	-13	-129	-29	-100	79
	575	2019-01-22 13:20:06.20	-239	1196	-1635	0	-1	-15	-118	-26	-92	72
	576	2019-01-22 13:20:06.21	-230	1199	-1635	4	-4	-14	-129	-29	-100	79
	577	2019-01-22 13:20:06.22	-244	1202	-1630	7	-8	-13	-114	-36	-78	75
	578	2019-01-22 13:20:06.23	-239	1197	-1633	3	-4	-13	-128	-36	-92	82
	579	2019-01-22 13:20:06.24	-239	1192	-1631	-1	-2	-11	-119	-41	-78	80
	580	2019-01-22 13:20:06.25	-236	1198	-1638	-6	-1	-10	-128	-40	-88	84
	581	2019-01-22 13:20:06.26	-240	1197	-1636	-11	2	-6	-118	-40	-78	79
	582	2019-01-22 13:20:06.27	-236	1201	-1644	-17	4	-4	-128	-36	-92	82
	583	2019-01-22 13:20:06.28	-239	1200	-1647	-19	3	1	-119	-36	-83	77
	584	2019-01-22 13:20:06.29	-237	1206	-1640	-14	-2	3	-132	-34	-98	83
	585	2019-01-22 13:20:06.30	-235	1212	-1637	-11	-4	4	-121	-37	-84	79
	586	2019-01-22 13:20:06.31	-234	1213	-1639	-9	-3	2	-133	-41	-92	87
	587	2019-01-22 13:20:06.32	-241	1210	-1637	-6	-5	0	-126	-38	-88	82
	588	2019-01-22 13:20:06.33	-240	1223	-1628	-6	-4	-3	-135	-40	-95	87
	589	2019-01-22 13:20:06.34	-241	1218	-1628	-6	-3	-5	-121	-41	-80	81
	590	2019-01-22 13:20:06.35	-242	1217	-1633	-11	1	-5	-127	-42	-85	84
	591	2019-01-22 13:20:06.36	-228	1219	-1640	-8	3	-8	-114	-48	-66	81
	592	2019-01-22 13:20:06.37	-238	1219	-1633	-6	6	-8	-125	-52	-73	88
	593	2019-01-22 13:20:06.38	-238	1215	-1633	-3	9	-9	-116	-46	-70	81
	594	2019-01-22 13:20:06.39	-237	1209	-1637	-2	11	-8	-126	-34	-92	80
	595	2019-01-22 13:20:06.40	-231	1204	-1638	5	7	-8	-115	-37	-78	76
	596	2019-01-22 13:20:06.41	-232	1207	-1634	8	8	-8	-128	-46	-82	87
	597	2019-01-22 13:20:06.42	-224	1214	-1633	9	7	-9	-125	-53	-72	89
	598	2019-01-22 13:20:06.43	-225	1215	-1639	5	6	-12	-140	-61	-79	100
	599	2019-01-22 13:20:06.44	-235	1215	-1643	-1	7	-15	-133	-56	-77	94
	600	2019-01-22 13:20:06.45	-234	1212	-1639	-4	5	-17	-144	-54	-90	99
	601	2019-01-22 13:20:06.46	-230	1209	-1645	-9	6	-20	-132	-56	-76	94
	602	2019-01-22 13:20:06.47	-230	1217	-1643	-10	3	-20	-124	-46	-78	85
	603	2019-01-22 13:20:06.48	-230	1199	-1641	-8	3	-18	-125	-53	-72	89
	604	2019-01-22 13:20:06.49	-218	1195	-1642	-2	0	-15	-143	-63	-80	103
	605	2019-01-22 13:20:06.50	-227	1205	-1640	1	-1	-13	-136	-66	-70	101
	606	2019-01-22 13:20:06.51	-226	1204	-1636	6	-1	-12	-141	-57	-84	99
	607	2019-01-22 13:20:06.52	-237	1208	-1633	8	-1	-10	-137	-53	-84	95
	608	2019-01-22 13:20:06.53	-229	1204	-1640	5	-3	-10	-152	-66	-86	109
	609	2019-01-22 13:20:06.54	-223	1199	-1636	0	2	-11	-140	-59	-81	99
	610	2019-01-22 13:20:06.55	-235	1200	-1645	-2	3	-10	-140	-51	-89	95
	611	2019-01-22 13:20:06.56	-231	1210	-1645	-4	0	-9	-133	-58	-75	95
	612	2019-01-22 13:20:06.57	-238	1205	-1650	-10	-4	-10	-144	-67	-77	105
	613	2019-01-22 13:20:06.58	-233	1208	-1651	-12	-9	-11	-146	-69	-77	107
	614	2019-01-22 13:20:06.59	-226	1202	-1640	-10	-8	-13	-147	-58	-89	102
	615	2019-01-22 13:20:06.60	-232	1210	-1638	-8	-10	-12	-139	-51	-88	95
	616	2019-01-22 13:20:06.61	-234	1209	-1629	-5	-7	-14	-135	-49	-86	92
	617	2019-01-22 13:20:06.62	-241	1206	-1635	-4	-2	-13	-133	-53	-80	93
	618	2019-01-22 13:20:06.63	-236	1201	-1635	0	1	-10	-139	-49	-90	94
	619	2019-01-22 13:20:06.64	-245	1210	-1640	2	-1	-11	-135	-39	-96	87
	620	2019-01-22 13:20:06.65	-238	1211	-1645	1	-2	-14	-136	-37	-99	86
	621	2019-01-22 13:20:06.66	-236	1205	-1637	-1	0	-11	-134	-40	-94	87
	622	2019-01-22 13:20:06.67	-238	1210	-1630	-3	-3	-13	-132	-37	-95	84
	623	2019-01-22 13:20:06.68	-233	1213	-1637	-2	1	-13	-135	-47	-88	91
	624	2019-01-22 13:20:06.69	-238	1200	-1635	-1	6	-11	-140	-54	-86	97
	625	2019-01-22 13:20:06.70	-239	1202	-1637	6	6	-13	-139	-55	-84	97
	626	2019-01-22 13:20:06.71	-244	1202	-1633	7	9	-15	-143	-51	-92	97
	627	2019-01-22 13:20:06.72	-237	1206	-1646	3	11	-16	-145	-53	-92	99
	628	2019-01-22 13:20:06.73	-225	1205	-1640	2	11	-17	-142	-48	-94	95
	629	2019-01-22 13:20:06.74	-236	1205	-1643	-3	6	-19	-140	-42	-98	91
	630	2019-01-22 13:20:06.75	-229	1200	-1641	-4	5	-17	-134	-31	-103	82
	631	2019-01-22 13:20:06.76	-232	1201	-1640	-6	7	-16	-139	-28	-111	83
	632	2019-01-22 13:20:06.77	-235	1198	-1639	-3	7	-16	-145	-32	-113	88
	633	2019-01-22 13:20:06.78	-236	1190	-1646	2	3	-12	-148	-42	-106	95
	634	2019-01-22 13:20:06.79	-230	1197	-1641	4	3	-9	-153	-42	-111	97
	635	2019-01-22 13:20:06.80	-225	1196	-1644	-1	0	-6	-155	-40	-115	97
	636	2019-01-22 13:20:06.81	-240	1195	-1639	-3	-1	-6	-152	-34	-118	93
	637	2019-01-22 13:20:06.82	-224	1202	-1644	-6	-2	-3	-168	-41	-127	104
	638	2019-01-22 13:20:06.83	-221	1201	-1649	-10	-5	-4	-176	-44	-132	110
	639	2019-01-22 13:20:06.84	-231	1210	-1645	-9	-9	-3	-182	-44	-138	113
	640	2019-01-22 13:20:06.85	-232	1202	-1646	-8	-9	-4	-174	-46	-128	110
	641	2019-01-22 13:20:06.86	-231	1208	-1641	-8	-11	-7	-157	-51	-106	104
	642	2019-01-22 13:20:06.87	-241	1209	-1643	-6	-13	-9	-132	-50	-82	91
	643	2019-01-22 13:20:06.88	-228	1207	-1640	-5	-13	-9	-125	-44	-81	84
	644	2019-01-22 13:20:06.89	-238	1202	-1635	-9	-12	-8	-117	-43	-74	80
	645	2019-01-22 13:20:06.90	-237	1197	-1630	-12	-7	-5	-116	-48	-68	82
	646	2019-01-22 13:20:06.91	-239	1202	-1634	-14	-6	-5	-108	-58	-50	83
	647	2019-01-22 13:20:06.92	-236	1199	-1638	-13	-6	-1	-107	-59	-48	83
	648	2019-01-22 13:20:06.93	-244	1206	-1643	-16	-1	0	-99	-51	-48	75
	649	2019-01-22 13:20:06.94	-242	1209	-1641	-15	-3	-2	-102	-40	-62	71
	650	2019-01-22 13:20:06.95	-231	1213	-1644	-13	-6	0	-101	-42	-59	71
	651	2019-01-22 13:20:06.96	-236	1221	-1641	-14	-2	-5	-103	-45	-58	74
	652	2019-01-22 13:20:06.97	-240	1224	-1638	-13	-1	-9	-97	-54	-43	75
	653	2019-01-22 13:20:06.98	-229	1222	-1635	-12	1	-11	-113	-57	-56	85
	654	2019-01-22 13:20:06.99	-228	1213	-1636	-9	1	-15	-109	-53	-56	81
	655	2019-01-22 13:20:07.00	-229	1208	-1641	-5	-1	-15	-112	-43	-69	77
	656	2019-01-22 13:20:07.01	-237	1205	-1640	-1	-2	-14	-103	-47	-56	75
	657	2019-01-22 13:20:07.02	-235	1211	-1636	-2	-5	-14	-112	-59	-53	85
	658	2019-01-22 13:20:07.03	-237	1203	-1636	-3	-6	-14	-111	-61	-50	86
	659	2019-01-22 13:20:07.04	-245	1203	-1632	-6	-7	-11	-130	-61	-69	95
	660	2019-01-22 13:20:07.05	-238	1211	-1635	-10	-5	-7	-128	-60	-68	94
	661	2019-01-22 13:20:07.06	-243	1213	-1630	-12	-3	-10	-134	-62	-72	98
	662	2019-01-22 13:20:07.07	-245	1211	-1636	-14	0	-8	-123	-55	-68	89
	663	2019-01-22 13:20:07.08	-245	1213	-1638	-12	4	-10	-128	-49	-79	88
	664	2019-01-22 13:20:07.09	-240	1218	-1642	-5	6	-8	-116	-45	-71	80
	665	2019-01-22 13:20:07.10	-229	1213	-1646	-3	7	-11	-127	-49	-78	88
	666	2019-01-22 13:20:07.11	-235	1216	-1644	0	4	-13	-114	-51	-63	82
	667	2019-01-22 13:20:07.12	-237	1217	-1639	0	3	-16	-128	-50	-78	89
	668	2019-01-22 13:20:07.13	-233	1217	-1633	-1	4	-17	-114	-39	-75	76
	669	2019-01-22 13:20:07.14	-228	1212	-1638	-3	3	-17	-131	-40	-91	85
	670	2019-01-22 13:20:07.15	-238	1203	-1639	2	6	-18	-119	-45	-74	82
	671	2019-01-22 13:20:07.16	-229	1200	-1632	10	5	-17	-128	-48	-80	88
	672	2019-01-22 13:20:07.17	-232	1195	-1625	12	0	-15	-113	-45	-68	79
	673	2019-01-22 13:20:07.18	-231	1203	-1637	13	3	-15	-122	-41	-81	81
	674	2019-01-22 13:20:07.19	-226	1192	-1641	6	2	-14	-108	-32	-76	70
	675	2019-01-22 13:20:07.20	-234	1195	-1639	1	2	-13	-123	-31	-92	77
	676	2019-01-22 13:20:07.21	-231	1195	-1641	-6	-1	-9	-117	-31	-86	74
	677	2019-01-22 13:20:07.22	-229	1201	-1644	-13	-1	-8	-132	-32	-100	82
	678	2019-01-22 13:20:07.23	-234	1200	-1650	-20	-1	-5	-119	-33	-86	76
	679	2019-01-22 13:20:07.24	-236	1202	-1643	-17	-2	-2	-138	-43	-95	90
	680	2019-01-22 13:20:07.25	-235	1203	-1644	-13	-6	-2	-126	-54	-72	90
	681	2019-01-22 13:20:07.26	-235	1211	-1647	-13	-6	-2	-141	-51	-90	96
	682	2019-01-22 13:20:07.27	-235	1219	-1641	-14	-6	-5	-129	-43	-86	86
	683	2019-01-22 13:20:07.28	-239	1220	-1634	-14	-8	-7	-148	-38	-110	93
	684	2019-01-22 13:20:07.29	-242	1216	-1629	-14	-7	-7	-127	-35	-92	81
	685	2019-01-22 13:20:07.30	-240	1221	-1627	-18	-5	-9	-144	-44	-100	94
	686	2019-01-22 13:20:07.31	-239	1221	-1629	-17	1	-11	-132	-40	-92	86
	687	2019-01-22 13:20:07.32	-235	1216	-1632	-12	1	-10	-143	-39	-104	91
	688	2019-01-22 13:20:07.33	-239	1213	-1635	-7	3	-12	-124	-32	-92	78
	689	2019-01-22 13:20:07.34	-239	1214	-1640	-3	5	-13	-138	-41	-97	89
	690	2019-01-22 13:20:07.35	-228	1218	-1643	3	4	-14	-123	-44	-79	83
	691	2019-01-22 13:20:07.36	-235	1216	-1638	2	7	-16	-130	-33	-97	81
	692	2019-01-22 13:20:07.37	-224	1211	-1643	-1	6	-17	-117	-37	-80	77
	693	2019-01-22 13:20:07.38	-228	1202	-1649	-1	5	-16	-134	-50	-84	92
	694	2019-01-22 13:20:07.39	-234	1201	-1641	0	3	-16	-119	-54	-65	86
	695	2019-01-22 13:20:07.40	-244	1199	-1645	-1	-1	-13	-137	-54	-83	95
	696	2019-01-22 13:20:07.41	-242	1200	-1641	-3	-4	-10	-125	-44	-81	84
	697	2019-01-22 13:20:07.42	-225	1207	-1639	-6	-4	-9	-137	-41	-96	89
	698	2019-01-22 13:20:07.43	-224	1202	-1633	-10	-3	-9	-120	-43	-77	81
	699	2019-01-22 13:20:07.44	-223	1201	-1638	-11	0	-8	-130	-48	-82	89
	700	2019-01-22 13:20:07.45	-235	1197	-1642	-7	-4	-7	-114	-44	-70	79
	701	2019-01-22 13:20:07.46	-238	1205	-1643	-6	-7	-7	-129	-36	-93	82
	702	2019-01-22 13:20:07.47	-232	1203	-1637	-6	-7	-5	-115	-33	-82	74
	703	2019-01-22 13:20:07.48	-238	1206	-1634	-5	-10	-8	-126	-32	-94	79
	704	2019-01-22 13:20:07.49	-232	1205	-1629	-7	-9	-11	-105	-33	-72	69
	705	2019-01-22 13:20:07.50	-243	1201	-1638	-17	0	-12	-126	-33	-93	79
	706	2019-01-22 13:20:07.51	-243	1206	-1645	-15	-1	-15	-117	-37	-80	77
	707	2019-01-22 13:20:07.52	-246	1208	-1644	-16	-1	-14	-130	-38	-92	84
	708	2019-01-22 13:20:07.53	-241	1213	-1635	-17	-1	-15	-108	-34	-74	71
	709	2019-01-22 13:20:07.54	-231	1216	-1640	-17	-5	-16	-120	-30	-90	75
	710	2019-01-22 13:20:07.55	-238	1218	-1640	-18	-4	-19	-107	-34	-73	70
	711	2019-01-22 13:20:07.56	-232	1223	-1648	-21	-1	-22	-125	-34	-91	79
	712	2019-01-22 13:20:07.57	-231	1215	-1643	-22	-1	-22	-108	-31	-77	69
	713	2019-01-22 13:20:07.58	-243	1210	-1629	-16	1	-25	-125	-36	-89	80
	714	2019-01-22 13:20:07.59	-245	1215	-1632	-14	3	-21	-116	-42	-74	79
	715	2019-01-22 13:20:07.60	-243	1201	-1636	-10	5	-17	-136	-44	-92	90
	716	2019-01-22 13:20:07.61	-245	1205	-1631	-5	-1	-11	-119	-44	-75	81
	717	2019-01-22 13:20:07.62	-243	1212	-1638	2	-1	-8	-128	-38	-90	83
	718	2019-01-22 13:20:07.63	-226	1211	-1630	2	1	-4	-113	-39	-74	76
	719	2019-01-22 13:20:07.64	-234	1216	-1629	2	0	-3	-133	-50	-83	91
	720	2019-01-22 13:20:07.65	-232	1217	-1635	2	0	-6	-129	-62	-67	95
	721	2019-01-22 13:20:07.66	-228	1216	-1638	0	2	-9	-136	-56	-80	96
	722	2019-01-22 13:20:07.67	-236	1213	-1637	-4	5	-10	-123	-53	-70	88
	723	2019-01-22 13:20:07.68	-234	1207	-1644	-5	1	-12	-136	-43	-93	89
	724	2019-01-22 13:20:07.69	-229	1205	-1648	-1	2	-12	-123	-42	-81	82
	725	2019-01-22 13:20:07.70	-228	1208	-1635	2	2	-15	-128	-36	-92	82
	726	2019-01-22 13:20:07.71	-226	1199	-1640	4	1	-15	-119	-45	-74	82
	727	2019-01-22 13:20:07.72	-238	1203	-1637	2	1	-15	-135	-42	-93	88
	728	2019-01-22 13:20:07.73	-228	1206	-1640	-1	-2	-15	-123	-39	-84	81
	729	2019-01-22 13:20:07.74	-232	1203	-1638	-4	-3	-14	-130	-42	-88	86
	730	2019-01-22 13:20:07.75	-233	1204	-1639	-6	-4	-16	-109	-46	-63	77
	731	2019-01-22 13:20:07.76	-225	1205	-1631	-9	-5	-14	-118	-44	-74	81
	732	2019-01-22 13:20:07.77	-233	1208	-1641	-12	-5	-14	-114	-37	-77	75
	733	2019-01-22 13:20:07.78	-232	1206	-1638	-13	-4	-12	-132	-36	-96	84
	734	2019-01-22 13:20:07.79	-237	1208	-1642	-9	0	-13	-115	-33	-82	74
	735	2019-01-22 13:20:07.80	-246	1206	-1636	-9	-3	-10	-134	-33	-101	83
	736	2019-01-22 13:20:07.81	-239	1206	-1642	-5	-5	-8	-132	-41	-91	86
	737	2019-01-22 13:20:07.82	-231	1211	-1643	-6	-8	-8	-154	-56	-98	105
	738	2019-01-22 13:20:07.83	-237	1209	-1637	-6	-7	-7	-139	-66	-73	102
	739	2019-01-22 13:20:07.84	-233	1216	-1634	-4	-10	-8	-146	-72	-74	109
	740	2019-01-22 13:20:07.85	-236	1215	-1633	-4	-9	-9	-127	-64	-63	95
	741	2019-01-22 13:20:07.86	-236	1214	-1641	-4	-7	-13	-132	-53	-79	92
	742	2019-01-22 13:20:07.87	-233	1216	-1635	-4	-6	-13	-119	-53	-66	86
	743	2019-01-22 13:20:07.88	-240	1210	-1640	-4	-5	-10	-137	-58	-79	97
	744	2019-01-22 13:20:07.89	-243	1210	-1638	-1	-3	-11	-118	-49	-69	83
	745	2019-01-22 13:20:07.90	-236	1199	-1638	-2	-3	-9	-126	-41	-85	83
	746	2019-01-22 13:20:07.91	-234	1200	-1638	-1	-5	-8	-121	-40	-81	80
	747	2019-01-22 13:20:07.92	-239	1208	-1633	-2	-7	-9	-139	-43	-96	91
	748	2019-01-22 13:20:07.93	-240	1205	-1634	-2	-9	-9	-127	-40	-87	83
	749	2019-01-22 13:20:07.94	-246	1214	-1626	-2	-7	-7	-138	-37	-101	87
	750	2019-01-22 13:20:07.95	-245	1205	-1638	-6	-6	-5	-123	-39	-84	81
	751	2019-01-22 13:20:07.96	-243	1212	-1635	-4	-7	-7	-133	-41	-92	87
	752	2019-01-22 13:20:07.97	-240	1211	-1636	-6	-4	-8	-126	-51	-75	88
	753	2019-01-22 13:20:07.98	-244	1211	-1634	-7	-3	-10	-140	-56	-84	98
	754	2019-01-22 13:20:07.99	-244	1210	-1634	-7	1	-13	-124	-56	-68	90
	755	2019-01-22 13:20:08.00	-245	1206	-1638	-7	1	-13	-129	-50	-79	89
	756	2019-01-22 13:20:08.01	-242	1202	-1644	-5	2	-13	-121	-43	-78	82
	757	2019-01-22 13:20:08.02	-237	1205	-1633	0	2	-10	-132	-41	-91	86
	758	2019-01-22 13:20:08.03	-237	1209	-1638	0	0	-12	-118	-43	-75	80
	759	2019-01-22 13:20:08.04	-232	1206	-1641	-1	-1	-13	-131	-46	-85	88
	760	2019-01-22 13:20:08.05	-231	1212	-1636	-7	-1	-12	-115	-40	-75	77
	761	2019-01-22 13:20:08.06	-242	1209	-1635	-8	-3	-12	-124	-41	-83	82
	762	2019-01-22 13:20:08.07	-238	1201	-1640	-9	-5	-9	-118	-43	-75	80
	763	2019-01-22 13:20:08.08	-231	1207	-1636	-11	-4	-8	-138	-40	-98	89
	764	2019-01-22 13:20:08.09	-234	1201	-1640	-9	-5	-7	-117	-28	-89	72
	765	2019-01-22 13:20:08.10	-234	1212	-1642	-11	-4	-6	-125	-33	-92	79
	766	2019-01-22 13:20:08.11	-236	1206	-1632	-10	-6	-3	-110	-30	-80	70
	767	2019-01-22 13:20:08.12	-232	1218	-1643	-10	-7	-5	-130	-36	-94	83
	768	2019-01-22 13:20:08.13	-237	1222	-1639	-10	-5	-8	-119	-39	-80	79
	769	2019-01-22 13:20:08.14	-247	1224	-1629	-10	-4	-7	-125	-43	-82	84
	770	2019-01-22 13:20:08.15	-239	1213	-1645	-11	-1	-10	-118	-48	-70	83
	771	2019-01-22 13:20:08.16	-239	1217	-1631	-4	-2	-11	-129	-49	-80	89
	772	2019-01-22 13:20:08.17	-246	1206	-1640	5	-1	-14	-129	-49	-80	89
	773	2019-01-22 13:20:08.18	-251	1197	-1641	8	-3	-13	-134	-41	-93	87
	774	2019-01-22 13:20:08.19	-248	1201	-1641	10	-5	-12	-115	-37	-78	76
	775	2019-01-22 13:20:08.20	-242	1206	-1634	10	-6	-13	-128	-42	-86	85
	776	2019-01-22 13:20:08.21	-245	1208	-1629	3	-2	-14	-126	-44	-82	85
	777	2019-01-22 13:20:08.22	-237	1208	-1630	-6	2	-15	-129	-47	-82	88
	778	2019-01-22 13:20:08.23	-239	1204	-1631	-9	4	-12	-124	-53	-71	88
	779	2019-01-22 13:20:08.24	-237	1203	-1641	-13	9	-13	-138	-58	-80	98
	780	2019-01-22 13:20:08.25	-246	1204	-1647	-16	8	-11	-129	-58	-71	93
	781	2019-01-22 13:20:08.26	-239	1205	-1648	-13	5	-11	-131	-51	-80	91
	782	2019-01-22 13:20:08.27	-232	1209	-1641	-9	0	-8	-123	-40	-83	81
	783	2019-01-22 13:20:08.28	-247	1218	-1645	-12	1	-10	-129	-42	-87	85
	784	2019-01-22 13:20:08.29	-244	1221	-1633	-12	0	-10	-119	-46	-73	82
	785	2019-01-22 13:20:08.30	-241	1211	-1633	-6	1	-12	-118	-42	-76	80
	786	2019-01-22 13:20:08.31	-253	1207	-1630	-1	2	-10	-107	-32	-75	69
	787	2019-01-22 13:20:08.32	-243	1208	-1631	3	3	-9	-118	-30	-88	74
	788	2019-01-22 13:20:08.33	-250	1216	-1636	5	2	-7	-118	-36	-82	77
	789	2019-01-22 13:20:08.34	-241	1206	-1628	6	4	-7	-127	-45	-82	86
	790	2019-01-22 13:20:08.35	-246	1212	-1638	4	6	-7	-130	-49	-81	89
	791	2019-01-22 13:20:08.36	-236	1221	-1639	1	7	-7	-136	-51	-85	93
	792	2019-01-22 13:20:08.37	-233	1212	-1632	-1	9	-8	-127	-53	-74	90
	793	2019-01-22 13:20:08.38	-235	1205	-1638	3	13	-10	-130	-55	-75	92
	794	2019-01-22 13:20:08.39	-231	1205	-1639	6	12	-11	-127	-58	-69	92
	795	2019-01-22 13:20:08.40	-240	1205	-1642	6	10	-14	-126	-57	-69	91
	796	2019-01-22 13:20:08.41	-230	1215	-1633	5	9	-16	-126	-56	-70	91
	797	2019-01-22 13:20:08.42	-235	1212	-1639	0	11	-20	-132	-54	-78	93
	798	2019-01-22 13:20:08.43	-228	1217	-1641	-4	9	-24	-135	-58	-77	96
	799	2019-01-22 13:20:08.44	-230	1207	-1647	-11	7	-27	-136	-58	-78	97
	800	2019-01-22 13:20:08.45	-232	1202	-1631	-15	9	-26	-131	-54	-77	92
	801	2019-01-22 13:20:08.46	-236	1186	-1635	-11	9	-25	-114	-34	-80	74
	802	2019-01-22 13:20:08.47	-232	1195	-1641	-10	10	-19	-123	-35	-88	79
	803	2019-01-22 13:20:08.48	-240	1195	-1635	-5	7	-16	-128	-37	-91	82
	804	2019-01-22 13:20:08.49	-227	1188	-1635	-4	2	-10	-131	-45	-86	88
	805	2019-01-22 13:20:08.50	-237	1199	-1636	-5	1	-9	-115	-37	-78	76
	806	2019-01-22 13:20:08.51	-224	1212	-1636	-4	0	-7	-116	-40	-76	78
	807	2019-01-22 13:20:08.52	-231	1207	-1639	-10	-2	-7	-118	-36	-82	77
	808	2019-01-22 13:20:08.53	-237	1203	-1648	-15	3	-7	-122	-46	-76	84
	809	2019-01-22 13:20:08.54	-237	1208	-1656	-14	-4	-8	-119	-39	-80	79
	810	2019-01-22 13:20:08.55	-229	1207	-1647	-11	-5	-8	-126	-38	-88	82
	811	2019-01-22 13:20:08.56	-236	1212	-1639	-14	-7	-10	-121	-30	-91	75
	812	2019-01-22 13:20:08.57	-235	1207	-1644	-11	-8	-10	-128	-34	-94	81
	813	2019-01-22 13:20:08.58	-250	1210	-1637	-12	-6	-9	-123	-31	-92	77
	814	2019-01-22 13:20:08.59	-240	1207	-1630	-12	-3	-10	-124	-33	-91	78
	815	2019-01-22 13:20:08.60	-243	1211	-1631	-10	0	-9	-117	-29	-88	73
	816	2019-01-22 13:20:08.61	-242	1209	-1624	-11	3	-9	-116	-23	-93	69
	817	2019-01-22 13:20:08.62	-246	1220	-1623	-10	8	-9	-107	-16	-91	61
	818	2019-01-22 13:20:08.63	-235	1220	-1635	-14	13	-10	-108	-18	-90	63
	819	2019-01-22 13:20:08.64	-246	1221	-1637	-16	14	-11	-103	-16	-87	59
	820	2019-01-22 13:20:08.65	-235	1229	-1632	-14	21	-15	-110	-19	-91	64
	821	2019-01-22 13:20:08.66	-231	1231	-1640	-11	23	-16	-112	-20	-92	66
	822	2019-01-22 13:20:08.67	-231	1220	-1645	-6	26	-22	-119	-26	-93	72
	823	2019-01-22 13:20:08.68	-232	1216	-1649	2	27	-24	-113	-21	-92	67
	824	2019-01-22 13:20:08.69	-226	1216	-1637	12	20	-26	-122	-23	-99	72
	825	2019-01-22 13:20:08.70	-225	1211	-1648	17	19	-27	-120	-28	-92	74
	826	2019-01-22 13:20:08.71	-208	1214	-1637	15	18	-31	-119	-30	-89	74
	827	2019-01-22 13:20:08.72	-222	1214	-1640	11	16	-32	-111	-29	-82	70
	828	2019-01-22 13:20:08.73	-221	1202	-1641	7	14	-32	-115	-34	-81	74
	829	2019-01-22 13:20:08.74	-226	1199	-1644	3	11	-30	-113	-32	-81	72
	830	2019-01-22 13:20:08.75	-221	1191	-1640	2	8	-27	-123	-32	-91	77
	831	2019-01-22 13:20:08.76	-229	1199	-1636	1	6	-20	-116	-33	-83	74
	832	2019-01-22 13:20:08.77	-227	1199	-1638	3	3	-17	-117	-33	-84	75
	833	2019-01-22 13:20:08.78	-225	1198	-1643	4	3	-12	-113	-32	-81	72
	834	2019-01-22 13:20:08.79	-230	1206	-1646	3	1	-9	-123	-34	-89	78
	835	2019-01-22 13:20:08.80	-226	1210	-1641	0	-2	-6	-113	-30	-83	71
	836	2019-01-22 13:20:08.81	-233	1215	-1635	2	-4	-6	-118	-26	-92	72
	837	2019-01-22 13:20:08.82	-229	1223	-1635	0	-7	-11	-110	-23	-87	66
	838	2019-01-22 13:20:08.83	-222	1220	-1640	2	-9	-13	-124	-35	-89	79
	839	2019-01-22 13:20:08.84	-229	1213	-1640	4	-10	-16	-123	-41	-82	82
	840	2019-01-22 13:20:08.85	-226	1203	-1639	9	-9	-20	-127	-42	-85	84
	841	2019-01-22 13:20:08.86	-232	1196	-1635	10	-10	-16	-116	-47	-69	81
	842	2019-01-22 13:20:08.87	-236	1188	-1645	15	-11	-15	-118	-41	-77	79
	843	2019-01-22 13:20:08.88	-235	1188	-1639	18	-14	-10	-111	-40	-71	75
	844	2019-01-22 13:20:08.89	-231	1186	-1628	16	-12	-2	-119	-39	-80	79
	845	2019-01-22 13:20:08.90	-236	1186	-1630	12	-12	4	-116	-48	-68	82
	846	2019-01-22 13:20:08.91	-234	1193	-1635	8	-11	5	-120	-45	-75	82
	847	2019-01-22 13:20:08.92	-247	1195	-1644	0	-13	7	-108	-48	-60	78
	848	2019-01-22 13:20:08.93	-234	1197	-1638	-6	-14	7	-108	-39	-69	73
	849	2019-01-22 13:20:08.94	-235	1206	-1639	-11	-13	4	-103	-36	-67	69
	850	2019-01-22 13:20:08.95	-231	1210	-1640	-14	-13	3	-116	-38	-78	77
	851	2019-01-22 13:20:08.96	-236	1220	-1645	-18	-12	-5	-100	-37	-63	68
	852	2019-01-22 13:20:08.97	-240	1219	-1639	-18	-13	-10	-109	-36	-73	72
	853	2019-01-22 13:20:08.98	-234	1219	-1638	-19	-12	-14	-92	-30	-62	61
	854	2019-01-22 13:20:08.99	-239	1219	-1635	-18	-10	-21	-98	-21	-77	59
	855	2019-01-22 13:20:09.00	-242	1220	-1640	-16	-10	-23	-97	-22	-75	59
	856	2019-01-22 13:20:09.01	-247	1210	-1635	-17	-6	-26	-109	-21	-88	65
	857	2019-01-22 13:20:09.02	-243	1215	-1636	-15	-3	-26	-101	-26	-75	63
	858	2019-01-22 13:20:09.03	-248	1210	-1637	-8	3	-26	-114	-33	-81	73
	859	2019-01-22 13:20:09.04	-240	1211	-1642	-7	6	-24	-99	-24	-75	61
	860	2019-01-22 13:20:09.05	-231	1215	-1641	-2	7	-24	-116	-26	-90	71
	861	2019-01-22 13:20:09.06	-235	1214	-1638	-1	8	-23	-111	-34	-77	72
	862	2019-01-22 13:20:09.07	-241	1218	-1641	-1	11	-24	-121	-36	-85	78
	863	2019-01-22 13:20:09.08	-238	1218	-1645	-1	13	-23	-103	-25	-78	64
	864	2019-01-22 13:20:09.09	-230	1215	-1643	0	15	-26	-112	-23	-89	67
	865	2019-01-22 13:20:09.10	-233	1213	-1643	2	12	-27	-101	-27	-74	64
	866	2019-01-22 13:20:09.11	-230	1210	-1651	4	7	-28	-120	-30	-90	75
	867	2019-01-22 13:20:09.12	-228	1211	-1645	7	4	-28	-115	-33	-82	74
	868	2019-01-22 13:20:09.13	-232	1212	-1645	9	3	-28	-133	-40	-93	86
	869	2019-01-22 13:20:09.14	-243	1205	-1640	7	1	-27	-113	-32	-81	72
	870	2019-01-22 13:20:09.15	-232	1207	-1646	6	-1	-25	-117	-23	-94	70
	871	2019-01-22 13:20:09.16	-237	1198	-1642	3	1	-22	-100	-22	-78	61
	872	2019-01-22 13:20:09.17	-234	1196	-1648	3	-2	-21	-117	-27	-90	72
	873	2019-01-22 13:20:09.18	-240	1197	-1640	8	-4	-17	-102	-25	-77	63
	874	2019-01-22 13:20:09.19	-244	1196	-1647	8	-5	-14	-119	-21	-98	70
	875	2019-01-22 13:20:09.20	-231	1196	-1643	9	-9	-9	-106	-22	-84	64
	876	2019-01-22 13:20:09.21	-232	1197	-1639	12	-9	-5	-121	-32	-89	76
	877	2019-01-22 13:20:09.22	-237	1202	-1632	13	-9	-4	-103	-31	-72	67
	878	2019-01-22 13:20:09.23	-239	1196	-1644	15	-8	-3	-121	-29	-92	75
	879	2019-01-22 13:20:09.24	-235	1196	-1642	14	-7	-4	-110	-30	-80	70
	880	2019-01-22 13:20:09.25	-237	1198	-1643	16	-10	-8	-125	-38	-87	81
	881	2019-01-22 13:20:09.26	-240	1198	-1637	16	-8	-9	-107	-29	-78	68
	882	2019-01-22 13:20:09.27	-245	1200	-1648	10	-1	-11	-121	-26	-95	73
	883	2019-01-22 13:20:09.28	-240	1194	-1643	5	-3	-14	-98	-31	-67	64
	884	2019-01-22 13:20:09.29	-252	1196	-1648	3	-1	-13	-120	-48	-72	84
	885	2019-01-22 13:20:09.30	-239	1203	-1652	-3	-1	-14	-109	-51	-58	80
	886	2019-01-22 13:20:09.31	-247	1203	-1646	-10	-3	-15	-137	-56	-81	96
	887	2019-01-22 13:20:09.32	-249	1199	-1641	-12	-6	-14	-122	-47	-75	84
	888	2019-01-22 13:20:09.33	-247	1201	-1637	-12	-7	-12	-155	-51	-104	103
	889	2019-01-22 13:20:09.34	-245	1203	-1634	-11	-6	-10	-157	-44	-113	100
	890	2019-01-22 13:20:09.35	-251	1207	-1630	-11	-4	-9	-188	-52	-136	120
	891	2019-01-22 13:20:09.36	-246	1206	-1640	-7	1	-7	-184	-57	-127	120
	892	2019-01-22 13:20:09.37	-253	1205	-1640	-3	3	-6	-219	-75	-144	147
	893	2019-01-22 13:20:09.38	-246	1210	-1640	0	4	-6	-213	-77	-136	145
	894	2019-01-22 13:20:09.39	-238	1207	-1644	2	5	-4	-231	-77	-154	154
	895	2019-01-22 13:20:09.40	-250	1203	-1635	5	6	-4	-217	-78	-139	147
	896	2019-01-22 13:20:09.41	-242	1206	-1640	5	8	-5	-230	-81	-149	155
	897	2019-01-22 13:20:09.42	-241	1194	-1641	8	12	-6	-216	-80	-136	148
	898	2019-01-22 13:20:09.43	-239	1197	-1643	10	12	-7	-232	-78	-154	155
	899	2019-01-22 13:20:09.44	-248	1196	-1646	12	12	-8	-216	-78	-138	147
	900	2019-01-22 13:20:09.45	-231	1199	-1644	10	11	-10	-227	-77	-150	152
	901	2019-01-22 13:20:09.46	-232	1196	-1640	7	13	-13	-217	-73	-144	145
	902	2019-01-22 13:20:09.47	-234	1191	-1643	3	12	-13	-232	-71	-161	151
	903	2019-01-22 13:20:09.48	-235	1193	-1643	0	12	-18	-213	-74	-139	143
	904	2019-01-22 13:20:09.49	-232	1198	-1651	-7	11	-19	-222	-80	-142	151
	905	2019-01-22 13:20:09.50	-234	1207	-1645	-11	12	-21	-203	-76	-127	139
	906	2019-01-22 13:20:09.51	-235	1197	-1645	-12	10	-21	-208	-72	-136	140
	907	2019-01-22 13:20:09.52	-236	1191	-1654	-10	9	-20	-197	-78	-119	137
	908	2019-01-22 13:20:09.53	-239	1196	-1643	-5	4	-19	-214	-77	-137	145
	909	2019-01-22 13:20:09.54	-240	1194	-1649	3	2	-22	-198	-68	-130	133
	910	2019-01-22 13:20:09.55	-234	1193	-1644	2	1	-21	-206	-67	-139	136
	911	2019-01-22 13:20:09.56	-223	1198	-1633	5	0	-22	-192	-69	-123	130
	912	2019-01-22 13:20:09.57	-231	1202	-1644	1	0	-20	-206	-72	-134	139
	913	2019-01-22 13:20:09.58	-239	1191	-1640	-6	3	-20	-184	-70	-114	127
	914	2019-01-22 13:20:09.59	-239	1185	-1660	-10	5	-20	-184	-65	-119	124
	915	2019-01-22 13:20:09.60	-235	1187	-1658	-6	1	-15	-161	-58	-103	109
	916	2019-01-22 13:20:09.61	-232	1192	-1658	-6	-3	-10	-172	-53	-119	112
	917	2019-01-22 13:20:09.62	-243	1190	-1658	-6	-6	-9	-161	-50	-111	105
	918	2019-01-22 13:20:09.63	-240	1196	-1657	-9	-11	-6	-174	-54	-120	114
	919	2019-01-22 13:20:09.64	-235	1204	-1648	-9	-13	-5	-165	-57	-108	111
	920	2019-01-22 13:20:09.65	-242	1199	-1638	-12	-10	-6	-178	-56	-122	117
	921	2019-01-22 13:20:09.66	-245	1206	-1637	-9	-8	-6	-159	-51	-108	105
	922	2019-01-22 13:20:09.67	-239	1201	-1635	-5	-5	-7	-170	-52	-118	111
	923	2019-01-22 13:20:09.68	-241	1209	-1641	-3	0	-10	-156	-51	-105	103
	924	2019-01-22 13:20:09.69	-237	1205	-1640	-3	3	-10	-162	-45	-117	103
	925	2019-01-22 13:20:09.70	-239	1206	-1642	-1	3	-12	-148	-50	-98	99
	926	2019-01-22 13:20:09.71	-243	1203	-1651	0	4	-12	-156	-49	-107	102
	927	2019-01-22 13:20:09.72	-250	1201	-1637	1	5	-10	-154	-57	-97	105
	928	2019-01-22 13:20:09.73	-238	1205	-1647	2	3	-7	-157	-48	-109	102
	929	2019-01-22 13:20:09.74	-232	1204	-1644	3	4	-8	-147	-57	-90	102
	930	2019-01-22 13:20:09.75	-249	1204	-1645	2	8	-11	-150	-52	-98	101
	931	2019-01-22 13:20:09.76	-241	1202	-1648	5	6	-13	-127	-53	-74	90
	932	2019-01-22 13:20:09.77	-234	1207	-1649	7	9	-15	-142	-59	-83	100
	933	2019-01-22 13:20:09.78	-224	1206	-1647	5	12	-17	-135	-64	-71	99
	934	2019-01-22 13:20:09.79	-237	1201	-1656	6	16	-18	-141	-57	-84	99
	935	2019-01-22 13:20:09.80	-236	1187	-1652	6	15	-20	-130	-52	-78	91
	936	2019-01-22 13:20:09.81	-222	1192	-1649	12	11	-15	-136	-49	-87	92
	937	2019-01-22 13:20:09.82	-232	1198	-1649	14	9	-12	-119	-47	-72	83
	938	2019-01-22 13:20:09.83	-234	1192	-1647	16	8	-10	-125	-48	-77	86
	939	2019-01-22 13:20:09.84	-232	1193	-1642	16	7	-7	-109	-48	-61	78
	940	2019-01-22 13:20:09.85	-236	1187	-1644	17	4	-5	-112	-48	-64	80
	941	2019-01-22 13:20:09.86	-238	1190	-1644	18	1	-3	-100	-50	-50	75
	942	2019-01-22 13:20:09.87	-231	1197	-1638	17	1	-2	-108	-44	-64	76
	943	2019-01-22 13:20:09.88	-239	1196	-1640	12	0	-3	-105	-40	-65	72
	944	2019-01-22 13:20:09.89	-228	1199	-1645	13	2	-2	-119	-40	-79	79
	945	2019-01-22 13:20:09.90	-244	1199	-1650	13	4	-3	-110	-38	-72	74
	946	2019-01-22 13:20:09.91	-233	1195	-1655	11	2	-2	-119	-38	-81	78
	947	2019-01-22 13:20:09.92	-227	1191	-1650	10	-1	-1	-113	-38	-75	75
	948	2019-01-22 13:20:09.93	-224	1196	-1655	12	-4	-2	-124	-43	-81	83
	949	2019-01-22 13:20:09.94	-230	1195	-1650	11	-8	-3	-111	-42	-69	76
	950	2019-01-22 13:20:09.95	-236	1194	-1645	10	-6	0	-112	-39	-73	75
	951	2019-01-22 13:20:09.96	-238	1194	-1648	10	-9	1	-103	-41	-62	72
	952	2019-01-22 13:20:09.97	-233	1198	-1645	9	-8	2	-108	-39	-69	73
	953	2019-01-22 13:20:09.98	-237	1196	-1644	12	-5	2	-101	-42	-59	71
	954	2019-01-22 13:20:09.99	-240	1198	-1649	8	-5	3	-109	-46	-63	77
	955	2019-01-22 13:20:10.00	-249	1198	-1643	8	-4	0	-102	-50	-52	76
	956	2019-01-22 13:20:10.01	-233	1189	-1645	11	-2	1	-104	-41	-63	72
	957	2019-01-22 13:20:10.02	-236	1195	-1652	12	-4	1	-97	-37	-60	67
	958	2019-01-22 13:20:10.03	-248	1186	-1651	12	-3	1	-102	-41	-61	71
	959	2019-01-22 13:20:10.04	-241	1190	-1649	16	-1	2	-94	-44	-50	69
	960	2019-01-22 13:20:10.05	-244	1198	-1654	14	-3	3	-101	-45	-56	73
	961	2019-01-22 13:20:10.06	-243	1202	-1652	13	-2	2	-92	-45	-47	68
	962	2019-01-22 13:20:10.07	-241	1197	-1646	11	-4	0	-94	-44	-50	69
	963	2019-01-22 13:20:10.08	-238	1203	-1645	13	0	-3	-87	-41	-46	64
	964	2019-01-22 13:20:10.09	-240	1197	-1645	11	4	-6	-84	-30	-54	57
	965	2019-01-22 13:20:10.10	-236	1194	-1651	17	7	-8	-62	-14	-48	38
	966	2019-01-22 13:20:10.11	-247	1199	-1645	21	7	-9	-74	-18	-56	46
	967	2019-01-22 13:20:10.12	-234	1202	-1655	22	8	-11	-81	-31	-50	56
	968	2019-01-22 13:20:10.13	-235	1201	-1658	19	10	-19	-94	-43	-51	68
	969	2019-01-22 13:20:10.14	-238	1200	-1652	19	10	-20	-79	-27	-52	53
	970	2019-01-22 13:20:10.15	-233	1192	-1658	18	14	-21	-74	-18	-56	46
	971	2019-01-22 13:20:10.16	-234	1187	-1660	23	13	-19	-66	-8	-58	37
	972	2019-01-22 13:20:10.17	-226	1186	-1661	28	13	-16	-74	-11	-63	42
	973	2019-01-22 13:20:10.18	-227	1192	-1658	31	10	-15	-74	-21	-53	47
	974	2019-01-22 13:20:10.19	-228	1186	-1662	33	12	-13	-83	-33	-50	58
	975	2019-01-22 13:20:10.20	-226	1184	-1660	35	12	-11	-85	-30	-55	57
	976	2019-01-22 13:20:10.21	-238	1176	-1651	38	10	-9	-88	-22	-66	55
	977	2019-01-22 13:20:10.22	-236	1165	-1661	41	6	-6	-82	-21	-61	51
	978	2019-01-22 13:20:10.23	-227	1179	-1655	46	1	-2	-72	-20	-52	46
	979	2019-01-22 13:20:10.24	-232	1174	-1656	49	3	0	-74	-25	-49	49
	980	2019-01-22 13:20:10.25	-231	1178	-1656	43	7	-3	-76	-26	-50	51
	981	2019-01-22 13:20:10.26	-227	1169	-1662	39	9	-4	-68	-23	-45	45
	982	2019-01-22 13:20:10.27	-224	1172	-1664	38	5	-5	-56	-14	-42	35
	983	2019-01-22 13:20:10.28	-229	1182	-1664	32	6	-7	-57	-11	-46	34
	984	2019-01-22 13:20:10.29	-226	1177	-1670	25	7	-10	-62	-7	-55	34
	985	2019-01-22 13:20:10.30	-232	1177	-1671	18	5	-13	-62	-8	-54	35
	986	2019-01-22 13:20:10.31	-236	1173	-1668	18	2	-9	-62	-6	-56	34
	987	2019-01-22 13:20:10.32	-228	1168	-1659	14	-2	-11	-61	-7	-54	34
	988	2019-01-22 13:20:10.33	-228	1167	-1655	4	0	-10	-57	-6	-51	31
	989	2019-01-22 13:20:10.34	-239	1161	-1657	-7	-3	-7	-56	-4	-52	30
	990	2019-01-22 13:20:10.35	-235	1160	-1671	-15	-4	-5	-64	-6	-58	35
	991	2019-01-22 13:20:10.36	-232	1132	-1654	-23	-5	0	-72	-8	-64	40
	992	2019-01-22 13:20:10.37	-225	1173	-1668	-21	-4	2	-65	-8	-57	36
	993	2019-01-22 13:20:10.38	-230	1158	-1661	-31	-7	10	-73	-16	-57	44
	994	2019-01-22 13:20:10.39	-224	1164	-1667	-23	-10	10	-80	-17	-63	48
	995	2019-01-22 13:20:10.40	-234	1173	-1659	-8	-11	11	-84	-15	-69	49
	996	2019-01-22 13:20:10.41	-214	1164	-1664	5	-6	7	-69	-8	-61	38
	997	2019-01-22 13:20:10.42	-210	1176	-1664	31	1	-7	-60	-9	-51	34
	998	2019-01-22 13:20:10.43	-220	1182	-1694	56	8	-19	-38	1	-39	18
	999	2019-01-22 13:20:10.44	-230	1164	-1655	59	8	-22	-34	16	-50	9
	1000	2019-01-22 13:20:10.45	-232	1184	-1650	95	13	-27	-40	16	-56	12
	1001	2019-01-22 13:20:10.46	-226	1194	-1660	98	13	-33	-71	16	-87	27
	1002	2019-01-22 13:20:10.47	-245	1206	-1668	83	23	-31	-86	22	-108	32
	1003	2019-01-22 13:20:10.48	-243	1178	-1673	73	26	-29	-96	15	-111	40
	1004	2019-01-22 13:20:10.49	-242	1178	-1670	75	25	-25	-75	12	-87	31
	1005	2019-01-22 13:20:10.50	-240	1190	-1678	78	23	-21	-59	9	-68	25
	1006	2019-01-22 13:20:10.51	-240	1183	-1676	71	25	-14	-15	13	-28	1
	1007	2019-01-22 13:20:10.52	-240	1182	-1675	68	22	-8	-4	3	-7	0
	1008	2019-01-22 13:20:10.53	-240	1184	-1655	71	21	-4	14	0	14	-7
	1009	2019-01-22 13:20:10.54	-225	1188	-1646	70	26	-5	0	-12	12	6
	1010	2019-01-22 13:20:10.55	-230	1188	-1668	57	29	-3	11	0	11	-5
	1011	2019-01-22 13:20:10.56	-226	1181	-1669	53	29	-3	-5	0	-5	2
	1012	2019-01-22 13:20:10.57	-239	1161	-1672	52	28	-6	0	1	-1	0
	1013	2019-01-22 13:20:10.58	-226	1171	-1687	55	25	-7	-17	-11	-6	14
	1014	2019-01-22 13:20:10.59	-216	1166	-1679	64	22	-10	-17	-13	-4	15
	1015	2019-01-22 13:20:10.60	-215	1155	-1664	70	23	-18	-37	-17	-20	27
	1016	2019-01-22 13:20:10.61	-229	1146	-1683	77	25	-23	-29	-18	-11	23
	1017	2019-01-22 13:20:10.62	-232	1147	-1696	74	19	-28	-48	-29	-19	38
	1018	2019-01-22 13:20:10.63	-226	1147	-1701	62	10	-33	-40	-27	-13	33
	1019	2019-01-22 13:20:10.64	-230	1149	-1674	42	0	-35	-40	-15	-25	27
	1020	2019-01-22 13:20:10.65	-222	1133	-1674	21	-1	-35	-27	-9	-18	18
	1021	2019-01-22 13:20:10.66	-221	1117	-1657	10	5	-33	-43	-21	-22	32
	1022	2019-01-22 13:20:10.67	-220	1109	-1671	6	12	-29	-38	-26	-12	32
	1023	2019-01-22 13:20:10.68	-222	1113	-1660	9	16	-23	-47	-22	-25	34
	1024	2019-01-22 13:20:10.69	-215	1096	-1669	12	17	-17	-37	-15	-22	26
	1025	2019-01-22 13:20:10.70	-214	1112	-1691	10	17	-8	-55	-17	-38	36
	1026	2019-01-22 13:20:10.71	-221	1141	-1646	8	15	-2	-42	-13	-29	27
	1027	2019-01-22 13:20:10.72	-216	1127	-1715	-6	20	-2	-50	-14	-36	32
	1028	2019-01-22 13:20:10.73	-213	1155	-1676	-18	17	-3	-43	-19	-24	31
	1029	2019-01-22 13:20:10.74	-208	1139	-1685	-25	19	0	-58	-23	-35	40
	1030	2019-01-22 13:20:10.75	-219	1135	-1687	-24	15	-2	-44	-18	-26	31
	1031	2019-01-22 13:20:10.76	-213	1150	-1690	-19	14	-1	-53	-14	-39	33
	1032	2019-01-22 13:20:10.77	-210	1141	-1698	-12	11	-1	-42	-15	-27	28
	1033	2019-01-22 13:20:10.78	-215	1148	-1692	-5	9	-6	-56	-22	-34	39
	1034	2019-01-22 13:20:10.79	-209	1162	-1689	-1	2	-13	-42	-18	-24	30
	1035	2019-01-22 13:20:10.80	-212	1161	-1688	-1	2	-17	-48	-11	-37	29
	1036	2019-01-22 13:20:10.81	-222	1156	-1680	0	0	-19	-36	-9	-27	22
	1037	2019-01-22 13:20:10.82	-219	1155	-1681	0	2	-21	-54	-18	-36	36
	1038	2019-01-22 13:20:10.83	-229	1152	-1684	2	4	-23	-37	-19	-18	28
	1039	2019-01-22 13:20:10.84	-219	1153	-1679	3	7	-22	-36	-12	-24	24
	1040	2019-01-22 13:20:10.85	-224	1148	-1685	6	9	-21	-22	-14	-8	18
	1041	2019-01-22 13:20:10.86	-235	1142	-1686	7	11	-16	-39	-23	-16	31
	1042	2019-01-22 13:20:10.87	-215	1148	-1693	10	8	-15	-27	-24	-3	25
	1043	2019-01-22 13:20:10.88	-230	1153	-1685	8	5	-13	-40	-19	-21	29
	1044	2019-01-22 13:20:10.89	-224	1152	-1691	7	3	-9	-30	-22	-8	26
	1045	2019-01-22 13:20:10.90	-218	1158	-1693	4	-2	-10	-48	-32	-16	40
	1046	2019-01-22 13:20:10.91	-219	1161	-1688	1	1	-9	-39	-33	-6	36
	1047	2019-01-22 13:20:10.92	-224	1156	-1680	-2	0	-12	-46	-23	-23	34
	1048	2019-01-22 13:20:10.93	-212	1157	-1684	-7	1	-11	-44	-34	-10	39
	1049	2019-01-22 13:20:10.94	-232	1148	-1686	-8	3	-9	-62	-35	-27	48
	1050	2019-01-22 13:20:10.95	-224	1145	-1693	-7	2	-10	-57	-40	-17	48
	1051	2019-01-22 13:20:10.96	-223	1142	-1693	-7	0	-10	-67	-40	-27	53
	1052	2019-01-22 13:20:10.97	-229	1156	-1689	-10	-4	-10	-53	-41	-12	47
	1053	2019-01-22 13:20:10.98	-227	1148	-1679	-12	-5	-9	-70	-44	-26	57
	1054	2019-01-22 13:20:10.99	-219	1141	-1686	-11	-3	-10	-48	-35	-13	41
	1055	2019-01-22 13:20:11.00	-226	1135	-1677	-10	3	-12	-61	-34	-27	47
	1056	2019-01-22 13:20:11.01	-216	1128	-1685	-4	3	-12	-52	-33	-19	42
	1057	2019-01-22 13:20:11.02	-221	1129	-1682	-2	3	-11	-70	-27	-43	48
	1058	2019-01-22 13:20:11.03	-215	1133	-1683	-2	6	-8	-52	-21	-31	36
	1059	2019-01-22 13:20:11.04	-218	1133	-1677	-5	7	-9	-64	-31	-33	47
	1060	2019-01-22 13:20:11.05	-219	1125	-1678	-9	7	-5	-47	-31	-16	39
	1061	2019-01-22 13:20:11.06	-211	1130	-1685	-14	5	-5	-60	-29	-31	44
	1062	2019-01-22 13:20:11.07	-223	1137	-1686	-19	5	-4	-48	-34	-14	41
	1063	2019-01-22 13:20:11.08	-226	1138	-1682	-26	5	-4	-58	-32	-26	45
	1064	2019-01-22 13:20:11.09	-218	1132	-1677	-30	6	-3	-48	-24	-24	36
	1065	2019-01-22 13:20:11.10	-223	1139	-1684	-30	6	-5	-62	-20	-42	41
	1066	2019-01-22 13:20:11.11	-219	1139	-1680	-31	8	0	-50	-19	-31	34
	1067	2019-01-22 13:20:11.12	-223	1138	-1677	-31	7	-2	-66	-25	-41	45
	1068	2019-01-22 13:20:11.13	-222	1142	-1684	-27	8	0	-50	-28	-22	39
	1069	2019-01-22 13:20:11.14	-216	1157	-1677	-25	9	-2	-68	-37	-31	52
	1070	2019-01-22 13:20:11.15	-219	1158	-1686	-26	8	-5	-56	-41	-15	48
	1071	2019-01-22 13:20:11.16	-224	1161	-1684	-27	9	-9	-68	-37	-31	52
	1072	2019-01-22 13:20:11.17	-218	1159	-1682	-32	9	-14	-53	-34	-19	43
	1073	2019-01-22 13:20:11.18	-213	1158	-1689	-34	8	-17	-70	-37	-33	53
	1074	2019-01-22 13:20:11.19	-217	1155	-1692	-36	8	-18	-59	-42	-17	50
	1075	2019-01-22 13:20:11.20	-212	1152	-1686	-34	4	-19	-75	-45	-30	60
	1076	2019-01-22 13:20:11.21	-225	1147	-1684	-34	8	-20	-56	-40	-16	48
	1077	2019-01-22 13:20:11.22	-220	1154	-1683	-30	7	-19	-69	-37	-32	53
	1078	2019-01-22 13:20:11.23	-222	1153	-1691	-22	4	-19	-54	-34	-20	44
	1079	2019-01-22 13:20:11.24	-225	1151	-1679	-17	4	-18	-70	-28	-42	49
	1080	2019-01-22 13:20:11.25	-220	1154	-1671	-15	6	-16	-56	-23	-33	39
	1081	2019-01-22 13:20:11.26	-216	1153	-1677	-10	8	-16	-68	-18	-50	43
	1082	2019-01-22 13:20:11.27	-214	1153	-1680	-13	12	-17	-52	-21	-31	36
	1083	2019-01-22 13:20:11.28	-209	1159	-1674	-16	14	-17	-68	-33	-35	50
	1084	2019-01-22 13:20:11.29	-223	1156	-1678	-16	16	-20	-58	-37	-21	47
	1085	2019-01-22 13:20:11.30	-215	1158	-1680	-21	19	-21	-66	-34	-32	50
	1086	2019-01-22 13:20:11.31	-214	1151	-1688	-23	20	-23	-47	-28	-19	37
	1087	2019-01-22 13:20:11.32	-215	1151	-1689	-19	16	-21	-64	-33	-31	48
	1088	2019-01-22 13:20:11.33	-227	1154	-1686	-14	12	-20	-47	-23	-24	35
	1089	2019-01-22 13:20:11.34	-219	1158	-1682	-16	10	-20	-68	-26	-42	47
	1090	2019-01-22 13:20:11.35	-214	1166	-1684	-14	9	-18	-54	-26	-28	40
	1091	2019-01-22 13:20:11.36	-215	1163	-1672	-12	9	-16	-67	-33	-34	50
	1092	2019-01-22 13:20:11.37	-216	1158	-1682	-8	9	-13	-56	-28	-28	42
	1093	2019-01-22 13:20:11.38	-223	1160	-1668	-6	9	-13	-64	-25	-39	44
	1094	2019-01-22 13:20:11.39	-224	1164	-1674	-5	12	-12	-51	-24	-27	37
	1095	2019-01-22 13:20:11.40	-218	1164	-1674	-3	12	-12	-63	-21	-42	42
	1096	2019-01-22 13:20:11.41	-216	1159	-1673	-1	13	-11	-53	-22	-31	37
	1097	2019-01-22 13:20:11.42	-225	1164	-1676	1	14	-15	-59	-22	-37	40
	1098	2019-01-22 13:20:11.43	-219	1163	-1678	4	14	-14	-43	-21	-22	32
	1099	2019-01-22 13:20:11.44	-218	1164	-1675	7	12	-17	-56	-19	-37	37
	1100	2019-01-22 13:20:11.45	-207	1162	-1680	8	9	-21	-49	-12	-37	30
	1101	2019-01-22 13:20:11.46	-205	1153	-1680	8	9	-20	-68	-12	-56	40
	1102	2019-01-22 13:20:11.47	-216	1152	-1674	7	10	-21	-53	-17	-36	35
	1103	2019-01-22 13:20:11.48	-213	1154	-1673	9	11	-20	-60	-23	-37	41
	1104	2019-01-22 13:20:11.49	-200	1146	-1676	7	10	-21	-47	-22	-25	34
	1105	2019-01-22 13:20:11.50	-213	1152	-1674	4	10	-18	-57	-12	-45	34
	1106	2019-01-22 13:20:11.51	-214	1148	-1680	4	12	-17	-46	-8	-38	27
	1107	2019-01-22 13:20:11.52	-207	1142	-1678	3	8	-12	-57	-9	-48	33
	1108	2019-01-22 13:20:11.53	-209	1142	-1682	5	9	-10	-44	-7	-37	25
	1109	2019-01-22 13:20:11.54	-221	1150	-1671	5	9	-8	-57	-13	-44	35
	1110	2019-01-22 13:20:11.55	-221	1147	-1673	4	9	-7	-49	-20	-29	34
	1111	2019-01-22 13:20:11.56	-209	1159	-1674	7	11	-7	-62	-25	-37	43
	1112	2019-01-22 13:20:11.57	-223	1152	-1681	5	13	-10	-53	-24	-29	38
	1113	2019-01-22 13:20:11.58	-204	1158	-1678	-2	17	-12	-63	-25	-38	44
	1114	2019-01-22 13:20:11.59	-209	1147	-1681	-1	16	-15	-58	-26	-32	42
	1115	2019-01-22 13:20:11.60	-204	1158	-1682	-1	16	-22	-65	-24	-41	44
	1116	2019-01-22 13:20:11.61	-205	1162	-1680	-2	16	-25	-53	-22	-31	37
	1117	2019-01-22 13:20:11.62	-215	1159	-1684	-4	15	-30	-64	-24	-40	44
	1118	2019-01-22 13:20:11.63	-203	1156	-1682	-5	11	-34	-54	-24	-30	39
	1119	2019-01-22 13:20:11.64	-211	1145	-1681	-3	9	-36	-60	-20	-40	40
	1120	2019-01-22 13:20:11.65	-208	1154	-1673	-6	11	-37	-51	-16	-35	33
	1121	2019-01-22 13:20:11.66	-211	1150	-1686	-9	11	-37	-65	-20	-45	42
	1122	2019-01-22 13:20:11.67	-216	1148	-1675	-13	13	-37	-64	-23	-41	43
	1123	2019-01-22 13:20:11.68	-211	1145	-1675	-10	14	-31	-68	-20	-48	44
	1124	2019-01-22 13:20:11.69	-210	1147	-1675	-10	16	-26	-53	-15	-38	34
	1125	2019-01-22 13:20:11.70	-205	1151	-1682	-9	18	-23	-58	-15	-43	36
	1126	2019-01-22 13:20:11.71	-205	1147	-1685	-8	14	-16	-57	-15	-42	36
	1127	2019-01-22 13:20:11.72	-207	1151	-1673	-6	12	-15	-67	-18	-49	42
	1128	2019-01-22 13:20:11.73	-200	1159	-1678	-4	14	-15	-60	-24	-36	42
	1129	2019-01-22 13:20:11.74	-200	1160	-1679	-2	11	-14	-58	-18	-40	38
	1130	2019-01-22 13:20:11.75	-200	1155	-1683	1	11	-16	-58	-24	-34	41
	1131	2019-01-22 13:20:11.76	-202	1153	-1692	1	8	-16	-61	-17	-44	39
	1132	2019-01-22 13:20:11.77	-202	1159	-1691	-1	7	-16	-49	-16	-33	32
	1133	2019-01-22 13:20:11.78	-205	1156	-1684	-1	5	-18	-51	-12	-39	31
	1134	2019-01-22 13:20:11.79	-206	1156	-1686	-1	3	-17	-48	-23	-25	35
	1135	2019-01-22 13:20:11.80	-205	1150	-1683	-3	-1	-16	-57	-25	-32	41
	1136	2019-01-22 13:20:11.81	-208	1153	-1685	-1	-2	-13	-58	-21	-37	39
	1137	2019-01-22 13:20:11.82	-198	1146	-1677	-1	-6	-11	-62	-13	-49	37
	1138	2019-01-22 13:20:11.83	-203	1143	-1680	0	-5	-10	-63	-19	-44	41
	1139	2019-01-22 13:20:11.84	-199	1144	-1675	3	-8	-7	-58	-17	-41	37
	1140	2019-01-22 13:20:11.85	-210	1147	-1684	6	-8	-5	-53	-26	-27	39
	1141	2019-01-22 13:20:11.86	-202	1155	-1686	5	-10	-6	-61	-31	-30	46
	1142	2019-01-22 13:20:11.87	-202	1154	-1687	6	-10	-5	-59	-28	-31	43
	1143	2019-01-22 13:20:11.88	-209	1155	-1688	5	-12	-5	-56	-20	-36	38
	1144	2019-01-22 13:20:11.89	-204	1153	-1683	3	-14	-3	-50	-16	-34	33
	1145	2019-01-22 13:20:11.90	-212	1151	-1683	3	-12	-3	-51	-13	-38	32
	1146	2019-01-22 13:20:11.91	-213	1154	-1677	2	-13	-6	-46	-18	-28	32
	1147	2019-01-22 13:20:11.92	-204	1146	-1679	7	-10	-6	-56	-30	-26	43
	1148	2019-01-22 13:20:11.93	-199	1146	-1677	5	-11	-8	-55	-26	-29	40
	1149	2019-01-22 13:20:11.94	-211	1153	-1690	7	-11	-10	-56	-17	-39	36
	1150	2019-01-22 13:20:11.95	-219	1148	-1681	6	-12	-9	-54	-16	-38	35
	1151	2019-01-22 13:20:11.96	-215	1149	-1685	5	-11	-10	-64	-21	-43	42
	1152	2019-01-22 13:20:11.97	-210	1155	-1680	3	-14	-12	-66	-21	-45	43
	1153	2019-01-22 13:20:11.98	-221	1151	-1677	0	-14	-11	-71	-20	-51	45
	1154	2019-01-22 13:20:11.99	-220	1149	-1675	-4	-13	-11	-76	-27	-49	51
	1155	2019-01-22 13:20:12.00	-211	1152	-1679	-3	-10	-10	-77	-28	-49	52
	1156	2019-01-22 13:20:12.01	-222	1144	-1682	-1	-7	-11	-76	-27	-49	51
	1157	2019-01-22 13:20:12.02	-216	1150	-1685	-1	-4	-10	-76	-33	-43	54
	1158	2019-01-22 13:20:12.03	-221	1143	-1684	-4	-2	-9	-74	-39	-35	56
	1159	2019-01-22 13:20:12.04	-231	1147	-1682	-1	-4	-11	-72	-36	-36	54
	1160	2019-01-22 13:20:12.05	-213	1155	-1679	4	-4	-10	-69	-32	-37	50
	1161	2019-01-22 13:20:12.06	-223	1149	-1677	2	-3	-10	-64	-29	-35	46
	1162	2019-01-22 13:20:12.07	-210	1152	-1676	0	-1	-11	-64	-24	-40	44
	1163	2019-01-22 13:20:12.08	-222	1149	-1673	2	2	-12	-59	-17	-42	38
	1164	2019-01-22 13:20:12.09	-221	1148	-1680	3	6	-13	-61	-20	-41	40
	1165	2019-01-22 13:20:12.10	-221	1152	-1681	1	8	-14	-60	-17	-43	38
	1166	2019-01-22 13:20:12.11	-218	1148	-1687	2	12	-15	-61	-13	-48	37
	1167	2019-01-22 13:20:12.12	-218	1150	-1693	0	9	-17	-59	-15	-44	37
	1168	2019-01-22 13:20:12.13	-222	1146	-1684	2	5	-14	-59	-18	-41	38
	1169	2019-01-22 13:20:12.14	-222	1146	-1685	1	4	-14	-58	-19	-39	38
	1170	2019-01-22 13:20:12.15	-220	1144	-1684	1	3	-11	-65	-15	-50	40
	1171	2019-01-22 13:20:12.16	-216	1143	-1679	3	4	-13	-70	-21	-49	45
	1172	2019-01-22 13:20:12.17	-219	1140	-1683	4	3	-10	-69	-16	-53	42
	1173	2019-01-22 13:20:12.18	-215	1151	-1678	5	4	-8	-64	-17	-47	40
	1174	2019-01-22 13:20:12.19	-214	1141	-1692	3	6	-10	-69	-15	-54	42
	1175	2019-01-22 13:20:12.20	-214	1148	-1690	1	9	-9	-64	-18	-46	41
	1176	2019-01-22 13:20:12.21	-211	1142	-1688	1	7	-9	-73	-26	-47	49
	1177	2019-01-22 13:20:12.22	-213	1137	-1693	4	4	-6	-56	-17	-39	36
	1178	2019-01-22 13:20:12.23	-214	1155	-1692	3	2	-7	-62	-20	-42	41
	1179	2019-01-22 13:20:12.24	-222	1144	-1691	0	2	-9	-62	-20	-42	41
	1180	2019-01-22 13:20:12.25	-212	1144	-1680	2	0	-9	-66	-22	-44	44
	1181	2019-01-22 13:20:12.26	-211	1149	-1683	6	1	-12	-59	-19	-40	39
	1182	2019-01-22 13:20:12.27	-212	1141	-1682	9	5	-12	-70	-20	-50	45
	1183	2019-01-22 13:20:12.28	-215	1136	-1678	12	6	-12	-64	-16	-48	40
	1184	2019-01-22 13:20:12.29	-212	1134	-1677	16	5	-12	-78	-17	-61	47
	1185	2019-01-22 13:20:12.30	-225	1129	-1685	14	12	-10	-70	-15	-55	42
	1186	2019-01-22 13:20:12.31	-216	1125	-1688	12	13	-9	-70	-8	-62	39
	1187	2019-01-22 13:20:12.32	-217	1134	-1691	10	15	-7	-65	-16	-49	40
	1188	2019-01-22 13:20:12.33	-213	1143	-1694	3	12	-5	-78	-26	-52	52
	1189	2019-01-22 13:20:12.34	-212	1142	-1696	-6	16	-4	-60	-18	-42	39
	1190	2019-01-22 13:20:12.35	-218	1149	-1696	-10	14	-7	-58	-11	-47	34
	1191	2019-01-22 13:20:12.36	-206	1153	-1694	-13	10	-7	-47	-10	-37	28
	1192	2019-01-22 13:20:12.37	-215	1153	-1687	-14	10	-8	-52	-13	-39	32
	1193	2019-01-22 13:20:12.38	-227	1152	-1690	-14	10	-8	-52	-17	-35	34
	1194	2019-01-22 13:20:12.39	-213	1151	-1678	-12	13	-13	-69	-18	-51	43
	1195	2019-01-22 13:20:12.40	-212	1145	-1680	-11	17	-11	-60	-12	-48	36
	1196	2019-01-22 13:20:12.41	-214	1150	-1670	-4	21	-12	-72	-14	-58	43
	1197	2019-01-22 13:20:12.42	-210	1150	-1667	-2	26	-13	-68	-17	-51	42
	1198	2019-01-22 13:20:12.43	-197	1151	-1678	-2	33	-17	-76	-21	-55	48
	1199	2019-01-22 13:20:12.44	-204	1151	-1688	-3	35	-22	-61	-20	-41	40
	1200	2019-01-22 13:20:12.45	-199	1153	-1691	-1	35	-23	-68	-23	-45	45
	1201	2019-01-22 13:20:12.46	-198	1148	-1700	3	31	-24	-54	-18	-36	36
	1202	2019-01-22 13:20:12.47	-205	1148	-1689	3	28	-31	-63	-17	-46	40
	1203	2019-01-22 13:20:12.48	-201	1140	-1695	5	27	-28	-52	-15	-37	33
	1204	2019-01-22 13:20:12.49	-194	1141	-1691	6	23	-30	-64	-16	-48	40
	1205	2019-01-22 13:20:12.50	-197	1135	-1684	2	21	-32	-58	-14	-44	36
	1206	2019-01-22 13:20:12.51	-192	1134	-1697	0	19	-29	-73	-14	-59	43
	1207	2019-01-22 13:20:12.52	-189	1130	-1694	-4	17	-25	-57	-6	-51	31
	1208	2019-01-22 13:20:12.53	-186	1132	-1696	-5	16	-21	-65	-2	-63	33
	1209	2019-01-22 13:20:12.54	-202	1135	-1688	-6	13	-16	-56	-3	-53	29
	1210	2019-01-22 13:20:12.55	-198	1126	-1688	-5	12	-12	-76	-16	-60	46
	1211	2019-01-22 13:20:12.56	-182	1123	-1696	-3	8	-5	-56	-20	-36	38
	1212	2019-01-22 13:20:12.57	-197	1142	-1687	4	3	-3	-73	-31	-42	52
	1213	2019-01-22 13:20:12.58	-195	1137	-1682	4	-3	-3	-59	-18	-41	38
	1214	2019-01-22 13:20:12.59	-197	1141	-1679	5	-4	-4	-73	-15	-58	44
	1215	2019-01-22 13:20:12.60	-194	1147	-1692	6	-5	-5	-63	-10	-53	36
	1216	2019-01-22 13:20:12.61	-194	1148	-1691	-1	-4	-8	-74	-18	-56	46
	1217	2019-01-22 13:20:12.62	-195	1143	-1694	-9	-3	-12	-61	-22	-39	41
	1218	2019-01-22 13:20:12.63	-194	1140	-1696	-10	-5	-13	-65	-14	-51	39
	1219	2019-01-22 13:20:12.64	-206	1140	-1705	-7	-10	-10	-51	-12	-39	31
	1220	2019-01-22 13:20:12.65	-203	1146	-1696	-8	-11	-7	-72	-22	-50	47
	1221	2019-01-22 13:20:12.66	-198	1142	-1694	-9	-14	-6	-58	-18	-40	38
	1222	2019-01-22 13:20:12.67	-209	1141	-1698	-5	-19	-2	-73	-21	-52	47
	1223	2019-01-22 13:20:12.68	-210	1142	-1689	-3	-18	1	-66	-24	-42	45
	1224	2019-01-22 13:20:12.69	-215	1139	-1679	-3	-17	3	-81	-28	-53	54
	1225	2019-01-22 13:20:12.70	-213	1148	-1678	0	-14	6	-58	-22	-36	40
	1226	2019-01-22 13:20:12.71	-219	1146	-1681	0	-9	4	-76	-29	-47	52
	1227	2019-01-22 13:20:12.72	-214	1146	-1681	-4	-6	5	-58	-29	-29	43
	1228	2019-01-22 13:20:12.73	-204	1155	-1687	-3	-1	6	-65	-29	-36	47
	1229	2019-01-22 13:20:12.74	-210	1152	-1682	-2	1	6	-49	-24	-25	36
	1230	2019-01-22 13:20:12.75	-207	1159	-1682	-2	0	1	-62	-18	-44	40
	1231	2019-01-22 13:20:12.76	-209	1168	-1688	-2	3	-14	-48	-12	-36	30
	1232	2019-01-22 13:20:12.77	-206	1162	-1689	-2	6	-15	-67	-16	-51	41
	1233	2019-01-22 13:20:12.78	-204	1153	-1693	-1	7	-23	-59	-19	-40	39
	1234	2019-01-22 13:20:12.79	-198	1154	-1687	0	8	-26	-74	-18	-56	46
	1235	2019-01-22 13:20:12.80	-205	1143	-1689	2	11	-27	-56	-9	-47	32
	1236	2019-01-22 13:20:12.81	-207	1135	-1687	3	12	-28	-73	-12	-61	42
	1237	2019-01-22 13:20:12.82	-214	1137	-1690	5	13	-24	-58	-12	-46	35
	1238	2019-01-22 13:20:12.83	-197	1142	-1682	7	12	-24	-69	-13	-56	41
	1239	2019-01-22 13:20:12.84	-211	1134	-1692	5	13	-21	-59	-18	-41	38
	1240	2019-01-22 13:20:12.85	-197	1141	-1690	7	10	-19	-79	-19	-60	49
	1241	2019-01-22 13:20:12.86	-198	1142	-1691	8	7	-14	-60	-12	-48	36
	1242	2019-01-22 13:20:12.87	-207	1133	-1684	8	6	-13	-73	-16	-57	44
	1243	2019-01-22 13:20:12.88	-187	1133	-1688	3	9	-12	-67	-19	-48	43
	1244	2019-01-22 13:20:12.89	-202	1136	-1693	6	8	-10	-85	-22	-63	53
	1245	2019-01-22 13:20:12.90	-197	1134	-1688	5	2	-9	-64	-13	-51	38
	1246	2019-01-22 13:20:12.91	-199	1140	-1690	6	3	-5	-74	-8	-66	41
	1247	2019-01-22 13:20:12.92	-207	1138	-1692	5	3	-6	-58	-9	-49	33
	1248	2019-01-22 13:20:12.93	-212	1135	-1693	4	1	-5	-70	-14	-56	42
	1249	2019-01-22 13:20:12.94	-201	1142	-1692	3	4	-4	-60	-19	-41	39
	1250	2019-01-22 13:20:12.95	-196	1135	-1694	3	2	-6	-76	-20	-56	48
	1251	2019-01-22 13:20:12.96	-203	1137	-1692	1	3	-5	-59	-17	-42	38
	1252	2019-01-22 13:20:12.97	-203	1134	-1695	3	-2	-3	-61	-15	-46	38
	1253	2019-01-22 13:20:12.98	-198	1129	-1696	3	-2	-2	-56	-22	-34	39
	1254	2019-01-22 13:20:12.99	-206	1144	-1691	0	-4	-3	-80	-24	-56	52
	1255	2019-01-22 13:20:13.00	-204	1149	-1693	-3	-5	-5	-65	-25	-40	45
	1256	2019-01-22 13:20:13.01	-207	1152	-1685	-3	-1	-9	-71	-10	-61	40
	1257	2019-01-22 13:20:13.02	-207	1147	-1683	-5	0	-11	-57	-6	-51	31
	1258	2019-01-22 13:20:13.03	-202	1148	-1686	-4	5	-12	-75	-8	-67	41
	1259	2019-01-22 13:20:13.04	-208	1135	-1688	-1	5	-13	-58	-8	-50	33
	1260	2019-01-22 13:20:13.05	-206	1132	-1701	0	4	-15	-63	-6	-57	34
	1261	2019-01-22 13:20:13.06	-205	1133	-1693	3	5	-13	-54	-19	-35	36
	1262	2019-01-22 13:20:13.07	-198	1131	-1687	4	7	-11	-68	-23	-45	45
	1263	2019-01-22 13:20:13.08	-195	1139	-1687	2	5	-7	-60	-26	-34	43
	1264	2019-01-22 13:20:13.09	-198	1139	-1685	2	6	-10	-74	-25	-49	49
	1265	2019-01-22 13:20:13.10	-201	1142	-1697	-2	6	-12	-66	-29	-37	47
	1266	2019-01-22 13:20:13.11	-206	1138	-1694	-5	7	-10	-76	-21	-55	48
	1267	2019-01-22 13:20:13.12	-200	1139	-1694	-8	7	-8	-54	-11	-43	32
	1268	2019-01-22 13:20:13.13	-203	1133	-1691	-6	7	-9	-66	-19	-47	42
	1269	2019-01-22 13:20:13.14	-195	1136	-1691	-4	9	-10	-59	-24	-35	41
	1270	2019-01-22 13:20:13.15	-193	1138	-1691	-2	7	-14	-75	-27	-48	51
	1271	2019-01-22 13:20:13.16	-185	1136	-1702	1	9	-14	-62	-23	-39	42
	1272	2019-01-22 13:20:13.17	-185	1139	-1698	5	9	-18	-78	-22	-56	50
	1273	2019-01-22 13:20:13.18	-188	1137	-1696	5	5	-21	-65	-20	-45	42
	1274	2019-01-22 13:20:13.19	-196	1127	-1698	4	4	-23	-81	-28	-53	54
	1275	2019-01-22 13:20:13.20	-193	1130	-1700	4	0	-21	-74	-30	-44	52
	1276	2019-01-22 13:20:13.21	-189	1124	-1695	3	-2	-24	-82	-25	-57	53
	1277	2019-01-22 13:20:13.22	-194	1122	-1683	4	-1	-21	-66	-20	-46	43
	1278	2019-01-22 13:20:13.23	-202	1118	-1696	6	-2	-19	-73	-19	-54	46
	1279	2019-01-22 13:20:13.24	-207	1115	-1691	4	-5	-15	-60	-18	-42	39
	1280	2019-01-22 13:20:13.25	-190	1122	-1687	5	-9	-12	-70	-14	-56	42
	1281	2019-01-22 13:20:13.26	-196	1120	-1689	2	-9	-11	-55	-12	-43	33
	1282	2019-01-22 13:20:13.27	-188	1124	-1691	-8	-4	-9	-66	-17	-49	41
	1283	2019-01-22 13:20:13.28	-192	1125	-1696	-11	-6	-8	-49	-14	-35	31
	1284	2019-01-22 13:20:13.29	-195	1130	-1695	-13	-9	-6	-55	-9	-46	32
	1285	2019-01-22 13:20:13.30	-201	1133	-1702	-19	-9	-6	-49	-8	-41	28
	1286	2019-01-22 13:20:13.31	-199	1137	-1702	-22	-9	-4	-62	-12	-50	37
	1287	2019-01-22 13:20:13.32	-199	1141	-1696	-23	-11	1	-59	-19	-40	39
	1288	2019-01-22 13:20:13.33	-210	1135	-1695	-20	-14	4	-70	-19	-51	44
	1289	2019-01-22 13:20:13.34	-197	1143	-1693	-19	-14	5	-63	-13	-50	38
	1290	2019-01-22 13:20:13.35	-209	1142	-1700	-17	-15	9	-82	-16	-66	49
	1291	2019-01-22 13:20:13.36	-219	1136	-1691	-14	-14	12	-73	-23	-50	48
	1292	2019-01-22 13:20:13.37	-210	1143	-1687	-12	-17	12	-75	-25	-50	50
	1293	2019-01-22 13:20:13.38	-209	1136	-1687	-10	-15	16	-61	-18	-43	39
	1294	2019-01-22 13:20:13.39	-205	1143	-1686	-10	-13	15	-80	-25	-55	52
	1295	2019-01-22 13:20:13.40	-205	1147	-1686	-9	-11	14	-71	-25	-46	48
	1296	2019-01-22 13:20:13.41	-202	1148	-1687	-7	-7	13	-73	-24	-49	48
	1297	2019-01-22 13:20:13.42	-210	1148	-1684	-5	-5	8	-70	-19	-51	44
	1298	2019-01-22 13:20:13.43	-204	1141	-1694	-1	-3	4	-79	-22	-57	50
	1299	2019-01-22 13:20:13.44	-204	1148	-1690	2	-6	0	-74	-37	-37	55
	1300	2019-01-22 13:20:13.45	-211	1143	-1689	2	-4	-5	-75	-28	-47	51
	1301	2019-01-22 13:20:13.46	-213	1150	-1690	3	-3	-10	-73	-24	-49	48
	1302	2019-01-22 13:20:13.47	-204	1150	-1689	1	-4	-13	-78	-22	-56	50
	1303	2019-01-22 13:20:13.48	-208	1142	-1684	-4	1	-18	-72	-21	-51	46
	1304	2019-01-22 13:20:13.49	-202	1141	-1687	-9	4	-23	-83	-24	-59	53
	1305	2019-01-22 13:20:13.50	-207	1139	-1686	-15	8	-25	-74	-27	-47	50
	1306	2019-01-22 13:20:13.51	-207	1130	-1689	-16	8	-22	-75	-29	-46	52
	1307	2019-01-22 13:20:13.52	-202	1136	-1693	-17	7	-22	-76	-35	-41	55
	1308	2019-01-22 13:20:13.53	-211	1137	-1689	-18	4	-20	-80	-27	-53	53
	1309	2019-01-22 13:20:13.54	-192	1134	-1683	-18	6	-19	-72	-16	-56	44
	1310	2019-01-22 13:20:13.55	-206	1143	-1683	-17	6	-19	-79	-18	-61	48
	1311	2019-01-22 13:20:13.56	-206	1150	-1677	-14	6	-18	-78	-25	-53	51
	1312	2019-01-22 13:20:13.57	-207	1140	-1688	-15	9	-18	-84	-27	-57	55
	1313	2019-01-22 13:20:13.58	-204	1141	-1693	-14	10	-19	-81	-30	-51	55
	1314	2019-01-22 13:20:13.59	-200	1142	-1697	-9	10	-17	-83	-30	-53	56
	1315	2019-01-22 13:20:13.60	-199	1144	-1696	-9	9	-17	-75	-25	-50	50
	1316	2019-01-22 13:20:13.61	-194	1134	-1693	-10	7	-17	-81	-30	-51	55
	1317	2019-01-22 13:20:13.62	-201	1139	-1695	-8	6	-14	-76	-31	-45	53
	1318	2019-01-22 13:20:13.63	-202	1136	-1687	-5	1	-12	-79	-23	-56	51
	1319	2019-01-22 13:20:13.64	-202	1139	-1689	-6	4	-9	-71	-17	-54	44
	1320	2019-01-22 13:20:13.65	-202	1134	-1689	-3	2	-5	-77	-21	-56	49
	1321	2019-01-22 13:20:13.66	-204	1134	-1691	-6	0	-6	-76	-26	-50	51
	1322	2019-01-22 13:20:13.67	-209	1136	-1696	-7	2	-5	-78	-26	-52	52
	1323	2019-01-22 13:20:13.68	-203	1141	-1691	-8	-1	-4	-72	-24	-48	48
	1324	2019-01-22 13:20:13.69	-201	1137	-1691	-12	3	-5	-69	-24	-45	46
	1325	2019-01-22 13:20:13.70	-206	1141	-1689	-12	-1	-5	-66	-27	-39	46
	1326	2019-01-22 13:20:13.71	-212	1133	-1684	-10	4	-6	-68	-25	-43	46
	1327	2019-01-22 13:20:13.72	-203	1137	-1688	-7	6	-7	-64	-19	-45	41
	1328	2019-01-22 13:20:13.73	-208	1145	-1689	-6	8	-8	-68	-16	-52	42
	1329	2019-01-22 13:20:13.74	-215	1142	-1687	-7	8	-11	-73	-19	-54	46
	1330	2019-01-22 13:20:13.75	-196	1151	-1682	-9	11	-15	-76	-24	-52	50
	1331	2019-01-22 13:20:13.76	-197	1148	-1698	-12	13	-19	-73	-24	-49	48
	1332	2019-01-22 13:20:13.77	-196	1144	-1696	-14	8	-21	-71	-24	-47	47
	1333	2019-01-22 13:20:13.78	-201	1136	-1695	-13	5	-25	-76	-27	-49	51
	1334	2019-01-22 13:20:13.79	-198	1141	-1697	-13	6	-28	-73	-14	-59	43
	1335	2019-01-22 13:20:13.80	-195	1142	-1689	-15	6	-31	-83	-20	-63	51
	1336	2019-01-22 13:20:13.81	-195	1146	-1688	-15	6	-31	-90	-20	-70	55
	1337	2019-01-22 13:20:13.82	-200	1145	-1686	-15	7	-32	-82	-15	-67	48
	1338	2019-01-22 13:20:13.83	-200	1143	-1682	-17	9	-32	-82	-14	-68	48
	1339	2019-01-22 13:20:13.84	-195	1144	-1686	-19	6	-30	-83	-23	-60	53
	1340	2019-01-22 13:20:13.85	-190	1143	-1684	-16	4	-27	-86	-36	-50	61
	1341	2019-01-22 13:20:13.86	-193	1138	-1691	-13	1	-21	-80	-33	-47	56
	1342	2019-01-22 13:20:13.87	-194	1135	-1689	-12	-1	-16	-83	-37	-46	60
	1343	2019-01-22 13:20:13.88	-197	1136	-1691	-9	0	-10	-90	-45	-45	67
	1344	2019-01-22 13:20:13.89	-191	1136	-1693	-6	-3	-6	-78	-28	-50	53
	1345	2019-01-22 13:20:13.90	-191	1138	-1691	-6	-5	-4	-80	-23	-57	51
	1346	2019-01-22 13:20:13.91	-193	1146	-1698	-4	-6	1	-81	-27	-54	54
	1347	2019-01-22 13:20:13.92	-197	1156	-1694	-8	-6	1	-78	-25	-53	51
	1348	2019-01-22 13:20:13.93	-197	1146	-1686	-10	-8	1	-71	-16	-55	43
	1349	2019-01-22 13:20:13.94	-195	1160	-1681	-10	-7	-5	-78	-19	-59	48
	1350	2019-01-22 13:20:13.95	-205	1149	-1690	-13	-5	-6	-71	-20	-51	45
	1351	2019-01-22 13:20:13.96	-204	1149	-1689	-13	-7	-8	-69	-17	-52	43
	1352	2019-01-22 13:20:13.97	-206	1143	-1686	-12	-8	-10	-63	-7	-56	35
	1353	2019-01-22 13:20:13.98	-200	1138	-1685	-8	-10	-10	-69	-14	-55	41
	1354	2019-01-22 13:20:13.99	-203	1151	-1686	-9	-10	-10	-69	-20	-49	44
	1355	2019-01-22 13:20:14.00	-207	1144	-1684	-12	-6	-9	-70	-18	-52	44
	1356	2019-01-22 13:20:14.01	-201	1140	-1679	-12	-5	-9	-65	-19	-46	42
	1357	2019-01-22 13:20:14.02	-203	1139	-1682	-10	-6	-8	-72	-21	-51	46
	1358	2019-01-22 13:20:14.03	-205	1134	-1681	-9	-1	-8	-68	-16	-52	42
	1359	2019-01-22 13:20:14.04	-205	1136	-1682	-8	-2	-5	-74	-15	-59	44
	1360	2019-01-22 13:20:14.05	-202	1142	-1691	-8	-3	-6	-65	-18	-47	41
	1361	2019-01-22 13:20:14.06	-193	1146	-1688	-10	-5	-6	-71	-19	-52	45
	1362	2019-01-22 13:20:14.07	-200	1152	-1689	-11	-4	-5	-61	-13	-48	37
	1363	2019-01-22 13:20:14.08	-203	1147	-1684	-12	-6	-9	-64	-12	-52	38
	1364	2019-01-22 13:20:14.09	-206	1146	-1683	-13	-3	-10	-64	-23	-41	43
	1365	2019-01-22 13:20:14.10	-213	1142	-1690	-9	-3	-8	-77	-20	-57	48
	1366	2019-01-22 13:20:14.11	-210	1140	-1682	-8	-1	-8	-66	-9	-57	37
	1367	2019-01-22 13:20:14.12	-192	1137	-1688	-4	-3	-7	-73	-15	-58	44
	1368	2019-01-22 13:20:14.13	-200	1152	-1691	-7	-6	-7	-68	-20	-48	44
	1369	2019-01-22 13:20:14.14	-200	1153	-1691	-9	-10	-6	-76	-22	-54	49
	1370	2019-01-22 13:20:14.15	-210	1157	-1685	-14	-8	-7	-64	-17	-47	40
	1371	2019-01-22 13:20:14.16	-202	1155	-1684	-12	-6	-7	-68	-20	-48	44
	1372	2019-01-22 13:20:14.17	-205	1149	-1683	-11	-5	-10	-60	-18	-42	39
	1373	2019-01-22 13:20:14.18	-207	1139	-1688	-7	-6	-10	-75	-16	-59	45
	1374	2019-01-22 13:20:14.19	-201	1137	-1685	1	-6	-13	-68	-10	-58	39
	1375	2019-01-22 13:20:14.20	-203	1139	-1683	2	-2	-9	-75	-8	-67	41
	1376	2019-01-22 13:20:14.21	-208	1137	-1682	3	-2	-12	-68	-16	-52	42
	1377	2019-01-22 13:20:14.22	-207	1138	-1677	3	-1	-13	-76	-20	-56	48
	1378	2019-01-22 13:20:14.23	-210	1146	-1683	1	4	-12	-63	-18	-45	40
	1379	2019-01-22 13:20:14.24	-207	1143	-1687	-5	8	-13	-76	-19	-57	47
	1380	2019-01-22 13:20:14.25	-205	1141	-1699	-13	8	-14	-60	-17	-43	38
	1381	2019-01-22 13:20:14.26	-203	1141	-1698	-15	3	-12	-74	-17	-57	45
	1382	2019-01-22 13:20:14.27	-206	1146	-1696	-16	-3	-8	-64	-15	-49	39
	1383	2019-01-22 13:20:14.28	-215	1143	-1691	-19	-3	-8	-72	-19	-53	45
	1384	2019-01-22 13:20:14.29	-209	1141	-1686	-17	-6	-4	-71	-26	-45	48
	1385	2019-01-22 13:20:14.30	-212	1153	-1683	-14	-6	-4	-74	-16	-58	45
	1386	2019-01-22 13:20:14.31	-207	1156	-1676	-11	-6	-4	-67	-16	-51	41
	1387	2019-01-22 13:20:14.32	-208	1155	-1668	-11	-1	-4	-78	-20	-58	49
	1388	2019-01-22 13:20:14.33	-209	1158	-1672	-10	4	-4	-75	-24	-51	49
	1389	2019-01-22 13:20:14.34	-205	1161	-1682	-7	8	-7	-88	-26	-62	57
	1390	2019-01-22 13:20:14.35	-207	1148	-1681	-5	10	-10	-79	-24	-55	51
	1391	2019-01-22 13:20:14.36	-215	1148	-1690	-3	11	-9	-85	-18	-67	51
	1392	2019-01-22 13:20:14.37	-212	1141	-1694	2	7	-13	-68	-12	-56	40
	1393	2019-01-22 13:20:14.38	-202	1144	-1682	6	7	-9	-81	-18	-63	49
	1394	2019-01-22 13:20:14.39	-207	1149	-1684	10	6	-10	-64	-18	-46	41
	1395	2019-01-22 13:20:14.40	-201	1146	-1684	7	8	-9	-73	-18	-55	45
	1396	2019-01-22 13:20:14.41	-204	1143	-1686	7	5	-12	-69	-23	-46	46
	1397	2019-01-22 13:20:14.42	-203	1146	-1683	4	8	-13	-85	-28	-57	56
	1398	2019-01-22 13:20:14.43	-201	1147	-1689	-1	9	-17	-68	-23	-45	45
	1399	2019-01-22 13:20:14.44	-200	1153	-1689	-9	9	-17	-75	-23	-52	49
	1400	2019-01-22 13:20:14.45	-194	1152	-1685	-13	10	-19	-70	-20	-50	45
	1401	2019-01-22 13:20:14.46	-197	1141	-1691	-15	9	-16	-93	-26	-67	59
	1402	2019-01-22 13:20:14.47	-190	1128	-1692	-11	3	-11	-80	-25	-55	52
	1403	2019-01-22 13:20:14.48	-201	1135	-1685	-5	-1	-9	-91	-24	-67	57
	1404	2019-01-22 13:20:14.49	-200	1138	-1683	-1	-4	-8	-72	-22	-50	47
	1405	2019-01-22 13:20:14.50	-203	1147	-1683	1	-5	-10	-81	-27	-54	54
	1406	2019-01-22 13:20:14.51	-196	1151	-1681	-1	-3	-11	-68	-30	-38	49
	1407	2019-01-22 13:20:14.52	-196	1150	-1688	-9	2	-16	-86	-31	-55	58
	1408	2019-01-22 13:20:14.53	-184	1142	-1681	-16	7	-22	-72	-21	-51	46
	1409	2019-01-22 13:20:14.54	-198	1137	-1697	-13	6	-25	-82	-21	-61	51
	1410	2019-01-22 13:20:14.55	-181	1137	-1693	-14	2	-25	-64	-28	-36	46
	1411	2019-01-22 13:20:14.56	-201	1129	-1704	-15	-2	-22	-74	-27	-47	50
	1412	2019-01-22 13:20:14.57	-199	1140	-1700	-13	-6	-18	-58	-21	-37	39
	1413	2019-01-22 13:20:14.58	-198	1138	-1696	-14	-12	-14	-67	-21	-46	44
	1414	2019-01-22 13:20:14.59	-204	1145	-1684	-17	-11	-10	-52	-20	-32	36
	1415	2019-01-22 13:20:14.60	-210	1144	-1683	-18	-9	-9	-70	-20	-50	45
	1416	2019-01-22 13:20:14.61	-202	1145	-1680	-19	-8	-4	-62	-11	-51	36
	1417	2019-01-22 13:20:14.62	-208	1147	-1671	-15	-7	-3	-76	-12	-64	44
	1418	2019-01-22 13:20:14.63	-206	1145	-1676	-11	-3	0	-62	-16	-46	39
	1419	2019-01-22 13:20:14.64	-207	1151	-1683	-9	-2	-1	-70	-14	-56	42
	1420	2019-01-22 13:20:14.65	-201	1153	-1686	-9	1	-2	-59	-13	-46	36
	1421	2019-01-22 13:20:14.66	-207	1161	-1685	-9	-1	-7	-68	-20	-48	44
	1422	2019-01-22 13:20:14.67	-203	1163	-1684	-14	3	-13	-53	-24	-29	38
	1423	2019-01-22 13:20:14.68	-207	1166	-1683	-13	3	-18	-69	-21	-48	45
	1424	2019-01-22 13:20:14.69	-201	1163	-1683	-13	5	-21	-65	-19	-46	42
	1425	2019-01-22 13:20:14.70	-199	1151	-1685	-9	8	-24	-81	-29	-52	55
	1426	2019-01-22 13:20:14.71	-192	1149	-1691	-5	8	-24	-67	-27	-40	47
	1427	2019-01-22 13:20:14.72	-195	1141	-1686	2	6	-22	-82	-25	-57	53
	1428	2019-01-22 13:20:14.73	-195	1140	-1689	3	5	-20	-63	-19	-44	41
	1429	2019-01-22 13:20:14.74	-192	1145	-1686	4	6	-18	-82	-27	-55	54
	1430	2019-01-22 13:20:14.75	-194	1145	-1685	1	6	-16	-78	-32	-46	55
	1431	2019-01-22 13:20:14.76	-201	1145	-1687	-3	3	-12	-89	-29	-60	59
	1432	2019-01-22 13:20:14.77	-194	1139	-1690	-5	4	-8	-72	-25	-47	48
	1433	2019-01-22 13:20:14.78	-202	1135	-1695	-5	1	-4	-90	-32	-58	61
	1434	2019-01-22 13:20:14.79	-199	1134	-1690	-1	-4	2	-79	-37	-42	58
	1435	2019-01-22 13:20:14.80	-195	1138	-1689	3	-8	5	-91	-37	-54	64
	1436	2019-01-22 13:20:14.81	-195	1144	-1683	5	-12	6	-77	-29	-48	53
	1437	2019-01-22 13:20:14.82	-189	1152	-1686	3	-11	4	-82	-20	-62	51
	1438	2019-01-22 13:20:14.83	-192	1152	-1686	3	-13	2	-69	-20	-49	44
	1439	2019-01-22 13:20:14.84	-197	1145	-1683	-1	-9	0	-79	-22	-57	50
	1440	2019-01-22 13:20:14.85	-199	1152	-1680	-1	-9	-4	-64	-20	-44	42
	1441	2019-01-22 13:20:14.86	-202	1155	-1685	-1	-12	-7	-75	-22	-53	48
	1442	2019-01-22 13:20:14.87	-203	1146	-1689	1	-12	-7	-58	-24	-34	41
	1443	2019-01-22 13:20:14.88	-194	1148	-1682	-1	-14	-10	-70	-23	-47	46
	1444	2019-01-22 13:20:14.89	-213	1137	-1688	-4	-11	-11	-60	-26	-34	43
	1445	2019-01-22 13:20:14.90	-208	1136	-1684	-3	-14	-10	-73	-27	-46	50
	1446	2019-01-22 13:20:14.91	-210	1133	-1674	-3	-13	-8	-56	-23	-33	39
	1447	2019-01-22 13:20:14.92	-207	1135	-1678	-5	-10	-3	-67	-22	-45	44
	1448	2019-01-22 13:20:14.93	-210	1146	-1676	-4	-7	-3	-61	-24	-37	42
	1449	2019-01-22 13:20:14.94	-209	1146	-1682	-5	-4	-3	-78	-24	-54	51
	1450	2019-01-22 13:20:14.95	-204	1156	-1687	-9	1	-9	-65	-22	-43	43
	1451	2019-01-22 13:20:14.96	-201	1153	-1692	-11	2	-10	-73	-29	-44	51
	1452	2019-01-22 13:20:14.97	-205	1153	-1686	-9	0	-11	-61	-32	-29	46
	1453	2019-01-22 13:20:14.98	-200	1151	-1687	-9	-2	-14	-69	-22	-47	45
	1454	2019-01-22 13:20:14.99	-212	1147	-1683	-6	-5	-14	-56	-17	-39	36
	1455	2019-01-22 13:20:15.00	-204	1152	-1681	-5	0	-12	-73	-19	-54	46
	1456	2019-01-22 13:20:15.01	-205	1142	-1679	-6	-1	-11	-65	-18	-47	41
	1457	2019-01-22 13:20:15.02	-208	1145	-1676	-5	4	-7	-84	-13	-71	48
	1458	2019-01-22 13:20:15.03	-209	1133	-1683	-4	5	-6	-68	-10	-58	39
	1459	2019-01-22 13:20:15.04	-212	1138	-1685	-1	5	-4	-77	-12	-65	44
	1460	2019-01-22 13:20:15.05	-208	1145	-1678	-3	9	-4	-65	-16	-49	40
	1461	2019-01-22 13:20:15.06	-193	1149	-1688	-4	10	-5	-82	-21	-61	51
	1462	2019-01-22 13:20:15.07	-201	1157	-1683	-3	10	-9	-74	-20	-54	47
	1463	2019-01-22 13:20:15.08	-193	1152	-1691	-6	10	-13	-82	-21	-61	51
	1464	2019-01-22 13:20:15.09	-203	1149	-1693	-6	4	-14	-70	-20	-50	45
	1465	2019-01-22 13:20:15.10	-201	1159	-1692	-7	0	-17	-84	-21	-63	52
	1466	2019-01-22 13:20:15.11	-196	1154	-1694	-8	-3	-17	-77	-16	-61	46
	1467	2019-01-22 13:20:15.12	-196	1153	-1692	-11	-2	-19	-84	-17	-67	50
	1468	2019-01-22 13:20:15.13	-192	1155	-1685	-10	-3	-20	-75	-25	-50	50
	1469	2019-01-22 13:20:15.14	-194	1154	-1689	-11	-3	-19	-83	-27	-56	55
	1470	2019-01-22 13:20:15.15	-200	1150	-1680	-7	-1	-18	-68	-22	-46	45
	1471	2019-01-22 13:20:15.16	-195	1144	-1688	-2	0	-15	-70	-18	-52	44
	1472	2019-01-22 13:20:15.17	-199	1140	-1696	3	-1	-12	-59	-18	-41	38
	1473	2019-01-22 13:20:15.18	-202	1140	-1682	6	-3	-10	-73	-19	-54	46
	1474	2019-01-22 13:20:15.19	-207	1138	-1689	8	-4	-8	-69	-25	-44	47
	1475	2019-01-22 13:20:15.20	-209	1139	-1682	8	-5	-5	-76	-29	-47	52
	1476	2019-01-22 13:20:15.21	-203	1140	-1685	8	-6	-6	-69	-24	-45	46
	1477	2019-01-22 13:20:15.22	-195	1133	-1688	7	-8	-5	-77	-13	-64	45
	1478	2019-01-22 13:20:15.23	-212	1145	-1681	7	-11	-3	-71	-18	-53	44
	1479	2019-01-22 13:20:15.24	-209	1138	-1683	4	-12	-5	-80	-30	-50	55
	1480	2019-01-22 13:20:15.25	-208	1135	-1683	-1	-8	-9	-71	-30	-41	50
	1481	2019-01-22 13:20:15.26	-208	1138	-1680	-5	-9	-5	-74	-23	-51	48
	1482	2019-01-22 13:20:15.27	-206	1139	-1677	-4	-3	-4	-67	-22	-45	44
	1483	2019-01-22 13:20:15.28	-202	1140	-1686	-11	2	-3	-68	-21	-47	44
	1484	2019-01-22 13:20:15.29	-210	1138	-1697	-13	5	-4	-59	-17	-42	38
	1485	2019-01-22 13:20:15.30	-206	1136	-1694	-13	3	-3	-68	-15	-53	41
	1486	2019-01-22 13:20:15.31	-204	1152	-1697	-10	0	-2	-65	-17	-48	41
	1487	2019-01-22 13:20:15.32	-214	1149	-1695	-13	-1	-3	-71	-17	-54	44
	1488	2019-01-22 13:20:15.33	-203	1164	-1691	-15	-2	-5	-72	-21	-51	46
	1489	2019-01-22 13:20:15.34	-209	1155	-1682	-15	-4	-5	-80	-25	-55	52
	1490	2019-01-22 13:20:15.35	-204	1161	-1677	-11	-2	-9	-72	-21	-51	46
	1491	2019-01-22 13:20:15.36	-202	1167	-1672	-13	1	-10	-76	-15	-61	45
	1492	2019-01-22 13:20:15.37	-199	1156	-1680	-8	6	-13	-73	-20	-53	46
	1493	2019-01-22 13:20:15.38	-207	1154	-1680	-7	12	-15	-85	-29	-56	57
	1494	2019-01-22 13:20:15.39	-205	1138	-1690	1	13	-15	-82	-30	-52	56
	1495	2019-01-22 13:20:15.40	-201	1133	-1687	12	10	-9	-77	-27	-50	52
	1496	2019-01-22 13:20:15.41	-202	1135	-1692	12	6	-6	-70	-24	-46	47
	1497	2019-01-22 13:20:15.42	-204	1139	-1686	11	5	-5	-81	-30	-51	55
	1498	2019-01-22 13:20:15.43	-180	1143	-1684	9	4	-5	-96	-43	-53	69
	1499	2019-01-22 13:20:15.44	-192	1157	-1687	3	6	-7	-89	-36	-53	62
	1500	2019-01-22 13:20:15.45	-197	1140	-1683	-2	5	-8	-88	-30	-58	59
	1501	2019-01-22 13:20:15.46	-201	1153	-1685	-10	7	-14	-89	-25	-64	57
	1502	2019-01-22 13:20:15.47	-191	1150	-1699	-13	6	-16	-97	-35	-62	66
	1503	2019-01-22 13:20:15.48	-198	1150	-1690	-16	2	-21	-93	-30	-63	61
	1504	2019-01-22 13:20:15.49	-198	1144	-1697	-18	-2	-20	-84	-27	-57	55
	1505	2019-01-22 13:20:15.50	-198	1143	-1691	-15	-6	-17	-78	-22	-56	50
	1506	2019-01-22 13:20:15.51	-201	1152	-1685	-11	-10	-17	-68	-20	-48	44
	1507	2019-01-22 13:20:15.52	-198	1147	-1683	-8	-8	-20	-68	-26	-42	47
	1508	2019-01-22 13:20:15.53	-200	1141	-1683	-7	-8	-18	-70	-27	-43	48
	1509	2019-01-22 13:20:15.54	-195	1139	-1675	-3	-9	-18	-73	-30	-43	51
	1510	2019-01-22 13:20:15.55	-207	1138	-1684	-1	-3	-13	-77	-40	-37	58
	1511	2019-01-22 13:20:15.56	-206	1139	-1691	-2	-2	-13	-85	-45	-40	65
	1512	2019-01-22 13:20:15.57	-207	1138	-1691	-3	-3	-9	-88	-39	-49	63
	1513	2019-01-22 13:20:15.58	-204	1146	-1689	-2	-10	-6	-84	-36	-48	60
	1514	2019-01-22 13:20:15.59	-205	1146	-1692	-7	-7	-4	-81	-35	-46	58
	1515	2019-01-22 13:20:15.60	-206	1145	-1689	-12	-6	-5	-76	-28	-48	52
	1516	2019-01-22 13:20:15.61	-199	1152	-1693	-13	-6	-6	-77	-26	-51	51
	1517	2019-01-22 13:20:15.62	-211	1164	-1691	-13	-6	-7	-77	-26	-51	51
	1518	2019-01-22 13:20:15.63	-196	1156	-1684	-13	-3	-10	-79	-27	-52	53
	1519	2019-01-22 13:20:15.64	-208	1152	-1682	-11	0	-8	-76	-32	-44	54
	1520	2019-01-22 13:20:15.65	-197	1153	-1684	-6	2	-13	-77	-38	-39	57
	1521	2019-01-22 13:20:15.66	-206	1151	-1682	-6	3	-12	-80	-40	-40	60
	1522	2019-01-22 13:20:15.67	-200	1156	-1676	-3	6	-15	-87	-39	-48	63
	1523	2019-01-22 13:20:15.68	-197	1159	-1671	0	8	-16	-88	-38	-50	63
	1524	2019-01-22 13:20:15.69	-199	1159	-1686	1	8	-19	-99	-45	-54	72
	1525	2019-01-22 13:20:15.70	-204	1149	-1683	-1	10	-21	-104	-46	-58	75
	1526	2019-01-22 13:20:15.71	-187	1151	-1693	-2	8	-24	-103	-45	-58	74
	1527	2019-01-22 13:20:15.72	-207	1145	-1690	0	10	-27	-91	-44	-47	67
	1528	2019-01-22 13:20:15.73	-200	1149	-1693	1	10	-26	-89	-46	-43	67
	1529	2019-01-22 13:20:15.74	-194	1141	-1686	0	11	-26	-75	-38	-37	56
	1530	2019-01-22 13:20:15.75	-206	1135	-1683	3	12	-23	-74	-31	-43	52
	1531	2019-01-22 13:20:15.76	-196	1134	-1689	6	11	-19	-74	-27	-47	50
	1532	2019-01-22 13:20:15.77	-194	1130	-1692	4	8	-15	-82	-27	-55	54
	1533	2019-01-22 13:20:15.78	-190	1135	-1681	4	5	-11	-85	-31	-54	58
	1534	2019-01-22 13:20:15.79	-200	1136	-1688	2	4	-9	-97	-42	-55	69
	1535	2019-01-22 13:20:15.80	-198	1143	-1689	1	1	-10	-85	-38	-47	61
	1536	2019-01-22 13:20:15.81	-200	1147	-1689	-4	3	-9	-82	-31	-51	56
	1537	2019-01-22 13:20:15.82	-204	1149	-1682	-4	1	-10	-81	-31	-50	56
	1538	2019-01-22 13:20:15.83	-201	1144	-1695	-6	0	-11	-89	-27	-62	58
	1539	2019-01-22 13:20:15.84	-206	1142	-1694	-8	-2	-13	-79	-15	-64	47
	1540	2019-01-22 13:20:15.85	-193	1146	-1692	-6	-3	-14	-83	-21	-62	52
	1541	2019-01-22 13:20:15.86	-196	1142	-1686	-7	-6	-11	-80	-25	-55	52
	1542	2019-01-22 13:20:15.87	-197	1145	-1690	-7	-8	-12	-79	-21	-58	50
	1543	2019-01-22 13:20:15.88	-200	1147	-1691	-7	-7	-13	-77	-27	-50	52
	1544	2019-01-22 13:20:15.89	-210	1142	-1682	-6	-6	-9	-91	-29	-62	60
	1545	2019-01-22 13:20:15.90	-201	1145	-1683	-2	-7	-8	-90	-34	-56	62
	1546	2019-01-22 13:20:15.91	-207	1146	-1687	-2	-5	-7	-94	-36	-58	65
	1547	2019-01-22 13:20:15.92	-209	1138	-1690	-3	-6	-9	-83	-33	-50	58
	1548	2019-01-22 13:20:15.93	-204	1152	-1685	-2	-5	-6	-84	-35	-49	59
	1549	2019-01-22 13:20:15.94	-192	1147	-1687	-2	-3	-7	-81	-45	-36	63
	1550	2019-01-22 13:20:15.95	-207	1149	-1689	-1	-5	-6	-87	-45	-42	66
	1551	2019-01-22 13:20:15.96	-206	1153	-1684	0	-3	-4	-75	-40	-35	57
	1552	2019-01-22 13:20:15.97	-214	1153	-1689	0	-2	-6	-83	-40	-43	61
	1553	2019-01-22 13:20:15.98	-203	1150	-1687	4	-1	-6	-69	-31	-38	50
	1554	2019-01-22 13:20:15.99	-204	1152	-1690	4	1	-9	-79	-34	-45	56
	1555	2019-01-22 13:20:16.00	-204	1146	-1687	5	-1	-9	-67	-33	-34	50
	1556	2019-01-22 13:20:16.01	-206	1143	-1692	2	-2	-11	-76	-30	-46	53
	1557	2019-01-22 13:20:16.02	-214	1146	-1689	4	-3	-11	-75	-22	-53	48
	1558	2019-01-22 13:20:16.03	-206	1144	-1687	4	-3	-10	-83	-19	-64	51
	1559	2019-01-22 13:20:16.04	-198	1139	-1674	3	-1	-11	-70	-14	-56	42
	1560	2019-01-22 13:20:16.05	-201	1149	-1691	0	4	-14	-82	-18	-64	50
	1561	2019-01-22 13:20:16.06	-204	1138	-1678	-4	8	-16	-77	-21	-56	49
	1562	2019-01-22 13:20:16.07	-210	1133	-1683	-5	7	-16	-92	-31	-61	61
	1563	2019-01-22 13:20:16.08	-205	1136	-1679	-7	6	-13	-75	-29	-46	52
	1564	2019-01-22 13:20:16.09	-197	1146	-1684	-8	6	-12	-81	-22	-59	51
	1565	2019-01-22 13:20:16.10	-202	1140	-1692	-13	5	-11	-77	-22	-55	49
	1566	2019-01-22 13:20:16.11	-195	1143	-1694	-16	8	-9	-92	-30	-62	61
	1567	2019-01-22 13:20:16.12	-198	1145	-1692	-14	5	-11	-82	-27	-55	54
	1568	2019-01-22 13:20:16.13	-189	1145	-1692	-8	7	-13	-90	-28	-62	59
	1569	2019-01-22 13:20:16.14	-200	1139	-1689	-5	3	-11	-77	-31	-46	54
	1570	2019-01-22 13:20:16.15	-192	1138	-1692	-5	9	-9	-92	-36	-56	64
	1571	2019-01-22 13:20:16.16	-198	1137	-1686	-1	4	-8	-84	-34	-50	59
	1572	2019-01-22 13:20:16.17	-187	1131	-1682	3	4	-2	-95	-29	-66	62
	1573	2019-01-22 13:20:16.18	-197	1135	-1676	3	4	1	-84	-25	-59	54
	1574	2019-01-22 13:20:16.19	-205	1142	-1686	7	1	-2	-94	-29	-65	61
	1575	2019-01-22 13:20:16.20	-188	1134	-1696	3	0	-3	-80	-32	-48	56
	1576	2019-01-22 13:20:16.21	-196	1149	-1691	2	-6	-5	-92	-35	-57	63
	1577	2019-01-22 13:20:16.22	-191	1150	-1695	-2	-7	-8	-76	-35	-41	55
	1578	2019-01-22 13:20:16.23	-198	1138	-1701	-7	-5	-12	-92	-35	-57	63
	1579	2019-01-22 13:20:16.24	-206	1136	-1694	-11	-6	-15	-81	-33	-48	57
	1580	2019-01-22 13:20:16.25	-198	1135	-1688	-9	-6	-13	-98	-37	-61	67
	1581	2019-01-22 13:20:16.26	-200	1141	-1692	-13	-5	-12	-76	-37	-39	56
	1582	2019-01-22 13:20:16.27	-212	1131	-1702	-16	-2	-10	-78	-30	-48	54
	1583	2019-01-22 13:20:16.28	-211	1141	-1697	-16	-6	-4	-55	-19	-36	37
	1584	2019-01-22 13:20:16.29	-197	1151	-1686	-12	-8	-2	-84	-35	-49	59
	1585	2019-01-22 13:20:16.30	-201	1152	-1677	-11	-7	1	-76	-33	-43	54
	1586	2019-01-22 13:20:16.31	-204	1154	-1680	-9	-2	1	-95	-39	-56	67
	1587	2019-01-22 13:20:16.32	-205	1154	-1681	-7	-1	-1	-85	-38	-47	61
	1588	2019-01-22 13:20:16.33	-205	1153	-1675	-1	1	-1	-99	-38	-61	68
	1589	2019-01-22 13:20:16.34	-202	1152	-1682	2	3	-2	-79	-27	-52	53
	1590	2019-01-22 13:20:16.35	-200	1146	-1685	2	7	-4	-87	-25	-62	56
	1591	2019-01-22 13:20:16.36	-198	1147	-1689	5	6	-5	-66	-21	-45	43
	1592	2019-01-22 13:20:16.37	-204	1145	-1681	6	5	-2	-79	-30	-49	54
	1593	2019-01-22 13:20:16.38	-201	1145	-1693	10	4	-2	-71	-28	-43	49
	1594	2019-01-22 13:20:16.39	-198	1137	-1687	11	1	-2	-81	-25	-56	53
	1595	2019-01-22 13:20:16.40	-205	1144	-1695	10	-1	-3	-60	-13	-47	36
	1596	2019-01-22 13:20:16.41	-199	1141	-1692	6	-1	-3	-71	-13	-58	42
	1597	2019-01-22 13:20:16.42	-201	1136	-1699	4	-1	-3	-64	-19	-45	41
	1598	2019-01-22 13:20:16.43	-200	1139	-1697	0	-2	-4	-80	-27	-53	53
	1599	2019-01-22 13:20:16.44	-204	1148	-1693	-2	0	-8	-69	-26	-43	47
	1600	2019-01-22 13:20:16.45	-198	1146	-1687	-5	1	-11	-84	-27	-57	55
	1601	2019-01-22 13:20:16.46	-194	1149	-1688	-9	3	-14	-75	-27	-48	51
	1602	2019-01-22 13:20:16.47	-199	1136	-1677	-7	2	-17	-82	-24	-58	53
	1603	2019-01-22 13:20:16.48	-201	1134	-1690	-5	0	-15	-63	-20	-43	41
	1604	2019-01-22 13:20:16.49	-202	1138	-1682	-2	-4	-12	-70	-23	-47	46
	1605	2019-01-22 13:20:16.50	-205	1135	-1680	0	-3	-11	-57	-28	-29	42
	1606	2019-01-22 13:20:16.51	-194	1132	-1674	-3	0	-10	-74	-30	-44	52
	1607	2019-01-22 13:20:16.52	-196	1143	-1685	-4	0	-10	-57	-21	-36	39
	1608	2019-01-22 13:20:16.53	-196	1151	-1688	-9	3	-13	-73	-20	-53	46
	1609	2019-01-22 13:20:16.54	-193	1143	-1688	-18	7	-13	-70	-31	-39	50
	1610	2019-01-22 13:20:16.55	-197	1133	-1699	-20	7	-14	-81	-34	-47	57
	1611	2019-01-22 13:20:16.56	-198	1128	-1698	-15	5	-12	-63	-29	-34	46
	1612	2019-01-22 13:20:16.57	-197	1132	-1696	-12	1	-7	-81	-30	-51	55
	1613	2019-01-22 13:20:16.58	-201	1135	-1697	-8	-6	-8	-73	-32	-41	52
	1614	2019-01-22 13:20:16.59	-199	1136	-1690	-7	-9	-8	-84	-29	-55	56
	1615	2019-01-22 13:20:16.60	-198	1148	-1689	-11	-6	-8	-68	-26	-42	47
	1616	2019-01-22 13:20:16.61	-201	1149	-1682	-13	-7	-10	-84	-30	-54	57
	1617	2019-01-22 13:20:16.62	-208	1154	-1678	-17	-3	-17	-72	-32	-40	52
	1618	2019-01-22 13:20:16.63	-205	1153	-1677	-23	3	-19	-80	-34	-46	57
	1619	2019-01-22 13:20:16.64	-200	1152	-1683	-27	6	-19	-70	-37	-33	53
	1620	2019-01-22 13:20:16.65	-205	1144	-1687	-24	10	-21	-85	-36	-49	60
	1621	2019-01-22 13:20:16.66	-202	1145	-1687	-20	10	-21	-81	-39	-42	60
	1622	2019-01-22 13:20:16.67	-204	1146	-1687	-14	11	-20	-85	-29	-56	57
	1623	2019-01-22 13:20:16.68	-200	1148	-1692	-9	10	-20	-72	-23	-49	47
	1624	2019-01-22 13:20:16.69	-196	1153	-1691	-6	13	-20	-77	-14	-63	45
	1625	2019-01-22 13:20:16.70	-198	1150	-1688	-5	13	-20	-70	-21	-49	45
	1626	2019-01-22 13:20:16.71	-193	1148	-1688	-8	16	-24	-79	-30	-49	54
	1627	2019-01-22 13:20:16.72	-194	1141	-1689	-5	15	-24	-73	-39	-34	56
	1628	2019-01-22 13:20:16.73	-193	1144	-1689	-3	14	-24	-98	-40	-58	69
	1629	2019-01-22 13:20:16.74	-194	1143	-1695	-1	10	-23	-91	-33	-58	62
	1630	2019-01-22 13:20:16.75	-198	1145	-1689	-2	9	-21	-92	-33	-59	62
	1631	2019-01-22 13:20:16.76	-187	1148	-1689	-5	7	-19	-76	-38	-38	57
	1632	2019-01-22 13:20:16.77	-188	1138	-1683	-7	3	-19	-79	-33	-46	56
	1633	2019-01-22 13:20:16.78	-193	1145	-1684	-7	3	-18	-68	-25	-43	46
	1634	2019-01-22 13:20:16.79	-191	1138	-1692	-8	2	-16	-77	-25	-52	51
	1635	2019-01-22 13:20:16.80	-206	1132	-1687	-6	1	-12	-70	-31	-39	50
	1636	2019-01-22 13:20:16.81	-190	1130	-1685	-3	1	-7	-83	-31	-52	57
	1637	2019-01-22 13:20:16.82	-197	1136	-1689	2	-1	-3	-67	-27	-40	47
	1638	2019-01-22 13:20:16.83	-196	1142	-1692	-1	-4	0	-80	-30	-50	55
	1639	2019-01-22 13:20:16.84	-198	1139	-1698	-5	-4	-2	-77	-33	-44	55
	1640	2019-01-22 13:20:16.85	-189	1143	-1690	-5	-3	-1	-84	-34	-50	59
	1641	2019-01-22 13:20:16.86	-193	1151	-1680	-8	-4	-2	-80	-40	-40	60
	1642	2019-01-22 13:20:16.87	-196	1146	-1679	-8	-4	-3	-93	-44	-49	68
	1643	2019-01-22 13:20:16.88	-193	1144	-1682	-10	-4	-1	-79	-40	-39	59
	1644	2019-01-22 13:20:16.89	-200	1138	-1682	-7	-3	-4	-80	-35	-45	57
	1645	2019-01-22 13:20:16.90	-202	1148	-1692	-6	-6	-6	-75	-38	-37	56
	1646	2019-01-22 13:20:16.91	-203	1152	-1693	-11	-7	-6	-93	-42	-51	67
	1647	2019-01-22 13:20:16.92	-194	1146	-1689	-13	-10	-12	-86	-35	-51	60
	1648	2019-01-22 13:20:16.93	-192	1142	-1691	-14	-7	-14	-87	-24	-63	55
	1649	2019-01-22 13:20:16.94	-189	1137	-1684	-15	-5	-13	-81	-27	-54	54
	1650	2019-01-22 13:20:16.95	-207	1144	-1677	-12	-4	-12	-90	-31	-59	60
	1651	2019-01-22 13:20:16.96	-204	1145	-1680	-12	0	-12	-79	-30	-49	54
	1652	2019-01-22 13:20:16.97	-207	1134	-1680	-12	3	-8	-88	-31	-57	59
	1653	2019-01-22 13:20:16.98	-203	1140	-1684	-12	1	-9	-85	-35	-50	60
	1654	2019-01-22 13:20:16.99	-201	1144	-1681	-11	1	-4	-89	-30	-59	59
	1655	2019-01-22 13:20:17.00	-194	1152	-1679	-13	0	-7	-76	-26	-50	51
	1656	2019-01-22 13:20:17.01	-203	1158	-1688	-17	0	-7	-81	-32	-49	56
	1657	2019-01-22 13:20:17.02	-197	1162	-1681	-21	0	-10	-69	-36	-33	52
	1658	2019-01-22 13:20:17.03	-189	1156	-1691	-21	2	-13	-75	-34	-41	54
	1659	2019-01-22 13:20:17.04	-203	1154	-1694	-21	3	-16	-69	-30	-39	49
	1660	2019-01-22 13:20:17.05	-199	1161	-1690	-16	5	-18	-80	-32	-48	56
	1661	2019-01-22 13:20:17.06	-194	1143	-1695	-13	5	-19	-79	-35	-44	57
	1662	2019-01-22 13:20:17.07	-198	1153	-1690	-9	1	-18	-89	-38	-51	63
	1663	2019-01-22 13:20:17.08	-198	1158	-1684	-7	-2	-16	-71	-24	-47	47
	1664	2019-01-22 13:20:17.09	-204	1146	-1689	-9	0	-16	-77	-21	-56	49
	1665	2019-01-22 13:20:17.10	-205	1147	-1683	-11	4	-12	-64	-15	-49	39
	1666	2019-01-22 13:20:17.11	-193	1143	-1681	-12	5	-10	-75	-19	-56	47
	1667	2019-01-22 13:20:17.12	-202	1139	-1683	-8	2	-7	-67	-18	-49	42
	1668	2019-01-22 13:20:17.13	-204	1143	-1681	-4	2	-5	-84	-30	-54	57
	1669	2019-01-22 13:20:17.14	-193	1144	-1684	1	1	-4	-82	-32	-50	57
	1670	2019-01-22 13:20:17.15	-206	1148	-1687	-3	1	-2	-78	-25	-53	51
	1671	2019-01-22 13:20:17.16	-200	1159	-1683	-4	1	-6	-69	-20	-49	44
	1672	2019-01-22 13:20:17.17	-195	1149	-1683	-8	4	-6	-81	-28	-53	54
	1673	2019-01-22 13:20:17.18	-207	1156	-1684	-11	7	-8	-76	-29	-47	52
	1674	2019-01-22 13:20:17.19	-197	1154	-1695	-14	7	-10	-75	-25	-50	50
	1675	2019-01-22 13:20:17.20	-206	1153	-1688	-12	3	-10	-76	-21	-55	48
	1676	2019-01-22 13:20:17.21	-198	1146	-1684	-8	4	-10	-82	-22	-60	52
	1677	2019-01-22 13:20:17.22	-197	1148	-1697	-8	-1	-10	-72	-22	-50	47
	1678	2019-01-22 13:20:17.23	-191	1147	-1683	-10	-1	-10	-71	-22	-49	46
	1679	2019-01-22 13:20:17.24	-200	1160	-1679	-10	-4	-10	-77	-27	-50	52
	1680	2019-01-22 13:20:17.25	-200	1155	-1673	-11	1	-10	-82	-25	-57	53
	1681	2019-01-22 13:20:17.26	-193	1149	-1668	-14	6	-7	-77	-22	-55	49
	1682	2019-01-22 13:20:17.27	-202	1156	-1669	-14	11	-4	-76	-21	-55	48
	1683	2019-01-22 13:20:17.28	-205	1141	-1674	-10	13	-2	-75	-25	-50	50
	1684	2019-01-22 13:20:17.29	-192	1144	-1681	-6	14	0	-82	-34	-48	58
	1685	2019-01-22 13:20:17.30	-195	1164	-1684	0	15	-2	-76	-32	-44	54
	1686	2019-01-22 13:20:17.31	-198	1151	-1688	-2	13	-3	-72	-22	-50	47
	1687	2019-01-22 13:20:17.32	-195	1154	-1682	2	12	-8	-64	-16	-48	40
	1688	2019-01-22 13:20:17.33	-195	1154	-1687	3	14	-11	-63	-25	-38	44
	1689	2019-01-22 13:20:17.34	-191	1138	-1669	2	15	-10	-68	-30	-38	49
	1690	2019-01-22 13:20:17.35	-189	1121	-1671	2	22	-5	-74	-28	-46	51
	1691	2019-01-22 13:20:17.36	-193	1129	-1681	-3	23	-3	-79	-30	-49	54
	1692	2019-01-22 13:20:17.37	-185	1145	-1681	-15	26	2	-80	-36	-44	58
	1693	2019-01-22 13:20:17.38	-187	1139	-1693	-26	25	2	-76	-40	-36	58
	1694	2019-01-22 13:20:17.39	-185	1145	-1687	-33	18	1	-67	-36	-31	51
	1695	2019-01-22 13:20:17.40	-176	1151	-1689	-38	13	-1	-70	-37	-33	53
	1696	2019-01-22 13:20:17.41	-187	1145	-1703	-40	6	-4	-73	-34	-39	53
	1697	2019-01-22 13:20:17.42	-189	1154	-1696	-35	0	-9	-75	-27	-48	51
	1698	2019-01-22 13:20:17.43	-182	1156	-1676	-26	-1	-11	-68	-23	-45	45
	1699	2019-01-22 13:20:17.44	-186	1163	-1675	-19	-4	-18	-64	-27	-37	45
	1700	2019-01-22 13:20:17.45	-185	1166	-1674	-14	-3	-24	-56	-24	-32	40
	1701	2019-01-22 13:20:17.46	-190	1159	-1684	-15	0	-32	-70	-31	-39	50
	1702	2019-01-22 13:20:17.47	-201	1154	-1685	-16	0	-34	-64	-29	-35	46
	1703	2019-01-22 13:20:17.48	-187	1150	-1688	-18	-3	-35	-69	-33	-36	51
	1704	2019-01-22 13:20:17.49	-193	1152	-1686	-20	-3	-33	-58	-23	-35	40
	1705	2019-01-22 13:20:17.50	-196	1148	-1696	-23	-2	-29	-67	-30	-37	48
	1706	2019-01-22 13:20:17.51	-197	1152	-1688	-26	-2	-27	-68	-28	-40	48
	1707	2019-01-22 13:20:17.52	-195	1155	-1689	-24	-4	-20	-80	-44	-36	62
	1708	2019-01-22 13:20:17.53	-191	1155	-1676	-22	-3	-17	-82	-51	-31	66
	1709	2019-01-22 13:20:17.54	-199	1152	-1677	-23	1	-12	-87	-56	-31	71
	1710	2019-01-22 13:20:17.55	-199	1161	-1678	-19	5	-9	-80	-46	-34	63
	1711	2019-01-22 13:20:17.56	-200	1158	-1669	-16	6	-9	-84	-41	-43	62
	1712	2019-01-22 13:20:17.57	-203	1158	-1671	-13	10	-7	-77	-36	-41	56
	1713	2019-01-22 13:20:17.58	-198	1167	-1674	-11	11	-7	-85	-41	-44	63
	1714	2019-01-22 13:20:17.59	-200	1169	-1674	-9	11	-10	-79	-37	-42	58
	1715	2019-01-22 13:20:17.60	-190	1167	-1680	-10	15	-13	-88	-35	-53	61
	1716	2019-01-22 13:20:17.61	-202	1165	-1681	-12	15	-19	-81	-35	-46	58
	1717	2019-01-22 13:20:17.62	-194	1165	-1686	-13	14	-22	-86	-35	-51	60
	1718	2019-01-22 13:20:17.63	-190	1160	-1685	-8	12	-26	-78	-29	-49	53
	1719	2019-01-22 13:20:17.64	-181	1158	-1679	-6	13	-30	-86	-24	-62	55
	1720	2019-01-22 13:20:17.65	-188	1158	-1683	-7	14	-31	-85	-27	-58	56
	1721	2019-01-22 13:20:17.66	-193	1150	-1680	-6	16	-33	-94	-30	-64	62
	1722	2019-01-22 13:20:17.67	-198	1141	-1678	-9	15	-33	-85	-31	-54	58
	1723	2019-01-22 13:20:17.68	-182	1144	-1680	-10	15	-30	-94	-37	-57	65
	1724	2019-01-22 13:20:17.69	-186	1141	-1676	-13	14	-26	-87	-41	-46	64
	1725	2019-01-22 13:20:17.70	-194	1143	-1681	-17	11	-21	-90	-43	-47	66
	1726	2019-01-22 13:20:17.71	-194	1147	-1676	-19	10	-21	-83	-40	-43	61
	1727	2019-01-22 13:20:17.72	-194	1151	-1676	-21	10	-18	-92	-43	-49	67
	1728	2019-01-22 13:20:17.73	-192	1149	-1668	-22	9	-16	-83	-44	-39	63
	1729	2019-01-22 13:20:17.74	-189	1160	-1675	-22	13	-17	-86	-45	-41	65
	1730	2019-01-22 13:20:17.75	-199	1161	-1675	-23	14	-19	-70	-44	-26	57
	1731	2019-01-22 13:20:17.76	-195	1159	-1677	-25	12	-21	-80	-47	-33	63
	1732	2019-01-22 13:20:17.77	-196	1160	-1676	-26	13	-22	-69	-37	-32	53
	1733	2019-01-22 13:20:17.78	-194	1166	-1671	-27	13	-28	-77	-29	-48	53
	1734	2019-01-22 13:20:17.79	-203	1165	-1675	-32	14	-33	-67	-24	-43	45
	1735	2019-01-22 13:20:17.80	-205	1176	-1678	-35	18	-37	-78	-28	-50	53
	1736	2019-01-22 13:20:17.81	-211	1173	-1673	-39	19	-43	-69	-24	-45	46
	1737	2019-01-22 13:20:17.82	-195	1172	-1668	-43	24	-51	-75	-22	-53	48
	1738	2019-01-22 13:20:17.83	-195	1169	-1668	-43	30	-55	-64	-25	-39	44
	1739	2019-01-22 13:20:17.84	-200	1160	-1668	-41	32	-57	-76	-23	-53	49
	1740	2019-01-22 13:20:17.85	-195	1164	-1666	-41	40	-60	-66	-23	-43	44
	1741	2019-01-22 13:20:17.86	-200	1160	-1670	-40	42	-63	-73	-30	-43	51
	1742	2019-01-22 13:20:17.87	-201	1155	-1668	-44	46	-65	-78	-41	-37	59
	1743	2019-01-22 13:20:17.88	-199	1161	-1674	-52	49	-69	-84	-37	-47	60
	1744	2019-01-22 13:20:17.89	-195	1160	-1666	-57	51	-66	-79	-44	-35	61
	1745	2019-01-22 13:20:17.90	-209	1158	-1665	-64	54	-68	-84	-39	-45	61
	1746	2019-01-22 13:20:17.91	-199	1150	-1662	-69	55	-64	-83	-36	-47	59
	1747	2019-01-22 13:20:17.92	-194	1153	-1668	-68	58	-59	-94	-36	-58	65
	1748	2019-01-22 13:20:17.93	-183	1154	-1677	-67	61	-54	-75	-35	-40	55
	1749	2019-01-22 13:20:17.94	-199	1153	-1678	-65	61	-50	-83	-32	-51	57
	1750	2019-01-22 13:20:17.95	-194	1163	-1672	-62	61	-43	-76	-29	-47	52
	1751	2019-01-22 13:20:17.96	-180	1166	-1675	-60	55	-44	-92	-32	-60	62
	1752	2019-01-22 13:20:17.97	-184	1180	-1675	-63	55	-44	-78	-29	-49	53
	1753	2019-01-22 13:20:17.98	-186	1187	-1675	-64	51	-47	-88	-30	-58	59
	1754	2019-01-22 13:20:17.99	-182	1179	-1671	-65	54	-50	-78	-33	-45	55
	1755	2019-01-22 13:20:18.00	-183	1190	-1667	-62	50	-56	-83	-28	-55	55
	1756	2019-01-22 13:20:18.01	-179	1185	-1668	-63	48	-57	-77	-33	-44	55
	1757	2019-01-22 13:20:18.02	-191	1180	-1668	-60	47	-56	-87	-30	-57	58
	1758	2019-01-22 13:20:18.03	-170	1179	-1667	-44	41	-52	-77	-26	-51	51
	1759	2019-01-22 13:20:18.04	-181	1180	-1664	-39	42	-50	-79	-23	-56	51
	1760	2019-01-22 13:20:18.05	-177	1180	-1666	-28	39	-45	-54	-16	-38	35
	1761	2019-01-22 13:20:18.06	-173	1188	-1673	-25	36	-41	-56	-17	-39	36
	1762	2019-01-22 13:20:18.07	-179	1172	-1669	-20	36	-37	-52	-18	-34	35
	1763	2019-01-22 13:20:18.08	-175	1176	-1682	-16	33	-30	-73	-24	-49	48
	1764	2019-01-22 13:20:18.09	-175	1184	-1668	-15	26	-25	-68	-28	-40	48
	1765	2019-01-22 13:20:18.10	-175	1178	-1676	-18	22	-20	-78	-28	-50	53
	1766	2019-01-22 13:20:18.11	-174	1177	-1673	-15	20	-15	-68	-28	-40	48
	1767	2019-01-22 13:20:18.12	-182	1175	-1667	-11	15	-13	-80	-25	-55	52
	1768	2019-01-22 13:20:18.13	-188	1177	-1671	-10	12	-10	-65	-21	-44	43
	1769	2019-01-22 13:20:18.14	-185	1177	-1665	-9	7	-9	-72	-21	-51	46
	1770	2019-01-22 13:20:18.15	-185	1184	-1666	-6	6	-9	-55	-18	-37	36
	1771	2019-01-22 13:20:18.16	-182	1182	-1669	-8	8	-12	-68	-18	-50	43
	1772	2019-01-22 13:20:18.17	-184	1179	-1658	-12	10	-12	-57	-21	-36	39
	1773	2019-01-22 13:20:18.18	-177	1178	-1655	-12	11	-12	-67	-24	-43	45
	1774	2019-01-22 13:20:18.19	-177	1185	-1654	-13	19	-15	-54	-20	-34	37
	1775	2019-01-22 13:20:18.20	-178	1181	-1659	-16	21	-13	-74	-19	-55	46
	1776	2019-01-22 13:20:18.21	-184	1187	-1661	-17	25	-9	-66	-16	-50	41
	1777	2019-01-22 13:20:18.22	-179	1186	-1663	-13	22	-11	-76	-16	-60	46
	1778	2019-01-22 13:20:18.23	-176	1188	-1659	-14	21	-8	-60	-14	-46	37
	1779	2019-01-22 13:20:18.24	-181	1190	-1662	-13	19	-8	-69	-11	-58	40
	1780	2019-01-22 13:20:18.25	-179	1185	-1658	-12	13	-10	-61	-13	-48	37
	1781	2019-01-22 13:20:18.26	-172	1192	-1652	-12	11	-8	-74	-21	-53	47
	1782	2019-01-22 13:20:18.27	-177	1188	-1656	-15	15	-6	-49	-13	-36	31
	1783	2019-01-22 13:20:18.28	-178	1190	-1654	-14	16	-8	-70	-17	-53	43
	1784	2019-01-22 13:20:18.29	-175	1192	-1661	-11	18	-7	-65	-22	-43	43
	1785	2019-01-22 13:20:18.30	-178	1188	-1663	-8	18	-8	-85	-32	-53	58
	1786	2019-01-22 13:20:18.31	-183	1187	-1657	-5	21	-9	-60	-14	-46	37
	1787	2019-01-22 13:20:18.32	-176	1182	-1667	-5	22	-12	-71	-12	-59	41
	1788	2019-01-22 13:20:18.33	-179	1190	-1667	-4	19	-12	-61	-12	-49	36
	1789	2019-01-22 13:20:18.34	-171	1193	-1656	-3	14	-15	-78	-18	-60	48
	1790	2019-01-22 13:20:18.35	-157	1179	-1660	-5	16	-17	-66	-13	-53	39
	1791	2019-01-22 13:20:18.36	-162	1187	-1655	-3	18	-18	-77	-16	-61	46
	1792	2019-01-22 13:20:18.37	-169	1193	-1658	-5	19	-21	-60	-20	-40	40
	1793	2019-01-22 13:20:18.38	-164	1188	-1657	-9	23	-23	-78	-19	-59	48
	1794	2019-01-22 13:20:18.39	-170	1183	-1666	-9	21	-21	-69	-11	-58	40
	1795	2019-01-22 13:20:18.40	-166	1177	-1674	-11	21	-20	-74	-4	-70	39
	1796	2019-01-22 13:20:18.41	-163	1178	-1670	-9	17	-19	-56	-6	-50	31
	1797	2019-01-22 13:20:18.42	-175	1173	-1679	-8	9	-17	-68	-10	-58	39
	1798	2019-01-22 13:20:18.43	-168	1179	-1671	-5	2	-12	-56	-7	-49	31
	1799	2019-01-22 13:20:18.44	-172	1179	-1663	-5	-1	-11	-71	-8	-63	39
	1800	2019-01-22 13:20:18.45	-169	1178	-1656	-3	-3	-11	-61	-18	-43	39
	1801	2019-01-22 13:20:18.46	-161	1182	-1664	-1	-2	-10	-73	-24	-49	48
	1802	2019-01-22 13:20:18.47	-164	1193	-1655	-3	3	-14	-64	-23	-41	43
	1803	2019-01-22 13:20:18.48	-169	1181	-1667	-6	5	-15	-74	-23	-51	48
	1804	2019-01-22 13:20:18.49	-180	1185	-1665	-9	5	-20	-60	-25	-35	42
	1805	2019-01-22 13:20:18.50	-164	1182	-1673	-4	0	-21	-70	-29	-41	49
	1806	2019-01-22 13:20:18.51	-175	1183	-1672	-4	-7	-23	-62	-26	-36	44
	1807	2019-01-22 13:20:18.52	-167	1191	-1671	-2	-8	-23	-75	-24	-51	49
	1808	2019-01-22 13:20:18.53	-174	1193	-1669	-2	-11	-21	-66	-27	-39	46
	1809	2019-01-22 13:20:18.54	-182	1192	-1666	-4	-17	-22	-77	-29	-48	53
	1810	2019-01-22 13:20:18.55	-176	1186	-1658	-8	-17	-17	-69	-34	-35	51
	1811	2019-01-22 13:20:18.56	-184	1181	-1659	-8	-15	-13	-82	-32	-50	57
	1812	2019-01-22 13:20:18.57	-198	1187	-1657	-9	-11	-9	-72	-26	-46	49
	1813	2019-01-22 13:20:18.58	-181	1182	-1657	-7	-8	-3	-80	-22	-58	51
	1814	2019-01-22 13:20:18.59	-179	1181	-1658	-3	-2	2	-70	-14	-56	42
	1815	2019-01-22 13:20:18.60	-181	1191	-1661	3	-1	4	-77	-10	-67	43
	1816	2019-01-22 13:20:18.61	-184	1187	-1661	7	-1	3	-64	-15	-49	39
	1817	2019-01-22 13:20:18.62	-178	1198	-1655	9	2	0	-68	-13	-55	40
	1818	2019-01-22 13:20:18.63	-185	1192	-1662	11	2	0	-55	-7	-48	31
	1819	2019-01-22 13:20:18.64	-183	1198	-1662	11	4	-6	-63	-7	-56	35
	1820	2019-01-22 13:20:18.65	-175	1197	-1652	10	7	-12	-58	-15	-43	36
	1821	2019-01-22 13:20:18.66	-176	1191	-1657	8	6	-16	-74	-21	-53	47
	1822	2019-01-22 13:20:18.67	-172	1188	-1663	7	7	-19	-69	-25	-44	47
	1823	2019-01-22 13:20:18.68	-172	1184	-1662	10	8	-20	-71	-16	-55	43
	1824	2019-01-22 13:20:18.69	-181	1179	-1663	11	7	-18	-71	-21	-50	46
	1825	2019-01-22 13:20:18.70	-179	1173	-1664	12	7	-20	-74	-18	-56	46
	1826	2019-01-22 13:20:18.71	-175	1172	-1659	10	6	-17	-68	-31	-37	49
	1827	2019-01-22 13:20:18.72	-179	1173	-1657	9	4	-11	-69	-26	-43	47
	1828	2019-01-22 13:20:18.73	-167	1173	-1669	7	4	-10	-55	-26	-29	40
	1829	2019-01-22 13:20:18.74	-171	1170	-1662	6	2	-8	-68	-36	-32	52
	1830	2019-01-22 13:20:18.75	-180	1174	-1657	7	3	-4	-67	-38	-29	52
	1831	2019-01-22 13:20:18.76	-172	1173	-1662	3	5	-2	-80	-34	-46	57
	1832	2019-01-22 13:20:18.77	-176	1172	-1663	4	4	-4	-74	-29	-45	51
	1833	2019-01-22 13:20:18.78	-171	1179	-1665	5	3	-3	-83	-26	-57	54
	1834	2019-01-22 13:20:18.79	-175	1172	-1670	3	3	-3	-81	-28	-53	54
	1835	2019-01-22 13:20:18.80	-166	1178	-1668	8	1	-4	-89	-32	-57	60
	1836	2019-01-22 13:20:18.81	-171	1176	-1668	6	-2	-6	-77	-31	-46	54
	1837	2019-01-22 13:20:18.82	-163	1181	-1672	3	-1	-5	-77	-22	-55	49
	1838	2019-01-22 13:20:18.83	-173	1184	-1669	-2	-1	-7	-70	-18	-52	44
	1839	2019-01-22 13:20:18.84	-176	1174	-1665	-2	0	-10	-71	-16	-55	43
	1840	2019-01-22 13:20:18.85	-172	1168	-1671	-4	2	-11	-59	-15	-44	37
	1841	2019-01-22 13:20:18.86	-171	1169	-1666	-3	2	-13	-59	-12	-47	35
	1842	2019-01-22 13:20:18.87	-163	1168	-1673	-1	-1	-12	-59	-14	-45	36
	1843	2019-01-22 13:20:18.88	-185	1171	-1667	0	-1	-9	-74	-21	-53	47
	1844	2019-01-22 13:20:18.89	-175	1181	-1665	0	-1	-8	-74	-31	-43	52
	1845	2019-01-22 13:20:18.90	-174	1183	-1663	-2	-2	-10	-77	-38	-39	57
	1846	2019-01-22 13:20:18.91	-178	1187	-1664	-8	0	-9	-76	-45	-31	60
	1847	2019-01-22 13:20:18.92	-188	1183	-1664	-7	0	-7	-78	-43	-35	60
	1848	2019-01-22 13:20:18.93	-188	1182	-1669	-6	1	-8	-68	-36	-32	52
	1849	2019-01-22 13:20:18.94	-182	1186	-1664	-6	2	-10	-68	-30	-38	49
	1850	2019-01-22 13:20:18.95	-185	1178	-1668	-2	4	-12	-62	-27	-35	44
	1851	2019-01-22 13:20:18.96	-175	1186	-1670	4	6	-14	-64	-25	-39	44
	1852	2019-01-22 13:20:18.97	-171	1181	-1666	5	9	-15	-61	-26	-35	43
	1853	2019-01-22 13:20:18.98	-171	1183	-1667	11	12	-19	-68	-30	-38	49
	1854	2019-01-22 13:20:18.99	-180	1182	-1669	13	13	-18	-67	-28	-39	47
	1855	2019-01-22 13:20:19.00	-175	1176	-1665	12	15	-21	-68	-20	-48	44
	1856	2019-01-22 13:20:19.01	-176	1171	-1657	14	16	-19	-62	-18	-44	40
	1857	2019-01-22 13:20:19.02	-167	1170	-1663	15	16	-18	-64	-24	-40	44
	1858	2019-01-22 13:20:19.03	-178	1160	-1663	16	17	-13	-63	-26	-37	44
	1859	2019-01-22 13:20:19.04	-174	1168	-1664	17	15	-6	-66	-21	-45	43
	1860	2019-01-22 13:20:19.05	-167	1164	-1669	16	16	1	-65	-18	-47	41
	1861	2019-01-22 13:20:19.06	-169	1164	-1665	13	15	6	-69	-20	-49	44
	1862	2019-01-22 13:20:19.07	-172	1157	-1666	11	15	13	-69	-23	-46	46
	1863	2019-01-22 13:20:19.08	-174	1169	-1668	11	15	13	-65	-16	-49	40
	1864	2019-01-22 13:20:19.09	-163	1179	-1667	12	14	18	-54	-13	-41	33
	1865	2019-01-22 13:20:19.10	-164	1177	-1672	13	15	15	-62	-29	-33	45
	1866	2019-01-22 13:20:19.11	-165	1177	-1675	12	13	12	-62	-30	-32	46
	1867	2019-01-22 13:20:19.12	-160	1186	-1667	13	8	8	-67	-31	-36	49
	1868	2019-01-22 13:20:19.13	-153	1187	-1673	12	8	5	-59	-12	-47	35
	1869	2019-01-22 13:20:19.14	-160	1185	-1670	8	12	0	-61	-16	-45	38
	1870	2019-01-22 13:20:19.15	-164	1182	-1676	10	11	-1	-72	-26	-46	49
	1871	2019-01-22 13:20:19.16	-163	1164	-1671	12	9	-3	-76	-25	-51	50
	1872	2019-01-22 13:20:19.17	-161	1157	-1670	15	6	4	-88	-37	-51	62
	1873	2019-01-22 13:20:19.18	-153	1154	-1671	18	2	6	-89	-44	-45	66
	1874	2019-01-22 13:20:19.19	-154	1150	-1664	17	3	11	-89	-47	-42	68
	1875	2019-01-22 13:20:19.20	-167	1158	-1665	13	5	14	-83	-47	-36	65
	1876	2019-01-22 13:20:19.21	-166	1168	-1670	12	2	17	-82	-43	-39	62
	1877	2019-01-22 13:20:19.22	-151	1170	-1673	8	4	16	-85	-42	-43	63
	1878	2019-01-22 13:20:19.23	-160	1168	-1684	1	8	17	-84	-37	-47	60
	1879	2019-01-22 13:20:19.24	-153	1167	-1684	1	3	18	-78	-31	-47	54
	1880	2019-01-22 13:20:19.25	-151	1172	-1679	3	0	21	-84	-33	-51	58
	1881	2019-01-22 13:20:19.26	-156	1166	-1684	3	-5	24	-81	-31	-50	56
	1882	2019-01-22 13:20:19.27	-166	1176	-1678	3	-10	24	-87	-42	-45	64
	1883	2019-01-22 13:20:19.28	-160	1175	-1682	2	-17	27	-92	-57	-35	74
	1884	2019-01-22 13:20:19.29	-161	1175	-1675	2	-20	27	-100	-65	-35	82
	1885	2019-01-22 13:20:19.30	-165	1176	-1674	0	-22	30	-100	-66	-34	83
	1886	2019-01-22 13:20:19.31	-166	1188	-1669	-1	-25	30	-106	-64	-42	85
	1887	2019-01-22 13:20:19.32	-162	1192	-1672	1	-24	30	-107	-63	-44	85
	1888	2019-01-22 13:20:19.33	-160	1193	-1666	2	-20	26	-112	-60	-52	86
	1889	2019-01-22 13:20:19.34	-161	1188	-1675	7	-16	23	-111	-61	-50	86
	1890	2019-01-22 13:20:19.35	-157	1185	-1675	20	-17	13	-125	-70	-55	97
	1891	2019-01-22 13:20:19.36	-155	1181	-1678	25	-15	10	-126	-73	-53	99
	1892	2019-01-22 13:20:19.37	-148	1181	-1681	28	-19	4	-128	-72	-56	100
	1893	2019-01-22 13:20:19.38	-158	1180	-1681	30	-22	2	-122	-71	-51	96
	1894	2019-01-22 13:20:19.39	-157	1167	-1677	30	-24	0	-130	-74	-56	102
	1895	2019-01-22 13:20:19.40	-154	1159	-1680	29	-24	1	-125	-75	-50	100
	1896	2019-01-22 13:20:19.41	-155	1171	-1675	25	-27	2	-127	-69	-58	98
	1897	2019-01-22 13:20:19.42	-150	1159	-1672	22	-27	8	-114	-64	-50	89
	1898	2019-01-22 13:20:19.43	-164	1142	-1675	23	-28	14	-114	-59	-55	86
	1899	2019-01-22 13:20:19.44	-158	1145	-1680	23	-30	20	-105	-56	-49	80
	1900	2019-01-22 13:20:19.45	-154	1151	-1676	25	-35	25	-113	-59	-54	86
	1901	2019-01-22 13:20:19.46	-150	1154	-1670	25	-38	27	-104	-51	-53	77
	1902	2019-01-22 13:20:19.47	-154	1157	-1674	24	-37	31	-102	-44	-58	73
	1903	2019-01-22 13:20:19.48	-152	1164	-1674	21	-37	32	-97	-40	-57	68
	1904	2019-01-22 13:20:19.49	-149	1157	-1671	18	-35	27	-106	-37	-69	71
	1905	2019-01-22 13:20:19.50	-159	1166	-1685	14	-31	24	-93	-33	-60	63
	1906	2019-01-22 13:20:19.51	-164	1158	-1683	15	-31	20	-99	-41	-58	70
	1907	2019-01-22 13:20:19.52	-156	1148	-1694	15	-38	19	-86	-34	-52	60
	1908	2019-01-22 13:20:19.53	-162	1147	-1689	13	-39	18	-110	-48	-62	79
	1909	2019-01-22 13:20:19.54	-158	1155	-1687	11	-42	19	-97	-34	-63	65
	1910	2019-01-22 13:20:19.55	-161	1155	-1683	9	-44	19	-93	-26	-67	59
	1911	2019-01-22 13:20:19.56	-162	1155	-1681	4	-44	17	-77	-14	-63	45
	1912	2019-01-22 13:20:19.57	-170	1161	-1674	-2	-39	17	-82	-14	-68	48
	1913	2019-01-22 13:20:19.58	-164	1155	-1669	-3	-35	19	-71	-16	-55	43
	1914	2019-01-22 13:20:19.59	-166	1157	-1670	-2	-30	20	-74	-19	-55	46
	1915	2019-01-22 13:20:19.60	-172	1161	-1676	-1	-25	20	-52	-12	-40	32
	1916	2019-01-22 13:20:19.61	-163	1163	-1667	2	-20	19	-66	-13	-53	39
	1917	2019-01-22 13:20:19.62	-165	1164	-1672	1	-15	16	-58	-8	-50	33
	1918	2019-01-22 13:20:19.63	-159	1161	-1670	2	-14	13	-68	-8	-60	38
	1919	2019-01-22 13:20:19.64	-170	1161	-1678	0	-13	7	-61	-8	-53	34
	1920	2019-01-22 13:20:19.65	-165	1167	-1678	-4	-13	3	-69	-6	-63	37
	1921	2019-01-22 13:20:19.66	-169	1165	-1687	-4	-13	2	-58	0	-58	29
	1922	2019-01-22 13:20:19.67	-162	1163	-1679	-5	-14	-3	-72	-5	-67	38
	1923	2019-01-22 13:20:19.68	-163	1175	-1689	-8	-13	-8	-63	-5	-58	34
	1924	2019-01-22 13:20:19.69	-161	1169	-1688	-9	-15	-12	-74	-5	-69	39
	1925	2019-01-22 13:20:19.70	-164	1165	-1683	-7	-13	-15	-68	-5	-63	36
	1926	2019-01-22 13:20:19.71	-170	1168	-1678	-4	-11	-18	-79	-11	-68	45
	1927	2019-01-22 13:20:19.72	-160	1164	-1679	-5	-9	-19	-71	-12	-59	41
	1928	2019-01-22 13:20:19.73	-161	1156	-1676	-5	-6	-17	-73	-10	-63	41
	1929	2019-01-22 13:20:19.74	-173	1155	-1679	-2	-5	-17	-58	-10	-48	34
	1930	2019-01-22 13:20:19.75	-175	1151	-1682	1	-9	-14	-71	-17	-54	44
	1931	2019-01-22 13:20:19.76	-173	1145	-1678	2	-9	-12	-61	-20	-41	40
	1932	2019-01-22 13:20:19.77	-173	1158	-1681	2	-9	-10	-72	-19	-53	45
	1933	2019-01-22 13:20:19.78	-171	1158	-1687	1	-10	-7	-64	-13	-51	38
	1934	2019-01-22 13:20:19.79	-171	1152	-1684	2	-13	-5	-74	-7	-67	40
	1935	2019-01-22 13:20:19.80	-169	1159	-1688	1	-13	-3	-56	-4	-52	30
	1936	2019-01-22 13:20:19.81	-179	1166	-1690	3	-16	-3	-64	-7	-57	35
	1937	2019-01-22 13:20:19.82	-176	1166	-1686	4	-16	-3	-53	-6	-47	29
	1938	2019-01-22 13:20:19.83	-164	1164	-1685	2	-18	-3	-64	-12	-52	38
	1939	2019-01-22 13:20:19.84	-173	1160	-1680	1	-17	-4	-58	-14	-44	36
	1940	2019-01-22 13:20:19.85	-190	1156	-1677	2	-15	-5	-73	-15	-58	44
	1941	2019-01-22 13:20:19.86	-174	1154	-1670	6	-15	-4	-61	-17	-44	39
	1942	2019-01-22 13:20:19.87	-175	1154	-1669	5	-9	-4	-77	-19	-58	48
	1943	2019-01-22 13:20:19.88	-169	1152	-1682	3	-7	-6	-70	-22	-48	46
	1944	2019-01-22 13:20:19.89	-181	1152	-1674	5	-6	-7	-81	-21	-60	51
	1945	2019-01-22 13:20:19.90	-178	1159	-1679	7	-6	-6	-67	-18	-49	42
	1946	2019-01-22 13:20:19.91	-182	1150	-1675	4	-6	-6	-76	-12	-64	44
	1947	2019-01-22 13:20:19.92	-178	1159	-1683	5	-5	-7	-70	-16	-54	43
	1948	2019-01-22 13:20:19.93	-172	1155	-1682	3	-7	-5	-77	-16	-61	46
	1949	2019-01-22 13:20:19.94	-176	1156	-1684	0	-4	-5	-70	-21	-49	45
	1950	2019-01-22 13:20:19.95	-177	1157	-1678	-2	-4	-5	-80	-12	-68	46
	1951	2019-01-22 13:20:19.96	-172	1155	-1680	-4	-1	-5	-66	-16	-50	41
	1952	2019-01-22 13:20:19.97	-176	1153	-1680	-4	2	-8	-74	-16	-58	45
	1953	2019-01-22 13:20:19.98	-180	1154	-1683	-4	3	-5	-70	-16	-54	43
	1954	2019-01-22 13:20:19.99	-173	1155	-1680	-3	2	-3	-83	-15	-68	49
	1955	2019-01-22 13:20:20.00	-175	1157	-1681	-4	3	-4	-66	-12	-54	39
	1956	2019-01-22 13:20:20.01	-175	1160	-1675	-6	3	-5	-84	-19	-65	51
	1957	2019-01-22 13:20:20.02	-173	1157	-1682	-5	5	-6	-77	-22	-55	49
	1958	2019-01-22 13:20:20.03	-185	1159	-1673	-5	4	-8	-88	-31	-57	59
	1959	2019-01-22 13:20:20.04	-179	1161	-1675	-2	9	-8	-68	-31	-37	49
	1960	2019-01-22 13:20:20.05	-174	1161	-1673	-2	13	-12	-80	-26	-54	53
	1961	2019-01-22 13:20:20.06	-170	1173	-1679	-4	17	-15	-76	-28	-48	52
	1962	2019-01-22 13:20:20.07	-168	1171	-1684	-5	19	-21	-81	-25	-56	53
	1963	2019-01-22 13:20:20.08	-179	1163	-1688	-7	22	-24	-65	-24	-41	44
	1964	2019-01-22 13:20:20.09	-174	1163	-1692	-6	21	-29	-83	-30	-53	56
	1965	2019-01-22 13:20:20.10	-169	1167	-1681	-4	20	-30	-73	-26	-47	49
	1966	2019-01-22 13:20:20.11	-161	1155	-1667	-4	23	-30	-80	-19	-61	49
	1967	2019-01-22 13:20:20.12	-161	1149	-1679	1	27	-30	-69	-23	-46	46
	1968	2019-01-22 13:20:20.13	-162	1140	-1685	7	27	-27	-82	-30	-52	56
	1969	2019-01-22 13:20:20.14	-165	1136	-1688	12	23	-23	-68	-26	-42	47
	1970	2019-01-22 13:20:20.15	-164	1136	-1684	18	17	-20	-77	-23	-54	50
	1971	2019-01-22 13:20:20.16	-166	1142	-1680	14	12	-15	-64	-17	-47	40
	1972	2019-01-22 13:20:20.17	-162	1139	-1690	5	12	-12	-82	-20	-62	51
	1973	2019-01-22 13:20:20.18	-167	1140	-1690	-1	12	-9	-72	-24	-48	48
	1974	2019-01-22 13:20:20.19	-164	1147	-1688	-7	9	-6	-79	-22	-57	50
	1975	2019-01-22 13:20:20.20	-162	1152	-1690	-15	10	-5	-65	-17	-48	41
	1976	2019-01-22 13:20:20.21	-158	1144	-1692	-21	10	-7	-78	-16	-62	47
	1977	2019-01-22 13:20:20.22	-161	1154	-1698	-22	8	-4	-69	-17	-52	43
	1978	2019-01-22 13:20:20.23	-159	1164	-1688	-19	5	-4	-80	-19	-61	49
	1979	2019-01-22 13:20:20.24	-167	1162	-1684	-16	0	-5	-67	-17	-50	42
	1980	2019-01-22 13:20:20.25	-166	1165	-1683	-15	0	-6	-78	-13	-65	45
	1981	2019-01-22 13:20:20.26	-160	1169	-1688	-12	-2	-10	-66	-11	-55	38
	1982	2019-01-22 13:20:20.27	-167	1167	-1673	-10	-3	-9	-80	-16	-64	48
	1983	2019-01-22 13:20:20.28	-169	1171	-1670	-8	-3	-12	-76	-19	-57	47
	1984	2019-01-22 13:20:20.29	-168	1168	-1668	-8	1	-14	-88	-19	-69	53
	1985	2019-01-22 13:20:20.30	-167	1161	-1674	-5	6	-16	-79	-18	-61	48
	1986	2019-01-22 13:20:20.31	-160	1159	-1672	-2	9	-16	-91	-21	-70	56
	1987	2019-01-22 13:20:20.32	-156	1161	-1680	0	12	-13	-67	-7	-60	37
	1988	2019-01-22 13:20:20.33	-167	1155	-1686	4	14	-13	-82	-19	-63	50
	1989	2019-01-22 13:20:20.34	-164	1155	-1685	9	12	-13	-73	-30	-43	51
	1990	2019-01-22 13:20:20.35	-166	1154	-1686	13	8	-13	-78	-36	-42	57
	1991	2019-01-22 13:20:20.36	-161	1158	-1694	15	5	-12	-64	-16	-48	40
	1992	2019-01-22 13:20:20.37	-153	1155	-1691	14	3	-10	-75	-16	-59	45
	1993	2019-01-22 13:20:20.38	-166	1156	-1693	12	-1	-11	-60	-18	-42	39
	1994	2019-01-22 13:20:20.39	-157	1153	-1692	9	-3	-9	-73	-23	-50	48
[truncated: 3,666 more rows]
