# Supplementary material for: Evaluating the stress-response of dental students to the dental school environment
Source: PeerJ. 2020 May 6;8:e8981. doi: 10.7717/peerj.8981 (PMC7210805; doi:10.7717/peerj.8981)
Supplement: Supplemental Information 1 [file peerj-08-8981-s001.zip › 6-0-V.csv]

// Data mode : Full
// Data quality : High
// Acceleration sensor's range : 16g
// Gyroscope sensor's range : 2000dps
//
//ARTIFACT	NUM	DATE	ACC_X	ACC_Y	ACC_Z	GYRO_X	GYRO_Y	GYRO_Z	EOG_L	EOG_R	EOG_H	EOG_V
	1	2018-06-29 11:21:40.58	166	-296	-2029	-3	3	-8	-12	-4	-8	8
	2	2018-06-29 11:21:40.59	167	-292	-2035	-2	4	-6	-50	-17	-33	33
	3	2018-06-29 11:21:40.60	158	-292	-2031	-5	2	-4	-21	11	-32	5
	4	2018-06-29 11:21:40.61	166	-296	-2031	-4	3	-7	-49	-10	-39	29
	5	2018-06-29 11:21:40.62	170	-293	-2031	-4	2	-6	-5	0	-5	2
	6	2018-06-29 11:21:40.63	174	-292	-2034	-5	3	-6	-34	-30	-4	32
	7	2018-06-29 11:21:40.64	172	-300	-2032	-3	5	-8	-6	-23	17	14
	8	2018-06-29 11:21:40.65	166	-293	-2033	-3	2	-6	-40	-19	-21	29
	9	2018-06-29 11:21:40.66	158	-297	-2031	-4	4	-6	-8	19	-27	-5
	10	2018-06-29 11:21:40.67	171	-306	-2034	-4	3	-6	-51	0	-51	25
	11	2018-06-29 11:21:40.68	167	-297	-2027	-4	3	-7	-21	5	-26	8
	12	2018-06-29 11:21:40.69	173	-300	-2029	-4	5	-6	-62	-13	-49	37
	13	2018-06-29 11:21:40.70	170	-293	-2033	-3	3	-7	-17	18	-35	0
	14	2018-06-29 11:21:40.71	162	-302	-2029	-4	3	-8	-45	8	-53	18
	15	2018-06-29 11:21:40.72	165	-293	-2033	-3	4	-6	-11	14	-25	-1
	16	2018-06-29 11:21:40.73	171	-299	-2031	-3	4	-6	-75	-37	-38	56
	17	2018-06-29 11:21:40.74	162	-294	-2028	-4	5	-7	-42	-30	-12	36
	18	2018-06-29 11:21:40.75	170	-298	-2024	-4	3	-6	-76	-45	-31	60
	19	2018-06-29 11:21:40.76	162	-291	-2034	-3	3	-6	-9	-1	-8	5
	20	2018-06-29 11:21:40.77	175	-297	-2033	-5	4	-6	-26	-5	-21	15
	21	2018-06-29 11:21:40.78	167	-296	-2031	-3	3	-6	10	16	-6	-13
	22	2018-06-29 11:21:40.79	176	-299	-2034	-1	3	-7	-59	-20	-39	39
	23	2018-06-29 11:21:40.80	174	-301	-2031	-3	4	-7	-28	4	-32	12
	24	2018-06-29 11:21:40.81	165	-299	-2031	-5	4	-7	-75	-14	-61	44
	25	2018-06-29 11:21:40.82	167	-296	-2028	-5	4	-6	-26	13	-39	6
	26	2018-06-29 11:21:40.83	164	-302	-2029	-3	3	-7	-56	-2	-54	29
	27	2018-06-29 11:21:40.84	161	-295	-2038	-5	3	-6	-12	11	-23	0
	28	2018-06-29 11:21:40.85	165	-293	-2033	-4	3	-7	-73	-41	-32	57
	29	2018-06-29 11:21:40.86	173	-299	-2032	-5	5	-7	-40	-38	-2	39
	30	2018-06-29 11:21:40.87	170	-298	-2031	-4	4	-6	-66	-47	-19	56
	31	2018-06-29 11:21:40.88	170	-300	-2031	-4	3	-8	-6	0	-6	3
	32	2018-06-29 11:21:40.89	164	-297	-2039	-4	3	-5	-50	-9	-41	29
	33	2018-06-29 11:21:40.90	163	-294	-2031	-3	3	-7	-14	16	-30	-1
	34	2018-06-29 11:21:40.91	165	-296	-2028	-5	3	-8	-62	-10	-52	36
	35	2018-06-29 11:21:40.92	170	-295	-2034	-4	2	-7	-17	10	-27	3
	36	2018-06-29 11:21:40.93	166	-296	-2027	-3	3	-8	-55	-14	-41	34
	37	2018-06-29 11:21:40.94	167	-296	-2033	-3	7	-7	1	0	1	0
	38	2018-06-29 11:21:40.95	163	-299	-2027	-5	2	-6	-26	-21	-5	23
	39	2018-06-29 11:21:40.96	163	-294	-2033	-4	2	-6	23	15	8	-19
	40	2018-06-29 11:21:40.97	172	-298	-2030	-4	2	-7	-15	3	-18	6
	41	2018-06-29 11:21:40.98	158	-301	-2034	-3	3	-7	16	23	-7	-19
	42	2018-06-29 11:21:40.99	167	-299	-2031	-2	4	-8	-37	-3	-34	20
	43	2018-06-29 11:21:41.00	169	-296	-2032	-4	3	-7	-8	17	-25	-4
	44	2018-06-29 11:21:41.01	169	-293	-2033	-3	3	-7	-49	-6	-43	27
	45	2018-06-29 11:21:41.02	166	-300	-2029	-3	4	-8	-12	2	-14	5
	46	2018-06-29 11:21:41.03	164	-297	-2032	-4	4	-6	-61	-16	-45	38
	47	2018-06-29 11:21:41.04	160	-296	-2034	-6	4	-6	-7	27	-34	-10
	48	2018-06-29 11:21:41.05	167	-300	-2031	-4	2	-8	-44	13	-57	15
	49	2018-06-29 11:21:41.06	171	-296	-2038	-4	5	-7	-1	43	-44	-21
	50	2018-06-29 11:21:41.07	173	-290	-2025	-3	2	-7	-50	7	-57	21
	51	2018-06-29 11:21:41.08	164	-296	-2032	-4	4	-6	-7	27	-34	-10
	52	2018-06-29 11:21:41.09	169	-296	-2035	-4	1	-7	-39	14	-53	12
	53	2018-06-29 11:21:41.10	176	-296	-2035	-4	4	-6	1	44	-43	-22
	54	2018-06-29 11:21:41.11	173	-299	-2035	-4	3	-7	-44	11	-55	16
	55	2018-06-29 11:21:41.12	165	-296	-2035	-2	4	-8	-4	8	-12	-2
	56	2018-06-29 11:21:41.13	174	-301	-2033	-2	5	-8	-28	-17	-11	22
	57	2018-06-29 11:21:41.14	161	-302	-2033	-2	5	-7	14	30	-16	-22
	58	2018-06-29 11:21:41.15	166	-296	-2030	-3	5	-5	-36	26	-62	5
	59	2018-06-29 11:21:41.16	164	-293	-2027	-4	2	-7	-13	39	-52	-13
	60	2018-06-29 11:21:41.17	160	-293	-2035	-3	3	-5	-53	6	-59	23
	61	2018-06-29 11:21:41.18	167	-297	-2034	-5	3	-7	-19	26	-45	-3
	62	2018-06-29 11:21:41.19	173	-298	-2031	-4	4	-7	-35	24	-59	5
	63	2018-06-29 11:21:41.20	166	-298	-2034	-5	4	-6	12	30	-18	-21
	64	2018-06-29 11:21:41.21	165	-299	-2031	-2	4	-8	-21	-19	-2	20
	65	2018-06-29 11:21:41.22	166	-303	-2029	-4	4	-8	14	-9	23	-2
	66	2018-06-29 11:21:41.23	166	-292	-2028	-3	3	-9	-17	-25	8	21
	67	2018-06-29 11:21:41.24	159	-298	-2032	-4	4	-5	20	6	14	-13
	68	2018-06-29 11:21:41.25	164	-299	-2031	-3	3	-6	-17	6	-23	5
	69	2018-06-29 11:21:41.26	175	-294	-2028	-4	4	-6	-3	26	-29	-11
	70	2018-06-29 11:21:41.27	169	-297	-2028	-3	3	-7	-32	11	-43	10
	71	2018-06-29 11:21:41.28	165	-300	-2038	-4	3	-6	9	39	-30	-24
	72	2018-06-29 11:21:41.29	174	-297	-2031	-4	5	-6	-14	20	-34	-3
	73	2018-06-29 11:21:41.30	168	-299	-2037	-3	4	-7	6	13	-7	-9
	74	2018-06-29 11:21:41.31	168	-294	-2036	-3	4	-8	-41	-22	-19	31
	75	2018-06-29 11:21:41.32	163	-301	-2030	-4	5	-6	-27	-16	-11	21
	76	2018-06-29 11:21:41.33	166	-296	-2029	-5	3	-7	-42	-25	-17	33
	77	2018-06-29 11:21:41.34	158	-299	-2032	-3	3	-5	10	-3	13	-3
	78	2018-06-29 11:21:41.35	164	-299	-2034	-2	3	-7	-10	-17	7	13
	79	2018-06-29 11:21:41.36	166	-294	-2030	-3	2	-7	7	2	5	-4
	80	2018-06-29 11:21:41.37	165	-289	-2025	-4	3	-7	-26	-12	-14	19
	81	2018-06-29 11:21:41.38	165	-301	-2023	-4	4	-6	-2	-7	5	4
	82	2018-06-29 11:21:41.39	169	-295	-2035	-3	2	-7	-23	-24	1	23
	83	2018-06-29 11:21:41.40	168	-297	-2028	-4	2	-8	0	-11	11	5
	84	2018-06-29 11:21:41.41	169	-297	-2036	-3	3	-6	-25	-16	-9	20
	85	2018-06-29 11:21:41.42	164	-298	-2031	-3	2	-6	-6	1	-7	2
	86	2018-06-29 11:21:41.43	166	-294	-2034	-3	3	-7	-26	-16	-10	21
	87	2018-06-29 11:21:41.44	165	-299	-2029	-3	3	-5	-31	-27	-4	29
	88	2018-06-29 11:21:41.45	164	-291	-2032	-4	3	-7	-60	-50	-10	55
	89	2018-06-29 11:21:41.46	168	-294	-2029	-5	3	-8	-28	-22	-6	25
	90	2018-06-29 11:21:41.47	168	-297	-2037	-3	4	-7	-20	8	-28	6
	91	2018-06-29 11:21:41.48	164	-298	-2028	-4	3	-7	-3	23	-26	-10
	92	2018-06-29 11:21:41.49	166	-289	-2032	-4	1	-8	-24	-6	-18	15
	93	2018-06-29 11:21:41.50	164	-295	-2032	-3	6	-6	-20	-31	11	25
	94	2018-06-29 11:21:41.51	168	-292	-2034	-3	4	-6	-23	-46	23	34
	95	2018-06-29 11:21:41.52	167	-295	-2033	-5	4	-5	2	-30	32	14
	96	2018-06-29 11:21:41.53	169	-301	-2024	-3	2	-6	6	-25	31	9
	97	2018-06-29 11:21:41.54	170	-293	-2028	-4	3	-6	10	-17	27	3
	98	2018-06-29 11:21:41.55	162	-297	-2036	-3	3	-7	-13	-13	0	13
	99	2018-06-29 11:21:41.56	170	-297	-2028	-2	5	-7	-15	-10	-5	12
	100	2018-06-29 11:21:41.57	165	-285	-2029	-2	5	-6	-20	-16	-4	18
	101	2018-06-29 11:21:41.58	162	-296	-2028	-3	4	-6	-20	0	-20	10
	102	2018-06-29 11:21:41.59	166	-293	-2035	-1	5	-7	-34	0	-34	17
	103	2018-06-29 11:21:41.60	163	-296	-2036	-2	3	-6	-34	-8	-26	21
	104	2018-06-29 11:21:41.61	171	-297	-2035	-3	2	-4	-54	-29	-25	41
	105	2018-06-29 11:21:41.62	168	-297	-2033	-3	3	-6	-43	-22	-21	32
	106	2018-06-29 11:21:41.63	165	-296	-2027	-3	5	-7	-32	-21	-11	26
	107	2018-06-29 11:21:41.64	169	-295	-2033	-3	3	-7	-26	-18	-8	22
	108	2018-06-29 11:21:41.65	164	-298	-2030	-3	3	-8	-26	-24	-2	25
	109	2018-06-29 11:21:41.66	163	-299	-2036	-3	1	-8	-10	-10	0	10
	110	2018-06-29 11:21:41.67	172	-297	-2037	-5	2	-6	-3	-1	-2	2
	111	2018-06-29 11:21:41.68	168	-304	-2031	-4	5	-7	-6	15	-21	-4
	112	2018-06-29 11:21:41.69	174	-298	-2029	-2	2	-6	-3	22	-25	-9
	113	2018-06-29 11:21:41.70	165	-293	-2032	-3	5	-7	0	25	-25	-12
	114	2018-06-29 11:21:41.71	166	-299	-2034	-3	3	-6	-1	26	-27	-12
	115	2018-06-29 11:21:41.72	173	-292	-2029	-4	3	-7	-20	24	-44	-2
	116	2018-06-29 11:21:41.73	167	-292	-2028	-3	4	-7	-28	27	-55	0
	117	2018-06-29 11:21:41.74	165	-296	-2034	-3	3	-6	-41	11	-52	15
	118	2018-06-29 11:21:41.75	170	-296	-2032	-3	4	-6	-29	3	-32	13
	119	2018-06-29 11:21:41.76	175	-295	-2037	-4	4	-8	-21	9	-30	6
	120	2018-06-29 11:21:41.77	167	-296	-2028	-5	3	-7	-8	27	-35	-9
	121	2018-06-29 11:21:41.78	170	-297	-2033	-3	3	-7	-43	15	-58	14
	122	2018-06-29 11:21:41.79	168	-294	-2034	-2	5	-6	-60	11	-71	24
	123	2018-06-29 11:21:41.80	164	-297	-2036	-4	4	-7	-60	12	-72	24
	124	2018-06-29 11:21:41.81	162	-294	-2036	-3	1	-7	-42	34	-76	4
	125	2018-06-29 11:21:41.82	161	-296	-2028	-3	3	-6	-47	36	-83	5
	126	2018-06-29 11:21:41.83	166	-296	-2034	-3	1	-3	-40	35	-75	2
	127	2018-06-29 11:21:41.84	159	-299	-2031	-3	3	-6	-45	18	-63	13
	128	2018-06-29 11:21:41.85	173	-296	-2030	-4	4	-5	-48	2	-50	23
	129	2018-06-29 11:21:41.86	166	-299	-2033	-4	3	-7	-58	-12	-46	35
	130	2018-06-29 11:21:41.87	168	-295	-2025	-4	3	-9	-50	-16	-34	33
	131	2018-06-29 11:21:41.88	165	-302	-2035	-4	3	-6	-36	-10	-26	23
	132	2018-06-29 11:21:41.89	162	-300	-2037	-4	6	-7	-23	-2	-21	12
	133	2018-06-29 11:21:41.90	166	-301	-2036	-3	3	-6	-43	-10	-33	26
	134	2018-06-29 11:21:41.91	170	-296	-2032	-4	4	-7	-34	-10	-24	22
	135	2018-06-29 11:21:41.92	179	-294	-2032	-2	4	-6	-59	-30	-29	44
	136	2018-06-29 11:21:41.93	172	-296	-2037	-4	3	-6	-50	-37	-13	43
	137	2018-06-29 11:21:41.94	163	-295	-2033	-5	2	-8	-66	-42	-24	54
	138	2018-06-29 11:21:41.95	166	-291	-2033	-4	4	-6	-41	-43	2	42
	139	2018-06-29 11:21:41.96	164	-293	-2034	-2	2	-5	-36	-30	-6	33
	140	2018-06-29 11:21:41.97	163	-301	-2029	-3	3	-6	-27	-13	-14	20
	141	2018-06-29 11:21:41.98	176	-297	-2033	-3	4	-7	-43	-15	-28	29
	142	2018-06-29 11:21:41.99	180	-286	-2030	-4	1	-6	-29	-17	-12	23
	143	2018-06-29 11:21:42.00	169	-296	-2025	-4	4	-9	-56	-18	-38	37
	144	2018-06-29 11:21:42.01	172	-297	-2032	-3	3	-7	-50	4	-54	23
	145	2018-06-29 11:21:42.02	156	-288	-2032	-4	4	-7	-64	13	-77	25
	146	2018-06-29 11:21:42.03	170	-292	-2036	-5	3	-7	-44	16	-60	14
	147	2018-06-29 11:21:42.04	166	-298	-2034	-4	2	-7	-56	-3	-53	29
	148	2018-06-29 11:21:42.05	169	-297	-2031	-5	4	-5	-27	0	-27	13
	149	2018-06-29 11:21:42.06	167	-294	-2035	-5	4	-7	-36	-7	-29	21
	150	2018-06-29 11:21:42.07	165	-297	-2026	-2	4	-6	-18	-8	-10	13
	151	2018-06-29 11:21:42.08	163	-296	-2034	-3	4	-7	-38	-21	-17	29
	152	2018-06-29 11:21:42.09	162	-295	-2033	-4	3	-7	-24	-2	-22	13
	153	2018-06-29 11:21:42.10	159	-299	-2035	-2	5	-7	-49	3	-52	23
	154	2018-06-29 11:21:42.11	166	-300	-2030	-5	4	-5	-32	15	-47	8
	155	2018-06-29 11:21:42.12	163	-299	-2034	-5	4	-7	-57	13	-70	22
	156	2018-06-29 11:21:42.13	168	-299	-2037	-2	5	-6	-40	14	-54	13
	157	2018-06-29 11:21:42.14	173	-302	-2036	-3	4	-7	-58	-9	-49	33
	158	2018-06-29 11:21:42.15	169	-296	-2034	-4	3	-6	-50	-15	-35	32
	159	2018-06-29 11:21:42.16	166	-296	-2032	-4	3	-6	-90	-37	-53	63
	160	2018-06-29 11:21:42.17	158	-300	-2031	-4	5	-6	-51	-8	-43	29
	161	2018-06-29 11:21:42.18	168	-293	-2034	-2	4	-4	-41	5	-46	18
	162	2018-06-29 11:21:42.19	168	-297	-2030	-4	4	-9	-6	14	-20	-4
	163	2018-06-29 11:21:42.20	167	-299	-2032	-5	3	-7	-27	7	-34	10
	164	2018-06-29 11:21:42.21	163	-301	-2032	-4	3	-6	-12	7	-19	2
	165	2018-06-29 11:21:42.22	172	-292	-2027	-3	4	-6	-27	-8	-19	17
	166	2018-06-29 11:21:42.23	173	-290	-2034	-3	2	-8	10	11	-1	-10
	167	2018-06-29 11:21:42.24	167	-301	-2027	-4	3	-7	-21	4	-25	8
	168	2018-06-29 11:21:42.25	169	-297	-2030	-4	3	-6	-1	24	-25	-11
	169	2018-06-29 11:21:42.26	169	-296	-2036	-2	3	-8	-27	21	-48	3
	170	2018-06-29 11:21:42.27	163	-291	-2034	-5	4	-7	10	40	-30	-25
	171	2018-06-29 11:21:42.28	169	-292	-2026	-2	6	-7	-17	17	-34	0
	172	2018-06-29 11:21:42.29	169	-295	-2028	-4	3	-7	8	32	-24	-20
	173	2018-06-29 11:21:42.30	174	-300	-2030	-3	2	-6	-34	16	-50	9
	174	2018-06-29 11:21:42.31	162	-297	-2032	-4	3	-6	-21	24	-45	-1
	175	2018-06-29 11:21:42.32	173	-302	-2031	-4	-1	-7	-43	0	-43	21
	176	2018-06-29 11:21:42.33	159	-299	-2034	-4	3	-7	3	12	-9	-7
	177	2018-06-29 11:21:42.34	164	-301	-2033	-3	2	-6	-20	-10	-10	15
	178	2018-06-29 11:21:42.35	167	-298	-2029	-5	2	-8	-13	-3	-10	8
	179	2018-06-29 11:21:42.36	172	-298	-2028	-4	5	-8	-46	-9	-37	27
	180	2018-06-29 11:21:42.37	158	-289	-2030	-4	3	-5	-28	3	-31	12
	181	2018-06-29 11:21:42.38	160	-306	-2032	-2	3	-6	-66	-18	-48	42
	182	2018-06-29 11:21:42.39	164	-292	-2029	-4	4	-9	-48	-4	-44	26
	183	2018-06-29 11:21:42.40	166	-299	-2035	-2	5	-6	-60	-5	-55	32
	184	2018-06-29 11:21:42.41	165	-298	-2032	-4	4	-8	-18	15	-33	1
	185	2018-06-29 11:21:42.42	170	-298	-2036	-5	5	-6	-43	9	-52	17
	186	2018-06-29 11:21:42.43	172	-301	-2036	-2	2	-8	-15	25	-40	-5
	187	2018-06-29 11:21:42.44	163	-293	-2030	-3	3	-9	-40	19	-59	10
	188	2018-06-29 11:21:42.45	170	-297	-2031	-3	4	-8	-12	25	-37	-6
	189	2018-06-29 11:21:42.46	164	-297	-2037	-4	3	-5	-42	8	-50	17
	190	2018-06-29 11:21:42.47	165	-298	-2035	-4	3	-7	-19	26	-45	-3
	191	2018-06-29 11:21:42.48	169	-297	-2033	-3	5	-7	-41	30	-71	5
	192	2018-06-29 11:21:42.49	168	-307	-2033	-4	6	-8	-19	53	-72	-17
	193	2018-06-29 11:21:42.50	172	-300	-2035	-2	4	-5	-39	22	-61	8
	194	2018-06-29 11:21:42.51	159	-300	-2034	-2	3	-5	-11	9	-20	1
	195	2018-06-29 11:21:42.52	172	-305	-2032	-4	3	-8	-36	0	-36	18
	196	2018-06-29 11:21:42.53	170	-294	-2029	-4	4	-6	-10	25	-35	-7
	197	2018-06-29 11:21:42.54	166	-300	-2033	-3	2	-8	-30	24	-54	3
	198	2018-06-29 11:21:42.55	160	-300	-2030	-5	2	-8	-13	39	-52	-13
	199	2018-06-29 11:21:42.56	165	-307	-2033	-5	4	-8	-48	10	-58	19
	200	2018-06-29 11:21:42.57	174	-296	-2032	-3	2	-7	-34	12	-46	11
	201	2018-06-29 11:21:42.58	168	-299	-2031	-5	2	-6	-57	9	-66	24
	202	2018-06-29 11:21:42.59	173	-300	-2027	-3	4	-8	-28	30	-58	-1
	203	2018-06-29 11:21:42.60	171	-298	-2027	-4	3	-7	-27	14	-41	6
	204	2018-06-29 11:21:42.61	168	-301	-2032	-4	3	-6	11	12	-1	-11
	205	2018-06-29 11:21:42.62	160	-298	-2033	-4	4	-7	-20	-17	-3	18
	206	2018-06-29 11:21:42.63	167	-302	-2027	-4	5	-5	-3	-24	21	13
	207	2018-06-29 11:21:42.64	169	-296	-2033	-5	2	-6	-16	-39	23	27
	208	2018-06-29 11:21:42.65	165	-298	-2033	-5	4	-7	16	-11	27	-2
	209	2018-06-29 11:21:42.66	175	-298	-2029	-2	4	-6	4	-2	6	-1
	210	2018-06-29 11:21:42.67	167	-300	-2030	-2	4	-6	12	6	6	-9
	211	2018-06-29 11:21:42.68	167	-296	-2032	-3	1	-6	-8	-4	-4	6
	212	2018-06-29 11:21:42.69	166	-296	-2031	-3	5	-7	-5	0	-5	2
	213	2018-06-29 11:21:42.70	171	-292	-2029	-2	2	-7	-25	-4	-21	14
	214	2018-06-29 11:21:42.71	169	-298	-2027	-2	5	-6	-27	0	-27	13
	215	2018-06-29 11:21:42.72	171	-297	-2032	-3	3	-5	-72	-24	-48	48
	216	2018-06-29 11:21:42.73	159	-297	-2035	-3	3	-8	-64	-31	-33	47
	217	2018-06-29 11:21:42.74	162	-293	-2035	-3	4	-7	-80	-42	-38	61
	218	2018-06-29 11:21:42.75	170	-289	-2034	-2	3	-5	-49	-23	-26	36
	219	2018-06-29 11:21:42.76	167	-294	-2033	-3	3	-7	-68	-29	-39	48
	220	2018-06-29 11:21:42.77	163	-295	-2030	-5	4	-7	-49	-21	-28	35
	221	2018-06-29 11:21:42.78	172	-299	-2031	-2	4	-9	-61	-35	-26	48
	222	2018-06-29 11:21:42.79	163	-296	-2033	-4	2	-7	-39	-28	-11	33
	223	2018-06-29 11:21:42.80	168	-297	-2029	-3	5	-8	-58	-30	-28	44
	224	2018-06-29 11:21:42.81	170	-295	-2035	-5	2	-6	-39	-17	-22	28
	225	2018-06-29 11:21:42.82	164	-293	-2033	-4	5	-8	-45	-23	-22	34
	226	2018-06-29 11:21:42.83	178	-299	-2037	-4	3	-7	-31	-11	-20	21
	227	2018-06-29 11:21:42.84	165	-303	-2028	-3	3	-7	-50	-11	-39	30
	228	2018-06-29 11:21:42.85	159	-294	-2033	-4	3	-7	-41	-3	-38	22
	229	2018-06-29 11:21:42.86	163	-304	-2032	-4	3	-7	-60	-11	-49	35
	230	2018-06-29 11:21:42.87	164	-293	-2032	-3	2	-5	-44	7	-51	18
	231	2018-06-29 11:21:42.88	174	-291	-2030	-3	3	-7	-55	3	-58	26
	232	2018-06-29 11:21:42.89	174	-300	-2040	-4	4	-7	-30	11	-41	9
	233	2018-06-29 11:21:42.90	162	-289	-2035	-4	4	-5	-28	11	-39	8
	234	2018-06-29 11:21:42.91	159	-300	-2028	-3	5	-7	-5	21	-26	-8
	235	2018-06-29 11:21:42.92	170	-307	-2036	-5	4	-7	-23	16	-39	3
	236	2018-06-29 11:21:42.93	160	-298	-2034	-4	5	-6	-13	26	-39	-6
	237	2018-06-29 11:21:42.94	171	-304	-2027	-3	6	-5	-33	17	-50	8
	238	2018-06-29 11:21:42.95	172	-307	-2034	-2	3	-7	-28	13	-41	7
	239	2018-06-29 11:21:42.96	169	-290	-2029	-3	3	-5	-54	-5	-49	29
	240	2018-06-29 11:21:42.97	171	-301	-2027	-3	3	-5	-59	-4	-55	31
	241	2018-06-29 11:21:42.98	169	-297	-2036	-3	4	-8	-74	5	-79	34
	242	2018-06-29 11:21:42.99	167	-296	-2037	-2	4	-5	-50	25	-75	12
	243	2018-06-29 11:21:43.00	166	-296	-2031	-3	3	-7	-45	24	-69	10
	244	2018-06-29 11:21:43.01	174	-302	-2032	-4	4	-7	-25	33	-58	-4
	245	2018-06-29 11:21:43.02	165	-286	-2033	-4	3	-7	-22	35	-57	-6
	246	2018-06-29 11:21:43.03	164	-299	-2029	-3	5	-8	-11	39	-50	-14
	247	2018-06-29 11:21:43.04	163	-294	-2040	-3	2	-6	-37	34	-71	1
	248	2018-06-29 11:21:43.05	170	-294	-2034	-4	5	-7	-40	39	-79	0
	249	2018-06-29 11:21:43.06	167	-295	-2030	-4	4	-4	-51	29	-80	11
	250	2018-06-29 11:21:43.07	167	-300	-2032	-2	3	-6	-24	23	-47	0
	251	2018-06-29 11:21:43.08	165	-299	-2029	-4	3	-7	-14	6	-20	4
	252	2018-06-29 11:21:43.09	164	-298	-2030	-4	5	-5	5	21	-16	-13
	253	2018-06-29 11:21:43.10	163	-292	-2033	-3	4	-8	-12	0	-12	6
	254	2018-06-29 11:21:43.11	165	-290	-2031	-4	4	-7	-8	-6	-2	7
	255	2018-06-29 11:21:43.12	162	-299	-2040	-4	2	-7	-23	-23	0	23
	256	2018-06-29 11:21:43.13	160	-300	-2033	-3	3	-6	-38	-20	-18	29
	257	2018-06-29 11:21:43.14	167	-300	-2034	-2	2	-8	-34	0	-34	17
	258	2018-06-29 11:21:43.15	169	-294	-2026	-4	3	-8	-5	24	-29	-9
	259	2018-06-29 11:21:43.16	169	-296	-2030	-2	3	-7	-4	14	-18	-5
	260	2018-06-29 11:21:43.17	164	-296	-2024	-3	4	-7	-23	-12	-11	17
	261	2018-06-29 11:21:43.18	173	-301	-2032	-4	2	-8	-51	-42	-9	46
	262	2018-06-29 11:21:43.19	170	-292	-2029	-3	3	-7	-48	-30	-18	39
	263	2018-06-29 11:21:43.20	173	-297	-2032	-4	5	-6	-44	-14	-30	29
	264	2018-06-29 11:21:43.21	166	-296	-2035	-4	5	-8	-32	-3	-29	17
	265	2018-06-29 11:21:43.22	167	-298	-2030	-5	4	-6	-31	4	-35	13
	266	2018-06-29 11:21:43.23	157	-302	-2030	-4	3	-8	-30	15	-45	7
	267	2018-06-29 11:21:43.24	159	-299	-2032	-3	4	-5	-36	22	-58	7
	268	2018-06-29 11:21:43.25	169	-299	-2036	-6	2	-7	-46	12	-58	17
	269	2018-06-29 11:21:43.26	162	-294	-2027	-4	4	-5	-43	2	-45	20
	270	2018-06-29 11:21:43.27	168	-302	-2030	-2	4	-7	-38	2	-40	18
	271	2018-06-29 11:21:43.28	168	-294	-2035	-4	4	-6	-16	16	-32	0
	272	2018-06-29 11:21:43.29	166	-299	-2034	-4	6	-5	-5	26	-31	-10
	273	2018-06-29 11:21:43.30	164	-292	-2032	-4	4	-6	-6	31	-37	-12
	274	2018-06-29 11:21:43.31	169	-294	-2025	-4	3	-6	-20	33	-53	-6
	275	2018-06-29 11:21:43.32	162	-296	-2024	-4	4	-7	-37	33	-70	2
	276	2018-06-29 11:21:43.33	169	-296	-2027	-5	2	-7	-64	27	-91	18
	277	2018-06-29 11:21:43.34	169	-296	-2034	-3	4	-9	-60	22	-82	19
	278	2018-06-29 11:21:43.35	156	-295	-2030	-2	2	-7	-52	15	-67	18
	279	2018-06-29 11:21:43.36	158	-299	-2037	-2	3	-8	-36	25	-61	5
	280	2018-06-29 11:21:43.37	166	-294	-2027	-3	5	-8	-39	23	-62	8
	281	2018-06-29 11:21:43.38	162	-299	-2035	-5	4	-7	-38	30	-68	4
	282	2018-06-29 11:21:43.39	163	-297	-2034	-3	3	-6	-43	26	-69	8
	283	2018-06-29 11:21:43.40	170	-293	-2030	-5	2	-7	-32	22	-54	5
	284	2018-06-29 11:21:43.41	173	-295	-2039	-3	4	-7	-27	16	-43	5
	285	2018-06-29 11:21:43.42	160	-300	-2035	-2	4	-7	0	32	-32	-16
	286	2018-06-29 11:21:43.43	167	-300	-2031	-3	4	-6	4	33	-29	-18
	287	2018-06-29 11:21:43.44	156	-301	-2034	-2	2	-7	8	29	-21	-18
	288	2018-06-29 11:21:43.45	169	-296	-2030	-5	4	-7	-26	11	-37	7
	289	2018-06-29 11:21:43.46	175	-295	-2032	-4	4	-6	-18	5	-23	6
	290	2018-06-29 11:21:43.47	166	-301	-2033	-5	3	-8	-22	-15	-7	18
	291	2018-06-29 11:21:43.48	173	-291	-2029	-3	3	-7	-6	-15	9	10
	292	2018-06-29 11:21:43.49	177	-294	-2033	-3	3	-7	-33	-28	-5	30
	293	2018-06-29 11:21:43.50	166	-302	-2028	-3	3	-7	-18	-7	-11	12
	294	2018-06-29 11:21:43.51	165	-292	-2030	-3	5	-7	-20	2	-22	9
	295	2018-06-29 11:21:43.52	167	-293	-2032	-3	2	-6	7	19	-12	-13
	296	2018-06-29 11:21:43.53	162	-295	-2033	-3	3	-6	-8	16	-24	-4
	297	2018-06-29 11:21:43.54	176	-297	-2030	-4	2	-7	1	24	-23	-12
	298	2018-06-29 11:21:43.55	163	-298	-2035	-4	4	-6	-24	5	-29	9
	299	2018-06-29 11:21:43.56	166	-301	-2029	-4	2	-8	-21	0	-21	10
	300	2018-06-29 11:21:43.57	162	-296	-2034	-2	5	-5	-50	-20	-30	35
	301	2018-06-29 11:21:43.58	166	-296	-2027	-4	5	-8	-42	-8	-34	25
	302	2018-06-29 11:21:43.59	165	-298	-2033	-4	3	-7	-55	-13	-42	34
	303	2018-06-29 11:21:43.60	176	-290	-2030	-4	2	-6	-51	-18	-33	34
	304	2018-06-29 11:21:43.61	173	-291	-2034	-4	3	-7	-60	-35	-25	47
	305	2018-06-29 11:21:43.62	173	-297	-2034	-4	2	-6	-46	-28	-18	37
	306	2018-06-29 11:21:43.63	172	-297	-2032	-2	2	-8	-74	-37	-37	55
	307	2018-06-29 11:21:43.64	176	-297	-2032	-3	4	-8	-58	-22	-36	40
	308	2018-06-29 11:21:43.65	165	-291	-2034	-3	2	-6	-59	-26	-33	42
	309	2018-06-29 11:21:43.66	163	-300	-2029	-3	4	-7	-38	-23	-15	30
	310	2018-06-29 11:21:43.67	161	-291	-2035	-3	5	-5	-63	-34	-29	48
	311	2018-06-29 11:21:43.68	170	-296	-2032	-4	4	-6	-39	-23	-16	31
	312	2018-06-29 11:21:43.69	167	-300	-2034	-4	4	-7	-61	-21	-40	41
	313	2018-06-29 11:21:43.70	162	-294	-2027	-4	3	-6	-44	-5	-39	24
	314	2018-06-29 11:21:43.71	172	-299	-2028	-4	1	-8	-53	-11	-42	32
	315	2018-06-29 11:21:43.72	162	-294	-2028	-3	5	-6	-28	-2	-26	15
	316	2018-06-29 11:21:43.73	164	-299	-2030	-3	4	-7	-38	-4	-34	21
	317	2018-06-29 11:21:43.74	169	-298	-2029	-3	5	-7	-11	13	-24	-1
	318	2018-06-29 11:21:43.75	168	-299	-2033	-2	4	-8	-20	10	-30	5
	319	2018-06-29 11:21:43.76	162	-300	-2031	-4	3	-9	-2	24	-26	-11
	320	2018-06-29 11:21:43.77	168	-298	-2029	-3	4	-9	-21	22	-43	0
	321	2018-06-29 11:21:43.78	162	-303	-2035	-3	2	-7	-4	25	-29	-10
	322	2018-06-29 11:21:43.79	165	-297	-2030	-3	2	-6	-34	10	-44	12
	323	2018-06-29 11:21:43.80	165	-298	-2032	-2	4	-8	-14	14	-28	0
	324	2018-06-29 11:21:43.81	170	-294	-2029	-3	4	-7	-24	-4	-20	14
	325	2018-06-29 11:21:43.82	163	-300	-2030	-2	2	-6	-9	4	-13	2
	326	2018-06-29 11:21:43.83	171	-293	-2030	-4	5	-6	-41	-14	-27	27
	327	2018-06-29 11:21:43.84	166	-295	-2037	-4	3	-5	-29	-4	-25	16
	328	2018-06-29 11:21:43.85	163	-299	-2032	-4	5	-7	-48	-6	-42	27
	329	2018-06-29 11:21:43.86	158	-295	-2027	-4	4	-7	-27	0	-27	13
	330	2018-06-29 11:21:43.87	169	-295	-2038	-3	3	-5	-44	-7	-37	25
	331	2018-06-29 11:21:43.88	170	-295	-2033	-4	5	-6	-25	3	-28	11
	332	2018-06-29 11:21:43.89	164	-295	-2034	-5	2	-6	-58	-19	-39	38
	333	2018-06-29 11:21:43.90	173	-299	-2029	-4	3	-4	-55	-28	-27	41
	334	2018-06-29 11:21:43.91	172	-299	-2037	-3	3	-8	-76	-30	-46	53
	335	2018-06-29 11:21:43.92	166	-297	-2034	-4	3	-7	-63	-16	-47	39
	336	2018-06-29 11:21:43.93	162	-299	-2031	-3	4	-7	-67	-2	-65	34
	337	2018-06-29 11:21:43.94	169	-293	-2034	-5	4	-7	-38	9	-47	14
	338	2018-06-29 11:21:43.95	159	-302	-2036	-4	3	-7	-42	3	-45	19
	339	2018-06-29 11:21:43.96	174	-296	-2033	-3	2	-7	-27	6	-33	10
	340	2018-06-29 11:21:43.97	172	-300	-2035	-5	4	-6	-56	-17	-39	36
	341	2018-06-29 11:21:43.98	171	-301	-2033	-3	2	-5	-52	-32	-20	42
	342	2018-06-29 11:21:43.99	169	-297	-2037	-5	3	-7	-94	-69	-25	81
	343	2018-06-29 11:21:44.00	178	-299	-2033	-3	4	-7	-87	-53	-34	70
	344	2018-06-29 11:21:44.01	162	-297	-2032	-4	3	-6	-90	-23	-67	56
	345	2018-06-29 11:21:44.02	158	-296	-2033	-3	3	-7	-32	13	-45	9
	346	2018-06-29 11:21:44.03	156	-298	-2031	-3	4	-7	-16	2	-18	7
	347	2018-06-29 11:21:44.04	168	-298	-2030	-5	3	-7	26	14	12	-20
	348	2018-06-29 11:21:44.05	166	-299	-2031	-4	4	-6	-3	3	-6	0
	349	2018-06-29 11:21:44.06	165	-294	-2035	-3	4	-6	-12	4	-16	4
	350	2018-06-29 11:21:44.07	167	-302	-2029	-4	3	-8	-63	-27	-36	45
	351	2018-06-29 11:21:44.08	169	-299	-2035	-3	4	-6	-26	-6	-20	16
	352	2018-06-29 11:21:44.09	159	-298	-2031	-3	5	-6	-19	11	-30	4
	353	2018-06-29 11:21:44.10	164	-295	-2035	-3	4	-6	2	40	-38	-21
	354	2018-06-29 11:21:44.11	162	-296	-2032	-3	3	-6	-29	31	-60	-1
	355	2018-06-29 11:21:44.12	171	-300	-2032	-4	5	-6	-5	32	-37	-13
	356	2018-06-29 11:21:44.13	168	-297	-2030	-4	5	-6	-27	-8	-19	17
	357	2018-06-29 11:21:44.14	163	-297	-2032	-3	2	-7	-9	-1	-8	5
	358	2018-06-29 11:21:44.15	172	-294	-2032	-4	3	-7	-30	7	-37	11
	359	2018-06-29 11:21:44.16	171	-293	-2031	-4	2	-7	-11	31	-42	-10
	360	2018-06-29 11:21:44.17	167	-290	-2036	-4	5	-6	-38	22	-60	8
	361	2018-06-29 11:21:44.18	160	-298	-2031	-4	3	-7	-21	14	-35	3
	362	2018-06-29 11:21:44.19	165	-301	-2036	-4	2	-7	-42	-16	-26	29
	363	2018-06-29 11:21:44.20	160	-296	-2035	-5	3	-6	-12	2	-14	5
	364	2018-06-29 11:21:44.21	170	-298	-2028	-3	4	-8	-29	1	-30	14
	365	2018-06-29 11:21:44.22	161	-301	-2030	-4	4	-8	-27	6	-33	10
	366	2018-06-29 11:21:44.23	171	-298	-2028	-2	4	-7	-42	10	-52	16
	367	2018-06-29 11:21:44.24	164	-295	-2028	-3	2	-6	-26	34	-60	-4
	368	2018-06-29 11:21:44.25	157	-296	-2033	-4	5	-8	-49	20	-69	14
	369	2018-06-29 11:21:44.26	167	-293	-2029	-5	4	-8	-20	26	-46	-3
	370	2018-06-29 11:21:44.27	163	-293	-2030	-5	3	-6	-35	14	-49	10
	371	2018-06-29 11:21:44.28	162	-299	-2025	-4	2	-6	-25	12	-37	6
	372	2018-06-29 11:21:44.29	169	-295	-2034	-3	3	-6	-59	-3	-56	31
	373	2018-06-29 11:21:44.30	172	-298	-2033	-2	2	-8	-26	15	-41	5
	374	2018-06-29 11:21:44.31	167	-296	-2027	-4	4	-6	-26	13	-39	6
	375	2018-06-29 11:21:44.32	176	-300	-2025	-3	3	-5	0	20	-20	-10
	376	2018-06-29 11:21:44.33	173	-296	-2035	-4	5	-7	-31	-3	-28	17
	377	2018-06-29 11:21:44.34	168	-294	-2030	-3	3	-8	-18	16	-34	1
	378	2018-06-29 11:21:44.35	171	-301	-2033	-3	5	-8	-32	9	-41	11
	379	2018-06-29 11:21:44.36	177	-295	-2032	-4	4	-7	-21	22	-43	0
	380	2018-06-29 11:21:44.37	177	-297	-2036	-5	2	-8	-35	18	-53	8
	381	2018-06-29 11:21:44.38	163	-299	-2033	-4	4	-7	-16	26	-42	-5
	382	2018-06-29 11:21:44.39	156	-297	-2038	-3	3	-8	-34	2	-36	16
	383	2018-06-29 11:21:44.40	164	-295	-2037	-4	4	-7	-44	-11	-33	27
	384	2018-06-29 11:21:44.41	159	-295	-2029	-3	5	-8	-50	-16	-34	33
	385	2018-06-29 11:21:44.42	161	-298	-2028	-3	1	-8	-24	11	-35	6
	386	2018-06-29 11:21:44.43	173	-293	-2037	-4	2	-6	-23	11	-34	6
	387	2018-06-29 11:21:44.44	165	-295	-2031	-4	5	-7	-4	19	-23	-7
	388	2018-06-29 11:21:44.45	162	-294	-2033	-2	2	-6	-21	-5	-16	13
	389	2018-06-29 11:21:44.46	164	-296	-2031	-5	2	-7	-17	-1	-16	9
	390	2018-06-29 11:21:44.47	168	-298	-2028	-4	1	-5	-38	-12	-26	25
	391	2018-06-29 11:21:44.48	170	-294	-2029	-4	2	-7	-29	-5	-24	17
	392	2018-06-29 11:21:44.49	162	-304	-2036	-3	3	-7	-38	-19	-19	28
	393	2018-06-29 11:21:44.50	171	-299	-2038	-4	3	-6	-32	-18	-14	25
	394	2018-06-29 11:21:44.51	164	-299	-2026	-2	3	-7	-52	-42	-10	47
	395	2018-06-29 11:21:44.52	159	-293	-2033	-4	3	-6	-36	-36	0	36
	396	2018-06-29 11:21:44.53	168	-298	-2028	-4	2	-8	-43	-27	-16	35
	397	2018-06-29 11:21:44.54	167	-293	-2027	-2	3	-5	-52	-18	-34	35
	398	2018-06-29 11:21:44.55	173	-294	-2035	-3	3	-7	-88	-36	-52	62
	399	2018-06-29 11:21:44.56	165	-296	-2034	-3	3	-7	-76	-30	-46	53
	400	2018-06-29 11:21:44.57	156	-296	-2029	-3	3	-7	-65	-20	-45	42
	401	2018-06-29 11:21:44.58	175	-299	-2031	-5	4	-6	-31	1	-32	15
	402	2018-06-29 11:21:44.59	167	-302	-2034	-3	3	-6	-20	16	-36	2
	403	2018-06-29 11:21:44.60	157	-295	-2032	-2	6	-6	-20	22	-42	-1
	404	2018-06-29 11:21:44.61	165	-294	-2029	-5	4	-7	-56	9	-65	23
	405	2018-06-29 11:21:44.62	170	-297	-2029	-5	4	-7	-60	9	-69	25
	406	2018-06-29 11:21:44.63	166	-297	-2031	-3	4	-6	-52	28	-80	12
	407	2018-06-29 11:21:44.64	171	-297	-2031	-4	2	-6	-21	59	-80	-19
	408	2018-06-29 11:21:44.65	169	-297	-2032	-4	3	-6	-5	54	-59	-24
	409	2018-06-29 11:21:44.66	167	-292	-2037	-3	2	-6	9	47	-38	-28
	410	2018-06-29 11:21:44.67	171	-300	-2032	-2	3	-8	12	30	-18	-21
	411	2018-06-29 11:21:44.68	168	-298	-2031	-4	3	-5	6	8	-2	-7
	412	2018-06-29 11:21:44.69	176	-293	-2035	-6	3	-7	-16	-15	-1	15
	413	2018-06-29 11:21:44.70	167	-293	-2027	-3	3	-7	-18	5	-23	6
	414	2018-06-29 11:21:44.71	166	-291	-2033	-3	3	-5	-8	42	-50	-17
	415	2018-06-29 11:21:44.72	166	-296	-2029	-5	4	-7	-28	43	-71	-7
	416	2018-06-29 11:21:44.73	166	-305	-2029	-3	2	-9	-47	20	-67	13
	417	2018-06-29 11:21:44.74	172	-292	-2036	-4	3	-6	-57	-6	-51	31
	418	2018-06-29 11:21:44.75	172	-294	-2034	-4	4	-8	-57	-2	-55	29
	419	2018-06-29 11:21:44.76	165	-293	-2023	-4	4	-8	-57	3	-60	27
	420	2018-06-29 11:21:44.77	166	-295	-2027	-4	3	-6	-66	-3	-63	34
	421	2018-06-29 11:21:44.78	166	-293	-2032	-2	3	-7	-68	7	-75	30
	422	2018-06-29 11:21:44.79	164	-292	-2028	-4	3	-5	-68	8	-76	30
	423	2018-06-29 11:21:44.80	173	-300	-2035	-3	4	-7	-63	0	-63	31
	424	2018-06-29 11:21:44.81	170	-293	-2033	-2	5	-8	-44	2	-46	21
	425	2018-06-29 11:21:44.82	172	-293	-2032	-3	3	-7	-28	7	-35	10
	426	2018-06-29 11:21:44.83	174	-298	-2034	-5	4	-7	-18	8	-26	5
	427	2018-06-29 11:21:44.84	168	-294	-2035	-5	4	-9	-26	-2	-24	14
	428	2018-06-29 11:21:44.85	161	-295	-2033	-4	3	-6	-35	-13	-22	24
	429	2018-06-29 11:21:44.86	169	-293	-2028	-5	5	-6	-63	-37	-26	50
	430	2018-06-29 11:21:44.87	163	-292	-2036	-5	3	-8	-62	-37	-25	49
	431	2018-06-29 11:21:44.88	179	-295	-2030	-3	4	-7	-40	-24	-16	32
	432	2018-06-29 11:21:44.89	166	-299	-2036	-4	3	-6	-8	-16	8	12
	433	2018-06-29 11:21:44.90	159	-296	-2038	-3	3	-5	-11	-19	8	15
	434	2018-06-29 11:21:44.91	165	-301	-2029	-3	4	-6	-16	-20	4	18
	435	2018-06-29 11:21:44.92	164	-306	-2031	-4	5	-8	-20	-10	-10	15
	436	2018-06-29 11:21:44.93	170	-303	-2032	-3	4	-6	-12	10	-22	1
	437	2018-06-29 11:21:44.94	172	-300	-2032	-5	3	-7	-38	6	-44	16
	438	2018-06-29 11:21:44.95	164	-303	-2025	-3	3	-6	-40	4	-44	18
	439	2018-06-29 11:21:44.96	177	-298	-2030	-4	2	-5	-39	4	-43	17
	440	2018-06-29 11:21:44.97	164	-296	-2029	-5	2	-7	-25	15	-40	5
	441	2018-06-29 11:21:44.98	167	-297	-2028	-3	2	-7	-34	17	-51	8
	442	2018-06-29 11:21:44.99	166	-293	-2030	-4	3	-7	-28	17	-45	5
	443	2018-06-29 11:21:45.00	161	-300	-2032	-5	3	-7	-36	10	-46	13
	444	2018-06-29 11:21:45.01	168	-297	-2035	-4	3	-8	-28	0	-28	14
	445	2018-06-29 11:21:45.02	170	-293	-2036	-3	4	-6	-56	-21	-35	38
	446	2018-06-29 11:21:45.03	171	-299	-2028	-2	4	-6	-62	-16	-46	39
	447	2018-06-29 11:21:45.04	163	-299	-2031	-3	3	-7	-58	-2	-56	30
	448	2018-06-29 11:21:45.05	168	-299	-2033	-3	3	-8	-17	27	-44	-5
	449	2018-06-29 11:21:45.06	169	-294	-2034	-3	4	-8	-26	14	-40	6
	450	2018-06-29 11:21:45.07	162	-298	-2034	-4	4	-6	-26	5	-31	10
	451	2018-06-29 11:21:45.08	169	-298	-2034	-3	4	-6	-45	1	-46	22
	452	2018-06-29 11:21:45.09	168	-294	-2034	-4	4	-6	-38	2	-40	18
	453	2018-06-29 11:21:45.10	166	-301	-2030	-5	1	-6	-56	-16	-40	36
	454	2018-06-29 11:21:45.11	170	-293	-2034	-3	3	-7	-52	-10	-42	31
	455	2018-06-29 11:21:45.12	166	-297	-2036	-1	4	-8	-58	8	-66	25
	456	2018-06-29 11:21:45.13	174	-296	-2037	-3	2	-7	-49	35	-84	7
	457	2018-06-29 11:21:45.14	158	-292	-2024	-3	4	-6	-60	24	-84	18
	458	2018-06-29 11:21:45.15	166	-291	-2030	-4	5	-7	-40	6	-46	17
	459	2018-06-29 11:21:45.16	169	-297	-2032	-2	3	-8	-45	-16	-29	30
	460	2018-06-29 11:21:45.17	168	-292	-2036	-5	2	-5	-26	-13	-13	19
	461	2018-06-29 11:21:45.18	171	-300	-2030	-4	4	-7	-42	-9	-33	25
	462	2018-06-29 11:21:45.19	174	-292	-2038	-3	3	-6	-32	6	-38	13
	463	2018-06-29 11:21:45.20	166	-298	-2030	-3	3	-8	-58	0	-58	29
	464	2018-06-29 11:21:45.21	168	-296	-2025	-3	3	-8	-50	-1	-49	25
	465	2018-06-29 11:21:45.22	162	-295	-2030	-3	3	-8	-66	-19	-47	42
	466	2018-06-29 11:21:45.23	167	-300	-2035	-4	4	-7	-48	-17	-31	32
	467	2018-06-29 11:21:45.24	164	-295	-2029	-3	4	-7	-68	-30	-38	49
	468	2018-06-29 11:21:45.25	158	-299	-2036	-4	2	-8	-50	-19	-31	34
	469	2018-06-29 11:21:45.26	164	-295	-2028	-4	3	-8	-61	-28	-33	44
	470	2018-06-29 11:21:45.27	173	-293	-2027	-4	3	-6	-36	-31	-5	33
	471	2018-06-29 11:21:45.28	164	-299	-2028	-3	5	-7	-55	-41	-14	48
	472	2018-06-29 11:21:45.29	165	-298	-2031	-4	2	-6	-33	-15	-18	24
	473	2018-06-29 11:21:45.30	168	-298	-2032	-3	6	-6	-40	1	-41	19
	474	2018-06-29 11:21:45.31	164	-293	-2025	-4	2	-8	-22	18	-40	2
	475	2018-06-29 11:21:45.32	170	-300	-2031	-3	3	-9	-44	6	-50	19
	476	2018-06-29 11:21:45.33	177	-294	-2038	-3	2	-7	-16	22	-38	-3
	477	2018-06-29 11:21:45.34	173	-296	-2029	-3	3	-6	-14	26	-40	-6
	478	2018-06-29 11:21:45.35	157	-296	-2031	-3	3	-5	17	32	-15	-24
	479	2018-06-29 11:21:45.36	163	-299	-2026	-2	2	-7	-12	3	-15	4
	480	2018-06-29 11:21:45.37	170	-300	-2033	-3	2	-7	-4	9	-13	-2
	481	2018-06-29 11:21:45.38	171	-292	-2033	-3	3	-6	-32	0	-32	16
	482	2018-06-29 11:21:45.39	166	-297	-2031	-5	3	-7	-19	17	-36	1
	483	2018-06-29 11:21:45.40	166	-292	-2028	-2	4	-7	-51	13	-64	19
	484	2018-06-29 11:21:45.41	161	-297	-2031	-3	3	-6	-31	20	-51	5
	485	2018-06-29 11:21:45.42	169	-296	-2028	-4	4	-6	-48	13	-61	17
	486	2018-06-29 11:21:45.43	170	-305	-2032	-2	4	-7	-20	41	-61	-10
	487	2018-06-29 11:21:45.44	163	-304	-2040	-4	4	-6	-41	50	-91	-4
	488	2018-06-29 11:21:45.45	169	-299	-2032	-4	4	-7	-15	66	-81	-25
	489	2018-06-29 11:21:45.46	163	-295	-2035	-4	2	-6	-32	39	-71	-3
	490	2018-06-29 11:21:45.47	172	-304	-2035	-5	3	-6	-12	43	-55	-15
	491	2018-06-29 11:21:45.48	171	-292	-2031	-3	3	-7	-37	26	-63	5
	492	2018-06-29 11:21:45.49	166	-297	-2028	-3	4	-5	-39	8	-47	15
	493	2018-06-29 11:21:45.50	173	-304	-2036	-5	5	-6	-70	-16	-54	43
	494	2018-06-29 11:21:45.51	163	-292	-2035	-4	4	-8	-54	-6	-48	30
	495	2018-06-29 11:21:45.52	170	-300	-2038	-4	5	-7	-68	-8	-60	38
	496	2018-06-29 11:21:45.53	163	-297	-2038	-3	4	-9	-32	31	-63	0
	497	2018-06-29 11:21:45.54	168	-295	-2034	-4	3	-7	-48	11	-59	18
	498	2018-06-29 11:21:45.55	168	-297	-2029	-3	3	-8	-31	6	-37	12
	499	2018-06-29 11:21:45.56	165	-299	-2031	-3	3	-8	-48	-16	-32	32
	500	2018-06-29 11:21:45.57	166	-292	-2029	-3	2	-7	-33	0	-33	16
	501	2018-06-29 11:21:45.58	172	-296	-2031	-3	5	-6	-49	0	-49	24
	502	2018-06-29 11:21:45.59	164	-294	-2034	-3	4	-7	-33	17	-50	8
	503	2018-06-29 11:21:45.60	164	-298	-2033	-5	4	-7	-57	9	-66	24
	504	2018-06-29 11:21:45.61	163	-296	-2035	-3	4	-5	-37	12	-49	12
	505	2018-06-29 11:21:45.62	172	-299	-2037	-4	4	-7	-34	13	-47	10
	506	2018-06-29 11:21:45.63	165	-295	-2032	-5	3	-6	-4	25	-29	-10
	507	2018-06-29 11:21:45.64	167	-295	-2031	-4	4	-4	-35	-2	-33	18
	508	2018-06-29 11:21:45.65	161	-294	-2031	-3	3	-7	-23	-3	-20	13
	509	2018-06-29 11:21:45.66	176	-298	-2024	-3	4	-6	-40	-13	-27	26
	510	2018-06-29 11:21:45.67	173	-302	-2029	-3	3	-6	-12	-9	-3	10
	511	2018-06-29 11:21:45.68	162	-295	-2032	-3	5	-8	-28	-18	-10	23
	512	2018-06-29 11:21:45.69	167	-299	-2032	-3	5	-8	-7	2	-9	2
	513	2018-06-29 11:21:45.70	167	-296	-2037	-4	4	-7	-26	-4	-22	15
	514	2018-06-29 11:21:45.71	157	-300	-2034	-5	4	-7	-8	15	-23	-3
	515	2018-06-29 11:21:45.72	160	-298	-2033	-3	5	-6	-25	14	-39	5
	516	2018-06-29 11:21:45.73	165	-299	-2034	-4	4	-6	-4	22	-26	-9
	517	2018-06-29 11:21:45.74	165	-296	-2033	-3	5	-7	-24	7	-31	8
	518	2018-06-29 11:21:45.75	162	-305	-2031	-3	4	-6	-9	9	-18	0
	519	2018-06-29 11:21:45.76	168	-294	-2030	-4	3	-8	-24	-13	-11	18
	520	2018-06-29 11:21:45.77	161	-302	-2032	-2	4	-8	11	5	6	-8
	521	2018-06-29 11:21:45.78	169	-300	-2031	-3	3	-7	0	7	-7	-3
	522	2018-06-29 11:21:45.79	162	-301	-2032	-3	3	-7	8	8	0	-8
	523	2018-06-29 11:21:45.80	167	-301	-2033	-4	5	-7	-32	-8	-24	20
	524	2018-06-29 11:21:45.81	169	-298	-2032	-5	4	-5	-25	-11	-14	18
	525	2018-06-29 11:21:45.82	167	-294	-2035	-4	4	-8	-51	-29	-22	40
	526	2018-06-29 11:21:45.83	172	-292	-2033	-5	3	-7	-39	-33	-6	36
	527	2018-06-29 11:21:45.84	161	-298	-2031	-3	5	-7	-57	-51	-6	54
	528	2018-06-29 11:21:45.85	169	-304	-2031	-2	3	-7	-30	-36	6	33
	529	2018-06-29 11:21:45.86	166	-300	-2028	-3	5	-6	-40	-12	-28	26
	530	2018-06-29 11:21:45.87	166	-292	-2036	-2	3	-8	-20	32	-52	-6
	531	2018-06-29 11:21:45.88	158	-301	-2031	-4	4	-7	-40	33	-73	3
	532	2018-06-29 11:21:45.89	167	-291	-2029	-4	3	-7	-31	40	-71	-4
	533	2018-06-29 11:21:45.90	165	-299	-2032	-3	2	-8	-44	16	-60	14
	534	2018-06-29 11:21:45.91	167	-295	-2028	-4	3	-6	-14	19	-33	-2
	535	2018-06-29 11:21:45.92	167	-295	-2034	-4	3	-7	-29	5	-34	12
	536	2018-06-29 11:21:45.93	172	-299	-2041	-3	4	-7	-17	14	-31	1
	537	2018-06-29 11:21:45.94	170	-298	-2031	-5	4	-8	-20	21	-41	0
	538	2018-06-29 11:21:45.95	169	-294	-2029	-5	2	-7	-14	33	-47	-9
	539	2018-06-29 11:21:45.96	170	-299	-2032	-5	2	-8	-29	23	-52	3
	540	2018-06-29 11:21:45.97	164	-301	-2026	-4	4	-7	-17	19	-36	-1
	541	2018-06-29 11:21:45.98	158	-295	-2030	-3	2	-5	-40	-1	-39	20
	542	2018-06-29 11:21:45.99	167	-298	-2031	-3	3	-7	-29	11	-40	9
	543	2018-06-29 11:21:46.00	173	-298	-2035	-3	3	-7	-54	6	-60	24
	544	2018-06-29 11:21:46.01	155	-294	-2032	-4	3	-6	-36	20	-56	8
	545	2018-06-29 11:21:46.02	165	-297	-2035	-4	3	-7	-43	8	-51	17
	546	2018-06-29 11:21:46.03	167	-295	-2033	-3	2	-6	-40	7	-47	16
	547	2018-06-29 11:21:46.04	171	-296	-2039	-3	4	-7	-80	-8	-72	44
	548	2018-06-29 11:21:46.05	166	-298	-2034	-4	3	-8	-76	-6	-70	41
	549	2018-06-29 11:21:46.06	164	-303	-2029	-4	2	-7	-74	-16	-58	45
	550	2018-06-29 11:21:46.07	166	-298	-2031	-3	3	-7	-46	-2	-44	24
	551	2018-06-29 11:21:46.08	166	-294	-2024	-2	5	-8	-54	-6	-48	30
	552	2018-06-29 11:21:46.09	155	-296	-2029	-4	3	-7	-40	-6	-34	23
	553	2018-06-29 11:21:46.10	162	-295	-2027	-4	5	-7	-41	-19	-22	30
	554	2018-06-29 11:21:46.11	168	-297	-2026	-4	2	-7	-29	-13	-16	21
	555	2018-06-29 11:21:46.12	162	-302	-2030	-4	5	-6	-47	-13	-34	30
	556	2018-06-29 11:21:46.13	164	-295	-2036	-5	2	-6	-42	1	-43	20
	557	2018-06-29 11:21:46.14	174	-298	-2031	-5	2	-8	-33	9	-42	12
	558	2018-06-29 11:21:46.15	164	-298	-2032	-4	4	-7	-17	16	-33	0
	559	2018-06-29 11:21:46.16	155	-296	-2031	-4	1	-7	-31	3	-34	14
	560	2018-06-29 11:21:46.17	165	-299	-2032	-4	1	-6	-28	12	-40	8
	561	2018-06-29 11:21:46.18	170	-295	-2029	-3	3	-7	-32	14	-46	9
	562	2018-06-29 11:21:46.19	172	-298	-2038	-4	4	-7	-24	15	-39	4
	563	2018-06-29 11:21:46.20	166	-300	-2034	-4	5	-7	-33	3	-36	15
	564	2018-06-29 11:21:46.21	165	-299	-2035	-4	4	-5	-47	-2	-45	24
	565	2018-06-29 11:21:46.22	161	-298	-2030	-2	1	-7	-61	-8	-53	34
	566	2018-06-29 11:21:46.23	176	-301	-2033	-4	4	-6	-52	-4	-48	28
	567	2018-06-29 11:21:46.24	176	-297	-2029	-4	3	-6	-34	-1	-33	17
	568	2018-06-29 11:21:46.25	163	-299	-2035	-3	5	-6	-18	10	-28	4
	569	2018-06-29 11:21:46.26	174	-298	-2028	-2	3	-7	-18	19	-37	0
	570	2018-06-29 11:21:46.27	163	-296	-2027	-4	2	-7	-32	14	-46	9
	571	2018-06-29 11:21:46.28	169	-294	-2036	-3	4	-9	-56	-5	-51	30
	572	2018-06-29 11:21:46.29	168	-297	-2027	-6	4	-6	-60	-10	-50	35
	573	2018-06-29 11:21:46.30	163	-297	-2032	-5	4	-8	-44	3	-47	20
	574	2018-06-29 11:21:46.31	166	-301	-2030	-4	4	-7	-24	21	-45	1
	575	2018-06-29 11:21:46.32	167	-296	-2034	-5	4	-6	-35	8	-43	13
	576	2018-06-29 11:21:46.33	167	-291	-2031	-5	3	-9	-54	-13	-41	33
	577	2018-06-29 11:21:46.34	166	-295	-2030	-4	2	-7	-52	-11	-41	31
	578	2018-06-29 11:21:46.35	165	-296	-2029	-3	3	-8	-45	-2	-43	23
	579	2018-06-29 11:21:46.36	165	-294	-2032	-4	3	-6	-42	-8	-34	25
	580	2018-06-29 11:21:46.37	168	-297	-2034	-3	5	-6	-51	-14	-37	32
	581	2018-06-29 11:21:46.38	165	-301	-2033	-2	4	-6	-52	3	-55	24
	582	2018-06-29 11:21:46.39	166	-297	-2036	-1	6	-6	-53	4	-57	24
	583	2018-06-29 11:21:46.40	164	-304	-2033	-4	4	-8	-36	6	-42	15
	584	2018-06-29 11:21:46.41	171	-304	-2028	-3	3	-6	-33	-6	-27	19
	585	2018-06-29 11:21:46.42	162	-298	-2036	-4	5	-6	-18	-5	-13	11
	586	2018-06-29 11:21:46.43	168	-302	-2034	-5	3	-6	-28	-9	-19	18
	587	2018-06-29 11:21:46.44	168	-295	-2025	-4	4	-7	-28	-16	-12	22
	588	2018-06-29 11:21:46.45	164	-293	-2038	-5	3	-5	-27	1	-28	13
	589	2018-06-29 11:21:46.46	163	-303	-2029	-4	3	-5	-32	6	-38	13
	590	2018-06-29 11:21:46.47	173	-290	-2031	-3	2	-8	-49	-12	-37	30
	591	2018-06-29 11:21:46.48	168	-302	-2035	-3	4	-6	-34	-6	-28	20
	592	2018-06-29 11:21:46.49	156	-298	-2027	-2	3	-5	-40	-7	-33	23
	593	2018-06-29 11:21:46.50	173	-293	-2030	-3	4	-7	-24	-4	-20	14
	594	2018-06-29 11:21:46.51	156	-296	-2034	-4	3	-6	-36	-23	-13	29
	595	2018-06-29 11:21:46.52	168	-297	-2026	-2	5	-7	-32	-43	11	37
	596	2018-06-29 11:21:46.53	161	-298	-2027	-3	3	-7	-47	-47	0	47
	597	2018-06-29 11:21:46.54	163	-296	-2033	-3	3	-6	-40	-32	-8	36
	598	2018-06-29 11:21:46.55	165	-299	-2036	-4	3	-8	-45	-6	-39	25
	599	2018-06-29 11:21:46.56	173	-296	-2032	-6	4	-7	-33	7	-40	13
	600	2018-06-29 11:21:46.57	162	-296	-2032	-3	4	-7	-50	-10	-40	30
	601	2018-06-29 11:21:46.58	171	-300	-2033	-3	4	-8	-38	-19	-19	28
	602	2018-06-29 11:21:46.59	168	-294	-2026	-4	4	-8	-48	-27	-21	37
	603	2018-06-29 11:21:46.60	170	-291	-2033	-3	4	-6	-40	-7	-33	23
	604	2018-06-29 11:21:46.61	166	-294	-2038	-2	2	-6	-59	-11	-48	35
	605	2018-06-29 11:21:46.62	160	-298	-2028	-4	3	-8	-55	-20	-35	37
	606	2018-06-29 11:21:46.63	171	-297	-2035	-5	4	-8	-76	-25	-51	50
	607	2018-06-29 11:21:46.64	161	-296	-2030	-5	4	-8	-62	-15	-47	38
	608	2018-06-29 11:21:46.65	160	-294	-2031	-1	2	-7	-64	-8	-56	36
	609	2018-06-29 11:21:46.66	161	-301	-2035	-3	3	-6	-37	21	-58	8
	610	2018-06-29 11:21:46.67	159	-294	-2037	-4	5	-6	-45	25	-70	10
	611	2018-06-29 11:21:46.68	159	-295	-2034	-3	2	-6	-18	29	-47	-5
	612	2018-06-29 11:21:46.69	165	-293	-2029	-4	3	-7	-32	22	-54	5
	613	2018-06-29 11:21:46.70	160	-293	-2038	-3	3	-6	-33	18	-51	7
	614	2018-06-29 11:21:46.71	165	-295	-2032	-2	5	-6	-63	-10	-53	36
	615	2018-06-29 11:21:46.72	167	-300	-2035	-4	5	-6	-51	-11	-40	31
	616	2018-06-29 11:21:46.73	166	-298	-2034	-4	4	-6	-79	-29	-50	54
	617	2018-06-29 11:21:46.74	152	-299	-2028	-3	2	-5	-67	-17	-50	42
	618	2018-06-29 11:21:46.75	164	-301	-2028	-3	4	-6	-71	-2	-69	36
	619	2018-06-29 11:21:46.76	172	-300	-2037	-4	4	-6	-38	22	-60	8
	620	2018-06-29 11:21:46.77	166	-299	-2026	-3	3	-6	-44	11	-55	16
	621	2018-06-29 11:21:46.78	167	-295	-2034	-2	3	-7	-18	29	-47	-5
	622	2018-06-29 11:21:46.79	168	-296	-2029	-5	4	-6	-11	21	-32	-5
	623	2018-06-29 11:21:46.80	167	-299	-2036	-4	4	-6	9	17	-8	-13
	624	2018-06-29 11:21:46.81	164	-299	-2031	-4	3	-6	-18	-6	-12	12
	625	2018-06-29 11:21:46.82	169	-298	-2034	-4	3	-7	-13	-3	-10	8
	626	2018-06-29 11:21:46.83	173	-294	-2031	-4	3	-6	-17	3	-20	7
	627	2018-06-29 11:21:46.84	171	-296	-2034	-1	2	-6	0	18	-18	-9
	628	2018-06-29 11:21:46.85	170	-296	-2032	-3	3	-7	-30	17	-47	6
	629	2018-06-29 11:21:46.86	163	-296	-2036	-4	3	-7	-18	41	-59	-11
	630	2018-06-29 11:21:46.87	170	-294	-2034	-4	3	-5	-38	28	-66	5
	631	2018-06-29 11:21:46.88	164	-294	-2030	-3	2	-5	-37	6	-43	15
	632	2018-06-29 11:21:46.89	160	-296	-2030	-4	3	-5	-60	-25	-35	42
	633	2018-06-29 11:21:46.90	160	-300	-2030	-4	3	-6	-34	0	-34	17
	634	2018-06-29 11:21:46.91	168	-296	-2031	-2	3	-9	-49	0	-49	24
	635	2018-06-29 11:21:46.92	167	-295	-2036	-2	5	-7	-22	11	-33	5
	636	2018-06-29 11:21:46.93	168	-302	-2033	-4	4	-8	-38	10	-48	14
	637	2018-06-29 11:21:46.94	175	-298	-2032	-3	4	-8	-19	30	-49	-5
	638	2018-06-29 11:21:46.95	173	-296	-2031	-3	4	-8	-38	29	-67	4
	639	2018-06-29 11:21:46.96	163	-294	-2032	-4	1	-7	-27	33	-60	-3
	640	2018-06-29 11:21:46.97	170	-296	-2031	-3	5	-6	-56	9	-65	23
	641	2018-06-29 11:21:46.98	163	-296	-2030	-3	2	-7	-39	7	-46	16
	642	2018-06-29 11:21:46.99	163	-297	-2024	-3	4	-7	-56	-6	-50	31
	643	2018-06-29 11:21:47.00	165	-299	-2031	-6	3	-6	-32	6	-38	13
	644	2018-06-29 11:21:47.01	164	-292	-2034	-1	3	-7	-54	0	-54	27
	645	2018-06-29 11:21:47.02	158	-295	-2030	-4	4	-8	-29	9	-38	10
	646	2018-06-29 11:21:47.03	167	-287	-2028	-3	4	-4	-64	4	-68	30
	647	2018-06-29 11:21:47.04	165	-295	-2030	-4	4	-8	-52	20	-72	16
	648	2018-06-29 11:21:47.05	169	-301	-2034	-5	5	-5	-51	12	-63	19
	649	2018-06-29 11:21:47.06	166	-300	-2036	-4	5	-8	-11	11	-22	0
	650	2018-06-29 11:21:47.07	162	-295	-2033	-4	5	-9	-32	-18	-14	25
	651	2018-06-29 11:21:47.08	160	-295	-2033	-3	5	-7	-31	-13	-18	22
	652	2018-06-29 11:21:47.09	175	-305	-2036	-3	4	-7	-71	-20	-51	45
	653	2018-06-29 11:21:47.10	169	-298	-2036	-3	6	-8	-41	4	-45	18
	654	2018-06-29 11:21:47.11	180	-300	-2032	-5	4	-8	-35	7	-42	14
	655	2018-06-29 11:21:47.12	164	-297	-2026	-4	2	-7	16	33	-17	-24
	656	2018-06-29 11:21:47.13	162	-297	-2025	-4	5	-7	1	14	-13	-7
	657	2018-06-29 11:21:47.14	170	-298	-2030	-4	3	-6	15	17	-2	-16
	658	2018-06-29 11:21:47.15	169	-296	-2031	-3	3	-6	-14	8	-22	3
	659	2018-06-29 11:21:47.16	170	-297	-2033	-5	5	-6	1	13	-12	-7
	660	2018-06-29 11:21:47.17	160	-293	-2028	-2	3	-7	-23	-9	-14	16
	661	2018-06-29 11:21:47.18	166	-297	-2029	-4	5	-5	-17	-18	1	17
	662	2018-06-29 11:21:47.19	172	-297	-2030	-4	4	-5	-52	-27	-25	39
	663	2018-06-29 11:21:47.20	165	-295	-2035	-3	3	-6	-24	21	-45	1
	664	2018-06-29 11:21:47.21	168	-297	-2031	-3	2	-5	-45	27	-72	9
	665	2018-06-29 11:21:47.22	163	-303	-2036	-2	1	-6	-22	32	-54	-5
	666	2018-06-29 11:21:47.23	161	-298	-2029	-3	4	-6	-34	8	-42	13
	667	2018-06-29 11:21:47.24	166	-295	-2028	-4	3	-6	-6	8	-14	-1
	668	2018-06-29 11:21:47.25	169	-296	-2031	-4	3	-7	-29	-25	-4	27
	669	2018-06-29 11:21:47.26	158	-292	-2032	-3	3	-6	-10	-12	2	11
	670	2018-06-29 11:21:47.27	166	-297	-2033	-3	2	-6	-35	-14	-21	24
	671	2018-06-29 11:21:47.28	169	-300	-2026	-2	2	-6	-11	16	-27	-2
	672	2018-06-29 11:21:47.29	166	-302	-2031	-2	4	-6	-29	8	-37	10
	673	2018-06-29 11:21:47.30	164	-305	-2026	-4	4	-7	-22	12	-34	5
	674	2018-06-29 11:21:47.31	165	-296	-2033	-4	4	-7	-48	1	-49	23
	675	2018-06-29 11:21:47.32	164	-297	-2029	-4	4	-8	-30	3	-33	13
	676	2018-06-29 11:21:47.33	166	-301	-2031	-5	4	-10	-42	-18	-24	30
	677	2018-06-29 11:21:47.34	161	-299	-2034	-4	4	-5	-33	-26	-7	29
	678	2018-06-29 11:21:47.35	168	-297	-2035	-5	3	-8	-43	-14	-29	28
	679	2018-06-29 11:21:47.36	158	-304	-2032	-3	3	-6	-4	32	-36	-14
	680	2018-06-29 11:21:47.37	173	-294	-2031	-2	3	-5	-21	26	-47	-2
	681	2018-06-29 11:21:47.38	166	-293	-2032	-3	3	-8	-19	15	-34	2
	682	2018-06-29 11:21:47.39	167	-300	-2029	-2	3	-6	-47	-3	-44	25
	683	2018-06-29 11:21:47.40	172	-299	-2029	-4	4	-8	-25	12	-37	6
	684	2018-06-29 11:21:47.41	162	-297	-2031	-6	2	-7	-38	12	-50	13
	685	2018-06-29 11:21:47.42	176	-293	-2040	-4	4	-7	-36	24	-60	6
	686	2018-06-29 11:21:47.43	168	-298	-2029	-4	5	-9	-75	-3	-72	39
	687	2018-06-29 11:21:47.44	169	-298	-2032	-5	5	-5	-68	-5	-63	36
	688	2018-06-29 11:21:47.45	170	-300	-2030	-3	4	-6	-70	-19	-51	44
	689	2018-06-29 11:21:47.46	158	-295	-2028	-2	6	-7	-34	-3	-31	18
	690	2018-06-29 11:21:47.47	165	-297	-2033	-3	2	-6	-39	-6	-33	22
	691	2018-06-29 11:21:47.48	165	-301	-2028	-4	3	-8	-30	1	-31	14
	692	2018-06-29 11:21:47.49	156	-297	-2034	-5	2	-7	-50	-14	-36	32
	693	2018-06-29 11:21:47.50	165	-300	-2037	-5	2	-6	-28	-2	-26	15
	694	2018-06-29 11:21:47.51	167	-298	-2030	-4	4	-6	-24	2	-26	11
	695	2018-06-29 11:21:47.52	167	-298	-2036	-4	1	-7	-15	4	-19	5
	696	2018-06-29 11:21:47.53	171	-296	-2033	-4	4	-7	-41	-9	-32	25
	697	2018-06-29 11:21:47.54	165	-292	-2026	-3	7	-7	-37	0	-37	18
	698	2018-06-29 11:21:47.55	157	-299	-2026	-3	2	-7	-56	-2	-54	29
	699	2018-06-29 11:21:47.56	177	-300	-2033	-2	5	-8	-31	22	-53	4
	700	2018-06-29 11:21:47.57	161	-299	-2029	-4	4	-6	-28	24	-52	2
	701	2018-06-29 11:21:47.58	164	-304	-2033	-2	2	-6	-24	25	-49	0
	702	2018-06-29 11:21:47.59	165	-298	-2032	-3	3	-5	-35	12	-47	11
	703	2018-06-29 11:21:47.60	162	-300	-2032	-4	3	-6	-12	17	-29	-2
	704	2018-06-29 11:21:47.61	160	-301	-2028	-2	3	-6	-13	17	-30	-2
	705	2018-06-29 11:21:47.62	166	-300	-2033	-4	4	-6	-7	24	-31	-8
	706	2018-06-29 11:21:47.63	158	-294	-2032	-2	5	-6	-11	31	-42	-10
	707	2018-06-29 11:21:47.64	168	-297	-2033	-3	0	-6	-12	27	-39	-7
	708	2018-06-29 11:21:47.65	167	-297	-2034	-2	3	-8	-38	8	-46	15
	709	2018-06-29 11:21:47.66	159	-291	-2028	-4	5	-5	-45	3	-48	21
	710	2018-06-29 11:21:47.67	173	-297	-2030	-3	3	-6	-59	-11	-48	35
	711	2018-06-29 11:21:47.68	161	-295	-2025	-4	3	-5	-57	-6	-51	31
	712	2018-06-29 11:21:47.69	160	-291	-2029	-3	4	-5	-67	-14	-53	40
	713	2018-06-29 11:21:47.70	159	-297	-2034	-5	3	-7	-71	-28	-43	49
	714	2018-06-29 11:21:47.71	164	-298	-2035	-3	5	-7	-69	-45	-24	57
	715	2018-06-29 11:21:47.72	164	-295	-2037	-4	4	-8	-54	-32	-22	43
	716	2018-06-29 11:21:47.73	169	-299	-2033	-5	3	-8	-38	-7	-31	22
	717	2018-06-29 11:21:47.74	165	-302	-2033	-5	6	-7	-15	7	-22	4
	718	2018-06-29 11:21:47.75	166	-297	-2035	-3	2	-6	-10	-2	-8	6
	719	2018-06-29 11:21:47.76	165	-296	-2035	-3	3	-8	-3	7	-10	-2
	720	2018-06-29 11:21:47.77	160	-305	-2038	-3	3	-6	-21	-2	-19	11
	721	2018-06-29 11:21:47.78	171	-300	-2034	-2	4	-6	-40	-12	-28	26
	722	2018-06-29 11:21:47.79	164	-297	-2030	-3	3	-7	-39	-4	-35	21
	723	2018-06-29 11:21:47.80	170	-299	-2031	-4	4	-8	-38	-8	-30	23
	724	2018-06-29 11:21:47.81	169	-297	-2031	-5	5	-8	-36	0	-36	18
	725	2018-06-29 11:21:47.82	163	-296	-2026	-3	6	-7	-29	16	-45	6
	726	2018-06-29 11:21:47.83	161	-297	-2031	-2	3	-6	-33	15	-48	9
	727	2018-06-29 11:21:47.84	171	-298	-2026	-4	4	-5	-43	8	-51	17
	728	2018-06-29 11:21:47.85	168	-298	-2036	-4	3	-7	-39	4	-43	17
	729	2018-06-29 11:21:47.86	170	-297	-2032	-4	3	-7	-37	8	-45	14
	730	2018-06-29 11:21:47.87	171	-298	-2030	-4	3	-6	-32	15	-47	8
	731	2018-06-29 11:21:47.88	175	-295	-2028	-3	2	-8	-43	9	-52	17
	732	2018-06-29 11:21:47.89	168	-299	-2033	-3	6	-8	-41	-16	-25	28
	733	2018-06-29 11:21:47.90	166	-297	-2032	-4	4	-8	-35	-21	-14	28
	734	2018-06-29 11:21:47.91	170	-299	-2034	-3	3	-7	-30	-12	-18	21
	735	2018-06-29 11:21:47.92	166	-301	-2034	-4	4	-6	-30	-3	-27	16
	736	2018-06-29 11:21:47.93	169	-292	-2035	-3	4	-5	-13	9	-22	2
	737	2018-06-29 11:21:47.94	173	-299	-2028	-3	5	-8	0	3	-3	-1
	738	2018-06-29 11:21:47.95	172	-301	-2032	-5	6	-6	8	0	8	-4
	739	2018-06-29 11:21:47.96	172	-296	-2032	-6	5	-7	-17	-12	-5	14
	740	2018-06-29 11:21:47.97	163	-302	-2027	-2	3	-7	-31	-11	-20	21
	741	2018-06-29 11:21:47.98	168	-301	-2034	-3	4	-7	-38	-4	-34	21
	742	2018-06-29 11:21:47.99	167	-295	-2032	-3	3	-8	-33	-5	-28	19
	743	2018-06-29 11:21:48.00	166	-296	-2031	-4	4	-6	-28	3	-31	12
	744	2018-06-29 11:21:48.01	172	-299	-2030	-2	6	-7	-24	3	-27	10
	745	2018-06-29 11:21:48.02	163	-292	-2029	-2	3	-7	-19	2	-21	8
	746	2018-06-29 11:21:48.03	173	-291	-2028	-4	5	-7	5	11	-6	-8
	747	2018-06-29 11:21:48.04	170	-303	-2032	-4	3	-7	5	8	-3	-6
	748	2018-06-29 11:21:48.05	169	-291	-2033	-3	4	-8	-3	11	-14	-4
	749	2018-06-29 11:21:48.06	163	-300	-2029	-2	3	-8	-26	6	-32	10
	750	2018-06-29 11:21:48.07	161	-298	-2030	-4	2	-6	-27	-2	-25	14
	751	2018-06-29 11:21:48.08	162	-296	-2032	-2	2	-6	-43	-12	-31	27
	752	2018-06-29 11:21:48.09	163	-292	-2029	-3	2	-7	-30	-5	-25	17
	753	2018-06-29 11:21:48.10	167	-296	-2029	-4	2	-6	-28	-1	-27	14
	754	2018-06-29 11:21:48.11	166	-298	-2029	-4	4	-6	-2	20	-22	-9
	755	2018-06-29 11:21:48.12	172	-299	-2033	-3	3	-7	-9	19	-28	-5
	756	2018-06-29 11:21:48.13	161	-298	-2034	-4	3	-7	-7	0	-7	3
	757	2018-06-29 11:21:48.14	157	-295	-2030	-4	5	-6	-28	-19	-9	23
	758	2018-06-29 11:21:48.15	157	-302	-2033	-4	4	-6	-8	7	-15	0
	759	2018-06-29 11:21:48.16	158	-296	-2029	-3	0	-7	-8	18	-26	-5
	760	2018-06-29 11:21:48.17	163	-299	-2027	-2	5	-7	11	29	-18	-20
	761	2018-06-29 11:21:48.18	165	-295	-2038	-4	5	-6	-16	13	-29	1
	762	2018-06-29 11:21:48.19	169	-298	-2032	-4	3	-5	-22	10	-32	6
	763	2018-06-29 11:21:48.20	165	-295	-2030	-4	3	-7	-44	-3	-41	23
	764	2018-06-29 11:21:48.21	173	-301	-2032	-3	5	-7	-29	-8	-21	18
	765	2018-06-29 11:21:48.22	171	-297	-2030	-3	3	-6	-40	-18	-22	29
	766	2018-06-29 11:21:48.23	168	-292	-2028	-4	2	-6	-22	-4	-18	13
	767	2018-06-29 11:21:48.24	171	-297	-2025	-5	1	-7	-32	3	-35	14
	768	2018-06-29 11:21:48.25	167	-297	-2026	-4	5	-7	-5	18	-23	-6
	769	2018-06-29 11:21:48.26	162	-289	-2035	-5	3	-8	-17	7	-24	5
	770	2018-06-29 11:21:48.27	173	-299	-2031	-3	2	-8	-5	18	-23	-6
	771	2018-06-29 11:21:48.28	168	-299	-2033	-2	4	-8	-43	-6	-37	24
	772	2018-06-29 11:21:48.29	165	-293	-2039	-4	5	-7	-44	-18	-26	31
	773	2018-06-29 11:21:48.30	168	-291	-2032	-4	2	-7	-56	-20	-36	38
	774	2018-06-29 11:21:48.31	172	-299	-2027	-4	4	-6	-24	3	-27	10
	775	2018-06-29 11:21:48.32	158	-299	-2028	-2	4	-8	-35	-1	-34	18
	776	2018-06-29 11:21:48.33	160	-295	-2034	-2	2	-8	-23	1	-24	11
	777	2018-06-29 11:21:48.34	164	-294	-2033	-5	3	-6	-34	-14	-20	24
	778	2018-06-29 11:21:48.35	168	-296	-2030	-3	4	-6	-23	-6	-17	14
	779	2018-06-29 11:21:48.36	162	-299	-2033	-5	2	-6	-51	-12	-39	31
	780	2018-06-29 11:21:48.37	170	-293	-2038	-3	5	-8	-30	5	-35	12
	781	2018-06-29 11:21:48.38	168	-294	-2031	-3	5	-6	-56	-17	-39	36
	782	2018-06-29 11:21:48.39	163	-295	-2031	-3	2	-8	-47	-9	-38	28
	783	2018-06-29 11:21:48.40	162	-297	-2035	-4	4	-6	-79	-8	-71	43
	784	2018-06-29 11:21:48.41	165	-299	-2029	-3	3	-6	-48	25	-73	11
	785	2018-06-29 11:21:48.42	165	-300	-2035	-5	3	-7	-67	9	-76	29
	786	2018-06-29 11:21:48.43	161	-299	-2031	-4	5	-8	-41	5	-46	18
	787	2018-06-29 11:21:48.44	167	-302	-2028	-2	3	-7	-60	-15	-45	37
	788	2018-06-29 11:21:48.45	160	-297	-2033	-1	3	-8	-52	-2	-50	27
	789	2018-06-29 11:21:48.46	161	-300	-2026	-4	5	-7	-80	-16	-64	48
	790	2018-06-29 11:21:48.47	163	-298	-2029	-3	3	-8	-54	-10	-44	32
	791	2018-06-29 11:21:48.48	165	-293	-2027	-3	4	-6	-72	-28	-44	50
	792	2018-06-29 11:21:48.49	168	-300	-2038	-3	4	-8	-55	-12	-43	33
	793	2018-06-29 11:21:48.50	161	-296	-2033	-3	4	-6	-70	-10	-60	40
	794	2018-06-29 11:21:48.51	171	-299	-2038	-4	3	-8	-41	4	-45	18
	795	2018-06-29 11:21:48.52	175	-297	-2029	-3	2	-8	-51	-2	-49	26
	796	2018-06-29 11:21:48.53	171	-295	-2024	-3	4	-7	-19	15	-34	2
	797	2018-06-29 11:21:48.54	157	-299	-2031	-4	4	-9	-30	5	-35	12
	798	2018-06-29 11:21:48.55	172	-294	-2033	-4	4	-6	-13	19	-32	-3
	799	2018-06-29 11:21:48.56	167	-295	-2030	-2	2	-6	-30	4	-34	13
	800	2018-06-29 11:21:48.57	167	-301	-2029	-2	3	-6	-10	19	-29	-4
	801	2018-06-29 11:21:48.58	162	-300	-2033	-5	4	-6	-44	7	-51	18
	802	2018-06-29 11:21:48.59	165	-298	-2037	-4	4	-5	-31	29	-60	1
	803	2018-06-29 11:21:48.60	174	-295	-2028	-4	4	-6	-59	22	-81	18
	804	2018-06-29 11:21:48.61	165	-301	-2032	-4	3	-7	-33	33	-66	0
	805	2018-06-29 11:21:48.62	172	-297	-2027	-4	4	-5	-36	21	-57	7
	806	2018-06-29 11:21:48.63	162	-301	-2038	-3	3	-8	-7	30	-37	-11
	807	2018-06-29 11:21:48.64	163	-292	-2029	-3	4	-5	-33	10	-43	11
	808	2018-06-29 11:21:48.65	162	-300	-2028	-4	5	-7	-31	4	-35	13
	809	2018-06-29 11:21:48.66	170	-298	-2028	-3	3	-6	-71	-20	-51	45
	810	2018-06-29 11:21:48.67	167	-299	-2036	-3	4	-7	-57	0	-57	28
	811	2018-06-29 11:21:48.68	162	-299	-2033	-4	2	-6	-64	8	-72	28
	812	2018-06-29 11:21:48.69	168	-302	-2030	-4	3	-6	-23	43	-66	-10
	813	2018-06-29 11:21:48.70	164	-300	-2032	-3	5	-7	-48	36	-84	6
	814	2018-06-29 11:21:48.71	177	-295	-2030	-6	4	-6	-39	33	-72	3
	815	2018-06-29 11:21:48.72	168	-300	-2032	-5	2	-6	-52	3	-55	24
	816	2018-06-29 11:21:48.73	169	-298	-2030	-6	3	-8	-5	11	-16	-3
	817	2018-06-29 11:21:48.74	163	-294	-2032	-4	4	-6	-30	-3	-27	16
	818	2018-06-29 11:21:48.75	173	-292	-2033	-5	3	-6	-30	11	-41	9
	819	2018-06-29 11:21:48.76	164	-299	-2035	-3	4	-6	-64	6	-70	29
	820	2018-06-29 11:21:48.77	163	-300	-2029	-4	3	-7	-36	15	-51	10
	821	2018-06-29 11:21:48.78	174	-296	-2032	-3	5	-7	-46	-3	-43	24
	822	2018-06-29 11:21:48.79	169	-294	-2029	-4	4	-7	-26	17	-43	4
	823	2018-06-29 11:21:48.80	167	-296	-2030	-4	3	-6	-32	26	-58	3
	824	2018-06-29 11:21:48.81	175	-298	-2027	-4	4	-6	2	42	-40	-22
	825	2018-06-29 11:21:48.82	168	-300	-2033	-3	2	-8	0	38	-38	-19
	826	2018-06-29 11:21:48.83	166	-299	-2034	-3	4	-8	18	45	-27	-31
	827	2018-06-29 11:21:48.84	166	-296	-2035	-2	2	-7	-20	16	-36	2
	828	2018-06-29 11:21:48.85	168	-295	-2035	-3	2	-8	-11	-10	-1	10
	829	2018-06-29 11:21:48.86	165	-307	-2034	-3	3	-7	-35	-35	0	35
	830	2018-06-29 11:21:48.87	162	-298	-2032	-4	2	-6	-27	-25	-2	26
	831	2018-06-29 11:21:48.88	167	-301	-2037	-1	5	-7	-61	-28	-33	44
	832	2018-06-29 11:21:48.89	158	-306	-2033	-4	4	-6	-49	-19	-30	34
	833	2018-06-29 11:21:48.90	161	-292	-2032	-1	3	-9	-63	-29	-34	46
	834	2018-06-29 11:21:48.91	165	-300	-2031	-4	3	-6	-30	-7	-23	18
	835	2018-06-29 11:21:48.92	167	-296	-2031	-5	5	-8	-31	2	-33	14
	836	2018-06-29 11:21:48.93	164	-296	-2037	-5	3	-6	-7	20	-27	-6
	837	2018-06-29 11:21:48.94	164	-292	-2029	-4	3	-8	-31	12	-43	9
	838	2018-06-29 11:21:48.95	166	-295	-2026	-4	4	-7	-11	18	-29	-3
	839	2018-06-29 11:21:48.96	172	-297	-2028	-3	4	-6	-23	2	-25	10
	840	2018-06-29 11:21:48.97	166	-298	-2027	-4	3	-8	-34	-8	-26	21
	841	2018-06-29 11:21:48.98	166	-301	-2036	-4	3	-5	-63	-4	-59	33
	842	2018-06-29 11:21:48.99	163	-296	-2034	-5	4	-6	-41	16	-57	12
	843	2018-06-29 11:21:49.00	163	-301	-2029	-3	4	-7	-44	18	-62	13
	844	2018-06-29 11:21:49.01	166	-302	-2030	-2	4	-7	-42	23	-65	9
	845	2018-06-29 11:21:49.02	162	-294	-2030	-5	2	-5	-92	-19	-73	55
	846	2018-06-29 11:21:49.03	164	-295	-2030	-4	4	-6	-82	-28	-54	55
	847	2018-06-29 11:21:49.04	170	-293	-2028	-4	3	-7	-81	-30	-51	55
	848	2018-06-29 11:21:49.05	170	-294	-2031	-4	4	-7	-50	-4	-46	27
	849	2018-06-29 11:21:49.06	161	-300	-2025	-4	3	-7	-54	-1	-53	27
	850	2018-06-29 11:21:49.07	161	-295	-2027	-3	3	-8	-36	0	-36	18
	851	2018-06-29 11:21:49.08	169	-296	-2032	-3	4	-7	-36	-18	-18	27
	852	2018-06-29 11:21:49.09	166	-300	-2037	-5	3	-7	-17	-10	-7	13
	853	2018-06-29 11:21:49.10	166	-296	-2033	-3	4	-6	-41	-27	-14	34
	854	2018-06-29 11:21:49.11	175	-300	-2032	-3	4	-6	-36	-28	-8	32
	855	2018-06-29 11:21:49.12	166	-303	-2032	-2	4	-7	-45	-27	-18	36
	856	2018-06-29 11:21:49.13	161	-299	-2024	-3	3	-6	-31	-13	-18	22
	857	2018-06-29 11:21:49.14	166	-297	-2032	-5	4	-6	-51	-29	-22	40
	858	2018-06-29 11:21:49.15	163	-296	-2030	-5	3	-6	-41	-31	-10	36
	859	2018-06-29 11:21:49.16	162	-303	-2029	-4	2	-7	-30	-9	-21	19
	860	2018-06-29 11:21:49.17	173	-299	-2032	-3	4	-7	-19	3	-22	8
	861	2018-06-29 11:21:49.18	163	-301	-2030	-3	2	-5	-37	-6	-31	21
	862	2018-06-29 11:21:49.19	167	-301	-2033	-3	3	-7	-25	-1	-24	13
	863	2018-06-29 11:21:49.20	175	-297	-2034	-3	4	-7	-32	7	-39	12
	864	2018-06-29 11:21:49.21	160	-299	-2033	-4	4	-7	-21	30	-51	-4
	865	2018-06-29 11:21:49.22	156	-297	-2030	-3	2	-7	-35	20	-55	7
	866	2018-06-29 11:21:49.23	166	-296	-2031	-4	3	-6	-24	26	-50	-1
	867	2018-06-29 11:21:49.24	166	-296	-2035	-3	4	-7	-38	18	-56	10
	868	2018-06-29 11:21:49.25	168	-294	-2038	-4	6	-8	-32	12	-44	10
	869	2018-06-29 11:21:49.26	166	-298	-2035	-4	5	-6	-30	4	-34	13
	870	2018-06-29 11:21:49.27	161	-298	-2030	-3	4	-6	-15	12	-27	1
	871	2018-06-29 11:21:49.28	164	-295	-2029	-3	2	-9	-20	8	-28	6
	872	2018-06-29 11:21:49.29	167	-296	-2031	-3	5	-8	-6	16	-22	-5
	873	2018-06-29 11:21:49.30	171	-293	-2029	-2	3	-8	-16	4	-20	6
	874	2018-06-29 11:21:49.31	170	-298	-2036	-3	3	-8	-16	10	-26	3
	875	2018-06-29 11:21:49.32	170	-301	-2030	-3	2	-7	-27	-5	-22	16
	876	2018-06-29 11:21:49.33	166	-298	-2025	-3	4	-5	-30	1	-31	14
	877	2018-06-29 11:21:49.34	179	-301	-2034	-4	5	-7	-30	4	-34	13
	878	2018-06-29 11:21:49.35	163	-302	-2034	-4	3	-5	-47	0	-47	23
	879	2018-06-29 11:21:49.36	174	-302	-2031	-4	4	-7	-66	-26	-40	46
	880	2018-06-29 11:21:49.37	166	-299	-2028	-4	5	-7	-81	-44	-37	62
	881	2018-06-29 11:21:49.38	162	-296	-2036	-2	5	-7	-66	-34	-32	50
	882	2018-06-29 11:21:49.39	167	-294	-2035	-4	3	-6	-54	-14	-40	34
	883	2018-06-29 11:21:49.40	166	-299	-2029	-4	3	-8	-48	10	-58	19
	884	2018-06-29 11:21:49.41	171	-294	-2030	-3	5	-5	-61	2	-63	29
	885	2018-06-29 11:21:49.42	171	-293	-2031	-5	4	-7	-74	-17	-57	45
	886	2018-06-29 11:21:49.43	172	-302	-2036	-5	3	-8	-68	-25	-43	46
	887	2018-06-29 11:21:49.44	165	-296	-2033	-4	2	-6	-65	-24	-41	44
	888	2018-06-29 11:21:49.45	156	-301	-2030	-3	3	-8	-63	-20	-43	41
	889	2018-06-29 11:21:49.46	161	-297	-2032	-3	3	-6	-47	-17	-30	32
	890	2018-06-29 11:21:49.47	168	-299	-2035	-4	4	-6	-42	-21	-21	31
	891	2018-06-29 11:21:49.48	159	-298	-2034	-4	3	-6	-37	-25	-12	31
	892	2018-06-29 11:21:49.49	173	-295	-2036	-2	2	-7	-61	-29	-32	45
	893	2018-06-29 11:21:49.50	163	-291	-2027	-4	3	-7	-51	-13	-38	32
	894	2018-06-29 11:21:49.51	164	-292	-2034	-4	3	-7	-46	-10	-36	28
	895	2018-06-29 11:21:49.52	176	-308	-2030	-4	3	-7	-44	-9	-35	26
	896	2018-06-29 11:21:49.53	173	-299	-2033	-4	3	-7	-61	-26	-35	43
	897	2018-06-29 11:21:49.54	177	-294	-2032	-3	3	-7	-67	-18	-49	42
	898	2018-06-29 11:21:49.55	154	-298	-2036	-4	3	-8	-76	-13	-63	44
	899	2018-06-29 11:21:49.56	163	-294	-2035	-4	2	-10	-66	-18	-48	42
	900	2018-06-29 11:21:49.57	159	-291	-2035	-5	4	-8	-82	-30	-52	56
	901	2018-06-29 11:21:49.58	167	-306	-2031	-4	3	-7	-66	-20	-46	43
	902	2018-06-29 11:21:49.59	165	-303	-2028	-3	2	-8	-91	-31	-60	61
	903	2018-06-29 11:21:49.60	184	-302	-2032	-3	5	-7	-78	-23	-55	50
	904	2018-06-29 11:21:49.61	176	-300	-2034	-2	2	-7	-92	-36	-56	64
	905	2018-06-29 11:21:49.62	167	-293	-2032	-1	3	-9	-78	-19	-59	48
	906	2018-06-29 11:21:49.63	171	-294	-2030	-4	4	-7	-102	-42	-60	72
	907	2018-06-29 11:21:49.64	157	-299	-2037	-3	6	-5	-84	-32	-52	58
	908	2018-06-29 11:21:49.65	171	-293	-2036	-3	4	-8	-91	-24	-67	57
	909	2018-06-29 11:21:49.66	166	-303	-2027	-3	4	-6	-81	-20	-61	50
	910	2018-06-29 11:21:49.67	171	-298	-2025	-3	6	-7	-104	-30	-74	67
	911	2018-06-29 11:21:49.68	171	-293	-2035	-4	2	-9	-85	-25	-60	55
	912	2018-06-29 11:21:49.69	163	-298	-2027	-4	2	-8	-101	-36	-65	68
	913	2018-06-29 11:21:49.70	158	-288	-2027	-6	3	-8	-89	-28	-61	58
	914	2018-06-29 11:21:49.71	164	-293	-2035	-3	3	-7	-100	-41	-59	70
	915	2018-06-29 11:21:49.72	164	-293	-2033	-2	4	-6	-87	-25	-62	56
	916	2018-06-29 11:21:49.73	156	-303	-2038	-3	3	-7	-108	-19	-89	63
	917	2018-06-29 11:21:49.74	164	-300	-2030	-3	4	-8	-89	5	-94	42
	918	2018-06-29 11:21:49.75	171	-291	-2032	-4	3	-7	-102	16	-118	43
	919	2018-06-29 11:21:49.76	176	-294	-2028	-3	4	-6	-87	21	-108	33
	920	2018-06-29 11:21:49.77	162	-287	-2036	-3	4	-7	-104	-6	-98	55
	921	2018-06-29 11:21:49.78	166	-290	-2034	-3	4	-7	-82	-11	-71	46
	922	2018-06-29 11:21:49.79	168	-295	-2030	-3	4	-7	-92	-20	-72	56
	923	2018-06-29 11:21:49.80	170	-302	-2030	-3	3	-6	-68	-10	-58	39
	924	2018-06-29 11:21:49.81	167	-292	-2028	-3	3	-8	-83	-20	-63	51
	925	2018-06-29 11:21:49.82	176	-302	-2038	-2	4	-6	-64	-9	-55	36
	926	2018-06-29 11:21:49.83	174	-296	-2032	-4	4	-5	-98	-28	-70	63
	927	2018-06-29 11:21:49.84	174	-291	-2030	-4	3	-6	-76	-11	-65	43
	928	2018-06-29 11:21:49.85	157	-300	-2036	-4	3	-7	-88	-17	-71	52
	929	2018-06-29 11:21:49.86	160	-300	-2030	-5	5	-7	-79	-11	-68	45
	930	2018-06-29 11:21:49.87	166	-295	-2024	-5	4	-6	-110	-21	-89	65
	931	2018-06-29 11:21:49.88	175	-301	-2033	-4	4	-5	-86	-5	-81	45
	932	2018-06-29 11:21:49.89	169	-304	-2034	-4	5	-6	-106	-8	-98	57
	933	2018-06-29 11:21:49.90	171	-294	-2029	-3	4	-7	-84	-6	-78	45
	934	2018-06-29 11:21:49.91	161	-297	-2030	-3	6	-7	-123	-40	-83	81
	935	2018-06-29 11:21:49.92	159	-290	-2036	-3	4	-6	-103	-34	-69	68
	936	2018-06-29 11:21:49.93	158	-290	-2034	-3	3	-8	-122	-52	-70	87
	937	2018-06-29 11:21:49.94	155	-300	-2029	-4	5	-8	-107	-49	-58	78
	938	2018-06-29 11:21:49.95	166	-302	-2033	-4	3	-6	-129	-63	-66	96
	939	2018-06-29 11:21:49.96	165	-301	-2032	-3	3	-6	-108	-45	-63	76
	940	2018-06-29 11:21:49.97	187	-299	-2032	-3	4	-5	-129	-33	-96	81
	941	2018-06-29 11:21:49.98	164	-297	-2031	-4	4	-7	-96	-9	-87	52
	942	2018-06-29 11:21:49.99	170	-292	-2034	-5	4	-6	-124	-12	-112	68
	943	2018-06-29 11:21:50.00	162	-297	-2028	-5	2	-7	-88	26	-114	31
	944	2018-06-29 11:21:50.01	166	-308	-2034	-2	4	-8	-80	26	-106	27
	945	2018-06-29 11:21:50.02	160	-305	-2031	-2	3	-7	-56	12	-68	22
	946	2018-06-29 11:21:50.03	174	-301	-2027	-5	4	-7	-79	-7	-72	43
	947	2018-06-29 11:21:50.04	171	-297	-2031	-4	3	-6	-71	-9	-62	40
	948	2018-06-29 11:21:50.05	166	-293	-2031	-2	4	-7	-104	-19	-85	61
	949	2018-06-29 11:21:50.06	163	-292	-2031	-5	3	-7	-75	-7	-68	41
	950	2018-06-29 11:21:50.07	165	-296	-2037	-3	5	-7	-102	-16	-86	59
	951	2018-06-29 11:21:50.08	159	-302	-2027	-4	3	-7	-64	3	-67	30
	952	2018-06-29 11:21:50.09	164	-298	-2036	-4	1	-7	-100	-23	-77	61
	953	2018-06-29 11:21:50.10	161	-298	-2029	-3	4	-8	-90	-23	-67	56
	954	2018-06-29 11:21:50.11	170	-302	-2035	-3	4	-6	-124	-45	-79	84
	955	2018-06-29 11:21:50.12	165	-295	-2032	-4	2	-6	-94	-23	-71	58
	956	2018-06-29 11:21:50.13	176	-290	-2035	-5	6	-5	-101	-17	-84	59
	957	2018-06-29 11:21:50.14	161	-291	-2036	-4	3	-8	-55	10	-65	22
	958	2018-06-29 11:21:50.15	172	-298	-2029	-4	3	-9	-72	12	-84	30
	959	2018-06-29 11:21:50.16	165	-297	-2027	-3	3	-6	-45	34	-79	5
	960	2018-06-29 11:21:50.17	164	-299	-2034	-3	2	-7	-73	9	-82	32
	961	2018-06-29 11:21:50.18	173	-304	-2027	-2	2	-8	-47	9	-56	19
	962	2018-06-29 11:21:50.19	171	-297	-2032	-4	3	-6	-82	-23	-59	52
	963	2018-06-29 11:21:50.20	175	-296	-2029	-3	2	-8	-63	-14	-49	38
	964	2018-06-29 11:21:50.21	168	-296	-2032	-5	3	-6	-88	-29	-59	58
	965	2018-06-29 11:21:50.22	159	-290	-2033	-3	5	-7	-67	1	-68	33
	966	2018-06-29 11:21:50.23	169	-297	-2033	-5	2	-7	-97	3	-100	47
	967	2018-06-29 11:21:50.24	164	-298	-2031	-4	2	-6	-76	15	-91	30
	968	2018-06-29 11:21:50.25	165	-299	-2033	-3	3	-6	-85	2	-87	41
	969	2018-06-29 11:21:50.26	173	-296	-2031	-3	0	-8	-38	12	-50	13
	970	2018-06-29 11:21:50.27	165	-291	-2038	-3	2	-6	-72	-14	-58	43
	971	2018-06-29 11:21:50.28	159	-293	-2029	-4	3	-7	-58	4	-62	27
	972	2018-06-29 11:21:50.29	161	-298	-2032	-1	3	-7	-90	-5	-85	47
	973	2018-06-29 11:21:50.30	165	-294	-2039	-4	3	-7	-72	15	-87	28
	974	2018-06-29 11:21:50.31	167	-300	-2035	-1	5	-7	-96	-2	-94	49
	975	2018-06-29 11:21:50.32	169	-298	-2032	-3	3	-8	-64	-9	-55	36
	976	2018-06-29 11:21:50.33	161	-295	-2030	-5	4	-7	-82	-22	-60	52
	977	2018-06-29 11:21:50.34	174	-299	-2031	-4	3	-7	-37	11	-48	13
	978	2018-06-29 11:21:50.35	165	-296	-2027	-4	3	-7	-46	16	-62	15
	979	2018-06-29 11:21:50.36	168	-301	-2025	-4	6	-5	-6	34	-40	-14
	980	2018-06-29 11:21:50.37	160	-299	-2028	-2	5	-7	-50	0	-50	25
	981	2018-06-29 11:21:50.38	164	-305	-2033	-4	1	-7	-51	-3	-48	27
	982	2018-06-29 11:21:50.39	160	-296	-2034	-5	4	-7	-83	-21	-62	52
	983	2018-06-29 11:21:50.40	160	-297	-2034	-4	3	-8	-55	6	-61	24
	984	2018-06-29 11:21:50.41	172	-299	-2029	-3	4	-7	-58	9	-67	24
	985	2018-06-29 11:21:50.42	171	-297	-2032	-3	4	-5	-11	34	-45	-11
	986	2018-06-29 11:21:50.43	167	-297	-2028	-2	5	-7	-27	18	-45	4
	987	2018-06-29 11:21:50.44	171	-295	-2035	-4	3	-7	-2	17	-19	-7
	988	2018-06-29 11:21:50.45	172	-295	-2025	-3	2	-6	-39	-18	-21	28
	989	2018-06-29 11:21:50.46	172	-297	-2033	-4	3	-5	-12	24	-36	-6
	990	2018-06-29 11:21:50.47	173	-294	-2041	-5	4	-6	-53	24	-77	14
	991	2018-06-29 11:21:50.48	163	-293	-2033	-4	4	-7	-62	19	-81	21
	992	2018-06-29 11:21:50.49	169	-298	-2029	-5	5	-5	-110	-35	-75	72
	993	2018-06-29 11:21:50.50	167	-303	-2033	-4	4	-7	-110	-50	-60	80
	994	2018-06-29 11:21:50.51	163	-302	-2036	-3	4	-6	-138	-65	-73	101
	995	2018-06-29 11:21:50.52	166	-302	-2032	-4	4	-8	-88	-20	-68	54
	996	2018-06-29 11:21:50.53	166	-303	-2035	-5	3	-6	-90	-21	-69	55
	997	2018-06-29 11:21:50.54	165	-301	-2038	-5	4	-8	-65	5	-70	30
	998	2018-06-29 11:21:50.55	166	-292	-2028	-4	3	-8	-70	13	-83	28
	999	2018-06-29 11:21:50.56	163	-291	-2035	-2	6	-7	-58	12	-70	23
	1000	2018-06-29 11:21:50.57	167	-294	-2030	-4	3	-6	-76	0	-76	38
	1001	2018-06-29 11:21:50.58	165	-296	-2034	-3	2	-6	-53	16	-69	18
	1002	2018-06-29 11:21:50.59	168	-298	-2030	-4	5	-6	-63	15	-78	24
	1003	2018-06-29 11:21:50.60	172	-302	-2027	-3	4	-6	-58	13	-71	22
	1004	2018-06-29 11:21:50.61	162	-294	-2032	-3	5	-8	-83	-16	-67	49
	1005	2018-06-29 11:21:50.62	164	-291	-2028	-4	2	-9	-52	-6	-46	29
	1006	2018-06-29 11:21:50.63	156	-295	-2030	-5	3	-7	-48	11	-59	18
	1007	2018-06-29 11:21:50.64	155	-296	-2037	-3	4	-8	-48	22	-70	13
	1008	2018-06-29 11:21:50.65	160	-300	-2035	-4	2	-7	-83	-4	-79	43
	1009	2018-06-29 11:21:50.66	169	-297	-2031	-3	3	-7	-78	-10	-68	44
	1010	2018-06-29 11:21:50.67	177	-296	-2030	-6	2	-6	-93	-17	-76	55
	1011	2018-06-29 11:21:50.68	178	-294	-2022	-2	4	-7	-75	-6	-69	40
	1012	2018-06-29 11:21:50.69	164	-299	-2031	-3	4	-8	-83	-4	-79	43
	1013	2018-06-29 11:21:50.70	166	-294	-2033	-2	3	-6	-71	13	-84	29
	1014	2018-06-29 11:21:50.71	162	-292	-2035	-4	2	-4	-71	11	-82	30
	1015	2018-06-29 11:21:50.72	170	-290	-2031	-5	4	-8	-43	27	-70	8
	1016	2018-06-29 11:21:50.73	169	-298	-2032	-4	4	-6	-47	24	-71	11
	1017	2018-06-29 11:21:50.74	163	-295	-2030	-4	4	-5	-52	23	-75	14
	1018	2018-06-29 11:21:50.75	187	-300	-2033	-3	4	-8	-67	23	-90	22
	1019	2018-06-29 11:21:50.76	164	-297	-2030	-2	4	-6	-53	23	-76	15
	1020	2018-06-29 11:21:50.77	173	-300	-2028	-3	5	-8	-64	-3	-61	33
	1021	2018-06-29 11:21:50.78	164	-296	-2032	-2	4	-6	-56	-4	-52	30
	1022	2018-06-29 11:21:50.79	173	-296	-2029	-4	3	-8	-53	2	-55	25
	1023	2018-06-29 11:21:50.80	170	-305	-2032	-3	6	-6	-47	29	-76	9
	1024	2018-06-29 11:21:50.81	166	-294	-2029	-3	2	-6	-46	46	-92	0
	1025	2018-06-29 11:21:50.82	167	-302	-2025	-3	2	-7	-45	42	-87	1
	1026	2018-06-29 11:21:50.83	171	-297	-2032	-3	7	-6	-46	25	-71	10
	1027	2018-06-29 11:21:50.84	167	-288	-2037	-3	4	-7	-46	10	-56	18
	1028	2018-06-29 11:21:50.85	172	-298	-2036	-4	4	-7	-47	1	-48	23
	1029	2018-06-29 11:21:50.86	173	-296	-2030	-2	4	-5	-55	-4	-51	29
	1030	2018-06-29 11:21:50.87	162	-298	-2035	-5	5	-7	-52	4	-56	24
	1031	2018-06-29 11:21:50.88	176	-302	-2033	-3	2	-8	-65	2	-67	31
	1032	2018-06-29 11:21:50.89	178	-303	-2032	-5	4	-8	-56	12	-68	22
	1033	2018-06-29 11:21:50.90	170	-298	-2029	-4	4	-8	-59	1	-60	29
	1034	2018-06-29 11:21:50.91	169	-301	-2035	-2	2	-7	-63	-6	-57	34
	1035	2018-06-29 11:21:50.92	170	-288	-2028	-4	4	-6	-63	-12	-51	37
	1036	2018-06-29 11:21:50.93	165	-297	-2035	-4	4	-7	-55	-7	-48	31
	1037	2018-06-29 11:21:50.94	165	-296	-2032	-3	5	-6	-51	-2	-49	26
	1038	2018-06-29 11:21:50.95	163	-302	-2032	-4	4	-7	-33	-4	-29	18
	1039	2018-06-29 11:21:50.96	171	-301	-2038	-4	4	-6	-45	0	-45	22
	1040	2018-06-29 11:21:50.97	180	-298	-2032	-3	3	-8	-37	11	-48	13
	1041	2018-06-29 11:21:50.98	157	-295	-2032	-5	4	-7	-30	19	-49	5
	1042	2018-06-29 11:21:50.99	161	-298	-2039	-4	6	-7	-29	20	-49	4
	1043	2018-06-29 11:21:51.00	161	-296	-2035	-3	2	-7	-48	14	-62	17
	1044	2018-06-29 11:21:51.01	166	-296	-2032	-4	3	-8	-46	12	-58	17
	1045	2018-06-29 11:21:51.02	166	-297	-2027	-3	4	-9	-46	14	-60	16
	1046	2018-06-29 11:21:51.03	173	-301	-2030	-2	5	-7	-36	11	-47	12
	1047	2018-06-29 11:21:51.04	170	-293	-2028	-4	3	-7	-48	6	-54	21
	1048	2018-06-29 11:21:51.05	167	-295	-2032	-3	5	-6	-31	17	-48	7
	1049	2018-06-29 11:21:51.06	179	-297	-2029	-3	1	-6	-48	5	-53	21
	1050	2018-06-29 11:21:51.07	160	-293	-2032	-3	1	-7	-49	3	-52	23
	1051	2018-06-29 11:21:51.08	163	-292	-2031	-3	4	-6	-56	0	-56	28
	1052	2018-06-29 11:21:51.09	168	-292	-2034	-3	0	-8	-46	8	-54	19
	1053	2018-06-29 11:21:51.10	168	-300	-2032	-3	3	-6	-56	8	-64	24
	1054	2018-06-29 11:21:51.11	172	-298	-2034	-6	4	-6	-40	2	-42	19
	1055	2018-06-29 11:21:51.12	166	-304	-2033	-3	1	-7	-58	-16	-42	37
	1056	2018-06-29 11:21:51.13	166	-296	-2037	-3	4	-5	-31	-1	-30	16
	1057	2018-06-29 11:21:51.14	162	-297	-2034	-4	3	-8	-28	5	-33	11
	1058	2018-06-29 11:21:51.15	167	-296	-2035	-4	4	-7	-11	20	-31	-4
	1059	2018-06-29 11:21:51.16	165	-297	-2032	-5	4	-6	-34	11	-45	11
	1060	2018-06-29 11:21:51.17	156	-296	-2034	-4	3	-6	-39	10	-49	14
	1061	2018-06-29 11:21:51.18	168	-294	-2025	-3	2	-7	-54	16	-70	19
	1062	2018-06-29 11:21:51.19	174	-296	-2032	-5	5	-7	-23	37	-60	-7
	1063	2018-06-29 11:21:51.20	168	-297	-2027	-3	5	-4	-34	41	-75	-3
	1064	2018-06-29 11:21:51.21	168	-294	-2032	-4	4	-7	-19	68	-87	-24
	1065	2018-06-29 11:21:51.22	169	-289	-2032	-4	2	-6	-52	56	-108	-2
	1066	2018-06-29 11:21:51.23	165	-300	-2033	-5	5	-7	-63	41	-104	11
	1067	2018-06-29 11:21:51.24	158	-304	-2028	-5	4	-6	-85	22	-107	31
	1068	2018-06-29 11:21:51.25	167	-304	-2029	-5	3	-6	-66	16	-82	25
	1069	2018-06-29 11:21:51.26	165	-292	-2033	-3	3	-5	-64	23	-87	20
	1070	2018-06-29 11:21:51.27	165	-292	-2031	-4	4	-4	-36	34	-70	1
	1071	2018-06-29 11:21:51.28	172	-299	-2031	-3	4	-6	-64	18	-82	23
	1072	2018-06-29 11:21:51.29	164	-297	-2034	-5	4	-9	-47	21	-68	13
	1073	2018-06-29 11:21:51.30	160	-300	-2030	-2	4	-8	-71	-4	-67	37
	1074	2018-06-29 11:21:51.31	172	-302	-2030	-3	3	-8	-46	8	-54	19
	1075	2018-06-29 11:21:51.32	162	-305	-2025	-4	4	-7	-54	7	-61	23
	1076	2018-06-29 11:21:51.33	170	-298	-2032	-3	4	-6	-18	22	-40	-2
	1077	2018-06-29 11:21:51.34	167	-294	-2036	-3	4	-4	-28	20	-48	4
	1078	2018-06-29 11:21:51.35	173	-295	-2032	-3	4	-8	-15	22	-37	-3
	1079	2018-06-29 11:21:51.36	167	-299	-2032	-5	4	-6	-54	-7	-47	30
	1080	2018-06-29 11:21:51.37	161	-293	-2031	-4	3	-6	-30	2	-32	14
	1081	2018-06-29 11:21:51.38	163	-298	-2036	-5	3	-7	-48	-5	-43	26
	1082	2018-06-29 11:21:51.39	164	-293	-2033	-5	3	-5	-27	24	-51	1
	1083	2018-06-29 11:21:51.40	165	-303	-2035	-3	3	-8	-54	18	-72	18
	1084	2018-06-29 11:21:51.41	171	-296	-2031	-2	4	-8	-18	19	-37	0
	1085	2018-06-29 11:21:51.42	165	-301	-2029	-5	3	-7	-44	-8	-36	26
	1086	2018-06-29 11:21:51.43	170	-298	-2034	-3	3	-6	-37	-19	-18	28
	1087	2018-06-29 11:21:51.44	160	-296	-2033	-5	5	-6	-83	-45	-38	64
	1088	2018-06-29 11:21:51.45	171	-301	-2033	-3	3	-7	-49	-21	-28	35
	1089	2018-06-29 11:21:51.46	163	-298	-2031	-3	2	-6	-60	-21	-39	40
	1090	2018-06-29 11:21:51.47	168	-297	-2033	-4	3	-6	-34	3	-37	15
	1091	2018-06-29 11:21:51.48	168	-293	-2033	-3	3	-8	-50	-11	-39	30
	1092	2018-06-29 11:21:51.49	166	-302	-2030	-4	4	-7	-21	-4	-17	12
	1093	2018-06-29 11:21:51.50	166	-293	-2030	-3	3	-8	-50	-10	-40	30
	1094	2018-06-29 11:21:51.51	175	-291	-2033	-3	5	-7	-33	10	-43	11
	1095	2018-06-29 11:21:51.52	153	-299	-2032	-4	4	-7	-90	-18	-72	54
	1096	2018-06-29 11:21:51.53	166	-295	-2033	-3	5	-7	-70	-4	-66	37
	1097	2018-06-29 11:21:51.54	171	-294	-2032	-3	3	-5	-90	-16	-74	53
	1098	2018-06-29 11:21:51.55	162	-298	-2031	-4	2	-8	-52	3	-55	24
	1099	2018-06-29 11:21:51.56	165	-292	-2032	-5	4	-5	-72	-10	-62	41
	1100	2018-06-29 11:21:51.57	169	-295	-2034	-2	3	-7	-39	-6	-33	22
	1101	2018-06-29 11:21:51.58	172	-302	-2032	-3	4	-7	-68	-29	-39	48
	1102	2018-06-29 11:21:51.59	167	-301	-2029	-2	3	-7	-29	-10	-19	19
	1103	2018-06-29 11:21:51.60	161	-298	-2037	-4	5	-6	-61	-22	-39	41
	1104	2018-06-29 11:21:51.61	166	-293	-2029	-4	3	-6	-29	8	-37	10
	1105	2018-06-29 11:21:51.62	155	-298	-2032	-5	1	-8	-50	-10	-40	30
	1106	2018-06-29 11:21:51.63	174	-297	-2031	-3	2	-6	-8	8	-16	0
	1107	2018-06-29 11:21:51.64	173	-299	-2027	-3	5	-6	-23	0	-23	11
	1108	2018-06-29 11:21:51.65	167	-299	-2028	-4	2	-6	7	23	-16	-15
	1109	2018-06-29 11:21:51.66	164	-303	-2031	-4	3	-8	-41	-11	-30	26
	1110	2018-06-29 11:21:51.67	168	-295	-2027	-4	1	-6	-16	-9	-7	12
	1111	2018-06-29 11:21:51.68	158	-288	-2031	-4	4	-6	-47	-31	-16	39
	1112	2018-06-29 11:21:51.69	165	-294	-2027	-4	2	-8	-20	-4	-16	12
	1113	2018-06-29 11:21:51.70	168	-298	-2031	-4	2	-7	-50	-11	-39	30
	1114	2018-06-29 11:21:51.71	175	-299	-2033	-2	2	-6	-8	19	-27	-5
	1115	2018-06-29 11:21:51.72	171	-298	-2028	-5	4	-7	-32	9	-41	11
	1116	2018-06-29 11:21:51.73	168	-292	-2035	-2	4	-7	-7	32	-39	-12
	1117	2018-06-29 11:21:51.74	163	-303	-2029	-4	4	-8	-54	5	-59	24
	1118	2018-06-29 11:21:51.75	166	-301	-2034	-3	4	-7	-34	23	-57	5
	1119	2018-06-29 11:21:51.76	169	-297	-2031	-5	2	-8	-74	-4	-70	39
	1120	2018-06-29 11:21:51.77	171	-299	-2029	-3	4	-6	-60	-15	-45	37
	1121	2018-06-29 11:21:51.78	166	-300	-2032	-4	6	-6	-84	-37	-47	60
	1122	2018-06-29 11:21:51.79	171	-297	-2031	-2	4	-8	-60	-25	-35	42
	1123	2018-06-29 11:21:51.80	168	-296	-2032	-4	5	-6	-90	-35	-55	62
	1124	2018-06-29 11:21:51.81	163	-300	-2029	-3	4	-6	-56	-11	-45	33
	1125	2018-06-29 11:21:51.82	168	-295	-2030	-3	1	-7	-58	-16	-42	37
	1126	2018-06-29 11:21:51.83	170	-294	-2028	-4	5	-8	-29	-1	-28	15
	1127	2018-06-29 11:21:51.84	173	-294	-2033	-4	4	-7	-59	-29	-30	44
	1128	2018-06-29 11:21:51.85	163	-299	-2027	-4	4	-6	-43	-26	-17	34
	1129	2018-06-29 11:21:51.86	175	-300	-2009	-3	3	-6	-68	-37	-31	52
	1130	2018-06-29 11:21:51.87	166	-275	-2055	-9	3	0	-45	-35	-10	40
	1131	2018-06-29 11:21:51.88	169	-304	-2040	-1	6	-5	-61	-39	-22	50
	1132	2018-06-29 11:21:51.89	171	-308	-2084	-5	9	0	-24	-21	-3	22
	1133	2018-06-29 11:21:51.90	161	-322	-2055	-1	3	-11	-48	-28	-20	38
	1134	2018-06-29 11:21:51.91	167	-333	-2024	0	3	-6	-31	-3	-28	17
	1135	2018-06-29 11:21:51.92	223	-318	-2007	-5	22	11	-73	-26	-47	49
	1136	2018-06-29 11:21:51.93	176	-299	-2016	0	1	-14	-58	-14	-44	36
	1137	2018-06-29 11:21:51.94	178	-299	-2030	-4	-1	-9	-73	-28	-45	50
	1138	2018-06-29 11:21:51.95	172	-304	-2049	-4	5	-7	-48	-14	-34	31
	1139	2018-06-29 11:21:51.96	168	-307	-2037	0	1	-10	-75	-24	-51	49
	1140	2018-06-29 11:21:51.97	168	-301	-2037	-4	6	-5	-50	-5	-45	27
	1141	2018-06-29 11:21:51.98	158	-295	-2031	-1	2	-12	-66	-18	-48	42
	1142	2018-06-29 11:21:51.99	169	-294	-2030	-4	4	-6	-37	-4	-33	20
	1143	2018-06-29 11:21:52.00	177	-295	-2036	-6	7	-2	-37	-5	-32	21
	1144	2018-06-29 11:21:52.01	171	-300	-2031	-1	2	-8	-25	7	-32	9
	1145	2018-06-29 11:21:52.02	180	-301	-2031	-5	6	-4	-63	-17	-46	40
	1146	2018-06-29 11:21:52.03	175	-298	-2034	-3	7	-5	-55	-32	-23	43
	1147	2018-06-29 11:21:52.04	168	-294	-2030	-4	2	-8	-75	-44	-31	59
	1148	2018-06-29 11:21:52.05	158	-292	-2032	-5	5	-5	-38	-14	-24	26
	1149	2018-06-29 11:21:52.06	167	-298	-2035	-2	4	-6	-32	-9	-23	20
	1150	2018-06-29 11:21:52.07	158	-300	-2022	-4	2	-6	-6	5	-11	0
	1151	2018-06-29 11:21:52.08	172	-298	-2034	-4	5	-4	-10	-3	-7	6
	1152	2018-06-29 11:21:52.09	174	-297	-2034	-3	3	-7	-8	-11	3	9
	1153	2018-06-29 11:21:52.10	173	-298	-2032	-4	5	-6	-39	-8	-31	23
	1154	2018-06-29 11:21:52.11	160	-296	-2036	-3	5	-7	-37	17	-54	10
	1155	2018-06-29 11:21:52.12	168	-300	-2037	-2	4	-7	-69	15	-84	27
	1156	2018-06-29 11:21:52.13	157	-306	-2031	-4	3	-7	-45	16	-61	14
	1157	2018-06-29 11:21:52.14	161	-297	-2027	-3	3	-7	-48	4	-52	22
	1158	2018-06-29 11:21:52.15	174	-299	-2031	-5	4	-6	-27	18	-45	4
	1159	2018-06-29 11:21:52.16	169	-302	-2035	-4	4	-8	-20	28	-48	-4
	1160	2018-06-29 11:21:52.17	171	-298	-2031	-2	4	-9	-13	36	-49	-11
	1161	2018-06-29 11:21:52.18	169	-297	-2033	-3	3	-7	-32	23	-55	4
	1162	2018-06-29 11:21:52.19	156	-297	-2034	-5	1	-9	-40	16	-56	12
	1163	2018-06-29 11:21:52.20	157	-302	-2033	-2	1	-7	-61	6	-67	27
	1164	2018-06-29 11:21:52.21	159	-294	-2031	-4	3	-6	-50	8	-58	21
	1165	2018-06-29 11:21:52.22	169	-298	-2028	-3	3	-7	-56	10	-66	23
	1166	2018-06-29 11:21:52.23	172	-303	-2032	-3	3	-7	-34	23	-57	5
	1167	2018-06-29 11:21:52.24	175	-296	-2036	-4	3	-6	-35	5	-40	15
	1168	2018-06-29 11:21:52.25	166	-293	-2032	-3	3	-8	-26	0	-26	13
	1169	2018-06-29 11:21:52.26	161	-289	-2028	-5	5	-8	-45	-3	-42	24
	1170	2018-06-29 11:21:52.27	164	-298	-2028	-4	1	-5	-64	-12	-52	38
	1171	2018-06-29 11:21:52.28	165	-292	-2031	-4	5	-6	-70	-24	-46	47
	1172	2018-06-29 11:21:52.29	162	-296	-2029	-2	3	-7	-43	-14	-29	28
	1173	2018-06-29 11:21:52.30	163	-299	-2030	-3	3	-7	-34	-12	-22	23
	1174	2018-06-29 11:21:52.31	173	-293	-2037	-2	5	-7	-36	-6	-30	21
	1175	2018-06-29 11:21:52.32	176	-299	-2032	-3	2	-6	-53	-10	-43	31
	1176	2018-06-29 11:21:52.33	165	-293	-2028	-4	1	-7	-57	-14	-43	35
	1177	2018-06-29 11:21:52.34	164	-298	-2035	-4	4	-7	-52	-16	-36	34
	1178	2018-06-29 11:21:52.35	154	-296	-2033	-2	2	-6	-40	-13	-27	26
	1179	2018-06-29 11:21:52.36	161	-298	-2036	-3	4	-5	-38	-23	-15	30
	1180	2018-06-29 11:21:52.37	169	-295	-2033	-3	5	-6	-32	-15	-17	23
	1181	2018-06-29 11:21:52.38	168	-297	-2031	-3	1	-8	-34	0	-34	17
	1182	2018-06-29 11:21:52.39	167	-293	-2031	-4	3	-7	-44	3	-47	20
	1183	2018-06-29 11:21:52.40	178	-296	-2033	-4	3	-7	-48	-7	-41	27
	1184	2018-06-29 11:21:52.41	167	-296	-2036	-4	2	-9	-31	-5	-26	18
	1185	2018-06-29 11:21:52.42	161	-298	-2034	-4	4	-8	-16	-4	-12	10
	1186	2018-06-29 11:21:52.43	165	-301	-2023	-3	4	-5	-10	4	-14	3
	1187	2018-06-29 11:21:52.44	164	-297	-2036	-4	4	-6	-2	15	-17	-6
	1188	2018-06-29 11:21:52.45	175	-297	-2036	-3	2	-6	-11	10	-21	0
	1189	2018-06-29 11:21:52.46	170	-291	-2032	-3	5	-8	-14	8	-22	3
	1190	2018-06-29 11:21:52.47	176	-295	-2030	-3	1	-8	-17	16	-33	0
	1191	2018-06-29 11:21:52.48	174	-291	-2024	-5	3	-8	-30	12	-42	9
	1192	2018-06-29 11:21:52.49	155	-302	-2038	-4	5	-5	-37	15	-52	11
	1193	2018-06-29 11:21:52.50	163	-299	-2034	-3	4	-7	-27	14	-41	6
	1194	2018-06-29 11:21:52.51	158	-298	-2032	-3	3	-7	-39	15	-54	12
	1195	2018-06-29 11:21:52.52	172	-297	-2031	-2	5	-5	-50	6	-56	22
	1196	2018-06-29 11:21:52.53	164	-292	-2023	-4	3	-6	-57	-4	-53	30
	1197	2018-06-29 11:21:52.54	170	-298	-2029	-4	4	-6	-28	15	-43	6
	1198	2018-06-29 11:21:52.55	170	-294	-2036	-5	3	-8	-35	17	-52	9
	1199	2018-06-29 11:21:52.56	169	-297	-2035	-2	2	-8	-29	11	-40	9
	1200	2018-06-29 11:21:52.57	158	-297	-2033	-4	4	-7	-53	-11	-42	32
	1201	2018-06-29 11:21:52.58	161	-298	-2031	-3	5	-7	-47	-8	-39	27
	1202	2018-06-29 11:21:52.59	161	-299	-2034	-3	4	-7	-39	3	-42	18
	1203	2018-06-29 11:21:52.60	160	-303	-2030	-4	3	-9	-17	31	-48	-7
	1204	2018-06-29 11:21:52.61	159	-298	-2031	-6	2	-7	-37	27	-64	5
	1205	2018-06-29 11:21:52.62	171	-299	-2026	-4	3	-8	-55	0	-55	27
	1206	2018-06-29 11:21:52.63	172	-298	-2035	-2	3	-8	-73	-28	-45	50
	1207	2018-06-29 11:21:52.64	164	-298	-2027	-2	3	-6	-55	-24	-31	39
	1208	2018-06-29 11:21:52.65	170	-300	-2035	-2	3	-6	-58	1	-59	28
	1209	2018-06-29 11:21:52.66	168	-300	-2032	-4	3	-8	-42	16	-58	13
	1210	2018-06-29 11:21:52.67	160	-304	-2031	-3	3	-7	-60	8	-68	26
	1211	2018-06-29 11:21:52.68	178	-297	-2035	-3	3	-6	-42	37	-79	2
	1212	2018-06-29 11:21:52.69	168	-295	-2031	-3	2	-7	-54	44	-98	5
	1213	2018-06-29 11:21:52.70	166	-295	-2032	-4	4	-6	-35	48	-83	-6
	1214	2018-06-29 11:21:52.71	163	-298	-2035	-5	5	-7	-38	48	-86	-5
	1215	2018-06-29 11:21:52.72	166	-301	-2040	-4	5	-7	-10	54	-64	-22
	1216	2018-06-29 11:21:52.73	164	-299	-2031	-3	2	-8	-25	32	-57	-3
	1217	2018-06-29 11:21:52.74	158	-299	-2031	-3	4	-7	-9	12	-21	-1
	1218	2018-06-29 11:21:52.75	170	-298	-2032	-3	2	-7	-28	-12	-16	20
	1219	2018-06-29 11:21:52.76	163	-299	-2026	-2	2	-5	-10	6	-16	2
	1220	2018-06-29 11:21:52.77	171	-294	-2033	-4	3	-7	-38	7	-45	15
	1221	2018-06-29 11:21:52.78	175	-302	-2029	-3	4	-7	-21	26	-47	-2
	1222	2018-06-29 11:21:52.79	167	-298	-2029	-4	4	-7	-38	12	-50	13
	1223	2018-06-29 11:21:52.80	159	-302	-2027	-4	3	-6	-32	4	-36	14
	1224	2018-06-29 11:21:52.81	164	-297	-2037	-2	4	-9	-61	-7	-54	34
	1225	2018-06-29 11:21:52.82	177	-298	-2032	-2	3	-5	-30	13	-43	8
	1226	2018-06-29 11:21:52.83	161	-288	-2030	-4	4	-6	-33	15	-48	9
	1227	2018-06-29 11:21:52.84	166	-295	-2035	-3	5	-7	-10	27	-37	-8
	1228	2018-06-29 11:21:52.85	173	-297	-2025	-4	4	-5	-36	10	-46	13
	1229	2018-06-29 11:21:52.86	157	-298	-2025	-3	5	-7	-12	11	-23	0
	1230	2018-06-29 11:21:52.87	164	-298	-2034	-3	3	-7	-28	3	-31	12
	1231	2018-06-29 11:21:52.88	162	-297	-2031	-3	4	-7	-6	24	-30	-9
	1232	2018-06-29 11:21:52.89	162	-296	-2034	-3	3	-7	-40	1	-41	19
	1233	2018-06-29 11:21:52.90	162	-294	-2030	-3	3	-6	-7	14	-21	-3
	1234	2018-06-29 11:21:52.91	172	-298	-2031	-6	3	-7	-16	-2	-14	9
	1235	2018-06-29 11:21:52.92	174	-299	-2033	-5	2	-7	-9	0	-9	4
	1236	2018-06-29 11:21:52.93	164	-299	-2033	-4	5	-5	-40	-21	-19	30
	1237	2018-06-29 11:21:52.94	162	-297	-2039	-5	4	-7	-21	-20	-1	20
	1238	2018-06-29 11:21:52.95	169	-296	-2031	-5	4	-6	-36	-29	-7	32
	1239	2018-06-29 11:21:52.96	165	-299	-2032	-4	3	-5	-9	-17	8	13
	1240	2018-06-29 11:21:52.97	159	-297	-2032	-2	5	-6	-40	-19	-21	29
	1241	2018-06-29 11:21:52.98	170	-290	-2030	-4	4	-6	-24	3	-27	10
	1242	2018-06-29 11:21:52.99	172	-299	-2034	-3	3	-7	-59	-8	-51	33
	1243	2018-06-29 11:21:53.00	163	-299	-2032	-4	4	-7	-22	6	-28	8
	1244	2018-06-29 11:21:53.01	166	-296	-2034	-3	2	-7	-44	-15	-29	29
	1245	2018-06-29 11:21:53.02	162	-293	-2033	-4	4	-7	-22	-10	-12	16
	1246	2018-06-29 11:21:53.03	175	-299	-2033	-3	2	-7	-39	-2	-37	20
	1247	2018-06-29 11:21:53.04	165	-298	-2030	-2	5	-5	-12	22	-34	-5
	1248	2018-06-29 11:21:53.05	179	-293	-2036	-4	3	-8	-52	-12	-40	32
	1249	2018-06-29 11:21:53.06	171	-297	-2030	-3	2	-6	-31	-7	-24	19
	1250	2018-06-29 11:21:53.07	171	-302	-2032	-4	3	-7	-55	0	-55	27
	1251	2018-06-29 11:21:53.08	167	-298	-2038	-5	3	-7	-27	34	-61	-3
	1252	2018-06-29 11:21:53.09	161	-298	-2036	-3	1	-7	-56	15	-71	20
	1253	2018-06-29 11:21:53.10	165	-296	-2035	-3	3	-7	-34	25	-59	4
	1254	2018-06-29 11:21:53.11	167	-302	-2036	-3	3	-8	-78	5	-83	36
	1255	2018-06-29 11:21:53.12	166	-299	-2029	-3	5	-6	-47	19	-66	14
	1256	2018-06-29 11:21:53.13	169	-295	-2027	-3	2	-6	-44	4	-48	20
	1257	2018-06-29 11:21:53.14	172	-298	-2033	-2	3	-8	-2	28	-30	-13
	1258	2018-06-29 11:21:53.15	166	-295	-2031	-4	2	-7	-13	26	-39	-6
	1259	2018-06-29 11:21:53.16	170	-297	-2034	-3	3	-7	32	54	-22	-43
	1260	2018-06-29 11:21:53.17	160	-294	-2032	-3	3	-9	-6	28	-34	-11
	1261	2018-06-29 11:21:53.18	168	-294	-2027	-3	5	-5	-1	19	-20	-9
	1262	2018-06-29 11:21:53.19	169	-295	-2027	-3	3	-7	-47	-11	-36	29
	1263	2018-06-29 11:21:53.20	165	-297	-2029	-4	2	-7	-26	10	-36	8
	1264	2018-06-29 11:21:53.21	170	-295	-2031	-3	2	-7	-51	12	-63	19
	1265	2018-06-29 11:21:53.22	170	-299	-2027	-4	4	-6	-36	27	-63	4
	1266	2018-06-29 11:21:53.23	164	-294	-2031	-3	2	-5	-78	0	-78	39
	1267	2018-06-29 11:21:53.24	175	-296	-2029	-5	3	-7	-56	4	-60	26
	1268	2018-06-29 11:21:53.25	164	-300	-2040	-3	4	-5	-73	-11	-62	42
	1269	2018-06-29 11:21:53.26	167	-296	-2029	-4	3	-7	-36	11	-47	12
	1270	2018-06-29 11:21:53.27	172	-301	-2033	-2	4	-5	-52	4	-56	24
	1271	2018-06-29 11:21:53.28	179	-304	-2033	-3	5	-6	-31	9	-40	11
	1272	2018-06-29 11:21:53.29	172	-302	-2030	-4	2	-8	-58	8	-66	25
	1273	2018-06-29 11:21:53.30	165	-296	-2031	-5	3	-7	-16	26	-42	-5
	1274	2018-06-29 11:21:53.31	158	-294	-2030	-4	4	-6	-53	10	-63	21
	1275	2018-06-29 11:21:53.32	167	-301	-2032	-4	4	-7	-26	30	-56	-2
	1276	2018-06-29 11:21:53.33	155	-299	-2035	-4	4	-7	-58	19	-77	19
	1277	2018-06-29 11:21:53.34	169	-292	-2031	-6	5	-8	-40	34	-74	3
	1278	2018-06-29 11:21:53.35	160	-293	-2027	-4	4	-9	-74	8	-82	33
	1279	2018-06-29 11:21:53.36	173	-291	-2028	-5	4	-7	-52	0	-52	26
	1280	2018-06-29 11:21:53.37	174	-292	-2030	-3	2	-7	-80	-24	-56	52
	1281	2018-06-29 11:21:53.38	152	-293	-2031	-2	1	-8	-42	-2	-40	22
	1282	2018-06-29 11:21:53.39	166	-302	-2033	-4	4	-6	-47	-9	-38	28
	1283	2018-06-29 11:21:53.40	158	-297	-2030	-4	5	-6	-18	-9	-9	13
	1284	2018-06-29 11:21:53.41	167	-297	-2028	-4	5	-6	-44	-20	-24	32
	1285	2018-06-29 11:21:53.42	161	-301	-2031	-3	5	-6	-27	4	-31	11
	1286	2018-06-29 11:21:53.43	165	-299	-2040	-3	4	-9	-43	2	-45	20
	1287	2018-06-29 11:21:53.44	164	-293	-2026	-4	1	-6	-10	17	-27	-3
	1288	2018-06-29 11:21:53.45	175	-300	-2030	-4	3	-8	-24	-6	-18	15
	1289	2018-06-29 11:21:53.46	163	-299	-2027	-3	4	-7	-3	5	-8	-1
	1290	2018-06-29 11:21:53.47	161	-298	-2028	-5	4	-6	-43	-6	-37	24
	1291	2018-06-29 11:21:53.48	168	-293	-2026	-4	3	-7	-37	18	-55	9
	1292	2018-06-29 11:21:53.49	168	-300	-2032	-3	4	-7	-55	16	-71	19
	1293	2018-06-29 11:21:53.50	175	-297	-2030	-2	2	-9	-40	16	-56	12
	1294	2018-06-29 11:21:53.51	160	-297	-2025	-4	2	-6	-66	-4	-62	35
	1295	2018-06-29 11:21:53.52	172	-297	-2028	-4	5	-4	-38	19	-57	9
	1296	2018-06-29 11:21:53.53	166	-300	-2028	-3	5	-6	-58	16	-74	21
	1297	2018-06-29 11:21:53.54	162	-296	-2026	-3	4	-7	-54	19	-73	17
	1298	2018-06-29 11:21:53.55	164	-298	-2026	-3	3	-6	-78	-8	-70	43
	1299	2018-06-29 11:21:53.56	160	-292	-2030	-4	4	-6	-42	3	-45	19
	1300	2018-06-29 11:21:53.57	159	-296	-2028	-3	4	-6	-47	-7	-40	27
	1301	2018-06-29 11:21:53.58	174	-296	-2031	-4	2	-6	-13	3	-16	5
	1302	2018-06-29 11:21:53.59	162	-291	-2032	-4	3	-7	-35	-11	-24	23
	1303	2018-06-29 11:21:53.60	166	-303	-2027	-4	3	-8	-36	-23	-13	29
	1304	2018-06-29 11:21:53.61	171	-306	-2038	-4	3	-6	-56	-61	5	58
	1305	2018-06-29 11:21:53.62	170	-298	-2031	-3	5	-6	-35	-52	17	43
	1306	2018-06-29 11:21:53.63	165	-301	-2035	-3	5	-6	-54	-46	-8	50
	1307	2018-06-29 11:21:53.64	167	-304	-2032	-3	4	-5	-47	-19	-28	33
	1308	2018-06-29 11:21:53.65	167	-297	-2034	-3	3	-8	-61	-14	-47	37
	1309	2018-06-29 11:21:53.66	166	-296	-2031	-1	6	-5	-35	-7	-28	21
	1310	2018-06-29 11:21:53.67	168	-292	-2024	-5	4	-8	-41	-35	-6	38
	1311	2018-06-29 11:21:53.68	163	-295	-2024	-2	3	-9	-20	-12	-8	16
	1312	2018-06-29 11:21:53.69	162	-295	-2024	-5	7	-6	-48	-13	-35	30
	1313	2018-06-29 11:21:53.70	168	-294	-2038	-5	2	-6	-55	0	-55	27
	1314	2018-06-29 11:21:53.71	178	-299	-2037	-3	0	-9	-71	-7	-64	39
	1315	2018-06-29 11:21:53.72	173	-296	-2035	-5	7	-4	-48	19	-67	14
	1316	2018-06-29 11:21:53.73	171	-294	-2035	-1	2	-7	-56	18	-74	19
	1317	2018-06-29 11:21:53.74	164	-300	-2029	-3	2	-6	-31	25	-56	3
	1318	2018-06-29 11:21:53.75	155	-293	-2031	-5	5	-4	-36	4	-40	16
	1319	2018-06-29 11:21:53.76	172	-292	-2032	-4	2	-7	-32	-11	-21	21
	1320	2018-06-29 11:21:53.77	160	-296	-2032	-3	1	-7	-43	-8	-35	25
	1321	2018-06-29 11:21:53.78	174	-295	-2037	-4	5	-5	-32	10	-42	11
	1322	2018-06-29 11:21:53.79	166	-297	-2032	-2	3	-6	-30	10	-40	10
	1323	2018-06-29 11:21:53.80	161	-301	-2032	-5	3	-9	-39	-2	-37	20
	1324	2018-06-29 11:21:53.81	160	-294	-2030	-5	5	-6	-64	-29	-35	46
	1325	2018-06-29 11:21:53.82	160	-298	-2031	-3	5	-6	-61	-32	-29	46
	1326	2018-06-29 11:21:53.83	165	-296	-2027	-4	2	-8	-65	-28	-37	46
	1327	2018-06-29 11:21:53.84	162	-297	-2029	-2	5	-5	-56	-13	-43	34
	1328	2018-06-29 11:21:53.85	180	-301	-2029	-3	5	-7	-44	0	-44	22
	1329	2018-06-29 11:21:53.86	166	-290	-2032	-4	2	-9	-19	19	-38	0
	1330	2018-06-29 11:21:53.87	174	-297	-2029	-3	4	-6	2	22	-20	-12
	1331	2018-06-29 11:21:53.88	163	-295	-2033	-4	4	-6	0	23	-23	-11
	1332	2018-06-29 11:21:53.89	169	-292	-2033	-3	1	-7	-11	25	-36	-7
	1333	2018-06-29 11:21:53.90	169	-291	-2034	-4	4	-7	-15	20	-35	-2
	1334	2018-06-29 11:21:53.91	167	-294	-2028	-5	6	-5	-13	9	-22	2
	1335	2018-06-29 11:21:53.92	170	-298	-2034	-3	2	-10	-5	-8	3	6
	1336	2018-06-29 11:21:53.93	166	-295	-2027	-2	5	-6	-10	-24	14	17
	1337	2018-06-29 11:21:53.94	167	-301	-2035	-4	7	-7	-9	-22	13	15
	1338	2018-06-29 11:21:53.95	171	-295	-2028	-3	3	-7	-4	-10	6	7
	1339	2018-06-29 11:21:53.96	167	-303	-2033	-4	2	-7	-15	11	-26	2
	1340	2018-06-29 11:21:53.97	164	-293	-2032	-4	2	-6	-23	15	-38	4
	1341	2018-06-29 11:21:53.98	157	-299	-2027	-3	2	-7	-55	-2	-53	28
	1342	2018-06-29 11:21:53.99	171	-302	-2033	-3	3	-8	-59	-11	-48	35
	1343	2018-06-29 11:21:54.00	168	-298	-2033	-2	5	-5	-44	2	-46	21
	1344	2018-06-29 11:21:54.01	172	-294	-2028	-5	4	-7	-10	22	-32	-6
	1345	2018-06-29 11:21:54.02	169	-292	-2033	-3	2	-8	-9	27	-36	-9
	1346	2018-06-29 11:21:54.03	163	-299	-2031	-3	5	-6	-12	22	-34	-5
	1347	2018-06-29 11:21:54.04	163	-294	-2031	-2	4	-8	-47	4	-51	21
	1348	2018-06-29 11:21:54.05	165	-299	-2031	-3	4	-5	-53	-8	-45	30
	1349	2018-06-29 11:21:54.06	162	-298	-2032	-3	4	-6	-61	-10	-51	35
	1350	2018-06-29 11:21:54.07	170	-301	-2033	-3	4	-7	-43	5	-48	19
	1351	2018-06-29 11:21:54.08	171	-298	-2031	-2	4	-4	-56	-5	-51	30
	1352	2018-06-29 11:21:54.09	172	-295	-2029	-3	4	-7	-64	-12	-52	38
	1353	2018-06-29 11:21:54.10	161	-297	-2028	-4	3	-5	-69	-5	-64	37
	1354	2018-06-29 11:21:54.11	167	-301	-2034	-2	3	-7	-50	15	-65	17
	1355	2018-06-29 11:21:54.12	169	-304	-2030	-3	1	-8	-61	11	-72	25
	1356	2018-06-29 11:21:54.13	170	-300	-2038	-5	3	-5	-60	16	-76	22
	1357	2018-06-29 11:21:54.14	169	-299	-2034	-4	2	-8	-64	21	-85	21
	1358	2018-06-29 11:21:54.15	175	-292	-2028	-4	2	-7	-46	31	-77	7
	1359	2018-06-29 11:21:54.16	175	-298	-2032	-4	3	-6	-55	12	-67	21
	1360	2018-06-29 11:21:54.17	163	-296	-2032	-4	1	-7	-29	14	-43	7
	1361	2018-06-29 11:21:54.18	161	-297	-2030	-5	2	-8	-32	10	-42	11
	1362	2018-06-29 11:21:54.19	163	-300	-2039	-5	4	-6	-23	11	-34	6
	1363	2018-06-29 11:21:54.20	162	-292	-2030	-4	3	-7	-40	3	-43	18
	1364	2018-06-29 11:21:54.21	158	-295	-2030	-5	3	-8	-19	4	-23	7
	1365	2018-06-29 11:21:54.22	172	-291	-2029	-2	5	-7	-39	7	-46	16
	1366	2018-06-29 11:21:54.23	179	-294	-2038	-2	3	-6	-25	25	-50	0
	1367	2018-06-29 11:21:54.24	163	-302	-2029	-3	2	-8	-57	20	-77	18
	1368	2018-06-29 11:21:54.25	159	-296	-2030	-4	5	-5	-46	36	-82	5
	1369	2018-06-29 11:21:54.26	171	-298	-2034	-4	2	-5	-52	27	-79	12
	1370	2018-06-29 11:21:54.27	166	-298	-2035	-3	2	-8	-29	27	-56	1
	1371	2018-06-29 11:21:54.28	165	-295	-2028	-4	4	-5	-51	7	-58	22
	1372	2018-06-29 11:21:54.29	166	-300	-2038	-2	7	-7	-26	10	-36	8
	1373	2018-06-29 11:21:54.30	176	-294	-2035	-5	2	-9	-33	3	-36	15
	1374	2018-06-29 11:21:54.31	166	-297	-2026	-4	3	-7	-9	-1	-8	5
	1375	2018-06-29 11:21:54.32	162	-298	-2031	-3	5	-6	-32	-28	-4	30
	1376	2018-06-29 11:21:54.33	167	-302	-2032	-2	2	-8	-22	3	-25	9
	1377	2018-06-29 11:21:54.34	168	-299	-2032	-4	4	-7	-53	10	-63	21
	1378	2018-06-29 11:21:54.35	167	-298	-2033	-4	4	-7	-36	26	-62	5
	1379	2018-06-29 11:21:54.36	173	-294	-2031	-4	3	-7	-49	10	-59	19
	1380	2018-06-29 11:21:54.37	164	-298	-2038	-4	3	-7	-20	3	-23	8
	1381	2018-06-29 11:21:54.38	166	-292	-2027	-2	3	-7	-34	-16	-18	25
	1382	2018-06-29 11:21:54.39	164	-298	-2030	-3	2	-6	-19	-20	1	19
	1383	2018-06-29 11:21:54.40	167	-294	-2033	-3	3	-7	-59	-24	-35	41
	1384	2018-06-29 11:21:54.41	166	-297	-2029	-3	4	-8	-16	13	-29	1
	1385	2018-06-29 11:21:54.42	162	-296	-2034	-4	4	-8	-24	8	-32	8
	1386	2018-06-29 11:21:54.43	166	-298	-2033	-4	4	-7	-24	-2	-22	13
	1387	2018-06-29 11:21:54.44	161	-295	-2031	-4	4	-5	-84	-31	-53	57
	1388	2018-06-29 11:21:54.45	162	-297	-2030	-4	3	-8	-72	-33	-39	52
	1389	2018-06-29 11:21:54.46	165	-301	-2030	-3	1	-6	-94	-53	-41	73
	1390	2018-06-29 11:21:54.47	158	-298	-2031	-3	3	-5	-49	-29	-20	39
	1391	2018-06-29 11:21:54.48	169	-303	-2032	-3	2	-7	-66	-23	-43	44
	1392	2018-06-29 11:21:54.49	167	-300	-2028	-5	4	-8	-28	12	-40	8
	1393	2018-06-29 11:21:54.50	166	-291	-2034	-2	6	-5	-50	5	-55	22
	1394	2018-06-29 11:21:54.51	164	-291	-2035	-3	3	-7	-23	13	-36	5
	1395	2018-06-29 11:21:54.52	170	-292	-2030	-3	4	-6	-54	-13	-41	33
	1396	2018-06-29 11:21:54.53	167	-298	-2039	-4	5	-6	-34	-15	-19	24
	1397	2018-06-29 11:21:54.54	170	-296	-2034	-2	2	-7	-66	-26	-40	46
	1398	2018-06-29 11:21:54.55	163	-303	-2036	-3	5	-8	-33	0	-33	16
	1399	2018-06-29 11:21:54.56	166	-297	-2035	-4	4	-6	-58	16	-74	21
	1400	2018-06-29 11:21:54.57	172	-296	-2037	-2	3	-7	-32	36	-68	-2
	1401	2018-06-29 11:21:54.58	158	-298	-2029	-3	3	-7	-66	-6	-60	36
	1402	2018-06-29 11:21:54.59	164	-300	-2031	-4	4	-6	-21	6	-27	7
	1403	2018-06-29 11:21:54.60	164	-303	-2034	-4	2	-7	-38	2	-40	18
	1404	2018-06-29 11:21:54.61	170	-302	-2031	-4	1	-7	-35	-3	-32	19
	1405	2018-06-29 11:21:54.62	156	-301	-2029	-4	4	-5	-75	-18	-57	46
	1406	2018-06-29 11:21:54.63	174	-298	-2035	-5	3	-5	-44	-8	-36	26
	1407	2018-06-29 11:21:54.64	155	-298	-2033	-3	3	-6	-62	-27	-35	44
	1408	2018-06-29 11:21:54.65	166	-295	-2032	-3	5	-6	-26	-12	-14	19
	1409	2018-06-29 11:21:54.66	170	-296	-2033	-4	4	-6	-54	-10	-44	32
	1410	2018-06-29 11:21:54.67	168	-300	-2031	-2	2	-7	-19	12	-31	3
	1411	2018-06-29 11:21:54.68	169	-296	-2028	-4	5	-4	-55	-19	-36	37
	1412	2018-06-29 11:21:54.69	164	-306	-2035	-5	4	-6	-18	-2	-16	10
	1413	2018-06-29 11:21:54.70	159	-300	-2033	-3	5	-8	-38	-9	-29	23
	1414	2018-06-29 11:21:54.71	162	-294	-2034	-3	7	-6	-22	8	-30	7
	1415	2018-06-29 11:21:54.72	172	-297	-2032	-4	3	-6	-63	-19	-44	41
	1416	2018-06-29 11:21:54.73	159	-293	-2032	-3	2	-8	-36	-8	-28	22
	1417	2018-06-29 11:21:54.74	169	-300	-2036	-3	2	-9	-53	-6	-47	29
	1418	2018-06-29 11:21:54.75	169	-295	-2031	-2	5	-7	-21	26	-47	-2
	1419	2018-06-29 11:21:54.76	163	-301	-2030	-3	3	-8	-42	16	-58	13
	1420	2018-06-29 11:21:54.77	159	-298	-2030	-4	3	-8	-16	24	-40	-4
	1421	2018-06-29 11:21:54.78	162	-296	-2035	-3	5	-4	-39	-1	-38	20
	1422	2018-06-29 11:21:54.79	176	-299	-2032	-3	3	-8	-11	11	-22	0
	1423	2018-06-29 11:21:54.80	167	-301	-2031	-3	4	-4	-38	-4	-34	21
	1424	2018-06-29 11:21:54.81	169	-296	-2029	-3	4	-8	-7	10	-17	-1
	1425	2018-06-29 11:21:54.82	166	-300	-2028	-4	4	-8	-40	1	-41	19
	1426	2018-06-29 11:21:54.83	162	-303	-2034	-3	4	-6	-21	20	-41	0
	1427	2018-06-29 11:21:54.84	175	-298	-2030	-4	4	-5	-64	-6	-58	35
	1428	2018-06-29 11:21:54.85	165	-298	-2030	-3	5	-5	-38	-11	-27	24
	1429	2018-06-29 11:21:54.86	168	-299	-2032	-5	2	-8	-65	-47	-18	56
	1430	2018-06-29 11:21:54.87	175	-296	-2033	-4	4	-5	-32	-32	0	32
	1431	2018-06-29 11:21:54.88	163	-294	-2039	-4	2	-7	-45	-28	-17	36
	1432	2018-06-29 11:21:54.89	167	-303	-2031	-2	2	-7	-26	-12	-14	19
	1433	2018-06-29 11:21:54.90	170	-302	-2026	-5	4	-4	-45	-21	-24	33
	1434	2018-06-29 11:21:54.91	169	-294	-2031	-2	5	-5	-17	4	-21	6
	1435	2018-06-29 11:21:54.92	168	-296	-2035	-4	1	-6	-40	6	-46	17
	1436	2018-06-29 11:21:54.93	165	-296	-2033	-3	6	-5	-14	32	-46	-9
	1437	2018-06-29 11:21:54.94	173	-297	-2034	-3	4	-5	-39	5	-44	17
	1438	2018-06-29 11:21:54.95	163	-295	-2030	-5	4	-7	-26	12	-38	7
	1439	2018-06-29 11:21:54.96	162	-298	-2028	-3	3	-6	-51	8	-59	21
	1440	2018-06-29 11:21:54.97	163	-301	-2029	-3	6	-6	-42	21	-63	10
	1441	2018-06-29 11:21:54.98	165	-298	-2029	-3	2	-6	-61	3	-64	29
	1442	2018-06-29 11:21:54.99	173	-300	-2032	-2	3	-7	-33	10	-43	11
	1443	2018-06-29 11:21:55.00	165	-299	-2030	-4	5	-6	-48	1	-49	23
	1444	2018-06-29 11:21:55.01	164	-300	-2037	-3	3	-8	-34	14	-48	10
	1445	2018-06-29 11:21:55.02	168	-294	-2033	-3	3	-6	-80	-21	-59	50
	1446	2018-06-29 11:21:55.03	159	-293	-2029	-2	5	-5	-72	-19	-53	45
	1447	2018-06-29 11:21:55.04	158	-298	-2032	-3	3	-7	-87	-30	-57	58
	1448	2018-06-29 11:21:55.05	168	-298	-2031	-4	3	-8	-63	-12	-51	37
	1449	2018-06-29 11:21:55.06	167	-296	-2036	-5	4	-7	-70	0	-70	35
	1450	2018-06-29 11:21:55.07	169	-298	-2031	-4	3	-8	-39	25	-64	7
	1451	2018-06-29 11:21:55.08	164	-293	-2033	-4	4	-8	-45	24	-69	10
	1452	2018-06-29 11:21:55.09	165	-298	-2029	-5	4	-4	-16	36	-52	-10
	1453	2018-06-29 11:21:55.10	166	-300	-2031	-3	3	-8	-37	13	-50	12
	1454	2018-06-29 11:21:55.11	160	-294	-2027	-3	4	-8	-36	-1	-35	18
	1455	2018-06-29 11:21:55.12	168	-295	-2030	-3	5	-7	-51	-25	-26	38
	1456	2018-06-29 11:21:55.13	161	-298	-2024	-5	3	-5	-25	-7	-18	16
	1457	2018-06-29 11:21:55.14	172	-298	-2030	-4	3	-8	-30	0	-30	15
	1458	2018-06-29 11:21:55.15	171	-293	-2033	-4	4	-8	-25	15	-40	5
	1459	2018-06-29 11:21:55.16	162	-294	-2030	-3	2	-7	-51	-1	-50	26
	1460	2018-06-29 11:21:55.17	168	-302	-2035	-2	3	-7	-34	3	-37	15
	1461	2018-06-29 11:21:55.18	176	-295	-2033	-3	4	-6	-40	-18	-22	29
	1462	2018-06-29 11:21:55.19	177	-297	-2034	-2	3	-6	-32	-6	-26	19
	1463	2018-06-29 11:21:55.20	168	-295	-2037	-4	4	-6	-52	4	-56	24
	1464	2018-06-29 11:21:55.21	164	-297	-2029	-2	4	-7	-49	6	-55	21
	1465	2018-06-29 11:21:55.22	156	-297	-2032	-5	5	-6	-56	-7	-49	31
	1466	2018-06-29 11:21:55.23	167	-295	-2032	-3	1	-8	-13	14	-27	0
	1467	2018-06-29 11:21:55.24	169	-291	-2034	-3	5	-6	-7	13	-20	-3
	1468	2018-06-29 11:21:55.25	172	-298	-2038	-4	5	-6	7	26	-19	-16
	1469	2018-06-29 11:21:55.26	165	-299	-2037	-2	2	-6	-7	18	-25	-5
	1470	2018-06-29 11:21:55.27	171	-300	-2030	-3	4	-6	-4	20	-24	-8
	1471	2018-06-29 11:21:55.28	159	-300	-2040	-2	4	-5	-26	13	-39	6
	1472	2018-06-29 11:21:55.29	168	-293	-2035	-4	4	-7	-36	13	-49	11
	1473	2018-06-29 11:21:55.30	164	-302	-2032	-4	5	-5	-53	2	-55	25
	1474	2018-06-29 11:21:55.31	168	-303	-2027	-4	6	-6	-47	-9	-38	28
	1475	2018-06-29 11:21:55.32	168	-300	-2031	-3	3	-7	-60	-33	-27	46
	1476	2018-06-29 11:21:55.33	165	-292	-2031	-5	3	-5	-51	-17	-34	34
	1477	2018-06-29 11:21:55.34	166	-293	-2033	-3	3	-6	-40	-12	-28	26
	1478	2018-06-29 11:21:55.35	152	-298	-2040	-2	4	-6	-12	-3	-9	7
	1479	2018-06-29 11:21:55.36	167	-297	-2030	-3	3	-6	-14	2	-16	6
	1480	2018-06-29 11:21:55.37	168	-297	-2026	-2	4	-6	-15	2	-17	6
	1481	2018-06-29 11:21:55.38	164	-302	-2031	-4	1	-7	-28	-1	-27	14
	1482	2018-06-29 11:21:55.39	175	-294	-2031	-2	4	-7	-20	12	-32	4
	1483	2018-06-29 11:21:55.40	168	-291	-2030	-4	4	-6	-31	8	-39	11
	1484	2018-06-29 11:21:55.41	166	-295	-2035	-3	3	-8	-32	20	-52	6
	1485	2018-06-29 11:21:55.42	162	-299	-2028	-4	3	-4	-26	10	-36	8
	1486	2018-06-29 11:21:55.43	158	-297	-2038	-1	3	-5	-26	-4	-22	15
	1487	2018-06-29 11:21:55.44	167	-299	-2032	-3	4	-5	-25	-24	-1	24
	1488	2018-06-29 11:21:55.45	166	-297	-2029	-5	3	-8	-33	-38	5	35
	1489	2018-06-29 11:21:55.46	171	-295	-2034	-3	6	-5	-31	-12	-19	21
	1490	2018-06-29 11:21:55.47	165	-293	-2032	-3	2	-6	-24	18	-42	3
	1491	2018-06-29 11:21:55.48	167	-299	-2023	-3	1	-7	-15	29	-44	-7
	1492	2018-06-29 11:21:55.49	161	-295	-2031	-4	5	-6	-14	33	-47	-9
	1493	2018-06-29 11:21:55.50	171	-298	-2028	-2	2	-6	-12	23	-35	-5
	1494	2018-06-29 11:21:55.51	163	-297	-2033	-4	2	-8	-27	7	-34	10
	1495	2018-06-29 11:21:55.52	163	-301	-2035	-4	4	-5	-22	7	-29	7
	1496	2018-06-29 11:21:55.53	175	-294	-2037	-3	2	-7	-39	0	-39	19
	1497	2018-06-29 11:21:55.54	169	-292	-2031	-2	2	-7	-37	5	-42	16
	1498	2018-06-29 11:21:55.55	166	-294	-2034	-3	3	-6	-34	9	-43	12
	1499	2018-06-29 11:21:55.56	161	-300	-2036	-3	4	-6	-28	16	-44	6
	1500	2018-06-29 11:21:55.57	157	-301	-2030	-3	2	-7	-40	-1	-39	20
	1501	2018-06-29 11:21:55.58	167	-296	-2033	-4	5	-5	-45	-16	-29	30
	1502	2018-06-29 11:21:55.59	172	-295	-2028	-4	4	-8	-60	-22	-38	41
	1503	2018-06-29 11:21:55.60	170	-298	-2028	-3	3	-8	-31	0	-31	15
	1504	2018-06-29 11:21:55.61	170	-300	-2028	-4	5	-5	-34	3	-37	15
	1505	2018-06-29 11:21:55.62	174	-298	-2033	-4	3	-8	-20	11	-31	4
	1506	2018-06-29 11:21:55.63	166	-296	-2031	-2	1	-6	-36	0	-36	18
	1507	2018-06-29 11:21:55.64	163	-298	-2031	-4	5	-6	-41	-5	-36	23
	1508	2018-06-29 11:21:55.65	164	-298	-2031	-4	2	-8	-75	-23	-52	49
	1509	2018-06-29 11:21:55.66	169	-298	-2035	-3	3	-7	-77	-35	-42	56
	1510	2018-06-29 11:21:55.67	167	-297	-2032	-3	3	-8	-76	-11	-65	43
	1511	2018-06-29 11:21:55.68	171	-300	-2032	-2	5	-7	-40	38	-78	1
	1512	2018-06-29 11:21:55.69	162	-298	-2037	-3	3	-5	-46	36	-82	5
	1513	2018-06-29 11:21:55.70	162	-294	-2034	-3	3	-6	-37	27	-64	5
	1514	2018-06-29 11:21:55.71	164	-296	-2032	-1	2	-8	-56	14	-70	21
	1515	2018-06-29 11:21:55.72	169	-297	-2032	-2	3	-5	-32	28	-60	2
	1516	2018-06-29 11:21:55.73	169	-301	-2032	-4	5	-6	-50	19	-69	15
	1517	2018-06-29 11:21:55.74	174	-297	-2035	-4	4	-6	-40	15	-55	12
	1518	2018-06-29 11:21:55.75	167	-295	-2028	-5	4	-7	-72	-12	-60	42
	1519	2018-06-29 11:21:55.76	171	-304	-2022	-4	3	-7	-40	8	-48	16
	1520	2018-06-29 11:21:55.77	171	-297	-2028	-3	3	-7	-67	-13	-54	40
	1521	2018-06-29 11:21:55.78	169	-296	-2028	-3	4	-6	-48	-6	-42	27
	1522	2018-06-29 11:21:55.79	154	-293	-2037	-2	6	-7	-58	-2	-56	30
	1523	2018-06-29 11:21:55.80	172	-295	-2034	-3	4	-6	-34	25	-59	4
	1524	2018-06-29 11:21:55.81	160	-295	-2033	-3	3	-6	-55	15	-70	20
	1525	2018-06-29 11:21:55.82	171	-295	-2031	-3	6	-5	-31	23	-54	4
	1526	2018-06-29 11:21:55.83	175	-297	-2037	-3	4	-7	-46	26	-72	10
	1527	2018-06-29 11:21:55.84	167	-296	-2033	-4	2	-8	-20	40	-60	-10
	1528	2018-06-29 11:21:55.85	163	-298	-2033	-4	5	-4	-41	15	-56	13
	1529	2018-06-29 11:21:55.86	173	-302	-2029	-3	4	-7	-26	13	-39	6
	1530	2018-06-29 11:21:55.87	160	-301	-2030	-3	2	-7	-37	10	-47	13
	1531	2018-06-29 11:21:55.88	161	-297	-2030	-3	4	-5	-13	20	-33	-3
	1532	2018-06-29 11:21:55.89	174	-302	-2026	-3	3	-7	-48	7	-55	20
	1533	2018-06-29 11:21:55.90	173	-299	-2040	-3	4	-7	-30	19	-49	5
	1534	2018-06-29 11:21:55.91	167	-301	-2029	-3	3	-6	-46	4	-50	21
	1535	2018-06-29 11:21:55.92	167	-301	-2030	-4	5	-4	-12	17	-29	-2
	1536	2018-06-29 11:21:55.93	168	-300	-2026	-2	4	-7	-31	7	-38	12
	1537	2018-06-29 11:21:55.94	162	-300	-2032	-3	5	-8	-8	7	-15	0
	1538	2018-06-29 11:21:55.95	162	-299	-2034	-5	5	-5	-49	-18	-31	33
	1539	2018-06-29 11:21:55.96	166	-298	-2034	-3	3	-8	-31	-20	-11	25
	1540	2018-06-29 11:21:55.97	164	-295	-2032	-7	2	-7	-57	-33	-24	45
	1541	2018-06-29 11:21:55.98	178	-297	-2032	-3	4	-5	-12	-4	-8	8
	1542	2018-06-29 11:21:55.99	160	-299	-2036	-4	2	-8	-28	-3	-25	15
	1543	2018-06-29 11:21:56.00	158	-299	-2037	-3	3	-6	-11	17	-28	-3
	1544	2018-06-29 11:21:56.01	166	-296	-2031	-4	2	-5	-59	-4	-55	31
	1545	2018-06-29 11:21:56.02	170	-288	-2038	-4	3	-6	-48	4	-52	22
	1546	2018-06-29 11:21:56.03	169	-293	-2034	-5	2	-6	-60	-1	-59	30
	1547	2018-06-29 11:21:56.04	165	-303	-2035	-3	7	-6	-8	7	-15	0
	1548	2018-06-29 11:21:56.05	164	-302	-2031	-5	3	-9	-28	-3	-25	15
	1549	2018-06-29 11:21:56.06	168	-295	-2034	-4	4	-7	9	30	-21	-19
	1550	2018-06-29 11:21:56.07	167	-297	-2029	-3	5	-6	-7	17	-24	-5
	1551	2018-06-29 11:21:56.08	171	-300	-2032	-3	2	-7	23	41	-18	-32
	1552	2018-06-29 11:21:56.09	163	-297	-2034	-3	2	-9	-25	21	-46	2
	1553	2018-06-29 11:21:56.10	161	-295	-2029	-4	5	-8	-20	22	-42	-1
	1554	2018-06-29 11:21:56.11	161	-298	-2031	-4	3	-6	-45	12	-57	16
	1555	2018-06-29 11:21:56.12	171	-297	-2031	-4	3	-7	-6	31	-37	-12
	1556	2018-06-29 11:21:56.13	175	-296	-2031	-3	6	-6	-16	35	-51	-9
	1557	2018-06-29 11:21:56.14	160	-290	-2034	-5	3	-6	7	36	-29	-21
	1558	2018-06-29 11:21:56.15	173	-298	-2037	-5	2	-7	-43	9	-52	17
	1559	2018-06-29 11:21:56.16	169	-293	-2031	-3	5	-5	-34	16	-50	9
	1560	2018-06-29 11:21:56.17	162	-298	-2027	-3	4	-8	-52	5	-57	23
	1561	2018-06-29 11:21:56.18	160	-291	-2025	-4	2	-6	-26	11	-37	7
	1562	2018-06-29 11:21:56.19	165	-295	-2025	-4	2	-7	-56	6	-62	25
	1563	2018-06-29 11:21:56.20	168	-301	-2038	-2	5	-5	-45	11	-56	17
	1564	2018-06-29 11:21:56.21	171	-295	-2035	-3	4	-6	-61	-6	-55	33
	1565	2018-06-29 11:21:56.22	171	-292	-2029	-3	3	-5	-21	-3	-18	12
	1566	2018-06-29 11:21:56.23	165	-300	-2033	-3	3	-6	-63	-30	-33	46
	1567	2018-06-29 11:21:56.24	157	-292	-2029	-4	3	-7	-45	-11	-34	28
	1568	2018-06-29 11:21:56.25	164	-292	-2037	-5	4	-6	-61	-15	-46	38
	1569	2018-06-29 11:21:56.26	168	-298	-2029	-4	4	-6	-10	16	-26	-3
	1570	2018-06-29 11:21:56.27	169	-302	-2034	-4	3	-7	-35	-9	-26	22
	1571	2018-06-29 11:21:56.28	168	-299	-2030	-3	5	-8	-18	-5	-13	11
	1572	2018-06-29 11:21:56.29	168	-300	-2028	-2	5	-7	-56	-26	-30	41
	1573	2018-06-29 11:21:56.30	167	-295	-2032	-3	5	-9	-24	11	-35	6
	1574	2018-06-29 11:21:56.31	157	-295	-2031	-3	2	-8	-51	7	-58	22
	1575	2018-06-29 11:21:56.32	164	-295	-2037	-4	3	-7	-26	10	-36	8
	1576	2018-06-29 11:21:56.33	172	-293	-2034	-4	3	-7	-54	-18	-36	36
	1577	2018-06-29 11:21:56.34	179	-294	-2027	-4	2	-8	-24	1	-25	11
	1578	2018-06-29 11:21:56.35	169	-305	-2033	-3	3	-5	-47	-12	-35	29
	1579	2018-06-29 11:21:56.36	168	-299	-2030	-2	4	-8	-19	7	-26	6
	1580	2018-06-29 11:21:56.37	170	-299	-2032	-3	5	-7	-44	7	-51	18
	1581	2018-06-29 11:21:56.38	156	-301	-2032	-3	3	-7	-24	32	-56	-4
	1582	2018-06-29 11:21:56.39	166	-299	-2035	-2	5	-8	-34	38	-72	-2
	1583	2018-06-29 11:21:56.40	172	-304	-2030	-4	4	-7	3	55	-52	-29
	1584	2018-06-29 11:21:56.41	163	-301	-2028	-3	1	-6	-26	33	-59	-3
	1585	2018-06-29 11:21:56.42	171	-297	-2030	-4	5	-6	-3	47	-50	-22
	1586	2018-06-29 11:21:56.43	167	-302	-2028	-4	4	-7	-34	25	-59	4
	1587	2018-06-29 11:21:56.44	171	-293	-2030	-5	2	-7	-22	26	-48	-2
	1588	2018-06-29 11:21:56.45	166	-301	-2033	-2	5	-6	-50	0	-50	25
	1589	2018-06-29 11:21:56.46	169	-296	-2038	-4	3	-7	-39	6	-45	16
	1590	2018-06-29 11:21:56.47	163	-297	-2031	-4	3	-7	-58	2	-60	28
	1591	2018-06-29 11:21:56.48	165	-300	-2029	-4	3	-7	-23	19	-42	2
	1592	2018-06-29 11:21:56.49	169	-297	-2035	-4	3	-6	-45	12	-57	16
	1593	2018-06-29 11:21:56.50	167	-303	-2031	-2	4	-7	-6	36	-42	-15
	1594	2018-06-29 11:21:56.51	171	-296	-2032	-3	4	-6	-4	42	-46	-19
	1595	2018-06-29 11:21:56.52	178	-296	-2036	-1	2	-6	13	48	-35	-30
	1596	2018-06-29 11:21:56.53	171	-296	-2036	-4	3	-7	-28	17	-45	5
	1597	2018-06-29 11:21:56.54	169	-296	-2033	-3	4	-7	-16	22	-38	-3
	1598	2018-06-29 11:21:56.55	165	-301	-2030	-3	3	-6	-45	14	-59	15
	1599	2018-06-29 11:21:56.56	169	-304	-2032	-4	5	-6	-20	18	-38	1
	1600	2018-06-29 11:21:56.57	172	-301	-2029	-3	3	-6	-62	-24	-38	43
	1601	2018-06-29 11:21:56.58	162	-302	-2026	-2	3	-8	-36	-4	-32	20
	1602	2018-06-29 11:21:56.59	176	-290	-2037	-4	6	-6	-59	-22	-37	40
	1603	2018-06-29 11:21:56.60	170	-294	-2039	-5	4	-7	-44	-5	-39	24
	1604	2018-06-29 11:21:56.61	173	-298	-2032	-3	1	-8	-42	-5	-37	23
	1605	2018-06-29 11:21:56.62	169	-297	-2032	-3	2	-6	-13	6	-19	3
	1606	2018-06-29 11:21:56.63	161	-299	-2035	-4	4	-7	-35	-8	-27	21
	1607	2018-06-29 11:21:56.64	166	-294	-2031	-4	3	-9	-28	-6	-22	17
	1608	2018-06-29 11:21:56.65	164	-294	-2035	-3	3	-6	-48	-18	-30	33
	1609	2018-06-29 11:21:56.66	170	-297	-2033	-4	5	-6	-15	1	-16	7
	1610	2018-06-29 11:21:56.67	166	-300	-2030	-4	4	-5	-23	5	-28	9
	1611	2018-06-29 11:21:56.68	166	-299	-2031	-4	2	-8	-6	41	-47	-17
	1612	2018-06-29 11:21:56.69	165	-297	-2025	-5	4	-4	-30	41	-71	-5
	1613	2018-06-29 11:21:56.70	163	-301	-2036	-4	3	-7	-30	37	-67	-3
	1614	2018-06-29 11:21:56.71	165	-305	-2033	-4	3	-6	-42	12	-54	15
	1615	2018-06-29 11:21:56.72	169	-299	-2030	-4	3	-5	-20	3	-23	8
	1616	2018-06-29 11:21:56.73	167	-296	-2029	-5	4	-7	-31	-15	-16	23
	1617	2018-06-29 11:21:56.74	166	-299	-2034	-5	4	-7	-34	-9	-25	21
	1618	2018-06-29 11:21:56.75	168	-297	-2034	-3	4	-7	-58	-23	-35	40
	1619	2018-06-29 11:21:56.76	172	-302	-2027	-4	6	-7	-55	-21	-34	38
	1620	2018-06-29 11:21:56.77	169	-302	-2035	-3	3	-8	-60	-34	-26	47
	1621	2018-06-29 11:21:56.78	171	-297	-2034	-2	3	-6	-48	-35	-13	41
	1622	2018-06-29 11:21:56.79	164	-298	-2034	-4	4	-6	-64	-45	-19	54
	1623	2018-06-29 11:21:56.80	167	-298	-2035	-5	2	-7	-56	-41	-15	48
	1624	2018-06-29 11:21:56.81	168	-307	-2034	-2	3	-6	-61	-36	-25	48
	1625	2018-06-29 11:21:56.82	161	-301	-2035	-2	3	-5	-38	-17	-21	27
	1626	2018-06-29 11:21:56.83	171	-299	-2029	-2	3	-8	-45	-17	-28	31
	1627	2018-06-29 11:21:56.84	167	-297	-2035	-2	5	-6	-39	-3	-36	21
	1628	2018-06-29 11:21:56.85	159	-300	-2028	-2	3	-6	-42	-8	-34	25
	1629	2018-06-29 11:21:56.86	157	-298	-2031	-3	3	-8	-34	-5	-29	19
	1630	2018-06-29 11:21:56.87	169	-300	-2031	-4	2	-6	-39	-19	-20	29
	1631	2018-06-29 11:21:56.88	168	-291	-2026	-3	3	-7	-32	-22	-10	27
	1632	2018-06-29 11:21:56.89	170	-294	-2024	-2	3	-8	-36	-11	-25	23
	1633	2018-06-29 11:21:56.90	160	-298	-2031	-4	4	-5	-44	11	-55	16
	1634	2018-06-29 11:21:56.91	171	-298	-2033	-3	2	-6	-67	7	-74	30
	1635	2018-06-29 11:21:56.92	169	-296	-2036	-2	1	-5	-65	-3	-62	34
	1636	2018-06-29 11:21:56.93	168	-298	-2031	-4	4	-6	-47	-10	-37	28
	1637	2018-06-29 11:21:56.94	170	-297	-2025	-2	4	-7	-35	10	-45	12
	1638	2018-06-29 11:21:56.95	170	-296	-2031	-4	4	-6	-27	23	-50	2
	1639	2018-06-29 11:21:56.96	167	-296	-2030	-4	5	-8	-42	11	-53	15
	1640	2018-06-29 11:21:56.97	164	-298	-2028	-4	4	-6	-56	12	-68	22
	1641	2018-06-29 11:21:56.98	169	-304	-2029	-3	2	-5	-66	3	-69	31
	1642	2018-06-29 11:21:56.99	161	-295	-2035	-4	2	-7	-59	4	-63	27
	1643	2018-06-29 11:21:57.00	164	-299	-2030	-4	3	-6	-64	0	-64	32
	1644	2018-06-29 11:21:57.01	168	-297	-2033	-4	3	-6	-48	0	-48	24
	1645	2018-06-29 11:21:57.02	167	-296	-2035	-4	2	-7	-32	1	-33	15
	1646	2018-06-29 11:21:57.03	173	-294	-2026	-3	3	-6	-18	16	-34	1
	1647	2018-06-29 11:21:57.04	165	-296	-2035	-3	4	-7	-28	10	-38	9
	1648	2018-06-29 11:21:57.05	177	-298	-2029	-4	4	-6	-38	5	-43	16
	1649	2018-06-29 11:21:57.06	163	-300	-2031	-4	4	-6	-56	-7	-49	31
	1650	2018-06-29 11:21:57.07	162	-298	-2033	-3	4	-5	-50	-6	-44	28
	1651	2018-06-29 11:21:57.08	170	-293	-2035	-3	5	-7	-27	7	-34	10
	1652	2018-06-29 11:21:57.09	172	-296	-2025	-2	3	-8	2	2	0	-2
	1653	2018-06-29 11:21:57.10	171	-293	-2031	-4	3	-7	-26	-15	-11	20
	1654	2018-06-29 11:21:57.11	160	-298	-2034	-2	2	-8	-39	-21	-18	30
	1655	2018-06-29 11:21:57.12	174	-296	-2033	-3	3	-7	-45	-22	-23	33
	1656	2018-06-29 11:21:57.13	163	-300	-2033	-2	3	-7	1	7	-6	-4
	1657	2018-06-29 11:21:57.14	166	-299	-2027	-4	4	-6	14	25	-11	-19
	1658	2018-06-29 11:21:57.15	165	-301	-2033	-4	6	-6	16	35	-19	-25
	1659	2018-06-29 11:21:57.16	170	-297	-2028	-3	3	-7	-28	24	-52	2
	1660	2018-06-29 11:21:57.17	167	-291	-2032	-2	5	-9	-58	10	-68	24
	1661	2018-06-29 11:21:57.18	167	-296	-2032	-5	3	-5	-74	3	-77	35
	1662	2018-06-29 11:21:57.19	171	-294	-2030	-3	4	-8	-34	21	-55	6
	1663	2018-06-29 11:21:57.20	166	-299	-2037	-6	3	-7	-47	0	-47	23
	1664	2018-06-29 11:21:57.21	162	-300	-2028	-3	2	-7	-29	-6	-23	17
	1665	2018-06-29 11:21:57.22	163	-294	-2030	-2	3	-8	-28	-23	-5	25
	1666	2018-06-29 11:21:57.23	160	-296	-2031	-2	5	-7	-9	-9	0	9
	1667	2018-06-29 11:21:57.24	162	-298	-2030	-4	3	-7	-28	-16	-12	22
	1668	2018-06-29 11:21:57.25	168	-297	-2027	-4	4	-7	-19	-15	-4	17
	1669	2018-06-29 11:21:57.26	168	-295	-2034	-2	3	-7	-43	-35	-8	39
	1670	2018-06-29 11:21:57.27	164	-295	-2033	-3	3	-5	-21	-35	14	28
	1671	2018-06-29 11:21:57.28	171	-295	-2031	-1	2	-7	-33	-34	1	33
	1672	2018-06-29 11:21:57.29	163	-296	-2029	-4	3	-6	-9	-8	-1	8
	1673	2018-06-29 11:21:57.30	163	-292	-2027	-4	1	-6	-22	9	-31	6
	1674	2018-06-29 11:21:57.31	168	-293	-2028	-3	3	-6	3	32	-29	-17
	1675	2018-06-29 11:21:57.32	170	-296	-2037	-4	3	-6	-30	7	-37	11
	1676	2018-06-29 11:21:57.33	169	-298	-2029	-2	5	-7	-25	-5	-20	15
	1677	2018-06-29 11:21:57.34	165	-296	-2031	-4	2	-8	-43	-9	-34	26
	1678	2018-06-29 11:21:57.35	170	-300	-2031	-3	3	-7	-25	8	-33	8
	1679	2018-06-29 11:21:57.36	152	-293	-2028	-3	3	-7	-47	3	-50	22
	1680	2018-06-29 11:21:57.37	161	-297	-2032	-3	4	-6	-21	12	-33	4
	1681	2018-06-29 11:21:57.38	169	-300	-2034	-3	2	-7	-31	9	-40	11
	1682	2018-06-29 11:21:57.39	163	-296	-2035	-3	3	-5	-10	22	-32	-6
	1683	2018-06-29 11:21:57.40	171	-295	-2027	-4	5	-6	-17	21	-38	-2
	1684	2018-06-29 11:21:57.41	171	-295	-2035	-4	4	-9	10	38	-28	-24
	1685	2018-06-29 11:21:57.42	171	-299	-2031	-4	3	-7	-11	41	-52	-15
	1686	2018-06-29 11:21:57.43	172	-297	-2031	-3	5	-7	-13	23	-36	-5
	1687	2018-06-29 11:21:57.44	157	-298	-2037	-3	4	-6	-67	-37	-30	52
	1688	2018-06-29 11:21:57.45	169	-300	-2030	-4	3	-5	-55	-27	-28	41
	1689	2018-06-29 11:21:57.46	168	-293	-2029	-3	3	-7	-77	-24	-53	50
	1690	2018-06-29 11:21:57.47	167	-299	-2030	-2	3	-7	-48	-13	-35	30
	1691	2018-06-29 11:21:57.48	164	-295	-2035	-2	4	-8	-60	-30	-30	45
	1692	2018-06-29 11:21:57.49	159	-302	-2035	-4	3	-7	-42	-13	-29	27
	1693	2018-06-29 11:21:57.50	161	-299	-2032	-5	2	-8	-73	-20	-53	46
	1694	2018-06-29 11:21:57.51	172	-299	-2032	-3	2	-5	-37	2	-39	17
	1695	2018-06-29 11:21:57.52	167	-298	-2029	-4	2	-6	-49	-15	-34	32
	1696	2018-06-29 11:21:57.53	156	-300	-2031	-3	5	-9	-20	-13	-7	16
	1697	2018-06-29 11:21:57.54	165	-293	-2027	-4	3	-7	-56	-46	-10	51
	1698	2018-06-29 11:21:57.55	169	-295	-2036	-2	4	-8	-41	-40	-1	40
	1699	2018-06-29 11:21:57.56	165	-297	-2032	-2	4	-9	-67	-43	-24	55
	1700	2018-06-29 11:21:57.57	170	-298	-2030	-2	4	-8	-48	-8	-40	28
	1701	2018-06-29 11:21:57.58	171	-293	-2030	-4	4	-6	-99	-11	-88	55
	1702	2018-06-29 11:21:57.59	170	-299	-2034	-2	4	-8	-65	0	-65	32
	1703	2018-06-29 11:21:57.60	170	-299	-2034	-5	3	-7	-95	-31	-64	63
	1704	2018-06-29 11:21:57.61	170	-295	-2029	-3	3	-6	-62	-22	-40	42
	1705	2018-06-29 11:21:57.62	163	-298	-2034	-3	3	-7	-77	-47	-30	62
	1706	2018-06-29 11:21:57.63	168	-295	-2035	-4	4	-8	-48	-24	-24	36
	1707	2018-06-29 11:21:57.64	169	-292	-2031	-4	4	-8	-80	-26	-54	53
	1708	2018-06-29 11:21:57.65	168	-298	-2032	-4	2	-8	-57	0	-57	28
	1709	2018-06-29 11:21:57.66	176	-292	-2035	-1	2	-8	-68	4	-72	32
	1710	2018-06-29 11:21:57.67	173	-298	-2029	-2	4	-4	-17	36	-53	-9
	1711	2018-06-29 11:21:57.68	179	-296	-2026	-4	3	-6	-30	16	-46	7
	1712	2018-06-29 11:21:57.69	172	-296	-2032	-4	3	-5	3	7	-4	-5
	1713	2018-06-29 11:21:57.70	161	-295	-2031	-4	4	-6	-32	-32	0	32
	1714	2018-06-29 11:21:57.71	162	-294	-2035	-4	4	-6	-10	-10	0	10
	1715	2018-06-29 11:21:57.72	157	-298	-2036	-6	2	-7	-38	5	-43	16
	1716	2018-06-29 11:21:57.73	154	-296	-2031	-4	3	-7	-17	34	-51	-8
	1717	2018-06-29 11:21:57.74	169	-294	-2035	-5	4	-7	-51	3	-54	24
	1718	2018-06-29 11:21:57.75	169	-297	-2035	-4	4	-8	-32	-1	-31	16
	1719	2018-06-29 11:21:57.76	162	-297	-2034	-4	2	-4	-50	-17	-33	33
	1720	2018-06-29 11:21:57.77	167	-302	-2030	-4	4	-6	-4	17	-21	-6
	1721	2018-06-29 11:21:57.78	179	-295	-2030	-3	4	-7	-37	2	-39	17
	1722	2018-06-29 11:21:57.79	167	-297	-2035	-3	5	-8	-20	15	-35	2
	1723	2018-06-29 11:21:57.80	175	-295	-2033	-3	4	-8	-57	6	-63	25
	1724	2018-06-29 11:21:57.81	163	-296	-2026	-5	3	-8	-13	45	-58	-16
	1725	2018-06-29 11:21:57.82	176	-300	-2027	-4	3	-7	-57	30	-87	13
	1726	2018-06-29 11:21:57.83	159	-295	-2027	-2	5	-6	-40	36	-76	2
	1727	2018-06-29 11:21:57.84	161	-295	-2031	-3	4	-7	-56	18	-74	19
	1728	2018-06-29 11:21:57.85	172	-292	-2037	-2	4	-4	-27	23	-50	2
	1729	2018-06-29 11:21:57.86	176	-300	-2032	-2	4	-5	-46	-3	-43	24
	1730	2018-06-29 11:21:57.87	168	-296	-2037	-2	4	-8	-30	-3	-27	16
	1731	2018-06-29 11:21:57.88	163	-301	-2032	-3	5	-8	-64	-19	-45	41
	1732	2018-06-29 11:21:57.89	168	-297	-2034	-4	4	-4	-18	13	-31	2
	1733	2018-06-29 11:21:57.90	166	-301	-2038	-4	5	-7	-23	22	-45	0
	1734	2018-06-29 11:21:57.91	176	-294	-2035	-4	4	-7	19	43	-24	-31
	1735	2018-06-29 11:21:57.92	162	-293	-2033	-2	1	-7	-16	1	-17	7
	1736	2018-06-29 11:21:57.93	157	-295	-2031	-4	3	-8	-4	-6	2	5
	1737	2018-06-29 11:21:57.94	162	-298	-2027	-3	2	-7	-27	-16	-11	21
	1738	2018-06-29 11:21:57.95	167	-295	-2034	-4	4	-5	2	-1	3	0
	1739	2018-06-29 11:21:57.96	165	-297	-2031	-4	4	-7	-26	-15	-11	20
	1740	2018-06-29 11:21:57.97	178	-299	-2036	-2	4	-6	-6	1	-7	2
	1741	2018-06-29 11:21:57.98	166	-294	-2029	-3	3	-7	-29	-7	-22	18
	1742	2018-06-29 11:21:57.99	167	-296	-2032	-4	3	-7	0	13	-13	-6
	1743	2018-06-29 11:21:58.00	167	-295	-2032	-3	3	-6	-21	8	-29	6
	1744	2018-06-29 11:21:58.01	157	-294	-2030	-6	4	-7	-2	25	-27	-11
	1745	2018-06-29 11:21:58.02	168	-304	-2030	-3	2	-6	-34	9	-43	12
	1746	2018-06-29 11:21:58.03	167	-296	-2034	-4	3	-7	-10	7	-17	1
	1747	2018-06-29 11:21:58.04	170	-293	-2034	-4	2	-7	-35	-7	-28	21
	1748	2018-06-29 11:21:58.05	165	-297	-2034	-5	4	-7	-24	16	-40	4
	1749	2018-06-29 11:21:58.06	161	-294	-2032	-3	2	-8	-52	-3	-49	27
	1750	2018-06-29 11:21:58.07	170	-298	-2035	-4	4	-8	-37	1	-38	18
	1751	2018-06-29 11:21:58.08	165	-297	-2026	-4	5	-7	-46	-1	-45	23
	1752	2018-06-29 11:21:58.09	160	-300	-2031	-2	4	-9	-12	11	-23	0
	1753	2018-06-29 11:21:58.10	170	-298	-2034	-5	3	-6	-25	-11	-14	18
	1754	2018-06-29 11:21:58.11	172	-296	-2033	-4	1	-7	-14	-10	-4	12
	1755	2018-06-29 11:21:58.12	170	-292	-2031	-3	3	-7	-41	0	-41	20
	1756	2018-06-29 11:21:58.13	167	-296	-2032	-3	2	-7	-28	27	-55	0
	1757	2018-06-29 11:21:58.14	168	-294	-2034	-3	3	-7	-57	22	-79	17
	1758	2018-06-29 11:21:58.15	162	-294	-2040	-4	4	-6	-50	36	-86	7
	1759	2018-06-29 11:21:58.16	169	-296	-2032	-3	3	-6	-58	15	-73	21
	1760	2018-06-29 11:21:58.17	160	-292	-2032	-4	4	-6	-37	15	-52	11
	1761	2018-06-29 11:21:58.18	162	-295	-2035	-2	4	-7	-50	14	-64	18
	1762	2018-06-29 11:21:58.19	169	-296	-2031	-4	4	-6	-46	12	-58	17
	1763	2018-06-29 11:21:58.20	165	-296	-2034	-3	4	-7	-57	-1	-56	29
	1764	2018-06-29 11:21:58.21	165	-302	-2036	-4	2	-6	-48	-10	-38	29
	1765	2018-06-29 11:21:58.22	178	-297	-2028	-3	4	-6	-52	-20	-32	36
	1766	2018-06-29 11:21:58.23	167	-301	-2038	-2	5	-6	-31	-5	-26	18
	1767	2018-06-29 11:21:58.24	168	-297	-2032	-3	2	-7	-36	-6	-30	21
	1768	2018-06-29 11:21:58.25	165	-301	-2034	-4	2	-8	-12	-2	-10	7
	1769	2018-06-29 11:21:58.26	168	-294	-2029	-3	3	-7	-16	-10	-6	13
	1770	2018-06-29 11:21:58.27	165	-299	-2031	-4	3	-7	6	16	-10	-11
	1771	2018-06-29 11:21:58.28	163	-298	-2030	-5	3	-5	-1	23	-24	-11
	1772	2018-06-29 11:21:58.29	175	-294	-2035	-4	4	-7	-9	28	-37	-9
	1773	2018-06-29 11:21:58.30	160	-295	-2033	-3	3	-6	-40	3	-43	18
	1774	2018-06-29 11:21:58.31	170	-295	-2030	-2	2	-6	-44	-8	-36	26
	1775	2018-06-29 11:21:58.32	171	-300	-2029	-3	3	-6	-50	-10	-40	30
	1776	2018-06-29 11:21:58.33	161	-303	-2036	-4	4	-6	-36	-1	-35	18
	1777	2018-06-29 11:21:58.34	166	-294	-2025	-4	3	-6	-38	-1	-37	19
	1778	2018-06-29 11:21:58.35	162	-297	-2031	-3	4	-7	-37	-3	-34	20
	1779	2018-06-29 11:21:58.36	163	-295	-2035	-4	3	-6	-55	-9	-46	32
	1780	2018-06-29 11:21:58.37	161	-296	-2033	-6	3	-7	-43	-5	-38	24
	1781	2018-06-29 11:21:58.38	164	-297	-2035	-3	5	-6	-28	-10	-18	19
	1782	2018-06-29 11:21:58.39	162	-296	-2033	-3	5	-7	-21	-5	-16	13
	1783	2018-06-29 11:21:58.40	157	-298	-2035	-3	3	-6	-27	-4	-23	15
	1784	2018-06-29 11:21:58.41	168	-296	-2033	-3	5	-7	-43	-18	-25	30
	1785	2018-06-29 11:21:58.42	162	-293	-2033	-3	4	-7	-59	-18	-41	38
	1786	2018-06-29 11:21:58.43	156	-296	-2032	-4	3	-6	-49	1	-50	24
	1787	2018-06-29 11:21:58.44	160	-293	-2036	-5	5	-4	-65	-19	-46	42
	1788	2018-06-29 11:21:58.45	171	-296	-2037	-4	2	-6	-64	-35	-29	49
	1789	2018-06-29 11:21:58.46	166	-298	-2029	-5	2	-6	-48	-35	-13	41
	1790	2018-06-29 11:21:58.47	155	-300	-2033	-3	3	-7	-32	-14	-18	23
	1791	2018-06-29 11:21:58.48	166	-294	-2033	-2	3	-6	-7	12	-19	-2
	1792	2018-06-29 11:21:58.49	158	-299	-2033	-3	5	-8	-6	15	-21	-4
	1793	2018-06-29 11:21:58.50	171	-293	-2037	-3	4	-6	-3	20	-23	-8
	1794	2018-06-29 11:21:58.51	167	-301	-2030	-2	3	-6	-12	30	-42	-9
	1795	2018-06-29 11:21:58.52	168	-299	-2031	-3	2	-7	-19	25	-44	-3
	1796	2018-06-29 11:21:58.53	171	-295	-2031	-2	3	-6	-18	26	-44	-4
	1797	2018-06-29 11:21:58.54	167	-295	-2035	-5	2	-5	-4	18	-22	-7
	1798	2018-06-29 11:21:58.55	162	-297	-2024	-3	1	-7	-6	11	-17	-2
	1799	2018-06-29 11:21:58.56	167	-293	-2037	-4	4	-9	6	14	-8	-10
	1800	2018-06-29 11:21:58.57	169	-299	-2029	-4	2	-5	-8	18	-26	-5
	1801	2018-06-29 11:21:58.58	171	-294	-2029	-4	3	-6	-15	26	-41	-5
	1802	2018-06-29 11:21:58.59	161	-292	-2034	-5	2	-8	-30	27	-57	1
	1803	2018-06-29 11:21:58.60	167	-301	-2029	-3	5	-5	-42	8	-50	17
	1804	2018-06-29 11:21:58.61	161	-289	-2028	-4	6	-6	-40	6	-46	17
	1805	2018-06-29 11:21:58.62	163	-295	-2032	-4	4	-7	-25	13	-38	6
	1806	2018-06-29 11:21:58.63	176	-297	-2029	-4	1	-6	-33	19	-52	7
	1807	2018-06-29 11:21:58.64	171	-296	-2033	-4	3	-7	-26	17	-43	4
	1808	2018-06-29 11:21:58.65	167	-296	-2029	-3	5	-7	-39	11	-50	14
	1809	2018-06-29 11:21:58.66	163	-297	-2028	-3	4	-6	-41	12	-53	14
	1810	2018-06-29 11:21:58.67	182	-298	-2033	-3	3	-6	-58	10	-68	24
	1811	2018-06-29 11:21:58.68	170	-289	-2028	-4	4	-8	-55	17	-72	19
	1812	2018-06-29 11:21:58.69	159	-298	-2035	-3	4	-6	-58	9	-67	24
	1813	2018-06-29 11:21:58.70	162	-299	-2032	-4	3	-6	-38	11	-49	13
	1814	2018-06-29 11:21:58.71	171	-298	-2035	-3	4	-7	-52	-6	-46	29
	1815	2018-06-29 11:21:58.72	165	-296	-2035	-5	4	-8	-43	-5	-38	24
	1816	2018-06-29 11:21:58.73	165	-297	-2027	-4	4	-6	-50	6	-56	22
	1817	2018-06-29 11:21:58.74	164	-294	-2027	-3	3	-9	-25	10	-35	7
	1818	2018-06-29 11:21:58.75	161	-302	-2026	-2	4	-7	-39	-8	-31	23
	1819	2018-06-29 11:21:58.76	167	-294	-2033	-3	3	-6	-16	0	-16	8
	1820	2018-06-29 11:21:58.77	176	-295	-2031	-4	3	-6	-11	3	-14	4
	1821	2018-06-29 11:21:58.78	162	-294	-2030	-3	5	-6	19	26	-7	-22
	1822	2018-06-29 11:21:58.79	171	-293	-2033	-4	4	-7	-12	21	-33	-4
	1823	2018-06-29 11:21:58.80	168	-293	-2027	-3	4	-7	-25	16	-41	4
	1824	2018-06-29 11:21:58.81	163	-299	-2033	-4	3	-7	-48	-3	-45	25
	1825	2018-06-29 11:21:58.82	167	-297	-2032	-4	4	-7	-17	4	-21	6
	1826	2018-06-29 11:21:58.83	163	-297	-2036	-3	3	-5	-38	2	-40	18
	1827	2018-06-29 11:21:58.84	169	-295	-2038	-3	2	-4	-34	-4	-30	19
	1828	2018-06-29 11:21:58.85	168	-297	-2034	-4	3	-5	-59	-15	-44	37
	1829	2018-06-29 11:21:58.86	177	-295	-2037	-4	3	-6	-23	13	-36	5
	1830	2018-06-29 11:21:58.87	162	-294	-2036	-3	4	-4	-26	-1	-25	13
	1831	2018-06-29 11:21:58.88	166	-300	-2033	-2	3	-8	-10	15	-25	-2
	1832	2018-06-29 11:21:58.89	156	-296	-2033	-4	4	-5	-34	8	-42	13
	1833	2018-06-29 11:21:58.90	159	-300	-2032	-4	5	-7	-28	6	-34	11
	1834	2018-06-29 11:21:58.91	166	-298	-2026	-3	5	-6	-41	-15	-26	28
	1835	2018-06-29 11:21:58.92	164	-293	-2030	-2	2	-5	-8	-11	3	9
	1836	2018-06-29 11:21:58.93	168	-298	-2031	-4	5	-5	-31	-9	-22	20
	1837	2018-06-29 11:21:58.94	170	-295	-2029	-4	3	-7	-6	29	-35	-11
	1838	2018-06-29 11:21:58.95	167	-300	-2037	-3	3	-6	-31	23	-54	4
	1839	2018-06-29 11:21:58.96	164	-293	-2032	-3	2	-7	-6	30	-36	-12
	1840	2018-06-29 11:21:58.97	164	-298	-2033	-4	1	-6	-23	8	-31	7
	1841	2018-06-29 11:21:58.98	164	-297	-2034	-4	3	-6	-14	5	-19	4
	1842	2018-06-29 11:21:58.99	167	-294	-2031	-3	3	-3	-51	-31	-20	41
	1843	2018-06-29 11:21:59.00	173	-302	-2033	-3	5	-6	-16	-18	2	17
	1844	2018-06-29 11:21:59.01	173	-302	-2032	-4	2	-6	-43	-22	-21	32
	1845	2018-06-29 11:21:59.02	166	-298	-2028	-3	3	-7	-23	-12	-11	17
	1846	2018-06-29 11:21:59.03	172	-293	-2028	-5	3	-6	-61	-49	-12	55
	1847	2018-06-29 11:21:59.04	171	-292	-2035	-5	4	-5	-38	-23	-15	30
	1848	2018-06-29 11:21:59.05	178	-296	-2036	-3	1	-7	-55	-19	-36	37
	1849	2018-06-29 11:21:59.06	163	-296	-2034	-4	3	-5	-30	11	-41	9
	1850	2018-06-29 11:21:59.07	172	-293	-2032	-3	4	-5	-44	8	-52	18
	1851	2018-06-29 11:21:59.08	169	-298	-2035	-4	2	-3	-16	5	-21	5
	1852	2018-06-29 11:21:59.09	175	-299	-2031	-2	3	-6	-43	-22	-21	32
	1853	2018-06-29 11:21:59.10	169	-300	-2034	-4	2	-7	-20	-14	-6	17
	1854	2018-06-29 11:21:59.11	162	-297	-2035	-4	3	-6	-60	-25	-35	42
	1855	2018-06-29 11:21:59.12	168	-294	-2029	-2	4	-5	-52	-10	-42	31
	1856	2018-06-29 11:21:59.13	163	-302	-2032	-5	3	-6	-88	-34	-54	61
	1857	2018-06-29 11:21:59.14	167	-297	-2035	-4	4	-6	-69	-26	-43	47
	1858	2018-06-29 11:21:59.15	172	-299	-2031	-5	5	-5	-87	-30	-57	58
	1859	2018-06-29 11:21:59.16	155	-292	-2030	-4	3	-7	-44	4	-48	20
	1860	2018-06-29 11:21:59.17	167	-302	-2029	-4	2	-7	-58	16	-74	21
	1861	2018-06-29 11:21:59.18	164	-302	-2032	-4	4	-6	-41	32	-73	4
	1862	2018-06-29 11:21:59.19	167	-298	-2036	-3	3	-6	-80	14	-94	33
	1863	2018-06-29 11:21:59.20	164	-299	-2032	-4	4	-6	-59	18	-77	20
	1864	2018-06-29 11:21:59.21	166	-292	-2039	-1	3	-7	-88	-7	-81	47
	1865	2018-06-29 11:21:59.22	168	-298	-2032	-3	2	-7	-46	14	-60	16
	1866	2018-06-29 11:21:59.23	157	-302	-2028	-3	3	-6	-59	6	-65	26
	1867	2018-06-29 11:21:59.24	162	-293	-2032	-3	4	-6	-15	30	-45	-7
	1868	2018-06-29 11:21:59.25	163	-298	-2029	-4	4	-5	-37	22	-59	7
	1869	2018-06-29 11:21:59.26	166	-299	-2034	-5	4	-7	-14	16	-30	-1
	1870	2018-06-29 11:21:59.27	170	-295	-2033	-3	4	-5	-31	-7	-24	19
	1871	2018-06-29 11:21:59.28	173	-296	-2031	-5	4	-9	1	17	-16	-9
	1872	2018-06-29 11:21:59.29	165	-295	-2028	-3	1	-5	-31	9	-40	11
	1873	2018-06-29 11:21:59.30	170	-304	-2035	-5	2	-5	-10	9	-19	0
	1874	2018-06-29 11:21:59.31	164	-298	-2036	-4	6	-6	-49	-24	-25	36
	1875	2018-06-29 11:21:59.32	172	-295	-2036	-4	0	-6	-37	-15	-22	26
	1876	2018-06-29 11:21:59.33	177	-293	-2034	-4	3	-7	-69	-19	-50	44
	1877	2018-06-29 11:21:59.34	157	-295	-2035	-4	2	-7	-36	7	-43	14
	1878	2018-06-29 11:21:59.35	167	-290	-2039	-4	3	-7	-42	-7	-35	24
	1879	2018-06-29 11:21:59.36	172	-296	-2030	-3	3	-6	-14	6	-20	4
	1880	2018-06-29 11:21:59.37	172	-295	-2029	-3	4	-5	-37	2	-39	17
	1881	2018-06-29 11:21:59.38	172	-295	-2032	-2	5	-7	-25	11	-36	7
	1882	2018-06-29 11:21:59.39	165	-295	-2032	-2	4	-5	-75	-28	-47	51
	1883	2018-06-29 11:21:59.40	165	-298	-2033	-4	4	-5	-61	-32	-29	46
	1884	2018-06-29 11:21:59.41	162	-298	-2029	-3	3	-7	-66	-35	-31	50
	1885	2018-06-29 11:21:59.42	165	-301	-2028	-3	4	-8	-33	-4	-29	18
	1886	2018-06-29 11:21:59.43	163	-293	-2031	-2	3	-7	-43	9	-52	17
	1887	2018-06-29 11:21:59.44	164	-299	-2033	-3	2	-7	-16	16	-32	0
	1888	2018-06-29 11:21:59.45	170	-300	-2034	-4	4	-6	-37	-10	-27	23
	1889	2018-06-29 11:21:59.46	169	-299	-2031	-3	2	-7	-16	-19	3	17
	1890	2018-06-29 11:21:59.47	166	-301	-2034	-4	3	-7	-66	-42	-24	54
	1891	2018-06-29 11:21:59.48	166	-296	-2029	-4	5	-5	-34	-6	-28	20
	1892	2018-06-29 11:21:59.49	167	-294	-2031	-6	5	-7	-53	-3	-50	28
	1893	2018-06-29 11:21:59.50	165	-291	-2032	-4	3	-9	-29	13	-42	8
	1894	2018-06-29 11:21:59.51	172	-293	-2029	-4	3	-6	-46	0	-46	23
	1895	2018-06-29 11:21:59.52	167	-292	-2027	-3	3	-7	-19	10	-29	4
	1896	2018-06-29 11:21:59.53	167	-298	-2031	-3	2	-6	-33	5	-38	14
	1897	2018-06-29 11:21:59.54	160	-299	-2028	-5	4	-7	-15	14	-29	0
	1898	2018-06-29 11:21:59.55	159	-294	-2034	-2	2	-8	-53	-3	-50	28
	1899	2018-06-29 11:21:59.56	157	-302	-2029	-3	5	-8	-37	3	-40	17
	1900	2018-06-29 11:21:59.57	164	-295	-2029	-3	3	-6	-55	-11	-44	33
	1901	2018-06-29 11:21:59.58	164	-291	-2030	-4	3	-8	-20	2	-22	9
	1902	2018-06-29 11:21:59.59	175	-297	-2032	-3	4	-8	-28	-9	-19	18
	1903	2018-06-29 11:21:59.60	160	-299	-2030	-5	4	-6	-13	16	-29	-1
	1904	2018-06-29 11:21:59.61	161	-297	-2028	-4	5	-6	-50	-5	-45	27
	1905	2018-06-29 11:21:59.62	165	-297	-2030	-4	4	-7	-56	-3	-53	29
	1906	2018-06-29 11:21:59.63	170	-294	-2031	-3	3	-7	-74	-5	-69	39
	1907	2018-06-29 11:21:59.64	157	-295	-2030	-3	4	-6	-50	5	-55	22
	1908	2018-06-29 11:21:59.65	158	-299	-2034	-3	3	-5	-73	-27	-46	50
	1909	2018-06-29 11:21:59.66	172	-293	-2034	-3	4	-6	-62	-40	-22	51
	1910	2018-06-29 11:21:59.67	171	-298	-2036	-3	4	-6	-66	-40	-26	53
	1911	2018-06-29 11:21:59.68	163	-300	-2034	-4	5	-8	-36	4	-40	16
	1912	2018-06-29 11:21:59.69	167	-296	-2034	-3	4	-7	-41	11	-52	15
	1913	2018-06-29 11:21:59.70	165	-292	-2034	-3	1	-8	-23	16	-39	3
	1914	2018-06-29 11:21:59.71	173	-298	-2026	-4	3	-7	-51	1	-52	25
	1915	2018-06-29 11:21:59.72	161	-290	-2034	-4	2	-5	-48	11	-59	18
	1916	2018-06-29 11:21:59.73	169	-297	-2026	-4	2	-6	-70	4	-74	33
	1917	2018-06-29 11:21:59.74	174	-301	-2037	-3	4	-7	-48	17	-65	15
	1918	2018-06-29 11:21:59.75	166	-295	-2032	-3	1	-7	-52	3	-55	24
	1919	2018-06-29 11:21:59.76	171	-296	-2029	-3	2	-8	-35	9	-44	13
	1920	2018-06-29 11:21:59.77	162	-298	-2032	-3	3	-8	-45	8	-53	18
	1921	2018-06-29 11:21:59.78	160	-295	-2029	-2	4	-6	-32	6	-38	13
	1922	2018-06-29 11:21:59.79	174	-295	-2031	-3	3	-5	-38	0	-38	19
	1923	2018-06-29 11:21:59.80	173	-299	-2030	-3	4	-7	-13	22	-35	-4
	1924	2018-06-29 11:21:59.81	178	-296	-2030	-3	4	-7	-7	12	-19	-2
	1925	2018-06-29 11:21:59.82	175	-301	-2034	-4	5	-7	17	17	0	-17
	1926	2018-06-29 11:21:59.83	163	-300	-2030	-3	3	-7	1	-5	6	2
	1927	2018-06-29 11:21:59.84	165	-301	-2036	-2	3	-6	-2	7	-9	-2
	1928	2018-06-29 11:21:59.85	159	-299	-2028	-4	4	-7	-8	22	-30	-7
	1929	2018-06-29 11:21:59.86	166	-301	-2032	-5	4	-4	-13	29	-42	-8
	1930	2018-06-29 11:21:59.87	164	-301	-2035	-5	5	-8	-41	9	-50	16
	1931	2018-06-29 11:21:59.88	164	-302	-2035	-5	3	-7	-50	-2	-48	26
	1932	2018-06-29 11:21:59.89	157	-296	-2034	-4	5	-7	-63	-16	-47	39
	1933	2018-06-29 11:21:59.90	160	-298	-2031	-3	2	-8	-47	-10	-37	28
	1934	2018-06-29 11:21:59.91	162	-297	-2029	-5	4	-5	-50	-21	-29	35
	1935	2018-06-29 11:21:59.92	175	-292	-2031	-4	4	-7	-36	-5	-31	20
	1936	2018-06-29 11:21:59.93	165	-300	-2030	-4	2	-5	-29	14	-43	7
	1937	2018-06-29 11:21:59.94	159	-295	-2032	-1	3	-6	-11	32	-43	-10
	1938	2018-06-29 11:21:59.95	164	-302	-2030	-6	2	-7	-12	33	-45	-10
	1939	2018-06-29 11:21:59.96	165	-296	-2033	-4	4	-8	-18	20	-38	-1
	1940	2018-06-29 11:21:59.97	167	-301	-2029	-3	4	-8	-31	12	-43	9
	1941	2018-06-29 11:21:59.98	168	-300	-2035	-2	3	-7	-28	26	-54	1
	1942	2018-06-29 11:21:59.99	165	-300	-2030	-2	5	-6	-24	27	-51	-1
	1943	2018-06-29 11:22:00.00	163	-294	-2030	-3	2	-7	-30	17	-47	6
	1944	2018-06-29 11:22:00.01	164	-296	-2029	-3	4	-7	-40	4	-44	18
	1945	2018-06-29 11:22:00.02	162	-297	-2034	-4	3	-7	-50	-3	-47	26
	1946	2018-06-29 11:22:00.03	160	-298	-2034	-2	4	-6	-40	-5	-35	22
	1947	2018-06-29 11:22:00.04	174	-292	-2032	-3	3	-7	-31	-15	-16	23
	1948	2018-06-29 11:22:00.05	166	-296	-2032	-3	3	-8	-28	-8	-20	18
	1949	2018-06-29 11:22:00.06	174	-298	-2031	-4	4	-6	-25	8	-33	8
	1950	2018-06-29 11:22:00.07	170	-297	-2025	-3	2	-8	-12	8	-20	2
	1951	2018-06-29 11:22:00.08	168	-301	-2036	-5	6	-7	-24	0	-24	12
	1952	2018-06-29 11:22:00.09	165	-297	-2032	-3	1	-6	-27	-2	-25	14
	1953	2018-06-29 11:22:00.10	163	-295	-2028	-2	1	-6	-23	7	-30	8
	1954	2018-06-29 11:22:00.11	164	-296	-2032	-3	2	-5	6	41	-35	-23
	1955	2018-06-29 11:22:00.12	163	-296	-2037	-3	3	-8	1	37	-36	-19
	1956	2018-06-29 11:22:00.13	169	-301	-2027	-3	1	-7	-12	20	-32	-4
	1957	2018-06-29 11:22:00.14	168	-304	-2029	-4	4	-5	-16	11	-27	2
	1958	2018-06-29 11:22:00.15	164	-296	-2030	-5	3	-7	-16	6	-22	5
	1959	2018-06-29 11:22:00.16	171	-299	-2033	-4	3	-7	-30	0	-30	15
	1960	2018-06-29 11:22:00.17	168	-297	-2032	-3	4	-6	-24	4	-28	10
	1961	2018-06-29 11:22:00.18	163	-298	-2032	-2	4	-6	-44	5	-49	19
	1962	2018-06-29 11:22:00.19	170	-306	-2029	-4	2	-7	-38	19	-57	9
	1963	2018-06-29 11:22:00.20	170	-305	-2031	-3	2	-6	-53	16	-69	18
	1964	2018-06-29 11:22:00.21	166	-302	-2028	-3	2	-7	-13	45	-58	-16
	1965	2018-06-29 11:22:00.22	167	-304	-2036	-4	3	-8	-12	42	-54	-15
	1966	2018-06-29 11:22:00.23	174	-301	-2035	-4	3	-7	-14	30	-44	-8
	1967	2018-06-29 11:22:00.24	172	-296	-2028	-5	4	-7	-51	4	-55	23
	1968	2018-06-29 11:22:00.25	166	-292	-2032	-3	3	-7	-35	3	-38	16
	1969	2018-06-29 11:22:00.26	163	-294	-2026	-2	4	-7	-44	-7	-37	25
	1970	2018-06-29 11:22:00.27	158	-294	-2034	-3	3	-7	-20	4	-24	8
	1971	2018-06-29 11:22:00.28	165	-300	-2031	-3	1	-8	-32	-3	-29	17
	1972	2018-06-29 11:22:00.29	166	-297	-2031	-4	4	-8	-23	9	-32	7
	1973	2018-06-29 11:22:00.30	178	-300	-2030	-5	4	-8	-46	1	-47	22
	1974	2018-06-29 11:22:00.31	169	-299	-2032	-1	1	-8	-30	6	-36	12
	1975	2018-06-29 11:22:00.32	168	-299	-2036	-4	5	-6	-55	-15	-40	35
	1976	2018-06-29 11:22:00.33	172	-296	-2025	-5	4	-7	-35	-1	-34	18
	1977	2018-06-29 11:22:00.34	162	-296	-2032	-5	3	-7	-69	-14	-55	41
	1978	2018-06-29 11:22:00.35	162	-303	-2037	-5	4	-6	-50	-1	-49	25
	1979	2018-06-29 11:22:00.36	163	-295	-2029	-3	3	-6	-54	-12	-42	33
	1980	2018-06-29 11:22:00.37	168	-299	-2032	-5	4	-7	-32	-6	-26	19
	1981	2018-06-29 11:22:00.38	161	-298	-2034	-3	6	-5	-56	-36	-20	46
	1982	2018-06-29 11:22:00.39	165	-299	-2029	-3	4	-7	-34	-18	-16	26
	1983	2018-06-29 11:22:00.40	175	-296	-2026	-3	4	-7	-37	2	-39	17
	1984	2018-06-29 11:22:00.41	168	-299	-2039	-3	5	-7	-13	7	-20	3
	1985	2018-06-29 11:22:00.42	161	-299	-2033	-4	2	-8	-34	-8	-26	21
	1986	2018-06-29 11:22:00.43	168	-297	-2029	-4	4	-9	-30	-11	-19	20
	1987	2018-06-29 11:22:00.44	175	-303	-2033	-3	3	-6	-54	-18	-36	36
	1988	2018-06-29 11:22:00.45	166	-294	-2029	-3	4	-6	-15	10	-25	2
	1989	2018-06-29 11:22:00.46	167	-296	-2038	-3	5	-6	-37	-2	-35	19
	1990	2018-06-29 11:22:00.47	171	-296	-2034	-3	4	-6	-12	3	-15	4
	1991	2018-06-29 11:22:00.48	161	-298	-2028	-5	3	-6	-37	-12	-25	24
	1992	2018-06-29 11:22:00.49	172	-302	-2034	-3	2	-6	-30	6	-36	12
	1993	2018-06-29 11:22:00.50	171	-288	-2033	-5	2	-8	-53	-7	-46	30
	1994	2018-06-29 11:22:00.51	165	-301	-2033	-4	4	-6	-30	-12	-18	21
[truncated: 3,621 more rows]
