# Supplementary material for: Evaluating the stress-response of dental students to the dental school environment
Source: PeerJ. 2020 May 6;8:e8981. doi: 10.7717/peerj.8981 (PMC7210805; doi:10.7717/peerj.8981)
Supplement: Supplemental Information 1 [file peerj-08-8981-s001.zip › 6-1 -IV.csv]

// Data mode : Full
// Data quality : High
// Acceleration sensor's range : 16g
// Gyroscope sensor's range : 2000dps
//
//ARTIFACT	NUM	DATE	ACC_X	ACC_Y	ACC_Z	GYRO_X	GYRO_Y	GYRO_Z	EOG_L	EOG_R	EOG_H	EOG_V
	1	2019-01-15 14:48:53.93	-105	1080	-1733	-297	72	8	-101	-65	-36	83
	2	2019-01-15 14:48:53.94	-110	1082	-1737	-299	76	20	-120	-78	-42	99
	3	2019-01-15 14:48:53.95	-107	1075	-1730	-298	63	22	-115	-67	-48	91
	4	2019-01-15 14:48:53.96	-105	1083	-1702	-300	69	38	-114	-61	-53	87
	5	2019-01-15 14:48:53.97	-89	1087	-1698	-298	74	43	-126	-66	-60	96
	6	2019-01-15 14:48:53.98	-85	1096	-1684	-296	87	44	-132	-66	-66	99
	7	2019-01-15 14:48:53.99	-77	1092	-1670	-285	94	46	-131	-57	-74	94
	8	2019-01-15 14:48:54.00	-64	1087	-1682	-276	102	46	-123	-49	-74	86
	9	2019-01-15 14:48:54.01	-53	1111	-1689	-276	116	48	-119	-41	-78	80
	10	2019-01-15 14:48:54.02	-56	1110	-1686	-279	112	35	-130	-51	-79	90
	11	2019-01-15 14:48:54.03	-55	1112	-1686	-285	116	26	-156	-79	-77	117
	12	2019-01-15 14:48:54.04	-55	1121	-1700	-291	116	19	-186	-112	-74	149
	13	2019-01-15 14:48:54.05	-57	1127	-1699	-299	109	18	-212	-136	-76	174
	14	2019-01-15 14:48:54.06	-54	1150	-1695	-308	98	14	-215	-144	-71	179
	15	2019-01-15 14:48:54.07	-55	1176	-1671	-313	92	11	-196	-127	-69	161
	16	2019-01-15 14:48:54.08	-59	1197	-1646	-315	89	11	-161	-96	-65	128
	17	2019-01-15 14:48:54.09	-42	1215	-1637	-318	98	15	-114	-59	-55	86
	18	2019-01-15 14:48:54.10	-28	1238	-1646	-319	89	2	-76	-28	-48	52
	19	2019-01-15 14:48:54.11	-13	1249	-1663	-306	92	-9	-49	-7	-42	28
	20	2019-01-15 14:48:54.12	-1	1277	-1662	-288	88	-25	-42	-10	-32	26
	21	2019-01-15 14:48:54.13	8	1284	-1656	-272	88	-41	-46	-25	-21	35
	22	2019-01-15 14:48:54.14	7	1278	-1670	-258	95	-57	-65	-55	-10	60
	23	2019-01-15 14:48:54.15	3	1264	-1681	-241	89	-69	-85	-72	-13	78
	24	2019-01-15 14:48:54.16	5	1253	-1691	-222	66	-79	-102	-87	-15	94
	25	2019-01-15 14:48:54.17	-12	1251	-1691	-210	45	-78	-108	-94	-14	101
	26	2019-01-15 14:48:54.18	3	1253	-1674	-205	29	-76	-111	-102	-9	106
	27	2019-01-15 14:48:54.19	-9	1265	-1664	-197	9	-76	-113	-102	-11	107
	28	2019-01-15 14:48:54.20	-6	1258	-1647	-185	-11	-77	-110	-102	-8	106
	29	2019-01-15 14:48:54.21	-1	1256	-1637	-174	-34	-77	-104	-102	-2	103
	30	2019-01-15 14:48:54.22	-1	1254	-1643	-169	-26	-76	-104	-99	-5	101
	31	2019-01-15 14:48:54.23	5	1246	-1662	-162	-48	-78	-108	-99	-9	103
	32	2019-01-15 14:48:54.24	-8	1241	-1655	-156	-62	-77	-101	-92	-9	96
	33	2019-01-15 14:48:54.25	-21	1225	-1662	-153	-75	-73	-90	-86	-4	88
	34	2019-01-15 14:48:54.26	-35	1223	-1662	-153	-92	-62	-81	-81	0	81
	35	2019-01-15 14:48:54.27	-43	1221	-1647	-153	-104	-52	-79	-75	-4	77
	36	2019-01-15 14:48:54.28	-39	1204	-1628	-151	-112	-34	-85	-75	-10	80
	37	2019-01-15 14:48:54.29	-49	1199	-1606	-151	-103	-14	-82	-67	-15	74
	38	2019-01-15 14:48:54.30	-55	1209	-1616	-152	-115	2	-74	-59	-15	66
	39	2019-01-15 14:48:54.31	-64	1204	-1613	-154	-133	6	-71	-58	-13	64
	40	2019-01-15 14:48:54.32	-64	1199	-1618	-157	-126	32	-66	-53	-13	59
	41	2019-01-15 14:48:54.33	-69	1222	-1608	-161	-138	41	-64	-46	-18	55
	42	2019-01-15 14:48:54.34	-45	1236	-1591	-159	-139	46	-66	-45	-21	55
	43	2019-01-15 14:48:54.35	-52	1257	-1567	-153	-129	49	-73	-48	-25	60
	44	2019-01-15 14:48:54.36	-38	1268	-1569	-151	-122	32	-78	-49	-29	63
	45	2019-01-15 14:48:54.37	-41	1266	-1577	-155	-110	19	-78	-52	-26	65
	46	2019-01-15 14:48:54.38	-48	1257	-1592	-156	-105	12	-75	-46	-29	60
	47	2019-01-15 14:48:54.39	-40	1248	-1591	-157	-109	4	-73	-48	-25	60
	48	2019-01-15 14:48:54.40	-43	1250	-1612	-168	-117	-1	-77	-48	-29	62
	49	2019-01-15 14:48:54.41	-58	1239	-1618	-182	-130	-5	-78	-51	-27	64
	50	2019-01-15 14:48:54.42	-69	1260	-1617	-194	-146	-4	-81	-53	-28	67
	51	2019-01-15 14:48:54.43	-65	1278	-1597	-205	-158	-3	-85	-56	-29	70
	52	2019-01-15 14:48:54.44	-68	1298	-1587	-211	-157	-8	-84	-53	-31	68
	53	2019-01-15 14:48:54.45	-62	1311	-1584	-218	-154	-11	-83	-51	-32	67
	54	2019-01-15 14:48:54.46	-78	1304	-1582	-217	-148	-16	-80	-51	-29	65
	55	2019-01-15 14:48:54.47	-75	1288	-1573	-214	-143	-19	-85	-50	-35	67
	56	2019-01-15 14:48:54.48	-79	1278	-1576	-205	-146	-21	-88	-51	-37	69
	57	2019-01-15 14:48:54.49	-90	1275	-1576	-202	-134	-9	-99	-59	-40	79
	58	2019-01-15 14:48:54.50	-97	1276	-1573	-202	-139	3	-90	-50	-40	70
	59	2019-01-15 14:48:54.51	-104	1281	-1575	-201	-138	23	-87	-44	-43	65
	60	2019-01-15 14:48:54.52	-105	1289	-1574	-203	-142	36	-82	-37	-45	59
	61	2019-01-15 14:48:54.53	-115	1296	-1577	-202	-161	44	-88	-42	-46	65
	62	2019-01-15 14:48:54.54	-110	1296	-1546	-204	-152	60	-86	-46	-40	66
	63	2019-01-15 14:48:54.55	-106	1302	-1541	-201	-149	72	-91	-50	-41	70
	64	2019-01-15 14:48:54.56	-115	1306	-1534	-196	-142	80	-91	-50	-41	70
	65	2019-01-15 14:48:54.57	-98	1319	-1538	-195	-138	79	-98	-56	-42	77
	66	2019-01-15 14:48:54.58	-110	1321	-1534	-196	-122	86	-98	-56	-42	77
	67	2019-01-15 14:48:54.59	-101	1330	-1529	-193	-124	78	-97	-64	-33	80
	68	2019-01-15 14:48:54.60	-104	1338	-1518	-196	-111	79	-92	-64	-28	78
	69	2019-01-15 14:48:54.61	-111	1350	-1524	-200	-106	67	-85	-59	-26	72
	70	2019-01-15 14:48:54.62	-114	1358	-1534	-213	-98	59	-91	-60	-31	75
	71	2019-01-15 14:48:54.63	-117	1352	-1527	-222	-100	52	-93	-59	-34	76
	72	2019-01-15 14:48:54.64	-126	1352	-1529	-226	-99	56	-91	-61	-30	76
	73	2019-01-15 14:48:54.65	-118	1356	-1538	-228	-97	70	-94	-65	-29	79
	74	2019-01-15 14:48:54.66	-117	1366	-1520	-223	-106	69	-96	-67	-29	81
	75	2019-01-15 14:48:54.67	-114	1386	-1517	-217	-100	75	-93	-68	-25	80
	76	2019-01-15 14:48:54.68	-109	1402	-1509	-213	-105	65	-89	-71	-18	80
	77	2019-01-15 14:48:54.69	-111	1417	-1503	-206	-102	45	-92	-73	-19	82
	78	2019-01-15 14:48:54.70	-107	1404	-1494	-204	-91	28	-98	-72	-26	85
	79	2019-01-15 14:48:54.71	-105	1419	-1505	-205	-68	12	-92	-68	-24	80
	80	2019-01-15 14:48:54.72	-122	1423	-1505	-205	-71	-7	-88	-64	-24	76
	81	2019-01-15 14:48:54.73	-127	1427	-1485	-205	-61	-17	-93	-67	-26	80
	82	2019-01-15 14:48:54.74	-123	1424	-1481	-204	-55	-26	-97	-72	-25	84
	83	2019-01-15 14:48:54.75	-138	1427	-1480	-207	-46	-31	-98	-77	-21	87
	84	2019-01-15 14:48:54.76	-132	1431	-1477	-209	-39	-38	-104	-80	-24	92
	85	2019-01-15 14:48:54.77	-136	1427	-1483	-208	-50	-51	-106	-81	-25	93
	86	2019-01-15 14:48:54.78	-143	1427	-1475	-208	-37	-51	-104	-79	-25	91
	87	2019-01-15 14:48:54.79	-145	1430	-1479	-207	-36	-54	-105	-77	-28	91
	88	2019-01-15 14:48:54.80	-156	1431	-1485	-206	-41	-58	-111	-84	-27	97
	89	2019-01-15 14:48:54.81	-149	1430	-1477	-200	-40	-53	-120	-92	-28	106
	90	2019-01-15 14:48:54.82	-139	1424	-1469	-185	-46	-59	-120	-95	-25	107
	91	2019-01-15 14:48:54.83	-137	1427	-1457	-182	-36	-55	-115	-95	-20	105
	92	2019-01-15 14:48:54.84	-138	1426	-1460	-181	-18	-48	-111	-91	-20	101
	93	2019-01-15 14:48:54.85	-133	1436	-1458	-173	-17	-54	-111	-89	-22	100
	94	2019-01-15 14:48:54.86	-140	1472	-1469	-168	-14	-62	-111	-88	-23	99
	95	2019-01-15 14:48:54.87	-149	1468	-1469	-171	-4	-53	-109	-84	-25	96
	96	2019-01-15 14:48:54.88	-166	1464	-1484	-171	-3	-54	-113	-88	-25	100
	97	2019-01-15 14:48:54.89	-157	1461	-1480	-162	-15	-55	-108	-81	-27	94
	98	2019-01-15 14:48:54.90	-147	1446	-1450	-150	-31	-39	-115	-85	-30	100
	99	2019-01-15 14:48:54.91	-138	1445	-1433	-148	-31	-36	-103	-74	-29	88
	100	2019-01-15 14:48:54.92	-145	1451	-1424	-142	-21	-34	-104	-71	-33	87
	101	2019-01-15 14:48:54.93	-140	1461	-1425	-132	-10	-45	-92	-61	-31	76
	102	2019-01-15 14:48:54.94	-133	1475	-1435	-128	-3	-48	-92	-63	-29	77
	103	2019-01-15 14:48:54.95	-135	1479	-1443	-125	4	-55	-91	-63	-28	77
	104	2019-01-15 14:48:54.96	-139	1473	-1452	-121	7	-67	-95	-66	-29	80
	105	2019-01-15 14:48:54.97	-154	1469	-1451	-120	5	-65	-92	-64	-28	78
	106	2019-01-15 14:48:54.98	-162	1466	-1455	-122	-1	-64	-93	-62	-31	77
	107	2019-01-15 14:48:54.99	-150	1449	-1440	-122	-12	-52	-96	-61	-35	78
	108	2019-01-15 14:48:55.00	-158	1442	-1435	-124	-21	-38	-85	-52	-33	68
	109	2019-01-15 14:48:55.01	-157	1443	-1424	-126	-34	-32	-76	-52	-24	64
	110	2019-01-15 14:48:55.02	-162	1448	-1421	-127	-34	-19	-76	-53	-23	64
	111	2019-01-15 14:48:55.03	-160	1476	-1414	-132	-32	-14	-82	-56	-26	69
	112	2019-01-15 14:48:55.04	-156	1497	-1420	-138	-29	-9	-87	-57	-30	72
	113	2019-01-15 14:48:55.05	-165	1507	-1412	-137	-32	-18	-87	-61	-26	74
	114	2019-01-15 14:48:55.06	-165	1517	-1405	-133	-25	-21	-86	-62	-24	74
	115	2019-01-15 14:48:55.07	-162	1513	-1406	-127	-14	-20	-87	-59	-28	73
	116	2019-01-15 14:48:55.08	-165	1509	-1396	-117	-12	-24	-85	-57	-28	71
	117	2019-01-15 14:48:55.09	-166	1500	-1407	-112	-1	-21	-85	-60	-25	72
	118	2019-01-15 14:48:55.10	-167	1481	-1419	-103	0	-19	-83	-61	-22	72
	119	2019-01-15 14:48:55.11	-164	1478	-1418	-92	-9	-19	-85	-56	-29	70
	120	2019-01-15 14:48:55.12	-167	1483	-1415	-92	-7	-12	-83	-55	-28	69
	121	2019-01-15 14:48:55.13	-163	1473	-1404	-93	-8	-6	-79	-56	-23	67
	122	2019-01-15 14:48:55.14	-179	1472	-1396	-88	-10	-3	-74	-54	-20	64
	123	2019-01-15 14:48:55.15	-166	1488	-1398	-86	-9	2	-73	-46	-27	59
	124	2019-01-15 14:48:55.16	-167	1500	-1391	-83	7	4	-71	-44	-27	57
	125	2019-01-15 14:48:55.17	-153	1513	-1388	-80	13	0	-69	-43	-26	56
	126	2019-01-15 14:48:55.18	-161	1505	-1394	-79	9	-9	-67	-45	-22	56
	127	2019-01-15 14:48:55.19	-158	1502	-1390	-78	12	-12	-64	-39	-25	51
	128	2019-01-15 14:48:55.20	-163	1495	-1388	-76	19	-11	-64	-37	-27	50
	129	2019-01-15 14:48:55.21	-157	1478	-1388	-78	16	-11	-65	-37	-28	51
	130	2019-01-15 14:48:55.22	-161	1471	-1384	-78	16	-11	-68	-45	-23	56
	131	2019-01-15 14:48:55.23	-162	1463	-1382	-75	16	-2	-81	-54	-27	67
	132	2019-01-15 14:48:55.24	-165	1472	-1387	-74	21	14	-88	-58	-30	73
	133	2019-01-15 14:48:55.25	-163	1498	-1382	-77	26	21	-86	-54	-32	70
	134	2019-01-15 14:48:55.26	-161	1510	-1392	-85	35	24	-81	-55	-26	68
	135	2019-01-15 14:48:55.27	-144	1545	-1377	-86	31	18	-77	-53	-24	65
	136	2019-01-15 14:48:55.28	-143	1542	-1387	-93	44	11	-67	-41	-26	54
	137	2019-01-15 14:48:55.29	-139	1529	-1403	-100	36	-3	-74	-45	-29	59
	138	2019-01-15 14:48:55.30	-142	1514	-1392	-110	39	-9	-72	-43	-29	57
	139	2019-01-15 14:48:55.31	-152	1492	-1390	-97	24	-19	-72	-44	-28	58
	140	2019-01-15 14:48:55.32	-155	1481	-1404	-89	24	-6	-57	-24	-33	40
	141	2019-01-15 14:48:55.33	-172	1490	-1396	-78	21	0	-36	-6	-30	21
	142	2019-01-15 14:48:55.34	-157	1512	-1400	-66	18	6	-17	14	-31	1
	143	2019-01-15 14:48:55.35	-141	1526	-1394	-59	14	9	-17	18	-35	0
	144	2019-01-15 14:48:55.36	-137	1541	-1383	-56	15	3	-19	17	-36	1
	145	2019-01-15 14:48:55.37	-139	1534	-1393	-58	4	-16	-32	8	-40	12
	146	2019-01-15 14:48:55.38	-138	1509	-1384	-68	17	-21	-41	11	-52	15
	147	2019-01-15 14:48:55.39	-148	1501	-1371	-68	14	-23	-37	13	-50	12
	148	2019-01-15 14:48:55.40	-152	1506	-1376	-66	15	-18	-30	15	-45	7
	149	2019-01-15 14:48:55.41	-155	1509	-1346	-66	31	-11	-30	16	-46	7
	150	2019-01-15 14:48:55.42	-149	1525	-1362	-64	29	-15	-25	15	-40	5
	151	2019-01-15 14:48:55.43	-140	1546	-1369	-64	36	-15	-27	8	-35	9
	152	2019-01-15 14:48:55.44	-140	1555	-1370	-64	47	-15	-22	7	-29	7
	153	2019-01-15 14:48:55.45	-124	1559	-1386	-59	44	-30	-18	9	-27	4
	154	2019-01-15 14:48:55.46	-132	1544	-1398	-61	50	-32	-16	11	-27	2
	155	2019-01-15 14:48:55.47	-142	1517	-1405	-54	42	-38	-14	10	-24	2
	156	2019-01-15 14:48:55.48	-138	1477	-1386	-46	28	-32	-20	3	-23	8
	157	2019-01-15 14:48:55.49	-143	1465	-1378	-32	26	-24	-23	-3	-20	13
	158	2019-01-15 14:48:55.50	-147	1483	-1369	-28	24	-9	-1	16	-17	-7
	159	2019-01-15 14:48:55.51	-132	1513	-1366	-28	30	-5	39	50	-11	-44
	160	2019-01-15 14:48:55.52	-129	1537	-1377	-35	36	-13	50	62	-12	-56
	161	2019-01-15 14:48:55.53	-121	1559	-1359	-42	42	-18	48	54	-6	-51
	162	2019-01-15 14:48:55.54	-133	1555	-1386	-48	48	-35	35	42	-7	-38
	163	2019-01-15 14:48:55.55	-140	1514	-1403	-57	46	-49	24	35	-11	-29
	164	2019-01-15 14:48:55.56	-136	1488	-1403	-50	29	-54	18	30	-12	-24
	165	2019-01-15 14:48:55.57	-142	1459	-1391	-37	13	-40	13	17	-4	-15
	166	2019-01-15 14:48:55.58	-141	1464	-1383	-30	5	-22	2	10	-8	-6
	167	2019-01-15 14:48:55.59	-142	1497	-1377	-29	3	-9	-5	1	-6	2
	168	2019-01-15 14:48:55.60	-132	1532	-1372	-35	0	-5	-10	-6	-4	8
	169	2019-01-15 14:48:55.61	-126	1536	-1360	-47	5	-17	-16	-11	-5	13
	170	2019-01-15 14:48:55.62	-134	1546	-1364	-53	9	-35	-21	-16	-5	18
	171	2019-01-15 14:48:55.63	-137	1523	-1373	-61	15	-43	-26	-19	-7	22
	172	2019-01-15 14:48:55.64	-142	1496	-1372	-62	22	-42	-35	-22	-13	28
	173	2019-01-15 14:48:55.65	-152	1496	-1381	-53	7	-45	-36	-23	-13	29
	174	2019-01-15 14:48:55.66	-141	1494	-1370	-43	13	-29	-40	-32	-8	36
	175	2019-01-15 14:48:55.67	-137	1514	-1374	-36	10	-21	-41	-37	-4	39
	176	2019-01-15 14:48:55.68	-136	1532	-1368	-32	-3	-25	-33	-34	1	33
	177	2019-01-15 14:48:55.69	-140	1555	-1375	-35	4	-30	-24	-25	1	24
	178	2019-01-15 14:48:55.70	-136	1535	-1385	-46	-6	-42	-36	-30	-6	33
	179	2019-01-15 14:48:55.71	-136	1508	-1357	-54	-10	-48	-43	-37	-6	40
	180	2019-01-15 14:48:55.72	-148	1488	-1363	-61	-2	-47	-51	-45	-6	48
	181	2019-01-15 14:48:55.73	-149	1468	-1350	-65	1	-31	-42	-32	-10	37
	182	2019-01-15 14:48:55.74	-136	1485	-1336	-66	4	-18	-42	-38	-4	40
	183	2019-01-15 14:48:55.75	-127	1504	-1352	-68	16	-8	-44	-43	-1	43
	184	2019-01-15 14:48:55.76	-122	1531	-1362	-70	11	-9	-47	-47	0	47
	185	2019-01-15 14:48:55.77	-127	1554	-1365	-71	18	-10	-55	-48	-7	51
	186	2019-01-15 14:48:55.78	-136	1533	-1389	-72	9	-20	-52	-50	-2	51
	187	2019-01-15 14:48:55.79	-138	1532	-1392	-71	0	-23	-54	-50	-4	52
	188	2019-01-15 14:48:55.80	-137	1526	-1373	-62	-3	-22	-55	-53	-2	54
	189	2019-01-15 14:48:55.81	-147	1517	-1357	-50	-5	-8	-52	-48	-4	50
	190	2019-01-15 14:48:55.82	-141	1534	-1341	-44	3	-3	-47	-48	1	47
	191	2019-01-15 14:48:55.83	-136	1548	-1357	-44	7	-5	-42	-52	10	47
	192	2019-01-15 14:48:55.84	-122	1565	-1348	-46	13	-9	-44	-61	17	52
	193	2019-01-15 14:48:55.85	-120	1569	-1355	-45	12	-21	-49	-65	16	57
	194	2019-01-15 14:48:55.86	-126	1549	-1361	-51	13	-27	-56	-62	6	59
	195	2019-01-15 14:48:55.87	-133	1512	-1360	-48	2	-36	-63	-61	-2	62
	196	2019-01-15 14:48:55.88	-153	1488	-1362	-38	-7	-30	-60	-56	-4	58
	197	2019-01-15 14:48:55.89	-155	1475	-1360	-25	-7	-11	-54	-53	-1	53
	198	2019-01-15 14:48:55.90	-159	1508	-1336	-20	-4	5	-47	-51	4	49
	199	2019-01-15 14:48:55.91	-142	1545	-1334	-22	-2	15	-39	-50	11	44
	200	2019-01-15 14:48:55.92	-138	1583	-1339	-29	6	9	-33	-49	16	41
	201	2019-01-15 14:48:55.93	-135	1592	-1349	-40	9	-5	-31	-52	21	41
	202	2019-01-15 14:48:55.94	-129	1568	-1356	-51	10	-22	-34	-50	16	42
	203	2019-01-15 14:48:55.95	-147	1544	-1364	-55	13	-33	-30	-46	16	38
	204	2019-01-15 14:48:55.96	-142	1507	-1353	-54	0	-30	-25	-44	19	34
	205	2019-01-15 14:48:55.97	-156	1474	-1340	-45	-11	-24	-31	-43	12	37
	206	2019-01-15 14:48:55.98	-142	1492	-1331	-35	-7	-3	-32	-37	5	34
	207	2019-01-15 14:48:55.99	-144	1511	-1318	-33	7	13	-29	-35	6	32
	208	2019-01-15 14:48:56.00	-142	1528	-1332	-33	16	12	-26	-39	13	32
	209	2019-01-15 14:48:56.01	-132	1569	-1335	-39	24	12	-19	-38	19	28
	210	2019-01-15 14:48:56.02	-124	1564	-1362	-47	22	1	-11	-37	26	24
	211	2019-01-15 14:48:56.03	-134	1546	-1353	-50	19	-3	-15	-38	23	26
	212	2019-01-15 14:48:56.04	-142	1537	-1364	-55	14	-4	-18	-38	20	28
	213	2019-01-15 14:48:56.05	-145	1508	-1348	-56	-5	-5	-21	-37	16	29
	214	2019-01-15 14:48:56.06	-149	1510	-1344	-54	-3	10	-28	-37	9	32
	215	2019-01-15 14:48:56.07	-148	1523	-1316	-53	-16	19	-36	-40	4	38
	216	2019-01-15 14:48:56.08	-141	1559	-1303	-61	2	26	-36	-45	9	40
	217	2019-01-15 14:48:56.09	-125	1585	-1326	-70	16	19	-41	-45	4	43
	218	2019-01-15 14:48:56.10	-126	1582	-1325	-79	23	0	-45	-35	-10	40
	219	2019-01-15 14:48:56.11	-128	1564	-1341	-89	31	-16	-58	-42	-16	50
	220	2019-01-15 14:48:56.12	-120	1541	-1346	-92	32	-27	-56	-40	-16	48
	221	2019-01-15 14:48:56.13	-134	1524	-1350	-90	24	-21	-63	-51	-12	57
	222	2019-01-15 14:48:56.14	-124	1510	-1349	-82	14	-10	-47	-34	-13	40
	223	2019-01-15 14:48:56.15	-136	1529	-1348	-65	6	2	-51	-36	-15	43
	224	2019-01-15 14:48:56.16	-138	1553	-1337	-54	4	12	-52	-39	-13	45
	225	2019-01-15 14:48:56.17	-127	1578	-1341	-46	9	14	-56	-50	-6	53
	226	2019-01-15 14:48:56.18	-128	1591	-1336	-39	11	14	-53	-51	-2	52
	227	2019-01-15 14:48:56.19	-133	1597	-1340	-33	11	5	-51	-47	-4	49
	228	2019-01-15 14:48:56.20	-124	1590	-1340	-34	5	-7	-48	-40	-8	44
	229	2019-01-15 14:48:56.21	-135	1554	-1332	-39	9	-10	-48	-40	-8	44
	230	2019-01-15 14:48:56.22	-136	1537	-1328	-34	-4	-17	-41	-37	-4	39
	231	2019-01-15 14:48:56.23	-136	1551	-1315	-31	1	-3	-49	-36	-13	42
	232	2019-01-15 14:48:56.24	-148	1557	-1310	-31	8	1	-52	-37	-15	44
	233	2019-01-15 14:48:56.25	-130	1585	-1305	-35	13	0	-53	-34	-19	43
	234	2019-01-15 14:48:56.26	-137	1595	-1315	-45	17	-1	-52	-35	-17	43
	235	2019-01-15 14:48:56.27	-125	1604	-1321	-51	14	-14	-44	-32	-12	38
	236	2019-01-15 14:48:56.28	-125	1595	-1332	-58	19	-17	-43	-38	-5	40
	237	2019-01-15 14:48:56.29	-133	1566	-1332	-57	12	-27	-39	-33	-6	36
	238	2019-01-15 14:48:56.30	-126	1540	-1323	-50	-1	-23	-40	-29	-11	34
	239	2019-01-15 14:48:56.31	-140	1541	-1327	-38	-8	-14	-46	-21	-25	33
	240	2019-01-15 14:48:56.32	-140	1542	-1323	-34	-7	-7	-52	-22	-30	37
	241	2019-01-15 14:48:56.33	-132	1553	-1304	-33	-3	-2	-52	-26	-26	39
	242	2019-01-15 14:48:56.34	-122	1565	-1308	-31	-6	-5	-47	-27	-20	37
	243	2019-01-15 14:48:56.35	-130	1573	-1306	-39	-1	-6	-44	-27	-17	35
	244	2019-01-15 14:48:56.36	-113	1576	-1309	-46	3	-10	-40	-21	-19	30
	245	2019-01-15 14:48:56.37	-125	1573	-1320	-47	1	-18	-43	-24	-19	33
	246	2019-01-15 14:48:56.38	-127	1563	-1328	-50	4	-16	-44	-28	-16	36
	247	2019-01-15 14:48:56.39	-128	1559	-1328	-51	7	-12	-45	-26	-19	35
	248	2019-01-15 14:48:56.40	-130	1553	-1324	-45	-10	-13	-43	-32	-11	37
	249	2019-01-15 14:48:56.41	-138	1538	-1315	-38	-16	-7	-46	-29	-17	37
	250	2019-01-15 14:48:56.42	-133	1538	-1304	-34	-15	-1	-44	-24	-20	34
	251	2019-01-15 14:48:56.43	-132	1555	-1296	-29	-15	5	-43	-24	-19	33
	252	2019-01-15 14:48:56.44	-130	1559	-1306	-34	-8	8	-43	-28	-15	35
	253	2019-01-15 14:48:56.45	-127	1572	-1303	-34	-6	3	-48	-28	-20	38
	254	2019-01-15 14:48:56.46	-118	1593	-1306	-33	-5	-5	-48	-23	-25	35
	255	2019-01-15 14:48:56.47	-125	1591	-1307	-36	-2	-10	-45	-20	-25	32
	256	2019-01-15 14:48:56.48	-135	1582	-1325	-36	-5	-19	-43	-21	-22	32
	257	2019-01-15 14:48:56.49	-131	1583	-1320	-36	-5	-19	-46	-28	-18	37
	258	2019-01-15 14:48:56.50	-132	1580	-1325	-35	-11	-20	-51	-33	-18	42
	259	2019-01-15 14:48:56.51	-132	1570	-1305	-31	-17	-21	-46	-21	-25	33
	260	2019-01-15 14:48:56.52	-138	1575	-1311	-27	-6	-18	-58	-25	-33	41
	261	2019-01-15 14:48:56.53	-140	1568	-1310	-24	-12	-24	-61	-28	-33	44
	262	2019-01-15 14:48:56.54	-130	1574	-1306	-22	-11	-19	-66	-37	-29	51
	263	2019-01-15 14:48:56.55	-131	1586	-1301	-23	0	-13	-52	-22	-30	37
	264	2019-01-15 14:48:56.56	-137	1583	-1296	-24	-5	-16	-50	-22	-28	36
	265	2019-01-15 14:48:56.57	-135	1590	-1302	-26	1	-24	-53	-26	-27	39
	266	2019-01-15 14:48:56.58	-129	1586	-1305	-31	6	-30	-57	-29	-28	43
	267	2019-01-15 14:48:56.59	-129	1577	-1310	-28	1	-32	-56	-28	-28	42
	268	2019-01-15 14:48:56.60	-127	1573	-1304	-26	0	-33	-56	-30	-26	43
	269	2019-01-15 14:48:56.61	-134	1574	-1310	-17	0	-33	-53	-27	-26	40
	270	2019-01-15 14:48:56.62	-122	1574	-1303	-17	3	-33	-50	-24	-26	37
	271	2019-01-15 14:48:56.63	-132	1561	-1299	-16	9	-28	-52	-25	-27	38
	272	2019-01-15 14:48:56.64	-131	1568	-1297	-16	15	-21	-50	-25	-25	37
	273	2019-01-15 14:48:56.65	-127	1579	-1303	-18	11	-17	-45	-23	-22	34
	274	2019-01-15 14:48:56.66	-129	1577	-1301	-22	14	-13	-47	-23	-24	35
	275	2019-01-15 14:48:56.67	-118	1593	-1304	-23	12	-18	-50	-28	-22	39
	276	2019-01-15 14:48:56.68	-110	1591	-1300	-22	10	-23	-50	-31	-19	40
	277	2019-01-15 14:48:56.69	-118	1583	-1309	-22	13	-28	-53	-33	-20	43
	278	2019-01-15 14:48:56.70	-124	1562	-1305	-16	5	-40	-50	-30	-20	40
	279	2019-01-15 14:48:56.71	-115	1553	-1300	-5	7	-36	-52	-28	-24	40
	280	2019-01-15 14:48:56.72	-130	1542	-1299	7	15	-26	-48	-28	-20	38
	281	2019-01-15 14:48:56.73	-133	1546	-1309	16	9	-19	-45	-24	-21	34
	282	2019-01-15 14:48:56.74	-123	1552	-1303	18	6	-12	-42	-22	-20	32
	283	2019-01-15 14:48:56.75	-130	1568	-1306	16	6	0	-44	-24	-20	34
	284	2019-01-15 14:48:56.76	-121	1580	-1312	8	4	3	-48	-24	-24	36
	285	2019-01-15 14:48:56.77	-124	1585	-1306	-1	-1	3	-46	-24	-22	35
	286	2019-01-15 14:48:56.78	-126	1582	-1307	-3	-4	0	-53	-27	-26	40
	287	2019-01-15 14:48:56.79	-126	1583	-1308	-7	-5	6	-55	-27	-28	41
	288	2019-01-15 14:48:56.80	-128	1575	-1304	-8	-1	1	-57	-27	-30	42
	289	2019-01-15 14:48:56.81	-133	1571	-1306	-3	7	9	-59	-26	-33	42
	290	2019-01-15 14:48:56.82	-132	1573	-1301	1	5	-4	-58	-26	-32	42
	291	2019-01-15 14:48:56.83	-124	1574	-1314	2	0	-7	-54	-22	-32	38
	292	2019-01-15 14:48:56.84	-127	1572	-1303	-1	4	-5	-56	-25	-31	40
	293	2019-01-15 14:48:56.85	-122	1580	-1303	0	7	-10	-62	-29	-33	45
	294	2019-01-15 14:48:56.86	-122	1576	-1312	-1	5	-17	-59	-29	-30	44
	295	2019-01-15 14:48:56.87	-123	1569	-1304	-1	2	-18	-48	-21	-27	34
	296	2019-01-15 14:48:56.88	-121	1563	-1301	-1	3	-20	-51	-24	-27	37
	297	2019-01-15 14:48:56.89	-122	1566	-1297	1	5	-21	-52	-24	-28	38
	298	2019-01-15 14:48:56.90	-118	1569	-1302	-6	4	-22	-50	-25	-25	37
	299	2019-01-15 14:48:56.91	-131	1556	-1322	-10	-8	-18	-47	-25	-22	36
	300	2019-01-15 14:48:56.92	-126	1558	-1298	-15	-3	-10	-43	-18	-25	30
	301	2019-01-15 14:48:56.93	-131	1558	-1307	-13	-7	1	-50	-23	-27	36
	302	2019-01-15 14:48:56.94	-134	1563	-1301	-18	-11	12	-52	-23	-29	37
	303	2019-01-15 14:48:56.95	-133	1584	-1316	-23	-5	23	-61	-34	-27	47
	304	2019-01-15 14:48:56.96	-126	1585	-1310	-24	-7	22	-50	-22	-28	36
	305	2019-01-15 14:48:56.97	-123	1583	-1308	-22	-10	22	-50	-23	-27	36
	306	2019-01-15 14:48:56.98	-126	1580	-1319	-25	-10	14	-59	-31	-28	45
	307	2019-01-15 14:48:56.99	-131	1568	-1314	-23	-19	6	-54	-33	-21	43
	308	2019-01-15 14:48:57.00	-127	1566	-1295	-12	-27	-2	-56	-27	-29	41
	309	2019-01-15 14:48:57.01	-133	1574	-1291	-5	-21	-10	-58	-24	-34	41
	310	2019-01-15 14:48:57.02	-140	1590	-1301	-8	-26	-19	-60	-23	-37	41
	311	2019-01-15 14:48:57.03	-138	1586	-1290	-18	-13	-25	-64	-29	-35	46
	312	2019-01-15 14:48:57.04	-136	1588	-1291	-29	-10	-33	-64	-30	-34	47
	313	2019-01-15 14:48:57.05	-142	1581	-1304	-38	-5	-34	-60	-32	-28	46
	314	2019-01-15 14:48:57.06	-139	1582	-1303	-42	-9	-38	-53	-29	-24	41
	315	2019-01-15 14:48:57.07	-141	1575	-1303	-43	-14	-40	-53	-29	-24	41
	316	2019-01-15 14:48:57.08	-136	1573	-1301	-42	-19	-36	-57	-33	-24	45
	317	2019-01-15 14:48:57.09	-141	1564	-1297	-37	-11	-27	-56	-33	-23	44
	318	2019-01-15 14:48:57.10	-132	1572	-1283	-31	-16	-21	-58	-36	-22	47
	319	2019-01-15 14:48:57.11	-137	1569	-1279	-27	-15	-16	-56	-36	-20	46
	320	2019-01-15 14:48:57.12	-130	1575	-1281	-30	-5	-14	-56	-36	-20	46
	321	2019-01-15 14:48:57.13	-134	1583	-1282	-35	-4	-9	-58	-36	-22	47
	322	2019-01-15 14:48:57.14	-135	1573	-1296	-34	-1	-12	-57	-36	-21	46
	323	2019-01-15 14:48:57.15	-131	1569	-1291	-31	10	3	-61	-37	-24	49
	324	2019-01-15 14:48:57.16	-134	1581	-1301	-27	7	3	-63	-41	-22	52
	325	2019-01-15 14:48:57.17	-144	1582	-1308	-20	4	9	-61	-41	-20	51
	326	2019-01-15 14:48:57.18	-140	1587	-1303	-10	-3	5	-58	-42	-16	50
	327	2019-01-15 14:48:57.19	-125	1604	-1309	-6	-3	5	-53	-40	-13	46
	328	2019-01-15 14:48:57.20	-138	1596	-1308	-4	2	2	-50	-36	-14	43
	329	2019-01-15 14:48:57.21	-133	1603	-1301	-6	-5	-6	-42	-34	-8	38
	330	2019-01-15 14:48:57.22	-145	1595	-1301	-9	-7	-6	-39	-34	-5	36
	331	2019-01-15 14:48:57.23	-139	1578	-1289	-8	-14	-16	-37	-37	0	37
	332	2019-01-15 14:48:57.24	-143	1574	-1281	-10	-9	-7	-41	-39	-2	40
	333	2019-01-15 14:48:57.25	-132	1576	-1282	-9	-9	-8	-42	-37	-5	39
	334	2019-01-15 14:48:57.26	-135	1580	-1283	-14	-1	-8	-45	-39	-6	42
	335	2019-01-15 14:48:57.27	-132	1568	-1295	-18	11	-11	-49	-40	-9	44
	336	2019-01-15 14:48:57.28	-136	1569	-1308	-15	12	-10	-52	-35	-17	43
	337	2019-01-15 14:48:57.29	-137	1580	-1301	-8	9	-6	-50	-26	-24	38
	338	2019-01-15 14:48:57.30	-135	1585	-1296	-7	2	-10	-49	-28	-21	38
	339	2019-01-15 14:48:57.31	-140	1583	-1299	-5	5	-10	-49	-31	-18	40
	340	2019-01-15 14:48:57.32	-147	1576	-1291	-2	4	-16	-44	-29	-15	36
	341	2019-01-15 14:48:57.33	-136	1576	-1288	-2	8	-17	-34	-21	-13	27
	342	2019-01-15 14:48:57.34	-134	1571	-1286	-9	13	-10	-36	-29	-7	32
	343	2019-01-15 14:48:57.35	-133	1573	-1292	-16	17	-6	-33	-21	-12	27
	344	2019-01-15 14:48:57.36	-145	1577	-1294	-25	17	-3	-44	-32	-12	38
	345	2019-01-15 14:48:57.37	-132	1582	-1295	-31	12	-10	-38	-28	-10	33
	346	2019-01-15 14:48:57.38	-135	1582	-1298	-36	9	-18	-39	-29	-10	34
	347	2019-01-15 14:48:57.39	-132	1588	-1297	-38	11	-13	-42	-31	-11	36
	348	2019-01-15 14:48:57.40	-127	1576	-1307	-38	3	-18	-37	-29	-8	33
	349	2019-01-15 14:48:57.41	-138	1568	-1296	-34	5	-18	-37	-28	-9	32
	350	2019-01-15 14:48:57.42	-133	1566	-1297	-29	2	-19	-34	-23	-11	28
	351	2019-01-15 14:48:57.43	-128	1570	-1293	-27	-5	-14	-27	-20	-7	23
	352	2019-01-15 14:48:57.44	-129	1575	-1291	-30	-3	-7	-16	-18	2	17
	353	2019-01-15 14:48:57.45	-125	1588	-1299	-31	0	-12	-8	-18	10	13
	354	2019-01-15 14:48:57.46	-134	1591	-1300	-32	-14	-20	-10	-19	9	14
	355	2019-01-15 14:48:57.47	-129	1589	-1294	-38	-1	-19	-11	-20	9	15
	356	2019-01-15 14:48:57.48	-136	1592	-1289	-38	3	-22	-8	-16	8	12
	357	2019-01-15 14:48:57.49	-131	1588	-1295	-38	4	-29	-11	-16	5	13
	358	2019-01-15 14:48:57.50	-131	1590	-1290	-40	1	-30	-17	-17	0	17
	359	2019-01-15 14:48:57.51	-132	1597	-1290	-41	0	-33	-17	-14	-3	15
	360	2019-01-15 14:48:57.52	-133	1588	-1290	-46	-2	-32	-14	-12	-2	13
	361	2019-01-15 14:48:57.53	-149	1578	-1276	-51	-3	-33	-8	-8	0	8
	362	2019-01-15 14:48:57.54	-135	1577	-1282	-50	-7	-36	-6	-6	0	6
	363	2019-01-15 14:48:57.55	-136	1589	-1275	-49	-8	-30	0	1	-1	0
	364	2019-01-15 14:48:57.56	-138	1595	-1275	-44	-5	-30	0	-1	1	0
	365	2019-01-15 14:48:57.57	-125	1597	-1266	-37	0	-29	-2	-6	4	4
	366	2019-01-15 14:48:57.58	-129	1591	-1280	-34	13	-28	-3	-7	4	5
	367	2019-01-15 14:48:57.59	-126	1594	-1277	-30	12	-27	-7	-9	2	8
	368	2019-01-15 14:48:57.60	-132	1590	-1274	-25	14	-22	-11	-14	3	12
	369	2019-01-15 14:48:57.61	-134	1591	-1276	-20	9	-15	-12	-16	4	14
	370	2019-01-15 14:48:57.62	-130	1578	-1289	-21	7	-12	-9	-12	3	10
	371	2019-01-15 14:48:57.63	-132	1585	-1283	-23	3	-2	-7	-11	4	9
	372	2019-01-15 14:48:57.64	-134	1585	-1285	-20	-1	3	-6	-11	5	8
	373	2019-01-15 14:48:57.65	-125	1593	-1283	-24	3	9	-5	-12	7	8
	374	2019-01-15 14:48:57.66	-128	1599	-1276	-22	1	9	-6	-17	11	11
	375	2019-01-15 14:48:57.67	-133	1602	-1268	-23	0	11	-12	-16	4	14
	376	2019-01-15 14:48:57.68	-128	1621	-1286	-22	5	13	-12	-16	4	14
	377	2019-01-15 14:48:57.69	-123	1618	-1280	-23	5	11	-9	-10	1	9
	378	2019-01-15 14:48:57.70	-122	1614	-1280	-22	-3	5	-3	-6	3	4
	379	2019-01-15 14:48:57.71	-127	1617	-1284	-18	-12	-3	-1	-10	9	5
	380	2019-01-15 14:48:57.72	-119	1604	-1273	-19	-12	-13	0	-13	13	6
	381	2019-01-15 14:48:57.73	-125	1600	-1272	-15	-17	-21	-2	-11	9	6
	382	2019-01-15 14:48:57.74	-133	1596	-1276	-19	-15	-22	4	-6	10	1
	383	2019-01-15 14:48:57.75	-138	1594	-1276	-21	-12	-21	-7	-14	7	10
	384	2019-01-15 14:48:57.76	-133	1580	-1273	-23	-11	-21	-4	-8	4	6
	385	2019-01-15 14:48:57.77	-144	1583	-1272	-20	-11	-24	-7	-12	5	9
	386	2019-01-15 14:48:57.78	-143	1580	-1276	-23	-13	-16	-5	-3	-2	4
	387	2019-01-15 14:48:57.79	-136	1592	-1270	-21	-17	-13	-6	-1	-5	3
	388	2019-01-15 14:48:57.80	-148	1597	-1266	-19	-13	-2	4	12	-8	-8
	389	2019-01-15 14:48:57.81	-140	1601	-1258	-23	-21	-9	14	19	-5	-16
	390	2019-01-15 14:48:57.82	-130	1600	-1269	-26	-10	-9	21	25	-4	-23
	391	2019-01-15 14:48:57.83	-137	1598	-1268	-30	-3	-11	17	18	-1	-17
	392	2019-01-15 14:48:57.84	-139	1583	-1264	-36	3	-4	9	15	-6	-12
	393	2019-01-15 14:48:57.85	-122	1589	-1274	-30	-5	-2	0	10	-10	-5
	394	2019-01-15 14:48:57.86	-129	1602	-1274	-29	-6	3	0	11	-11	-5
	395	2019-01-15 14:48:57.87	-140	1604	-1267	-30	2	9	-4	2	-6	1
	396	2019-01-15 14:48:57.88	-132	1617	-1274	-30	-4	3	-6	0	-6	3
	397	2019-01-15 14:48:57.89	-143	1631	-1276	-31	-8	1	-8	-5	-3	6
	398	2019-01-15 14:48:57.90	-138	1633	-1272	-30	-12	-6	-10	-6	-4	8
	399	2019-01-15 14:48:57.91	-135	1630	-1267	-28	-14	-11	-12	-9	-3	10
	400	2019-01-15 14:48:57.92	-140	1623	-1270	-24	-20	-20	-12	-8	-4	10
	401	2019-01-15 14:48:57.93	-136	1608	-1275	-20	-18	-17	-11	-8	-3	9
	402	2019-01-15 14:48:57.94	-138	1604	-1273	-12	-16	-24	-17	-10	-7	13
	403	2019-01-15 14:48:57.95	-133	1589	-1278	-10	-15	-18	-18	-13	-5	15
	404	2019-01-15 14:48:57.96	-146	1585	-1261	-9	-6	-13	-17	-15	-2	16
	405	2019-01-15 14:48:57.97	-141	1591	-1256	-3	-3	-8	-20	-13	-7	16
	406	2019-01-15 14:48:57.98	-135	1601	-1262	-1	-2	-2	-18	-9	-9	13
	407	2019-01-15 14:48:57.99	-139	1604	-1264	-1	-5	-6	-17	-10	-7	13
	408	2019-01-15 14:48:58.00	-140	1602	-1270	-5	3	-6	-17	-10	-7	13
	409	2019-01-15 14:48:58.01	-147	1605	-1276	-7	-3	-9	-18	-13	-5	15
	410	2019-01-15 14:48:58.02	-137	1604	-1274	-13	-4	-8	-17	-9	-8	13
	411	2019-01-15 14:48:58.03	-134	1596	-1277	-12	-7	-7	-20	-12	-8	16
	412	2019-01-15 14:48:58.04	-136	1608	-1265	-11	-6	-12	-21	-7	-14	14
	413	2019-01-15 14:48:58.05	-126	1612	-1268	-11	-12	-20	-20	-8	-12	14
	414	2019-01-15 14:48:58.06	-127	1602	-1272	-15	-8	-29	-19	-10	-9	14
	415	2019-01-15 14:48:58.07	-124	1594	-1277	-17	2	-27	-17	-3	-14	10
	416	2019-01-15 14:48:58.08	-146	1588	-1275	-14	0	-28	-10	6	-16	2
	417	2019-01-15 14:48:58.09	-137	1589	-1275	-12	0	-20	-8	6	-14	1
	418	2019-01-15 14:48:58.10	-144	1587	-1276	-12	-2	-11	-10	4	-14	3
	419	2019-01-15 14:48:58.11	-148	1598	-1280	-12	-15	-11	-10	-3	-7	6
	420	2019-01-15 14:48:58.12	-145	1607	-1269	-12	-20	-5	-12	-9	-3	10
	421	2019-01-15 14:48:58.13	-143	1615	-1262	-17	-15	-1	-17	-10	-7	13
	422	2019-01-15 14:48:58.14	-139	1616	-1256	-18	-14	-4	-25	-10	-15	17
	423	2019-01-15 14:48:58.15	-132	1612	-1265	-19	-4	-12	-16	3	-19	6
	424	2019-01-15 14:48:58.16	-135	1617	-1267	-14	-2	-14	-24	-5	-19	14
	425	2019-01-15 14:48:58.17	-130	1613	-1267	-13	11	-13	-28	-9	-19	18
	426	2019-01-15 14:48:58.18	-141	1601	-1277	-6	2	-18	-29	-20	-9	24
	427	2019-01-15 14:48:58.19	-136	1604	-1268	-1	3	-17	-24	-13	-11	18
	428	2019-01-15 14:48:58.20	-136	1599	-1276	5	1	-13	-18	-11	-7	14
	429	2019-01-15 14:48:58.21	-140	1604	-1271	2	-4	-14	-20	-20	0	20
	430	2019-01-15 14:48:58.22	-135	1604	-1259	3	-1	-9	-17	-12	-5	14
	431	2019-01-15 14:48:58.23	-140	1612	-1268	1	-8	-11	-22	-17	-5	19
	432	2019-01-15 14:48:58.24	-132	1608	-1261	-3	-7	-12	-20	-17	-3	18
	433	2019-01-15 14:48:58.25	-128	1600	-1271	-7	-4	-16	-20	-14	-6	17
	434	2019-01-15 14:48:58.26	-133	1596	-1268	-6	-1	-18	-26	-14	-12	20
	435	2019-01-15 14:48:58.27	-124	1595	-1263	-8	-5	-21	-30	-16	-14	23
	436	2019-01-15 14:48:58.28	-130	1602	-1266	-8	-3	-23	-28	-16	-12	22
	437	2019-01-15 14:48:58.29	-136	1596	-1270	-6	-6	-27	-31	-20	-11	25
	438	2019-01-15 14:48:58.30	-127	1590	-1274	-8	-7	-18	-30	-20	-10	25
	439	2019-01-15 14:48:58.31	-140	1588	-1271	-11	-11	-14	-28	-22	-6	25
	440	2019-01-15 14:48:58.32	-124	1595	-1274	-13	-21	-17	-26	-21	-5	23
	441	2019-01-15 14:48:58.33	-137	1600	-1265	-15	-23	-10	-24	-30	6	27
	442	2019-01-15 14:48:58.34	-146	1603	-1267	-18	-24	-7	-29	-32	3	30
	443	2019-01-15 14:48:58.35	-132	1608	-1265	-19	-24	-8	-30	-36	6	33
	444	2019-01-15 14:48:58.36	-133	1605	-1274	-18	-21	-16	-32	-45	13	38
	445	2019-01-15 14:48:58.37	-140	1605	-1268	-17	-22	-18	-33	-47	14	40
	446	2019-01-15 14:48:58.38	-148	1605	-1265	-17	-15	-12	-28	-44	16	36
	447	2019-01-15 14:48:58.39	-140	1589	-1272	-16	-18	-18	-25	-47	22	36
	448	2019-01-15 14:48:58.40	-146	1594	-1273	-14	-20	-11	-32	-56	24	44
	449	2019-01-15 14:48:58.41	-134	1592	-1265	-11	-18	-8	-29	-59	30	44
	450	2019-01-15 14:48:58.42	-151	1586	-1254	-12	-23	-8	-26	-55	29	40
	451	2019-01-15 14:48:58.43	-153	1593	-1259	-13	-16	-5	-24	-48	24	36
	452	2019-01-15 14:48:58.44	-153	1598	-1259	-14	-21	-9	-30	-49	19	39
	453	2019-01-15 14:48:58.45	-150	1605	-1249	-19	-14	-3	-35	-53	18	44
	454	2019-01-15 14:48:58.46	-154	1620	-1254	-19	-8	-4	-42	-53	11	47
	455	2019-01-15 14:48:58.47	-150	1624	-1252	-24	-2	-6	-39	-53	14	46
	456	2019-01-15 14:48:58.48	-138	1627	-1260	-25	-2	-13	-41	-59	18	50
	457	2019-01-15 14:48:58.49	-140	1623	-1267	-27	2	-19	-48	-59	11	53
	458	2019-01-15 14:48:58.50	-136	1617	-1271	-28	-1	-25	-48	-53	5	50
	459	2019-01-15 14:48:58.51	-137	1599	-1271	-25	-6	-31	-44	-43	-1	43
	460	2019-01-15 14:48:58.52	-146	1597	-1262	-17	-10	-32	-38	-36	-2	37
	461	2019-01-15 14:48:58.53	-158	1592	-1270	-13	-17	-30	-37	-33	-4	35
	462	2019-01-15 14:48:58.54	-150	1586	-1258	-16	-6	-24	-36	-34	-2	35
	463	2019-01-15 14:48:58.55	-154	1601	-1264	-16	-9	-16	-41	-33	-8	37
	464	2019-01-15 14:48:58.56	-145	1601	-1256	-14	-10	-8	-34	-28	-6	31
	465	2019-01-15 14:48:58.57	-166	1598	-1268	-18	-10	-2	-34	-33	-1	33
	466	2019-01-15 14:48:58.58	-157	1605	-1267	-21	-7	13	-29	-30	1	29
	467	2019-01-15 14:48:58.59	-142	1599	-1262	-17	-11	16	-27	-27	0	27
	468	2019-01-15 14:48:58.60	-145	1598	-1255	-10	-5	18	-30	-21	-9	25
	469	2019-01-15 14:48:58.61	-134	1613	-1267	-7	0	16	-29	-14	-15	21
	470	2019-01-15 14:48:58.62	-139	1621	-1276	-6	6	8	-36	-20	-16	28
	471	2019-01-15 14:48:58.63	-141	1616	-1279	-8	13	9	-28	-10	-18	19
	472	2019-01-15 14:48:58.64	-146	1622	-1266	-3	1	-1	-24	-7	-17	15
	473	2019-01-15 14:48:58.65	-150	1636	-1258	1	-13	-12	-26	-12	-14	19
	474	2019-01-15 14:48:58.66	-153	1619	-1252	1	-20	-16	-23	-9	-14	16
	475	2019-01-15 14:48:58.67	-163	1617	-1255	-2	-4	-15	-21	-11	-10	16
	476	2019-01-15 14:48:58.68	-164	1621	-1239	-4	-9	-14	-19	-10	-9	14
	477	2019-01-15 14:48:58.69	-157	1620	-1246	-7	-2	-10	-21	-8	-13	14
	478	2019-01-15 14:48:58.70	-145	1623	-1246	-10	0	-8	-18	-3	-15	10
	479	2019-01-15 14:48:58.71	-153	1617	-1264	-13	9	-8	-17	-3	-14	10
	480	2019-01-15 14:48:58.72	-150	1612	-1266	-11	10	-7	-16	-10	-6	13
	481	2019-01-15 14:48:58.73	-150	1604	-1271	1	2	-13	-18	-5	-13	11
	482	2019-01-15 14:48:58.74	-143	1612	-1269	8	5	-13	-15	-3	-12	9
	483	2019-01-15 14:48:58.75	-149	1617	-1254	16	6	-13	-16	-3	-13	9
	484	2019-01-15 14:48:58.76	-141	1624	-1258	26	2	-22	-12	0	-12	6
	485	2019-01-15 14:48:58.77	-147	1610	-1250	30	13	-28	-10	-1	-9	5
	486	2019-01-15 14:48:58.78	-148	1604	-1252	33	12	-23	-15	3	-18	6
	487	2019-01-15 14:48:58.79	-152	1610	-1261	33	6	-22	-19	1	-20	9
	488	2019-01-15 14:48:58.80	-150	1599	-1268	29	9	-17	-15	4	-19	5
	489	2019-01-15 14:48:58.81	-154	1594	-1273	21	4	-8	-13	8	-21	2
	490	2019-01-15 14:48:58.82	-148	1595	-1273	17	-4	-12	-14	8	-22	3
	491	2019-01-15 14:48:58.83	-139	1596	-1269	13	-7	-11	-11	11	-22	0
	492	2019-01-15 14:48:58.84	-142	1608	-1266	11	-3	-8	-10	6	-16	2
	493	2019-01-15 14:48:58.85	-142	1593	-1265	6	3	-23	-18	5	-23	6
	494	2019-01-15 14:48:58.86	-138	1588	-1271	7	1	-27	-19	7	-26	6
	495	2019-01-15 14:48:58.87	-148	1583	-1267	12	4	-21	-20	9	-29	5
	496	2019-01-15 14:48:58.88	-142	1587	-1271	17	-2	-23	-15	8	-23	3
	497	2019-01-15 14:48:58.89	-142	1585	-1264	12	0	-19	-18	9	-27	4
	498	2019-01-15 14:48:58.90	-151	1594	-1262	8	12	-9	-17	5	-22	6
	499	2019-01-15 14:48:58.91	-153	1592	-1257	4	9	-5	-22	3	-25	9
	500	2019-01-15 14:48:58.92	-147	1603	-1264	-1	12	-3	-31	2	-33	14
	501	2019-01-15 14:48:58.93	-149	1603	-1269	-6	13	-4	-36	-4	-32	20
	502	2019-01-15 14:48:58.94	-139	1611	-1277	-6	13	-6	-31	-4	-27	17
	503	2019-01-15 14:48:58.95	-145	1619	-1268	1	10	-17	-29	-3	-26	16
	504	2019-01-15 14:48:58.96	-136	1608	-1274	3	8	-24	-32	-3	-29	17
	505	2019-01-15 14:48:58.97	-137	1598	-1265	5	8	-29	-28	5	-33	11
	506	2019-01-15 14:48:58.98	-139	1593	-1269	12	3	-33	-32	-6	-26	19
	507	2019-01-15 14:48:58.99	-143	1584	-1277	11	10	-25	-24	-2	-22	13
	508	2019-01-15 14:48:59.00	-147	1569	-1266	12	5	-19	-26	-6	-20	16
	509	2019-01-15 14:48:59.01	-139	1579	-1271	11	6	-7	-32	-6	-26	19
	510	2019-01-15 14:48:59.02	-137	1593	-1271	6	5	1	-31	-8	-23	19
	511	2019-01-15 14:48:59.03	-140	1598	-1276	3	6	5	-32	-6	-26	19
	512	2019-01-15 14:48:59.04	-125	1614	-1286	1	9	5	-31	-5	-26	18
	513	2019-01-15 14:48:59.05	-132	1619	-1275	6	1	-2	-31	-2	-29	16
	514	2019-01-15 14:48:59.06	-143	1622	-1283	2	0	-5	-33	-8	-25	20
	515	2019-01-15 14:48:59.07	-127	1622	-1279	3	-5	-15	-34	-9	-25	21
	516	2019-01-15 14:48:59.08	-137	1599	-1277	4	-7	-23	-36	-8	-28	22
	517	2019-01-15 14:48:59.09	-148	1583	-1268	7	-9	-28	-33	-1	-32	17
	518	2019-01-15 14:48:59.10	-133	1578	-1266	10	-9	-26	-30	-1	-29	15
	519	2019-01-15 14:48:59.11	-138	1587	-1273	9	-10	-20	-34	-3	-31	18
	520	2019-01-15 14:48:59.12	-144	1577	-1269	2	-9	-15	-33	-5	-28	19
	521	2019-01-15 14:48:59.13	-142	1583	-1268	-3	-4	-10	-31	-3	-28	17
	522	2019-01-15 14:48:59.14	-139	1590	-1272	-9	-5	-7	-26	-1	-25	13
	523	2019-01-15 14:48:59.15	-144	1595	-1275	-14	-4	-6	-26	-1	-25	13
	524	2019-01-15 14:48:59.16	-146	1596	-1271	-16	-2	-6	-30	-1	-29	15
	525	2019-01-15 14:48:59.17	-139	1604	-1283	-15	-6	-9	-35	-3	-32	19
	526	2019-01-15 14:48:59.18	-141	1602	-1277	-13	-7	-10	-33	-6	-27	19
	527	2019-01-15 14:48:59.19	-142	1599	-1270	-11	-10	-15	-33	-10	-23	21
	528	2019-01-15 14:48:59.20	-152	1592	-1265	-9	-15	-21	-31	-7	-24	19
	529	2019-01-15 14:48:59.21	-153	1587	-1269	-10	-16	-19	-31	-8	-23	19
	530	2019-01-15 14:48:59.22	-158	1575	-1265	-12	-15	-18	-27	-8	-19	17
	531	2019-01-15 14:48:59.23	-156	1583	-1259	-13	-12	-5	-29	-6	-23	17
	532	2019-01-15 14:48:59.24	-145	1594	-1254	-18	-11	0	-30	-6	-24	18
	533	2019-01-15 14:48:59.25	-155	1599	-1270	-23	1	0	-24	-2	-22	13
	534	2019-01-15 14:48:59.26	-138	1602	-1271	-23	-1	3	-17	-4	-13	10
	535	2019-01-15 14:48:59.27	-144	1618	-1276	-22	0	-1	-17	-2	-15	9
	536	2019-01-15 14:48:59.28	-136	1622	-1268	-22	-5	-9	-19	-7	-12	13
	537	2019-01-15 14:48:59.29	-140	1613	-1275	-22	1	-15	-21	-8	-13	14
	538	2019-01-15 14:48:59.30	-143	1614	-1278	-23	-5	-21	-26	-5	-21	15
	539	2019-01-15 14:48:59.31	-145	1602	-1269	-19	-12	-30	-27	-2	-25	14
	540	2019-01-15 14:48:59.32	-140	1594	-1273	-19	-7	-25	-24	-1	-23	12
	541	2019-01-15 14:48:59.33	-147	1591	-1270	-17	2	-22	-24	1	-25	11
	542	2019-01-15 14:48:59.34	-149	1592	-1260	-19	3	-17	-28	-2	-26	15
	543	2019-01-15 14:48:59.35	-144	1602	-1270	-18	6	-10	-32	-5	-27	18
	544	2019-01-15 14:48:59.36	-147	1604	-1265	-17	9	0	-31	-5	-26	18
	545	2019-01-15 14:48:59.37	-144	1599	-1271	-12	11	3	-34	-10	-24	22
	546	2019-01-15 14:48:59.38	-138	1600	-1277	-6	4	0	-27	-8	-19	17
	547	2019-01-15 14:48:59.39	-145	1608	-1268	-4	2	1	-34	-14	-20	24
	548	2019-01-15 14:48:59.40	-144	1611	-1265	3	-5	-9	-32	-12	-20	22
	549	2019-01-15 14:48:59.41	-141	1612	-1261	-1	-10	-17	-26	-12	-14	19
	550	2019-01-15 14:48:59.42	-148	1603	-1270	-10	-2	-16	-36	-9	-27	22
	551	2019-01-15 14:48:59.43	-147	1587	-1266	-14	5	-19	-38	-10	-28	24
	552	2019-01-15 14:48:59.44	-154	1582	-1249	-15	14	-9	-40	-14	-26	27
	553	2019-01-15 14:48:59.45	-138	1595	-1254	-12	20	-6	-36	-12	-24	24
	554	2019-01-15 14:48:59.46	-153	1590	-1260	-13	28	2	-33	-8	-25	20
	555	2019-01-15 14:48:59.47	-143	1601	-1274	-15	30	13	-27	-1	-26	14
	556	2019-01-15 14:48:59.48	-147	1611	-1281	-11	23	13	-30	-4	-26	17
	557	2019-01-15 14:48:59.49	-147	1624	-1269	-7	11	13	-30	-5	-25	17
	558	2019-01-15 14:48:59.50	-135	1631	-1264	-9	12	10	-26	-8	-18	17
	559	2019-01-15 14:48:59.51	-136	1626	-1268	-10	12	-1	-23	-7	-16	15
	560	2019-01-15 14:48:59.52	-129	1625	-1264	-9	9	-12	-29	-10	-19	19
	561	2019-01-15 14:48:59.53	-137	1613	-1270	-2	3	-19	-26	-6	-20	16
	562	2019-01-15 14:48:59.54	-140	1599	-1264	-2	0	-26	-22	-4	-18	13
	563	2019-01-15 14:48:59.55	-141	1598	-1269	1	-1	-21	-24	-6	-18	15
	564	2019-01-15 14:48:59.56	-130	1602	-1268	-2	-2	-19	-24	-9	-15	16
	565	2019-01-15 14:48:59.57	-139	1605	-1276	-8	6	-18	-25	-9	-16	17
	566	2019-01-15 14:48:59.58	-133	1596	-1286	-12	-1	-17	-25	-10	-15	17
	567	2019-01-15 14:48:59.59	-141	1593	-1275	-10	-8	-21	-26	-2	-24	14
	568	2019-01-15 14:48:59.60	-139	1600	-1278	-11	-23	-23	-25	2	-27	11
	569	2019-01-15 14:48:59.61	-147	1596	-1272	-16	-32	-24	-28	3	-31	12
	570	2019-01-15 14:48:59.62	-145	1594	-1258	-15	-21	-19	-22	1	-23	10
	571	2019-01-15 14:48:59.63	-141	1597	-1249	-20	-13	-18	-20	-1	-19	10
	572	2019-01-15 14:48:59.64	-143	1617	-1251	-24	-7	-23	-18	1	-19	8
	573	2019-01-15 14:48:59.65	-146	1610	-1247	-28	-1	-27	-20	3	-23	8
	574	2019-01-15 14:48:59.66	-140	1597	-1262	-32	9	-26	-24	-1	-23	12
	575	2019-01-15 14:48:59.67	-143	1589	-1269	-29	9	-25	-22	-1	-21	11
	576	2019-01-15 14:48:59.68	-146	1594	-1270	-21	0	-21	-15	3	-18	6
	577	2019-01-15 14:48:59.69	-149	1593	-1266	-15	-9	-19	-21	-4	-17	12
	578	2019-01-15 14:48:59.70	-141	1600	-1271	-19	-3	-12	-21	-3	-18	12
	579	2019-01-15 14:48:59.71	-143	1612	-1265	-22	-10	-10	-20	0	-20	10
	580	2019-01-15 14:48:59.72	-139	1613	-1260	-23	-7	-12	-23	0	-23	11
	581	2019-01-15 14:48:59.73	-137	1624	-1266	-26	1	-13	-25	-2	-23	13
	582	2019-01-15 14:48:59.74	-155	1616	-1265	-26	4	-12	-28	-3	-25	15
	583	2019-01-15 14:48:59.75	-143	1617	-1263	-21	11	-7	-28	-6	-22	17
	584	2019-01-15 14:48:59.76	-144	1613	-1267	-13	8	-11	-31	-5	-26	18
	585	2019-01-15 14:48:59.77	-134	1607	-1270	-10	11	0	-37	-8	-29	22
	586	2019-01-15 14:48:59.78	-141	1609	-1266	-2	3	-5	-39	-10	-29	24
	587	2019-01-15 14:48:59.79	-138	1609	-1265	1	-2	2	-26	3	-29	11
	588	2019-01-15 14:48:59.80	-154	1614	-1261	-2	-1	5	-32	-12	-20	22
	589	2019-01-15 14:48:59.81	-146	1623	-1264	-3	-8	-2	-29	-14	-15	21
	590	2019-01-15 14:48:59.82	-142	1619	-1266	-3	-2	-2	-17	-12	-5	14
	591	2019-01-15 14:48:59.83	-142	1611	-1262	-4	-4	-9	-22	-8	-14	15
	592	2019-01-15 14:48:59.84	-139	1611	-1268	0	-5	-14	-20	-5	-15	12
	593	2019-01-15 14:48:59.85	-144	1599	-1257	2	0	-20	-29	-14	-15	21
	594	2019-01-15 14:48:59.86	-137	1590	-1258	3	4	-17	-28	-12	-16	20
	595	2019-01-15 14:48:59.87	-151	1593	-1267	3	12	-14	-26	-12	-14	19
	596	2019-01-15 14:48:59.88	-154	1598	-1260	-1	5	-11	-32	-22	-10	27
	597	2019-01-15 14:48:59.89	-152	1595	-1267	-6	5	-14	-23	-9	-14	16
	598	2019-01-15 14:48:59.90	-139	1589	-1255	-14	1	-16	-24	-9	-15	16
	599	2019-01-15 14:48:59.91	-126	1590	-1263	-25	8	-8	-34	-18	-16	26
	600	2019-01-15 14:48:59.92	-146	1596	-1261	-29	4	-9	-31	-13	-18	22
	601	2019-01-15 14:48:59.93	-135	1596	-1259	-32	8	-2	-29	-10	-19	19
	602	2019-01-15 14:48:59.94	-143	1596	-1262	-35	2	1	-25	-9	-16	17
	603	2019-01-15 14:48:59.95	-131	1601	-1273	-35	5	4	-28	-8	-20	18
	604	2019-01-15 14:48:59.96	-135	1602	-1270	-36	5	11	-29	-14	-15	21
	605	2019-01-15 14:48:59.97	-136	1612	-1263	-30	7	12	-29	-15	-14	22
	606	2019-01-15 14:48:59.98	-143	1613	-1255	-24	-2	8	-23	-8	-15	15
	607	2019-01-15 14:48:59.99	-141	1612	-1259	-21	-7	6	-27	-10	-17	18
	608	2019-01-15 14:49:00.00	-138	1621	-1262	-18	-17	-6	-32	-13	-19	22
	609	2019-01-15 14:49:00.01	-149	1620	-1260	-19	-10	-7	-37	-13	-24	25
	610	2019-01-15 14:49:00.02	-156	1618	-1262	-23	-8	-9	-34	-5	-29	19
	611	2019-01-15 14:49:00.03	-146	1613	-1259	-24	-8	-10	-36	-8	-28	22
	612	2019-01-15 14:49:00.04	-138	1618	-1265	-24	-17	-8	-36	-9	-27	22
	613	2019-01-15 14:49:00.05	-147	1616	-1250	-25	-18	-10	-37	-7	-30	22
	614	2019-01-15 14:49:00.06	-141	1614	-1250	-23	-12	-5	-36	-7	-29	21
	615	2019-01-15 14:49:00.07	-153	1622	-1255	-17	-16	-7	-36	-9	-27	22
	616	2019-01-15 14:49:00.08	-136	1630	-1260	-18	-4	-6	-34	-10	-24	22
	617	2019-01-15 14:49:00.09	-146	1621	-1254	-17	-10	-9	-30	-4	-26	17
	618	2019-01-15 14:49:00.10	-142	1615	-1250	-15	-7	-15	-29	3	-32	13
	619	2019-01-15 14:49:00.11	-141	1613	-1249	-10	-6	-16	-32	-3	-29	17
	620	2019-01-15 14:49:00.12	-138	1620	-1254	-2	-4	-16	-30	-4	-26	17
	621	2019-01-15 14:49:00.13	-135	1631	-1259	2	-5	-23	-29	-2	-27	15
	622	2019-01-15 14:49:00.14	-141	1620	-1265	0	2	-22	-34	-10	-24	22
	623	2019-01-15 14:49:00.15	-142	1622	-1262	-1	2	-18	-36	-9	-27	22
	624	2019-01-15 14:49:00.16	-140	1614	-1264	-2	-5	-24	-39	-11	-28	25
	625	2019-01-15 14:49:00.17	-149	1620	-1269	-2	-13	-24	-36	-12	-24	24
	626	2019-01-15 14:49:00.18	-146	1617	-1258	0	-13	-21	-33	-7	-26	20
	627	2019-01-15 14:49:00.19	-141	1604	-1246	-3	-6	-13	-33	-9	-24	21
	628	2019-01-15 14:49:00.20	-140	1619	-1248	3	-12	-18	-28	-7	-21	17
	629	2019-01-15 14:49:00.21	-138	1612	-1254	2	-6	-19	-35	-15	-20	25
	630	2019-01-15 14:49:00.22	-155	1615	-1250	0	-6	-21	-35	-14	-21	24
	631	2019-01-15 14:49:00.23	-140	1609	-1249	-4	-2	-17	-26	-9	-17	17
	632	2019-01-15 14:49:00.24	-139	1615	-1252	-2	-2	-14	-22	0	-22	11
	633	2019-01-15 14:49:00.25	-146	1622	-1256	0	-5	-13	-22	3	-25	9
	634	2019-01-15 14:49:00.26	-141	1629	-1256	2	-8	-16	-32	-7	-25	19
	635	2019-01-15 14:49:00.27	-143	1634	-1250	7	-6	-20	-28	-4	-24	16
	636	2019-01-15 14:49:00.28	-148	1638	-1250	11	-11	-23	-28	-6	-22	17
	637	2019-01-15 14:49:00.29	-157	1634	-1245	11	-2	-24	-36	-16	-20	26
	638	2019-01-15 14:49:00.30	-139	1622	-1254	12	-6	-30	-32	-8	-24	20
	639	2019-01-15 14:49:00.31	-142	1616	-1251	14	-3	-29	-32	-14	-18	23
	640	2019-01-15 14:49:00.32	-148	1603	-1252	18	-11	-28	-36	-13	-23	24
	641	2019-01-15 14:49:00.33	-135	1603	-1258	21	-4	-21	-37	-17	-20	27
	642	2019-01-15 14:49:00.34	-141	1601	-1265	22	-8	-20	-34	-12	-22	23
	643	2019-01-15 14:49:00.35	-147	1590	-1261	25	-9	-14	-33	-4	-29	18
	644	2019-01-15 14:49:00.36	-154	1597	-1265	30	-2	-5	-33	-1	-32	17
	645	2019-01-15 14:49:00.37	-147	1601	-1264	33	-3	2	-31	4	-35	13
	646	2019-01-15 14:49:00.38	-150	1597	-1263	35	4	8	-29	2	-31	13
	647	2019-01-15 14:49:00.39	-145	1600	-1264	37	-8	8	-26	-2	-24	14
	648	2019-01-15 14:49:00.40	-158	1606	-1265	37	-13	11	-20	-5	-15	12
	649	2019-01-15 14:49:00.41	-156	1601	-1264	37	-16	13	-28	-5	-23	16
	650	2019-01-15 14:49:00.42	-147	1603	-1253	39	-21	14	-25	-3	-22	14
	651	2019-01-15 14:49:00.43	-152	1620	-1257	38	-13	16	-24	-3	-21	13
	652	2019-01-15 14:49:00.44	-143	1613	-1261	32	-7	6	-30	-6	-24	18
	653	2019-01-15 14:49:00.45	-144	1604	-1266	29	-1	2	-30	-7	-23	18
	654	2019-01-15 14:49:00.46	-141	1609	-1274	32	-8	-5	-30	-4	-26	17
	655	2019-01-15 14:49:00.47	-154	1599	-1274	34	-14	-6	-31	-6	-25	18
	656	2019-01-15 14:49:00.48	-138	1590	-1279	33	-15	-8	-30	-8	-22	19
	657	2019-01-15 14:49:00.49	-146	1597	-1268	33	-13	-5	-30	-4	-26	17
	658	2019-01-15 14:49:00.50	-148	1595	-1267	31	-17	-8	-29	-4	-25	16
	659	2019-01-15 14:49:00.51	-145	1600	-1259	27	-17	-8	-25	-6	-19	15
	660	2019-01-15 14:49:00.52	-148	1595	-1261	22	-18	-11	-21	-4	-17	12
	661	2019-01-15 14:49:00.53	-150	1592	-1260	16	-14	-16	-27	-8	-19	17
	662	2019-01-15 14:49:00.54	-148	1587	-1267	11	-9	-16	-32	-12	-20	22
	663	2019-01-15 14:49:00.55	-144	1590	-1266	8	-3	-12	-35	-10	-25	22
	664	2019-01-15 14:49:00.56	-147	1587	-1272	5	0	-14	-32	-6	-26	19
	665	2019-01-15 14:49:00.57	-149	1579	-1278	5	-7	-11	-28	1	-29	13
	666	2019-01-15 14:49:00.58	-145	1582	-1277	7	-2	-7	-26	2	-28	12
	667	2019-01-15 14:49:00.59	-141	1597	-1277	10	-11	-7	-23	-1	-22	12
	668	2019-01-15 14:49:00.60	-146	1599	-1268	12	-19	-11	-26	-6	-20	16
	669	2019-01-15 14:49:00.61	-148	1612	-1270	8	-9	-10	-25	0	-25	12
	670	2019-01-15 14:49:00.62	-147	1607	-1268	1	-7	-13	-27	-4	-23	15
	671	2019-01-15 14:49:00.63	-154	1598	-1270	-6	-2	-10	-29	-7	-22	18
	672	2019-01-15 14:49:00.64	-145	1592	-1276	-10	-5	-16	-26	-9	-17	17
	673	2019-01-15 14:49:00.65	-149	1596	-1275	-11	-7	-17	-31	-17	-14	24
	674	2019-01-15 14:49:00.66	-138	1592	-1267	-10	-8	-15	-37	-14	-23	25
	675	2019-01-15 14:49:00.67	-140	1594	-1270	-11	-3	-20	-39	-15	-24	27
	676	2019-01-15 14:49:00.68	-147	1590	-1276	-6	0	-15	-32	-7	-25	19
	677	2019-01-15 14:49:00.69	-149	1589	-1280	2	-6	-25	-27	0	-27	13
	678	2019-01-15 14:49:00.70	-144	1584	-1283	2	-6	-21	-23	-4	-19	13
	679	2019-01-15 14:49:00.71	-154	1593	-1280	3	-4	-15	-22	-10	-12	16
	680	2019-01-15 14:49:00.72	-150	1595	-1277	0	-9	-16	-27	-8	-19	17
	681	2019-01-15 14:49:00.73	-148	1605	-1274	-9	1	-15	-28	-4	-24	16
	682	2019-01-15 14:49:00.74	-142	1604	-1280	-12	-4	-23	-29	-1	-28	15
	683	2019-01-15 14:49:00.75	-144	1602	-1270	-15	0	-17	-32	-3	-29	17
	684	2019-01-15 14:49:00.76	-150	1605	-1280	-12	-4	-24	-38	-13	-25	25
	685	2019-01-15 14:49:00.77	-148	1600	-1285	-10	0	-26	-40	-16	-24	28
	686	2019-01-15 14:49:00.78	-148	1594	-1282	-10	-10	-28	-39	-16	-23	27
	687	2019-01-15 14:49:00.79	-149	1603	-1285	-6	-16	-31	-34	-8	-26	21
	688	2019-01-15 14:49:00.80	-153	1603	-1277	-2	-18	-37	-32	-5	-27	18
	689	2019-01-15 14:49:00.81	-147	1594	-1272	-4	-11	-38	-32	-7	-25	19
	690	2019-01-15 14:49:00.82	-159	1595	-1270	-4	-14	-40	-30	-8	-22	19
	691	2019-01-15 14:49:00.83	-154	1580	-1264	-10	9	-28	-30	-6	-24	18
	692	2019-01-15 14:49:00.84	-157	1567	-1267	-8	4	-24	-31	-7	-24	19
	693	2019-01-15 14:49:00.85	-139	1580	-1259	-5	3	-19	-30	-3	-27	16
	694	2019-01-15 14:49:00.86	-149	1582	-1256	-2	5	-12	-31	-4	-27	17
	695	2019-01-15 14:49:00.87	-139	1587	-1263	2	14	-6	-32	-9	-23	20
	696	2019-01-15 14:49:00.88	-137	1596	-1278	6	14	-7	-32	-8	-24	20
	697	2019-01-15 14:49:00.89	-143	1589	-1281	10	11	-5	-30	-6	-24	18
	698	2019-01-15 14:49:00.90	-144	1588	-1292	10	18	1	-30	-7	-23	18
	699	2019-01-15 14:49:00.91	-137	1598	-1285	11	12	2	-40	-10	-30	25
	700	2019-01-15 14:49:00.92	-137	1603	-1289	7	1	-1	-42	-10	-32	26
	701	2019-01-15 14:49:00.93	-136	1598	-1294	5	-9	-3	-36	-8	-28	22
	702	2019-01-15 14:49:00.94	-146	1593	-1296	2	-11	4	-35	-12	-23	23
	703	2019-01-15 14:49:00.95	-148	1589	-1287	4	-11	1	-26	-4	-22	15
	704	2019-01-15 14:49:00.96	-147	1590	-1286	4	-21	-6	-27	-2	-25	14
	705	2019-01-15 14:49:00.97	-152	1599	-1273	2	-21	1	-34	-6	-28	20
	706	2019-01-15 14:49:00.98	-159	1598	-1255	7	-26	-6	-38	-5	-33	21
	707	2019-01-15 14:49:00.99	-153	1594	-1260	7	-24	-7	-32	-10	-22	21
	708	2019-01-15 14:49:01.00	-148	1591	-1264	3	-11	-6	-29	-5	-24	17
	709	2019-01-15 14:49:01.01	-146	1590	-1272	0	-1	-9	-25	-3	-22	14
	710	2019-01-15 14:49:01.02	-141	1583	-1282	-2	5	-7	-27	2	-29	12
	711	2019-01-15 14:49:01.03	-145	1586	-1274	-3	2	-2	-28	-2	-26	15
	712	2019-01-15 14:49:01.04	-144	1596	-1279	-1	-5	2	-29	-4	-25	16
	713	2019-01-15 14:49:01.05	-154	1611	-1282	-4	-14	1	-26	-5	-21	15
	714	2019-01-15 14:49:01.06	-159	1618	-1269	-9	-11	0	-35	-7	-28	21
	715	2019-01-15 14:49:01.07	-158	1613	-1272	-13	-19	-6	-39	-10	-29	24
	716	2019-01-15 14:49:01.08	-155	1615	-1263	-11	-14	-13	-41	-14	-27	27
	717	2019-01-15 14:49:01.09	-164	1602	-1269	-8	-14	-7	-32	-9	-23	20
	718	2019-01-15 14:49:01.10	-149	1600	-1272	-5	-13	-12	-29	-5	-24	17
	719	2019-01-15 14:49:01.11	-160	1581	-1271	2	-3	-4	-31	-5	-26	18
	720	2019-01-15 14:49:01.12	-166	1586	-1272	6	-3	3	-35	-10	-25	22
	721	2019-01-15 14:49:01.13	-162	1589	-1272	9	0	3	-38	-8	-30	23
	722	2019-01-15 14:49:01.14	-152	1593	-1279	8	4	10	-34	-2	-32	18
	723	2019-01-15 14:49:01.15	-165	1607	-1264	6	-4	12	-32	-7	-25	19
	724	2019-01-15 14:49:01.16	-161	1613	-1267	1	7	15	-37	-12	-25	24
	725	2019-01-15 14:49:01.17	-156	1615	-1267	-6	1	0	-33	-11	-22	22
	726	2019-01-15 14:49:01.18	-148	1612	-1278	-8	11	-5	-31	-6	-25	18
	727	2019-01-15 14:49:01.19	-144	1618	-1284	-6	1	-17	-32	-8	-24	20
	728	2019-01-15 14:49:01.20	-141	1599	-1279	-2	-1	-22	-28	-5	-23	16
	729	2019-01-15 14:49:01.21	-153	1596	-1271	7	-4	-26	-36	-5	-31	20
	730	2019-01-15 14:49:01.22	-159	1595	-1272	15	-8	-28	-31	-3	-28	17
	731	2019-01-15 14:49:01.23	-147	1590	-1273	16	3	-25	-29	-4	-25	16
	732	2019-01-15 14:49:01.24	-160	1574	-1271	12	5	-25	-28	-4	-24	16
	733	2019-01-15 14:49:01.25	-155	1587	-1265	8	11	-23	-27	-3	-24	15
	734	2019-01-15 14:49:01.26	-147	1594	-1270	4	10	-27	-25	-1	-24	13
	735	2019-01-15 14:49:01.27	-148	1600	-1274	-2	6	-25	-25	-5	-20	15
	736	2019-01-15 14:49:01.28	-147	1603	-1276	-7	10	-23	-24	1	-25	11
	737	2019-01-15 14:49:01.29	-150	1601	-1273	-8	5	-29	-30	-4	-26	17
	738	2019-01-15 14:49:01.30	-149	1606	-1283	-7	1	-34	-28	0	-28	14
	739	2019-01-15 14:49:01.31	-150	1597	-1280	-10	11	-20	-22	6	-28	8
	740	2019-01-15 14:49:01.32	-151	1590	-1272	-6	1	-26	-23	5	-28	9
	741	2019-01-15 14:49:01.33	-142	1586	-1283	-6	2	-21	-28	2	-30	13
	742	2019-01-15 14:49:01.34	-154	1585	-1279	-3	0	-18	-30	1	-31	14
	743	2019-01-15 14:49:01.35	-144	1590	-1281	0	4	-17	-26	5	-31	10
	744	2019-01-15 14:49:01.36	-147	1594	-1276	2	2	-14	-30	6	-36	12
	745	2019-01-15 14:49:01.37	-150	1601	-1283	7	9	-16	-31	9	-40	11
	746	2019-01-15 14:49:01.38	-149	1614	-1291	11	9	-18	-30	7	-37	11
	747	2019-01-15 14:49:01.39	-156	1597	-1283	14	6	-16	-26	3	-29	11
	748	2019-01-15 14:49:01.40	-146	1594	-1279	15	0	-16	-27	-1	-26	14
	749	2019-01-15 14:49:01.41	-145	1586	-1281	15	12	-12	-32	-2	-30	17
	750	2019-01-15 14:49:01.42	-148	1581	-1281	16	0	-12	-32	0	-32	16
	751	2019-01-15 14:49:01.43	-139	1580	-1289	16	6	-4	-30	4	-34	13
	752	2019-01-15 14:49:01.44	-143	1584	-1282	16	12	-3	-22	4	-26	9
	753	2019-01-15 14:49:01.45	-145	1583	-1285	18	9	-4	-20	6	-26	7
	754	2019-01-15 14:49:01.46	-138	1586	-1289	19	8	-5	-12	11	-23	0
	755	2019-01-15 14:49:01.47	-138	1594	-1299	20	3	-1	-19	9	-28	5
	756	2019-01-15 14:49:01.48	-147	1588	-1290	22	-4	-6	-12	13	-25	0
	757	2019-01-15 14:49:01.49	-141	1585	-1286	22	-9	-2	-11	12	-23	0
	758	2019-01-15 14:49:01.50	-140	1584	-1281	17	-13	-6	-20	7	-27	6
	759	2019-01-15 14:49:01.51	-141	1587	-1276	11	-10	-4	-21	5	-26	8
	760	2019-01-15 14:49:01.52	-152	1585	-1283	9	-6	-6	-22	9	-31	6
	761	2019-01-15 14:49:01.53	-141	1580	-1279	6	-1	-3	-21	7	-28	7
	762	2019-01-15 14:49:01.54	-151	1586	-1289	6	-4	-4	-21	4	-25	8
	763	2019-01-15 14:49:01.55	-159	1581	-1295	6	-3	-1	-22	4	-26	9
	764	2019-01-15 14:49:01.56	-149	1587	-1295	7	-10	-4	-28	-1	-27	14
	765	2019-01-15 14:49:01.57	-153	1586	-1293	6	-14	-6	-34	-4	-30	19
	766	2019-01-15 14:49:01.58	-158	1582	-1293	7	-16	-8	-31	-3	-28	17
	767	2019-01-15 14:49:01.59	-153	1585	-1285	7	-19	-10	-31	-5	-26	18
	768	2019-01-15 14:49:01.60	-156	1580	-1267	3	-14	-8	-28	-4	-24	16
	769	2019-01-15 14:49:01.61	-158	1582	-1273	1	-8	-9	-30	0	-30	15
	770	2019-01-15 14:49:01.62	-148	1582	-1282	-3	-8	-10	-32	-2	-30	17
	771	2019-01-15 14:49:01.63	-149	1585	-1281	-6	-5	-7	-35	-4	-31	19
	772	2019-01-15 14:49:01.64	-148	1577	-1280	-5	2	-4	-32	-2	-30	17
	773	2019-01-15 14:49:01.65	-149	1578	-1283	-5	-2	-5	-30	-6	-24	18
	774	2019-01-15 14:49:01.66	-157	1584	-1291	-9	4	0	-30	-4	-26	17
	775	2019-01-15 14:49:01.67	-148	1589	-1298	-8	-1	-6	-29	-5	-24	17
	776	2019-01-15 14:49:01.68	-152	1583	-1284	-7	-5	-6	-31	-8	-23	19
	777	2019-01-15 14:49:01.69	-152	1592	-1289	-4	-4	-8	-32	-6	-26	19
	778	2019-01-15 14:49:01.70	-151	1592	-1288	-4	0	-5	-26	2	-28	12
	779	2019-01-15 14:49:01.71	-149	1589	-1287	2	-1	-6	-24	8	-32	8
	780	2019-01-15 14:49:01.72	-149	1604	-1288	2	-5	-10	-32	4	-36	14
	781	2019-01-15 14:49:01.73	-147	1607	-1295	-1	-1	-11	-33	1	-34	16
	782	2019-01-15 14:49:01.74	-146	1592	-1296	-3	2	-14	-36	-2	-34	19
	783	2019-01-15 14:49:01.75	-149	1584	-1293	-4	-5	-13	-38	-6	-32	22
	784	2019-01-15 14:49:01.76	-157	1572	-1299	-2	-8	-14	-40	-7	-33	23
	785	2019-01-15 14:49:01.77	-152	1573	-1299	-2	-12	-6	-37	-5	-32	21
	786	2019-01-15 14:49:01.78	-152	1572	-1280	3	-19	0	-36	-6	-30	21
	787	2019-01-15 14:49:01.79	-155	1579	-1269	6	-17	3	-38	-8	-30	23
	788	2019-01-15 14:49:01.80	-154	1593	-1276	2	-9	3	-42	-7	-35	24
	789	2019-01-15 14:49:01.81	-146	1595	-1281	-5	-3	0	-39	-8	-31	23
	790	2019-01-15 14:49:01.82	-153	1601	-1290	-9	4	-5	-38	-6	-32	22
	791	2019-01-15 14:49:01.83	-147	1595	-1291	-10	2	-10	-41	-11	-30	26
	792	2019-01-15 14:49:01.84	-157	1596	-1295	-5	2	-11	-48	-10	-38	29
	793	2019-01-15 14:49:01.85	-153	1590	-1293	-2	2	-11	-42	-7	-35	24
	794	2019-01-15 14:49:01.86	-148	1595	-1291	3	-7	-17	-41	-7	-34	24
	795	2019-01-15 14:49:01.87	-150	1592	-1277	4	-5	-16	-37	-6	-31	21
	796	2019-01-15 14:49:01.88	-153	1594	-1270	-1	-5	-11	-45	-13	-32	29
	797	2019-01-15 14:49:01.89	-146	1596	-1278	-3	-8	-17	-48	-16	-32	32
	798	2019-01-15 14:49:01.90	-152	1591	-1282	-2	-5	-20	-44	-13	-31	28
	799	2019-01-15 14:49:01.91	-159	1577	-1282	-5	-4	-14	-41	-2	-39	21
	800	2019-01-15 14:49:01.92	-159	1569	-1279	-2	-6	-8	-39	1	-40	19
	801	2019-01-15 14:49:01.93	-166	1569	-1278	1	-9	-8	-38	1	-39	18
	802	2019-01-15 14:49:01.94	-160	1569	-1286	-1	-1	4	-38	1	-39	18
	803	2019-01-15 14:49:01.95	-152	1576	-1280	-2	-11	0	-34	4	-38	15
	804	2019-01-15 14:49:01.96	-141	1591	-1280	-4	3	2	-31	2	-33	14
	805	2019-01-15 14:49:01.97	-152	1596	-1281	-9	3	-5	-29	1	-30	14
	806	2019-01-15 14:49:01.98	-145	1584	-1296	-11	5	-15	-31	-1	-30	16
	807	2019-01-15 14:49:01.99	-143	1578	-1298	-16	5	-14	-30	-3	-27	16
	808	2019-01-15 14:49:02.00	-155	1580	-1300	-13	-8	-19	-33	-4	-29	18
	809	2019-01-15 14:49:02.01	-155	1565	-1287	-14	-8	-7	-34	-2	-32	18
	810	2019-01-15 14:49:02.02	-148	1574	-1284	-12	-14	-2	-34	-5	-29	19
	811	2019-01-15 14:49:02.03	-144	1581	-1279	-12	-16	-3	-39	-7	-32	23
	812	2019-01-15 14:49:02.04	-146	1580	-1278	-19	-8	0	-42	-8	-34	25
	813	2019-01-15 14:49:02.05	-151	1570	-1281	-25	0	-3	-41	-9	-32	25
	814	2019-01-15 14:49:02.06	-152	1579	-1283	-22	1	3	-42	-8	-34	25
	815	2019-01-15 14:49:02.07	-147	1587	-1286	-20	2	8	-39	-3	-36	21
	816	2019-01-15 14:49:02.08	-151	1601	-1283	-21	-4	4	-42	-6	-36	24
	817	2019-01-15 14:49:02.09	-154	1614	-1288	-21	-7	-5	-44	-12	-32	28
	818	2019-01-15 14:49:02.10	-152	1606	-1287	-21	-7	-13	-42	-14	-28	28
	819	2019-01-15 14:49:02.11	-157	1608	-1274	-23	-3	-17	-44	-14	-30	29
	820	2019-01-15 14:49:02.12	-145	1607	-1277	-24	-8	-19	-43	-15	-28	29
	821	2019-01-15 14:49:02.13	-165	1603	-1276	-20	1	-19	-43	-11	-32	27
	822	2019-01-15 14:49:02.14	-152	1594	-1277	-19	4	-25	-43	-9	-34	26
	823	2019-01-15 14:49:02.15	-151	1594	-1284	-18	4	-20	-43	-9	-34	26
	824	2019-01-15 14:49:02.16	-149	1598	-1286	-15	5	-17	-42	-11	-31	26
	825	2019-01-15 14:49:02.17	-151	1605	-1283	-12	9	-16	-43	-12	-31	27
	826	2019-01-15 14:49:02.18	-153	1599	-1281	-12	8	-18	-47	-14	-33	30
	827	2019-01-15 14:49:02.19	-144	1599	-1282	-13	7	-27	-43	-8	-35	25
	828	2019-01-15 14:49:02.20	-146	1601	-1283	-13	8	-26	-43	-6	-37	24
	829	2019-01-15 14:49:02.21	-145	1591	-1286	-11	5	-27	-43	-7	-36	25
	830	2019-01-15 14:49:02.22	-148	1589	-1291	-7	1	-27	-40	-5	-35	22
	831	2019-01-15 14:49:02.23	-148	1575	-1289	-2	0	-20	-40	-9	-31	24
	832	2019-01-15 14:49:02.24	-130	1576	-1284	-1	-3	-12	-42	-5	-37	23
	833	2019-01-15 14:49:02.25	-136	1575	-1282	1	3	-4	-52	-11	-41	31
	834	2019-01-15 14:49:02.26	-127	1589	-1283	3	4	4	-44	-4	-40	24
	835	2019-01-15 14:49:02.27	-136	1592	-1282	2	6	3	-42	-5	-37	23
	836	2019-01-15 14:49:02.28	-135	1587	-1292	3	6	3	-32	3	-35	14
	837	2019-01-15 14:49:02.29	-147	1581	-1287	2	-5	-3	-30	-6	-24	18
	838	2019-01-15 14:49:02.30	-146	1591	-1292	2	-4	-3	-28	-7	-21	17
	839	2019-01-15 14:49:02.31	-140	1591	-1290	5	-15	-6	-29	-4	-25	16
	840	2019-01-15 14:49:02.32	-149	1593	-1292	-1	-15	-6	-36	-3	-33	19
	841	2019-01-15 14:49:02.33	-141	1591	-1282	-4	-13	-6	-39	-8	-31	23
	842	2019-01-15 14:49:02.34	-139	1588	-1282	-6	-14	-8	-35	-15	-20	25
	843	2019-01-15 14:49:02.35	-146	1585	-1291	-10	-16	-13	-38	-15	-23	26
	844	2019-01-15 14:49:02.36	-152	1586	-1289	-11	-11	-13	-36	-9	-27	22
	845	2019-01-15 14:49:02.37	-143	1582	-1290	-8	-9	-8	-36	-5	-31	20
	846	2019-01-15 14:49:02.38	-148	1583	-1280	-3	-17	-10	-31	0	-31	15
	847	2019-01-15 14:49:02.39	-158	1587	-1288	-3	-14	-14	-36	-8	-28	22
	848	2019-01-15 14:49:02.40	-156	1591	-1281	-7	-12	-8	-41	-8	-33	24
	849	2019-01-15 14:49:02.41	-156	1592	-1275	-8	-17	-14	-40	-10	-30	25
	850	2019-01-15 14:49:02.42	-154	1593	-1283	-8	-10	-11	-40	-7	-33	23
	851	2019-01-15 14:49:02.43	-155	1598	-1278	-10	-11	-21	-42	-4	-38	23
	852	2019-01-15 14:49:02.44	-156	1586	-1281	-13	-8	-16	-42	-1	-41	21
	853	2019-01-15 14:49:02.45	-158	1581	-1277	-10	-13	-24	-42	-7	-35	24
	854	2019-01-15 14:49:02.46	-158	1574	-1269	-19	-4	-14	-37	-7	-30	22
	855	2019-01-15 14:49:02.47	-153	1574	-1278	-19	1	-13	-31	2	-33	14
	856	2019-01-15 14:49:02.48	-159	1585	-1281	-17	2	-11	-26	9	-35	8
	857	2019-01-15 14:49:02.49	-155	1587	-1293	-18	4	-11	-28	6	-34	11
	858	2019-01-15 14:49:02.50	-155	1603	-1284	-16	3	-11	-35	2	-37	16
	859	2019-01-15 14:49:02.51	-154	1604	-1284	-11	-1	-14	-35	1	-36	17
	860	2019-01-15 14:49:02.52	-157	1608	-1286	-12	-3	-13	-30	5	-35	12
	861	2019-01-15 14:49:02.53	-161	1609	-1287	-13	-8	-21	-31	3	-34	14
	862	2019-01-15 14:49:02.54	-153	1603	-1287	-12	-4	-19	-30	0	-30	15
	863	2019-01-15 14:49:02.55	-160	1584	-1282	-11	-3	-23	-34	-4	-30	19
	864	2019-01-15 14:49:02.56	-154	1569	-1292	-7	-9	-21	-35	-3	-32	19
	865	2019-01-15 14:49:02.57	-158	1576	-1282	2	-7	-18	-30	-1	-29	15
	866	2019-01-15 14:49:02.58	-154	1574	-1270	4	-7	-10	-30	-4	-26	17
	867	2019-01-15 14:49:02.59	-146	1582	-1269	0	0	-3	-38	-7	-31	22
	868	2019-01-15 14:49:02.60	-154	1590	-1283	-4	8	-2	-59	-16	-43	37
	869	2019-01-15 14:49:02.61	-162	1592	-1279	-7	13	-1	-86	-25	-61	55
	870	2019-01-15 14:49:02.62	-163	1597	-1290	-14	14	-2	-106	-33	-73	69
	871	2019-01-15 14:49:02.63	-153	1594	-1290	-12	7	-2	-116	-39	-77	77
	872	2019-01-15 14:49:02.64	-148	1603	-1283	-10	3	-3	-135	-48	-87	91
	873	2019-01-15 14:49:02.65	-151	1597	-1276	-10	0	-6	-149	-52	-97	100
	874	2019-01-15 14:49:02.66	-154	1592	-1281	-6	0	-8	-156	-49	-107	102
	875	2019-01-15 14:49:02.67	-153	1592	-1274	-3	0	-8	-125	-20	-105	72
	876	2019-01-15 14:49:02.68	-144	1596	-1284	0	-2	-9	-107	-10	-97	58
	877	2019-01-15 14:49:02.69	-148	1603	-1288	4	-3	-9	-104	-8	-96	56
	878	2019-01-15 14:49:02.70	-146	1597	-1289	2	-5	-10	-123	-22	-101	72
	879	2019-01-15 14:49:02.71	-151	1597	-1279	5	-8	-13	-133	-32	-101	82
	880	2019-01-15 14:49:02.72	-146	1593	-1274	4	-10	-13	-136	-41	-95	88
	881	2019-01-15 14:49:02.73	-154	1591	-1274	5	-8	-17	-136	-42	-94	89
	882	2019-01-15 14:49:02.74	-153	1585	-1282	5	-8	-14	-139	-40	-99	89
	883	2019-01-15 14:49:02.75	-148	1588	-1277	6	-6	-13	-135	-39	-96	87
	884	2019-01-15 14:49:02.76	-146	1587	-1279	7	-5	-13	-134	-44	-90	89
	885	2019-01-15 14:49:02.77	-154	1570	-1292	3	-3	-10	-137	-47	-90	92
	886	2019-01-15 14:49:02.78	-158	1567	-1294	4	-8	-5	-143	-50	-93	96
	887	2019-01-15 14:49:02.79	-160	1583	-1294	3	-16	1	-141	-49	-92	95
	888	2019-01-15 14:49:02.80	-157	1579	-1276	0	-18	6	-136	-44	-92	90
	889	2019-01-15 14:49:02.81	-158	1596	-1275	3	-18	7	-129	-43	-86	86
	890	2019-01-15 14:49:02.82	-144	1593	-1274	-4	-12	4	-128	-48	-80	88
	891	2019-01-15 14:49:02.83	-157	1598	-1271	-5	-1	0	-130	-51	-79	90
	892	2019-01-15 14:49:02.84	-153	1594	-1287	-7	1	-5	-125	-45	-80	85
	893	2019-01-15 14:49:02.85	-165	1588	-1286	-6	1	-8	-121	-43	-78	82
	894	2019-01-15 14:49:02.86	-158	1585	-1294	-4	0	-10	-120	-44	-76	82
	895	2019-01-15 14:49:02.87	-142	1588	-1281	-2	-4	-9	-117	-45	-72	81
	896	2019-01-15 14:49:02.88	-156	1590	-1284	-5	-2	-11	-114	-47	-67	80
	897	2019-01-15 14:49:02.89	-157	1584	-1282	-9	1	-13	-112	-48	-64	80
	898	2019-01-15 14:49:02.90	-148	1584	-1287	-10	2	-12	-112	-45	-67	78
	899	2019-01-15 14:49:02.91	-151	1579	-1281	-10	2	-9	-111	-46	-65	78
	900	2019-01-15 14:49:02.92	-163	1583	-1280	-7	4	-8	-110	-49	-61	79
	901	2019-01-15 14:49:02.93	-149	1602	-1272	-9	3	-4	-108	-49	-59	78
	902	2019-01-15 14:49:02.94	-157	1590	-1282	-11	10	-4	-108	-50	-58	79
	903	2019-01-15 14:49:02.95	-159	1595	-1285	-13	11	-4	-104	-47	-57	75
	904	2019-01-15 14:49:02.96	-152	1586	-1289	-10	11	-3	-96	-44	-52	70
	905	2019-01-15 14:49:02.97	-160	1591	-1286	-7	12	-3	-96	-45	-51	70
	906	2019-01-15 14:49:02.98	-150	1594	-1289	-5	9	-4	-95	-41	-54	68
	907	2019-01-15 14:49:02.99	-147	1601	-1281	-1	9	-6	-88	-36	-52	62
	908	2019-01-15 14:49:03.00	-137	1594	-1283	-1	10	-13	-81	-33	-48	57
	909	2019-01-15 14:49:03.01	-138	1595	-1289	-1	12	-16	-82	-32	-50	57
	910	2019-01-15 14:49:03.02	-144	1590	-1291	0	9	-20	-80	-31	-49	55
	911	2019-01-15 14:49:03.03	-139	1587	-1303	3	6	-23	-71	-30	-41	50
	912	2019-01-15 14:49:03.04	-148	1575	-1289	4	0	-23	-65	-27	-38	46
	913	2019-01-15 14:49:03.05	-144	1581	-1290	4	-4	-21	-71	-33	-38	52
	914	2019-01-15 14:49:03.06	-143	1578	-1274	-2	-5	-15	-74	-37	-37	55
	915	2019-01-15 14:49:03.07	-148	1582	-1282	-6	-1	-10	-74	-34	-40	54
	916	2019-01-15 14:49:03.08	-150	1580	-1274	-10	0	-4	-60	-29	-31	44
	917	2019-01-15 14:49:03.09	-146	1590	-1283	-13	4	-1	-61	-32	-29	46
	918	2019-01-15 14:49:03.10	-147	1593	-1285	-10	4	-1	-55	-25	-30	40
	919	2019-01-15 14:49:03.11	-161	1594	-1292	-10	0	-4	-57	-29	-28	43
	920	2019-01-15 14:49:03.12	-146	1589	-1290	-5	-7	-6	-59	-27	-32	43
	921	2019-01-15 14:49:03.13	-158	1588	-1279	-2	-10	-5	-62	-29	-33	45
	922	2019-01-15 14:49:03.14	-147	1596	-1283	-3	-12	-8	-56	-26	-30	41
	923	2019-01-15 14:49:03.15	-136	1590	-1281	-5	-12	-10	-51	-24	-27	37
	924	2019-01-15 14:49:03.16	-153	1590	-1283	-9	-13	-10	-48	-19	-29	33
	925	2019-01-15 14:49:03.17	-149	1585	-1280	-12	-12	-11	-45	-17	-28	31
	926	2019-01-15 14:49:03.18	-150	1578	-1283	-16	-12	-8	-46	-15	-31	30
	927	2019-01-15 14:49:03.19	-153	1578	-1285	-16	-11	-7	-47	-15	-32	31
	928	2019-01-15 14:49:03.20	-163	1586	-1286	-10	-14	-4	-48	-20	-28	34
	929	2019-01-15 14:49:03.21	-163	1585	-1286	-9	-19	-3	-42	-17	-25	29
	930	2019-01-15 14:49:03.22	-166	1588	-1282	-7	-21	-1	-37	-15	-22	26
	931	2019-01-15 14:49:03.23	-155	1587	-1277	-6	-20	1	-34	-11	-23	22
	932	2019-01-15 14:49:03.24	-169	1591	-1268	-6	-19	3	-31	-11	-20	21
	933	2019-01-15 14:49:03.25	-159	1597	-1268	-8	-13	2	-32	-9	-23	20
	934	2019-01-15 14:49:03.26	-155	1592	-1267	-8	-3	4	-31	-8	-23	19
	935	2019-01-15 14:49:03.27	-148	1592	-1286	-10	2	5	-26	-12	-14	19
	936	2019-01-15 14:49:03.28	-155	1588	-1278	-9	3	2	-22	-12	-10	17
	937	2019-01-15 14:49:03.29	-154	1603	-1289	-10	2	-1	-21	-7	-14	14
	938	2019-01-15 14:49:03.30	-154	1611	-1294	-13	-1	-8	-24	-8	-16	16
	939	2019-01-15 14:49:03.31	-146	1601	-1294	-19	-6	-14	-29	-13	-16	21
	940	2019-01-15 14:49:03.32	-152	1595	-1297	-17	-10	-16	-30	-9	-21	19
	941	2019-01-15 14:49:03.33	-151	1580	-1284	-11	-7	-17	-27	-9	-18	18
	942	2019-01-15 14:49:03.34	-161	1578	-1290	-7	-11	-16	-26	-10	-16	18
	943	2019-01-15 14:49:03.35	-155	1577	-1274	0	-14	-9	-22	-5	-17	13
	944	2019-01-15 14:49:03.36	-147	1575	-1261	7	-8	-6	-17	-4	-13	10
	945	2019-01-15 14:49:03.37	-152	1593	-1269	4	1	-4	-20	-5	-15	12
	946	2019-01-15 14:49:03.38	-149	1590	-1275	-4	11	-4	-17	-3	-14	10
	947	2019-01-15 14:49:03.39	-156	1587	-1289	-14	18	-3	-15	-2	-13	8
	948	2019-01-15 14:49:03.40	-147	1590	-1283	-14	14	-4	-16	-2	-14	9
	949	2019-01-15 14:49:03.41	-152	1597	-1287	-17	5	-4	-16	1	-17	7
	950	2019-01-15 14:49:03.42	-150	1603	-1285	-15	3	-5	-15	3	-18	6
	951	2019-01-15 14:49:03.43	-145	1603	-1288	-15	-1	-11	-12	5	-17	3
	952	2019-01-15 14:49:03.44	-150	1598	-1279	-14	-2	-14	-8	3	-11	2
	953	2019-01-15 14:49:03.45	-148	1597	-1275	-13	-2	-15	-7	3	-10	2
	954	2019-01-15 14:49:03.46	-153	1600	-1279	-14	-3	-15	-11	-2	-9	6
	955	2019-01-15 14:49:03.47	-158	1597	-1279	-16	-5	-16	-11	-2	-9	6
	956	2019-01-15 14:49:03.48	-147	1594	-1271	-15	-6	-14	-20	-7	-13	13
	957	2019-01-15 14:49:03.49	-158	1598	-1275	-12	-7	-13	-11	2	-13	4
	958	2019-01-15 14:49:03.50	-162	1592	-1284	-10	-8	-11	-5	8	-13	-1
	959	2019-01-15 14:49:03.51	-150	1591	-1275	-4	-9	-8	5	15	-10	-10
	960	2019-01-15 14:49:03.52	-147	1602	-1276	-1	-5	-9	-4	3	-7	0
	961	2019-01-15 14:49:03.53	-153	1607	-1275	2	-3	-13	-7	2	-9	2
	962	2019-01-15 14:49:03.54	-151	1607	-1282	1	3	-18	-10	-2	-8	6
	963	2019-01-15 14:49:03.55	-152	1593	-1282	0	0	-22	-7	0	-7	3
	964	2019-01-15 14:49:03.56	-148	1584	-1282	-2	-1	-26	-6	2	-8	2
	965	2019-01-15 14:49:03.57	-157	1584	-1285	-4	-3	-25	-5	6	-11	0
	966	2019-01-15 14:49:03.58	-159	1577	-1271	-8	-9	-21	-4	5	-9	0
	967	2019-01-15 14:49:03.59	-162	1574	-1263	-11	-8	-17	-3	1	-4	1
	968	2019-01-15 14:49:03.60	-156	1582	-1269	-17	-3	-12	-3	-1	-2	2
	969	2019-01-15 14:49:03.61	-152	1590	-1276	-19	3	-8	-1	2	-3	0
	970	2019-01-15 14:49:03.62	-160	1578	-1280	-21	9	-7	-3	2	-5	0
	971	2019-01-15 14:49:03.63	-143	1587	-1285	-15	9	-5	-2	1	-3	0
	972	2019-01-15 14:49:03.64	-156	1597	-1292	-7	2	-4	4	3	1	-3
	973	2019-01-15 14:49:03.65	-147	1605	-1286	-4	1	-9	8	4	4	-6
	974	2019-01-15 14:49:03.66	-149	1611	-1284	-6	-3	-13	8	2	6	-5
	975	2019-01-15 14:49:03.67	-156	1603	-1283	-10	-4	-20	1	1	0	-1
	976	2019-01-15 14:49:03.68	-154	1605	-1275	-14	-4	-26	-2	2	-4	0
	977	2019-01-15 14:49:03.69	-153	1599	-1272	-14	0	-32	2	3	-1	-2
	978	2019-01-15 14:49:03.70	-153	1593	-1272	-15	4	-34	5	4	1	-4
	979	2019-01-15 14:49:03.71	-155	1584	-1280	-14	5	-28	7	4	3	-5
	980	2019-01-15 14:49:03.72	-162	1579	-1286	-10	5	-24	3	5	-2	-4
	981	2019-01-15 14:49:03.73	-159	1590	-1283	-9	3	-20	0	6	-6	-3
	982	2019-01-15 14:49:03.74	-149	1596	-1280	-9	2	-16	-4	4	-8	0
	983	2019-01-15 14:49:03.75	-148	1596	-1276	-8	1	-16	-2	4	-6	-1
	984	2019-01-15 14:49:03.76	-153	1599	-1274	-11	4	-17	-3	5	-8	-1
	985	2019-01-15 14:49:03.77	-152	1605	-1277	-14	2	-18	-7	2	-9	2
	986	2019-01-15 14:49:03.78	-145	1606	-1275	-14	3	-23	-5	1	-6	2
	987	2019-01-15 14:49:03.79	-149	1594	-1275	-13	4	-24	2	4	-2	-3
	988	2019-01-15 14:49:03.80	-140	1589	-1273	-9	5	-23	4	3	1	-3
	989	2019-01-15 14:49:03.81	-147	1584	-1271	-5	9	-21	-5	-1	-4	3
	990	2019-01-15 14:49:03.82	-150	1589	-1275	2	9	-16	-10	0	-10	5
	991	2019-01-15 14:49:03.83	-145	1586	-1288	7	9	-11	-7	5	-12	1
	992	2019-01-15 14:49:03.84	-154	1591	-1286	7	10	-9	-4	7	-11	-1
	993	2019-01-15 14:49:03.85	-143	1594	-1292	5	7	-7	-3	6	-9	-1
	994	2019-01-15 14:49:03.86	-137	1599	-1283	4	0	-7	0	11	-11	-5
	995	2019-01-15 14:49:03.87	-148	1591	-1281	3	-4	-9	-6	8	-14	-1
	996	2019-01-15 14:49:03.88	-142	1594	-1284	0	-5	-11	-4	10	-14	-3
	997	2019-01-15 14:49:03.89	-149	1590	-1282	-2	-7	-13	-11	1	-12	5
	998	2019-01-15 14:49:03.90	-151	1577	-1283	-2	-10	-12	1	11	-10	-6
	999	2019-01-15 14:49:03.91	-159	1577	-1283	-3	-11	-8	0	8	-8	-4
	1000	2019-01-15 14:49:03.92	-159	1561	-1281	-3	-12	-5	3	8	-5	-5
	1001	2019-01-15 14:49:03.93	-156	1583	-1280	-2	-14	-2	-5	3	-8	1
	1002	2019-01-15 14:49:03.94	-157	1587	-1282	-5	-11	-1	-6	2	-8	2
	1003	2019-01-15 14:49:03.95	-161	1597	-1275	-7	-12	-2	-5	-2	-3	3
	1004	2019-01-15 14:49:03.96	-153	1598	-1272	-9	-13	-5	-5	0	-5	2
	1005	2019-01-15 14:49:03.97	-159	1594	-1283	-13	-12	-6	-4	-1	-3	2
	1006	2019-01-15 14:49:03.98	-154	1589	-1282	-15	-12	-10	-5	0	-5	2
	1007	2019-01-15 14:49:03.99	-161	1585	-1276	-15	-13	-3	-4	1	-5	1
	1008	2019-01-15 14:49:04.00	-164	1595	-1283	-13	-13	-5	0	3	-3	-1
	1009	2019-01-15 14:49:04.01	-159	1601	-1278	-14	-15	-8	1	0	1	0
	1010	2019-01-15 14:49:04.02	-157	1594	-1276	-16	-16	-8	-5	-2	-3	3
	1011	2019-01-15 14:49:04.03	-162	1593	-1275	-14	-15	-11	-6	0	-6	3
	1012	2019-01-15 14:49:04.04	-167	1593	-1277	-13	-15	-12	-6	0	-6	3
	1013	2019-01-15 14:49:04.05	-159	1592	-1265	-14	-10	-12	-3	-3	0	3
	1014	2019-01-15 14:49:04.06	-156	1587	-1266	-11	-2	-6	-5	-8	3	6
	1015	2019-01-15 14:49:04.07	-158	1590	-1268	-11	1	-3	-11	-10	-1	10
	1016	2019-01-15 14:49:04.08	-152	1591	-1284	-14	3	-2	-12	-8	-4	10
	1017	2019-01-15 14:49:04.09	-167	1592	-1284	-13	-2	0	-13	-8	-5	10
	1018	2019-01-15 14:49:04.10	-152	1591	-1281	-8	-7	2	-15	-10	-5	12
	1019	2019-01-15 14:49:04.11	-163	1601	-1273	-9	-14	3	-18	-10	-8	14
	1020	2019-01-15 14:49:04.12	-151	1605	-1285	-18	-6	-1	-12	-6	-6	9
	1021	2019-01-15 14:49:04.13	-164	1595	-1276	-21	-1	-2	-6	-10	4	8
	1022	2019-01-15 14:49:04.14	-150	1594	-1287	-16	7	-6	-5	-6	1	5
	1023	2019-01-15 14:49:04.15	-151	1584	-1288	-11	7	-7	-11	-2	-9	6
	1024	2019-01-15 14:49:04.16	-161	1584	-1268	2	3	-8	-11	3	-14	4
	1025	2019-01-15 14:49:04.17	-155	1593	-1274	8	3	-11	-6	4	-10	1
	1026	2019-01-15 14:49:04.18	-151	1614	-1277	5	7	-16	-3	1	-4	1
	1027	2019-01-15 14:49:04.19	-153	1609	-1278	-5	7	-26	-2	3	-5	0
	1028	2019-01-15 14:49:04.20	-154	1604	-1281	-15	5	-31	-4	3	-7	0
	1029	2019-01-15 14:49:04.21	-151	1598	-1278	-20	4	-32	-8	-1	-7	4
	1030	2019-01-15 14:49:04.22	-155	1602	-1273	-22	0	-32	-9	-6	-3	7
	1031	2019-01-15 14:49:04.23	-157	1589	-1275	-18	-3	-29	-4	-3	-1	3
	1032	2019-01-15 14:49:04.24	-169	1581	-1272	-15	-7	-22	-3	-4	1	3
	1033	2019-01-15 14:49:04.25	-154	1591	-1271	-12	-4	-17	-3	-6	3	4
	1034	2019-01-15 14:49:04.26	-153	1595	-1275	-11	1	-14	-1	-3	2	2
	1035	2019-01-15 14:49:04.27	-157	1597	-1275	-10	3	-8	2	1	1	-1
	1036	2019-01-15 14:49:04.28	-157	1603	-1278	-7	3	-3	-7	-6	-1	6
	1037	2019-01-15 14:49:04.29	-159	1602	-1272	-4	4	1	-3	-2	-1	2
	1038	2019-01-15 14:49:04.30	-167	1602	-1266	-4	1	2	-13	-11	-2	12
	1039	2019-01-15 14:49:04.31	-156	1612	-1272	0	2	1	-7	-2	-5	4
	1040	2019-01-15 14:49:04.32	-156	1618	-1269	1	-2	-3	-7	0	-7	3
	1041	2019-01-15 14:49:04.33	-156	1606	-1272	1	-1	-8	0	5	-5	-2
	1042	2019-01-15 14:49:04.34	-143	1598	-1261	1	1	-11	-2	0	-2	1
	1043	2019-01-15 14:49:04.35	-146	1600	-1270	-2	5	-12	-3	0	-3	1
	1044	2019-01-15 14:49:04.36	-145	1586	-1283	-3	8	-15	-1	0	-1	0
	1045	2019-01-15 14:49:04.37	-149	1582	-1283	-3	11	-16	5	8	-3	-6
	1046	2019-01-15 14:49:04.38	-151	1584	-1284	-1	8	-15	2	7	-5	-4
	1047	2019-01-15 14:49:04.39	-156	1587	-1284	5	-1	-16	-2	1	-3	0
	1048	2019-01-15 14:49:04.40	-159	1590	-1282	8	-4	-15	-1	4	-5	-1
	1049	2019-01-15 14:49:04.41	-154	1607	-1271	8	-7	-17	-3	3	-6	0
	1050	2019-01-15 14:49:04.42	-148	1600	-1275	4	-5	-23	-7	3	-10	2
	1051	2019-01-15 14:49:04.43	-157	1598	-1278	-4	3	-24	-12	-4	-8	8
	1052	2019-01-15 14:49:04.44	-158	1590	-1281	-3	4	-24	-13	-5	-8	9
	1053	2019-01-15 14:49:04.45	-146	1584	-1281	-5	1	-23	-12	-3	-9	7
	1054	2019-01-15 14:49:04.46	-145	1579	-1279	-8	3	-20	-12	-2	-10	7
	1055	2019-01-15 14:49:04.47	-154	1582	-1276	-11	1	-18	-9	0	-9	4
	1056	2019-01-15 14:49:04.48	-143	1582	-1286	-8	-3	-15	-2	5	-7	-1
	1057	2019-01-15 14:49:04.49	-151	1583	-1269	-7	-3	-11	-1	2	-3	0
	1058	2019-01-15 14:49:04.50	-148	1593	-1274	-6	-5	-8	-3	2	-5	0
	1059	2019-01-15 14:49:04.51	-158	1594	-1281	-10	-2	-6	-3	2	-5	0
	1060	2019-01-15 14:49:04.52	-157	1596	-1268	-10	-6	-6	0	5	-5	-2
	1061	2019-01-15 14:49:04.53	-159	1598	-1278	-8	-3	-5	5	11	-6	-8
	1062	2019-01-15 14:49:04.54	-150	1593	-1270	-5	-1	-4	4	14	-10	-9
	1063	2019-01-15 14:49:04.55	-147	1609	-1280	0	1	-3	1	11	-10	-6
	1064	2019-01-15 14:49:04.56	-142	1601	-1286	2	5	-7	4	13	-9	-8
	1065	2019-01-15 14:49:04.57	-150	1596	-1287	6	7	-9	6	13	-7	-9
	1066	2019-01-15 14:49:04.58	-154	1591	-1288	9	4	-12	9	15	-6	-12
	1067	2019-01-15 14:49:04.59	-155	1575	-1280	11	1	-9	12	18	-6	-15
	1068	2019-01-15 14:49:04.60	-156	1573	-1280	13	2	-2	11	21	-10	-16
	1069	2019-01-15 14:49:04.61	-151	1582	-1278	12	-2	7	9	17	-8	-13
	1070	2019-01-15 14:49:04.62	-154	1591	-1279	7	-5	10	10	16	-6	-13
	1071	2019-01-15 14:49:04.63	-160	1606	-1276	2	-2	14	13	14	-1	-13
	1072	2019-01-15 14:49:04.64	-154	1605	-1276	-4	-5	13	9	10	-1	-9
	1073	2019-01-15 14:49:04.65	-154	1604	-1288	-5	-4	6	4	7	-3	-5
	1074	2019-01-15 14:49:04.66	-160	1605	-1281	-6	-4	-1	4	9	-5	-6
	1075	2019-01-15 14:49:04.67	-153	1597	-1291	-2	-8	-5	3	8	-5	-5
	1076	2019-01-15 14:49:04.68	-164	1592	-1284	1	-10	-9	6	9	-3	-7
	1077	2019-01-15 14:49:04.69	-159	1592	-1281	5	-11	-11	-5	1	-6	2
	1078	2019-01-15 14:49:04.70	-154	1591	-1281	8	-11	-14	-5	0	-5	2
	1079	2019-01-15 14:49:04.71	-169	1584	-1272	3	-12	-17	-17	-11	-6	14
	1080	2019-01-15 14:49:04.72	-168	1577	-1276	0	-11	-18	-7	2	-9	2
	1081	2019-01-15 14:49:04.73	-166	1590	-1269	-2	-9	-21	-4	2	-6	1
	1082	2019-01-15 14:49:04.74	-165	1593	-1274	-9	-8	-20	1	4	-3	-2
	1083	2019-01-15 14:49:04.75	-166	1590	-1276	-11	-4	-21	-1	1	-2	0
	1084	2019-01-15 14:49:04.76	-163	1591	-1272	-13	-6	-22	-6	0	-6	3
	1085	2019-01-15 14:49:04.77	-166	1585	-1269	-16	0	-23	-8	-2	-6	5
	1086	2019-01-15 14:49:04.78	-170	1590	-1282	-18	0	-23	-8	0	-8	4
	1087	2019-01-15 14:49:04.79	-160	1586	-1278	-21	4	-21	-6	0	-6	3
	1088	2019-01-15 14:49:04.80	-163	1579	-1269	-20	4	-15	1	5	-4	-3
	1089	2019-01-15 14:49:04.81	-157	1580	-1280	-18	8	-14	3	4	-1	-3
	1090	2019-01-15 14:49:04.82	-154	1589	-1272	-16	8	-9	-3	1	-4	1
	1091	2019-01-15 14:49:04.83	-162	1603	-1281	-15	10	-11	-7	0	-7	3
	1092	2019-01-15 14:49:04.84	-163	1595	-1277	-16	10	-9	-4	3	-7	0
	1093	2019-01-15 14:49:04.85	-156	1600	-1283	-14	5	-8	-1	0	-1	0
	1094	2019-01-15 14:49:04.86	-161	1603	-1281	-10	4	-10	0	1	-1	0
	1095	2019-01-15 14:49:04.87	-155	1605	-1275	-11	-2	-13	-2	1	-3	0
	1096	2019-01-15 14:49:04.88	-155	1604	-1281	-8	-4	-20	-7	0	-7	3
	1097	2019-01-15 14:49:04.89	-156	1603	-1277	-11	-4	-27	-8	1	-9	3
	1098	2019-01-15 14:49:04.90	-156	1599	-1277	-9	-2	-30	-8	-2	-6	5
	1099	2019-01-15 14:49:04.91	-159	1587	-1278	-5	-1	-30	-7	-3	-4	5
	1100	2019-01-15 14:49:04.92	-155	1581	-1272	-2	2	-26	-10	-3	-7	6
	1101	2019-01-15 14:49:04.93	-162	1579	-1275	-1	6	-19	-10	-3	-7	6
	1102	2019-01-15 14:49:04.94	-155	1595	-1279	-3	10	-17	-12	-8	-4	10
	1103	2019-01-15 14:49:04.95	-162	1594	-1282	-4	11	-14	-11	-9	-2	10
	1104	2019-01-15 14:49:04.96	-153	1592	-1284	-1	10	-10	-5	-6	1	5
	1105	2019-01-15 14:49:04.97	-163	1582	-1295	-6	6	-7	-4	3	-7	0
	1106	2019-01-15 14:49:04.98	-154	1585	-1285	4	-3	-6	-6	3	-9	1
	1107	2019-01-15 14:49:04.99	-156	1585	-1275	10	-3	-5	-9	4	-13	2
	1108	2019-01-15 14:49:05.00	-148	1597	-1262	11	3	-10	-7	12	-19	-2
	1109	2019-01-15 14:49:05.01	-155	1595	-1275	7	11	-14	-6	9	-15	-1
	1110	2019-01-15 14:49:05.02	-160	1590	-1280	1	18	-15	-7	6	-13	0
	1111	2019-01-15 14:49:05.03	-154	1596	-1274	0	21	-16	-4	10	-14	-3
	1112	2019-01-15 14:49:05.04	-153	1598	-1285	2	23	-16	-8	10	-18	-1
	1113	2019-01-15 14:49:05.05	-150	1598	-1290	4	21	-14	-10	8	-18	1
	1114	2019-01-15 14:49:05.06	-147	1604	-1290	7	19	-17	-9	5	-14	2
	1115	2019-01-15 14:49:05.07	-156	1603	-1287	11	12	-19	-9	2	-11	3
	1116	2019-01-15 14:49:05.08	-148	1599	-1279	12	8	-18	-11	3	-14	4
	1117	2019-01-15 14:49:05.09	-145	1605	-1282	13	7	-22	1	13	-12	-7
	1118	2019-01-15 14:49:05.10	-152	1591	-1278	12	6	-22	-2	7	-9	-2
	1119	2019-01-15 14:49:05.11	-156	1582	-1281	11	4	-19	-1	9	-10	-4
	1120	2019-01-15 14:49:05.12	-158	1577	-1283	14	3	-16	-10	2	-12	4
	1121	2019-01-15 14:49:05.13	-148	1576	-1274	17	3	-12	-1	10	-11	-4
	1122	2019-01-15 14:49:05.14	-153	1589	-1280	15	4	-8	0	6	-6	-3
	1123	2019-01-15 14:49:05.15	-148	1593	-1290	12	4	-5	-4	-3	-1	3
	1124	2019-01-15 14:49:05.16	-151	1593	-1288	9	2	-4	-6	-7	1	6
	1125	2019-01-15 14:49:05.17	-151	1592	-1292	1	-2	-5	-14	-10	-4	12
	1126	2019-01-15 14:49:05.18	-150	1586	-1295	-5	-1	-5	-13	-8	-5	10
	1127	2019-01-15 14:49:05.19	-147	1577	-1286	-5	-6	-1	-9	-8	-1	8
	1128	2019-01-15 14:49:05.20	-148	1587	-1287	-7	-10	-1	-9	-10	1	9
	1129	2019-01-15 14:49:05.21	-154	1587	-1281	-7	-12	2	-12	-9	-3	10
	1130	2019-01-15 14:49:05.22	-152	1587	-1284	-7	-12	2	-15	-4	-11	9
	1131	2019-01-15 14:49:05.23	-151	1607	-1269	-4	-15	0	-20	-9	-11	14
	1132	2019-01-15 14:49:05.24	-151	1593	-1266	-7	-8	-6	-17	-8	-9	12
	1133	2019-01-15 14:49:05.25	-147	1584	-1264	-9	-3	-8	-11	0	-11	5
	1134	2019-01-15 14:49:05.26	-156	1585	-1274	-4	0	-11	-9	-5	-4	7
	1135	2019-01-15 14:49:05.27	-166	1577	-1289	-8	-4	-11	-10	-13	3	11
	1136	2019-01-15 14:49:05.28	-167	1577	-1291	-10	-11	-6	-9	-12	3	10
	1137	2019-01-15 14:49:05.29	-164	1585	-1283	-15	-12	-5	-9	-10	1	9
	1138	2019-01-15 14:49:05.30	-163	1585	-1270	-19	-17	-4	-12	-15	3	13
	1139	2019-01-15 14:49:05.31	-171	1591	-1273	-26	-12	-4	-9	-10	1	9
	1140	2019-01-15 14:49:05.32	-161	1597	-1274	-29	-7	-5	0	-2	2	1
	1141	2019-01-15 14:49:05.33	-154	1601	-1269	-33	-4	-8	9	10	-1	-9
	1142	2019-01-15 14:49:05.34	-166	1598	-1273	-31	0	-9	10	15	-5	-12
	1143	2019-01-15 14:49:05.35	-163	1595	-1275	-26	0	-9	6	10	-4	-8
	1144	2019-01-15 14:49:05.36	-175	1599	-1284	-20	3	-7	2	7	-5	-4
	1145	2019-01-15 14:49:05.37	-151	1591	-1281	-15	7	-8	1	10	-9	-5
	1146	2019-01-15 14:49:05.38	-158	1594	-1271	-11	7	-7	-3	10	-13	-3
	1147	2019-01-15 14:49:05.39	-151	1600	-1270	-11	9	-9	-6	6	-12	0
	1148	2019-01-15 14:49:05.40	-156	1605	-1269	-15	12	-11	-7	3	-10	2
	1149	2019-01-15 14:49:05.41	-148	1605	-1274	-20	14	-17	-6	4	-10	1
	1150	2019-01-15 14:49:05.42	-161	1608	-1274	-27	15	-21	-9	4	-13	2
	1151	2019-01-15 14:49:05.43	-150	1605	-1276	-29	15	-19	-13	-2	-11	7
	1152	2019-01-15 14:49:05.44	-147	1603	-1283	-23	9	-16	-15	0	-15	7
	1153	2019-01-15 14:49:05.45	-148	1604	-1279	-18	4	-14	-14	2	-16	6
	1154	2019-01-15 14:49:05.46	-149	1596	-1277	-11	0	-14	-13	2	-15	5
	1155	2019-01-15 14:49:05.47	-150	1599	-1275	-7	1	-14	-10	0	-10	5
	1156	2019-01-15 14:49:05.48	-150	1607	-1277	-3	2	-18	-11	-1	-10	6
	1157	2019-01-15 14:49:05.49	-149	1591	-1269	0	4	-16	-10	3	-13	3
	1158	2019-01-15 14:49:05.50	-146	1594	-1283	-2	7	-17	-5	15	-20	-5
	1159	2019-01-15 14:49:05.51	-149	1595	-1284	-4	8	-20	-14	7	-21	3
	1160	2019-01-15 14:49:05.52	-144	1601	-1283	-7	4	-20	-10	5	-15	2
	1161	2019-01-15 14:49:05.53	-149	1606	-1280	-7	-1	-18	-13	-5	-8	9
	1162	2019-01-15 14:49:05.54	-158	1599	-1277	-10	-6	-20	-9	2	-11	3
	1163	2019-01-15 14:49:05.55	-152	1597	-1275	-13	-11	-21	-12	-1	-11	6
	1164	2019-01-15 14:49:05.56	-158	1592	-1273	-13	-14	-21	-18	0	-18	9
	1165	2019-01-15 14:49:05.57	-149	1585	-1260	-12	-13	-19	-20	-3	-17	11
	1166	2019-01-15 14:49:05.58	-154	1587	-1269	-10	-8	-18	-14	2	-16	6
	1167	2019-01-15 14:49:05.59	-158	1586	-1272	-11	-3	-13	-21	-4	-17	12
	1168	2019-01-15 14:49:05.60	-157	1585	-1279	-7	2	-9	-14	1	-15	6
	1169	2019-01-15 14:49:05.61	-155	1587	-1279	-3	4	-3	-16	-3	-13	9
	1170	2019-01-15 14:49:05.62	-156	1590	-1282	-3	1	0	-15	-3	-12	9
	1171	2019-01-15 14:49:05.63	-157	1593	-1280	-1	-2	1	-17	-4	-13	10
	1172	2019-01-15 14:49:05.64	-158	1604	-1275	-1	-6	2	-22	-10	-12	16
	1173	2019-01-15 14:49:05.65	-151	1596	-1274	-7	-6	1	-22	-8	-14	15
	1174	2019-01-15 14:49:05.66	-155	1606	-1272	-12	-4	-5	-16	-6	-10	11
	1175	2019-01-15 14:49:05.67	-153	1613	-1280	-12	-3	-11	-15	-8	-7	11
	1176	2019-01-15 14:49:05.68	-153	1598	-1274	-10	-2	-16	-17	-5	-12	11
	1177	2019-01-15 14:49:05.69	-148	1595	-1274	-5	-1	-21	-18	-2	-16	10
	1178	2019-01-15 14:49:05.70	-149	1591	-1285	-7	-2	-21	-16	-2	-14	9
	1179	2019-01-15 14:49:05.71	-155	1583	-1283	-7	-3	-21	-15	-3	-12	9
	1180	2019-01-15 14:49:05.72	-155	1582	-1289	-5	-7	-16	-20	-7	-13	13
	1181	2019-01-15 14:49:05.73	-164	1579	-1287	-3	-9	-11	-28	-12	-16	20
	1182	2019-01-15 14:49:05.74	-157	1585	-1276	-7	-12	-5	-32	-12	-20	22
	1183	2019-01-15 14:49:05.75	-162	1596	-1273	-9	-13	-1	-30	-11	-19	20
	1184	2019-01-15 14:49:05.76	-158	1594	-1253	-10	-7	2	-24	-10	-14	17
	1185	2019-01-15 14:49:05.77	-164	1603	-1257	-15	0	0	-23	-5	-18	14
	1186	2019-01-15 14:49:05.78	-155	1606	-1268	-19	7	-4	-27	-7	-20	17
	1187	2019-01-15 14:49:05.79	-151	1596	-1280	-20	12	-9	-24	-5	-19	14
	1188	2019-01-15 14:49:05.80	-159	1594	-1275	-15	8	-9	-19	-2	-17	10
	1189	2019-01-15 14:49:05.81	-152	1596	-1280	-6	6	-11	-25	1	-26	12
	1190	2019-01-15 14:49:05.82	-156	1596	-1278	-3	2	-12	-28	-1	-27	14
	1191	2019-01-15 14:49:05.83	-155	1604	-1274	-3	1	-11	-26	1	-27	12
	1192	2019-01-15 14:49:05.84	-158	1609	-1269	-8	1	-17	-27	2	-29	12
	1193	2019-01-15 14:49:05.85	-145	1610	-1271	-8	-2	-19	-27	1	-28	13
	1194	2019-01-15 14:49:05.86	-152	1613	-1268	-13	0	-22	-22	-3	-19	12
	1195	2019-01-15 14:49:05.87	-155	1606	-1271	-15	5	-23	-16	-4	-12	10
	1196	2019-01-15 14:49:05.88	-160	1597	-1287	-12	0	-25	-16	-6	-10	11
	1197	2019-01-15 14:49:05.89	-162	1595	-1283	-5	-6	-22	-21	-8	-13	14
	1198	2019-01-15 14:49:05.90	-148	1582	-1281	2	-12	-20	-25	-9	-16	17
	1199	2019-01-15 14:49:05.91	-156	1580	-1273	9	-13	-14	-15	1	-16	7
	1200	2019-01-15 14:49:05.92	-161	1580	-1265	16	-11	-8	-22	-5	-17	13
	1201	2019-01-15 14:49:05.93	-159	1588	-1266	18	-8	-5	-25	-6	-19	15
	1202	2019-01-15 14:49:05.94	-156	1592	-1266	12	2	-3	-27	-16	-11	21
	1203	2019-01-15 14:49:05.95	-158	1595	-1272	1	6	-1	-23	-9	-14	16
	1204	2019-01-15 14:49:05.96	-168	1590	-1280	-5	5	-2	-20	-3	-17	11
	1205	2019-01-15 14:49:05.97	-166	1596	-1289	-8	2	-1	-18	1	-19	8
	1206	2019-01-15 14:49:05.98	-147	1595	-1276	-7	-4	0	-21	-8	-13	14
	1207	2019-01-15 14:49:05.99	-160	1594	-1276	-1	-6	-3	-21	-7	-14	14
	1208	2019-01-15 14:49:06.00	-154	1602	-1267	6	-10	-8	-27	-8	-19	17
	1209	2019-01-15 14:49:06.01	-152	1586	-1272	7	-7	-15	-24	-4	-20	14
	1210	2019-01-15 14:49:06.02	-156	1581	-1284	0	-2	-17	-28	-6	-22	17
	1211	2019-01-15 14:49:06.03	-155	1576	-1283	-1	-2	-16	-27	-5	-22	16
	1212	2019-01-15 14:49:06.04	-159	1588	-1283	2	-5	-11	-29	-3	-26	16
	1213	2019-01-15 14:49:06.05	-152	1591	-1272	-3	-2	-11	-29	0	-29	14
	1214	2019-01-15 14:49:06.06	-169	1587	-1288	-8	1	-8	-28	1	-29	13
	1215	2019-01-15 14:49:06.07	-160	1594	-1273	-7	-3	-6	-27	0	-27	13
	1216	2019-01-15 14:49:06.08	-160	1592	-1272	-8	-9	-4	-31	-2	-29	16
	1217	2019-01-15 14:49:06.09	-154	1598	-1261	-10	-4	-5	-34	-3	-31	18
	1218	2019-01-15 14:49:06.10	-154	1594	-1264	-14	-3	-9	-32	-1	-31	16
	1219	2019-01-15 14:49:06.11	-146	1601	-1276	-14	-1	-12	-32	0	-32	16
	1220	2019-01-15 14:49:06.12	-160	1595	-1280	-15	-1	-14	-29	3	-32	13
	1221	2019-01-15 14:49:06.13	-153	1597	-1279	-14	0	-14	-30	2	-32	14
	1222	2019-01-15 14:49:06.14	-156	1597	-1279	-12	-1	-14	-30	3	-33	13
	1223	2019-01-15 14:49:06.15	-162	1598	-1284	-7	-1	-9	-24	4	-28	10
	1224	2019-01-15 14:49:06.16	-161	1598	-1283	-4	-3	-8	-30	0	-30	15
	1225	2019-01-15 14:49:06.17	-157	1590	-1280	1	-4	-5	-29	4	-33	12
	1226	2019-01-15 14:49:06.18	-164	1599	-1271	4	-3	-4	-22	10	-32	6
	1227	2019-01-15 14:49:06.19	-153	1600	-1266	0	3	-5	-24	9	-33	7
	1228	2019-01-15 14:49:06.20	-150	1601	-1269	-2	5	-7	-22	7	-29	7
	1229	2019-01-15 14:49:06.21	-157	1604	-1274	-6	12	-8	-24	3	-27	10
	1230	2019-01-15 14:49:06.22	-150	1607	-1276	-7	14	-12	-28	1	-29	13
	1231	2019-01-15 14:49:06.23	-146	1603	-1282	-5	13	-14	-27	1	-28	13
	1232	2019-01-15 14:49:06.24	-145	1588	-1289	1	11	-12	-28	1	-29	13
	1233	2019-01-15 14:49:06.25	-155	1590	-1290	8	6	-11	-30	-1	-29	15
	1234	2019-01-15 14:49:06.26	-148	1586	-1289	11	3	-10	-28	-1	-27	14
	1235	2019-01-15 14:49:06.27	-150	1588	-1275	14	0	-11	-25	0	-25	12
	1236	2019-01-15 14:49:06.28	-147	1585	-1268	12	-3	-9	-21	0	-21	10
	1237	2019-01-15 14:49:06.29	-152	1585	-1269	10	-1	-8	-21	1	-22	10
	1238	2019-01-15 14:49:06.30	-152	1589	-1271	0	-1	-7	-24	-5	-19	14
	1239	2019-01-15 14:49:06.31	-159	1588	-1271	-6	-4	-4	-30	-13	-17	21
	1240	2019-01-15 14:49:06.32	-159	1594	-1281	-10	-2	-3	-19	-4	-15	11
	1241	2019-01-15 14:49:06.33	-158	1595	-1275	-14	-2	-4	-24	-6	-18	15
	1242	2019-01-15 14:49:06.34	-150	1594	-1280	-13	-2	-7	-27	-9	-18	18
	1243	2019-01-15 14:49:06.35	-148	1593	-1289	-12	-4	-8	-27	-15	-12	21
	1244	2019-01-15 14:49:06.36	-166	1592	-1280	-9	-3	-11	-23	-8	-15	15
	1245	2019-01-15 14:49:06.37	-142	1593	-1276	-6	-6	-9	-28	-7	-21	17
	1246	2019-01-15 14:49:06.38	-151	1599	-1282	-7	-8	-12	-36	-12	-24	24
	1247	2019-01-15 14:49:06.39	-145	1601	-1277	-12	-6	-18	-27	-5	-22	16
	1248	2019-01-15 14:49:06.40	-159	1595	-1266	-13	-4	-21	-27	-9	-18	18
	1249	2019-01-15 14:49:06.41	-167	1590	-1263	-14	-7	-23	-25	-9	-16	17
	1250	2019-01-15 14:49:06.42	-165	1589	-1267	-17	-5	-27	-31	-4	-27	17
	1251	2019-01-15 14:49:06.43	-155	1584	-1268	-20	-4	-21	-31	-3	-28	17
	1252	2019-01-15 14:49:06.44	-166	1591	-1270	-21	0	-19	-27	-2	-25	14
	1253	2019-01-15 14:49:06.45	-159	1586	-1270	-21	3	-17	-28	-5	-23	16
	1254	2019-01-15 14:49:06.46	-159	1590	-1282	-22	7	-12	-31	-6	-25	18
	1255	2019-01-15 14:49:06.47	-154	1592	-1285	-19	7	-12	-27	-2	-25	14
	1256	2019-01-15 14:49:06.48	-151	1597	-1280	-13	6	-12	-17	6	-23	5
	1257	2019-01-15 14:49:06.49	-147	1599	-1286	-8	4	-14	-20	5	-25	7
	1258	2019-01-15 14:49:06.50	-159	1597	-1280	-3	2	-14	-21	-1	-20	11
	1259	2019-01-15 14:49:06.51	-153	1601	-1275	-4	-1	-14	-17	2	-19	7
	1260	2019-01-15 14:49:06.52	-157	1603	-1270	-10	-1	-16	-16	3	-19	6
	1261	2019-01-15 14:49:06.53	-157	1602	-1275	-17	0	-17	-20	2	-22	9
	1262	2019-01-15 14:49:06.54	-150	1595	-1276	-22	0	-13	-23	0	-23	11
	1263	2019-01-15 14:49:06.55	-158	1592	-1286	-17	1	-11	-23	3	-26	10
	1264	2019-01-15 14:49:06.56	-154	1585	-1287	-16	-4	-3	-19	4	-23	7
	1265	2019-01-15 14:49:06.57	-153	1593	-1271	-1	-7	2	-16	6	-22	5
	1266	2019-01-15 14:49:06.58	-162	1594	-1272	10	-8	3	-15	3	-18	6
	1267	2019-01-15 14:49:06.59	-150	1608	-1270	7	-3	1	-12	1	-13	5
	1268	2019-01-15 14:49:06.60	-153	1610	-1275	2	2	-2	-12	4	-16	4
	1269	2019-01-15 14:49:06.61	-152	1608	-1273	-6	4	-6	-13	6	-19	3
	1270	2019-01-15 14:49:06.62	-157	1601	-1273	-12	5	-7	-16	3	-19	6
	1271	2019-01-15 14:49:06.63	-159	1600	-1272	-14	5	-13	-22	1	-23	10
	1272	2019-01-15 14:49:06.64	-153	1597	-1277	-13	5	-15	-22	0	-22	11
	1273	2019-01-15 14:49:06.65	-156	1589	-1279	-11	5	-13	-22	-2	-20	12
	1274	2019-01-15 14:49:06.66	-158	1599	-1279	-4	5	-12	-26	-4	-22	15
	1275	2019-01-15 14:49:06.67	-147	1616	-1278	2	2	-10	-27	-1	-26	14
	1276	2019-01-15 14:49:06.68	-145	1617	-1274	1	4	-15	-28	-2	-26	15
	1277	2019-01-15 14:49:06.69	-152	1612	-1274	-2	4	-20	-32	-3	-29	17
	1278	2019-01-15 14:49:06.70	-152	1602	-1280	-5	3	-26	-33	-4	-29	18
	1279	2019-01-15 14:49:06.71	-161	1598	-1270	-6	-2	-27	-34	-7	-27	20
	1280	2019-01-15 14:49:06.72	-159	1596	-1276	-5	-5	-22	-29	-6	-23	17
	1281	2019-01-15 14:49:06.73	-152	1583	-1269	-5	-8	-20	-20	2	-22	9
	1282	2019-01-15 14:49:06.74	-157	1577	-1272	-2	-6	-12	-33	-9	-24	21
	1283	2019-01-15 14:49:06.75	-155	1579	-1268	3	3	-5	-36	-10	-26	23
	1284	2019-01-15 14:49:06.76	-151	1589	-1277	5	6	0	-41	-18	-23	29
	1285	2019-01-15 14:49:06.77	-155	1586	-1277	3	7	1	-37	-10	-27	23
	1286	2019-01-15 14:49:06.78	-149	1592	-1283	3	2	0	-35	-5	-30	20
	1287	2019-01-15 14:49:06.79	-150	1595	-1283	1	-4	-3	-33	0	-33	16
	1288	2019-01-15 14:49:06.80	-157	1596	-1280	-5	-7	-8	-45	-10	-35	27
	1289	2019-01-15 14:49:06.81	-159	1611	-1267	-10	-9	-12	-44	-5	-39	24
	1290	2019-01-15 14:49:06.82	-150	1602	-1275	-12	-8	-16	-45	-10	-35	27
	1291	2019-01-15 14:49:06.83	-153	1596	-1266	-23	-3	-22	-37	-3	-34	20
	1292	2019-01-15 14:49:06.84	-165	1591	-1272	-24	-2	-26	-37	1	-38	18
	1293	2019-01-15 14:49:06.85	-163	1590	-1278	-15	-1	-26	-34	2	-36	16
	1294	2019-01-15 14:49:06.86	-166	1571	-1276	-13	-2	-21	-36	-4	-32	20
	1295	2019-01-15 14:49:06.87	-164	1576	-1272	-11	-2	-15	-30	-1	-29	15
	1296	2019-01-15 14:49:06.88	-159	1595	-1271	-11	-2	-13	-27	3	-30	12
	1297	2019-01-15 14:49:06.89	-179	1604	-1270	-14	1	-11	-25	4	-29	10
	1298	2019-01-15 14:49:06.90	-170	1612	-1269	-22	6	-10	-27	2	-29	12
	1299	2019-01-15 14:49:06.91	-166	1621	-1267	-26	10	-10	-26	2	-28	12
	1300	2019-01-15 14:49:06.92	-163	1612	-1272	-26	12	-16	-25	2	-27	11
	1301	2019-01-15 14:49:06.93	-154	1611	-1277	-22	15	-22	-23	2	-25	10
	1302	2019-01-15 14:49:06.94	-159	1609	-1271	-17	16	-26	-22	4	-26	9
	1303	2019-01-15 14:49:06.95	-148	1598	-1269	-11	20	-26	-19	5	-24	7
	1304	2019-01-15 14:49:06.96	-160	1583	-1280	-3	24	-26	-11	8	-19	1
	1305	2019-01-15 14:49:06.97	-156	1580	-1276	2	21	-23	-11	8	-19	1
	1306	2019-01-15 14:49:06.98	-153	1588	-1282	3	19	-17	-13	10	-23	1
	1307	2019-01-15 14:49:06.99	-161	1589	-1276	-2	19	-12	-12	12	-24	0
	1308	2019-01-15 14:49:07.00	-146	1595	-1275	-8	16	-10	-17	11	-28	3
	1309	2019-01-15 14:49:07.01	-143	1603	-1275	-12	12	-4	-20	6	-26	7
	1310	2019-01-15 14:49:07.02	-148	1594	-1264	-12	9	-4	-14	4	-18	5
	1311	2019-01-15 14:49:07.03	-151	1597	-1270	-12	10	-3	-10	4	-14	3
	1312	2019-01-15 14:49:07.04	-142	1597	-1279	-11	9	-3	-12	4	-16	4
	1313	2019-01-15 14:49:07.05	-142	1595	-1280	-5	9	-2	-18	4	-22	7
	1314	2019-01-15 14:49:07.06	-150	1595	-1275	0	3	-6	-23	5	-28	9
	1315	2019-01-15 14:49:07.07	-141	1599	-1279	5	5	-7	-24	3	-27	10
	1316	2019-01-15 14:49:07.08	-155	1605	-1280	2	5	-9	-28	-1	-27	14
	1317	2019-01-15 14:49:07.09	-147	1596	-1275	-1	4	-12	-26	4	-30	11
	1318	2019-01-15 14:49:07.10	-159	1587	-1275	-3	1	-8	-27	6	-33	10
	1319	2019-01-15 14:49:07.11	-155	1592	-1280	-4	0	-6	-26	7	-33	9
	1320	2019-01-15 14:49:07.12	-150	1581	-1285	-7	-4	0	-28	9	-37	9
	1321	2019-01-15 14:49:07.13	-153	1587	-1260	-6	-9	2	-31	4	-35	13
	1322	2019-01-15 14:49:07.14	-153	1587	-1263	-3	-8	4	-19	12	-31	3
	1323	2019-01-15 14:49:07.15	-144	1599	-1265	-5	-4	3	-30	3	-33	13
	1324	2019-01-15 14:49:07.16	-157	1596	-1270	-9	3	3	-36	0	-36	18
	1325	2019-01-15 14:49:07.17	-155	1602	-1271	-15	7	-1	-38	-13	-25	25
	1326	2019-01-15 14:49:07.18	-156	1605	-1268	-18	8	-10	-32	-5	-27	18
	1327	2019-01-15 14:49:07.19	-151	1605	-1271	-23	12	-18	-27	2	-29	12
	1328	2019-01-15 14:49:07.20	-153	1603	-1269	-22	15	-21	-23	7	-30	8
	1329	2019-01-15 14:49:07.21	-139	1598	-1268	-20	11	-27	-26	3	-29	11
	1330	2019-01-15 14:49:07.22	-156	1608	-1272	-18	9	-32	-26	3	-29	11
	1331	2019-01-15 14:49:07.23	-149	1605	-1275	-18	8	-35	-33	-4	-29	18
	1332	2019-01-15 14:49:07.24	-142	1591	-1282	-14	4	-33	-29	-1	-28	15
	1333	2019-01-15 14:49:07.25	-150	1590	-1278	-13	2	-33	-33	-5	-28	19
	1334	2019-01-15 14:49:07.26	-145	1575	-1274	-10	-2	-28	-35	-4	-31	19
	1335	2019-01-15 14:49:07.27	-148	1587	-1268	-11	-2	-22	-36	-6	-30	21
	1336	2019-01-15 14:49:07.28	-162	1592	-1267	-13	3	-14	-32	-6	-26	19
	1337	2019-01-15 14:49:07.29	-154	1594	-1263	-15	6	-7	-30	-6	-24	18
	1338	2019-01-15 14:49:07.30	-149	1604	-1262	-17	8	-3	-28	1	-29	13
	1339	2019-01-15 14:49:07.31	-140	1608	-1270	-23	11	-1	-24	2	-26	11
	1340	2019-01-15 14:49:07.32	-147	1610	-1277	-22	9	-1	-21	0	-21	10
	1341	2019-01-15 14:49:07.33	-147	1602	-1278	-18	5	-5	-18	2	-20	8
	1342	2019-01-15 14:49:07.34	-149	1611	-1280	-10	-3	-9	-16	7	-23	4
	1343	2019-01-15 14:49:07.35	-140	1609	-1267	-6	-5	-12	-19	6	-25	6
	1344	2019-01-15 14:49:07.36	-152	1609	-1263	-1	-9	-18	-17	5	-22	6
	1345	2019-01-15 14:49:07.37	-146	1604	-1272	-1	-4	-20	-15	4	-19	5
	1346	2019-01-15 14:49:07.38	-147	1599	-1267	-1	2	-18	-23	-1	-22	12
	1347	2019-01-15 14:49:07.39	-149	1588	-1266	2	3	-18	-24	-2	-22	13
	1348	2019-01-15 14:49:07.40	-162	1586	-1277	0	2	-12	-28	-3	-25	15
	1349	2019-01-15 14:49:07.41	-154	1587	-1265	2	-2	-9	-28	-9	-19	18
	1350	2019-01-15 14:49:07.42	-161	1596	-1267	1	2	-6	-32	-12	-20	22
	1351	2019-01-15 14:49:07.43	-145	1602	-1263	-1	3	-7	-35	-16	-19	25
	1352	2019-01-15 14:49:07.44	-143	1606	-1269	-8	4	-11	-28	-7	-21	17
	1353	2019-01-15 14:49:07.45	-145	1588	-1274	-19	9	-11	-20	0	-20	10
	1354	2019-01-15 14:49:07.46	-147	1592	-1270	-20	5	-8	-21	-3	-18	12
	1355	2019-01-15 14:49:07.47	-152	1605	-1264	-19	3	-6	-24	-4	-20	14
	1356	2019-01-15 14:49:07.48	-152	1609	-1265	-23	5	-5	-30	-5	-25	17
	1357	2019-01-15 14:49:07.49	-153	1618	-1271	-23	4	-8	-35	-7	-28	21
	1358	2019-01-15 14:49:07.50	-155	1616	-1271	-18	6	-9	-38	-8	-30	23
	1359	2019-01-15 14:49:07.51	-145	1625	-1267	-12	1	-14	-33	-5	-28	19
	1360	2019-01-15 14:49:07.52	-151	1615	-1273	-8	-4	-17	-26	-4	-22	15
	1361	2019-01-15 14:49:07.53	-150	1595	-1275	-4	-6	-17	-29	-10	-19	19
	1362	2019-01-15 14:49:07.54	-153	1591	-1274	5	-14	-16	-36	-14	-22	25
	1363	2019-01-15 14:49:07.55	-154	1600	-1273	10	-20	-14	-33	-7	-26	20
	1364	2019-01-15 14:49:07.56	-163	1596	-1264	9	-20	-9	-35	-7	-28	21
	1365	2019-01-15 14:49:07.57	-157	1603	-1263	6	-15	-9	-28	-5	-23	16
	1366	2019-01-15 14:49:07.58	-162	1611	-1259	-2	-8	-8	-28	-12	-16	20
	1367	2019-01-15 14:49:07.59	-153	1612	-1266	-10	-1	-11	-35	-9	-26	22
	1368	2019-01-15 14:49:07.60	-161	1611	-1269	-16	1	-11	-35	-9	-26	22
	1369	2019-01-15 14:49:07.61	-148	1604	-1275	-16	5	-14	-36	-12	-24	24
	1370	2019-01-15 14:49:07.62	-144	1584	-1282	-9	2	-13	-36	-8	-28	22
	1371	2019-01-15 14:49:07.63	-158	1584	-1284	-3	-7	-9	-41	-13	-28	27
	1372	2019-01-15 14:49:07.64	-153	1575	-1279	7	-14	-5	-38	-13	-25	25
	1373	2019-01-15 14:49:07.65	-152	1583	-1260	14	-14	-1	-39	-14	-25	26
	1374	2019-01-15 14:49:07.66	-151	1603	-1259	13	-9	-2	-42	-14	-28	28
	1375	2019-01-15 14:49:07.67	-155	1606	-1262	7	-4	-5	-37	-10	-27	23
	1376	2019-01-15 14:49:07.68	-154	1600	-1268	-4	3	-13	-30	-5	-25	17
	1377	2019-01-15 14:49:07.69	-160	1605	-1279	-7	4	-17	-28	-6	-22	17
	1378	2019-01-15 14:49:07.70	-158	1594	-1286	-8	-3	-17	-34	-9	-25	21
	1379	2019-01-15 14:49:07.71	-165	1591	-1280	-8	-9	-16	-34	-10	-24	22
	1380	2019-01-15 14:49:07.72	-162	1593	-1279	-7	-13	-16	-34	-6	-28	20
	1381	2019-01-15 14:49:07.73	-160	1595	-1265	-8	-14	-16	-38	-10	-28	24
	1382	2019-01-15 14:49:07.74	-159	1601	-1253	-9	-8	-17	-33	-10	-23	21
	1383	2019-01-15 14:49:07.75	-156	1591	-1251	-12	2	-18	-27	-11	-16	19
	1384	2019-01-15 14:49:07.76	-157	1598	-1254	-13	14	-22	-28	-9	-19	18
	1385	2019-01-15 14:49:07.77	-159	1588	-1261	-11	21	-22	-26	-5	-21	15
	1386	2019-01-15 14:49:07.78	-154	1585	-1264	-8	20	-21	-25	-5	-20	15
	1387	2019-01-15 14:49:07.79	-156	1579	-1268	-7	14	-20	-28	-7	-21	17
	1388	2019-01-15 14:49:07.80	-156	1586	-1274	-10	11	-15	-29	-6	-23	17
	1389	2019-01-15 14:49:07.81	-156	1591	-1266	-15	8	-11	-34	-8	-26	21
	1390	2019-01-15 14:49:07.82	-155	1599	-1273	-19	7	-11	-36	-9	-27	22
	1391	2019-01-15 14:49:07.83	-155	1611	-1271	-24	9	-9	-33	-7	-26	20
	1392	2019-01-15 14:49:07.84	-151	1604	-1274	-26	7	-13	-34	-8	-26	21
	1393	2019-01-15 14:49:07.85	-144	1609	-1273	-28	8	-15	-33	-8	-25	20
	1394	2019-01-15 14:49:07.86	-154	1602	-1272	-22	10	-17	-29	-10	-19	19
	1395	2019-01-15 14:49:07.87	-152	1604	-1266	-15	7	-20	-32	-15	-17	23
	1396	2019-01-15 14:49:07.88	-148	1596	-1271	-11	9	-18	-34	-16	-18	25
	1397	2019-01-15 14:49:07.89	-152	1596	-1264	-13	7	-13	-32	-17	-15	24
	1398	2019-01-15 14:49:07.90	-147	1599	-1263	-14	8	-9	-39	-17	-22	28
	1399	2019-01-15 14:49:07.91	-153	1608	-1267	-14	6	-4	-44	-17	-27	30
	1400	2019-01-15 14:49:07.92	-143	1601	-1266	-19	4	-2	-38	-14	-24	26
	1401	2019-01-15 14:49:07.93	-149	1606	-1273	-20	-2	-1	-33	-11	-22	22
	1402	2019-01-15 14:49:07.94	-148	1610	-1269	-15	-3	0	-32	-12	-20	22
	1403	2019-01-15 14:49:07.95	-159	1604	-1266	-9	-4	0	-37	-14	-23	25
	1404	2019-01-15 14:49:07.96	-143	1609	-1266	-5	-2	-2	-32	-4	-28	18
	1405	2019-01-15 14:49:07.97	-152	1605	-1268	-4	1	-6	-31	-7	-24	19
	1406	2019-01-15 14:49:07.98	-161	1601	-1263	-1	0	-7	-30	-10	-20	20
	1407	2019-01-15 14:49:07.99	-149	1599	-1270	0	-1	-5	-30	-15	-15	22
	1408	2019-01-15 14:49:08.00	-155	1595	-1261	-3	-3	-5	-31	-10	-21	20
	1409	2019-01-15 14:49:08.01	-153	1609	-1261	-5	-6	-6	-30	-6	-24	18
	1410	2019-01-15 14:49:08.02	-158	1609	-1260	-6	-8	-8	-39	-13	-26	26
	1411	2019-01-15 14:49:08.03	-156	1616	-1266	-11	-9	-13	-37	-9	-28	23
	1412	2019-01-15 14:49:08.04	-158	1611	-1264	-13	-11	-16	-36	-11	-25	23
	1413	2019-01-15 14:49:08.05	-160	1619	-1263	-15	-9	-18	-36	-11	-25	23
	1414	2019-01-15 14:49:08.06	-157	1602	-1261	-16	-11	-21	-36	-11	-25	23
	1415	2019-01-15 14:49:08.07	-166	1593	-1258	-18	-5	-17	-32	-8	-24	20
	1416	2019-01-15 14:49:08.08	-170	1593	-1260	-17	-5	-11	-31	-10	-21	20
	1417	2019-01-15 14:49:08.09	-164	1599	-1259	-17	-2	-6	-31	-9	-22	20
	1418	2019-01-15 14:49:08.10	-160	1608	-1247	-19	1	-1	-32	-9	-23	20
	1419	2019-01-15 14:49:08.11	-160	1618	-1266	-18	3	0	-33	-12	-21	22
	1420	2019-01-15 14:49:08.12	-157	1620	-1258	-20	7	-2	-31	-10	-21	20
	1421	2019-01-15 14:49:08.13	-158	1625	-1263	-19	13	-7	-30	-7	-23	18
	1422	2019-01-15 14:49:08.14	-154	1612	-1263	-16	14	-12	-28	-3	-25	15
	1423	2019-01-15 14:49:08.15	-155	1611	-1257	-11	17	-17	-27	-2	-25	14
	1424	2019-01-15 14:49:08.16	-154	1612	-1258	-7	18	-19	-31	-5	-26	18
	1425	2019-01-15 14:49:08.17	-155	1600	-1266	-10	16	-26	-31	-6	-25	18
	1426	2019-01-15 14:49:08.18	-154	1597	-1275	-13	15	-24	-29	-3	-26	16
	1427	2019-01-15 14:49:08.19	-144	1593	-1271	-14	10	-22	-27	-2	-25	14
	1428	2019-01-15 14:49:08.20	-142	1586	-1266	-15	6	-19	-28	-6	-22	17
	1429	2019-01-15 14:49:08.21	-156	1594	-1269	-13	2	-14	-29	-6	-23	17
	1430	2019-01-15 14:49:08.22	-159	1599	-1259	-12	-1	-10	-29	-3	-26	16
	1431	2019-01-15 14:49:08.23	-160	1602	-1247	-15	2	-10	-29	-6	-23	17
	1432	2019-01-15 14:49:08.24	-150	1609	-1248	-16	9	-10	-28	-8	-20	18
	1433	2019-01-15 14:49:08.25	-153	1612	-1256	-20	15	-12	-30	-8	-22	19
	1434	2019-01-15 14:49:08.26	-151	1606	-1265	-23	20	-16	-33	-10	-23	21
	1435	2019-01-15 14:49:08.27	-153	1603	-1276	-23	22	-15	-37	-12	-25	24
	1436	2019-01-15 14:49:08.28	-154	1612	-1266	-18	15	-15	-37	-11	-26	24
	1437	2019-01-15 14:49:08.29	-152	1610	-1267	-16	7	-15	-40	-10	-30	25
	1438	2019-01-15 14:49:08.30	-153	1615	-1267	-20	3	-14	-41	-10	-31	25
	1439	2019-01-15 14:49:08.31	-157	1627	-1261	-22	2	-18	-39	-9	-30	24
	1440	2019-01-15 14:49:08.32	-150	1619	-1258	-20	3	-21	-33	-11	-22	22
	1441	2019-01-15 14:49:08.33	-143	1626	-1252	-20	5	-24	-34	-17	-17	25
	1442	2019-01-15 14:49:08.34	-148	1609	-1258	-18	8	-28	-37	-19	-18	28
	1443	2019-01-15 14:49:08.35	-145	1609	-1262	-13	11	-26	-36	-12	-24	24
	1444	2019-01-15 14:49:08.36	-156	1595	-1261	-3	5	-24	-34	-11	-23	22
	1445	2019-01-15 14:49:08.37	-145	1601	-1272	-2	4	-20	-34	-8	-26	21
	1446	2019-01-15 14:49:08.38	-159	1599	-1265	0	5	-14	-41	-12	-29	26
	1447	2019-01-15 14:49:08.39	-148	1602	-1263	3	1	-13	-42	-14	-28	28
	1448	2019-01-15 14:49:08.40	-151	1600	-1258	1	1	-12	-33	-13	-20	23
	1449	2019-01-15 14:49:08.41	-149	1597	-1259	-4	1	-9	-34	-14	-20	24
	1450	2019-01-15 14:49:08.42	-148	1600	-1262	-7	5	-10	-37	-14	-23	25
	1451	2019-01-15 14:49:08.43	-141	1593	-1272	-7	5	-6	-38	-12	-26	25
	1452	2019-01-15 14:49:08.44	-143	1595	-1273	-10	0	-5	-36	-5	-31	20
	1453	2019-01-15 14:49:08.45	-146	1597	-1261	-10	-5	-2	-33	-4	-29	18
	1454	2019-01-15 14:49:08.46	-156	1592	-1264	-5	-7	-1	-39	-14	-25	26
	1455	2019-01-15 14:49:08.47	-145	1606	-1255	-3	-8	0	-33	-9	-24	21
	1456	2019-01-15 14:49:08.48	-140	1613	-1259	-2	-6	-5	-34	-7	-27	20
	1457	2019-01-15 14:49:08.49	-142	1602	-1258	-9	-2	-10	-28	-3	-25	15
	1458	2019-01-15 14:49:08.50	-153	1605	-1263	-13	-2	-15	-31	-5	-26	18
	1459	2019-01-15 14:49:08.51	-152	1598	-1262	-17	-3	-15	-31	-4	-27	17
	1460	2019-01-15 14:49:08.52	-154	1603	-1260	-20	-12	-12	-29	-6	-23	17
	1461	2019-01-15 14:49:08.53	-156	1602	-1262	-24	-12	-14	-32	-7	-25	19
	1462	2019-01-15 14:49:08.54	-151	1616	-1253	-28	-12	-11	-31	-4	-27	17
	1463	2019-01-15 14:49:08.55	-150	1616	-1262	-30	-10	-10	-29	-2	-27	15
	1464	2019-01-15 14:49:08.56	-156	1607	-1261	-31	-10	-13	-32	-6	-26	19
	1465	2019-01-15 14:49:08.57	-156	1614	-1264	-27	-10	-14	-33	-9	-24	21
	1466	2019-01-15 14:49:08.58	-154	1604	-1257	-22	-10	-11	-36	-8	-28	22
	1467	2019-01-15 14:49:08.59	-163	1604	-1253	-12	-11	-9	-36	-4	-32	20
	1468	2019-01-15 14:49:08.60	-159	1608	-1254	-9	-6	-7	-31	-4	-27	17
	1469	2019-01-15 14:49:08.61	-152	1611	-1252	-4	-2	-3	-28	-8	-20	18
	1470	2019-01-15 14:49:08.62	-154	1614	-1249	-6	1	-7	-25	-8	-17	16
	1471	2019-01-15 14:49:08.63	-156	1614	-1244	-8	7	-9	-23	-2	-21	12
	1472	2019-01-15 14:49:08.64	-163	1626	-1249	-9	15	-12	-30	-3	-27	16
	1473	2019-01-15 14:49:08.65	-152	1621	-1260	-15	13	-18	-34	-8	-26	21
	1474	2019-01-15 14:49:08.66	-149	1621	-1265	-21	12	-22	-32	-3	-29	17
	1475	2019-01-15 14:49:08.67	-158	1614	-1263	-21	7	-22	-28	4	-32	12
	1476	2019-01-15 14:49:08.68	-143	1610	-1262	-18	2	-21	-26	4	-30	11
	1477	2019-01-15 14:49:08.69	-151	1603	-1267	-16	-3	-19	-31	1	-32	15
	1478	2019-01-15 14:49:08.70	-147	1597	-1260	-10	-5	-15	-30	2	-32	14
	1479	2019-01-15 14:49:08.71	-151	1600	-1252	0	-5	-9	-26	1	-27	12
	1480	2019-01-15 14:49:08.72	-155	1609	-1250	3	-3	-2	-26	2	-28	12
	1481	2019-01-15 14:49:08.73	-155	1614	-1258	0	1	-4	-24	8	-32	8
	1482	2019-01-15 14:49:08.74	-148	1605	-1253	-2	2	-1	-25	6	-31	9
	1483	2019-01-15 14:49:08.75	-154	1603	-1261	-4	2	4	-28	-1	-27	14
	1484	2019-01-15 14:49:08.76	-158	1607	-1264	-7	-1	5	-34	-1	-33	17
	1485	2019-01-15 14:49:08.77	-156	1614	-1260	-8	-5	7	-31	-1	-30	16
	1486	2019-01-15 14:49:08.78	-153	1618	-1256	-6	-12	2	-28	0	-28	14
	1487	2019-01-15 14:49:08.79	-148	1626	-1256	-8	-13	-5	-34	-8	-26	21
	1488	2019-01-15 14:49:08.80	-158	1621	-1247	-13	-15	-10	-34	-8	-26	21
	1489	2019-01-15 14:49:08.81	-158	1616	-1247	-15	-12	-17	-31	-5	-26	18
	1490	2019-01-15 14:49:08.82	-144	1610	-1244	-17	-11	-16	-36	-6	-30	21
	1491	2019-01-15 14:49:08.83	-149	1595	-1246	-19	-10	-13	-29	-2	-27	15
	1492	2019-01-15 14:49:08.84	-153	1600	-1243	-22	-7	-6	-32	-8	-24	20
	1493	2019-01-15 14:49:08.85	-153	1601	-1245	-22	-5	0	-34	-7	-27	20
	1494	2019-01-15 14:49:08.86	-163	1604	-1252	-23	0	2	-32	-7	-25	19
	1495	2019-01-15 14:49:08.87	-160	1611	-1254	-19	-2	4	-29	0	-29	14
	1496	2019-01-15 14:49:08.88	-162	1619	-1252	-15	-4	3	-38	-3	-35	20
	1497	2019-01-15 14:49:08.89	-168	1616	-1254	-14	-5	-1	-38	-4	-34	21
	1498	2019-01-15 14:49:08.90	-153	1609	-1249	-12	-3	-3	-31	-2	-29	16
	1499	2019-01-15 14:49:08.91	-158	1623	-1245	-14	-5	-7	-30	-6	-24	18
	1500	2019-01-15 14:49:08.92	-152	1617	-1242	-16	-4	-7	-32	-12	-20	22
	1501	2019-01-15 14:49:08.93	-148	1622	-1245	-21	-1	-8	-32	-13	-19	22
	1502	2019-01-15 14:49:08.94	-156	1616	-1250	-21	3	-10	-31	-10	-21	20
	1503	2019-01-15 14:49:08.95	-158	1608	-1246	-20	3	-10	-34	-13	-21	23
	1504	2019-01-15 14:49:08.96	-149	1612	-1252	-18	1	-10	-34	-14	-20	24
	1505	2019-01-15 14:49:08.97	-153	1615	-1256	-16	-2	-6	-29	-9	-20	19
	1506	2019-01-15 14:49:08.98	-151	1615	-1256	-17	-4	-7	-24	-6	-18	15
	1507	2019-01-15 14:49:08.99	-150	1617	-1253	-17	-3	-6	-29	-7	-22	18
	1508	2019-01-15 14:49:09.00	-147	1624	-1249	-14	-5	-8	-36	-7	-29	21
	1509	2019-01-15 14:49:09.01	-149	1625	-1254	-13	-6	-8	-38	-11	-27	24
	1510	2019-01-15 14:49:09.02	-150	1624	-1247	-12	-6	-13	-40	-15	-25	27
	1511	2019-01-15 14:49:09.03	-145	1621	-1257	-12	-8	-16	-35	-8	-27	21
	1512	2019-01-15 14:49:09.04	-152	1619	-1261	-15	-3	-16	-30	-3	-27	16
	1513	2019-01-15 14:49:09.05	-141	1610	-1257	-12	-4	-18	-31	-6	-25	18
	1514	2019-01-15 14:49:09.06	-158	1602	-1262	-9	-6	-12	-34	-10	-24	22
	1515	2019-01-15 14:49:09.07	-157	1609	-1256	-2	-14	-7	-34	-8	-26	21
	1516	2019-01-15 14:49:09.08	-158	1614	-1248	4	-15	-5	-29	-5	-24	17
	1517	2019-01-15 14:49:09.09	-156	1620	-1237	-6	-9	-4	-23	0	-23	11
	1518	2019-01-15 14:49:09.10	-156	1621	-1241	-12	-1	-8	-22	3	-25	9
	1519	2019-01-15 14:49:09.11	-161	1610	-1240	-22	7	-8	-25	0	-25	12
	1520	2019-01-15 14:49:09.12	-156	1608	-1245	-23	12	-9	-30	-5	-25	17
	1521	2019-01-15 14:49:09.13	-148	1614	-1256	-21	6	-4	-29	-3	-26	16
	1522	2019-01-15 14:49:09.14	-150	1632	-1254	-15	2	-1	-33	1	-34	16
	1523	2019-01-15 14:49:09.15	-154	1627	-1251	-14	3	-2	-34	0	-34	17
	1524	2019-01-15 14:49:09.16	-152	1628	-1253	-13	0	-1	-30	-2	-28	16
	1525	2019-01-15 14:49:09.17	-150	1628	-1242	-7	0	-6	-28	1	-29	13
	1526	2019-01-15 14:49:09.18	-147	1623	-1245	-3	1	-12	-28	-5	-23	16
	1527	2019-01-15 14:49:09.19	-150	1619	-1247	-5	2	-13	-32	-6	-26	19
	1528	2019-01-15 14:49:09.20	-153	1621	-1240	-2	3	-14	-36	-13	-23	24
	1529	2019-01-15 14:49:09.21	-141	1619	-1255	-2	6	-18	-40	-13	-27	26
	1530	2019-01-15 14:49:09.22	-157	1618	-1252	-4	7	-21	-31	-5	-26	18
	1531	2019-01-15 14:49:09.23	-156	1615	-1257	-3	4	-19	-32	-3	-29	17
	1532	2019-01-15 14:49:09.24	-158	1620	-1258	-5	-5	-15	-34	-6	-28	20
	1533	2019-01-15 14:49:09.25	-161	1611	-1254	-6	-6	-14	-40	-13	-27	26
	1534	2019-01-15 14:49:09.26	-161	1607	-1248	-7	-6	-8	-32	-5	-27	18
	1535	2019-01-15 14:49:09.27	-146	1610	-1251	-2	-7	-2	-24	1	-25	11
	1536	2019-01-15 14:49:09.28	-155	1611	-1243	-1	-4	-1	-22	5	-27	8
	1537	2019-01-15 14:49:09.29	-147	1618	-1251	-1	-1	2	-28	0	-28	14
	1538	2019-01-15 14:49:09.30	-151	1616	-1259	-1	-1	1	-24	0	-24	12
	1539	2019-01-15 14:49:09.31	-145	1613	-1249	5	-1	-1	-22	0	-22	11
	1540	2019-01-15 14:49:09.32	-156	1613	-1241	5	-1	-4	-26	-2	-24	14
	1541	2019-01-15 14:49:09.33	-147	1631	-1244	10	2	-7	-31	-3	-28	17
	1542	2019-01-15 14:49:09.34	-152	1618	-1250	8	4	-12	-34	-8	-26	21
	1543	2019-01-15 14:49:09.35	-148	1614	-1258	3	7	-16	-40	-14	-26	27
	1544	2019-01-15 14:49:09.36	-150	1612	-1269	-2	2	-19	-40	-13	-27	26
	1545	2019-01-15 14:49:09.37	-152	1612	-1261	-1	-7	-21	-38	-10	-28	24
	1546	2019-01-15 14:49:09.38	-155	1617	-1254	-5	-14	-21	-38	-7	-31	22
	1547	2019-01-15 14:49:09.39	-156	1612	-1241	-17	-13	-23	-37	-7	-30	22
	1548	2019-01-15 14:49:09.40	-160	1608	-1241	-19	-10	-20	-39	-8	-31	23
	1549	2019-01-15 14:49:09.41	-160	1606	-1236	-20	-4	-17	-40	-6	-34	23
	1550	2019-01-15 14:49:09.42	-155	1605	-1247	-18	0	-11	-36	-1	-35	18
	1551	2019-01-15 14:49:09.43	-165	1613	-1243	-17	2	-6	-30	3	-33	13
	1552	2019-01-15 14:49:09.44	-156	1621	-1252	-11	2	-1	-30	-4	-26	17
	1553	2019-01-15 14:49:09.45	-146	1624	-1254	-11	5	-4	-34	-8	-26	21
	1554	2019-01-15 14:49:09.46	-148	1626	-1253	-9	4	-6	-30	-4	-26	17
	1555	2019-01-15 14:49:09.47	-154	1626	-1256	-5	6	-10	-27	-1	-26	14
	1556	2019-01-15 14:49:09.48	-146	1623	-1254	-4	7	-12	-28	1	-29	13
	1557	2019-01-15 14:49:09.49	-147	1615	-1254	-5	5	-17	-29	1	-30	14
	1558	2019-01-15 14:49:09.50	-151	1613	-1260	-2	3	-17	-27	4	-31	11
	1559	2019-01-15 14:49:09.51	-144	1610	-1250	-1	-2	-18	-24	5	-29	9
	1560	2019-01-15 14:49:09.52	-151	1621	-1249	-5	-5	-16	-26	3	-29	11
	1561	2019-01-15 14:49:09.53	-156	1619	-1248	-10	-6	-15	-22	8	-30	7
	1562	2019-01-15 14:49:09.54	-158	1613	-1253	-12	-5	-15	-18	12	-30	3
	1563	2019-01-15 14:49:09.55	-154	1606	-1250	-15	-2	-11	-26	8	-34	9
	1564	2019-01-15 14:49:09.56	-154	1603	-1248	-16	0	-9	-28	7	-35	10
	1565	2019-01-15 14:49:09.57	-146	1610	-1252	-13	3	-5	-24	12	-36	6
	1566	2019-01-15 14:49:09.58	-151	1607	-1257	-8	5	-5	-26	5	-31	10
	1567	2019-01-15 14:49:09.59	-155	1615	-1259	-5	-2	-3	-27	4	-31	11
	1568	2019-01-15 14:49:09.60	-153	1617	-1260	-3	-4	-5	-32	8	-40	12
	1569	2019-01-15 14:49:09.61	-153	1624	-1259	-2	-11	-9	-30	4	-34	13
	1570	2019-01-15 14:49:09.62	-152	1621	-1249	-7	-16	-11	-31	5	-36	13
	1571	2019-01-15 14:49:09.63	-167	1621	-1247	-9	-16	-12	-25	9	-34	8
	1572	2019-01-15 14:49:09.64	-168	1616	-1237	-14	-15	-17	-31	2	-33	14
	1573	2019-01-15 14:49:09.65	-157	1617	-1242	-17	-10	-17	-34	-4	-30	19
	1574	2019-01-15 14:49:09.66	-146	1615	-1243	-17	-2	-19	-34	-6	-28	20
	1575	2019-01-15 14:49:09.67	-157	1610	-1250	-17	0	-17	-32	0	-32	16
	1576	2019-01-15 14:49:09.68	-150	1600	-1246	-12	2	-13	-39	-5	-34	22
	1577	2019-01-15 14:49:09.69	-152	1591	-1247	-9	3	-9	-47	-17	-30	32
	1578	2019-01-15 14:49:09.70	-153	1600	-1253	-8	-1	-4	-39	-9	-30	24
	1579	2019-01-15 14:49:09.71	-147	1610	-1252	-11	0	-1	-35	-2	-33	18
	1580	2019-01-15 14:49:09.72	-152	1614	-1251	-15	-7	4	-32	1	-33	15
	1581	2019-01-15 14:49:09.73	-154	1617	-1248	-20	-8	5	-29	-2	-27	15
	1582	2019-01-15 14:49:09.74	-160	1628	-1245	-24	-7	2	-23	-1	-22	12
	1583	2019-01-15 14:49:09.75	-157	1624	-1253	-27	-8	0	-23	0	-23	11
	1584	2019-01-15 14:49:09.76	-159	1624	-1249	-25	-7	-5	-26	2	-28	12
	1585	2019-01-15 14:49:09.77	-157	1618	-1240	-19	-5	-7	-30	3	-33	13
	1586	2019-01-15 14:49:09.78	-159	1620	-1248	-15	-4	-12	-26	3	-29	11
	1587	2019-01-15 14:49:09.79	-147	1623	-1247	-13	-2	-12	-23	3	-26	10
	1588	2019-01-15 14:49:09.80	-150	1614	-1249	-13	-2	-11	-23	2	-25	10
	1589	2019-01-15 14:49:09.81	-164	1618	-1240	-12	-3	-8	-20	3	-23	8
	1590	2019-01-15 14:49:09.82	-165	1632	-1241	-11	-5	-7	-18	2	-20	8
	1591	2019-01-15 14:49:09.83	-155	1618	-1240	-16	-3	-5	-21	-1	-20	11
	1592	2019-01-15 14:49:09.84	-150	1619	-1248	-15	-3	-3	-20	-1	-19	10
	1593	2019-01-15 14:49:09.85	-160	1624	-1241	-14	-5	-4	-21	2	-23	9
	1594	2019-01-15 14:49:09.86	-158	1624	-1235	-14	-2	-5	-23	3	-26	10
	1595	2019-01-15 14:49:09.87	-154	1638	-1238	-18	4	-9	-22	2	-24	10
	1596	2019-01-15 14:49:09.88	-155	1644	-1257	-18	6	-18	-19	0	-19	9
	1597	2019-01-15 14:49:09.89	-143	1637	-1253	-16	5	-23	-21	-5	-16	13
	1598	2019-01-15 14:49:09.90	-151	1625	-1260	-13	5	-23	-24	-6	-18	15
	1599	2019-01-15 14:49:09.91	-151	1605	-1253	-9	3	-23	-26	-5	-21	15
	1600	2019-01-15 14:49:09.92	-153	1599	-1250	-5	-1	-19	-29	-5	-24	17
	1601	2019-01-15 14:49:09.93	-147	1598	-1247	1	-6	-9	-29	-2	-27	15
	1602	2019-01-15 14:49:09.94	-155	1607	-1237	5	-11	0	-28	-2	-26	15
	1603	2019-01-15 14:49:09.95	-146	1617	-1236	-1	-9	4	-32	-6	-26	19
	1604	2019-01-15 14:49:09.96	-152	1626	-1232	-10	-3	5	-29	-4	-25	16
	1605	2019-01-15 14:49:09.97	-149	1640	-1242	-15	1	1	-28	-1	-27	14
	1606	2019-01-15 14:49:09.98	-143	1635	-1250	-24	6	-4	-33	0	-33	16
	1607	2019-01-15 14:49:09.99	-142	1635	-1262	-23	3	-5	-32	-2	-30	17
	1608	2019-01-15 14:49:10.00	-147	1636	-1253	-15	-5	-9	-29	-5	-24	17
	1609	2019-01-15 14:49:10.01	-146	1631	-1257	-10	-10	-13	-30	-4	-26	17
	1610	2019-01-15 14:49:10.02	-140	1631	-1247	-4	-13	-15	-35	-6	-29	20
	1611	2019-01-15 14:49:10.03	-149	1635	-1237	0	-20	-13	-34	-8	-26	21
	1612	2019-01-15 14:49:10.04	-155	1634	-1224	3	-22	-10	-18	-3	-15	10
	1613	2019-01-15 14:49:10.05	-154	1632	-1233	4	-19	-7	-19	-2	-17	10
	1614	2019-01-15 14:49:10.06	-156	1626	-1229	1	-16	-1	-24	-2	-22	13
	1615	2019-01-15 14:49:10.07	-156	1629	-1234	-1	-12	4	-28	-6	-22	17
	1616	2019-01-15 14:49:10.08	-158	1627	-1241	6	-13	8	-23	1	-24	11
	1617	2019-01-15 14:49:10.09	-150	1633	-1248	10	-16	10	-25	0	-25	12
	1618	2019-01-15 14:49:10.10	-157	1633	-1253	11	-16	7	-27	1	-28	13
	1619	2019-01-15 14:49:10.11	-155	1624	-1259	13	-17	3	-27	3	-30	12
	1620	2019-01-15 14:49:10.12	-147	1633	-1253	19	-21	3	-21	9	-30	6
	1621	2019-01-15 14:49:10.13	-150	1620	-1243	19	-21	1	-24	6	-30	9
	1622	2019-01-15 14:49:10.14	-150	1630	-1245	13	-18	0	-27	3	-30	12
	1623	2019-01-15 14:49:10.15	-157	1630	-1248	8	-19	0	-27	0	-27	13
	1624	2019-01-15 14:49:10.16	-147	1626	-1247	3	-26	2	-25	3	-28	11
	1625	2019-01-15 14:49:10.17	-165	1631	-1262	2	-31	2	-27	3	-30	12
	1626	2019-01-15 14:49:10.18	-145	1631	-1256	6	-36	2	-28	2	-30	13
	1627	2019-01-15 14:49:10.19	-149	1626	-1249	11	-37	-1	-31	-1	-30	16
	1628	2019-01-15 14:49:10.20	-149	1626	-1246	17	-36	-3	-34	-9	-25	21
	1629	2019-01-15 14:49:10.21	-150	1622	-1243	24	-29	-10	-34	-12	-22	23
	1630	2019-01-15 14:49:10.22	-148	1616	-1255	27	-24	-13	-30	-7	-23	18
	1631	2019-01-15 14:49:10.23	-153	1613	-1258	28	-25	-17	-28	-2	-26	15
	1632	2019-01-15 14:49:10.24	-151	1604	-1262	31	-30	-14	-28	-4	-24	16
	1633	2019-01-15 14:49:10.25	-157	1610	-1261	26	-36	-10	-28	-6	-22	17
	1634	2019-01-15 14:49:10.26	-160	1614	-1256	19	-39	-8	-25	-5	-20	15
	1635	2019-01-15 14:49:10.27	-160	1621	-1251	14	-43	-6	-20	-3	-17	11
	1636	2019-01-15 14:49:10.28	-157	1620	-1254	8	-46	-9	-17	-2	-15	9
	1637	2019-01-15 14:49:10.29	-157	1619	-1256	5	-46	-10	-15	2	-17	6
	1638	2019-01-15 14:49:10.30	-154	1613	-1253	2	-47	-11	-15	5	-20	5
	1639	2019-01-15 14:49:10.31	-152	1608	-1256	3	-51	-11	-14	5	-19	4
	1640	2019-01-15 14:49:10.32	-154	1611	-1255	6	-51	-10	-12	4	-16	4
	1641	2019-01-15 14:49:10.33	-156	1612	-1251	7	-53	-8	-13	5	-18	4
	1642	2019-01-15 14:49:10.34	-150	1617	-1253	6	-57	-9	-12	5	-17	3
	1643	2019-01-15 14:49:10.35	-154	1609	-1255	0	-62	-6	-11	6	-17	2
	1644	2019-01-15 14:49:10.36	-156	1610	-1255	-2	-62	-6	-13	7	-20	3
	1645	2019-01-15 14:49:10.37	-152	1613	-1256	-4	-69	-5	-18	4	-22	7
	1646	2019-01-15 14:49:10.38	-157	1621	-1249	-4	-73	-5	-26	-3	-23	14
	1647	2019-01-15 14:49:10.39	-158	1621	-1249	-5	-73	-4	-25	-7	-18	16
	1648	2019-01-15 14:49:10.40	-156	1622	-1251	-4	-75	-4	-22	-2	-20	12
	1649	2019-01-15 14:49:10.41	-161	1622	-1253	3	-72	-6	-21	-2	-19	11
	1650	2019-01-15 14:49:10.42	-175	1627	-1259	8	-75	-8	-28	-3	-25	15
	1651	2019-01-15 14:49:10.43	-169	1622	-1261	8	-74	-10	-23	-3	-20	13
	1652	2019-01-15 14:49:10.44	-156	1629	-1257	12	-77	-10	-20	-2	-18	11
	1653	2019-01-15 14:49:10.45	-168	1626	-1262	16	-79	-15	-18	-1	-17	9
	1654	2019-01-15 14:49:10.46	-164	1619	-1252	18	-83	-19	-21	-1	-20	11
	1655	2019-01-15 14:49:10.47	-166	1614	-1242	23	-87	-21	-18	3	-21	7
	1656	2019-01-15 14:49:10.48	-172	1597	-1236	28	-86	-18	-23	-5	-18	14
	1657	2019-01-15 14:49:10.49	-172	1589	-1237	31	-81	-15	-22	-3	-19	12
	1658	2019-01-15 14:49:10.50	-174	1587	-1235	31	-76	-9	-20	-6	-14	13
	1659	2019-01-15 14:49:10.51	-183	1595	-1232	32	-69	-2	-14	-4	-10	9
	1660	2019-01-15 14:49:10.52	-178	1606	-1241	29	-61	2	-16	0	-16	8
	1661	2019-01-15 14:49:10.53	-183	1623	-1251	24	-52	3	-20	0	-20	10
	1662	2019-01-15 14:49:10.54	-179	1629	-1263	24	-52	-2	-21	-3	-18	12
	1663	2019-01-15 14:49:10.55	-181	1627	-1275	25	-61	-7	-16	-2	-14	9
	1664	2019-01-15 14:49:10.56	-188	1628	-1259	27	-68	-14	-18	-2	-16	10
	1665	2019-01-15 14:49:10.57	-181	1617	-1259	33	-71	-25	-24	-5	-19	14
	1666	2019-01-15 14:49:10.58	-181	1609	-1246	35	-74	-31	-24	-4	-20	14
	1667	2019-01-15 14:49:10.59	-194	1596	-1235	39	-69	-37	-20	0	-20	10
	1668	2019-01-15 14:49:10.60	-185	1577	-1233	33	-57	-35	-19	5	-24	7
	1669	2019-01-15 14:49:10.61	-190	1575	-1240	29	-46	-28	-19	4	-23	7
	1670	2019-01-15 14:49:10.62	-196	1577	-1247	26	-38	-18	-19	2	-21	8
	1671	2019-01-15 14:49:10.63	-201	1582	-1252	24	-28	-9	-18	-3	-15	10
	1672	2019-01-15 14:49:10.64	-197	1588	-1259	18	-21	-2	-17	-4	-13	10
	1673	2019-01-15 14:49:10.65	-197	1599	-1258	21	-22	5	-18	0	-18	9
	1674	2019-01-15 14:49:10.66	-199	1608	-1265	23	-25	6	-21	2	-23	9
	1675	2019-01-15 14:49:10.67	-195	1612	-1271	25	-28	5	-20	1	-21	9
	1676	2019-01-15 14:49:10.68	-185	1625	-1277	26	-28	-1	-19	0	-19	9
	1677	2019-01-15 14:49:10.69	-189	1617	-1263	29	-32	-10	-22	-5	-17	13
	1678	2019-01-15 14:49:10.70	-188	1614	-1257	29	-30	-16	-26	-10	-16	18
	1679	2019-01-15 14:49:10.71	-189	1599	-1259	27	-22	-27	-25	-9	-16	17
	1680	2019-01-15 14:49:10.72	-196	1584	-1265	27	-18	-22	-21	-4	-17	12
	1681	2019-01-15 14:49:10.73	-207	1584	-1259	26	-12	-20	-22	-1	-21	11
	1682	2019-01-15 14:49:10.74	-203	1578	-1272	28	-11	-10	-26	-2	-24	14
	1683	2019-01-15 14:49:10.75	-204	1584	-1269	33	-10	2	-28	-3	-25	15
	1684	2019-01-15 14:49:10.76	-201	1591	-1264	41	-9	9	-29	-4	-25	16
	1685	2019-01-15 14:49:10.77	-201	1599	-1258	38	-7	12	-33	-8	-25	20
	1686	2019-01-15 14:49:10.78	-185	1617	-1260	38	-4	10	-33	-8	-25	20
	1687	2019-01-15 14:49:10.79	-199	1617	-1269	37	0	2	-28	-5	-23	16
	1688	2019-01-15 14:49:10.80	-200	1624	-1274	35	0	-8	-22	-3	-19	12
	1689	2019-01-15 14:49:10.81	-186	1617	-1267	35	1	-15	-29	-3	-26	16
	1690	2019-01-15 14:49:10.82	-192	1607	-1272	40	-2	-18	-33	-6	-27	19
	1691	2019-01-15 14:49:10.83	-193	1605	-1265	39	-3	-23	-38	-13	-25	25
	1692	2019-01-15 14:49:10.84	-207	1599	-1266	34	-1	-22	-29	-13	-16	21
	1693	2019-01-15 14:49:10.85	-205	1600	-1264	34	-3	-20	-28	-7	-21	17
	1694	2019-01-15 14:49:10.86	-203	1602	-1272	33	-4	-18	-25	-2	-23	13
	1695	2019-01-15 14:49:10.87	-195	1597	-1266	29	0	-17	-26	-4	-22	15
	1696	2019-01-15 14:49:10.88	-198	1594	-1278	28	0	-17	-26	-8	-18	17
	1697	2019-01-15 14:49:10.89	-193	1595	-1264	30	-2	-18	-33	-17	-16	25
	1698	2019-01-15 14:49:10.90	-199	1593	-1280	34	0	-17	-30	-11	-19	20
	1699	2019-01-15 14:49:10.91	-202	1591	-1275	37	0	-16	-20	0	-20	10
	1700	2019-01-15 14:49:10.92	-202	1582	-1274	40	-1	-13	-17	-1	-16	9
	1701	2019-01-15 14:49:10.93	-198	1576	-1267	43	6	-8	-14	3	-17	5
	1702	2019-01-15 14:49:10.94	-195	1577	-1273	39	10	-4	-19	1	-20	9
	1703	2019-01-15 14:49:10.95	-199	1570	-1278	37	13	1	-22	1	-23	10
	1704	2019-01-15 14:49:10.96	-202	1574	-1285	33	14	7	-23	-3	-20	13
	1705	2019-01-15 14:49:10.97	-197	1579	-1284	30	13	10	-27	-3	-24	15
	1706	2019-01-15 14:49:10.98	-195	1596	-1294	25	4	8	-31	-1	-30	16
	1707	2019-01-15 14:49:10.99	-199	1596	-1287	23	1	1	-27	4	-31	11
	1708	2019-01-15 14:49:11.00	-187	1593	-1286	23	-4	-6	-23	4	-27	9
	1709	2019-01-15 14:49:11.01	-190	1598	-1282	21	-3	-15	-30	2	-32	14
	1710	2019-01-15 14:49:11.02	-185	1584	-1278	22	-4	-20	-33	0	-33	16
	1711	2019-01-15 14:49:11.03	-188	1573	-1284	20	0	-27	-28	-2	-26	15
	1712	2019-01-15 14:49:11.04	-193	1564	-1286	16	4	-28	-24	-4	-20	14
	1713	2019-01-15 14:49:11.05	-190	1556	-1287	18	4	-26	-29	-7	-22	18
	1714	2019-01-15 14:49:11.06	-200	1558	-1289	14	3	-20	-34	-7	-27	20
	1715	2019-01-15 14:49:11.07	-198	1561	-1286	10	1	-13	-33	-7	-26	20
	1716	2019-01-15 14:49:11.08	-183	1572	-1282	6	-2	-6	-27	-5	-22	16
	1717	2019-01-15 14:49:11.09	-192	1575	-1279	5	-2	0	-31	-6	-25	18
	1718	2019-01-15 14:49:11.10	-193	1580	-1279	2	1	1	-35	-10	-25	22
	1719	2019-01-15 14:49:11.11	-195	1582	-1284	-2	7	0	-36	-13	-23	24
	1720	2019-01-15 14:49:11.12	-187	1577	-1287	-2	7	1	-40	-12	-28	26
	1721	2019-01-15 14:49:11.13	-192	1580	-1292	0	9	-4	-41	-8	-33	24
	1722	2019-01-15 14:49:11.14	-190	1579	-1283	1	7	-5	-35	-2	-33	18
	1723	2019-01-15 14:49:11.15	-186	1586	-1294	1	5	-10	-32	-2	-30	17
	1724	2019-01-15 14:49:11.16	-188	1581	-1289	-1	7	-13	-37	-6	-31	21
	1725	2019-01-15 14:49:11.17	-189	1584	-1294	-6	5	-16	-40	-10	-30	25
	1726	2019-01-15 14:49:11.18	-181	1576	-1288	-10	4	-16	-39	-11	-28	25
	1727	2019-01-15 14:49:11.19	-187	1579	-1291	-12	5	-16	-37	-11	-26	24
	1728	2019-01-15 14:49:11.20	-189	1574	-1287	-11	5	-17	-37	-7	-30	22
	1729	2019-01-15 14:49:11.21	-187	1579	-1289	-10	6	-18	-33	-3	-30	18
	1730	2019-01-15 14:49:11.22	-179	1582	-1294	-9	3	-17	-38	-5	-33	21
	1731	2019-01-15 14:49:11.23	-181	1575	-1300	-6	5	-17	-34	-2	-32	18
	1732	2019-01-15 14:49:11.24	-185	1582	-1292	-7	2	-18	-37	-5	-32	21
	1733	2019-01-15 14:49:11.25	-184	1567	-1287	-6	1	-16	-23	1	-24	11
	1734	2019-01-15 14:49:11.26	-182	1570	-1285	-5	5	-14	-23	-1	-22	12
	1735	2019-01-15 14:49:11.27	-188	1565	-1289	-10	4	-9	-24	0	-24	12
	1736	2019-01-15 14:49:11.28	-188	1565	-1293	-16	5	-6	-32	-2	-30	17
	1737	2019-01-15 14:49:11.29	-195	1576	-1291	-21	0	-1	-31	-3	-28	17
	1738	2019-01-15 14:49:11.30	-193	1583	-1290	-26	-3	-1	-29	-3	-26	16
	1739	2019-01-15 14:49:11.31	-188	1582	-1285	-25	0	-4	-25	0	-25	12
	1740	2019-01-15 14:49:11.32	-200	1595	-1287	-24	-6	-10	-32	-1	-31	16
	1741	2019-01-15 14:49:11.33	-197	1594	-1285	-28	-7	-18	-39	-10	-29	24
	1742	2019-01-15 14:49:11.34	-196	1592	-1276	-32	-5	-24	-37	-9	-28	23
	1743	2019-01-15 14:49:11.35	-190	1583	-1275	-33	-2	-24	-34	-5	-29	19
	1744	2019-01-15 14:49:11.36	-187	1591	-1272	-31	1	-25	-33	-2	-31	17
	1745	2019-01-15 14:49:11.37	-200	1578	-1282	-29	5	-24	-31	1	-32	15
	1746	2019-01-15 14:49:11.38	-201	1575	-1287	-27	7	-23	-33	-3	-30	18
	1747	2019-01-15 14:49:11.39	-195	1579	-1284	-23	3	-18	-32	-2	-30	17
	1748	2019-01-15 14:49:11.40	-207	1580	-1289	-22	4	-13	-29	0	-29	14
	1749	2019-01-15 14:49:11.41	-200	1582	-1281	-22	3	-10	-27	-4	-23	15
	1750	2019-01-15 14:49:11.42	-187	1582	-1274	-21	4	-10	-30	-9	-21	19
	1751	2019-01-15 14:49:11.43	-199	1594	-1273	-21	5	-10	-33	-11	-22	22
	1752	2019-01-15 14:49:11.44	-190	1595	-1282	-22	8	-11	-31	-9	-22	20
	1753	2019-01-15 14:49:11.45	-198	1589	-1278	-21	6	-15	-31	-8	-23	19
	1754	2019-01-15 14:49:11.46	-195	1589	-1277	-18	6	-14	-30	-8	-22	19
	1755	2019-01-15 14:49:11.47	-191	1585	-1270	-17	5	-12	-29	-11	-18	20
	1756	2019-01-15 14:49:11.48	-195	1589	-1271	-17	8	-15	-36	-13	-23	24
	1757	2019-01-15 14:49:11.49	-190	1591	-1271	-13	7	-16	-41	-15	-26	28
	1758	2019-01-15 14:49:11.50	-205	1588	-1271	-13	14	-14	-35	-8	-27	21
	1759	2019-01-15 14:49:11.51	-198	1585	-1274	-14	14	-12	-32	-4	-28	18
	1760	2019-01-15 14:49:11.52	-195	1586	-1273	-10	21	-10	-32	-7	-25	19
	1761	2019-01-15 14:49:11.53	-195	1590	-1275	-12	22	-5	-33	-6	-27	19
	1762	2019-01-15 14:49:11.54	-181	1593	-1296	-13	23	-5	-36	-9	-27	22
	1763	2019-01-15 14:49:11.55	-181	1606	-1299	-12	19	-7	-36	-8	-28	22
	1764	2019-01-15 14:49:11.56	-182	1596	-1287	-10	13	-14	-35	-8	-27	21
	1765	2019-01-15 14:49:11.57	-189	1586	-1288	-11	8	-18	-36	-10	-26	23
	1766	2019-01-15 14:49:11.58	-198	1584	-1278	-5	2	-19	-37	-8	-29	22
	1767	2019-01-15 14:49:11.59	-194	1581	-1264	-3	0	-16	-37	-5	-32	21
	1768	2019-01-15 14:49:11.60	-195	1577	-1257	-4	2	-10	-38	-5	-33	21
	1769	2019-01-15 14:49:11.61	-201	1582	-1257	-10	13	-5	-38	-8	-30	23
	1770	2019-01-15 14:49:11.62	-188	1576	-1271	-18	25	1	-36	-6	-30	21
	1771	2019-01-15 14:49:11.63	-184	1579	-1277	-25	32	9	-45	-10	-35	27
	1772	2019-01-15 14:49:11.64	-192	1595	-1285	-26	32	9	-40	-10	-30	25
	1773	2019-01-15 14:49:11.65	-180	1612	-1287	-19	22	5	-45	-22	-23	33
	1774	2019-01-15 14:49:11.66	-175	1617	-1281	-19	17	-1	-37	-14	-23	25
	1775	2019-01-15 14:49:11.67	-181	1613	-1286	-19	12	-11	-38	-11	-27	24
	1776	2019-01-15 14:49:11.68	-190	1607	-1292	-21	6	-20	-35	-5	-30	20
	1777	2019-01-15 14:49:11.69	-193	1607	-1276	-20	-2	-22	-37	-13	-24	25
	1778	2019-01-15 14:49:11.70	-191	1600	-1264	-20	-2	-23	-40	-17	-23	28
	1779	2019-01-15 14:49:11.71	-189	1602	-1259	-20	-1	-19	-45	-21	-24	33
	1780	2019-01-15 14:49:11.72	-193	1592	-1266	-19	5	-18	-45	-19	-26	32
	1781	2019-01-15 14:49:11.73	-191	1588	-1269	-15	7	-12	-38	-13	-25	25
	1782	2019-01-15 14:49:11.74	-197	1589	-1279	-12	7	-6	-36	-6	-30	21
	1783	2019-01-15 14:49:11.75	-187	1590	-1287	-5	7	-4	-43	-17	-26	30
	1784	2019-01-15 14:49:11.76	-174	1603	-1282	0	2	-7	-45	-19	-26	32
	1785	2019-01-15 14:49:11.77	-180	1602	-1275	8	2	-12	-40	-11	-29	25
	1786	2019-01-15 14:49:11.78	-193	1601	-1280	8	3	-17	-40	-9	-31	24
	1787	2019-01-15 14:49:11.79	-179	1605	-1278	3	4	-19	-40	-10	-30	25
	1788	2019-01-15 14:49:11.80	-188	1592	-1281	-2	3	-18	-35	-8	-27	21
	1789	2019-01-15 14:49:11.81	-187	1595	-1276	-5	4	-18	-30	-8	-22	19
	1790	2019-01-15 14:49:11.82	-180	1589	-1274	-5	2	-14	-32	-11	-21	21
	1791	2019-01-15 14:49:11.83	-184	1577	-1268	-2	2	-10	-32	-10	-22	21
	1792	2019-01-15 14:49:11.84	-178	1590	-1272	5	3	-5	-33	-10	-23	21
	1793	2019-01-15 14:49:11.85	-181	1593	-1284	8	4	-4	-32	-10	-22	21
	1794	2019-01-15 14:49:11.86	-185	1583	-1293	11	9	-7	-33	-10	-23	21
	1795	2019-01-15 14:49:11.87	-179	1584	-1291	12	4	-7	-36	-11	-25	23
	1796	2019-01-15 14:49:11.88	-184	1585	-1291	13	-1	-9	-37	-15	-22	26
	1797	2019-01-15 14:49:11.89	-196	1588	-1290	9	-3	-11	-37	-19	-18	28
	1798	2019-01-15 14:49:11.90	-185	1590	-1289	4	-5	-12	-34	-17	-17	25
	1799	2019-01-15 14:49:11.91	-179	1596	-1283	-1	-8	-13	-36	-14	-22	25
	1800	2019-01-15 14:49:11.92	-191	1592	-1270	-6	-10	-11	-37	-11	-26	24
	1801	2019-01-15 14:49:11.93	-184	1597	-1276	-9	-6	-14	-39	-11	-28	25
	1802	2019-01-15 14:49:11.94	-187	1587	-1274	-10	-4	-14	-40	-13	-27	26
	1803	2019-01-15 14:49:11.95	-185	1579	-1274	-4	-5	-15	-42	-13	-29	27
	1804	2019-01-15 14:49:11.96	-190	1587	-1281	-1	-4	-13	-42	-9	-33	25
	1805	2019-01-15 14:49:11.97	-187	1583	-1280	2	-4	-12	-35	-7	-28	21
	1806	2019-01-15 14:49:11.98	-174	1596	-1276	4	-3	-10	-35	-11	-24	23
	1807	2019-01-15 14:49:11.99	-188	1598	-1275	3	1	-14	-36	-14	-22	25
	1808	2019-01-15 14:49:12.00	-179	1597	-1274	1	7	-16	-36	-11	-25	23
	1809	2019-01-15 14:49:12.01	-180	1590	-1277	2	11	-18	-41	-11	-30	26
	1810	2019-01-15 14:49:12.02	-178	1589	-1287	2	8	-20	-42	-11	-31	26
	1811	2019-01-15 14:49:12.03	-185	1586	-1280	-1	-1	-12	-34	-8	-26	21
	1812	2019-01-15 14:49:12.04	-184	1593	-1279	-3	0	-12	-38	-11	-27	24
	1813	2019-01-15 14:49:12.05	-185	1592	-1286	-5	-4	-9	-36	-9	-27	22
	1814	2019-01-15 14:49:12.06	-181	1591	-1272	-5	-2	-9	-50	-25	-25	37
	1815	2019-01-15 14:49:12.07	-183	1587	-1277	-6	3	-10	-42	-19	-23	30
	1816	2019-01-15 14:49:12.08	-182	1585	-1285	-7	4	-9	-40	-18	-22	29
	1817	2019-01-15 14:49:12.09	-187	1575	-1287	-1	5	-6	-38	-13	-25	25
	1818	2019-01-15 14:49:12.10	-183	1576	-1291	6	4	-4	-42	-16	-26	29
	1819	2019-01-15 14:49:12.11	-184	1581	-1296	13	-1	-5	-35	-11	-24	23
	1820	2019-01-15 14:49:12.12	-185	1579	-1282	15	-6	-4	-35	-16	-19	25
	1821	2019-01-15 14:49:12.13	-189	1585	-1281	14	-11	-6	-36	-18	-18	27
	1822	2019-01-15 14:49:12.14	-190	1583	-1271	7	-10	-6	-35	-12	-23	23
	1823	2019-01-15 14:49:12.15	-190	1584	-1273	-4	-9	-6	-29	-11	-18	20
	1824	2019-01-15 14:49:12.16	-188	1586	-1278	-14	-6	-4	-28	-10	-18	19
	1825	2019-01-15 14:49:12.17	-193	1586	-1265	-24	-5	-6	-32	-10	-22	21
	1826	2019-01-15 14:49:12.18	-193	1587	-1279	-28	4	-6	-31	-7	-24	19
	1827	2019-01-15 14:49:12.19	-180	1591	-1284	-22	4	-8	-29	-7	-22	18
	1828	2019-01-15 14:49:12.20	-192	1596	-1287	-17	5	-9	-31	-8	-23	19
	1829	2019-01-15 14:49:12.21	-186	1594	-1287	-11	5	-13	-31	-8	-23	19
	1830	2019-01-15 14:49:12.22	-175	1590	-1285	-5	2	-17	-30	-9	-21	19
	1831	2019-01-15 14:49:12.23	-184	1590	-1286	-1	-3	-19	-32	-12	-20	22
	1832	2019-01-15 14:49:12.24	-193	1596	-1282	-4	-3	-21	-34	-11	-23	22
	1833	2019-01-15 14:49:12.25	-190	1595	-1277	-10	-2	-21	-35	-8	-27	21
	1834	2019-01-15 14:49:12.26	-191	1587	-1273	-18	-2	-22	-39	-12	-27	25
	1835	2019-01-15 14:49:12.27	-196	1586	-1279	-23	-2	-18	-39	-15	-24	27
	1836	2019-01-15 14:49:12.28	-198	1578	-1278	-25	-1	-12	-36	-12	-24	24
	1837	2019-01-15 14:49:12.29	-200	1585	-1273	-24	1	-5	-35	-10	-25	22
	1838	2019-01-15 14:49:12.30	-191	1587	-1273	-20	1	-1	-38	-11	-27	24
	1839	2019-01-15 14:49:12.31	-185	1590	-1280	-16	4	1	-43	-12	-31	27
	1840	2019-01-15 14:49:12.32	-182	1603	-1284	-10	7	-4	-48	-12	-36	30
	1841	2019-01-15 14:49:12.33	-189	1594	-1281	-4	6	-9	-46	-10	-36	28
	1842	2019-01-15 14:49:12.34	-186	1600	-1288	-1	4	-15	-39	-10	-29	24
	1843	2019-01-15 14:49:12.35	-186	1595	-1276	2	2	-20	-35	-10	-25	22
	1844	2019-01-15 14:49:12.36	-195	1591	-1271	3	1	-22	-38	-14	-24	26
	1845	2019-01-15 14:49:12.37	-192	1588	-1267	0	0	-23	-42	-14	-28	28
	1846	2019-01-15 14:49:12.38	-184	1582	-1275	-11	4	-18	-40	-17	-23	28
	1847	2019-01-15 14:49:12.39	-190	1591	-1274	-18	6	-16	-35	-15	-20	25
	1848	2019-01-15 14:49:12.40	-200	1582	-1268	-21	7	-15	-37	-16	-21	26
	1849	2019-01-15 14:49:12.41	-194	1573	-1285	-25	7	-11	-37	-15	-22	26
	1850	2019-01-15 14:49:12.42	-184	1573	-1289	-17	0	-5	-36	-9	-27	22
	1851	2019-01-15 14:49:12.43	-185	1577	-1270	-11	0	-3	-39	-7	-32	23
	1852	2019-01-15 14:49:12.44	-186	1587	-1275	-10	8	-4	-34	-6	-28	20
	1853	2019-01-15 14:49:12.45	-181	1589	-1276	-16	14	-5	-38	-9	-29	23
	1854	2019-01-15 14:49:12.46	-182	1593	-1281	-22	16	-6	-32	-1	-31	16
	1855	2019-01-15 14:49:12.47	-182	1594	-1280	-27	17	-7	-43	-15	-28	29
	1856	2019-01-15 14:49:12.48	-181	1607	-1280	-28	13	-8	-35	-8	-27	21
	1857	2019-01-15 14:49:12.49	-181	1613	-1283	-29	10	-9	-31	-7	-24	19
	1858	2019-01-15 14:49:12.50	-178	1608	-1288	-31	6	-10	-28	-3	-25	15
	1859	2019-01-15 14:49:12.51	-181	1607	-1283	-27	-1	-13	-36	-12	-24	24
	1860	2019-01-15 14:49:12.52	-180	1611	-1270	-23	-3	-15	-39	-17	-22	28
	1861	2019-01-15 14:49:12.53	-183	1609	-1273	-14	-6	-17	-38	-16	-22	27
	1862	2019-01-15 14:49:12.54	-185	1603	-1271	-8	-4	-19	-39	-14	-25	26
	1863	2019-01-15 14:49:12.55	-179	1596	-1280	0	-1	-18	-43	-19	-24	31
	1864	2019-01-15 14:49:12.56	-184	1592	-1281	5	0	-17	-46	-21	-25	33
	1865	2019-01-15 14:49:12.57	-183	1585	-1276	10	-4	-12	-46	-21	-25	33
	1866	2019-01-15 14:49:12.58	-188	1593	-1278	14	-7	-9	-41	-16	-25	28
	1867	2019-01-15 14:49:12.59	-186	1600	-1278	9	-6	-7	-40	-15	-25	27
	1868	2019-01-15 14:49:12.60	-184	1592	-1275	5	-7	-6	-37	-15	-22	26
	1869	2019-01-15 14:49:12.61	-196	1596	-1286	-1	-8	-6	-33	-12	-21	22
	1870	2019-01-15 14:49:12.62	-189	1591	-1273	-5	-10	-5	-34	-13	-21	23
	1871	2019-01-15 14:49:12.63	-179	1583	-1273	-6	-12	-5	-37	-14	-23	25
	1872	2019-01-15 14:49:12.64	-179	1579	-1276	-6	-8	-2	-34	-8	-26	21
	1873	2019-01-15 14:49:12.65	-183	1588	-1283	-5	-6	1	-30	-5	-25	17
	1874	2019-01-15 14:49:12.66	-190	1584	-1278	0	-5	3	-30	-5	-25	17
	1875	2019-01-15 14:49:12.67	-180	1586	-1271	0	-5	0	-27	-4	-23	15
	1876	2019-01-15 14:49:12.68	-182	1599	-1273	3	-7	-4	-26	-4	-22	15
	1877	2019-01-15 14:49:12.69	-172	1592	-1279	3	-3	-8	-30	-7	-23	18
	1878	2019-01-15 14:49:12.70	-193	1590	-1276	-1	-2	-13	-38	-11	-27	24
	1879	2019-01-15 14:49:12.71	-188	1590	-1281	-2	-5	-18	-37	-8	-29	22
	1880	2019-01-15 14:49:12.72	-185	1593	-1285	-2	-7	-19	-37	-12	-25	24
	1881	2019-01-15 14:49:12.73	-184	1592	-1278	-6	-7	-19	-39	-15	-24	27
	1882	2019-01-15 14:49:12.74	-196	1588	-1280	-7	-9	-18	-39	-12	-27	25
	1883	2019-01-15 14:49:12.75	-188	1594	-1271	-9	-8	-14	-42	-14	-28	28
	1884	2019-01-15 14:49:12.76	-191	1590	-1271	-12	0	-11	-40	-16	-24	28
	1885	2019-01-15 14:49:12.77	-188	1589	-1272	-12	5	-11	-40	-15	-25	27
	1886	2019-01-15 14:49:12.78	-184	1599	-1282	-7	4	-11	-39	-11	-28	25
	1887	2019-01-15 14:49:12.79	-185	1589	-1281	-4	2	-9	-35	-15	-20	25
	1888	2019-01-15 14:49:12.80	-182	1587	-1272	0	3	-9	-29	-16	-13	22
	1889	2019-01-15 14:49:12.81	-182	1590	-1276	3	5	-8	-30	-11	-19	20
	1890	2019-01-15 14:49:12.82	-183	1583	-1274	3	8	-8	-30	-7	-23	18
	1891	2019-01-15 14:49:12.83	-172	1582	-1279	2	8	-8	-25	-1	-24	13
	1892	2019-01-15 14:49:12.84	-186	1590	-1283	-4	7	-9	-20	1	-21	9
	1893	2019-01-15 14:49:12.85	-178	1590	-1281	-4	4	-11	-14	5	-19	4
	1894	2019-01-15 14:49:12.86	-179	1591	-1283	-11	2	-12	-22	-5	-17	13
	1895	2019-01-15 14:49:12.87	-178	1596	-1286	-9	-1	-13	-22	-2	-20	12
	1896	2019-01-15 14:49:12.88	-178	1598	-1284	-9	-9	-13	-31	-12	-19	21
	1897	2019-01-15 14:49:12.89	-180	1592	-1289	-9	-11	-14	-28	-3	-25	15
	1898	2019-01-15 14:49:12.90	-192	1585	-1283	-8	-16	-14	-32	-2	-30	17
	1899	2019-01-15 14:49:12.91	-180	1588	-1274	-3	-19	-15	-35	-6	-29	20
	1900	2019-01-15 14:49:12.92	-181	1589	-1271	0	-20	-11	-30	-8	-22	19
	1901	2019-01-15 14:49:12.93	-186	1580	-1261	-1	-17	-11	-30	-9	-21	19
	1902	2019-01-15 14:49:12.94	-188	1577	-1263	-3	-14	-6	-31	-8	-23	19
	1903	2019-01-15 14:49:12.95	-192	1584	-1270	-5	-12	-1	-31	-6	-25	18
	1904	2019-01-15 14:49:12.96	-185	1598	-1271	-8	-9	-1	-32	-8	-24	20
	1905	2019-01-15 14:49:12.97	-183	1592	-1270	-10	-7	1	-32	-7	-25	19
	1906	2019-01-15 14:49:12.98	-200	1589	-1275	-11	-7	1	-31	-3	-28	17
	1907	2019-01-15 14:49:12.99	-188	1594	-1277	-12	-9	1	-34	-5	-29	19
	1908	2019-01-15 14:49:13.00	-185	1598	-1285	-15	-8	-1	-36	-5	-31	20
	1909	2019-01-15 14:49:13.01	-191	1610	-1285	-14	-11	-3	-33	-2	-31	17
	1910	2019-01-15 14:49:13.02	-187	1606	-1286	-12	-17	-8	-30	-2	-28	16
	1911	2019-01-15 14:49:13.03	-190	1602	-1274	-10	-20	-13	-30	-2	-28	16
	1912	2019-01-15 14:49:13.04	-194	1592	-1274	-10	-20	-15	-23	-2	-21	12
	1913	2019-01-15 14:49:13.05	-183	1583	-1266	-8	-19	-15	-22	-6	-16	14
	1914	2019-01-15 14:49:13.06	-193	1584	-1263	-4	-15	-9	-24	-11	-13	17
	1915	2019-01-15 14:49:13.07	-194	1580	-1266	-7	-12	-4	-31	-10	-21	20
	1916	2019-01-15 14:49:13.08	-193	1586	-1276	-6	-8	0	-37	-13	-24	25
	1917	2019-01-15 14:49:13.09	-195	1589	-1274	-7	-10	3	-34	-10	-24	22
	1918	2019-01-15 14:49:13.10	-195	1597	-1284	-10	-9	2	-31	-7	-24	19
	1919	2019-01-15 14:49:13.11	-187	1607	-1286	-13	-15	0	-30	-6	-24	18
	1920	2019-01-15 14:49:13.12	-182	1601	-1280	-13	-19	-2	-30	-7	-23	18
	1921	2019-01-15 14:49:13.13	-194	1599	-1281	-11	-20	-4	-34	-10	-24	22
	1922	2019-01-15 14:49:13.14	-190	1593	-1271	-10	-20	-6	-37	-13	-24	25
	1923	2019-01-15 14:49:13.15	-181	1592	-1278	-6	-19	-5	-35	-13	-22	24
	1924	2019-01-15 14:49:13.16	-178	1598	-1277	-4	-18	-4	-37	-13	-24	25
	1925	2019-01-15 14:49:13.17	-188	1585	-1272	1	-18	-4	-38	-11	-27	24
	1926	2019-01-15 14:49:13.18	-186	1594	-1272	2	-17	-4	-38	-10	-28	24
	1927	2019-01-15 14:49:13.19	-189	1599	-1276	-2	-11	-4	-38	-8	-30	23
	1928	2019-01-15 14:49:13.20	-187	1594	-1279	-4	-10	-2	-39	-9	-30	24
	1929	2019-01-15 14:49:13.21	-178	1602	-1279	-5	-12	-1	-39	-11	-28	25
	1930	2019-01-15 14:49:13.22	-184	1593	-1279	-5	-14	-3	-34	-7	-27	20
	1931	2019-01-15 14:49:13.23	-195	1574	-1289	-2	-19	1	-33	-3	-30	18
	1932	2019-01-15 14:49:13.24	-186	1590	-1279	4	-31	3	-34	3	-37	15
	1933	2019-01-15 14:49:13.25	-195	1592	-1277	10	-32	1	-37	1	-38	18
	1934	2019-01-15 14:49:13.26	-202	1598	-1270	7	-28	-2	-31	2	-33	14
	1935	2019-01-15 14:49:13.27	-182	1600	-1268	3	-25	-5	-33	-4	-29	18
	1936	2019-01-15 14:49:13.28	-186	1600	-1273	0	-21	-8	-33	-6	-27	19
	1937	2019-01-15 14:49:13.29	-193	1588	-1259	-4	-16	-10	-45	-14	-31	29
	1938	2019-01-15 14:49:13.30	-186	1599	-1271	-5	-11	-10	-36	-5	-31	20
	1939	2019-01-15 14:49:13.31	-207	1587	-1267	-6	-11	-4	-34	-4	-30	19
	1940	2019-01-15 14:49:13.32	-197	1585	-1273	-5	-9	0	-34	-2	-32	18
	1941	2019-01-15 14:49:13.33	-198	1589	-1267	-4	-11	5	-31	-1	-30	16
	1942	2019-01-15 14:49:13.34	-199	1608	-1270	-1	-14	8	-28	2	-30	13
	1943	2019-01-15 14:49:13.35	-187	1628	-1276	-2	-11	-2	-28	-2	-26	15
	1944	2019-01-15 14:49:13.36	-183	1626	-1284	2	-11	-11	-28	-2	-26	15
	1945	2019-01-15 14:49:13.37	-182	1616	-1284	3	-14	-22	-28	2	-30	13
	1946	2019-01-15 14:49:13.38	-182	1612	-1278	11	-20	-30	-24	3	-27	10
	1947	2019-01-15 14:49:13.39	-187	1598	-1277	16	-22	-39	-25	3	-28	11
	1948	2019-01-15 14:49:13.40	-187	1596	-1272	16	-21	-42	-21	5	-26	8
	1949	2019-01-15 14:49:13.41	-203	1575	-1266	18	-19	-40	-19	4	-23	7
	1950	2019-01-15 14:49:13.42	-203	1570	-1269	15	-17	-34	-18	1	-19	8
	1951	2019-01-15 14:49:13.43	-193	1573	-1278	15	-16	-28	-22	0	-22	11
	1952	2019-01-15 14:49:13.44	-192	1575	-1275	12	-15	-20	-24	2	-26	11
	1953	2019-01-15 14:49:13.45	-190	1574	-1280	12	-12	-12	-19	6	-25	6
	1954	2019-01-15 14:49:13.46	-195	1579	-1287	11	-12	-4	-18	2	-20	8
	1955	2019-01-15 14:49:13.47	-190	1579	-1288	15	-15	-3	-22	0	-22	11
	1956	2019-01-15 14:49:13.48	-194	1585	-1288	18	-19	-4	-23	4	-27	9
	1957	2019-01-15 14:49:13.49	-189	1598	-1280	19	-25	-9	-22	9	-31	6
	1958	2019-01-15 14:49:13.50	-191	1590	-1274	20	-27	-15	-24	1	-25	11
	1959	2019-01-15 14:49:13.51	-197	1582	-1271	12	-18	-21	-22	-2	-20	12
	1960	2019-01-15 14:49:13.52	-191	1578	-1277	8	-18	-21	-22	0	-22	11
	1961	2019-01-15 14:49:13.53	-206	1562	-1273	7	-15	-16	-29	-2	-27	15
	1962	2019-01-15 14:49:13.54	-210	1561	-1282	6	-17	-7	-28	-2	-26	15
	1963	2019-01-15 14:49:13.55	-204	1574	-1287	2	-17	1	-25	-1	-24	13
	1964	2019-01-15 14:49:13.56	-204	1585	-1286	1	-16	4	-23	0	-23	11
	1965	2019-01-15 14:49:13.57	-196	1594	-1284	-1	-18	4	-25	-4	-21	14
	1966	2019-01-15 14:49:13.58	-199	1597	-1282	0	-15	0	-27	-3	-24	15
	1967	2019-01-15 14:49:13.59	-192	1596	-1276	0	-13	-5	-30	-3	-27	16
	1968	2019-01-15 14:49:13.60	-204	1595	-1275	3	-9	-8	-32	-4	-28	18
	1969	2019-01-15 14:49:13.61	-194	1597	-1277	6	-7	-15	-32	-3	-29	17
	1970	2019-01-15 14:49:13.62	-196	1587	-1280	6	-3	-15	-32	-5	-27	18
	1971	2019-01-15 14:49:13.63	-196	1578	-1287	7	-1	-14	-35	-6	-29	20
	1972	2019-01-15 14:49:13.64	-206	1585	-1288	3	-4	-10	-37	-5	-32	21
	1973	2019-01-15 14:49:13.65	-196	1581	-1285	3	-8	-8	-34	-3	-31	18
	1974	2019-01-15 14:49:13.66	-200	1581	-1283	1	-10	-9	-33	-5	-28	19
	1975	2019-01-15 14:49:13.67	-198	1585	-1291	2	-7	-5	-30	-1	-29	15
	1976	2019-01-15 14:49:13.68	-194	1580	-1283	2	-3	-6	-40	-11	-29	25
	1977	2019-01-15 14:49:13.69	-203	1582	-1286	6	-2	-6	-38	-11	-27	24
	1978	2019-01-15 14:49:13.70	-199	1587	-1284	9	-2	-4	-48	-20	-28	34
	1979	2019-01-15 14:49:13.71	-198	1590	-1286	12	2	-3	-39	-9	-30	24
	1980	2019-01-15 14:49:13.72	-200	1596	-1287	11	-2	-1	-36	-11	-25	23
	1981	2019-01-15 14:49:13.73	-210	1592	-1285	8	-1	-3	-32	-8	-24	20
	1982	2019-01-15 14:49:13.74	-204	1585	-1284	6	-6	-5	-30	-6	-24	18
	1983	2019-01-15 14:49:13.75	-195	1582	-1284	7	-9	-5	-28	-6	-22	17
	1984	2019-01-15 14:49:13.76	-204	1576	-1278	6	-7	-6	-34	-11	-23	22
	1985	2019-01-15 14:49:13.77	-194	1578	-1287	7	-4	-3	-32	-5	-27	18
	1986	2019-01-15 14:49:13.78	-189	1585	-1284	9	-5	-6	-31	0	-31	15
	1987	2019-01-15 14:49:13.79	-188	1585	-1290	12	-1	-6	-33	-2	-31	17
	1988	2019-01-15 14:49:13.80	-199	1587	-1284	19	-1	-10	-37	-3	-34	20
	1989	2019-01-15 14:49:13.81	-187	1588	-1293	21	-2	-11	-35	-5	-30	20
	1990	2019-01-15 14:49:13.82	-193	1583	-1289	22	-3	-13	-33	-9	-24	21
	1991	2019-01-15 14:49:13.83	-201	1580	-1288	20	-3	-15	-30	-5	-25	17
	1992	2019-01-15 14:49:13.84	-205	1581	-1280	16	-5	-15	-31	-4	-27	17
	1993	2019-01-15 14:49:13.85	-201	1580	-1284	14	-5	-14	-36	-7	-29	21
	1994	2019-01-15 14:49:13.86	-199	1581	-1283	10	-5	-12	-36	-7	-29	21
[truncated: 3,969 more rows]
