# Supplementary material for: Evaluating the stress-response of dental students to the dental school environment
Source: PeerJ. 2020 May 6;8:e8981. doi: 10.7717/peerj.8981 (PMC7210805; doi:10.7717/peerj.8981)
Supplement: Supplemental Information 1 [file peerj-08-8981-s001.zip › 6-1 -V.csv]

// Data mode : Full
// Data quality : High
// Acceleration sensor's range : 16g
// Gyroscope sensor's range : 2000dps
//
//ARTIFACT	NUM	DATE	ACC_X	ACC_Y	ACC_Z	GYRO_X	GYRO_Y	GYRO_Z	EOG_L	EOG_R	EOG_H	EOG_V
	1	2019-01-17 08:54:49.23	-1124	1621	-952	-39	-151	-64	260	271	-11	-265
	2	2019-01-17 08:54:49.24	-1098	1587	-929	-25	-156	-54	233	246	-13	-239
	3	2019-01-17 08:54:49.25	-1087	1574	-918	-15	-156	-39	225	249	-24	-237
	4	2019-01-17 08:54:49.26	-1084	1592	-900	-21	-152	-24	202	254	-52	-228
	5	2019-01-17 08:54:49.27	-1099	1591	-904	-41	-140	-11	203	281	-78	-242
	6	2019-01-17 08:54:49.28	-1118	1576	-915	-55	-148	3	219	309	-90	-264
	7	2019-01-17 08:54:49.29	-1131	1577	-917	-61	-162	16	256	348	-92	-302
	8	2019-01-17 08:54:49.30	-1144	1621	-879	-57	-173	21	267	361	-94	-314
	9	2019-01-17 08:54:49.31	-1144	1643	-840	-60	-165	16	249	357	-108	-303
	10	2019-01-17 08:54:49.32	-1145	1686	-851	-61	-144	2	227	357	-130	-292
	11	2019-01-17 08:54:49.33	-1153	1710	-847	-71	-115	-19	216	363	-147	-289
	12	2019-01-17 08:54:49.34	-1144	1686	-851	-96	-80	-37	232	400	-168	-316
	13	2019-01-17 08:54:49.35	-1138	1672	-852	-112	-54	-41	218	409	-191	-313
	14	2019-01-17 08:54:49.36	-1120	1652	-829	-107	-30	-40	202	399	-197	-300
	15	2019-01-17 08:54:49.37	-1119	1637	-831	-71	-6	-41	163	346	-183	-254
	16	2019-01-17 08:54:49.38	-1139	1623	-867	-27	-2	-34	167	349	-182	-258
	17	2019-01-17 08:54:49.39	-1147	1637	-889	-5	-15	-23	150	356	-206	-253
	18	2019-01-17 08:54:49.40	-1156	1642	-881	8	-26	-15	159	399	-240	-279
	19	2019-01-17 08:54:49.41	-1149	1645	-851	15	-25	-16	118	376	-258	-247
	20	2019-01-17 08:54:49.42	-1141	1621	-861	28	-19	-19	126	376	-250	-251
	21	2019-01-17 08:54:49.43	-1128	1605	-846	47	-13	-18	109	351	-242	-230
	22	2019-01-17 08:54:49.44	-1113	1592	-810	66	5	-15	156	397	-241	-276
	23	2019-01-17 08:54:49.45	-1092	1563	-816	84	25	-14	150	387	-237	-268
	24	2019-01-17 08:54:49.46	-1091	1540	-829	96	46	-4	176	421	-245	-298
	25	2019-01-17 08:54:49.47	-1084	1532	-854	102	57	11	151	391	-240	-271
	26	2019-01-17 08:54:49.48	-1081	1529	-859	93	61	23	204	434	-230	-319
	27	2019-01-17 08:54:49.49	-1066	1529	-847	88	64	25	182	400	-218	-291
	28	2019-01-17 08:54:49.50	-1070	1526	-845	95	60	21	199	403	-204	-301
	29	2019-01-17 08:54:49.51	-1080	1529	-843	109	57	11	138	306	-168	-222
	30	2019-01-17 08:54:49.52	-1082	1526	-845	121	46	-1	170	315	-145	-242
	31	2019-01-17 08:54:49.53	-1093	1531	-868	120	29	-9	178	323	-145	-250
	32	2019-01-17 08:54:49.54	-1089	1548	-878	94	10	-13	340	497	-157	-418
	33	2019-01-17 08:54:49.55	-1082	1551	-882	53	-2	-17	422	598	-176	-510
	34	2019-01-17 08:54:49.56	-1083	1551	-881	10	-5	-19	538	725	-187	-631
	35	2019-01-17 08:54:49.57	-1060	1545	-874	-14	-3	-25	476	670	-194	-573
	36	2019-01-17 08:54:49.58	-1036	1524	-846	-12	10	-36	470	656	-186	-563
	37	2019-01-17 08:54:49.59	-1049	1513	-846	12	29	-45	365	527	-162	-446
	38	2019-01-17 08:54:49.60	-1064	1503	-857	37	31	-42	404	566	-162	-485
	39	2019-01-17 08:54:49.61	-1075	1509	-866	49	32	-30	394	562	-168	-478
	40	2019-01-17 08:54:49.62	-1065	1508	-910	45	27	-16	521	672	-151	-596
	41	2019-01-17 08:54:49.63	-1066	1495	-917	37	16	-2	463	606	-143	-534
	42	2019-01-17 08:54:49.64	-1042	1488	-912	30	9	9	468	612	-144	-540
	43	2019-01-17 08:54:49.65	-1033	1502	-873	20	11	15	350	491	-141	-420
	44	2019-01-17 08:54:49.66	-1032	1490	-854	23	22	12	381	456	-75	-418
	45	2019-01-17 08:54:49.67	-1042	1501	-836	49	35	1	309	244	65	-276
	46	2019-01-17 08:54:49.68	-1041	1516	-841	73	48	-11	385	184	201	-284
	47	2019-01-17 08:54:49.69	-1058	1532	-876	86	54	-28	349	91	258	-220
	48	2019-01-17 08:54:49.70	-1073	1542	-923	81	45	-41	470	168	302	-319
	49	2019-01-17 08:54:49.71	-1065	1529	-950	61	26	-45	429	143	286	-286
	50	2019-01-17 08:54:49.72	-1057	1511	-938	42	1	-36	492	225	267	-358
	51	2019-01-17 08:54:49.73	-1063	1487	-921	42	-11	-20	376	137	239	-256
	52	2019-01-17 08:54:49.74	-1064	1458	-913	51	-26	0	393	160	233	-276
	53	2019-01-17 08:54:49.75	-1055	1496	-887	33	-26	49	280	71	209	-175
	54	2019-01-17 08:54:49.76	-1058	1559	-896	1	-15	53	363	166	197	-264
	55	2019-01-17 08:54:49.77	-1067	1581	-910	-28	-10	46	304	121	183	-212
	56	2019-01-17 08:54:49.78	-1054	1620	-936	-45	-11	28	403	224	179	-313
	57	2019-01-17 08:54:49.79	-1053	1644	-930	-49	-15	-5	300	153	147	-226
	58	2019-01-17 08:54:49.80	-1065	1615	-957	-46	-21	-42	366	203	163	-284
	59	2019-01-17 08:54:49.81	-1063	1570	-971	-38	-28	-71	268	55	213	-161
	60	2019-01-17 08:54:49.82	-1066	1531	-948	-21	-40	-85	340	37	303	-188
	61	2019-01-17 08:54:49.83	-1068	1479	-940	-2	-48	-86	240	-93	333	-73
	62	2019-01-17 08:54:49.84	-1046	1458	-909	17	-62	-70	329	-16	345	-156
	63	2019-01-17 08:54:49.85	-1047	1458	-881	38	-69	-50	244	-48	292	-98
	64	2019-01-17 08:54:49.86	-1062	1458	-902	45	-77	-35	373	175	198	-274
	65	2019-01-17 08:54:49.87	-1064	1461	-888	42	-85	-19	331	288	43	-309
	66	2019-01-17 08:54:49.88	-1065	1476	-879	32	-87	-16	462	637	-175	-549
	67	2019-01-17 08:54:49.89	-1074	1469	-878	24	-94	-21	372	775	-403	-573
	68	2019-01-17 08:54:49.90	-1069	1464	-854	26	-94	-23	453	952	-499	-702
	69	2019-01-17 08:54:49.91	-1093	1441	-844	37	-99	-22	318	790	-472	-554
	70	2019-01-17 08:54:49.92	-1095	1432	-832	46	-101	-11	398	842	-444	-620
	71	2019-01-17 08:54:49.93	-1111	1441	-853	55	-106	1	296	716	-420	-506
	72	2019-01-17 08:54:49.94	-1128	1456	-855	47	-110	11	386	845	-459	-615
	73	2019-01-17 08:54:49.95	-1135	1474	-858	32	-109	23	287	745	-458	-516
	74	2019-01-17 08:54:49.96	-1149	1466	-844	29	-108	31	423	815	-392	-619
	75	2019-01-17 08:54:49.97	-1148	1467	-813	38	-103	39	311	602	-291	-456
	76	2019-01-17 08:54:49.98	-1150	1477	-815	47	-92	52	380	631	-251	-505
	77	2019-01-17 08:54:49.99	-1131	1496	-810	36	-74	66	257	512	-255	-384
	78	2019-01-17 08:54:50.00	-1107	1530	-799	10	-40	74	385	643	-258	-514
	79	2019-01-17 08:54:50.01	-1091	1552	-827	-19	1	66	300	499	-199	-399
	80	2019-01-17 08:54:50.02	-1088	1550	-872	-38	26	55	464	521	-57	-492
	81	2019-01-17 08:54:50.03	-1090	1568	-897	-51	33	43	394	317	77	-355
	82	2019-01-17 08:54:50.04	-1071	1565	-895	-63	29	32	549	360	189	-454
	83	2019-01-17 08:54:50.05	-1064	1577	-889	-60	27	16	469	13	456	-241
	84	2019-01-17 08:54:50.06	-1042	1581	-883	-51	32	-3	646	-284	930	-181
	85	2019-01-17 08:54:50.07	-1068	1564	-904	-36	38	-21	571	-562	1133	-4
	86	2019-01-17 08:54:50.08	-1077	1529	-925	-11	16	-26	700	-477	1177	-111
	87	2019-01-17 08:54:50.09	-1082	1540	-895	8	-8	-19	580	-461	1041	-59
	88	2019-01-17 08:54:50.10	-1101	1537	-898	10	-25	-12	733	-247	980	-243
	89	2019-01-17 08:54:50.11	-1096	1535	-904	-4	-36	-1	649	-211	860	-219
	90	2019-01-17 08:54:50.12	-1101	1529	-897	-14	-45	18	719	-41	760	-339
	91	2019-01-17 08:54:50.13	-1082	1530	-879	-27	-43	37	474	-75	549	-199
	92	2019-01-17 08:54:50.14	-1068	1542	-850	-40	-30	53	518	100	418	-309
	93	2019-01-17 08:54:50.15	-1052	1553	-834	-43	-9	60	358	56	302	-207
	94	2019-01-17 08:54:50.16	-1050	1546	-844	-38	11	66	493	163	330	-328
	95	2019-01-17 08:54:50.17	-1057	1559	-855	-24	28	64	449	56	393	-252
	96	2019-01-17 08:54:50.18	-1051	1567	-865	-3	25	64	619	190	429	-404
	97	2019-01-17 08:54:50.19	-1058	1572	-898	11	8	60	509	140	369	-324
	98	2019-01-17 08:54:50.20	-1057	1604	-908	4	-8	58	684	308	376	-496
	99	2019-01-17 08:54:50.21	-1054	1620	-884	-10	-14	44	828	234	594	-531
	100	2019-01-17 08:54:50.22	-1054	1601	-888	-19	-19	28	1130	319	811	-724
	101	2019-01-17 08:54:50.23	-1049	1586	-881	-17	-26	21	969	199	770	-584
	102	2019-01-17 08:54:50.24	-1050	1558	-885	-9	-28	16	920	301	619	-610
	103	2019-01-17 08:54:50.25	-1056	1533	-898	0	-31	17	643	205	438	-424
	104	2019-01-17 08:54:50.26	-1036	1518	-889	1	-31	28	658	331	327	-494
	105	2019-01-17 08:54:50.27	-1038	1519	-876	-6	-25	44	492	259	233	-375
	106	2019-01-17 08:54:50.28	-1030	1525	-885	-12	-25	57	536	390	146	-463
	107	2019-01-17 08:54:50.29	-1047	1540	-915	-20	-35	75	407	340	67	-373
	108	2019-01-17 08:54:50.30	-1041	1557	-949	-44	-57	92	438	515	-77	-476
	109	2019-01-17 08:54:50.31	-1035	1581	-899	-75	-75	97	239	508	-269	-373
	110	2019-01-17 08:54:50.32	-1031	1589	-850	-84	-77	82	333	614	-281	-473
	111	2019-01-17 08:54:50.33	-1016	1565	-799	-60	-60	53	290	436	-146	-363
	112	2019-01-17 08:54:50.34	-1023	1540	-781	-2	-26	16	397	434	-37	-415
	113	2019-01-17 08:54:50.35	-1030	1531	-804	67	1	-13	295	344	-49	-319
	114	2019-01-17 08:54:50.36	-1039	1509	-846	107	19	-22	358	439	-81	-398
	115	2019-01-17 08:54:50.37	-1048	1490	-867	105	17	-15	267	349	-82	-308
	116	2019-01-17 08:54:50.38	-1040	1488	-876	66	-3	9	434	520	-86	-477
	117	2019-01-17 08:54:50.39	-1034	1507	-873	17	-28	34	464	568	-104	-516
	118	2019-01-17 08:54:50.40	-1016	1527	-854	-21	-46	34	601	749	-148	-675
	119	2019-01-17 08:54:50.41	-1040	1540	-848	-31	-48	18	468	658	-190	-563
	120	2019-01-17 08:54:50.42	-1039	1538	-868	-22	-53	3	495	686	-191	-590
	121	2019-01-17 08:54:50.43	-1047	1527	-865	2	-66	-3	404	558	-154	-481
	122	2019-01-17 08:54:50.44	-1036	1556	-851	25	-71	-7	478	612	-134	-545
	123	2019-01-17 08:54:50.45	-1023	1562	-852	27	-60	-15	378	493	-115	-435
	124	2019-01-17 08:54:50.46	-1027	1534	-866	13	-46	-26	414	551	-137	-482
	125	2019-01-17 08:54:50.47	-1041	1509	-865	5	-52	-32	136	482	-346	-309
	126	2019-01-17 08:54:50.48	-1053	1489	-886	17	-75	-34	-106	604	-710	-249
	127	2019-01-17 08:54:50.49	-1075	1475	-883	31	-110	-24	-324	602	-926	-139
	128	2019-01-17 08:54:50.50	-1091	1463	-888	36	-137	1	-256	731	-987	-237
	129	2019-01-17 08:54:50.51	-1089	1513	-851	30	-149	29	-237	667	-904	-215
	130	2019-01-17 08:54:50.52	-1089	1531	-844	20	-135	49	-139	681	-820	-271
	131	2019-01-17 08:54:50.53	-1074	1519	-815	1	-110	61	-190	537	-727	-173
	132	2019-01-17 08:54:50.54	-1070	1517	-828	6	-94	64	-137	539	-676	-201
	133	2019-01-17 08:54:50.55	-1077	1545	-837	16	-85	56	-188	438	-626	-125
	134	2019-01-17 08:54:50.56	-1088	1586	-869	4	-86	47	-116	473	-589	-178
	135	2019-01-17 08:54:50.57	-1088	1604	-908	0	-98	33	-132	418	-550	-143
	136	2019-01-17 08:54:50.58	-1090	1646	-921	7	-103	8	-84	426	-510	-171
	137	2019-01-17 08:54:50.59	-1085	1663	-894	3	-103	-15	-150	318	-468	-84
	138	2019-01-17 08:54:50.60	-1068	1640	-880	-14	-97	-31	-95	336	-431	-120
	139	2019-01-17 08:54:50.61	-1060	1608	-861	-16	-98	-42	-113	266	-379	-76
	140	2019-01-17 08:54:50.62	-1051	1593	-854	2	-92	-53	-66	250	-316	-92
	141	2019-01-17 08:54:50.63	-1048	1592	-849	27	-83	-60	-99	162	-261	-31
	142	2019-01-17 08:54:50.64	-1052	1576	-855	33	-88	-61	-29	189	-218	-80
	143	2019-01-17 08:54:50.65	-1070	1569	-859	37	-94	-51	2	213	-211	-107
	144	2019-01-17 08:54:50.66	-1072	1561	-847	39	-98	-38	-8	319	-327	-155
	145	2019-01-17 08:54:50.67	-1074	1561	-837	40	-96	-29	-79	312	-391	-116
	146	2019-01-17 08:54:50.68	-1077	1575	-842	40	-100	-27	32	315	-283	-173
	147	2019-01-17 08:54:50.69	-1076	1575	-817	30	-99	-44	82	247	-165	-164
	148	2019-01-17 08:54:50.70	-1102	1589	-807	30	-93	-59	106	221	-115	-163
	149	2019-01-17 08:54:50.71	-1111	1588	-838	43	-93	-88	76	153	-77	-114
	150	2019-01-17 08:54:50.72	-1120	1554	-840	44	-98	-105	130	137	-7	-133
	151	2019-01-17 08:54:50.73	-1121	1511	-809	28	-105	-103	172	131	41	-151
	152	2019-01-17 08:54:50.74	-1121	1478	-813	17	-110	-84	209	107	102	-158
	153	2019-01-17 08:54:50.75	-1124	1469	-796	17	-112	-53	254	92	162	-173
	154	2019-01-17 08:54:50.76	-1125	1493	-815	27	-116	-23	553	374	179	-463
	155	2019-01-17 08:54:50.77	-1130	1520	-816	48	-118	-14	553	384	169	-468
	156	2019-01-17 08:54:50.78	-1130	1534	-822	58	-113	-12	290	146	144	-218
	157	2019-01-17 08:54:50.79	-1108	1524	-796	50	-104	-13	227	104	123	-165
	158	2019-01-17 08:54:50.80	-1107	1517	-804	31	-89	-19	526	429	97	-477
	159	2019-01-17 08:54:50.81	-1113	1535	-816	9	-85	-18	706	663	43	-684
	160	2019-01-17 08:54:50.82	-1120	1523	-835	0	-85	-11	623	624	-1	-623
	161	2019-01-17 08:54:50.83	-1104	1561	-853	2	-86	-11	462	373	89	-417
	162	2019-01-17 08:54:50.84	-1116	1583	-863	16	-88	-13	359	32	327	-195
	163	2019-01-17 08:54:50.85	-1122	1593	-885	27	-94	-24	242	-336	578	47
	164	2019-01-17 08:54:50.86	-1122	1566	-867	23	-106	-31	-165	-609	444	387
	165	2019-01-17 08:54:50.87	-1120	1531	-837	20	-120	-24	-719	-607	-112	663
	166	2019-01-17 08:54:50.88	-1119	1530	-786	34	-121	-17	-989	-480	-509	734
	167	2019-01-17 08:54:50.89	-1122	1570	-806	65	-97	-28	-905	-281	-624	593
	168	2019-01-17 08:54:50.90	-1133	1591	-831	88	-70	-51	-584	-33	-551	308
	169	2019-01-17 08:54:50.91	-1139	1587	-884	93	-55	-69	-225	196	-421	14
	170	2019-01-17 08:54:50.92	-1145	1550	-920	75	-69	-73	-112	169	-281	-28
	171	2019-01-17 08:54:50.93	-1139	1539	-875	47	-95	-54	-218	54	-272	82
	172	2019-01-17 08:54:50.94	-1124	1531	-863	29	-114	-41	-488	-51	-437	269
	173	2019-01-17 08:54:50.95	-1120	1535	-844	11	-126	-42	-652	61	-713	295
	174	2019-01-17 08:54:50.96	-1111	1502	-806	-4	-128	-39	-698	250	-948	224
	175	2019-01-17 08:54:50.97	-1123	1508	-801	-9	-126	-31	-646	409	-1055	118
	176	2019-01-17 08:54:50.98	-1132	1513	-776	-6	-104	-18	-739	321	-1060	209
	177	2019-01-17 08:54:50.99	-1140	1523	-792	13	-79	-10	-1055	263	-1318	396
	178	2019-01-17 08:54:51.00	-1167	1516	-819	35	-65	4	-1338	202	-1540	568
	179	2019-01-17 08:54:51.01	-1160	1503	-854	41	-63	22	-1353	312	-1665	520
	180	2019-01-17 08:54:51.02	-1158	1527	-844	32	-73	45	-1240	321	-1561	459
	181	2019-01-17 08:54:51.03	-1159	1556	-868	12	-80	51	-1007	391	-1398	308
	182	2019-01-17 08:54:51.04	-1151	1566	-850	-7	-88	44	-789	403	-1192	193
	183	2019-01-17 08:54:51.05	-1146	1575	-841	-16	-81	29	-568	483	-1051	42
	184	2019-01-17 08:54:51.06	-1149	1558	-822	-15	-67	12	-490	401	-891	44
	185	2019-01-17 08:54:51.07	-1162	1548	-821	-5	-22	-4	-400	402	-802	-1
	186	2019-01-17 08:54:51.08	-1155	1525	-826	-11	-13	-4	-408	308	-716	50
	187	2019-01-17 08:54:51.09	-1166	1486	-864	-29	-24	15	-318	366	-684	-24
	188	2019-01-17 08:54:51.10	-1136	1502	-821	-55	-47	49	-283	319	-602	-18
	189	2019-01-17 08:54:51.11	-1120	1556	-789	-65	-45	68	-154	365	-519	-105
	190	2019-01-17 08:54:51.12	-1108	1593	-793	-40	-29	51	-191	243	-434	-26
	191	2019-01-17 08:54:51.13	-1097	1621	-827	-11	-14	16	-151	230	-381	-39
	192	2019-01-17 08:54:51.14	-1109	1612	-877	-13	-19	-20	-114	218	-332	-52
	193	2019-01-17 08:54:51.15	-1126	1570	-898	-37	-42	-41	233	633	-400	-433
	194	2019-01-17 08:54:51.16	-1139	1527	-894	-53	-72	-35	473	879	-406	-676
	195	2019-01-17 08:54:51.17	-1135	1510	-842	-63	-93	-5	661	1060	-399	-860
	196	2019-01-17 08:54:51.18	-1120	1520	-763	-66	-88	25	494	921	-427	-707
	197	2019-01-17 08:54:51.19	-1117	1534	-744	-36	-62	35	406	919	-513	-662
	198	2019-01-17 08:54:51.20	-1116	1563	-756	5	-35	29	214	738	-524	-476
	199	2019-01-17 08:54:51.21	-1136	1572	-817	22	-15	19	252	733	-481	-492
	200	2019-01-17 08:54:51.22	-1163	1572	-876	16	-15	15	192	564	-372	-378
	201	2019-01-17 08:54:51.23	-1161	1567	-859	-7	-34	20	260	625	-365	-442
	202	2019-01-17 08:54:51.24	-1164	1570	-842	-19	-43	26	171	504	-333	-337
	203	2019-01-17 08:54:51.25	-1141	1572	-804	-14	-42	22	267	512	-245	-389
	204	2019-01-17 08:54:51.26	-1140	1568	-797	-1	-33	12	180	340	-160	-260
	205	2019-01-17 08:54:51.27	-1134	1560	-813	6	-25	3	313	429	-116	-371
	206	2019-01-17 08:54:51.28	-1125	1553	-801	3	-26	-6	308	385	-77	-346
	207	2019-01-17 08:54:51.29	-1134	1549	-783	-3	-24	-9	476	459	17	-467
	208	2019-01-17 08:54:51.30	-1137	1549	-781	-1	-11	-20	365	247	118	-306
	209	2019-01-17 08:54:51.31	-1157	1543	-813	12	0	-23	232	155	77	-193
	210	2019-01-17 08:54:51.32	-1160	1515	-841	19	-9	-17	-19	-67	48	43
	211	2019-01-17 08:54:51.33	-1152	1519	-824	12	-19	0	62	-76	138	7
	212	2019-01-17 08:54:51.34	-1150	1544	-811	3	-15	13	28	-203	231	87
	213	2019-01-17 08:54:51.35	-1134	1536	-798	-12	-5	14	147	-135	282	-6
	214	2019-01-17 08:54:51.36	-1124	1541	-810	-13	-1	14	46	-205	251	79
	215	2019-01-17 08:54:51.37	-1117	1538	-814	-12	-5	14	108	-83	191	-12
	216	2019-01-17 08:54:51.38	-1110	1558	-803	-3	-4	9	-4	-142	138	73
	217	2019-01-17 08:54:51.39	-1123	1570	-822	0	-5	0	57	-54	111	-1
	218	2019-01-17 08:54:51.40	-1127	1571	-836	-1	-10	-12	-126	-120	-6	123
	219	2019-01-17 08:54:51.41	-1135	1560	-846	-7	-28	-21	-93	42	-135	25
	220	2019-01-17 08:54:51.42	-1145	1549	-789	-3	-40	-24	-106	-18	-88	62
	221	2019-01-17 08:54:51.43	-1147	1548	-785	20	-29	-29	74	43	31	-58
	222	2019-01-17 08:54:51.44	-1151	1538	-792	43	-13	-29	25	-79	104	27
	223	2019-01-17 08:54:51.45	-1150	1548	-809	51	1	-25	128	7	121	-67
	224	2019-01-17 08:54:51.46	-1136	1552	-801	42	17	-24	50	-73	123	11
	225	2019-01-17 08:54:51.47	-1139	1539	-831	22	24	-26	181	-74	255	-53
	226	2019-01-17 08:54:51.48	-1140	1505	-832	4	16	-28	144	-264	408	60
	227	2019-01-17 08:54:51.49	-1131	1493	-816	12	-2	-21	292	-263	555	-14
	228	2019-01-17 08:54:51.50	-1124	1528	-779	29	-13	-17	223	-376	599	76
	229	2019-01-17 08:54:51.51	-1135	1542	-787	50	-1	-24	283	-297	580	7
	230	2019-01-17 08:54:51.52	-1133	1545	-802	55	15	-38	138	-349	487	105
	231	2019-01-17 08:54:51.53	-1137	1534	-820	42	23	-47	231	-220	451	-5
	232	2019-01-17 08:54:51.54	-1149	1523	-844	18	14	-51	142	-254	396	56
	233	2019-01-17 08:54:51.55	-1140	1506	-848	-13	-5	-46	240	-112	352	-64
	234	2019-01-17 08:54:51.56	-1131	1514	-860	-34	-32	-32	135	-136	271	0
	235	2019-01-17 08:54:51.57	-1120	1532	-819	-46	-44	-21	215	-9	224	-103
	236	2019-01-17 08:54:51.58	-1114	1564	-821	-39	-45	-26	72	-103	175	15
	237	2019-01-17 08:54:51.59	-1125	1570	-821	-20	-41	-45	112	-37	149	-37
	238	2019-01-17 08:54:51.60	-1132	1554	-811	-3	-36	-61	-3	-122	119	62
	239	2019-01-17 08:54:51.61	-1142	1538	-810	8	-30	-71	87	-12	99	-37
	240	2019-01-17 08:54:51.62	-1139	1514	-809	9	-30	-67	8	-76	84	34
	241	2019-01-17 08:54:51.63	-1159	1491	-802	2	-29	-50	108	36	72	-72
	242	2019-01-17 08:54:51.64	-1144	1484	-806	-11	-21	-27	21	-27	48	3
	243	2019-01-17 08:54:51.65	-1140	1490	-785	-30	-16	-5	111	87	24	-99
	244	2019-01-17 08:54:51.66	-1131	1514	-783	-38	-9	7	9	11	-2	-10
	245	2019-01-17 08:54:51.67	-1131	1537	-780	-28	-5	-2	89	95	-6	-92
	246	2019-01-17 08:54:51.68	-1133	1544	-796	-2	3	-17	-12	-10	-2	11
	247	2019-01-17 08:54:51.69	-1151	1524	-812	17	-4	-27	82	77	5	-79
	248	2019-01-17 08:54:51.70	-1148	1521	-831	21	-4	-26	10	0	10	-5
	249	2019-01-17 08:54:51.71	-1150	1504	-805	7	-9	-14	101	108	-7	-104
	250	2019-01-17 08:54:51.72	-1147	1496	-809	-13	-6	2	10	28	-18	-19
	251	2019-01-17 08:54:51.73	-1150	1498	-799	-30	-6	16	94	118	-24	-106
	252	2019-01-17 08:54:51.74	-1133	1524	-780	-40	1	21	12	53	-41	-32
	253	2019-01-17 08:54:51.75	-1138	1562	-787	-32	12	9	88	144	-56	-116
	254	2019-01-17 08:54:51.76	-1132	1577	-808	-19	13	-14	-18	49	-67	-15
	255	2019-01-17 08:54:51.77	-1138	1593	-841	-12	6	-39	69	121	-52	-95
	256	2019-01-17 08:54:51.78	-1146	1585	-848	-9	-14	-61	13	40	-27	-26
	257	2019-01-17 08:54:51.79	-1141	1560	-835	-14	-28	-73	142	141	1	-141
	258	2019-01-17 08:54:51.80	-1151	1519	-836	-23	-34	-71	86	64	22	-75
	259	2019-01-17 08:54:51.81	-1152	1477	-832	-34	-44	-52	175	140	35	-157
	260	2019-01-17 08:54:51.82	-1134	1468	-798	-42	-60	-16	71	45	26	-58
	261	2019-01-17 08:54:51.83	-1127	1514	-789	-39	-56	17	107	104	3	-105
	262	2019-01-17 08:54:51.84	-1131	1536	-778	-17	-45	23	-35	-14	-21	24
	263	2019-01-17 08:54:51.85	-1142	1553	-795	12	-28	21	1	32	-31	-16
	264	2019-01-17 08:54:51.86	-1152	1533	-806	27	-20	15	-104	-74	-30	89
	265	2019-01-17 08:54:51.87	-1154	1532	-806	30	-20	17	-39	0	-39	19
	266	2019-01-17 08:54:51.88	-1169	1527	-804	28	-28	22	-104	-102	-2	103
	267	2019-01-17 08:54:51.89	-1171	1528	-795	26	-31	25	-11	-134	123	72
	268	2019-01-17 08:54:51.90	-1151	1564	-792	21	-33	21	-54	-294	240	174
	269	2019-01-17 08:54:51.91	-1152	1579	-797	15	-29	2	18	-296	314	139
	270	2019-01-17 08:54:51.92	-1158	1567	-803	17	-23	-23	-71	-373	302	222
	271	2019-01-17 08:54:51.93	-1175	1558	-815	25	-18	-38	-47	-322	275	184
	272	2019-01-17 08:54:51.94	-1180	1552	-801	35	-17	-49	-157	-372	215	264
	273	2019-01-17 08:54:51.95	-1165	1543	-798	36	-9	-53	-119	-286	167	202
	274	2019-01-17 08:54:51.96	-1162	1513	-814	26	-6	-50	-199	-316	117	257
	275	2019-01-17 08:54:51.97	-1152	1513	-811	14	-8	-43	-155	-229	74	192
	276	2019-01-17 08:54:51.98	-1152	1514	-783	1	-2	-36	-232	-262	30	247
	277	2019-01-17 08:54:51.99	-1149	1498	-807	-9	2	-26	-194	-193	-1	193
	278	2019-01-17 08:54:52.00	-1169	1481	-813	-2	-4	-7	-258	-263	5	260
	279	2019-01-17 08:54:52.01	-1169	1511	-807	16	-14	14	-212	-223	11	217
	280	2019-01-17 08:54:52.02	-1159	1534	-793	18	-15	22	-290	-278	-12	284
	281	2019-01-17 08:54:52.03	-1159	1549	-799	22	-2	12	-259	-199	-60	229
	282	2019-01-17 08:54:52.04	-1158	1545	-800	17	-1	-7	-310	-228	-82	269
	283	2019-01-17 08:54:52.05	-1157	1516	-804	13	1	-21	-248	-145	-103	196
	284	2019-01-17 08:54:52.06	-1160	1511	-801	11	1	-23	-289	-168	-121	228
	285	2019-01-17 08:54:52.07	-1161	1513	-798	15	3	-23	-225	-96	-129	160
	286	2019-01-17 08:54:52.08	-1152	1530	-802	18	8	-17	-251	-105	-146	178
	287	2019-01-17 08:54:52.09	-1161	1531	-823	18	7	-8	-183	-17	-166	100
	288	2019-01-17 08:54:52.10	-1141	1556	-829	10	1	-2	-201	-22	-179	111
	289	2019-01-17 08:54:52.11	-1142	1563	-834	-4	-6	-5	-147	24	-171	61
	290	2019-01-17 08:54:52.12	-1139	1563	-831	-14	-8	-14	-199	-43	-156	121
	291	2019-01-17 08:54:52.13	-1130	1545	-816	-19	-16	-23	-150	-24	-126	87
	292	2019-01-17 08:54:52.14	-1137	1528	-783	-19	-22	-29	-178	-54	-124	116
	293	2019-01-17 08:54:52.15	-1135	1524	-781	2	-21	-35	-129	20	-149	54
	294	2019-01-17 08:54:52.16	-1143	1505	-772	26	-18	-43	-162	27	-189	67
	295	2019-01-17 08:54:52.17	-1169	1479	-806	51	-18	-36	-128	89	-217	19
	296	2019-01-17 08:54:52.18	-1161	1493	-797	55	-25	-14	-162	67	-229	47
	297	2019-01-17 08:54:52.19	-1152	1501	-806	42	-17	7	-148	93	-241	27
	298	2019-01-17 08:54:52.20	-1150	1499	-819	28	-11	22	-168	83	-251	42
	299	2019-01-17 08:54:52.21	-1151	1499	-818	16	-10	39	-109	138	-247	-14
	300	2019-01-17 08:54:52.22	-1150	1507	-793	4	-16	50	-95	114	-209	-9
	301	2019-01-17 08:54:52.23	-1166	1505	-781	11	-21	54	-76	82	-158	-3
	302	2019-01-17 08:54:52.24	-1168	1526	-779	28	-14	56	-118	1	-119	58
	303	2019-01-17 08:54:52.25	-1162	1544	-798	50	-8	51	-117	-26	-91	71
	304	2019-01-17 08:54:52.26	-1161	1562	-816	65	-1	36	-131	-58	-73	94
	305	2019-01-17 08:54:52.27	-1156	1574	-841	61	-2	14	-97	-38	-59	67
	306	2019-01-17 08:54:52.28	-1145	1559	-841	37	-3	-7	-88	-40	-48	64
	307	2019-01-17 08:54:52.29	-1139	1535	-847	6	-11	-23	-56	3	-59	26
	308	2019-01-17 08:54:52.30	-1148	1515	-838	-7	-25	-28	-60	99	-159	-19
	309	2019-01-17 08:54:52.31	-1146	1508	-814	-15	-37	-22	-75	195	-270	-60
	310	2019-01-17 08:54:52.32	-1152	1514	-787	-2	-35	-16	-129	210	-339	-40
	311	2019-01-17 08:54:52.33	-1153	1520	-811	17	-28	-17	-169	209	-378	-20
	312	2019-01-17 08:54:52.34	-1156	1529	-824	26	-26	-18	-186	227	-413	-20
	313	2019-01-17 08:54:52.35	-1164	1517	-814	22	-32	-17	-174	240	-414	-33
	314	2019-01-17 08:54:52.36	-1164	1501	-802	12	-32	-18	-142	268	-410	-63
	315	2019-01-17 08:54:52.37	-1154	1480	-797	4	-29	-9	-105	289	-394	-92
	316	2019-01-17 08:54:52.38	-1154	1523	-786	6	-6	18	-62	308	-370	-123
	317	2019-01-17 08:54:52.39	-1158	1537	-804	3	12	18	-60	268	-328	-104
	318	2019-01-17 08:54:52.40	-1155	1551	-823	4	17	10	-49	248	-297	-99
	319	2019-01-17 08:54:52.41	-1162	1552	-829	4	13	-4	-55	221	-276	-83
	320	2019-01-17 08:54:52.42	-1158	1542	-842	7	2	-13	-17	253	-270	-118
	321	2019-01-17 08:54:52.43	-1156	1537	-829	16	-9	-15	-8	248	-256	-120
	322	2019-01-17 08:54:52.44	-1163	1543	-813	26	-14	-14	35	271	-236	-153
	323	2019-01-17 08:54:52.45	-1156	1543	-811	31	-8	-13	31	234	-203	-132
	324	2019-01-17 08:54:52.46	-1156	1540	-813	32	4	-18	98	292	-194	-195
	325	2019-01-17 08:54:52.47	-1145	1524	-814	25	9	-18	111	297	-186	-204
	326	2019-01-17 08:54:52.48	-1145	1511	-819	12	11	-17	149	345	-196	-247
	327	2019-01-17 08:54:52.49	-1138	1501	-814	7	-1	-10	121	320	-199	-220
	328	2019-01-17 08:54:52.50	-1138	1519	-791	2	-7	-3	159	357	-198	-258
	329	2019-01-17 08:54:52.51	-1153	1511	-805	4	-6	-3	117	319	-202	-218
	330	2019-01-17 08:54:52.52	-1140	1506	-795	26	-2	-8	112	327	-215	-219
	331	2019-01-17 08:54:52.53	-1156	1518	-813	43	-4	-13	-34	247	-281	-106
	332	2019-01-17 08:54:52.54	-1176	1510	-827	28	-8	-12	-183	318	-501	-67
	333	2019-01-17 08:54:52.55	-1157	1510	-837	7	-14	-6	-305	350	-655	-22
	334	2019-01-17 08:54:52.56	-1146	1516	-828	-4	-11	-6	-252	443	-695	-95
	335	2019-01-17 08:54:52.57	-1152	1515	-835	-15	-10	-6	-243	385	-628	-71
	336	2019-01-17 08:54:52.58	-1139	1526	-830	-18	-16	-5	-182	396	-578	-107
	337	2019-01-17 08:54:52.59	-1138	1524	-826	-17	-19	-7	-210	322	-532	-56
	338	2019-01-17 08:54:52.60	-1142	1529	-818	-10	-21	-13	-154	353	-507	-99
	339	2019-01-17 08:54:52.61	-1156	1523	-824	-5	-25	-18	-170	286	-456	-58
	340	2019-01-17 08:54:52.62	-1164	1502	-827	-7	-31	-13	-96	330	-426	-117
	341	2019-01-17 08:54:52.63	-1157	1508	-795	-17	-36	-4	-124	279	-403	-77
	342	2019-01-17 08:54:52.64	-1158	1526	-777	-18	-30	5	-63	295	-358	-116
	343	2019-01-17 08:54:52.65	-1173	1525	-784	-10	-13	1	-106	28	-134	39
	344	2019-01-17 08:54:52.66	-1172	1520	-802	3	-4	-2	-9	-121	112	65
	345	2019-01-17 08:54:52.67	-1179	1532	-809	8	-1	2	-24	-245	221	134
	346	2019-01-17 08:54:52.68	-1171	1551	-814	2	2	1	69	-232	301	81
	347	2019-01-17 08:54:52.69	-1176	1550	-834	-3	7	-6	69	-524	593	227
	348	2019-01-17 08:54:52.70	-1171	1542	-832	-15	2	-11	242	-793	1035	275
	349	2019-01-17 08:54:52.71	-1155	1520	-818	-23	-2	-11	286	-962	1248	338
	350	2019-01-17 08:54:52.72	-1151	1509	-798	-22	-4	-10	400	-888	1288	244
	351	2019-01-17 08:54:52.73	-1124	1508	-787	-7	-1	-4	356	-824	1180	234
	352	2019-01-17 08:54:52.74	-1125	1516	-817	15	0	-1	422	-688	1110	133
	353	2019-01-17 08:54:52.75	-1131	1523	-823	24	0	3	308	-673	981	182
	354	2019-01-17 08:54:52.76	-1147	1523	-844	24	-1	4	351	-565	916	107
	355	2019-01-17 08:54:52.77	-1138	1515	-834	11	-9	6	259	-562	821	151
	356	2019-01-17 08:54:52.78	-1144	1526	-821	6	-15	1	314	-467	781	76
	357	2019-01-17 08:54:52.79	-1140	1512	-806	7	-19	-8	182	-494	676	156
	358	2019-01-17 08:54:52.80	-1151	1508	-810	16	-20	-17	218	-390	608	86
	359	2019-01-17 08:54:52.81	-1149	1505	-806	21	-14	-16	113	-398	511	142
	360	2019-01-17 08:54:52.82	-1146	1502	-808	15	-4	-13	178	-287	465	54
	361	2019-01-17 08:54:52.83	-1146	1510	-806	3	-4	-5	81	-308	389	113
	362	2019-01-17 08:54:52.84	-1147	1505	-807	-4	-5	1	158	-199	357	20
	363	2019-01-17 08:54:52.85	-1145	1504	-810	-5	-9	4	111	-217	328	53
	364	2019-01-17 08:54:52.86	-1156	1504	-810	8	-15	8	216	-118	334	-49
	365	2019-01-17 08:54:52.87	-1164	1524	-809	25	-16	9	131	-171	302	20
	366	2019-01-17 08:54:52.88	-1169	1540	-812	35	-12	7	204	-83	287	-60
	367	2019-01-17 08:54:52.89	-1170	1546	-823	31	-7	2	105	-133	238	14
	368	2019-01-17 08:54:52.90	-1172	1550	-828	17	-3	-3	200	-7	207	-96
	369	2019-01-17 08:54:52.91	-1169	1549	-835	-2	-3	-13	124	-24	148	-50
	370	2019-01-17 08:54:52.92	-1167	1537	-835	-21	-7	-21	272	158	114	-215
	371	2019-01-17 08:54:52.93	-1154	1525	-821	-27	-17	-26	254	165	89	-209
	372	2019-01-17 08:54:52.94	-1152	1527	-795	-12	-24	-29	356	280	76	-318
	373	2019-01-17 08:54:52.95	-1155	1537	-790	9	-20	-33	224	172	52	-198
	374	2019-01-17 08:54:52.96	-1167	1534	-811	19	-15	-42	230	216	14	-223
	375	2019-01-17 08:54:52.97	-1176	1527	-820	14	-13	-44	44	80	-36	-62
	376	2019-01-17 08:54:52.98	-1172	1533	-804	2	-10	-45	85	151	-66	-118
	377	2019-01-17 08:54:52.99	-1167	1510	-832	-6	-9	-46	-20	54	-74	-17
	378	2019-01-17 08:54:53.00	-1168	1497	-826	-10	-13	-34	63	131	-68	-97
	379	2019-01-17 08:54:53.01	-1159	1509	-806	-15	-17	-16	-50	20	-70	15
	380	2019-01-17 08:54:53.02	-1165	1521	-789	-9	-19	-8	34	112	-78	-73
	381	2019-01-17 08:54:53.03	-1172	1519	-796	8	-14	-11	-56	18	-74	19
	382	2019-01-17 08:54:53.04	-1168	1523	-812	23	-12	-14	40	98	-58	-69
	383	2019-01-17 08:54:53.05	-1173	1524	-798	20	-18	-12	-37	10	-47	13
	384	2019-01-17 08:54:53.06	-1165	1512	-808	12	-19	-10	87	131	-44	-109
	385	2019-01-17 08:54:53.07	-1169	1482	-803	4	-20	6	31	56	-25	-43
	386	2019-01-17 08:54:53.08	-1160	1486	-781	16	-16	20	152	125	27	-138
	387	2019-01-17 08:54:53.09	-1164	1518	-781	26	-5	22	68	0	68	-34
	388	2019-01-17 08:54:53.10	-1171	1535	-790	35	6	8	157	79	78	-118
	389	2019-01-17 08:54:53.11	-1161	1524	-810	40	12	-5	40	-13	53	-13
	390	2019-01-17 08:54:53.12	-1175	1513	-838	30	12	-12	96	73	23	-84
	391	2019-01-17 08:54:53.13	-1174	1507	-833	13	9	-11	-40	-71	31	55
	392	2019-01-17 08:54:53.14	-1170	1505	-841	-5	5	-8	48	-26	74	-11
	393	2019-01-17 08:54:53.15	-1156	1511	-821	-18	-1	0	2	-103	105	50
	394	2019-01-17 08:54:53.16	-1159	1529	-820	-17	-5	-1	143	35	108	-89
	395	2019-01-17 08:54:53.17	-1157	1532	-791	-5	0	-9	49	-38	87	-5
	396	2019-01-17 08:54:53.18	-1159	1532	-794	19	5	-18	96	18	78	-57
	397	2019-01-17 08:54:53.19	-1167	1521	-806	40	15	-26	-57	-109	52	83
	398	2019-01-17 08:54:53.20	-1169	1520	-806	45	19	-23	16	-28	44	6
	399	2019-01-17 08:54:53.21	-1170	1507	-828	41	19	-18	-58	-101	43	79
	400	2019-01-17 08:54:53.22	-1173	1496	-827	28	14	-4	67	31	36	-49
	401	2019-01-17 08:54:53.23	-1174	1504	-832	14	7	12	7	-17	24	5
	402	2019-01-17 08:54:53.24	-1168	1508	-814	1	3	22	106	93	13	-99
	403	2019-01-17 08:54:53.25	-1158	1515	-796	-1	6	23	-11	-12	1	11
	404	2019-01-17 08:54:53.26	-1167	1517	-809	8	7	15	71	78	-7	-74
	405	2019-01-17 08:54:53.27	-1158	1525	-816	19	11	4	-30	-17	-13	23
	406	2019-01-17 08:54:53.28	-1152	1523	-824	22	13	-12	54	57	-3	-55
	407	2019-01-17 08:54:53.29	-1153	1516	-845	12	10	-17	-49	-60	11	54
	408	2019-01-17 08:54:53.30	-1153	1515	-850	-2	-1	-18	44	29	15	-36
	409	2019-01-17 08:54:53.31	-1141	1516	-817	-16	-6	-14	-22	-35	13	28
	410	2019-01-17 08:54:53.32	-1141	1506	-814	-22	-9	-14	98	97	1	-97
	411	2019-01-17 08:54:53.33	-1132	1500	-814	-17	-17	-16	33	20	13	-26
	412	2019-01-17 08:54:53.34	-1133	1502	-795	-11	-18	-16	168	-55	223	-56
	413	2019-01-17 08:54:53.35	-1148	1502	-804	-1	-15	-19	151	-318	469	83
	414	2019-01-17 08:54:53.36	-1153	1491	-813	11	-8	-18	295	-306	601	5
	415	2019-01-17 08:54:53.37	-1170	1485	-827	21	-5	-5	235	-316	551	40
	416	2019-01-17 08:54:53.38	-1157	1496	-826	25	-6	14	300	-170	470	-65
	417	2019-01-17 08:54:53.39	-1150	1514	-839	15	-4	27	187	-201	388	7
	418	2019-01-17 08:54:53.40	-1147	1520	-835	14	-2	30	245	-99	344	-73
	419	2019-01-17 08:54:53.41	-1145	1522	-831	17	-10	24	150	-133	283	-8
	420	2019-01-17 08:54:53.42	-1150	1518	-836	21	-15	20	202	-23	225	-89
	421	2019-01-17 08:54:53.43	-1156	1500	-816	27	-21	20	96	-65	161	-15
	422	2019-01-17 08:54:53.44	-1169	1509	-822	36	-21	23	148	47	101	-97
	423	2019-01-17 08:54:53.45	-1173	1508	-821	38	-13	29	63	40	23	-51
	424	2019-01-17 08:54:53.46	-1169	1518	-808	24	-4	38	126	170	-44	-148
	425	2019-01-17 08:54:53.47	-1162	1527	-814	13	8	37	43	156	-113	-99
	426	2019-01-17 08:54:53.48	-1154	1548	-820	6	20	28	107	268	-161	-187
	427	2019-01-17 08:54:53.49	-1148	1543	-841	4	27	15	17	213	-196	-115
	428	2019-01-17 08:54:53.50	-1151	1538	-838	10	19	4	62	295	-233	-178
	429	2019-01-17 08:54:53.51	-1148	1543	-845	18	11	-10	-21	247	-268	-113
	430	2019-01-17 08:54:53.52	-1145	1542	-859	27	-3	-18	6	326	-320	-166
	431	2019-01-17 08:54:53.53	-1134	1529	-857	31	-16	-22	-80	315	-395	-117
	432	2019-01-17 08:54:53.54	-1122	1510	-835	24	-20	-21	-42	391	-433	-174
	433	2019-01-17 08:54:53.55	-1126	1502	-831	14	-21	-15	-106	199	-305	-46
	434	2019-01-17 08:54:53.56	-1128	1494	-823	7	-19	-5	-28	104	-132	-38
	435	2019-01-17 08:54:53.57	-1123	1506	-827	8	-15	7	-52	-31	-21	41
	436	2019-01-17 08:54:53.58	-1137	1510	-824	16	-19	15	14	-13	27	0
	437	2019-01-17 08:54:53.59	-1129	1523	-821	33	-21	17	-50	-17	-33	33
	438	2019-01-17 08:54:53.60	-1146	1531	-833	49	-23	14	-33	144	-177	-55
	439	2019-01-17 08:54:53.61	-1144	1554	-825	52	-26	1	-133	194	-327	-30
	440	2019-01-17 08:54:53.62	-1162	1556	-836	52	-19	-19	-132	260	-392	-64
	441	2019-01-17 08:54:53.63	-1163	1528	-851	44	-22	-32	-194	199	-393	-2
	442	2019-01-17 08:54:53.64	-1175	1480	-840	39	-30	-33	-146	254	-400	-54
	443	2019-01-17 08:54:53.65	-1167	1487	-819	41	-43	-26	-192	229	-421	-18
	444	2019-01-17 08:54:53.66	-1173	1504	-784	34	-34	-19	-150	266	-416	-58
	445	2019-01-17 08:54:53.67	-1167	1502	-785	30	-14	-18	-175	209	-384	-17
	446	2019-01-17 08:54:53.68	-1172	1509	-800	39	5	-29	-169	204	-373	-17
	447	2019-01-17 08:54:53.69	-1176	1506	-838	36	18	-36	-234	158	-392	38
	448	2019-01-17 08:54:53.70	-1169	1510	-861	2	3	-27	-207	213	-420	-3
	449	2019-01-17 08:54:53.71	-1161	1526	-854	0	-14	-22	-211	217	-428	-3
	450	2019-01-17 08:54:53.72	-1161	1543	-847	6	-22	-28	-135	260	-395	-62
	451	2019-01-17 08:54:53.73	-1155	1545	-852	13	-31	-38	-139	216	-355	-38
	452	2019-01-17 08:54:53.74	-1164	1542	-838	17	-39	-49	-102	229	-331	-63
	453	2019-01-17 08:54:53.75	-1164	1527	-823	21	-39	-64	-126	200	-326	-37
	454	2019-01-17 08:54:53.76	-1172	1508	-825	22	-39	-71	-94	248	-342	-77
	455	2019-01-17 08:54:53.77	-1167	1490	-813	23	-38	-68	-103	245	-348	-71
	456	2019-01-17 08:54:53.78	-1181	1468	-818	18	-38	-56	-84	248	-332	-82
	457	2019-01-17 08:54:53.79	-1178	1462	-813	10	-33	-32	-111	201	-312	-45
	458	2019-01-17 08:54:53.80	-1158	1477	-807	7	-25	-12	-105	198	-303	-46
	459	2019-01-17 08:54:53.81	-1157	1480	-812	4	-11	3	-131	171	-302	-20
	460	2019-01-17 08:54:53.82	-1153	1494	-811	-1	-6	12	-109	197	-306	-44
	461	2019-01-17 08:54:53.83	-1144	1520	-815	0	-4	14	-125	179	-304	-27
	462	2019-01-17 08:54:53.84	-1145	1530	-822	16	-9	4	-122	85	-207	18
	463	2019-01-17 08:54:53.85	-1156	1534	-841	33	-10	-12	-111	-47	-64	79
	464	2019-01-17 08:54:53.86	-1163	1533	-844	42	-20	-19	-72	-83	11	77
	465	2019-01-17 08:54:53.87	-1168	1509	-833	37	-26	-21	-56	-80	24	68
	466	2019-01-17 08:54:53.88	-1165	1498	-836	26	-31	-17	-41	-51	10	46
	467	2019-01-17 08:54:53.89	-1169	1490	-825	14	-31	-10	-38	-29	-9	33
	468	2019-01-17 08:54:53.90	-1153	1478	-836	2	-26	-3	-40	-18	-22	29
	469	2019-01-17 08:54:53.91	-1141	1484	-833	-5	-27	6	-50	-17	-33	33
	470	2019-01-17 08:54:53.92	-1141	1499	-828	0	-24	6	-78	-27	-51	52
	471	2019-01-17 08:54:53.93	-1154	1518	-842	21	-25	1	-95	-26	-69	60
	472	2019-01-17 08:54:53.94	-1155	1529	-854	36	-28	-14	-112	-37	-75	74
	473	2019-01-17 08:54:53.95	-1171	1521	-862	38	-38	-33	-121	-41	-80	81
	474	2019-01-17 08:54:53.96	-1180	1515	-856	28	-52	-43	-147	-66	-81	106
	475	2019-01-17 08:54:53.97	-1174	1498	-844	13	-58	-51	-152	-83	-69	117
	476	2019-01-17 08:54:53.98	-1177	1491	-831	-5	-61	-51	-165	-90	-75	127
	477	2019-01-17 08:54:53.99	-1184	1469	-818	-13	-57	-42	-105	-23	-82	64
	478	2019-01-17 08:54:54.00	-1180	1468	-811	-12	-49	-30	-77	1	-78	38
	479	2019-01-17 08:54:54.01	-1174	1485	-807	-2	-37	-22	-40	46	-86	-3
	480	2019-01-17 08:54:54.02	-1175	1504	-809	7	-28	-23	-72	41	-113	15
	481	2019-01-17 08:54:54.03	-1168	1516	-820	20	-24	-33	-55	69	-124	-7
	482	2019-01-17 08:54:54.04	-1189	1502	-842	26	-28	-43	-85	27	-112	29
	483	2019-01-17 08:54:54.05	-1178	1483	-837	22	-31	-39	-64	70	-134	-3
	484	2019-01-17 08:54:54.06	-1187	1477	-825	14	-33	-29	-122	135	-257	-6
	485	2019-01-17 08:54:54.07	-1179	1492	-819	4	-33	-21	-149	259	-408	-55
	486	2019-01-17 08:54:54.08	-1181	1497	-822	-2	-26	-21	-222	230	-452	-4
	487	2019-01-17 08:54:54.09	-1178	1506	-818	3	-21	-31	-213	128	-341	42
	488	2019-01-17 08:54:54.10	-1165	1512	-811	8	-15	-44	-234	-29	-205	131
	489	2019-01-17 08:54:54.11	-1165	1502	-845	13	-11	-56	-190	-52	-138	121
	490	2019-01-17 08:54:54.12	-1180	1486	-854	12	-20	-57	-221	-71	-150	146
	491	2019-01-17 08:54:54.13	-1182	1476	-846	10	-32	-49	-152	32	-184	60
	492	2019-01-17 08:54:54.14	-1183	1485	-840	5	-37	-38	-162	42	-204	60
	493	2019-01-17 08:54:54.15	-1186	1486	-827	2	-41	-35	-132	72	-204	30
	494	2019-01-17 08:54:54.16	-1179	1498	-824	-4	-37	-34	-198	-9	-189	103
	495	2019-01-17 08:54:54.17	-1182	1514	-811	-11	-34	-47	-173	11	-184	81
	496	2019-01-17 08:54:54.18	-1193	1482	-839	-16	-36	-57	-194	-20	-174	107
	497	2019-01-17 08:54:54.19	-1202	1461	-834	0	-45	-59	-124	32	-156	46
	498	2019-01-17 08:54:54.20	-1205	1468	-821	15	-58	-52	-173	-37	-136	105
	499	2019-01-17 08:54:54.21	-1205	1468	-807	10	-55	-40	-120	3	-123	58
	500	2019-01-17 08:54:54.22	-1203	1457	-788	7	-40	-32	-163	-42	-121	102
	501	2019-01-17 08:54:54.23	-1207	1454	-806	8	-16	-23	-101	46	-147	27
	502	2019-01-17 08:54:54.24	-1202	1451	-816	2	2	-11	-162	14	-176	74
	503	2019-01-17 08:54:54.25	-1209	1463	-840	-11	11	10	-140	100	-240	20
	504	2019-01-17 08:54:54.26	-1200	1478	-837	-20	8	26	-244	44	-288	100
	505	2019-01-17 08:54:54.27	-1185	1510	-839	-22	0	33	-211	95	-306	58
	506	2019-01-17 08:54:54.28	-1179	1532	-811	-15	-5	26	-252	25	-277	113
	507	2019-01-17 08:54:54.29	-1187	1539	-841	4	-9	6	-187	76	-263	55
	508	2019-01-17 08:54:54.30	-1189	1540	-848	15	-17	-15	-232	20	-252	106
	509	2019-01-17 08:54:54.31	-1185	1536	-826	11	-26	-32	-135	106	-241	14
	510	2019-01-17 08:54:54.32	-1190	1514	-814	0	-28	-42	-163	37	-200	63
	511	2019-01-17 08:54:54.33	-1194	1484	-814	-15	-34	-42	-51	126	-177	-37
	512	2019-01-17 08:54:54.34	-1194	1475	-814	-32	-40	-32	-92	83	-175	4
	513	2019-01-17 08:54:54.35	-1201	1475	-806	-40	-39	-20	-36	171	-207	-67
	514	2019-01-17 08:54:54.36	-1195	1472	-801	-35	-31	-11	-157	129	-286	14
	515	2019-01-17 08:54:54.37	-1197	1489	-807	-22	-19	-2	-112	296	-408	-92
	516	2019-01-17 08:54:54.38	-1199	1494	-822	-8	-12	2	-170	314	-484	-72
	517	2019-01-17 08:54:54.39	-1192	1500	-831	8	-7	0	-70	437	-507	-183
	518	2019-01-17 08:54:54.40	-1187	1493	-831	15	-9	2	-140	330	-470	-95
	519	2019-01-17 08:54:54.41	-1184	1503	-825	15	-10	-1	-79	322	-401	-121
	520	2019-01-17 08:54:54.42	-1189	1500	-808	15	-10	-5	-156	180	-336	-12
	521	2019-01-17 08:54:54.43	-1187	1485	-807	14	-6	-9	-67	242	-309	-87
	522	2019-01-17 08:54:54.44	-1196	1472	-823	10	-7	-12	-121	168	-289	-23
	523	2019-01-17 08:54:54.45	-1196	1474	-821	7	-14	-6	-19	257	-276	-119
	524	2019-01-17 08:54:54.46	-1195	1468	-799	11	-16	-2	-80	155	-235	-37
	525	2019-01-17 08:54:54.47	-1197	1479	-781	11	1	0	23	210	-187	-116
	526	2019-01-17 08:54:54.48	-1194	1484	-803	10	8	-3	-45	109	-154	-32
	527	2019-01-17 08:54:54.49	-1187	1479	-812	11	10	-5	42	185	-143	-113
	528	2019-01-17 08:54:54.50	-1189	1482	-820	11	4	-14	-43	70	-113	-13
	529	2019-01-17 08:54:54.51	-1193	1493	-831	6	-1	-25	83	100	-17	-91
	530	2019-01-17 08:54:54.52	-1196	1491	-826	4	-8	-31	81	-136	217	27
	531	2019-01-17 08:54:54.53	-1203	1479	-845	4	-14	-36	240	-185	425	-27
	532	2019-01-17 08:54:54.54	-1207	1462	-835	2	-24	-35	198	-263	461	32
	533	2019-01-17 08:54:54.55	-1205	1450	-825	-4	-27	-24	280	-121	401	-79
	534	2019-01-17 08:54:54.56	-1206	1452	-808	-17	-24	-9	175	-135	310	-20
	535	2019-01-17 08:54:54.57	-1199	1466	-802	-30	-11	-2	269	-6	275	-131
	536	2019-01-17 08:54:54.58	-1196	1470	-800	-37	-6	3	162	-93	255	-34
	537	2019-01-17 08:54:54.59	-1188	1464	-828	-35	-2	8	256	11	245	-133
	538	2019-01-17 08:54:54.60	-1198	1484	-816	-30	-5	13	148	-72	220	-38
	539	2019-01-17 08:54:54.61	-1187	1500	-809	-33	-5	11	201	19	182	-110
	540	2019-01-17 08:54:54.62	-1204	1509	-819	-33	-9	4	79	-72	151	-3
	541	2019-01-17 08:54:54.63	-1193	1527	-821	-30	-14	-10	163	33	130	-98
	542	2019-01-17 08:54:54.64	-1195	1524	-823	-25	-9	-26	72	-26	98	-23
	543	2019-01-17 08:54:54.65	-1214	1501	-823	-25	-8	-38	165	105	60	-135
	544	2019-01-17 08:54:54.66	-1206	1486	-820	-20	-14	-34	65	56	9	-60
	545	2019-01-17 08:54:54.67	-1188	1491	-811	-18	-11	-24	160	186	-26	-173
	546	2019-01-17 08:54:54.68	-1196	1494	-811	-17	-7	-17	65	114	-49	-89
	547	2019-01-17 08:54:54.69	-1197	1495	-811	-2	-6	-18	133	206	-73	-169
	548	2019-01-17 08:54:54.70	-1195	1495	-836	10	-10	-21	17	115	-98	-66
	549	2019-01-17 08:54:54.71	-1197	1499	-823	10	-20	-23	94	225	-131	-159
	550	2019-01-17 08:54:54.72	-1208	1506	-804	1	-16	-32	15	122	-107	-68
	551	2019-01-17 08:54:54.73	-1202	1475	-812	0	-13	-36	130	150	-20	-140
	552	2019-01-17 08:54:54.74	-1207	1448	-811	13	-16	-27	52	-113	165	30
	553	2019-01-17 08:54:54.75	-1217	1468	-791	21	-17	-13	145	-214	359	34
	554	2019-01-17 08:54:54.76	-1210	1466	-798	14	-10	-4	49	-399	448	175
	555	2019-01-17 08:54:54.77	-1203	1471	-789	6	-3	-3	151	-348	499	98
	556	2019-01-17 08:54:54.78	-1202	1472	-818	-2	7	-6	58	-386	444	164
	557	2019-01-17 08:54:54.79	-1194	1473	-821	-20	4	-7	122	-222	344	50
	558	2019-01-17 08:54:54.80	-1205	1485	-823	-33	-4	-6	14	-174	188	80
	559	2019-01-17 08:54:54.81	-1201	1474	-809	-36	-11	-9	81	-6	87	-37
	560	2019-01-17 08:54:54.82	-1202	1482	-782	-24	-10	-9	-24	-59	35	41
	561	2019-01-17 08:54:54.83	-1215	1499	-781	-8	-3	-17	56	26	30	-41
	562	2019-01-17 08:54:54.84	-1233	1488	-799	1	5	-19	-19	-46	27	32
	563	2019-01-17 08:54:54.85	-1237	1483	-817	-5	3	-14	84	67	17	-75
	564	2019-01-17 08:54:54.86	-1232	1485	-798	-20	4	-10	-5	-6	1	5
	565	2019-01-17 08:54:54.87	-1219	1494	-791	-34	15	-11	74	76	-2	-75
	566	2019-01-17 08:54:54.88	-1201	1486	-796	-39	23	-15	-1	-12	11	6
	567	2019-01-17 08:54:54.89	-1207	1482	-801	-31	26	-18	100	87	13	-93
	568	2019-01-17 08:54:54.90	-1199	1490	-813	-9	28	-20	40	39	1	-39
	569	2019-01-17 08:54:54.91	-1194	1494	-808	1	36	-21	96	99	-3	-97
	570	2019-01-17 08:54:54.92	-1194	1490	-824	-10	40	-22	-27	-19	-8	23
	571	2019-01-17 08:54:54.93	-1180	1495	-836	-24	37	-18	48	51	-3	-49
	572	2019-01-17 08:54:54.94	-1170	1492	-815	-39	30	-16	-19	2	-21	8
	573	2019-01-17 08:54:54.95	-1162	1477	-809	-48	25	-9	62	101	-39	-81
	574	2019-01-17 08:54:54.96	-1171	1485	-824	-37	18	-2	-21	34	-55	-6
	575	2019-01-17 08:54:54.97	-1174	1494	-824	-23	16	5	61	139	-78	-100
	576	2019-01-17 08:54:54.98	-1191	1490	-825	-15	9	14	-39	65	-104	-13
	577	2019-01-17 08:54:54.99	-1186	1502	-816	-14	5	25	-22	107	-129	-42
	578	2019-01-17 08:54:55.00	-1181	1508	-806	-14	8	25	-114	22	-136	46
	579	2019-01-17 08:54:55.01	-1188	1512	-803	-17	15	15	-41	92	-133	-25
	580	2019-01-17 08:54:55.02	-1183	1514	-833	-22	19	-14	-100	26	-126	37
	581	2019-01-17 08:54:55.03	-1188	1509	-821	-12	12	-23	-33	93	-126	-30
	582	2019-01-17 08:54:55.04	-1182	1514	-819	-14	7	-25	-107	15	-122	46
	583	2019-01-17 08:54:55.05	-1189	1495	-818	-12	5	-27	-45	69	-114	-12
	584	2019-01-17 08:54:55.06	-1192	1501	-823	-11	1	-26	-114	-10	-104	62
	585	2019-01-17 08:54:55.07	-1182	1498	-813	-12	-4	-28	-61	36	-97	12
	586	2019-01-17 08:54:55.08	-1190	1500	-817	-12	-8	-32	-104	-17	-87	60
	587	2019-01-17 08:54:55.09	-1197	1488	-813	-15	-14	-33	-19	68	-87	-24
	588	2019-01-17 08:54:55.10	-1200	1469	-821	-13	-20	-21	-50	28	-78	11
	589	2019-01-17 08:54:55.11	-1197	1486	-801	-15	-21	-7	6	105	-99	-55
	590	2019-01-17 08:54:55.12	-1193	1495	-797	-11	-14	0	-73	69	-142	2
	591	2019-01-17 08:54:55.13	-1199	1495	-808	-7	-14	3	-37	128	-165	-45
	592	2019-01-17 08:54:55.14	-1205	1485	-811	-6	-15	2	-82	72	-154	5
	593	2019-01-17 08:54:55.15	-1204	1479	-808	-9	-14	4	-14	114	-128	-50
	594	2019-01-17 08:54:55.16	-1203	1472	-814	-7	-20	10	-55	58	-113	-1
	595	2019-01-17 08:54:55.17	-1202	1473	-812	-9	-21	13	-18	88	-106	-35
	596	2019-01-17 08:54:55.18	-1213	1479	-802	-8	-17	19	-58	34	-92	12
	597	2019-01-17 08:54:55.19	-1221	1492	-789	-1	-17	27	21	105	-84	-63
	598	2019-01-17 08:54:55.20	-1217	1508	-784	5	-8	23	-5	82	-87	-38
	599	2019-01-17 08:54:55.21	-1220	1499	-785	3	6	17	55	140	-85	-97
	600	2019-01-17 08:54:55.22	-1219	1503	-797	-1	17	10	57	123	-66	-90
	601	2019-01-17 08:54:55.23	-1223	1496	-819	-8	18	2	120	158	-38	-139
	602	2019-01-17 08:54:55.24	-1211	1494	-820	-13	12	-1	80	98	-18	-89
	603	2019-01-17 08:54:55.25	-1209	1502	-800	-5	1	1	62	100	-38	-81
	604	2019-01-17 08:54:55.26	-1208	1507	-798	6	1	-6	-7	58	-65	-25
	605	2019-01-17 08:54:55.27	-1209	1503	-808	12	3	-14	17	96	-79	-56
	606	2019-01-17 08:54:55.28	-1201	1513	-783	3	9	-23	3	85	-82	-44
	607	2019-01-17 08:54:55.29	-1199	1491	-804	-12	16	-36	54	92	-38	-73
	608	2019-01-17 08:54:55.30	-1202	1442	-813	-9	10	-35	35	28	7	-31
	609	2019-01-17 08:54:55.31	-1205	1445	-795	11	-2	-22	29	-6	35	-11
	610	2019-01-17 08:54:55.32	-1206	1474	-791	11	-9	-10	-15	-130	115	72
	611	2019-01-17 08:54:55.33	-1190	1474	-793	4	2	-5	5	-244	249	119
	612	2019-01-17 08:54:55.34	-1185	1478	-795	0	14	-2	3	-434	437	215
	613	2019-01-17 08:54:55.35	-1178	1477	-815	-12	24	0	47	-514	561	233
	614	2019-01-17 08:54:55.36	-1184	1486	-823	-19	17	0	69	-504	573	217
	615	2019-01-17 08:54:55.37	-1196	1489	-829	-24	3	-3	97	-417	514	160
	616	2019-01-17 08:54:55.38	-1201	1494	-821	-24	-9	-5	94	-338	432	122
	617	2019-01-17 08:54:55.39	-1204	1509	-807	-19	-21	-13	83	-275	358	96
	618	2019-01-17 08:54:55.40	-1203	1517	-791	-22	-19	-19	46	-267	313	110
	619	2019-01-17 08:54:55.41	-1209	1501	-806	-33	-13	-28	41	-226	267	92
	620	2019-01-17 08:54:55.42	-1197	1497	-783	-35	-8	-29	57	-175	232	59
	621	2019-01-17 08:54:55.43	-1199	1477	-787	-35	-1	-23	77	-129	206	26
	622	2019-01-17 08:54:55.44	-1205	1486	-791	-29	3	-7	56	-115	171	29
	623	2019-01-17 08:54:55.45	-1189	1505	-794	-26	7	-4	42	-101	143	29
	624	2019-01-17 08:54:55.46	-1186	1521	-812	-25	19	-6	69	-61	130	-4
	625	2019-01-17 08:54:55.47	-1197	1521	-817	-26	17	-14	82	-31	113	-25
	626	2019-01-17 08:54:55.48	-1180	1515	-818	-28	6	-18	72	-9	81	-31
	627	2019-01-17 08:54:55.49	-1196	1488	-816	-24	1	-19	24	-18	42	-3
	628	2019-01-17 08:54:55.50	-1205	1483	-813	-13	-8	-11	23	-1	24	-11
	629	2019-01-17 08:54:55.51	-1192	1492	-799	-5	-3	1	3	-30	33	13
	630	2019-01-17 08:54:55.52	-1195	1504	-796	-3	5	10	7	-78	85	35
	631	2019-01-17 08:54:55.53	-1194	1512	-813	0	15	13	-15	-133	118	74
	632	2019-01-17 08:54:55.54	-1186	1517	-808	-2	20	10	-4	-112	108	58
	633	2019-01-17 08:54:55.55	-1198	1503	-818	-7	15	8	-30	-105	75	67
	634	2019-01-17 08:54:55.56	-1193	1513	-811	-5	7	4	-15	-69	54	42
	635	2019-01-17 08:54:55.57	-1199	1502	-800	6	6	-2	-54	-92	38	73
	636	2019-01-17 08:54:55.58	-1186	1498	-793	17	7	-6	-40	-68	28	54
	637	2019-01-17 08:54:55.59	-1184	1497	-798	21	12	-6	-74	-80	6	77
	638	2019-01-17 08:54:55.60	-1201	1485	-811	18	14	-6	-54	-39	-15	46
	639	2019-01-17 08:54:55.61	-1199	1486	-806	9	15	-2	-96	-66	-30	81
	640	2019-01-17 08:54:55.62	-1191	1480	-818	-3	16	3	-67	-15	-52	41
	641	2019-01-17 08:54:55.63	-1189	1465	-816	-8	7	11	-83	-19	-64	51
	642	2019-01-17 08:54:55.64	-1202	1464	-814	-9	0	21	-51	20	-71	15
	643	2019-01-17 08:54:55.65	-1183	1486	-807	-6	-4	32	-114	-44	-70	79
	644	2019-01-17 08:54:55.66	-1185	1501	-802	-3	0	33	-83	-6	-77	44
	645	2019-01-17 08:54:55.67	-1179	1509	-806	-5	1	28	-96	-6	-90	51
	646	2019-01-17 08:54:55.68	-1180	1522	-801	-10	1	18	-19	71	-90	-26
	647	2019-01-17 08:54:55.69	-1179	1527	-814	-16	3	3	-57	32	-89	12
	648	2019-01-17 08:54:55.70	-1179	1522	-823	-17	0	-12	-12	88	-100	-38
	649	2019-01-17 08:54:55.71	-1185	1519	-825	-17	-5	-25	-73	37	-110	18
	650	2019-01-17 08:54:55.72	-1187	1512	-814	-19	-8	-36	-29	97	-126	-34
	651	2019-01-17 08:54:55.73	-1188	1521	-807	-19	-9	-42	-49	66	-115	-8
	652	2019-01-17 08:54:55.74	-1191	1519	-815	-14	-9	-51	-2	121	-123	-59
	653	2019-01-17 08:54:55.75	-1206	1502	-820	-11	-15	-56	-100	38	-138	31
	654	2019-01-17 08:54:55.76	-1206	1486	-796	-8	-19	-54	-70	87	-157	-8
	655	2019-01-17 08:54:55.77	-1208	1469	-774	1	-18	-42	-104	58	-162	23
	656	2019-01-17 08:54:55.78	-1199	1460	-781	5	-10	-31	-24	141	-165	-58
	657	2019-01-17 08:54:55.79	-1203	1469	-774	0	3	-15	-84	88	-172	-2
	658	2019-01-17 08:54:55.80	-1206	1467	-775	-3	14	-6	-53	122	-175	-34
	659	2019-01-17 08:54:55.81	-1197	1467	-822	-2	20	8	-128	34	-162	47
	660	2019-01-17 08:54:55.82	-1202	1469	-820	-1	11	24	-31	126	-157	-47
	661	2019-01-17 08:54:55.83	-1200	1498	-808	-8	6	30	-52	90	-142	-19
	662	2019-01-17 08:54:55.84	-1203	1507	-815	-13	-2	26	38	185	-147	-111
	663	2019-01-17 08:54:55.85	-1195	1528	-806	-18	-3	13	-53	105	-158	-26
	664	2019-01-17 08:54:55.86	-1196	1534	-786	-22	-2	-7	2	172	-170	-87
	665	2019-01-17 08:54:55.87	-1201	1504	-799	-13	-2	-25	-53	125	-178	-36
	666	2019-01-17 08:54:55.88	-1209	1482	-798	9	-9	-26	28	217	-189	-122
	667	2019-01-17 08:54:55.89	-1217	1496	-800	23	-19	-21	-40	169	-209	-64
	668	2019-01-17 08:54:55.90	-1211	1510	-784	12	-19	-19	31	259	-228	-145
	669	2019-01-17 08:54:55.91	-1206	1503	-800	-1	-15	-22	-45	191	-236	-73
	670	2019-01-17 08:54:55.92	-1200	1491	-816	-14	-11	-26	25	268	-243	-146
	671	2019-01-17 08:54:55.93	-1216	1477	-804	-29	-12	-20	-57	170	-227	-56
	672	2019-01-17 08:54:55.94	-1203	1480	-794	-38	-11	-9	10	226	-216	-118
	673	2019-01-17 08:54:55.95	-1206	1494	-792	-31	-10	0	-80	140	-220	-30
	674	2019-01-17 08:54:55.96	-1196	1507	-789	-17	-4	0	-2	239	-241	-118
	675	2019-01-17 08:54:55.97	-1208	1500	-788	-7	-3	-1	-64	165	-229	-50
	676	2019-01-17 08:54:55.98	-1220	1499	-790	-4	-1	-1	24	231	-207	-127
	677	2019-01-17 08:54:55.99	-1218	1504	-785	4	-2	-6	-67	123	-190	-28
	678	2019-01-17 08:54:56.00	-1231	1510	-790	1	-1	-13	5	208	-203	-106
	679	2019-01-17 08:54:56.01	-1231	1493	-793	-3	-1	-16	-73	139	-212	-33
	680	2019-01-17 08:54:56.02	-1224	1478	-783	-10	-1	-13	-2	213	-215	-105
	681	2019-01-17 08:54:56.03	-1216	1480	-769	-13	4	1	-107	87	-194	10
	682	2019-01-17 08:54:56.04	-1195	1487	-761	-15	22	12	-26	156	-182	-65
	683	2019-01-17 08:54:56.05	-1200	1497	-778	-4	43	19	-98	69	-167	14
	684	2019-01-17 08:54:56.06	-1181	1505	-796	5	52	16	-3	159	-162	-78
	685	2019-01-17 08:54:56.07	-1192	1509	-828	10	52	15	-83	67	-150	8
	686	2019-01-17 08:54:56.08	-1194	1526	-843	9	34	12	14	153	-139	-83
	687	2019-01-17 08:54:56.09	-1185	1533	-835	7	21	1	-84	44	-128	20
	688	2019-01-17 08:54:56.10	-1180	1542	-833	-4	15	-12	-1	110	-111	-54
	689	2019-01-17 08:54:56.11	-1172	1522	-812	-8	13	-29	-74	7	-81	33
	690	2019-01-17 08:54:56.12	-1189	1513	-800	-5	12	-37	19	64	-45	-41
	691	2019-01-17 08:54:56.13	-1182	1482	-794	2	10	-35	-84	-54	-30	69
	692	2019-01-17 08:54:56.14	-1188	1468	-797	13	9	-26	-2	17	-19	-7
	693	2019-01-17 08:54:56.15	-1182	1474	-793	18	10	-13	-98	-74	-24	86
	694	2019-01-17 08:54:56.16	-1192	1475	-799	14	15	1	8	49	-41	-28
	695	2019-01-17 08:54:56.17	-1188	1487	-805	12	16	9	-70	-22	-48	46
	696	2019-01-17 08:54:56.18	-1189	1498	-810	8	22	14	20	73	-53	-46
	697	2019-01-17 08:54:56.19	-1180	1490	-816	5	21	16	-87	-28	-59	57
	698	2019-01-17 08:54:56.20	-1177	1500	-808	1	18	13	-1	60	-61	-29
	699	2019-01-17 08:54:56.21	-1183	1501	-812	3	15	9	-79	-18	-61	48
	700	2019-01-17 08:54:56.22	-1187	1510	-820	5	13	0	21	77	-56	-49
	701	2019-01-17 08:54:56.23	-1189	1522	-810	4	4	-9	-54	-1	-53	27
	702	2019-01-17 08:54:56.24	-1190	1518	-814	9	0	-20	37	68	-31	-52
	703	2019-01-17 08:54:56.25	-1183	1509	-812	6	-3	-30	-71	-28	-43	49
	704	2019-01-17 08:54:56.26	-1182	1497	-820	-2	-7	-32	2	83	-81	-42
	705	2019-01-17 08:54:56.27	-1187	1492	-813	-9	-12	-25	-69	23	-92	23
	706	2019-01-17 08:54:56.28	-1190	1483	-810	-16	-10	-18	48	137	-89	-92
	707	2019-01-17 08:54:56.29	-1176	1485	-806	-20	-6	-7	-53	37	-90	8
	708	2019-01-17 08:54:56.30	-1184	1490	-806	-14	-2	-2	-10	91	-101	-40
	709	2019-01-17 08:54:56.31	-1194	1503	-817	-4	0	0	-137	-32	-105	84
	710	2019-01-17 08:54:56.32	-1195	1508	-819	2	-4	-3	-63	45	-108	9
	711	2019-01-17 08:54:56.33	-1200	1507	-820	8	-6	-3	-124	5	-129	59
	712	2019-01-17 08:54:56.34	-1211	1505	-814	16	-10	-9	-26	159	-185	-66
	713	2019-01-17 08:54:56.35	-1205	1505	-802	13	-5	-12	-124	130	-254	-3
	714	2019-01-17 08:54:56.36	-1208	1485	-788	13	1	-11	-45	250	-295	-102
	715	2019-01-17 08:54:56.37	-1199	1478	-791	17	6	-12	-130	174	-304	-22
	716	2019-01-17 08:54:56.38	-1198	1480	-803	18	4	-11	-73	226	-299	-76
	717	2019-01-17 08:54:56.39	-1191	1492	-803	14	4	-9	-179	94	-273	42
	718	2019-01-17 08:54:56.40	-1189	1511	-809	7	12	-18	-114	139	-253	-12
	719	2019-01-17 08:54:56.41	-1178	1510	-818	0	19	-28	-168	44	-212	62
	720	2019-01-17 08:54:56.42	-1178	1487	-821	-4	12	-26	-38	159	-197	-60
	721	2019-01-17 08:54:56.43	-1178	1483	-833	4	-5	-22	-122	96	-218	13
	722	2019-01-17 08:54:56.44	-1185	1495	-814	4	-20	-21	-93	166	-259	-36
	723	2019-01-17 08:54:56.45	-1188	1482	-793	-1	-23	-22	-209	62	-271	73
	724	2019-01-17 08:54:56.46	-1201	1486	-805	2	-18	-28	-144	127	-271	8
	725	2019-01-17 08:54:56.47	-1213	1475	-826	-1	-12	-28	-200	48	-248	76
	726	2019-01-17 08:54:56.48	-1213	1476	-825	0	-13	-23	-100	145	-245	-22
	727	2019-01-17 08:54:56.49	-1212	1471	-817	1	-11	-21	-161	170	-331	-4
	728	2019-01-17 08:54:56.50	-1206	1472	-805	-2	-8	-10	-84	386	-470	-151
	729	2019-01-17 08:54:56.51	-1199	1482	-782	-9	-4	0	-142	383	-525	-120
	730	2019-01-17 08:54:56.52	-1179	1494	-771	-13	7	1	-65	423	-488	-179
	731	2019-01-17 08:54:56.53	-1190	1488	-802	-18	13	-4	-142	288	-430	-73
	732	2019-01-17 08:54:56.54	-1192	1492	-817	-20	4	-2	-59	365	-424	-153
	733	2019-01-17 08:54:56.55	-1193	1509	-797	-19	0	-5	-115	362	-477	-123
	734	2019-01-17 08:54:56.56	-1199	1511	-811	-19	4	-9	-57	472	-529	-207
	735	2019-01-17 08:54:56.57	-1205	1506	-825	-15	-2	-12	-121	387	-508	-133
	736	2019-01-17 08:54:56.58	-1202	1512	-833	-17	-12	-12	-51	419	-470	-184
	737	2019-01-17 08:54:56.59	-1187	1510	-818	-25	-23	-14	-131	290	-421	-79
	738	2019-01-17 08:54:56.60	-1176	1494	-815	-26	-25	-17	-86	291	-377	-102
	739	2019-01-17 08:54:56.61	-1193	1489	-778	-19	-25	-23	-146	196	-342	-25
	740	2019-01-17 08:54:56.62	-1191	1490	-794	-7	-20	-30	-78	221	-299	-71
	741	2019-01-17 08:54:56.63	-1191	1480	-790	-4	-16	-30	-149	121	-270	14
	742	2019-01-17 08:54:56.64	-1201	1481	-787	-5	-12	-29	-94	146	-240	-26
	743	2019-01-17 08:54:56.65	-1206	1467	-802	-12	-18	-20	-106	105	-211	0
	744	2019-01-17 08:54:56.66	-1197	1465	-783	-27	-23	-12	7	196	-189	-101
	745	2019-01-17 08:54:56.67	-1195	1474	-790	-36	-19	-2	8	183	-175	-95
	746	2019-01-17 08:54:56.68	-1197	1509	-776	-31	-17	-1	66	260	-194	-163
	747	2019-01-17 08:54:56.69	-1188	1513	-788	-15	-6	-7	11	226	-215	-118
	748	2019-01-17 08:54:56.70	-1205	1527	-803	-10	4	-19	69	288	-219	-178
	749	2019-01-17 08:54:56.71	-1213	1520	-814	-11	7	-31	40	240	-200	-140
	750	2019-01-17 08:54:56.72	-1209	1513	-820	-9	-2	-36	92	285	-193	-188
	751	2019-01-17 08:54:56.73	-1215	1505	-801	-17	-7	-39	48	237	-189	-142
	752	2019-01-17 08:54:56.74	-1207	1486	-797	-20	-7	-37	86	278	-192	-182
	753	2019-01-17 08:54:56.75	-1217	1486	-795	-13	-5	-30	28	218	-190	-123
	754	2019-01-17 08:54:56.76	-1208	1482	-806	-6	-1	-25	65	238	-173	-151
	755	2019-01-17 08:54:56.77	-1208	1490	-797	-1	2	-19	14	175	-161	-94
	756	2019-01-17 08:54:56.78	-1215	1495	-797	0	7	-16	22	170	-148	-96
	757	2019-01-17 08:54:56.79	-1224	1481	-800	3	9	-16	-10	135	-145	-62
	758	2019-01-17 08:54:56.80	-1213	1480	-791	3	7	-13	58	194	-136	-126
	759	2019-01-17 08:54:56.81	-1210	1481	-796	1	-2	-10	56	165	-109	-110
	760	2019-01-17 08:54:56.82	-1210	1476	-780	-11	-1	-6	76	163	-87	-119
	761	2019-01-17 08:54:56.83	-1209	1487	-770	-17	3	2	35	106	-71	-70
	762	2019-01-17 08:54:56.84	-1210	1487	-775	-18	7	2	43	111	-68	-77
	763	2019-01-17 08:54:56.85	-1218	1494	-789	-13	10	-5	-9	52	-61	-21
	764	2019-01-17 08:54:56.86	-1213	1504	-802	-9	13	-12	-6	48	-54	-21
	765	2019-01-17 08:54:56.87	-1209	1505	-791	-9	15	-18	-27	20	-47	3
	766	2019-01-17 08:54:56.88	-1224	1515	-798	-9	14	-24	-1	46	-47	-22
	767	2019-01-17 08:54:56.89	-1210	1497	-798	-13	17	-35	7	50	-43	-28
	768	2019-01-17 08:54:56.90	-1204	1488	-796	-12	20	-34	51	86	-35	-68
	769	2019-01-17 08:54:56.91	-1212	1478	-809	-10	20	-28	15	34	-19	-24
	770	2019-01-17 08:54:56.92	-1199	1474	-816	-16	18	-19	10	4	6	-7
	771	2019-01-17 08:54:56.93	-1199	1485	-807	-21	11	-5	8	-11	19	1
	772	2019-01-17 08:54:56.94	-1202	1492	-795	-21	8	5	58	44	14	-51
	773	2019-01-17 08:54:56.95	-1203	1498	-808	-11	9	2	86	93	-7	-89
	774	2019-01-17 08:54:56.96	-1194	1515	-785	-4	12	-4	108	106	2	-107
	775	2019-01-17 08:54:56.97	-1203	1509	-809	-2	19	-13	98	95	3	-96
	776	2019-01-17 08:54:56.98	-1206	1464	-800	3	11	-13	92	92	0	-92
	777	2019-01-17 08:54:56.99	-1214	1477	-783	12	2	-7	97	107	-10	-102
	778	2019-01-17 08:54:57.00	-1211	1482	-776	6	4	-5	97	108	-11	-102
	779	2019-01-17 08:54:57.01	-1203	1480	-783	2	11	-5	99	105	-6	-102
	780	2019-01-17 08:54:57.02	-1206	1475	-786	4	25	-12	105	118	-13	-111
	781	2019-01-17 08:54:57.03	-1218	1474	-811	-1	26	-7	121	144	-23	-132
	782	2019-01-17 08:54:57.04	-1214	1484	-804	-3	21	0	90	130	-40	-110
	783	2019-01-17 08:54:57.05	-1210	1485	-811	-6	19	0	79	130	-51	-104
	784	2019-01-17 08:54:57.06	-1211	1487	-814	-8	9	7	52	110	-58	-81
	785	2019-01-17 08:54:57.07	-1200	1507	-794	-6	8	10	66	119	-53	-92
	786	2019-01-17 08:54:57.08	-1203	1511	-798	-8	14	6	62	108	-46	-85
	787	2019-01-17 08:54:57.09	-1200	1504	-804	-15	21	4	75	103	-28	-89
	788	2019-01-17 08:54:57.10	-1195	1496	-814	-16	20	3	40	64	-24	-52
	789	2019-01-17 08:54:57.11	-1194	1506	-804	-17	20	4	56	83	-27	-69
	790	2019-01-17 08:54:57.12	-1181	1511	-801	-21	21	5	21	51	-30	-36
	791	2019-01-17 08:54:57.13	-1189	1507	-811	-14	20	0	40	61	-21	-50
	792	2019-01-17 08:54:57.14	-1184	1497	-822	-6	17	0	13	37	-24	-25
	793	2019-01-17 08:54:57.15	-1194	1496	-798	-3	11	5	52	86	-34	-69
	794	2019-01-17 08:54:57.16	-1182	1507	-794	-2	9	6	0	76	-76	-38
	795	2019-01-17 08:54:57.17	-1191	1505	-802	-4	9	3	-32	98	-130	-33
	796	2019-01-17 08:54:57.18	-1178	1507	-800	-9	15	-1	-96	58	-154	19
	797	2019-01-17 08:54:57.19	-1177	1510	-800	-10	16	-4	-48	115	-163	-33
	798	2019-01-17 08:54:57.20	-1187	1498	-811	-4	14	-8	-52	88	-140	-18
	799	2019-01-17 08:54:57.21	-1185	1506	-817	1	11	-9	-3	87	-90	-42
	800	2019-01-17 08:54:57.22	-1192	1496	-831	8	6	-9	-28	-124	96	76
	801	2019-01-17 08:54:57.23	-1189	1494	-833	10	-6	0	77	-216	293	69
	802	2019-01-17 08:54:57.24	-1195	1502	-801	8	-12	5	93	-248	341	77
	803	2019-01-17 08:54:57.25	-1176	1497	-794	8	-8	5	171	-97	268	-37
	804	2019-01-17 08:54:57.26	-1187	1485	-789	4	-1	3	98	-48	146	-25
	805	2019-01-17 08:54:57.27	-1189	1469	-796	8	2	5	24	61	-37	-42
	806	2019-01-17 08:54:57.28	-1197	1473	-782	13	8	9	-167	84	-251	41
	807	2019-01-17 08:54:57.29	-1203	1481	-793	15	15	12	-173	197	-370	-12
	808	2019-01-17 08:54:57.30	-1208	1489	-804	14	19	20	-199	165	-364	17
	809	2019-01-17 08:54:57.31	-1195	1501	-806	4	20	25	-54	250	-304	-98
	810	2019-01-17 08:54:57.32	-1188	1506	-818	-5	23	26	-24	210	-234	-93
	811	2019-01-17 08:54:57.33	-1188	1501	-814	-10	21	20	88	257	-169	-172
	812	2019-01-17 08:54:57.34	-1188	1499	-824	-14	15	18	94	147	-53	-120
	813	2019-01-17 08:54:57.35	-1189	1514	-808	-16	8	13	257	170	87	-213
	814	2019-01-17 08:54:57.36	-1179	1524	-810	-16	4	5	259	104	155	-181
	815	2019-01-17 08:54:57.37	-1176	1527	-807	-15	2	-9	344	170	174	-257
	816	2019-01-17 08:54:57.38	-1187	1511	-833	-10	2	-23	255	108	147	-181
	817	2019-01-17 08:54:57.39	-1192	1493	-822	-9	-9	-28	322	182	140	-252
	818	2019-01-17 08:54:57.40	-1194	1492	-820	-10	-15	-27	246	114	132	-180
	819	2019-01-17 08:54:57.41	-1187	1486	-803	-11	-15	-20	344	218	126	-281
	820	2019-01-17 08:54:57.42	-1182	1490	-800	-13	-14	-11	283	171	112	-227
	821	2019-01-17 08:54:57.43	-1191	1489	-789	-18	-12	-7	360	264	96	-312
	822	2019-01-17 08:54:57.44	-1189	1487	-803	-20	-11	-4	261	198	63	-229
	823	2019-01-17 08:54:57.45	-1191	1490	-800	-18	-10	-3	279	271	8	-275
	824	2019-01-17 08:54:57.46	-1191	1496	-795	-13	-5	-7	140	179	-39	-159
	825	2019-01-17 08:54:57.47	-1196	1499	-798	-7	0	-9	186	239	-53	-212
	826	2019-01-17 08:54:57.48	-1203	1496	-803	-5	6	-10	105	128	-23	-116
	827	2019-01-17 08:54:57.49	-1208	1501	-792	-1	2	-8	192	206	-14	-199
	828	2019-01-17 08:54:57.50	-1209	1490	-801	0	-4	-4	134	152	-18	-143
	829	2019-01-17 08:54:57.51	-1216	1486	-803	0	-5	1	218	248	-30	-233
	830	2019-01-17 08:54:57.52	-1198	1491	-803	1	-12	12	117	146	-29	-131
	831	2019-01-17 08:54:57.53	-1195	1510	-775	-5	-4	14	176	228	-52	-202
	832	2019-01-17 08:54:57.54	-1198	1501	-803	-14	13	9	67	148	-81	-107
	833	2019-01-17 08:54:57.55	-1202	1481	-825	-7	12	4	148	251	-103	-199
	834	2019-01-17 08:54:57.56	-1194	1517	-812	6	3	5	58	163	-105	-110
	835	2019-01-17 08:54:57.57	-1181	1533	-807	4	8	-3	138	251	-113	-194
	836	2019-01-17 08:54:57.58	-1176	1527	-808	5	10	-21	30	149	-119	-89
	837	2019-01-17 08:54:57.59	-1177	1518	-804	9	16	-37	87	208	-121	-147
	838	2019-01-17 08:54:57.60	-1195	1485	-813	13	15	-43	-31	73	-104	-21
	839	2019-01-17 08:54:57.61	-1182	1466	-816	12	4	-31	31	128	-97	-79
	840	2019-01-17 08:54:57.62	-1179	1480	-808	5	-6	-16	-80	9	-89	35
	841	2019-01-17 08:54:57.63	-1171	1488	-800	-8	0	-6	-18	70	-88	-26
	842	2019-01-17 08:54:57.64	-1182	1495	-808	-14	4	-3	-116	-27	-89	71
	843	2019-01-17 08:54:57.65	-1179	1490	-799	-17	1	-4	-30	97	-127	-33
	844	2019-01-17 08:54:57.66	-1183	1506	-799	-12	-11	-8	-127	86	-213	20
	845	2019-01-17 08:54:57.67	-1190	1510	-799	-11	-4	-12	-54	286	-340	-116
	846	2019-01-17 08:54:57.68	-1187	1521	-808	-12	-1	-12	-161	266	-427	-52
	847	2019-01-17 08:54:57.69	-1198	1522	-803	-18	1	-9	-76	376	-452	-150
	848	2019-01-17 08:54:57.70	-1191	1521	-799	-22	-2	-9	-157	251	-408	-47
	849	2019-01-17 08:54:57.71	-1177	1528	-796	-22	1	-10	-51	288	-339	-118
	850	2019-01-17 08:54:57.72	-1183	1525	-793	-20	4	-16	-72	155	-227	-41
	851	2019-01-17 08:54:57.73	-1189	1523	-817	-18	9	-26	61	270	-209	-165
	852	2019-01-17 08:54:57.74	-1174	1508	-822	-17	7	-37	-43	188	-231	-72
	853	2019-01-17 08:54:57.75	-1185	1517	-817	-17	0	-38	-51	206	-257	-77
	854	2019-01-17 08:54:57.76	-1188	1513	-816	-15	-7	-42	-245	2	-247	121
	855	2019-01-17 08:54:57.77	-1181	1506	-804	-11	-8	-39	-231	19	-250	106
	856	2019-01-17 08:54:57.78	-1179	1498	-793	2	-11	-36	-296	-54	-242	175
	857	2019-01-17 08:54:57.79	-1191	1499	-803	18	-14	-34	-192	71	-263	60
	858	2019-01-17 08:54:57.80	-1190	1502	-801	29	-15	-38	-254	14	-268	120
	859	2019-01-17 08:54:57.81	-1197	1500	-807	26	-18	-44	-158	142	-300	8
	860	2019-01-17 08:54:57.82	-1201	1494	-800	14	-20	-48	-222	104	-326	59
	861	2019-01-17 08:54:57.83	-1198	1477	-798	-1	-19	-44	-149	201	-350	-26
	862	2019-01-17 08:54:57.84	-1210	1468	-789	-7	-24	-39	-229	106	-335	61
	863	2019-01-17 08:54:57.85	-1213	1461	-789	-6	-25	-27	-135	186	-321	-25
	864	2019-01-17 08:54:57.86	-1211	1477	-780	-1	-20	-16	-196	93	-289	51
	865	2019-01-17 08:54:57.87	-1208	1487	-782	5	-5	-11	-104	193	-297	-44
	866	2019-01-17 08:54:57.88	-1200	1494	-795	12	8	-10	-189	97	-286	46
	867	2019-01-17 08:54:57.89	-1215	1495	-826	16	13	-15	-126	160	-286	-17
	868	2019-01-17 08:54:57.90	-1210	1480	-828	8	7	-11	-210	45	-255	82
	869	2019-01-17 08:54:57.91	-1200	1471	-816	1	-3	-4	-136	101	-237	17
	870	2019-01-17 08:54:57.92	-1209	1466	-808	-4	-8	6	-213	15	-228	99
	871	2019-01-17 08:54:57.93	-1202	1486	-789	-13	-14	13	-106	132	-238	-13
	872	2019-01-17 08:54:57.94	-1206	1491	-770	-16	-8	14	-157	85	-242	36
	873	2019-01-17 08:54:57.95	-1208	1506	-784	-6	-4	0	-55	200	-255	-72
	874	2019-01-17 08:54:57.96	-1212	1503	-786	-1	-3	-12	-132	118	-250	7
	875	2019-01-17 08:54:57.97	-1213	1509	-797	2	-2	-27	-63	168	-231	-52
	876	2019-01-17 08:54:57.98	-1206	1498	-798	-3	1	-38	-149	68	-217	40
	877	2019-01-17 08:54:57.99	-1220	1479	-820	-8	-5	-39	-70	172	-242	-51
	878	2019-01-17 08:54:58.00	-1221	1463	-809	-21	-12	-28	-160	121	-281	19
	879	2019-01-17 08:54:58.01	-1206	1469	-781	-32	-17	-14	-111	227	-338	-58
	880	2019-01-17 08:54:58.02	-1199	1488	-762	-24	-5	-10	-193	177	-370	8
	881	2019-01-17 08:54:58.03	-1213	1492	-782	-9	8	-15	-110	265	-375	-77
	882	2019-01-17 08:54:58.04	-1216	1487	-800	-2	12	-18	-174	166	-340	4
	883	2019-01-17 08:54:58.05	-1221	1496	-802	0	11	-20	-103	204	-307	-50
	884	2019-01-17 08:54:58.06	-1208	1480	-802	-4	5	-17	-158	10	-168	74
	885	2019-01-17 08:54:58.07	-1215	1487	-796	-11	4	-9	-30	-85	55	57
	886	2019-01-17 08:54:58.08	-1206	1497	-800	-18	5	-3	-36	-207	171	121
	887	2019-01-17 08:54:58.09	-1186	1512	-775	-23	15	-5	53	-89	142	18
	888	2019-01-17 08:54:58.10	-1211	1500	-796	-21	26	-9	-24	-67	43	45
	889	2019-01-17 08:54:58.11	-1208	1476	-796	-11	17	-9	32	65	-33	-48
	890	2019-01-17 08:54:58.12	-1204	1479	-787	7	4	-3	-46	42	-88	2
	891	2019-01-17 08:54:58.13	-1212	1502	-784	22	-3	1	-20	133	-153	-56
	892	2019-01-17 08:54:58.14	-1225	1506	-790	22	2	-10	-140	76	-216	32
	893	2019-01-17 08:54:58.15	-1212	1495	-806	13	12	-13	-100	158	-258	-29
	894	2019-01-17 08:54:58.16	-1219	1504	-817	-7	10	-15	-148	127	-275	10
	895	2019-01-17 08:54:58.17	-1218	1502	-814	-24	11	-19	-53	234	-287	-90
	896	2019-01-17 08:54:58.18	-1213	1496	-812	-32	9	-26	-94	193	-287	-49
	897	2019-01-17 08:54:58.19	-1221	1483	-819	-24	-2	-22	-26	252	-278	-113
	898	2019-01-17 08:54:58.20	-1210	1487	-803	-17	-16	-14	-92	162	-254	-35
	899	2019-01-17 08:54:58.21	-1208	1495	-784	-13	-14	-6	-59	172	-231	-56
	900	2019-01-17 08:54:58.22	-1199	1496	-778	-14	-7	-4	-142	73	-215	34
	901	2019-01-17 08:54:58.23	-1208	1507	-786	-15	5	-6	-100	121	-221	-10
	902	2019-01-17 08:54:58.24	-1192	1502	-784	-16	16	-15	-138	88	-226	25
	903	2019-01-17 08:54:58.25	-1192	1485	-806	-13	19	-14	-65	172	-237	-53
	904	2019-01-17 08:54:58.26	-1191	1479	-807	-9	12	-7	-100	141	-241	-20
	905	2019-01-17 08:54:58.27	-1198	1489	-800	-4	7	2	-74	167	-241	-46
	906	2019-01-17 08:54:58.28	-1185	1491	-786	-3	9	6	-127	95	-222	16
	907	2019-01-17 08:54:58.29	-1200	1500	-788	5	16	8	-84	115	-199	-15
	908	2019-01-17 08:54:58.30	-1204	1510	-803	12	22	2	-114	50	-164	32
	909	2019-01-17 08:54:58.31	-1197	1511	-804	17	23	0	-57	78	-135	-10
	910	2019-01-17 08:54:58.32	-1201	1497	-810	21	21	-3	-71	45	-116	13
	911	2019-01-17 08:54:58.33	-1193	1486	-818	14	19	0	-1	86	-87	-42
	912	2019-01-17 08:54:58.34	-1201	1481	-801	6	12	11	-11	42	-53	-15
	913	2019-01-17 08:54:58.35	-1201	1481	-816	-2	6	16	10	57	-47	-33
	914	2019-01-17 08:54:58.36	-1197	1492	-801	-6	-4	19	-45	13	-58	16
	915	2019-01-17 08:54:58.37	-1193	1498	-790	0	-1	11	-8	39	-47	-15
	916	2019-01-17 08:54:58.38	-1209	1495	-793	4	4	3	-2	5	-7	-1
	917	2019-01-17 08:54:58.39	-1215	1499	-793	3	11	-2	58	38	20	-48
	918	2019-01-17 08:54:58.40	-1203	1501	-801	-1	22	-3	56	26	30	-41
	919	2019-01-17 08:54:58.41	-1196	1510	-810	-6	27	-5	97	58	39	-77
	920	2019-01-17 08:54:58.42	-1197	1505	-814	-11	26	-9	100	38	62	-69
	921	2019-01-17 08:54:58.43	-1194	1508	-807	-15	19	-11	112	36	76	-74
	922	2019-01-17 08:54:58.44	-1198	1507	-811	-9	12	-13	66	-9	75	-28
	923	2019-01-17 08:54:58.45	-1209	1493	-809	1	7	-14	66	-3	69	-31
	924	2019-01-17 08:54:58.46	-1200	1498	-807	9	2	-14	57	-16	73	-20
	925	2019-01-17 08:54:58.47	-1196	1501	-805	11	7	-14	87	5	82	-46
	926	2019-01-17 08:54:58.48	-1201	1509	-799	10	18	-19	102	-16	118	-43
	927	2019-01-17 08:54:58.49	-1187	1514	-796	2	34	-28	126	-80	206	-23
	928	2019-01-17 08:54:58.50	-1189	1509	-803	-6	38	-35	145	-176	321	15
	929	2019-01-17 08:54:58.51	-1191	1491	-830	-10	29	-37	171	-226	397	27
	930	2019-01-17 08:54:58.52	-1196	1481	-824	-19	9	-29	171	-268	439	48
	931	2019-01-17 08:54:58.53	-1187	1495	-813	-28	-4	-24	147	-297	444	75
	932	2019-01-17 08:54:58.54	-1188	1496	-807	-27	-8	-21	130	-301	431	85
	933	2019-01-17 08:54:58.55	-1198	1507	-795	-12	-7	-22	128	-269	397	70
	934	2019-01-17 08:54:58.56	-1202	1506	-781	2	3	-27	145	-141	286	-2
	935	2019-01-17 08:54:58.57	-1208	1501	-790	13	12	-29	122	-17	139	-52
	936	2019-01-17 08:54:58.58	-1223	1499	-794	15	16	-30	117	47	70	-82
	937	2019-01-17 08:54:58.59	-1218	1489	-818	9	15	-27	84	9	75	-46
	938	2019-01-17 08:54:58.60	-1219	1484	-809	3	14	-22	106	7	99	-56
	939	2019-01-17 08:54:58.61	-1209	1485	-814	-4	17	-11	81	-19	100	-31
	940	2019-01-17 08:54:58.62	-1215	1487	-819	-4	15	4	99	17	82	-58
	941	2019-01-17 08:54:58.63	-1197	1517	-787	0	22	8	100	32	68	-66
	942	2019-01-17 08:54:58.64	-1182	1519	-797	6	34	6	133	59	74	-96
	943	2019-01-17 08:54:58.65	-1188	1492	-807	16	31	-2	96	23	73	-59
	944	2019-01-17 08:54:58.66	-1184	1510	-807	31	23	-12	116	48	68	-82
	945	2019-01-17 08:54:58.67	-1180	1508	-821	28	18	-23	88	32	56	-60
	946	2019-01-17 08:54:58.68	-1187	1510	-828	24	11	-33	110	50	60	-80
	947	2019-01-17 08:54:58.69	-1198	1498	-845	25	12	-40	84	24	60	-54
	948	2019-01-17 08:54:58.70	-1213	1490	-855	27	6	-40	115	77	38	-96
	949	2019-01-17 08:54:58.71	-1207	1503	-834	29	-3	-41	90	84	6	-87
	950	2019-01-17 08:54:58.72	-1216	1492	-818	34	-4	-43	140	140	0	-140
	951	2019-01-17 08:54:58.73	-1216	1477	-805	34	-4	-42	105	90	15	-97
	952	2019-01-17 08:54:58.74	-1206	1469	-789	27	-5	-36	118	80	38	-99
	953	2019-01-17 08:54:58.75	-1199	1466	-784	15	4	-29	77	31	46	-54
	954	2019-01-17 08:54:58.76	-1184	1461	-783	6	11	-16	148	96	52	-122
	955	2019-01-17 08:54:58.77	-1189	1470	-802	7	15	-9	143	80	63	-111
	956	2019-01-17 08:54:58.78	-1191	1483	-800	13	19	-3	200	120	80	-160
	957	2019-01-17 08:54:58.79	-1193	1487	-815	22	21	-9	129	40	89	-84
	958	2019-01-17 08:54:58.80	-1211	1483	-824	19	12	-10	154	69	85	-111
	959	2019-01-17 08:54:58.81	-1207	1484	-812	17	2	-6	111	38	73	-74
	960	2019-01-17 08:54:58.82	-1212	1494	-798	16	-2	-9	187	111	76	-149
	961	2019-01-17 08:54:58.83	-1200	1487	-797	10	5	-11	148	70	78	-109
	962	2019-01-17 08:54:58.84	-1200	1490	-798	5	8	-16	200	120	80	-160
	963	2019-01-17 08:54:58.85	-1195	1491	-806	8	18	-22	126	55	71	-90
	964	2019-01-17 08:54:58.86	-1196	1475	-811	12	12	-25	179	113	66	-146
	965	2019-01-17 08:54:58.87	-1206	1484	-831	16	4	-27	119	53	66	-86
	966	2019-01-17 08:54:58.88	-1203	1482	-820	14	-4	-25	185	113	72	-149
	967	2019-01-17 08:54:58.89	-1220	1463	-831	5	-8	-17	122	57	65	-89
	968	2019-01-17 08:54:58.90	-1207	1449	-826	-5	-21	-4	180	126	54	-153
	969	2019-01-17 08:54:58.91	-1210	1458	-787	-6	-22	11	111	69	42	-90
	970	2019-01-17 08:54:58.92	-1211	1463	-766	3	-10	14	175	140	35	-157
	971	2019-01-17 08:54:58.93	-1216	1477	-784	17	8	11	105	75	30	-90
	972	2019-01-17 08:54:58.94	-1201	1476	-811	26	18	11	179	149	30	-164
	973	2019-01-17 08:54:58.95	-1211	1477	-817	27	18	11	115	81	34	-98
	974	2019-01-17 08:54:58.96	-1201	1485	-824	19	18	8	194	163	31	-178
	975	2019-01-17 08:54:58.97	-1204	1485	-824	6	9	6	129	108	21	-118
	976	2019-01-17 08:54:58.98	-1209	1475	-832	-7	-2	5	188	180	8	-184
	977	2019-01-17 08:54:58.99	-1203	1484	-815	-15	-19	9	97	96	1	-96
	978	2019-01-17 08:54:59.00	-1214	1482	-799	-5	-14	2	158	145	13	-151
	979	2019-01-17 08:54:59.01	-1218	1482	-804	6	-6	-5	91	57	34	-74
	980	2019-01-17 08:54:59.02	-1226	1468	-813	8	0	-10	172	118	54	-145
	981	2019-01-17 08:54:59.03	-1219	1466	-805	6	4	-11	84	25	59	-54
	982	2019-01-17 08:54:59.04	-1224	1455	-811	-4	7	-4	151	92	59	-121
	983	2019-01-17 08:54:59.05	-1217	1456	-808	-15	9	8	64	2	62	-33
	984	2019-01-17 08:54:59.06	-1202	1469	-817	-25	10	19	152	82	70	-117
	985	2019-01-17 08:54:59.07	-1197	1470	-821	-32	10	25	81	8	73	-44
	986	2019-01-17 08:54:59.08	-1199	1487	-808	-33	15	25	184	106	78	-145
	987	2019-01-17 08:54:59.09	-1201	1492	-821	-26	14	19	109	20	89	-64
	988	2019-01-17 08:54:59.10	-1191	1496	-812	-18	14	12	198	102	96	-150
	989	2019-01-17 08:54:59.11	-1191	1505	-809	-12	13	6	109	13	96	-61
	990	2019-01-17 08:54:59.12	-1197	1488	-817	-11	15	-4	211	109	102	-160
	991	2019-01-17 08:54:59.13	-1196	1484	-830	-10	14	-7	135	42	93	-88
	992	2019-01-17 08:54:59.14	-1195	1485	-823	-13	8	-3	228	150	78	-189
	993	2019-01-17 08:54:59.15	-1188	1483	-830	-15	6	1	128	66	62	-97
	994	2019-01-17 08:54:59.16	-1187	1495	-815	-21	4	7	208	156	52	-182
	995	2019-01-17 08:54:59.17	-1184	1496	-823	-29	3	5	123	72	51	-97
	996	2019-01-17 08:54:59.18	-1191	1479	-834	-34	-3	6	214	170	44	-192
	997	2019-01-17 08:54:59.19	-1191	1464	-819	-16	-15	10	98	65	33	-81
	998	2019-01-17 08:54:59.20	-1202	1497	-795	6	-23	12	169	151	18	-160
	999	2019-01-17 08:54:59.21	-1200	1488	-805	6	-10	3	65	55	10	-60
	1000	2019-01-17 08:54:59.22	-1207	1490	-798	0	7	2	157	151	6	-154
	1001	2019-01-17 08:54:59.23	-1207	1479	-823	-11	18	2	62	65	-3	-63
	1002	2019-01-17 08:54:59.24	-1193	1482	-829	-24	18	11	162	182	-20	-172
	1003	2019-01-17 08:54:59.25	-1196	1484	-828	-35	15	20	78	110	-32	-94
	1004	2019-01-17 08:54:59.26	-1192	1498	-804	-41	14	27	260	93	167	-176
	1005	2019-01-17 08:54:59.27	-1180	1515	-808	-32	13	27	371	-325	696	-23
	1006	2019-01-17 08:54:59.28	-1187	1527	-822	-26	19	20	612	-506	1118	-53
	1007	2019-01-17 08:54:59.29	-1196	1536	-831	-16	12	12	549	-648	1197	49
	1008	2019-01-17 08:54:59.30	-1196	1535	-829	-15	1	2	617	-530	1147	-43
	1009	2019-01-17 08:54:59.31	-1200	1524	-817	-15	1	-2	477	-514	991	18
	1010	2019-01-17 08:54:59.32	-1192	1520	-810	-15	1	-6	567	-350	917	-108
	1011	2019-01-17 08:54:59.33	-1194	1512	-805	-12	0	-9	444	-362	806	-41
	1012	2019-01-17 08:54:59.34	-1183	1503	-817	-14	1	-8	497	-241	738	-128
	1013	2019-01-17 08:54:59.35	-1188	1503	-807	-12	6	-10	346	-290	636	-28
	1014	2019-01-17 08:54:59.36	-1182	1507	-806	-6	8	-14	399	-172	571	-113
	1015	2019-01-17 08:54:59.37	-1192	1516	-805	-6	11	-20	265	-216	481	-24
	1016	2019-01-17 08:54:59.38	-1185	1529	-808	-4	13	-29	348	-84	432	-132
	1017	2019-01-17 08:54:59.39	-1177	1513	-828	-2	14	-41	235	-126	361	-54
	1018	2019-01-17 08:54:59.40	-1190	1493	-828	4	10	-41	306	-5	311	-150
	1019	2019-01-17 08:54:59.41	-1188	1480	-818	11	0	-32	152	-84	236	-34
	1020	2019-01-17 08:54:59.42	-1197	1471	-805	16	1	-18	190	42	148	-116
	1021	2019-01-17 08:54:59.43	-1186	1460	-820	20	-3	-3	75	-10	85	-32
	1022	2019-01-17 08:54:59.44	-1195	1474	-796	15	-1	18	173	118	55	-145
	1023	2019-01-17 08:54:59.45	-1190	1482	-801	6	5	26	88	51	37	-69
	1024	2019-01-17 08:54:59.46	-1188	1485	-798	-1	14	26	179	160	19	-169
	1025	2019-01-17 08:54:59.47	-1181	1493	-808	2	21	19	80	75	5	-77
	1026	2019-01-17 08:54:59.48	-1184	1487	-817	12	24	9	177	179	-2	-178
	1027	2019-01-17 08:54:59.49	-1190	1497	-847	16	18	3	94	104	-10	-99
	1028	2019-01-17 08:54:59.50	-1206	1489	-828	10	4	0	174	198	-24	-186
	1029	2019-01-17 08:54:59.51	-1198	1493	-814	4	-1	0	72	114	-42	-93
	1030	2019-01-17 08:54:59.52	-1203	1500	-794	-7	4	-4	149	204	-55	-176
	1031	2019-01-17 08:54:59.53	-1193	1507	-805	-17	14	-12	49	106	-57	-77
	1032	2019-01-17 08:54:59.54	-1198	1500	-828	-21	17	-18	125	183	-58	-154
	1033	2019-01-17 08:54:59.55	-1195	1494	-831	-26	17	-16	34	88	-54	-61
	1034	2019-01-17 08:54:59.56	-1176	1497	-834	-25	15	-14	118	181	-63	-149
	1035	2019-01-17 08:54:59.57	-1178	1502	-834	-24	11	-6	38	99	-61	-68
	1036	2019-01-17 08:54:59.58	-1179	1505	-832	-18	7	1	118	181	-63	-149
	1037	2019-01-17 08:54:59.59	-1183	1524	-820	-7	5	-1	36	102	-66	-69
	1038	2019-01-17 08:54:59.60	-1191	1531	-819	3	4	-13	91	156	-65	-123
	1039	2019-01-17 08:54:59.61	-1190	1518	-828	12	4	-27	-10	46	-56	-18
	1040	2019-01-17 08:54:59.62	-1202	1507	-825	14	-4	-38	78	133	-55	-105
	1041	2019-01-17 08:54:59.63	-1191	1493	-810	1	-13	-41	31	86	-55	-58
	1042	2019-01-17 08:54:59.64	-1195	1469	-809	-11	-16	-36	114	177	-63	-145
	1043	2019-01-17 08:54:59.65	-1197	1466	-796	-18	-15	-29	26	94	-68	-60
	1044	2019-01-17 08:54:59.66	-1189	1475	-793	-26	-4	-15	84	172	-88	-128
	1045	2019-01-17 08:54:59.67	-1176	1490	-796	-26	0	-8	2	114	-112	-58
	1046	2019-01-17 08:54:59.68	-1186	1500	-804	-20	7	-10	58	181	-123	-119
	1047	2019-01-17 08:54:59.69	-1201	1501	-827	-9	7	-14	-17	99	-116	-41
	1048	2019-01-17 08:54:59.70	-1199	1511	-835	-8	-3	-19	61	184	-123	-122
	1049	2019-01-17 08:54:59.71	-1195	1519	-829	-10	-8	-27	24	155	-131	-89
	1050	2019-01-17 08:54:59.72	-1213	1496	-826	-14	-12	-34	95	235	-140	-165
	1051	2019-01-17 08:54:59.73	-1209	1473	-811	-7	-17	-32	5	153	-148	-79
	1052	2019-01-17 08:54:59.74	-1212	1487	-781	8	-18	-29	34	192	-158	-113
	1053	2019-01-17 08:54:59.75	-1205	1494	-765	10	1	-32	-44	108	-152	-32
	1054	2019-01-17 08:54:59.76	-1210	1481	-779	11	24	-37	22	174	-152	-98
	1055	2019-01-17 08:54:59.77	-1209	1478	-801	11	43	-37	0	158	-158	-79
	1056	2019-01-17 08:54:59.78	-1200	1480	-822	7	48	-35	84	239	-155	-161
	1057	2019-01-17 08:54:59.79	-1206	1492	-839	3	46	-28	37	167	-130	-102
	1058	2019-01-17 08:54:59.80	-1203	1494	-845	-2	36	-25	67	181	-114	-124
	1059	2019-01-17 08:54:59.81	-1204	1492	-832	-7	24	-19	8	118	-110	-63
	1060	2019-01-17 08:54:59.82	-1184	1498	-808	-7	17	-16	52	183	-131	-117
	1061	2019-01-17 08:54:59.83	-1197	1503	-802	-9	20	-18	16	185	-169	-100
	1062	2019-01-17 08:54:59.84	-1175	1505	-812	-13	24	-24	32	244	-212	-138
	1063	2019-01-17 08:54:59.85	-1175	1504	-834	-12	19	-29	-50	192	-242	-71
	1064	2019-01-17 08:54:59.86	-1179	1522	-819	-3	19	-37	-48	204	-252	-78
	1065	2019-01-17 08:54:59.87	-1193	1518	-831	2	18	-50	-125	152	-277	-13
	1066	2019-01-17 08:54:59.88	-1215	1509	-837	5	7	-56	-159	212	-371	-26
	1067	2019-01-17 08:54:59.89	-1210	1484	-826	6	-4	-56	-251	207	-458	22
	1068	2019-01-17 08:54:59.90	-1204	1476	-815	3	-11	-48	-245	268	-513	-11
	1069	2019-01-17 08:54:59.91	-1201	1464	-823	-1	-10	-40	-265	238	-503	13
	1070	2019-01-17 08:54:59.92	-1198	1457	-796	-4	-8	-24	-235	244	-479	-4
	1071	2019-01-17 08:54:59.93	-1193	1462	-782	0	1	-15	-270	196	-466	37
	1072	2019-01-17 08:54:59.94	-1185	1468	-791	13	13	-11	-282	254	-536	14
	1073	2019-01-17 08:54:59.95	-1197	1471	-807	24	17	-14	-368	282	-650	43
	1074	2019-01-17 08:54:59.96	-1197	1469	-821	23	16	-15	-382	335	-717	23
	1075	2019-01-17 08:54:59.97	-1203	1463	-831	14	10	-10	-393	315	-708	39
	1076	2019-01-17 08:54:59.98	-1205	1465	-811	3	1	-5	-341	331	-672	5
	1077	2019-01-17 08:54:59.99	-1204	1470	-806	-4	4	-8	-323	300	-623	11
	1078	2019-01-17 08:55:00.00	-1206	1457	-805	-6	3	-3	-274	301	-575	-13
	1079	2019-01-17 08:55:00.01	-1212	1452	-804	-3	5	6	-252	279	-531	-13
	1080	2019-01-17 08:55:00.02	-1203	1444	-818	-1	5	19	-202	281	-483	-39
	1081	2019-01-17 08:55:00.03	-1198	1466	-802	0	10	30	-187	247	-434	-30
	1082	2019-01-17 08:55:00.04	-1204	1483	-803	-1	18	35	-165	246	-411	-40
	1083	2019-01-17 08:55:00.05	-1205	1487	-828	-5	26	34	-162	234	-396	-36
	1084	2019-01-17 08:55:00.06	-1204	1493	-843	-4	20	28	-152	227	-379	-37
	1085	2019-01-17 08:55:00.07	-1189	1498	-845	-6	12	22	-148	210	-358	-31
	1086	2019-01-17 08:55:00.08	-1195	1500	-829	-13	4	17	-135	206	-341	-35
	1087	2019-01-17 08:55:00.09	-1185	1500	-822	-11	2	11	-168	161	-329	3
	1088	2019-01-17 08:55:00.10	-1191	1500	-831	-6	3	7	-333	-35	-298	184
	1089	2019-01-17 08:55:00.11	-1192	1501	-820	-5	5	8	-492	-222	-270	357
	1090	2019-01-17 08:55:00.12	-1178	1500	-814	-2	7	3	-552	-285	-267	418
	1091	2019-01-17 08:55:00.13	-1194	1499	-822	4	10	-3	-520	-173	-347	346
	1092	2019-01-17 08:55:00.14	-1195	1499	-822	5	10	-11	-491	3	-494	244
	1093	2019-01-17 08:55:00.15	-1183	1479	-839	-4	3	-10	-475	122	-597	176
	1094	2019-01-17 08:55:00.16	-1196	1479	-830	-13	-6	-4	-492	112	-604	190
	1095	2019-01-17 08:55:00.17	-1186	1484	-831	-16	-3	7	-493	90	-583	201
	1096	2019-01-17 08:55:00.18	-1184	1495	-812	-17	0	13	-490	67	-557	211
	1097	2019-01-17 08:55:00.19	-1178	1497	-804	-12	7	12	-435	112	-547	161
	1098	2019-01-17 08:55:00.20	-1173	1509	-820	-7	14	10	-406	124	-530	141
	1099	2019-01-17 08:55:00.21	-1195	1511	-837	-5	9	4	-372	144	-516	114
	1100	2019-01-17 08:55:00.22	-1196	1516	-837	-3	-1	-2	-382	107	-489	137
	1101	2019-01-17 08:55:00.23	-1196	1505	-847	5	-9	-7	-357	113	-470	122
	1102	2019-01-17 08:55:00.24	-1203	1493	-856	12	-22	-6	-352	88	-440	132
	1103	2019-01-17 08:55:00.25	-1197	1505	-805	5	-21	-4	-297	113	-410	92
	1104	2019-01-17 08:55:00.26	-1177	1511	-793	-6	0	-6	-304	62	-366	121
	1105	2019-01-17 08:55:00.27	-1182	1472	-806	-6	10	-2	-270	60	-330	105
	1106	2019-01-17 08:55:00.28	-1175	1478	-820	8	10	3	-289	28	-317	130
	1107	2019-01-17 08:55:00.29	-1185	1492	-802	8	7	11	-253	93	-346	80
	1108	2019-01-17 08:55:00.30	-1179	1490	-813	8	9	12	-286	54	-340	116
	1109	2019-01-17 08:55:00.31	-1198	1493	-847	16	21	-3	-232	74	-306	79
	1110	2019-01-17 08:55:00.32	-1203	1504	-860	14	12	-3	-237	22	-259	107
	1111	2019-01-17 08:55:00.33	-1189	1513	-847	4	5	-10	-182	51	-233	65
	1112	2019-01-17 08:55:00.34	-1194	1511	-831	-8	5	-15	-221	-21	-200	121
	1113	2019-01-17 08:55:00.35	-1186	1505	-825	-2	3	-22	-181	-19	-162	100
	1114	2019-01-17 08:55:00.36	-1182	1501	-814	7	4	-27	-212	-107	-105	159
	1115	2019-01-17 08:55:00.37	-1193	1484	-814	5	4	-29	-134	-64	-70	99
	1116	2019-01-17 08:55:00.38	-1192	1485	-807	7	2	-26	-158	-94	-64	126
	1117	2019-01-17 08:55:00.39	-1188	1487	-803	11	7	-24	-92	-24	-68	58
	1118	2019-01-17 08:55:00.40	-1193	1499	-805	16	21	-21	-117	-47	-70	82
	1119	2019-01-17 08:55:00.41	-1190	1494	-826	8	28	-14	-30	25	-55	2
	1120	2019-01-17 08:55:00.42	-1186	1502	-822	4	29	-10	-88	-51	-37	69
	1121	2019-01-17 08:55:00.43	-1180	1515	-823	-1	29	-11	-77	-45	-32	61
	1122	2019-01-17 08:55:00.44	-1185	1511	-831	-4	28	-19	-188	-157	-31	172
	1123	2019-01-17 08:55:00.45	-1185	1492	-847	0	20	-26	-172	-156	-16	164
	1124	2019-01-17 08:55:00.46	-1182	1490	-843	13	3	-25	-236	-247	11	241
	1125	2019-01-17 08:55:00.47	-1183	1498	-851	26	-3	-25	-163	-187	24	175
	1126	2019-01-17 08:55:00.48	-1183	1479	-835	28	-1	-23	-222	-237	15	229
	1127	2019-01-17 08:55:00.49	-1187	1474	-820	26	2	-13	-189	-186	-3	187
	1128	2019-01-17 08:55:00.50	-1187	1465	-828	20	11	-3	-276	-247	-29	261
	1129	2019-01-17 08:55:00.51	-1184	1468	-813	14	13	1	-242	-196	-46	219
	1130	2019-01-17 08:55:00.52	-1172	1470	-800	7	20	6	-322	-271	-51	296
	1131	2019-01-17 08:55:00.53	-1189	1465	-816	9	22	8	-255	-206	-49	230
	1132	2019-01-17 08:55:00.54	-1181	1466	-842	7	20	14	-293	-250	-43	271
	1133	2019-01-17 08:55:00.55	-1178	1468	-826	8	14	21	-191	-149	-42	170
	1134	2019-01-17 08:55:00.56	-1179	1482	-826	15	10	26	-234	-187	-47	210
	1135	2019-01-17 08:55:00.57	-1190	1496	-832	21	8	25	-152	-125	-27	138
	1136	2019-01-17 08:55:00.58	-1196	1508	-826	25	8	15	-204	-242	38	223
	1137	2019-01-17 08:55:00.59	-1195	1520	-836	20	7	-2	-118	-203	85	160
	1138	2019-01-17 08:55:00.60	-1201	1514	-854	14	4	-24	-150	-220	70	185
	1139	2019-01-17 08:55:00.61	-1196	1501	-838	6	-2	-44	201	186	15	-193
	1140	2019-01-17 08:55:00.62	-1204	1487	-837	-2	0	-53	323	468	-145	-395
	1141	2019-01-17 08:55:00.63	-1192	1466	-818	-3	-5	-54	365	724	-359	-544
	1142	2019-01-17 08:55:00.64	-1192	1450	-817	1	-5	-46	152	598	-446	-375
	1143	2019-01-17 08:55:00.65	-1194	1462	-805	7	-1	-39	171	622	-451	-396
	1144	2019-01-17 08:55:00.66	-1187	1474	-809	6	3	-29	73	459	-386	-266
	1145	2019-01-17 08:55:00.67	-1203	1479	-822	3	10	-26	183	537	-354	-360
	1146	2019-01-17 08:55:00.68	-1201	1484	-839	2	9	-23	116	480	-364	-298
	1147	2019-01-17 08:55:00.69	-1206	1478	-842	-10	4	-22	211	620	-409	-415
	1148	2019-01-17 08:55:00.70	-1195	1468	-839	-20	3	-13	101	519	-418	-310
	1149	2019-01-17 08:55:00.71	-1199	1472	-821	-17	1	-7	170	577	-407	-373
	1150	2019-01-17 08:55:00.72	-1195	1472	-825	-9	5	-3	65	413	-348	-239
	1151	2019-01-17 08:55:00.73	-1195	1474	-828	0	11	0	149	441	-292	-295
	1152	2019-01-17 08:55:00.74	-1195	1484	-825	9	14	-1	37	287	-250	-162
	1153	2019-01-17 08:55:00.75	-1194	1496	-840	9	17	-3	112	320	-208	-216
	1154	2019-01-17 08:55:00.76	-1192	1489	-854	5	16	-8	56	176	-120	-116
	1155	2019-01-17 08:55:00.77	-1187	1506	-833	-4	12	-11	210	222	-12	-216
	1156	2019-01-17 08:55:00.78	-1191	1481	-850	-11	8	-14	181	112	69	-146
	1157	2019-01-17 08:55:00.79	-1191	1441	-823	-4	-5	-10	319	208	111	-263
	1158	2019-01-17 08:55:00.80	-1202	1464	-815	17	-14	1	288	141	147	-214
	1159	2019-01-17 08:55:00.81	-1196	1475	-815	26	-16	-2	402	226	176	-314
	1160	2019-01-17 08:55:00.82	-1207	1473	-817	29	0	-9	276	83	193	-179
	1161	2019-01-17 08:55:00.83	-1219	1468	-838	31	17	-14	338	123	215	-230
	1162	2019-01-17 08:55:00.84	-1209	1453	-865	12	21	-10	252	22	230	-137
	1163	2019-01-17 08:55:00.85	-1205	1449	-857	-8	14	2	356	124	232	-240
	1164	2019-01-17 08:55:00.86	-1196	1467	-827	-21	10	16	258	44	214	-151
	1165	2019-01-17 08:55:00.87	-1191	1465	-816	-20	12	18	324	129	195	-226
	1166	2019-01-17 08:55:00.88	-1196	1479	-814	-15	15	20	194	8	186	-101
	1167	2019-01-17 08:55:00.89	-1191	1491	-814	-18	18	16	287	3	284	-145
	1168	2019-01-17 08:55:00.90	-1192	1507	-836	-17	17	2	222	-161	383	-30
	1169	2019-01-17 08:55:00.91	-1191	1510	-844	-23	14	-9	337	-94	431	-121
	1170	2019-01-17 08:55:00.92	-1189	1510	-834	-25	15	-18	232	-171	403	-30
	1171	2019-01-17 08:55:00.93	-1191	1507	-835	-25	19	-24	300	-82	382	-109
	1172	2019-01-17 08:55:00.94	-1188	1499	-839	-22	21	-28	210	-165	375	-22
	1173	2019-01-17 08:55:00.95	-1183	1483	-850	-19	20	-23	336	-58	394	-139
	1174	2019-01-17 08:55:00.96	-1181	1494	-845	-22	18	-20	280	-107	387	-86
	1175	2019-01-17 08:55:00.97	-1168	1493	-830	-18	19	-22	372	-1	373	-185
	1176	2019-01-17 08:55:00.98	-1175	1489	-840	-9	23	-28	253	-94	347	-79
	1177	2019-01-17 08:55:00.99	-1180	1473	-855	-8	21	-24	316	-9	325	-153
	1178	2019-01-17 08:55:01.00	-1175	1470	-849	-12	12	-13	225	-66	291	-79
	1179	2019-01-17 08:55:01.01	-1165	1471	-836	-18	10	2	328	56	272	-192
	1180	2019-01-17 08:55:01.02	-1173	1469	-848	-30	12	16	241	-10	251	-115
	1181	2019-01-17 08:55:01.03	-1168	1471	-836	-37	3	28	286	62	224	-174
	1182	2019-01-17 08:55:01.04	-1173	1489	-809	-30	-1	35	176	-24	200	-76
	1183	2019-01-17 08:55:01.05	-1167	1497	-818	-15	8	22	256	65	191	-160
	1184	2019-01-17 08:55:01.06	-1181	1495	-823	-8	14	5	192	-4	196	-94
	1185	2019-01-17 08:55:01.07	-1201	1504	-840	-6	17	-9	274	60	214	-167
	1186	2019-01-17 08:55:01.08	-1215	1480	-832	-12	12	-12	160	-45	205	-57
	1187	2019-01-17 08:55:01.09	-1199	1475	-847	-16	14	-6	218	40	178	-129
	1188	2019-01-17 08:55:01.10	-1186	1472	-837	-22	13	5	133	-14	147	-59
	1189	2019-01-17 08:55:01.11	-1184	1472	-822	-33	20	17	219	103	116	-161
	1190	2019-01-17 08:55:01.12	-1166	1481	-825	-40	27	25	134	41	93	-87
	1191	2019-01-17 08:55:01.13	-1168	1499	-823	-39	26	23	196	113	83	-154
	1192	2019-01-17 08:55:01.14	-1174	1512	-841	-33	21	15	115	36	79	-75
	1193	2019-01-17 08:55:01.15	-1180	1515	-854	-28	14	-2	202	131	71	-166
	1194	2019-01-17 08:55:01.16	-1186	1513	-858	-25	4	-11	124	65	59	-94
	1195	2019-01-17 08:55:01.17	-1191	1509	-844	-28	-5	-15	168	121	47	-144
	1196	2019-01-17 08:55:01.18	-1185	1515	-826	-36	-8	-16	64	24	40	-44
	1197	2019-01-17 08:55:01.19	-1179	1511	-825	-47	-7	-23	127	101	26	-114
	1198	2019-01-17 08:55:01.20	-1170	1488	-819	-49	-3	-25	44	33	11	-38
	1199	2019-01-17 08:55:01.21	-1169	1494	-823	-38	1	-28	92	101	-9	-96
	1200	2019-01-17 08:55:01.22	-1178	1485	-835	-26	4	-29	21	32	-11	-26
	1201	2019-01-17 08:55:01.23	-1188	1497	-830	-15	1	-25	88	102	-14	-95
	1202	2019-01-17 08:55:01.24	-1195	1488	-832	-9	-3	-18	21	34	-13	-27
	1203	2019-01-17 08:55:01.25	-1197	1506	-835	-3	3	-11	89	108	-19	-98
	1204	2019-01-17 08:55:01.26	-1200	1493	-836	-5	6	-9	32	61	-29	-46
	1205	2019-01-17 08:55:01.27	-1199	1480	-821	-15	6	-3	96	143	-47	-119
	1206	2019-01-17 08:55:01.28	-1199	1471	-808	-17	9	5	27	88	-61	-57
	1207	2019-01-17 08:55:01.29	-1193	1472	-814	-9	13	9	66	128	-62	-97
	1208	2019-01-17 08:55:01.30	-1177	1496	-797	6	19	7	5	53	-48	-29
	1209	2019-01-17 08:55:01.31	-1187	1495	-834	6	27	1	58	111	-53	-84
	1210	2019-01-17 08:55:01.32	-1187	1460	-847	6	21	7	7	72	-65	-39
	1211	2019-01-17 08:55:01.33	-1183	1468	-830	12	11	19	58	136	-78	-97
	1212	2019-01-17 08:55:01.34	-1180	1494	-817	5	14	24	-13	72	-85	-29
	1213	2019-01-17 08:55:01.35	-1175	1486	-820	-12	23	23	3	106	-103	-54
	1214	2019-01-17 08:55:01.36	-1181	1495	-820	-20	34	18	-71	39	-110	16
	1215	2019-01-17 08:55:01.37	-1179	1497	-822	-22	40	14	-48	72	-120	-12
	1216	2019-01-17 08:55:01.38	-1191	1503	-836	-6	35	9	-93	26	-119	33
	1217	2019-01-17 08:55:01.39	-1185	1518	-854	3	28	0	-32	80	-112	-24
	1218	2019-01-17 08:55:01.40	-1188	1518	-859	-4	19	-7	-48	58	-106	-5
	1219	2019-01-17 08:55:01.41	-1184	1508	-843	-15	9	-14	0	111	-111	-55
	1220	2019-01-17 08:55:01.42	-1195	1506	-817	-23	8	-18	-33	80	-113	-23
	1221	2019-01-17 08:55:01.43	-1186	1490	-822	-22	7	-24	24	145	-121	-84
	1222	2019-01-17 08:55:01.44	-1183	1480	-813	-19	11	-24	-15	118	-133	-51
	1223	2019-01-17 08:55:01.45	-1192	1480	-813	-18	18	-14	24	165	-141	-94
	1224	2019-01-17 08:55:01.46	-1180	1486	-821	-17	24	-5	4	147	-143	-75
	1225	2019-01-17 08:55:01.47	-1181	1494	-818	-21	22	2	50	197	-147	-123
	1226	2019-01-17 08:55:01.48	-1176	1503	-815	-19	23	2	23	162	-139	-92
	1227	2019-01-17 08:55:01.49	-1171	1502	-822	-4	20	-7	43	180	-137	-111
	1228	2019-01-17 08:55:01.50	-1188	1505	-828	3	19	-19	22	156	-134	-89
	1229	2019-01-17 08:55:01.51	-1186	1490	-842	-2	17	-29	103	238	-135	-170
	1230	2019-01-17 08:55:01.52	-1185	1478	-843	-8	8	-29	168	306	-138	-237
	1231	2019-01-17 08:55:01.53	-1181	1470	-817	-14	13	-28	242	382	-140	-312
	1232	2019-01-17 08:55:01.54	-1194	1454	-821	-18	18	-23	230	373	-143	-301
	1233	2019-01-17 08:55:01.55	-1177	1461	-815	-20	26	-12	204	345	-141	-274
	1234	2019-01-17 08:55:01.56	-1179	1468	-819	-22	30	1	148	280	-132	-214
	1235	2019-01-17 08:55:01.57	-1184	1478	-813	-25	33	7	121	242	-121	-181
	1236	2019-01-17 08:55:01.58	-1186	1491	-818	-22	37	4	100	215	-115	-157
	1237	2019-01-17 08:55:01.59	-1176	1490	-848	-12	33	1	120	232	-112	-176
	1238	2019-01-17 08:55:01.60	-1177	1495	-843	-18	27	0	111	229	-118	-170
	1239	2019-01-17 08:55:01.61	-1174	1491	-852	-33	21	-2	98	221	-123	-159
	1240	2019-01-17 08:55:01.62	-1162	1484	-834	-44	23	2	82	210	-128	-146
	1241	2019-01-17 08:55:01.63	-1168	1481	-809	-33	36	16	76	207	-131	-141
	1242	2019-01-17 08:55:01.64	-1173	1482	-826	-18	39	29	72	206	-134	-139
	1243	2019-01-17 08:55:01.65	-1168	1493	-840	-9	41	40	57	193	-136	-125
	1244	2019-01-17 08:55:01.66	-1164	1507	-855	-8	35	49	44	179	-135	-111
	1245	2019-01-17 08:55:01.67	-1159	1527	-849	-15	30	52	26	153	-127	-89
	1246	2019-01-17 08:55:01.68	-1162	1541	-849	-26	26	42	33	146	-113	-89
	1247	2019-01-17 08:55:01.69	-1164	1535	-842	-36	21	28	21	111	-90	-66
	1248	2019-01-17 08:55:01.70	-1173	1522	-832	-40	15	16	32	101	-69	-66
	1249	2019-01-17 08:55:01.71	-1164	1522	-821	-32	12	11	12	69	-57	-40
	1250	2019-01-17 08:55:01.72	-1180	1520	-828	-17	16	7	22	80	-58	-51
	1251	2019-01-17 08:55:01.73	-1171	1525	-829	-11	21	4	4	67	-63	-35
	1252	2019-01-17 08:55:01.74	-1168	1530	-835	-12	28	2	33	98	-65	-65
	1253	2019-01-17 08:55:01.75	-1163	1524	-831	-15	28	-3	9	80	-71	-44
	1254	2019-01-17 08:55:01.76	-1161	1519	-847	-13	31	-8	16	95	-79	-55
	1255	2019-01-17 08:55:01.77	-1154	1513	-852	-13	25	-5	-27	67	-94	-20
	1256	2019-01-17 08:55:01.78	-1161	1503	-846	-11	19	2	5	111	-106	-58
	1257	2019-01-17 08:55:01.79	-1156	1511	-828	-3	20	12	-16	90	-106	-37
	1258	2019-01-17 08:55:01.80	-1160	1519	-810	19	27	16	16	126	-110	-71
	1259	2019-01-17 08:55:01.81	-1165	1519	-838	32	31	11	-42	80	-122	-19
	1260	2019-01-17 08:55:01.82	-1159	1522	-820	29	32	6	-36	99	-135	-31
	1261	2019-01-17 08:55:01.83	-1150	1517	-821	18	41	-6	-84	44	-128	20
	1262	2019-01-17 08:55:01.84	-1163	1492	-840	7	42	-10	-44	69	-113	-12
	1263	2019-01-17 08:55:01.85	-1165	1472	-838	15	38	-7	-94	-2	-92	48
	1264	2019-01-17 08:55:01.86	-1160	1501	-829	15	25	2	-61	27	-88	17
	1265	2019-01-17 08:55:01.87	-1155	1509	-817	8	32	2	-102	-26	-76	64
	1266	2019-01-17 08:55:01.88	-1170	1522	-828	6	51	-5	-56	21	-77	17
	1267	2019-01-17 08:55:01.89	-1157	1516	-850	-3	63	-11	-96	-17	-79	56
	1268	2019-01-17 08:55:01.90	-1156	1527	-869	-11	60	-12	-36	60	-96	-12
	1269	2019-01-17 08:55:01.91	-1158	1528	-885	-14	46	-18	-77	41	-118	18
	1270	2019-01-17 08:55:01.92	-1154	1545	-869	-14	31	-26	-43	97	-140	-27
	1271	2019-01-17 08:55:01.93	-1146	1542	-860	-8	18	-40	-128	11	-139	58
	1272	2019-01-17 08:55:01.94	-1150	1535	-835	-1	14	-56	-90	36	-126	27
	1273	2019-01-17 08:55:01.95	-1164	1524	-834	5	19	-71	-145	-39	-106	92
	1274	2019-01-17 08:55:01.96	-1166	1501	-831	8	19	-77	-76	24	-100	26
	1275	2019-01-17 08:55:01.97	-1174	1484	-837	5	18	-67	-112	-20	-92	66
	1276	2019-01-17 08:55:01.98	-1164	1477	-820	5	28	-56	-44	54	-98	-5
	1277	2019-01-17 08:55:01.99	-1150	1487	-820	10	38	-42	-117	9	-126	54
	1278	2019-01-17 08:55:02.00	-1158	1490	-845	14	39	-35	-68	102	-170	-17
	1279	2019-01-17 08:55:02.01	-1151	1489	-857	10	31	-30	-129	61	-190	34
	1280	2019-01-17 08:55:02.02	-1143	1489	-857	0	18	-24	-80	126	-206	-23
	1281	2019-01-17 08:55:02.03	-1147	1498	-837	-5	15	-22	-190	32	-222	79
	1282	2019-01-17 08:55:02.04	-1145	1496	-821	-3	18	-23	-173	57	-230	58
	1283	2019-01-17 08:55:02.05	-1154	1491	-824	6	22	-23	-273	-52	-221	162
	1284	2019-01-17 08:55:02.06	-1148	1488	-836	20	25	-21	-252	8	-260	122
	1285	2019-01-17 08:55:02.07	-1156	1478	-832	22	26	-17	-338	-41	-297	189
	1286	2019-01-17 08:55:02.08	-1162	1470	-835	19	24	-11	-291	59	-350	116
	1287	2019-01-17 08:55:02.09	-1172	1452	-841	10	11	1	-377	-14	-363	195
	1288	2019-01-17 08:55:02.10	-1158	1458	-821	1	10	15	-326	58	-384	134
	1289	2019-01-17 08:55:02.11	-1158	1484	-819	-9	14	23	-388	-9	-379	198
	1290	2019-01-17 08:55:02.12	-1156	1496	-804	-15	28	26	-321	86	-407	117
	1291	2019-01-17 08:55:02.13	-1154	1522	-829	-10	43	15	-391	21	-412	185
	1292	2019-01-17 08:55:02.14	-1158	1517	-849	-2	53	5	-329	107	-436	111
	1293	2019-01-17 08:55:02.15	-1167	1521	-875	9	50	-5	-392	-3	-389	197
	1294	2019-01-17 08:55:02.16	-1167	1511	-894	10	32	-7	-280	-124	-156	202
	1295	2019-01-17 08:55:02.17	-1161	1508	-877	5	14	-3	-289	-370	81	329
	1296	2019-01-17 08:55:02.18	-1148	1511	-849	-5	7	0	-182	-367	185	274
	1297	2019-01-17 08:55:02.19	-1149	1513	-835	3	9	-7	-266	-387	121	326
	1298	2019-01-17 08:55:02.20	-1151	1508	-850	16	13	-17	-242	-215	-27	228
	1299	2019-01-17 08:55:02.21	-1150	1503	-843	19	20	-25	-488	-188	-300	338
	1300	2019-01-17 08:55:02.22	-1166	1503	-873	12	22	-30	-586	-32	-554	309
	1301	2019-01-17 08:55:02.23	-1172	1498	-877	-8	17	-23	-706	-57	-649	381
	1302	2019-01-17 08:55:02.24	-1155	1486	-860	-24	16	-17	-623	52	-675	285
	1303	2019-01-17 08:55:02.25	-1158	1488	-862	-25	18	-14	-635	-25	-610	330
	1304	2019-01-17 08:55:02.26	-1154	1474	-851	-18	15	-1	-513	73	-586	220
	1305	2019-01-17 08:55:02.27	-1144	1486	-839	-3	15	12	-509	6	-515	251
	1306	2019-01-17 08:55:02.28	-1155	1501	-833	16	24	15	-370	108	-478	131
	1307	2019-01-17 08:55:02.29	-1158	1493	-854	25	35	13	-397	44	-441	176
	1308	2019-01-17 08:55:02.30	-1172	1502	-868	26	36	13	-295	169	-464	63
	1309	2019-01-17 08:55:02.31	-1173	1511	-873	17	32	10	-360	97	-457	131
	1310	2019-01-17 08:55:02.32	-1173	1508	-874	9	26	3	-265	209	-474	28
	1311	2019-01-17 08:55:02.33	-1162	1510	-855	-4	21	-4	-320	128	-448	96
	1312	2019-01-17 08:55:02.34	-1172	1497	-853	-9	14	-15	-222	247	-469	-12
	1313	2019-01-17 08:55:02.35	-1161	1510	-841	-4	13	-24	-310	242	-552	34
	1314	2019-01-17 08:55:02.36	-1138	1527	-820	2	22	-37	-241	464	-705	-111
	1315	2019-01-17 08:55:02.37	-1138	1515	-847	6	38	-52	-325	438	-763	-56
	1316	2019-01-17 08:55:02.38	-1148	1469	-853	11	43	-55	-222	522	-744	-150
	1317	2019-01-17 08:55:02.39	-1162	1476	-875	24	33	-45	-282	368	-650	-43
	1318	2019-01-17 08:55:02.40	-1148	1471	-853	24	31	-36	-195	412	-607	-108
	1319	2019-01-17 08:55:02.41	-1159	1466	-870	27	34	-26	-282	288	-570	-3
	1320	2019-01-17 08:55:02.42	-1162	1459	-874	18	35	-14	-195	374	-569	-89
	1321	2019-01-17 08:55:02.43	-1168	1457	-876	3	38	5	-272	264	-536	4
	1322	2019-01-17 08:55:02.44	-1162	1474	-871	-14	42	24	-187	332	-519	-72
	1323	2019-01-17 08:55:02.45	-1168	1486	-855	-13	45	24	-268	209	-477	29
	1324	2019-01-17 08:55:02.46	-1161	1502	-850	-4	50	22	-183	284	-467	-50
	1325	2019-01-17 08:55:02.47	-1171	1512	-838	5	50	16	-276	165	-441	55
	1326	2019-01-17 08:55:02.48	-1160	1525	-856	17	48	7	-197	235	-432	-19
	1327	2019-01-17 08:55:02.49	-1158	1503	-884	20	41	7	-272	144	-416	64
	1328	2019-01-17 08:55:02.50	-1148	1499	-859	12	29	12	-176	245	-421	-34
	1329	2019-01-17 08:55:02.51	-1140	1512	-854	-2	34	20	-254	134	-388	60
	1330	2019-01-17 08:55:02.52	-1134	1501	-853	-15	38	17	-151	208	-359	-28
	1331	2019-01-17 08:55:02.53	-1130	1527	-855	-21	41	14	-203	98	-301	52
	1332	2019-01-17 08:55:02.54	-1141	1534	-874	-28	45	3	-119	147	-266	-14
	1333	2019-01-17 08:55:02.55	-1128	1532	-897	-22	38	-14	-194	32	-226	81
	1334	2019-01-17 08:55:02.56	-1128	1525	-879	-13	26	-19	-81	120	-201	-19
	1335	2019-01-17 08:55:02.57	-1134	1520	-874	0	23	-24	-130	42	-172	44
	1336	2019-01-17 08:55:02.58	-1135	1517	-864	9	24	-27	-29	130	-159	-50
	1337	2019-01-17 08:55:02.59	-1116	1506	-862	12	29	-29	-118	19	-137	49
	1338	2019-01-17 08:55:02.60	-1121	1501	-856	8	33	-27	-41	88	-129	-23
	1339	2019-01-17 08:55:02.61	-1121	1496	-848	7	40	-28	-113	-5	-108	59
	1340	2019-01-17 08:55:02.62	-1126	1488	-869	14	34	-30	-9	72	-81	-31
	1341	2019-01-17 08:55:02.63	-1137	1478	-873	20	26	-26	-62	-12	-50	37
	1342	2019-01-17 08:55:02.64	-1139	1480	-888	24	16	-20	28	72	-44	-50
	1343	2019-01-17 08:55:02.65	-1136	1509	-870	25	12	-21	-56	-26	-30	41
	1344	2019-01-17 08:55:02.66	-1142	1502	-892	18	12	-24	34	60	-26	-47
	1345	2019-01-17 08:55:02.67	-1150	1492	-886	24	9	-23	-55	-36	-19	45
	1346	2019-01-17 08:55:02.68	-1155	1490	-869	28	3	-23	27	40	-13	-33
	1347	2019-01-17 08:55:02.69	-1152	1481	-867	30	2	-18	-35	-39	4	37
	1348	2019-01-17 08:55:02.70	-1164	1487	-855	28	9	-15	42	59	-17	-50
	1349	2019-01-17 08:55:02.71	-1157	1491	-870	27	19	-12	-31	-1	-30	16
	1350	2019-01-17 08:55:02.72	-1168	1492	-866	19	26	-10	34	60	-26	-47
	1351	2019-01-17 08:55:02.73	-1170	1516	-874	11	37	-13	-44	-35	-9	39
	1352	2019-01-17 08:55:02.74	-1163	1513	-900	12	41	-17	45	29	16	-37
	1353	2019-01-17 08:55:02.75	-1172	1487	-906	15	36	-17	4	-43	47	19
	1354	2019-01-17 08:55:02.76	-1165	1481	-893	14	25	-11	93	46	47	-69
	1355	2019-01-17 08:55:02.77	-1160	1486	-893	15	16	-5	-3	-43	40	23
	1356	2019-01-17 08:55:02.78	-1152	1502	-891	16	17	-4	39	6	33	-22
	1357	2019-01-17 08:55:02.79	-1154	1482	-879	12	22	-3	-32	-60	28	46
	1358	2019-01-17 08:55:02.80	-1143	1489	-868	7	24	0	40	16	24	-28
	1359	2019-01-17 08:55:02.81	-1142	1496	-857	3	34	0	1	-49	50	24
	1360	2019-01-17 08:55:02.82	-1136	1507	-864	1	39	-6	217	-4	221	-106
	1361	2019-01-17 08:55:02.83	-1128	1507	-883	9	39	-9	352	-122	474	-115
	1362	2019-01-17 08:55:02.84	-1141	1498	-895	15	35	-17	501	-113	614	-194
	1363	2019-01-17 08:55:02.85	-1149	1490	-905	22	18	-15	426	-197	623	-114
	1364	2019-01-17 08:55:02.86	-1142	1486	-920	27	6	-10	426	-144	570	-141
	1365	2019-01-17 08:55:02.87	-1142	1494	-875	19	5	-4	343	-171	514	-86
	1366	2019-01-17 08:55:02.88	-1140	1485	-854	17	20	-3	391	-94	485	-148
	1367	2019-01-17 08:55:02.89	-1151	1457	-863	25	25	-4	335	-124	459	-105
	1368	2019-01-17 08:55:02.90	-1146	1465	-858	40	29	-4	384	-56	440	-164
	1369	2019-01-17 08:55:02.91	-1154	1476	-873	41	31	-5	308	-111	419	-98
	1370	2019-01-17 08:55:02.92	-1160	1483	-893	41	29	-9	313	-88	401	-112
	1371	2019-01-17 08:55:02.93	-1161	1483	-895	42	33	-16	222	-160	382	-31
	1372	2019-01-17 08:55:02.94	-1157	1488	-911	32	32	-16	262	-103	365	-79
	1373	2019-01-17 08:55:02.95	-1141	1475	-894	5	20	-8	237	-117	354	-60
	1374	2019-01-17 08:55:02.96	-1140	1476	-866	-2	23	-7	299	-67	366	-116
	1375	2019-01-17 08:55:02.97	-1119	1461	-873	-3	31	-5	308	-120	428	-94
	1376	2019-01-17 08:55:02.98	-1146	1449	-883	-3	33	-3	412	-96	508	-158
	1377	2019-01-17 08:55:02.99	-1139	1456	-883	-3	26	3	430	-135	565	-147
	1378	2019-01-17 08:55:03.00	-1139	1477	-880	-3	17	8	490	-94	584	-198
	1379	2019-01-17 08:55:03.01	-1134	1498	-882	0	23	5	506	-139	645	-183
	1380	2019-01-17 08:55:03.02	-1129	1504	-894	-7	31	-6	596	-168	764	-214
	1381	2019-01-17 08:55:03.03	-1127	1492	-906	-17	29	-9	634	-330	964	-152
	1382	2019-01-17 08:55:03.04	-1123	1486	-905	-32	15	-8	693	-431	1124	-131
	1383	2019-01-17 08:55:03.05	-1127	1493	-891	-38	13	-13	686	-516	1202	-85
	1384	2019-01-17 08:55:03.06	-1127	1496	-889	-35	9	-21	698	-502	1200	-98
	1385	2019-01-17 08:55:03.07	-1128	1495	-888	-29	5	-26	663	-492	1155	-85
	1386	2019-01-17 08:55:03.08	-1126	1491	-897	-18	1	-30	636	-473	1109	-81
	1387	2019-01-17 08:55:03.09	-1132	1503	-903	-10	0	-31	605	-493	1098	-56
	1388	2019-01-17 08:55:03.10	-1139	1503	-886	-5	-4	-34	619	-458	1077	-80
	1389	2019-01-17 08:55:03.11	-1144	1500	-892	-3	2	-37	595	-437	1032	-79
	1390	2019-01-17 08:55:03.12	-1149	1496	-896	-6	0	-35	600	-392	992	-104
	1391	2019-01-17 08:55:03.13	-1142	1499	-866	-5	7	-39	579	-364	943	-107
	1392	2019-01-17 08:55:03.14	-1155	1491	-877	-4	11	-44	553	-315	868	-119
	1393	2019-01-17 08:55:03.15	-1151	1476	-878	-3	13	-41	504	-290	794	-107
	1394	2019-01-17 08:55:03.16	-1161	1473	-906	2	9	-25	462	-251	713	-105
	1395	2019-01-17 08:55:03.17	-1159	1470	-904	10	6	-5	446	-197	643	-124
	1396	2019-01-17 08:55:03.18	-1146	1483	-901	8	8	12	409	-166	575	-121
	1397	2019-01-17 08:55:03.19	-1158	1479	-899	3	9	22	384	-169	553	-107
	1398	2019-01-17 08:55:03.20	-1149	1486	-890	0	12	26	379	-166	545	-106
	1399	2019-01-17 08:55:03.21	-1141	1484	-898	-7	13	20	404	-139	543	-132
	1400	2019-01-17 08:55:03.22	-1125	1480	-905	-18	12	19	382	-85	467	-148
	1401	2019-01-17 08:55:03.23	-1134	1498	-888	-21	15	15	355	-6	361	-174
	1402	2019-01-17 08:55:03.24	-1134	1508	-893	-15	21	5	292	57	235	-174
	1403	2019-01-17 08:55:03.25	-1144	1498	-902	-5	21	0	262	138	124	-200
	1404	2019-01-17 08:55:03.26	-1133	1485	-909	-3	13	-2	203	160	43	-181
	1405	2019-01-17 08:55:03.27	-1134	1469	-905	-2	1	1	184	187	-3	-185
	1406	2019-01-17 08:55:03.28	-1122	1464	-892	-4	-8	4	91	188	-97	-139
	1407	2019-01-17 08:55:03.29	-1125	1471	-886	-3	-13	6	18	248	-230	-133
	1408	2019-01-17 08:55:03.30	-1128	1487	-870	2	-8	0	-64	247	-311	-91
	1409	2019-01-17 08:55:03.31	-1137	1492	-888	8	1	-12	-60	271	-331	-105
	1410	2019-01-17 08:55:03.32	-1151	1488	-900	10	8	-19	-69	239	-308	-85
	1411	2019-01-17 08:55:03.33	-1155	1488	-910	6	-1	-20	-20	266	-286	-123
	1412	2019-01-17 08:55:03.34	-1156	1477	-895	-10	-6	-10	-47	225	-272	-89
	1413	2019-01-17 08:55:03.35	-1153	1463	-896	-20	-16	2	-26	252	-278	-113
	1414	2019-01-17 08:55:03.36	-1163	1460	-897	-19	-25	13	-66	209	-275	-71
	1415	2019-01-17 08:55:03.37	-1147	1487	-880	-16	-24	19	-33	232	-265	-99
	1416	2019-01-17 08:55:03.38	-1134	1524	-858	-17	-7	16	-62	194	-256	-66
	1417	2019-01-17 08:55:03.39	-1156	1510	-884	-9	11	3	-6	251	-257	-122
	1418	2019-01-17 08:55:03.40	-1160	1489	-902	14	10	-3	-26	227	-253	-100
	1419	2019-01-17 08:55:03.41	-1161	1514	-881	41	4	-10	24	270	-246	-147
	1420	2019-01-17 08:55:03.42	-1162	1507	-887	39	7	-21	-34	199	-233	-82
	1421	2019-01-17 08:55:03.43	-1151	1505	-879	25	18	-38	-27	202	-229	-87
	1422	2019-01-17 08:55:03.44	-1161	1484	-895	7	27	-44	-108	111	-219	-1
	1423	2019-01-17 08:55:03.45	-1144	1464	-904	-11	27	-39	-62	140	-202	-39
	1424	2019-01-17 08:55:03.46	-1143	1461	-895	-18	22	-22	-98	69	-167	14
	1425	2019-01-17 08:55:03.47	-1146	1469	-869	-13	25	-7	-16	103	-119	-43
	1426	2019-01-17 08:55:03.48	-1142	1479	-871	-4	33	8	-40	36	-76	2
	1427	2019-01-17 08:55:03.49	-1136	1490	-885	2	38	20	15	67	-52	-41
	1428	2019-01-17 08:55:03.50	-1131	1505	-893	1	41	23	-56	-26	-30	41
	1429	2019-01-17 08:55:03.51	-1134	1513	-902	-7	41	20	-11	-38	27	24
	1430	2019-01-17 08:55:03.52	-1133	1517	-914	-15	35	15	-82	-134	52	108
	1431	2019-01-17 08:55:03.53	-1123	1516	-911	-16	32	7	-16	-61	45	38
	1432	2019-01-17 08:55:03.54	-1132	1515	-901	-17	28	9	-69	-74	5	71
	1433	2019-01-17 08:55:03.55	-1123	1518	-891	-4	25	8	4	42	-38	-23
	1434	2019-01-17 08:55:03.56	-1130	1516	-886	11	31	2	-63	1	-64	31
	1435	2019-01-17 08:55:03.57	-1115	1518	-895	31	39	-5	5	90	-85	-47
	1436	2019-01-17 08:55:03.58	-1111	1518	-915	38	33	-11	-64	5	-69	29
	1437	2019-01-17 08:55:03.59	-1107	1514	-931	34	24	-21	-4	1	-5	1
	1438	2019-01-17 08:55:03.60	-1098	1487	-931	27	8	-21	-99	-132	33	115
	1439	2019-01-17 08:55:03.61	-1110	1475	-905	19	-4	-18	-43	-74	31	58
	1440	2019-01-17 08:55:03.62	-1105	1465	-887	15	-8	-10	-105	-90	-15	97
	1441	2019-01-17 08:55:03.63	-1117	1458	-902	22	-7	2	-4	71	-75	-33
	1442	2019-01-17 08:55:03.64	-1124	1470	-890	29	-7	14	-79	28	-107	25
	1443	2019-01-17 08:55:03.65	-1125	1486	-895	40	1	19	-12	102	-114	-45
	1444	2019-01-17 08:55:03.66	-1133	1486	-899	44	3	21	-108	-4	-104	56
	1445	2019-01-17 08:55:03.67	-1130	1482	-909	36	-1	20	-64	32	-96	16
	1446	2019-01-17 08:55:03.68	-1143	1473	-916	25	-7	27	-216	-128	-88	172
	1447	2019-01-17 08:55:03.69	-1143	1473	-896	19	-12	33	-288	-197	-91	242
	1448	2019-01-17 08:55:03.70	-1141	1477	-909	18	-16	38	-484	-388	-96	436
	1449	2019-01-17 08:55:03.71	-1149	1485	-904	22	-9	41	-466	-360	-106	413
	1450	2019-01-17 08:55:03.72	-1143	1492	-889	27	1	41	-516	-411	-105	463
	1451	2019-01-17 08:55:03.73	-1149	1506	-900	28	16	37	-390	-276	-114	333
	1452	2019-01-17 08:55:03.74	-1146	1500	-905	23	24	30	-413	-294	-119	353
	1453	2019-01-17 08:55:03.75	-1145	1495	-917	20	26	24	-287	-163	-124	225
	1454	2019-01-17 08:55:03.76	-1145	1477	-903	12	22	22	-324	-223	-101	273
	1455	2019-01-17 08:55:03.77	-1130	1465	-898	10	23	26	-216	-131	-85	173
	1456	2019-01-17 08:55:03.78	-1139	1468	-892	16	25	29	-280	-206	-74	243
	1457	2019-01-17 08:55:03.79	-1138	1470	-892	23	25	34	-156	-75	-81	115
	1458	2019-01-17 08:55:03.80	-1132	1478	-902	23	27	33	-215	-128	-87	171
	1459	2019-01-17 08:55:03.81	-1131	1501	-903	17	29	23	-113	50	-163	31
	1460	2019-01-17 08:55:03.82	-1140	1503	-910	7	30	11	-219	78	-297	70
	1461	2019-01-17 08:55:03.83	-1131	1499	-912	-6	30	0	-142	251	-393	-54
	1462	2019-01-17 08:55:03.84	-1114	1492	-905	-8	28	-12	-235	159	-394	38
	1463	2019-01-17 08:55:03.85	-1124	1486	-917	-6	26	-19	-140	237	-377	-48
	1464	2019-01-17 08:55:03.86	-1116	1480	-913	-2	25	-23	-232	105	-337	63
	1465	2019-01-17 08:55:03.87	-1127	1474	-924	3	27	-16	-118	208	-326	-45
	1466	2019-01-17 08:55:03.88	-1107	1469	-922	3	14	-4	-197	102	-299	47
	1467	2019-01-17 08:55:03.89	-1097	1487	-896	5	9	3	-90	196	-286	-53
	1468	2019-01-17 08:55:03.90	-1106	1490	-916	-4	10	3	-181	42	-223	69
	1469	2019-01-17 08:55:03.91	-1101	1465	-907	-11	5	4	-43	-100	57	71
	1470	2019-01-17 08:55:03.92	-1101	1473	-909	-8	-2	5	-71	-426	355	248
	1471	2019-01-17 08:55:03.93	-1102	1487	-907	-6	0	-1	72	-441	513	184
	1472	2019-01-17 08:55:03.94	-1107	1485	-913	-5	5	-7	-25	-462	437	243
	1473	2019-01-17 08:55:03.95	-1103	1487	-916	-3	1	-4	56	-241	297	92
	1474	2019-01-17 08:55:03.96	-1107	1487	-917	-2	0	2	-52	-219	167	135
	1475	2019-01-17 08:55:03.97	-1107	1504	-909	-8	-4	6	64	-67	131	1
	1476	2019-01-17 08:55:03.98	-1121	1508	-894	-21	-8	5	-32	-148	116	90
	1477	2019-01-17 08:55:03.99	-1126	1514	-904	-29	-8	-2	65	-42	107	-11
	1478	2019-01-17 08:55:04.00	-1129	1506	-922	-29	-16	-9	-54	-133	79	93
	1479	2019-01-17 08:55:04.01	-1129	1496	-913	-27	-21	-11	42	-7	49	-17
	1480	2019-01-17 08:55:04.02	-1135	1501	-909	-26	-25	-11	-54	-73	19	63
	1481	2019-01-17 08:55:04.03	-1129	1494	-887	-27	-19	-4	61	54	7	-57
	1482	2019-01-17 08:55:04.04	-1141	1500	-880	-27	1	-4	-25	-33	8	29
	1483	2019-01-17 08:55:04.05	-1142	1505	-884	-27	18	-6	94	86	8	-90
	1484	2019-01-17 08:55:04.06	-1143	1492	-880	-22	29	-10	-18	-7	-11	12
	1485	2019-01-17 08:55:04.07	-1146	1482	-896	-23	31	-11	65	96	-31	-80
	1486	2019-01-17 08:55:04.08	-1133	1473	-905	-24	27	-6	-29	4	-33	12
	1487	2019-01-17 08:55:04.09	-1125	1486	-906	-21	19	5	98	124	-26	-111
	1488	2019-01-17 08:55:04.10	-1122	1500	-897	-10	18	10	8	30	-22	-19
	1489	2019-01-17 08:55:04.11	-1124	1507	-903	-4	24	5	96	132	-36	-114
	1490	2019-01-17 08:55:04.12	-1108	1501	-911	-2	22	0	-26	35	-61	-4
	1491	2019-01-17 08:55:04.13	-1110	1491	-906	-7	20	-7	60	154	-94	-107
	1492	2019-01-17 08:55:04.14	-1100	1490	-900	-13	20	-7	-33	74	-107	-20
	1493	2019-01-17 08:55:04.15	-1096	1477	-914	-19	16	-10	74	202	-128	-138
	1494	2019-01-17 08:55:04.16	-1106	1469	-892	-19	19	-9	-33	123	-156	-45
	1495	2019-01-17 08:55:04.17	-1092	1485	-904	-7	20	-9	27	214	-187	-120
	1496	2019-01-17 08:55:04.18	-1088	1484	-903	-2	25	-8	-104	92	-196	6
	1497	2019-01-17 08:55:04.19	-1085	1492	-914	-6	31	-9	-18	153	-171	-67
	1498	2019-01-17 08:55:04.20	-1081	1479	-917	-12	26	-10	-91	-123	32	107
	1499	2019-01-17 08:55:04.21	-1077	1491	-900	-14	21	-13	0	-240	240	120
	1500	2019-01-17 08:55:04.22	-1081	1490	-918	-12	13	-19	-124	-410	286	267
	1501	2019-01-17 08:55:04.23	-1088	1491	-930	-12	0	-24	-71	-327	256	199
	1502	2019-01-17 08:55:04.24	-1085	1496	-937	-13	-16	-18	-156	-324	168	240
	1503	2019-01-17 08:55:04.25	-1094	1496	-930	-16	-26	-16	-61	-145	84	103
	1504	2019-01-17 08:55:04.26	-1097	1496	-934	-23	-32	-13	-171	-108	-63	139
	1505	2019-01-17 08:55:04.27	-1115	1509	-907	-24	-35	-14	-101	75	-176	13
	1506	2019-01-17 08:55:04.28	-1120	1503	-913	-25	-31	-18	-151	56	-207	47
	1507	2019-01-17 08:55:04.29	-1133	1496	-913	-23	-35	-13	-58	174	-232	-58
	1508	2019-01-17 08:55:04.30	-1132	1498	-918	-23	-38	-10	-166	109	-275	28
	1509	2019-01-17 08:55:04.31	-1138	1502	-902	-24	-39	-1	-135	135	-270	0
	1510	2019-01-17 08:55:04.32	-1144	1503	-901	-25	-40	6	-234	35	-269	99
	1511	2019-01-17 08:55:04.33	-1152	1518	-897	-24	-30	7	-201	228	-429	-13
	1512	2019-01-17 08:55:04.34	-1136	1513	-883	-29	-23	6	-322	341	-663	-9
	1513	2019-01-17 08:55:04.35	-1129	1511	-882	-29	-13	2	-308	531	-839	-111
	1514	2019-01-17 08:55:04.36	-1130	1499	-896	-33	-7	2	-395	497	-892	-51
	1515	2019-01-17 08:55:04.37	-1126	1487	-891	-43	-10	8	-348	542	-890	-97
	1516	2019-01-17 08:55:04.38	-1139	1493	-882	-37	-5	14	-420	404	-824	8
	1517	2019-01-17 08:55:04.39	-1131	1498	-912	-22	-7	14	-365	311	-676	27
	1518	2019-01-17 08:55:04.40	-1116	1514	-874	-12	-2	15	-395	30	-425	182
	1519	2019-01-17 08:55:04.41	-1118	1517	-888	-6	13	4	-298	-5	-293	151
	1520	2019-01-17 08:55:04.42	-1130	1476	-909	5	16	-2	-315	-42	-273	178
	1521	2019-01-17 08:55:04.43	-1129	1481	-902	14	-2	5	-235	72	-307	81
	1522	2019-01-17 08:55:04.44	-1100	1497	-877	5	-8	9	-274	35	-309	119
	1523	2019-01-17 08:55:04.45	-1107	1494	-891	-9	-1	4	-215	92	-307	61
	1524	2019-01-17 08:55:04.46	-1108	1474	-904	-13	2	4	-265	19	-284	123
	1525	2019-01-17 08:55:04.47	-1095	1481	-898	-18	0	4	-217	74	-291	71
	1526	2019-01-17 08:55:04.48	-1097	1508	-906	-19	3	-1	-261	47	-308	107
	1527	2019-01-17 08:55:04.49	-1108	1510	-896	-19	10	-19	-207	111	-318	48
	1528	2019-01-17 08:55:04.50	-1106	1503	-913	-14	10	-29	-227	50	-277	88
	1529	2019-01-17 08:55:04.51	-1115	1503	-924	-15	-3	-31	-115	102	-217	6
	1530	2019-01-17 08:55:04.52	-1116	1499	-913	-29	-15	-30	-54	78	-132	-12
	1531	2019-01-17 08:55:04.53	-1115	1496	-913	-44	-19	-25	58	148	-90	-103
	1532	2019-01-17 08:55:04.54	-1114	1486	-889	-48	-21	-12	52	110	-58	-81
	1533	2019-01-17 08:55:04.55	-1117	1509	-879	-45	-21	-2	95	132	-37	-113
	1534	2019-01-17 08:55:04.56	-1115	1531	-863	-41	-6	-1	50	59	-9	-54
	1535	2019-01-17 08:55:04.57	-1124	1527	-883	-29	5	-10	68	55	13	-61
	1536	2019-01-17 08:55:04.58	-1118	1541	-903	-18	3	-21	25	-2	27	-11
	1537	2019-01-17 08:55:04.59	-1128	1545	-898	-18	0	-30	58	31	27	-44
	1538	2019-01-17 08:55:04.60	-1126	1527	-882	-19	-3	-42	24	8	16	-16
	1539	2019-01-17 08:55:04.61	-1134	1515	-893	-16	-3	-50	46	34	12	-40
	1540	2019-01-17 08:55:04.62	-1135	1495	-892	-9	-1	-47	33	7	26	-20
	1541	2019-01-17 08:55:04.63	-1135	1488	-890	-7	4	-42	70	32	38	-51
	1542	2019-01-17 08:55:04.64	-1135	1478	-864	-10	11	-29	53	-7	60	-23
	1543	2019-01-17 08:55:04.65	-1124	1462	-894	-7	13	-11	61	-19	80	-21
	1544	2019-01-17 08:55:04.66	-1126	1448	-873	1	11	11	42	-49	91	3
	1545	2019-01-17 08:55:04.67	-1126	1477	-868	5	23	28	51	-27	78	-12
	1546	2019-01-17 08:55:04.68	-1121	1482	-867	5	36	37	31	-26	57	-2
	1547	2019-01-17 08:55:04.69	-1120	1503	-886	2	49	39	39	6	33	-22
	1548	2019-01-17 08:55:04.70	-1119	1501	-902	2	52	33	37	5	32	-21
	1549	2019-01-17 08:55:04.71	-1125	1520	-899	-1	44	20	48	11	37	-29
	1550	2019-01-17 08:55:04.72	-1118	1527	-897	-7	34	1	32	1	31	-16
	1551	2019-01-17 08:55:04.73	-1115	1524	-925	-11	23	-18	-8	37	-45	-14
	1552	2019-01-17 08:55:04.74	-1120	1514	-909	-13	7	-28	-78	70	-148	4
	1553	2019-01-17 08:55:04.75	-1101	1521	-901	-14	2	-34	-111	67	-178	22
	1554	2019-01-17 08:55:04.76	-1099	1512	-903	-15	5	-35	-85	-5	-80	45
	1555	2019-01-17 08:55:04.77	-1102	1509	-896	-10	11	-37	-28	-196	168	112
	1556	2019-01-17 08:55:04.78	-1095	1497	-901	-3	19	-39	51	-333	384	141
	1557	2019-01-17 08:55:04.79	-1087	1500	-902	-3	25	-39	90	-389	479	149
	1558	2019-01-17 08:55:04.80	-1100	1492	-898	-8	23	-38	138	-378	516	120
	1559	2019-01-17 08:55:04.81	-1106	1505	-900	-9	17	-33	144	-354	498	105
	1560	2019-01-17 08:55:04.82	-1117	1493	-912	-6	6	-29	156	-316	472	80
	1561	2019-01-17 08:55:04.83	-1119	1497	-904	-1	-9	-16	127	-306	433	89
	1562	2019-01-17 08:55:04.84	-1113	1520	-887	4	-7	-5	163	-253	416	45
	1563	2019-01-17 08:55:04.85	-1104	1517	-893	3	9	-3	169	-220	389	25
	1564	2019-01-17 08:55:04.86	-1101	1528	-906	-8	15	-1	202	-89	291	-56
	1565	2019-01-17 08:55:04.87	-1112	1533	-921	-15	16	-5	118	102	16	-110
	1566	2019-01-17 08:55:04.88	-1119	1534	-924	-22	8	-15	-84	349	-433	-132
	1567	2019-01-17 08:55:04.89	-1122	1522	-925	-21	-6	-22	-339	461	-800	-61
	1568	2019-01-17 08:55:04.90	-1131	1542	-896	-10	-19	-35	-424	539	-963	-57
	1569	2019-01-17 08:55:04.91	-1124	1528	-877	3	-20	-48	-454	414	-868	20
	1570	2019-01-17 08:55:04.92	-1151	1492	-877	19	-21	-54	-386	322	-708	32
	1571	2019-01-17 08:55:04.93	-1137	1467	-878	27	-21	-48	-379	236	-615	71
	1572	2019-01-17 08:55:04.94	-1139	1479	-866	22	-18	-38	-323	299	-622	12
	1573	2019-01-17 08:55:04.95	-1127	1467	-876	1	-5	-31	-332	310	-642	11
	1574	2019-01-17 08:55:04.96	-1130	1474	-883	-11	10	-29	-275	397	-672	-61
	1575	2019-01-17 08:55:04.97	-1131	1479	-911	-26	21	-25	-301	356	-657	-27
	1576	2019-01-17 08:55:04.98	-1141	1493	-932	-31	17	-19	-248	392	-640	-72
	1577	2019-01-17 08:55:04.99	-1143	1496	-911	-22	2	-17	-272	329	-601	-28
	1578	2019-01-17 08:55:05.00	-1123	1504	-902	-21	-3	-17	-203	382	-585	-89
	1579	2019-01-17 08:55:05.01	-1120	1509	-875	-28	-6	-23	-237	317	-554	-40
	1580	2019-01-17 08:55:05.02	-1110	1500	-873	-37	4	-37	-160	311	-471	-75
	1581	2019-01-17 08:55:05.03	-1124	1487	-864	-37	12	-54	-80	160	-240	-40
	1582	2019-01-17 08:55:05.04	-1127	1462	-890	-40	14	-59	142	102	40	-122
	1583	2019-01-17 08:55:05.05	-1119	1447	-888	-47	2	-46	175	-71	246	-52
	1584	2019-01-17 08:55:05.06	-1117	1449	-885	-50	-1	-24	234	-114	348	-60
	1585	2019-01-17 08:55:05.07	-1124	1458	-870	-49	2	-3	151	-201	352	25
	1586	2019-01-17 08:55:05.08	-1124	1481	-874	-42	7	11	228	-135	363	-46
	1587	2019-01-17 08:55:05.09	-1116	1502	-871	-35	12	14	216	-175	391	-20
	1588	2019-01-17 08:55:05.10	-1138	1499	-880	-33	21	9	341	-110	451	-115
	1589	2019-01-17 08:55:05.11	-1148	1500	-899	-39	22	2	347	-189	536	-79
	1590	2019-01-17 08:55:05.12	-1151	1474	-926	-48	10	8	488	-189	677	-149
	1591	2019-01-17 08:55:05.13	-1150	1487	-911	-53	-3	20	469	-282	751	-93
	1592	2019-01-17 08:55:05.14	-1135	1497	-864	-54	-2	29	576	-289	865	-143
	1593	2019-01-17 08:55:05.15	-1125	1502	-861	-50	11	31	525	-406	931	-59
	1594	2019-01-17 08:55:05.16	-1129	1519	-866	-36	25	33	628	-363	991	-132
	1595	2019-01-17 08:55:05.17	-1127	1527	-857	-25	32	26	570	-376	946	-97
	1596	2019-01-17 08:55:05.18	-1135	1538	-872	-18	41	10	648	-241	889	-203
	1597	2019-01-17 08:55:05.19	-1130	1522	-887	-17	45	-8	526	-212	738	-157
	1598	2019-01-17 08:55:05.20	-1114	1510	-898	-18	40	-13	555	-50	605	-252
	1599	2019-01-17 08:55:05.21	-1108	1497	-923	-19	27	-10	422	-36	458	-193
	1600	2019-01-17 08:55:05.22	-1112	1500	-919	-26	15	1	486	112	374	-299
	1601	2019-01-17 08:55:05.23	-1103	1506	-892	-29	8	11	391	96	295	-243
	1602	2019-01-17 08:55:05.24	-1105	1518	-892	-32	1	13	467	238	229	-352
	1603	2019-01-17 08:55:05.25	-1111	1523	-869	-36	5	9	350	202	148	-276
	1604	2019-01-17 08:55:05.26	-1116	1522	-854	-34	9	2	410	318	92	-364
	1605	2019-01-17 08:55:05.27	-1124	1528	-871	-23	15	-12	293	237	56	-265
	1606	2019-01-17 08:55:05.28	-1115	1514	-885	-15	20	-15	358	322	36	-340
	1607	2019-01-17 08:55:05.29	-1112	1508	-883	-14	20	-11	242	223	19	-232
	1608	2019-01-17 08:55:05.30	-1118	1506	-885	-10	21	-1	295	282	13	-288
	1609	2019-01-17 08:55:05.31	-1112	1507	-883	-5	19	2	189	158	31	-173
	1610	2019-01-17 08:55:05.32	-1128	1514	-889	-3	14	6	300	225	75	-262
	1611	2019-01-17 08:55:05.33	-1109	1524	-860	-10	14	6	228	68	160	-148
	1612	2019-01-17 08:55:05.34	-1114	1541	-883	-17	18	-2	331	105	226	-218
	1613	2019-01-17 08:55:05.35	-1101	1549	-890	-13	18	-18	222	0	222	-111
	1614	2019-01-17 08:55:05.36	-1105	1543	-897	-14	18	-30	304	113	191	-208
	1615	2019-01-17 08:55:05.37	-1103	1532	-892	-17	11	-42	190	54	136	-122
	1616	2019-01-17 08:55:05.38	-1124	1515	-901	-12	3	-47	277	187	90	-232
	1617	2019-01-17 08:55:05.39	-1131	1499	-914	-2	-9	-48	181	136	45	-158
	1618	2019-01-17 08:55:05.40	-1140	1496	-882	2	-19	-40	270	266	4	-268
	1619	2019-01-17 08:55:05.41	-1140	1494	-863	5	-7	-31	145	187	-42	-166
	1620	2019-01-17 08:55:05.42	-1134	1471	-879	4	3	-21	209	294	-85	-251
	1621	2019-01-17 08:55:05.43	-1142	1455	-865	7	6	-2	90	189	-99	-139
	1622	2019-01-17 08:55:05.44	-1118	1482	-841	3	20	13	176	276	-100	-226
	1623	2019-01-17 08:55:05.45	-1123	1483	-858	-8	39	18	55	152	-97	-103
	1624	2019-01-17 08:55:05.46	-1111	1483	-860	-6	53	22	126	252	-126	-189
	1625	2019-01-17 08:55:05.47	-1107	1483	-908	1	56	27	8	159	-151	-83
	1626	2019-01-17 08:55:05.48	-1124	1503	-920	-3	45	30	99	268	-169	-183
	1627	2019-01-17 08:55:05.49	-1120	1523	-918	-13	29	30	-8	164	-172	-78
	1628	2019-01-17 08:55:05.50	-1108	1535	-907	-17	22	25	78	258	-180	-168
	1629	2019-01-17 08:55:05.51	-1109	1527	-905	-15	18	13	-37	145	-182	-54
	1630	2019-01-17 08:55:05.52	-1115	1521	-895	-17	18	3	-37	252	-289	-107
	1631	2019-01-17 08:55:05.53	-1117	1522	-883	-22	19	-2	-317	176	-493	70
	1632	2019-01-17 08:55:05.54	-1107	1508	-877	-20	26	-5	-353	322	-675	15
	1633	2019-01-17 08:55:05.55	-1118	1511	-891	-5	31	-2	-445	243	-688	101
	1634	2019-01-17 08:55:05.56	-1108	1508	-883	2	34	7	-312	360	-672	-24
	1635	2019-01-17 08:55:05.57	-1105	1507	-886	5	35	10	-367	230	-597	68
	1636	2019-01-17 08:55:05.58	-1109	1497	-886	9	32	18	-263	314	-577	-25
	1637	2019-01-17 08:55:05.59	-1110	1510	-877	9	32	23	-336	199	-535	68
	1638	2019-01-17 08:55:05.60	-1109	1521	-885	-5	42	16	-227	305	-532	-39
	1639	2019-01-17 08:55:05.61	-1092	1509	-890	-14	39	11	-301	185	-486	58
	1640	2019-01-17 08:55:05.62	-1096	1501	-897	-17	31	7	-189	277	-466	-44
	1641	2019-01-17 08:55:05.63	-1091	1504	-888	-21	23	9	-256	159	-415	48
	1642	2019-01-17 08:55:05.64	-1098	1493	-893	-23	22	12	-147	252	-399	-52
	1643	2019-01-17 08:55:05.65	-1100	1508	-905	-23	15	24	-213	146	-359	33
	1644	2019-01-17 08:55:05.66	-1096	1533	-897	-18	19	22	-92	247	-339	-77
	1645	2019-01-17 08:55:05.67	-1096	1541	-896	-11	22	14	-152	143	-295	4
	1646	2019-01-17 08:55:05.68	-1099	1556	-890	-11	27	-2	-25	243	-268	-109
	1647	2019-01-17 08:55:05.69	-1090	1541	-903	-10	28	-19	-89	142	-231	-26
	1648	2019-01-17 08:55:05.70	-1100	1512	-909	-1	24	-26	17	226	-209	-121
	1649	2019-01-17 08:55:05.71	-1097	1491	-908	9	13	-24	-78	106	-184	-14
	1650	2019-01-17 08:55:05.72	-1109	1477	-900	16	5	-8	7	188	-181	-97
	1651	2019-01-17 08:55:05.73	-1108	1487	-884	12	4	9	-91	84	-175	3
	1652	2019-01-17 08:55:05.74	-1103	1489	-868	0	11	20	6	173	-167	-89
	1653	2019-01-17 08:55:05.75	-1088	1501	-871	-1	27	32	-73	59	-132	7
	1654	2019-01-17 08:55:05.76	-1095	1507	-883	-6	42	33	34	102	-68	-68
	1655	2019-01-17 08:55:05.77	-1099	1496	-891	-11	48	44	-33	-12	-21	22
	1656	2019-01-17 08:55:05.78	-1084	1501	-919	-10	41	55	76	82	-6	-79
	1657	2019-01-17 08:55:05.79	-1091	1516	-918	-12	34	66	-2	-10	8	6
	1658	2019-01-17 08:55:05.80	-1090	1536	-910	-10	21	64	85	82	3	-83
	1659	2019-01-17 08:55:05.81	-1079	1535	-905	-13	13	58	-9	9	-18	0
	1660	2019-01-17 08:55:05.82	-1085	1549	-898	-12	12	46	72	118	-46	-95
	1661	2019-01-17 08:55:05.83	-1096	1547	-910	-5	15	29	-19	45	-64	-13
	1662	2019-01-17 08:55:05.84	-1094	1531	-917	-5	10	19	64	144	-80	-104
	1663	2019-01-17 08:55:05.85	-1082	1538	-892	-12	5	18	-12	76	-88	-32
	1664	2019-01-17 08:55:05.86	-1080	1539	-886	-18	10	22	75	166	-91	-120
	1665	2019-01-17 08:55:05.87	-1081	1534	-891	-16	17	20	-4	84	-88	-40
	1666	2019-01-17 08:55:05.88	-1073	1536	-886	-9	18	19	65	159	-94	-112
	1667	2019-01-17 08:55:05.89	-1083	1548	-891	-5	22	15	-28	74	-102	-23
	1668	2019-01-17 08:55:05.90	-1087	1530	-912	-4	19	10	43	155	-112	-99
	1669	2019-01-17 08:55:05.91	-1098	1506	-918	6	3	13	-14	95	-109	-40
	1670	2019-01-17 08:55:05.92	-1101	1534	-904	15	-8	19	68	175	-107	-121
	1671	2019-01-17 08:55:05.93	-1089	1552	-874	11	2	9	-2	94	-96	-46
	1672	2019-01-17 08:55:05.94	-1077	1542	-872	6	22	-6	54	152	-98	-103
	1673	2019-01-17 08:55:05.95	-1069	1540	-897	9	41	-17	-20	73	-93	-26
	1674	2019-01-17 08:55:05.96	-1070	1528	-896	7	46	-23	35	131	-96	-83
	1675	2019-01-17 08:55:05.97	-1086	1518	-909	6	44	-23	-36	61	-97	-12
	1676	2019-01-17 08:55:05.98	-1083	1527	-903	6	38	-13	18	118	-100	-68
	1677	2019-01-17 08:55:05.99	-1077	1552	-909	1	36	-9	-52	46	-98	3
	1678	2019-01-17 08:55:06.00	-1091	1541	-914	-4	31	-11	12	108	-96	-60
	1679	2019-01-17 08:55:06.01	-1092	1546	-911	-13	29	-9	-26	72	-98	-23
	1680	2019-01-17 08:55:06.02	-1094	1525	-895	-23	26	-6	52	153	-101	-102
	1681	2019-01-17 08:55:06.03	-1094	1517	-893	-27	32	-1	4	102	-98	-53
	1682	2019-01-17 08:55:06.04	-1089	1520	-872	-27	42	8	61	154	-93	-107
	1683	2019-01-17 08:55:06.05	-1103	1525	-863	-29	61	15	5	96	-91	-50
	1684	2019-01-17 08:55:06.06	-1115	1522	-873	-27	72	20	49	144	-95	-96
	1685	2019-01-17 08:55:06.07	-1132	1538	-880	-15	75	24	0	89	-89	-44
	1686	2019-01-17 08:55:06.08	-1116	1555	-888	-8	78	25	59	130	-71	-94
	1687	2019-01-17 08:55:06.09	-1120	1566	-898	-8	83	22	31	78	-47	-54
	1688	2019-01-17 08:55:06.10	-1134	1586	-891	-9	95	18	83	125	-42	-104
	1689	2019-01-17 08:55:06.11	-1124	1569	-879	-3	114	11	45	84	-39	-64
	1690	2019-01-17 08:55:06.12	-1119	1562	-869	3	127	9	87	127	-40	-107
	1691	2019-01-17 08:55:06.13	-1111	1543	-866	18	146	10	50	88	-38	-69
	1692	2019-01-17 08:55:06.14	-1113	1520	-889	31	162	15	84	121	-37	-102
	1693	2019-01-17 08:55:06.15	-1112	1496	-905	40	169	31	44	71	-27	-57
	1694	2019-01-17 08:55:06.16	-1105	1487	-898	47	171	55	80	97	-17	-88
	1695	2019-01-17 08:55:06.17	-1103	1496	-896	46	191	81	47	71	-24	-59
	1696	2019-01-17 08:55:06.18	-1085	1502	-886	46	217	101	55	99	-44	-77
	1697	2019-01-17 08:55:06.19	-1078	1525	-890	50	242	110	10	67	-57	-38
	1698	2019-01-17 08:55:06.20	-1061	1536	-896	58	260	103	12	94	-82	-53
	1699	2019-01-17 08:55:06.21	-1025	1543	-904	71	272	84	-53	72	-125	-9
	1700	2019-01-17 08:55:06.22	-1024	1524	-918	84	280	60	-75	75	-150	0
	1701	2019-01-17 08:55:06.23	-1027	1508	-944	96	280	40	-117	25	-142	46
	1702	2019-01-17 08:55:06.24	-1026	1491	-979	107	269	29	-111	16	-127	47
	1703	2019-01-17 08:55:06.25	-1031	1486	-987	104	255	31	-154	-13	-141	83
	1704	2019-01-17 08:55:06.26	-1025	1480	-945	95	253	34	-212	8	-220	102
	1705	2019-01-17 08:55:06.27	-1013	1483	-882	98	277	37	-304	6	-310	149
	1706	2019-01-17 08:55:06.28	-1000	1455	-859	106	307	42	-344	18	-362	163
	1707	2019-01-17 08:55:06.29	-1005	1418	-882	134	327	52	-452	31	-483	210
	1708	2019-01-17 08:55:06.30	-997	1439	-880	170	337	64	-542	73	-615	234
	1709	2019-01-17 08:55:06.31	-992	1445	-930	187	347	65	-586	91	-677	247
	1710	2019-01-17 08:55:06.32	-987	1440	-967	177	360	58	-633	139	-772	247
	1711	2019-01-17 08:55:06.33	-991	1420	-985	175	367	45	-761	118	-879	321
	1712	2019-01-17 08:55:06.34	-983	1398	-965	187	371	41	-939	13	-952	463
	1713	2019-01-17 08:55:06.35	-971	1373	-932	222	387	44	-1093	-259	-834	676
	1714	2019-01-17 08:55:06.36	-968	1367	-956	265	394	58	-1155	-399	-756	777
	1715	2019-01-17 08:55:06.37	-923	1340	-954	259	396	71	-1260	-275	-985	767
	1716	2019-01-17 08:55:06.38	-947	1384	-905	300	413	85	-1454	-531	-923	992
	1717	2019-01-17 08:55:06.39	-959	1405	-1057	320	457	85	-1705	-1021	-684	1363
	1718	2019-01-17 08:55:06.40	-961	1340	-1046	233	432	109	-1888	-1370	-518	1629
	1719	2019-01-17 08:55:06.41	-968	1324	-994	203	381	150	-1967	-1586	-381	1776
	1720	2019-01-17 08:55:06.42	-940	1370	-965	229	370	165	-1982	-1725	-257	1853
	1721	2019-01-17 08:55:06.43	-922	1386	-953	290	430	175	-1978	-1850	-128	1914
	1722	2019-01-17 08:55:06.44	-895	1384	-1045	318	479	173	-1974	-1937	-37	1955
	1723	2019-01-17 08:55:06.45	-881	1394	-1069	323	502	165	-1974	-1978	4	1976
	1724	2019-01-17 08:55:06.46	-872	1374	-1100	312	500	152	-1976	-1988	12	1982
	1725	2019-01-17 08:55:06.47	-867	1339	-1102	287	500	160	-1977	-1984	7	1980
	1726	2019-01-17 08:55:06.48	-842	1328	-1106	274	495	189	-1978	-1980	2	1979
	1727	2019-01-17 08:55:06.49	-829	1381	-1138	280	481	207	-1978	-1980	2	1979
	1728	2019-01-17 08:55:06.50	-815	1421	-1171	276	461	200	-1980	-1982	2	1981
	1729	2019-01-17 08:55:06.51	-816	1437	-1178	231	429	181	-1979	-1984	5	1981
	1730	2019-01-17 08:55:06.52	-779	1405	-1156	152	382	172	-1979	-1984	5	1981
	1731	2019-01-17 08:55:06.53	-796	1401	-1151	99	349	183	-1976	-1982	6	1979
	1732	2019-01-17 08:55:06.54	-789	1451	-1231	97	313	191	-1977	-1984	7	1980
	1733	2019-01-17 08:55:06.55	-812	1466	-1252	110	302	223	-1979	-1988	9	1983
	1734	2019-01-17 08:55:06.56	-818	1537	-1325	126	300	245	-1982	-1992	10	1987
	1735	2019-01-17 08:55:06.57	-827	1592	-1342	113	273	234	-1982	-1993	11	1987
	1736	2019-01-17 08:55:06.58	-824	1603	-1226	96	241	207	-1981	-1993	12	1987
	1737	2019-01-17 08:55:06.59	-842	1611	-1185	111	233	145	-1978	-1991	13	1984
	1738	2019-01-17 08:55:06.60	-870	1534	-1244	114	223	93	-1977	-1990	13	1983
	1739	2019-01-17 08:55:06.61	-877	1451	-1212	96	200	100	-1975	-1987	12	1981
	1740	2019-01-17 08:55:06.62	-860	1468	-1182	91	178	130	-1974	-1983	9	1978
	1741	2019-01-17 08:55:06.63	-835	1500	-1175	63	186	148	-1972	-1979	7	1975
	1742	2019-01-17 08:55:06.64	-803	1512	-1138	-2	222	149	-1972	-1977	5	1974
	1743	2019-01-17 08:55:06.65	-782	1547	-1106	-60	266	133	-1971	-1977	6	1974
	1744	2019-01-17 08:55:06.66	-768	1593	-1112	-73	295	98	-1970	-1982	12	1976
	1745	2019-01-17 08:55:06.67	-775	1612	-1216	-57	292	67	-1968	-1987	19	1977
	1746	2019-01-17 08:55:06.68	-756	1614	-1344	-37	261	59	-1967	-1992	25	1979
	1747	2019-01-17 08:55:06.69	-746	1597	-1350	-22	217	82	-1969	-1992	23	1980
	1748	2019-01-17 08:55:06.70	-724	1618	-1324	-23	183	103	-1976	-1990	14	1983
	1749	2019-01-17 08:55:06.71	-701	1611	-1286	-66	163	122	-1980	-1986	6	1983
	1750	2019-01-17 08:55:06.72	-689	1628	-1257	-90	141	128	-1981	-1983	2	1982
	1751	2019-01-17 08:55:06.73	-684	1663	-1235	-84	109	116	-1978	-1980	2	1979
	1752	2019-01-17 08:55:06.74	-677	1653	-1308	-100	85	101	-1976	-1979	3	1977
	1753	2019-01-17 08:55:06.75	-703	1650	-1292	-126	58	92	-1972	-1977	5	1974
	1754	2019-01-17 08:55:06.76	-709	1652	-1270	-147	28	81	-1969	-1975	6	1972
	1755	2019-01-17 08:55:06.77	-724	1642	-1181	-163	10	78	-1946	-1972	26	1959
	1756	2019-01-17 08:55:06.78	-738	1700	-1208	-153	5	65	-1914	-1968	54	1941
	1757	2019-01-17 08:55:06.79	-748	1721	-1219	-159	-6	45	-1747	-1952	205	1849
	1758	2019-01-17 08:55:06.80	-756	1747	-1246	-170	-8	26	-1474	-1931	457	1702
	1759	2019-01-17 08:55:06.81	-773	1787	-1314	-187	-19	6	-1119	-1836	717	1477
	1760	2019-01-17 08:55:06.82	-774	1793	-1307	-215	-34	1	-644	-1706	1062	1175
	1761	2019-01-17 08:55:06.83	-768	1803	-1257	-207	-44	-1	-40	-1522	1482	781
	1762	2019-01-17 08:55:06.84	-752	1808	-1228	-166	-51	-8	410	-1309	1719	449
	1763	2019-01-17 08:55:06.85	-731	1807	-1188	-125	-53	-18	592	-1084	1676	246
	1764	2019-01-17 08:55:06.86	-718	1773	-1181	-90	-48	-27	389	-901	1290	256
	1765	2019-01-17 08:55:06.87	-707	1755	-1178	-46	-54	-37	211	-751	962	270
	1766	2019-01-17 08:55:06.88	-702	1705	-1191	-9	-71	-39	202	-685	887	241
	1767	2019-01-17 08:55:06.89	-699	1682	-1189	8	-99	-27	426	-602	1028	88
	1768	2019-01-17 08:55:06.90	-664	1661	-1122	-3	-112	-14	700	-486	1186	-107
	1769	2019-01-17 08:55:06.91	-666	1670	-1104	-11	-92	-38	991	-190	1181	-400
	1770	2019-01-17 08:55:06.92	-684	1642	-1153	0	-93	-79	1128	304	824	-716
	1771	2019-01-17 08:55:06.93	-703	1595	-1213	-12	-124	-99	1304	847	457	-1075
	1772	2019-01-17 08:55:06.94	-713	1561	-1251	-47	-181	-104	1154	514	640	-834
	1773	2019-01-17 08:55:06.95	-699	1537	-1197	-95	-236	-90	1278	263	1015	-770
	1774	2019-01-17 08:55:06.96	-679	1507	-1006	-130	-243	-74	1528	528	1000	-1028
	1775	2019-01-17 08:55:06.97	-699	1553	-1007	-87	-204	-85	1709	1254	455	-1481
	1776	2019-01-17 08:55:06.98	-723	1568	-1075	-28	-183	-114	1686	2047	-361	-1866
	1777	2019-01-17 08:55:06.99	-725	1524	-1115	0	-181	-122	1742	2047	-305	-1894
	1778	2019-01-17 08:55:07.00	-738	1532	-1146	-12	-188	-126	1755	2047	-292	-1901
	1779	2019-01-17 08:55:07.01	-732	1502	-1151	-39	-210	-144	1772	2047	-275	-1909
	1780	2019-01-17 08:55:07.02	-734	1455	-1116	-39	-223	-148	1781	2047	-266	-1914
	1781	2019-01-17 08:55:07.03	-765	1434	-1095	5	-233	-141	1788	2047	-259	-1917
	1782	2019-01-17 08:55:07.04	-781	1433	-1113	51	-232	-130	1792	2047	-255	-1919
	1783	2019-01-17 08:55:07.05	-778	1446	-1115	67	-227	-108	1794	2047	-253	-1920
	1784	2019-01-17 08:55:07.06	-791	1438	-1134	50	-212	-92	1793	2047	-254	-1920
	1785	2019-01-17 08:55:07.07	-790	1423	-1154	13	-207	-73	1794	2047	-253	-1920
	1786	2019-01-17 08:55:07.08	-778	1425	-1136	-22	-215	-61	1794	2047	-253	-1920
	1787	2019-01-17 08:55:07.09	-775	1425	-1095	-44	-222	-57	1795	2047	-252	-1921
	1788	2019-01-17 08:55:07.10	-796	1430	-1101	-28	-213	-58	1784	2047	-263	-1915
	1789	2019-01-17 08:55:07.11	-812	1456	-1143	18	-211	-71	1764	2047	-283	-1905
	1790	2019-01-17 08:55:07.12	-835	1466	-1156	38	-217	-85	1666	2047	-381	-1856
	1791	2019-01-17 08:55:07.13	-846	1450	-1162	15	-222	-89	1460	2047	-587	-1753
	1792	2019-01-17 08:55:07.14	-856	1419	-1175	-22	-232	-83	1132	2047	-915	-1589
	1793	2019-01-17 08:55:07.15	-845	1386	-1157	-52	-249	-63	1045	2047	-1002	-1546
	1794	2019-01-17 08:55:07.16	-849	1399	-1092	-72	-250	-45	928	2047	-1119	-1487
	1795	2019-01-17 08:55:07.17	-855	1419	-1087	-74	-234	-30	875	2034	-1159	-1454
	1796	2019-01-17 08:55:07.18	-857	1437	-1096	-61	-214	-22	756	2047	-1291	-1401
	1797	2019-01-17 08:55:07.19	-876	1437	-1107	-50	-205	-13	755	2047	-1292	-1401
	1798	2019-01-17 08:55:07.20	-870	1441	-1147	-41	-207	3	708	2047	-1339	-1377
	1799	2019-01-17 08:55:07.21	-857	1446	-1124	-47	-217	23	820	2047	-1227	-1433
	1800	2019-01-17 08:55:07.22	-862	1484	-1112	-47	-212	27	819	1034	-215	-926
	1801	2019-01-17 08:55:07.23	-861	1517	-1116	-58	-196	7	846	-559	1405	-143
	1802	2019-01-17 08:55:07.24	-861	1506	-1102	-73	-193	-14	728	-176	904	-276
	1803	2019-01-17 08:55:07.25	-869	1523	-1106	-78	-187	-33	676	714	-38	-695
	1804	2019-01-17 08:55:07.26	-898	1507	-1101	-76	-186	-50	547	1050	-503	-798
	1805	2019-01-17 08:55:07.27	-897	1487	-1096	-61	-188	-49	517	989	-472	-753
	1806	2019-01-17 08:55:07.28	-900	1485	-1078	-42	-181	-44	397	774	-377	-585
	1807	2019-01-17 08:55:07.29	-903	1469	-1063	-45	-168	-31	381	780	-399	-580
	1808	2019-01-17 08:55:07.30	-888	1490	-1039	-56	-145	-20	307	827	-520	-567
	1809	2019-01-17 08:55:07.31	-877	1522	-1040	-59	-111	-29	298	910	-612	-604
	1810	2019-01-17 08:55:07.32	-883	1501	-1050	-67	-85	-32	221	858	-637	-539
	1811	2019-01-17 08:55:07.33	-906	1482	-1092	-60	-80	-31	245	871	-626	-558
	1812	2019-01-17 08:55:07.34	-904	1504	-1095	-48	-95	-22	216	833	-617	-524
	1813	2019-01-17 08:55:07.35	-892	1509	-1075	-61	-105	-8	304	932	-628	-618
	1814	2019-01-17 08:55:07.36	-879	1494	-1057	-77	-106	10	316	944	-628	-630
	1815	2019-01-17 08:55:07.37	-866	1523	-1067	-74	-101	19	367	970	-603	-668
	1816	2019-01-17 08:55:07.38	-859	1530	-1078	-83	-99	16	283	877	-594	-580
	1817	2019-01-17 08:55:07.39	-861	1524	-1068	-98	-103	12	313	890	-577	-601
	1818	2019-01-17 08:55:07.40	-873	1534	-1052	-105	-108	3	280	820	-540	-550
	1819	2019-01-17 08:55:07.41	-866	1556	-1061	-98	-105	-6	324	825	-501	-574
	1820	2019-01-17 08:55:07.42	-872	1550	-1067	-96	-111	-11	278	781	-503	-529
	1821	2019-01-17 08:55:07.43	-893	1563	-1050	-98	-114	-1	306	824	-518	-565
	1822	2019-01-17 08:55:07.44	-885	1580	-1043	-94	-110	-4	249	778	-529	-513
	1823	2019-01-17 08:55:07.45	-879	1589	-1040	-97	-101	-10	276	794	-518	-535
	1824	2019-01-17 08:55:07.46	-879	1601	-1030	-96	-93	-21	216	729	-513	-472
	1825	2019-01-17 08:55:07.47	-889	1623	-1019	-87	-81	-43	205	723	-518	-464
	1826	2019-01-17 08:55:07.48	-916	1617	-1042	-67	-75	-75	127	661	-534	-394
	1827	2019-01-17 08:55:07.49	-924	1589	-1080	-49	-88	-100	126	679	-553	-402
	1828	2019-01-17 08:55:07.50	-935	1562	-1070	-46	-110	-102	77	647	-570	-362
	1829	2019-01-17 08:55:07.51	-916	1548	-1045	-54	-121	-96	95	679	-584	-387
	1830	2019-01-17 08:55:07.52	-905	1550	-1020	-59	-121	-85	55	631	-576	-343
	1831	2019-01-17 08:55:07.53	-912	1554	-1004	-58	-114	-79	98	650	-552	-374
	1832	2019-01-17 08:55:07.54	-915	1552	-982	-59	-98	-77	102	613	-511	-357
	1833	2019-01-17 08:55:07.55	-918	1530	-1020	-54	-87	-77	171	635	-464	-403
	1834	2019-01-17 08:55:07.56	-929	1523	-1007	-43	-86	-65	132	585	-453	-358
	1835	2019-01-17 08:55:07.57	-923	1524	-1001	-32	-84	-51	144	597	-453	-370
	1836	2019-01-17 08:55:07.58	-934	1538	-1003	-31	-75	-44	91	542	-451	-316
	1837	2019-01-17 08:55:07.59	-929	1542	-1022	-42	-63	-42	125	575	-450	-350
	1838	2019-01-17 08:55:07.60	-931	1545	-1020	-50	-65	-42	107	556	-449	-331
	1839	2019-01-17 08:55:07.61	-939	1543	-993	-50	-72	-44	180	585	-405	-382
	1840	2019-01-17 08:55:07.62	-937	1528	-996	-36	-71	-45	192	530	-338	-361
	1841	2019-01-17 08:55:07.63	-950	1526	-1014	-18	-70	-42	261	521	-260	-391
	1842	2019-01-17 08:55:07.64	-957	1514	-1020	-10	-69	-31	286	480	-194	-383
	1843	2019-01-17 08:55:07.65	-957	1521	-1012	-7	-64	-19	379	524	-145	-451
	1844	2019-01-17 08:55:07.66	-945	1522	-1011	-13	-61	-9	416	526	-110	-471
	1845	2019-01-17 08:55:07.67	-944	1532	-998	-21	-53	-2	488	574	-86	-531
	1846	2019-01-17 08:55:07.68	-941	1554	-995	-27	-48	-2	486	572	-86	-529
	1847	2019-01-17 08:55:07.69	-942	1556	-1003	-26	-43	-14	502	588	-86	-545
	1848	2019-01-17 08:55:07.70	-944	1561	-1023	-20	-46	-29	488	571	-83	-529
	1849	2019-01-17 08:55:07.71	-935	1540	-1027	-22	-56	-38	549	628	-79	-588
	1850	2019-01-17 08:55:07.72	-947	1546	-1021	-23	-64	-40	569	642	-73	-605
	1851	2019-01-17 08:55:07.73	-953	1550	-1031	-20	-68	-43	600	644	-44	-622
	1852	2019-01-17 08:55:07.74	-955	1532	-1026	-17	-71	-42	589	608	-19	-598
	1853	2019-01-17 08:55:07.75	-944	1530	-1012	-16	-75	-34	624	637	-13	-630
	1854	2019-01-17 08:55:07.76	-948	1533	-999	-17	-74	-34	640	633	7	-636
	1855	2019-01-17 08:55:07.77	-927	1543	-944	-19	-63	-34	722	504	218	-613
	1856	2019-01-17 08:55:07.78	-935	1519	-950	-16	-38	-39	789	170	619	-479
	1857	2019-01-17 08:55:07.79	-952	1502	-983	0	-25	-39	810	-21	831	-394
	1858	2019-01-17 08:55:07.80	-950	1509	-1019	14	-30	-32	754	-26	780	-364
	1859	2019-01-17 08:55:07.81	-961	1516	-1009	-1	-37	-19	727	114	613	-420
	1860	2019-01-17 08:55:07.82	-960	1526	-1000	-14	-29	-18	685	224	461	-454
	1861	2019-01-17 08:55:07.83	-958	1523	-1008	-19	-20	-20	712	343	369	-527
	1862	2019-01-17 08:55:07.84	-966	1505	-1018	-26	-29	-14	741	448	293	-594
	1863	2019-01-17 08:55:07.85	-958	1518	-1015	-37	-36	-1	780	543	237	-661
	1864	2019-01-17 08:55:07.86	-945	1541	-1002	-37	-38	5	858	645	213	-751
	1865	2019-01-17 08:55:07.87	-947	1575	-997	-39	-31	-3	955	688	267	-821
	1866	2019-01-17 08:55:07.88	-948	1573	-1000	-41	-20	-15	991	672	319	-831
	1867	2019-01-17 08:55:07.89	-945	1569	-990	-44	-19	-23	996	715	281	-855
	1868	2019-01-17 08:55:07.90	-949	1574	-992	-40	-19	-35	989	743	246	-866
	1869	2019-01-17 08:55:07.91	-947	1540	-1006	-40	-28	-41	1011	730	281	-870
	1870	2019-01-17 08:55:07.92	-961	1531	-1006	-39	-36	-36	1064	750	314	-907
	1871	2019-01-17 08:55:07.93	-949	1541	-1013	-37	-41	-26	1132	827	305	-979
	1872	2019-01-17 08:55:07.94	-958	1535	-989	-46	-37	-19	1255	915	340	-1085
	1873	2019-01-17 08:55:07.95	-955	1541	-988	-38	-37	-7	1341	903	438	-1122
	1874	2019-01-17 08:55:07.96	-945	1564	-979	-34	-30	0	1392	906	486	-1149
	1875	2019-01-17 08:55:07.97	-951	1569	-981	-30	-25	-9	1318	868	450	-1093
	1876	2019-01-17 08:55:07.98	-952	1561	-966	-19	-15	-22	1271	829	442	-1050
	1877	2019-01-17 08:55:07.99	-967	1558	-979	-13	-7	-33	1236	786	450	-1011
	1878	2019-01-17 08:55:08.00	-970	1535	-991	-11	-13	-36	1284	839	445	-1061
	1879	2019-01-17 08:55:08.01	-964	1522	-981	-12	-22	-27	1261	767	494	-1014
	1880	2019-01-17 08:55:08.02	-968	1524	-974	-11	-15	-7	1264	624	640	-944
	1881	2019-01-17 08:55:08.03	-962	1524	-960	-8	-4	10	1235	531	704	-883
	1882	2019-01-17 08:55:08.04	-952	1531	-951	-17	0	5	1241	582	659	-911
	1883	2019-01-17 08:55:08.05	-947	1542	-964	-27	15	9	1308	732	576	-1020
	1884	2019-01-17 08:55:08.06	-954	1549	-989	-24	24	8	1453	939	514	-1196
	1885	2019-01-17 08:55:08.07	-937	1550	-993	-13	22	3	1484	1032	452	-1258
	1886	2019-01-17 08:55:08.08	-944	1557	-1001	-10	23	-2	1479	1071	408	-1275
	1887	2019-01-17 08:55:08.09	-943	1562	-1026	-16	16	-4	1352	1016	336	-1184
	1888	2019-01-17 08:55:08.10	-946	1548	-1029	-20	1	-2	1221	949	272	-1085
	1889	2019-01-17 08:55:08.11	-938	1564	-1003	-18	-15	-3	1017	823	194	-920
	1890	2019-01-17 08:55:08.12	-950	1578	-1006	-10	-22	-13	934	887	47	-910
	1891	2019-01-17 08:55:08.13	-957	1565	-999	-11	-23	-28	846	935	-89	-890
	1892	2019-01-17 08:55:08.14	-955	1546	-983	-14	-28	-33	838	948	-110	-893
	1893	2019-01-17 08:55:08.15	-962	1540	-975	-18	-22	-28	770	857	-87	-813
	1894	2019-01-17 08:55:08.16	-960	1533	-993	-19	-16	-20	786	832	-46	-809
	1895	2019-01-17 08:55:08.17	-951	1524	-999	-18	-11	-3	750	767	-17	-758
	1896	2019-01-17 08:55:08.18	-950	1544	-997	-14	-8	12	774	775	-1	-774
	1897	2019-01-17 08:55:08.19	-953	1570	-1004	-13	-5	15	715	725	-10	-720
	1898	2019-01-17 08:55:08.20	-947	1563	-996	-18	-1	10	727	740	-13	-733
	1899	2019-01-17 08:55:08.21	-944	1560	-1001	-15	-4	5	672	666	6	-669
	1900	2019-01-17 08:55:08.22	-930	1562	-1006	-3	-16	2	695	601	94	-648
	1901	2019-01-17 08:55:08.23	-924	1572	-966	2	-22	0	630	487	143	-558
	1902	2019-01-17 08:55:08.24	-945	1542	-1018	23	-26	-6	652	298	354	-475
	1903	2019-01-17 08:55:08.25	-950	1564	-995	29	-40	-2	628	-42	670	-293
	1904	2019-01-17 08:55:08.26	-948	1572	-985	19	-40	-12	705	-125	830	-290
	1905	2019-01-17 08:55:08.27	-954	1551	-978	15	-31	-24	662	-54	716	-304
	1906	2019-01-17 08:55:08.28	-964	1552	-974	19	-18	-36	650	121	529	-385
	1907	2019-01-17 08:55:08.29	-959	1539	-989	16	-16	-43	540	176	364	-358
	1908	2019-01-17 08:55:08.30	-974	1523	-995	11	-20	-41	533	266	267	-399
	1909	2019-01-17 08:55:08.31	-973	1521	-976	6	-24	-34	467	284	183	-375
	1910	2019-01-17 08:55:08.32	-965	1521	-961	3	-20	-26	512	379	133	-445
	1911	2019-01-17 08:55:08.33	-959	1524	-969	-4	-12	-18	476	373	103	-424
	1912	2019-01-17 08:55:08.34	-967	1539	-976	-2	-10	-11	544	433	111	-488
	1913	2019-01-17 08:55:08.35	-968	1551	-992	-2	-5	-11	489	386	103	-437
	1914	2019-01-17 08:55:08.36	-962	1551	-999	0	-7	-16	512	437	75	-474
	1915	2019-01-17 08:55:08.37	-966	1556	-983	-2	-10	-17	449	436	13	-442
	1916	2019-01-17 08:55:08.38	-958	1562	-981	-9	-5	-18	491	512	-21	-501
	1917	2019-01-17 08:55:08.39	-961	1545	-971	-14	-4	-22	457	493	-36	-475
	1918	2019-01-17 08:55:08.40	-955	1544	-977	-18	-9	-20	523	560	-37	-541
	1919	2019-01-17 08:55:08.41	-950	1549	-984	-15	-11	-22	473	530	-57	-501
	1920	2019-01-17 08:55:08.42	-956	1565	-984	-13	-16	-27	504	585	-81	-544
	1921	2019-01-17 08:55:08.43	-957	1556	-992	2	-22	-29	418	531	-113	-474
	1922	2019-01-17 08:55:08.44	-962	1550	-978	18	-25	-33	439	585	-146	-512
	1923	2019-01-17 08:55:08.45	-976	1549	-994	29	-25	-29	369	554	-185	-461
	1924	2019-01-17 08:55:08.46	-974	1522	-987	27	-34	-19	448	646	-198	-547
	1925	2019-01-17 08:55:08.47	-965	1531	-963	20	-31	-4	420	624	-204	-522
	1926	2019-01-17 08:55:08.48	-976	1527	-962	10	-22	3	491	715	-224	-603
	1927	2019-01-17 08:55:08.49	-951	1537	-960	4	-9	7	401	663	-262	-532
	1928	2019-01-17 08:55:08.50	-958	1551	-974	6	3	2	425	724	-299	-574
	1929	2019-01-17 08:55:08.51	-947	1554	-1004	13	3	-7	347	646	-299	-496
	1930	2019-01-17 08:55:08.52	-966	1538	-1007	20	-4	-8	401	702	-301	-551
	1931	2019-01-17 08:55:08.53	-967	1546	-1006	26	-14	-4	331	609	-278	-470
	1932	2019-01-17 08:55:08.54	-968	1545	-1010	22	-22	3	404	642	-238	-523
	1933	2019-01-17 08:55:08.55	-957	1537	-992	18	-28	8	367	571	-204	-469
	1934	2019-01-17 08:55:08.56	-953	1541	-974	13	-32	13	449	633	-184	-541
	1935	2019-01-17 08:55:08.57	-954	1536	-957	9	-26	9	370	550	-180	-460
	1936	2019-01-17 08:55:08.58	-954	1534	-965	11	-23	9	408	598	-190	-503
	1937	2019-01-17 08:55:08.59	-963	1539	-976	14	-22	8	328	508	-180	-418
	1938	2019-01-17 08:55:08.60	-969	1537	-992	17	-16	8	403	552	-149	-477
	1939	2019-01-17 08:55:08.61	-966	1542	-999	15	-22	14	360	462	-102	-411
	1940	2019-01-17 08:55:08.62	-973	1547	-1012	8	-33	13	478	509	-31	-493
	1941	2019-01-17 08:55:08.63	-963	1557	-1013	-4	-47	10	425	436	-11	-430
	1942	2019-01-17 08:55:08.64	-961	1570	-999	-18	-57	-2	482	502	-20	-492
	1943	2019-01-17 08:55:08.65	-967	1555	-984	-23	-61	-16	393	424	-31	-408
	1944	2019-01-17 08:55:08.66	-971	1561	-970	-13	-57	-31	427	465	-38	-446
	1945	2019-01-17 08:55:08.67	-981	1549	-983	-5	-54	-38	309	379	-70	-344
	1946	2019-01-17 08:55:08.68	-980	1551	-973	-4	-46	-42	339	446	-107	-392
	1947	2019-01-17 08:55:08.69	-987	1550	-982	-9	-33	-40	248	390	-142	-319
	1948	2019-01-17 08:55:08.70	-993	1512	-1004	-8	-39	-33	277	461	-184	-369
	1949	2019-01-17 08:55:08.71	-986	1525	-972	-13	-49	-22	194	409	-215	-301
	1950	2019-01-17 08:55:08.72	-973	1533	-939	-24	-49	-14	268	523	-255	-395
	1951	2019-01-17 08:55:08.73	-976	1542	-957	-26	-36	-16	184	470	-286	-327
	1952	2019-01-17 08:55:08.74	-974	1558	-969	-8	-20	-25	216	491	-275	-353
	1953	2019-01-17 08:55:08.75	-969	1552	-1009	4	-14	-35	127	363	-236	-245
	1954	2019-01-17 08:55:08.76	-972	1549	-1010	6	-22	-38	192	404	-212	-298
	1955	2019-01-17 08:55:08.77	-971	1541	-1003	-2	-31	-36	147	348	-201	-247
	1956	2019-01-17 08:55:08.78	-971	1532	-997	-10	-39	-34	251	445	-194	-348
	1957	2019-01-17 08:55:08.79	-967	1518	-987	-20	-51	-23	200	393	-193	-296
	1958	2019-01-17 08:55:08.80	-964	1513	-958	-27	-51	-10	276	475	-199	-375
	1959	2019-01-17 08:55:08.81	-956	1537	-951	-19	-45	-4	175	374	-199	-274
	1960	2019-01-17 08:55:08.82	-965	1532	-975	-8	-37	-5	194	418	-224	-306
	1961	2019-01-17 08:55:08.83	-971	1556	-980	0	-34	-1	87	321	-234	-204
	1962	2019-01-17 08:55:08.84	-981	1573	-992	-3	-28	-10	148	381	-233	-264
	1963	2019-01-17 08:55:08.85	-975	1563	-984	-11	-33	-20	98	310	-212	-204
	1964	2019-01-17 08:55:08.86	-977	1559	-976	-22	-42	-26	187	381	-194	-284
	1965	2019-01-17 08:55:08.87	-973	1552	-972	-30	-51	-29	138	328	-190	-233
	1966	2019-01-17 08:55:08.88	-985	1541	-961	-31	-51	-35	216	428	-212	-322
	1967	2019-01-17 08:55:08.89	-983	1519	-956	-27	-55	-37	144	366	-222	-255
	1968	2019-01-17 08:55:08.90	-983	1515	-959	-20	-54	-28	190	395	-205	-292
	1969	2019-01-17 08:55:08.91	-976	1517	-946	-15	-48	-21	119	297	-178	-208
	1970	2019-01-17 08:55:08.92	-992	1524	-963	-16	-45	-8	196	365	-169	-280
	1971	2019-01-17 08:55:08.93	-991	1529	-958	-32	-45	4	166	340	-174	-253
	1972	2019-01-17 08:55:08.94	-988	1534	-959	-42	-43	16	245	431	-186	-338
	1973	2019-01-17 08:55:08.95	-990	1544	-946	-39	-39	17	160	348	-188	-254
	1974	2019-01-17 08:55:08.96	-983	1557	-939	-35	-23	8	180	366	-186	-273
	1975	2019-01-17 08:55:08.97	-987	1555	-960	-30	-8	-3	92	280	-188	-186
	1976	2019-01-17 08:55:08.98	-988	1530	-988	-27	-10	-7	140	337	-197	-238
	1977	2019-01-17 08:55:08.99	-986	1525	-987	-24	-22	0	85	284	-199	-184
	1978	2019-01-17 08:55:09.00	-980	1547	-959	-28	-36	9	146	349	-203	-247
	1979	2019-01-17 08:55:09.01	-976	1566	-961	-31	-38	2	84	298	-214	-191
	1980	2019-01-17 08:55:09.02	-1004	1569	-965	-27	-42	-11	119	360	-241	-239
	1981	2019-01-17 08:55:09.03	-1003	1571	-947	-22	-44	-25	53	297	-244	-175
	1982	2019-01-17 08:55:09.04	-995	1577	-941	-19	-42	-40	106	341	-235	-223
	1983	2019-01-17 08:55:09.05	-1003	1561	-942	-17	-38	-55	45	273	-228	-159
	1984	2019-01-17 08:55:09.06	-1019	1548	-951	-14	-30	-59	86	316	-230	-201
	1985	2019-01-17 08:55:09.07	-1013	1527	-948	-16	-25	-52	29	262	-233	-145
	1986	2019-01-17 08:55:09.08	-1008	1523	-958	-18	-19	-38	90	323	-233	-206
	1987	2019-01-17 08:55:09.09	-1010	1524	-944	-21	-15	-21	51	277	-226	-164
	1988	2019-01-17 08:55:09.10	-994	1539	-938	-23	-3	-9	112	328	-216	-220
	1989	2019-01-17 08:55:09.11	-1008	1563	-951	-25	3	-8	68	262	-194	-165
	1990	2019-01-17 08:55:09.12	-1002	1567	-959	-26	5	-16	120	312	-192	-216
	1991	2019-01-17 08:55:09.13	-998	1567	-973	-30	1	-26	152	356	-204	-254
	1992	2019-01-17 08:55:09.14	-986	1571	-961	-28	-6	-31	627	860	-233	-743
	1993	2019-01-17 08:55:09.15	-995	1554	-987	-18	-9	-32	840	1066	-226	-953
	1994	2019-01-17 08:55:09.16	-1006	1513	-982	0	-25	-23	781	971	-190	-876
[truncated: 4,086 more rows]
