# Supplementary material for: Evaluating the stress-response of dental students to the dental school environment
Source: PeerJ. 2020 May 6;8:e8981. doi: 10.7717/peerj.8981 (PMC7210805; doi:10.7717/peerj.8981)
Supplement: Supplemental Information 1 [file peerj-08-8981-s001.zip › 7-0-IV.csv]

// Data mode : Full
// Data quality : High
// Acceleration sensor's range : 16g
// Gyroscope sensor's range : 2000dps
//
//ARTIFACT	NUM	DATE	ACC_X	ACC_Y	ACC_Z	GYRO_X	GYRO_Y	GYRO_Z	EOG_L	EOG_R	EOG_H	EOG_V
	1	2019-01-22 13:17:01.37	-599	1351	-1411	-31	-18	4	-162	-39	-123	100
	2	2019-01-22 13:17:01.38	-611	1368	-1411	-23	-11	9	-51	52	-103	0
	3	2019-01-22 13:17:01.39	-612	1375	-1415	-10	-7	2	-100	12	-112	44
	4	2019-01-22 13:17:01.40	-616	1371	-1422	-1	0	-8	-48	68	-116	-10
	5	2019-01-22 13:17:01.41	-614	1373	-1420	2	-2	-14	-128	-5	-123	66
	6	2019-01-22 13:17:01.42	-625	1367	-1425	4	-3	-21	-38	61	-99	-11
	7	2019-01-22 13:17:01.43	-623	1357	-1432	-1	-7	-25	-128	-9	-119	68
	8	2019-01-22 13:17:01.44	-626	1348	-1437	-8	-12	-22	-66	39	-105	13
	9	2019-01-22 13:17:01.45	-617	1339	-1431	-10	-19	-15	-181	-51	-130	116
	10	2019-01-22 13:17:01.46	-610	1345	-1421	-12	-17	-5	-75	25	-100	25
	11	2019-01-22 13:17:01.47	-609	1362	-1421	-10	-14	-1	-177	-38	-139	107
	12	2019-01-22 13:17:01.48	-620	1365	-1421	-5	-16	2	-117	7	-124	55
	13	2019-01-22 13:17:01.49	-622	1364	-1430	1	-15	-1	-223	-78	-145	150
	14	2019-01-22 13:17:01.50	-620	1362	-1428	7	-17	-2	-67	-14	-53	40
	15	2019-01-22 13:17:01.51	-625	1373	-1417	5	-17	-6	-156	-90	-66	123
	16	2019-01-22 13:17:01.52	-627	1368	-1411	3	-16	-14	12	0	12	-6
	17	2019-01-22 13:17:01.53	-621	1362	-1416	-1	-15	-17	-113	-71	-42	92
	18	2019-01-22 13:17:01.54	-626	1347	-1414	-2	-12	-20	19	-8	27	-5
	19	2019-01-22 13:17:01.55	-617	1339	-1413	0	-10	-17	-185	-108	-77	146
	20	2019-01-22 13:17:01.56	-626	1355	-1413	6	-10	-14	-95	-24	-71	59
	21	2019-01-22 13:17:01.57	-618	1359	-1417	12	-6	-12	-257	-84	-173	170
	22	2019-01-22 13:17:01.58	-625	1368	-1423	13	-7	-15	-107	0	-107	53
	23	2019-01-22 13:17:01.59	-619	1372	-1421	10	-7	-19	-248	-76	-172	162
	24	2019-01-22 13:17:01.60	-620	1363	-1425	7	-6	-25	-60	28	-88	16
	25	2019-01-22 13:17:01.61	-606	1359	-1414	-1	-4	-27	-204	-44	-160	124
	26	2019-01-22 13:17:01.62	-623	1344	-1408	-5	1	-28	16	68	-52	-42
	27	2019-01-22 13:17:01.63	-622	1334	-1413	-6	6	-24	-158	-13	-145	85
	28	2019-01-22 13:17:01.64	-620	1331	-1428	-5	-1	-19	35	93	-58	-64
	29	2019-01-22 13:17:01.65	-624	1341	-1422	-2	-2	-15	-172	-9	-163	90
	30	2019-01-22 13:17:01.66	-624	1339	-1421	1	-2	-12	-8	80	-88	-36
	31	2019-01-22 13:17:01.67	-623	1349	-1418	6	1	-9	-215	-30	-185	122
	32	2019-01-22 13:17:01.68	-619	1350	-1420	4	-2	-9	-13	60	-73	-23
	33	2019-01-22 13:17:01.69	-624	1342	-1428	-1	0	-6	-208	-46	-162	127
	34	2019-01-22 13:17:01.70	-624	1342	-1418	-11	0	-4	-16	40	-56	-12
	35	2019-01-22 13:17:01.71	-623	1329	-1419	-14	1	0	-221	-68	-153	144
	36	2019-01-22 13:17:01.72	-622	1330	-1420	-12	-3	6	41	54	-13	-47
	37	2019-01-22 13:17:01.73	-617	1341	-1428	-8	-8	9	-200	-51	-149	125
	38	2019-01-22 13:17:01.74	-620	1354	-1422	-5	-9	9	2	70	-68	-36
	39	2019-01-22 13:17:01.75	-620	1372	-1417	-1	-8	9	-228	-23	-205	125
	40	2019-01-22 13:17:01.76	-617	1387	-1419	-1	-5	0	-9	69	-78	-30
	41	2019-01-22 13:17:01.77	-615	1392	-1431	-4	-4	-14	-218	-25	-193	121
	42	2019-01-22 13:17:01.78	-624	1391	-1433	-7	-2	-25	68	103	-35	-85
	43	2019-01-22 13:17:01.79	-626	1375	-1431	-7	-5	-37	-175	-12	-163	93
	44	2019-01-22 13:17:01.80	-618	1352	-1422	-8	-6	-40	10	39	-29	-24
	45	2019-01-22 13:17:01.81	-618	1338	-1425	-9	-6	-36	-303	-131	-172	217
	46	2019-01-22 13:17:01.82	-622	1329	-1418	-6	-8	-31	-56	1	-57	27
	47	2019-01-22 13:17:01.83	-633	1321	-1425	-1	-12	-22	-176	-42	-134	109
	48	2019-01-22 13:17:01.84	-626	1317	-1425	4	-17	-12	153	52	101	-102
	49	2019-01-22 13:17:01.85	-626	1339	-1420	8	-17	-1	-191	-112	-79	151
	50	2019-01-22 13:17:01.86	-614	1369	-1406	10	-11	1	-19	11	-30	4
	51	2019-01-22 13:17:01.87	-611	1377	-1406	13	-1	1	-270	-49	-221	159
	52	2019-01-22 13:17:01.88	-610	1377	-1419	18	9	-7	13	73	-60	-43
	53	2019-01-22 13:17:01.89	-613	1379	-1433	25	8	-18	-264	-51	-213	157
	54	2019-01-22 13:17:01.90	-610	1382	-1434	35	4	-29	21	54	-33	-37
	55	2019-01-22 13:17:01.91	-610	1368	-1432	45	0	-44	-226	-69	-157	147
	56	2019-01-22 13:17:01.92	-613	1363	-1426	51	-5	-57	57	13	44	-35
	57	2019-01-22 13:17:01.93	-614	1355	-1428	49	-8	-63	-258	-122	-136	190
	58	2019-01-22 13:17:01.94	-616	1337	-1430	36	-8	-62	-19	0	-19	9
	59	2019-01-22 13:17:01.95	-612	1331	-1443	25	-9	-60	-269	-86	-183	177
	60	2019-01-22 13:17:01.96	-624	1317	-1430	16	-11	-50	32	34	-2	-33
	61	2019-01-22 13:17:01.97	-621	1308	-1434	14	-10	-37	-271	-101	-170	186
	62	2019-01-22 13:17:01.98	-624	1307	-1440	14	-13	-29	19	18	1	-18
	63	2019-01-22 13:17:01.99	-627	1316	-1435	13	-17	-23	-251	-87	-164	169
	64	2019-01-22 13:17:02.00	-634	1320	-1431	6	-24	-16	16	37	-21	-26
	65	2019-01-22 13:17:02.01	-633	1323	-1439	-1	-27	-12	-288	-72	-216	180
	66	2019-01-22 13:17:02.02	-639	1331	-1426	-9	-30	-15	-32	42	-74	-5
	67	2019-01-22 13:17:02.03	-644	1349	-1429	-16	-38	-20	-331	-82	-249	206
	68	2019-01-22 13:17:02.04	-635	1353	-1421	-26	-42	-27	-45	21	-66	12
	69	2019-01-22 13:17:02.05	-631	1356	-1403	-33	-42	-35	-315	-102	-213	208
	70	2019-01-22 13:17:02.06	-636	1357	-1409	-38	-34	-42	-40	21	-61	9
	71	2019-01-22 13:17:02.07	-629	1350	-1421	-34	-32	-51	-322	-64	-258	193
	72	2019-01-22 13:17:02.08	-637	1341	-1430	-29	-31	-52	-18	39	-57	-10
	73	2019-01-22 13:17:02.09	-653	1334	-1427	-28	-28	-47	-307	-95	-212	201
	74	2019-01-22 13:17:02.10	-647	1331	-1424	-29	-31	-40	-13	13	-26	0
	75	2019-01-22 13:17:02.11	-649	1329	-1417	-31	-31	-28	-305	-83	-222	194
	76	2019-01-22 13:17:02.12	-643	1332	-1411	-34	-32	-18	0	76	-76	-38
	77	2019-01-22 13:17:02.13	-646	1346	-1408	-38	-23	-12	-270	-16	-254	143
	78	2019-01-22 13:17:02.14	-640	1355	-1401	-37	-17	-9	57	119	-62	-88
	79	2019-01-22 13:17:02.15	-647	1366	-1410	-35	-8	-7	-248	-2	-246	125
	80	2019-01-22 13:17:02.16	-643	1367	-1426	-32	-6	-13	35	107	-72	-71
	81	2019-01-22 13:17:02.17	-637	1375	-1427	-30	-9	-16	-277	-15	-262	146
	82	2019-01-22 13:17:02.18	-647	1369	-1430	-28	-16	-20	-19	64	-83	-22
	83	2019-01-22 13:17:02.19	-636	1358	-1417	-28	-20	-21	-306	-48	-258	177
	84	2019-01-22 13:17:02.20	-635	1363	-1416	-28	-28	-22	39	82	-43	-60
	85	2019-01-22 13:17:02.21	-637	1362	-1414	-27	-29	-21	-257	-35	-222	146
	86	2019-01-22 13:17:02.22	-642	1353	-1416	-25	-26	-19	3	63	-60	-33
	87	2019-01-22 13:17:02.23	-644	1355	-1411	-22	-23	-17	-351	-76	-275	213
	88	2019-01-22 13:17:02.24	-641	1349	-1410	-19	-19	-13	-96	30	-126	33
	89	2019-01-22 13:17:02.25	-641	1344	-1403	-17	-12	-8	-340	-54	-286	197
	90	2019-01-22 13:17:02.26	-639	1347	-1407	-15	-6	-7	0	57	-57	-28
	91	2019-01-22 13:17:02.27	-644	1361	-1427	-13	-9	-11	-292	-65	-227	178
	92	2019-01-22 13:17:02.28	-635	1362	-1421	-15	-12	-14	10	32	-22	-21
	93	2019-01-22 13:17:02.29	-645	1367	-1424	-16	-17	-17	-265	-75	-190	170
	94	2019-01-22 13:17:02.30	-648	1365	-1418	-18	-26	-20	25	35	-10	-30
	95	2019-01-22 13:17:02.31	-645	1359	-1418	-16	-26	-23	-280	-71	-209	175
	96	2019-01-22 13:17:02.32	-652	1343	-1414	-7	-22	-18	-22	16	-38	3
	97	2019-01-22 13:17:02.33	-648	1341	-1415	2	-18	-18	-290	-85	-205	187
	98	2019-01-22 13:17:02.34	-647	1332	-1410	9	-15	-14	22	3	19	-12
	99	2019-01-22 13:17:02.35	-644	1329	-1407	12	-13	-7	-246	-76	-170	161
	100	2019-01-22 13:17:02.36	-651	1327	-1414	9	-8	0	25	17	8	-21
	101	2019-01-22 13:17:02.37	-640	1342	-1413	5	-3	6	-276	-90	-186	183
	102	2019-01-22 13:17:02.38	-652	1345	-1419	-1	-5	11	24	29	-5	-26
	103	2019-01-22 13:17:02.39	-648	1347	-1412	-4	-8	14	-228	-14	-214	121
	104	2019-01-22 13:17:02.40	-632	1352	-1415	-5	-5	9	41	103	-62	-72
	105	2019-01-22 13:17:02.41	-646	1365	-1419	-4	-3	-1	-269	7	-276	131
	106	2019-01-22 13:17:02.42	-644	1368	-1425	-4	-5	-12	-43	51	-94	-4
	107	2019-01-22 13:17:02.43	-638	1375	-1431	-6	-7	-23	-302	-55	-247	178
	108	2019-01-22 13:17:02.44	-645	1359	-1431	-9	-9	-30	-34	10	-44	12
	109	2019-01-22 13:17:02.45	-636	1364	-1417	-12	-12	-34	-292	-79	-213	185
	110	2019-01-22 13:17:02.46	-647	1349	-1414	-13	-11	-36	-14	22	-36	-4
	111	2019-01-22 13:17:02.47	-651	1338	-1404	-10	-12	-33	-237	-34	-203	135
	112	2019-01-22 13:17:02.48	-654	1323	-1411	-6	-13	-26	36	31	5	-33
	113	2019-01-22 13:17:02.49	-663	1317	-1399	-2	-12	-15	-249	-91	-158	170
	114	2019-01-22 13:17:02.50	-656	1321	-1417	1	-13	-7	-9	-28	19	18
	115	2019-01-22 13:17:02.51	-658	1339	-1428	0	-13	2	-233	-87	-146	160
	116	2019-01-22 13:17:02.52	-655	1355	-1413	-5	-7	7	18	-16	34	-1
	117	2019-01-22 13:17:02.53	-656	1364	-1411	-9	-3	6	-205	-59	-146	132
	118	2019-01-22 13:17:02.54	-647	1367	-1427	-11	-4	4	60	33	27	-46
	119	2019-01-22 13:17:02.55	-644	1362	-1419	-9	-9	1	-168	-30	-138	99
	120	2019-01-22 13:17:02.56	-651	1353	-1417	-7	-13	1	33	8	25	-20
	121	2019-01-22 13:17:02.57	-645	1352	-1403	-5	-19	0	-271	-88	-183	179
	122	2019-01-22 13:17:02.58	-653	1357	-1397	-2	-17	-2	-74	-30	-44	52
	123	2019-01-22 13:17:02.59	-647	1358	-1401	1	-14	-4	-237	-49	-188	143
	124	2019-01-22 13:17:02.60	-657	1360	-1404	-1	-11	-10	18	28	-10	-23
	125	2019-01-22 13:17:02.61	-663	1360	-1405	1	-2	-11	-224	-48	-176	136
	126	2019-01-22 13:17:02.62	-651	1358	-1397	-3	5	-16	-42	-2	-40	22
	127	2019-01-22 13:17:02.63	-655	1364	-1401	-1	16	-19	-216	-6	-210	111
	128	2019-01-22 13:17:02.64	-653	1355	-1405	-2	20	-21	10	74	-64	-42
	129	2019-01-22 13:17:02.65	-654	1347	-1419	0	19	-20	-200	10	-210	95
	130	2019-01-22 13:17:02.66	-648	1342	-1423	5	15	-17	-30	14	-44	8
	131	2019-01-22 13:17:02.67	-654	1345	-1421	5	5	-14	-253	-70	-183	161
	132	2019-01-22 13:17:02.68	-644	1349	-1410	-6	-11	-9	-84	-48	-36	66
	133	2019-01-22 13:17:02.69	-648	1354	-1410	-8	-13	-9	-253	-85	-168	169
	134	2019-01-22 13:17:02.70	-643	1354	-1407	-8	-11	-14	-58	-23	-35	40
	135	2019-01-22 13:17:02.71	-648	1354	-1411	-4	-4	-16	-208	-18	-190	113
	136	2019-01-22 13:17:02.72	-647	1342	-1413	-1	0	-17	10	60	-50	-35
	137	2019-01-22 13:17:02.73	-657	1343	-1409	0	-1	-16	-75	58	-133	8
	138	2019-01-22 13:17:02.74	-653	1344	-1415	1	-4	-15	44	33	11	-38
	139	2019-01-22 13:17:02.75	-651	1335	-1423	-1	-10	-17	-249	-67	-182	158
	140	2019-01-22 13:17:02.76	-651	1322	-1416	-1	-12	-15	-124	-53	-71	88
	141	2019-01-22 13:17:02.77	-649	1335	-1415	2	-14	-8	-221	-51	-170	136
	142	2019-01-22 13:17:02.78	-655	1335	-1419	1	-14	-5	-30	3	-33	13
	143	2019-01-22 13:17:02.79	-649	1346	-1421	4	-12	-1	-129	13	-142	58
	144	2019-01-22 13:17:02.80	-646	1358	-1426	1	-14	-1	11	38	-27	-24
	145	2019-01-22 13:17:02.81	-653	1367	-1432	2	-17	-2	-174	-9	-165	91
	146	2019-01-22 13:17:02.82	-663	1357	-1423	6	-16	0	-74	-14	-60	44
	147	2019-01-22 13:17:02.83	-672	1349	-1415	6	-14	-3	-208	-46	-162	127
	148	2019-01-22 13:17:02.84	-651	1338	-1407	11	-13	-1	-104	-43	-61	73
	149	2019-01-22 13:17:02.85	-661	1337	-1405	12	-11	-2	-216	-37	-179	126
	150	2019-01-22 13:17:02.86	-650	1340	-1409	18	-4	0	-95	-29	-66	62
	151	2019-01-22 13:17:02.87	-650	1336	-1412	21	0	-1	-168	-14	-154	91
	152	2019-01-22 13:17:02.88	-640	1340	-1418	21	2	1	-57	-15	-42	36
	153	2019-01-22 13:17:02.89	-644	1347	-1422	20	5	3	-118	1	-119	58
	154	2019-01-22 13:17:02.90	-636	1349	-1426	21	6	7	-39	-16	-23	27
	155	2019-01-22 13:17:02.91	-650	1350	-1429	19	7	8	-120	1	-121	59
	156	2019-01-22 13:17:02.92	-639	1349	-1430	20	1	6	-28	13	-41	7
	157	2019-01-22 13:17:02.93	-643	1347	-1423	23	-3	4	-119	12	-131	53
	158	2019-01-22 13:17:02.94	-640	1344	-1424	27	-6	3	-64	-20	-44	42
	159	2019-01-22 13:17:02.95	-642	1340	-1422	28	-10	-1	-152	-3	-149	77
	160	2019-01-22 13:17:02.96	-636	1348	-1426	30	-13	-3	-104	-22	-82	63
	161	2019-01-22 13:17:02.97	-647	1342	-1420	26	-13	-6	-138	-7	-131	72
	162	2019-01-22 13:17:02.98	-631	1345	-1416	17	-12	-3	-93	-43	-50	68
	163	2019-01-22 13:17:02.99	-641	1345	-1428	10	-16	-2	-134	-11	-123	72
	164	2019-01-22 13:17:03.00	-646	1337	-1428	6	-23	-2	-95	-16	-79	55
	165	2019-01-22 13:17:03.01	-632	1342	-1415	5	-28	0	-106	32	-138	37
	166	2019-01-22 13:17:03.02	-636	1342	-1422	6	-31	0	-56	20	-76	18
	167	2019-01-22 13:17:03.03	-649	1333	-1421	9	-29	-2	-76	53	-129	11
	168	2019-01-22 13:17:03.04	-639	1343	-1411	10	-25	-1	-75	1	-76	37
	169	2019-01-22 13:17:03.05	-648	1346	-1414	9	-23	-2	-100	31	-131	34
	170	2019-01-22 13:17:03.06	-645	1336	-1424	8	-22	-1	-72	15	-87	28
	171	2019-01-22 13:17:03.07	-655	1338	-1430	2	-29	1	-58	55	-113	1
	172	2019-01-22 13:17:03.08	-649	1341	-1419	-3	-31	6	-90	-13	-77	51
	173	2019-01-22 13:17:03.09	-646	1350	-1420	-2	-37	6	-102	27	-129	37
	174	2019-01-22 13:17:03.10	-648	1345	-1420	3	-42	5	-101	1	-102	50
	175	2019-01-22 13:17:03.11	-641	1348	-1407	13	-35	3	-81	67	-148	7
	176	2019-01-22 13:17:03.12	-648	1353	-1397	22	-23	-1	-115	17	-132	49
	177	2019-01-22 13:17:03.13	-631	1349	-1414	30	-15	-4	-53	86	-139	-16
	178	2019-01-22 13:17:03.14	-644	1354	-1431	34	-13	0	-66	28	-94	19
	179	2019-01-22 13:17:03.15	-639	1349	-1431	35	-13	2	-38	66	-104	-14
	180	2019-01-22 13:17:03.16	-651	1342	-1440	35	-17	7	-94	3	-97	45
	181	2019-01-22 13:17:03.17	-650	1339	-1440	31	-28	12	-43	67	-110	-12
	182	2019-01-22 13:17:03.18	-649	1353	-1434	25	-39	14	-140	-24	-116	82
	183	2019-01-22 13:17:03.19	-642	1359	-1425	16	-44	10	-98	37	-135	30
	184	2019-01-22 13:17:03.20	-659	1353	-1432	13	-47	0	-167	-48	-119	107
	185	2019-01-22 13:17:03.21	-659	1348	-1431	12	-49	-6	-86	29	-115	28
	186	2019-01-22 13:17:03.22	-660	1345	-1429	8	-55	-8	-167	-64	-103	115
	187	2019-01-22 13:17:03.23	-664	1338	-1416	4	-51	-11	-84	14	-98	35
	188	2019-01-22 13:17:03.24	-661	1338	-1411	2	-50	-11	-168	-47	-121	107
	189	2019-01-22 13:17:03.25	-673	1333	-1406	-4	-42	-13	-87	38	-125	24
	190	2019-01-22 13:17:03.26	-656	1338	-1395	-11	-39	-11	-204	-65	-139	134
	191	2019-01-22 13:17:03.27	-663	1337	-1392	-11	-29	-18	-126	25	-151	50
	192	2019-01-22 13:17:03.28	-667	1332	-1399	-8	-21	-19	-184	-23	-161	103
	193	2019-01-22 13:17:03.29	-674	1338	-1401	-3	-10	-20	-60	68	-128	-4
	194	2019-01-22 13:17:03.30	-676	1344	-1405	1	-5	-17	-180	-39	-141	109
	195	2019-01-22 13:17:03.31	-676	1342	-1414	-2	-4	-20	-72	55	-127	8
	196	2019-01-22 13:17:03.32	-675	1346	-1411	-9	0	-19	-212	-43	-169	127
	197	2019-01-22 13:17:03.33	-679	1343	-1411	-12	6	-23	-98	52	-150	23
	198	2019-01-22 13:17:03.34	-675	1329	-1421	-13	2	-21	-203	-45	-158	124
	199	2019-01-22 13:17:03.35	-678	1324	-1420	-19	0	-23	-61	33	-94	14
	200	2019-01-22 13:17:03.36	-678	1321	-1414	-25	-4	-21	-224	-88	-136	156
	201	2019-01-22 13:17:03.37	-669	1328	-1402	-26	-2	-16	-106	-3	-103	54
	202	2019-01-22 13:17:03.38	-659	1342	-1394	-24	9	-17	-240	-72	-168	156
	203	2019-01-22 13:17:03.39	-664	1356	-1401	-21	22	-19	-63	62	-125	0
	204	2019-01-22 13:17:03.40	-660	1370	-1410	-21	36	-26	-210	-35	-175	122
	205	2019-01-22 13:17:03.41	-664	1362	-1427	-15	42	-37	-54	83	-137	-14
	206	2019-01-22 13:17:03.42	-664	1363	-1432	-12	42	-43	-236	-48	-188	142
	207	2019-01-22 13:17:03.43	-667	1343	-1428	-13	36	-50	-111	27	-138	42
	208	2019-01-22 13:17:03.44	-677	1347	-1424	-13	29	-55	-279	-87	-192	183
	209	2019-01-22 13:17:03.45	-663	1340	-1430	-16	25	-55	-81	15	-96	33
	210	2019-01-22 13:17:03.46	-656	1336	-1429	-24	19	-51	-245	-114	-131	179
	211	2019-01-22 13:17:03.47	-662	1339	-1426	-30	16	-45	-70	-3	-67	36
	212	2019-01-22 13:17:03.48	-649	1334	-1407	-37	18	-39	-250	-116	-134	183
	213	2019-01-22 13:17:03.49	-653	1341	-1401	-34	30	-31	-30	19	-49	5
	214	2019-01-22 13:17:03.50	-651	1344	-1411	-28	39	-25	-205	-78	-127	141
	215	2019-01-22 13:17:03.51	-649	1338	-1422	-20	40	-20	16	47	-31	-31
	216	2019-01-22 13:17:03.52	-649	1330	-1419	-12	40	-16	-207	-83	-124	145
	217	2019-01-22 13:17:03.53	-651	1339	-1424	-7	34	-12	-10	39	-49	-14
	218	2019-01-22 13:17:03.54	-643	1342	-1429	0	30	-12	-228	-77	-151	152
	219	2019-01-22 13:17:03.55	-644	1355	-1445	-2	21	-11	4	58	-54	-31
	220	2019-01-22 13:17:03.56	-647	1356	-1454	-2	9	-14	-176	-43	-133	109
	221	2019-01-22 13:17:03.57	-643	1351	-1439	1	-6	-14	63	85	-22	-74
	222	2019-01-22 13:17:03.58	-647	1352	-1421	7	-8	-16	-205	-73	-132	139
	223	2019-01-22 13:17:03.59	-639	1341	-1409	15	-7	-17	-6	59	-65	-26
	224	2019-01-22 13:17:03.60	-629	1338	-1416	26	-3	-18	-221	-34	-187	127
	225	2019-01-22 13:17:03.61	-645	1344	-1415	29	-2	-23	42	118	-76	-80
	226	2019-01-22 13:17:03.62	-649	1332	-1421	25	0	-24	-192	-12	-180	102
	227	2019-01-22 13:17:03.63	-643	1332	-1431	20	1	-25	60	115	-55	-87
	228	2019-01-22 13:17:03.64	-652	1328	-1435	12	-3	-24	-185	-43	-142	114
	229	2019-01-22 13:17:03.65	-656	1330	-1435	2	-8	-24	51	64	-13	-57
	230	2019-01-22 13:17:03.66	-653	1337	-1424	-4	-13	-26	-215	-74	-141	144
	231	2019-01-22 13:17:03.67	-656	1352	-1414	-10	-9	-30	32	72	-40	-52
	232	2019-01-22 13:17:03.68	-648	1337	-1421	-13	-2	-31	-234	-54	-180	144
	233	2019-01-22 13:17:03.69	-656	1325	-1415	-12	2	-35	18	90	-72	-54
	234	2019-01-22 13:17:03.70	-660	1316	-1420	-8	5	-29	-276	-88	-188	182
	235	2019-01-22 13:17:03.71	-660	1310	-1426	-1	0	-21	-71	-3	-68	37
	236	2019-01-22 13:17:03.72	-662	1306	-1440	1	-10	-14	-337	-140	-197	238
	237	2019-01-22 13:17:03.73	-657	1314	-1435	-1	-14	-5	-77	22	-99	27
	238	2019-01-22 13:17:03.74	-659	1317	-1412	-7	-13	-1	-301	-87	-214	194
	239	2019-01-22 13:17:03.75	-658	1332	-1407	-15	-3	4	25	67	-42	-46
	240	2019-01-22 13:17:03.76	-650	1335	-1419	-17	2	4	-175	-52	-123	113
	241	2019-01-22 13:17:03.77	-652	1342	-1416	-16	0	2	142	92	50	-117
	242	2019-01-22 13:17:03.78	-652	1335	-1423	-15	-1	2	-180	-52	-128	116
	243	2019-01-22 13:17:03.79	-653	1339	-1421	-12	-2	0	43	89	-46	-66
	244	2019-01-22 13:17:03.80	-657	1360	-1432	-18	-7	-4	-254	-27	-227	140
	245	2019-01-22 13:17:03.81	-649	1353	-1424	-22	-8	-6	36	136	-100	-86
	246	2019-01-22 13:17:03.82	-647	1348	-1417	-26	-6	-8	-216	-2	-214	109
	247	2019-01-22 13:17:03.83	-650	1340	-1419	-29	-2	-9	95	141	-46	-118
	248	2019-01-22 13:17:03.84	-657	1341	-1430	-24	-5	-7	-214	-17	-197	115
	249	2019-01-22 13:17:03.85	-651	1350	-1429	-20	-11	-11	68	123	-55	-95
	250	2019-01-22 13:17:03.86	-663	1348	-1431	-15	-18	-12	-204	-11	-193	107
	251	2019-01-22 13:17:03.87	-671	1343	-1431	-11	-24	-13	79	117	-38	-98
	252	2019-01-22 13:17:03.88	-658	1341	-1426	-9	-30	-13	-255	-72	-183	163
	253	2019-01-22 13:17:03.89	-665	1346	-1403	-11	-30	-14	20	53	-33	-36
	254	2019-01-22 13:17:03.90	-660	1343	-1399	-17	-25	-14	-234	-65	-169	149
	255	2019-01-22 13:17:03.91	-668	1338	-1408	-19	-19	-14	101	112	-11	-106
	256	2019-01-22 13:17:03.92	-658	1335	-1406	-23	-16	-10	-215	-26	-189	120
	257	2019-01-22 13:17:03.93	-662	1343	-1406	-28	-3	-3	30	94	-64	-62
	258	2019-01-22 13:17:03.94	-662	1347	-1411	-27	5	2	-286	-62	-224	174
	259	2019-01-22 13:17:03.95	-670	1351	-1418	-20	6	5	-5	61	-66	-28
	260	2019-01-22 13:17:03.96	-666	1358	-1418	-20	3	6	-285	-68	-217	176
	261	2019-01-22 13:17:03.97	-670	1349	-1413	-16	4	4	62	112	-50	-87
	262	2019-01-22 13:17:03.98	-668	1351	-1422	-8	0	-3	-205	-2	-203	103
	263	2019-01-22 13:17:03.99	-670	1343	-1415	3	-11	-13	70	130	-60	-100
	264	2019-01-22 13:17:04.00	-664	1348	-1396	-1	-4	-18	-264	-35	-229	149
	265	2019-01-22 13:17:04.01	-660	1350	-1405	-11	3	-24	15	79	-64	-47
	266	2019-01-22 13:17:04.02	-670	1355	-1412	-18	10	-26	-264	-60	-204	162
	267	2019-01-22 13:17:04.03	-669	1344	-1420	-25	13	-26	49	87	-38	-68
	268	2019-01-22 13:17:04.04	-681	1341	-1418	-24	14	-21	-243	-28	-215	135
	269	2019-01-22 13:17:04.05	-675	1347	-1424	-20	16	-15	43	94	-51	-68
	270	2019-01-22 13:17:04.06	-663	1342	-1419	-19	11	-9	-252	-53	-199	152
	271	2019-01-22 13:17:04.07	-663	1326	-1414	-14	8	-2	42	59	-17	-50
	272	2019-01-22 13:17:04.08	-658	1331	-1408	-11	5	3	-237	-63	-174	150
	273	2019-01-22 13:17:04.09	-658	1338	-1397	-10	5	9	87	81	6	-84
	274	2019-01-22 13:17:04.10	-658	1347	-1402	-14	7	11	-158	-26	-132	92
	275	2019-01-22 13:17:04.11	-658	1355	-1413	-14	12	6	212	129	83	-170
	276	2019-01-22 13:17:04.12	-655	1366	-1425	-14	16	0	43	47	-4	-45
	277	2019-01-22 13:17:04.13	-655	1374	-1422	-12	19	-9	332	164	168	-248
	278	2019-01-22 13:17:04.14	-658	1373	-1419	-7	14	-12	-51	-4	-47	27
	279	2019-01-22 13:17:04.15	-660	1358	-1428	-5	13	-18	171	91	80	-131
	280	2019-01-22 13:17:04.16	-662	1343	-1417	4	9	-21	-136	-25	-111	80
	281	2019-01-22 13:17:04.17	-656	1331	-1420	11	3	-24	132	91	41	-111
	282	2019-01-22 13:17:04.18	-669	1319	-1417	13	-1	-23	-156	-51	-105	103
	283	2019-01-22 13:17:04.19	-664	1324	-1414	12	-7	-20	105	21	84	-63
	284	2019-01-22 13:17:04.20	-674	1335	-1413	5	-8	-17	-223	-95	-128	159
	285	2019-01-22 13:17:04.21	-658	1351	-1402	-2	-4	-15	-33	-18	-15	25
	286	2019-01-22 13:17:04.22	-657	1367	-1394	-9	8	-21	-354	-146	-208	250
	287	2019-01-22 13:17:04.23	-651	1366	-1394	-14	15	-32	-95	-12	-83	53
	288	2019-01-22 13:17:04.24	-637	1370	-1394	-20	33	-40	-310	-86	-224	198
	289	2019-01-22 13:17:04.25	-637	1357	-1402	-27	45	-50	-21	19	-40	1
	290	2019-01-22 13:17:04.26	-642	1345	-1423	-27	46	-51	-255	-108	-147	181
	291	2019-01-22 13:17:04.27	-648	1340	-1439	-24	39	-48	-29	-48	19	38
	292	2019-01-22 13:17:04.28	-643	1319	-1440	-23	29	-40	-331	-151	-180	241
	293	2019-01-22 13:17:04.29	-642	1317	-1447	-13	11	-30	-152	-69	-83	110
	294	2019-01-22 13:17:04.30	-650	1328	-1435	-6	6	-19	-451	-193	-258	322
	295	2019-01-22 13:17:04.31	-651	1339	-1425	-2	1	-9	-291	-147	-144	219
	296	2019-01-22 13:17:04.32	-645	1344	-1420	-2	-2	0	-488	-239	-249	363
	297	2019-01-22 13:17:04.33	-651	1346	-1412	-3	-5	5	-221	-142	-79	181
	298	2019-01-22 13:17:04.34	-650	1333	-1411	-1	-7	7	-360	-188	-172	274
	299	2019-01-22 13:17:04.35	-638	1336	-1417	5	-10	11	-112	-87	-25	99
	300	2019-01-22 13:17:04.36	-638	1336	-1427	4	-14	12	-346	-156	-190	251
	301	2019-01-22 13:17:04.37	-645	1341	-1421	1	-13	11	-114	-59	-55	86
	302	2019-01-22 13:17:04.38	-638	1343	-1420	1	-12	8	-301	-125	-176	213
	303	2019-01-22 13:17:04.39	-645	1349	-1431	1	-13	5	-76	-48	-28	62
	304	2019-01-22 13:17:04.40	-653	1348	-1432	-3	-19	2	-285	-104	-181	194
	305	2019-01-22 13:17:04.41	-642	1343	-1424	-7	-26	-3	-80	-24	-56	52
	306	2019-01-22 13:17:04.42	-643	1355	-1408	-7	-26	-7	-276	-77	-199	176
	307	2019-01-22 13:17:04.43	-653	1360	-1407	-12	-22	-11	-74	-21	-53	47
	308	2019-01-22 13:17:04.44	-647	1348	-1415	-15	-18	-15	-230	-74	-156	152
	309	2019-01-22 13:17:04.45	-641	1347	-1426	-18	-21	-12	33	38	-5	-35
	310	2019-01-22 13:17:04.46	-655	1352	-1422	-18	-20	-9	-121	5	-126	58
	311	2019-01-22 13:17:04.47	-649	1349	-1425	-14	-22	-7	84	70	14	-77
	312	2019-01-22 13:17:04.48	-650	1336	-1414	-8	-26	-5	-116	10	-126	53
	313	2019-01-22 13:17:04.49	-650	1343	-1429	-4	-30	-2	35	49	-14	-42
	314	2019-01-22 13:17:04.50	-658	1337	-1413	1	-32	-4	-141	9	-150	66
	315	2019-01-22 13:17:04.51	-659	1343	-1413	5	-33	-8	27	62	-35	-44
	316	2019-01-22 13:17:04.52	-673	1360	-1408	6	-31	-14	-164	7	-171	78
	317	2019-01-22 13:17:04.53	-667	1360	-1404	5	-26	-19	12	58	-46	-35
	318	2019-01-22 13:17:04.54	-666	1358	-1408	4	-21	-23	-99	47	-146	26
	319	2019-01-22 13:17:04.55	-670	1352	-1416	4	-18	-25	59	92	-33	-75
	320	2019-01-22 13:17:04.56	-668	1346	-1414	6	-15	-23	-102	52	-154	25
	321	2019-01-22 13:17:04.57	-668	1338	-1405	7	-17	-18	40	77	-37	-58
	322	2019-01-22 13:17:04.58	-669	1344	-1405	5	-17	-13	-139	17	-156	61
	323	2019-01-22 13:17:04.59	-656	1344	-1409	0	-13	-12	-4	30	-34	-13
	324	2019-01-22 13:17:04.60	-669	1338	-1400	-5	-7	-13	-104	10	-114	47
	325	2019-01-22 13:17:04.61	-656	1334	-1406	-2	-6	-12	51	71	-20	-61
	326	2019-01-22 13:17:04.62	-681	1331	-1410	1	1	-12	-103	55	-158	24
	327	2019-01-22 13:17:04.63	-669	1325	-1405	7	7	-12	-14	49	-63	-17
	328	2019-01-22 13:17:04.64	-677	1342	-1409	12	9	-8	-166	-2	-164	84
	329	2019-01-22 13:17:04.65	-665	1346	-1424	10	10	-9	-59	3	-62	28
	330	2019-01-22 13:17:04.66	-669	1356	-1426	2	4	-12	-168	-14	-154	91
	331	2019-01-22 13:17:04.67	-666	1354	-1426	-5	0	-16	-67	2	-69	32
	332	2019-01-22 13:17:04.68	-661	1364	-1425	-14	-4	-20	-156	18	-174	69
	333	2019-01-22 13:17:04.69	-655	1364	-1421	-19	-7	-26	-19	56	-75	-18
	334	2019-01-22 13:17:04.70	-659	1351	-1421	-22	-4	-30	-48	69	-117	-10
	335	2019-01-22 13:17:04.71	-651	1341	-1401	-18	-2	-32	11	48	-37	-29
	336	2019-01-22 13:17:04.72	-659	1348	-1397	-10	5	-30	-62	67	-129	-2
	337	2019-01-22 13:17:04.73	-663	1343	-1404	2	10	-32	72	96	-24	-84
	338	2019-01-22 13:17:04.74	-674	1331	-1404	13	12	-29	81	106	-25	-93
	339	2019-01-22 13:17:04.75	-663	1320	-1417	19	11	-24	102	33	69	-67
	340	2019-01-22 13:17:04.76	-662	1327	-1414	19	9	-20	-22	1	-23	10
	341	2019-01-22 13:17:04.77	-665	1318	-1426	16	3	-13	0	-21	21	10
	342	2019-01-22 13:17:04.78	-665	1322	-1427	4	-2	-4	-85	-22	-63	53
	343	2019-01-22 13:17:04.79	-652	1328	-1414	-9	-7	-3	-57	-47	-10	52
	344	2019-01-22 13:17:04.80	-655	1338	-1415	-16	-5	-3	-92	-12	-80	52
	345	2019-01-22 13:17:04.81	-645	1338	-1421	-19	-3	-6	-86	-34	-52	60
	346	2019-01-22 13:17:04.82	-660	1344	-1422	-18	-2	-8	-185	-27	-158	106
	347	2019-01-22 13:17:04.83	-657	1343	-1418	-11	-2	-15	-203	-76	-127	139
	348	2019-01-22 13:17:04.84	-669	1345	-1417	-2	-2	-24	-236	-44	-192	140
	349	2019-01-22 13:17:04.85	-671	1357	-1426	7	-5	-27	-236	-94	-142	165
	350	2019-01-22 13:17:04.86	-672	1345	-1412	8	-10	-32	-253	-46	-207	149
	351	2019-01-22 13:17:04.87	-665	1346	-1414	4	-10	-36	-235	-70	-165	152
	352	2019-01-22 13:17:04.88	-676	1334	-1422	2	-11	-33	-189	-15	-174	102
	353	2019-01-22 13:17:04.89	-680	1326	-1417	-5	-18	-28	-160	-62	-98	111
	354	2019-01-22 13:17:04.90	-673	1327	-1422	-9	-19	-18	-168	-23	-145	95
	355	2019-01-22 13:17:04.91	-669	1349	-1406	-12	-16	-13	-207	-92	-115	149
	356	2019-01-22 13:17:04.92	-670	1360	-1392	-15	-3	-12	-228	-51	-177	139
	357	2019-01-22 13:17:04.93	-673	1353	-1398	-13	10	-15	-233	-79	-154	156
	358	2019-01-22 13:17:04.94	-669	1348	-1407	-5	16	-21	-144	29	-173	57
	359	2019-01-22 13:17:04.95	-680	1335	-1404	4	23	-24	-141	-21	-120	81
	360	2019-01-22 13:17:04.96	-680	1325	-1412	9	25	-25	-99	28	-127	35
	361	2019-01-22 13:17:04.97	-668	1321	-1429	10	19	-18	-134	-41	-93	87
	362	2019-01-22 13:17:04.98	-664	1325	-1426	4	15	-13	-82	22	-104	30
	363	2019-01-22 13:17:04.99	-660	1328	-1415	-6	20	-6	-129	-53	-76	91
	364	2019-01-22 13:17:05.00	-657	1340	-1425	-16	19	-5	-59	18	-77	20
	365	2019-01-22 13:17:05.01	-668	1351	-1435	-26	12	-3	-137	-52	-85	94
	366	2019-01-22 13:17:05.02	-656	1348	-1426	-35	8	-5	-87	30	-117	28
	367	2019-01-22 13:17:05.03	-661	1339	-1412	-32	10	-9	-137	-27	-110	82
	368	2019-01-22 13:17:05.04	-668	1328	-1415	-17	7	-10	-14	92	-106	-39
	369	2019-01-22 13:17:05.05	-659	1337	-1412	-3	3	-11	-97	15	-112	41
	370	2019-01-22 13:17:05.06	-656	1353	-1409	5	5	-17	-81	43	-124	19
	371	2019-01-22 13:17:05.07	-664	1352	-1415	2	7	-22	-221	-107	-114	164
	372	2019-01-22 13:17:05.08	-653	1356	-1425	-1	4	-26	-108	-21	-87	64
	373	2019-01-22 13:17:05.09	-664	1356	-1424	-8	1	-28	-163	-82	-81	122
	374	2019-01-22 13:17:05.10	-667	1349	-1411	-19	-2	-28	-25	52	-77	-13
	375	2019-01-22 13:17:05.11	-666	1352	-1404	-22	-5	-24	-138	-31	-107	84
	376	2019-01-22 13:17:05.12	-661	1345	-1398	-21	1	-20	-8	54	-62	-23
	377	2019-01-22 13:17:05.13	-662	1345	-1394	-16	10	-16	-129	-52	-77	90
	378	2019-01-22 13:17:05.14	-655	1338	-1401	-8	19	-12	18	78	-60	-48
	379	2019-01-22 13:17:05.15	-663	1339	-1398	3	30	-9	-143	-40	-103	91
	380	2019-01-22 13:17:05.16	-655	1338	-1403	5	38	-8	-15	59	-74	-22
	381	2019-01-22 13:17:05.17	-644	1346	-1419	2	40	-5	-146	-47	-99	96
	382	2019-01-22 13:17:05.18	-661	1341	-1427	-1	35	-3	8	71	-63	-39
	383	2019-01-22 13:17:05.19	-654	1346	-1437	-9	28	-1	-124	-46	-78	85
	384	2019-01-22 13:17:05.20	-648	1339	-1429	-15	17	5	64	92	-28	-78
	385	2019-01-22 13:17:05.21	-648	1342	-1439	-12	8	7	-85	-16	-69	50
	386	2019-01-22 13:17:05.22	-652	1345	-1439	-9	-10	5	70	97	-27	-83
	387	2019-01-22 13:17:05.23	-650	1348	-1430	-2	-17	3	-133	-41	-92	87
	388	2019-01-22 13:17:05.24	-658	1357	-1412	7	-17	-1	6	79	-73	-42
	389	2019-01-22 13:17:05.25	-654	1357	-1409	11	-10	-12	-200	-41	-159	120
	390	2019-01-22 13:17:05.26	-654	1357	-1413	9	-2	-21	-57	101	-158	-22
	391	2019-01-22 13:17:05.27	-664	1350	-1420	6	0	-25	-246	-31	-215	138
	392	2019-01-22 13:17:05.28	-659	1336	-1427	-2	-3	-27	-71	73	-144	-1
	393	2019-01-22 13:17:05.29	-662	1328	-1419	-13	-6	-24	-238	-73	-165	155
	394	2019-01-22 13:17:05.30	-661	1334	-1414	-22	-17	-12	-40	49	-89	-4
	395	2019-01-22 13:17:05.31	-658	1337	-1399	-24	-15	-7	-250	-101	-149	175
	396	2019-01-22 13:17:05.32	-659	1342	-1404	-15	-14	-6	-66	54	-120	6
	397	2019-01-22 13:17:05.33	-670	1338	-1404	-4	-10	-9	-266	-63	-203	164
	398	2019-01-22 13:17:05.34	-672	1336	-1419	7	-7	-12	-27	120	-147	-46
	399	2019-01-22 13:17:05.35	-671	1330	-1410	10	-5	-12	-236	-23	-213	129
	400	2019-01-22 13:17:05.36	-664	1330	-1407	6	-3	-11	-40	87	-127	-23
	401	2019-01-22 13:17:05.37	-664	1334	-1399	-7	2	-12	-243	-67	-176	155
	402	2019-01-22 13:17:05.38	-651	1339	-1405	-20	16	-15	-10	86	-96	-38
	403	2019-01-22 13:17:05.39	-655	1332	-1419	-29	25	-12	-203	-47	-156	125
	404	2019-01-22 13:17:05.40	-662	1329	-1443	-32	18	-11	60	112	-52	-86
	405	2019-01-22 13:17:05.41	-664	1336	-1437	-30	5	-2	-185	-46	-139	115
	406	2019-01-22 13:17:05.42	-663	1351	-1431	-30	-7	-2	-2	65	-67	-31
	407	2019-01-22 13:17:05.43	-669	1367	-1430	-31	-15	-4	-284	-126	-158	205
	408	2019-01-22 13:17:05.44	-676	1371	-1415	-31	-20	-3	-61	18	-79	21
	409	2019-01-22 13:17:05.45	-660	1377	-1401	-29	-15	-9	-296	-123	-173	209
	410	2019-01-22 13:17:05.46	-657	1378	-1394	-27	0	-14	-52	54	-106	-1
	411	2019-01-22 13:17:05.47	-664	1375	-1401	-25	13	-20	-265	-85	-180	175
	412	2019-01-22 13:17:05.48	-658	1373	-1404	-21	21	-24	15	75	-60	-45
	413	2019-01-22 13:17:05.49	-655	1361	-1417	-17	23	-26	-221	-82	-139	151
	414	2019-01-22 13:17:05.50	-661	1350	-1420	-7	22	-26	21	65	-44	-43
	415	2019-01-22 13:17:05.51	-660	1344	-1417	3	12	-25	-238	-92	-146	165
	416	2019-01-22 13:17:05.52	-660	1339	-1416	14	3	-26	42	73	-31	-57
	417	2019-01-22 13:17:05.53	-660	1344	-1408	21	-3	-27	-207	-94	-113	150
	418	2019-01-22 13:17:05.54	-666	1346	-1409	18	-5	-29	62	41	21	-51
	419	2019-01-22 13:17:05.55	-646	1348	-1406	9	-8	-28	-226	-138	-88	182
	420	2019-01-22 13:17:05.56	-641	1341	-1399	-4	2	-26	60	32	28	-46
	421	2019-01-22 13:17:05.57	-640	1333	-1402	-16	12	-21	-169	-85	-84	127
	422	2019-01-22 13:17:05.58	-634	1336	-1413	-24	17	-20	118	98	20	-108
	423	2019-01-22 13:17:05.59	-658	1328	-1431	-23	15	-15	-212	-89	-123	150
	424	2019-01-22 13:17:05.60	-663	1336	-1421	-21	6	-11	-6	30	-36	-12
	425	2019-01-22 13:17:05.61	-650	1362	-1419	-17	0	-7	-270	-126	-144	198
	426	2019-01-22 13:17:05.62	-667	1367	-1424	-11	-10	-15	63	79	-16	-71
	427	2019-01-22 13:17:05.63	-663	1362	-1419	-7	-12	-17	-176	-60	-116	118
	428	2019-01-22 13:17:05.64	-669	1348	-1419	1	-11	-16	121	107	14	-114
	429	2019-01-22 13:17:05.65	-675	1347	-1414	7	-12	-9	-178	-65	-113	121
	430	2019-01-22 13:17:05.66	-675	1342	-1415	8	-13	-4	124	114	10	-119
	431	2019-01-22 13:17:05.67	-669	1344	-1407	10	-13	3	-143	-9	-134	76
	432	2019-01-22 13:17:05.68	-664	1336	-1392	11	-9	3	130	150	-20	-140
	433	2019-01-22 13:17:05.69	-657	1346	-1390	14	2	4	-188	-20	-168	104
	434	2019-01-22 13:17:05.70	-652	1351	-1399	19	8	1	85	122	-37	-103
	435	2019-01-22 13:17:05.71	-657	1358	-1411	24	12	-11	-186	-39	-147	112
	436	2019-01-22 13:17:05.72	-659	1354	-1407	24	10	-20	141	149	-8	-145
	437	2019-01-22 13:17:05.73	-660	1348	-1412	22	11	-26	-138	-6	-132	72
	438	2019-01-22 13:17:05.74	-650	1352	-1415	16	7	-30	145	145	0	-145
	439	2019-01-22 13:17:05.75	-652	1340	-1406	10	5	-33	-192	-46	-146	119
	440	2019-01-22 13:17:05.76	-659	1332	-1407	1	10	-32	45	77	-32	-61
	441	2019-01-22 13:17:05.77	-662	1327	-1414	-3	7	-31	-252	-87	-165	169
	442	2019-01-22 13:17:05.78	-660	1331	-1420	-5	8	-26	46	76	-30	-61
	443	2019-01-22 13:17:05.79	-652	1338	-1415	-2	12	-20	-251	-74	-177	162
	444	2019-01-22 13:17:05.80	-653	1348	-1402	-4	22	-20	23	84	-61	-53
	445	2019-01-22 13:17:05.81	-645	1364	-1405	-10	35	-20	-272	-87	-185	179
	446	2019-01-22 13:17:05.82	-648	1365	-1423	-15	40	-25	12	62	-50	-37
	447	2019-01-22 13:17:05.83	-646	1348	-1434	-16	36	-28	-255	-76	-179	165
	448	2019-01-22 13:17:05.84	-648	1327	-1440	-13	27	-24	53	78	-25	-65
	449	2019-01-22 13:17:05.85	-650	1315	-1441	-4	9	-19	-228	-76	-152	152
	450	2019-01-22 13:17:05.86	-658	1316	-1437	0	-4	-11	57	66	-9	-61
	451	2019-01-22 13:17:05.87	-660	1318	-1430	4	-16	-3	-269	-94	-175	181
	452	2019-01-22 13:17:05.88	-662	1328	-1409	7	-21	3	-32	55	-87	-11
	453	2019-01-22 13:17:05.89	-668	1337	-1407	8	-20	5	-311	-58	-253	184
	454	2019-01-22 13:17:05.90	-668	1344	-1409	9	-16	4	-12	104	-116	-46
	455	2019-01-22 13:17:05.91	-659	1342	-1411	10	-9	3	-269	-51	-218	160
	456	2019-01-22 13:17:05.92	-675	1334	-1421	6	-6	0	47	86	-39	-66
	457	2019-01-22 13:17:05.93	-665	1329	-1427	2	-4	-3	-212	-61	-151	136
	458	2019-01-22 13:17:05.94	-666	1334	-1422	-2	-4	-6	58	72	-14	-65
	459	2019-01-22 13:17:05.95	-659	1334	-1419	-9	-3	-8	-251	-79	-172	165
	460	2019-01-22 13:17:05.96	-668	1347	-1420	-16	0	-13	-1	42	-43	-20
	461	2019-01-22 13:17:05.97	-648	1350	-1416	-23	4	-20	-299	-96	-203	197
	462	2019-01-22 13:17:05.98	-649	1353	-1414	-22	5	-26	-39	43	-82	-2
	463	2019-01-22 13:17:05.99	-657	1357	-1425	-18	4	-37	-298	-86	-212	192
	464	2019-01-22 13:17:06.00	-655	1351	-1431	-10	-1	-48	-23	55	-78	-16
	465	2019-01-22 13:17:06.01	-650	1333	-1429	-9	-2	-50	-278	-87	-191	182
	466	2019-01-22 13:17:06.02	-664	1327	-1426	-8	-8	-54	-31	4	-35	13
	467	2019-01-22 13:17:06.03	-647	1324	-1420	-15	-5	-53	-301	-139	-162	220
	468	2019-01-22 13:17:06.04	-656	1314	-1416	-26	-2	-50	-5	17	-22	-6
	469	2019-01-22 13:17:06.05	-661	1316	-1420	-37	-1	-44	-200	-59	-141	129
	470	2019-01-22 13:17:06.06	-657	1301	-1416	-47	-1	-30	99	91	8	-95
	471	2019-01-22 13:17:06.07	-657	1307	-1410	-50	0	-15	-171	-35	-136	103
	472	2019-01-22 13:17:06.08	-652	1315	-1416	-44	0	2	44	59	-15	-51
	473	2019-01-22 13:17:06.09	-663	1318	-1415	-34	-4	13	-238	-70	-168	154
	474	2019-01-22 13:17:06.10	-652	1327	-1416	-18	-8	18	-17	24	-41	-3
	475	2019-01-22 13:17:06.11	-660	1351	-1425	-5	-14	19	-268	-110	-158	189
	476	2019-01-22 13:17:06.12	-657	1357	-1426	0	-24	13	-52	-38	-14	45
	477	2019-01-22 13:17:06.13	-667	1359	-1421	-9	-26	10	-275	-138	-137	206
	478	2019-01-22 13:17:06.14	-658	1363	-1410	-19	-25	5	-16	-14	-2	15
	479	2019-01-22 13:17:06.15	-666	1361	-1403	-33	-21	1	-190	-70	-120	130
	480	2019-01-22 13:17:06.16	-668	1348	-1413	-35	-22	2	79	59	20	-69
	481	2019-01-22 13:17:06.17	-669	1348	-1398	-34	-19	9	-183	-48	-135	115
	482	2019-01-22 13:17:06.18	-673	1342	-1412	-29	-18	14	0	40	-40	-20
	483	2019-01-22 13:17:06.19	-679	1336	-1412	-20	-19	22	-238	-64	-174	151
	484	2019-01-22 13:17:06.20	-686	1345	-1419	-9	-25	27	-23	5	-28	9
	485	2019-01-22 13:17:06.21	-670	1352	-1410	-3	-29	24	-220	-87	-133	153
	486	2019-01-22 13:17:06.22	-672	1367	-1410	-1	-32	16	11	22	-11	-16
	487	2019-01-22 13:17:06.23	-663	1383	-1409	-4	-32	-1	-169	-33	-136	101
	488	2019-01-22 13:17:06.24	-660	1380	-1397	-11	-19	-15	36	54	-18	-45
	489	2019-01-22 13:17:06.25	-665	1377	-1390	-16	-1	-28	-146	-6	-140	76
	490	2019-01-22 13:17:06.26	-664	1376	-1410	-18	3	-37	88	102	-14	-95
	491	2019-01-22 13:17:06.27	-669	1362	-1414	-21	1	-43	-85	38	-123	23
	492	2019-01-22 13:17:06.28	-680	1348	-1411	-21	4	-42	84	78	6	-81
	493	2019-01-22 13:17:06.29	-666	1343	-1413	-17	1	-38	-112	-17	-95	64
	494	2019-01-22 13:17:06.30	-671	1348	-1402	-15	0	-36	77	47	30	-62
	495	2019-01-22 13:17:06.31	-662	1347	-1388	-16	-1	-33	-107	-22	-85	64
	496	2019-01-22 13:17:06.32	-670	1346	-1398	-15	3	-31	48	39	9	-43
	497	2019-01-22 13:17:06.33	-665	1351	-1401	-11	5	-28	-110	-6	-104	58
	498	2019-01-22 13:17:06.34	-668	1345	-1409	-9	9	-24	45	41	4	-43
	499	2019-01-22 13:17:06.35	-660	1348	-1393	-7	16	-20	-122	-5	-117	63
	500	2019-01-22 13:17:06.36	-663	1350	-1408	-4	17	-16	24	59	-35	-41
	501	2019-01-22 13:17:06.37	-671	1360	-1414	-4	17	-13	-127	8	-135	59
	502	2019-01-22 13:17:06.38	-672	1351	-1420	-5	14	-10	3	27	-24	-15
	503	2019-01-22 13:17:06.39	-662	1346	-1413	-6	7	-7	-156	-20	-136	88
	504	2019-01-22 13:17:06.40	-667	1345	-1409	-6	-1	-5	-27	16	-43	5
	505	2019-01-22 13:17:06.41	-658	1342	-1411	-8	-3	-5	-148	-22	-126	85
	506	2019-01-22 13:17:06.42	-670	1343	-1412	-4	-6	-3	-14	21	-35	-3
	507	2019-01-22 13:17:06.43	-664	1346	-1406	4	-5	1	-129	11	-140	59
	508	2019-01-22 13:17:06.44	-659	1346	-1404	12	1	5	-7	48	-55	-20
	509	2019-01-22 13:17:06.45	-661	1355	-1408	13	6	6	-124	30	-154	47
	510	2019-01-22 13:17:06.46	-668	1362	-1418	15	8	5	-29	36	-65	-3
	511	2019-01-22 13:17:06.47	-663	1351	-1424	16	7	-3	-160	-10	-150	85
	512	2019-01-22 13:17:06.48	-671	1342	-1427	15	-3	-9	-72	-3	-69	37
	513	2019-01-22 13:17:06.49	-670	1337	-1418	9	-13	-18	-160	-8	-152	84
	514	2019-01-22 13:17:06.50	-657	1340	-1402	-3	-13	-24	-58	-3	-55	30
	515	2019-01-22 13:17:06.51	-657	1337	-1390	-12	-6	-32	-124	-22	-102	73
	516	2019-01-22 13:17:06.52	-649	1338	-1403	-18	2	-33	-48	-44	-4	46
	517	2019-01-22 13:17:06.53	-664	1344	-1428	-20	5	-33	-150	-66	-84	108
	518	2019-01-22 13:17:06.54	-665	1340	-1433	-20	3	-24	-105	-67	-38	86
	519	2019-01-22 13:17:06.55	-666	1351	-1431	-18	-4	-17	-156	-36	-120	96
	520	2019-01-22 13:17:06.56	-672	1334	-1422	-16	-4	-6	-100	-42	-58	71
	521	2019-01-22 13:17:06.57	-681	1338	-1418	-9	-10	-3	-150	-19	-131	84
	522	2019-01-22 13:17:06.58	-667	1324	-1414	-1	-14	1	-120	-51	-69	85
	523	2019-01-22 13:17:06.59	-681	1327	-1404	2	-16	1	-180	-41	-139	110
	524	2019-01-22 13:17:06.60	-669	1335	-1398	-1	-19	-3	-150	-66	-84	108
	525	2019-01-22 13:17:06.61	-666	1345	-1395	-15	-6	-6	-179	-32	-147	105
	526	2019-01-22 13:17:06.62	-665	1335	-1406	-20	0	-6	-97	-22	-75	59
	527	2019-01-22 13:17:06.63	-655	1341	-1401	-21	10	0	-72	39	-111	16
	528	2019-01-22 13:17:06.64	-650	1358	-1407	-23	11	1	-16	38	-54	-11
	529	2019-01-22 13:17:06.65	-661	1361	-1403	-16	17	-1	-11	90	-101	-39
	530	2019-01-22 13:17:06.66	-670	1361	-1416	-11	19	-10	-35	26	-61	4
	531	2019-01-22 13:17:06.67	-658	1352	-1417	-6	17	-14	-83	26	-109	28
	532	2019-01-22 13:17:06.68	-667	1350	-1415	-4	14	-17	-97	-38	-59	67
	533	2019-01-22 13:17:06.69	-655	1347	-1414	-7	10	-16	-77	28	-105	24
	534	2019-01-22 13:17:06.70	-661	1344	-1422	-4	6	-16	-85	-10	-75	47
	535	2019-01-22 13:17:06.71	-655	1345	-1419	-3	5	-15	-68	50	-118	9
	536	2019-01-22 13:17:06.72	-649	1354	-1412	-2	3	-15	-48	22	-70	13
	537	2019-01-22 13:17:06.73	-660	1344	-1411	1	4	-17	44	109	-65	-76
	538	2019-01-22 13:17:06.74	-659	1356	-1409	2	5	-21	-1	36	-37	-17
	539	2019-01-22 13:17:06.75	-663	1350	-1421	-2	2	-27	9	88	-79	-48
	540	2019-01-22 13:17:06.76	-662	1347	-1414	-14	3	-26	-43	19	-62	12
	541	2019-01-22 13:17:06.77	-662	1341	-1420	-22	3	-24	-14	88	-102	-37
	542	2019-01-22 13:17:06.78	-656	1333	-1423	-26	-7	-15	-86	-4	-82	45
	543	2019-01-22 13:17:06.79	-662	1331	-1409	-22	-14	-7	-50	50	-100	0
	544	2019-01-22 13:17:06.80	-662	1329	-1396	-15	-16	4	-109	-17	-92	63
	545	2019-01-22 13:17:06.81	-672	1340	-1411	-5	-21	11	-40	50	-90	-5
	546	2019-01-22 13:17:06.82	-664	1347	-1413	0	-22	15	-158	-74	-84	116
	547	2019-01-22 13:17:06.83	-660	1352	-1391	2	-13	13	-119	5	-124	57
	548	2019-01-22 13:17:06.84	-664	1360	-1383	0	2	10	-154	-48	-106	101
	549	2019-01-22 13:17:06.85	-668	1361	-1403	-2	7	7	-13	73	-86	-30
	550	2019-01-22 13:17:06.86	-665	1365	-1418	-5	7	2	-64	7	-71	28
	551	2019-01-22 13:17:06.87	-661	1357	-1416	-6	11	0	39	113	-74	-76
	552	2019-01-22 13:17:06.88	-665	1352	-1415	-4	7	-3	-92	-13	-79	52
	553	2019-01-22 13:17:06.89	-661	1338	-1418	-3	1	-5	-32	59	-91	-13
	554	2019-01-22 13:17:06.90	-659	1341	-1416	-3	-2	-4	-162	-67	-95	114
	555	2019-01-22 13:17:06.91	-663	1347	-1408	-6	-9	-5	-83	8	-91	37
	556	2019-01-22 13:17:06.92	-655	1352	-1401	-15	-7	-7	-204	-93	-111	148
	557	2019-01-22 13:17:06.93	-659	1361	-1392	-23	-4	-16	-25	63	-88	-19
	558	2019-01-22 13:17:06.94	-656	1365	-1392	-26	5	-25	-42	18	-60	12
	559	2019-01-22 13:17:06.95	-654	1367	-1382	-32	11	-29	90	109	-19	-99
	560	2019-01-22 13:17:06.96	-658	1373	-1405	-35	21	-27	-88	-40	-48	64
	561	2019-01-22 13:17:06.97	-667	1371	-1427	-36	18	-23	51	91	-40	-71
	562	2019-01-22 13:17:06.98	-668	1363	-1441	-32	9	-17	-98	-9	-89	53
	563	2019-01-22 13:17:06.99	-660	1356	-1427	-23	-4	-6	8	103	-95	-55
	564	2019-01-22 13:17:07.00	-660	1367	-1409	-11	-11	1	-171	-36	-135	103
	565	2019-01-22 13:17:07.01	-665	1374	-1401	-2	-14	3	-59	65	-124	-3
	566	2019-01-22 13:17:07.02	-658	1376	-1399	7	-10	-1	-213	-65	-148	139
	567	2019-01-22 13:17:07.03	-662	1375	-1392	16	-8	-10	-13	81	-94	-34
	568	2019-01-22 13:17:07.04	-659	1374	-1388	21	1	-19	-168	-52	-116	110
	569	2019-01-22 13:17:07.05	-662	1368	-1385	22	8	-25	-1	95	-96	-47
	570	2019-01-22 13:17:07.06	-672	1358	-1411	21	12	-34	-134	-3	-131	68
	571	2019-01-22 13:17:07.07	-679	1350	-1425	25	2	-37	83	145	-62	-114
	572	2019-01-22 13:17:07.08	-669	1332	-1416	24	-3	-37	-140	-21	-119	80
	573	2019-01-22 13:17:07.09	-666	1324	-1396	23	-5	-31	-10	93	-103	-41
	574	2019-01-22 13:17:07.10	-660	1320	-1397	18	0	-26	-229	-69	-160	149
	575	2019-01-22 13:17:07.11	-659	1323	-1400	13	4	-23	-36	88	-124	-26
	576	2019-01-22 13:17:07.12	-652	1323	-1404	6	8	-17	-210	-38	-172	124
	577	2019-01-22 13:17:07.13	-666	1318	-1413	2	9	-13	39	148	-109	-93
	578	2019-01-22 13:17:07.14	-665	1336	-1413	-1	7	-13	-152	-1	-151	76
	579	2019-01-22 13:17:07.15	-669	1347	-1411	-8	5	-15	44	130	-86	-87
	580	2019-01-22 13:17:07.16	-667	1351	-1412	-12	-1	-22	-165	-40	-125	102
	581	2019-01-22 13:17:07.17	-671	1354	-1420	-13	-4	-30	52	111	-59	-81
	582	2019-01-22 13:17:07.18	-669	1354	-1411	-15	2	-35	-186	-61	-125	123
	583	2019-01-22 13:17:07.19	-672	1355	-1412	-16	4	-42	2	97	-95	-49
	584	2019-01-22 13:17:07.20	-676	1356	-1410	-19	2	-46	-229	-63	-166	146
	585	2019-01-22 13:17:07.21	-676	1342	-1401	-21	7	-44	12	76	-64	-44
	586	2019-01-22 13:17:07.22	-676	1338	-1407	-22	9	-35	-192	-98	-94	145
	587	2019-01-22 13:17:07.23	-671	1341	-1414	-22	10	-27	56	74	-18	-65
	588	2019-01-22 13:17:07.24	-675	1340	-1413	-17	9	-22	-197	-87	-110	142
	589	2019-01-22 13:17:07.25	-683	1348	-1422	-7	6	-15	26	85	-59	-55
	590	2019-01-22 13:17:07.26	-672	1356	-1413	0	5	-16	-192	-67	-125	129
	591	2019-01-22 13:17:07.27	-669	1356	-1414	9	6	-16	63	93	-30	-78
	592	2019-01-22 13:17:07.28	-669	1359	-1414	14	7	-19	-212	-96	-116	154
	593	2019-01-22 13:17:07.29	-661	1355	-1409	16	12	-20	10	53	-43	-31
	594	2019-01-22 13:17:07.30	-661	1345	-1403	8	15	-24	-241	-103	-138	172
	595	2019-01-22 13:17:07.31	-658	1332	-1414	5	21	-24	-13	65	-78	-26
	596	2019-01-22 13:17:07.32	-659	1317	-1422	5	17	-18	-287	-111	-176	199
	597	2019-01-22 13:17:07.33	-666	1306	-1427	6	10	-9	-54	44	-98	5
	598	2019-01-22 13:17:07.34	-663	1314	-1425	4	-2	2	-322	-146	-176	234
	599	2019-01-22 13:17:07.35	-659	1324	-1413	5	-5	8	-82	7	-89	37
	600	2019-01-22 13:17:07.36	-673	1340	-1411	4	-3	9	-334	-158	-176	246
	601	2019-01-22 13:17:07.37	-662	1343	-1400	2	1	4	-46	15	-61	15
	602	2019-01-22 13:17:07.38	-669	1351	-1406	-5	5	0	-290	-166	-124	228
	603	2019-01-22 13:17:07.39	-662	1355	-1404	-10	11	-3	-18	14	-32	2
	604	2019-01-22 13:17:07.40	-667	1353	-1409	-12	14	-12	-283	-141	-142	212
	605	2019-01-22 13:17:07.41	-675	1359	-1413	-10	11	-18	-38	22	-60	8
	606	2019-01-22 13:17:07.42	-656	1342	-1414	-7	11	-22	-321	-153	-168	237
	607	2019-01-22 13:17:07.43	-659	1339	-1406	-3	20	-21	-63	24	-87	19
	608	2019-01-22 13:17:07.44	-662	1336	-1407	-3	22	-21	-302	-118	-184	210
	609	2019-01-22 13:17:07.45	-668	1344	-1424	-10	20	-17	-10	69	-79	-29
	610	2019-01-22 13:17:07.46	-666	1333	-1427	-14	17	-12	-272	-110	-162	191
	611	2019-01-22 13:17:07.47	-661	1341	-1427	-15	12	-9	19	47	-28	-33
	612	2019-01-22 13:17:07.48	-653	1348	-1419	-17	8	0	-272	-134	-138	203
	613	2019-01-22 13:17:07.49	-653	1359	-1408	-20	7	-1	-23	45	-68	-11
	614	2019-01-22 13:17:07.50	-649	1364	-1408	-19	4	-4	-300	-113	-187	206
	615	2019-01-22 13:17:07.51	-645	1363	-1411	-19	-2	-12	-18	69	-87	-25
	616	2019-01-22 13:17:07.52	-640	1369	-1408	-20	-1	-22	-289	-121	-168	205
	617	2019-01-22 13:17:07.53	-658	1369	-1411	-24	-1	-30	16	73	-57	-44
	618	2019-01-22 13:17:07.54	-652	1371	-1417	-20	-6	-38	-240	-78	-162	159
	619	2019-01-22 13:17:07.55	-652	1365	-1412	-19	-7	-40	55	104	-49	-79
	620	2019-01-22 13:17:07.56	-655	1353	-1402	-20	-6	-41	-212	-50	-162	131
	621	2019-01-22 13:17:07.57	-665	1342	-1402	-17	-5	-37	89	125	-36	-107
	622	2019-01-22 13:17:07.58	-675	1339	-1398	-14	-4	-28	-214	-63	-151	138
	623	2019-01-22 13:17:07.59	-670	1346	-1409	-11	-4	-16	43	91	-48	-67
	624	2019-01-22 13:17:07.60	-674	1341	-1401	-7	-10	-11	-256	-75	-181	165
	625	2019-01-22 13:17:07.61	-679	1353	-1396	0	-10	-6	40	127	-87	-83
	626	2019-01-22 13:17:07.62	-677	1368	-1391	6	-7	-3	-242	-29	-213	135
	627	2019-01-22 13:17:07.63	-671	1371	-1397	9	1	-7	49	125	-76	-87
	628	2019-01-22 13:17:07.64	-669	1377	-1403	6	6	-11	-203	-46	-157	124
	629	2019-01-22 13:17:07.65	-659	1374	-1410	3	7	-19	124	134	-10	-129
	630	2019-01-22 13:17:07.66	-666	1355	-1394	4	16	-22	-98	1	-99	48
	631	2019-01-22 13:17:07.67	-665	1349	-1423	10	15	-26	184	165	19	-174
	632	2019-01-22 13:17:07.68	-663	1347	-1421	10	12	-24	-193	-56	-137	124
	633	2019-01-22 13:17:07.69	-665	1331	-1409	10	7	-22	49	73	-24	-61
	634	2019-01-22 13:17:07.70	-670	1342	-1406	12	6	-20	-210	-75	-135	142
	635	2019-01-22 13:17:07.71	-663	1341	-1409	14	5	-16	107	115	-8	-111
	636	2019-01-22 13:17:07.72	-668	1344	-1409	14	5	-12	-124	-14	-110	69
	637	2019-01-22 13:17:07.73	-672	1354	-1408	9	6	-11	165	120	45	-142
	638	2019-01-22 13:17:07.74	-668	1360	-1405	3	9	-11	-136	-45	-91	90
	639	2019-01-22 13:17:07.75	-671	1352	-1412	3	16	-13	146	121	25	-133
	640	2019-01-22 13:17:07.76	-673	1353	-1409	5	15	-16	-127	-15	-112	71
	641	2019-01-22 13:17:07.77	-667	1352	-1416	11	18	-18	130	112	18	-121
	642	2019-01-22 13:17:07.78	-677	1356	-1415	17	13	-21	-158	-44	-114	101
	643	2019-01-22 13:17:07.79	-679	1357	-1420	22	10	-29	92	99	-7	-95
	644	2019-01-22 13:17:07.80	-658	1347	-1414	22	10	-32	-183	-48	-135	115
	645	2019-01-22 13:17:07.81	-666	1345	-1416	20	9	-35	64	63	1	-63
	646	2019-01-22 13:17:07.82	-667	1345	-1415	17	13	-35	-204	-78	-126	141
	647	2019-01-22 13:17:07.83	-679	1344	-1419	15	14	-37	50	71	-21	-60
	648	2019-01-22 13:17:07.84	-666	1338	-1408	10	18	-32	-240	-81	-159	160
	649	2019-01-22 13:17:07.85	-666	1331	-1409	12	18	-32	-1	35	-36	-17
	650	2019-01-22 13:17:07.86	-667	1326	-1423	16	22	-29	-226	-89	-137	157
	651	2019-01-22 13:17:07.87	-668	1324	-1423	17	22	-27	60	53	7	-56
	652	2019-01-22 13:17:07.88	-664	1322	-1416	13	21	-23	-183	-70	-113	126
	653	2019-01-22 13:17:07.89	-664	1334	-1425	7	20	-21	48	67	-19	-57
	654	2019-01-22 13:17:07.90	-660	1329	-1432	1	13	-17	-216	-48	-168	132
	655	2019-01-22 13:17:07.91	-667	1322	-1418	-4	12	-10	30	69	-39	-49
	656	2019-01-22 13:17:07.92	-649	1323	-1409	-5	15	-5	-203	-73	-130	138
	657	2019-01-22 13:17:07.93	-657	1338	-1420	-10	11	0	48	38	10	-43
	658	2019-01-22 13:17:07.94	-666	1330	-1424	-7	8	-6	-188	-72	-116	130
	659	2019-01-22 13:17:07.95	-658	1332	-1422	-2	4	-12	26	51	-25	-38
	660	2019-01-22 13:17:07.96	-656	1332	-1424	8	0	-14	-181	-37	-144	109
	661	2019-01-22 13:17:07.97	-660	1326	-1421	14	1	-19	48	61	-13	-54
	662	2019-01-22 13:17:07.98	-663	1334	-1418	15	3	-20	-213	-83	-130	148
	663	2019-01-22 13:17:07.99	-664	1330	-1419	9	8	-23	-2	14	-16	-6
	664	2019-01-22 13:17:08.00	-651	1321	-1413	-1	9	-22	-208	-79	-129	143
	665	2019-01-22 13:17:08.01	-665	1315	-1422	-9	8	-18	4	2	2	-3
	666	2019-01-22 13:17:08.02	-668	1317	-1445	-15	0	-15	-205	-97	-108	151
	667	2019-01-22 13:17:08.03	-654	1323	-1445	-19	-11	-13	-15	-6	-9	10
	668	2019-01-22 13:17:08.04	-650	1337	-1425	-22	-15	-12	-259	-113	-146	186
	669	2019-01-22 13:17:08.05	-648	1359	-1413	-27	-9	-18	-102	-51	-51	76
	670	2019-01-22 13:17:08.06	-657	1358	-1418	-28	-3	-26	-247	-87	-160	167
	671	2019-01-22 13:17:08.07	-652	1357	-1434	-25	0	-32	8	68	-60	-38
	672	2019-01-22 13:17:08.08	-663	1349	-1430	-18	-1	-38	-158	10	-168	74
	673	2019-01-22 13:17:08.09	-667	1341	-1433	-15	-5	-36	1	40	-39	-20
	674	2019-01-22 13:17:08.10	-665	1333	-1426	-15	-9	-29	-222	-95	-127	158
	675	2019-01-22 13:17:08.11	-667	1319	-1415	-13	-15	-20	-37	-33	-4	35
	676	2019-01-22 13:17:08.12	-659	1324	-1406	-12	-15	-10	-193	-78	-115	135
	677	2019-01-22 13:17:08.13	-663	1327	-1407	-13	-12	-2	-40	6	-46	17
	678	2019-01-22 13:17:08.14	-678	1329	-1410	-11	-11	4	-203	-47	-156	125
	679	2019-01-22 13:17:08.15	-664	1339	-1406	-10	-13	7	-39	22	-61	8
	680	2019-01-22 13:17:08.16	-672	1351	-1407	-12	-10	8	-166	-9	-157	87
	681	2019-01-22 13:17:08.17	-654	1362	-1410	-17	-4	4	4	64	-60	-34
	682	2019-01-22 13:17:08.18	-659	1367	-1416	-17	1	-3	-170	-3	-167	86
	683	2019-01-22 13:17:08.19	-674	1357	-1430	-20	0	-7	-41	30	-71	5
	684	2019-01-22 13:17:08.20	-667	1336	-1423	-17	-6	-10	-181	-20	-161	100
	685	2019-01-22 13:17:08.21	-670	1327	-1412	-16	-12	-9	-45	33	-78	6
	686	2019-01-22 13:17:08.22	-666	1335	-1399	-14	-11	-8	-172	-6	-166	89
	687	2019-01-22 13:17:08.23	-668	1332	-1410	-12	-8	-7	-27	52	-79	-12
	688	2019-01-22 13:17:08.24	-670	1331	-1415	-14	-8	-8	-130	36	-166	47
	689	2019-01-22 13:17:08.25	-666	1343	-1415	-22	-7	-13	-24	61	-85	-18
	690	2019-01-22 13:17:08.26	-664	1344	-1406	-26	-6	-13	-163	13	-176	75
	691	2019-01-22 13:17:08.27	-666	1341	-1407	-24	-4	-19	-54	30	-84	12
	692	2019-01-22 13:17:08.28	-673	1339	-1412	-18	-1	-21	-146	14	-160	66
	693	2019-01-22 13:17:08.29	-672	1341	-1419	-12	-6	-24	-34	54	-88	-10
	694	2019-01-22 13:17:08.30	-664	1342	-1402	-14	-11	-25	-136	44	-180	46
	695	2019-01-22 13:17:08.31	-660	1349	-1398	-10	-8	-31	-58	55	-113	1
	696	2019-01-22 13:17:08.32	-664	1351	-1402	-13	1	-37	-164	24	-188	70
	697	2019-01-22 13:17:08.33	-668	1349	-1416	-20	4	-41	-72	17	-89	27
	698	2019-01-22 13:17:08.34	-678	1336	-1421	-27	-1	-41	-130	17	-147	56
	699	2019-01-22 13:17:08.35	-671	1329	-1422	-30	-3	-35	-37	37	-74	0
	700	2019-01-22 13:17:08.36	-660	1329	-1423	-29	-8	-23	-66	65	-131	0
	701	2019-01-22 13:17:08.37	-673	1327	-1417	-26	-9	-12	-23	39	-62	-8
	702	2019-01-22 13:17:08.38	-662	1331	-1413	-21	-12	-3	-118	12	-130	53
	703	2019-01-22 13:17:08.39	-665	1331	-1405	-17	-11	3	-85	-25	-60	55
	704	2019-01-22 13:17:08.40	-663	1336	-1397	-16	-9	5	-155	-40	-115	97
	705	2019-01-22 13:17:08.41	-668	1347	-1394	-18	-6	6	-131	-77	-54	104
	706	2019-01-22 13:17:08.42	-669	1349	-1396	-21	-5	2	-156	-30	-126	93
	707	2019-01-22 13:17:08.43	-671	1351	-1410	-21	-3	-2	-95	-22	-73	58
	708	2019-01-22 13:17:08.44	-671	1367	-1423	-15	-2	-2	-110	13	-123	48
	709	2019-01-22 13:17:08.45	-671	1362	-1425	-15	-5	-5	-97	-12	-85	54
	710	2019-01-22 13:17:08.46	-669	1366	-1420	-8	-8	-5	-134	14	-148	60
	711	2019-01-22 13:17:08.47	-668	1353	-1414	-1	-5	-7	-126	-37	-89	81
	712	2019-01-22 13:17:08.48	-669	1344	-1415	7	-3	-11	-110	-8	-102	59
	713	2019-01-22 13:17:08.49	-668	1347	-1420	12	-2	-9	-91	-69	-22	80
	714	2019-01-22 13:17:08.50	-665	1339	-1403	11	-7	-8	-78	-28	-50	53
	715	2019-01-22 13:17:08.51	-663	1331	-1391	7	2	-8	-79	-66	-13	72
	716	2019-01-22 13:17:08.52	-656	1344	-1402	2	10	-12	-60	-8	-52	34
	717	2019-01-22 13:17:08.53	-659	1355	-1408	0	14	-15	-83	-63	-20	73
	718	2019-01-22 13:17:08.54	-662	1354	-1418	-1	15	-17	-57	-4	-53	30
	719	2019-01-22 13:17:08.55	-652	1359	-1425	-1	9	-21	-49	-30	-19	39
	720	2019-01-22 13:17:08.56	-656	1358	-1422	3	3	-25	0	48	-48	-24
	721	2019-01-22 13:17:08.57	-657	1340	-1416	6	-3	-26	-27	-5	-22	16
	722	2019-01-22 13:17:08.58	-661	1343	-1414	7	-11	-24	6	64	-58	-35
	723	2019-01-22 13:17:08.59	-657	1331	-1406	5	-11	-21	-99	-64	-35	81
	724	2019-01-22 13:17:08.60	-659	1331	-1405	-2	-9	-15	-84	-33	-51	58
	725	2019-01-22 13:17:08.61	-665	1320	-1402	-6	-9	-8	-169	-138	-31	153
	726	2019-01-22 13:17:08.62	-665	1330	-1403	-3	-12	-3	-89	-22	-67	55
	727	2019-01-22 13:17:08.63	-677	1332	-1415	0	-10	-2	-115	-63	-52	89
	728	2019-01-22 13:17:08.64	-666	1343	-1421	2	-15	0	-31	21	-52	5
	729	2019-01-22 13:17:08.65	-667	1339	-1418	3	-19	4	-113	-78	-35	95
	730	2019-01-22 13:17:08.66	-661	1345	-1397	0	-10	6	-56	18	-74	19
	731	2019-01-22 13:17:08.67	-668	1355	-1396	0	3	3	-111	-56	-55	83
	732	2019-01-22 13:17:08.68	-674	1355	-1417	0	7	0	8	50	-42	-29
	733	2019-01-22 13:17:08.69	-676	1346	-1430	-8	0	-1	-110	-78	-32	94
	734	2019-01-22 13:17:08.70	-669	1338	-1415	-12	-6	-4	-21	28	-49	-3
	735	2019-01-22 13:17:08.71	-675	1325	-1410	-10	-11	0	-109	-43	-66	76
	736	2019-01-22 13:17:08.72	-673	1332	-1415	-5	-11	2	-4	70	-74	-33
	737	2019-01-22 13:17:08.73	-673	1335	-1410	0	-15	3	-122	-42	-80	82
	738	2019-01-22 13:17:08.74	-667	1343	-1404	-1	-12	4	-1	87	-88	-43
	739	2019-01-22 13:17:08.75	-663	1351	-1405	-2	-12	3	-114	-15	-99	64
	740	2019-01-22 13:17:08.76	-666	1355	-1410	-7	-8	-1	10	111	-101	-60
	741	2019-01-22 13:17:08.77	-667	1363	-1405	-11	-6	-4	-143	-25	-118	84
	742	2019-01-22 13:17:08.78	-661	1359	-1408	-16	-3	-12	-27	91	-118	-32
	743	2019-01-22 13:17:08.79	-658	1358	-1412	-17	-5	-17	-158	-37	-121	97
	744	2019-01-22 13:17:08.80	-662	1352	-1418	-20	-4	-18	11	107	-96	-59
	745	2019-01-22 13:17:08.81	-661	1354	-1423	-22	-7	-20	-96	11	-107	42
	746	2019-01-22 13:17:08.82	-667	1340	-1420	-23	-12	-18	66	147	-81	-106
	747	2019-01-22 13:17:08.83	-667	1332	-1421	-24	-17	-11	-138	-28	-110	83
	748	2019-01-22 13:17:08.84	-661	1336	-1412	-28	-23	-6	-6	78	-84	-36
	749	2019-01-22 13:17:08.85	-666	1337	-1419	-32	-29	1	-181	-81	-100	131
	750	2019-01-22 13:17:08.86	-658	1343	-1409	-43	-37	7	-54	38	-92	8
	751	2019-01-22 13:17:08.87	-656	1356	-1403	-60	-42	6	-235	-107	-128	171
	752	2019-01-22 13:17:08.88	-644	1349	-1374	-75	-38	3	-4	96	-100	-46
	753	2019-01-22 13:17:08.89	-648	1348	-1377	-67	-25	1	-69	29	-98	20
	754	2019-01-22 13:17:08.90	-668	1347	-1421	-45	-24	-5	179	198	-19	-188
	755	2019-01-22 13:17:08.91	-678	1345	-1433	-22	-29	-3	-89	-19	-70	54
	756	2019-01-22 13:17:08.92	-683	1350	-1415	-10	-37	-2	-15	45	-60	-15
	757	2019-01-22 13:17:08.93	-677	1364	-1393	-8	-35	0	-225	-104	-121	164
	758	2019-01-22 13:17:08.94	-686	1369	-1381	-12	-25	-2	19	110	-91	-64
	759	2019-01-22 13:17:08.95	-690	1342	-1381	-14	-18	-10	-155	-33	-122	94
	760	2019-01-22 13:17:08.96	-691	1337	-1386	-18	-12	-11	31	102	-71	-66
	761	2019-01-22 13:17:08.97	-685	1326	-1393	-23	-9	-8	-200	-84	-116	142
	762	2019-01-22 13:17:08.98	-675	1334	-1384	-26	1	-4	-2	78	-80	-38
	763	2019-01-22 13:17:08.99	-673	1339	-1383	-27	11	1	-195	-62	-133	128
	764	2019-01-22 13:17:09.00	-667	1342	-1414	-21	18	3	23	109	-86	-66
	765	2019-01-22 13:17:09.01	-658	1337	-1416	-12	15	8	-180	-49	-131	114
	766	2019-01-22 13:17:09.02	-670	1332	-1413	1	13	9	39	103	-64	-71
	767	2019-01-22 13:17:09.03	-671	1343	-1419	8	4	9	-206	-97	-109	151
	768	2019-01-22 13:17:09.04	-681	1350	-1430	10	-5	5	-41	24	-65	8
	769	2019-01-22 13:17:09.05	-672	1354	-1427	0	-13	-2	-260	-145	-115	202
	770	2019-01-22 13:17:09.06	-674	1357	-1419	-16	-20	-10	15	53	-38	-34
	771	2019-01-22 13:17:09.07	-664	1363	-1412	-32	-21	-18	-212	-121	-91	166
	772	2019-01-22 13:17:09.08	-662	1347	-1411	-45	-17	-26	36	66	-30	-51
	773	2019-01-22 13:17:09.09	-667	1347	-1408	-53	-15	-27	-181	-98	-83	139
	774	2019-01-22 13:17:09.10	-679	1335	-1407	-57	-18	-22	86	90	-4	-88
	775	2019-01-22 13:17:09.11	-672	1353	-1396	-59	-17	-14	-176	-78	-98	127
	776	2019-01-22 13:17:09.12	-681	1364	-1403	-56	-15	-9	44	84	-40	-64
	777	2019-01-22 13:17:09.13	-683	1365	-1403	-46	-13	-7	-233	-125	-108	179
	778	2019-01-22 13:17:09.14	-687	1371	-1394	-39	-14	-6	-12	32	-44	-10
	779	2019-01-22 13:17:09.15	-681	1375	-1389	-31	-14	-12	-265	-146	-119	205
	780	2019-01-22 13:17:09.16	-672	1375	-1379	-26	-10	-20	4	49	-45	-26
	781	2019-01-22 13:17:09.17	-658	1368	-1370	-23	-3	-28	-243	-124	-119	183
	782	2019-01-22 13:17:09.18	-664	1359	-1386	-21	2	-32	50	80	-30	-65
	783	2019-01-22 13:17:09.19	-674	1363	-1406	-19	0	-31	-193	-79	-114	136
	784	2019-01-22 13:17:09.20	-670	1357	-1401	-19	-3	-24	74	108	-34	-91
	785	2019-01-22 13:17:09.21	-677	1357	-1402	-19	-3	-18	-189	-73	-116	131
	786	2019-01-22 13:17:09.22	-667	1362	-1400	-14	-5	-13	95	126	-31	-110
	787	2019-01-22 13:17:09.23	-672	1356	-1396	-10	-10	-10	-169	-45	-124	107
	788	2019-01-22 13:17:09.24	-670	1361	-1388	-20	-11	-12	80	124	-44	-102
	789	2019-01-22 13:17:09.25	-667	1351	-1377	-26	-12	-12	-214	-78	-136	146
	790	2019-01-22 13:17:09.26	-665	1355	-1392	-30	-13	-14	50	105	-55	-77
	791	2019-01-22 13:17:09.27	-676	1353	-1399	-32	-20	-12	-207	-75	-132	141
	792	2019-01-22 13:17:09.28	-683	1353	-1392	-32	-22	-4	83	112	-29	-97
	793	2019-01-22 13:17:09.29	-674	1358	-1379	-27	-23	-1	-211	-77	-134	144
	794	2019-01-22 13:17:09.30	-672	1365	-1380	-19	-17	6	52	105	-53	-78
	795	2019-01-22 13:17:09.31	-685	1371	-1394	-14	-15	6	-247	-103	-144	175
	796	2019-01-22 13:17:09.32	-676	1378	-1394	-16	-15	5	4	54	-50	-29
	797	2019-01-22 13:17:09.33	-685	1370	-1386	-24	-13	4	-274	-125	-149	199
	798	2019-01-22 13:17:09.34	-677	1363	-1374	-26	-10	3	20	51	-31	-35
	799	2019-01-22 13:17:09.35	-668	1368	-1379	-29	-1	6	-207	-96	-111	151
	800	2019-01-22 13:17:09.36	-668	1380	-1383	-30	3	5	103	113	-10	-108
	801	2019-01-22 13:17:09.37	-670	1391	-1392	-29	4	6	-226	-94	-132	160
	802	2019-01-22 13:17:09.38	-677	1395	-1394	-31	1	2	10	56	-46	-33
	803	2019-01-22 13:17:09.39	-665	1394	-1397	-21	-3	-7	-267	-114	-153	190
	804	2019-01-22 13:17:09.40	-680	1403	-1393	-14	-7	-13	50	100	-50	-75
	805	2019-01-22 13:17:09.41	-683	1392	-1397	-12	-14	-22	-231	-80	-151	155
	806	2019-01-22 13:17:09.42	-677	1387	-1386	-15	-17	-25	37	79	-42	-58
	807	2019-01-22 13:17:09.43	-680	1373	-1370	-16	-16	-26	-268	-119	-149	193
	808	2019-01-22 13:17:09.44	-682	1359	-1367	-16	-9	-20	15	56	-41	-35
	809	2019-01-22 13:17:09.45	-676	1362	-1369	-13	3	-13	-231	-97	-134	164
	810	2019-01-22 13:17:09.46	-670	1364	-1369	-6	13	-6	77	97	-20	-87
	811	2019-01-22 13:17:09.47	-679	1376	-1384	6	17	1	-174	-36	-138	105
	812	2019-01-22 13:17:09.48	-685	1376	-1405	17	15	0	110	139	-29	-124
	813	2019-01-22 13:17:09.49	-670	1383	-1404	22	8	2	-203	-59	-144	131
	814	2019-01-22 13:17:09.50	-661	1391	-1402	21	-3	-4	40	83	-43	-61
	815	2019-01-22 13:17:09.51	-671	1386	-1403	16	-10	-10	-244	-89	-155	166
	816	2019-01-22 13:17:09.52	-657	1380	-1386	6	-15	-17	38	84	-46	-61
	817	2019-01-22 13:17:09.53	-671	1372	-1383	-2	-17	-23	-217	-62	-155	139
	818	2019-01-22 13:17:09.54	-672	1347	-1377	0	-19	-26	79	117	-38	-98
	819	2019-01-22 13:17:09.55	-672	1340	-1370	6	-10	-22	-178	-22	-156	100
	820	2019-01-22 13:17:09.56	-694	1339	-1379	11	-5	-19	87	133	-46	-110
	821	2019-01-22 13:17:09.57	-678	1344	-1378	10	-6	-8	-216	-51	-165	133
	822	2019-01-22 13:17:09.58	-677	1348	-1396	5	-10	-1	33	84	-51	-58
	823	2019-01-22 13:17:09.59	-676	1347	-1390	1	-8	9	-241	-91	-150	166
	824	2019-01-22 13:17:09.60	-676	1356	-1390	-5	-8	13	26	65	-39	-45
	825	2019-01-22 13:17:09.61	-670	1365	-1400	-7	-11	17	-208	-68	-140	138
	826	2019-01-22 13:17:09.62	-673	1368	-1392	-9	-15	15	69	102	-33	-85
	827	2019-01-22 13:17:09.63	-676	1377	-1386	-7	-15	9	-178	-25	-153	101
	828	2019-01-22 13:17:09.64	-668	1381	-1387	-4	-12	1	81	126	-45	-103
	829	2019-01-22 13:17:09.65	-671	1378	-1384	-3	-13	-7	-185	-31	-154	108
	830	2019-01-22 13:17:09.66	-687	1369	-1392	3	-15	-14	49	93	-44	-71
	831	2019-01-22 13:17:09.67	-686	1356	-1393	0	-15	-18	-206	-48	-158	127
	832	2019-01-22 13:17:09.68	-686	1351	-1383	-7	-14	-19	45	94	-49	-69
	833	2019-01-22 13:17:09.69	-687	1346	-1379	-16	-9	-11	-197	-30	-167	113
	834	2019-01-22 13:17:09.70	-682	1351	-1379	-24	-1	-6	48	114	-66	-81
	835	2019-01-22 13:17:09.71	-677	1365	-1378	-31	7	3	-225	-62	-163	143
	836	2019-01-22 13:17:09.72	-676	1372	-1374	-29	8	6	-4	48	-52	-22
	837	2019-01-22 13:17:09.73	-679	1379	-1390	-21	15	2	-220	-66	-154	143
	838	2019-01-22 13:17:09.74	-685	1387	-1404	-16	10	-4	37	100	-63	-68
	839	2019-01-22 13:17:09.75	-679	1389	-1405	-9	7	-11	-186	-7	-179	96
	840	2019-01-22 13:17:09.76	-683	1361	-1402	1	0	-13	56	112	-56	-84
	841	2019-01-22 13:17:09.77	-681	1363	-1401	0	-5	-8	-173	-29	-144	101
	842	2019-01-22 13:17:09.78	-685	1372	-1389	-6	-9	-9	46	92	-46	-69
	843	2019-01-22 13:17:09.79	-681	1372	-1374	-10	-10	-8	-176	6	-182	85
	844	2019-01-22 13:17:09.80	-664	1371	-1376	-13	-8	-11	17	96	-79	-56
	845	2019-01-22 13:17:09.81	-677	1375	-1374	-11	-2	-13	-194	-10	-184	102
	846	2019-01-22 13:17:09.82	-676	1383	-1375	-1	6	-19	19	93	-74	-56
	847	2019-01-22 13:17:09.83	-676	1381	-1387	8	11	-27	-190	-9	-181	99
	848	2019-01-22 13:17:09.84	-673	1371	-1391	14	11	-31	8	74	-66	-41
	849	2019-01-22 13:17:09.85	-677	1359	-1389	16	11	-34	-172	-30	-142	101
	850	2019-01-22 13:17:09.86	-665	1354	-1396	14	11	-32	51	73	-22	-62
	851	2019-01-22 13:17:09.87	-680	1348	-1402	10	8	-28	-118	-25	-93	71
	852	2019-01-22 13:17:09.88	-672	1338	-1405	1	-2	-21	73	39	34	-56
	853	2019-01-22 13:17:09.89	-670	1342	-1399	-6	-7	-13	-117	-53	-64	85
	854	2019-01-22 13:17:09.90	-684	1356	-1386	-13	-10	-8	48	27	21	-37
	855	2019-01-22 13:17:09.91	-669	1365	-1389	-21	-13	-7	-174	-62	-112	118
	856	2019-01-22 13:17:09.92	-672	1369	-1375	-26	-13	-10	-25	17	-42	4
	857	2019-01-22 13:17:09.93	-673	1357	-1375	-26	-12	-9	-201	-49	-152	125
	858	2019-01-22 13:17:09.94	-684	1361	-1385	-17	-11	-11	-25	30	-55	-2
	859	2019-01-22 13:17:09.95	-682	1344	-1386	-9	-13	-7	-166	-35	-131	100
	860	2019-01-22 13:17:09.96	-690	1340	-1376	-2	-13	-1	-18	23	-41	-2
	861	2019-01-22 13:17:09.97	-694	1336	-1368	1	-5	11	-186	-58	-128	122
	862	2019-01-22 13:17:09.98	-680	1351	-1383	-3	0	19	-3	13	-16	-5
	863	2019-01-22 13:17:09.99	-686	1368	-1392	-10	2	24	-135	-39	-96	87
	864	2019-01-22 13:17:10.00	-672	1370	-1395	-15	3	23	10	35	-25	-22
	865	2019-01-22 13:17:10.01	-683	1375	-1383	-17	3	18	-135	6	-141	64
	866	2019-01-22 13:17:10.02	-675	1380	-1386	-21	6	9	-19	58	-77	-19
	867	2019-01-22 13:17:10.03	-685	1388	-1391	-23	5	-3	-174	3	-177	85
	868	2019-01-22 13:17:10.04	-680	1385	-1392	-24	4	-14	-51	45	-96	3
	869	2019-01-22 13:17:10.05	-685	1373	-1385	-22	5	-19	-130	16	-146	57
	870	2019-01-22 13:17:10.06	-691	1375	-1385	-24	8	-22	5	40	-35	-22
	871	2019-01-22 13:17:10.07	-682	1361	-1387	-24	6	-24	-109	-21	-88	65
	872	2019-01-22 13:17:10.08	-685	1356	-1384	-20	4	-21	6	20	-14	-13
	873	2019-01-22 13:17:10.09	-687	1356	-1373	-18	8	-22	-101	12	-113	44
	874	2019-01-22 13:17:10.10	-682	1369	-1376	-20	14	-22	-2	49	-51	-23
	875	2019-01-22 13:17:10.11	-671	1374	-1371	-24	22	-22	-103	12	-115	45
	876	2019-01-22 13:17:10.12	-677	1386	-1373	-24	30	-27	23	45	-22	-34
	877	2019-01-22 13:17:10.13	-665	1387	-1390	-24	34	-30	-56	24	-80	16
	878	2019-01-22 13:17:10.14	-668	1378	-1397	-22	29	-29	17	23	-6	-20
	879	2019-01-22 13:17:10.15	-672	1375	-1397	-17	23	-28	-67	27	-94	20
	880	2019-01-22 13:17:10.16	-665	1376	-1395	-10	15	-26	-14	18	-32	-2
	881	2019-01-22 13:17:10.17	-668	1363	-1394	-9	9	-25	-96	-17	-79	56
	882	2019-01-22 13:17:10.18	-651	1361	-1386	-5	-1	-19	-60	-44	-16	52
	883	2019-01-22 13:17:10.19	-663	1370	-1386	-4	-7	-16	-126	-50	-76	88
	884	2019-01-22 13:17:10.20	-665	1362	-1372	-9	-7	-16	-80	-53	-27	66
	885	2019-01-22 13:17:10.21	-665	1365	-1378	-11	-9	-15	-125	-28	-97	76
	886	2019-01-22 13:17:10.22	-672	1366	-1388	-16	-12	-17	-72	-21	-51	46
	887	2019-01-22 13:17:10.23	-666	1364	-1391	-18	-14	-13	-135	-23	-112	79
	888	2019-01-22 13:17:10.24	-664	1370	-1376	-22	-13	-11	-78	-22	-56	50
	889	2019-01-22 13:17:10.25	-671	1377	-1376	-21	-14	-9	-60	32	-92	14
	890	2019-01-22 13:17:10.26	-680	1377	-1386	-19	-14	-10	-14	28	-42	-7
	891	2019-01-22 13:17:10.27	-679	1372	-1389	-18	-17	-9	-71	35	-106	18
	892	2019-01-22 13:17:10.28	-687	1369	-1382	-14	-17	-8	-72	-21	-51	46
	893	2019-01-22 13:17:10.29	-677	1377	-1373	-12	-16	-7	-36	49	-85	-6
	894	2019-01-22 13:17:10.30	-672	1377	-1378	-15	-11	-5	-8	27	-35	-9
	895	2019-01-22 13:17:10.31	-679	1388	-1373	-16	-5	-8	-42	48	-90	-3
	896	2019-01-22 13:17:10.32	-675	1386	-1371	-15	0	-6	-55	4	-59	25
	897	2019-01-22 13:17:10.33	-675	1391	-1377	-13	3	-10	-42	39	-81	1
	898	2019-01-22 13:17:10.34	-687	1389	-1381	-9	3	-12	-95	-50	-45	72
	899	2019-01-22 13:17:10.35	-672	1374	-1378	-5	2	-13	-148	-41	-107	94
	900	2019-01-22 13:17:10.36	-683	1378	-1372	0	5	-13	-195	-107	-88	151
	901	2019-01-22 13:17:10.37	-679	1381	-1380	1	5	-11	-160	-37	-123	98
	902	2019-01-22 13:17:10.38	-674	1377	-1382	2	3	-12	-174	-79	-95	126
	903	2019-01-22 13:17:10.39	-685	1366	-1392	2	3	-9	-140	-18	-122	79
	904	2019-01-22 13:17:10.40	-688	1371	-1394	0	-1	-6	-194	-106	-88	150
	905	2019-01-22 13:17:10.41	-684	1375	-1392	-5	-4	-3	-158	-37	-121	97
	906	2019-01-22 13:17:10.42	-682	1381	-1375	-8	-5	-2	-187	-88	-99	137
	907	2019-01-22 13:17:10.43	-676	1377	-1367	-12	-3	-6	-106	10	-116	48
	908	2019-01-22 13:17:10.44	-663	1375	-1362	-10	4	-7	-160	-74	-86	117
	909	2019-01-22 13:17:10.45	-665	1370	-1366	-9	15	-10	-126	-17	-109	71
	910	2019-01-22 13:17:10.46	-659	1369	-1369	-3	23	-14	-199	-109	-90	154
	911	2019-01-22 13:17:10.47	-665	1374	-1381	1	26	-16	-122	-21	-101	71
	912	2019-01-22 13:17:10.48	-664	1373	-1398	1	23	-18	-188	-101	-87	144
	913	2019-01-22 13:17:10.49	-671	1372	-1406	-1	14	-15	-130	-16	-114	73
	914	2019-01-22 13:17:10.50	-662	1378	-1399	-5	2	-15	-237	-117	-120	177
	915	2019-01-22 13:17:10.51	-652	1377	-1393	-8	-2	-14	-153	-22	-131	87
	916	2019-01-22 13:17:10.52	-661	1368	-1384	-4	-7	-19	-212	-104	-108	158
	917	2019-01-22 13:17:10.53	-674	1374	-1387	-3	-7	-23	-86	15	-101	35
	918	2019-01-22 13:17:10.54	-662	1368	-1383	-6	-5	-28	-191	-106	-85	148
	919	2019-01-22 13:17:10.55	-664	1352	-1387	-6	1	-31	-106	-7	-99	56
	920	2019-01-22 13:17:10.56	-667	1342	-1393	-3	-7	-27	-202	-99	-103	150
	921	2019-01-22 13:17:10.57	-668	1353	-1402	0	-12	-22	-96	12	-108	42
	922	2019-01-22 13:17:10.58	-667	1358	-1407	6	-18	-15	-242	-102	-140	172
	923	2019-01-22 13:17:10.59	-668	1370	-1401	3	-22	-9	-112	24	-136	44
	924	2019-01-22 13:17:10.60	-671	1371	-1389	-1	-17	-9	-212	-100	-112	156
	925	2019-01-22 13:17:10.61	-672	1375	-1397	-7	-18	-7	-66	25	-91	20
	926	2019-01-22 13:17:10.62	-682	1364	-1398	-12	-25	-9	-208	-93	-115	150
	927	2019-01-22 13:17:10.63	-675	1367	-1381	-16	-28	-6	-70	55	-125	7
	928	2019-01-22 13:17:10.64	-677	1364	-1375	-19	-28	-8	-212	-79	-133	145
	929	2019-01-22 13:17:10.65	-675	1369	-1369	-17	-25	-6	-35	74	-109	-19
	930	2019-01-22 13:17:10.66	-682	1378	-1362	-15	-19	-6	-132	-34	-98	83
	931	2019-01-22 13:17:10.67	-675	1375	-1368	-5	-11	-6	40	89	-49	-64
	932	2019-01-22 13:17:10.68	-676	1380	-1369	2	-5	-4	-170	-100	-70	135
	933	2019-01-22 13:17:10.69	-680	1383	-1377	5	-5	-6	-52	28	-80	12
	934	2019-01-22 13:17:10.70	-686	1393	-1376	6	-4	-8	-227	-102	-125	164
	935	2019-01-22 13:17:10.71	-696	1383	-1384	5	-4	-10	-20	75	-95	-27
	936	2019-01-22 13:17:10.72	-687	1378	-1371	3	-3	-18	-185	-63	-122	124
	937	2019-01-22 13:17:10.73	-685	1379	-1374	3	-4	-18	22	117	-95	-69
	938	2019-01-22 13:17:10.74	-697	1376	-1368	3	-2	-23	-150	-31	-119	90
	939	2019-01-22 13:17:10.75	-691	1380	-1371	3	2	-21	30	112	-82	-71
	940	2019-01-22 13:17:10.76	-689	1378	-1371	3	5	-23	-193	-63	-130	128
	941	2019-01-22 13:17:10.77	-685	1386	-1375	2	7	-27	-23	80	-103	-28
	942	2019-01-22 13:17:10.78	-682	1392	-1375	0	10	-27	-199	-70	-129	134
	943	2019-01-22 13:17:10.79	-684	1394	-1385	-2	12	-31	33	110	-77	-71
	944	2019-01-22 13:17:10.80	-688	1394	-1372	-1	14	-34	-174	-61	-113	117
	945	2019-01-22 13:17:10.81	-687	1389	-1363	-4	17	-40	-2	79	-81	-38
	946	2019-01-22 13:17:10.82	-676	1384	-1378	-4	21	-44	-210	-80	-130	145
	947	2019-01-22 13:17:10.83	-680	1379	-1381	-2	19	-46	42	108	-66	-75
	948	2019-01-22 13:17:10.84	-681	1377	-1387	0	20	-45	-170	-64	-106	117
	949	2019-01-22 13:17:10.85	-685	1356	-1379	8	15	-40	52	108	-56	-80
	950	2019-01-22 13:17:10.86	-689	1363	-1381	14	17	-33	-184	-71	-113	127
	951	2019-01-22 13:17:10.87	-685	1359	-1389	21	17	-27	40	110	-70	-75
	952	2019-01-22 13:17:10.88	-687	1349	-1394	26	12	-24	-188	-47	-141	117
	953	2019-01-22 13:17:10.89	-692	1352	-1396	30	3	-24	29	126	-97	-77
	954	2019-01-22 13:17:10.90	-686	1342	-1382	30	-2	-24	-229	-55	-174	142
	955	2019-01-22 13:17:10.91	-679	1334	-1375	27	1	-20	16	145	-129	-80
	956	2019-01-22 13:17:10.92	-684	1339	-1380	20	4	-14	-211	-20	-191	115
	957	2019-01-22 13:17:10.93	-690	1339	-1387	13	10	-4	36	130	-94	-83
	958	2019-01-22 13:17:10.94	-687	1335	-1395	8	7	6	-214	-89	-125	151
	959	2019-01-22 13:17:10.95	-689	1340	-1382	3	5	14	56	87	-31	-71
	960	2019-01-22 13:17:10.96	-680	1348	-1385	4	9	21	-172	-79	-93	125
	961	2019-01-22 13:17:10.97	-692	1362	-1393	5	13	22	70	103	-33	-86
	962	2019-01-22 13:17:10.98	-679	1371	-1400	-1	16	17	-218	-90	-128	154
	963	2019-01-22 13:17:10.99	-677	1370	-1390	-4	17	10	28	96	-68	-62
	964	2019-01-22 13:17:11.00	-679	1372	-1386	-6	24	1	-223	-85	-138	154
	965	2019-01-22 13:17:11.01	-660	1374	-1391	-7	30	-8	59	108	-49	-83
	966	2019-01-22 13:17:11.02	-671	1379	-1407	-8	28	-15	-194	-95	-99	144
	967	2019-01-22 13:17:11.03	-663	1369	-1408	-15	23	-20	53	57	-4	-55
	968	2019-01-22 13:17:11.04	-662	1359	-1409	-17	17	-23	-244	-141	-103	192
	969	2019-01-22 13:17:11.05	-659	1364	-1405	-19	12	-25	-7	36	-43	-14
	970	2019-01-22 13:17:11.06	-671	1362	-1392	-18	5	-22	-275	-149	-126	212
	971	2019-01-22 13:17:11.07	-677	1360	-1383	-21	3	-24	-6	39	-45	-16
	972	2019-01-22 13:17:11.08	-672	1367	-1384	-17	5	-25	-273	-135	-138	204
	973	2019-01-22 13:17:11.09	-673	1365	-1384	-14	8	-26	-7	67	-74	-30
	974	2019-01-22 13:17:11.10	-672	1369	-1389	-12	10	-30	-288	-125	-163	206
	975	2019-01-22 13:17:11.11	-672	1368	-1396	-11	13	-28	-37	26	-63	5
	976	2019-01-22 13:17:11.12	-681	1363	-1395	-12	15	-30	-296	-163	-133	229
	977	2019-01-22 13:17:11.13	-666	1362	-1401	-7	16	-29	12	60	-48	-36
	978	2019-01-22 13:17:11.14	-661	1352	-1401	-6	12	-30	-257	-139	-118	198
	979	2019-01-22 13:17:11.15	-656	1358	-1400	-7	5	-25	-8	6	-14	1
	980	2019-01-22 13:17:11.16	-660	1352	-1394	-11	1	-23	-287	-176	-111	231
	981	2019-01-22 13:17:11.17	-663	1348	-1396	-12	-4	-21	17	40	-23	-28
	982	2019-01-22 13:17:11.18	-671	1341	-1390	-13	-4	-16	-234	-110	-124	172
	983	2019-01-22 13:17:11.19	-666	1342	-1396	-12	-11	-11	50	78	-28	-64
	984	2019-01-22 13:17:11.20	-675	1358	-1392	-8	-15	-7	-262	-123	-139	192
	985	2019-01-22 13:17:11.21	-667	1354	-1385	-7	-16	-4	-8	69	-77	-30
	986	2019-01-22 13:17:11.22	-664	1359	-1381	-8	-8	-2	-285	-111	-174	198
	987	2019-01-22 13:17:11.23	-678	1370	-1372	-11	-1	-3	16	67	-51	-41
	988	2019-01-22 13:17:11.24	-675	1367	-1392	-17	1	-7	-230	-103	-127	166
	989	2019-01-22 13:17:11.25	-676	1369	-1399	-20	0	-9	64	93	-29	-78
	990	2019-01-22 13:17:11.26	-685	1363	-1391	-23	-4	-9	-223	-89	-134	156
	991	2019-01-22 13:17:11.27	-673	1373	-1390	-21	-6	-13	57	74	-17	-65
	992	2019-01-22 13:17:11.28	-685	1374	-1388	-20	-8	-14	-239	-136	-103	187
	993	2019-01-22 13:17:11.29	-671	1374	-1386	-18	-8	-14	26	21	5	-23
	994	2019-01-22 13:17:11.30	-678	1375	-1383	-16	-4	-15	-245	-157	-88	201
	995	2019-01-22 13:17:11.31	-684	1374	-1382	-17	-1	-14	61	23	38	-42
	996	2019-01-22 13:17:11.32	-687	1371	-1381	-18	1	-13	-204	-139	-65	171
	997	2019-01-22 13:17:11.33	-690	1367	-1385	-14	5	-11	71	51	20	-61
	998	2019-01-22 13:17:11.34	-689	1370	-1382	-12	6	-10	-210	-113	-97	161
	999	2019-01-22 13:17:11.35	-684	1365	-1377	-5	5	-8	74	62	12	-68
	1000	2019-01-22 13:17:11.36	-690	1356	-1381	2	10	-6	-195	-105	-90	150
	1001	2019-01-22 13:17:11.37	-674	1364	-1378	6	10	-7	84	68	16	-76
	1002	2019-01-22 13:17:11.38	-669	1370	-1380	6	12	-8	-214	-113	-101	163
	1003	2019-01-22 13:17:11.39	-675	1372	-1389	0	14	-8	27	37	-10	-32
	1004	2019-01-22 13:17:11.40	-667	1370	-1391	-8	13	-8	-248	-131	-117	189
	1005	2019-01-22 13:17:11.41	-669	1372	-1394	-19	7	-10	24	44	-20	-34
	1006	2019-01-22 13:17:11.42	-668	1372	-1392	-21	1	-11	-232	-108	-124	170
	1007	2019-01-22 13:17:11.43	-671	1363	-1397	-20	-3	-9	50	49	1	-49
	1008	2019-01-22 13:17:11.44	-664	1364	-1385	-15	-9	-11	-181	-97	-84	139
	1009	2019-01-22 13:17:11.45	-674	1357	-1388	-7	-12	-12	105	84	21	-94
	1010	2019-01-22 13:17:11.46	-685	1358	-1389	6	-17	-10	-168	-76	-92	122
	1011	2019-01-22 13:17:11.47	-685	1354	-1381	8	-16	-7	45	55	-10	-50
	1012	2019-01-22 13:17:11.48	-675	1354	-1374	7	-9	-7	-234	-117	-117	175
	1013	2019-01-22 13:17:11.49	-676	1365	-1374	-1	-3	-5	15	28	-13	-21
	1014	2019-01-22 13:17:11.50	-675	1377	-1382	-12	0	-2	-230	-110	-120	170
	1015	2019-01-22 13:17:11.51	-675	1379	-1394	-23	2	-3	31	44	-13	-37
	1016	2019-01-22 13:17:11.52	-671	1375	-1396	-27	-4	-4	-213	-93	-120	153
	1017	2019-01-22 13:17:11.53	-685	1371	-1398	-25	-6	-8	55	77	-22	-66
	1018	2019-01-22 13:17:11.54	-681	1351	-1400	-17	-18	-7	-158	-36	-122	97
	1019	2019-01-22 13:17:11.55	-685	1348	-1379	-6	-25	-2	96	107	-11	-101
	1020	2019-01-22 13:17:11.56	-683	1355	-1382	3	-25	-3	-145	-42	-103	93
	1021	2019-01-22 13:17:11.57	-680	1354	-1363	3	-26	-1	85	84	1	-84
	1022	2019-01-22 13:17:11.58	-677	1362	-1366	-2	-17	4	-157	-55	-102	106
	1023	2019-01-22 13:17:11.59	-683	1380	-1367	-6	-7	7	64	73	-9	-68
	1024	2019-01-22 13:17:11.60	-687	1397	-1380	-15	1	5	-189	-65	-124	127
	1025	2019-01-22 13:17:11.61	-677	1406	-1388	-21	1	-2	38	73	-35	-55
	1026	2019-01-22 13:17:11.62	-681	1399	-1390	-25	2	-11	-142	-19	-123	80
	1027	2019-01-22 13:17:11.63	-686	1385	-1399	-22	-2	-14	118	121	-3	-119
	1028	2019-01-22 13:17:11.64	-683	1372	-1391	-16	-9	-19	-142	-34	-108	88
	1029	2019-01-22 13:17:11.65	-680	1366	-1377	-10	-10	-13	3	42	-39	-22
	1030	2019-01-22 13:17:11.66	-693	1370	-1375	-2	-8	-12	-226	-75	-151	150
	1031	2019-01-22 13:17:11.67	-684	1364	-1384	7	-4	-9	-1	48	-49	-23
	1032	2019-01-22 13:17:11.68	-683	1369	-1385	7	-1	-3	-195	-64	-131	129
	1033	2019-01-22 13:17:11.69	-685	1379	-1375	2	4	1	4	40	-36	-22
	1034	2019-01-22 13:17:11.70	-677	1383	-1383	-4	7	5	-177	-43	-134	110
	1035	2019-01-22 13:17:11.71	-674	1384	-1384	-3	5	3	56	87	-31	-71
	1036	2019-01-22 13:17:11.72	-673	1375	-1374	-4	8	5	-130	-21	-109	75
	1037	2019-01-22 13:17:11.73	-662	1383	-1385	-2	7	-2	71	66	5	-68
	1038	2019-01-22 13:17:11.74	-660	1387	-1372	-2	6	-4	-101	-13	-88	57
	1039	2019-01-22 13:17:11.75	-660	1388	-1380	-12	6	-10	63	76	-13	-69
	1040	2019-01-22 13:17:11.76	-662	1388	-1379	-10	7	-16	-111	-5	-106	58
	1041	2019-01-22 13:17:11.77	-662	1392	-1371	-5	2	-23	92	99	-7	-95
	1042	2019-01-22 13:17:11.78	-674	1389	-1378	-1	-1	-29	-59	30	-89	14
	1043	2019-01-22 13:17:11.79	-675	1381	-1386	3	-6	-36	95	102	-7	-98
	1044	2019-01-22 13:17:11.80	-684	1382	-1386	9	-8	-38	-96	-3	-93	49
	1045	2019-01-22 13:17:11.81	-678	1388	-1380	8	-14	-39	19	16	3	-17
	1046	2019-01-22 13:17:11.82	-685	1384	-1385	0	-12	-36	-173	-82	-91	127
	1047	2019-01-22 13:17:11.83	-688	1376	-1389	-3	-16	-32	-16	1	-17	7
	1048	2019-01-22 13:17:11.84	-685	1368	-1378	-5	-15	-27	-118	-30	-88	74
	1049	2019-01-22 13:17:11.85	-686	1360	-1379	2	-12	-22	46	36	10	-41
	1050	2019-01-22 13:17:11.86	-687	1371	-1381	22	-12	-15	-92	-14	-78	53
	1051	2019-01-22 13:17:11.87	-688	1371	-1373	27	-5	-14	37	32	5	-34
	1052	2019-01-22 13:17:11.88	-682	1374	-1373	29	5	-15	-100	-19	-81	59
	1053	2019-01-22 13:17:11.89	-690	1382	-1387	25	11	-17	17	43	-26	-30
	1054	2019-01-22 13:17:11.90	-686	1377	-1385	21	13	-19	-138	-12	-126	75
	1055	2019-01-22 13:17:11.91	-681	1365	-1389	15	12	-18	-34	17	-51	8
	1056	2019-01-22 13:17:11.92	-685	1363	-1381	15	5	-20	-127	-15	-112	71
	1057	2019-01-22 13:17:11.93	-678	1355	-1383	13	-2	-18	-10	23	-33	-6
	1058	2019-01-22 13:17:11.94	-671	1366	-1390	10	-4	-17	-130	-25	-105	77
	1059	2019-01-22 13:17:11.95	-681	1361	-1384	6	-4	-22	-40	6	-46	17
	1060	2019-01-22 13:17:11.96	-676	1363	-1386	4	0	-27	-139	-21	-118	80
	1061	2019-01-22 13:17:11.97	-676	1357	-1387	3	3	-31	-46	0	-46	23
	1062	2019-01-22 13:17:11.98	-677	1357	-1388	-4	4	-32	-166	-60	-106	113
	1063	2019-01-22 13:17:11.99	-688	1348	-1388	-13	8	-32	-100	-59	-41	79
	1064	2019-01-22 13:17:12.00	-679	1341	-1391	-14	9	-24	-144	-38	-106	91
	1065	2019-01-22 13:17:12.01	-681	1347	-1395	-14	7	-17	-18	17	-35	0
	1066	2019-01-22 13:17:12.02	-691	1348	-1394	-13	8	-9	-77	12	-89	32
	1067	2019-01-22 13:17:12.03	-679	1363	-1396	-7	8	-3	-64	-30	-34	47
	1068	2019-01-22 13:17:12.04	-677	1371	-1390	-2	6	2	-151	-48	-103	99
	1069	2019-01-22 13:17:12.05	-675	1381	-1390	4	8	-1	-81	-25	-56	53
	1070	2019-01-22 13:17:12.06	-675	1395	-1376	10	7	-5	-77	39	-116	19
	1071	2019-01-22 13:17:12.07	-665	1400	-1389	13	11	-17	-5	51	-56	-23
	1072	2019-01-22 13:17:12.08	-670	1397	-1402	15	7	-27	-57	46	-103	5
	1073	2019-01-22 13:17:12.09	-667	1390	-1393	17	2	-36	-69	-7	-62	38
	1074	2019-01-22 13:17:12.10	-664	1363	-1388	18	0	-43	-105	29	-134	38
	1075	2019-01-22 13:17:12.11	-669	1350	-1400	24	-3	-44	-32	44	-76	-6
	1076	2019-01-22 13:17:12.12	-675	1344	-1412	26	-15	-40	20	104	-84	-62
	1077	2019-01-22 13:17:12.13	-678	1326	-1400	27	-21	-34	24	48	-24	-36
	1078	2019-01-22 13:17:12.14	-682	1328	-1394	24	-22	-25	-48	32	-80	8
	1079	2019-01-22 13:17:12.15	-675	1324	-1392	20	-18	-13	-71	-16	-55	43
	1080	2019-01-22 13:17:12.16	-682	1325	-1391	14	-16	-7	-50	42	-92	4
	1081	2019-01-22 13:17:12.17	-686	1335	-1392	9	-14	-2	-48	-1	-47	24
	1082	2019-01-22 13:17:12.18	-675	1341	-1403	8	-15	-1	-28	57	-85	-14
	1083	2019-01-22 13:17:12.19	-687	1354	-1396	8	-18	0	-53	2	-55	25
	1084	2019-01-22 13:17:12.20	-682	1358	-1388	1	-18	-4	-58	26	-84	16
	1085	2019-01-22 13:17:12.21	-671	1362	-1380	-4	-19	-12	-88	-38	-50	63
	1086	2019-01-22 13:17:12.22	-663	1353	-1382	-9	-14	-15	-49	37	-86	6
	1087	2019-01-22 13:17:12.23	-685	1347	-1389	-9	-13	-18	-43	5	-48	19
	1088	2019-01-22 13:17:12.24	-684	1338	-1394	-7	-12	-21	9	66	-57	-37
	1089	2019-01-22 13:17:12.25	-681	1330	-1397	-8	-12	-20	-66	-23	-43	44
	1090	2019-01-22 13:17:12.26	-678	1331	-1391	-9	-11	-18	-43	48	-91	-2
	1091	2019-01-22 13:17:12.27	-693	1342	-1394	-11	-8	-15	-106	-31	-75	68
	1092	2019-01-22 13:17:12.28	-692	1337	-1404	-11	-6	-13	-42	51	-93	-4
	1093	2019-01-22 13:17:12.29	-696	1341	-1408	-15	-8	-10	-74	-6	-68	40
	1094	2019-01-22 13:17:12.30	-701	1340	-1393	-19	-13	-7	-7	91	-98	-42
	1095	2019-01-22 13:17:12.31	-697	1348	-1389	-25	-15	-4	-135	-35	-100	85
	1096	2019-01-22 13:17:12.32	-688	1354	-1384	-24	-14	-2	-95	29	-124	33
	1097	2019-01-22 13:17:12.33	-688	1357	-1389	-26	-12	0	-150	-50	-100	100
	1098	2019-01-22 13:17:12.34	-686	1364	-1393	-26	-7	1	-70	31	-101	19
	1099	2019-01-22 13:17:12.35	-691	1372	-1381	-30	-3	0	-183	-89	-94	136
	1100	2019-01-22 13:17:12.36	-679	1374	-1387	-31	0	-6	-72	37	-109	17
	1101	2019-01-22 13:17:12.37	-678	1378	-1391	-26	2	-9	-137	-35	-102	86
	1102	2019-01-22 13:17:12.38	-685	1365	-1395	-20	3	-12	-15	76	-91	-30
	1103	2019-01-22 13:17:12.39	-686	1356	-1385	-15	2	-12	-107	-45	-62	76
	1104	2019-01-22 13:17:12.40	-680	1365	-1395	-12	-1	-14	-12	40	-52	-14
	1105	2019-01-22 13:17:12.41	-682	1370	-1387	-13	-7	-13	-164	-97	-67	130
	1106	2019-01-22 13:17:12.42	-686	1367	-1383	-15	-7	-16	-45	25	-70	10
	1107	2019-01-22 13:17:12.43	-688	1366	-1395	-19	-4	-18	-134	-83	-51	108
	1108	2019-01-22 13:17:12.44	-693	1355	-1400	-20	-9	-17	15	38	-23	-26
	1109	2019-01-22 13:17:12.45	-686	1352	-1393	-21	-10	-21	-124	-90	-34	107
	1110	2019-01-22 13:17:12.46	-688	1348	-1386	-14	-14	-14	-1	27	-28	-13
	1111	2019-01-22 13:17:12.47	-687	1363	-1378	-11	-11	-9	-167	-120	-47	143
	1112	2019-01-22 13:17:12.48	-686	1373	-1376	-7	-14	-6	-16	32	-48	-8
	1113	2019-01-22 13:17:12.49	-693	1365	-1383	-1	-13	-7	-133	-64	-69	98
	1114	2019-01-22 13:17:12.50	-685	1369	-1381	6	-13	-10	30	84	-54	-57
	1115	2019-01-22 13:17:12.51	-684	1373	-1370	5	-14	-12	-127	-63	-64	95
	1116	2019-01-22 13:17:12.52	-694	1363	-1383	-2	-14	-13	38	78	-40	-58
	1117	2019-01-22 13:17:12.53	-693	1361	-1390	-7	-11	-15	-110	-40	-70	75
	1118	2019-01-22 13:17:12.54	-694	1350	-1385	-13	-7	-12	67	118	-51	-92
	1119	2019-01-22 13:17:12.55	-705	1353	-1394	-22	-8	-10	-106	-41	-65	73
	1120	2019-01-22 13:17:12.56	-701	1346	-1391	-28	-10	-3	62	96	-34	-79
	1121	2019-01-22 13:17:12.57	-692	1343	-1387	-29	-11	5	-139	-72	-67	105
	1122	2019-01-22 13:17:12.58	-683	1349	-1375	-25	-11	9	22	76	-54	-49
	1123	2019-01-22 13:17:12.59	-686	1364	-1375	-20	-4	14	-169	-90	-79	129
	1124	2019-01-22 13:17:12.60	-686	1379	-1374	-15	-1	11	26	77	-51	-51
	1125	2019-01-22 13:17:12.61	-684	1383	-1369	-16	0	9	-126	-42	-84	84
	1126	2019-01-22 13:17:12.62	-680	1393	-1375	-12	4	-1	116	148	-32	-132
	1127	2019-01-22 13:17:12.63	-682	1400	-1384	-12	8	-10	-98	-39	-59	68
	1128	2019-01-22 13:17:12.64	-688	1392	-1379	-15	10	-19	70	93	-23	-81
	1129	2019-01-22 13:17:12.65	-689	1387	-1392	-18	6	-22	-155	-79	-76	117
	1130	2019-01-22 13:17:12.66	-689	1375	-1391	-18	3	-27	36	82	-46	-59
	1131	2019-01-22 13:17:12.67	-701	1358	-1385	-17	-1	-24	-159	-74	-85	116
	1132	2019-01-22 13:17:12.68	-685	1358	-1373	-10	-6	-19	72	104	-32	-88
	1133	2019-01-22 13:17:12.69	-680	1360	-1371	-2	-2	-15	-129	-71	-58	100
	1134	2019-01-22 13:17:12.70	-680	1376	-1375	0	3	-9	73	91	-18	-82
	1135	2019-01-22 13:17:12.71	-696	1375	-1376	2	4	-8	-194	-105	-89	149
	1136	2019-01-22 13:17:12.72	-684	1375	-1377	1	7	-8	4	57	-53	-30
	1137	2019-01-22 13:17:12.73	-689	1380	-1383	0	9	-11	-212	-121	-91	166
	1138	2019-01-22 13:17:12.74	-683	1380	-1380	-7	10	-15	33	75	-42	-54
	1139	2019-01-22 13:17:12.75	-679	1374	-1372	-11	9	-17	-177	-84	-93	130
	1140	2019-01-22 13:17:12.76	-686	1370	-1393	-9	5	-20	61	105	-44	-83
	1141	2019-01-22 13:17:12.77	-688	1359	-1385	-7	-4	-19	-212	-104	-108	158
	1142	2019-01-22 13:17:12.78	-684	1364	-1372	-6	-4	-17	-16	49	-65	-16
	1143	2019-01-22 13:17:12.79	-670	1361	-1363	-3	4	-14	-245	-138	-107	191
	1144	2019-01-22 13:17:12.80	-679	1380	-1367	0	13	-12	44	74	-30	-59
	1145	2019-01-22 13:17:12.81	-684	1387	-1382	-6	19	-7	-154	-87	-67	120
	1146	2019-01-22 13:17:12.82	-679	1373	-1399	-5	15	-9	114	119	-5	-116
	1147	2019-01-22 13:17:12.83	-699	1362	-1405	3	7	-5	-159	-81	-78	120
	1148	2019-01-22 13:17:12.84	-688	1358	-1401	9	1	-3	76	95	-19	-85
	1149	2019-01-22 13:17:12.85	-695	1361	-1386	12	-8	-2	-178	-84	-94	131
	1150	2019-01-22 13:17:12.86	-676	1363	-1367	12	-11	-2	90	142	-52	-116
	1151	2019-01-22 13:17:12.87	-682	1357	-1370	16	-6	-2	-172	-41	-131	106
	1152	2019-01-22 13:17:12.88	-688	1363	-1373	16	2	-9	72	137	-65	-104
	1153	2019-01-22 13:17:12.89	-679	1361	-1370	7	8	-11	-205	-78	-127	141
	1154	2019-01-22 13:17:12.90	-681	1364	-1375	-2	13	-11	70	121	-51	-95
	1155	2019-01-22 13:17:12.91	-690	1356	-1388	-6	15	-9	-186	-66	-120	126
	1156	2019-01-22 13:17:12.92	-680	1353	-1399	-8	15	-7	102	162	-60	-132
	1157	2019-01-22 13:17:12.93	-690	1353	-1399	-7	11	-4	-174	-36	-138	105
	1158	2019-01-22 13:17:12.94	-685	1369	-1400	-6	4	-4	54	118	-64	-86
	1159	2019-01-22 13:17:12.95	-689	1363	-1391	-6	2	-5	-228	-94	-134	161
	1160	2019-01-22 13:17:12.96	-691	1354	-1391	-3	1	-6	66	120	-54	-93
	1161	2019-01-22 13:17:12.97	-688	1356	-1382	0	3	-7	-220	-89	-131	154
	1162	2019-01-22 13:17:12.98	-683	1356	-1382	-3	3	-6	22	93	-71	-57
	1163	2019-01-22 13:17:12.99	-683	1364	-1384	-4	4	-5	-250	-109	-141	179
	1164	2019-01-22 13:17:13.00	-684	1362	-1392	-7	3	-5	48	91	-43	-69
	1165	2019-01-22 13:17:13.01	-672	1358	-1392	-7	1	-4	-170	-77	-93	123
	1166	2019-01-22 13:17:13.02	-670	1366	-1381	-7	2	-6	143	155	-12	-149
	1167	2019-01-22 13:17:13.03	-675	1361	-1381	-3	4	-6	-150	-32	-118	91
	1168	2019-01-22 13:17:13.04	-672	1365	-1379	6	7	-10	106	162	-56	-134
	1169	2019-01-22 13:17:13.05	-683	1360	-1394	8	6	-12	-210	-55	-155	132
	1170	2019-01-22 13:17:13.06	-682	1365	-1395	8	1	-13	47	122	-75	-84
	1171	2019-01-22 13:17:13.07	-674	1363	-1392	1	-1	-16	-204	-64	-140	134
	1172	2019-01-22 13:17:13.08	-680	1369	-1386	-9	-3	-17	119	142	-23	-130
	1173	2019-01-22 13:17:13.09	-679	1372	-1396	-21	-2	-19	-168	-65	-103	116
	1174	2019-01-22 13:17:13.10	-681	1371	-1410	-30	-9	-24	100	116	-16	-108
	1175	2019-01-22 13:17:13.11	-679	1367	-1406	-29	-19	-26	-192	-83	-109	137
	1176	2019-01-22 13:17:13.12	-680	1359	-1386	-28	-20	-24	65	101	-36	-83
	1177	2019-01-22 13:17:13.13	-687	1356	-1371	-24	-17	-21	-250	-113	-137	181
	1178	2019-01-22 13:17:13.14	-680	1354	-1377	-15	-14	-18	13	58	-45	-35
	1179	2019-01-22 13:17:13.15	-689	1347	-1378	-10	-18	-12	-258	-137	-121	197
	1180	2019-01-22 13:17:13.16	-690	1347	-1382	-8	-16	-8	24	69	-45	-46
	1181	2019-01-22 13:17:13.17	-688	1363	-1394	-12	-23	-1	-232	-105	-127	168
	1182	2019-01-22 13:17:13.18	-683	1359	-1376	-16	-20	0	46	68	-22	-57
	1183	2019-01-22 13:17:13.19	-680	1365	-1364	-22	-12	2	-218	-108	-110	163
	1184	2019-01-22 13:17:13.20	-683	1373	-1377	-24	-7	-2	79	101	-22	-90
	1185	2019-01-22 13:17:13.21	-693	1376	-1383	-23	-6	-3	-197	-79	-118	138
	1186	2019-01-22 13:17:13.22	-685	1371	-1379	-17	-5	-6	62	97	-35	-79
	1187	2019-01-22 13:17:13.23	-690	1371	-1382	-14	-9	-7	-209	-78	-131	143
	1188	2019-01-22 13:17:13.24	-691	1365	-1375	-12	-11	-7	67	91	-24	-79
	1189	2019-01-22 13:17:13.25	-694	1367	-1374	-14	-12	-5	-235	-111	-124	173
	1190	2019-01-22 13:17:13.26	-697	1374	-1376	-19	-9	-7	16	70	-54	-43
	1191	2019-01-22 13:17:13.27	-699	1372	-1375	-21	-2	-10	-182	-50	-132	116
	1192	2019-01-22 13:17:13.28	-677	1377	-1369	-25	4	-10	106	122	-16	-114
	1193	2019-01-22 13:17:13.29	-688	1374	-1374	-25	7	-14	-171	-66	-105	118
	1194	2019-01-22 13:17:13.30	-685	1373	-1386	-22	7	-16	89	93	-4	-91
	1195	2019-01-22 13:17:13.31	-697	1380	-1387	-18	6	-13	-173	-81	-92	127
	1196	2019-01-22 13:17:13.32	-686	1382	-1384	-14	1	-13	60	62	-2	-61
	1197	2019-01-22 13:17:13.33	-680	1383	-1376	-12	-2	-13	-209	-110	-99	159
	1198	2019-01-22 13:17:13.34	-686	1376	-1380	-10	-4	-12	48	52	-4	-50
	1199	2019-01-22 13:17:13.35	-681	1383	-1371	-9	-2	-15	-210	-107	-103	158
	1200	2019-01-22 13:17:13.36	-686	1378	-1376	-4	-1	-15	68	68	0	-68
	1201	2019-01-22 13:17:13.37	-687	1370	-1375	-1	-2	-15	-152	-60	-92	106
	1202	2019-01-22 13:17:13.38	-690	1369	-1377	-1	-5	-15	101	104	-3	-102
	1203	2019-01-22 13:17:13.39	-678	1376	-1377	3	-5	-10	-168	-56	-112	112
	1204	2019-01-22 13:17:13.40	-689	1379	-1366	1	-2	-10	44	69	-25	-56
	1205	2019-01-22 13:17:13.41	-687	1375	-1379	1	5	-7	-214	-92	-122	153
	1206	2019-01-22 13:17:13.42	-698	1379	-1380	3	2	-11	28	62	-34	-45
	1207	2019-01-22 13:17:13.43	-676	1376	-1387	2	0	-15	-207	-77	-130	142
	1208	2019-01-22 13:17:13.44	-683	1376	-1375	1	-2	-17	25	53	-28	-39
	1209	2019-01-22 13:17:13.45	-683	1368	-1377	-1	1	-19	-194	-90	-104	142
	1210	2019-01-22 13:17:13.46	-685	1359	-1380	-2	2	-19	37	40	-3	-38
	1211	2019-01-22 13:17:13.47	-687	1348	-1378	-3	2	-19	-175	-82	-93	128
	1212	2019-01-22 13:17:13.48	-678	1343	-1369	1	2	-13	50	59	-9	-54
	1213	2019-01-22 13:17:13.49	-688	1349	-1369	6	6	-9	-171	-56	-115	113
	1214	2019-01-22 13:17:13.50	-677	1363	-1373	11	10	-6	36	75	-39	-55
	1215	2019-01-22 13:17:13.51	-681	1367	-1380	13	14	-6	-130	-22	-108	76
	1216	2019-01-22 13:17:13.52	-680	1373	-1386	8	13	-8	97	117	-20	-107
	1217	2019-01-22 13:17:13.53	-677	1377	-1392	3	11	-8	-136	-14	-122	75
	1218	2019-01-22 13:17:13.54	-679	1373	-1385	-3	5	-15	2	53	-51	-27
	1219	2019-01-22 13:17:13.55	-693	1366	-1388	-9	1	-16	-215	-71	-144	143
	1220	2019-01-22 13:17:13.56	-679	1361	-1386	-10	-1	-21	11	59	-48	-35
	1221	2019-01-22 13:17:13.57	-677	1364	-1377	-15	-4	-20	-141	-22	-119	81
	1222	2019-01-22 13:17:13.58	-691	1362	-1377	-19	-3	-21	36	54	-18	-45
	1223	2019-01-22 13:17:13.59	-683	1357	-1382	-21	-7	-16	-153	-57	-96	105
	1224	2019-01-22 13:17:13.60	-687	1358	-1382	-22	-4	-9	32	50	-18	-41
	1225	2019-01-22 13:17:13.61	-686	1365	-1384	-18	-1	-6	-120	-17	-103	68
	1226	2019-01-22 13:17:13.62	-682	1371	-1387	-12	1	-1	74	91	-17	-82
	1227	2019-01-22 13:17:13.63	-691	1377	-1386	-7	2	2	-109	4	-113	52
	1228	2019-01-22 13:17:13.64	-673	1378	-1384	-5	2	-2	31	74	-43	-52
	1229	2019-01-22 13:17:13.65	-680	1384	-1375	-5	3	-8	-141	-11	-130	76
	1230	2019-01-22 13:17:13.66	-688	1378	-1379	-3	4	-12	33	83	-50	-58
	1231	2019-01-22 13:17:13.67	-676	1373	-1384	-4	2	-16	-74	32	-106	21
	1232	2019-01-22 13:17:13.68	-680	1365	-1385	0	-2	-18	78	94	-16	-86
	1233	2019-01-22 13:17:13.69	-697	1364	-1383	1	-3	-14	-114	-4	-110	59
	1234	2019-01-22 13:17:13.70	-690	1355	-1375	1	0	-9	-20	28	-48	-4
	1235	2019-01-22 13:17:13.71	-678	1364	-1375	-2	-7	-9	-146	-31	-115	88
	1236	2019-01-22 13:17:13.72	-680	1366	-1379	-7	-5	-7	14	43	-29	-28
	1237	2019-01-22 13:17:13.73	-689	1379	-1373	-10	-2	-9	-115	2	-117	56
	1238	2019-01-22 13:17:13.74	-678	1386	-1383	-15	-2	-16	-47	36	-83	5
	1239	2019-01-22 13:17:13.75	-680	1394	-1382	-18	2	-23	-178	2	-180	88
	1240	2019-01-22 13:17:13.76	-680	1385	-1398	-20	-1	-30	-46	86	-132	-20
	1241	2019-01-22 13:17:13.77	-683	1368	-1394	-19	-5	-31	-156	70	-226	43
	1242	2019-01-22 13:17:13.78	-684	1361	-1396	-16	-12	-29	-72	98	-170	-13
	1243	2019-01-22 13:17:13.79	-681	1357	-1379	-12	-17	-25	-179	40	-219	69
	1244	2019-01-22 13:17:13.80	-692	1362	-1375	-7	-17	-21	-46	79	-125	-16
	1245	2019-01-22 13:17:13.81	-693	1349	-1373	-2	-18	-13	-98	74	-172	12
	1246	2019-01-22 13:17:13.82	-697	1347	-1372	5	-14	-3	3	93	-90	-48
	1247	2019-01-22 13:17:13.83	-702	1356	-1381	8	-19	5	-125	25	-150	50
	1248	2019-01-22 13:17:13.84	-691	1369	-1380	9	-19	8	-77	16	-93	30
	1249	2019-01-22 13:17:13.85	-698	1376	-1364	5	-13	7	-160	-6	-154	83
	1250	2019-01-22 13:17:13.86	-682	1378	-1366	0	-2	4	-81	9	-90	36
	1251	2019-01-22 13:17:13.87	-689	1383	-1382	-5	6	-6	-103	13	-116	45
	1252	2019-01-22 13:17:13.88	-687	1377	-1394	-11	6	-10	20	58	-38	-39
	1253	2019-01-22 13:17:13.89	-690	1370	-1389	-17	-1	-16	-23	68	-91	-22
	1254	2019-01-22 13:17:13.90	-693	1371	-1386	-20	-5	-16	3	35	-32	-19
	1255	2019-01-22 13:17:13.91	-695	1370	-1391	-19	-10	-17	-111	-31	-80	71
	1256	2019-01-22 13:17:13.92	-681	1369	-1374	-16	-10	-14	-104	-69	-35	86
	1257	2019-01-22 13:17:13.93	-696	1364	-1366	-11	-4	-14	-162	-53	-109	107
	1258	2019-01-22 13:17:13.94	-691	1375	-1367	-3	0	-11	-100	-28	-72	64
	1259	2019-01-22 13:17:13.95	-696	1369	-1370	1	7	-10	-117	-16	-101	66
	1260	2019-01-22 13:17:13.96	-683	1369	-1381	4	10	-7	-80	-47	-33	63
	1261	2019-01-22 13:17:13.97	-682	1367	-1383	6	10	-4	-86	-15	-71	50
	1262	2019-01-22 13:17:13.98	-690	1365	-1383	4	9	-1	-61	-37	-24	49
	1263	2019-01-22 13:17:13.99	-683	1376	-1385	-1	5	2	-74	-17	-57	45
	1264	2019-01-22 13:17:14.00	-685	1387	-1382	-4	2	-3	-84	-61	-23	72
	1265	2019-01-22 13:17:14.01	-676	1389	-1372	-9	1	-7	-99	-16	-83	57
	1266	2019-01-22 13:17:14.02	-684	1386	-1377	-7	-1	-16	-78	-11	-67	44
	1267	2019-01-22 13:17:14.03	-684	1380	-1387	-2	0	-23	-74	53	-127	10
	1268	2019-01-22 13:17:14.04	-685	1365	-1379	3	-1	-27	-90	-2	-88	46
	1269	2019-01-22 13:17:14.05	-687	1360	-1373	8	2	-27	-48	27	-75	10
	1270	2019-01-22 13:17:14.06	-688	1359	-1375	8	3	-24	-54	-40	-14	47
	1271	2019-01-22 13:17:14.07	-687	1352	-1376	2	6	-20	-7	24	-31	-8
	1272	2019-01-22 13:17:14.08	-683	1358	-1377	-2	7	-17	-37	-24	-13	30
	1273	2019-01-22 13:17:14.09	-685	1360	-1377	-7	2	-14	13	66	-53	-39
	1274	2019-01-22 13:17:14.10	-682	1360	-1385	-5	-1	-15	-29	18	-47	5
	1275	2019-01-22 13:17:14.11	-686	1355	-1379	-1	-2	-14	-11	78	-89	-33
	1276	2019-01-22 13:17:14.12	-679	1369	-1373	5	-3	-15	-95	-18	-77	56
	1277	2019-01-22 13:17:14.13	-679	1365	-1366	7	2	-16	-60	39	-99	10
	1278	2019-01-22 13:17:14.14	-681	1372	-1382	1	5	-23	-100	-34	-66	67
	1279	2019-01-22 13:17:14.15	-687	1363	-1392	-7	4	-24	-5	67	-72	-31
	1280	2019-01-22 13:17:14.16	-684	1359	-1397	-17	0	-22	-57	1	-58	28
	1281	2019-01-22 13:17:14.17	-687	1353	-1398	-22	-4	-20	39	101	-62	-70
	1282	2019-01-22 13:17:14.18	-687	1354	-1389	-22	-8	-13	-8	31	-39	-11
	1283	2019-01-22 13:17:14.19	-677	1348	-1382	-18	-13	-2	89	128	-39	-108
	1284	2019-01-22 13:17:14.20	-693	1359	-1375	-16	-9	3	-72	-35	-37	53
	1285	2019-01-22 13:17:14.21	-687	1362	-1376	-13	-6	3	-53	19	-72	17
	1286	2019-01-22 13:17:14.22	-689	1382	-1383	-6	-3	-2	-158	-64	-94	111
	1287	2019-01-22 13:17:14.23	-683	1380	-1378	-4	-1	-3	-68	44	-112	12
	1288	2019-01-22 13:17:14.24	-676	1379	-1376	-7	1	-8	-183	-75	-108	129
	1289	2019-01-22 13:17:14.25	-675	1388	-1386	-12	2	-12	-78	25	-103	26
	1290	2019-01-22 13:17:14.26	-683	1380	-1402	-17	1	-19	-176	-87	-89	131
	1291	2019-01-22 13:17:14.27	-686	1376	-1392	-24	-8	-19	-84	20	-104	32
	1292	2019-01-22 13:17:14.28	-683	1380	-1381	-28	-12	-19	-190	-76	-114	133
	1293	2019-01-22 13:17:14.29	-685	1379	-1377	-31	-11	-22	-52	61	-113	-4
	1294	2019-01-22 13:17:14.30	-694	1379	-1374	-25	-1	-26	-176	-72	-104	124
	1295	2019-01-22 13:17:14.31	-691	1363	-1372	-16	2	-28	-43	34	-77	4
	1296	2019-01-22 13:17:14.32	-688	1361	-1373	-10	4	-26	-151	-78	-73	114
	1297	2019-01-22 13:17:14.33	-684	1350	-1381	-6	4	-22	10	70	-60	-40
	1298	2019-01-22 13:17:14.34	-685	1353	-1375	-4	4	-13	-152	-71	-81	111
	1299	2019-01-22 13:17:14.35	-678	1365	-1380	-4	5	-10	-17	49	-66	-16
	1300	2019-01-22 13:17:14.36	-683	1363	-1379	-1	2	-6	-148	-83	-65	115
	1301	2019-01-22 13:17:14.37	-684	1364	-1377	1	0	-6	62	86	-24	-74
	1302	2019-01-22 13:17:14.38	-679	1367	-1380	2	-8	-8	-80	-56	-24	68
	1303	2019-01-22 13:17:14.39	-680	1373	-1378	-1	-12	-7	30	52	-22	-41
	1304	2019-01-22 13:17:14.40	-678	1372	-1379	-3	-12	-14	-162	-103	-59	132
	1305	2019-01-22 13:17:14.41	-673	1370	-1372	-8	-9	-18	72	89	-17	-80
	1306	2019-01-22 13:17:14.42	-689	1364	-1384	-11	-10	-23	-44	-35	-9	39
	1307	2019-01-22 13:17:14.43	-698	1359	-1382	-13	-10	-20	100	84	16	-92
	1308	2019-01-22 13:17:14.44	-699	1352	-1383	-10	-11	-17	-138	-100	-38	119
	1309	2019-01-22 13:17:14.45	-698	1360	-1375	-4	-10	-10	-10	43	-53	-16
	1310	2019-01-22 13:17:14.46	-693	1376	-1372	-2	-4	-5	-239	-113	-126	176
	1311	2019-01-22 13:17:14.47	-693	1373	-1374	-4	-2	-5	-34	82	-116	-24
	1312	2019-01-22 13:17:14.48	-696	1374	-1379	-4	-4	-1	-208	-87	-121	147
	1313	2019-01-22 13:17:14.49	-685	1372	-1369	-6	-4	1	-35	34	-69	0
	1314	2019-01-22 13:17:14.50	-694	1373	-1389	-11	-10	5	-201	-117	-84	159
	1315	2019-01-22 13:17:14.51	-696	1372	-1381	-14	-9	8	43	84	-41	-63
	1316	2019-01-22 13:17:14.52	-694	1378	-1378	-8	-6	10	-183	-80	-103	131
	1317	2019-01-22 13:17:14.53	-696	1383	-1381	-3	-2	6	-16	76	-92	-30
	1318	2019-01-22 13:17:14.54	-706	1386	-1373	0	-2	3	-241	-108	-133	174
	1319	2019-01-22 13:17:14.55	-702	1384	-1372	2	1	1	-31	49	-80	-9
	1320	2019-01-22 13:17:14.56	-686	1383	-1363	6	2	-4	-248	-135	-113	191
	1321	2019-01-22 13:17:14.57	-703	1373	-1369	3	5	-6	-27	57	-84	-15
	1322	2019-01-22 13:17:14.58	-684	1377	-1362	3	7	-8	-228	-98	-130	163
	1323	2019-01-22 13:17:14.59	-685	1374	-1357	4	8	-12	2	82	-80	-42
	1324	2019-01-22 13:17:14.60	-679	1382	-1359	0	15	-19	-225	-96	-129	160
	1325	2019-01-22 13:17:14.61	-684	1385	-1367	1	21	-29	21	106	-85	-63
	1326	2019-01-22 13:17:14.62	-681	1375	-1368	0	25	-36	-194	-70	-124	132
	1327	2019-01-22 13:17:14.63	-679	1369	-1374	-1	29	-39	54	104	-50	-79
	1328	2019-01-22 13:17:14.64	-682	1366	-1380	-2	30	-39	-181	-93	-88	137
	1329	2019-01-22 13:17:14.65	-682	1352	-1391	-4	20	-32	38	75	-37	-56
	1330	2019-01-22 13:17:14.66	-682	1345	-1385	-11	13	-23	-239	-139	-100	189
	1331	2019-01-22 13:17:14.67	-678	1341	-1379	-11	5	-10	0	42	-42	-21
	1332	2019-01-22 13:17:14.68	-692	1356	-1392	-13	-3	1	-228	-133	-95	180
	1333	2019-01-22 13:17:14.69	-687	1364	-1383	-11	-13	6	38	58	-20	-48
	1334	2019-01-22 13:17:14.70	-679	1366	-1370	-16	-10	10	-204	-107	-97	155
	1335	2019-01-22 13:17:14.71	-668	1376	-1363	-15	-3	8	57	115	-58	-86
	1336	2019-01-22 13:17:14.72	-674	1384	-1360	-16	4	4	-172	-50	-122	111
	1337	2019-01-22 13:17:14.73	-680	1378	-1384	-13	5	-1	102	142	-40	-122
	1338	2019-01-22 13:17:14.74	-688	1377	-1398	-7	1	-1	-160	-48	-112	104
	1339	2019-01-22 13:17:14.75	-691	1378	-1397	-3	-11	-3	79	136	-57	-107
	1340	2019-01-22 13:17:14.76	-688	1380	-1384	2	-16	-5	-227	-83	-144	155
	1341	2019-01-22 13:17:14.77	-690	1383	-1374	2	-20	-5	15	96	-81	-55
	1342	2019-01-22 13:17:14.78	-679	1382	-1371	-1	-14	-6	-251	-97	-154	174
	1343	2019-01-22 13:17:14.79	-681	1381	-1379	-4	-7	-11	22	121	-99	-71
	1344	2019-01-22 13:17:14.80	-680	1377	-1377	-7	-7	-11	-219	-44	-175	131
	1345	2019-01-22 13:17:14.81	-682	1375	-1381	-9	-1	-10	66	168	-102	-117
	1346	2019-01-22 13:17:14.82	-685	1371	-1385	-9	-3	-11	-240	-49	-191	144
	1347	2019-01-22 13:17:14.83	-691	1374	-1382	-5	-5	-12	8	132	-124	-70
	1348	2019-01-22 13:17:14.84	-698	1376	-1372	-4	-4	-13	-252	-68	-184	160
	1349	2019-01-22 13:17:14.85	-684	1379	-1383	1	-4	-18	38	140	-102	-89
	1350	2019-01-22 13:17:14.86	-683	1373	-1379	2	-3	-24	-239	-60	-179	149
	1351	2019-01-22 13:17:14.87	-680	1370	-1377	7	-1	-28	25	132	-107	-78
	1352	2019-01-22 13:17:14.88	-683	1360	-1374	6	4	-31	-224	-60	-164	142
	1353	2019-01-22 13:17:14.89	-669	1352	-1372	7	8	-30	82	141	-59	-111
	1354	2019-01-22 13:17:14.90	-679	1346	-1371	4	11	-23	-186	-73	-113	129
	1355	2019-01-22 13:17:14.91	-687	1347	-1378	1	14	-13	92	105	-13	-98
	1356	2019-01-22 13:17:14.92	-677	1350	-1401	2	9	-7	-164	-90	-74	127
	1357	2019-01-22 13:17:14.93	-690	1359	-1405	1	4	-2	121	95	26	-108
	1358	2019-01-22 13:17:14.94	-693	1364	-1401	0	-6	1	-185	-110	-75	147
	1359	2019-01-22 13:17:14.95	-687	1361	-1385	0	-15	0	76	93	-17	-84
	1360	2019-01-22 13:17:14.96	-696	1359	-1372	-1	-19	-1	-206	-80	-126	143
	1361	2019-01-22 13:17:14.97	-682	1352	-1368	-2	-16	0	81	123	-42	-102
	1362	2019-01-22 13:17:14.98	-688	1358	-1368	-6	-10	0	-200	-85	-115	142
	1363	2019-01-22 13:17:14.99	-685	1365	-1369	-7	-7	0	60	74	-14	-67
	1364	2019-01-22 13:17:15.00	-693	1364	-1374	-12	-3	-2	-215	-114	-101	164
	1365	2019-01-22 13:17:15.01	-690	1372	-1376	-13	-1	-4	82	90	-8	-86
	1366	2019-01-22 13:17:15.02	-698	1385	-1382	-10	-5	-2	-181	-80	-101	130
	1367	2019-01-22 13:17:15.03	-695	1386	-1384	-8	-7	-7	109	119	-10	-114
	1368	2019-01-22 13:17:15.04	-693	1376	-1381	-5	-12	-11	-181	-78	-103	129
	1369	2019-01-22 13:17:15.05	-686	1370	-1374	-5	-8	-13	72	85	-13	-78
	1370	2019-01-22 13:17:15.06	-684	1373	-1375	-5	-6	-17	-191	-111	-80	151
	1371	2019-01-22 13:17:15.07	-686	1364	-1375	-9	-3	-19	104	56	48	-80
	1372	2019-01-22 13:17:15.08	-683	1361	-1377	-11	-3	-20	-166	-141	-25	153
	1373	2019-01-22 13:17:15.09	-687	1357	-1377	-14	-2	-17	96	19	77	-57
	1374	2019-01-22 13:17:15.10	-687	1362	-1381	-16	-3	-17	-200	-153	-47	176
	1375	2019-01-22 13:17:15.11	-685	1362	-1376	-18	-4	-12	61	43	18	-52
	1376	2019-01-22 13:17:15.12	-684	1354	-1373	-16	-2	-7	-195	-113	-82	154
	1377	2019-01-22 13:17:15.13	-693	1365	-1393	-7	-4	-3	92	55	37	-73
	1378	2019-01-22 13:17:15.14	-695	1369	-1402	-6	-16	-2	-171	-119	-52	145
	1379	2019-01-22 13:17:15.15	-692	1372	-1383	-10	-23	0	72	60	12	-66
	1380	2019-01-22 13:17:15.16	-687	1370	-1371	-17	-22	2	-234	-117	-117	175
	1381	2019-01-22 13:17:15.17	-687	1369	-1376	-24	-24	-1	-6	51	-57	-22
	1382	2019-01-22 13:17:15.18	-686	1370	-1383	-31	-24	0	-255	-97	-158	176
	1383	2019-01-22 13:17:15.19	-693	1371	-1372	-37	-27	1	-5	84	-89	-39
	1384	2019-01-22 13:17:15.20	-690	1376	-1359	-35	-21	0	-234	-68	-166	151
	1385	2019-01-22 13:17:15.21	-694	1386	-1353	-32	-16	1	23	83	-60	-53
	1386	2019-01-22 13:17:15.22	-700	1398	-1356	-24	-8	-3	-220	-69	-151	144
	1387	2019-01-22 13:17:15.23	-686	1392	-1373	-15	-4	-8	-5	69	-74	-32
	1388	2019-01-22 13:17:15.24	-701	1390	-1381	-10	-6	-12	-278	-108	-170	193
	1389	2019-01-22 13:17:15.25	-704	1388	-1383	-8	-7	-13	-38	55	-93	-8
	1390	2019-01-22 13:17:15.26	-697	1377	-1376	-13	-9	-13	-244	-80	-164	162
	1391	2019-01-22 13:17:15.27	-697	1370	-1363	-15	-11	-10	16	67	-51	-41
	1392	2019-01-22 13:17:15.28	-691	1363	-1363	-14	-9	-5	-184	-81	-103	132
	1393	2019-01-22 13:17:15.29	-699	1369	-1349	-10	-1	1	62	49	13	-55
	1394	2019-01-22 13:17:15.30	-695	1377	-1356	-8	2	7	-181	-98	-83	139
	1395	2019-01-22 13:17:15.31	-691	1395	-1366	-4	7	6	3	38	-35	-20
	1396	2019-01-22 13:17:15.32	-695	1403	-1370	-1	14	0	-243	-75	-168	159
	1397	2019-01-22 13:17:15.33	-688	1405	-1372	3	16	-6	-27	72	-99	-22
	1398	2019-01-22 13:17:15.34	-683	1398	-1376	4	14	-16	-240	-67	-173	153
	1399	2019-01-22 13:17:15.35	-691	1384	-1376	3	11	-26	-3	75	-78	-36
	1400	2019-01-22 13:17:15.36	-678	1370	-1370	2	10	-32	-191	-36	-155	113
	1401	2019-01-22 13:17:15.37	-679	1367	-1371	0	11	-32	1	75	-74	-38
	1402	2019-01-22 13:17:15.38	-682	1367	-1374	0	14	-31	-206	-69	-137	137
	1403	2019-01-22 13:17:15.39	-687	1361	-1384	3	6	-28	12	38	-26	-25
	1404	2019-01-22 13:17:15.40	-691	1363	-1386	6	5	-23	-166	-72	-94	119
	1405	2019-01-22 13:17:15.41	-696	1365	-1376	6	3	-14	34	34	0	-34
	1406	2019-01-22 13:17:15.42	-686	1374	-1372	6	4	-5	-175	-85	-90	130
	1407	2019-01-22 13:17:15.43	-687	1374	-1370	2	12	-3	4	15	-11	-9
	1408	2019-01-22 13:17:15.44	-684	1391	-1379	1	15	-5	-163	-74	-89	118
	1409	2019-01-22 13:17:15.45	-689	1384	-1378	2	17	-9	41	49	-8	-45
	1410	2019-01-22 13:17:15.46	-688	1380	-1378	7	13	-16	-156	-53	-103	104
	1411	2019-01-22 13:17:15.47	-685	1381	-1385	17	10	-16	20	55	-35	-37
	1412	2019-01-22 13:17:15.48	-685	1392	-1383	27	7	-17	-135	-20	-115	77
	1413	2019-01-22 13:17:15.49	-698	1389	-1380	35	4	-18	46	81	-35	-63
	1414	2019-01-22 13:17:15.50	-693	1392	-1373	41	0	-24	-124	-12	-112	68
	1415	2019-01-22 13:17:15.51	-693	1391	-1368	46	2	-30	22	62	-40	-42
	1416	2019-01-22 13:17:15.52	-696	1384	-1360	51	9	-35	-136	-34	-102	85
	1417	2019-01-22 13:17:15.53	-691	1378	-1364	50	16	-38	12	29	-17	-20
	1418	2019-01-22 13:17:15.54	-693	1372	-1367	50	25	-34	-156	-64	-92	110
	1419	2019-01-22 13:17:15.55	-693	1362	-1381	48	34	-32	-2	11	-13	-4
	1420	2019-01-22 13:17:15.56	-688	1360	-1390	51	40	-26	-91	-10	-81	50
	1421	2019-01-22 13:17:15.57	-688	1356	-1382	60	37	-23	67	70	-3	-68
	1422	2019-01-22 13:17:15.58	-681	1357	-1387	68	36	-21	-82	-19	-63	50
	1423	2019-01-22 13:17:15.59	-673	1351	-1395	73	35	-23	45	26	19	-35
	1424	2019-01-22 13:17:15.60	-677	1350	-1411	80	30	-24	-96	-35	-61	65
	1425	2019-01-22 13:17:15.61	-685	1333	-1402	84	24	-26	15	35	-20	-25
	1426	2019-01-22 13:17:15.62	-672	1327	-1401	89	17	-21	-81	15	-96	33
	1427	2019-01-22 13:17:15.63	-680	1319	-1392	93	15	-19	50	75	-25	-62
	1428	2019-01-22 13:17:15.64	-678	1314	-1382	92	21	-17	-74	8	-82	33
	1429	2019-01-22 13:17:15.65	-668	1302	-1365	90	28	-9	23	36	-13	-29
	1430	2019-01-22 13:17:15.66	-677	1298	-1359	98	46	3	-62	8	-70	27
	1431	2019-01-22 13:17:15.67	-674	1308	-1377	114	61	14	87	93	-6	-90
	1432	2019-01-22 13:17:15.68	-667	1308	-1405	135	72	22	26	74	-48	-50
	1433	2019-01-22 13:17:15.69	-678	1322	-1406	165	76	27	59	56	3	-57
	1434	2019-01-22 13:17:15.70	-672	1332	-1392	196	84	32	-72	-3	-69	37
	1435	2019-01-22 13:17:15.71	-668	1343	-1397	221	90	32	-15	8	-23	3
	1436	2019-01-22 13:17:15.72	-675	1357	-1422	244	93	27	-75	-11	-64	43
	1437	2019-01-22 13:17:15.73	-678	1374	-1444	258	90	27	-43	-28	-15	35
	1438	2019-01-22 13:17:15.74	-675	1379	-1441	253	86	20	-167	-52	-115	109
	1439	2019-01-22 13:17:15.75	-663	1363	-1426	246	76	11	-73	5	-78	34
	1440	2019-01-22 13:17:15.76	-659	1345	-1425	256	75	6	-66	38	-104	14
	1441	2019-01-22 13:17:15.77	-662	1341	-1436	269	77	2	-15	37	-52	-11
	1442	2019-01-22 13:17:15.78	-674	1341	-1452	278	71	-7	-74	47	-121	13
	1443	2019-01-22 13:17:15.79	-658	1329	-1459	270	61	-11	-76	24	-100	26
	1444	2019-01-22 13:17:15.80	-654	1279	-1436	254	60	-8	-178	2	-180	88
	1445	2019-01-22 13:17:15.81	-650	1288	-1449	254	67	-5	-142	3	-145	69
	1446	2019-01-22 13:17:15.82	-659	1295	-1470	248	71	-4	-147	40	-187	53
	1447	2019-01-22 13:17:15.83	-653	1291	-1476	236	68	-2	-117	24	-141	46
	1448	2019-01-22 13:17:15.84	-650	1287	-1475	228	66	-3	-144	50	-194	47
	1449	2019-01-22 13:17:15.85	-652	1288	-1464	228	67	-4	-118	32	-150	43
	1450	2019-01-22 13:17:15.86	-650	1288	-1458	239	75	-10	-129	62	-191	33
	1451	2019-01-22 13:17:15.87	-652	1287	-1472	251	81	-13	-124	24	-148	50
	1452	2019-01-22 13:17:15.88	-653	1287	-1482	253	83	-14	-99	59	-158	20
	1453	2019-01-22 13:17:15.89	-644	1268	-1489	243	79	-16	-111	-11	-100	61
	1454	2019-01-22 13:17:15.90	-636	1258	-1499	230	74	-16	-157	-12	-145	84
	1455	2019-01-22 13:17:15.91	-637	1258	-1504	215	67	-15	-189	-63	-126	126
	1456	2019-01-22 13:17:15.92	-645	1252	-1495	197	58	-16	-116	43	-159	36
	1457	2019-01-22 13:17:15.93	-652	1251	-1512	188	50	-15	-100	19	-119	40
	1458	2019-01-22 13:17:15.94	-655	1245	-1513	187	46	-13	-100	57	-157	21
	1459	2019-01-22 13:17:15.95	-649	1255	-1513	182	47	-8	-150	-28	-122	89
	1460	2019-01-22 13:17:15.96	-646	1246	-1511	172	44	-2	-139	6	-145	66
	1461	2019-01-22 13:17:15.97	-639	1241	-1521	161	42	2	-208	-90	-118	149
	1462	2019-01-22 13:17:15.98	-643	1240	-1523	152	36	-2	-178	-33	-145	105
	1463	2019-01-22 13:17:15.99	-642	1235	-1523	138	31	-1	-181	-71	-110	126
	1464	2019-01-22 13:17:16.00	-638	1238	-1526	122	23	-4	-103	18	-121	42
	1465	2019-01-22 13:17:16.01	-647	1237	-1527	104	17	-8	-160	-70	-90	115
	1466	2019-01-22 13:17:16.02	-650	1245	-1526	86	13	-16	-115	2	-117	56
	1467	2019-01-22 13:17:16.03	-640	1241	-1525	68	9	-22	-171	-73	-98	122
	1468	2019-01-22 13:17:16.04	-646	1242	-1528	56	3	-27	-99	16	-115	41
	1469	2019-01-22 13:17:16.05	-639	1215	-1523	47	4	-32	-199	-104	-95	151
	1470	2019-01-22 13:17:16.06	-645	1212	-1523	44	7	-27	-126	-7	-119	66
	1471	2019-01-22 13:17:16.07	-636	1212	-1531	42	8	-25	-179	-69	-110	124
	1472	2019-01-22 13:17:16.08	-639	1205	-1538	32	6	-16	-47	60	-107	-6
	1473	2019-01-22 13:17:16.09	-637	1216	-1542	19	-2	-12	-139	-55	-84	97
	1474	2019-01-22 13:17:16.10	-644	1218	-1541	12	-7	-8	-43	65	-108	-11
	1475	2019-01-22 13:17:16.11	-638	1234	-1532	15	-6	-7	-119	-16	-103	67
	1476	2019-01-22 13:17:16.12	-641	1238	-1524	23	-9	-11	-7	110	-117	-51
	1477	2019-01-22 13:17:16.13	-659	1247	-1524	38	-11	-13	-128	-19	-109	73
	1478	2019-01-22 13:17:16.14	-650	1246	-1534	50	-8	-18	-37	82	-119	-22
	1479	2019-01-22 13:17:16.15	-653	1232	-1521	57	-1	-23	-172	-52	-120	112
	1480	2019-01-22 13:17:16.16	-654	1227	-1531	55	5	-24	-54	73	-127	-9
	1481	2019-01-22 13:17:16.17	-639	1231	-1530	49	8	-25	-192	-61	-131	126
	1482	2019-01-22 13:17:16.18	-637	1221	-1529	42	10	-28	-89	68	-157	10
	1483	2019-01-22 13:17:16.19	-633	1213	-1536	42	9	-29	-201	-56	-145	128
	1484	2019-01-22 13:17:16.20	-639	1206	-1532	40	7	-32	-44	78	-122	-17
	1485	2019-01-22 13:17:16.21	-638	1204	-1542	44	8	-32	-185	-78	-107	131
	1486	2019-01-22 13:17:16.22	-636	1199	-1540	47	6	-27	-52	61	-113	-4
	1487	2019-01-22 13:17:16.23	-651	1208	-1550	49	4	-23	-198	-69	-129	133
	1488	2019-01-22 13:17:16.24	-654	1207	-1553	43	1	-21	-50	76	-126	-13
	1489	2019-01-22 13:17:16.25	-641	1211	-1551	31	1	-13	-208	-91	-117	149
	1490	2019-01-22 13:17:16.26	-641	1213	-1538	17	-3	-15	-53	47	-100	3
	1491	2019-01-22 13:17:16.27	-637	1206	-1526	3	-6	-14	-230	-117	-113	173
	1492	2019-01-22 13:17:16.28	-631	1197	-1508	2	-3	-15	-69	46	-115	11
	1493	2019-01-22 13:17:16.29	-631	1184	-1508	25	1	-14	-181	-75	-106	128
	1494	2019-01-22 13:17:16.30	-645	1184	-1534	57	3	-13	58	128	-70	-93
	1495	2019-01-22 13:17:16.31	-645	1210	-1545	83	6	-11	-136	-56	-80	96
	1496	2019-01-22 13:17:16.32	-643	1223	-1566	88	6	-6	-12	53	-65	-20
	1497	2019-01-22 13:17:16.33	-639	1221	-1563	79	3	-4	-246	-147	-99	196
	1498	2019-01-22 13:17:16.34	-638	1221	-1545	68	3	-7	-78	39	-117	19
	1499	2019-01-22 13:17:16.35	-635	1215	-1538	61	1	-14	-273	-117	-156	195
	1500	2019-01-22 13:17:16.36	-639	1208	-1524	56	0	-18	-40	97	-137	-28
	1501	2019-01-22 13:17:16.37	-640	1195	-1534	63	1	-24	-189	-56	-133	122
	1502	2019-01-22 13:17:16.38	-657	1199	-1542	74	-2	-26	49	144	-95	-96
	1503	2019-01-22 13:17:16.39	-665	1194	-1559	73	-12	-32	-194	-79	-115	136
	1504	2019-01-22 13:17:16.40	-650	1188	-1577	63	-17	-30	-35	84	-119	-24
	1505	2019-01-22 13:17:16.41	-653	1185	-1581	49	-20	-24	-282	-127	-155	204
	1506	2019-01-22 13:17:16.42	-654	1186	-1561	30	-23	-22	-79	59	-138	10
	1507	2019-01-22 13:17:16.43	-653	1193	-1560	3	-31	-17	-258	-119	-139	188
	1508	2019-01-22 13:17:16.44	-651	1192	-1554	-27	-36	-17	-26	72	-98	-23
	1509	2019-01-22 13:17:16.45	-652	1174	-1540	-45	-32	-13	-254	-138	-116	196
	1510	2019-01-22 13:17:16.46	-649	1177	-1531	-56	-30	-11	-15	66	-81	-25
	1511	2019-01-22 13:17:16.47	-647	1185	-1542	-63	-38	-10	-211	-107	-104	159
	1512	2019-01-22 13:17:16.48	-657	1182	-1534	-65	-39	-6	4	97	-93	-50
	1513	2019-01-22 13:17:16.49	-654	1195	-1540	-62	-43	-6	-258	-127	-131	192
	1514	2019-01-22 13:17:16.50	-660	1202	-1549	-57	-47	-5	-28	78	-106	-25
	1515	2019-01-22 13:17:16.51	-654	1214	-1549	-64	-49	-6	-254	-128	-126	191
	1516	2019-01-22 13:17:16.52	-657	1219	-1538	-72	-50	-10	-11	68	-79	-28
	1517	2019-01-22 13:17:16.53	-640	1229	-1536	-83	-48	-17	-245	-140	-105	192
	1518	2019-01-22 13:17:16.54	-655	1227	-1528	-91	-43	-24	-2	82	-84	-40
	1519	2019-01-22 13:17:16.55	-650	1217	-1525	-93	-40	-28	-230	-104	-126	167
	1520	2019-01-22 13:17:16.56	-650	1197	-1520	-86	-33	-29	48	136	-88	-92
	1521	2019-01-22 13:17:16.57	-658	1189	-1518	-71	-22	-26	-169	-53	-116	111
	1522	2019-01-22 13:17:16.58	-670	1185	-1524	-58	-16	-16	111	177	-66	-144
	1523	2019-01-22 13:17:16.59	-653	1180	-1520	-47	-15	0	-171	-64	-107	117
	1524	2019-01-22 13:17:16.60	-659	1186	-1534	-37	-10	17	0	88	-88	-44
	1525	2019-01-22 13:17:16.61	-665	1208	-1527	-41	-12	28	-305	-168	-137	236
	1526	2019-01-22 13:17:16.62	-656	1228	-1524	-51	-14	31	-62	36	-98	13
	1527	2019-01-22 13:17:16.63	-648	1240	-1528	-58	-13	25	-270	-134	-136	202
	1528	2019-01-22 13:17:16.64	-648	1242	-1535	-63	-19	13	12	110	-98	-61
	1529	2019-01-22 13:17:16.65	-654	1232	-1542	-61	-22	2	-233	-100	-133	166
	1530	2019-01-22 13:17:16.66	-646	1220	-1537	-49	-28	-5	35	120	-85	-77
	1531	2019-01-22 13:17:16.67	-654	1229	-1522	-43	-31	-12	-253	-115	-138	184
	1532	2019-01-22 13:17:16.68	-653	1230	-1519	-40	-28	-17	-11	105	-116	-47
	1533	2019-01-22 13:17:16.69	-656	1226	-1524	-35	-24	-20	-260	-106	-154	183
	1534	2019-01-22 13:17:16.70	-668	1229	-1525	-30	-17	-22	17	111	-94	-64
	1535	2019-01-22 13:17:16.71	-667	1211	-1530	-30	-16	-15	-216	-93	-123	154
	1536	2019-01-22 13:17:16.72	-666	1211	-1524	-30	-16	-9	75	138	-63	-106
	1537	2019-01-22 13:17:16.73	-664	1214	-1524	-37	-18	-1	-206	-92	-114	149
	1538	2019-01-22 13:17:16.74	-661	1227	-1521	-43	-16	3	18	106	-88	-62
	1539	2019-01-22 13:17:16.75	-661	1228	-1512	-47	-14	-2	-244	-104	-140	174
	1540	2019-01-22 13:17:16.76	-660	1232	-1507	-42	-9	-5	56	137	-81	-96
	1541	2019-01-22 13:17:16.77	-657	1229	-1513	-30	-4	-6	-198	-73	-125	135
	1542	2019-01-22 13:17:16.78	-652	1227	-1515	-21	3	-8	52	121	-69	-86
	1543	2019-01-22 13:17:16.79	-656	1233	-1526	-9	6	-7	-222	-99	-123	160
	1544	2019-01-22 13:17:16.80	-665	1239	-1526	-5	8	-8	22	100	-78	-61
	1545	2019-01-22 13:17:16.81	-649	1244	-1530	-6	7	-7	-263	-126	-137	194
	1546	2019-01-22 13:17:16.82	-653	1243	-1530	-7	9	-8	0	91	-91	-45
	1547	2019-01-22 13:17:16.83	-653	1237	-1531	-7	7	-11	-263	-113	-150	188
	1548	2019-01-22 13:17:16.84	-652	1224	-1534	-6	6	-11	22	119	-97	-70
	1549	2019-01-22 13:17:16.85	-674	1219	-1520	-7	4	-11	-209	-81	-128	145
	1550	2019-01-22 13:17:16.86	-654	1207	-1520	-2	5	-13	65	130	-65	-97
	1551	2019-01-22 13:17:16.87	-658	1211	-1523	6	1	-6	-230	-104	-126	167
	1552	2019-01-22 13:17:16.88	-659	1216	-1526	9	3	-1	18	104	-86	-61
	1553	2019-01-22 13:17:16.89	-654	1225	-1524	14	-1	-1	-216	-82	-134	149
	1554	2019-01-22 13:17:16.90	-659	1231	-1524	16	-2	-3	83	140	-57	-111
	1555	2019-01-22 13:17:16.91	-644	1225	-1526	18	-2	-11	-218	-93	-125	155
	1556	2019-01-22 13:17:16.92	-655	1226	-1527	16	-3	-17	-8	84	-92	-38
	1557	2019-01-22 13:17:16.93	-654	1226	-1523	14	-9	-25	-257	-108	-149	182
	1558	2019-01-22 13:17:16.94	-656	1220	-1512	7	-3	-29	35	120	-85	-77
	1559	2019-01-22 13:17:16.95	-664	1198	-1524	5	0	-32	-204	-76	-128	140
	1560	2019-01-22 13:17:16.96	-659	1195	-1527	4	0	-31	33	93	-60	-63
	1561	2019-01-22 13:17:16.97	-662	1187	-1525	7	1	-23	-245	-125	-120	185
	1562	2019-01-22 13:17:16.98	-657	1191	-1527	5	2	-12	6	68	-62	-37
	1563	2019-01-22 13:17:16.99	-654	1203	-1523	2	5	-7	-236	-125	-111	180
	1564	2019-01-22 13:17:17.00	-643	1212	-1516	-2	15	7	36	84	-48	-60
	1565	2019-01-22 13:17:17.01	-647	1224	-1525	-11	18	9	-199	-88	-111	143
	1566	2019-01-22 13:17:17.02	-658	1228	-1554	-21	10	9	42	89	-47	-65
	1567	2019-01-22 13:17:17.03	-654	1227	-1553	-27	-5	9	-253	-141	-112	197
	1568	2019-01-22 13:17:17.04	-653	1221	-1536	-32	-16	8	-56	7	-63	24
	1569	2019-01-22 13:17:17.05	-656	1213	-1524	-30	-25	7	-294	-174	-120	234
	1570	2019-01-22 13:17:17.06	-662	1213	-1513	-24	-31	7	-45	3	-48	21
	1571	2019-01-22 13:17:17.07	-659	1233	-1516	-21	-29	4	-282	-183	-99	232
	1572	2019-01-22 13:17:17.08	-659	1237	-1510	-25	-22	-4	-12	0	-12	6
	1573	2019-01-22 13:17:17.09	-657	1241	-1512	-30	-14	-7	-204	-137	-67	170
	1574	2019-01-22 13:17:17.10	-651	1243	-1511	-32	-9	-9	86	86	0	-86
	1575	2019-01-22 13:17:17.11	-665	1227	-1516	-32	-1	-9	-136	-74	-62	105
	1576	2019-01-22 13:17:17.12	-655	1228	-1516	-25	-2	-11	64	67	-3	-65
	1577	2019-01-22 13:17:17.13	-648	1217	-1511	-21	-1	-13	-216	-134	-82	175
	1578	2019-01-22 13:17:17.14	-655	1221	-1503	-12	6	-15	-12	27	-39	-7
	1579	2019-01-22 13:17:17.15	-661	1228	-1515	-5	7	-16	-212	-101	-111	156
	1580	2019-01-22 13:17:17.16	-657	1231	-1517	-5	12	-19	18	73	-55	-45
	1581	2019-01-22 13:17:17.17	-650	1226	-1524	-10	16	-19	-208	-89	-119	148
	1582	2019-01-22 13:17:17.18	-659	1223	-1528	-14	16	-17	20	80	-60	-50
	1583	2019-01-22 13:17:17.19	-658	1216	-1534	-14	11	-15	-162	-57	-105	109
	1584	2019-01-22 13:17:17.20	-659	1224	-1539	-15	3	-11	60	86	-26	-73
	1585	2019-01-22 13:17:17.21	-654	1233	-1530	-21	-3	-8	-192	-98	-94	145
	1586	2019-01-22 13:17:17.22	-656	1235	-1536	-23	-10	-10	-52	17	-69	17
	1587	2019-01-22 13:17:17.23	-656	1233	-1532	-22	-17	-14	-268	-119	-149	193
	1588	2019-01-22 13:17:17.24	-651	1236	-1516	-20	-13	-15	-46	43	-89	1
	1589	2019-01-22 13:17:17.25	-653	1233	-1500	-19	-9	-14	-224	-100	-124	162
	1590	2019-01-22 13:17:17.26	-642	1233	-1507	-15	-2	-13	-49	6	-55	21
	1591	2019-01-22 13:17:17.27	-649	1228	-1516	-14	6	-10	-229	-117	-112	173
	1592	2019-01-22 13:17:17.28	-648	1232	-1527	-9	6	-8	-45	9	-54	18
	1593	2019-01-22 13:17:17.29	-654	1229	-1544	-2	2	-1	-184	-78	-106	131
	1594	2019-01-22 13:17:17.30	-650	1227	-1533	5	-3	4	28	60	-32	-44
	1595	2019-01-22 13:17:17.31	-654	1234	-1521	5	-10	7	-154	-61	-93	107
	1596	2019-01-22 13:17:17.32	-646	1240	-1510	5	-8	3	-8	41	-49	-16
	1597	2019-01-22 13:17:17.33	-658	1240	-1509	3	-8	1	-186	-82	-104	134
	1598	2019-01-22 13:17:17.34	-654	1244	-1515	5	-8	-6	-33	12	-45	10
	1599	2019-01-22 13:17:17.35	-652	1238	-1520	3	-7	-14	-174	-72	-102	123
	1600	2019-01-22 13:17:17.36	-661	1225	-1516	4	-7	-16	17	66	-49	-41
	1601	2019-01-22 13:17:17.37	-662	1229	-1524	7	-11	-17	-103	-2	-101	52
	1602	2019-01-22 13:17:17.38	-662	1231	-1523	5	-13	-16	64	86	-22	-75
	1603	2019-01-22 13:17:17.39	-664	1230	-1526	8	-13	-13	-132	-58	-74	95
	1604	2019-01-22 13:17:17.40	-666	1232	-1510	6	-7	-13	-52	-2	-50	27
	1605	2019-01-22 13:17:17.41	-657	1233	-1504	4	-3	-14	-214	-76	-138	145
	1606	2019-01-22 13:17:17.42	-655	1227	-1515	6	6	-14	-64	37	-101	13
	1607	2019-01-22 13:17:17.43	-650	1217	-1524	4	7	-13	-169	-23	-146	96
	1608	2019-01-22 13:17:17.44	-654	1213	-1519	4	6	-11	-52	36	-88	8
	1609	2019-01-22 13:17:17.45	-656	1213	-1514	7	6	-12	-178	-41	-137	109
	1610	2019-01-22 13:17:17.46	-664	1213	-1521	11	3	-12	-55	26	-81	14
	1611	2019-01-22 13:17:17.47	-663	1218	-1523	13	1	-13	-149	-26	-123	87
	1612	2019-01-22 13:17:17.48	-654	1220	-1511	10	6	-15	-21	50	-71	-14
	1613	2019-01-22 13:17:17.49	-658	1235	-1519	8	10	-19	-100	16	-116	42
	1614	2019-01-22 13:17:17.50	-659	1234	-1523	6	15	-21	-8	53	-61	-22
	1615	2019-01-22 13:17:17.51	-658	1225	-1543	0	12	-21	-97	4	-101	46
	1616	2019-01-22 13:17:17.52	-671	1209	-1539	-3	7	-19	-23	36	-59	-6
	1617	2019-01-22 13:17:17.53	-651	1214	-1530	-6	0	-14	-153	-38	-115	95
	1618	2019-01-22 13:17:17.54	-657	1221	-1511	-10	-2	-11	-93	-14	-79	53
	1619	2019-01-22 13:17:17.55	-663	1220	-1516	-8	0	-13	-191	-56	-135	123
	1620	2019-01-22 13:17:17.56	-663	1225	-1524	-7	2	-14	-124	-36	-88	80
	1621	2019-01-22 13:17:17.57	-656	1226	-1517	-1	1	-15	-164	-26	-138	95
	1622	2019-01-22 13:17:17.58	-651	1226	-1523	4	-3	-15	-70	32	-102	19
	1623	2019-01-22 13:17:17.59	-659	1222	-1523	7	-3	-16	-112	25	-137	43
	1624	2019-01-22 13:17:17.60	-658	1220	-1530	10	-1	-13	-46	27	-73	9
	1625	2019-01-22 13:17:17.61	-653	1221	-1517	3	4	-13	-91	14	-105	38
	1626	2019-01-22 13:17:17.62	-656	1223	-1520	-4	12	-11	-41	18	-59	11
	1627	2019-01-22 13:17:17.63	-667	1222	-1531	-12	10	-11	-80	17	-97	31
	1628	2019-01-22 13:17:17.64	-671	1220	-1523	-17	4	-11	-48	-4	-44	26
	1629	2019-01-22 13:17:17.65	-659	1227	-1515	-19	1	-14	-115	-29	-86	72
	1630	2019-01-22 13:17:17.66	-655	1230	-1516	-19	0	-19	-124	-63	-61	93
	1631	2019-01-22 13:17:17.67	-661	1226	-1521	-18	0	-23	-183	-70	-113	126
	1632	2019-01-22 13:17:17.68	-650	1236	-1524	-16	-1	-27	-170	-81	-89	125
	1633	2019-01-22 13:17:17.69	-665	1236	-1526	-16	1	-30	-151	-28	-123	89
	1634	2019-01-22 13:17:17.70	-660	1229	-1529	-15	3	-27	-85	-17	-68	51
	1635	2019-01-22 13:17:17.71	-661	1221	-1526	-11	4	-22	-77	17	-94	30
	1636	2019-01-22 13:17:17.72	-664	1219	-1517	-7	0	-21	-99	-22	-77	60
	1637	2019-01-22 13:17:17.73	-658	1224	-1506	-4	3	-14	-127	4	-131	61
	1638	2019-01-22 13:17:17.74	-657	1219	-1508	-2	6	-12	-166	-54	-112	110
	1639	2019-01-22 13:17:17.75	-641	1224	-1513	-3	12	-7	-174	-27	-147	100
	1640	2019-01-22 13:17:17.76	-653	1224	-1525	-4	12	-5	-175	-61	-114	118
	1641	2019-01-22 13:17:17.77	-650	1228	-1527	-3	12	-4	-166	-27	-139	96
	1642	2019-01-22 13:17:17.78	-650	1230	-1529	-2	5	-2	-192	-83	-109	137
	1643	2019-01-22 13:17:17.79	-662	1228	-1533	1	0	-5	-131	8	-139	61
	1644	2019-01-22 13:17:17.80	-649	1222	-1531	3	-4	-5	-115	-6	-109	60
	1645	2019-01-22 13:17:17.81	-649	1225	-1518	2	-12	-9	-76	51	-127	12
	1646	2019-01-22 13:17:17.82	-645	1231	-1508	0	-12	-10	-164	-62	-102	113
	1647	2019-01-22 13:17:17.83	-657	1236	-1509	-8	-7	-15	-113	17	-130	48
	1648	2019-01-22 13:17:17.84	-663	1227	-1512	-13	-4	-20	-92	-7	-85	49
	1649	2019-01-22 13:17:17.85	-653	1225	-1515	-14	-11	-27	-18	76	-94	-29
	1650	2019-01-22 13:17:17.86	-663	1221	-1517	-19	-9	-30	-110	-25	-85	67
	1651	2019-01-22 13:17:17.87	-664	1227	-1511	-25	-8	-30	-46	65	-111	-9
	1652	2019-01-22 13:17:17.88	-672	1246	-1491	-35	-7	-26	-121	-24	-97	72
	1653	2019-01-22 13:17:17.89	-666	1264	-1483	-50	-7	-29	-94	18	-112	38
	1654	2019-01-22 13:17:17.90	-641	1284	-1501	-65	-11	-24	-208	-120	-88	164
	1655	2019-01-22 13:17:17.91	-644	1280	-1535	-80	-1	-27	-114	-6	-108	60
	1656	2019-01-22 13:17:17.92	-657	1262	-1580	-71	4	-21	-103	-28	-75	65
	1657	2019-01-22 13:17:17.93	-672	1238	-1605	-49	-11	-6	71	156	-85	-113
	1658	2019-01-22 13:17:17.94	-687	1222	-1591	-26	-40	18	-61	41	-102	10
	1659	2019-01-22 13:17:17.95	-689	1213	-1569	7	-59	39	-9	134	-143	-62
	1660	2019-01-22 13:17:17.96	-718	1187	-1539	46	-67	60	-137	21	-158	58
	1661	2019-01-22 13:17:17.97	-727	1184	-1496	84	-66	79	-56	136	-192	-40
	1662	2019-01-22 13:17:17.98	-718	1191	-1446	108	-55	93	-212	-12	-200	112
	1663	2019-01-22 13:17:17.99	-707	1226	-1433	114	-32	96	-138	96	-234	21
	1664	2019-01-22 13:17:18.00	-698	1243	-1419	99	7	84	-254	-40	-214	147
	1665	2019-01-22 13:17:18.01	-680	1260	-1444	87	40	64	-120	88	-208	16
	1666	2019-01-22 13:17:18.02	-678	1248	-1455	73	62	41	-215	-37	-178	126
	1667	2019-01-22 13:17:18.03	-662	1226	-1490	57	68	12	-10	139	-149	-64
	1668	2019-01-22 13:17:18.04	-658	1214	-1517	38	70	-12	-98	8	-106	45
	1669	2019-01-22 13:17:18.05	-635	1210	-1529	21	75	-34	48	134	-86	-91
	1670	2019-01-22 13:17:18.06	-625	1194	-1527	2	78	-48	-124	-45	-79	84
	1671	2019-01-22 13:17:18.07	-618	1189	-1535	-8	75	-59	-5	71	-76	-33
	1672	2019-01-22 13:17:18.08	-605	1202	-1538	-22	77	-65	-191	-112	-79	151
	1673	2019-01-22 13:17:18.09	-593	1217	-1550	-39	78	-67	-74	20	-94	27
	1674	2019-01-22 13:17:18.10	-584	1223	-1560	-56	76	-68	-207	-121	-86	164
	1675	2019-01-22 13:17:18.11	-589	1218	-1572	-69	70	-67	-23	45	-68	-11
	1676	2019-01-22 13:17:18.12	-591	1211	-1566	-74	56	-62	-193	-131	-62	162
	1677	2019-01-22 13:17:18.13	-608	1205	-1578	-66	33	-55	-26	29	-55	-1
	1678	2019-01-22 13:17:18.14	-608	1209	-1569	-50	7	-48	-212	-149	-63	180
	1679	2019-01-22 13:17:18.15	-608	1226	-1556	-39	-16	-43	-79	-13	-66	46
	1680	2019-01-22 13:17:18.16	-611	1251	-1550	-27	-29	-49	-274	-187	-87	230
	1681	2019-01-22 13:17:18.17	-612	1244	-1527	-19	-40	-51	-104	-11	-93	57
	1682	2019-01-22 13:17:18.18	-625	1253	-1527	-12	-44	-57	-233	-136	-97	184
	1683	2019-01-22 13:17:18.19	-644	1233	-1524	-6	-53	-64	4	76	-72	-40
	1684	2019-01-22 13:17:18.20	-652	1218	-1533	0	-56	-63	-168	-88	-80	128
	1685	2019-01-22 13:17:18.21	-664	1205	-1532	-1	-63	-56	32	107	-75	-69
	1686	2019-01-22 13:17:18.22	-666	1183	-1517	-6	-60	-46	-189	-89	-100	139
	1687	2019-01-22 13:17:18.23	-667	1172	-1502	-6	-48	-33	-23	73	-96	-25
	1688	2019-01-22 13:17:18.24	-674	1171	-1499	-5	-36	-18	-253	-132	-121	192
	1689	2019-01-22 13:17:18.25	-670	1180	-1501	-10	-21	-6	-40	84	-124	-22
	1690	2019-01-22 13:17:18.26	-669	1187	-1507	-13	-10	5	-220	-87	-133	153
	1691	2019-01-22 13:17:18.27	-672	1198	-1520	-16	2	11	46	140	-94	-93
	1692	2019-01-22 13:17:18.28	-656	1200	-1525	-19	0	12	-179	-72	-107	125
	1693	2019-01-22 13:17:18.29	-650	1204	-1533	-23	-6	13	-16	83	-99	-33
	1694	2019-01-22 13:17:18.30	-651	1227	-1530	-26	-3	12	-270	-155	-115	212
	1695	2019-01-22 13:17:18.31	-636	1247	-1523	-33	4	5	-44	43	-87	0
	1696	2019-01-22 13:17:18.32	-643	1259	-1538	-43	6	-8	-233	-143	-90	188
	1697	2019-01-22 13:17:18.33	-651	1265	-1552	-48	2	-21	7	62	-55	-34
	1698	2019-01-22 13:17:18.34	-652	1245	-1548	-49	-3	-33	-240	-158	-82	199
	1699	2019-01-22 13:17:18.35	-645	1244	-1526	-47	-6	-43	-12	46	-58	-17
	1700	2019-01-22 13:17:18.36	-651	1236	-1516	-41	-13	-47	-221	-141	-80	181
	1701	2019-01-22 13:17:18.37	-659	1223	-1515	-39	-15	-50	50	81	-31	-65
	1702	2019-01-22 13:17:18.38	-650	1216	-1503	-37	-17	-48	-200	-132	-68	166
	1703	2019-01-22 13:17:18.39	-644	1229	-1494	-34	-14	-45	13	82	-69	-47
	1704	2019-01-22 13:17:18.40	-654	1232	-1505	-33	-10	-44	-245	-135	-110	190
	1705	2019-01-22 13:17:18.41	-659	1229	-1513	-31	-5	-39	29	96	-67	-62
	1706	2019-01-22 13:17:18.42	-665	1228	-1526	-19	-3	-34	-188	-105	-83	146
	1707	2019-01-22 13:17:18.43	-667	1226	-1524	-16	-10	-29	39	103	-64	-71
	1708	2019-01-22 13:17:18.44	-665	1225	-1525	-14	-16	-26	-238	-131	-107	184
	1709	2019-01-22 13:17:18.45	-671	1230	-1524	-15	-17	-28	1	82	-81	-41
	1710	2019-01-22 13:17:18.46	-655	1223	-1519	-21	-21	-32	-274	-161	-113	217
	1711	2019-01-22 13:17:18.47	-657	1229	-1509	-31	-24	-34	-25	61	-86	-18
	1712	2019-01-22 13:17:18.48	-660	1227	-1507	-38	-21	-34	-241	-128	-113	184
	1713	2019-01-22 13:17:18.49	-661	1220	-1506	-38	-24	-31	25	97	-72	-61
	1714	2019-01-22 13:17:18.50	-672	1217	-1517	-39	-25	-27	-237	-139	-98	188
	1715	2019-01-22 13:17:18.51	-681	1221	-1515	-36	-31	-19	2	70	-68	-36
	1716	2019-01-22 13:17:18.52	-686	1222	-1502	-38	-36	-14	-260	-157	-103	208
	1717	2019-01-22 13:17:18.53	-681	1226	-1502	-35	-43	-11	9	69	-60	-39
	1718	2019-01-22 13:17:18.54	-681	1228	-1511	-37	-51	-6	-241	-143	-98	192
	1719	2019-01-22 13:17:18.55	-687	1225	-1492	-40	-51	0	10	63	-53	-36
	1720	2019-01-22 13:17:18.56	-681	1238	-1476	-42	-42	3	-272	-166	-106	219
	1721	2019-01-22 13:17:18.57	-684	1241	-1479	-43	-33	2	-14	78	-92	-32
	1722	2019-01-22 13:17:18.58	-690	1249	-1504	-36	-22	2	-229	-104	-125	166
	1723	2019-01-22 13:17:18.59	-697	1244	-1517	-29	-17	2	61	128	-67	-94
	1724	2019-01-22 13:17:18.60	-699	1247	-1516	-22	-21	2	-203	-110	-93	156
	1725	2019-01-22 13:17:18.61	-698	1247	-1517	-14	-21	3	53	80	-27	-66
	1726	2019-01-22 13:17:18.62	-684	1243	-1515	-9	-22	6	-228	-151	-77	189
	1727	2019-01-22 13:17:18.63	-689	1250	-1506	-9	-24	3	10	65	-55	-37
	1728	2019-01-22 13:17:18.64	-684	1245	-1496	-13	-18	2	-281	-161	-120	221
	1729	2019-01-22 13:17:18.65	-680	1250	-1499	-18	-12	-3	-32	53	-85	-10
	1730	2019-01-22 13:17:18.66	-680	1259	-1499	-24	-4	-9	-269	-147	-122	208
	1731	2019-01-22 13:17:18.67	-681	1247	-1505	-24	-2	-16	18	91	-73	-54
	1732	2019-01-22 13:17:18.68	-677	1239	-1499	-28	1	-20	-212	-103	-109	157
	1733	2019-01-22 13:17:18.69	-683	1229	-1499	-23	1	-25	69	126	-57	-97
	1734	2019-01-22 13:17:18.70	-682	1227	-1504	-18	-3	-23	-203	-92	-111	147
	1735	2019-01-22 13:17:18.71	-681	1223	-1500	-11	-6	-22	60	132	-72	-96
	1736	2019-01-22 13:17:18.72	-672	1222	-1506	-8	-4	-18	-189	-74	-115	131
	1737	2019-01-22 13:17:18.73	-673	1224	-1505	-10	-5	-13	60	121	-61	-90
	1738	2019-01-22 13:17:18.74	-673	1231	-1503	-11	-3	-6	-228	-114	-114	171
	1739	2019-01-22 13:17:18.75	-665	1237	-1497	-14	-3	-2	10	88	-78	-49
	1740	2019-01-22 13:17:18.76	-674	1244	-1497	-16	1	0	-237	-107	-130	172
	1741	2019-01-22 13:17:18.77	-665	1247	-1496	-12	2	0	28	104	-76	-66
	1742	2019-01-22 13:17:18.78	-663	1253	-1505	-12	-2	-2	-210	-85	-125	147
	1743	2019-01-22 13:17:18.79	-671	1251	-1517	-15	-8	-7	62	141	-79	-101
	1744	2019-01-22 13:17:18.80	-666	1237	-1520	-16	-14	-11	-173	-55	-118	114
	1745	2019-01-22 13:17:18.81	-670	1236	-1510	-14	-21	-18	80	132	-52	-106
	1746	2019-01-22 13:17:18.82	-683	1224	-1492	-17	-22	-20	-183	-85	-98	134
	1747	2019-01-22 13:17:18.83	-676	1215	-1485	-13	-20	-19	62	116	-54	-89
	1748	2019-01-22 13:17:18.84	-671	1220	-1484	-9	-9	-19	-197	-80	-117	138
	1749	2019-01-22 13:17:18.85	-683	1224	-1499	-7	-5	-16	58	115	-57	-86
	1750	2019-01-22 13:17:18.86	-696	1224	-1498	-9	-2	-14	-208	-96	-112	152
	1751	2019-01-22 13:17:18.87	-687	1236	-1506	-14	0	-9	7	80	-73	-43
	1752	2019-01-22 13:17:18.88	-678	1244	-1508	-23	-3	-5	-239	-99	-140	169
	1753	2019-01-22 13:17:18.89	-665	1248	-1507	-24	-2	-4	5	100	-95	-52
	1754	2019-01-22 13:17:18.90	-672	1257	-1497	-24	-1	-6	-228	-84	-144	156
	1755	2019-01-22 13:17:18.91	-670	1258	-1492	-19	-1	-9	-3	93	-96	-45
	1756	2019-01-22 13:17:18.92	-663	1252	-1487	-15	0	-14	-245	-103	-142	174
	1757	2019-01-22 13:17:18.93	-667	1248	-1504	-8	-1	-15	-1	75	-76	-37
	1758	2019-01-22 13:17:18.94	-680	1232	-1502	-2	-9	-16	-204	-94	-110	149
	1759	2019-01-22 13:17:18.95	-684	1225	-1498	-1	-11	-10	17	73	-56	-45
	1760	2019-01-22 13:17:18.96	-677	1225	-1504	1	-18	-2	-227	-112	-115	169
	1761	2019-01-22 13:17:18.97	-674	1229	-1500	-7	-19	3	-13	55	-68	-21
	1762	2019-01-22 13:17:18.98	-674	1242	-1485	-10	-6	6	-212	-98	-114	155
	1763	2019-01-22 13:17:18.99	-666	1245	-1489	-17	3	5	40	80	-40	-60
	1764	2019-01-22 13:17:19.00	-677	1247	-1505	-18	8	4	-137	-47	-90	92
	1765	2019-01-22 13:17:19.01	-672	1246	-1513	-17	4	0	92	131	-39	-111
	1766	2019-01-22 13:17:19.02	-682	1249	-1507	-15	-4	-3	-140	-43	-97	91
	1767	2019-01-22 13:17:19.03	-671	1249	-1508	-17	-10	-7	58	101	-43	-79
	1768	2019-01-22 13:17:19.04	-670	1251	-1501	-22	-15	-14	-168	-67	-101	117
	1769	2019-01-22 13:17:19.05	-670	1250	-1487	-31	-14	-19	1	58	-57	-29
	1770	2019-01-22 13:17:19.06	-681	1251	-1492	-39	-13	-22	-208	-87	-121	147
	1771	2019-01-22 13:17:19.07	-681	1253	-1498	-44	-10	-25	-9	69	-78	-30
	1772	2019-01-22 13:17:19.08	-677	1260	-1496	-45	-10	-23	-187	-63	-124	125
	1773	2019-01-22 13:17:19.09	-688	1267	-1494	-42	-4	-24	-2	61	-63	-29
	1774	2019-01-22 13:17:19.10	-687	1262	-1496	-36	-5	-23	-184	-77	-107	130
	1775	2019-01-22 13:17:19.11	-679	1264	-1501	-29	-8	-24	3	54	-51	-28
	1776	2019-01-22 13:17:19.12	-676	1263	-1497	-24	-3	-25	-179	-78	-101	128
	1777	2019-01-22 13:17:19.13	-674	1258	-1493	-16	-5	-25	-22	31	-53	-4
	1778	2019-01-22 13:17:19.14	-672	1255	-1484	-10	-5	-24	-198	-81	-117	139
	1779	2019-01-22 13:17:19.15	-672	1250	-1491	-7	-4	-22	-17	51	-68	-17
	1780	2019-01-22 13:17:19.16	-670	1251	-1487	-8	-1	-16	-181	-76	-105	128
	1781	2019-01-22 13:17:19.17	-670	1253	-1487	-4	-1	-15	-32	7	-39	12
	1782	2019-01-22 13:17:19.18	-666	1252	-1487	2	2	-14	-218	-119	-99	168
	1783	2019-01-22 13:17:19.19	-664	1250	-1487	9	3	-12	-72	-9	-63	40
	1784	2019-01-22 13:17:19.20	-678	1239	-1498	13	5	-10	-197	-80	-117	138
	1785	2019-01-22 13:17:19.21	-686	1243	-1508	18	-7	-8	-35	26	-61	4
	1786	2019-01-22 13:17:19.22	-691	1232	-1500	12	-16	-6	-191	-91	-100	141
	1787	2019-01-22 13:17:19.23	-679	1242	-1485	8	-16	-5	-60	-13	-47	36
	1788	2019-01-22 13:17:19.24	-677	1238	-1485	-1	-13	-1	-196	-90	-106	143
	1789	2019-01-22 13:17:19.25	-678	1254	-1489	-11	-9	-3	-70	4	-74	33
	1790	2019-01-22 13:17:19.26	-671	1248	-1507	-15	-7	-5	-199	-86	-113	142
	1791	2019-01-22 13:17:19.27	-684	1253	-1504	-20	-10	-6	-69	-8	-61	38
	1792	2019-01-22 13:17:19.28	-684	1244	-1511	-18	-11	-8	-162	-51	-111	106
	1793	2019-01-22 13:17:19.29	-678	1247	-1513	-12	-17	-10	-46	27	-73	9
	1794	2019-01-22 13:17:19.30	-679	1244	-1501	-6	-22	-11	-176	-47	-129	111
	1795	2019-01-22 13:17:19.31	-680	1250	-1490	-3	-19	-12	-76	3	-79	36
	1796	2019-01-22 13:17:19.32	-679	1249	-1495	-4	-17	-13	-172	-54	-118	113
	1797	2019-01-22 13:17:19.33	-685	1241	-1492	-7	-13	-16	-87	-21	-66	54
	1798	2019-01-22 13:17:19.34	-684	1238	-1488	-9	-11	-14	-168	-52	-116	110
	1799	2019-01-22 13:17:19.35	-681	1248	-1486	-9	-8	-19	-62	14	-76	24
	1800	2019-01-22 13:17:19.36	-682	1252	-1491	-6	-4	-22	-141	-37	-104	89
	1801	2019-01-22 13:17:19.37	-679	1239	-1492	-5	2	-27	-65	-8	-57	36
	1802	2019-01-22 13:17:19.38	-696	1237	-1498	-5	4	-26	-100	2	-102	49
	1803	2019-01-22 13:17:19.39	-680	1233	-1498	-4	3	-26	-2	54	-56	-26
	1804	2019-01-22 13:17:19.40	-680	1231	-1497	-4	5	-23	-111	-21	-90	66
	1805	2019-01-22 13:17:19.41	-683	1232	-1499	-5	5	-21	-69	-15	-54	42
	1806	2019-01-22 13:17:19.42	-688	1228	-1502	-11	1	-16	-113	-11	-102	62
	1807	2019-01-22 13:17:19.43	-678	1226	-1495	-18	-1	-10	-68	6	-74	31
	1808	2019-01-22 13:17:19.44	-689	1229	-1495	-19	2	-7	-160	-42	-118	101
	1809	2019-01-22 13:17:19.45	-687	1239	-1494	-19	-3	-7	-127	-55	-72	91
	1810	2019-01-22 13:17:19.46	-686	1246	-1489	-20	-2	-6	-128	-40	-88	84
	1811	2019-01-22 13:17:19.47	-682	1260	-1493	-22	0	-10	-74	-25	-49	49
	1812	2019-01-22 13:17:19.48	-692	1260	-1496	-27	-1	-13	-131	-36	-95	83
	1813	2019-01-22 13:17:19.49	-677	1263	-1497	-31	-1	-15	-121	-52	-69	86
	1814	2019-01-22 13:17:19.50	-684	1251	-1497	-34	2	-18	-135	-29	-106	82
	1815	2019-01-22 13:17:19.51	-681	1252	-1493	-32	1	-17	-112	-35	-77	73
	1816	2019-01-22 13:17:19.52	-681	1239	-1492	-26	0	-14	-103	2	-105	50
	1817	2019-01-22 13:17:19.53	-686	1234	-1490	-20	0	-13	-76	-9	-67	42
	1818	2019-01-22 13:17:19.54	-676	1238	-1490	-12	-3	-9	-87	19	-106	34
	1819	2019-01-22 13:17:19.55	-685	1239	-1489	-7	-2	-5	-101	-16	-85	58
	1820	2019-01-22 13:17:19.56	-681	1254	-1497	-9	-6	-2	-112	13	-125	49
	1821	2019-01-22 13:17:19.57	-679	1262	-1497	-16	-4	-2	-126	-25	-101	75
	1822	2019-01-22 13:17:19.58	-678	1264	-1497	-22	-6	-5	-120	12	-132	54
	1823	2019-01-22 13:17:19.59	-679	1272	-1497	-29	-10	-7	-144	-47	-97	95
	1824	2019-01-22 13:17:19.60	-671	1271	-1494	-36	-11	-12	-128	-7	-121	67
	1825	2019-01-22 13:17:19.61	-673	1270	-1485	-37	-11	-16	-144	-54	-90	99
	1826	2019-01-22 13:17:19.62	-679	1265	-1484	-33	-12	-18	-85	30	-115	27
	1827	2019-01-22 13:17:19.63	-675	1256	-1491	-26	-12	-20	-103	-26	-77	64
	1828	2019-01-22 13:17:19.64	-674	1256	-1500	-21	-17	-21	-83	15	-98	34
	1829	2019-01-22 13:17:19.65	-679	1240	-1493	-17	-24	-17	-142	-65	-77	103
	1830	2019-01-22 13:17:19.66	-686	1240	-1478	-12	-23	-16	-88	28	-116	30
	1831	2019-01-22 13:17:19.67	-689	1246	-1479	-12	-18	-14	-128	-41	-87	84
	1832	2019-01-22 13:17:19.68	-694	1247	-1481	-11	-15	-12	-99	8	-107	45
	1833	2019-01-22 13:17:19.69	-697	1253	-1484	-14	-17	-7	-160	-65	-95	112
	1834	2019-01-22 13:17:19.70	-689	1253	-1481	-15	-14	-5	-80	42	-122	19
	1835	2019-01-22 13:17:19.71	-687	1268	-1484	-16	-13	-8	-141	-47	-94	94
	1836	2019-01-22 13:17:19.72	-682	1268	-1475	-14	-5	-10	-78	32	-110	23
	1837	2019-01-22 13:17:19.73	-681	1270	-1471	-15	6	-16	-166	-69	-97	117
	1838	2019-01-22 13:17:19.74	-681	1260	-1494	-14	13	-25	-75	50	-125	12
	1839	2019-01-22 13:17:19.75	-687	1257	-1502	-14	4	-26	-151	-33	-118	92
	1840	2019-01-22 13:17:19.76	-692	1247	-1498	-14	-1	-26	-59	84	-143	-12
	1841	2019-01-22 13:17:19.77	-682	1244	-1485	-14	-5	-22	-163	-39	-124	101
	1842	2019-01-22 13:17:19.78	-674	1252	-1485	-13	-7	-19	-62	62	-124	0
	1843	2019-01-22 13:17:19.79	-689	1253	-1478	-18	-5	-11	-170	-67	-103	118
	1844	2019-01-22 13:17:19.80	-692	1250	-1476	-18	5	-5	-73	42	-115	15
	1845	2019-01-22 13:17:19.81	-686	1249	-1483	-16	7	-2	-180	-79	-101	129
	1846	2019-01-22 13:17:19.82	-673	1257	-1481	-17	8	0	-64	46	-110	9
	1847	2019-01-22 13:17:19.83	-678	1262	-1490	-21	6	4	-183	-89	-94	136
	1848	2019-01-22 13:17:19.84	-683	1255	-1485	-19	2	7	-53	45	-98	4
	1849	2019-01-22 13:17:19.85	-683	1263	-1493	-12	-4	4	-177	-85	-92	131
	1850	2019-01-22 13:17:19.86	-686	1264	-1483	-11	-14	4	-56	44	-100	6
	1851	2019-01-22 13:17:19.87	-678	1266	-1483	-13	-16	0	-197	-104	-93	150
	1852	2019-01-22 13:17:19.88	-678	1269	-1481	-10	-15	-4	-50	45	-95	2
	1853	2019-01-22 13:17:19.89	-688	1269	-1477	-9	-11	-15	-178	-91	-87	134
	1854	2019-01-22 13:17:19.90	-685	1268	-1472	-7	-6	-23	-31	53	-84	-11
	1855	2019-01-22 13:17:19.91	-686	1257	-1480	-8	-4	-29	-180	-114	-66	147
	1856	2019-01-22 13:17:19.92	-699	1258	-1489	-10	-3	-31	-24	43	-67	-9
	1857	2019-01-22 13:17:19.93	-689	1253	-1493	-12	-6	-31	-175	-98	-77	136
	1858	2019-01-22 13:17:19.94	-692	1253	-1479	-16	-7	-29	-14	71	-85	-28
	1859	2019-01-22 13:17:19.95	-690	1249	-1470	-23	-3	-26	-178	-89	-89	133
	1860	2019-01-22 13:17:19.96	-697	1244	-1485	-25	-5	-24	9	97	-88	-53
	1861	2019-01-22 13:17:19.97	-697	1239	-1477	-25	-11	-22	-155	-68	-87	111
	1862	2019-01-22 13:17:19.98	-694	1235	-1466	-24	-7	-21	-9	72	-81	-31
	1863	2019-01-22 13:17:19.99	-688	1250	-1461	-22	3	-16	-210	-119	-91	164
	1864	2019-01-22 13:17:20.00	-687	1246	-1477	-17	7	-14	-19	66	-85	-23
	1865	2019-01-22 13:17:20.01	-677	1249	-1495	-20	12	-10	-185	-107	-78	146
	1866	2019-01-22 13:17:20.02	-687	1250	-1494	-25	8	-4	4	69	-65	-36
	1867	2019-01-22 13:17:20.03	-688	1247	-1506	-30	-2	3	-174	-97	-77	135
	1868	2019-01-22 13:17:20.04	-688	1243	-1501	-31	-12	13	21	100	-79	-60
	1869	2019-01-22 13:17:20.05	-689	1244	-1497	-30	-20	21	-195	-93	-102	144
	1870	2019-01-22 13:17:20.06	-680	1252	-1491	-28	-28	32	-17	77	-94	-30
	1871	2019-01-22 13:17:20.07	-691	1253	-1481	-24	-33	33	-230	-130	-100	180
	1872	2019-01-22 13:17:20.08	-680	1266	-1472	-21	-29	30	-11	70	-81	-29
	1873	2019-01-22 13:17:20.09	-679	1272	-1462	-18	-25	25	-208	-112	-96	160
	1874	2019-01-22 13:17:20.10	-673	1281	-1466	-21	-20	15	7	93	-86	-50
	1875	2019-01-22 13:17:20.11	-686	1291	-1462	-21	-10	3	-209	-105	-104	157
	1876	2019-01-22 13:17:20.12	-686	1279	-1480	-22	-6	-9	7	111	-104	-59
	1877	2019-01-22 13:17:20.13	-682	1270	-1493	-22	-7	-15	-204	-76	-128	140
	1878	2019-01-22 13:17:20.14	-690	1271	-1489	-21	-11	-18	12	132	-120	-72
	1879	2019-01-22 13:17:20.15	-687	1257	-1482	-22	-18	-18	-239	-102	-137	170
	1880	2019-01-22 13:17:20.16	-678	1256	-1473	-21	-23	-19	-50	69	-119	-9
	1881	2019-01-22 13:17:20.17	-683	1254	-1470	-29	-23	-19	-262	-131	-131	196
	1882	2019-01-22 13:17:20.18	-674	1256	-1472	-35	-18	-20	-12	99	-111	-43
	1883	2019-01-22 13:17:20.19	-682	1257	-1473	-45	-18	-17	-222	-90	-132	156
	1884	2019-01-22 13:17:20.20	-688	1256	-1478	-53	-15	-14	2	124	-122	-63
	1885	2019-01-22 13:17:20.21	-686	1252	-1471	-59	-13	-12	-239	-104	-135	171
	1886	2019-01-22 13:17:20.22	-683	1253	-1471	-63	-10	-4	-6	103	-109	-48
	1887	2019-01-22 13:17:20.23	-690	1253	-1467	-56	-8	2	-248	-124	-124	186
	1888	2019-01-22 13:17:20.24	-685	1260	-1475	-41	-6	6	-19	86	-105	-33
	1889	2019-01-22 13:17:20.25	-692	1263	-1480	-28	-11	5	-258	-121	-137	189
	1890	2019-01-22 13:17:20.26	-687	1274	-1481	-20	-20	3	-38	102	-140	-32
	1891	2019-01-22 13:17:20.27	-683	1278	-1472	-20	-21	-3	-279	-107	-172	193
	1892	2019-01-22 13:17:20.28	-687	1284	-1470	-26	-22	-9	-29	115	-144	-43
	1893	2019-01-22 13:17:20.29	-688	1287	-1471	-34	-23	-15	-262	-113	-149	187
	1894	2019-01-22 13:17:20.30	-684	1282	-1467	-39	-21	-18	-6	115	-121	-54
	1895	2019-01-22 13:17:20.31	-680	1282	-1455	-43	-17	-23	-238	-82	-156	160
	1896	2019-01-22 13:17:20.32	-694	1278	-1460	-40	-9	-22	12	150	-138	-81
	1897	2019-01-22 13:17:20.33	-688	1275	-1464	-30	-5	-22	-231	-73	-158	152
	1898	2019-01-22 13:17:20.34	-697	1271	-1467	-20	-2	-23	30	142	-112	-86
	1899	2019-01-22 13:17:20.35	-695	1263	-1467	-15	3	-17	-253	-110	-143	181
	1900	2019-01-22 13:17:20.36	-685	1273	-1460	-14	1	-13	-16	100	-116	-42
	1901	2019-01-22 13:17:20.37	-685	1284	-1464	-13	5	-11	-281	-112	-169	196
	1902	2019-01-22 13:17:20.38	-684	1281	-1476	-17	7	-10	-17	136	-153	-59
	1903	2019-01-22 13:17:20.39	-678	1287	-1474	-16	3	-12	-252	-69	-183	160
	1904	2019-01-22 13:17:20.40	-674	1284	-1481	-19	-1	-13	0	135	-135	-67
	1905	2019-01-22 13:17:20.41	-677	1289	-1485	-19	-8	-18	-253	-92	-161	172
	1906	2019-01-22 13:17:20.42	-684	1284	-1471	-17	-10	-24	-23	111	-134	-44
	1907	2019-01-22 13:17:20.43	-677	1284	-1464	-15	-12	-26	-300	-124	-176	212
	1908	2019-01-22 13:17:20.44	-686	1283	-1460	-15	-8	-27	-44	89	-133	-22
	1909	2019-01-22 13:17:20.45	-686	1278	-1460	-13	-8	-26	-284	-128	-156	206
	1910	2019-01-22 13:17:20.46	-694	1257	-1465	-6	-12	-20	-12	102	-114	-45
	1911	2019-01-22 13:17:20.47	-696	1259	-1471	1	-17	-12	-256	-110	-146	183
	1912	2019-01-22 13:17:20.48	-693	1261	-1467	8	-21	-3	10	84	-74	-47
	1913	2019-01-22 13:17:20.49	-688	1269	-1466	10	-16	3	-255	-150	-105	202
	1914	2019-01-22 13:17:20.50	-695	1277	-1460	0	-11	5	-19	42	-61	-11
	1915	2019-01-22 13:17:20.51	-692	1283	-1466	-4	0	5	-254	-137	-117	195
	1916	2019-01-22 13:17:20.52	-704	1282	-1476	-6	-2	0	35	118	-83	-76
	1917	2019-01-22 13:17:20.53	-701	1275	-1473	-9	-6	-6	-216	-81	-135	148
	1918	2019-01-22 13:17:20.54	-703	1277	-1465	-8	-10	-8	51	133	-82	-92
	1919	2019-01-22 13:17:20.55	-698	1285	-1459	-8	-7	-10	-200	-82	-118	141
	1920	2019-01-22 13:17:20.56	-693	1284	-1455	-7	-3	-12	69	114	-45	-91
	1921	2019-01-22 13:17:20.57	-701	1280	-1449	-3	2	-16	-177	-100	-77	138
	1922	2019-01-22 13:17:20.58	-700	1271	-1452	3	6	-16	75	99	-24	-87
	1923	2019-01-22 13:17:20.59	-707	1269	-1458	11	5	-18	-189	-109	-80	149
	1924	2019-01-22 13:17:20.60	-692	1277	-1452	9	9	-21	35	91	-56	-63
	1925	2019-01-22 13:17:20.61	-688	1286	-1456	3	14	-25	-252	-129	-123	190
	1926	2019-01-22 13:17:20.62	-698	1285	-1466	-7	20	-28	-6	75	-81	-34
	1927	2019-01-22 13:17:20.63	-683	1274	-1475	-12	24	-30	-222	-107	-115	164
	1928	2019-01-22 13:17:20.64	-692	1274	-1473	-17	23	-29	50	86	-36	-68
	1929	2019-01-22 13:17:20.65	-677	1267	-1473	-19	16	-28	-228	-140	-88	184
	1930	2019-01-22 13:17:20.66	-686	1261	-1473	-17	11	-21	5	56	-51	-30
	1931	2019-01-22 13:17:20.67	-681	1261	-1478	-11	6	-16	-229	-122	-107	175
	1932	2019-01-22 13:17:20.68	-693	1255	-1472	-5	0	-12	21	75	-54	-48
	1933	2019-01-22 13:17:20.69	-683	1274	-1467	-4	-5	-11	-195	-91	-104	143
	1934	2019-01-22 13:17:20.70	-694	1278	-1470	1	-6	-12	84	118	-34	-101
	1935	2019-01-22 13:17:20.71	-677	1274	-1455	4	-3	-11	-139	-60	-79	99
	1936	2019-01-22 13:17:20.72	-687	1261	-1462	5	4	-8	83	107	-24	-95
	1937	2019-01-22 13:17:20.73	-701	1275	-1471	6	3	-7	-168	-88	-80	128
	1938	2019-01-22 13:17:20.74	-690	1266	-1469	4	2	-3	45	78	-33	-61
	1939	2019-01-22 13:17:20.75	-690	1266	-1472	4	-1	2	-208	-115	-93	161
	1940	2019-01-22 13:17:20.76	-674	1271	-1466	3	1	3	15	61	-46	-38
	1941	2019-01-22 13:17:20.77	-683	1276	-1472	-3	1	0	-194	-82	-112	138
	1942	2019-01-22 13:17:20.78	-691	1273	-1473	-3	-1	-3	9	89	-80	-49
	1943	2019-01-22 13:17:20.79	-695	1264	-1485	-3	-11	-6	-220	-79	-141	149
	1944	2019-01-22 13:17:20.80	-695	1263	-1478	1	-20	-7	-6	86	-92	-40
	1945	2019-01-22 13:17:20.81	-680	1278	-1463	-2	-23	-8	-224	-91	-133	157
	1946	2019-01-22 13:17:20.82	-698	1277	-1451	-3	-21	-9	-18	54	-72	-18
	1947	2019-01-22 13:17:20.83	-696	1273	-1441	-2	-15	-13	-208	-89	-119	148
	1948	2019-01-22 13:17:20.84	-696	1275	-1454	-2	-6	-16	30	88	-58	-59
	1949	2019-01-22 13:17:20.85	-697	1270	-1459	0	3	-18	-188	-77	-111	132
	1950	2019-01-22 13:17:20.86	-698	1266	-1460	-1	5	-19	-11	37	-48	-13
	1951	2019-01-22 13:17:20.87	-697	1256	-1458	-5	8	-17	-221	-114	-107	167
	1952	2019-01-22 13:17:20.88	-693	1264	-1464	-8	14	-13	-22	43	-65	-10
	1953	2019-01-22 13:17:20.89	-697	1263	-1479	-11	14	-11	-209	-100	-109	154
	1954	2019-01-22 13:17:20.90	-686	1264	-1473	-14	10	-5	-15	30	-45	-7
	1955	2019-01-22 13:17:20.91	-688	1269	-1471	-15	8	1	-202	-105	-97	153
	1956	2019-01-22 13:17:20.92	-694	1279	-1477	-14	1	-1	-18	46	-64	-14
	1957	2019-01-22 13:17:20.93	-693	1280	-1474	-16	-4	-4	-192	-57	-135	124
	1958	2019-01-22 13:17:20.94	-694	1288	-1482	-22	-7	-7	-10	75	-85	-32
	1959	2019-01-22 13:17:20.95	-688	1284	-1466	-26	-10	-10	-172	-57	-115	114
	1960	2019-01-22 13:17:20.96	-682	1280	-1457	-30	-8	-13	-4	42	-46	-19
	1961	2019-01-22 13:17:20.97	-693	1273	-1446	-26	0	-15	-168	-72	-96	120
	1962	2019-01-22 13:17:20.98	-692	1273	-1457	-17	10	-12	0	56	-56	-28
	1963	2019-01-22 13:17:20.99	-685	1264	-1463	-10	11	-8	-173	-60	-113	116
	1964	2019-01-22 13:17:21.00	-686	1273	-1465	0	9	-7	-41	31	-72	5
	1965	2019-01-22 13:17:21.01	-689	1276	-1465	4	12	-1	-180	-60	-120	120
	1966	2019-01-22 13:17:21.02	-692	1290	-1465	10	14	-3	-24	51	-75	-13
	1967	2019-01-22 13:17:21.03	-686	1289	-1471	10	10	-6	-165	-37	-128	101
	1968	2019-01-22 13:17:21.04	-686	1289	-1473	3	4	-12	-24	54	-78	-15
	1969	2019-01-22 13:17:21.05	-688	1275	-1462	-9	1	-22	-150	-23	-127	86
	1970	2019-01-22 13:17:21.06	-691	1269	-1456	-7	1	-20	-8	69	-77	-30
	1971	2019-01-22 13:17:21.07	-678	1275	-1456	-1	1	-18	-123	-7	-116	65
	1972	2019-01-22 13:17:21.08	-685	1277	-1464	1	1	-18	0	58	-58	-29
	1973	2019-01-22 13:17:21.09	-692	1278	-1472	4	-2	-21	-149	-50	-99	99
	1974	2019-01-22 13:17:21.10	-696	1276	-1479	6	-5	-22	-37	18	-55	9
	1975	2019-01-22 13:17:21.11	-690	1265	-1475	7	-7	-24	-151	-43	-108	97
	1976	2019-01-22 13:17:21.12	-691	1267	-1473	2	-9	-24	-48	16	-64	16
	1977	2019-01-22 13:17:21.13	-686	1271	-1456	-5	-6	-23	-152	-56	-96	104
	1978	2019-01-22 13:17:21.14	-686	1260	-1462	-13	-1	-17	-34	4	-38	15
	1979	2019-01-22 13:17:21.15	-692	1253	-1467	-15	0	-6	-110	-39	-71	74
	1980	2019-01-22 13:17:21.16	-692	1250	-1464	-14	-3	3	-23	4	-27	9
	1981	2019-01-22 13:17:21.17	-691	1256	-1471	-5	-11	12	-130	-60	-70	95
	1982	2019-01-22 13:17:21.18	-702	1265	-1476	5	-17	16	-27	6	-33	10
	1983	2019-01-22 13:17:21.19	-693	1280	-1465	9	-14	18	-92	-14	-78	53
	1984	2019-01-22 13:17:21.20	-690	1294	-1459	6	-10	14	-47	-4	-43	25
	1985	2019-01-22 13:17:21.21	-701	1294	-1474	1	-7	7	-142	-50	-92	96
	1986	2019-01-22 13:17:21.22	-691	1286	-1482	-5	-12	0	-77	-1	-76	39
	1987	2019-01-22 13:17:21.23	-695	1280	-1458	-12	-13	-4	-153	-25	-128	89
	1988	2019-01-22 13:17:21.24	-692	1270	-1450	-16	-9	-3	-99	-10	-89	54
	1989	2019-01-22 13:17:21.25	-685	1282	-1452	-16	-5	-4	-134	-21	-113	77
	1990	2019-01-22 13:17:21.26	-696	1279	-1455	-10	1	-6	-82	-7	-75	44
	1991	2019-01-22 13:17:21.27	-695	1276	-1454	-5	5	-8	-122	-12	-110	67
	1992	2019-01-22 13:17:21.28	-689	1283	-1456	2	7	-12	-91	-14	-77	52
	1993	2019-01-22 13:17:21.29	-692	1283	-1461	6	11	-18	-140	-22	-118	81
	1994	2019-01-22 13:17:21.30	-695	1294	-1468	8	10	-25	-123	-41	-82	82
[truncated: 3,586 more rows]
