# Supplementary material for: Evaluating the stress-response of dental students to the dental school environment
Source: PeerJ. 2020 May 6;8:e8981. doi: 10.7717/peerj.8981 (PMC7210805; doi:10.7717/peerj.8981)
Supplement: Supplemental Information 1 [file peerj-08-8981-s001.zip › 7-0-V.csv]

// Data mode : Full
// Data quality : High
// Acceleration sensor's range : 16g
// Gyroscope sensor's range : 2000dps
//
//ARTIFACT	NUM	DATE	ACC_X	ACC_Y	ACC_Z	GYRO_X	GYRO_Y	GYRO_Z	EOG_L	EOG_R	EOG_H	EOG_V
	1	2019-01-22 11:08:23.05	-337	2614	-317	1601	-1774	-70	233	385	-152	-309
	2	2019-01-22 11:08:23.06	-326	2408	266	1598	-1921	-8	241	403	-162	-322
	3	2019-01-22 11:08:23.07	-200	2365	847	1823	-1906	-35	274	512	-238	-393
	4	2019-01-22 11:08:23.08	-125	2197	1151	2209	-1728	-111	267	514	-247	-390
	5	2019-01-22 11:08:23.09	-161	1957	1058	2673	-1491	-164	226	503	-277	-364
	6	2019-01-22 11:08:23.10	-259	1878	573	3098	-1288	-144	164	418	-254	-291
	7	2019-01-22 11:08:23.11	-162	1928	-177	3303	-1154	5	152	440	-288	-296
	8	2019-01-22 11:08:23.12	199	2035	-883	3292	-1161	82	146	406	-260	-276
	9	2019-01-22 11:08:23.13	517	2150	-1251	3122	-1286	-61	167	503	-336	-335
	10	2019-01-22 11:08:23.14	522	2057	-1195	2889	-1463	-313	166	558	-392	-362
	11	2019-01-22 11:08:23.15	-20	1987	-827	2767	-1670	-567	169	628	-459	-398
	12	2019-01-22 11:08:23.16	-689	1796	-467	2811	-1853	-585	173	623	-450	-398
	13	2019-01-22 11:08:23.17	-1042	1683	-350	2910	-1916	-349	188	638	-450	-413
	14	2019-01-22 11:08:23.18	-934	1772	-476	2963	-1842	-59	163	653	-490	-408
	15	2019-01-22 11:08:23.19	-507	1854	-684	2929	-1650	105	104	856	-752	-480
	16	2019-01-22 11:08:23.20	-175	1946	-870	2777	-1329	70	14	1260	-1246	-637
	17	2019-01-22 11:08:23.21	-146	1980	-1040	2545	-939	-80	50	498	-448	-274
	18	2019-01-22 11:08:23.22	-306	1836	-1140	2271	-605	-140	293	-1010	1303	358
	19	2019-01-22 11:08:23.23	-362	1615	-1236	2070	-461	-35	414	-1797	2211	691
	20	2019-01-22 11:08:23.24	-319	1520	-1405	1963	-543	114	372	-2048	2420	838
	21	2019-01-22 11:08:23.25	-197	1449	-1656	1846	-753	223	301	-2048	2349	873
	22	2019-01-22 11:08:23.26	-244	1432	-1852	1667	-1011	250	258	-2046	2304	894
	23	2019-01-22 11:08:23.27	-515	1502	-1855	1383	-1183	294	210	-2006	2216	898
	24	2019-01-22 11:08:23.28	-815	1698	-1619	1105	-1275	407	184	-1947	2131	881
	25	2019-01-22 11:08:23.29	-890	1820	-1297	884	-1240	569	187	-1898	2085	855
	26	2019-01-22 11:08:23.30	-641	1719	-963	697	-1037	666	215	-1802	2017	793
	27	2019-01-22 11:08:23.31	-438	1592	-775	585	-708	654	222	-1694	1916	736
	28	2019-01-22 11:08:23.32	-445	1464	-786	524	-379	631	218	-1563	1781	672
	29	2019-01-22 11:08:23.33	-592	1280	-964	491	-136	724	213	-1435	1648	611
	30	2019-01-22 11:08:23.34	-596	1108	-1261	447	-39	970	196	-1313	1509	558
	31	2019-01-22 11:08:23.35	-400	1058	-1535	349	-93	1268	158	-1222	1380	532
	32	2019-01-22 11:08:23.36	-162	1171	-1718	179	-211	1459	145	-1119	1264	487
	33	2019-01-22 11:08:23.37	-32	1475	-1647	-75	-307	1546	118	-1025	1143	453
	34	2019-01-22 11:08:23.38	-26	1801	-1235	-320	-336	1531	113	-891	1004	389
	35	2019-01-22 11:08:23.39	-3	1981	-589	-430	-260	1463	102	-783	885	340
	36	2019-01-22 11:08:23.40	40	1934	-42	-328	-75	1355	104	-678	782	287
	37	2019-01-22 11:08:23.41	27	1700	152	-75	197	1233	91	-668	759	288
	38	2019-01-22 11:08:23.42	-73	1520	-77	215	471	1175	88	-653	741	282
	39	2019-01-22 11:08:23.43	-171	1431	-602	437	642	1232	63	-694	757	315
	40	2019-01-22 11:08:23.44	-53	1470	-1227	518	658	1354	91	-638	729	273
	41	2019-01-22 11:08:23.45	373	1516	-1533	440	542	1462	92	-605	697	256
	42	2019-01-22 11:08:23.46	779	1763	-1472	346	307	1357	109	-482	591	186
	43	2019-01-22 11:08:23.47	966	1884	-1234	338	17	1075	115	-397	512	141
	44	2019-01-22 11:08:23.48	841	1891	-944	420	-273	738	172	-186	358	7
	45	2019-01-22 11:08:23.49	494	1863	-754	598	-531	506	204	-127	331	-38
	46	2019-01-22 11:08:23.50	200	1757	-753	792	-709	415	216	-28	244	-94
	47	2019-01-22 11:08:23.51	82	1637	-925	903	-761	453	189	-120	309	-34
	48	2019-01-22 11:08:23.52	103	1553	-1083	906	-719	519	196	-99	295	-48
	49	2019-01-22 11:08:23.53	108	1629	-1090	822	-612	587	157	-198	355	20
	50	2019-01-22 11:08:23.54	170	1777	-946	758	-510	659	151	-122	273	-14
	51	2019-01-22 11:08:23.55	323	1835	-866	802	-462	702	123	-147	270	12
	52	2019-01-22 11:08:23.56	500	1789	-993	914	-487	658	144	-55	199	-44
	53	2019-01-22 11:08:23.57	564	1651	-1260	1019	-579	535	137	-135	272	-1
	54	2019-01-22 11:08:23.58	400	1553	-1520	1008	-681	431	158	-36	194	-61
	55	2019-01-22 11:08:23.59	150	1537	-1669	919	-797	434	145	-87	232	-29
	56	2019-01-22 11:08:23.60	2	1529	-1654	808	-927	532	152	37	115	-94
	57	2019-01-22 11:08:23.61	83	1531	-1512	716	-1030	675	130	-44	174	-43
	58	2019-01-22 11:08:23.62	294	1573	-1274	696	-1113	732	141	43	98	-92
	59	2019-01-22 11:08:23.63	409	1602	-1107	750	-1138	680	112	-84	196	-14
	60	2019-01-22 11:08:23.64	322	1640	-1094	846	-1123	575	125	15	110	-70
	61	2019-01-22 11:08:23.65	130	1631	-1217	948	-1090	511	102	-86	188	-8
	62	2019-01-22 11:08:23.66	40	1561	-1438	959	-1012	515	118	43	75	-80
	63	2019-01-22 11:08:23.67	115	1510	-1550	865	-891	560	104	-16	120	-44
	64	2019-01-22 11:08:23.68	247	1527	-1516	745	-756	521	138	154	-16	-146
	65	2019-01-22 11:08:23.69	344	1535	-1421	663	-651	434	128	85	43	-106
	66	2019-01-22 11:08:23.70	406	1543	-1372	667	-606	311	147	222	-75	-184
	67	2019-01-22 11:08:23.71	366	1364	-1516	665	-567	189	114	82	32	-98
	68	2019-01-22 11:08:23.72	294	1265	-1727	585	-522	174	138	201	-63	-169
	69	2019-01-22 11:08:23.73	254	1289	-1899	462	-503	190	105	60	45	-82
	70	2019-01-22 11:08:23.74	268	1465	-2008	274	-501	194	104	196	-92	-150
	71	2019-01-22 11:08:23.75	314	1603	-1943	59	-478	176	83	82	1	-82
	72	2019-01-22 11:08:23.76	416	1544	-1708	-138	-391	111	126	243	-117	-184
	73	2019-01-22 11:08:23.77	325	1502	-1422	-269	-247	-17	89	86	3	-87
	74	2019-01-22 11:08:23.78	154	1458	-1210	-306	-76	-80	77	161	-84	-119
	75	2019-01-22 11:08:23.79	60	1436	-1180	-274	78	-97	22	-35	57	6
	76	2019-01-22 11:08:23.80	158	1408	-1411	-260	207	-52	23	61	-38	-42
	77	2019-01-22 11:08:23.81	355	1440	-1663	-324	303	-58	-1	-77	76	39
	78	2019-01-22 11:08:23.82	553	1472	-1796	-465	372	-127	45	110	-65	-77
	79	2019-01-22 11:08:23.83	609	1507	-1750	-622	398	-272	34	31	3	-32
	80	2019-01-22 11:08:23.84	438	1505	-1548	-713	353	-409	86	256	-170	-171
	81	2019-01-22 11:08:23.85	185	1447	-1370	-683	239	-460	88	142	-54	-115
	82	2019-01-22 11:08:23.86	13	1483	-1223	-578	103	-369	109	257	-148	-183
	83	2019-01-22 11:08:23.87	71	1508	-1180	-442	-5	-249	66	53	13	-59
	84	2019-01-22 11:08:23.88	203	1507	-1238	-339	-57	-188	98	175	-77	-136
	85	2019-01-22 11:08:23.89	284	1550	-1289	-292	-53	-199	64	3	61	-33
	86	2019-01-22 11:08:23.90	233	1527	-1281	-277	-10	-238	84	164	-80	-124
	87	2019-01-22 11:08:23.91	113	1463	-1235	-242	4	-234	39	19	20	-29
	88	2019-01-22 11:08:23.92	59	1395	-1262	-182	-2	-150	64	187	-123	-125
	89	2019-01-22 11:08:23.93	64	1479	-1342	-143	-28	-36	38	40	-2	-39
	90	2019-01-22 11:08:23.94	150	1596	-1359	-113	-68	45	92	215	-123	-153
	91	2019-01-22 11:08:23.95	206	1584	-1322	-70	-120	64	64	28	36	-46
	92	2019-01-22 11:08:23.96	165	1454	-1302	-8	-179	71	66	159	-93	-112
	93	2019-01-22 11:08:23.97	-10	1535	-1315	35	-224	94	17	-20	37	1
	94	2019-01-22 11:08:23.98	-116	1640	-1343	72	-278	169	32	131	-99	-81
	95	2019-01-22 11:08:23.99	42	1672	-1325	92	-291	256	17	-42	59	12
	96	2019-01-22 11:08:24.00	365	1615	-1314	74	-227	245	75	124	-49	-99
	97	2019-01-22 11:08:24.01	540	1635	-1303	41	-113	102	57	-17	74	-20
	98	2019-01-22 11:08:24.02	364	1655	-1338	21	-28	-91	78	180	-102	-129
	99	2019-01-22 11:08:24.03	28	1558	-1346	44	-27	-168	45	33	12	-39
	100	2019-01-22 11:08:24.04	-204	1409	-1379	88	-92	-101	88	191	-103	-139
	101	2019-01-22 11:08:24.05	-169	1314	-1463	121	-171	41	60	-9	69	-25
	102	2019-01-22 11:08:24.06	4	1473	-1559	80	-196	167	76	117	-41	-96
	103	2019-01-22 11:08:24.07	257	1669	-1501	-12	-185	168	33	-53	86	10
	104	2019-01-22 11:08:24.08	412	1747	-1292	-74	-142	30	70	149	-79	-109
	105	2019-01-22 11:08:24.09	418	1671	-1120	-44	-101	-168	55	16	39	-35
	106	2019-01-22 11:08:24.10	205	1517	-1126	46	-46	-340	86	190	-104	-138
	107	2019-01-22 11:08:24.11	-97	1379	-1358	100	5	-358	30	13	17	-21
	108	2019-01-22 11:08:24.12	-306	1367	-1579	52	54	-242	36	148	-112	-92
	109	2019-01-22 11:08:24.13	-284	1397	-1568	-73	84	-89	7	-28	35	10
	110	2019-01-22 11:08:24.14	-110	1456	-1365	-167	115	27	51	130	-79	-90
	111	2019-01-22 11:08:24.15	62	1492	-1128	-160	134	63	22	-54	76	16
	112	2019-01-22 11:08:24.16	113	1537	-1058	-61	137	61	54	76	-22	-65
	113	2019-01-22 11:08:24.17	107	1512	-1192	48	142	62	27	-87	114	30
	114	2019-01-22 11:08:24.18	105	1482	-1401	83	132	80	64	103	-39	-83
	115	2019-01-22 11:08:24.19	170	1477	-1484	33	134	94	39	-5	44	-17
	116	2019-01-22 11:08:24.20	301	1479	-1395	-38	126	51	76	227	-151	-151
	117	2019-01-22 11:08:24.21	386	1457	-1245	-67	105	-45	49	101	-52	-75
	118	2019-01-22 11:08:24.22	375	1428	-1208	-41	69	-182	58	247	-189	-152
	119	2019-01-22 11:08:24.23	-7	1192	-1437	-34	56	-314	14	54	-40	-34
	120	2019-01-22 11:08:24.24	-226	1098	-1536	-123	87	-211	37	186	-149	-111
	121	2019-01-22 11:08:24.25	-346	1118	-1532	-250	131	-41	17	8	9	-12
	122	2019-01-22 11:08:24.26	-338	1122	-1455	-364	175	145	52	134	-82	-93
	123	2019-01-22 11:08:24.27	-284	1318	-1362	-454	245	302	20	-45	65	12
	124	2019-01-22 11:08:24.28	-275	1580	-1285	-507	337	405	56	122	-66	-89
	125	2019-01-22 11:08:24.29	-325	1658	-1288	-528	503	491	43	9	34	-26
	126	2019-01-22 11:08:24.30	-536	1695	-1409	-577	762	585	72	222	-150	-147
	127	2019-01-22 11:08:24.31	-900	1537	-1504	-706	1107	751	51	128	-77	-89
	128	2019-01-22 11:08:24.32	-1451	1349	-1509	-873	1488	1071	87	330	-243	-208
	129	2019-01-22 11:08:24.33	-2040	1171	-1504	-1036	1825	1528	36	194	-158	-115
	130	2019-01-22 11:08:24.34	-2320	845	-1426	-1223	2106	2275	16	311	-295	-163
	131	2019-01-22 11:08:24.35	-2278	795	-1346	-1394	2318	3136	-74	28	-102	23
	132	2019-01-22 11:08:24.36	-1895	770	-1208	-1548	2491	3920	-89	70	-159	9
	133	2019-01-22 11:08:24.37	-1329	606	-961	-1717	2686	4551	-160	-216	56	188
	134	2019-01-22 11:08:24.38	-945	484	-703	-1874	2908	5047	-166	-131	-35	148
	135	2019-01-22 11:08:24.39	-649	396	-534	-1963	3061	5589	-188	-300	112	244
	136	2019-01-22 11:08:24.40	-153	277	-508	-1988	3115	6226	-156	-112	-44	134
	137	2019-01-22 11:08:24.41	613	311	-391	-2013	3101	6810	-184	-324	140	254
	138	2019-01-22 11:08:24.42	1511	397	151	-2011	3025	7194	-162	-255	93	208
	139	2019-01-22 11:08:24.43	2399	326	1006	-1781	2887	7270	-146	-518	372	332
	140	2019-01-22 11:08:24.44	2927	468	1808	-1253	2746	7149	-120	-434	314	277
	141	2019-01-22 11:08:24.45	3830	965	2307	-403	2552	6985	-167	-611	444	389
	142	2019-01-22 11:08:24.46	6569	2844	2247	557	2471	6718	-158	-408	250	283
	143	2019-01-22 11:08:24.47	10686	3840	1877	1681	2160	4157	-8	-322	314	165
	144	2019-01-22 11:08:24.48	10860	3542	1039	2492	1990	305	306	534	-228	-420
	145	2019-01-22 11:08:24.49	7607	2025	645	2975	1870	-3108	736	1259	-523	-997
	146	2019-01-22 11:08:24.50	3641	462	1638	3249	2098	-4668	1038	2047	-1009	-1542
	147	2019-01-22 11:08:24.51	808	-875	2493	3838	2543	-4586	1001	2047	-1046	-1524
	148	2019-01-22 11:08:24.52	-1751	-1609	3063	4238	3699	-3669	402	2025	-1623	-1213
	149	2019-01-22 11:08:24.53	-2203	-2145	1153	5145	4105	-1823	47	35	12	-41
	150	2019-01-22 11:08:24.54	-2094	-2249	-1224	5244	4116	2	-211	-1009	798	610
	151	2019-01-22 11:08:24.55	-1926	-2155	-2325	4601	3701	1872	-584	-1428	844	1006
	152	2019-01-22 11:08:24.56	-109	-1437	-4035	4225	2232	3868	-957	-1711	754	1334
	153	2019-01-22 11:08:24.57	2843	-29	-4616	3084	863	5027	-838	-1654	816	1246
	154	2019-01-22 11:08:24.58	6565	1415	-2360	1792	-85	4552	-281	-908	627	594
	155	2019-01-22 11:08:24.59	8056	2137	-343	1231	-292	2146	366	126	240	-246
	156	2019-01-22 11:08:24.60	6606	1693	-969	1014	5	-517	617	1178	-561	-897
	157	2019-01-22 11:08:24.61	1152	-898	-2465	410	307	-2510	528	1182	-654	-855
	158	2019-01-22 11:08:24.62	3026	-569	-1445	-456	92	-1530	144	707	-563	-425
	159	2019-01-22 11:08:24.63	1139	667	-326	-1094	705	-2311	-158	23	-181	67
	160	2019-01-22 11:08:24.64	841	-216	-1212	-788	-49	-2129	-202	-228	26	215
	161	2019-01-22 11:08:24.65	1105	-310	-1381	-950	-619	-1511	25	-325	350	150
	162	2019-01-22 11:08:24.66	2005	301	-412	-1316	-817	-1317	201	33	168	-117
	163	2019-01-22 11:08:24.67	2151	105	385	-1272	-847	-1587	338	400	-62	-369
	164	2019-01-22 11:08:24.68	1445	171	420	-968	-769	-1646	404	800	-396	-602
	165	2019-01-22 11:08:24.69	648	138	170	-728	-736	-1465	462	899	-437	-680
	166	2019-01-22 11:08:24.70	424	235	527	-484	-830	-942	407	924	-517	-665
	167	2019-01-22 11:08:24.71	887	707	1348	-76	-772	-522	248	743	-495	-495
	168	2019-01-22 11:08:24.72	1854	1025	1471	573	-514	-426	95	372	-277	-233
	169	2019-01-22 11:08:24.73	2226	1034	442	1152	-231	-648	0	-166	166	83
	170	2019-01-22 11:08:24.74	2024	796	-708	1308	-51	-950	-68	-292	224	180
	171	2019-01-22 11:08:24.75	1170	306	-1137	1132	-79	-1022	-120	-427	307	273
	172	2019-01-22 11:08:24.76	379	29	-1154	921	-222	-628	-139	-286	147	212
	173	2019-01-22 11:08:24.77	525	187	-1374	710	-393	31	-39	-136	97	87
	174	2019-01-22 11:08:24.78	1729	597	-1620	413	-608	418	50	11	39	-30
	175	2019-01-22 11:08:24.79	3300	1088	-1192	-4	-703	146	89	-26	115	-31
	176	2019-01-22 11:08:24.80	4235	1455	-567	-220	-671	-865	16	-31	47	7
	177	2019-01-22 11:08:24.81	4105	1502	-606	-300	-530	-2207	-56	6	-62	25
	178	2019-01-22 11:08:24.82	3209	1206	-1050	-435	-450	-3341	-113	134	-247	-10
	179	2019-01-22 11:08:24.83	2443	891	-1230	-666	-572	-3933	-106	97	-203	4
	180	2019-01-22 11:08:24.84	2450	780	-871	-854	-848	-4161	-80	-15	-65	47
	181	2019-01-22 11:08:24.85	2897	790	-331	-810	-1195	-4466	-48	-130	82	89
	182	2019-01-22 11:08:24.86	2938	803	-53	-584	-1513	-5033	-54	-34	-20	44
	183	2019-01-22 11:08:24.87	2167	526	122	-338	-1746	-5615	6	180	-174	-93
	184	2019-01-22 11:08:24.88	1095	166	167	-74	-1920	-5790	63	302	-239	-182
	185	2019-01-22 11:08:24.89	593	166	133	122	-1953	-5568	101	284	-183	-192
	186	2019-01-22 11:08:24.90	1042	993	132	262	-1853	-5356	44	152	-108	-98
	187	2019-01-22 11:08:24.91	2321	1102	-354	481	-1822	-5610	58	205	-147	-131
	188	2019-01-22 11:08:24.92	2968	1269	-901	449	-1860	-6273	160	490	-330	-325
	189	2019-01-22 11:08:24.93	2514	1213	-761	361	-2090	-7151	306	881	-575	-593
	190	2019-01-22 11:08:24.94	944	1102	-164	448	-2333	-7667	415	1126	-711	-770
	191	2019-01-22 11:08:24.95	-755	1336	752	661	-2297	-7420	594	1345	-751	-969
	192	2019-01-22 11:08:24.96	-1016	580	1066	1229	-2076	-6650	812	1531	-719	-1171
	193	2019-01-22 11:08:24.97	-1314	838	173	1483	-1434	-6082	692	1230	-538	-961
	194	2019-01-22 11:08:24.98	-1664	116	-1594	1595	-1066	-5590	193	219	-26	-206
	195	2019-01-22 11:08:24.99	-2162	-100	-2863	975	-874	-4413	-165	-457	292	311
	196	2019-01-22 11:08:25.00	-2470	642	-2678	239	-1043	-3308	-187	-597	410	392
	197	2019-01-22 11:08:25.01	-1477	962	-1694	-170	-1422	-2367	41	-273	314	116
	198	2019-01-22 11:08:25.02	-2357	735	-463	-223	-1629	-1809	185	196	-11	-190
	199	2019-01-22 11:08:25.03	-3196	1532	-539	-87	-1336	-1294	305	242	63	-273
	200	2019-01-22 11:08:25.04	-2449	1305	-1074	196	-1373	-383	239	-294	533	27
	201	2019-01-22 11:08:25.05	-1910	1426	-1891	222	-1489	430	54	-810	864	378
	202	2019-01-22 11:08:25.06	-1568	1881	-2110	15	-1610	874	-132	-1160	1028	646
	203	2019-01-22 11:08:25.07	-1163	1895	-1880	-251	-1699	1198	-245	-1345	1100	795
	204	2019-01-22 11:08:25.08	-1176	2242	-1640	-424	-1674	1424	-311	-1466	1155	888
	205	2019-01-22 11:08:25.09	-1443	2366	-1679	-496	-1539	1628	-276	-1423	1147	849
	206	2019-01-22 11:08:25.10	-1947	2025	-1960	-671	-1329	1990	-200	-1279	1079	739
	207	2019-01-22 11:08:25.11	-2287	1610	-2222	-1061	-1049	2596	-147	-970	823	558
	208	2019-01-22 11:08:25.12	-2025	1380	-2025	-1555	-742	3339	-222	-800	578	511
	209	2019-01-22 11:08:25.13	-1289	1605	-1316	-1952	-458	3917	-284	-760	476	522
	210	2019-01-22 11:08:25.14	-142	2092	-480	-2074	-155	4164	-290	-923	633	606
	211	2019-01-22 11:08:25.15	1271	2707	76	-1905	156	3977	-169	-937	768	553
	212	2019-01-22 11:08:25.16	2760	3388	262	-1560	447	3263	-61	-867	806	464
	213	2019-01-22 11:08:25.17	2736	3741	-173	-1158	681	1800	49	-326	375	138
	214	2019-01-22 11:08:25.18	1126	3109	-1209	-957	788	603	134	264	-130	-199
	215	2019-01-22 11:08:25.19	597	2220	-1970	-1199	782	683	271	735	-464	-503
	216	2019-01-22 11:08:25.20	-171	1922	-2115	-1758	811	471	336	856	-520	-596
	217	2019-01-22 11:08:25.21	-131	1885	-1318	-2324	765	740	331	981	-650	-656
	218	2019-01-22 11:08:25.22	-87	1830	-143	-2573	750	921	216	690	-474	-453
	219	2019-01-22 11:08:25.23	-102	2235	774	-2327	721	1014	82	418	-336	-250
	220	2019-01-22 11:08:25.24	-203	2493	1149	-1776	700	1097	-46	-34	-12	40
