# Supplementary material for: Evaluating the stress-response of dental students to the dental school environment
Source: PeerJ. 2020 May 6;8:e8981. doi: 10.7717/peerj.8981 (PMC7210805; doi:10.7717/peerj.8981)
Supplement: Supplemental Information 1 [file peerj-08-8981-s001.zip › 7-1 III.csv]

// Data mode : Full
// Data quality : High
// Acceleration sensor's range : 16g
// Gyroscope sensor's range : 2000dps
//
//ARTIFACT	NUM	DATE	ACC_X	ACC_Y	ACC_Z	GYRO_X	GYRO_Y	GYRO_Z	EOG_L	EOG_R	EOG_H	EOG_V
	1	2019-01-15 09:02:47.05	-645	502	-1911	-30	-4	-14	812	462	350	-637
	2	2019-01-15 09:02:47.06	-644	497	-1912	-32	3	-13	628	326	302	-477
	3	2019-01-15 09:02:47.07	-647	502	-1914	-34	11	-12	830	464	366	-647
	4	2019-01-15 09:02:47.08	-635	504	-1902	-37	16	-9	670	337	333	-503
	5	2019-01-15 09:02:47.09	-653	509	-1906	-38	32	-13	817	480	337	-648
	6	2019-01-15 09:02:47.10	-661	506	-1895	-36	31	-16	634	362	272	-498
	7	2019-01-15 09:02:47.11	-640	513	-1892	-30	42	-23	780	480	300	-630
	8	2019-01-15 09:02:47.12	-658	503	-1867	-19	14	-28	629	365	264	-497
	9	2019-01-15 09:02:47.13	-651	519	-1901	-10	32	-35	798	483	315	-640
	10	2019-01-15 09:02:47.14	-663	539	-1897	-24	38	-38	636	371	265	-503
	11	2019-01-15 09:02:47.15	-642	531	-1881	-42	43	-52	791	486	305	-638
	12	2019-01-15 09:02:47.16	-651	533	-1905	-52	49	-61	635	381	254	-508
	13	2019-01-15 09:02:47.17	-640	524	-1910	-52	43	-66	788	489	299	-638
	14	2019-01-15 09:02:47.18	-653	538	-1920	-57	40	-75	629	377	252	-503
	15	2019-01-15 09:02:47.19	-658	550	-1910	-68	29	-84	788	484	304	-636
	16	2019-01-15 09:02:47.20	-641	546	-1894	-75	35	-93	642	392	250	-517
	17	2019-01-15 09:02:47.21	-648	543	-1887	-70	32	-102	785	492	293	-638
	18	2019-01-15 09:02:47.22	-648	563	-1891	-64	43	-115	630	399	231	-514
	19	2019-01-15 09:02:47.23	-652	580	-1893	-62	36	-121	777	475	302	-626
	20	2019-01-15 09:02:47.24	-656	583	-1895	-78	37	-130	642	385	257	-513
	21	2019-01-15 09:02:47.25	-640	574	-1893	-88	37	-135	769	463	306	-616
	22	2019-01-15 09:02:47.26	-631	552	-1904	-89	47	-138	637	395	242	-516
	23	2019-01-15 09:02:47.27	-649	529	-1909	-81	54	-139	769	466	303	-617
	24	2019-01-15 09:02:47.28	-644	524	-1905	-62	51	-132	640	397	243	-518
	25	2019-01-15 09:02:47.29	-637	544	-1895	-42	52	-124	772	467	305	-619
	26	2019-01-15 09:02:47.30	-637	551	-1901	-32	53	-117	644	406	238	-525
	27	2019-01-15 09:02:47.31	-644	547	-1899	-27	56	-110	764	466	298	-615
	28	2019-01-15 09:02:47.32	-627	554	-1891	-18	55	-106	646	401	245	-523
	29	2019-01-15 09:02:47.33	-636	540	-1901	-11	59	-99	759	460	299	-609
	30	2019-01-15 09:02:47.34	-629	532	-1908	-1	59	-92	644	412	232	-528
	31	2019-01-15 09:02:47.35	-634	537	-1912	10	61	-85	764	455	309	-609
	32	2019-01-15 09:02:47.36	-634	533	-1905	6	63	-77	652	410	242	-531
	33	2019-01-15 09:02:47.37	-617	525	-1912	6	66	-70	764	451	313	-607
	34	2019-01-15 09:02:47.38	-620	518	-1914	10	67	-63	653	406	247	-529
	35	2019-01-15 09:02:47.39	-621	511	-1911	18	69	-56	744	430	314	-587
	36	2019-01-15 09:02:47.40	-607	511	-1920	31	69	-51	643	402	241	-522
	37	2019-01-15 09:02:47.41	-606	508	-1911	42	72	-44	727	402	325	-564
	38	2019-01-15 09:02:47.42	-610	496	-1909	47	71	-35	635	377	258	-506
	39	2019-01-15 09:02:47.43	-607	500	-1915	49	67	-27	704	353	351	-528
	40	2019-01-15 09:02:47.44	-608	491	-1919	44	69	-16	613	338	275	-475
	41	2019-01-15 09:02:47.45	-605	486	-1923	45	59	-5	689	310	379	-499
	42	2019-01-15 09:02:47.46	-605	485	-1932	44	60	4	616	314	302	-465
	43	2019-01-15 09:02:47.47	-593	482	-1934	42	48	13	690	289	401	-489
	44	2019-01-15 09:02:47.48	-599	483	-1920	36	52	19	630	324	306	-477
	45	2019-01-15 09:02:47.49	-602	489	-1917	36	46	25	705	339	366	-522
	46	2019-01-15 09:02:47.50	-615	513	-1917	31	47	25	643	387	256	-515
	47	2019-01-15 09:02:47.51	-607	513	-1907	24	34	26	700	370	330	-535
	48	2019-01-15 09:02:47.52	-607	507	-1914	18	36	23	633	390	243	-511
	49	2019-01-15 09:02:47.53	-610	503	-1908	8	41	22	704	366	338	-535
	50	2019-01-15 09:02:47.54	-602	492	-1909	6	46	23	655	392	263	-523
	51	2019-01-15 09:02:47.55	-590	508	-1926	4	37	23	700	369	331	-534
	52	2019-01-15 09:02:47.56	-604	518	-1910	-6	34	22	650	407	243	-528
	53	2019-01-15 09:02:47.57	-600	520	-1920	-10	35	17	697	367	330	-532
	54	2019-01-15 09:02:47.58	-591	513	-1919	-8	42	16	660	411	249	-535
	55	2019-01-15 09:02:47.59	-596	523	-1916	2	37	12	693	364	329	-528
	56	2019-01-15 09:02:47.60	-610	523	-1919	6	31	7	666	423	243	-544
	57	2019-01-15 09:02:47.61	-593	527	-1908	9	34	5	709	355	354	-532
	58	2019-01-15 09:02:47.62	-600	515	-1911	14	29	0	681	392	289	-536
	59	2019-01-15 09:02:47.63	-603	517	-1938	16	27	1	716	296	420	-506
	60	2019-01-15 09:02:47.64	-600	512	-1934	13	19	2	689	364	325	-526
	61	2019-01-15 09:02:47.65	-584	508	-1924	1	13	3	715	315	400	-515
	62	2019-01-15 09:02:47.66	-585	506	-1921	-10	17	4	688	402	286	-545
	63	2019-01-15 09:02:47.67	-597	495	-1930	-4	22	2	721	301	420	-511
	64	2019-01-15 09:02:47.68	-607	490	-1930	4	8	1	701	367	334	-534
	65	2019-01-15 09:02:47.69	-596	494	-1937	10	-2	5	686	324	362	-505
	66	2019-01-15 09:02:47.70	-599	499	-1922	1	-1	10	678	429	249	-553
	67	2019-01-15 09:02:47.71	-593	497	-1926	-9	-5	19	685	331	354	-508
	68	2019-01-15 09:02:47.72	-598	496	-1922	-15	-12	23	691	415	276	-553
	69	2019-01-15 09:02:47.73	-603	497	-1917	-20	-16	32	698	328	370	-513
	70	2019-01-15 09:02:47.74	-603	500	-1924	-27	-20	33	703	422	281	-562
	71	2019-01-15 09:02:47.75	-594	492	-1915	-29	-17	35	695	330	365	-512
	72	2019-01-15 09:02:47.76	-595	494	-1904	-27	-8	35	714	428	286	-571
	73	2019-01-15 09:02:47.77	-597	509	-1906	-25	-2	34	712	292	420	-502
	74	2019-01-15 09:02:47.78	-598	517	-1911	-25	3	34	734	402	332	-568
	75	2019-01-15 09:02:47.79	-603	513	-1916	-28	-1	34	719	322	397	-520
	76	2019-01-15 09:02:47.80	-597	513	-1924	-21	1	33	728	460	268	-594
	77	2019-01-15 09:02:47.81	-613	513	-1922	-17	7	31	707	336	371	-521
	78	2019-01-15 09:02:47.82	-603	525	-1922	-18	4	28	739	434	305	-586
	79	2019-01-15 09:02:47.83	-610	527	-1918	-13	5	23	723	310	413	-516
	80	2019-01-15 09:02:47.84	-597	513	-1908	-10	9	15	747	440	307	-593
	81	2019-01-15 09:02:47.85	-600	528	-1913	-8	20	7	691	343	348	-517
	82	2019-01-15 09:02:47.86	-593	531	-1921	-13	25	4	724	476	248	-600
	83	2019-01-15 09:02:47.87	-602	525	-1921	-13	32	-3	686	352	334	-519
	84	2019-01-15 09:02:47.88	-601	523	-1923	-8	25	-6	734	472	262	-603
	85	2019-01-15 09:02:47.89	-598	521	-1916	-3	21	-5	690	336	354	-513
	86	2019-01-15 09:02:47.90	-591	518	-1912	1	22	-8	747	480	267	-613
	87	2019-01-15 09:02:47.91	-593	514	-1926	4	24	-9	697	344	353	-520
	88	2019-01-15 09:02:47.92	-601	502	-1922	5	22	-4	758	480	278	-619
	89	2019-01-15 09:02:47.93	-596	506	-1923	6	15	1	709	353	356	-531
	90	2019-01-15 09:02:47.94	-592	503	-1913	5	12	7	772	492	280	-632
	91	2019-01-15 09:02:47.95	-595	519	-1917	2	14	11	724	327	397	-525
	92	2019-01-15 09:02:47.96	-602	518	-1917	-4	21	15	792	463	329	-627
	93	2019-01-15 09:02:47.97	-601	519	-1911	-9	28	12	726	304	422	-515
	94	2019-01-15 09:02:47.98	-610	503	-1879	-4	19	15	793	469	324	-631
	95	2019-01-15 09:02:47.99	-569	511	-1914	29	-15	15	721	315	406	-518
	96	2019-01-15 09:02:48.00	-603	537	-1932	20	16	13	779	482	297	-630
	97	2019-01-15 09:02:48.01	-576	536	-1905	-7	10	9	678	336	342	-507
	98	2019-01-15 09:02:48.02	-582	505	-1912	-19	51	5	764	500	264	-632
	99	2019-01-15 09:02:48.03	-591	491	-1900	-4	49	10	675	348	327	-511
	100	2019-01-15 09:02:48.04	-573	509	-1931	18	27	16	778	515	263	-646
	101	2019-01-15 09:02:48.05	-588	532	-1951	14	25	21	686	348	338	-517
	102	2019-01-15 09:02:48.06	-573	543	-1936	5	21	17	789	519	270	-654
	103	2019-01-15 09:02:48.07	-579	537	-1926	1	34	11	708	358	350	-533
	104	2019-01-15 09:02:48.08	-581	539	-1928	9	16	7	806	524	282	-665
	105	2019-01-15 09:02:48.09	-569	550	-1934	15	5	0	704	352	352	-528
	106	2019-01-15 09:02:48.10	-578	538	-1924	8	4	-7	807	513	294	-660
	107	2019-01-15 09:02:48.11	-567	536	-1919	1	16	-16	697	294	403	-495
	108	2019-01-15 09:02:48.12	-566	512	-1903	1	31	-16	808	476	332	-642
	109	2019-01-15 09:02:48.13	-576	504	-1899	13	30	-19	704	308	396	-506
	110	2019-01-15 09:02:48.14	-573	504	-1907	20	21	-14	805	512	293	-658
	111	2019-01-15 09:02:48.15	-572	508	-1915	25	25	-15	670	356	314	-513
	112	2019-01-15 09:02:48.16	-576	510	-1917	21	27	-10	782	528	254	-655
	113	2019-01-15 09:02:48.17	-582	511	-1935	19	23	-8	643	342	301	-492
	114	2019-01-15 09:02:48.18	-583	513	-1951	20	20	-2	772	516	256	-644
	115	2019-01-15 09:02:48.19	-587	516	-1936	15	20	4	633	317	316	-475
	116	2019-01-15 09:02:48.20	-587	504	-1931	7	20	13	757	491	266	-624
	117	2019-01-15 09:02:48.21	-588	531	-1915	0	29	16	604	294	310	-449
	118	2019-01-15 09:02:48.22	-581	523	-1903	-5	30	19	743	482	261	-612
	119	2019-01-15 09:02:48.23	-586	514	-1912	-3	30	15	598	287	311	-442
	120	2019-01-15 09:02:48.24	-585	512	-1908	2	33	18	756	489	267	-622
	121	2019-01-15 09:02:48.25	-590	525	-1916	8	32	19	609	307	302	-458
	122	2019-01-15 09:02:48.26	-589	521	-1907	13	27	15	762	498	264	-630
	123	2019-01-15 09:02:48.27	-588	529	-1906	15	26	11	606	297	309	-451
	124	2019-01-15 09:02:48.28	-582	523	-1911	9	31	10	764	495	269	-629
	125	2019-01-15 09:02:48.29	-600	507	-1892	13	19	10	590	309	281	-449
	126	2019-01-15 09:02:48.30	-563	515	-1919	36	-6	11	743	506	237	-624
	127	2019-01-15 09:02:48.31	-593	531	-1939	17	9	10	580	316	264	-448
	128	2019-01-15 09:02:48.32	-579	514	-1922	-6	6	2	746	511	235	-628
	129	2019-01-15 09:02:48.33	-580	492	-1924	-11	27	-3	584	313	271	-448
	130	2019-01-15 09:02:48.34	-587	500	-1935	-6	27	-3	755	515	240	-635
	131	2019-01-15 09:02:48.35	-578	503	-1924	-9	21	-5	591	323	268	-457
	132	2019-01-15 09:02:48.36	-580	499	-1899	-13	27	-5	761	519	242	-640
	133	2019-01-15 09:02:48.37	-580	494	-1911	1	-8	0	600	317	283	-458
	134	2019-01-15 09:02:48.38	-587	536	-1946	0	10	-3	779	515	264	-647
	135	2019-01-15 09:02:48.39	-589	542	-1920	-21	3	-6	630	346	284	-488
	136	2019-01-15 09:02:48.40	-579	507	-1912	-41	36	-13	808	520	288	-664
	137	2019-01-15 09:02:48.41	-579	504	-1916	-33	28	-9	614	275	339	-444
	138	2019-01-15 09:02:48.42	-582	513	-1934	-24	18	-9	795	468	327	-631
	139	2019-01-15 09:02:48.43	-574	530	-1930	-25	18	-6	612	260	352	-436
	140	2019-01-15 09:02:48.44	-578	530	-1918	-27	23	-7	790	462	328	-626
	141	2019-01-15 09:02:48.45	-574	525	-1921	-29	26	-9	609	254	355	-431
	142	2019-01-15 09:02:48.46	-579	535	-1928	-15	25	-7	771	462	309	-616
	143	2019-01-15 09:02:48.47	-579	520	-1932	-9	34	-7	579	296	283	-437
	144	2019-01-15 09:02:48.48	-571	522	-1935	3	29	-1	767	509	258	-638
	145	2019-01-15 09:02:48.49	-573	506	-1940	21	28	4	593	323	270	-458
	146	2019-01-15 09:02:48.50	-574	507	-1926	48	22	12	775	511	264	-643
	147	2019-01-15 09:02:48.51	-575	506	-1923	72	15	17	599	316	283	-457
	148	2019-01-15 09:02:48.52	-576	496	-1947	88	5	20	782	500	282	-641
	149	2019-01-15 09:02:48.53	-586	502	-1950	98	-1	22	602	312	290	-457
	150	2019-01-15 09:02:48.54	-588	472	-1955	101	-11	28	821	494	327	-657
	151	2019-01-15 09:02:48.55	-588	444	-1960	99	-20	40	656	273	383	-464
	152	2019-01-15 09:02:48.56	-586	454	-1946	96	-21	51	837	466	371	-651
	153	2019-01-15 09:02:48.57	-582	478	-1942	76	-5	50	645	284	361	-464
	154	2019-01-15 09:02:48.58	-574	479	-1939	50	35	43	816	474	342	-645
	155	2019-01-15 09:02:48.59	-590	492	-1942	22	76	29	630	277	353	-453
	156	2019-01-15 09:02:48.60	-593	505	-1944	-10	103	4	820	469	351	-644
	157	2019-01-15 09:02:48.61	-628	498	-1875	-22	92	-25	635	283	352	-459
	158	2019-01-15 09:02:48.62	-590	486	-1881	22	46	-54	804	490	314	-647
	159	2019-01-15 09:02:48.63	-629	529	-1899	26	93	-97	610	338	272	-474
	160	2019-01-15 09:02:48.64	-623	555	-1853	-9	108	-151	778	520	258	-649
	161	2019-01-15 09:02:48.65	-638	587	-1835	-41	168	-221	588	345	243	-466
	162	2019-01-15 09:02:48.66	-621	597	-1816	-59	217	-297	756	517	239	-636
	163	2019-01-15 09:02:48.67	-623	596	-1845	-69	265	-379	555	335	220	-445
	164	2019-01-15 09:02:48.68	-618	567	-1859	-84	321	-452	706	512	194	-609
	165	2019-01-15 09:02:48.69	-643	504	-1903	-83	371	-516	504	339	165	-421
	166	2019-01-15 09:02:48.70	-640	449	-1913	-58	396	-568	684	500	184	-592
	167	2019-01-15 09:02:48.71	-627	453	-1857	1	397	-613	481	315	166	-398
	168	2019-01-15 09:02:48.72	-620	497	-1871	42	443	-684	628	468	160	-548
	169	2019-01-15 09:02:48.73	-595	546	-1838	44	488	-774	426	301	125	-363
	170	2019-01-15 09:02:48.74	-566	596	-1798	28	543	-882	600	484	116	-542
	171	2019-01-15 09:02:48.75	-544	646	-1770	20	597	-1015	425	337	88	-381
	172	2019-01-15 09:02:48.76	-525	693	-1758	0	643	-1170	595	492	103	-543
	173	2019-01-15 09:02:48.77	-497	757	-1731	-27	690	-1344	400	329	71	-364
	174	2019-01-15 09:02:48.78	-476	806	-1717	-63	746	-1552	555	482	73	-518
	175	2019-01-15 09:02:48.79	-455	802	-1790	-92	801	-1779	391	337	54	-364
	176	2019-01-15 09:02:48.80	-445	757	-1909	-120	850	-2003	550	476	74	-513
	177	2019-01-15 09:02:48.81	-419	706	-1974	-137	851	-2213	386	330	56	-358
	178	2019-01-15 09:02:48.82	-394	668	-1970	-142	818	-2397	548	452	96	-500
	179	2019-01-15 09:02:48.83	-346	623	-1966	-151	781	-2558	398	319	79	-358
	180	2019-01-15 09:02:48.84	-300	539	-2042	-165	762	-2702	554	439	115	-496
	181	2019-01-15 09:02:48.85	-306	407	-2069	-181	747	-2803	402	311	91	-356
	182	2019-01-15 09:02:48.86	-317	310	-2070	-194	722	-2838	528	409	119	-468
	183	2019-01-15 09:02:48.87	-295	240	-2107	-207	677	-2828	364	279	85	-321
	184	2019-01-15 09:02:48.88	-267	173	-2179	-212	604	-2779	482	347	135	-414
	185	2019-01-15 09:02:48.89	-260	125	-2174	-212	523	-2692	326	218	108	-272
	186	2019-01-15 09:02:48.90	-195	103	-2174	-206	441	-2568	449	328	121	-388
	187	2019-01-15 09:02:48.91	-253	144	-2056	-224	379	-2427	325	254	71	-289
	188	2019-01-15 09:02:48.92	-250	162	-2042	-257	354	-2273	478	374	104	-426
	189	2019-01-15 09:02:48.93	-297	129	-2058	-291	337	-2108	368	282	86	-325
	190	2019-01-15 09:02:48.94	-320	98	-2100	-315	342	-1915	496	388	108	-442
	191	2019-01-15 09:02:48.95	-382	95	-2096	-345	338	-1699	406	328	78	-367
	192	2019-01-15 09:02:48.96	-409	83	-2098	-367	311	-1463	660	526	134	-593
	193	2019-01-15 09:02:48.97	-422	100	-2048	-370	280	-1211	574	440	134	-507
	194	2019-01-15 09:02:48.98	-432	135	-2028	-353	261	-974	793	535	258	-664
	195	2019-01-15 09:02:48.99	-422	183	-2062	-325	240	-756	655	391	264	-523
	196	2019-01-15 09:02:49.00	-435	225	-2079	-296	223	-558	835	447	388	-641
	197	2019-01-15 09:02:49.01	-428	257	-2059	-263	195	-375	700	328	372	-514
	198	2019-01-15 09:02:49.02	-405	264	-2113	-223	158	-218	938	388	550	-663
	199	2019-01-15 09:02:49.03	-419	253	-2158	-181	105	-64	811	294	517	-552
	200	2019-01-15 09:02:49.04	-394	265	-2129	-137	30	97	1006	366	640	-686
	201	2019-01-15 09:02:49.05	-374	315	-2085	-110	-43	245	830	293	537	-561
	202	2019-01-15 09:02:49.06	-350	348	-2036	-108	-85	385	990	330	660	-660
	203	2019-01-15 09:02:49.07	-351	406	-1980	-125	-89	502	827	270	557	-548
	204	2019-01-15 09:02:49.08	-353	412	-1907	-138	-85	603	986	309	677	-647
	205	2019-01-15 09:02:49.09	-367	435	-1906	-139	-59	696	825	273	552	-549
	206	2019-01-15 09:02:49.10	-396	440	-1950	-137	-44	783	986	337	649	-661
	207	2019-01-15 09:02:49.11	-396	414	-1994	-125	-49	860	832	306	526	-569
	208	2019-01-15 09:02:49.12	-397	400	-2042	-88	-64	935	982	357	625	-669
	209	2019-01-15 09:02:49.13	-406	389	-2078	-43	-113	1011	834	321	513	-577
	210	2019-01-15 09:02:49.14	-394	390	-2048	0	-179	1086	978	361	617	-669
	211	2019-01-15 09:02:49.15	-374	454	-1966	13	-229	1150	844	330	514	-587
	212	2019-01-15 09:02:49.16	-356	505	-1909	-7	-253	1193	1047	337	710	-692
	213	2019-01-15 09:02:49.17	-346	548	-1869	-41	-230	1210	910	297	613	-603
	214	2019-01-15 09:02:49.18	-358	600	-1828	-66	-188	1200	1007	310	697	-658
	215	2019-01-15 09:02:49.19	-352	616	-1888	-74	-139	1152	835	315	520	-575
	216	2019-01-15 09:02:49.20	-376	599	-1955	-60	-106	1101	989	249	740	-619
	217	2019-01-15 09:02:49.21	-394	552	-2015	-19	-96	1048	872	233	639	-552
	218	2019-01-15 09:02:49.22	-413	534	-2046	33	-112	1008	975	250	725	-612
	219	2019-01-15 09:02:49.23	-432	603	-2006	85	-162	972	822	287	535	-554
	220	2019-01-15 09:02:49.24	-416	660	-1955	94	-217	922	904	327	577	-615
	221	2019-01-15 09:02:49.25	-406	617	-1896	89	-247	861	788	348	440	-568
	222	2019-01-15 09:02:49.26	-397	601	-1841	95	-200	787	898	318	580	-608
	223	2019-01-15 09:02:49.27	-385	634	-1839	109	-107	700	785	324	461	-554
	224	2019-01-15 09:02:49.28	-421	606	-1909	111	-47	610	891	277	614	-584
	225	2019-01-15 09:02:49.29	-412	579	-1957	105	-35	543	792	296	496	-544
	226	2019-01-15 09:02:49.30	-430	551	-1973	108	-31	489	885	279	606	-582
	227	2019-01-15 09:02:49.31	-421	532	-1982	110	-41	444	791	331	460	-561
	228	2019-01-15 09:02:49.32	-427	535	-1978	103	-60	404	936	279	657	-607
	229	2019-01-15 09:02:49.33	-421	554	-1958	89	-74	364	846	322	524	-584
	230	2019-01-15 09:02:49.34	-416	552	-1961	68	-83	320	912	289	623	-600
	231	2019-01-15 09:02:49.35	-422	532	-1998	52	-96	279	795	339	456	-567
	232	2019-01-15 09:02:49.36	-424	499	-2018	38	-112	258	850	296	554	-573
	233	2019-01-15 09:02:49.37	-423	488	-2015	25	-124	247	770	341	429	-555
	234	2019-01-15 09:02:49.38	-414	521	-1978	14	-129	232	782	256	526	-519
	235	2019-01-15 09:02:49.39	-404	537	-1958	2	-116	219	708	284	424	-496
	236	2019-01-15 09:02:49.40	-403	542	-1955	3	-104	202	720	137	583	-428
	237	2019-01-15 09:02:49.41	-405	528	-1965	6	-79	187	680	188	492	-434
	238	2019-01-15 09:02:49.42	-415	526	-1968	16	-59	172	693	-9	702	-342
	239	2019-01-15 09:02:49.43	-414	507	-1978	31	-53	163	671	81	590	-376
	240	2019-01-15 09:02:49.44	-406	501	-1994	38	-42	156	659	-47	706	-306
	241	2019-01-15 09:02:49.45	-397	482	-1996	50	-51	161	651	95	556	-373
	242	2019-01-15 09:02:49.46	-393	473	-1989	64	-57	166	647	-36	683	-305
	243	2019-01-15 09:02:49.47	-381	485	-1966	70	-67	175	662	101	561	-381
	244	2019-01-15 09:02:49.48	-365	499	-1943	70	-68	181	624	-70	694	-277
	245	2019-01-15 09:02:49.49	-389	511	-1955	71	-57	177	620	67	553	-343
	246	2019-01-15 09:02:49.50	-381	494	-1963	72	-48	176	562	-71	633	-245
	247	2019-01-15 09:02:49.51	-385	488	-1974	77	-36	172	602	78	524	-340
	248	2019-01-15 09:02:49.52	-375	483	-1988	87	-33	170	587	-81	668	-253
	249	2019-01-15 09:02:49.53	-384	461	-1996	103	-38	170	632	74	558	-353
	250	2019-01-15 09:02:49.54	-389	446	-2002	113	-40	178	631	-70	701	-280
	251	2019-01-15 09:02:49.55	-375	450	-1989	116	-51	184	670	98	572	-384
	252	2019-01-15 09:02:49.56	-373	448	-1980	114	-58	190	672	-45	717	-313
	253	2019-01-15 09:02:49.57	-368	454	-1981	110	-58	196	706	116	590	-411
	254	2019-01-15 09:02:49.58	-374	445	-1974	100	-58	202	704	-35	739	-334
	255	2019-01-15 09:02:49.59	-370	433	-1973	100	-54	207	736	123	613	-429
	256	2019-01-15 09:02:49.60	-384	426	-1982	107	-50	214	721	-28	749	-346
	257	2019-01-15 09:02:49.61	-354	416	-2005	114	-55	220	762	130	632	-446
	258	2019-01-15 09:02:49.62	-357	404	-2015	123	-74	230	754	-33	787	-360
	259	2019-01-15 09:02:49.63	-364	399	-2009	137	-92	242	799	140	659	-469
	260	2019-01-15 09:02:49.64	-371	428	-1992	144	-117	257	837	-40	877	-398
	261	2019-01-15 09:02:49.65	-366	441	-1996	132	-144	265	868	122	746	-495
	262	2019-01-15 09:02:49.66	-378	425	-2001	113	-154	267	892	-71	963	-410
	263	2019-01-15 09:02:49.67	-372	416	-1975	105	-154	267	890	108	782	-499
	264	2019-01-15 09:02:49.68	-378	411	-1962	99	-146	268	811	-26	837	-392
	265	2019-01-15 09:02:49.69	-381	427	-1968	93	-143	267	820	193	627	-506
	266	2019-01-15 09:02:49.70	-382	403	-1979	87	-134	270	774	66	708	-420
	267	2019-01-15 09:02:49.71	-388	376	-2014	91	-142	284	826	242	584	-534
	268	2019-01-15 09:02:49.72	-392	354	-2038	96	-165	311	798	48	750	-423
	269	2019-01-15 09:02:49.73	-388	300	-2076	109	-196	360	842	198	644	-520
	270	2019-01-15 09:02:49.74	-383	240	-2123	130	-222	432	772	0	772	-386
	271	2019-01-15 09:02:49.75	-393	173	-2165	163	-257	541	825	170	655	-497
	272	2019-01-15 09:02:49.76	-381	79	-2220	219	-398	870	747	-7	754	-370
	273	2019-01-15 09:02:49.77	-382	17	-2236	224	-495	1098	805	168	637	-486
	274	2019-01-15 09:02:49.78	-357	-56	-2249	201	-585	1373	655	-41	696	-307
	275	2019-01-15 09:02:49.79	-339	-106	-2224	156	-665	1686	733	126	607	-429
	276	2019-01-15 09:02:49.80	-308	-110	-2173	104	-743	2024	597	-111	708	-243
	277	2019-01-15 09:02:49.81	-243	-64	-2114	56	-815	2368	717	65	652	-391
	278	2019-01-15 09:02:49.82	-200	7	-2059	10	-883	2693	652	-132	784	-260
	279	2019-01-15 09:02:49.83	-157	91	-2013	-42	-949	2988	792	88	704	-440
	280	2019-01-15 09:02:49.84	-107	202	-2001	-93	-1004	3242	772	-86	858	-343
	281	2019-01-15 09:02:49.85	-93	281	-1996	-148	-1061	3452	899	132	767	-515
	282	2019-01-15 09:02:49.86	-66	346	-1982	-223	-1097	3636	907	-63	970	-422
	283	2019-01-15 09:02:49.87	-19	435	-1960	-290	-1145	3791	962	166	796	-564
	284	2019-01-15 09:02:49.88	-21	522	-1915	-320	-1210	3897	858	30	828	-444
	285	2019-01-15 09:02:49.89	23	696	-1855	-330	-1240	3951	922	219	703	-570
	286	2019-01-15 09:02:49.90	15	858	-1818	-359	-1233	3934	865	-15	880	-425
	287	2019-01-15 09:02:49.91	-21	954	-1780	-381	-1213	3855	939	134	805	-536
	288	2019-01-15 09:02:49.92	-73	968	-1779	-394	-1180	3742	851	-91	942	-380
	289	2019-01-15 09:02:49.93	-120	953	-1771	-390	-1154	3617	937	85	852	-511
	290	2019-01-15 09:02:49.94	-152	1021	-1689	-349	-1157	3465	856	-129	985	-363
	291	2019-01-15 09:02:49.95	-180	1136	-1657	-277	-1174	3277	955	56	899	-505
	292	2019-01-15 09:02:49.96	-204	1236	-1670	-196	-1204	3065	869	-158	1027	-355
	293	2019-01-15 09:02:49.97	-303	1294	-1686	-183	-1145	2811	950	48	902	-499
	294	2019-01-15 09:02:49.98	-363	1315	-1686	-196	-1090	2561	795	-133	928	-331
	295	2019-01-15 09:02:49.99	-467	1301	-1696	-204	-1030	2313	902	74	828	-488
	296	2019-01-15 09:02:50.00	-517	1251	-1733	-169	-1052	2094	790	-135	925	-327
	297	2019-01-15 09:02:50.01	-591	1239	-1731	-121	-1054	1897	916	47	869	-481
	298	2019-01-15 09:02:50.02	-565	1232	-1753	-72	-1094	1729	784	-157	941	-313
	299	2019-01-15 09:02:50.03	-575	1231	-1743	-63	-1041	1564	891	54	837	-472
	300	2019-01-15 09:02:50.04	-580	1231	-1660	-71	-980	1417	750	-111	861	-319
	301	2019-01-15 09:02:50.05	-552	1215	-1658	-49	-947	1268	873	88	785	-480
	302	2019-01-15 09:02:50.06	-559	1218	-1682	-55	-846	1127	751	-94	845	-328
	303	2019-01-15 09:02:50.07	-557	1204	-1626	-65	-808	985	892	109	783	-500
	304	2019-01-15 09:02:50.08	-543	1160	-1663	-66	-758	850	754	-64	818	-345
	305	2019-01-15 09:02:50.09	-558	1117	-1662	-75	-707	728	899	128	771	-513
	306	2019-01-15 09:02:50.10	-563	1049	-1673	-75	-669	624	778	-63	841	-357
	307	2019-01-15 09:02:50.11	-554	976	-1694	-81	-639	555	921	125	796	-523
	308	2019-01-15 09:02:50.12	-582	929	-1715	-109	-560	510	766	-64	830	-351
	309	2019-01-15 09:02:50.13	-567	909	-1696	-112	-566	491	915	115	800	-515
	310	2019-01-15 09:02:50.14	-562	911	-1699	-94	-537	491	779	-97	876	-341
	311	2019-01-15 09:02:50.15	-563	925	-1708	-61	-527	488	928	82	846	-505
	312	2019-01-15 09:02:50.16	-567	925	-1708	-38	-475	495	749	-95	844	-327
	313	2019-01-15 09:02:50.17	-571	915	-1748	-2	-439	509	915	99	816	-507
	314	2019-01-15 09:02:50.18	-562	913	-1760	21	-402	528	778	-84	862	-347
	315	2019-01-15 09:02:50.19	-551	910	-1723	51	-393	552	915	124	791	-519
	316	2019-01-15 09:02:50.20	-537	911	-1732	90	-378	581	721	-42	763	-339
	317	2019-01-15 09:02:50.21	-524	912	-1778	121	-350	610	878	144	734	-511
	318	2019-01-15 09:02:50.22	-511	915	-1787	138	-325	630	714	-26	740	-344
	319	2019-01-15 09:02:50.23	-511	936	-1797	162	-311	641	900	150	750	-525
	320	2019-01-15 09:02:50.24	-516	940	-1823	195	-302	641	751	-32	783	-359
	321	2019-01-15 09:02:50.25	-519	949	-1854	233	-297	644	918	152	766	-535
	322	2019-01-15 09:02:50.26	-496	971	-1842	266	-299	636	749	-2	751	-373
	323	2019-01-15 09:02:50.27	-499	998	-1823	276	-287	610	966	134	832	-550
	324	2019-01-15 09:02:50.28	-483	1015	-1815	298	-303	570	854	-81	935	-386
	325	2019-01-15 09:02:50.29	-491	1002	-1894	308	-286	523	1016	88	928	-552
	326	2019-01-15 09:02:50.30	-505	965	-1882	308	-283	485	832	-60	892	-386
	327	2019-01-15 09:02:50.31	-504	947	-1845	329	-308	448	988	108	880	-548
	328	2019-01-15 09:02:50.32	-513	879	-1846	355	-319	420	818	-65	883	-376
	329	2019-01-15 09:02:50.33	-527	827	-1864	377	-320	414	964	120	844	-542
	330	2019-01-15 09:02:50.34	-526	788	-1829	401	-341	427	762	-10	772	-376
	331	2019-01-15 09:02:50.35	-516	749	-1820	431	-365	454	897	157	740	-527
	332	2019-01-15 09:02:50.36	-510	713	-1803	454	-366	489	692	13	679	-352
	333	2019-01-15 09:02:50.37	-514	689	-1782	463	-356	536	880	160	720	-520
	334	2019-01-15 09:02:50.38	-505	682	-1759	466	-353	585	733	15	718	-374
	335	2019-01-15 09:02:50.39	-508	675	-1779	454	-333	634	928	165	763	-546
	336	2019-01-15 09:02:50.40	-518	681	-1774	441	-323	685	749	22	727	-385
	337	2019-01-15 09:02:50.41	-514	693	-1776	433	-324	719	925	171	754	-548
	338	2019-01-15 09:02:50.42	-523	713	-1788	414	-311	754	732	23	709	-377
	339	2019-01-15 09:02:50.43	-527	713	-1793	386	-301	787	955	129	826	-542
	340	2019-01-15 09:02:50.44	-529	735	-1816	361	-306	804	806	-33	839	-386
	341	2019-01-15 09:02:50.45	-532	739	-1840	342	-311	818	987	92	895	-539
	342	2019-01-15 09:02:50.46	-516	752	-1844	337	-329	824	776	-19	795	-378
	343	2019-01-15 09:02:50.47	-504	791	-1844	329	-321	813	984	96	888	-540
	344	2019-01-15 09:02:50.48	-509	808	-1863	309	-300	791	827	-49	876	-389
	345	2019-01-15 09:02:50.49	-522	801	-1846	303	-306	759	987	76	911	-531
	346	2019-01-15 09:02:50.50	-533	773	-1854	312	-320	737	766	-20	786	-373
	347	2019-01-15 09:02:50.51	-541	734	-1824	322	-323	724	941	97	844	-519
	348	2019-01-15 09:02:50.52	-545	710	-1800	347	-327	720	749	-16	765	-366
	349	2019-01-15 09:02:50.53	-557	718	-1810	362	-316	719	932	76	856	-504
	350	2019-01-15 09:02:50.54	-560	724	-1835	366	-322	713	740	-28	768	-356
	351	2019-01-15 09:02:50.55	-582	753	-1833	365	-338	707	928	52	876	-490
	352	2019-01-15 09:02:50.56	-567	793	-1841	342	-389	686	735	-41	776	-347
	353	2019-01-15 09:02:50.57	-578	836	-1840	309	-392	668	943	32	911	-487
	354	2019-01-15 09:02:50.58	-588	856	-1847	272	-400	634	773	-63	836	-355
	355	2019-01-15 09:02:50.59	-621	850	-1803	242	-407	598	954	5	949	-479
	356	2019-01-15 09:02:50.60	-615	840	-1791	244	-445	567	751	-71	822	-340
	357	2019-01-15 09:02:50.61	-646	813	-1771	253	-459	534	950	-21	971	-464
	358	2019-01-15 09:02:50.62	-675	798	-1783	256	-473	499	766	-94	860	-336
	359	2019-01-15 09:02:50.63	-698	797	-1799	255	-488	480	968	-46	1014	-461
	360	2019-01-15 09:02:50.64	-726	816	-1839	245	-519	460	779	-98	877	-340
	361	2019-01-15 09:02:50.65	-759	826	-1830	238	-561	443	946	-24	970	-461
	362	2019-01-15 09:02:50.66	-805	788	-1839	224	-576	430	747	-47	794	-350
	363	2019-01-15 09:02:50.67	-837	713	-1865	233	-616	432	956	13	943	-484
	364	2019-01-15 09:02:50.68	-839	670	-1817	265	-647	448	786	-37	823	-374
	365	2019-01-15 09:02:50.69	-834	653	-1771	308	-657	471	962	1	961	-481
	366	2019-01-15 09:02:50.70	-837	627	-1702	337	-649	501	767	-27	794	-370
	367	2019-01-15 09:02:50.71	-843	618	-1675	358	-621	534	953	28	925	-490
	368	2019-01-15 09:02:50.72	-849	590	-1706	363	-583	584	777	3	774	-390
	369	2019-01-15 09:02:50.73	-850	600	-1741	361	-541	618	996	43	953	-519
	370	2019-01-15 09:02:50.74	-824	652	-1750	342	-518	634	818	3	815	-410
	371	2019-01-15 09:02:50.75	-867	683	-1796	289	-451	640	1039	33	1006	-536
	372	2019-01-15 09:02:50.76	-857	699	-1774	231	-431	617	846	-7	853	-419
	373	2019-01-15 09:02:50.77	-859	697	-1787	188	-396	599	1013	46	967	-529
	374	2019-01-15 09:02:50.78	-852	738	-1763	143	-349	573	801	21	780	-411
	375	2019-01-15 09:02:50.79	-850	732	-1688	87	-292	549	1021	49	972	-535
	376	2019-01-15 09:02:50.80	-847	716	-1708	48	-261	533	851	16	835	-433
	377	2019-01-15 09:02:50.81	-819	725	-1708	4	-225	525	1006	72	934	-539
	378	2019-01-15 09:02:50.82	-796	739	-1719	-35	-186	521	808	80	728	-444
	379	2019-01-15 09:02:50.83	-746	780	-1720	-87	-142	523	970	122	848	-546
	380	2019-01-15 09:02:50.84	-723	819	-1714	-142	-91	511	792	103	689	-447
	381	2019-01-15 09:02:50.85	-690	848	-1696	-186	-36	501	953	129	824	-541
	382	2019-01-15 09:02:50.86	-664	827	-1721	-224	8	482	775	123	652	-449
	383	2019-01-15 09:02:50.87	-660	798	-1754	-252	61	459	931	156	775	-543
	384	2019-01-15 09:02:50.88	-639	785	-1720	-253	77	450	765	152	613	-458
	385	2019-01-15 09:02:50.89	-621	790	-1730	-229	80	431	950	179	771	-564
	386	2019-01-15 09:02:50.90	-602	798	-1754	-213	95	411	798	160	638	-479
	387	2019-01-15 09:02:50.91	-605	787	-1756	-215	109	403	946	189	757	-567
	388	2019-01-15 09:02:50.92	-603	786	-1743	-230	133	397	775	183	592	-479
	389	2019-01-15 09:02:50.93	-583	778	-1756	-219	135	393	920	198	722	-559
	390	2019-01-15 09:02:50.94	-579	796	-1768	-210	132	386	772	188	584	-480
	391	2019-01-15 09:02:50.95	-547	820	-1766	-219	120	380	954	133	821	-543
	392	2019-01-15 09:02:50.96	-547	836	-1774	-244	112	367	802	136	666	-469
	393	2019-01-15 09:02:50.97	-522	874	-1749	-280	87	359	996	103	893	-549
	394	2019-01-15 09:02:50.98	-536	852	-1777	-318	94	351	850	113	737	-481
	395	2019-01-15 09:02:50.99	-547	829	-1763	-347	76	349	1007	79	928	-543
	396	2019-01-15 09:02:51.00	-556	835	-1734	-362	45	359	845	112	733	-478
	397	2019-01-15 09:02:51.01	-547	866	-1798	-357	2	364	1006	94	912	-550
	398	2019-01-15 09:02:51.02	-535	929	-1790	-373	-30	364	851	131	720	-491
	399	2019-01-15 09:02:51.03	-544	987	-1810	-424	2	349	1002	87	915	-544
	400	2019-01-15 09:02:51.04	-556	977	-1780	-471	14	335	857	121	736	-489
	401	2019-01-15 09:02:51.05	-549	955	-1745	-485	-4	322	1030	60	970	-545
	402	2019-01-15 09:02:51.06	-533	1000	-1733	-479	-10	319	885	112	773	-498
	403	2019-01-15 09:02:51.07	-522	1059	-1746	-494	25	300	1049	45	1004	-547
	404	2019-01-15 09:02:51.08	-521	1096	-1711	-530	46	276	899	99	800	-499
	405	2019-01-15 09:02:51.09	-528	1094	-1689	-540	27	257	1024	40	984	-532
	406	2019-01-15 09:02:51.10	-523	1127	-1666	-517	-24	247	870	118	752	-494
	407	2019-01-15 09:02:51.11	-518	1162	-1669	-500	-44	230	948	110	838	-529
	408	2019-01-15 09:02:51.12	-506	1211	-1638	-500	-7	193	810	195	615	-502
	409	2019-01-15 09:02:51.13	-520	1222	-1648	-493	4	180	977	108	869	-542
	410	2019-01-15 09:02:51.14	-493	1246	-1645	-476	5	167	874	159	715	-516
	411	2019-01-15 09:02:51.15	-484	1272	-1629	-462	21	151	995	82	913	-538
	412	2019-01-15 09:02:51.16	-460	1280	-1647	-455	52	132	880	176	704	-528
	413	2019-01-15 09:02:51.17	-447	1289	-1640	-454	79	109	995	106	889	-550
	414	2019-01-15 09:02:51.18	-443	1294	-1662	-439	103	84	889	181	708	-535
	415	2019-01-15 09:02:51.19	-454	1292	-1632	-419	104	62	1039	29	1010	-534
	416	2019-01-15 09:02:51.20	-448	1283	-1620	-379	83	44	937	113	824	-525
	417	2019-01-15 09:02:51.21	-438	1285	-1640	-348	70	35	1056	19	1037	-537
	418	2019-01-15 09:02:51.22	-447	1269	-1593	-336	80	29	936	143	793	-539
	419	2019-01-15 09:02:51.23	-446	1318	-1634	-323	93	17	1023	62	961	-542
	420	2019-01-15 09:02:51.24	-452	1331	-1630	-326	74	15	906	176	730	-541
	421	2019-01-15 09:02:51.25	-448	1345	-1649	-313	55	5	1042	34	1008	-538
	422	2019-01-15 09:02:51.26	-447	1348	-1622	-310	45	-8	952	155	797	-553
	423	2019-01-15 09:02:51.27	-451	1326	-1609	-302	52	-22	980	135	845	-557
	424	2019-01-15 09:02:51.28	-460	1338	-1605	-277	57	-38	864	273	591	-568
	425	2019-01-15 09:02:51.29	-449	1331	-1599	-241	60	-62	990	144	846	-567
	426	2019-01-15 09:02:51.30	-458	1309	-1595	-198	51	-79	923	232	691	-577
	427	2019-01-15 09:02:51.31	-449	1302	-1595	-162	39	-96	1018	108	910	-563
	428	2019-01-15 09:02:51.32	-463	1298	-1611	-141	21	-106	934	228	706	-581
	429	2019-01-15 09:02:51.33	-479	1288	-1595	-124	10	-113	1016	112	904	-564
	430	2019-01-15 09:02:51.34	-482	1260	-1587	-106	-7	-122	935	234	701	-584
	431	2019-01-15 09:02:51.35	-490	1233	-1612	-88	-20	-113	1042	78	964	-560
	432	2019-01-15 09:02:51.36	-480	1230	-1605	-77	-28	-104	960	201	759	-580
	433	2019-01-15 09:02:51.37	-495	1214	-1581	-66	-18	-98	968	109	859	-538
	434	2019-01-15 09:02:51.38	-494	1226	-1615	-43	-28	-91	888	251	637	-569
	435	2019-01-15 09:02:51.39	-513	1258	-1595	-30	-53	-93	997	59	938	-528
	436	2019-01-15 09:02:51.40	-523	1247	-1596	-26	-63	-94	956	185	771	-570
	437	2019-01-15 09:02:51.41	-549	1236	-1602	-26	-63	-96	1026	32	994	-529
	438	2019-01-15 09:02:51.42	-569	1225	-1646	-30	-63	-100	947	202	745	-574
	439	2019-01-15 09:02:51.43	-584	1206	-1658	-40	-73	-97	934	110	824	-522
	440	2019-01-15 09:02:51.44	-587	1205	-1625	-42	-106	-93	890	263	627	-576
	441	2019-01-15 09:02:51.45	-605	1198	-1639	-46	-110	-86	923	86	837	-504
	442	2019-01-15 09:02:51.46	-613	1201	-1632	-57	-115	-81	904	231	673	-567
	443	2019-01-15 09:02:51.47	-624	1209	-1629	-65	-135	-83	947	68	879	-507
	444	2019-01-15 09:02:51.48	-622	1209	-1613	-74	-159	-85	935	216	719	-575
	445	2019-01-15 09:02:51.49	-603	1187	-1594	-79	-157	-93	968	30	938	-499
	446	2019-01-15 09:02:51.50	-588	1170	-1581	-85	-142	-93	946	188	758	-567
	447	2019-01-15 09:02:51.51	-585	1174	-1575	-96	-119	-90	977	8	969	-492
	448	2019-01-15 09:02:51.52	-587	1137	-1563	-102	-99	-83	953	193	760	-573
	449	2019-01-15 09:02:51.53	-605	1128	-1560	-103	-75	-66	994	24	970	-509
	450	2019-01-15 09:02:51.54	-611	1111	-1575	-105	-64	-53	983	202	781	-592
	451	2019-01-15 09:02:51.55	-639	1085	-1615	-107	-43	-26	944	29	915	-486
	452	2019-01-15 09:02:51.56	-641	1099	-1592	-100	-59	-11	928	211	717	-569
	453	2019-01-15 09:02:51.57	-653	1124	-1589	-99	-47	-3	975	10	965	-492
	454	2019-01-15 09:02:51.58	-651	1149	-1575	-120	-39	-10	967	205	762	-586
	455	2019-01-15 09:02:51.59	-658	1154	-1563	-145	-18	-31	920	68	852	-494
	456	2019-01-15 09:02:51.60	-674	1169	-1523	-181	-2	-58	918	247	671	-582
	457	2019-01-15 09:02:51.61	-689	1170	-1535	-212	22	-94	930	49	881	-489
	458	2019-01-15 09:02:51.62	-692	1157	-1547	-234	40	-124	952	241	711	-596
	459	2019-01-15 09:02:51.63	-699	1135	-1538	-249	61	-144	923	93	830	-508
	460	2019-01-15 09:02:51.64	-690	1130	-1541	-251	86	-157	935	301	634	-618
	461	2019-01-15 09:02:51.65	-685	1134	-1525	-256	102	-161	879	135	744	-507
	462	2019-01-15 09:02:51.66	-677	1140	-1544	-256	116	-160	920	321	599	-620
	463	2019-01-15 09:02:51.67	-662	1161	-1567	-276	138	-165	896	131	765	-513
	464	2019-01-15 09:02:51.68	-661	1195	-1552	-307	144	-165	957	309	648	-633
	465	2019-01-15 09:02:51.69	-677	1239	-1543	-340	164	-175	936	90	846	-513
	466	2019-01-15 09:02:51.70	-638	1288	-1526	-379	173	-200	988	269	719	-628
	467	2019-01-15 09:02:51.71	-635	1358	-1484	-432	201	-254	958	47	911	-502
	468	2019-01-15 09:02:51.72	-592	1491	-1450	-491	229	-364	999	244	755	-621
	469	2019-01-15 09:02:51.73	-539	1658	-1424	-562	251	-542	935	57	878	-496
	470	2019-01-15 09:02:51.74	-571	1799	-1412	-699	338	-792	963	306	657	-634
	471	2019-01-15 09:02:51.75	-557	1843	-1419	-861	363	-1081	821	199	622	-510
	472	2019-01-15 09:02:51.76	-552	1795	-1450	-1048	406	-1389	895	393	502	-644
	473	2019-01-15 09:02:51.77	-553	1665	-1520	-1242	418	-1667	838	158	680	-498
	474	2019-01-15 09:02:51.78	-545	1503	-1577	-1426	389	-1888	936	336	600	-636
	475	2019-01-15 09:02:51.79	-511	1393	-1587	-1588	309	-2041	841	145	696	-493
	476	2019-01-15 09:02:51.80	-453	1339	-1572	-1716	191	-2143	925	341	584	-633
	477	2019-01-15 09:02:51.81	-432	1293	-1535	-1828	89	-2199	838	118	720	-478
	478	2019-01-15 09:02:51.82	-419	1201	-1504	-1909	0	-2208	953	276	677	-614
	479	2019-01-15 09:02:51.83	-447	1109	-1490	-1948	-97	-2170	909	19	890	-464
	480	2019-01-15 09:02:51.84	-487	1002	-1351	-1873	-280	-2085	998	171	827	-584
	481	2019-01-15 09:02:51.85	-532	916	-1381	-1704	-409	-1951	836	-47	883	-394
	482	2019-01-15 09:02:51.86	-582	893	-1370	-1541	-526	-1764	924	122	802	-523
	483	2019-01-15 09:02:51.87	-645	884	-1408	-1458	-597	-1549	798	-110	908	-344
	484	2019-01-15 09:02:51.88	-709	862	-1322	-1431	-640	-1298	917	42	875	-479
	485	2019-01-15 09:02:51.89	-743	880	-1251	-1353	-675	-1030	740	-186	926	-277
	486	2019-01-15 09:02:51.90	-771	928	-1229	-1253	-675	-753	828	-4	832	-412
	487	2019-01-15 09:02:51.91	-803	1006	-1172	-1167	-679	-474	582	-180	762	-201
	488	2019-01-15 09:02:51.92	-797	1069	-1141	-1094	-650	-215	725	11	714	-368
	489	2019-01-15 09:02:51.93	-818	1132	-1025	-1013	-630	16	521	-183	704	-169
	490	2019-01-15 09:02:51.94	-806	1236	-903	-924	-601	202	697	13	684	-355
	491	2019-01-15 09:02:51.95	-871	1394	-871	-856	-505	329	477	-157	634	-160
	492	2019-01-15 09:02:51.96	-970	1512	-901	-804	-423	403	651	51	600	-351
	493	2019-01-15 09:02:51.97	-1075	1585	-1019	-771	-351	437	448	-126	574	-161
	494	2019-01-15 09:02:51.98	-1187	1607	-1051	-751	-329	452	664	51	613	-357
	495	2019-01-15 09:02:51.99	-1237	1646	-1058	-701	-345	464	455	-153	608	-151
	496	2019-01-15 09:02:52.00	-1289	1702	-1049	-623	-343	455	649	23	626	-336
	497	2019-01-15 09:02:52.01	-1324	1781	-1033	-536	-312	424	397	-167	564	-115
	498	2019-01-15 09:02:52.02	-1359	1824	-979	-446	-254	369	589	15	574	-302
	499	2019-01-15 09:02:52.03	-1375	1823	-951	-330	-181	298	358	-170	528	-94
	500	2019-01-15 09:02:52.04	-1381	1810	-942	-189	-129	241	543	4	539	-273
	501	2019-01-15 09:02:52.05	-1351	1798	-920	-64	-70	196	325	-151	476	-87
	502	2019-01-15 09:02:52.06	-1313	1824	-894	42	-33	154	522	12	510	-267
	503	2019-01-15 09:02:52.07	-1282	1823	-871	103	27	102	281	-174	455	-53
	504	2019-01-15 09:02:52.08	-1252	1794	-921	139	87	42	488	-16	504	-236
	505	2019-01-15 09:02:52.09	-1227	1722	-952	160	141	9	277	-169	446	-54
	506	2019-01-15 09:02:52.10	-1196	1651	-967	216	163	2	459	14	445	-236
	507	2019-01-15 09:02:52.11	-1185	1620	-980	284	140	11	218	-132	350	-43
	508	2019-01-15 09:02:52.12	-1153	1588	-994	331	130	38	401	40	361	-220
	509	2019-01-15 09:02:52.13	-1137	1568	-1023	368	140	80	177	-123	300	-27
	510	2019-01-15 09:02:52.14	-1115	1536	-987	389	146	135	368	39	329	-203
	511	2019-01-15 09:02:52.15	-1101	1501	-1007	408	196	195	157	-116	273	-20
	512	2019-01-15 09:02:52.16	-1082	1451	-1012	455	234	277	354	65	289	-209
	513	2019-01-15 09:02:52.17	-1067	1430	-1001	548	290	375	144	-89	233	-27
	514	2019-01-15 09:02:52.18	-1075	1425	-1042	673	345	482	309	61	248	-185
	515	2019-01-15 09:02:52.19	-1025	1465	-1049	815	351	576	92	-104	196	6
	516	2019-01-15 09:02:52.20	-995	1515	-1079	928	351	651	307	58	249	-182
	517	2019-01-15 09:02:52.21	-934	1570	-1100	997	365	706	140	-83	223	-28
	518	2019-01-15 09:02:52.22	-880	1609	-1117	1032	394	728	366	77	289	-221
	519	2019-01-15 09:02:52.23	-847	1629	-1130	1053	426	723	178	-69	247	-54
	520	2019-01-15 09:02:52.24	-798	1626	-1171	1062	436	700	408	95	313	-251
	521	2019-01-15 09:02:52.25	-783	1630	-1216	1043	446	654	249	-15	264	-117
	522	2019-01-15 09:02:52.26	-735	1590	-1254	1025	415	597	467	108	359	-287
	523	2019-01-15 09:02:52.27	-732	1544	-1287	1002	396	538	264	-47	311	-108
	524	2019-01-15 09:02:52.28	-708	1482	-1325	981	351	487	458	44	414	-251
	525	2019-01-15 09:02:52.29	-697	1446	-1344	945	309	436	252	-103	355	-74
	526	2019-01-15 09:02:52.30	-693	1416	-1361	909	251	400	459	1	458	-230
	527	2019-01-15 09:02:52.31	-671	1371	-1362	880	182	368	260	-110	370	-75
	528	2019-01-15 09:02:52.32	-685	1339	-1357	838	132	346	454	-27	481	-213
	529	2019-01-15 09:02:52.33	-662	1319	-1352	800	86	331	244	-144	388	-50
	530	2019-01-15 09:02:52.34	-664	1302	-1334	761	67	323	447	-66	513	-190
	531	2019-01-15 09:02:52.35	-668	1295	-1318	739	30	315	270	-142	412	-64
	532	2019-01-15 09:02:52.36	-686	1279	-1340	720	9	305	456	-49	505	-203
	533	2019-01-15 09:02:52.37	-679	1283	-1327	691	-24	301	246	-138	384	-54
	534	2019-01-15 09:02:52.38	-671	1292	-1314	658	-40	288	424	-75	499	-174
	535	2019-01-15 09:02:52.39	-679	1305	-1322	632	-34	272	241	-153	394	-44
	536	2019-01-15 09:02:52.40	-673	1292	-1342	609	-20	252	398	-80	478	-159
	537	2019-01-15 09:02:52.41	-678	1281	-1355	590	-15	232	222	-133	355	-44
	538	2019-01-15 09:02:52.42	-681	1261	-1334	583	-7	213	377	-81	458	-148
	539	2019-01-15 09:02:52.43	-717	1281	-1374	592	27	206	220	-130	350	-45
	540	2019-01-15 09:02:52.44	-738	1338	-1437	557	19	189	412	-58	470	-177
	541	2019-01-15 09:02:52.45	-735	1309	-1411	488	-29	173	255	-109	364	-73
	542	2019-01-15 09:02:52.46	-743	1245	-1412	442	-47	168	430	-45	475	-192
	543	2019-01-15 09:02:52.47	-749	1235	-1420	418	-59	167	265	-98	363	-83
	544	2019-01-15 09:02:52.48	-751	1222	-1426	405	-99	174	436	-56	492	-190
	545	2019-01-15 09:02:52.49	-765	1231	-1422	410	-120	183	276	-104	380	-86
	546	2019-01-15 09:02:52.50	-762	1250	-1446	407	-123	190	441	-76	517	-182
	547	2019-01-15 09:02:52.51	-762	1276	-1444	390	-123	193	277	-118	395	-79
	548	2019-01-15 09:02:52.52	-753	1280	-1426	359	-116	194	420	-81	501	-169
	549	2019-01-15 09:02:52.53	-757	1255	-1426	325	-96	193	268	-102	370	-83
	550	2019-01-15 09:02:52.54	-759	1251	-1423	300	-85	192	404	-67	471	-168
	551	2019-01-15 09:02:52.55	-766	1248	-1414	282	-73	196	250	-95	345	-77
	552	2019-01-15 09:02:52.56	-764	1242	-1414	268	-67	198	396	-39	435	-178
	553	2019-01-15 09:02:52.57	-767	1251	-1423	269	-64	200	275	-49	324	-113
	554	2019-01-15 09:02:52.58	-767	1255	-1428	264	-58	203	439	-51	490	-194
	555	2019-01-15 09:02:52.59	-756	1252	-1442	253	-42	204	307	-83	390	-112
	556	2019-01-15 09:02:52.60	-766	1257	-1452	236	-23	210	440	-75	515	-182
	557	2019-01-15 09:02:52.61	-759	1276	-1464	215	-16	214	301	-79	380	-111
	558	2019-01-15 09:02:52.62	-753	1267	-1458	194	-10	220	437	-69	506	-184
	559	2019-01-15 09:02:52.63	-746	1241	-1461	178	-1	222	319	-57	376	-131
	560	2019-01-15 09:02:52.64	-740	1238	-1457	168	12	227	431	-69	500	-181
	561	2019-01-15 09:02:52.65	-736	1240	-1461	161	15	228	300	-66	366	-117
	562	2019-01-15 09:02:52.66	-730	1261	-1464	144	19	231	420	-62	482	-179
	563	2019-01-15 09:02:52.67	-725	1275	-1473	115	21	222	317	-42	359	-137
	564	2019-01-15 09:02:52.68	-695	1272	-1453	82	24	215	452	-71	523	-190
	565	2019-01-15 09:02:52.69	-683	1264	-1461	60	39	208	334	-71	405	-131
	566	2019-01-15 09:02:52.70	-671	1270	-1468	55	56	193	481	-79	560	-201
	567	2019-01-15 09:02:52.71	-665	1263	-1466	56	82	185	383	-41	424	-171
	568	2019-01-15 09:02:52.72	-665	1264	-1486	54	96	175	455	-36	491	-209
	569	2019-01-15 09:02:52.73	-662	1280	-1492	47	98	161	332	-6	338	-163
	570	2019-01-15 09:02:52.74	-643	1284	-1507	33	106	151	430	-29	459	-200
	571	2019-01-15 09:02:52.75	-634	1301	-1537	0	99	135	350	7	343	-178
	572	2019-01-15 09:02:52.76	-626	1301	-1517	-34	91	114	421	-33	454	-194
	573	2019-01-15 09:02:52.77	-610	1275	-1500	-56	81	98	328	-10	338	-159
	574	2019-01-15 09:02:52.78	-597	1260	-1486	-53	74	78	411	-62	473	-174
	575	2019-01-15 09:02:52.79	-572	1260	-1488	-36	73	62	341	-17	358	-162
	576	2019-01-15 09:02:52.80	-582	1256	-1492	-25	75	49	394	-81	475	-156
	577	2019-01-15 09:02:52.81	-579	1247	-1513	-9	71	40	306	-48	354	-129
	578	2019-01-15 09:02:52.82	-575	1244	-1523	11	60	35	346	-114	460	-116
	579	2019-01-15 09:02:52.83	-578	1240	-1537	19	43	31	293	-55	348	-119
	580	2019-01-15 09:02:52.84	-580	1237	-1534	15	25	35	404	-85	489	-159
	581	2019-01-15 09:02:52.85	-589	1222	-1535	6	11	35	381	-5	386	-188
	582	2019-01-15 09:02:52.86	-593	1207	-1536	-4	6	34	464	-55	519	-204
	583	2019-01-15 09:02:52.87	-595	1203	-1538	-3	-1	40	418	16	402	-217
	584	2019-01-15 09:02:52.88	-595	1208	-1545	10	-16	49	454	-71	525	-191
	585	2019-01-15 09:02:52.89	-588	1225	-1540	18	-12	54	385	-16	401	-184
	586	2019-01-15 09:02:52.90	-586	1222	-1521	19	-20	57	400	-102	502	-149
	587	2019-01-15 09:02:52.91	-607	1204	-1532	18	-17	59	363	-20	383	-171
	588	2019-01-15 09:02:52.92	-609	1208	-1539	23	-33	60	427	-93	520	-167
	589	2019-01-15 09:02:52.93	-604	1213	-1521	18	-41	59	422	6	416	-214
	590	2019-01-15 09:02:52.94	-599	1203	-1512	8	-35	56	462	-79	541	-191
	591	2019-01-15 09:02:52.95	-601	1210	-1502	-2	-27	50	428	11	417	-219
	592	2019-01-15 09:02:52.96	-596	1221	-1513	-5	-26	51	429	-115	544	-157
	593	2019-01-15 09:02:52.97	-602	1213	-1521	-1	-26	47	394	-25	419	-184
	594	2019-01-15 09:02:52.98	-592	1230	-1534	2	-27	52	438	-114	552	-162
	595	2019-01-15 09:02:52.99	-597	1233	-1538	2	-24	49	448	10	438	-229
	596	2019-01-15 09:02:53.00	-600	1238	-1533	-9	-28	49	464	-94	558	-185
	597	2019-01-15 09:02:53.01	-580	1252	-1489	-11	-45	47	440	16	424	-228
	598	2019-01-15 09:02:53.02	-589	1230	-1560	-21	2	36	468	-68	536	-200
	599	2019-01-15 09:02:53.03	-572	1253	-1517	-33	-23	39	480	56	424	-268
	600	2019-01-15 09:02:53.04	-562	1258	-1520	-42	-15	27	516	-51	567	-232
	601	2019-01-15 09:02:53.05	-542	1245	-1515	-39	-6	19	518	58	460	-288
	602	2019-01-15 09:02:53.06	-541	1251	-1510	-34	11	9	500	-84	584	-208
	603	2019-01-15 09:02:53.07	-551	1251	-1531	-25	5	6	499	32	467	-265
	604	2019-01-15 09:02:53.08	-537	1253	-1537	-18	-10	-1	477	-106	583	-185
	605	2019-01-15 09:02:53.09	-536	1250	-1536	-16	-13	-6	496	14	482	-255
	606	2019-01-15 09:02:53.10	-527	1248	-1537	-12	-13	-14	483	-144	627	-169
	607	2019-01-15 09:02:53.11	-533	1228	-1540	-9	-31	-19	504	-10	514	-247
	608	2019-01-15 09:02:53.12	-535	1230	-1548	-10	-48	-26	496	-145	641	-175
	609	2019-01-15 09:02:53.13	-543	1227	-1556	-14	-75	-31	528	10	518	-269
	610	2019-01-15 09:02:53.14	-546	1225	-1552	-16	-94	-36	500	-124	624	-188
	611	2019-01-15 09:02:53.15	-560	1218	-1538	-10	-123	-41	532	18	514	-275
	612	2019-01-15 09:02:53.16	-560	1227	-1531	7	-138	-41	496	-168	664	-164
	613	2019-01-15 09:02:53.17	-565	1227	-1524	28	-148	-45	515	-20	535	-247
	614	2019-01-15 09:02:53.18	-587	1232	-1507	44	-153	-51	470	-136	606	-167
	615	2019-01-15 09:02:53.19	-600	1239	-1514	63	-153	-56	538	39	499	-288
	616	2019-01-15 09:02:53.20	-616	1234	-1514	76	-163	-64	502	-125	627	-188
	617	2019-01-15 09:02:53.21	-629	1221	-1536	74	-162	-71	564	36	528	-300
	618	2019-01-15 09:02:53.22	-629	1214	-1518	56	-168	-72	509	-136	645	-186
	619	2019-01-15 09:02:53.23	-646	1207	-1498	43	-179	-71	568	32	536	-300
	620	2019-01-15 09:02:53.24	-668	1181	-1510	38	-182	-62	486	-144	630	-171
	621	2019-01-15 09:02:53.25	-672	1164	-1486	32	-182	-45	549	30	519	-289
	622	2019-01-15 09:02:53.26	-679	1165	-1475	20	-172	-29	479	-138	617	-170
	623	2019-01-15 09:02:53.27	-665	1182	-1456	5	-165	-10	564	37	527	-300
	624	2019-01-15 09:02:53.28	-688	1211	-1445	-13	-146	-1	471	-139	610	-166
	625	2019-01-15 09:02:53.29	-676	1228	-1459	-39	-131	3	554	32	522	-293
	626	2019-01-15 09:02:53.30	-688	1250	-1471	-65	-123	0	454	-172	626	-141
	627	2019-01-15 09:02:53.31	-699	1256	-1459	-93	-117	-3	558	13	545	-285
	628	2019-01-15 09:02:53.32	-712	1243	-1459	-111	-104	-1	467	-169	636	-149
	629	2019-01-15 09:02:53.33	-703	1250	-1468	-114	-101	4	569	22	547	-295
	630	2019-01-15 09:02:53.34	-716	1253	-1471	-125	-101	11	497	-140	637	-178
	631	2019-01-15 09:02:53.35	-699	1253	-1457	-133	-98	24	592	54	538	-323
	632	2019-01-15 09:02:53.36	-698	1288	-1453	-137	-83	36	458	-133	591	-162
	633	2019-01-15 09:02:53.37	-697	1321	-1448	-153	-78	41	570	43	527	-306
	634	2019-01-15 09:02:53.38	-678	1350	-1462	-168	-77	41	497	-153	650	-172
	635	2019-01-15 09:02:53.39	-685	1365	-1455	-188	-73	27	620	35	585	-327
	636	2019-01-15 09:02:53.40	-682	1356	-1450	-211	-62	18	514	-151	665	-181
	637	2019-01-15 09:02:53.41	-703	1373	-1442	-229	-62	16	624	44	580	-334
	638	2019-01-15 09:02:53.42	-699	1380	-1438	-234	-72	7	489	-156	645	-166
	639	2019-01-15 09:02:53.43	-711	1367	-1456	-235	-85	3	608	27	581	-317
	640	2019-01-15 09:02:53.44	-702	1366	-1466	-235	-94	4	512	-165	677	-173
	641	2019-01-15 09:02:53.45	-696	1367	-1433	-233	-101	8	646	25	621	-335
	642	2019-01-15 09:02:53.46	-690	1388	-1437	-225	-105	10	493	-192	685	-150
	643	2019-01-15 09:02:53.47	-691	1408	-1419	-222	-112	13	613	3	610	-308
	644	2019-01-15 09:02:53.48	-705	1429	-1408	-221	-108	10	480	-192	672	-144
	645	2019-01-15 09:02:53.49	-711	1428	-1414	-223	-104	2	614	29	585	-321
	646	2019-01-15 09:02:53.50	-720	1446	-1400	-226	-94	-3	472	-137	609	-167
	647	2019-01-15 09:02:53.51	-719	1446	-1388	-219	-100	-13	633	70	563	-351
	648	2019-01-15 09:02:53.52	-729	1461	-1387	-211	-91	-29	527	-129	656	-199
	649	2019-01-15 09:02:53.53	-726	1467	-1389	-206	-88	-46	664	73	591	-368
	650	2019-01-15 09:02:53.54	-754	1461	-1400	-195	-85	-63	490	-109	599	-190
	651	2019-01-15 09:02:53.55	-764	1442	-1392	-177	-85	-74	635	84	551	-359
	652	2019-01-15 09:02:53.56	-785	1426	-1401	-150	-86	-78	479	-132	611	-173
	653	2019-01-15 09:02:53.57	-783	1426	-1406	-125	-86	-69	643	72	571	-357
	654	2019-01-15 09:02:53.58	-791	1431	-1406	-108	-93	-58	478	-126	604	-176
	655	2019-01-15 09:02:53.59	-792	1439	-1409	-97	-99	-48	652	69	583	-360
	656	2019-01-15 09:02:53.60	-789	1434	-1393	-88	-96	-37	498	-145	643	-176
	657	2019-01-15 09:02:53.61	-788	1445	-1382	-74	-96	-29	667	69	598	-368
	658	2019-01-15 09:02:53.62	-782	1449	-1370	-60	-92	-25	518	-110	628	-204
	659	2019-01-15 09:02:53.63	-784	1414	-1362	-49	-82	-22	676	129	547	-402
	660	2019-01-15 09:02:53.64	-790	1409	-1360	-40	-74	-18	532	-16	548	-258
	661	2019-01-15 09:02:53.65	-792	1393	-1361	-34	-61	-5	701	187	514	-444
	662	2019-01-15 09:02:53.66	-795	1392	-1364	-24	-55	7	521	-30	551	-245
	663	2019-01-15 09:02:53.67	-798	1389	-1369	-23	-40	18	692	156	536	-424
	664	2019-01-15 09:02:53.68	-791	1383	-1370	-28	-30	28	520	-58	578	-231
	665	2019-01-15 09:02:53.69	-794	1391	-1363	-29	-24	40	700	160	540	-430
	666	2019-01-15 09:02:53.70	-780	1380	-1374	-36	-19	46	516	-34	550	-241
	667	2019-01-15 09:02:53.71	-778	1374	-1370	-45	-10	51	702	177	525	-439
	668	2019-01-15 09:02:53.72	-770	1370	-1360	-46	-9	61	552	-7	559	-272
	669	2019-01-15 09:02:53.73	-748	1369	-1343	-41	-4	62	736	190	546	-463
	670	2019-01-15 09:02:53.74	-751	1361	-1346	-29	10	63	527	-40	567	-243
	671	2019-01-15 09:02:53.75	-737	1380	-1350	-13	26	66	692	168	524	-430
	672	2019-01-15 09:02:53.76	-735	1400	-1362	-10	38	57	500	-23	523	-238
	673	2019-01-15 09:02:53.77	-733	1410	-1367	-13	53	46	700	187	513	-443
	674	2019-01-15 09:02:53.78	-725	1397	-1370	-22	56	39	526	-13	539	-256
	675	2019-01-15 09:02:53.79	-721	1403	-1383	-37	63	24	720	201	519	-460
	676	2019-01-15 09:02:53.80	-718	1389	-1381	-59	65	12	531	19	512	-275
	677	2019-01-15 09:02:53.81	-723	1362	-1381	-69	62	3	736	218	518	-477
	678	2019-01-15 09:02:53.82	-728	1359	-1370	-65	64	1	566	11	555	-288
	679	2019-01-15 09:02:53.83	-718	1357	-1364	-53	59	3	744	239	505	-491
	680	2019-01-15 09:02:53.84	-715	1396	-1381	-26	63	-3	534	68	466	-301
	681	2019-01-15 09:02:53.85	-701	1403	-1387	-26	65	-16	722	277	445	-499
	682	2019-01-15 09:02:53.86	-708	1428	-1396	-27	64	-30	522	71	451	-296
	683	2019-01-15 09:02:53.87	-707	1439	-1397	-33	64	-48	737	242	495	-489
	684	2019-01-15 09:02:53.88	-709	1434	-1402	-41	57	-72	550	29	521	-289
	685	2019-01-15 09:02:53.89	-703	1406	-1388	-47	53	-92	754	203	551	-478
	686	2019-01-15 09:02:53.90	-704	1391	-1392	-38	51	-107	551	10	541	-280
	687	2019-01-15 09:02:53.91	-732	1381	-1395	-24	40	-117	728	242	486	-485
	688	2019-01-15 09:02:53.92	-717	1364	-1398	-12	26	-115	499	74	425	-286
	689	2019-01-15 09:02:53.93	-733	1339	-1400	-4	23	-108	726	239	487	-482
	690	2019-01-15 09:02:53.94	-718	1354	-1383	5	15	-95	529	17	512	-273
	691	2019-01-15 09:02:53.95	-719	1348	-1384	13	19	-80	725	239	486	-482
	692	2019-01-15 09:02:53.96	-737	1327	-1408	27	8	-71	520	100	420	-310
	693	2019-01-15 09:02:53.97	-722	1341	-1379	29	-1	-59	727	298	429	-512
	694	2019-01-15 09:02:53.98	-714	1349	-1360	24	10	-54	519	97	422	-308
	695	2019-01-15 09:02:53.99	-716	1344	-1351	25	27	-46	722	280	442	-501
	696	2019-01-15 09:02:54.00	-729	1338	-1326	31	33	-41	512	102	410	-307
	697	2019-01-15 09:02:54.01	-708	1322	-1362	52	28	-38	741	284	457	-512
	698	2019-01-15 09:02:54.02	-738	1331	-1386	56	58	-31	558	113	445	-335
	699	2019-01-15 09:02:54.03	-718	1350	-1380	55	36	-20	767	300	467	-533
	700	2019-01-15 09:02:54.04	-731	1357	-1393	37	50	-17	528	109	419	-318
	701	2019-01-15 09:02:54.05	-734	1345	-1394	19	53	-12	699	302	397	-500
	702	2019-01-15 09:02:54.06	-722	1362	-1374	8	43	-1	472	131	341	-301
	703	2019-01-15 09:02:54.07	-722	1350	-1393	5	37	0	718	265	453	-491
	704	2019-01-15 09:02:54.08	-720	1349	-1382	4	44	5	533	59	474	-296
	705	2019-01-15 09:02:54.09	-716	1355	-1377	11	38	9	747	200	547	-473
	706	2019-01-15 09:02:54.10	-724	1364	-1372	24	42	4	520	31	489	-275
	707	2019-01-15 09:02:54.11	-707	1357	-1395	42	25	3	732	271	461	-501
	708	2019-01-15 09:02:54.12	-733	1354	-1430	39	64	-1	548	173	375	-360
	709	2019-01-15 09:02:54.13	-717	1375	-1403	45	18	3	756	366	390	-561
	710	2019-01-15 09:02:54.14	-714	1366	-1399	31	30	2	540	185	355	-362
	711	2019-01-15 09:02:54.15	-711	1356	-1395	32	34	-2	742	305	437	-523
	712	2019-01-15 09:02:54.16	-734	1393	-1322	34	19	-7	546	132	414	-339
	713	2019-01-15 09:02:54.17	-679	1302	-1450	42	24	-18	760	290	470	-525
	714	2019-01-15 09:02:54.18	-743	1347	-1436	29	41	-12	562	150	412	-356
	715	2019-01-15 09:02:54.19	-698	1350	-1404	27	2	-12	755	317	438	-536
	716	2019-01-15 09:02:54.20	-698	1308	-1416	31	24	-15	544	177	367	-360
	717	2019-01-15 09:02:54.21	-705	1326	-1404	42	29	-12	760	308	452	-534
	718	2019-01-15 09:02:54.22	-712	1327	-1417	45	18	-10	572	161	411	-366
	719	2019-01-15 09:02:54.23	-712	1301	-1401	43	14	-8	770	290	480	-530
	720	2019-01-15 09:02:54.24	-714	1291	-1408	45	19	-3	548	136	412	-342
	721	2019-01-15 09:02:54.25	-711	1310	-1405	42	12	10	769	295	474	-532
	722	2019-01-15 09:02:54.26	-702	1334	-1331	32	4	17	600	192	408	-396
	723	2019-01-15 09:02:54.27	-635	1275	-1450	43	-2	22	785	340	445	-562
	724	2019-01-15 09:02:54.28	-736	1341	-1430	16	49	27	565	192	373	-378
	725	2019-01-15 09:02:54.29	-668	1363	-1380	20	-20	22	739	336	403	-537
	726	2019-01-15 09:02:54.30	-687	1336	-1424	14	22	10	553	221	332	-387
	727	2019-01-15 09:02:54.31	-701	1367	-1411	14	25	3	761	371	390	-566
	728	2019-01-15 09:02:54.32	-697	1363	-1419	4	15	-6	586	262	324	-424
	729	2019-01-15 09:02:54.33	-697	1338	-1414	-7	7	-9	752	382	370	-567
	730	2019-01-15 09:02:54.34	-705	1316	-1419	-9	6	-8	554	245	309	-399
	731	2019-01-15 09:02:54.35	-702	1307	-1402	-15	-3	2	730	337	393	-533
	732	2019-01-15 09:02:54.36	-687	1284	-1388	-14	-7	12	532	200	332	-366
	733	2019-01-15 09:02:54.37	-688	1309	-1385	-1	-6	28	748	259	489	-503
	734	2019-01-15 09:02:54.38	-679	1338	-1388	4	2	34	568	137	431	-352
	735	2019-01-15 09:02:54.39	-682	1357	-1403	4	1	31	758	252	506	-505
	736	2019-01-15 09:02:54.40	-670	1369	-1406	-2	9	26	568	180	388	-374
	737	2019-01-15 09:02:54.41	-689	1378	-1420	-12	14	20	751	288	463	-519
	738	2019-01-15 09:02:54.42	-696	1377	-1418	-24	10	11	578	213	365	-395
	739	2019-01-15 09:02:54.43	-690	1367	-1420	-33	4	2	759	306	453	-532
	740	2019-01-15 09:02:54.44	-696	1360	-1414	-36	-4	-1	582	216	366	-399
	741	2019-01-15 09:02:54.45	-688	1363	-1401	-31	-7	-2	736	317	419	-526
	742	2019-01-15 09:02:54.46	-686	1377	-1399	-23	-11	-10	565	244	321	-404
	743	2019-01-15 09:02:54.47	-693	1392	-1396	-22	-6	-20	738	339	399	-538
	744	2019-01-15 09:02:54.48	-710	1376	-1413	-16	1	-30	574	263	311	-418
	745	2019-01-15 09:02:54.49	-716	1344	-1426	-4	-12	-28	731	336	395	-533
	746	2019-01-15 09:02:54.50	-710	1348	-1403	3	-28	-24	557	242	315	-399
	747	2019-01-15 09:02:54.51	-703	1364	-1389	0	-24	-21	705	314	391	-509
	748	2019-01-15 09:02:54.52	-698	1359	-1391	-7	-10	-16	537	236	301	-386
	749	2019-01-15 09:02:54.53	-705	1357	-1383	-11	5	-16	716	351	365	-533
	750	2019-01-15 09:02:54.54	-717	1343	-1391	-11	8	-9	586	313	273	-449
	751	2019-01-15 09:02:54.55	-717	1338	-1390	-5	9	-1	716	294	422	-505
	752	2019-01-15 09:02:54.56	-707	1362	-1396	6	10	4	542	199	343	-370
	753	2019-01-15 09:02:54.57	-717	1367	-1408	17	12	7	668	316	352	-492
	754	2019-01-15 09:02:54.58	-711	1372	-1412	24	8	6	551	314	237	-432
	755	2019-01-15 09:02:54.59	-721	1376	-1404	24	9	7	726	383	343	-554
	756	2019-01-15 09:02:54.60	-716	1370	-1413	23	10	6	605	322	283	-463
	757	2019-01-15 09:02:54.61	-721	1357	-1411	14	5	7	753	367	386	-560
	758	2019-01-15 09:02:54.62	-724	1342	-1398	7	7	16	616	321	295	-468
	759	2019-01-15 09:02:54.63	-717	1330	-1388	5	13	25	741	346	395	-543
	760	2019-01-15 09:02:54.64	-708	1329	-1381	4	17	39	608	299	309	-453
	761	2019-01-15 09:02:54.65	-715	1345	-1383	6	20	43	745	350	395	-547
	762	2019-01-15 09:02:54.66	-708	1358	-1389	14	18	40	629	330	299	-479
	763	2019-01-15 09:02:54.67	-702	1387	-1397	24	26	30	800	337	463	-568
	764	2019-01-15 09:02:54.68	-698	1383	-1399	26	32	16	679	310	369	-494
	765	2019-01-15 09:02:54.69	-697	1379	-1407	24	29	0	782	293	489	-537
	766	2019-01-15 09:02:54.70	-700	1400	-1370	22	-13	-9	632	267	365	-449
	767	2019-01-15 09:02:54.71	-737	1309	-1470	24	86	-24	744	311	433	-527
	768	2019-01-15 09:02:54.72	-698	1375	-1405	30	-23	-7	636	332	304	-484
	769	2019-01-15 09:02:54.73	-699	1333	-1397	-4	9	-15	729	373	356	-551
	770	2019-01-15 09:02:54.74	-705	1329	-1390	8	20	-18	628	371	257	-499
	771	2019-01-15 09:02:54.75	-703	1355	-1401	12	16	-16	734	354	380	-544
	772	2019-01-15 09:02:54.76	-705	1390	-1328	-4	8	-20	636	342	294	-489
	773	2019-01-15 09:02:54.77	-652	1302	-1455	15	13	-29	738	335	403	-536
	774	2019-01-15 09:02:54.78	-737	1361	-1446	9	30	-29	649	348	301	-498
	775	2019-01-15 09:02:54.79	-690	1389	-1411	8	-22	-34	740	335	405	-537
	776	2019-01-15 09:02:54.80	-705	1347	-1424	-2	-2	-41	652	352	300	-502
	777	2019-01-15 09:02:54.81	-701	1357	-1410	3	-2	-44	729	345	384	-537
	778	2019-01-15 09:02:54.82	-718	1383	-1392	-3	-26	-51	644	365	279	-504
	779	2019-01-15 09:02:54.83	-712	1326	-1433	-6	21	-57	732	301	431	-516
	780	2019-01-15 09:02:54.84	-710	1341	-1404	1	-25	-50	656	317	339	-486
	781	2019-01-15 09:02:54.85	-718	1323	-1398	0	-20	-49	725	285	440	-505
	782	2019-01-15 09:02:54.86	-716	1306	-1404	12	-5	-40	650	331	319	-490
	783	2019-01-15 09:02:54.87	-716	1316	-1414	23	2	-27	727	292	435	-509
	784	2019-01-15 09:02:54.88	-709	1316	-1405	22	-9	-19	666	341	325	-503
	785	2019-01-15 09:02:54.89	-708	1323	-1411	20	-5	-16	718	349	369	-533
	786	2019-01-15 09:02:54.90	-719	1322	-1412	16	7	-8	671	420	251	-545
	787	2019-01-15 09:02:54.91	-712	1316	-1416	5	7	1	710	370	340	-540
	788	2019-01-15 09:02:54.92	-705	1323	-1411	0	-2	4	672	413	259	-542
	789	2019-01-15 09:02:54.93	-727	1366	-1334	-1	-6	11	727	324	403	-525
	790	2019-01-15 09:02:54.94	-668	1286	-1457	11	16	9	690	377	313	-533
	791	2019-01-15 09:02:54.95	-739	1353	-1438	-1	38	17	748	334	414	-541
	792	2019-01-15 09:02:54.96	-684	1349	-1397	0	-18	14	714	414	300	-564
	793	2019-01-15 09:02:54.97	-709	1297	-1426	8	6	16	753	340	413	-546
	794	2019-01-15 09:02:54.98	-716	1332	-1420	14	12	27	717	408	309	-562
	795	2019-01-15 09:02:54.99	-709	1341	-1418	5	1	32	748	310	438	-529
	796	2019-01-15 09:02:55.00	-697	1331	-1409	-5	-1	33	723	394	329	-558
	797	2019-01-15 09:02:55.01	-710	1345	-1403	-1	2	33	747	307	440	-527
	798	2019-01-15 09:02:55.02	-709	1332	-1426	0	4	29	718	399	319	-558
	799	2019-01-15 09:02:55.03	-706	1337	-1415	3	-9	26	707	350	357	-528
	800	2019-01-15 09:02:55.04	-694	1342	-1408	16	-8	14	708	458	250	-583
	801	2019-01-15 09:02:55.05	-704	1351	-1411	24	7	5	738	339	399	-538
	802	2019-01-15 09:02:55.06	-710	1343	-1414	22	11	-1	744	429	315	-586
	803	2019-01-15 09:02:55.07	-719	1334	-1423	18	11	0	747	332	415	-539
	804	2019-01-15 09:02:55.08	-711	1337	-1428	16	7	4	740	441	299	-590
	805	2019-01-15 09:02:55.09	-703	1341	-1424	8	3	5	732	338	394	-535
	806	2019-01-15 09:02:55.10	-704	1348	-1426	-7	3	4	743	454	289	-598
	807	2019-01-15 09:02:55.11	-703	1342	-1416	-16	2	-3	709	340	369	-524
	808	2019-01-15 09:02:55.12	-705	1326	-1410	-17	5	-1	731	456	275	-593
	809	2019-01-15 09:02:55.13	-703	1332	-1402	-8	11	-5	726	303	423	-514
	810	2019-01-15 09:02:55.14	-700	1340	-1398	8	15	-10	741	411	330	-576
	811	2019-01-15 09:02:55.15	-701	1343	-1406	16	26	-11	694	310	384	-502
	812	2019-01-15 09:02:55.16	-714	1346	-1414	21	24	-11	747	469	278	-608
	813	2019-01-15 09:02:55.17	-706	1356	-1378	21	29	-13	732	324	408	-528
	814	2019-01-15 09:02:55.18	-600	1315	-1453	33	-43	-15	759	444	315	-601
	815	2019-01-15 09:02:55.19	-774	1339	-1469	-9	116	-21	709	332	377	-520
	816	2019-01-15 09:02:55.20	-718	1310	-1421	-18	40	-28	766	493	273	-629
	817	2019-01-15 09:02:55.21	-697	1333	-1375	-1	4	-27	735	371	364	-553
	818	2019-01-15 09:02:55.22	-720	1315	-1438	-2	57	-32	782	505	277	-643
	819	2019-01-15 09:02:55.23	-699	1317	-1412	5	7	-27	738	332	406	-535
	820	2019-01-15 09:02:55.24	-718	1296	-1422	6	35	-22	788	471	317	-629
	821	2019-01-15 09:02:55.25	-724	1305	-1406	14	34	-10	721	315	406	-518
	822	2019-01-15 09:02:55.26	-720	1342	-1387	10	21	-5	792	482	310	-637
	823	2019-01-15 09:02:55.27	-723	1296	-1448	-6	79	-8	727	315	412	-521
	824	2019-01-15 09:02:55.28	-709	1329	-1415	-4	37	0	805	477	328	-641
	825	2019-01-15 09:02:55.29	-710	1321	-1419	-11	55	1	752	299	453	-525
	826	2019-01-15 09:02:55.30	-712	1339	-1409	-4	57	-2	815	472	343	-643
	827	2019-01-15 09:02:55.31	-699	1329	-1424	3	82	-9	724	349	375	-536
	828	2019-01-15 09:02:55.32	-700	1342	-1411	6	74	-13	789	514	275	-651
	829	2019-01-15 09:02:55.33	-710	1344	-1415	12	88	-18	674	295	379	-484
	830	2019-01-15 09:02:55.34	-700	1339	-1415	20	68	-25	764	458	306	-611
	831	2019-01-15 09:02:55.35	-700	1324	-1429	17	96	-34	667	312	355	-489
	832	2019-01-15 09:02:55.36	-705	1326	-1427	15	83	-36	799	524	275	-661
	833	2019-01-15 09:02:55.37	-704	1317	-1421	15	98	-40	733	350	383	-541
	834	2019-01-15 09:02:55.38	-692	1316	-1414	20	85	-42	841	526	315	-683
	835	2019-01-15 09:02:55.39	-707	1308	-1427	18	101	-41	737	343	394	-540
	836	2019-01-15 09:02:55.40	-700	1311	-1436	20	99	-36	835	522	313	-678
	837	2019-01-15 09:02:55.41	-694	1322	-1427	21	100	-29	716	320	396	-518
	838	2019-01-15 09:02:55.42	-672	1328	-1428	18	92	-31	818	492	326	-655
	839	2019-01-15 09:02:55.43	-686	1335	-1426	8	114	-40	700	290	410	-495
	840	2019-01-15 09:02:55.44	-683	1329	-1436	-1	109	-44	828	505	323	-666
	841	2019-01-15 09:02:55.45	-689	1315	-1432	-13	119	-50	699	337	362	-518
	842	2019-01-15 09:02:55.46	-674	1310	-1431	-16	105	-54	821	517	304	-669
	843	2019-01-15 09:02:55.47	-692	1302	-1422	-19	112	-54	700	282	418	-491
	844	2019-01-15 09:02:55.48	-677	1302	-1412	-17	116	-56	841	486	355	-663
	845	2019-01-15 09:02:55.49	-680	1308	-1429	-13	120	-54	728	300	428	-514
	846	2019-01-15 09:02:55.50	-683	1319	-1425	-9	116	-55	837	514	323	-675
	847	2019-01-15 09:02:55.51	-683	1317	-1440	-12	122	-49	680	347	333	-513
	848	2019-01-15 09:02:55.52	-679	1316	-1448	-14	127	-45	814	546	268	-680
	849	2019-01-15 09:02:55.53	-675	1295	-1480	-12	110	-40	677	325	352	-501
	850	2019-01-15 09:02:55.54	-696	1316	-1448	-16	115	-33	833	520	313	-676
	851	2019-01-15 09:02:55.55	-643	1321	-1429	-16	90	-28	706	329	377	-517
	852	2019-01-15 09:02:55.56	-670	1329	-1438	-24	120	-30	851	530	321	-690
	853	2019-01-15 09:02:55.57	-643	1329	-1430	-24	104	-31	692	308	384	-500
	854	2019-01-15 09:02:55.58	-672	1332	-1428	-32	123	-37	837	517	320	-677
	855	2019-01-15 09:02:55.59	-657	1331	-1429	-24	115	-41	682	321	361	-501
	856	2019-01-15 09:02:55.60	-659	1329	-1438	-24	124	-38	834	531	303	-682
	857	2019-01-15 09:02:55.61	-671	1340	-1449	-27	119	-38	669	334	335	-501
	858	2019-01-15 09:02:55.62	-659	1345	-1450	-30	113	-39	847	536	311	-691
	859	2019-01-15 09:02:55.63	-648	1339	-1455	-29	101	-38	682	288	394	-485
	860	2019-01-15 09:02:55.64	-667	1346	-1453	-34	107	-40	847	496	351	-671
	861	2019-01-15 09:02:55.65	-655	1349	-1440	-36	98	-37	667	291	376	-479
	862	2019-01-15 09:02:55.66	-662	1360	-1428	-35	103	-42	827	527	300	-677
	863	2019-01-15 09:02:55.67	-656	1357	-1441	-31	110	-49	640	330	310	-485
	864	2019-01-15 09:02:55.68	-668	1344	-1430	-26	115	-54	820	542	278	-681
	865	2019-01-15 09:02:55.69	-652	1348	-1445	-21	118	-60	654	339	315	-496
	866	2019-01-15 09:02:55.70	-668	1345	-1445	-16	110	-62	841	558	283	-699
	867	2019-01-15 09:02:55.71	-652	1340	-1438	-15	116	-65	650	345	305	-497
	868	2019-01-15 09:02:55.72	-647	1334	-1434	-11	107	-64	834	549	285	-691
	869	2019-01-15 09:02:55.73	-665	1334	-1437	-15	106	-61	645	323	322	-484
	870	2019-01-15 09:02:55.74	-647	1320	-1457	-17	102	-57	832	540	292	-686
	871	2019-01-15 09:02:55.75	-662	1316	-1461	-24	104	-49	635	328	307	-481
	872	2019-01-15 09:02:55.76	-656	1305	-1452	-28	93	-39	830	530	300	-680
	873	2019-01-15 09:02:55.77	-655	1314	-1444	-31	86	-26	650	306	344	-478
	874	2019-01-15 09:02:55.78	-641	1325	-1435	-32	88	-19	848	516	332	-682
	875	2019-01-15 09:02:55.79	-645	1345	-1435	-37	100	-19	653	300	353	-476
	876	2019-01-15 09:02:55.80	-640	1343	-1436	-44	104	-17	837	557	280	-697
	877	2019-01-15 09:02:55.81	-656	1334	-1445	-48	105	-17	627	391	236	-509
	878	2019-01-15 09:02:55.82	-645	1321	-1455	-48	108	-14	819	565	254	-692
	879	2019-01-15 09:02:55.83	-645	1333	-1461	-47	97	-9	635	312	323	-473
	880	2019-01-15 09:02:55.84	-641	1336	-1452	-52	89	-7	839	513	326	-676
	881	2019-01-15 09:02:55.85	-642	1328	-1448	-57	97	0	647	316	331	-481
	882	2019-01-15 09:02:55.86	-630	1331	-1434	-58	91	7	820	531	289	-675
	883	2019-01-15 09:02:55.87	-633	1331	-1431	-57	84	15	621	353	268	-487
	884	2019-01-15 09:02:55.88	-635	1342	-1428	-64	99	18	821	545	276	-683
	885	2019-01-15 09:02:55.89	-624	1344	-1430	-60	101	25	635	337	298	-486
	886	2019-01-15 09:02:55.90	-626	1357	-1436	-48	102	26	829	537	292	-683
	887	2019-01-15 09:02:55.91	-616	1378	-1436	-42	104	21	625	350	275	-487
	888	2019-01-15 09:02:55.92	-622	1387	-1452	-38	105	15	821	535	286	-678
	889	2019-01-15 09:02:55.93	-623	1392	-1458	-39	95	3	608	303	305	-455
	890	2019-01-15 09:02:55.94	-617	1381	-1457	-39	92	-4	842	506	336	-674
	891	2019-01-15 09:02:55.95	-605	1375	-1447	-42	89	-14	656	314	342	-485
	892	2019-01-15 09:02:55.96	-605	1365	-1448	-42	84	-18	856	522	334	-689
	893	2019-01-15 09:02:55.97	-609	1363	-1439	-36	85	-17	642	334	308	-488
	894	2019-01-15 09:02:55.98	-608	1368	-1436	-32	78	-15	864	548	316	-706
	895	2019-01-15 09:02:55.99	-601	1354	-1435	-26	86	-13	673	353	320	-513
	896	2019-01-15 09:02:56.00	-605	1359	-1440	-18	67	-8	866	558	308	-712
	897	2019-01-15 09:02:56.01	-599	1374	-1444	-19	78	-3	650	362	288	-506
	898	2019-01-15 09:02:56.02	-591	1396	-1447	-19	60	-5	850	542	308	-696
	899	2019-01-15 09:02:56.03	-601	1375	-1456	-29	63	-11	654	349	305	-501
	900	2019-01-15 09:02:56.04	-620	1333	-1471	-20	50	-7	862	529	333	-695
	901	2019-01-15 09:02:56.05	-601	1319	-1456	-15	37	4	666	339	327	-502
	902	2019-01-15 09:02:56.06	-596	1327	-1444	-11	10	18	868	529	339	-698
	903	2019-01-15 09:02:56.07	-583	1321	-1427	-17	35	25	660	358	302	-509
	904	2019-01-15 09:02:56.08	-587	1332	-1408	-15	21	37	892	530	362	-711
	905	2019-01-15 09:02:56.09	-590	1334	-1404	-20	30	41	705	331	374	-518
	906	2019-01-15 09:02:56.10	-595	1361	-1398	-20	1	41	890	538	352	-714
	907	2019-01-15 09:02:56.11	-589	1322	-1463	-18	72	27	663	376	287	-519
	908	2019-01-15 09:02:56.12	-580	1386	-1440	-16	-1	31	883	532	351	-707
	909	2019-01-15 09:02:56.13	-586	1344	-1428	-37	15	21	701	325	376	-513
	910	2019-01-15 09:02:56.14	-595	1347	-1429	-30	21	20	882	509	373	-695
	911	2019-01-15 09:02:56.15	-601	1356	-1442	-27	17	26	687	383	304	-535
	912	2019-01-15 09:02:56.16	-577	1363	-1437	-32	0	32	884	554	330	-719
	913	2019-01-15 09:02:56.17	-588	1376	-1432	-30	4	36	694	389	305	-541
	914	2019-01-15 09:02:56.18	-593	1372	-1437	-31	8	41	865	546	319	-705
	915	2019-01-15 09:02:56.19	-607	1377	-1453	-32	3	45	663	402	261	-532
	916	2019-01-15 09:02:56.20	-592	1377	-1449	-28	-9	46	868	551	317	-709
	917	2019-01-15 09:02:56.21	-586	1384	-1437	-24	-17	47	693	389	304	-541
	918	2019-01-15 09:02:56.22	-580	1389	-1437	-24	-21	44	876	537	339	-706
	919	2019-01-15 09:02:56.23	-594	1385	-1421	-17	-19	37	687	396	291	-541
	920	2019-01-15 09:02:56.24	-599	1371	-1430	-6	-18	35	916	528	388	-722
	921	2019-01-15 09:02:56.25	-596	1374	-1434	4	-22	35	737	352	385	-544
	922	2019-01-15 09:02:56.26	-599	1370	-1438	10	-20	35	924	490	434	-707
	923	2019-01-15 09:02:56.27	-606	1366	-1439	7	-19	37	722	355	367	-538
	924	2019-01-15 09:02:56.28	-607	1367	-1436	8	-25	38	912	517	395	-714
	925	2019-01-15 09:02:56.29	-602	1389	-1442	4	-25	38	737	407	330	-572
	926	2019-01-15 09:02:56.30	-596	1386	-1434	-6	-28	30	903	551	352	-727
	927	2019-01-15 09:02:56.31	-595	1382	-1427	-13	-20	22	694	418	276	-556
	928	2019-01-15 09:02:56.32	-595	1363	-1424	-8	-12	15	892	532	360	-712
	929	2019-01-15 09:02:56.33	-604	1354	-1424	4	-12	7	724	393	331	-558
	930	2019-01-15 09:02:56.34	-596	1362	-1434	17	-10	5	900	513	387	-706
	931	2019-01-15 09:02:56.35	-598	1376	-1437	22	-11	1	727	405	322	-566
	932	2019-01-15 09:02:56.36	-594	1376	-1444	21	-4	1	902	520	382	-711
	933	2019-01-15 09:02:56.37	-600	1372	-1444	16	-2	-2	731	409	322	-570
	934	2019-01-15 09:02:56.38	-597	1377	-1446	9	-6	-6	896	510	386	-703
	935	2019-01-15 09:02:56.39	-593	1374	-1448	4	-7	-13	721	410	311	-565
	936	2019-01-15 09:02:56.40	-599	1373	-1436	-1	-13	-19	892	528	364	-710
	937	2019-01-15 09:02:56.41	-591	1363	-1436	-2	-13	-22	725	428	297	-576
	938	2019-01-15 09:02:56.42	-592	1352	-1429	0	-14	-23	903	511	392	-707
	939	2019-01-15 09:02:56.43	-603	1349	-1425	1	-15	-20	753	420	333	-586
	940	2019-01-15 09:02:56.44	-608	1349	-1432	4	-10	-17	904	494	410	-699
	941	2019-01-15 09:02:56.45	-603	1350	-1431	4	-6	-10	736	405	331	-570
	942	2019-01-15 09:02:56.46	-592	1356	-1434	5	-5	-1	922	494	428	-708
	943	2019-01-15 09:02:56.47	-599	1360	-1431	4	-6	3	758	414	344	-586
	944	2019-01-15 09:02:56.48	-602	1370	-1446	2	-8	6	880	500	380	-690
	945	2019-01-15 09:02:56.49	-612	1366	-1442	-1	-7	5	711	437	274	-574
	946	2019-01-15 09:02:56.50	-599	1360	-1442	0	-14	6	853	526	327	-689
	947	2019-01-15 09:02:56.51	-601	1380	-1436	-1	-17	3	719	458	261	-588
	948	2019-01-15 09:02:56.52	-606	1383	-1432	3	-13	-3	887	510	377	-698
	949	2019-01-15 09:02:56.53	-599	1382	-1429	2	-6	-6	752	438	314	-595
	950	2019-01-15 09:02:56.54	-610	1359	-1447	10	-6	-6	893	492	401	-692
	951	2019-01-15 09:02:56.55	-590	1356	-1429	33	-6	1	751	443	308	-597
	952	2019-01-15 09:02:56.56	-598	1348	-1430	38	-1	6	887	494	393	-690
	953	2019-01-15 09:02:56.57	-594	1353	-1431	36	3	10	750	449	301	-599
	954	2019-01-15 09:02:56.58	-591	1356	-1446	35	3	6	861	504	357	-682
	955	2019-01-15 09:02:56.59	-589	1360	-1444	34	-3	6	743	483	260	-613
	956	2019-01-15 09:02:56.60	-583	1379	-1454	25	-13	2	891	480	411	-685
	957	2019-01-15 09:02:56.61	-578	1374	-1452	16	-24	-2	768	425	343	-596
	958	2019-01-15 09:02:56.62	-580	1370	-1454	12	-30	-6	865	427	438	-646
	959	2019-01-15 09:02:56.63	-593	1368	-1452	6	-36	-8	737	424	313	-580
	960	2019-01-15 09:02:56.64	-600	1357	-1461	3	-45	-6	832	475	357	-653
	961	2019-01-15 09:02:56.65	-596	1352	-1451	3	-52	-2	734	474	260	-604
	962	2019-01-15 09:02:56.66	-596	1352	-1442	0	-51	3	851	484	367	-667
	963	2019-01-15 09:02:56.67	-603	1353	-1433	-3	-53	7	767	477	290	-622
	964	2019-01-15 09:02:56.68	-607	1347	-1429	-7	-48	9	868	483	385	-675
	965	2019-01-15 09:02:56.69	-611	1326	-1419	-7	-44	17	773	496	277	-634
	966	2019-01-15 09:02:56.70	-603	1321	-1414	-2	-45	27	881	491	390	-686
	967	2019-01-15 09:02:56.71	-611	1335	-1413	6	-39	31	792	495	297	-643
	968	2019-01-15 09:02:56.72	-608	1348	-1415	15	-34	31	870	479	391	-674
	969	2019-01-15 09:02:56.73	-605	1352	-1424	18	-26	33	782	494	288	-638
	970	2019-01-15 09:02:56.74	-602	1369	-1440	20	-31	27	880	448	432	-664
	971	2019-01-15 09:02:56.75	-605	1387	-1447	15	-32	19	800	471	329	-635
	972	2019-01-15 09:02:56.76	-613	1383	-1460	3	-35	7	877	445	432	-661
	973	2019-01-15 09:02:56.77	-612	1362	-1463	-12	-42	0	800	486	314	-643
	974	2019-01-15 09:02:56.78	-624	1345	-1440	-20	-51	-3	894	460	434	-677
	975	2019-01-15 09:02:56.79	-620	1340	-1424	-18	-53	0	819	501	318	-660
	976	2019-01-15 09:02:56.80	-614	1343	-1428	-3	-45	-3	832	455	377	-643
	977	2019-01-15 09:02:56.81	-613	1353	-1430	10	-36	-5	770	511	259	-640
	978	2019-01-15 09:02:56.82	-616	1357	-1443	19	-33	-6	845	448	397	-646
	979	2019-01-15 09:02:56.83	-619	1365	-1445	22	-29	-9	808	495	313	-651
	980	2019-01-15 09:02:56.84	-617	1366	-1438	17	-28	-16	864	430	434	-647
	981	2019-01-15 09:02:56.85	-624	1366	-1442	15	-28	-23	812	494	318	-653
	982	2019-01-15 09:02:56.86	-621	1356	-1441	10	-33	-26	840	406	434	-623
	983	2019-01-15 09:02:56.87	-621	1348	-1438	9	-33	-28	804	491	313	-647
	984	2019-01-15 09:02:56.88	-622	1337	-1433	7	-34	-27	832	435	397	-633
	985	2019-01-15 09:02:56.89	-632	1338	-1443	9	-34	-21	804	521	283	-662
	986	2019-01-15 09:02:56.90	-629	1330	-1435	16	-37	-13	833	389	444	-611
	987	2019-01-15 09:02:56.91	-629	1336	-1433	14	-34	-4	818	473	345	-645
	988	2019-01-15 09:02:56.92	-628	1338	-1432	11	-30	5	829	372	457	-600
	989	2019-01-15 09:02:56.93	-619	1333	-1427	6	-24	11	812	486	326	-649
	990	2019-01-15 09:02:56.94	-615	1340	-1427	2	-11	18	826	380	446	-603
	991	2019-01-15 09:02:56.95	-616	1344	-1431	-3	-12	24	811	486	325	-648
	992	2019-01-15 09:02:56.96	-623	1350	-1442	-4	-8	28	783	408	375	-595
	993	2019-01-15 09:02:56.97	-621	1356	-1449	-4	-4	32	799	542	257	-670
	994	2019-01-15 09:02:56.98	-623	1353	-1454	-2	-2	33	827	447	380	-637
	995	2019-01-15 09:02:56.99	-625	1360	-1457	1	-14	35	839	544	295	-691
	996	2019-01-15 09:02:57.00	-622	1366	-1451	1	-15	36	830	410	420	-620
	997	2019-01-15 09:02:57.01	-620	1374	-1446	-1	-17	35	840	520	320	-680
	998	2019-01-15 09:02:57.02	-619	1364	-1425	-10	-18	32	836	394	442	-615
	999	2019-01-15 09:02:57.03	-625	1339	-1437	-5	-19	31	854	523	331	-688
	1000	2019-01-15 09:02:57.04	-614	1348	-1433	4	-32	30	836	391	445	-613
	1001	2019-01-15 09:02:57.05	-594	1355	-1410	8	-28	25	856	526	330	-691
	1002	2019-01-15 09:02:57.06	-608	1367	-1407	7	-11	15	813	389	424	-601
	1003	2019-01-15 09:02:57.07	-617	1370	-1417	5	1	2	846	531	315	-688
	1004	2019-01-15 09:02:57.08	-614	1368	-1432	6	3	-8	854	369	485	-611
	1005	2019-01-15 09:02:57.09	-615	1360	-1442	6	2	-15	881	516	365	-698
	1006	2019-01-15 09:02:57.10	-623	1357	-1454	-1	-2	-16	811	376	435	-593
	1007	2019-01-15 09:02:57.11	-620	1356	-1451	-6	-7	-13	834	520	314	-677
	1008	2019-01-15 09:02:57.12	-609	1350	-1448	-11	-6	-9	768	388	380	-578
	1009	2019-01-15 09:02:57.13	-616	1356	-1444	-13	-7	-3	847	560	287	-703
	1010	2019-01-15 09:02:57.14	-610	1356	-1435	-14	-5	3	810	409	401	-609
	1011	2019-01-15 09:02:57.15	-609	1344	-1421	-14	-3	7	874	565	309	-719
	1012	2019-01-15 09:02:57.16	-611	1345	-1420	-6	2	13	815	386	429	-600
	1013	2019-01-15 09:02:57.17	-607	1352	-1426	5	7	14	862	544	318	-703
	1014	2019-01-15 09:02:57.18	-617	1352	-1433	11	7	14	779	383	396	-581
	1015	2019-01-15 09:02:57.19	-610	1352	-1431	18	-3	16	849	550	299	-699
	1016	2019-01-15 09:02:57.20	-604	1364	-1427	15	-7	16	781	378	403	-579
	1017	2019-01-15 09:02:57.21	-598	1370	-1432	12	-8	15	868	560	308	-714
	1018	2019-01-15 09:02:57.22	-611	1352	-1436	4	-7	9	775	394	381	-584
	1019	2019-01-15 09:02:57.23	-617	1342	-1435	1	-15	12	872	578	294	-725
	1020	2019-01-15 09:02:57.24	-608	1363	-1441	0	-19	11	808	373	435	-590
	1021	2019-01-15 09:02:57.25	-619	1353	-1446	-7	-22	10	892	542	350	-717
	1022	2019-01-15 09:02:57.26	-619	1336	-1428	-9	-25	10	798	363	435	-580
	1023	2019-01-15 09:02:57.27	-616	1338	-1427	-4	-26	16	875	558	317	-716
	1024	2019-01-15 09:02:57.28	-626	1337	-1431	-4	-21	21	762	427	335	-594
	1025	2019-01-15 09:02:57.29	-618	1346	-1438	-7	-14	24	871	616	255	-743
	1026	2019-01-15 09:02:57.30	-612	1352	-1439	-10	-11	28	766	405	361	-585
	1027	2019-01-15 09:02:57.31	-617	1360	-1450	-13	-11	27	871	569	302	-720
	1028	2019-01-15 09:02:57.32	-612	1373	-1448	-13	-19	25	783	382	401	-582
	1029	2019-01-15 09:02:57.33	-616	1375	-1445	-14	-20	16	896	578	318	-737
	1030	2019-01-15 09:02:57.34	-622	1380	-1439	-12	-21	8	782	387	395	-584
	1031	2019-01-15 09:02:57.35	-616	1366	-1437	-10	-23	2	899	581	318	-740
	1032	2019-01-15 09:02:57.36	-623	1364	-1429	-5	-23	-2	787	382	405	-584
	1033	2019-01-15 09:02:57.37	-613	1366	-1438	-4	-17	-5	912	578	334	-745
	1034	2019-01-15 09:02:57.38	-630	1353	-1436	-2	-13	-2	789	369	420	-579
	1035	2019-01-15 09:02:57.39	-629	1352	-1432	-2	-9	0	926	573	353	-749
	1036	2019-01-15 09:02:57.40	-627	1361	-1431	-7	-7	4	800	343	457	-571
	1037	2019-01-15 09:02:57.41	-627	1357	-1434	-11	-4	8	912	555	357	-733
	1038	2019-01-15 09:02:57.42	-626	1359	-1433	-22	0	10	764	392	372	-578
	1039	2019-01-15 09:02:57.43	-621	1361	-1421	-24	3	11	907	612	295	-759
	1040	2019-01-15 09:02:57.44	-598	1361	-1423	-24	8	11	782	395	387	-588
	1041	2019-01-15 09:02:57.45	-607	1369	-1426	-22	15	4	928	585	343	-756
	1042	2019-01-15 09:02:57.46	-611	1367	-1443	-21	18	-3	775	371	404	-573
	1043	2019-01-15 09:02:57.47	-619	1364	-1436	-11	16	-8	921	596	325	-758
	1044	2019-01-15 09:02:57.48	-610	1366	-1444	-3	7	-16	763	399	364	-581
	1045	2019-01-15 09:02:57.49	-617	1357	-1444	6	3	-18	912	600	312	-756
	1046	2019-01-15 09:02:57.50	-629	1351	-1433	7	2	-20	763	363	400	-563
	1047	2019-01-15 09:02:57.51	-618	1340	-1432	6	-2	-13	923	576	347	-749
	1048	2019-01-15 09:02:57.52	-624	1313	-1446	8	-8	-4	776	372	404	-574
	1049	2019-01-15 09:02:57.53	-621	1316	-1431	11	-17	9	963	597	366	-780
	1050	2019-01-15 09:02:57.54	-614	1335	-1413	11	-10	15	820	363	457	-591
	1051	2019-01-15 09:02:57.55	-610	1351	-1417	11	4	16	971	590	381	-780
	1052	2019-01-15 09:02:57.56	-618	1350	-1420	13	14	15	775	389	386	-582
	1053	2019-01-15 09:02:57.57	-616	1349	-1432	11	22	13	908	621	287	-764
	1054	2019-01-15 09:02:57.58	-628	1351	-1440	12	17	10	719	415	304	-567
	1055	2019-01-15 09:02:57.59	-619	1364	-1450	11	18	11	890	620	270	-755
	1056	2019-01-15 09:02:57.60	-616	1364	-1445	-1	19	9	732	398	334	-565
	1057	2019-01-15 09:02:57.61	-618	1374	-1442	-8	14	7	927	610	317	-768
	1058	2019-01-15 09:02:57.62	-614	1367	-1442	-17	7	8	766	402	364	-584
	1059	2019-01-15 09:02:57.63	-615	1368	-1435	-26	1	6	953	604	349	-778
	1060	2019-01-15 09:02:57.64	-608	1369	-1429	-31	2	7	781	368	413	-574
	1061	2019-01-15 09:02:57.65	-615	1374	-1423	-30	7	2	966	588	378	-777
	1062	2019-01-15 09:02:57.66	-611	1376	-1420	-21	10	-4	785	368	417	-576
	1063	2019-01-15 09:02:57.67	-607	1379	-1430	-9	13	-11	955	606	349	-780
	1064	2019-01-15 09:02:57.68	-597	1383	-1434	1	14	-19	756	411	345	-583
	1065	2019-01-15 09:02:57.69	-615	1390	-1429	5	13	-29	962	631	331	-796
	1066	2019-01-15 09:02:57.70	-616	1373	-1433	9	12	-36	794	409	385	-601
	1067	2019-01-15 09:02:57.71	-617	1349	-1436	9	13	-36	979	573	406	-776
	1068	2019-01-15 09:02:57.72	-615	1343	-1431	9	2	-27	776	317	459	-546
	1069	2019-01-15 09:02:57.73	-615	1347	-1428	5	-7	-16	954	548	406	-751
	1070	2019-01-15 09:02:57.74	-617	1346	-1423	-2	-7	-8	748	366	382	-557
	1071	2019-01-15 09:02:57.75	-620	1339	-1423	-6	-1	0	954	607	347	-780
	1072	2019-01-15 09:02:57.76	-615	1344	-1421	-1	-3	7	784	408	376	-596
	1073	2019-01-15 09:02:57.77	-607	1365	-1417	0	3	9	972	628	344	-800
	1074	2019-01-15 09:02:57.78	-618	1368	-1425	0	10	3	773	416	357	-594
	1075	2019-01-15 09:02:57.79	-606	1366	-1427	0	14	-1	974	605	369	-789
	1076	2019-01-15 09:02:57.80	-619	1362	-1443	8	11	-9	803	384	419	-593
	1077	2019-01-15 09:02:57.81	-616	1356	-1437	10	8	-9	1004	585	419	-794
	1078	2019-01-15 09:02:57.82	-615	1344	-1431	9	10	-11	808	385	423	-596
	1079	2019-01-15 09:02:57.83	-622	1343	-1423	8	9	-6	986	606	380	-796
	1080	2019-01-15 09:02:57.84	-618	1351	-1421	5	10	1	767	413	354	-590
	1081	2019-01-15 09:02:57.85	-610	1349	-1428	1	16	5	1012	618	394	-815
	1082	2019-01-15 09:02:57.86	-617	1347	-1428	-4	19	8	848	384	464	-616
	1083	2019-01-15 09:02:57.87	-624	1347	-1428	-9	18	14	1025	592	433	-808
	1084	2019-01-15 09:02:57.88	-616	1347	-1430	-8	17	20	796	408	388	-602
	1085	2019-01-15 09:02:57.89	-602	1363	-1433	-13	21	22	976	604	372	-790
	1086	2019-01-15 09:02:57.90	-602	1369	-1428	-12	23	18	787	402	385	-594
	1087	2019-01-15 09:02:57.91	-594	1371	-1433	-14	23	11	989	594	395	-791
	1088	2019-01-15 09:02:57.92	-587	1369	-1446	-16	20	-3	794	411	383	-602
	1089	2019-01-15 09:02:57.93	-602	1367	-1439	-18	14	-7	976	595	381	-785
	1090	2019-01-15 09:02:57.94	-594	1353	-1435	-22	5	-10	766	413	353	-589
	1091	2019-01-15 09:02:57.95	-594	1354	-1433	-26	-2	-10	970	617	353	-793
	1092	2019-01-15 09:02:57.96	-585	1357	-1425	-32	-7	-11	776	432	344	-604
	1093	2019-01-15 09:02:57.97	-588	1362	-1419	-39	-7	-11	990	624	366	-807
	1094	2019-01-15 09:02:57.98	-594	1364	-1419	-46	-5	-14	803	432	371	-617
	1095	2019-01-15 09:02:57.99	-605	1347	-1435	-45	-6	-13	992	590	402	-791
	1096	2019-01-15 09:02:58.00	-606	1341	-1440	-30	-15	-10	795	410	385	-602
	1097	2019-01-15 09:02:58.01	-598	1359	-1426	-16	-16	-6	992	575	417	-783
	1098	2019-01-15 09:02:58.02	-602	1371	-1428	-16	-7	-3	804	399	405	-601
	1099	2019-01-15 09:02:58.03	-610	1377	-1438	-17	3	-1	1012	585	427	-798
	1100	2019-01-15 09:02:58.04	-616	1365	-1438	-17	5	0	808	415	393	-611
	1101	2019-01-15 09:02:58.05	-603	1371	-1437	-18	10	1	977	628	349	-802
	1102	2019-01-15 09:02:58.06	-611	1393	-1443	-18	11	-2	764	494	270	-629
	1103	2019-01-15 09:02:58.07	-601	1402	-1442	-17	6	-10	948	641	307	-794
	1104	2019-01-15 09:02:58.08	-611	1400	-1437	-14	6	-16	762	468	294	-615
	1105	2019-01-15 09:02:58.09	-605	1390	-1437	-14	5	-24	983	586	397	-784
	1106	2019-01-15 09:02:58.10	-610	1379	-1432	-11	4	-25	813	420	393	-616
	1107	2019-01-15 09:02:58.11	-612	1369	-1433	-10	-3	-21	995	588	407	-791
	1108	2019-01-15 09:02:58.12	-602	1361	-1424	-7	-2	-14	800	454	346	-627
	1109	2019-01-15 09:02:58.13	-604	1363	-1433	-10	-3	-2	970	582	388	-776
	1110	2019-01-15 09:02:58.14	-603	1361	-1430	-7	-2	7	807	440	367	-623
	1111	2019-01-15 09:02:58.15	-615	1367	-1423	-4	-3	15	1000	587	413	-793
	1112	2019-01-15 09:02:58.16	-607	1375	-1430	0	-6	21	824	464	360	-644
	1113	2019-01-15 09:02:58.17	-612	1383	-1428	1	-14	20	992	602	390	-797
	1114	2019-01-15 09:02:58.18	-614	1374	-1423	5	-17	22	797	469	328	-633
	1115	2019-01-15 09:02:58.19	-609	1369	-1420	13	-15	21	989	595	394	-792
	1116	2019-01-15 09:02:58.20	-620	1374	-1436	21	-21	19	823	460	363	-641
	1117	2019-01-15 09:02:58.21	-617	1379	-1421	24	-20	18	932	587	345	-759
	1118	2019-01-15 09:02:58.22	-613	1368	-1430	21	-13	17	739	498	241	-618
	1119	2019-01-15 09:02:58.23	-615	1352	-1422	19	-9	20	982	615	367	-798
	1120	2019-01-15 09:02:58.24	-619	1346	-1417	19	-4	24	842	478	364	-660
	1121	2019-01-15 09:02:58.25	-629	1339	-1412	14	7	31	1015	590	425	-802
	1122	2019-01-15 09:02:58.26	-622	1338	-1420	13	13	37	824	487	337	-655
	1123	2019-01-15 09:02:58.27	-614	1349	-1422	12	13	42	970	607	363	-788
	1124	2019-01-15 09:02:58.28	-618	1356	-1434	11	16	43	800	508	292	-654
	1125	2019-01-15 09:02:58.29	-606	1372	-1429	9	13	40	996	582	414	-789
	1126	2019-01-15 09:02:58.30	-599	1378	-1433	5	14	32	835	473	362	-654
	1127	2019-01-15 09:02:58.31	-597	1388	-1434	6	13	19	997	566	431	-781
	1128	2019-01-15 09:02:58.32	-611	1382	-1437	3	11	6	821	478	343	-649
	1129	2019-01-15 09:02:58.33	-608	1362	-1432	0	9	0	991	599	392	-795
	1130	2019-01-15 09:02:58.34	-607	1355	-1423	4	7	-7	828	515	313	-671
	1131	2019-01-15 09:02:58.35	-600	1361	-1430	5	12	-7	990	534	456	-762
	1132	2019-01-15 09:02:58.36	-607	1363	-1427	2	13	-8	832	443	389	-637
	1133	2019-01-15 09:02:58.37	-607	1365	-1431	-4	21	-10	902	570	332	-736
	1134	2019-01-15 09:02:58.38	-596	1378	-1437	-7	25	-17	730	545	185	-637
	1135	2019-01-15 09:02:58.39	-591	1387	-1436	-12	21	-22	904	602	302	-753
	1136	2019-01-15 09:02:58.40	-599	1378	-1420	-14	25	-24	796	515	281	-655
	1137	2019-01-15 09:02:58.41	-606	1368	-1429	-11	31	-32	938	546	392	-742
	1138	2019-01-15 09:02:58.42	-614	1370	-1441	-3	22	-37	796	491	305	-643
	1139	2019-01-15 09:02:58.43	-607	1362	-1446	3	13	-41	925	533	392	-729
	1140	2019-01-15 09:02:58.44	-600	1368	-1436	0	8	-38	788	497	291	-642
	1141	2019-01-15 09:02:58.45	-593	1357	-1430	-2	10	-38	928	558	370	-743
	1142	2019-01-15 09:02:58.46	-606	1350	-1418	-11	12	-30	806	522	284	-664
	1143	2019-01-15 09:02:58.47	-608	1342	-1424	-11	12	-21	926	560	366	-743
	1144	2019-01-15 09:02:58.48	-625	1330	-1443	-11	9	-7	806	521	285	-663
	1145	2019-01-15 09:02:58.49	-604	1339	-1434	-7	1	3	935	511	424	-723
	1146	2019-01-15 09:02:58.50	-603	1370	-1421	-12	6	11	816	481	335	-648
	1147	2019-01-15 09:02:58.51	-596	1369	-1424	-14	17	9	944	509	435	-726
	1148	2019-01-15 09:02:58.52	-601	1376	-1438	-13	24	6	807	495	312	-651
	1149	2019-01-15 09:02:58.53	-605	1382	-1434	-7	21	0	896	529	367	-712
	1150	2019-01-15 09:02:58.54	-610	1371	-1433	-2	21	-3	786	520	266	-653
	1151	2019-01-15 09:02:58.55	-602	1371	-1447	0	17	-2	886	551	335	-718
	1152	2019-01-15 09:02:58.56	-605	1350	-1426	1	12	3	800	557	243	-678
	1153	2019-01-15 09:02:58.57	-602	1356	-1430	2	10	11	893	560	333	-726
	1154	2019-01-15 09:02:58.58	-606	1366	-1427	3	15	16	804	554	250	-679
	1155	2019-01-15 09:02:58.59	-609	1380	-1431	-3	21	22	914	527	387	-720
	1156	2019-01-15 09:02:58.60	-603	1394	-1432	-11	25	17	829	529	300	-679
	1157	2019-01-15 09:02:58.61	-605	1393	-1438	-15	23	11	909	508	401	-708
	1158	2019-01-15 09:02:58.62	-590	1406	-1432	-10	19	0	833	540	293	-686
	1159	2019-01-15 09:02:58.63	-585	1396	-1422	-8	19	-14	920	512	408	-716
	1160	2019-01-15 09:02:58.64	-597	1382	-1444	-5	20	-25	852	549	303	-700
	1161	2019-01-15 09:02:58.65	-601	1375	-1436	2	11	-32	960	519	441	-739
	1162	2019-01-15 09:02:58.66	-602	1351	-1422	15	5	-29	880	555	325	-717
	1163	2019-01-15 09:02:58.67	-598	1337	-1417	21	7	-22	939	523	416	-731
	1164	2019-01-15 09:02:58.68	-590	1336	-1415	20	14	-10	864	566	298	-715
	1165	2019-01-15 09:02:58.69	-609	1350	-1430	18	10	3	876	536	340	-706
	1166	2019-01-15 09:02:58.70	-606	1367	-1445	16	11	4	824	592	232	-708
	1167	2019-01-15 09:02:58.71	-598	1366	-1439	5	9	6	881	522	359	-701
	1168	2019-01-15 09:02:58.72	-591	1359	-1434	-4	10	5	848	578	270	-713
	1169	2019-01-15 09:02:58.73	-591	1365	-1440	-5	9	-1	895	489	406	-692
	1170	2019-01-15 09:02:58.74	-592	1372	-1441	-3	3	-4	844	554	290	-699
	1171	2019-01-15 09:02:58.75	-586	1360	-1438	-3	2	-9	852	502	350	-677
	1172	2019-01-15 09:02:58.76	-586	1358	-1430	-1	0	-11	821	581	240	-701
	1173	2019-01-15 09:02:58.77	-589	1357	-1438	2	2	-12	849	503	346	-676
	1174	2019-01-15 09:02:58.78	-607	1359	-1429	-1	1	-14	846	586	260	-716
	1175	2019-01-15 09:02:58.79	-606	1352	-1433	-5	-3	-11	885	484	401	-684
	1176	2019-01-15 09:02:58.80	-601	1348	-1429	-8	-4	-11	876	573	303	-724
	1177	2019-01-15 09:02:58.81	-613	1349	-1434	-12	-6	-8	905	471	434	-688
	1178	2019-01-15 09:02:58.82	-597	1363	-1427	-16	-9	-10	881	570	311	-725
	1179	2019-01-15 09:02:58.83	-602	1360	-1420	-19	-8	-11	854	501	353	-677
	1180	2019-01-15 09:02:58.84	-596	1366	-1430	-19	-1	-15	851	605	246	-728
	1181	2019-01-15 09:02:58.85	-606	1382	-1431	-15	4	-21	830	471	359	-650
	1182	2019-01-15 09:02:58.86	-607	1376	-1431	-12	8	-26	843	568	275	-705
	1183	2019-01-15 09:02:58.87	-607	1379	-1435	-15	13	-27	778	439	339	-608
	1184	2019-01-15 09:02:58.88	-610	1363	-1439	-16	13	-25	804	565	239	-684
	1185	2019-01-15 09:02:58.89	-596	1364	-1443	-24	11	-19	775	432	343	-603
	1186	2019-01-15 09:02:58.90	-595	1360	-1429	-33	6	-12	816	565	251	-690
	1187	2019-01-15 09:02:58.91	-589	1359	-1422	-39	12	-2	784	434	350	-609
	1188	2019-01-15 09:02:58.92	-598	1366	-1432	-40	19	2	841	581	260	-711
	1189	2019-01-15 09:02:58.93	-596	1379	-1432	-38	13	4	780	452	328	-616
	1190	2019-01-15 09:02:58.94	-583	1391	-1428	-35	11	2	845	594	251	-719
	1191	2019-01-15 09:02:58.95	-589	1391	-1429	-37	10	-2	825	422	403	-623
	1192	2019-01-15 09:02:58.96	-593	1363	-1438	-38	8	3	897	591	306	-744
	1193	2019-01-15 09:02:58.97	-599	1353	-1445	-26	-8	11	832	439	393	-635
	1194	2019-01-15 09:02:58.98	-576	1362	-1419	-15	-15	23	854	592	262	-723
	1195	2019-01-15 09:02:58.99	-585	1364	-1406	-14	-10	35	752	503	249	-627
	1196	2019-01-15 09:02:59.00	-593	1369	-1420	-16	0	39	834	652	182	-743
	1197	2019-01-15 09:02:59.01	-598	1384	-1437	-11	-4	40	828	452	376	-640
	1198	2019-01-15 09:02:59.02	-599	1394	-1438	-6	-5	36	913	591	322	-752
	1199	2019-01-15 09:02:59.03	-585	1395	-1421	3	-13	26	824	439	385	-631
	1200	2019-01-15 09:02:59.04	-588	1404	-1434	6	-6	15	888	619	269	-753
	1201	2019-01-15 09:02:59.05	-593	1412	-1437	10	-8	5	812	458	354	-635
	1202	2019-01-15 09:02:59.06	-581	1394	-1433	9	-12	-5	893	628	265	-760
	1203	2019-01-15 09:02:59.07	-593	1381	-1437	8	-10	-9	821	447	374	-634
	1204	2019-01-15 09:02:59.08	-598	1376	-1427	7	-15	-12	900	616	284	-758
	1205	2019-01-15 09:02:59.09	-596	1361	-1412	6	-15	-10	817	448	369	-632
	1206	2019-01-15 09:02:59.10	-592	1360	-1411	2	-14	-6	902	625	277	-763
	1207	2019-01-15 09:02:59.11	-600	1369	-1409	1	-13	-4	802	460	342	-631
	1208	2019-01-15 09:02:59.12	-605	1364	-1421	-3	-13	-1	918	650	268	-784
	1209	2019-01-15 09:02:59.13	-590	1366	-1423	2	-24	-1	854	453	401	-653
	1210	2019-01-15 09:02:59.14	-593	1368	-1415	3	-25	4	931	620	311	-775
	1211	2019-01-15 09:02:59.15	-599	1348	-1420	7	-22	2	785	444	341	-614
	1212	2019-01-15 09:02:59.16	-592	1356	-1426	7	-31	9	894	651	243	-772
	1213	2019-01-15 09:02:59.17	-599	1357	-1424	7	-38	17	814	492	322	-653
	1214	2019-01-15 09:02:59.18	-596	1363	-1428	0	-34	24	931	649	282	-790
	1215	2019-01-15 09:02:59.19	-608	1368	-1425	-11	-30	29	811	423	388	-617
	1216	2019-01-15 09:02:59.20	-606	1358	-1416	-11	-29	33	928	625	303	-776
	1217	2019-01-15 09:02:59.21	-617	1365	-1427	-11	-28	32	806	451	355	-628
	1218	2019-01-15 09:02:59.22	-608	1370	-1434	-15	-29	32	938	667	271	-802
	1219	2019-01-15 09:02:59.23	-610	1369	-1425	-19	-26	27	830	459	371	-644
	1220	2019-01-15 09:02:59.24	-604	1369	-1422	-22	-22	26	952	655	297	-803
	1221	2019-01-15 09:02:59.25	-606	1374	-1415	-14	-18	21	827	460	367	-643
	1222	2019-01-15 09:02:59.26	-604	1376	-1424	-7	-12	17	968	663	305	-815
	1223	2019-01-15 09:02:59.27	-601	1385	-1433	-6	-3	13	876	439	437	-657
	1224	2019-01-15 09:02:59.28	-598	1385	-1434	-8	-3	8	983	635	348	-809
	1225	2019-01-15 09:02:59.29	-591	1390	-1440	-11	-7	6	807	421	386	-614
	1226	2019-01-15 09:02:59.30	-600	1383	-1431	-15	-12	3	932	644	288	-788
	1227	2019-01-15 09:02:59.31	-599	1373	-1422	-16	-18	2	792	462	330	-627
	1228	2019-01-15 09:02:59.32	-593	1375	-1419	-12	-20	6	951	687	264	-819
	1229	2019-01-15 09:02:59.33	-598	1371	-1410	-8	-16	8	838	490	348	-664
	1230	2019-01-15 09:02:59.34	-593	1372	-1417	-4	-13	9	969	675	294	-822
	1231	2019-01-15 09:02:59.35	-594	1383	-1420	3	-9	10	823	478	345	-650
	1232	2019-01-15 09:02:59.36	-591	1383	-1424	7	-8	11	959	657	302	-808
	1233	2019-01-15 09:02:59.37	-597	1379	-1433	2	-8	8	823	442	381	-632
	1234	2019-01-15 09:02:59.38	-611	1377	-1434	5	-14	7	988	661	327	-824
	1235	2019-01-15 09:02:59.39	-602	1369	-1424	2	-20	9	842	461	381	-651
	1236	2019-01-15 09:02:59.40	-601	1376	-1416	-3	-26	9	975	685	290	-830
	1237	2019-01-15 09:02:59.41	-606	1361	-1407	-9	-23	13	790	496	294	-643
	1238	2019-01-15 09:02:59.42	-602	1368	-1407	-10	-24	11	955	691	264	-823
	1239	2019-01-15 09:02:59.43	-603	1351	-1405	-11	-17	13	844	457	387	-650
	1240	2019-01-15 09:02:59.44	-611	1339	-1420	-5	-15	14	1020	666	354	-843
	1241	2019-01-15 09:02:59.45	-603	1351	-1414	1	-21	22	846	466	380	-656
	1242	2019-01-15 09:02:59.46	-592	1368	-1398	8	-9	25	981	678	303	-829
	1243	2019-01-15 09:02:59.47	-600	1379	-1414	2	5	18	798	459	339	-628
	1244	2019-01-15 09:02:59.48	-601	1378	-1436	-7	10	12	987	682	305	-834
	1245	2019-01-15 09:02:59.49	-615	1382	-1445	-12	5	10	841	472	369	-656
	1246	2019-01-15 09:02:59.50	-603	1377	-1440	-16	-3	14	1018	676	342	-847
	1247	2019-01-15 09:02:59.51	-599	1375	-1440	-21	-7	16	847	451	396	-649
	1248	2019-01-15 09:02:59.52	-610	1389	-1423	-23	-6	19	1018	655	363	-836
	1249	2019-01-15 09:02:59.53	-600	1393	-1421	-26	1	16	840	440	400	-640
	1250	2019-01-15 09:02:59.54	-602	1397	-1423	-27	3	12	1005	670	335	-837
	1251	2019-01-15 09:02:59.55	-595	1388	-1417	-24	8	9	801	471	330	-636
	1252	2019-01-15 09:02:59.56	-596	1387	-1405	-17	13	4	997	690	307	-843
	1253	2019-01-15 09:02:59.57	-588	1390	-1409	-5	18	-1	844	456	388	-650
	1254	2019-01-15 09:02:59.58	-600	1382	-1423	4	19	-5	1048	674	374	-861
	1255	2019-01-15 09:02:59.59	-601	1376	-1422	6	17	-2	877	460	417	-668
	1256	2019-01-15 09:02:59.60	-591	1377	-1420	8	12	2	1026	677	349	-851
	1257	2019-01-15 09:02:59.61	-585	1381	-1423	7	12	3	808	477	331	-642
	1258	2019-01-15 09:02:59.62	-595	1382	-1431	2	9	2	1006	681	325	-843
	1259	2019-01-15 09:02:59.63	-610	1379	-1428	-1	-1	0	840	450	390	-645
	1260	2019-01-15 09:02:59.64	-601	1391	-1418	0	-8	0	1032	677	355	-854
	1261	2019-01-15 09:02:59.65	-594	1380	-1420	-4	-4	-4	825	488	337	-656
	1262	2019-01-15 09:02:59.66	-601	1368	-1417	-3	0	-6	1007	693	314	-850
	1263	2019-01-15 09:02:59.67	-602	1362	-1411	4	-3	-2	826	469	357	-647
	1264	2019-01-15 09:02:59.68	-589	1360	-1415	7	1	1	1026	656	370	-841
	1265	2019-01-15 09:02:59.69	-589	1371	-1416	2	6	6	850	452	398	-651
	1266	2019-01-15 09:02:59.70	-591	1363	-1414	2	10	9	1046	664	382	-855
	1267	2019-01-15 09:02:59.71	-606	1370	-1408	1	8	12	848	465	383	-656
	1268	2019-01-15 09:02:59.72	-590	1383	-1414	0	9	11	1038	687	351	-862
	1269	2019-01-15 09:02:59.73	-590	1388	-1418	-4	9	7	826	497	329	-661
	1270	2019-01-15 09:02:59.74	-598	1402	-1423	-13	11	-4	1033	697	336	-865
	1271	2019-01-15 09:02:59.75	-589	1401	-1423	-19	7	-18	834	470	364	-652
	1272	2019-01-15 09:02:59.76	-598	1402	-1420	-24	5	-29	1002	658	344	-830
	1273	2019-01-15 09:02:59.77	-605	1391	-1416	-28	4	-38	792	475	317	-633
	1274	2019-01-15 09:02:59.78	-597	1376	-1414	-25	2	-45	1016	669	347	-842
	1275	2019-01-15 09:02:59.79	-602	1374	-1408	-28	8	-44	846	473	373	-659
	1276	2019-01-15 09:02:59.80	-604	1368	-1401	-26	12	-42	1062	673	389	-867
	1277	2019-01-15 09:02:59.81	-611	1372	-1411	-15	17	-38	855	483	372	-669
	1278	2019-01-15 09:02:59.82	-611	1393	-1415	-16	26	-38	1051	679	372	-865
	1279	2019-01-15 09:02:59.83	-604	1386	-1426	-16	30	-39	832	481	351	-656
	1280	2019-01-15 09:02:59.84	-602	1385	-1436	-13	33	-40	1040	689	351	-864
	1281	2019-01-15 09:02:59.85	-602	1391	-1431	-10	32	-35	846	507	339	-676
	1282	2019-01-15 09:02:59.86	-608	1391	-1426	-8	26	-37	1044	679	365	-861
	1283	2019-01-15 09:02:59.87	-609	1386	-1416	-5	29	-36	858	488	370	-673
	1284	2019-01-15 09:02:59.88	-595	1386	-1412	-4	34	-32	1043	684	359	-863
	1285	2019-01-15 09:02:59.89	-608	1371	-1409	-2	41	-30	837	523	314	-680
	1286	2019-01-15 09:02:59.90	-605	1378	-1411	3	47	-22	1069	683	386	-876
	1287	2019-01-15 09:02:59.91	-617	1375	-1426	8	47	-15	889	476	413	-682
	1288	2019-01-15 09:02:59.92	-611	1376	-1434	9	48	-10	1096	640	456	-868
	1289	2019-01-15 09:02:59.93	-598	1384	-1418	14	49	-6	895	465	430	-680
	1290	2019-01-15 09:02:59.94	-601	1389	-1416	17	58	-8	1011	665	346	-838
	1291	2019-01-15 09:02:59.95	-592	1396	-1419	15	73	-11	784	552	232	-668
	1292	2019-01-15 09:02:59.96	-609	1394	-1418	12	83	-14	994	679	315	-836
	1293	2019-01-15 09:02:59.97	-603	1393	-1391	16	81	-16	848	495	353	-671
	1294	2019-01-15 09:02:59.98	-588	1381	-1423	33	65	-18	1057	632	425	-844
	1295	2019-01-15 09:02:59.99	-615	1391	-1439	38	104	-21	868	492	376	-680
	1296	2019-01-15 09:03:00.00	-595	1420	-1420	41	80	-25	1048	672	376	-860
	1297	2019-01-15 09:03:00.01	-592	1397	-1428	32	99	-32	849	533	316	-691
	1298	2019-01-15 09:03:00.02	-587	1400	-1429	39	97	-41	1037	671	366	-854
	1299	2019-01-15 09:03:00.03	-604	1410	-1426	42	96	-45	860	516	344	-688
	1300	2019-01-15 09:03:00.04	-581	1400	-1423	42	84	-55	1048	650	398	-849
	1301	2019-01-15 09:03:00.05	-592	1381	-1432	38	107	-58	869	522	347	-695
	1302	2019-01-15 09:03:00.06	-590	1390	-1428	45	97	-63	1077	639	438	-858
	1303	2019-01-15 09:03:00.07	-569	1373	-1430	50	96	-60	898	502	396	-700
	1304	2019-01-15 09:03:00.08	-580	1370	-1438	54	99	-65	1081	658	423	-869
	1305	2019-01-15 09:03:00.09	-583	1359	-1437	51	107	-63	876	546	330	-711
	1306	2019-01-15 09:03:00.10	-586	1355	-1432	51	96	-62	1022	657	365	-839
	1307	2019-01-15 09:03:00.11	-573	1347	-1430	47	91	-58	846	527	319	-686
	1308	2019-01-15 09:03:00.12	-565	1358	-1441	46	82	-54	1031	652	379	-841
	1309	2019-01-15 09:03:00.13	-569	1356	-1442	43	82	-52	872	549	323	-710
	1310	2019-01-15 09:03:00.14	-571	1347	-1441	40	83	-51	1036	663	373	-849
	1311	2019-01-15 09:03:00.15	-568	1340	-1431	42	72	-49	869	568	301	-718
	1312	2019-01-15 09:03:00.16	-569	1331	-1443	42	74	-46	1005	642	363	-823
	1313	2019-01-15 09:03:00.17	-569	1348	-1444	38	71	-43	838	544	294	-691
	1314	2019-01-15 09:03:00.18	-570	1339	-1450	29	76	-41	1009	648	361	-828
	1315	2019-01-15 09:03:00.19	-577	1336	-1447	23	65	-32	863	564	299	-713
	1316	2019-01-15 09:03:00.20	-581	1330	-1458	17	70	-25	1006	668	338	-837
	1317	2019-01-15 09:03:00.21	-579	1337	-1443	8	58	-17	840	586	254	-713
	1318	2019-01-15 09:03:00.22	-564	1357	-1446	5	54	-14	1041	663	378	-852
	1319	2019-01-15 09:03:00.23	-571	1370	-1430	-3	54	-16	896	574	322	-735
	1320	2019-01-15 09:03:00.24	-566	1364	-1433	2	51	-22	1023	661	362	-842
	1321	2019-01-15 09:03:00.25	-579	1355	-1436	9	56	-26	853	588	265	-720
	1322	2019-01-15 09:03:00.26	-568	1361	-1438	13	49	-28	1002	638	364	-820
	1323	2019-01-15 09:03:00.27	-578	1357	-1453	15	52	-30	876	556	320	-716
	1324	2019-01-15 09:03:00.28	-578	1360	-1457	11	61	-26	1032	609	423	-820
	1325	2019-01-15 09:03:00.29	-576	1347	-1461	5	56	-23	898	561	337	-729
	1326	2019-01-15 09:03:00.30	-582	1356	-1456	-1	55	-17	1029	627	402	-828
	1327	2019-01-15 09:03:00.31	-571	1350	-1458	-5	56	-9	889	584	305	-736
	1328	2019-01-15 09:03:00.32	-575	1360	-1453	-6	53	-1	1020	609	411	-814
	1329	2019-01-15 09:03:00.33	-568	1365	-1453	-10	58	2	890	565	325	-727
	1330	2019-01-15 09:03:00.34	-556	1372	-1446	-12	51	6	1033	605	428	-819
	1331	2019-01-15 09:03:00.35	-569	1363	-1442	-3	60	6	902	573	329	-737
	1332	2019-01-15 09:03:00.36	-563	1387	-1441	5	51	0	1012	612	400	-812
	1333	2019-01-15 09:03:00.37	-568	1392	-1445	10	60	-8	891	589	302	-740
	1334	2019-01-15 09:03:00.38	-562	1385	-1457	14	52	-18	1025	593	432	-809
	1335	2019-01-15 09:03:00.39	-583	1364	-1465	19	58	-20	918	573	345	-745
	1336	2019-01-15 09:03:00.40	-564	1338	-1474	27	46	-17	1057	581	476	-819
	1337	2019-01-15 09:03:00.41	-559	1346	-1481	27	34	-9	940	574	366	-757
	1338	2019-01-15 09:03:00.42	-558	1348	-1459	19	41	1	971	603	368	-787
	1339	2019-01-15 09:03:00.43	-544	1343	-1455	17	35	9	850	623	227	-736
	1340	2019-01-15 09:03:00.44	-558	1351	-1447	9	52	12	983	627	356	-805
	1341	2019-01-15 09:03:00.45	-545	1358	-1446	6	46	16	904	619	285	-761
	1342	2019-01-15 09:03:00.46	-550	1347	-1445	4	55	13	1014	595	419	-804
	1343	2019-01-15 09:03:00.47	-549	1352	-1458	11	52	19	915	600	315	-757
	1344	2019-01-15 09:03:00.48	-550	1356	-1465	16	55	21	996	604	392	-800
	1345	2019-01-15 09:03:00.49	-554	1371	-1466	23	56	15	910	632	278	-771
	1346	2019-01-15 09:03:00.50	-536	1370	-1457	25	49	12	987	610	377	-798
	1347	2019-01-15 09:03:00.51	-542	1368	-1463	21	53	11	911	640	271	-775
	1348	2019-01-15 09:03:00.52	-535	1370	-1477	18	48	8	1007	588	419	-797
	1349	2019-01-15 09:03:00.53	-552	1362	-1471	10	50	4	932	620	312	-776
	1350	2019-01-15 09:03:00.54	-539	1346	-1458	5	46	7	1006	598	408	-802
	1351	2019-01-15 09:03:00.55	-531	1335	-1448	6	51	10	926	641	285	-783
	1352	2019-01-15 09:03:00.56	-534	1339	-1448	15	49	14	1032	589	443	-810
	1353	2019-01-15 09:03:00.57	-530	1358	-1441	22	55	18	951	608	343	-779
	1354	2019-01-15 09:03:00.58	-543	1366	-1443	30	57	16	958	561	397	-759
	1355	2019-01-15 09:03:00.59	-539	1366	-1475	37	55	10	904	637	267	-770
	1356	2019-01-15 09:03:00.60	-534	1381	-1462	37	47	0	956	597	359	-776
	1357	2019-01-15 09:03:00.61	-535	1364	-1483	31	42	-8	927	664	263	-795
	1358	2019-01-15 09:03:00.62	-533	1337	-1472	22	43	-12	979	573	406	-776
	1359	2019-01-15 09:03:00.63	-539	1321	-1454	16	31	8	943	646	297	-794
	1360	2019-01-15 09:03:00.64	-538	1317	-1457	12	41	19	976	569	407	-772
	1361	2019-01-15 09:03:00.65	-540	1332	-1470	6	46	27	917	635	282	-776
	1362	2019-01-15 09:03:00.66	-530	1337	-1467	6	44	28	968	552	416	-760
	1363	2019-01-15 09:03:00.67	-530	1354	-1467	2	42	28	948	638	310	-793
	1364	2019-01-15 09:03:00.68	-523	1361	-1471	-2	48	21	974	568	406	-771
	1365	2019-01-15 09:03:00.69	-524	1363	-1482	1	41	12	965	671	294	-818
	1366	2019-01-15 09:03:00.70	-522	1362	-1484	-2	34	6	1021	554	467	-787
	1367	2019-01-15 09:03:00.71	-512	1354	-1478	-3	24	0	1000	648	352	-824
	1368	2019-01-15 09:03:00.72	-527	1349	-1475	-4	30	-5	974	572	402	-773
	1369	2019-01-15 09:03:00.73	-514	1347	-1467	-5	22	-4	939	681	258	-810
	1370	2019-01-15 09:03:00.74	-521	1349	-1467	-4	27	-6	891	599	292	-745
	1371	2019-01-15 09:03:00.75	-519	1368	-1468	-3	26	-8	907	707	200	-807
	1372	2019-01-15 09:03:00.76	-520	1368	-1470	-4	38	-12	958	566	392	-762
	1373	2019-01-15 09:03:00.77	-522	1362	-1471	-3	22	-17	984	660	324	-822
	1374	2019-01-15 09:03:00.78	-528	1359	-1479	-3	37	-20	956	541	415	-748
	1375	2019-01-15 09:03:00.79	-520	1354	-1487	2	27	-21	963	678	285	-820
	1376	2019-01-15 09:03:00.80	-521	1333	-1495	0	18	-15	926	562	364	-744
	1377	2019-01-15 09:03:00.81	-520	1330	-1496	0	12	-11	957	695	262	-826
	1378	2019-01-15 09:03:00.82	-517	1341	-1490	1	5	-4	958	534	424	-746
	1379	2019-01-15 09:03:00.83	-518	1340	-1467	-1	4	-4	979	666	313	-822
	1380	2019-01-15 09:03:00.84	-518	1341	-1471	-2	4	-2	912	559	353	-735
	1381	2019-01-15 09:03:00.85	-525	1342	-1469	-3	6	0	949	709	240	-829
	1382	2019-01-15 09:03:00.86	-531	1329	-1488	2	-2	1	926	577	349	-751
	1383	2019-01-15 09:03:00.87	-527	1319	-1478	6	-17	8	977	704	273	-840
	1384	2019-01-15 09:03:00.88	-523	1340	-1459	6	-17	13	956	500	456	-728
	1385	2019-01-15 09:03:00.89	-519	1342	-1452	1	-7	10	987	643	344	-815
	1386	2019-01-15 09:03:00.90	-521	1339	-1457	-7	5	9	885	517	368	-701
	1387	2019-01-15 09:03:00.91	-534	1332	-1469	-5	9	12	948	706	242	-827
	1388	2019-01-15 09:03:00.92	-530	1346	-1480	-3	3	14	927	560	367	-743
	1389	2019-01-15 09:03:00.93	-531	1360	-1485	-3	4	16	1000	708	292	-854
	1390	2019-01-15 09:03:00.94	-517	1368	-1479	-8	3	12	930	540	390	-735
	1391	2019-01-15 09:03:00.95	-525	1371	-1476	-10	3	4	994	692	302	-843
	1392	2019-01-15 09:03:00.96	-527	1374	-1474	-7	1	-5	910	519	391	-714
	1393	2019-01-15 09:03:00.97	-529	1384	-1482	-2	-5	-16	1004	711	293	-857
	1394	2019-01-15 09:03:00.98	-527	1375	-1480	-3	-9	-24	926	521	405	-723
	1395	2019-01-15 09:03:00.99	-518	1368	-1476	0	-8	-33	1009	704	305	-856
	1396	2019-01-15 09:03:01.00	-529	1355	-1469	5	-11	-35	932	529	403	-730
	1397	2019-01-15 09:03:01.01	-533	1336	-1474	6	-18	-30	1004	700	304	-852
	1398	2019-01-15 09:03:01.02	-529	1344	-1469	7	-24	-23	936	494	442	-715
	1399	2019-01-15 09:03:01.03	-533	1346	-1468	7	-25	-17	1031	682	349	-856
	1400	2019-01-15 09:03:01.04	-538	1339	-1464	3	-26	-11	942	510	432	-726
	1401	2019-01-15 09:03:01.05	-544	1328	-1468	1	-25	-3	1006	681	325	-843
	1402	2019-01-15 09:03:01.06	-543	1335	-1459	-4	-27	8	840	473	367	-656
	1403	2019-01-15 09:03:01.07	-525	1334	-1458	-6	-26	14	984	703	281	-843
	1404	2019-01-15 09:03:01.08	-540	1336	-1465	-9	-23	18	908	520	388	-714
	1405	2019-01-15 09:03:01.09	-536	1330	-1457	-8	-20	22	1030	717	313	-873
	1406	2019-01-15 09:03:01.10	-533	1342	-1459	-8	-17	25	911	520	391	-715
	1407	2019-01-15 09:03:01.11	-539	1352	-1473	-11	-17	23	1014	714	300	-864
	1408	2019-01-15 09:03:01.12	-533	1365	-1480	-15	-14	18	888	518	370	-703
	1409	2019-01-15 09:03:01.13	-537	1354	-1470	-19	-15	15	1014	717	297	-865
	1410	2019-01-15 09:03:01.14	-550	1365	-1476	-17	-18	10	913	514	399	-713
	1411	2019-01-15 09:03:01.15	-542	1366	-1467	-17	-22	6	1038	710	328	-874
	1412	2019-01-15 09:03:01.16	-542	1361	-1473	-13	-17	1	896	510	386	-703
	1413	2019-01-15 09:03:01.17	-549	1353	-1461	-14	-14	1	1025	718	307	-871
	1414	2019-01-15 09:03:01.18	-542	1348	-1458	-10	-11	-1	885	510	375	-697
	1415	2019-01-15 09:03:01.19	-542	1347	-1458	-5	-7	2	1042	724	318	-883
	1416	2019-01-15 09:03:01.20	-554	1344	-1457	-7	-5	4	934	495	439	-714
	1417	2019-01-15 09:03:01.21	-552	1345	-1460	-10	-1	9	1044	701	343	-872
	1418	2019-01-15 09:03:01.22	-549	1359	-1466	-15	3	11	866	511	355	-688
	1419	2019-01-15 09:03:01.23	-538	1365	-1467	-20	6	10	1012	734	278	-873
	1420	2019-01-15 09:03:01.24	-535	1374	-1468	-24	12	3	894	523	371	-708
	1421	2019-01-15 09:03:01.25	-542	1371	-1474	-25	14	-6	1053	715	338	-884
	1422	2019-01-15 09:03:01.26	-532	1373	-1472	-23	13	-12	898	496	402	-697
	1423	2019-01-15 09:03:01.27	-543	1362	-1469	-20	11	-20	1039	711	328	-875
	1424	2019-01-15 09:03:01.28	-545	1359	-1463	-17	7	-19	856	516	340	-686
	1425	2019-01-15 09:03:01.29	-531	1357	-1465	-18	2	-19	1030	729	301	-879
	1426	2019-01-15 09:03:01.30	-533	1354	-1460	-19	4	-19	892	487	405	-689
	1427	2019-01-15 09:03:01.31	-534	1359	-1450	-17	10	-14	1063	708	355	-885
	1428	2019-01-15 09:03:01.32	-540	1345	-1470	-14	11	-13	900	497	403	-698
	1429	2019-01-15 09:03:01.33	-538	1322	-1474	-5	1	-5	1065	732	333	-898
	1430	2019-01-15 09:03:01.34	-535	1327	-1461	2	-2	3	914	522	392	-718
	1431	2019-01-15 09:03:01.35	-527	1358	-1459	4	1	7	1060	752	308	-906
	1432	2019-01-15 09:03:01.36	-527	1354	-1454	4	7	3	855	565	290	-710
	1433	2019-01-15 09:03:01.37	-522	1351	-1464	-1	12	1	1012	712	300	-862
	1434	2019-01-15 09:03:01.38	-543	1357	-1478	-5	15	-2	860	452	408	-656
	1435	2019-01-15 09:03:01.39	-534	1356	-1473	-3	9	-2	1051	687	364	-869
	1436	2019-01-15 09:03:01.40	-533	1360	-1476	-7	4	-5	875	509	366	-692
	1437	2019-01-15 09:03:01.41	-538	1355	-1471	-12	4	-6	1061	740	321	-900
	1438	2019-01-15 09:03:01.42	-529	1361	-1467	-13	4	-5	884	517	367	-700
	1439	2019-01-15 09:03:01.43	-543	1361	-1470	-10	3	-4	1054	713	341	-883
	1440	2019-01-15 09:03:01.44	-536	1370	-1466	-12	7	-3	872	477	395	-674
	1441	2019-01-15 09:03:01.45	-528	1369	-1461	-7	11	-4	1052	689	363	-870
	1442	2019-01-15 09:03:01.46	-539	1369	-1459	-8	11	-8	876	485	391	-680
	1443	2019-01-15 09:03:01.47	-533	1363	-1460	-6	8	-11	1067	713	354	-890
	1444	2019-01-15 09:03:01.48	-526	1362	-1465	-5	7	-13	889	511	378	-700
	1445	2019-01-15 09:03:01.49	-533	1365	-1458	-6	2	-17	1085	734	351	-909
	1446	2019-01-15 09:03:01.50	-529	1358	-1459	-5	2	-20	890	514	376	-702
	1447	2019-01-15 09:03:01.51	-546	1342	-1465	-2	-2	-21	1078	695	383	-886
	1448	2019-01-15 09:03:01.52	-539	1351	-1461	1	-11	-19	886	463	423	-674
	1449	2019-01-15 09:03:01.53	-533	1350	-1463	4	-10	-12	1044	688	356	-866
	1450	2019-01-15 09:03:01.54	-528	1342	-1460	-6	1	-7	836	514	322	-675
	1451	2019-01-15 09:03:01.55	-539	1334	-1462	-8	4	-2	1017	718	299	-867
	1452	2019-01-15 09:03:01.56	-528	1343	-1453	-11	7	2	836	522	314	-679
	1453	2019-01-15 09:03:01.57	-530	1357	-1464	-11	9	10	1047	721	326	-884
	1454	2019-01-15 09:03:01.58	-524	1368	-1475	-13	9	9	871	523	348	-697
	1455	2019-01-15 09:03:01.59	-530	1368	-1473	-14	9	8	1079	713	366	-896
	1456	2019-01-15 09:03:01.60	-526	1378	-1472	-8	4	1	886	508	378	-697
	1457	2019-01-15 09:03:01.61	-528	1373	-1470	-4	1	-4	1080	705	375	-892
	1458	2019-01-15 09:03:01.62	-526	1358	-1462	2	-2	-12	873	511	362	-692
	1459	2019-01-15 09:03:01.63	-527	1356	-1476	5	-3	-12	1062	733	329	-897
	1460	2019-01-15 09:03:01.64	-527	1361	-1466	7	-6	-11	860	543	317	-701
	1461	2019-01-15 09:03:01.65	-529	1361	-1463	4	-8	-8	1070	731	339	-900
	1462	2019-01-15 09:03:01.66	-542	1355	-1462	-1	-4	-5	890	527	363	-708
	1463	2019-01-15 09:03:01.67	-545	1358	-1461	-4	-5	-3	1106	704	402	-905
	1464	2019-01-15 09:03:01.68	-532	1358	-1454	-10	2	-1	921	501	420	-711
	1465	2019-01-15 09:03:01.69	-543	1347	-1451	-8	6	-1	1104	696	408	-900
	1466	2019-01-15 09:03:01.70	-536	1346	-1457	-7	11	1	892	528	364	-710
	1467	2019-01-15 09:03:01.71	-527	1353	-1459	-6	11	3	1059	703	356	-881
	1468	2019-01-15 09:03:01.72	-521	1357	-1469	-3	14	1	852	526	326	-689
	1469	2019-01-15 09:03:01.73	-536	1350	-1468	-8	19	-1	1065	713	352	-889
	1470	2019-01-15 09:03:01.74	-542	1340	-1461	-8	14	-2	876	539	337	-707
	1471	2019-01-15 09:03:01.75	-533	1355	-1469	-11	9	-3	1074	710	364	-892
	1472	2019-01-15 09:03:01.76	-531	1353	-1461	-16	8	-12	888	535	353	-711
	1473	2019-01-15 09:03:01.77	-529	1366	-1445	-24	13	-19	1063	699	364	-881
	1474	2019-01-15 09:03:01.78	-532	1352	-1455	-26	22	-25	870	541	329	-705
	1475	2019-01-15 09:03:01.79	-538	1334	-1469	-19	18	-24	1070	702	368	-886
	1476	2019-01-15 09:03:01.80	-535	1339	-1462	-7	13	-21	882	536	346	-709
	1477	2019-01-15 09:03:01.81	-516	1354	-1457	-8	15	-18	1075	709	366	-892
	1478	2019-01-15 09:03:01.82	-516	1361	-1456	-14	29	-19	878	567	311	-722
	1479	2019-01-15 09:03:01.83	-530	1361	-1469	-17	34	-20	1100	714	386	-907
	1480	2019-01-15 09:03:01.84	-523	1358	-1478	-22	30	-17	919	543	376	-731
	1481	2019-01-15 09:03:01.85	-523	1350	-1471	-26	22	-12	1096	674	422	-885
	1482	2019-01-15 09:03:01.86	-527	1357	-1460	-21	13	-5	896	523	373	-709
	1483	2019-01-15 09:03:01.87	-534	1366	-1464	-17	10	-2	1016	671	345	-843
	1484	2019-01-15 09:03:01.88	-518	1380	-1464	-17	7	-1	824	566	258	-695
	1485	2019-01-15 09:03:01.89	-526	1383	-1471	-13	4	-1	1052	715	337	-883
	1486	2019-01-15 09:03:01.90	-532	1390	-1474	-10	4	-7	908	574	334	-741
	1487	2019-01-15 09:03:01.91	-528	1408	-1470	-4	-3	-13	1072	695	377	-883
	1488	2019-01-15 09:03:01.92	-537	1398	-1475	-2	-4	-22	877	576	301	-726
	1489	2019-01-15 09:03:01.93	-528	1382	-1465	-2	-9	-25	1048	701	347	-874
	1490	2019-01-15 09:03:01.94	-538	1361	-1461	-1	-13	-20	877	579	298	-728
	1491	2019-01-15 09:03:01.95	-536	1358	-1454	-1	-16	-14	1065	684	381	-874
	1492	2019-01-15 09:03:01.96	-530	1349	-1442	-1	-8	-6	890	569	321	-729
	1493	2019-01-15 09:03:01.97	-537	1345	-1444	6	0	3	1069	694	375	-881
	1494	2019-01-15 09:03:01.98	-536	1352	-1458	15	-8	11	887	583	304	-735
	1495	2019-01-15 09:03:01.99	-529	1367	-1465	21	-5	12	1060	686	374	-873
	1496	2019-01-15 09:03:02.00	-531	1363	-1461	19	1	7	898	584	314	-741
	1497	2019-01-15 09:03:02.01	-533	1355	-1458	24	-6	9	1107	691	416	-899
	1498	2019-01-15 09:03:02.02	-533	1356	-1458	28	-8	5	949	589	360	-769
	1499	2019-01-15 09:03:02.03	-542	1355	-1465	24	-9	5	1071	697	374	-884
	1500	2019-01-15 09:03:02.04	-537	1345	-1457	19	-5	3	877	619	258	-748
	1501	2019-01-15 09:03:02.05	-538	1342	-1457	13	-7	6	1008	689	319	-848
	1502	2019-01-15 09:03:02.06	-538	1346	-1452	13	-11	7	859	610	249	-734
	1503	2019-01-15 09:03:02.07	-535	1353	-1457	11	-10	7	1056	681	375	-868
	1504	2019-01-15 09:03:02.08	-531	1353	-1457	11	-7	6	915	594	321	-754
	1505	2019-01-15 09:03:02.09	-531	1366	-1462	11	-6	3	1070	668	402	-869
	1506	2019-01-15 09:03:02.10	-534	1369	-1469	10	-5	-4	916	598	318	-757
	1507	2019-01-15 09:03:02.11	-537	1365	-1469	4	-4	-5	1042	692	350	-867
	1508	2019-01-15 09:03:02.12	-535	1354	-1466	0	-6	-7	894	639	255	-766
	1509	2019-01-15 09:03:02.13	-531	1347	-1459	0	-9	-4	1033	678	355	-855
	1510	2019-01-15 09:03:02.14	-538	1347	-1457	-2	-12	0	905	610	295	-757
	1511	2019-01-15 09:03:02.15	-529	1349	-1462	-9	-8	5	1023	650	373	-836
	1512	2019-01-15 09:03:02.16	-520	1358	-1465	-9	-4	8	886	612	274	-749
	1513	2019-01-15 09:03:02.17	-537	1361	-1471	-14	-5	10	1041	640	401	-840
	1514	2019-01-15 09:03:02.18	-531	1369	-1465	-12	-10	8	934	598	336	-766
	1515	2019-01-15 09:03:02.19	-521	1377	-1470	-8	-12	4	1062	668	394	-865
	1516	2019-01-15 09:03:02.20	-536	1379	-1470	-5	-15	-1	930	654	276	-792
	1517	2019-01-15 09:03:02.21	-529	1376	-1464	-4	-13	-9	979	684	295	-831
	1518	2019-01-15 09:03:02.22	-537	1378	-1456	4	-14	-13	853	666	187	-759
	1519	2019-01-15 09:03:02.23	-544	1370	-1468	2	-12	-15	1024	651	373	-837
	1520	2019-01-15 09:03:02.24	-560	1347	-1480	2	-20	-13	933	610	323	-771
	1521	2019-01-15 09:03:02.25	-546	1328	-1473	-1	-30	-1	1036	621	415	-828
	1522	2019-01-15 09:03:02.26	-540	1329	-1442	0	-34	10	923	625	298	-774
	1523	2019-01-15 09:03:02.27	-535	1339	-1441	-6	-22	19	1033	640	393	-836
	1524	2019-01-15 09:03:02.28	-531	1341	-1444	-8	-8	22	940	641	299	-790
	1525	2019-01-15 09:03:02.29	-534	1350	-1461	-6	3	26	1020	625	395	-822
	1526	2019-01-15 09:03:02.30	-532	1347	-1470	-1	2	25	934	647	287	-790
	1527	2019-01-15 09:03:02.31	-537	1363	-1475	6	-1	25	1020	644	376	-832
	1528	2019-01-15 09:03:02.32	-528	1382	-1473	6	-7	19	921	662	259	-791
	1529	2019-01-15 09:03:02.33	-534	1376	-1475	-1	-14	14	1022	622	400	-822
	1530	2019-01-15 09:03:02.34	-537	1369	-1468	-10	-13	12	953	635	318	-794
	1531	2019-01-15 09:03:02.35	-524	1358	-1458	-17	-11	10	1048	610	438	-829
	1532	2019-01-15 09:03:02.36	-533	1358	-1448	-21	-7	8	970	646	324	-808
	1533	2019-01-15 09:03:02.37	-533	1352	-1444	-13	-1	6	986	639	347	-812
	1534	2019-01-15 09:03:02.38	-528	1355	-1443	-3	6	3	910	693	217	-801
	1535	2019-01-15 09:03:02.39	-528	1354	-1456	7	17	3	1009	612	397	-810
	1536	2019-01-15 09:03:02.40	-529	1358	-1455	18	17	0	959	645	314	-802
	1537	2019-01-15 09:03:02.41	-534	1374	-1459	16	17	-2	1008	624	384	-816
	1538	2019-01-15 09:03:02.42	-526	1378	-1460	9	14	-3	942	684	258	-813
	1539	2019-01-15 09:03:02.43	-526	1366	-1465	-1	10	-6	995	613	382	-804
	1540	2019-01-15 09:03:02.44	-532	1369	-1464	-8	0	-6	956	662	294	-809
	1541	2019-01-15 09:03:02.45	-529	1360	-1468	-13	-12	-6	986	596	390	-791
	1542	2019-01-15 09:03:02.46	-532	1355	-1450	-18	-15	-7	949	675	274	-812
	1543	2019-01-15 09:03:02.47	-540	1355	-1455	-18	-14	-7	997	613	384	-805
	1544	2019-01-15 09:03:02.48	-533	1345	-1440	-10	-13	-1	962	690	272	-826
	1545	2019-01-15 09:03:02.49	-531	1350	-1453	-5	-5	3	1006	593	413	-799
	1546	2019-01-15 09:03:02.50	-541	1350	-1455	-3	5	5	980	670	310	-825
	1547	2019-01-15 09:03:02.51	-542	1347	-1464	2	6	8	1029	574	455	-801
	1548	2019-01-15 09:03:02.52	-540	1364	-1465	0	4	11	1005	672	333	-838
	1549	2019-01-15 09:03:02.53	-542	1370	-1474	-5	0	9	1027	578	449	-802
	1550	2019-01-15 09:03:02.54	-529	1370	-1473	-14	-2	5	983	665	318	-824
	1551	2019-01-15 09:03:02.55	-542	1369	-1470	-21	-4	0	936	549	387	-742
	1552	2019-01-15 09:03:02.56	-534	1362	-1459	-29	-4	-1	933	675	258	-804
	1553	2019-01-15 09:03:02.57	-541	1357	-1456	-32	0	0	984	583	401	-783
	1554	2019-01-15 09:03:02.58	-533	1351	-1453	-29	0	6	1000	694	306	-847
	1555	2019-01-15 09:03:02.59	-545	1352	-1450	-24	2	12	991	587	404	-789
	1556	2019-01-15 09:03:02.60	-533	1361	-1456	-20	4	15	990	705	285	-847
	1557	2019-01-15 09:03:02.61	-536	1374	-1449	-17	9	18	945	614	331	-779
	1558	2019-01-15 09:03:02.62	-544	1385	-1462	-12	18	15	962	729	233	-845
	1559	2019-01-15 09:03:02.63	-523	1391	-1468	-9	18	7	959	563	396	-761
	1560	2019-01-15 09:03:02.64	-537	1394	-1480	-10	16	-2	997	691	306	-844
	1561	2019-01-15 09:03:02.65	-543	1383	-1468	-8	7	-10	983	564	419	-773
	1562	2019-01-15 09:03:02.66	-532	1381	-1470	-2	-3	-13	1003	701	302	-852
	1563	2019-01-15 09:03:02.67	-532	1360	-1464	3	-7	-16	982	539	443	-760
	1564	2019-01-15 09:03:02.68	-538	1353	-1459	8	-10	-16	1024	705	319	-864
	1565	2019-01-15 09:03:02.69	-533	1343	-1448	6	-5	-9	976	612	364	-794
	1566	2019-01-15 09:03:02.70	-523	1339	-1453	2	-2	-3	1001	754	247	-877
	1567	2019-01-15 09:03:02.71	-535	1331	-1448	-1	4	8	937	586	351	-761
	1568	2019-01-15 09:03:02.72	-529	1328	-1467	1	4	14	984	727	257	-855
	1569	2019-01-15 09:03:02.73	-530	1342	-1457	6	-7	21	945	561	384	-753
	1570	2019-01-15 09:03:02.74	-513	1364	-1451	4	-3	22	1004	722	282	-863
	1571	2019-01-15 09:03:02.75	-522	1363	-1457	-3	6	16	957	585	372	-771
	1572	2019-01-15 09:03:02.76	-525	1371	-1480	-3	-2	10	1005	733	272	-869
	1573	2019-01-15 09:03:02.77	-522	1367	-1468	-6	-8	9	904	578	326	-741
	1574	2019-01-15 09:03:02.78	-526	1368	-1460	-10	-9	6	990	751	239	-870
	1575	2019-01-15 09:03:02.79	-526	1371	-1466	-7	-12	2	951	574	377	-762
	1576	2019-01-15 09:03:02.80	-535	1377	-1456	-13	-14	1	1034	744	290	-889
	1577	2019-01-15 09:03:02.81	-533	1381	-1460	-18	-8	1	962	580	382	-771
	1578	2019-01-15 09:03:02.82	-542	1364	-1460	-17	-4	-2	1025	746	279	-885
	1579	2019-01-15 09:03:02.83	-542	1377	-1455	-19	-6	-2	938	562	376	-750
	1580	2019-01-15 09:03:02.84	-535	1374	-1452	-19	-4	-2	1012	725	287	-868
	1581	2019-01-15 09:03:02.85	-529	1373	-1448	-17	2	-2	881	580	301	-730
	1582	2019-01-15 09:03:02.86	-536	1364	-1444	-13	0	1	989	761	228	-875
	1583	2019-01-15 09:03:02.87	-537	1356	-1448	-6	2	4	929	554	375	-741
	1584	2019-01-15 09:03:02.88	-532	1359	-1446	-3	-1	8	1040	729	311	-884
	1585	2019-01-15 09:03:02.89	-538	1370	-1444	-4	-1	9	929	537	392	-733
	1586	2019-01-15 09:03:02.90	-525	1361	-1438	-3	5	11	1027	744	283	-885
	1587	2019-01-15 09:03:02.91	-527	1357	-1450	0	7	12	919	575	344	-747
	1588	2019-01-15 09:03:02.92	-530	1365	-1444	5	2	17	1023	758	265	-890
	1589	2019-01-15 09:03:02.93	-532	1377	-1458	2	6	15	924	547	377	-735
	1590	2019-01-15 09:03:02.94	-533	1359	-1460	-5	7	14	1040	734	306	-887
	1591	2019-01-15 09:03:02.95	-537	1361	-1451	-3	3	16	928	545	383	-736
	1592	2019-01-15 09:03:02.96	-533	1363	-1455	0	4	17	1046	754	292	-900
	1593	2019-01-15 09:03:02.97	-542	1365	-1452	-4	10	17	913	563	350	-738
	1594	2019-01-15 09:03:02.98	-546	1361	-1451	-8	15	15	1054	767	287	-910
	1595	2019-01-15 09:03:02.99	-544	1358	-1455	-10	20	12	968	542	426	-755
	1596	2019-01-15 09:03:03.00	-546	1371	-1447	-13	25	13	1054	726	328	-890
	1597	2019-01-15 09:03:03.01	-537	1373	-1450	-14	28	11	864	553	311	-708
	1598	2019-01-15 09:03:03.02	-529	1384	-1454	-13	30	5	1001	765	236	-883
	1599	2019-01-15 09:03:03.03	-524	1389	-1454	-10	33	-2	912	555	357	-733
	1600	2019-01-15 09:03:03.04	-531	1397	-1460	-14	35	-14	1056	721	335	-888
	1601	2019-01-15 09:03:03.05	-531	1383	-1461	-15	36	-22	907	497	410	-702
	1602	2019-01-15 09:03:03.06	-529	1375	-1459	-12	32	-28	1052	730	322	-891
	1603	2019-01-15 09:03:03.07	-535	1358	-1458	-11	24	-25	913	543	370	-728
	1604	2019-01-15 09:03:03.08	-532	1359	-1448	-8	26	-20	1060	762	298	-911
	1605	2019-01-15 09:03:03.09	-527	1356	-1452	-6	30	-16	912	564	348	-738
	1606	2019-01-15 09:03:03.10	-524	1361	-1463	-5	30	-8	1054	771	283	-912
	1607	2019-01-15 09:03:03.11	-521	1359	-1461	-2	31	-5	892	572	320	-732
	1608	2019-01-15 09:03:03.12	-523	1365	-1463	4	30	-5	1048	755	293	-901
	1609	2019-01-15 09:03:03.13	-531	1374	-1469	6	26	-5	892	515	377	-703
	1610	2019-01-15 09:03:03.14	-518	1361	-1459	8	21	-3	1058	713	345	-885
	1611	2019-01-15 09:03:03.15	-517	1359	-1465	12	23	-3	906	492	414	-699
	1612	2019-01-15 09:03:03.16	-521	1371	-1463	11	20	0	1058	740	318	-899
	1613	2019-01-15 09:03:03.17	-520	1372	-1466	6	21	1	876	563	313	-719
	1614	2019-01-15 09:03:03.18	-525	1370	-1452	2	20	3	1049	784	265	-916
	1615	2019-01-15 09:03:03.19	-521	1355	-1477	0	16	3	902	569	333	-735
	1616	2019-01-15 09:03:03.20	-514	1345	-1470	3	0	10	1073	768	305	-920
	1617	2019-01-15 09:03:03.21	-511	1355	-1447	1	-5	11	883	562	321	-722
	1618	2019-01-15 09:03:03.22	-507	1368	-1444	-2	2	10	1057	754	303	-905
	1619	2019-01-15 09:03:03.23	-511	1360	-1450	-5	11	8	883	521	362	-702
	1620	2019-01-15 09:03:03.24	-519	1369	-1455	-2	16	7	1074	758	316	-916
	1621	2019-01-15 09:03:03.25	-519	1383	-1465	-2	22	9	896	571	325	-733
	1622	2019-01-15 09:03:03.26	-520	1387	-1485	-4	20	9	1072	777	295	-924
	1623	2019-01-15 09:03:03.27	-504	1379	-1481	-9	22	6	894	556	338	-725
	1624	2019-01-15 09:03:03.28	-520	1382	-1473	-9	13	5	1081	753	328	-917
	1625	2019-01-15 09:03:03.29	-516	1380	-1473	-13	13	8	894	542	352	-718
	1626	2019-01-15 09:03:03.30	-503	1372	-1454	-10	7	10	1104	774	330	-939
	1627	2019-01-15 09:03:03.31	-509	1367	-1447	-3	6	15	935	554	381	-744
	1628	2019-01-15 09:03:03.32	-502	1373	-1448	4	8	17	1054	762	292	-908
	1629	2019-01-15 09:03:03.33	-504	1375	-1454	11	8	14	808	583	225	-695
	1630	2019-01-15 09:03:03.34	-504	1371	-1455	14	5	10	1030	786	244	-908
	1631	2019-01-15 09:03:03.35	-503	1364	-1454	24	5	7	898	566	332	-732
	1632	2019-01-15 09:03:03.36	-511	1360	-1454	19	0	5	1105	759	346	-932
	1633	2019-01-15 09:03:03.37	-514	1346	-1463	16	-2	11	902	550	352	-726
	1634	2019-01-15 09:03:03.38	-518	1340	-1464	15	-14	16	1079	754	325	-916
	1635	2019-01-15 09:03:03.39	-521	1351	-1466	8	-20	23	871	559	312	-715
	1636	2019-01-15 09:03:03.40	-506	1349	-1459	1	-16	26	1068	769	299	-918
	1637	2019-01-15 09:03:03.41	-515	1347	-1452	-1	-15	30	868	568	300	-718
	1638	2019-01-15 09:03:03.42	-506	1358	-1448	4	-5	33	1078	766	312	-922
	1639	2019-01-15 09:03:03.43	-510	1373	-1454	8	4	28	884	556	328	-720
	1640	2019-01-15 09:03:03.44	-512	1376	-1460	9	9	20	1100	747	353	-923
	1641	2019-01-15 09:03:03.45	-519	1373	-1464	12	10	13	913	549	364	-731
	1642	2019-01-15 09:03:03.46	-512	1367	-1466	14	7	8	1098	786	312	-942
	1643	2019-01-15 09:03:03.47	-509	1364	-1468	13	4	1	863	616	247	-739
	1644	2019-01-15 09:03:03.48	-502	1368	-1465	10	4	-2	1073	784	289	-928
	1645	2019-01-15 09:03:03.49	-511	1360	-1458	4	3	-6	895	556	339	-725
	1646	2019-01-15 09:03:03.50	-513	1361	-1456	1	4	-6	1080	765	315	-922
	1647	2019-01-15 09:03:03.51	-511	1358	-1456	-5	11	-8	862	603	259	-732
	1648	2019-01-15 09:03:03.52	-511	1347	-1456	-9	9	-9	1061	764	297	-912
	1649	2019-01-15 09:03:03.53	-512	1341	-1453	-7	9	-8	889	557	332	-723
	1650	2019-01-15 09:03:03.54	-515	1357	-1457	-5	11	-7	1082	713	369	-897
	1651	2019-01-15 09:03:03.55	-501	1368	-1452	-8	15	-10	887	547	340	-717
	1652	2019-01-15 09:03:03.56	-496	1379	-1445	-13	26	-14	1098	754	344	-926
	1653	2019-01-15 09:03:03.57	-499	1375	-1452	-19	36	-21	902	580	322	-741
	1654	2019-01-15 09:03:03.58	-501	1378	-1462	-17	36	-24	1094	753	341	-923
	1655	2019-01-15 09:03:03.59	-501	1379	-1466	-17	29	-26	896	572	324	-734
	1656	2019-01-15 09:03:03.60	-498	1379	-1475	-22	27	-28	1056	761	295	-908
	1657	2019-01-15 09:03:03.61	-506	1380	-1471	-24	18	-33	851	619	232	-735
	1658	2019-01-15 09:03:03.62	-502	1369	-1473	-25	12	-31	1099	768	331	-933
	1659	2019-01-15 09:03:03.63	-497	1365	-1467	-27	7	-27	947	573	374	-760
	1660	2019-01-15 09:03:03.64	-502	1374	-1466	-27	2	-26	1080	695	385	-887
	1661	2019-01-15 09:03:03.65	-499	1373	-1457	-27	0	-22	850	554	296	-702
	1662	2019-01-15 09:03:03.66	-505	1369	-1466	-24	1	-22	1060	750	310	-905
	1663	2019-01-15 09:03:03.67	-506	1365	-1467	-16	-3	-18	889	608	281	-748
	1664	2019-01-15 09:03:03.68	-509	1370	-1443	-10	-8	-15	1082	745	337	-913
	1665	2019-01-15 09:03:03.69	-501	1373	-1443	-7	4	-11	903	585	318	-744
	1666	2019-01-15 09:03:03.70	-499	1372	-1460	-8	13	-7	1075	738	337	-906
	1667	2019-01-15 09:03:03.71	-511	1371	-1473	-8	7	-3	889	606	283	-747
	1668	2019-01-15 09:03:03.72	-498	1382	-1470	-10	-2	2	1079	736	343	-907
	1669	2019-01-15 09:03:03.73	-501	1396	-1473	-9	0	1	904	589	315	-746
	1670	2019-01-15 09:03:03.74	-505	1391	-1463	-11	-5	-1	1092	734	358	-913
	1671	2019-01-15 09:03:03.75	-506	1391	-1466	-7	-6	-3	909	601	308	-755
	1672	2019-01-15 09:03:03.76	-509	1388	-1462	-6	-7	-5	1082	730	352	-906
	1673	2019-01-15 09:03:03.77	-514	1383	-1458	-4	-7	-2	904	601	303	-752
	1674	2019-01-15 09:03:03.78	-512	1382	-1448	2	-5	0	1106	723	383	-914
	1675	2019-01-15 09:03:03.79	-513	1386	-1449	6	-3	1	944	591	353	-767
	1676	2019-01-15 09:03:03.80	-514	1379	-1461	12	-4	-1	1055	704	351	-879
	1677	2019-01-15 09:03:03.81	-517	1369	-1463	13	-5	0	870	618	252	-744
	1678	2019-01-15 09:03:03.82	-505	1362	-1454	17	-9	3	1054	723	331	-888
	1679	2019-01-15 09:03:03.83	-504	1372	-1447	18	-11	5	907	612	295	-759
	1680	2019-01-15 09:03:03.84	-508	1372	-1438	15	-5	10	1065	691	374	-878
	1681	2019-01-15 09:03:03.85	-513	1372	-1450	12	-2	9	908	597	311	-752
	1682	2019-01-15 09:03:03.86	-508	1365	-1458	13	-13	13	1065	701	364	-883
	1683	2019-01-15 09:03:03.87	-509	1370	-1459	16	-16	13	916	624	292	-770
	1684	2019-01-15 09:03:03.88	-520	1366	-1470	10	-15	13	1060	722	338	-891
	1685	2019-01-15 09:03:03.89	-509	1362	-1456	9	-15	13	908	640	268	-774
	1686	2019-01-15 09:03:03.90	-506	1353	-1451	7	-14	16	1066	711	355	-888
	1687	2019-01-15 09:03:03.91	-510	1356	-1456	2	-11	14	920	632	288	-776
	1688	2019-01-15 09:03:03.92	-520	1356	-1455	0	-4	16	1080	685	395	-882
	1689	2019-01-15 09:03:03.93	-500	1373	-1461	-2	-2	13	928	610	318	-769
	1690	2019-01-15 09:03:03.94	-506	1371	-1465	3	-4	10	1109	690	419	-899
	1691	2019-01-15 09:03:03.95	-512	1376	-1463	5	-4	2	951	616	335	-783
	1692	2019-01-15 09:03:03.96	-507	1366	-1459	8	-4	-3	1036	686	350	-861
	1693	2019-01-15 09:03:03.97	-517	1369	-1464	12	-4	-7	882	642	240	-762
	1694	2019-01-15 09:03:03.98	-519	1372	-1463	14	-9	-11	1040	705	335	-872
	1695	2019-01-15 09:03:03.99	-512	1383	-1470	10	-11	-16	928	652	276	-790
	1696	2019-01-15 09:03:04.00	-514	1380	-1472	6	-11	-24	1058	694	364	-876
	1697	2019-01-15 09:03:04.01	-515	1368	-1449	1	-7	-29	925	650	275	-787
	1698	2019-01-15 09:03:04.02	-517	1355	-1462	-2	-5	-32	1044	647	397	-845
	1699	2019-01-15 09:03:04.03	-521	1364	-1461	-2	-3	-30	918	609	309	-763
	1700	2019-01-15 09:03:04.04	-526	1365	-1462	0	-5	-27	1049	658	391	-853
	1701	2019-01-15 09:03:04.05	-523	1372	-1459	1	0	-29	930	643	287	-786
	1702	2019-01-15 09:03:04.06	-522	1371	-1455	2	5	-27	1056	679	377	-867
	1703	2019-01-15 09:03:04.07	-509	1362	-1459	4	5	-26	945	656	289	-800
	1704	2019-01-15 09:03:04.08	-509	1373	-1462	5	9	-28	1046	670	376	-858
	1705	2019-01-15 09:03:04.09	-508	1358	-1466	6	7	-30	940	666	274	-803
	1706	2019-01-15 09:03:04.10	-517	1363	-1464	4	5	-28	1027	699	328	-863
	1707	2019-01-15 09:03:04.11	-524	1361	-1459	-3	4	-25	921	692	229	-806
	1708	2019-01-15 09:03:04.12	-516	1361	-1453	-9	4	-22	985	652	333	-818
	1709	2019-01-15 09:03:04.13	-520	1347	-1457	-11	5	-15	896	650	246	-773
	1710	2019-01-15 09:03:04.14	-523	1342	-1464	-5	0	-5	1000	647	353	-823
	1711	2019-01-15 09:03:04.15	-525	1343	-1465	6	-10	7	931	664	267	-797
	1712	2019-01-15 09:03:04.16	-510	1355	-1453	6	-10	17	996	661	335	-828
	1713	2019-01-15 09:03:04.17	-517	1375	-1465	4	-1	18	918	683	235	-800
	1714	2019-01-15 09:03:04.18	-513	1373	-1469	2	2	17	991	640	351	-815
	1715	2019-01-15 09:03:04.19	-517	1375	-1477	1	2	13	934	676	258	-805
	1716	2019-01-15 09:03:04.20	-515	1378	-1464	2	-6	9	1029	635	394	-832
	1717	2019-01-15 09:03:04.21	-509	1378	-1459	1	-6	6	959	668	291	-813
	1718	2019-01-15 09:03:04.22	-521	1373	-1462	0	-11	5	1028	634	394	-831
	1719	2019-01-15 09:03:04.23	-519	1377	-1461	-2	-13	5	952	681	271	-816
	1720	2019-01-15 09:03:04.24	-519	1369	-1462	-7	-6	9	1021	648	373	-834
	1721	2019-01-15 09:03:04.25	-507	1360	-1463	-10	-10	13	954	684	270	-819
	1722	2019-01-15 09:03:04.26	-516	1370	-1451	-10	-8	17	1030	614	416	-822
	1723	2019-01-15 09:03:04.27	-509	1386	-1460	-7	-8	17	974	659	315	-816
	1724	2019-01-15 09:03:04.28	-516	1392	-1461	-7	-4	12	973	590	383	-781
	1725	2019-01-15 09:03:04.29	-516	1391	-1457	-6	-2	4	932	681	251	-806
	1726	2019-01-15 09:03:04.30	-521	1389	-1474	-2	-4	-5	996	609	387	-802
	1727	2019-01-15 09:03:04.31	-517	1379	-1462	3	-13	-8	970	682	288	-826
	1728	2019-01-15 09:03:04.32	-516	1365	-1441	6	-14	-10	1004	608	396	-806
	1729	2019-01-15 09:03:04.33	-519	1354	-1449	9	-12	-6	968	692	276	-830
	1730	2019-01-15 09:03:04.34	-507	1356	-1451	10	-10	5	990	621	369	-805
	1731	2019-01-15 09:03:04.35	-510	1356	-1455	8	-9	11	971	707	264	-839
	1732	2019-01-15 09:03:04.36	-517	1370	-1461	3	-3	16	999	601	398	-800
	1733	2019-01-15 09:03:04.37	-518	1368	-1469	-2	-2	20	989	695	294	-842
	1734	2019-01-15 09:03:04.38	-518	1369	-1465	-1	-7	18	990	585	405	-787
	1735	2019-01-15 09:03:04.39	-513	1365	-1461	1	-9	14	983	700	283	-841
	1736	2019-01-15 09:03:04.40	-516	1363	-1464	4	-10	14	993	605	388	-799
	1737	2019-01-15 09:03:04.41	-517	1361	-1459	12	-14	14	995	727	268	-861
	1738	2019-01-15 09:03:04.42	-518	1365	-1459	14	-12	13	1036	601	435	-818
	1739	2019-01-15 09:03:04.43	-520	1374	-1460	17	-10	10	1020	690	330	-855
	1740	2019-01-15 09:03:04.44	-517	1377	-1462	14	-9	6	958	583	375	-770
	1741	2019-01-15 09:03:04.45	-524	1374	-1453	12	-12	1	954	708	246	-831
	1742	2019-01-15 09:03:04.46	-524	1371	-1450	8	-9	-2	920	582	338	-751
	1743	2019-01-15 09:03:04.47	-528	1371	-1455	5	-8	-2	968	718	250	-843
	1744	2019-01-15 09:03:04.48	-526	1367	-1448	-2	-8	-6	959	591	368	-775
	1745	2019-01-15 09:03:04.49	-528	1363	-1461	-1	-7	-8	993	733	260	-863
	1746	2019-01-15 09:03:04.50	-530	1363	-1459	2	-8	-8	978	591	387	-784
	1747	2019-01-15 09:03:04.51	-520	1376	-1452	3	-7	-9	1003	716	287	-859
	1748	2019-01-15 09:03:04.52	-521	1372	-1454	3	-2	-10	948	585	363	-766
	1749	2019-01-15 09:03:04.53	-520	1366	-1461	0	6	-8	995	739	256	-867
	1750	2019-01-15 09:03:04.54	-528	1365	-1464	0	9	-7	967	574	393	-770
	1751	2019-01-15 09:03:04.55	-519	1364	-1474	-2	10	-6	1020	722	298	-871
	1752	2019-01-15 09:03:04.56	-510	1366	-1465	-7	7	-4	962	554	408	-758
	1753	2019-01-15 09:03:04.57	-520	1366	-1467	-10	10	-5	1010	718	292	-864
	1754	2019-01-15 09:03:04.58	-515	1365	-1466	-13	3	-5	955	560	395	-757
	1755	2019-01-15 09:03:04.59	-509	1369	-1465	-15	-7	-3	1002	728	274	-865
	1756	2019-01-15 09:03:04.60	-511	1363	-1447	-15	-5	1	895	608	287	-751
	1757	2019-01-15 09:03:04.61	-514	1350	-1444	-14	2	8	973	767	206	-870
	1758	2019-01-15 09:03:04.62	-523	1343	-1452	-6	5	16	949	566	383	-757
	1759	2019-01-15 09:03:04.63	-530	1345	-1475	7	2	24	1048	720	328	-884
	1760	2019-01-15 09:03:04.64	-517	1366	-1461	13	-7	31	940	551	389	-745
	1761	2019-01-15 09:03:04.65	-504	1378	-1444	10	-4	31	1016	741	275	-878
	1762	2019-01-15 09:03:04.66	-507	1383	-1448	6	10	22	925	547	378	-736
	1763	2019-01-15 09:03:04.67	-513	1369	-1458	3	13	18	1032	737	295	-884
	1764	2019-01-15 09:03:04.68	-516	1366	-1465	2	5	17	945	560	385	-752
	1765	2019-01-15 09:03:04.69	-516	1370	-1481	2	-1	18	1026	752	274	-889
	1766	2019-01-15 09:03:04.70	-519	1380	-1477	2	-5	14	925	571	354	-748
	1767	2019-01-15 09:03:04.71	-512	1389	-1469	0	-13	7	1028	745	283	-886
	1768	2019-01-15 09:03:04.72	-520	1398	-1470	0	-11	1	932	548	384	-740
	1769	2019-01-15 09:03:04.73	-516	1391	-1463	4	-13	-7	1054	747	307	-900
	1770	2019-01-15 09:03:04.74	-511	1387	-1464	7	-10	-12	960	542	418	-751
	1771	2019-01-15 09:03:04.75	-517	1375	-1451	12	-8	-19	1072	749	323	-910
	1772	2019-01-15 09:03:04.76	-510	1367	-1450	18	-5	-15	968	555	413	-761
	1773	2019-01-15 09:03:04.77	-510	1362	-1442	25	-8	-16	1053	742	311	-897
	1774	2019-01-15 09:03:04.78	-506	1358	-1448	29	-10	-14	910	539	371	-724
	1775	2019-01-15 09:03:04.79	-518	1358	-1451	28	-10	-14	1020	756	264	-888
	1776	2019-01-15 09:03:04.80	-514	1352	-1457	28	-8	-9	860	621	239	-740
	1777	2019-01-15 09:03:04.81	-517	1347	-1454	29	-9	-6	1012	818	194	-915
	1778	2019-01-15 09:03:04.82	-514	1342	-1464	26	-14	-2	919	578	341	-748
	1779	2019-01-15 09:03:04.83	-508	1355	-1459	24	-18	2	1066	757	309	-911
	1780	2019-01-15 09:03:04.84	-516	1352	-1470	15	-11	1	932	542	390	-737
	1781	2019-01-15 09:03:04.85	-519	1342	-1468	7	-13	5	1057	761	296	-909
	1782	2019-01-15 09:03:04.86	-519	1355	-1464	3	-21	7	910	564	346	-737
	1783	2019-01-15 09:03:04.87	-528	1345	-1457	-8	-22	10	1042	764	278	-903
	1784	2019-01-15 09:03:04.88	-521	1329	-1454	-17	-23	16	904	556	348	-730
	1785	2019-01-15 09:03:04.89	-526	1337	-1466	-13	-25	23	1054	763	291	-908
	1786	2019-01-15 09:03:04.90	-524	1352	-1457	-9	-27	27	916	557	359	-736
	1787	2019-01-15 09:03:04.91	-524	1364	-1463	-6	-25	30	1073	752	321	-912
	1788	2019-01-15 09:03:04.92	-514	1381	-1460	-2	-20	23	932	515	417	-723
	1789	2019-01-15 09:03:04.93	-524	1394	-1465	0	-18	13	1084	759	325	-921
	1790	2019-01-15 09:03:04.94	-526	1387	-1477	2	-15	1	896	590	306	-743
	1791	2019-01-15 09:03:04.95	-525	1376	-1469	1	-13	-6	1038	791	247	-914
	1792	2019-01-15 09:03:04.96	-534	1373	-1472	-3	-12	-14	878	557	321	-717
	1793	2019-01-15 09:03:04.97	-531	1376	-1474	-5	-15	-21	1057	758	299	-907
	1794	2019-01-15 09:03:04.98	-527	1365	-1456	-11	-16	-25	905	550	355	-727
	1795	2019-01-15 09:03:04.99	-532	1357	-1453	-10	-8	-23	1071	768	303	-919
	1796	2019-01-15 09:03:05.00	-536	1351	-1452	-8	-4	-20	896	551	345	-723
	1797	2019-01-15 09:03:05.01	-537	1354	-1456	-6	-3	-14	1052	750	302	-901
	1798	2019-01-15 09:03:05.02	-524	1358	-1463	-5	2	-7	881	540	341	-710
	1799	2019-01-15 09:03:05.03	-512	1362	-1463	-9	7	-4	1074	766	308	-920
	1800	2019-01-15 09:03:05.04	-520	1374	-1467	-9	10	-1	918	555	363	-736
	1801	2019-01-15 09:03:05.05	-516	1380	-1471	-6	7	0	1084	770	314	-927
	1802	2019-01-15 09:03:05.06	-508	1380	-1477	-7	7	-1	899	561	338	-730
	1803	2019-01-15 09:03:05.07	-507	1378	-1475	-6	-3	-4	1057	746	311	-901
	1804	2019-01-15 09:03:05.08	-500	1376	-1471	-7	-4	-7	904	540	364	-722
	1805	2019-01-15 09:03:05.09	-512	1366	-1452	-10	-4	-6	1053	754	299	-903
	1806	2019-01-15 09:03:05.10	-516	1348	-1464	-6	-8	1	828	576	252	-702
	1807	2019-01-15 09:03:05.11	-518	1330	-1481	5	-23	13	1029	781	248	-905
	1808	2019-01-15 09:03:05.12	-510	1333	-1456	10	-37	30	884	550	334	-717
	1809	2019-01-15 09:03:05.13	-510	1361	-1448	5	-28	40	1078	758	320	-918
	1810	2019-01-15 09:03:05.14	-519	1365	-1465	-2	-20	47	888	568	320	-728
	1811	2019-01-15 09:03:05.15	-518	1371	-1469	-4	-27	50	1082	773	309	-927
	1812	2019-01-15 09:03:05.16	-512	1386	-1460	-7	-25	49	896	548	348	-722
	1813	2019-01-15 09:03:05.17	-517	1380	-1468	-8	-22	46	1072	728	344	-900
	1814	2019-01-15 09:03:05.18	-518	1385	-1457	-2	-23	41	877	516	361	-696
	1815	2019-01-15 09:03:05.19	-509	1388	-1459	7	-18	38	1057	739	318	-898
	1816	2019-01-15 09:03:05.20	-526	1396	-1462	11	-16	29	861	563	298	-712
	1817	2019-01-15 09:03:05.21	-518	1399	-1472	12	-9	20	1076	765	311	-920
	1818	2019-01-15 09:03:05.22	-530	1394	-1459	8	-7	12	892	543	349	-717
	1819	2019-01-15 09:03:05.23	-534	1381	-1457	9	-5	8	1090	725	365	-907
	1820	2019-01-15 09:03:05.24	-507	1373	-1451	10	-3	5	899	517	382	-708
	1821	2019-01-15 09:03:05.25	-516	1356	-1443	13	-2	3	1110	727	383	-918
	1822	2019-01-15 09:03:05.26	-512	1356	-1445	16	3	9	916	535	381	-725
	1823	2019-01-15 09:03:05.27	-514	1355	-1447	20	3	10	1074	736	338	-905
	1824	2019-01-15 09:03:05.28	-513	1369	-1449	24	5	8	856	559	297	-707
	1825	2019-01-15 09:03:05.29	-515	1365	-1464	26	5	8	1049	771	278	-910
	1826	2019-01-15 09:03:05.30	-526	1357	-1472	28	-3	5	866	584	282	-725
	1827	2019-01-15 09:03:05.31	-514	1361	-1468	23	-14	7	1085	738	347	-911
	1828	2019-01-15 09:03:05.32	-516	1362	-1466	16	-15	8	894	529	365	-711
	1829	2019-01-15 09:03:05.33	-514	1344	-1464	7	-12	8	1085	711	374	-898
	1830	2019-01-15 09:03:05.34	-503	1340	-1451	0	-10	12	885	537	348	-711
	1831	2019-01-15 09:03:05.35	-517	1353	-1461	-2	-4	14	1078	741	337	-909
	1832	2019-01-15 09:03:05.36	-515	1352	-1476	-4	-2	18	887	574	313	-730
	1833	2019-01-15 09:03:05.37	-511	1356	-1481	-7	-6	16	1089	742	347	-915
	1834	2019-01-15 09:03:05.38	-503	1358	-1472	-3	-5	19	888	555	333	-721
	1835	2019-01-15 09:03:05.39	-508	1360	-1479	-1	-6	17	1077	693	384	-885
	1836	2019-01-15 09:03:05.40	-514	1367	-1470	3	-5	12	889	505	384	-697
	1837	2019-01-15 09:03:05.41	-508	1361	-1463	4	-8	9	1106	694	412	-900
	1838	2019-01-15 09:03:05.42	-513	1370	-1467	0	-6	5	925	544	381	-734
	1839	2019-01-15 09:03:05.43	-523	1364	-1470	-1	-10	-2	1104	732	372	-918
	1840	2019-01-15 09:03:05.44	-523	1359	-1473	-6	-16	-8	885	578	307	-731
	1841	2019-01-15 09:03:05.45	-516	1348	-1451	-9	-15	-8	1064	722	342	-893
	1842	2019-01-15 09:03:05.46	-516	1345	-1447	-7	-13	-6	861	555	306	-708
	1843	2019-01-15 09:03:05.47	-527	1351	-1449	-4	-12	-2	1052	707	345	-879
	1844	2019-01-15 09:03:05.48	-523	1354	-1454	-1	-5	3	857	559	298	-708
	1845	2019-01-15 09:03:05.49	-521	1362	-1464	-7	0	6	1065	709	356	-887
	1846	2019-01-15 09:03:05.50	-523	1373	-1468	-12	5	2	890	547	343	-718
	1847	2019-01-15 09:03:05.51	-522	1377	-1472	-19	8	-2	1048	676	372	-862
	1848	2019-01-15 09:03:05.52	-524	1382	-1470	-22	6	-9	868	554	314	-711
	1849	2019-01-15 09:03:05.53	-519	1372	-1464	-18	5	-17	1071	688	383	-879
	1850	2019-01-15 09:03:05.54	-528	1362	-1469	-13	6	-23	898	557	341	-727
	1851	2019-01-15 09:03:05.55	-522	1354	-1470	-7	3	-24	1087	669	418	-878
	1852	2019-01-15 09:03:05.56	-521	1347	-1468	-5	1	-17	902	534	368	-718
	1853	2019-01-15 09:03:05.57	-504	1353	-1467	-6	5	-11	1053	659	394	-856
	1854	2019-01-15 09:03:05.58	-511	1358	-1461	-13	2	-3	871	556	315	-713
	1855	2019-01-15 09:03:05.59	-514	1350	-1468	-21	3	3	1017	688	329	-852
	1856	2019-01-15 09:03:05.60	-525	1339	-1472	-23	-7	14	847	594	253	-720
	1857	2019-01-15 09:03:05.61	-511	1361	-1453	-22	-18	23	1038	642	396	-840
	1858	2019-01-15 09:03:05.62	-498	1363	-1466	-22	-7	25	897	518	379	-707
	1859	2019-01-15 09:03:05.63	-505	1361	-1450	-31	5	25	1065	625	440	-845
	1860	2019-01-15 09:03:05.64	-517	1380	-1442	-27	9	25	898	554	344	-726
	1861	2019-01-15 09:03:05.65	-509	1384	-1465	-12	3	18	1066	640	426	-853
	1862	2019-01-15 09:03:05.66	-515	1384	-1468	-7	3	14	901	556	345	-728
	1863	2019-01-15 09:03:05.67	-514	1385	-1470	-12	0	13	1070	642	428	-856
	1864	2019-01-15 09:03:05.68	-520	1382	-1456	-17	-5	10	914	561	353	-737
	1865	2019-01-15 09:03:05.69	-523	1380	-1458	-20	-5	11	1047	640	407	-843
	1866	2019-01-15 09:03:05.70	-515	1367	-1457	-21	-2	15	891	575	316	-733
	1867	2019-01-15 09:03:05.71	-506	1375	-1461	-17	-2	16	1050	656	394	-853
	1868	2019-01-15 09:03:05.72	-501	1379	-1454	-13	5	14	897	591	306	-744
	1869	2019-01-15 09:03:05.73	-512	1374	-1460	-1	4	14	1095	625	470	-860
	1870	2019-01-15 09:03:05.74	-519	1370	-1454	5	2	12	956	546	410	-751
	1871	2019-01-15 09:03:05.75	-515	1370	-1462	16	-1	13	1014	617	397	-815
	1872	2019-01-15 09:03:05.76	-513	1391	-1454	23	-6	12	845	602	243	-723
	1873	2019-01-15 09:03:05.77	-512	1384	-1457	20	-6	8	1024	655	369	-839
	1874	2019-01-15 09:03:05.78	-525	1382	-1461	11	0	-2	918	602	316	-760
	1875	2019-01-15 09:03:05.79	-516	1364	-1460	2	-9	-3	1014	637	377	-825
	1876	2019-01-15 09:03:05.80	-522	1359	-1457	0	-18	-4	880	607	273	-743
	1877	2019-01-15 09:03:05.81	-517	1363	-1454	-1	-15	-6	1035	606	429	-820
	1878	2019-01-15 09:03:05.82	-528	1363	-1444	-2	-11	-4	926	570	356	-748
	1879	2019-01-15 09:03:05.83	-526	1363	-1449	-2	-9	-4	1051	596	455	-823
	1880	2019-01-15 09:03:05.84	-518	1363	-1452	-5	-1	-5	928	590	338	-759
	1881	2019-01-15 09:03:05.85	-520	1367	-1457	-9	10	-5	1038	606	432	-822
	1882	2019-01-15 09:03:05.86	-510	1366	-1452	-12	7	-8	933	609	324	-771
	1883	2019-01-15 09:03:05.87	-517	1367	-1459	-16	7	-10	1033	580	453	-806
	1884	2019-01-15 09:03:05.88	-511	1371	-1459	-16	6	-11	924	580	344	-752
	1885	2019-01-15 09:03:05.89	-514	1370	-1452	-15	7	-14	1053	565	488	-809
	1886	2019-01-15 09:03:05.90	-515	1365	-1449	-14	7	-16	952	581	371	-766
	1887	2019-01-15 09:03:05.91	-517	1366	-1452	-11	10	-13	953	569	384	-761
	1888	2019-01-15 09:03:05.92	-513	1374	-1449	-9	13	-12	851	608	243	-729
	1889	2019-01-15 09:03:05.93	-515	1374	-1461	-10	16	-14	998	592	406	-795
	1890	2019-01-15 09:03:05.94	-510	1372	-1461	-13	18	-13	938	606	332	-772
	1891	2019-01-15 09:03:05.95	-512	1373	-1456	-13	16	-13	1026	588	438	-807
	1892	2019-01-15 09:03:05.96	-501	1387	-1463	-11	19	-15	936	630	306	-783
	1893	2019-01-15 09:03:05.97	-515	1389	-1461	-11	14	-17	994	608	386	-801
	1894	2019-01-15 09:03:05.98	-511	1385	-1469	-13	10	-21	915	647	268	-781
	1895	2019-01-15 09:03:05.99	-512	1373	-1458	-16	14	-23	983	597	386	-790
	1896	2019-01-15 09:03:06.00	-515	1369	-1456	-15	18	-24	925	633	292	-779
	1897	2019-01-15 09:03:06.01	-511	1358	-1456	-12	22	-23	1000	587	413	-793
	1898	2019-01-15 09:03:06.02	-512	1364	-1455	-6	18	-20	948	644	304	-796
	1899	2019-01-15 09:03:06.03	-519	1368	-1455	0	18	-15	1010	588	422	-799
	1900	2019-01-15 09:03:06.04	-523	1373	-1455	2	17	-14	954	655	299	-804
	1901	2019-01-15 09:03:06.05	-520	1373	-1450	0	18	-12	1045	570	475	-807
	1902	2019-01-15 09:03:06.06	-508	1380	-1450	-3	15	-11	990	630	360	-810
	1903	2019-01-15 09:03:06.07	-510	1367	-1475	-14	12	-10	986	637	349	-811
	1904	2019-01-15 09:03:06.08	-518	1362	-1454	-12	-1	-8	923	710	213	-816
	1905	2019-01-15 09:03:06.09	-496	1368	-1436	-12	1	-7	917	616	301	-766
	1906	2019-01-15 09:03:06.10	-502	1370	-1429	-13	19	-7	912	684	228	-798
	1907	2019-01-15 09:03:06.11	-502	1363	-1448	-7	29	-9	984	598	386	-791
	1908	2019-01-15 09:03:06.12	-503	1374	-1459	2	29	-7	962	667	295	-814
	1909	2019-01-15 09:03:06.13	-514	1383	-1472	3	28	-10	964	580	384	-772
	1910	2019-01-15 09:03:06.14	-515	1393	-1475	-1	22	-11	937	668	269	-802
	1911	2019-01-15 09:03:06.15	-507	1393	-1468	-8	17	-10	949	560	389	-754
	1912	2019-01-15 09:03:06.16	-504	1390	-1464	-15	11	-12	942	668	274	-805
	1913	2019-01-15 09:03:06.17	-500	1390	-1461	-20	9	-9	941	598	343	-769
	1914	2019-01-15 09:03:06.18	-502	1384	-1455	-22	7	-10	948	713	235	-830
	1915	2019-01-15 09:03:06.19	-500	1390	-1454	-18	6	-10	975	604	371	-789
	1916	2019-01-15 09:03:06.20	-498	1387	-1457	-12	7	-13	991	712	279	-851
	1917	2019-01-15 09:03:06.21	-497	1390	-1455	1	8	-12	992	610	382	-801
	1918	2019-01-15 09:03:06.22	-496	1385	-1465	12	5	-16	986	721	265	-853
	1919	2019-01-15 09:03:06.23	-516	1382	-1464	19	4	-16	1017	558	459	-787
	1920	2019-01-15 09:03:06.24	-505	1376	-1471	21	0	-13	1010	654	356	-832
	1921	2019-01-15 09:03:06.25	-504	1370	-1459	20	-6	-9	927	552	375	-739
	1922	2019-01-15 09:03:06.26	-512	1356	-1456	20	-3	-2	946	710	236	-828
	1923	2019-01-15 09:03:06.27	-509	1350	-1449	21	-9	7	941	612	329	-776
	1924	2019-01-15 09:03:06.28	-511	1363	-1453	22	-13	14	965	724	241	-844
	1925	2019-01-15 09:03:06.29	-510	1360	-1451	17	-8	17	958	556	402	-757
	1926	2019-01-15 09:03:06.30	-513	1355	-1450	18	-8	20	991	674	317	-832
	1927	2019-01-15 09:03:06.31	-517	1366	-1450	21	-9	24	965	561	404	-763
	1928	2019-01-15 09:03:06.32	-511	1372	-1461	19	-7	25	1008	722	286	-865
	1929	2019-01-15 09:03:06.33	-515	1369	-1462	11	-6	23	963	575	388	-769
	1930	2019-01-15 09:03:06.34	-512	1379	-1462	8	-5	18	997	720	277	-858
	1931	2019-01-15 09:03:06.35	-510	1371	-1451	7	-6	10	959	565	394	-762
	1932	2019-01-15 09:03:06.36	-515	1384	-1460	6	-6	4	993	707	286	-850
	1933	2019-01-15 09:03:06.37	-522	1371	-1454	3	-4	-5	943	580	363	-761
	1934	2019-01-15 09:03:06.38	-511	1370	-1458	2	-5	-9	1016	751	265	-883
	1935	2019-01-15 09:03:06.39	-507	1363	-1452	-2	-5	-9	984	574	410	-779
	1936	2019-01-15 09:03:06.40	-518	1359	-1454	-4	-1	-8	1040	717	323	-878
	1937	2019-01-15 09:03:06.41	-513	1354	-1454	-6	2	-6	960	530	430	-745
	1938	2019-01-15 09:03:06.42	-521	1357	-1453	-3	4	2	996	699	297	-847
	1939	2019-01-15 09:03:06.43	-520	1359	-1460	-3	5	6	882	567	315	-724
	1940	2019-01-15 09:03:06.44	-517	1364	-1464	-5	7	7	981	754	227	-867
	1941	2019-01-15 09:03:06.45	-505	1365	-1445	-7	7	9	934	574	360	-754
	1942	2019-01-15 09:03:06.46	-515	1368	-1455	-12	9	10	1029	744	285	-886
	1943	2019-01-15 09:03:06.47	-516	1372	-1450	-13	15	10	936	563	373	-749
	1944	2019-01-15 09:03:06.48	-504	1369	-1458	-13	16	9	1009	738	271	-873
	1945	2019-01-15 09:03:06.49	-506	1383	-1464	-8	15	4	911	552	359	-731
	1946	2019-01-15 09:03:06.50	-508	1376	-1467	-7	13	-3	1023	743	280	-883
	1947	2019-01-15 09:03:06.51	-513	1376	-1459	-5	12	-3	928	576	352	-752
	1948	2019-01-15 09:03:06.52	-503	1370	-1468	-4	10	-7	1036	766	270	-901
	1949	2019-01-15 09:03:06.53	-507	1360	-1458	-6	6	-5	940	559	381	-749
	1950	2019-01-15 09:03:06.54	-507	1353	-1456	-9	5	1	1036	751	285	-893
	1951	2019-01-15 09:03:06.55	-512	1353	-1453	-15	9	7	917	575	342	-746
	1952	2019-01-15 09:03:06.56	-512	1353	-1473	-15	10	14	1031	760	271	-895
	1953	2019-01-15 09:03:06.57	-518	1350	-1479	-10	-3	21	913	561	352	-737
	1954	2019-01-15 09:03:06.58	-506	1373	-1452	-9	-12	27	1023	748	275	-885
	1955	2019-01-15 09:03:06.59	-505	1392	-1444	-10	-2	20	876	558	318	-717
	1956	2019-01-15 09:03:06.60	-505	1392	-1460	-12	19	9	1010	754	256	-882
	1957	2019-01-15 09:03:06.61	-512	1389	-1469	-9	17	3	911	544	367	-727
	1958	2019-01-15 09:03:06.62	-517	1377	-1478	-5	11	-3	1043	741	302	-892
	1959	2019-01-15 09:03:06.63	-514	1382	-1471	-3	12	-7	910	550	360	-730
	1960	2019-01-15 09:03:06.64	-509	1385	-1473	-2	9	-9	1050	765	285	-907
	1961	2019-01-15 09:03:06.65	-504	1384	-1454	-2	7	-6	911	556	355	-733
	1962	2019-01-15 09:03:06.66	-508	1386	-1458	-5	10	-4	1052	771	281	-911
	1963	2019-01-15 09:03:06.67	-498	1390	-1463	-8	14	-9	909	568	341	-738
	1964	2019-01-15 09:03:06.68	-502	1391	-1459	-15	15	-12	1049	768	281	-908
	1965	2019-01-15 09:03:06.69	-494	1386	-1457	-14	15	-19	893	538	355	-715
	1966	2019-01-15 09:03:06.70	-489	1372	-1453	-3	17	-20	1050	747	303	-898
	1967	2019-01-15 09:03:06.71	-496	1374	-1456	10	15	-21	906	531	375	-718
	1968	2019-01-15 09:03:06.72	-496	1368	-1462	19	12	-18	1085	773	312	-929
	1969	2019-01-15 09:03:06.73	-484	1377	-1456	24	10	-15	944	556	388	-750
	1970	2019-01-15 09:03:06.74	-493	1376	-1463	24	6	-11	1088	769	319	-928
	1971	2019-01-15 09:03:06.75	-495	1370	-1460	18	3	-7	932	565	367	-748
	1972	2019-01-15 09:03:06.76	-499	1363	-1460	10	-3	-3	1036	753	283	-894
	1973	2019-01-15 09:03:06.77	-489	1362	-1459	6	-13	1	834	560	274	-697
	1974	2019-01-15 09:03:06.78	-501	1363	-1459	1	-17	4	1032	783	249	-907
	1975	2019-01-15 09:03:06.79	-505	1349	-1457	-6	-18	9	908	549	359	-728
	1976	2019-01-15 09:03:06.80	-504	1343	-1453	-3	-20	13	1085	764	321	-924
	1977	2019-01-15 09:03:06.81	-509	1352	-1453	5	-25	16	905	559	346	-732
	1978	2019-01-15 09:03:06.82	-512	1378	-1460	7	-22	20	1053	779	274	-916
	1979	2019-01-15 09:03:06.83	-503	1378	-1466	5	-21	21	868	581	287	-724
	1980	2019-01-15 09:03:06.84	-507	1377	-1476	4	-18	18	1052	765	287	-908
	1981	2019-01-15 09:03:06.85	-511	1388	-1466	2	-22	14	889	529	360	-709
	1982	2019-01-15 09:03:06.86	-508	1381	-1464	1	-18	9	1082	758	324	-920
	1983	2019-01-15 09:03:06.87	-515	1374	-1454	-4	-16	4	901	557	344	-729
	1984	2019-01-15 09:03:06.88	-510	1377	-1456	-4	-17	-1	1074	786	288	-930
	1985	2019-01-15 09:03:06.89	-524	1381	-1462	-7	-15	-5	880	579	301	-729
	1986	2019-01-15 09:03:06.90	-512	1376	-1451	-8	-12	-8	1076	806	270	-941
	1987	2019-01-15 09:03:06.91	-514	1375	-1446	-8	-10	-14	904	605	299	-754
	1988	2019-01-15 09:03:06.92	-513	1381	-1455	-3	-8	-19	1062	768	294	-915
	1989	2019-01-15 09:03:06.93	-512	1382	-1456	-2	-7	-25	851	544	307	-697
	1990	2019-01-15 09:03:06.94	-531	1373	-1460	-3	-4	-25	1064	760	304	-912
	1991	2019-01-15 09:03:06.95	-528	1376	-1459	-7	-2	-29	895	545	350	-720
	1992	2019-01-15 09:03:06.96	-516	1356	-1448	-11	4	-27	1081	771	310	-926
	1993	2019-01-15 09:03:06.97	-520	1366	-1446	-8	7	-22	882	571	311	-726
	1994	2019-01-15 09:03:06.98	-508	1363	-1459	-8	13	-15	1060	768	292	-914
[truncated: 4,212 more rows]
