# Supplementary material for: Evaluating the stress-response of dental students to the dental school environment
Source: PeerJ. 2020 May 6;8:e8981. doi: 10.7717/peerj.8981 (PMC7210805; doi:10.7717/peerj.8981)
Supplement: Supplemental Information 1 [file peerj-08-8981-s001.zip › 7-1 -IV.csv]

// Data mode : Full
// Data quality : High
// Acceleration sensor's range : 16g
// Gyroscope sensor's range : 2000dps
//
//ARTIFACT	NUM	DATE	ACC_X	ACC_Y	ACC_Z	GYRO_X	GYRO_Y	GYRO_Z	EOG_L	EOG_R	EOG_H	EOG_V
	1	2019-01-15 15:12:38.64	-615	814	-1756	297	-130	119	122	15	107	-68
	2	2019-01-15 15:12:38.65	-615	823	-1730	233	-144	103	142	31	111	-86
	3	2019-01-15 15:12:38.66	-630	844	-1752	174	-160	81	124	6	118	-65
	4	2019-01-15 15:12:38.67	-650	834	-1741	131	-171	57	67	-49	116	-9
	5	2019-01-15 15:12:38.68	-652	826	-1705	110	-169	45	12	-104	116	46
	6	2019-01-15 15:12:38.69	-654	842	-1684	90	-152	41	1	-114	115	56
	7	2019-01-15 15:12:38.70	-650	844	-1676	73	-139	26	28	-102	130	37
	8	2019-01-15 15:12:38.71	-660	841	-1705	51	-121	28	62	-88	150	13
	9	2019-01-15 15:12:38.72	-663	857	-1695	31	-104	31	100	-58	158	-21
	10	2019-01-15 15:12:38.73	-651	891	-1691	10	-94	27	140	-25	165	-57
	11	2019-01-15 15:12:38.74	-669	908	-1696	-14	-83	24	152	-8	160	-72
	12	2019-01-15 15:12:38.75	-677	919	-1716	-41	-91	9	139	-16	155	-61
	13	2019-01-15 15:12:38.76	-683	922	-1722	-68	-108	-2	88	-57	145	-15
	14	2019-01-15 15:12:38.77	-679	924	-1731	-90	-124	-5	29	-105	134	38
	15	2019-01-15 15:12:38.78	-678	913	-1703	-102	-129	-17	-8	-133	125	70
	16	2019-01-15 15:12:38.79	-673	924	-1697	-102	-132	-28	-38	-156	118	97
	17	2019-01-15 15:12:38.80	-674	926	-1702	-111	-121	-32	-72	-174	102	123
	18	2019-01-15 15:12:38.81	-696	906	-1715	-114	-130	-52	-86	-186	100	136
	19	2019-01-15 15:12:38.82	-700	915	-1732	-116	-139	-49	-81	-173	92	127
	20	2019-01-15 15:12:38.83	-706	910	-1745	-126	-150	-50	-56	-144	88	100
	21	2019-01-15 15:12:38.84	-706	905	-1740	-145	-165	-38	-36	-123	87	79
	22	2019-01-15 15:12:38.85	-688	925	-1715	-157	-176	-31	0	-93	93	46
	23	2019-01-15 15:12:38.86	-680	939	-1700	-165	-190	-34	22	-71	93	24
	24	2019-01-15 15:12:38.87	-665	944	-1676	-178	-180	-38	32	-59	91	13
	25	2019-01-15 15:12:38.88	-676	948	-1687	-186	-166	-45	20	-72	92	26
	26	2019-01-15 15:12:38.89	-692	961	-1725	-190	-161	-59	12	-77	89	32
	27	2019-01-15 15:12:38.90	-707	997	-1747	-201	-167	-66	0	-81	81	40
	28	2019-01-15 15:12:38.91	-707	1002	-1746	-212	-181	-84	-21	-92	71	56
	29	2019-01-15 15:12:38.92	-714	983	-1728	-217	-186	-96	-42	-105	63	73
	30	2019-01-15 15:12:38.93	-732	940	-1714	-213	-193	-103	-49	-111	62	80
	31	2019-01-15 15:12:38.94	-734	904	-1697	-199	-202	-94	-46	-114	68	80
	32	2019-01-15 15:12:38.95	-726	891	-1680	-179	-206	-86	-19	-98	79	58
	33	2019-01-15 15:12:38.96	-723	877	-1671	-163	-204	-72	16	-70	86	27
	34	2019-01-15 15:12:38.97	-716	896	-1652	-157	-198	-61	51	-41	92	-5
	35	2019-01-15 15:12:38.98	-721	922	-1653	-166	-189	-53	68	-25	93	-21
	36	2019-01-15 15:12:38.99	-722	947	-1663	-197	-179	-55	56	-29	85	-13
	37	2019-01-15 15:12:39.00	-753	953	-1656	-239	-169	-54	24	-46	70	11
	38	2019-01-15 15:12:39.01	-772	942	-1665	-273	-175	-62	-21	-68	47	44
	39	2019-01-15 15:12:39.02	-773	914	-1647	-292	-182	-61	-57	-93	36	75
	40	2019-01-15 15:12:39.03	-785	908	-1627	-286	-195	-56	-76	-117	41	96
	41	2019-01-15 15:12:39.04	-786	899	-1624	-271	-209	-35	-70	-124	54	97
	42	2019-01-15 15:12:39.05	-780	920	-1632	-268	-224	-28	-58	-117	59	87
	43	2019-01-15 15:12:39.06	-777	943	-1592	-268	-236	-17	-55	-109	54	82
	44	2019-01-15 15:12:39.07	-811	997	-1604	-277	-227	-6	-48	-84	36	66
	45	2019-01-15 15:12:39.08	-825	1039	-1634	-307	-235	-1	-49	-64	15	56
	46	2019-01-15 15:12:39.09	-841	1048	-1622	-344	-242	4	-74	-79	5	76
	47	2019-01-15 15:12:39.10	-822	1029	-1562	-360	-232	1	-93	-104	11	98
	48	2019-01-15 15:12:39.11	-819	1037	-1533	-364	-199	16	-81	-112	31	96
	49	2019-01-15 15:12:39.12	-826	1039	-1543	-370	-177	21	-61	-103	42	82
	50	2019-01-15 15:12:39.13	-827	1043	-1556	-370	-163	22	-59	-101	42	80
	51	2019-01-15 15:12:39.14	-810	1065	-1522	-343	-137	25	-69	-107	38	88
	52	2019-01-15 15:12:39.15	-794	1095	-1519	-326	-117	26	-73	-105	32	89
	53	2019-01-15 15:12:39.16	-789	1130	-1542	-313	-105	11	-84	-105	21	94
	54	2019-01-15 15:12:39.17	-796	1149	-1549	-299	-99	-12	-101	-103	2	102
	55	2019-01-15 15:12:39.18	-817	1151	-1572	-289	-99	-39	-119	-107	-12	113
	56	2019-01-15 15:12:39.19	-821	1132	-1571	-282	-108	-58	-130	-100	-30	115
	57	2019-01-15 15:12:39.20	-833	1096	-1561	-275	-121	-64	-125	-88	-37	106
	58	2019-01-15 15:12:39.21	-846	1084	-1561	-267	-126	-55	-123	-92	-31	107
	59	2019-01-15 15:12:39.22	-862	1098	-1564	-260	-136	-36	-135	-129	-6	132
	60	2019-01-15 15:12:39.23	-853	1115	-1529	-249	-146	-18	-140	-151	11	145
	61	2019-01-15 15:12:39.24	-840	1148	-1491	-231	-138	-4	-123	-142	19	132
	62	2019-01-15 15:12:39.25	-835	1164	-1494	-224	-114	-4	-105	-124	19	114
	63	2019-01-15 15:12:39.26	-850	1152	-1470	-217	-87	-11	-90	-102	12	96
	64	2019-01-15 15:12:39.27	-839	1170	-1485	-210	-57	-15	-95	-95	0	95
	65	2019-01-15 15:12:39.28	-858	1172	-1489	-215	-43	-17	-100	-76	-24	88
	66	2019-01-15 15:12:39.29	-854	1174	-1498	-221	-37	-26	-98	-57	-41	77
	67	2019-01-15 15:12:39.30	-858	1162	-1492	-236	-37	-30	-82	-42	-40	62
	68	2019-01-15 15:12:39.31	-841	1164	-1495	-246	-40	-35	-73	-33	-40	53
	69	2019-01-15 15:12:39.32	-840	1158	-1481	-265	-36	-32	-81	-48	-33	64
	70	2019-01-15 15:12:39.33	-842	1170	-1474	-282	-44	-36	-90	-54	-36	72
	71	2019-01-15 15:12:39.34	-843	1169	-1465	-302	-50	-49	-101	-48	-53	74
	72	2019-01-15 15:12:39.35	-854	1170	-1477	-327	-46	-57	-117	-48	-69	82
	73	2019-01-15 15:12:39.36	-849	1141	-1478	-349	-52	-64	-133	-56	-77	94
	74	2019-01-15 15:12:39.37	-852	1124	-1469	-364	-61	-60	-132	-58	-74	95
	75	2019-01-15 15:12:39.38	-848	1108	-1462	-385	-71	-45	-101	-50	-51	75
	76	2019-01-15 15:12:39.39	-832	1111	-1447	-406	-68	-37	-56	-35	-21	45
	77	2019-01-15 15:12:39.40	-835	1149	-1429	-436	-59	-21	-26	-27	1	26
	78	2019-01-15 15:12:39.41	-829	1193	-1413	-470	-44	-20	-23	-31	8	27
	79	2019-01-15 15:12:39.42	-850	1249	-1414	-503	-40	-44	-45	-42	-3	43
	80	2019-01-15 15:12:39.43	-861	1265	-1405	-529	-19	-69	-76	-34	-42	55
	81	2019-01-15 15:12:39.44	-883	1263	-1413	-532	-6	-95	-83	-8	-75	45
	82	2019-01-15 15:12:39.45	-896	1263	-1434	-516	-15	-114	-60	20	-80	20
	83	2019-01-15 15:12:39.46	-897	1246	-1401	-498	-24	-117	-18	37	-55	-9
	84	2019-01-15 15:12:39.47	-878	1233	-1365	-477	-19	-113	35	38	-3	-36
	85	2019-01-15 15:12:39.48	-885	1225	-1376	-459	-8	-99	96	33	63	-64
	86	2019-01-15 15:12:39.49	-898	1187	-1406	-434	6	-79	151	24	127	-87
	87	2019-01-15 15:12:39.50	-879	1210	-1376	-389	10	-52	204	4	200	-104
	88	2019-01-15 15:12:39.51	-879	1273	-1342	-352	25	-26	265	-11	276	-127
	89	2019-01-15 15:12:39.52	-874	1334	-1346	-354	40	-24	296	-23	319	-136
	90	2019-01-15 15:12:39.53	-885	1344	-1382	-379	58	-20	284	-46	330	-119
	91	2019-01-15 15:12:39.54	-889	1336	-1370	-383	69	-21	255	-83	338	-86
	92	2019-01-15 15:12:39.55	-868	1306	-1372	-356	72	-10	267	-122	389	-72
	93	2019-01-15 15:12:39.56	-867	1314	-1366	-306	72	1	380	-145	525	-117
	94	2019-01-15 15:12:39.57	-863	1318	-1373	-254	68	4	500	-139	639	-180
	95	2019-01-15 15:12:39.58	-858	1343	-1384	-197	75	12	569	-112	681	-228
	96	2019-01-15 15:12:39.59	-859	1372	-1384	-136	69	15	589	-81	670	-254
	97	2019-01-15 15:12:39.60	-859	1395	-1372	-90	61	12	580	-55	635	-262
	98	2019-01-15 15:12:39.61	-857	1391	-1349	-61	69	15	537	-58	595	-239
	99	2019-01-15 15:12:39.62	-857	1373	-1331	-34	85	14	452	-102	554	-175
	100	2019-01-15 15:12:39.63	-849	1352	-1337	0	98	11	363	-160	523	-101
	101	2019-01-15 15:12:39.64	-835	1335	-1332	33	111	23	289	-197	486	-46
	102	2019-01-15 15:12:39.65	-843	1339	-1351	60	122	32	244	-197	441	-23
	103	2019-01-15 15:12:39.66	-838	1359	-1387	77	119	27	203	-194	397	-4
	104	2019-01-15 15:12:39.67	-843	1354	-1408	87	113	23	199	-155	354	-22
	105	2019-01-15 15:12:39.68	-848	1338	-1402	101	100	14	214	-106	320	-54
	106	2019-01-15 15:12:39.69	-837	1310	-1376	118	91	19	231	-57	288	-87
	107	2019-01-15 15:12:39.70	-822	1300	-1361	140	86	26	220	-40	260	-90
	108	2019-01-15 15:12:39.71	-813	1291	-1357	153	86	30	175	-69	244	-53
	109	2019-01-15 15:12:39.72	-806	1304	-1371	156	94	32	122	-110	232	-6
	110	2019-01-15 15:12:39.73	-796	1295	-1391	151	108	39	66	-154	220	44
	111	2019-01-15 15:12:39.74	-784	1300	-1399	140	109	37	18	-190	208	86
	112	2019-01-15 15:12:39.75	-789	1292	-1400	137	104	33	-30	-221	191	125
	113	2019-01-15 15:12:39.76	-790	1297	-1417	144	100	31	-84	-254	170	169
	114	2019-01-15 15:12:39.77	-802	1293	-1420	162	84	22	-132	-296	164	214
	115	2019-01-15 15:12:39.78	-799	1285	-1422	186	79	26	-140	-323	183	231
	116	2019-01-15 15:12:39.79	-817	1300	-1425	216	72	39	-116	-324	208	220
	117	2019-01-15 15:12:39.80	-817	1265	-1409	251	73	54	-86	-302	216	194
	118	2019-01-15 15:12:39.81	-821	1246	-1422	293	73	81	-41	-272	231	156
	119	2019-01-15 15:12:39.82	-810	1258	-1419	330	66	103	6	-250	256	122
	120	2019-01-15 15:12:39.83	-807	1255	-1416	359	72	125	47	-235	282	94
	121	2019-01-15 15:12:39.84	-809	1280	-1431	392	82	141	80	-203	283	61
	122	2019-01-15 15:12:39.85	-807	1297	-1434	425	80	147	95	-176	271	40
	123	2019-01-15 15:12:39.86	-803	1316	-1443	467	85	149	102	-161	263	29
	124	2019-01-15 15:12:39.87	-786	1340	-1469	510	81	143	115	-138	253	11
	125	2019-01-15 15:12:39.88	-803	1338	-1464	546	77	126	134	-102	236	-16
	126	2019-01-15 15:12:39.89	-787	1310	-1444	581	82	113	156	-64	220	-46
	127	2019-01-15 15:12:39.90	-785	1240	-1480	610	84	102	181	-39	220	-71
	128	2019-01-15 15:12:39.91	-796	1182	-1521	632	70	104	217	-35	252	-91
	129	2019-01-15 15:12:39.92	-761	1165	-1493	646	68	119	279	-54	333	-112
	130	2019-01-15 15:12:39.93	-749	1165	-1479	654	68	125	344	-80	424	-132
	131	2019-01-15 15:12:39.94	-763	1164	-1513	637	71	125	358	-106	464	-126
	132	2019-01-15 15:12:39.95	-740	1162	-1532	606	62	123	322	-136	458	-93
	133	2019-01-15 15:12:39.96	-750	1172	-1536	572	50	110	269	-179	448	-45
	134	2019-01-15 15:12:39.97	-746	1187	-1551	524	55	93	217	-234	451	8
	135	2019-01-15 15:12:39.98	-756	1168	-1549	484	48	59	178	-271	449	46
	136	2019-01-15 15:12:39.99	-740	1138	-1558	460	33	39	137	-286	423	74
	137	2019-01-15 15:12:40.00	-746	1111	-1555	443	28	18	111	-277	388	83
	138	2019-01-15 15:12:40.01	-746	1077	-1537	431	20	-1	95	-261	356	83
	139	2019-01-15 15:12:40.02	-736	1053	-1528	421	19	-12	112	-243	355	65
	140	2019-01-15 15:12:40.03	-752	1004	-1538	411	22	-16	143	-221	364	39
	141	2019-01-15 15:12:40.04	-756	983	-1563	404	24	-1	179	-187	366	4
	142	2019-01-15 15:12:40.05	-762	991	-1583	397	21	16	194	-157	351	-18
	143	2019-01-15 15:12:40.06	-762	1001	-1562	377	26	37	220	-126	346	-47
	144	2019-01-15 15:12:40.07	-754	991	-1567	349	38	51	228	-114	342	-57
	145	2019-01-15 15:12:40.08	-749	1003	-1582	315	44	63	228	-104	332	-62
	146	2019-01-15 15:12:40.09	-758	1005	-1586	292	44	60	201	-112	313	-44
	147	2019-01-15 15:12:40.10	-742	1023	-1596	266	51	50	173	-120	293	-26
	148	2019-01-15 15:12:40.11	-738	1043	-1617	238	55	31	143	-129	272	-7
	149	2019-01-15 15:12:40.12	-739	1056	-1623	214	55	4	129	-112	241	-8
	150	2019-01-15 15:12:40.13	-740	1043	-1636	195	50	-15	122	-74	196	-24
	151	2019-01-15 15:12:40.14	-748	1023	-1642	176	42	-27	121	-43	164	-39
	152	2019-01-15 15:12:40.15	-747	1020	-1657	165	25	-27	130	-24	154	-53
	153	2019-01-15 15:12:40.16	-750	1021	-1634	152	9	-23	152	-13	165	-69
	154	2019-01-15 15:12:40.17	-746	1018	-1623	136	-6	-23	171	-7	178	-82
	155	2019-01-15 15:12:40.18	-748	1028	-1611	113	-20	-21	166	-15	181	-75
	156	2019-01-15 15:12:40.19	-734	1021	-1611	81	-16	-22	164	-31	195	-66
	157	2019-01-15 15:12:40.20	-734	1032	-1615	51	-7	-30	159	-43	202	-58
	158	2019-01-15 15:12:40.21	-743	1033	-1623	27	-8	-38	154	-43	197	-55
	159	2019-01-15 15:12:40.22	-742	1035	-1629	17	-13	-51	149	-43	192	-53
	160	2019-01-15 15:12:40.23	-735	1018	-1623	15	-18	-58	139	-52	191	-43
	161	2019-01-15 15:12:40.24	-731	1005	-1623	21	-16	-51	127	-61	188	-33
	162	2019-01-15 15:12:40.25	-728	1000	-1611	25	-14	-44	130	-67	197	-31
	163	2019-01-15 15:12:40.26	-747	1003	-1599	23	-9	-33	146	-51	197	-47
	164	2019-01-15 15:12:40.27	-762	1021	-1605	23	-2	-25	155	-41	196	-57
	165	2019-01-15 15:12:40.28	-759	1018	-1636	14	-1	-23	147	-30	177	-58
	166	2019-01-15 15:12:40.29	-754	1034	-1629	-9	-3	-20	133	-26	159	-53
	167	2019-01-15 15:12:40.30	-739	1053	-1594	-25	-1	-21	118	-17	135	-50
	168	2019-01-15 15:12:40.31	-753	1063	-1631	-40	13	-36	93	-22	115	-35
	169	2019-01-15 15:12:40.32	-759	1058	-1663	-51	-6	-60	58	-40	98	-9
	170	2019-01-15 15:12:40.33	-760	1070	-1643	-43	-17	-69	17	-60	77	21
	171	2019-01-15 15:12:40.34	-748	1071	-1597	-30	-12	-79	3	-64	67	30
	172	2019-01-15 15:12:40.35	-761	1034	-1612	-29	0	-88	2	-65	67	31
	173	2019-01-15 15:12:40.36	-780	1003	-1658	-27	0	-96	2	-66	68	32
	174	2019-01-15 15:12:40.37	-786	996	-1644	-15	-13	-79	7	-70	77	31
	175	2019-01-15 15:12:40.38	-770	990	-1626	-6	-23	-62	27	-49	76	11
	176	2019-01-15 15:12:40.39	-756	997	-1593	-16	-20	-47	51	-25	76	-13
	177	2019-01-15 15:12:40.40	-752	1022	-1596	-33	-7	-33	60	-18	78	-21
	178	2019-01-15 15:12:40.41	-742	1045	-1600	-53	5	-28	44	-26	70	-9
	179	2019-01-15 15:12:40.42	-756	1065	-1598	-67	15	-30	10	-49	59	19
	180	2019-01-15 15:12:40.43	-748	1080	-1608	-74	25	-45	-16	-55	39	35
	181	2019-01-15 15:12:40.44	-753	1036	-1617	-62	33	-67	-44	-60	16	52
	182	2019-01-15 15:12:40.45	-764	1033	-1622	-58	13	-75	-42	-56	14	49
	183	2019-01-15 15:12:40.46	-759	1030	-1629	-59	3	-72	-42	-57	15	49
	184	2019-01-15 15:12:40.47	-770	1015	-1621	-61	-11	-68	-49	-60	11	54
	185	2019-01-15 15:12:40.48	-775	992	-1617	-68	-19	-61	-60	-72	12	66
	186	2019-01-15 15:12:40.49	-776	985	-1621	-70	-27	-42	-66	-75	9	70
	187	2019-01-15 15:12:40.50	-772	1007	-1618	-54	-31	-15	-85	-100	15	92
	188	2019-01-15 15:12:40.51	-761	1025	-1595	-41	-28	4	-107	-127	20	117
	189	2019-01-15 15:12:40.52	-774	1053	-1579	-36	-15	16	-114	-138	24	126
	190	2019-01-15 15:12:40.53	-763	1067	-1600	-38	11	19	-98	-129	31	113
	191	2019-01-15 15:12:40.54	-773	1072	-1595	-35	22	9	-82	-108	26	95
	192	2019-01-15 15:12:40.55	-772	1061	-1598	-31	36	4	-74	-82	8	78
	193	2019-01-15 15:12:40.56	-773	1030	-1606	-28	31	-1	-61	-52	-9	56
	194	2019-01-15 15:12:40.57	-778	1023	-1625	-25	32	-7	-53	-36	-17	44
	195	2019-01-15 15:12:40.58	-763	1029	-1626	-17	25	-8	-46	-22	-24	34
	196	2019-01-15 15:12:40.59	-751	1037	-1611	-10	14	-16	-48	-24	-24	36
	197	2019-01-15 15:12:40.60	-747	1052	-1610	-12	13	-20	-54	-34	-20	44
	198	2019-01-15 15:12:40.61	-756	1043	-1622	-18	12	-23	-56	-39	-17	47
	199	2019-01-15 15:12:40.62	-750	1034	-1644	-26	15	-20	-62	-42	-20	52
	200	2019-01-15 15:12:40.63	-760	1029	-1639	-26	-1	-17	-78	-52	-26	65
	201	2019-01-15 15:12:40.64	-733	1027	-1620	-20	-11	-6	-99	-67	-32	83
	202	2019-01-15 15:12:40.65	-732	1025	-1584	-17	-14	1	-112	-79	-33	95
	203	2019-01-15 15:12:40.66	-746	1033	-1578	-13	1	1	-111	-84	-27	97
	204	2019-01-15 15:12:40.67	-748	1038	-1584	-11	15	3	-100	-82	-18	91
	205	2019-01-15 15:12:40.68	-754	1048	-1619	-8	23	-3	-84	-72	-12	78
	206	2019-01-15 15:12:40.69	-752	1060	-1622	-14	13	-8	-73	-57	-16	65
	207	2019-01-15 15:12:40.70	-745	1060	-1605	-20	10	-21	-68	-50	-18	59
	208	2019-01-15 15:12:40.71	-769	1070	-1668	-31	1	-36	-64	-45	-19	54
	209	2019-01-15 15:12:40.72	-779	1054	-1686	-42	-21	-40	-65	-42	-23	53
	210	2019-01-15 15:12:40.73	-750	1067	-1607	-39	-39	-37	-69	-47	-22	58
	211	2019-01-15 15:12:40.74	-745	1054	-1582	-42	-31	-38	-68	-50	-18	59
	212	2019-01-15 15:12:40.75	-753	1038	-1603	-53	-15	-51	-64	-54	-10	59
	213	2019-01-15 15:12:40.76	-770	1034	-1609	-44	-14	-47	-64	-60	-4	62
	214	2019-01-15 15:12:40.77	-756	1030	-1584	-22	-12	-44	-76	-78	2	77
	215	2019-01-15 15:12:40.78	-753	1033	-1581	-15	2	-40	-82	-83	1	82
	216	2019-01-15 15:12:40.79	-763	1036	-1590	-21	8	-44	-77	-78	1	77
	217	2019-01-15 15:12:40.80	-767	1041	-1597	-26	24	-36	-72	-69	-3	70
	218	2019-01-15 15:12:40.81	-765	1043	-1610	-33	25	-37	-67	-55	-12	61
	219	2019-01-15 15:12:40.82	-753	1053	-1614	-40	18	-37	-60	-48	-12	54
	220	2019-01-15 15:12:40.83	-759	1048	-1613	-45	16	-39	-62	-48	-14	55
	221	2019-01-15 15:12:40.84	-762	1043	-1610	-43	4	-40	-66	-50	-16	58
	222	2019-01-15 15:12:40.85	-753	1035	-1613	-39	-3	-39	-79	-61	-18	70
	223	2019-01-15 15:12:40.86	-760	1037	-1615	-38	-8	-36	-68	-55	-13	61
	224	2019-01-15 15:12:40.87	-758	1033	-1594	-41	-14	-30	-70	-56	-14	63
	225	2019-01-15 15:12:40.88	-760	1024	-1592	-41	-12	-27	-66	-49	-17	57
	226	2019-01-15 15:12:40.89	-772	1020	-1600	-47	-12	-15	-72	-59	-13	65
	227	2019-01-15 15:12:40.90	-774	1040	-1602	-53	-5	-11	-81	-64	-17	72
	228	2019-01-15 15:12:40.91	-767	1055	-1601	-56	-2	-13	-97	-72	-25	84
	229	2019-01-15 15:12:40.92	-763	1074	-1606	-58	3	-24	-106	-73	-33	89
	230	2019-01-15 15:12:40.93	-768	1072	-1602	-56	7	-35	-117	-78	-39	97
	231	2019-01-15 15:12:40.94	-767	1079	-1596	-46	7	-42	-111	-73	-38	92
	232	2019-01-15 15:12:40.95	-765	1066	-1612	-36	12	-47	-122	-72	-50	97
	233	2019-01-15 15:12:40.96	-765	1056	-1608	-27	9	-50	-118	-71	-47	94
	234	2019-01-15 15:12:40.97	-760	1041	-1604	-21	17	-48	-107	-68	-39	87
	235	2019-01-15 15:12:40.98	-757	1023	-1605	-13	10	-39	-98	-64	-34	81
	236	2019-01-15 15:12:40.99	-765	1032	-1615	-14	7	-29	-84	-60	-24	72
	237	2019-01-15 15:12:41.00	-755	1039	-1610	-25	4	-21	-79	-60	-19	69
	238	2019-01-15 15:12:41.01	-747	1041	-1599	-35	2	-14	-70	-57	-13	63
	239	2019-01-15 15:12:41.02	-746	1031	-1590	-40	9	-11	-60	-53	-7	56
	240	2019-01-15 15:12:41.03	-737	1039	-1592	-38	14	-14	-53	-49	-4	51
	241	2019-01-15 15:12:41.04	-740	1038	-1602	-28	27	-16	-42	-45	3	43
	242	2019-01-15 15:12:41.05	-742	1038	-1612	-22	25	-24	-42	-43	1	42
	243	2019-01-15 15:12:41.06	-730	1024	-1626	-15	18	-22	-42	-43	1	42
	244	2019-01-15 15:12:41.07	-734	1029	-1620	-11	3	-19	-40	-38	-2	39
	245	2019-01-15 15:12:41.08	-740	1024	-1623	-14	-5	-15	-35	-35	0	35
	246	2019-01-15 15:12:41.09	-737	1032	-1620	-23	-14	-12	-26	-23	-3	24
	247	2019-01-15 15:12:41.10	-732	1042	-1592	-29	-17	-4	-18	-18	0	18
	248	2019-01-15 15:12:41.11	-746	1040	-1589	-32	-13	-11	-16	-17	1	16
	249	2019-01-15 15:12:41.12	-764	1048	-1637	-33	-7	-20	-16	-14	-2	15
	250	2019-01-15 15:12:41.13	-741	1033	-1634	-27	-21	-15	-20	-16	-4	18
	251	2019-01-15 15:12:41.14	-731	1034	-1589	-17	-11	-16	-20	-14	-6	17
	252	2019-01-15 15:12:41.15	-722	1017	-1583	-16	14	-22	-17	-15	-2	16
	253	2019-01-15 15:12:41.16	-733	1032	-1640	-17	31	-26	-11	-16	5	13
	254	2019-01-15 15:12:41.17	-748	1030	-1662	-13	26	-24	-6	-11	5	8
	255	2019-01-15 15:12:41.18	-744	1015	-1657	-5	12	-12	-2	-9	7	5
	256	2019-01-15 15:12:41.19	-731	1005	-1632	4	2	-7	-1	-8	7	4
	257	2019-01-15 15:12:41.20	-734	1005	-1625	6	-2	2	5	-9	14	2
	258	2019-01-15 15:12:41.21	-725	1024	-1618	10	-12	5	7	-11	18	2
	259	2019-01-15 15:12:41.22	-720	1032	-1633	11	-10	1	11	-9	20	-1
	260	2019-01-15 15:12:41.23	-718	1039	-1625	18	2	-15	17	-3	20	-7
	261	2019-01-15 15:12:41.24	-725	1042	-1639	29	17	-27	11	-2	13	-4
	262	2019-01-15 15:12:41.25	-716	1039	-1658	48	17	-39	10	8	2	-9
	263	2019-01-15 15:12:41.26	-717	1038	-1662	59	13	-51	3	2	1	-2
	264	2019-01-15 15:12:41.27	-720	1018	-1668	58	8	-59	16	10	6	-13
	265	2019-01-15 15:12:41.28	-708	998	-1660	51	7	-56	23	8	15	-15
	266	2019-01-15 15:12:41.29	-712	1001	-1662	49	-1	-61	28	10	18	-19
	267	2019-01-15 15:12:41.30	-717	1011	-1661	44	-3	-50	29	10	19	-19
	268	2019-01-15 15:12:41.31	-723	1021	-1651	36	-4	-54	30	12	18	-21
	269	2019-01-15 15:12:41.32	-729	1017	-1668	29	7	-54	29	11	18	-20
	270	2019-01-15 15:12:41.33	-738	1015	-1669	25	6	-60	28	9	19	-18
	271	2019-01-15 15:12:41.34	-741	1009	-1667	29	9	-61	32	6	26	-19
	272	2019-01-15 15:12:41.35	-759	997	-1676	28	10	-60	33	8	25	-20
	273	2019-01-15 15:12:41.36	-737	981	-1670	30	3	-58	40	18	22	-29
	274	2019-01-15 15:12:41.37	-736	983	-1663	31	-6	-55	47	26	21	-36
	275	2019-01-15 15:12:41.38	-740	983	-1647	33	-5	-51	52	32	20	-42
	276	2019-01-15 15:12:41.39	-736	994	-1634	32	-10	-56	64	45	19	-54
	277	2019-01-15 15:12:41.40	-734	1002	-1618	26	0	-56	69	45	24	-57
	278	2019-01-15 15:12:41.41	-743	986	-1614	26	7	-64	70	44	26	-57
	279	2019-01-15 15:12:41.42	-726	977	-1615	27	16	-73	62	42	20	-52
	280	2019-01-15 15:12:41.43	-731	967	-1625	27	29	-80	59	43	16	-51
	281	2019-01-15 15:12:41.44	-751	971	-1633	30	32	-78	61	39	22	-50
	282	2019-01-15 15:12:41.45	-751	976	-1639	26	32	-80	68	38	30	-53
	283	2019-01-15 15:12:41.46	-745	979	-1647	16	30	-79	66	37	29	-51
	284	2019-01-15 15:12:41.47	-761	983	-1649	8	30	-81	64	38	26	-51
	285	2019-01-15 15:12:41.48	-753	985	-1630	14	21	-87	73	52	21	-62
	286	2019-01-15 15:12:41.49	-756	979	-1637	30	24	-91	90	70	20	-80
	287	2019-01-15 15:12:41.50	-749	968	-1653	41	24	-92	111	84	27	-97
	288	2019-01-15 15:12:41.51	-751	953	-1630	55	34	-90	137	96	41	-116
	289	2019-01-15 15:12:41.52	-748	934	-1676	69	43	-82	162	97	65	-129
	290	2019-01-15 15:12:41.53	-759	938	-1723	74	39	-69	180	105	75	-142
	291	2019-01-15 15:12:41.54	-732	952	-1689	80	23	-48	188	114	74	-151
	292	2019-01-15 15:12:41.55	-728	977	-1635	75	28	-36	195	119	76	-157
	293	2019-01-15 15:12:41.56	-728	979	-1653	58	36	-50	190	112	78	-151
	294	2019-01-15 15:12:41.57	-753	974	-1692	38	49	-52	182	114	68	-148
	295	2019-01-15 15:12:41.58	-748	973	-1673	41	38	-48	184	120	64	-152
	296	2019-01-15 15:12:41.59	-733	961	-1638	57	30	-50	197	132	65	-164
	297	2019-01-15 15:12:41.60	-742	957	-1614	65	43	-38	212	138	74	-175
	298	2019-01-15 15:12:41.61	-756	964	-1657	68	49	-29	229	137	92	-183
	299	2019-01-15 15:12:41.62	-785	979	-1654	70	37	-11	240	135	105	-187
	300	2019-01-15 15:12:41.63	-788	1004	-1662	86	29	29	263	131	132	-197
	301	2019-01-15 15:12:41.64	-801	1067	-1693	104	23	66	299	137	162	-218
	302	2019-01-15 15:12:41.65	-795	1109	-1695	112	23	101	321	143	178	-232
	303	2019-01-15 15:12:41.66	-786	1091	-1644	130	38	131	366	156	210	-261
	304	2019-01-15 15:12:41.67	-765	1038	-1610	176	69	173	394	151	243	-272
	305	2019-01-15 15:12:41.68	-768	1026	-1595	243	93	209	434	185	249	-309
	306	2019-01-15 15:12:41.69	-744	971	-1589	319	121	264	453	200	253	-326
	307	2019-01-15 15:12:41.70	-757	926	-1584	418	148	325	539	215	324	-377
	308	2019-01-15 15:12:41.71	-737	966	-1587	506	163	402	633	218	415	-425
	309	2019-01-15 15:12:41.72	-725	968	-1524	552	167	467	653	202	451	-427
	310	2019-01-15 15:12:41.73	-737	980	-1565	567	194	536	605	182	423	-393
	311	2019-01-15 15:12:41.74	-740	996	-1619	560	218	593	603	202	401	-402
	312	2019-01-15 15:12:41.75	-721	1041	-1674	593	247	687	693	268	425	-480
	313	2019-01-15 15:12:41.76	-697	1032	-1686	601	254	706	813	352	461	-582
	314	2019-01-15 15:12:41.77	-681	1009	-1662	626	245	725	872	405	467	-638
	315	2019-01-15 15:12:41.78	-647	1003	-1622	657	244	752	904	431	473	-667
	316	2019-01-15 15:12:41.79	-625	1039	-1628	678	243	757	918	411	507	-664
	317	2019-01-15 15:12:41.80	-621	1069	-1634	681	256	759	967	381	586	-674
	318	2019-01-15 15:12:41.81	-587	977	-1632	689	278	749	1074	343	731	-708
	319	2019-01-15 15:12:41.82	-602	1015	-1645	738	311	757	1128	284	844	-706
	320	2019-01-15 15:12:41.83	-601	1006	-1735	738	306	764	1092	237	855	-664
	321	2019-01-15 15:12:41.84	-571	932	-1794	703	267	784	1002	203	799	-602
	322	2019-01-15 15:12:41.85	-517	896	-1808	706	238	805	951	180	771	-565
	323	2019-01-15 15:12:41.86	-478	868	-1804	737	215	819	944	172	772	-558
	324	2019-01-15 15:12:41.87	-453	854	-1798	776	190	826	943	170	773	-556
	325	2019-01-15 15:12:41.88	-432	858	-1773	824	175	824	933	176	757	-554
	326	2019-01-15 15:12:41.89	-417	842	-1759	867	173	813	915	197	718	-556
	327	2019-01-15 15:12:41.90	-397	822	-1725	907	182	796	883	245	638	-564
	328	2019-01-15 15:12:41.91	-378	787	-1699	940	202	771	838	294	544	-566
	329	2019-01-15 15:12:41.92	-361	757	-1790	946	219	741	830	334	496	-582
	330	2019-01-15 15:12:41.93	-346	692	-1881	919	215	721	819	339	480	-579
	331	2019-01-15 15:12:41.94	-289	647	-1850	888	218	723	788	317	471	-552
	332	2019-01-15 15:12:41.95	-230	597	-1763	863	228	718	761	322	439	-541
	333	2019-01-15 15:12:41.96	-188	568	-1691	840	228	704	742	296	446	-519
	334	2019-01-15 15:12:41.97	-186	539	-1649	810	236	680	730	208	522	-469
	335	2019-01-15 15:12:41.98	-247	570	-1667	760	246	651	773	103	670	-438
	336	2019-01-15 15:12:41.99	-285	598	-1680	697	238	603	811	14	797	-412
	337	2019-01-15 15:12:42.00	-285	555	-1556	631	262	540	779	-47	826	-366
	338	2019-01-15 15:12:42.01	-306	529	-1330	590	356	464	691	-100	791	-295
	339	2019-01-15 15:12:42.02	-353	564	-1130	580	513	381	606	-113	719	-246
	340	2019-01-15 15:12:42.03	-404	590	-1064	619	696	287	571	-15	586	-278
	341	2019-01-15 15:12:42.04	-417	602	-1131	680	885	182	623	200	423	-411
	342	2019-01-15 15:12:42.05	-486	647	-1369	702	1036	76	716	459	257	-587
	343	2019-01-15 15:12:42.06	-592	796	-1991	631	1096	-25	658	577	81	-617
	344	2019-01-15 15:12:42.07	-672	830	-2587	428	1024	-114	408	503	-95	-455
	345	2019-01-15 15:12:42.08	-705	773	-2720	156	891	-160	63	328	-265	-195
	346	2019-01-15 15:12:42.09	-693	645	-2557	-75	752	-182	-176	224	-400	-24
	347	2019-01-15 15:12:42.10	-680	582	-2443	-220	591	-186	-255	215	-470	20
	348	2019-01-15 15:12:42.11	-622	561	-2349	-329	399	-175	-213	253	-466	-20
	349	2019-01-15 15:12:42.12	-525	651	-2334	-418	234	-154	-134	248	-382	-57
	350	2019-01-15 15:12:42.13	-475	834	-2498	-566	132	-158	-9	196	-205	-93
	351	2019-01-15 15:12:42.14	-463	1011	-2413	-844	77	-174	188	173	15	-180
	352	2019-01-15 15:12:42.15	-472	1095	-2359	-1193	71	-187	397	173	224	-285
	353	2019-01-15 15:12:42.16	-485	994	-2446	-1476	15	-193	502	125	377	-313
	354	2019-01-15 15:12:42.17	-479	882	-2397	-1616	-119	-130	540	62	478	-301
	355	2019-01-15 15:12:42.18	-429	861	-2256	-1594	-304	-26	615	52	563	-333
	356	2019-01-15 15:12:42.19	-394	937	-2053	-1487	-491	76	753	98	655	-425
	357	2019-01-15 15:12:42.20	-378	1063	-1848	-1382	-602	164	900	145	755	-522
	358	2019-01-15 15:12:42.21	-383	1248	-1670	-1324	-628	222	985	162	823	-573
	359	2019-01-15 15:12:42.22	-368	1428	-1610	-1286	-597	246	962	140	822	-551
	360	2019-01-15 15:12:42.23	-336	1495	-1599	-1245	-555	236	886	92	794	-489
	361	2019-01-15 15:12:42.24	-294	1482	-1525	-1207	-495	198	810	50	760	-430
	362	2019-01-15 15:12:42.25	-250	1468	-1503	-1185	-414	148	733	14	719	-373
	363	2019-01-15 15:12:42.26	-175	1384	-1457	-1178	-371	93	621	-43	664	-289
	364	2019-01-15 15:12:42.27	-69	1260	-1390	-1146	-362	54	481	-135	616	-173
	365	2019-01-15 15:12:42.28	26	1198	-1469	-1114	-387	21	330	-258	588	-36
	366	2019-01-15 15:12:42.29	65	1162	-1570	-1121	-417	10	210	-367	577	78
	367	2019-01-15 15:12:42.30	70	1295	-1714	-1146	-480	14	180	-450	630	135
	368	2019-01-15 15:12:42.31	109	1475	-1831	-1172	-560	-3	214	-506	720	146
	369	2019-01-15 15:12:42.32	157	1379	-1806	-1115	-614	-63	271	-530	801	129
	370	2019-01-15 15:12:42.33	185	1287	-1703	-904	-605	-157	404	-454	858	25
	371	2019-01-15 15:12:42.34	161	1146	-1639	-606	-592	-253	676	-263	939	-206
	372	2019-01-15 15:12:42.35	105	1005	-1718	-310	-588	-331	935	-59	994	-438
	373	2019-01-15 15:12:42.36	56	966	-1814	-71	-610	-389	1026	62	964	-544
	374	2019-01-15 15:12:42.37	20	916	-1861	73	-620	-423	966	99	867	-532
	375	2019-01-15 15:12:42.38	-24	907	-1846	110	-610	-443	850	68	782	-459
	376	2019-01-15 15:12:42.39	-70	947	-1843	34	-585	-455	721	-8	729	-356
	377	2019-01-15 15:12:42.40	-109	853	-1858	-87	-550	-457	569	-96	665	-236
	378	2019-01-15 15:12:42.41	-173	739	-1867	-146	-522	-448	440	-144	584	-148
	379	2019-01-15 15:12:42.42	-212	678	-1872	-151	-528	-420	366	-146	512	-110
	380	2019-01-15 15:12:42.43	-226	673	-1853	-153	-547	-388	322	-113	435	-104
	381	2019-01-15 15:12:42.44	-264	684	-1807	-174	-554	-367	273	-76	349	-98
	382	2019-01-15 15:12:42.45	-305	680	-1808	-205	-555	-353	208	-63	271	-72
	383	2019-01-15 15:12:42.46	-322	710	-1744	-241	-561	-331	122	-67	189	-27
	384	2019-01-15 15:12:42.47	-340	746	-1662	-292	-551	-312	-21	-83	62	52
	385	2019-01-15 15:12:42.48	-376	736	-1636	-339	-508	-307	-134	-98	-36	116
	386	2019-01-15 15:12:42.49	-393	716	-1634	-344	-473	-306	-217	-122	-95	169
	387	2019-01-15 15:12:42.50	-406	713	-1549	-300	-452	-309	-246	-99	-147	172
	388	2019-01-15 15:12:42.51	-464	703	-1538	-230	-431	-316	-257	-50	-207	153
	389	2019-01-15 15:12:42.52	-540	753	-1670	-190	-441	-330	-245	-4	-241	124
	390	2019-01-15 15:12:42.53	-622	866	-1719	-203	-483	-311	-250	-3	-247	126
	391	2019-01-15 15:12:42.54	-668	942	-1695	-236	-531	-290	-297	-19	-278	158
	392	2019-01-15 15:12:42.55	-695	1047	-1649	-296	-548	-268	-341	-27	-314	184
	393	2019-01-15 15:12:42.56	-724	1099	-1537	-379	-533	-259	-366	-19	-347	192
	394	2019-01-15 15:12:42.57	-783	1046	-1536	-416	-498	-258	-369	-6	-363	187
	395	2019-01-15 15:12:42.58	-844	981	-1568	-392	-462	-236	-352	38	-390	157
	396	2019-01-15 15:12:42.59	-876	1003	-1500	-325	-435	-215	-317	122	-439	97
	397	2019-01-15 15:12:42.60	-907	1066	-1486	-256	-400	-203	-304	181	-485	61
	398	2019-01-15 15:12:42.61	-936	1160	-1506	-218	-344	-208	-300	209	-509	45
	399	2019-01-15 15:12:42.62	-951	1247	-1507	-213	-278	-208	-288	244	-532	22
	400	2019-01-15 15:12:42.63	-954	1348	-1522	-230	-230	-198	-319	250	-569	34
	401	2019-01-15 15:12:42.64	-907	1414	-1505	-273	-179	-196	-402	193	-595	104
	402	2019-01-15 15:12:42.65	-900	1419	-1489	-329	-118	-190	-449	135	-584	157
	403	2019-01-15 15:12:42.66	-897	1381	-1523	-356	-62	-177	-442	107	-549	167
	404	2019-01-15 15:12:42.67	-915	1367	-1517	-334	-36	-151	-424	96	-520	164
	405	2019-01-15 15:12:42.68	-941	1379	-1490	-277	-31	-129	-413	96	-509	158
	406	2019-01-15 15:12:42.69	-960	1426	-1468	-222	-38	-125	-408	84	-492	162
	407	2019-01-15 15:12:42.70	-949	1486	-1412	-171	-49	-135	-421	85	-506	168
	408	2019-01-15 15:12:42.71	-956	1621	-1418	-155	-61	-160	-440	88	-528	176
	409	2019-01-15 15:12:42.72	-966	1708	-1383	-190	-62	-198	-443	85	-528	179
	410	2019-01-15 15:12:42.73	-1031	1660	-1404	-222	-65	-232	-421	72	-493	174
	411	2019-01-15 15:12:42.74	-1121	1480	-1472	-200	-103	-222	-378	45	-423	166
	412	2019-01-15 15:12:42.75	-1129	1345	-1402	-90	-166	-169	-332	20	-352	156
	413	2019-01-15 15:12:42.76	-1134	1292	-1337	69	-201	-98	-303	-3	-300	153
	414	2019-01-15 15:12:42.77	-1113	1274	-1271	205	-201	-37	-286	-20	-266	153
	415	2019-01-15 15:12:42.78	-1074	1332	-1228	291	-146	1	-288	-42	-246	165
	416	2019-01-15 15:12:42.79	-1081	1384	-1230	322	-60	23	-285	-68	-217	176
	417	2019-01-15 15:12:42.80	-1092	1446	-1271	297	29	43	-286	-97	-189	191
	418	2019-01-15 15:12:42.81	-1079	1481	-1295	253	97	49	-285	-120	-165	202
	419	2019-01-15 15:12:42.82	-1013	1477	-1272	228	152	55	-283	-156	-127	219
	420	2019-01-15 15:12:42.83	-981	1444	-1272	228	218	57	-267	-174	-93	220
	421	2019-01-15 15:12:42.84	-963	1423	-1332	251	273	52	-220	-155	-65	187
	422	2019-01-15 15:12:42.85	-945	1391	-1358	306	292	52	-174	-120	-54	147
	423	2019-01-15 15:12:42.86	-931	1355	-1376	382	296	64	-151	-104	-47	127
	424	2019-01-15 15:12:42.87	-920	1344	-1423	467	297	82	-153	-126	-27	139
	425	2019-01-15 15:12:42.88	-911	1330	-1482	558	300	115	-185	-181	-4	183
	426	2019-01-15 15:12:42.89	-918	1319	-1501	652	307	157	-229	-248	19	238
	427	2019-01-15 15:12:42.90	-921	1327	-1490	733	313	201	-291	-331	40	311
	428	2019-01-15 15:12:42.91	-893	1303	-1502	799	311	246	-325	-409	84	367
	429	2019-01-15 15:12:42.92	-892	1244	-1504	842	304	285	-340	-469	129	404
	430	2019-01-15 15:12:42.93	-877	1177	-1503	875	299	328	-320	-475	155	397
	431	2019-01-15 15:12:42.94	-868	1111	-1529	910	280	360	-272	-439	167	355
	432	2019-01-15 15:12:42.95	-811	1093	-1513	926	255	409	-223	-388	165	305
	433	2019-01-15 15:12:42.96	-758	1073	-1493	914	239	439	-179	-367	188	273
	434	2019-01-15 15:12:42.97	-703	1012	-1519	886	250	467	-157	-365	208	261
	435	2019-01-15 15:12:42.98	-668	997	-1550	859	264	493	-145	-366	221	255
	436	2019-01-15 15:12:42.99	-649	981	-1585	832	269	508	-154	-368	214	261
	437	2019-01-15 15:12:43.00	-644	926	-1659	813	258	515	-179	-388	209	283
	438	2019-01-15 15:12:43.01	-607	838	-1675	818	230	538	-208	-420	212	314
	439	2019-01-15 15:12:43.02	-570	791	-1677	858	221	555	-218	-436	218	327
	440	2019-01-15 15:12:43.03	-535	728	-1759	890	221	572	-236	-456	220	346
	441	2019-01-15 15:12:43.04	-495	659	-1793	905	207	594	-284	-492	208	388
	442	2019-01-15 15:12:43.05	-391	671	-1862	943	211	611	-344	-541	197	442
	443	2019-01-15 15:12:43.06	-350	631	-1902	908	226	598	-418	-610	192	514
	444	2019-01-15 15:12:43.07	-315	568	-1910	847	248	593	-498	-721	223	609
	445	2019-01-15 15:12:43.08	-308	495	-1904	806	261	601	-567	-851	284	709
	446	2019-01-15 15:12:43.09	-296	486	-1960	811	249	607	-605	-964	359	784
	447	2019-01-15 15:12:43.10	-276	496	-1943	814	244	621	-602	-1030	428	816
	448	2019-01-15 15:12:43.11	-262	522	-1854	802	254	619	-562	-1047	485	804
	449	2019-01-15 15:12:43.12	-268	505	-1860	777	280	593	-546	-1024	478	785
	450	2019-01-15 15:12:43.13	-271	469	-1909	754	275	558	-575	-988	413	781
	451	2019-01-15 15:12:43.14	-267	447	-1899	738	251	541	-621	-955	334	788
	452	2019-01-15 15:12:43.15	-249	470	-1806	706	232	512	-655	-920	265	787
	453	2019-01-15 15:12:43.16	-280	476	-1794	662	212	487	-676	-886	210	781
	454	2019-01-15 15:12:43.17	-308	506	-1834	625	170	482	-680	-852	172	766
	455	2019-01-15 15:12:43.18	-325	554	-1812	570	129	493	-675	-836	161	755
	456	2019-01-15 15:12:43.19	-322	640	-1771	499	95	504	-661	-845	184	753
	457	2019-01-15 15:12:43.20	-329	708	-1789	407	88	504	-626	-840	214	733
	458	2019-01-15 15:12:43.21	-330	716	-1818	318	94	486	-588	-806	218	697
	459	2019-01-15 15:12:43.22	-315	707	-1868	265	96	467	-557	-754	197	655
	460	2019-01-15 15:12:43.23	-268	678	-1876	257	83	434	-556	-690	134	623
	461	2019-01-15 15:12:43.24	-195	697	-1814	291	78	380	-589	-644	55	616
	462	2019-01-15 15:12:43.25	-160	681	-1793	340	98	314	-599	-611	12	605
	463	2019-01-15 15:12:43.26	-166	655	-1871	354	115	253	-537	-557	20	547
	464	2019-01-15 15:12:43.27	-157	597	-1926	336	109	210	-462	-498	36	480
	465	2019-01-15 15:12:43.28	-143	575	-1930	352	80	198	-405	-450	45	427
	466	2019-01-15 15:12:43.29	-144	630	-1880	361	72	196	-369	-434	65	401
	467	2019-01-15 15:12:43.30	-160	703	-1857	318	85	166	-318	-413	95	365
	468	2019-01-15 15:12:43.31	-179	737	-1891	257	106	130	-272	-396	124	334
	469	2019-01-15 15:12:43.32	-221	734	-1901	197	106	88	-233	-352	119	292
	470	2019-01-15 15:12:43.33	-283	707	-1969	150	93	47	-217	-311	94	264
	471	2019-01-15 15:12:43.34	-335	658	-1996	126	52	20	-216	-239	23	227
	472	2019-01-15 15:12:43.35	-390	599	-1985	118	-3	-5	-225	-156	-69	190
	473	2019-01-15 15:12:43.36	-413	567	-1969	128	-49	-17	-225	-64	-161	144
	474	2019-01-15 15:12:43.37	-435	564	-1930	158	-94	-30	-212	28	-240	92
	475	2019-01-15 15:12:43.38	-472	559	-1890	176	-109	-31	-180	110	-290	35
	476	2019-01-15 15:12:43.39	-506	559	-1886	188	-112	-44	-155	168	-323	-6
	477	2019-01-15 15:12:43.40	-540	552	-1919	183	-114	-43	-137	230	-367	-46
	478	2019-01-15 15:12:43.41	-583	549	-1932	172	-131	-32	-116	327	-443	-105
	479	2019-01-15 15:12:43.42	-605	550	-1903	158	-151	-9	-92	393	-485	-150
	480	2019-01-15 15:12:43.43	-588	568	-1865	135	-159	21	-61	403	-464	-171
	481	2019-01-15 15:12:43.44	-561	614	-1826	109	-129	48	6	391	-385	-198
	482	2019-01-15 15:12:43.45	-504	677	-1758	81	-65	50	88	372	-284	-230
	483	2019-01-15 15:12:43.46	-467	742	-1737	72	27	15	143	382	-239	-262
	484	2019-01-15 15:12:43.47	-438	776	-1749	80	111	-52	176	424	-248	-300
	485	2019-01-15 15:12:43.48	-440	749	-1767	112	183	-122	188	464	-276	-326
	486	2019-01-15 15:12:43.49	-454	695	-1892	158	209	-188	169	490	-321	-329
	487	2019-01-15 15:12:43.50	-478	666	-2054	202	162	-225	146	487	-341	-316
	488	2019-01-15 15:12:43.51	-482	664	-2051	227	112	-220	148	475	-327	-311
	489	2019-01-15 15:12:43.52	-483	660	-2034	240	82	-222	195	487	-292	-341
	490	2019-01-15 15:12:43.53	-497	634	-2040	234	69	-214	248	482	-234	-365
	491	2019-01-15 15:12:43.54	-480	593	-1997	239	61	-190	291	455	-164	-373
	492	2019-01-15 15:12:43.55	-467	574	-1933	251	85	-167	319	412	-93	-365
	493	2019-01-15 15:12:43.56	-453	543	-1897	247	115	-138	317	375	-58	-346
	494	2019-01-15 15:12:43.57	-424	524	-1857	245	157	-101	279	324	-45	-301
	495	2019-01-15 15:12:43.58	-383	532	-1783	268	208	-69	237	276	-39	-256
	496	2019-01-15 15:12:43.59	-344	587	-1790	308	275	-61	233	266	-33	-249
	497	2019-01-15 15:12:43.60	-352	618	-1910	346	342	-71	247	274	-27	-260
	498	2019-01-15 15:12:43.61	-386	588	-2041	358	370	-79	276	295	-19	-285
	499	2019-01-15 15:12:43.62	-416	513	-2069	351	371	-65	331	315	16	-323
	500	2019-01-15 15:12:43.63	-454	455	-2011	376	353	-40	400	336	64	-368
	501	2019-01-15 15:12:43.64	-474	386	-1992	425	342	12	458	359	99	-408
	502	2019-01-15 15:12:43.65	-476	405	-1967	462	327	65	500	361	139	-430
	503	2019-01-15 15:12:43.66	-449	471	-1917	468	326	107	506	337	169	-421
	504	2019-01-15 15:12:43.67	-381	525	-1836	455	349	130	472	302	170	-387
	505	2019-01-15 15:12:43.68	-332	582	-1865	432	395	117	417	253	164	-335
	506	2019-01-15 15:12:43.69	-292	596	-1841	395	437	81	379	208	171	-293
	507	2019-01-15 15:12:43.70	-274	572	-1848	369	486	48	331	138	193	-234
	508	2019-01-15 15:12:43.71	-282	537	-1908	360	518	28	318	98	220	-208
	509	2019-01-15 15:12:43.72	-273	504	-1925	325	518	16	300	74	226	-187
	510	2019-01-15 15:12:43.73	-241	446	-1912	284	513	23	293	71	222	-182
	511	2019-01-15 15:12:43.74	-200	410	-1914	259	507	38	288	46	242	-167
	512	2019-01-15 15:12:43.75	-189	393	-1918	231	506	57	325	4	321	-164
	513	2019-01-15 15:12:43.76	-177	401	-1977	206	510	66	398	-59	457	-169
	514	2019-01-15 15:12:43.77	-176	431	-2029	171	503	67	476	-102	578	-187
	515	2019-01-15 15:12:43.78	-179	433	-2047	122	472	65	469	-114	583	-177
	516	2019-01-15 15:12:43.79	-170	454	-2045	67	447	64	404	-95	499	-154
	517	2019-01-15 15:12:43.80	-152	447	-1974	21	423	55	338	-61	399	-138
	518	2019-01-15 15:12:43.81	-108	406	-1957	-18	414	64	312	-22	334	-145
	519	2019-01-15 15:12:43.82	-101	403	-2013	-38	405	82	324	-8	332	-158
	520	2019-01-15 15:12:43.83	-61	452	-2029	-70	384	92	363	-18	381	-172
	521	2019-01-15 15:12:43.84	-42	533	-2012	-112	377	88	402	-30	432	-186
	522	2019-01-15 15:12:43.85	-37	583	-1995	-150	367	52	422	-17	439	-202
	523	2019-01-15 15:12:43.86	-46	594	-2079	-184	360	0	401	6	395	-203
	524	2019-01-15 15:12:43.87	-64	571	-2096	-224	320	-45	380	33	347	-206
	525	2019-01-15 15:12:43.88	-62	587	-2050	-237	276	-76	362	59	303	-210
	526	2019-01-15 15:12:43.89	-60	588	-2018	-238	238	-107	364	82	282	-223
	527	2019-01-15 15:12:43.90	-57	575	-2020	-252	197	-131	358	97	261	-227
	528	2019-01-15 15:12:43.91	-32	566	-1997	-268	156	-142	354	90	264	-222
	529	2019-01-15 15:12:43.92	-25	598	-1972	-284	130	-152	364	78	286	-221
	530	2019-01-15 15:12:43.93	-44	604	-1958	-310	115	-173	369	72	297	-220
	531	2019-01-15 15:12:43.94	-49	618	-1986	-313	88	-205	366	61	305	-213
	532	2019-01-15 15:12:43.95	-76	634	-2052	-300	36	-244	347	57	290	-202
	533	2019-01-15 15:12:43.96	-121	635	-2122	-302	-44	-276	312	82	230	-197
	534	2019-01-15 15:12:43.97	-141	612	-2131	-325	-149	-295	257	112	145	-184
	535	2019-01-15 15:12:43.98	-143	556	-2115	-355	-248	-300	190	119	71	-154
	536	2019-01-15 15:12:43.99	-143	525	-2073	-392	-329	-268	139	109	30	-124
	537	2019-01-15 15:12:44.00	-140	544	-2000	-423	-399	-223	128	95	33	-111
	538	2019-01-15 15:12:44.01	-112	584	-1929	-452	-432	-181	150	86	64	-118
	539	2019-01-15 15:12:44.02	-122	640	-1902	-480	-433	-153	184	82	102	-133
	540	2019-01-15 15:12:44.03	-141	680	-1897	-501	-421	-141	216	79	137	-147
	541	2019-01-15 15:12:44.04	-165	686	-1921	-523	-414	-136	237	79	158	-158
	542	2019-01-15 15:12:44.05	-199	675	-1906	-521	-428	-137	231	84	147	-157
	543	2019-01-15 15:12:44.06	-211	637	-1863	-502	-452	-128	222	89	133	-155
	544	2019-01-15 15:12:44.07	-215	626	-1855	-472	-463	-110	199	92	107	-145
	545	2019-01-15 15:12:44.08	-209	662	-1850	-457	-467	-97	184	91	93	-137
	546	2019-01-15 15:12:44.09	-224	703	-1860	-454	-450	-84	175	87	88	-131
	547	2019-01-15 15:12:44.10	-261	761	-1863	-452	-402	-70	192	100	92	-146
	548	2019-01-15 15:12:44.11	-262	824	-1876	-435	-361	-75	191	105	86	-148
	549	2019-01-15 15:12:44.12	-288	858	-1893	-422	-321	-83	186	121	65	-153
	550	2019-01-15 15:12:44.13	-333	863	-1924	-412	-297	-100	166	127	39	-146
	551	2019-01-15 15:12:44.14	-350	839	-1984	-399	-319	-118	142	138	4	-140
	552	2019-01-15 15:12:44.15	-361	795	-1997	-392	-367	-113	108	125	-17	-116
	553	2019-01-15 15:12:44.16	-357	763	-1914	-378	-406	-99	72	98	-26	-85
	554	2019-01-15 15:12:44.17	-339	760	-1853	-352	-410	-90	64	88	-24	-76
	555	2019-01-15 15:12:44.18	-354	766	-1852	-328	-386	-81	62	82	-20	-72
	556	2019-01-15 15:12:44.19	-363	790	-1892	-319	-363	-76	56	70	-14	-63
	557	2019-01-15 15:12:44.20	-385	798	-1914	-329	-320	-67	73	79	-6	-76
	558	2019-01-15 15:12:44.21	-398	791	-1942	-321	-305	-72	73	91	-18	-82
	559	2019-01-15 15:12:44.22	-427	778	-1967	-307	-312	-69	64	99	-35	-81
	560	2019-01-15 15:12:44.23	-435	745	-1968	-296	-345	-66	40	89	-49	-64
	561	2019-01-15 15:12:44.24	-442	711	-1957	-294	-386	-64	13	81	-68	-47
	562	2019-01-15 15:12:44.25	-417	689	-1882	-292	-428	-48	-12	80	-92	-34
	563	2019-01-15 15:12:44.26	-395	681	-1781	-281	-431	-30	-23	72	-95	-24
	564	2019-01-15 15:12:44.27	-373	712	-1725	-261	-377	-14	-27	70	-97	-21
	565	2019-01-15 15:12:44.28	-382	783	-1811	-252	-302	2	-15	71	-86	-28
	566	2019-01-15 15:12:44.29	-406	845	-1845	-269	-236	7	-4	75	-79	-35
	567	2019-01-15 15:12:44.30	-438	874	-1842	-279	-180	12	0	83	-83	-41
	568	2019-01-15 15:12:44.31	-458	875	-1878	-272	-150	14	-7	87	-94	-40
	569	2019-01-15 15:12:44.32	-447	867	-1892	-256	-160	18	-23	80	-103	-28
	570	2019-01-15 15:12:44.33	-437	894	-1849	-240	-177	16	-36	66	-102	-15
	571	2019-01-15 15:12:44.34	-409	878	-1810	-238	-194	12	-54	53	-107	0
	572	2019-01-15 15:12:44.35	-356	840	-1743	-203	-181	6	-64	35	-99	14
	573	2019-01-15 15:12:44.36	-369	885	-1767	-189	-144	-3	-69	23	-92	23
	574	2019-01-15 15:12:44.37	-390	907	-1818	-191	-107	-14	-66	13	-79	26
	575	2019-01-15 15:12:44.38	-407	917	-1861	-191	-90	-28	-61	12	-73	24
	576	2019-01-15 15:12:44.39	-438	901	-1910	-184	-91	-40	-61	10	-71	25
	577	2019-01-15 15:12:44.40	-434	891	-1922	-185	-108	-49	-59	9	-68	25
	578	2019-01-15 15:12:44.41	-434	877	-1905	-190	-127	-60	-60	7	-67	26
	579	2019-01-15 15:12:44.42	-439	850	-1841	-188	-141	-58	-66	1	-67	32
	580	2019-01-15 15:12:44.43	-423	821	-1804	-168	-132	-59	-67	-3	-64	35
	581	2019-01-15 15:12:44.44	-427	799	-1787	-140	-118	-53	-67	1	-68	33
	582	2019-01-15 15:12:44.45	-436	826	-1793	-102	-102	-39	-57	10	-67	23
	583	2019-01-15 15:12:44.46	-458	854	-1815	-66	-80	-30	-43	20	-63	11
	584	2019-01-15 15:12:44.47	-465	866	-1834	-36	-63	-23	-25	33	-58	-4
	585	2019-01-15 15:12:44.48	-479	868	-1851	-6	-56	-25	-10	48	-58	-19
	586	2019-01-15 15:12:44.49	-474	872	-1854	17	-46	-29	-6	67	-73	-30
	587	2019-01-15 15:12:44.50	-480	851	-1856	25	-50	-39	-8	73	-81	-32
	588	2019-01-15 15:12:44.51	-458	829	-1830	22	-55	-39	-15	78	-93	-31
	589	2019-01-15 15:12:44.52	-457	804	-1803	14	-47	-32	-28	58	-86	-15
	590	2019-01-15 15:12:44.53	-448	788	-1809	7	-36	-27	-30	44	-74	-7
	591	2019-01-15 15:12:44.54	-434	794	-1808	-5	-27	-19	-30	27	-57	1
	592	2019-01-15 15:12:44.55	-425	809	-1802	-7	-8	-15	-25	32	-57	-3
	593	2019-01-15 15:12:44.56	-429	818	-1808	-1	11	-16	-16	40	-56	-12
	594	2019-01-15 15:12:44.57	-428	833	-1803	11	24	-19	-10	47	-57	-18
	595	2019-01-15 15:12:44.58	-430	824	-1819	20	37	-29	-4	50	-54	-23
	596	2019-01-15 15:12:44.59	-436	805	-1851	22	44	-30	4	51	-47	-27
	597	2019-01-15 15:12:44.60	-433	815	-1854	17	34	-28	-7	41	-48	-17
	598	2019-01-15 15:12:44.61	-415	843	-1830	0	28	-30	0	44	-44	-22
	599	2019-01-15 15:12:44.62	-397	867	-1816	-23	24	-44	-5	34	-39	-14
	600	2019-01-15 15:12:44.63	-392	887	-1798	-49	34	-59	-10	30	-40	-10
	601	2019-01-15 15:12:44.64	-379	884	-1809	-59	43	-82	-9	31	-40	-11
	602	2019-01-15 15:12:44.65	-389	871	-1831	-60	45	-97	-7	29	-36	-11
	603	2019-01-15 15:12:44.66	-400	864	-1847	-56	35	-98	-1	31	-32	-15
	604	2019-01-15 15:12:44.67	-400	833	-1869	-49	24	-91	6	31	-25	-18
	605	2019-01-15 15:12:44.68	-417	820	-1891	-47	17	-70	8	33	-25	-20
	606	2019-01-15 15:12:44.69	-413	827	-1868	-48	-6	-47	8	37	-29	-22
	607	2019-01-15 15:12:44.70	-400	836	-1834	-53	-6	-31	10	34	-24	-22
	608	2019-01-15 15:12:44.71	-409	863	-1792	-55	-5	-24	11	29	-18	-20
	609	2019-01-15 15:12:44.72	-407	858	-1763	-46	-3	-33	7	21	-14	-14
	610	2019-01-15 15:12:44.73	-413	883	-1773	-29	15	-34	3	18	-15	-10
	611	2019-01-15 15:12:44.74	-415	882	-1803	-27	20	-46	2	17	-15	-9
	612	2019-01-15 15:12:44.75	-428	846	-1869	-31	22	-49	0	15	-15	-7
	613	2019-01-15 15:12:44.76	-433	838	-1881	-31	12	-34	-6	12	-18	-3
	614	2019-01-15 15:12:44.77	-427	865	-1836	-35	-3	-21	-5	9	-14	-2
	615	2019-01-15 15:12:44.78	-425	867	-1836	-46	-14	-21	-11	12	-23	0
	616	2019-01-15 15:12:44.79	-430	841	-1817	-60	-25	-18	-14	10	-24	2
	617	2019-01-15 15:12:44.80	-433	823	-1799	-54	-32	-6	-12	4	-16	4
	618	2019-01-15 15:12:44.81	-432	817	-1786	-35	-39	2	-9	-5	-4	7
	619	2019-01-15 15:12:44.82	-429	822	-1783	-21	-33	14	-8	-7	-1	7
	620	2019-01-15 15:12:44.83	-427	837	-1809	-11	-32	12	-10	-8	-2	9
	621	2019-01-15 15:12:44.84	-430	861	-1813	-11	-18	19	-16	-8	-8	12
	622	2019-01-15 15:12:44.85	-419	871	-1817	-12	-10	13	-20	-8	-12	14
	623	2019-01-15 15:12:44.86	-424	869	-1811	-11	-15	1	-20	-9	-11	14
	624	2019-01-15 15:12:44.87	-417	872	-1815	-17	-13	-13	-28	-11	-17	19
	625	2019-01-15 15:12:44.88	-418	861	-1823	-23	-11	-31	-35	-7	-28	21
	626	2019-01-15 15:12:44.89	-436	836	-1805	-16	-12	-46	-37	0	-37	18
	627	2019-01-15 15:12:44.90	-437	811	-1820	3	-16	-54	-33	7	-40	13
	628	2019-01-15 15:12:44.91	-440	804	-1836	25	-28	-55	-36	9	-45	13
	629	2019-01-15 15:12:44.92	-434	812	-1819	36	-37	-55	-29	14	-43	7
	630	2019-01-15 15:12:44.93	-432	810	-1820	41	-29	-40	-27	13	-40	7
	631	2019-01-15 15:12:44.94	-436	813	-1826	26	-16	-22	-22	17	-39	2
	632	2019-01-15 15:12:44.95	-429	813	-1841	3	-15	-10	-16	9	-25	3
	633	2019-01-15 15:12:44.96	-422	816	-1849	-29	-4	14	-16	2	-18	7
	634	2019-01-15 15:12:44.97	-426	841	-1826	-53	2	31	-11	-3	-8	7
	635	2019-01-15 15:12:44.98	-412	868	-1808	-74	10	31	-5	-6	1	5
	636	2019-01-15 15:12:44.99	-426	874	-1812	-79	20	21	-12	-12	0	12
	637	2019-01-15 15:12:45.00	-456	852	-1826	-70	21	4	-18	-10	-8	14
	638	2019-01-15 15:12:45.01	-462	845	-1822	-44	11	1	-20	-5	-15	12
	639	2019-01-15 15:12:45.02	-462	857	-1796	-14	0	-3	-27	-4	-23	15
	640	2019-01-15 15:12:45.03	-453	864	-1793	0	2	-3	-27	0	-27	13
	641	2019-01-15 15:12:45.04	-433	871	-1806	-3	16	-6	-26	-1	-25	13
	642	2019-01-15 15:12:45.05	-431	894	-1818	-15	19	-14	-29	-4	-25	16
	643	2019-01-15 15:12:45.06	-433	899	-1821	-22	26	-22	-32	-5	-27	18
	644	2019-01-15 15:12:45.07	-422	892	-1816	-27	24	-33	-36	-4	-32	20
	645	2019-01-15 15:12:45.08	-416	890	-1802	-21	20	-43	-35	-2	-33	18
	646	2019-01-15 15:12:45.09	-417	862	-1793	-11	14	-50	-32	0	-32	16
	647	2019-01-15 15:12:45.10	-426	842	-1793	3	13	-55	-28	2	-30	13
	648	2019-01-15 15:12:45.11	-427	826	-1807	14	12	-53	-29	1	-30	14
	649	2019-01-15 15:12:45.12	-425	825	-1804	24	8	-48	-30	2	-32	14
	650	2019-01-15 15:12:45.13	-434	823	-1823	35	10	-40	-31	-1	-30	16
	651	2019-01-15 15:12:45.14	-443	829	-1839	41	7	-30	-23	1	-24	11
	652	2019-01-15 15:12:45.15	-446	839	-1815	34	1	-18	-17	2	-19	7
	653	2019-01-15 15:12:45.16	-435	850	-1829	19	10	-6	-23	-5	-18	14
	654	2019-01-15 15:12:45.17	-436	844	-1842	1	10	-6	-21	-5	-16	13
	655	2019-01-15 15:12:45.18	-426	866	-1826	-10	13	-7	-20	0	-20	10
	656	2019-01-15 15:12:45.19	-423	882	-1773	-25	15	-16	-21	2	-23	9
	657	2019-01-15 15:12:45.20	-425	870	-1788	-32	29	-33	-22	-1	-21	11
	658	2019-01-15 15:12:45.21	-432	846	-1806	-34	38	-42	-28	-4	-24	16
	659	2019-01-15 15:12:45.22	-450	822	-1820	-23	43	-34	-31	-2	-29	16
	660	2019-01-15 15:12:45.23	-434	828	-1820	-3	34	-17	-24	2	-26	11
	661	2019-01-15 15:12:45.24	-421	828	-1832	8	35	1	-16	3	-19	6
	662	2019-01-15 15:12:45.25	-428	866	-1844	4	30	3	-19	3	-22	8
	663	2019-01-15 15:12:45.26	-424	894	-1851	-6	32	-6	-19	1	-20	9
	664	2019-01-15 15:12:45.27	-435	888	-1842	-17	19	-24	-25	-1	-24	13
	665	2019-01-15 15:12:45.28	-433	874	-1836	-25	4	-40	-30	-3	-27	16
	666	2019-01-15 15:12:45.29	-446	863	-1819	-33	-8	-42	-33	-2	-31	17
	667	2019-01-15 15:12:45.30	-425	849	-1794	-34	-10	-48	-30	5	-35	12
	668	2019-01-15 15:12:45.31	-441	833	-1786	-26	-4	-45	-27	6	-33	10
	669	2019-01-15 15:12:45.32	-440	817	-1799	-13	11	-30	-29	4	-33	12
	670	2019-01-15 15:12:45.33	-428	817	-1799	5	22	-9	-19	5	-24	7
	671	2019-01-15 15:12:45.34	-421	825	-1807	20	31	5	-20	-2	-18	11
	672	2019-01-15 15:12:45.35	-407	843	-1819	22	41	9	-20	-5	-15	12
	673	2019-01-15 15:12:45.36	-411	865	-1829	11	47	11	-18	-8	-10	13
	674	2019-01-15 15:12:45.37	-411	857	-1823	-4	37	-3	-24	-6	-18	15
	675	2019-01-15 15:12:45.38	-416	839	-1822	-16	46	-1	-22	-4	-18	13
	676	2019-01-15 15:12:45.39	-409	841	-1794	-18	34	-3	-26	-4	-22	15
	677	2019-01-15 15:12:45.40	-407	841	-1779	-19	39	-10	-20	4	-24	8
	678	2019-01-15 15:12:45.41	-402	844	-1798	-17	48	-15	-18	0	-18	9
	679	2019-01-15 15:12:45.42	-402	842	-1827	-13	42	-27	-13	-2	-11	7
	680	2019-01-15 15:12:45.43	-414	850	-1869	-20	35	-31	-17	-2	-15	9
	681	2019-01-15 15:12:45.44	-405	856	-1880	-30	11	-37	-16	1	-17	7
	682	2019-01-15 15:12:45.45	-411	852	-1864	-42	-5	-46	-21	0	-21	10
	683	2019-01-15 15:12:45.46	-402	856	-1847	-50	-20	-49	-26	-3	-23	14
	684	2019-01-15 15:12:45.47	-418	854	-1817	-47	-25	-52	-27	-2	-25	14
	685	2019-01-15 15:12:45.48	-414	862	-1821	-46	-26	-47	-26	3	-29	11
	686	2019-01-15 15:12:45.49	-419	881	-1804	-47	-21	-45	-25	0	-25	12
	687	2019-01-15 15:12:45.50	-428	889	-1806	-49	-15	-40	-20	-3	-17	11
	688	2019-01-15 15:12:45.51	-426	878	-1802	-49	-2	-33	-16	-10	-6	13
	689	2019-01-15 15:12:45.52	-429	866	-1810	-51	4	-33	-22	-11	-11	16
	690	2019-01-15 15:12:45.53	-420	866	-1806	-44	14	-34	-24	-7	-17	15
	691	2019-01-15 15:12:45.54	-432	857	-1811	-35	19	-32	-22	-6	-16	14
	692	2019-01-15 15:12:45.55	-430	852	-1809	-21	8	-36	-16	1	-17	7
	693	2019-01-15 15:12:45.56	-413	844	-1802	-7	7	-29	-14	6	-20	4
	694	2019-01-15 15:12:45.57	-415	864	-1801	7	7	-26	-10	3	-13	3
	695	2019-01-15 15:12:45.58	-415	889	-1796	10	18	-32	-8	-3	-5	5
	696	2019-01-15 15:12:45.59	-433	882	-1834	2	32	-38	-8	-5	-3	6
	697	2019-01-15 15:12:45.60	-437	853	-1846	0	34	-35	-12	0	-12	6
	698	2019-01-15 15:12:45.61	-425	874	-1805	3	39	-34	-12	4	-16	4
	699	2019-01-15 15:12:45.62	-421	899	-1787	1	50	-42	-16	4	-20	6
	700	2019-01-15 15:12:45.63	-420	886	-1813	-6	53	-62	-20	3	-23	8
	701	2019-01-15 15:12:45.64	-412	881	-1844	-10	50	-67	-23	0	-23	11
	702	2019-01-15 15:12:45.65	-419	886	-1849	-9	35	-74	-22	0	-22	11
	703	2019-01-15 15:12:45.66	-422	897	-1822	-14	37	-91	-16	5	-21	5
	704	2019-01-15 15:12:45.67	-428	883	-1825	-16	42	-99	-8	9	-17	0
	705	2019-01-15 15:12:45.68	-440	866	-1832	-6	40	-100	-8	4	-12	2
	706	2019-01-15 15:12:45.69	-431	852	-1823	1	28	-99	-12	1	-13	5
	707	2019-01-15 15:12:45.70	-434	831	-1818	0	25	-90	-12	2	-14	5
	708	2019-01-15 15:12:45.71	-420	810	-1804	-8	17	-73	-11	4	-15	3
	709	2019-01-15 15:12:45.72	-407	816	-1782	-14	13	-58	-15	0	-15	7
	710	2019-01-15 15:12:45.73	-396	829	-1775	-19	15	-44	-14	-9	-5	11
	711	2019-01-15 15:12:45.74	-395	854	-1780	-24	39	-34	-14	-14	0	14
	712	2019-01-15 15:12:45.75	-409	877	-1798	-24	44	-38	-15	-22	7	18
	713	2019-01-15 15:12:45.76	-413	883	-1806	-22	48	-48	-13	-19	6	16
	714	2019-01-15 15:12:45.77	-405	862	-1815	-12	46	-57	-19	-19	0	19
	715	2019-01-15 15:12:45.78	-412	844	-1826	-8	38	-61	-28	-7	-21	17
	716	2019-01-15 15:12:45.79	-415	827	-1816	-11	31	-66	-34	-10	-24	22
	717	2019-01-15 15:12:45.80	-416	823	-1807	-18	28	-56	-35	-15	-20	25
	718	2019-01-15 15:12:45.81	-401	835	-1804	-31	27	-53	-32	-21	-11	26
	719	2019-01-15 15:12:45.82	-402	845	-1808	-53	28	-50	-32	-29	-3	30
	720	2019-01-15 15:12:45.83	-402	864	-1823	-66	37	-47	-40	-35	-5	37
	721	2019-01-15 15:12:45.84	-413	870	-1821	-58	38	-52	-33	-23	-10	28
	722	2019-01-15 15:12:45.85	-412	879	-1827	-40	32	-58	-32	-18	-14	25
	723	2019-01-15 15:12:45.86	-418	889	-1825	-27	26	-63	-30	-18	-12	24
	724	2019-01-15 15:12:45.87	-421	880	-1841	-21	25	-67	-28	-21	-7	24
	725	2019-01-15 15:12:45.88	-423	879	-1830	-17	20	-71	-30	-19	-11	24
	726	2019-01-15 15:12:45.89	-421	857	-1830	-18	7	-70	-24	-13	-11	18
	727	2019-01-15 15:12:45.90	-424	844	-1821	-31	6	-60	-22	-16	-6	19
	728	2019-01-15 15:12:45.91	-404	842	-1814	-39	9	-49	-23	-25	2	24
	729	2019-01-15 15:12:45.92	-402	854	-1808	-40	13	-39	-27	-35	8	31
	730	2019-01-15 15:12:45.93	-404	887	-1804	-37	21	-40	-28	-36	8	32
	731	2019-01-15 15:12:45.94	-404	897	-1829	-31	27	-41	-16	-25	9	20
	732	2019-01-15 15:12:45.95	-406	898	-1828	-20	29	-46	-11	-19	8	15
	733	2019-01-15 15:12:45.96	-405	894	-1834	-11	17	-54	-13	-18	5	15
	734	2019-01-15 15:12:45.97	-411	881	-1834	-7	13	-62	-16	-15	-1	15
	735	2019-01-15 15:12:45.98	-418	859	-1839	-5	4	-67	-20	-14	-6	17
	736	2019-01-15 15:12:45.99	-409	848	-1819	-8	-5	-62	-24	-17	-7	20
	737	2019-01-15 15:12:46.00	-412	849	-1781	-11	-8	-58	-26	-23	-3	24
	738	2019-01-15 15:12:46.01	-414	824	-1785	-16	-2	-53	-27	-22	-5	24
	739	2019-01-15 15:12:46.02	-407	814	-1809	-9	3	-42	-27	-19	-8	23
	740	2019-01-15 15:12:46.03	-407	862	-1791	-2	9	-34	-20	-18	-2	19
	741	2019-01-15 15:12:46.04	-405	880	-1779	-9	36	-27	-16	-17	1	16
	742	2019-01-15 15:12:46.05	-406	884	-1830	-20	51	-39	-15	-23	8	19
	743	2019-01-15 15:12:46.06	-420	875	-1858	-36	47	-40	-14	-24	10	19
	744	2019-01-15 15:12:46.07	-418	874	-1855	-39	34	-41	-14	-22	8	18
	745	2019-01-15 15:12:46.08	-421	860	-1839	-46	21	-40	-17	-26	9	21
	746	2019-01-15 15:12:46.09	-412	852	-1823	-53	3	-41	-20	-21	1	20
	747	2019-01-15 15:12:46.10	-407	844	-1813	-53	-14	-41	-20	-19	-1	19
	748	2019-01-15 15:12:46.11	-415	851	-1795	-48	-13	-30	-17	-21	4	19
	749	2019-01-15 15:12:46.12	-406	843	-1781	-35	-2	-20	-11	-15	4	13
	750	2019-01-15 15:12:46.13	-403	847	-1783	-21	1	-18	-14	-13	-1	13
	751	2019-01-15 15:12:46.14	-408	866	-1800	-20	16	-5	-18	-15	-3	16
	752	2019-01-15 15:12:46.15	-390	873	-1797	-22	18	-8	-16	-14	-2	15
	753	2019-01-15 15:12:46.16	-385	878	-1809	-20	17	-16	-23	-24	1	23
	754	2019-01-15 15:12:46.17	-389	881	-1827	-25	15	-20	-28	-23	-5	25
	755	2019-01-15 15:12:46.18	-395	880	-1840	-28	-5	-32	-27	-23	-4	25
	756	2019-01-15 15:12:46.19	-402	894	-1831	-37	-21	-41	-36	-27	-9	31
	757	2019-01-15 15:12:46.20	-410	885	-1822	-43	-32	-57	-38	-24	-14	31
	758	2019-01-15 15:12:46.21	-427	877	-1823	-45	-39	-65	-37	-20	-17	28
	759	2019-01-15 15:12:46.22	-430	848	-1803	-45	-37	-63	-32	-18	-14	25
	760	2019-01-15 15:12:46.23	-430	830	-1809	-47	-35	-56	-28	-20	-8	24
	761	2019-01-15 15:12:46.24	-424	832	-1804	-50	-28	-40	-35	-26	-9	30
	762	2019-01-15 15:12:46.25	-413	847	-1810	-52	-25	-22	-30	-17	-13	23
	763	2019-01-15 15:12:46.26	-419	866	-1814	-65	-17	-7	-25	-18	-7	21
	764	2019-01-15 15:12:46.27	-406	879	-1816	-75	-16	-1	-11	-15	4	13
	765	2019-01-15 15:12:46.28	-414	905	-1817	-77	-19	0	-16	-18	2	17
	766	2019-01-15 15:12:46.29	-420	909	-1808	-66	-25	-7	-26	-22	-4	24
	767	2019-01-15 15:12:46.30	-422	911	-1810	-55	-26	-12	-29	-24	-5	26
	768	2019-01-15 15:12:46.31	-429	897	-1810	-43	-33	-24	-27	-23	-4	25
	769	2019-01-15 15:12:46.32	-436	883	-1793	-27	-35	-27	-30	-20	-10	25
	770	2019-01-15 15:12:46.33	-440	872	-1792	-20	-24	-26	-26	-13	-13	19
	771	2019-01-15 15:12:46.34	-429	855	-1793	-24	-20	-22	-22	-10	-12	16
	772	2019-01-15 15:12:46.35	-426	865	-1805	-31	-11	-11	-23	-9	-14	16
	773	2019-01-15 15:12:46.36	-412	881	-1787	-41	-5	-1	-34	-9	-25	21
	774	2019-01-15 15:12:46.37	-408	895	-1791	-59	2	-1	-45	-17	-28	31
	775	2019-01-15 15:12:46.38	-412	904	-1817	-68	10	-3	-47	-24	-23	35
	776	2019-01-15 15:12:46.39	-423	910	-1822	-58	2	-10	-39	-26	-13	32
	777	2019-01-15 15:12:46.40	-431	902	-1817	-41	-9	-18	-36	-20	-16	28
	778	2019-01-15 15:12:46.41	-438	879	-1827	-20	-15	-23	-28	-13	-15	20
	779	2019-01-15 15:12:46.42	-433	881	-1814	4	-22	-18	-24	-6	-18	15
	780	2019-01-15 15:12:46.43	-437	897	-1763	14	-22	-16	-22	-6	-16	14
	781	2019-01-15 15:12:46.44	-436	873	-1798	6	-11	-18	-26	-11	-15	18
	782	2019-01-15 15:12:46.45	-421	845	-1819	-3	-9	-9	-34	-16	-18	25
	783	2019-01-15 15:12:46.46	-408	879	-1786	-7	-11	2	-36	-13	-23	24
	784	2019-01-15 15:12:46.47	-404	900	-1767	-17	1	5	-35	-12	-23	23
	785	2019-01-15 15:12:46.48	-422	878	-1822	-31	17	-1	-39	-19	-20	29
	786	2019-01-15 15:12:46.49	-424	877	-1854	-28	12	5	-40	-19	-21	29
	787	2019-01-15 15:12:46.50	-427	894	-1831	-10	-8	12	-38	-18	-20	28
	788	2019-01-15 15:12:46.51	-423	904	-1805	-7	-6	15	-31	-11	-20	21
	789	2019-01-15 15:12:46.52	-433	896	-1808	-11	-2	8	-36	-12	-24	24
	790	2019-01-15 15:12:46.53	-429	894	-1802	-7	-3	2	-45	-19	-26	32
	791	2019-01-15 15:12:46.54	-423	903	-1783	-5	-7	-4	-53	-26	-27	39
	792	2019-01-15 15:12:46.55	-418	912	-1798	-11	-4	-14	-64	-33	-31	48
	793	2019-01-15 15:12:46.56	-431	902	-1808	-20	-9	-29	-64	-24	-40	44
	794	2019-01-15 15:12:46.57	-444	889	-1813	-25	-14	-33	-74	-29	-45	51
	795	2019-01-15 15:12:46.58	-437	878	-1807	-22	-23	-36	-70	-23	-47	46
	796	2019-01-15 15:12:46.59	-437	876	-1798	-23	-24	-35	-59	-21	-38	40
	797	2019-01-15 15:12:46.60	-426	890	-1775	-18	-20	-31	-55	-19	-36	37
	798	2019-01-15 15:12:46.61	-431	892	-1774	-15	-6	-36	-47	-14	-33	30
	799	2019-01-15 15:12:46.62	-425	901	-1785	-17	1	-38	-50	-19	-31	34
	800	2019-01-15 15:12:46.63	-429	887	-1796	-19	8	-49	-52	-12	-40	32
	801	2019-01-15 15:12:46.64	-431	882	-1803	-24	10	-44	-59	-17	-42	38
	802	2019-01-15 15:12:46.65	-438	869	-1795	-23	7	-46	-62	-24	-38	43
	803	2019-01-15 15:12:46.66	-425	857	-1783	-23	8	-39	-50	-14	-36	32
	804	2019-01-15 15:12:46.67	-417	864	-1778	-22	4	-35	-43	-7	-36	25
	805	2019-01-15 15:12:46.68	-413	866	-1785	-23	5	-19	-40	-6	-34	23
	806	2019-01-15 15:12:46.69	-420	879	-1793	-22	13	-12	-40	-6	-34	23
	807	2019-01-15 15:12:46.70	-428	891	-1809	-26	16	-4	-40	-8	-32	24
	808	2019-01-15 15:12:46.71	-439	878	-1819	-27	14	0	-41	-8	-33	24
	809	2019-01-15 15:12:46.72	-439	886	-1817	-24	11	5	-42	-4	-38	23
	810	2019-01-15 15:12:46.73	-434	890	-1806	-21	0	3	-46	-1	-45	23
	811	2019-01-15 15:12:46.74	-438	896	-1796	-16	-7	1	-51	3	-54	24
	812	2019-01-15 15:12:46.75	-426	906	-1782	-13	-1	-5	-53	4	-57	24
	813	2019-01-15 15:12:46.76	-429	909	-1777	-16	3	-13	-52	2	-54	25
	814	2019-01-15 15:12:46.77	-425	916	-1802	-24	13	-23	-50	-2	-48	26
	815	2019-01-15 15:12:46.78	-434	914	-1818	-38	11	-29	-46	-4	-42	25
	816	2019-01-15 15:12:46.79	-433	903	-1822	-47	11	-26	-41	4	-45	18
	817	2019-01-15 15:12:46.80	-427	881	-1818	-50	10	-28	-35	4	-39	15
	818	2019-01-15 15:12:46.81	-431	887	-1807	-41	-1	-24	-37	-4	-33	20
	819	2019-01-15 15:12:46.82	-433	897	-1793	-34	0	-24	-36	-5	-31	20
	820	2019-01-15 15:12:46.83	-436	879	-1780	-28	5	-29	-36	-2	-34	19
	821	2019-01-15 15:12:46.84	-426	865	-1790	-22	2	-30	-37	-2	-35	19
	822	2019-01-15 15:12:46.85	-420	866	-1785	-20	0	-24	-35	-5	-30	20
	823	2019-01-15 15:12:46.86	-425	876	-1775	-27	11	-11	-36	-10	-26	23
	824	2019-01-15 15:12:46.87	-427	888	-1816	-39	11	-9	-32	-10	-22	21
	825	2019-01-15 15:12:46.88	-421	893	-1818	-46	17	-1	-24	-4	-20	14
	826	2019-01-15 15:12:46.89	-415	920	-1782	-44	23	3	-16	2	-18	7
	827	2019-01-15 15:12:46.90	-413	925	-1781	-40	27	-4	-14	5	-19	4
	828	2019-01-15 15:12:46.91	-425	917	-1824	-40	24	-20	-13	1	-14	6
	829	2019-01-15 15:12:46.92	-425	913	-1822	-39	13	-21	-8	-1	-7	4
	830	2019-01-15 15:12:46.93	-425	906	-1799	-34	1	-19	-9	-4	-5	6
	831	2019-01-15 15:12:46.94	-413	904	-1768	-43	3	-17	-7	-4	-3	5
	832	2019-01-15 15:12:46.95	-405	910	-1772	-60	9	-14	-8	-1	-7	4
	833	2019-01-15 15:12:46.96	-420	922	-1790	-78	23	-16	-6	0	-6	3
	834	2019-01-15 15:12:46.97	-424	918	-1794	-78	23	-17	1	7	-6	-4
	835	2019-01-15 15:12:46.98	-432	913	-1787	-66	20	-19	2	9	-7	-5
	836	2019-01-15 15:12:46.99	-414	901	-1792	-54	11	-18	-2	8	-10	-3
	837	2019-01-15 15:12:47.00	-412	916	-1792	-45	2	-16	6	7	-1	-6
	838	2019-01-15 15:12:47.01	-404	917	-1791	-43	2	-16	2	3	-1	-2
	839	2019-01-15 15:12:47.02	-407	923	-1790	-45	-4	-9	2	4	-2	-3
	840	2019-01-15 15:12:47.03	-420	930	-1788	-48	-9	-7	2	2	0	-2
	841	2019-01-15 15:12:47.04	-414	923	-1780	-49	-4	-12	7	4	3	-5
	842	2019-01-15 15:12:47.05	-422	929	-1781	-42	-1	-10	6	6	0	-6
	843	2019-01-15 15:12:47.06	-425	932	-1789	-32	-4	-13	9	14	-5	-11
	844	2019-01-15 15:12:47.07	-426	924	-1783	-24	2	-18	9	18	-9	-13
	845	2019-01-15 15:12:47.08	-419	919	-1779	-18	9	-19	6	16	-10	-11
	846	2019-01-15 15:12:47.09	-428	912	-1783	-16	10	-22	-1	12	-13	-5
	847	2019-01-15 15:12:47.10	-428	907	-1794	-22	11	-19	-8	-1	-7	4
	848	2019-01-15 15:12:47.11	-412	909	-1801	-29	11	-18	-19	-15	-4	17
	849	2019-01-15 15:12:47.12	-419	930	-1802	-31	4	-16	-19	-21	2	20
	850	2019-01-15 15:12:47.13	-420	932	-1800	-36	4	-17	-15	-13	-2	14
	851	2019-01-15 15:12:47.14	-410	941	-1802	-39	-1	-25	-11	-7	-4	9
	852	2019-01-15 15:12:47.15	-413	951	-1780	-37	-9	-34	-14	-5	-9	9
	853	2019-01-15 15:12:47.16	-414	946	-1767	-38	-2	-42	-14	-5	-9	9
	854	2019-01-15 15:12:47.17	-418	938	-1784	-37	1	-52	-13	-13	0	13
	855	2019-01-15 15:12:47.18	-431	928	-1785	-37	1	-54	-14	-20	6	17
	856	2019-01-15 15:12:47.19	-439	914	-1789	-35	-4	-51	-12	-18	6	15
	857	2019-01-15 15:12:47.20	-436	910	-1784	-34	0	-47	-13	-11	-2	12
	858	2019-01-15 15:12:47.21	-429	922	-1775	-28	2	-44	-7	-4	-3	5
	859	2019-01-15 15:12:47.22	-435	928	-1776	-22	14	-39	5	5	0	-5
	860	2019-01-15 15:12:47.23	-425	927	-1778	-17	23	-42	4	8	-4	-6
	861	2019-01-15 15:12:47.24	-420	924	-1773	-12	24	-42	4	6	-2	-5
	862	2019-01-15 15:12:47.25	-422	919	-1776	-9	32	-40	4	9	-5	-6
	863	2019-01-15 15:12:47.26	-412	909	-1776	-12	33	-41	6	9	-3	-7
	864	2019-01-15 15:12:47.27	-405	916	-1766	-19	34	-36	10	8	2	-9
	865	2019-01-15 15:12:47.28	-419	918	-1792	-28	36	-37	10	3	7	-6
	866	2019-01-15 15:12:47.29	-428	900	-1823	-35	35	-33	-4	-6	2	5
	867	2019-01-15 15:12:47.30	-426	920	-1801	-24	23	-27	-26	-21	-5	23
	868	2019-01-15 15:12:47.31	-403	951	-1759	-22	23	-30	-54	-30	-24	42
	869	2019-01-15 15:12:47.32	-416	930	-1774	-26	34	-40	-81	-40	-41	60
	870	2019-01-15 15:12:47.33	-424	909	-1806	-28	38	-43	-99	-48	-51	73
	871	2019-01-15 15:12:47.34	-429	920	-1811	-23	27	-38	-110	-58	-52	84
	872	2019-01-15 15:12:47.35	-425	941	-1793	-27	14	-37	-116	-61	-55	88
	873	2019-01-15 15:12:47.36	-411	944	-1785	-44	14	-39	-120	-59	-61	89
	874	2019-01-15 15:12:47.37	-413	937	-1779	-55	15	-43	-124	-56	-68	90
	875	2019-01-15 15:12:47.38	-415	954	-1776	-55	13	-53	-128	-48	-80	88
	876	2019-01-15 15:12:47.39	-421	953	-1771	-45	21	-59	-125	-48	-77	86
	877	2019-01-15 15:12:47.40	-417	953	-1772	-33	29	-66	-124	-52	-72	88
	878	2019-01-15 15:12:47.41	-415	948	-1787	-19	33	-71	-118	-47	-71	82
	879	2019-01-15 15:12:47.42	-431	950	-1796	-8	25	-71	-125	-52	-73	88
	880	2019-01-15 15:12:47.43	-420	932	-1785	2	20	-71	-126	-53	-73	89
	881	2019-01-15 15:12:47.44	-426	931	-1787	5	12	-63	-123	-55	-68	89
	882	2019-01-15 15:12:47.45	-420	919	-1782	6	7	-54	-116	-53	-63	84
	883	2019-01-15 15:12:47.46	-412	924	-1771	0	5	-45	-110	-54	-56	82
	884	2019-01-15 15:12:47.47	-412	924	-1751	-6	12	-37	-106	-56	-50	81
	885	2019-01-15 15:12:47.48	-405	922	-1751	-6	28	-32	-103	-57	-46	80
	886	2019-01-15 15:12:47.49	-422	912	-1769	-6	35	-28	-97	-50	-47	73
	887	2019-01-15 15:12:47.50	-421	921	-1788	1	41	-25	-90	-45	-45	67
	888	2019-01-15 15:12:47.51	-415	928	-1784	8	43	-24	-83	-35	-48	59
	889	2019-01-15 15:12:47.52	-414	925	-1788	13	42	-30	-80	-27	-53	53
	890	2019-01-15 15:12:47.53	-418	914	-1806	17	39	-36	-80	-25	-55	52
	891	2019-01-15 15:12:47.54	-417	914	-1809	17	28	-37	-83	-32	-51	57
	892	2019-01-15 15:12:47.55	-411	906	-1787	7	14	-35	-86	-39	-47	62
	893	2019-01-15 15:12:47.56	-407	908	-1777	-12	14	-30	-83	-41	-42	62
	894	2019-01-15 15:12:47.57	-408	909	-1777	-30	17	-28	-82	-40	-42	61
	895	2019-01-15 15:12:47.58	-415	902	-1776	-37	18	-21	-79	-40	-39	59
	896	2019-01-15 15:12:47.59	-416	905	-1784	-32	16	-15	-80	-42	-38	61
	897	2019-01-15 15:12:47.60	-414	912	-1785	-23	10	-14	-79	-45	-34	62
	898	2019-01-15 15:12:47.61	-415	918	-1787	-18	7	-14	-73	-41	-32	57
	899	2019-01-15 15:12:47.62	-421	915	-1790	-22	0	-15	-68	-36	-32	52
	900	2019-01-15 15:12:47.63	-414	905	-1785	-30	-3	-8	-67	-32	-35	49
	901	2019-01-15 15:12:47.64	-407	916	-1781	-40	-1	-3	-68	-29	-39	48
	902	2019-01-15 15:12:47.65	-405	919	-1775	-53	2	6	-67	-29	-38	48
	903	2019-01-15 15:12:47.66	-405	948	-1777	-56	10	9	-58	-24	-34	41
	904	2019-01-15 15:12:47.67	-410	956	-1792	-53	14	-2	-48	-14	-34	31
	905	2019-01-15 15:12:47.68	-398	964	-1786	-43	17	-13	-40	-5	-35	22
	906	2019-01-15 15:12:47.69	-408	952	-1798	-23	10	-26	-35	0	-35	17
	907	2019-01-15 15:12:47.70	-411	948	-1786	-9	6	-38	-37	-6	-31	21
	908	2019-01-15 15:12:47.71	-415	931	-1781	-8	2	-43	-38	-12	-26	25
	909	2019-01-15 15:12:47.72	-416	914	-1816	-16	-4	-40	-34	-15	-19	24
	910	2019-01-15 15:12:47.73	-408	921	-1791	-25	-6	-31	-30	-19	-11	24
	911	2019-01-15 15:12:47.74	-391	935	-1736	-37	1	-24	-35	-21	-14	28
	912	2019-01-15 15:12:47.75	-398	945	-1751	-40	18	-24	-42	-27	-15	34
	913	2019-01-15 15:12:47.76	-408	937	-1789	-40	23	-27	-44	-33	-11	38
	914	2019-01-15 15:12:47.77	-418	945	-1808	-35	18	-23	-45	-37	-8	41
	915	2019-01-15 15:12:47.78	-421	952	-1807	-20	3	-19	-42	-37	-5	39
	916	2019-01-15 15:12:47.79	-408	944	-1797	-15	-13	-13	-44	-35	-9	39
	917	2019-01-15 15:12:47.80	-412	944	-1794	-17	-20	-11	-36	-37	1	36
	918	2019-01-15 15:12:47.81	-411	947	-1778	-21	-23	-9	-38	-42	4	40
	919	2019-01-15 15:12:47.82	-402	946	-1770	-24	-23	-7	-34	-40	6	37
	920	2019-01-15 15:12:47.83	-407	945	-1751	-25	-19	-5	-32	-37	5	34
	921	2019-01-15 15:12:47.84	-414	956	-1769	-23	-8	-4	-30	-31	1	30
	922	2019-01-15 15:12:47.85	-425	963	-1765	-21	1	-7	-37	-35	-2	36
	923	2019-01-15 15:12:47.86	-412	959	-1776	-16	3	-16	-36	-30	-6	33
	924	2019-01-15 15:12:47.87	-413	955	-1785	-16	3	-24	-34	-32	-2	33
	925	2019-01-15 15:12:47.88	-418	952	-1775	-10	-1	-32	-35	-36	1	35
	926	2019-01-15 15:12:47.89	-417	940	-1778	-12	-8	-35	-38	-37	-1	37
	927	2019-01-15 15:12:47.90	-419	917	-1783	-10	-16	-35	-34	-30	-4	32
	928	2019-01-15 15:12:47.91	-418	917	-1777	-10	-25	-31	-35	-31	-4	33
	929	2019-01-15 15:12:47.92	-410	933	-1767	-12	-28	-28	-35	-29	-6	32
	930	2019-01-15 15:12:47.93	-422	927	-1767	-13	-17	-30	-31	-24	-7	27
	931	2019-01-15 15:12:47.94	-421	928	-1752	-11	-10	-29	-26	-23	-3	24
	932	2019-01-15 15:12:47.95	-420	936	-1750	-12	4	-32	-22	-20	-2	21
	933	2019-01-15 15:12:47.96	-423	941	-1767	-15	16	-40	-20	-22	2	21
	934	2019-01-15 15:12:47.97	-419	924	-1769	-20	24	-42	-15	-23	8	19
	935	2019-01-15 15:12:47.98	-408	925	-1777	-21	21	-37	-12	-23	11	17
	936	2019-01-15 15:12:47.99	-413	909	-1796	-26	14	-35	-12	-24	12	18
	937	2019-01-15 15:12:48.00	-407	915	-1788	-37	9	-24	-7	-25	18	16
	938	2019-01-15 15:12:48.01	-405	929	-1788	-42	4	-15	-3	-30	27	16
	939	2019-01-15 15:12:48.02	-417	943	-1788	-44	4	-12	-1	-30	29	15
	940	2019-01-15 15:12:48.03	-415	970	-1792	-40	-1	-16	1	-26	27	12
	941	2019-01-15 15:12:48.04	-406	988	-1789	-32	-6	-23	-2	-27	25	14
	942	2019-01-15 15:12:48.05	-413	980	-1787	-27	-11	-37	-1	-25	24	13
	943	2019-01-15 15:12:48.06	-418	976	-1784	-31	-15	-50	-1	-19	18	10
	944	2019-01-15 15:12:48.07	-413	960	-1770	-34	-18	-56	-2	-16	14	9
	945	2019-01-15 15:12:48.08	-409	942	-1766	-30	-20	-57	1	-15	16	7
	946	2019-01-15 15:12:48.09	-409	946	-1760	-34	-20	-57	10	-14	24	2
	947	2019-01-15 15:12:48.10	-416	938	-1767	-37	-8	-59	14	-12	26	-1
	948	2019-01-15 15:12:48.11	-428	950	-1776	-38	-6	-61	19	-6	25	-6
	949	2019-01-15 15:12:48.12	-424	956	-1776	-29	-6	-65	14	-4	18	-5
	950	2019-01-15 15:12:48.13	-418	955	-1771	-16	-2	-71	11	-6	17	-2
	951	2019-01-15 15:12:48.14	-429	964	-1748	-8	5	-78	8	-10	18	1
	952	2019-01-15 15:12:48.15	-441	943	-1803	-8	2	-85	2	-13	15	5
	953	2019-01-15 15:12:48.16	-435	936	-1794	-8	-10	-81	1	-10	11	4
	954	2019-01-15 15:12:48.17	-417	958	-1746	-11	-9	-77	5	-4	9	0
	955	2019-01-15 15:12:48.18	-430	962	-1743	-31	13	-83	3	-7	10	2
	956	2019-01-15 15:12:48.19	-445	947	-1794	-55	22	-87	4	-8	12	2
	957	2019-01-15 15:12:48.20	-449	930	-1803	-64	20	-73	-1	-9	8	5
	958	2019-01-15 15:12:48.21	-445	928	-1792	-55	13	-56	11	-3	14	-4
	959	2019-01-15 15:12:48.22	-439	934	-1770	-42	14	-44	14	-4	18	-5
	960	2019-01-15 15:12:48.23	-443	941	-1770	-30	19	-41	26	2	24	-14
	961	2019-01-15 15:12:48.24	-440	944	-1769	-14	22	-36	23	-2	25	-10
	962	2019-01-15 15:12:48.25	-431	953	-1757	-4	23	-36	14	-6	20	-4
	963	2019-01-15 15:12:48.26	-435	962	-1750	-4	23	-40	5	-8	13	1
	964	2019-01-15 15:12:48.27	-435	947	-1757	-17	29	-60	-4	-8	4	6
	965	2019-01-15 15:12:48.28	-443	939	-1766	-23	26	-66	-10	-7	-3	8
	966	2019-01-15 15:12:48.29	-437	934	-1767	-27	21	-67	-9	-3	-6	6
	967	2019-01-15 15:12:48.30	-435	924	-1771	-27	18	-67	-15	-9	-6	12
	968	2019-01-15 15:12:48.31	-425	927	-1766	-26	22	-64	-15	-9	-6	12
	969	2019-01-15 15:12:48.32	-433	931	-1770	-18	23	-61	-5	-8	3	6
	970	2019-01-15 15:12:48.33	-431	932	-1768	-17	20	-59	-3	-13	10	8
	971	2019-01-15 15:12:48.34	-427	946	-1774	-22	16	-54	1	-16	17	7
	972	2019-01-15 15:12:48.35	-436	956	-1773	-33	13	-54	0	-18	18	9
	973	2019-01-15 15:12:48.36	-423	964	-1778	-51	14	-57	-2	-23	21	12
	974	2019-01-15 15:12:48.37	-435	964	-1780	-65	15	-64	-8	-30	22	19
	975	2019-01-15 15:12:48.38	-437	929	-1769	-68	14	-64	-12	-30	18	21
	976	2019-01-15 15:12:48.39	-449	917	-1770	-51	16	-54	-9	-20	11	14
	977	2019-01-15 15:12:48.40	-455	905	-1771	-31	14	-37	0	-10	10	5
	978	2019-01-15 15:12:48.41	-449	912	-1778	-14	17	-10	9	-6	15	-1
	979	2019-01-15 15:12:48.42	-429	938	-1774	-6	22	9	20	-3	23	-8
	980	2019-01-15 15:12:48.43	-434	969	-1763	-3	30	21	25	0	25	-12
	981	2019-01-15 15:12:48.44	-417	993	-1778	-7	38	16	24	2	22	-13
	982	2019-01-15 15:12:48.45	-429	1001	-1788	-18	39	1	21	1	20	-11
	983	2019-01-15 15:12:48.46	-433	989	-1785	-18	33	-12	18	-1	19	-8
	984	2019-01-15 15:12:48.47	-428	962	-1769	-10	21	-20	21	0	21	-10
	985	2019-01-15 15:12:48.48	-428	937	-1755	-2	19	-21	20	0	20	-10
	986	2019-01-15 15:12:48.49	-417	927	-1748	4	22	-14	22	3	19	-12
	987	2019-01-15 15:12:48.50	-423	926	-1751	8	29	-2	25	3	22	-14
	988	2019-01-15 15:12:48.51	-423	936	-1771	9	38	11	23	1	22	-12
	989	2019-01-15 15:12:48.52	-424	957	-1776	11	39	16	20	-1	21	-9
	990	2019-01-15 15:12:48.53	-411	977	-1782	9	36	13	20	-3	23	-8
	991	2019-01-15 15:12:48.54	-415	967	-1792	9	32	4	20	0	20	-10
	992	2019-01-15 15:12:48.55	-422	979	-1779	12	21	-4	16	1	15	-8
	993	2019-01-15 15:12:48.56	-409	974	-1756	10	16	-12	12	1	11	-6
	994	2019-01-15 15:12:48.57	-407	936	-1787	11	13	-19	8	1	7	-4
	995	2019-01-15 15:12:48.58	-400	936	-1760	23	4	-12	17	7	10	-12
	996	2019-01-15 15:12:48.59	-388	943	-1747	30	15	-8	18	7	11	-12
	997	2019-01-15 15:12:48.60	-392	931	-1771	24	24	-9	19	8	11	-13
	998	2019-01-15 15:12:48.61	-407	933	-1803	20	20	1	11	2	9	-6
	999	2019-01-15 15:12:48.62	-415	936	-1809	17	11	14	20	3	17	-11
	1000	2019-01-15 15:12:48.63	-405	940	-1795	14	1	24	20	0	20	-10
	1001	2019-01-15 15:12:48.64	-402	938	-1785	8	-4	32	22	4	18	-13
	1002	2019-01-15 15:12:48.65	-400	927	-1787	2	-7	40	16	1	15	-8
	1003	2019-01-15 15:12:48.66	-401	916	-1770	2	-9	50	14	1	13	-7
	1004	2019-01-15 15:12:48.67	-394	919	-1754	6	-13	61	10	-1	11	-4
	1005	2019-01-15 15:12:48.68	-394	942	-1754	11	-9	68	11	1	10	-6
	1006	2019-01-15 15:12:48.69	-394	954	-1767	11	-10	59	9	-1	10	-4
	1007	2019-01-15 15:12:48.70	-406	961	-1769	4	-11	51	10	5	5	-7
	1008	2019-01-15 15:12:48.71	-412	952	-1772	7	-16	41	9	10	-1	-9
	1009	2019-01-15 15:12:48.72	-417	934	-1773	7	-25	37	3	6	-3	-4
	1010	2019-01-15 15:12:48.73	-406	920	-1760	9	-29	39	-5	1	-6	2
	1011	2019-01-15 15:12:48.74	-409	909	-1758	5	-31	46	-5	3	-8	1
	1012	2019-01-15 15:12:48.75	-416	907	-1776	-6	-32	55	1	7	-6	-4
	1013	2019-01-15 15:12:48.76	-407	934	-1776	-18	-34	64	5	8	-3	-6
	1014	2019-01-15 15:12:48.77	-397	973	-1755	-26	-32	66	7	7	0	-7
	1015	2019-01-15 15:12:48.78	-396	998	-1754	-34	-16	52	10	10	0	-10
	1016	2019-01-15 15:12:48.79	-414	1001	-1763	-39	-3	31	8	9	-1	-8
	1017	2019-01-15 15:12:48.80	-408	984	-1776	-35	-2	11	14	13	1	-13
	1018	2019-01-15 15:12:48.81	-421	973	-1771	-28	-5	-1	23	18	5	-20
	1019	2019-01-15 15:12:48.82	-411	953	-1763	-19	-5	-2	25	20	5	-22
	1020	2019-01-15 15:12:48.83	-404	932	-1766	-11	0	0	27	15	12	-21
	1021	2019-01-15 15:12:48.84	-411	935	-1781	-12	-1	5	30	8	22	-19
	1022	2019-01-15 15:12:48.85	-411	940	-1792	-13	-5	16	32	4	28	-18
	1023	2019-01-15 15:12:48.86	-409	966	-1785	-15	-9	22	40	6	34	-23
	1024	2019-01-15 15:12:48.87	-408	989	-1776	-23	-10	22	44	3	41	-23
	1025	2019-01-15 15:12:48.88	-398	1015	-1769	-28	-13	8	40	-2	42	-19
	1026	2019-01-15 15:12:48.89	-412	1018	-1770	-32	-9	-12	33	-4	37	-14
	1027	2019-01-15 15:12:48.90	-409	990	-1768	-37	-8	-29	34	1	33	-17
	1028	2019-01-15 15:12:48.91	-414	968	-1763	-30	-10	-35	44	9	35	-26
	1029	2019-01-15 15:12:48.92	-413	954	-1762	-22	-10	-34	52	15	37	-33
	1030	2019-01-15 15:12:48.93	-421	936	-1770	-22	-9	-28	56	18	38	-37
	1031	2019-01-15 15:12:48.94	-412	931	-1775	-19	-7	-13	60	18	42	-39
	1032	2019-01-15 15:12:48.95	-419	934	-1769	-11	-9	-2	62	19	43	-40
	1033	2019-01-15 15:12:48.96	-413	950	-1772	-3	-13	2	61	19	42	-40
	1034	2019-01-15 15:12:48.97	-417	965	-1779	-2	-13	-1	59	18	41	-38
	1035	2019-01-15 15:12:48.98	-415	983	-1750	1	-10	-5	64	27	37	-45
	1036	2019-01-15 15:12:48.99	-425	973	-1768	4	-4	-15	68	34	34	-51
	1037	2019-01-15 15:12:49.00	-433	939	-1788	4	-4	-16	60	31	29	-45
	1038	2019-01-15 15:12:49.01	-416	933	-1747	11	-1	-10	64	26	38	-45
	1039	2019-01-15 15:12:49.02	-403	947	-1718	17	15	-3	60	22	38	-41
	1040	2019-01-15 15:12:49.03	-412	950	-1751	11	33	-5	61	19	42	-40
	1041	2019-01-15 15:12:49.04	-407	952	-1778	4	43	-6	55	18	37	-36
	1042	2019-01-15 15:12:49.05	-408	964	-1804	2	43	-5	54	21	33	-37
	1043	2019-01-15 15:12:49.06	-418	985	-1808	0	29	-13	51	19	32	-35
	1044	2019-01-15 15:12:49.07	-411	982	-1791	-2	19	-18	48	18	30	-33
	1045	2019-01-15 15:12:49.08	-400	976	-1783	-8	13	-29	51	17	34	-34
	1046	2019-01-15 15:12:49.09	-410	971	-1769	-15	12	-36	51	20	31	-35
	1047	2019-01-15 15:12:49.10	-415	962	-1774	-13	12	-42	49	20	29	-34
	1048	2019-01-15 15:12:49.11	-409	952	-1771	-10	13	-42	50	22	28	-36
	1049	2019-01-15 15:12:49.12	-418	959	-1766	-9	11	-43	49	20	29	-34
	1050	2019-01-15 15:12:49.13	-413	955	-1764	-11	10	-46	43	19	24	-31
	1051	2019-01-15 15:12:49.14	-415	950	-1758	-13	13	-49	39	21	18	-30
	1052	2019-01-15 15:12:49.15	-413	949	-1757	-12	13	-48	32	17	15	-24
	1053	2019-01-15 15:12:49.16	-413	932	-1752	-7	11	-47	26	12	14	-19
	1054	2019-01-15 15:12:49.17	-411	929	-1757	-1	17	-43	26	11	15	-18
	1055	2019-01-15 15:12:49.18	-418	927	-1745	4	23	-37	32	18	14	-25
	1056	2019-01-15 15:12:49.19	-417	940	-1762	-2	30	-35	40	23	17	-31
	1057	2019-01-15 15:12:49.20	-393	952	-1773	-11	32	-34	38	22	16	-30
	1058	2019-01-15 15:12:49.21	-400	964	-1787	-20	36	-36	31	16	15	-23
	1059	2019-01-15 15:12:49.22	-399	968	-1783	-29	38	-46	24	13	11	-18
	1060	2019-01-15 15:12:49.23	-402	962	-1784	-33	33	-52	20	12	8	-16
	1061	2019-01-15 15:12:49.24	-401	938	-1767	-29	23	-58	21	16	5	-18
	1062	2019-01-15 15:12:49.25	-401	928	-1771	-25	19	-59	20	10	10	-15
	1063	2019-01-15 15:12:49.26	-393	930	-1771	-23	14	-50	22	11	11	-16
	1064	2019-01-15 15:12:49.27	-407	929	-1767	-24	13	-42	26	16	10	-21
	1065	2019-01-15 15:12:49.28	-416	933	-1773	-25	9	-28	30	14	16	-22
	1066	2019-01-15 15:12:49.29	-405	942	-1782	-29	5	-21	27	9	18	-18
	1067	2019-01-15 15:12:49.30	-411	951	-1778	-37	3	-12	23	4	19	-13
	1068	2019-01-15 15:12:49.31	-418	956	-1785	-40	1	-7	18	3	15	-10
	1069	2019-01-15 15:12:49.32	-410	952	-1769	-43	0	-1	12	3	9	-7
	1070	2019-01-15 15:12:49.33	-408	953	-1768	-47	0	3	11	5	6	-8
	1071	2019-01-15 15:12:49.34	-407	948	-1766	-44	-2	2	17	9	8	-13
	1072	2019-01-15 15:12:49.35	-407	953	-1758	-40	2	6	17	8	9	-12
	1073	2019-01-15 15:12:49.36	-400	964	-1759	-29	9	8	11	2	9	-6
	1074	2019-01-15 15:12:49.37	-399	974	-1765	-17	13	5	9	-3	12	-3
	1075	2019-01-15 15:12:49.38	-408	986	-1762	-9	17	-2	10	-8	18	-1
	1076	2019-01-15 15:12:49.39	-403	971	-1772	-1	15	-14	6	-8	14	1
	1077	2019-01-15 15:12:49.40	-399	968	-1773	6	12	-21	4	-3	7	0
	1078	2019-01-15 15:12:49.41	-403	980	-1759	-1	8	-26	3	1	2	-2
	1079	2019-01-15 15:12:49.42	-417	953	-1780	-18	15	-33	8	4	4	-6
	1080	2019-01-15 15:12:49.43	-423	927	-1818	-27	7	-27	3	1	2	-2
	1081	2019-01-15 15:12:49.44	-409	927	-1780	-18	-6	-11	18	11	7	-14
	1082	2019-01-15 15:12:49.45	-390	973	-1718	-19	2	-4	24	17	7	-20
	1083	2019-01-15 15:12:49.46	-393	974	-1740	-31	24	-11	28	20	8	-24
	1084	2019-01-15 15:12:49.47	-392	980	-1775	-40	39	-18	20	13	7	-16
	1085	2019-01-15 15:12:49.48	-397	980	-1782	-39	39	-19	20	12	8	-16
	1086	2019-01-15 15:12:49.49	-401	974	-1772	-37	32	-22	28	12	16	-20
	1087	2019-01-15 15:12:49.50	-400	967	-1771	-37	30	-21	35	20	15	-27
	1088	2019-01-15 15:12:49.51	-395	967	-1782	-37	27	-16	35	23	12	-29
	1089	2019-01-15 15:12:49.52	-396	963	-1783	-31	19	-10	36	25	11	-30
	1090	2019-01-15 15:12:49.53	-400	970	-1782	-25	11	-6	40	26	14	-33
	1091	2019-01-15 15:12:49.54	-402	977	-1767	-18	6	-2	38	23	15	-30
	1092	2019-01-15 15:12:49.55	-401	982	-1762	-12	4	-6	32	23	9	-27
	1093	2019-01-15 15:12:49.56	-405	974	-1759	-9	7	-12	29	23	6	-26
	1094	2019-01-15 15:12:49.57	-403	971	-1747	4	6	-19	26	21	5	-23
	1095	2019-01-15 15:12:49.58	-407	978	-1752	4	11	-21	27	19	8	-23
	1096	2019-01-15 15:12:49.59	-397	998	-1740	-5	16	-27	27	19	8	-23
	1097	2019-01-15 15:12:49.60	-395	993	-1746	-13	23	-35	24	16	8	-20
	1098	2019-01-15 15:12:49.61	-405	982	-1774	-22	26	-43	15	13	2	-14
	1099	2019-01-15 15:12:49.62	-411	983	-1788	-29	20	-48	11	12	-1	-11
	1100	2019-01-15 15:12:49.63	-401	971	-1778	-32	18	-49	16	12	4	-14
	1101	2019-01-15 15:12:49.64	-407	963	-1769	-28	21	-50	22	13	9	-17
	1102	2019-01-15 15:12:49.65	-400	958	-1748	-20	20	-46	29	18	11	-23
	1103	2019-01-15 15:12:49.66	-404	964	-1750	-14	24	-41	29	16	13	-22
	1104	2019-01-15 15:12:49.67	-396	963	-1748	-12	26	-34	30	13	17	-21
	1105	2019-01-15 15:12:49.68	-372	988	-1752	-11	29	-33	33	14	19	-23
	1106	2019-01-15 15:12:49.69	-375	1016	-1749	-17	39	-39	39	14	25	-26
	1107	2019-01-15 15:12:49.70	-379	1012	-1773	-28	49	-50	45	18	27	-31
	1108	2019-01-15 15:12:49.71	-388	999	-1794	-29	41	-59	48	23	25	-35
	1109	2019-01-15 15:12:49.72	-393	980	-1798	-15	28	-60	36	24	12	-30
	1110	2019-01-15 15:12:49.73	-392	964	-1790	-3	11	-60	34	25	9	-29
	1111	2019-01-15 15:12:49.74	-402	950	-1769	7	0	-52	34	22	12	-28
	1112	2019-01-15 15:12:49.75	-401	943	-1760	10	-7	-43	37	27	10	-32
	1113	2019-01-15 15:12:49.76	-400	938	-1761	4	-7	-30	38	30	8	-34
	1114	2019-01-15 15:12:49.77	-399	955	-1749	-4	-5	-17	37	31	6	-34
	1115	2019-01-15 15:12:49.78	-385	987	-1726	-18	7	-7	40	30	10	-35
	1116	2019-01-15 15:12:49.79	-386	989	-1730	-32	27	-9	42	30	12	-36
	1117	2019-01-15 15:12:49.80	-390	991	-1760	-34	45	-17	41	26	15	-33
	1118	2019-01-15 15:12:49.81	-396	984	-1782	-25	44	-18	48	28	20	-38
	1119	2019-01-15 15:12:49.82	-391	985	-1799	-7	30	-22	45	31	14	-38
	1120	2019-01-15 15:12:49.83	-394	962	-1793	11	17	-24	38	33	5	-35
	1121	2019-01-15 15:12:49.84	-404	957	-1771	17	7	-19	26	28	-2	-27
	1122	2019-01-15 15:12:49.85	-408	947	-1786	17	-1	-18	34	35	-1	-34
	1123	2019-01-15 15:12:49.86	-417	943	-1775	9	-12	-7	29	28	1	-28
	1124	2019-01-15 15:12:49.87	-382	972	-1739	-1	-2	-1	32	28	4	-30
	1125	2019-01-15 15:12:49.88	-370	1004	-1715	-15	20	-11	28	19	9	-23
	1126	2019-01-15 15:12:49.89	-367	1006	-1736	-31	45	-30	27	14	13	-20
	1127	2019-01-15 15:12:49.90	-382	989	-1789	-44	60	-51	28	14	14	-21
	1128	2019-01-15 15:12:49.91	-390	976	-1801	-43	49	-62	28	20	8	-24
	1129	2019-01-15 15:12:49.92	-382	970	-1785	-38	27	-64	26	18	8	-22
	1130	2019-01-15 15:12:49.93	-391	948	-1789	-44	13	-66	26	20	6	-23
	1131	2019-01-15 15:12:49.94	-400	944	-1781	-51	2	-59	28	16	12	-22
	1132	2019-01-15 15:12:49.95	-390	955	-1757	-53	-10	-50	29	14	15	-21
	1133	2019-01-15 15:12:49.96	-400	975	-1749	-55	-9	-44	29	11	18	-20
	1134	2019-01-15 15:12:49.97	-406	986	-1758	-55	-1	-44	30	9	21	-19
	1135	2019-01-15 15:12:49.98	-414	984	-1752	-52	6	-43	24	8	16	-16
	1136	2019-01-15 15:12:49.99	-397	971	-1747	-44	6	-41	20	11	9	-15
	1137	2019-01-15 15:12:50.00	-389	969	-1746	-36	11	-39	17	14	3	-15
	1138	2019-01-15 15:12:50.01	-396	959	-1745	-36	15	-37	16	12	4	-14
	1139	2019-01-15 15:12:50.02	-382	939	-1756	-42	15	-26	21	12	9	-16
	1140	2019-01-15 15:12:50.03	-379	957	-1754	-44	11	-20	25	8	17	-16
	1141	2019-01-15 15:12:50.04	-378	972	-1766	-43	6	-18	34	9	25	-21
	1142	2019-01-15 15:12:50.05	-379	976	-1767	-44	-1	-20	44	12	32	-28
	1143	2019-01-15 15:12:50.06	-393	970	-1764	-42	-8	-19	51	14	37	-32
	1144	2019-01-15 15:12:50.07	-387	951	-1768	-39	-12	-18	60	17	43	-38
	1145	2019-01-15 15:12:50.08	-407	946	-1749	-38	-14	-8	66	21	45	-43
	1146	2019-01-15 15:12:50.09	-394	938	-1743	-35	-11	7	68	26	42	-47
	1147	2019-01-15 15:12:50.10	-389	911	-1747	-42	-3	28	70	28	42	-49
	1148	2019-01-15 15:12:50.11	-380	915	-1751	-40	4	57	78	31	47	-54
	1149	2019-01-15 15:12:50.12	-373	962	-1743	-42	13	78	89	43	46	-66
	1150	2019-01-15 15:12:50.13	-379	989	-1777	-51	23	86	99	57	42	-78
	1151	2019-01-15 15:12:50.14	-377	1002	-1795	-54	20	84	103	66	37	-84
	1152	2019-01-15 15:12:50.15	-383	1028	-1774	-40	9	84	99	72	27	-85
	1153	2019-01-15 15:12:50.16	-398	1004	-1771	-30	-2	77	94	76	18	-85
	1154	2019-01-15 15:12:50.17	-397	985	-1777	-19	-8	74	83	77	6	-80
	1155	2019-01-15 15:12:50.18	-401	986	-1772	4	-17	77	81	81	0	-81
	1156	2019-01-15 15:12:50.19	-390	991	-1749	21	-19	84	89	88	1	-88
	1157	2019-01-15 15:12:50.20	-386	988	-1744	24	-5	86	98	93	5	-95
	1158	2019-01-15 15:12:50.21	-379	998	-1744	30	10	84	95	89	6	-92
	1159	2019-01-15 15:12:50.22	-386	1015	-1749	34	20	78	91	82	9	-86
	1160	2019-01-15 15:12:50.23	-384	1027	-1762	41	27	68	77	71	6	-74
	1161	2019-01-15 15:12:50.24	-387	1017	-1756	46	31	52	70	66	4	-68
	1162	2019-01-15 15:12:50.25	-387	1006	-1772	59	32	41	55	60	-5	-57
	1163	2019-01-15 15:12:50.26	-401	967	-1796	67	23	35	60	73	-13	-66
	1164	2019-01-15 15:12:50.27	-392	962	-1776	76	16	45	56	74	-18	-65
	1165	2019-01-15 15:12:50.28	-387	930	-1713	84	18	66	55	72	-17	-63
	1166	2019-01-15 15:12:50.29	-381	913	-1741	91	31	91	60	64	-4	-62
	1167	2019-01-15 15:12:50.30	-370	945	-1760	92	35	118	72	62	10	-67
	1168	2019-01-15 15:12:50.31	-352	1003	-1723	94	52	133	88	65	23	-76
	1169	2019-01-15 15:12:50.32	-349	1032	-1733	88	80	127	104	73	31	-88
	1170	2019-01-15 15:12:50.33	-367	1009	-1783	77	92	120	104	73	31	-88
	1171	2019-01-15 15:12:50.34	-377	973	-1807	82	88	123	105	79	26	-92
	1172	2019-01-15 15:12:50.35	-377	956	-1801	102	72	133	109	89	20	-99
	1173	2019-01-15 15:12:50.36	-357	966	-1772	117	57	148	112	98	14	-105
	1174	2019-01-15 15:12:50.37	-346	950	-1764	123	60	159	105	91	14	-98
	1175	2019-01-15 15:12:50.38	-342	958	-1762	130	65	169	100	80	20	-90
	1176	2019-01-15 15:12:50.39	-332	969	-1754	140	68	170	99	73	26	-86
	1177	2019-01-15 15:12:50.40	-324	987	-1765	142	71	166	94	67	27	-80
	1178	2019-01-15 15:12:50.41	-334	996	-1773	142	71	152	88	61	27	-74
	1179	2019-01-15 15:12:50.42	-334	972	-1767	136	77	142	80	59	21	-69
	1180	2019-01-15 15:12:50.43	-341	957	-1780	147	74	138	78	68	10	-73
	1181	2019-01-15 15:12:50.44	-332	936	-1774	157	66	141	74	68	6	-71
	1182	2019-01-15 15:12:50.45	-330	934	-1777	166	62	151	77	65	12	-71
	1183	2019-01-15 15:12:50.46	-329	935	-1795	171	60	160	79	56	23	-67
	1184	2019-01-15 15:12:50.47	-305	940	-1785	163	59	167	73	44	29	-58
	1185	2019-01-15 15:12:50.48	-305	947	-1778	156	59	170	68	35	33	-51
	1186	2019-01-15 15:12:50.49	-289	968	-1795	155	60	164	66	34	32	-50
	1187	2019-01-15 15:12:50.50	-285	986	-1803	144	61	149	64	36	28	-50
	1188	2019-01-15 15:12:50.51	-288	980	-1816	132	68	124	62	39	23	-50
	1189	2019-01-15 15:12:50.52	-293	961	-1820	125	65	104	53	33	20	-43
	1190	2019-01-15 15:12:50.53	-313	932	-1818	124	52	93	40	19	21	-29
	1191	2019-01-15 15:12:50.54	-307	915	-1822	120	44	89	32	13	19	-22
	1192	2019-01-15 15:12:50.55	-308	900	-1801	111	33	88	29	13	16	-21
	1193	2019-01-15 15:12:50.56	-287	895	-1793	109	32	91	32	15	17	-23
	1194	2019-01-15 15:12:50.57	-284	914	-1810	106	35	91	36	17	19	-26
	1195	2019-01-15 15:12:50.58	-292	927	-1816	96	47	89	36	17	19	-26
	1196	2019-01-15 15:12:50.59	-291	947	-1819	83	50	81	38	19	19	-28
	1197	2019-01-15 15:12:50.60	-276	954	-1826	76	48	71	37	23	14	-30
	1198	2019-01-15 15:12:50.61	-287	960	-1819	67	43	48	37	29	8	-33
	1199	2019-01-15 15:12:50.62	-282	928	-1809	60	41	36	37	32	5	-34
	1200	2019-01-15 15:12:50.63	-289	898	-1801	68	36	35	50	41	9	-45
	1201	2019-01-15 15:12:50.64	-281	885	-1813	80	26	40	47	39	8	-43
	1202	2019-01-15 15:12:50.65	-291	882	-1819	80	22	48	50	41	9	-45
	1203	2019-01-15 15:12:50.66	-279	881	-1821	87	23	58	44	32	12	-38
	1204	2019-01-15 15:12:50.67	-270	897	-1818	95	25	60	54	45	9	-49
	1205	2019-01-15 15:12:50.68	-264	924	-1825	101	30	54	58	52	6	-55
	1206	2019-01-15 15:12:50.69	-263	935	-1841	98	30	35	68	68	0	-68
	1207	2019-01-15 15:12:50.70	-276	909	-1845	92	25	20	72	77	-5	-74
	1208	2019-01-15 15:12:50.71	-289	913	-1825	89	17	11	77	86	-9	-81
	1209	2019-01-15 15:12:50.72	-282	897	-1834	91	7	2	79	89	-10	-84
	1210	2019-01-15 15:12:50.73	-282	877	-1849	90	-8	3	78	89	-11	-83
	1211	2019-01-15 15:12:50.74	-269	895	-1836	97	-15	6	79	87	-8	-83
	1212	2019-01-15 15:12:50.75	-267	907	-1809	92	-8	6	81	88	-7	-84
	1213	2019-01-15 15:12:50.76	-285	893	-1841	84	8	3	83	93	-10	-88
	1214	2019-01-15 15:12:50.77	-285	879	-1866	75	9	11	86	100	-14	-93
	1215	2019-01-15 15:12:50.78	-285	898	-1855	69	1	18	86	108	-22	-97
	1216	2019-01-15 15:12:50.79	-275	904	-1836	55	-7	22	86	113	-27	-99
	1217	2019-01-15 15:12:50.80	-274	893	-1828	45	-3	22	82	112	-30	-97
	1218	2019-01-15 15:12:50.81	-269	877	-1816	42	-3	20	81	110	-29	-95
	1219	2019-01-15 15:12:50.82	-280	875	-1816	54	-7	22	80	107	-27	-93
	1220	2019-01-15 15:12:50.83	-274	871	-1808	69	-11	21	80	113	-33	-96
	1221	2019-01-15 15:12:50.84	-282	858	-1818	74	-8	25	81	123	-42	-102
	1222	2019-01-15 15:12:50.85	-278	864	-1828	74	-7	34	86	132	-46	-109
	1223	2019-01-15 15:12:50.86	-275	866	-1823	67	-12	38	84	130	-46	-107
	1224	2019-01-15 15:12:50.87	-274	874	-1823	57	-15	43	78	127	-49	-102
	1225	2019-01-15 15:12:50.88	-260	879	-1825	33	-18	40	78	132	-54	-105
	1226	2019-01-15 15:12:50.89	-269	877	-1830	26	-16	35	76	130	-54	-103
	1227	2019-01-15 15:12:50.90	-279	882	-1842	26	-24	31	84	135	-51	-109
	1228	2019-01-15 15:12:50.91	-267	881	-1833	26	-28	29	96	145	-49	-120
	1229	2019-01-15 15:12:50.92	-277	891	-1829	35	-27	21	118	162	-44	-140
	1230	2019-01-15 15:12:50.93	-282	880	-1828	41	-23	14	135	179	-44	-157
	1231	2019-01-15 15:12:50.94	-275	871	-1823	40	-23	11	145	188	-43	-166
	1232	2019-01-15 15:12:50.95	-290	851	-1824	40	-19	11	140	185	-45	-162
	1233	2019-01-15 15:12:50.96	-266	839	-1854	30	-24	21	130	174	-44	-152
	1234	2019-01-15 15:12:50.97	-260	842	-1853	22	-29	32	125	161	-36	-143
	1235	2019-01-15 15:12:50.98	-259	877	-1825	14	-34	39	118	146	-28	-132
	1236	2019-01-15 15:12:50.99	-276	867	-1837	3	-36	35	113	130	-17	-121
	1237	2019-01-15 15:12:51.00	-266	876	-1845	3	-42	32	110	114	-4	-112
	1238	2019-01-15 15:12:51.01	-276	893	-1824	11	-49	23	104	103	1	-103
	1239	2019-01-15 15:12:51.02	-274	908	-1832	13	-50	4	98	87	11	-92
	1240	2019-01-15 15:12:51.03	-286	895	-1837	7	-48	-15	92	71	21	-81
	1241	2019-01-15 15:12:51.04	-284	881	-1829	1	-46	-24	95	60	35	-77
	1242	2019-01-15 15:12:51.05	-287	879	-1829	-8	-49	-29	84	46	38	-65
	1243	2019-01-15 15:12:51.06	-289	829	-1835	-24	-46	-30	85	40	45	-62
	1244	2019-01-15 15:12:51.07	-286	844	-1845	-26	-42	-25	85	23	62	-54
	1245	2019-01-15 15:12:51.08	-269	855	-1823	-27	-41	-15	107	40	67	-73
	1246	2019-01-15 15:12:51.09	-277	875	-1825	-29	-33	-12	114	46	68	-80
	1247	2019-01-15 15:12:51.10	-278	884	-1825	-33	-21	-16	124	56	68	-90
	1248	2019-01-15 15:12:51.11	-286	877	-1841	-32	-18	-23	118	48	70	-83
	1249	2019-01-15 15:12:51.12	-286	854	-1837	-25	-27	-19	108	32	76	-70
	1250	2019-01-15 15:12:51.13	-286	866	-1824	-16	-33	-19	97	21	76	-59
	1251	2019-01-15 15:12:51.14	-291	853	-1830	-17	-33	-17	96	29	67	-62
	1252	2019-01-15 15:12:51.15	-283	838	-1860	-28	-32	-13	98	38	60	-68
	1253	2019-01-15 15:12:51.16	-286	854	-1842	-25	-36	-7	116	52	64	-84
	1254	2019-01-15 15:12:51.17	-265	882	-1791	-24	-25	-6	129	66	63	-97
	1255	2019-01-15 15:12:51.18	-281	890	-1807	-32	-7	-20	130	72	58	-101
	1256	2019-01-15 15:12:51.19	-292	888	-1836	-46	2	-21	124	73	51	-98
	1257	2019-01-15 15:12:51.20	-283	889	-1844	-44	-3	-23	128	81	47	-104
	1258	2019-01-15 15:12:51.21	-291	899	-1843	-40	-9	-25	134	95	39	-114
	1259	2019-01-15 15:12:51.22	-291	910	-1846	-46	-17	-34	134	109	25	-121
	1260	2019-01-15 15:12:51.23	-290	885	-1852	-50	-26	-38	122	109	13	-115
	1261	2019-01-15 15:12:51.24	-287	870	-1835	-45	-36	-39	101	96	5	-98
	1262	2019-01-15 15:12:51.25	-288	862	-1830	-33	-42	-37	86	82	4	-84
	1263	2019-01-15 15:12:51.26	-294	849	-1815	-26	-44	-25	83	76	7	-79
	1264	2019-01-15 15:12:51.27	-299	850	-1814	-16	-40	-9	89	75	14	-82
	1265	2019-01-15 15:12:51.28	-296	871	-1801	-9	-31	5	100	77	23	-88
	1266	2019-01-15 15:12:51.29	-304	896	-1811	-9	-19	10	117	84	33	-100
	1267	2019-01-15 15:12:51.30	-301	903	-1832	-13	-7	7	140	102	38	-121
	1268	2019-01-15 15:12:51.31	-304	913	-1841	-13	-8	1	150	115	35	-132
	1269	2019-01-15 15:12:51.32	-303	915	-1840	-8	-15	-12	145	122	23	-133
	1270	2019-01-15 15:12:51.33	-299	893	-1833	-10	-20	-24	130	126	4	-128
	1271	2019-01-15 15:12:51.34	-303	877	-1833	-5	-24	-31	118	127	-9	-122
	1272	2019-01-15 15:12:51.35	-293	873	-1814	-3	-31	-30	112	129	-17	-120
	1273	2019-01-15 15:12:51.36	-299	862	-1810	-6	-23	-29	114	132	-18	-123
	1274	2019-01-15 15:12:51.37	-295	862	-1808	-8	-15	-24	120	136	-16	-128
	1275	2019-01-15 15:12:51.38	-290	884	-1811	-6	-8	-16	124	138	-14	-131
	1276	2019-01-15 15:12:51.39	-297	893	-1829	-10	-1	-18	124	135	-11	-129
	1277	2019-01-15 15:12:51.40	-325	877	-1850	-16	5	-24	123	133	-10	-128
	1278	2019-01-15 15:12:51.41	-311	873	-1859	-13	-6	-23	122	130	-8	-126
	1279	2019-01-15 15:12:51.42	-313	874	-1839	-16	-21	-20	117	131	-14	-124
	1280	2019-01-15 15:12:51.43	-300	884	-1821	-27	-27	-23	117	136	-19	-126
	1281	2019-01-15 15:12:51.44	-297	872	-1802	-36	-23	-22	113	135	-22	-124
	1282	2019-01-15 15:12:51.45	-284	866	-1804	-38	-19	-25	115	138	-23	-126
	1283	2019-01-15 15:12:51.46	-288	874	-1812	-34	-13	-21	96	117	-21	-106
	1284	2019-01-15 15:12:51.47	-287	896	-1821	-32	-9	-18	74	90	-16	-82
	1285	2019-01-15 15:12:51.48	-295	901	-1844	-35	-11	-20	48	60	-12	-54
	1286	2019-01-15 15:12:51.49	-300	915	-1865	-34	-19	-24	44	69	-25	-56
	1287	2019-01-15 15:12:51.50	-289	924	-1848	-30	-29	-29	43	79	-36	-61
	1288	2019-01-15 15:12:51.51	-293	908	-1823	-27	-36	-41	46	94	-48	-70
	1289	2019-01-15 15:12:51.52	-304	896	-1806	-24	-33	-49	49	107	-58	-78
	1290	2019-01-15 15:12:51.53	-301	862	-1791	-17	-28	-52	48	116	-68	-82
	1291	2019-01-15 15:12:51.54	-299	841	-1790	-6	-19	-44	53	121	-68	-87
	1292	2019-01-15 15:12:51.55	-303	835	-1813	8	-12	-32	87	143	-56	-115
	1293	2019-01-15 15:12:51.56	-313	841	-1821	20	-6	-10	134	176	-42	-155
	1294	2019-01-15 15:12:51.57	-318	858	-1838	25	-1	6	167	201	-34	-184
	1295	2019-01-15 15:12:51.58	-319	866	-1882	25	-5	17	186	212	-26	-199
	1296	2019-01-15 15:12:51.59	-311	878	-1858	24	-20	27	187	205	-18	-196
	1297	2019-01-15 15:12:51.60	-291	915	-1814	4	-27	20	149	184	-35	-166
	1298	2019-01-15 15:12:51.61	-293	927	-1809	-15	-15	-6	87	161	-74	-124
	1299	2019-01-15 15:12:51.62	-309	899	-1812	-31	-4	-26	66	152	-86	-109
	1300	2019-01-15 15:12:51.63	-309	872	-1813	-39	-3	-42	84	162	-78	-123
	1301	2019-01-15 15:12:51.64	-318	868	-1804	-35	-7	-42	100	177	-77	-138
	1302	2019-01-15 15:12:51.65	-312	858	-1809	-27	-10	-41	96	178	-82	-137
	1303	2019-01-15 15:12:51.66	-319	871	-1829	-29	-7	-34	99	183	-84	-141
	1304	2019-01-15 15:12:51.67	-318	892	-1833	-33	-7	-29	117	184	-67	-150
	1305	2019-01-15 15:12:51.68	-323	902	-1828	-39	-5	-23	135	181	-46	-158
	1306	2019-01-15 15:12:51.69	-325	901	-1823	-51	4	-25	140	175	-35	-157
	1307	2019-01-15 15:12:51.70	-312	910	-1822	-60	7	-33	125	166	-41	-145
	1308	2019-01-15 15:12:51.71	-310	907	-1822	-71	3	-42	102	158	-56	-130
	1309	2019-01-15 15:12:51.72	-310	890	-1807	-70	6	-45	100	161	-61	-130
	1310	2019-01-15 15:12:51.73	-302	896	-1808	-51	7	-50	106	169	-63	-137
	1311	2019-01-15 15:12:51.74	-301	879	-1815	-33	6	-49	127	192	-65	-159
	1312	2019-01-15 15:12:51.75	-313	876	-1818	-11	5	-47	164	216	-52	-190
	1313	2019-01-15 15:12:51.76	-308	888	-1818	1	4	-38	185	220	-35	-202
	1314	2019-01-15 15:12:51.77	-306	896	-1813	3	10	-32	187	205	-18	-196
	1315	2019-01-15 15:12:51.78	-315	902	-1837	-7	15	-30	183	193	-10	-188
	1316	2019-01-15 15:12:51.79	-308	906	-1833	-19	13	-31	169	181	-12	-175
	1317	2019-01-15 15:12:51.80	-308	913	-1826	-35	13	-33	150	164	-14	-157
	1318	2019-01-15 15:12:51.81	-295	917	-1820	-33	19	-45	145	147	-2	-146
	1319	2019-01-15 15:12:51.82	-304	904	-1827	-29	20	-50	142	143	-1	-142
	1320	2019-01-15 15:12:51.83	-309	903	-1834	-19	9	-54	134	148	-14	-141
	1321	2019-01-15 15:12:51.84	-306	894	-1837	-1	1	-55	140	163	-23	-151
	1322	2019-01-15 15:12:51.85	-313	891	-1823	11	-9	-51	162	190	-28	-176
	1323	2019-01-15 15:12:51.86	-315	892	-1819	12	-16	-47	173	210	-37	-191
	1324	2019-01-15 15:12:51.87	-318	896	-1820	-3	-19	-37	149	195	-46	-172
	1325	2019-01-15 15:12:51.88	-324	886	-1823	-1	-12	-31	151	196	-45	-173
	1326	2019-01-15 15:12:51.89	-323	886	-1814	9	-11	-18	152	181	-29	-166
	1327	2019-01-15 15:12:51.90	-312	876	-1806	16	-6	-9	150	173	-23	-161
	1328	2019-01-15 15:12:51.91	-309	881	-1810	18	1	1	136	154	-18	-145
	1329	2019-01-15 15:12:51.92	-301	872	-1814	24	8	7	125	137	-12	-131
	1330	2019-01-15 15:12:51.93	-300	875	-1813	32	7	12	121	132	-11	-126
	1331	2019-01-15 15:12:51.94	-291	881	-1810	25	3	18	108	123	-15	-115
	1332	2019-01-15 15:12:51.95	-289	885	-1817	15	4	20	100	115	-15	-107
	1333	2019-01-15 15:12:51.96	-302	896	-1829	7	4	22	100	114	-14	-107
	1334	2019-01-15 15:12:51.97	-302	885	-1836	-1	-3	22	104	116	-12	-110
	1335	2019-01-15 15:12:51.98	-312	901	-1847	1	-14	19	108	115	-7	-111
	1336	2019-01-15 15:12:51.99	-312	899	-1816	5	-24	16	108	117	-9	-112
	1337	2019-01-15 15:12:52.00	-299	900	-1795	8	-23	9	100	120	-20	-110
	1338	2019-01-15 15:12:52.01	-307	879	-1833	5	-14	-2	88	117	-29	-102
	1339	2019-01-15 15:12:52.02	-321	868	-1841	2	-23	-1	88	119	-31	-103
	1340	2019-01-15 15:12:52.03	-297	869	-1810	-1	-27	2	101	117	-16	-109
	1341	2019-01-15 15:12:52.04	-294	893	-1783	-16	-20	0	112	116	-4	-114
	1342	2019-01-15 15:12:52.05	-308	883	-1818	-36	-4	0	114	119	-5	-116
	1343	2019-01-15 15:12:52.06	-307	889	-1835	-34	-4	3	116	126	-10	-121
	1344	2019-01-15 15:12:52.07	-310	913	-1843	-20	-14	4	124	127	-3	-125
	1345	2019-01-15 15:12:52.08	-323	924	-1841	-9	-21	-1	131	119	12	-125
	1346	2019-01-15 15:12:52.09	-320	916	-1843	-4	-24	-9	137	114	23	-125
	1347	2019-01-15 15:12:52.10	-328	925	-1841	3	-34	-16	131	113	18	-122
	1348	2019-01-15 15:12:52.11	-323	935	-1815	4	-41	-31	109	114	-5	-111
	1349	2019-01-15 15:12:52.12	-310	918	-1807	-3	-33	-46	94	116	-22	-105
	1350	2019-01-15 15:12:52.13	-331	888	-1805	-14	-26	-51	91	116	-25	-103
	1351	2019-01-15 15:12:52.14	-314	864	-1816	-20	-27	-51	91	111	-20	-101
	1352	2019-01-15 15:12:52.15	-322	852	-1805	-22	-33	-36	97	99	-2	-98
	1353	2019-01-15 15:12:52.16	-312	843	-1820	-13	-34	-18	108	92	16	-100
	1354	2019-01-15 15:12:52.17	-308	855	-1805	0	-35	-7	116	86	30	-101
	1355	2019-01-15 15:12:52.18	-303	889	-1798	8	-31	5	120	80	40	-100
	1356	2019-01-15 15:12:52.19	-314	913	-1820	4	-7	-3	117	72	45	-94
	1357	2019-01-15 15:12:52.20	-338	906	-1835	1	-12	-9	109	67	42	-88
	1358	2019-01-15 15:12:52.21	-334	894	-1835	7	-24	-9	95	62	33	-78
	1359	2019-01-15 15:12:52.22	-333	875	-1809	7	-24	-14	82	56	26	-69
	1360	2019-01-15 15:12:52.23	-327	869	-1812	9	-19	-14	77	53	24	-65
	1361	2019-01-15 15:12:52.24	-317	864	-1821	16	-15	-12	77	44	33	-60
	1362	2019-01-15 15:12:52.25	-326	879	-1815	26	-20	-12	76	34	42	-55
	1363	2019-01-15 15:12:52.26	-320	896	-1826	25	-13	-16	61	22	39	-41
	1364	2019-01-15 15:12:52.27	-331	903	-1822	18	-3	-22	40	16	24	-28
	1365	2019-01-15 15:12:52.28	-328	897	-1823	8	1	-30	-8	-9	1	8
	1366	2019-01-15 15:12:52.29	-330	882	-1825	5	-2	-29	-51	-36	-15	43
	1367	2019-01-15 15:12:52.30	-330	872	-1819	0	0	-23	-87	-75	-12	81
	1368	2019-01-15 15:12:52.31	-329	874	-1826	-2	-3	-18	-111	-96	-15	103
	1369	2019-01-15 15:12:52.32	-335	874	-1817	-5	-7	-14	-126	-114	-12	120
	1370	2019-01-15 15:12:52.33	-318	880	-1814	-3	-4	-14	-140	-128	-12	134
	1371	2019-01-15 15:12:52.34	-322	884	-1809	-9	-4	-17	-159	-151	-8	155
	1372	2019-01-15 15:12:52.35	-311	894	-1811	-18	-2	-22	-179	-173	-6	176
	1373	2019-01-15 15:12:52.36	-311	902	-1812	-20	4	-29	-199	-190	-9	194
	1374	2019-01-15 15:12:52.37	-321	904	-1818	-15	9	-38	-211	-202	-9	206
	1375	2019-01-15 15:12:52.38	-318	903	-1842	-12	4	-45	-207	-202	-5	204
	1376	2019-01-15 15:12:52.39	-316	885	-1841	-7	-2	-47	-191	-195	4	193
	1377	2019-01-15 15:12:52.40	-318	877	-1838	-3	-10	-48	-174	-182	8	178
	1378	2019-01-15 15:12:52.41	-315	863	-1836	-3	-17	-46	-164	-172	8	168
	1379	2019-01-15 15:12:52.42	-312	871	-1798	-7	-20	-33	-156	-164	8	160
	1380	2019-01-15 15:12:52.43	-315	858	-1792	-14	-14	-23	-153	-159	6	156
	1381	2019-01-15 15:12:52.44	-324	834	-1830	-26	-17	-7	-151	-155	4	153
	1382	2019-01-15 15:12:52.45	-318	859	-1807	-16	-24	15	-146	-147	1	146
	1383	2019-01-15 15:12:52.46	-305	905	-1776	-7	-19	23	-138	-136	-2	137
	1384	2019-01-15 15:12:52.47	-320	901	-1836	-13	-2	13	-130	-128	-2	129
	1385	2019-01-15 15:12:52.48	-327	893	-1878	-21	-3	10	-127	-119	-8	123
	1386	2019-01-15 15:12:52.49	-329	903	-1861	-20	-20	9	-124	-107	-17	115
	1387	2019-01-15 15:12:52.50	-330	896	-1823	-17	-32	8	-118	-96	-22	107
	1388	2019-01-15 15:12:52.51	-326	877	-1808	-24	-26	3	-115	-90	-25	102
	1389	2019-01-15 15:12:52.52	-334	863	-1808	-33	-20	5	-114	-83	-31	98
	1390	2019-01-15 15:12:52.53	-326	878	-1798	-29	-23	9	-110	-77	-33	93
	1391	2019-01-15 15:12:52.54	-319	885	-1788	-20	-19	13	-99	-70	-29	84
	1392	2019-01-15 15:12:52.55	-316	891	-1816	-15	-13	12	-89	-65	-24	77
	1393	2019-01-15 15:12:52.56	-335	902	-1825	-12	-13	9	-83	-56	-27	69
	1394	2019-01-15 15:12:52.57	-330	910	-1831	-5	-19	3	-85	-51	-34	68
	1395	2019-01-15 15:12:52.58	-334	904	-1817	3	-22	0	-92	-53	-39	72
	1396	2019-01-15 15:12:52.59	-327	898	-1810	-1	-26	-10	-97	-55	-42	76
	1397	2019-01-15 15:12:52.60	-320	880	-1818	-4	-20	-15	-101	-56	-45	78
	1398	2019-01-15 15:12:52.61	-328	880	-1819	-5	-24	-16	-104	-60	-44	82
	1399	2019-01-15 15:12:52.62	-320	885	-1817	-11	-24	-17	-101	-66	-35	83
	1400	2019-01-15 15:12:52.63	-328	885	-1832	-19	-29	-19	-105	-73	-32	89
	1401	2019-01-15 15:12:52.64	-322	887	-1823	-21	-35	-15	-107	-75	-32	91
	1402	2019-01-15 15:12:52.65	-336	880	-1831	-9	-38	-13	-109	-77	-32	93
	1403	2019-01-15 15:12:52.66	-327	896	-1823	-1	-39	-9	-115	-84	-31	99
	1404	2019-01-15 15:12:52.67	-326	890	-1816	0	-36	-7	-121	-88	-33	104
	1405	2019-01-15 15:12:52.68	-335	891	-1831	-1	-30	-9	-120	-82	-38	101
	1406	2019-01-15 15:12:52.69	-344	885	-1833	-11	-30	-11	-140	-99	-41	119
	1407	2019-01-15 15:12:52.70	-335	889	-1839	-20	-38	-12	-150	-109	-41	129
	1408	2019-01-15 15:12:52.71	-331	896	-1821	-19	-48	-9	-151	-123	-28	137
	1409	2019-01-15 15:12:52.72	-336	893	-1799	-24	-52	-9	-130	-115	-15	122
	1410	2019-01-15 15:12:52.73	-338	892	-1785	-23	-40	-12	-114	-112	-2	113
	1411	2019-01-15 15:12:52.74	-335	884	-1791	-11	-28	-10	-104	-108	4	106
	1412	2019-01-15 15:12:52.75	-342	884	-1789	-1	-21	-6	-103	-111	8	107
	1413	2019-01-15 15:12:52.76	-345	892	-1804	7	-11	-4	-102	-106	4	104
	1414	2019-01-15 15:12:52.77	-344	895	-1821	3	-9	-1	-113	-108	-5	110
	1415	2019-01-15 15:12:52.78	-349	898	-1828	-6	-11	-1	-116	-105	-11	110
	1416	2019-01-15 15:12:52.79	-340	891	-1821	-16	-13	-6	-123	-103	-20	113
	1417	2019-01-15 15:12:52.80	-329	898	-1812	-16	-15	-9	-125	-99	-26	112
	1418	2019-01-15 15:12:52.81	-339	896	-1810	-8	-16	-14	-124	-94	-30	109
	1419	2019-01-15 15:12:52.82	-325	886	-1809	5	-10	-24	-123	-93	-30	108
	1420	2019-01-15 15:12:52.83	-330	874	-1822	12	-9	-34	-120	-84	-36	102
	1421	2019-01-15 15:12:52.84	-330	890	-1823	19	-10	-36	-115	-76	-39	95
	1422	2019-01-15 15:12:52.85	-350	900	-1802	12	-6	-40	-119	-76	-43	97
	1423	2019-01-15 15:12:52.86	-348	875	-1848	-10	2	-44	-121	-77	-44	99
	1424	2019-01-15 15:12:52.87	-343	855	-1847	-18	-13	-30	-117	-72	-45	94
	1425	2019-01-15 15:12:52.88	-338	884	-1806	-16	-14	-19	-107	-63	-44	85
	1426	2019-01-15 15:12:52.89	-343	900	-1788	-23	-1	-22	-97	-56	-41	76
	1427	2019-01-15 15:12:52.90	-341	886	-1824	-28	11	-26	-91	-54	-37	72
	1428	2019-01-15 15:12:52.91	-344	905	-1830	-22	1	-22	-89	-54	-35	71
	1429	2019-01-15 15:12:52.92	-339	911	-1814	-21	-6	-21	-86	-50	-36	68
	1430	2019-01-15 15:12:52.93	-339	912	-1809	-24	-7	-25	-82	-47	-35	64
	1431	2019-01-15 15:12:52.94	-338	902	-1816	-35	-3	-27	-76	-43	-33	59
	1432	2019-01-15 15:12:52.95	-359	904	-1811	-34	-4	-24	-68	-40	-28	54
	1433	2019-01-15 15:12:52.96	-352	896	-1809	-31	-5	-24	-62	-35	-27	48
	1434	2019-01-15 15:12:52.97	-350	907	-1804	-18	-1	-25	-57	-31	-26	44
	1435	2019-01-15 15:12:52.98	-357	921	-1807	-6	-7	-31	-54	-28	-26	41
	1436	2019-01-15 15:12:52.99	-354	920	-1811	2	-12	-40	-55	-29	-26	42
	1437	2019-01-15 15:12:53.00	-348	909	-1805	5	-12	-44	-60	-32	-28	46
	1438	2019-01-15 15:12:53.01	-346	894	-1785	4	-3	-46	-64	-35	-29	49
	1439	2019-01-15 15:12:53.02	-348	870	-1791	1	11	-41	-58	-29	-29	43
	1440	2019-01-15 15:12:53.03	-348	855	-1796	-3	20	-30	-48	-24	-24	36
	1441	2019-01-15 15:12:53.04	-349	860	-1820	-6	24	-15	-37	-22	-15	29
	1442	2019-01-15 15:12:53.05	-351	878	-1835	-10	21	-4	-30	-25	-5	27
	1443	2019-01-15 15:12:53.06	-346	887	-1852	-12	9	1	-32	-23	-9	27
	1444	2019-01-15 15:12:53.07	-340	913	-1846	-13	-3	1	-28	-12	-16	20
	1445	2019-01-15 15:12:53.08	-343	919	-1834	-13	-15	-9	-25	-8	-17	16
	1446	2019-01-15 15:12:53.09	-343	922	-1820	-17	-14	-21	-16	6	-22	5
	1447	2019-01-15 15:12:53.10	-337	893	-1806	-20	-15	-33	-20	6	-26	7
	1448	2019-01-15 15:12:53.11	-352	875	-1815	-22	-8	-41	-11	20	-31	-4
	1449	2019-01-15 15:12:53.12	-356	867	-1808	-19	-6	-39	2	24	-22	-13
	1450	2019-01-15 15:12:53.13	-340	865	-1823	-13	-11	-30	18	35	-17	-26
	1451	2019-01-15 15:12:53.14	-334	876	-1796	-7	-12	-25	33	37	-4	-35
	1452	2019-01-15 15:12:53.15	-337	888	-1776	1	1	-20	38	35	3	-36
	1453	2019-01-15 15:12:53.16	-342	888	-1792	-2	12	-25	41	38	3	-39
	1454	2019-01-15 15:12:53.17	-352	891	-1809	1	13	-28	35	37	-2	-36
	1455	2019-01-15 15:12:53.18	-353	906	-1817	1	15	-32	20	26	-6	-23
	1456	2019-01-15 15:12:53.19	-349	902	-1824	-10	13	-42	23	28	-5	-25
	1457	2019-01-15 15:12:53.20	-349	895	-1812	-23	12	-46	16	22	-6	-19
	1458	2019-01-15 15:12:53.21	-351	887	-1813	-36	13	-46	18	27	-9	-22
	1459	2019-01-15 15:12:53.22	-340	884	-1818	-39	14	-45	24	34	-10	-29
	1460	2019-01-15 15:12:53.23	-336	887	-1820	-39	13	-44	30	39	-9	-34
	1461	2019-01-15 15:12:53.24	-335	883	-1817	-33	11	-40	38	42	-4	-40
	1462	2019-01-15 15:12:53.25	-333	886	-1826	-24	10	-37	48	52	-4	-50
	1463	2019-01-15 15:12:53.26	-336	890	-1830	-19	3	-28	64	64	0	-64
	1464	2019-01-15 15:12:53.27	-338	904	-1813	-14	2	-24	79	73	6	-76
	1465	2019-01-15 15:12:53.28	-345	901	-1817	-20	5	-24	87	80	7	-83
	1466	2019-01-15 15:12:53.29	-347	882	-1856	-35	1	-19	93	90	3	-91
	1467	2019-01-15 15:12:53.30	-350	880	-1828	-29	-11	-10	109	109	0	-109
	1468	2019-01-15 15:12:53.31	-327	910	-1784	-19	-13	-4	134	140	-6	-137
	1469	2019-01-15 15:12:53.32	-331	906	-1774	-21	-1	-13	168	176	-8	-172
	1470	2019-01-15 15:12:53.33	-337	892	-1802	-33	10	-18	218	235	-17	-226
	1471	2019-01-15 15:12:53.34	-351	873	-1826	-27	7	-11	260	302	-42	-281
	1472	2019-01-15 15:12:53.35	-354	893	-1834	-15	-3	1	278	351	-73	-314
	1473	2019-01-15 15:12:53.36	-354	898	-1824	-6	-8	10	269	363	-94	-316
	1474	2019-01-15 15:12:53.37	-354	903	-1825	-8	-10	15	263	351	-88	-307
	1475	2019-01-15 15:12:53.38	-350	908	-1814	-3	-9	9	242	328	-86	-285
	1476	2019-01-15 15:12:53.39	-351	928	-1804	3	-11	3	209	307	-98	-258
	1477	2019-01-15 15:12:53.40	-350	927	-1797	4	-6	-7	186	288	-102	-237
	1478	2019-01-15 15:12:53.41	-353	909	-1792	-4	2	-20	168	257	-89	-212
	1479	2019-01-15 15:12:53.42	-349	896	-1789	-12	6	-21	158	228	-70	-193
	1480	2019-01-15 15:12:53.43	-353	882	-1801	-20	11	-19	150	207	-57	-178
	1481	2019-01-15 15:12:53.44	-348	885	-1819	-25	13	-14	137	186	-49	-161
	1482	2019-01-15 15:12:53.45	-362	900	-1813	-18	17	-8	138	172	-34	-155
	1483	2019-01-15 15:12:53.46	-354	913	-1814	-9	12	-14	138	159	-21	-148
	1484	2019-01-15 15:12:53.47	-352	926	-1793	-2	21	-23	140	148	-8	-144
	1485	2019-01-15 15:12:53.48	-334	939	-1793	0	32	-41	132	129	3	-130
	1486	2019-01-15 15:12:53.49	-352	906	-1807	-5	47	-67	103	85	18	-94
	1487	2019-01-15 15:12:53.50	-340	901	-1813	-8	46	-74	64	26	38	-45
	1488	2019-01-15 15:12:53.51	-338	896	-1815	-19	47	-75	-4	-58	54	31
	1489	2019-01-15 15:12:53.52	-347	899	-1818	-24	46	-76	-72	-135	63	103
	1490	2019-01-15 15:12:53.53	-345	898	-1830	-32	46	-75	-140	-206	66	173
	1491	2019-01-15 15:12:53.54	-345	884	-1815	-32	46	-74	-208	-259	51	233
	1492	2019-01-15 15:12:53.55	-352	892	-1809	-21	43	-75	-261	-305	44	283
	1493	2019-01-15 15:12:53.56	-349	892	-1800	-10	43	-74	-298	-340	42	319
	1494	2019-01-15 15:12:53.57	-340	880	-1803	-10	42	-76	-321	-362	41	341
	1495	2019-01-15 15:12:53.58	-339	891	-1799	-29	46	-74	-323	-367	44	345
	1496	2019-01-15 15:12:53.59	-329	886	-1797	-42	51	-71	-317	-370	53	343
	1497	2019-01-15 15:12:53.60	-329	895	-1808	-53	56	-65	-293	-352	59	322
	1498	2019-01-15 15:12:53.61	-326	907	-1811	-56	55	-60	-277	-339	62	308
	1499	2019-01-15 15:12:53.62	-335	922	-1835	-55	48	-57	-266	-324	58	295
	1500	2019-01-15 15:12:53.63	-338	920	-1831	-48	39	-57	-258	-305	47	281
	1501	2019-01-15 15:12:53.64	-322	921	-1824	-38	32	-56	-250	-290	40	270
	1502	2019-01-15 15:12:53.65	-330	912	-1819	-31	31	-61	-237	-275	38	256
	1503	2019-01-15 15:12:53.66	-317	907	-1817	-23	24	-65	-227	-259	32	243
	1504	2019-01-15 15:12:53.67	-324	915	-1787	-16	17	-68	-219	-240	21	229
	1505	2019-01-15 15:12:53.68	-319	904	-1803	-16	17	-77	-211	-221	10	216
	1506	2019-01-15 15:12:53.69	-325	912	-1796	-27	21	-81	-204	-211	7	207
	1507	2019-01-15 15:12:53.70	-335	913	-1792	-31	28	-82	-194	-201	7	197
	1508	2019-01-15 15:12:53.71	-331	893	-1848	-35	26	-82	-185	-188	3	186
	1509	2019-01-15 15:12:53.72	-352	880	-1836	-33	20	-76	-177	-176	-1	176
	1510	2019-01-15 15:12:53.73	-334	903	-1792	-20	19	-67	-167	-161	-6	164
	1511	2019-01-15 15:12:53.74	-337	901	-1790	-15	26	-70	-154	-151	-3	152
	1512	2019-01-15 15:12:53.75	-346	894	-1813	-20	27	-67	-149	-143	-6	146
	1513	2019-01-15 15:12:53.76	-334	905	-1805	-22	21	-65	-153	-141	-12	147
	1514	2019-01-15 15:12:53.77	-336	916	-1814	-25	21	-64	-158	-138	-20	148
	1515	2019-01-15 15:12:53.78	-334	916	-1817	-37	18	-64	-161	-134	-27	147
	1516	2019-01-15 15:12:53.79	-340	915	-1823	-46	18	-61	-156	-129	-27	142
	1517	2019-01-15 15:12:53.80	-337	915	-1819	-39	18	-58	-151	-124	-27	137
	1518	2019-01-15 15:12:53.81	-345	929	-1811	-29	13	-62	-149	-120	-29	134
	1519	2019-01-15 15:12:53.82	-329	927	-1809	-21	13	-66	-145	-116	-29	130
	1520	2019-01-15 15:12:53.83	-344	919	-1818	-15	12	-67	-142	-113	-29	127
	1521	2019-01-15 15:12:53.84	-342	904	-1807	-14	5	-67	-138	-110	-28	124
	1522	2019-01-15 15:12:53.85	-343	909	-1805	-16	-4	-59	-136	-110	-26	123
	1523	2019-01-15 15:12:53.86	-346	909	-1810	-27	-9	-52	-128	-109	-19	118
	1524	2019-01-15 15:12:53.87	-345	923	-1810	-34	-14	-42	-109	-106	-3	107
	1525	2019-01-15 15:12:53.88	-343	948	-1789	-35	-15	-39	-94	-101	7	97
	1526	2019-01-15 15:12:53.89	-335	943	-1769	-32	-6	-44	-82	-91	9	86
	1527	2019-01-15 15:12:53.90	-342	929	-1775	-23	7	-47	-79	-83	4	81
	1528	2019-01-15 15:12:53.91	-339	918	-1790	-12	12	-48	-78	-72	-6	75
	1529	2019-01-15 15:12:53.92	-338	904	-1798	-2	10	-44	-85	-73	-12	79
	1530	2019-01-15 15:12:53.93	-345	890	-1820	4	8	-39	-82	-66	-16	74
	1531	2019-01-15 15:12:53.94	-332	884	-1813	7	6	-29	-74	-65	-9	69
	1532	2019-01-15 15:12:53.95	-328	910	-1805	7	8	-18	-69	-58	-11	63
	1533	2019-01-15 15:12:53.96	-318	918	-1805	1	6	-15	-66	-55	-11	60
	1534	2019-01-15 15:12:53.97	-326	913	-1815	-4	11	-13	-68	-54	-14	61
	1535	2019-01-15 15:12:53.98	-337	921	-1829	2	6	-12	-63	-49	-14	56
	1536	2019-01-15 15:12:53.99	-331	926	-1834	6	-5	-9	-56	-48	-8	52
	1537	2019-01-15 15:12:54.00	-342	916	-1831	8	-14	-11	-56	-50	-6	53
	1538	2019-01-15 15:12:54.01	-341	903	-1830	12	-23	-5	-58	-54	-4	56
	1539	2019-01-15 15:12:54.02	-355	901	-1829	17	-31	1	-53	-49	-4	51
	1540	2019-01-15 15:12:54.03	-335	898	-1808	24	-38	12	-52	-44	-8	48
	1541	2019-01-15 15:12:54.04	-343	910	-1799	30	-33	20	-46	-35	-11	40
	1542	2019-01-15 15:12:54.05	-338	912	-1815	30	-27	29	-39	-28	-11	33
	1543	2019-01-15 15:12:54.06	-343	926	-1819	33	-20	35	-30	-24	-6	27
	1544	2019-01-15 15:12:54.07	-337	955	-1810	33	-17	29	-33	-29	-4	31
	1545	2019-01-15 15:12:54.08	-339	940	-1817	31	-7	20	-38	-31	-7	34
	1546	2019-01-15 15:12:54.09	-346	928	-1820	39	-8	12	-40	-24	-16	32
	1547	2019-01-15 15:12:54.10	-356	904	-1816	50	-14	10	-37	-16	-21	26
	1548	2019-01-15 15:12:54.11	-346	889	-1816	59	-25	10	-35	-11	-24	23
	1549	2019-01-15 15:12:54.12	-346	892	-1815	61	-32	16	-30	-11	-19	20
	1550	2019-01-15 15:12:54.13	-337	882	-1795	60	-31	24	-33	-17	-16	25
	1551	2019-01-15 15:12:54.14	-352	861	-1813	59	-27	38	-34	-19	-15	26
	1552	2019-01-15 15:12:54.15	-334	846	-1832	62	-34	58	-27	-14	-13	20
	1553	2019-01-15 15:12:54.16	-323	874	-1781	68	-43	82	-18	-10	-8	14
	1554	2019-01-15 15:12:54.17	-312	904	-1767	65	-29	92	-10	-5	-5	7
	1555	2019-01-15 15:12:54.18	-326	898	-1792	51	-7	87	-2	-3	1	2
	1556	2019-01-15 15:12:54.19	-349	880	-1837	47	2	87	-6	-4	-2	5
	1557	2019-01-15 15:12:54.20	-341	877	-1846	55	-8	95	-11	-8	-3	9
	1558	2019-01-15 15:12:54.21	-337	883	-1835	66	-21	103	-18	-16	-2	17
	1559	2019-01-15 15:12:54.22	-323	869	-1828	70	-23	109	-18	-16	-2	17
	1560	2019-01-15 15:12:54.23	-341	877	-1826	74	-31	119	-12	-10	-2	11
	1561	2019-01-15 15:12:54.24	-324	899	-1811	79	-41	125	-11	-9	-2	10
	1562	2019-01-15 15:12:54.25	-329	901	-1805	75	-42	121	-14	-11	-3	12
	1563	2019-01-15 15:12:54.26	-326	908	-1814	71	-44	108	-23	-14	-9	18
	1564	2019-01-15 15:12:54.27	-338	900	-1819	78	-50	96	-31	-14	-17	22
	1565	2019-01-15 15:12:54.28	-336	884	-1816	86	-54	86	-28	-4	-24	16
	1566	2019-01-15 15:12:54.29	-340	884	-1810	91	-50	81	-25	3	-28	11
	1567	2019-01-15 15:12:54.30	-336	870	-1805	92	-47	79	-25	1	-26	12
	1568	2019-01-15 15:12:54.31	-339	863	-1822	90	-45	83	-25	-6	-19	15
	1569	2019-01-15 15:12:54.32	-340	869	-1829	84	-50	85	-23	-5	-18	14
	1570	2019-01-15 15:12:54.33	-335	896	-1825	70	-51	83	-30	-12	-18	21
	1571	2019-01-15 15:12:54.34	-340	895	-1833	58	-50	71	-32	-9	-23	20
	1572	2019-01-15 15:12:54.35	-347	882	-1846	56	-53	55	-33	-6	-27	19
	1573	2019-01-15 15:12:54.36	-343	869	-1832	64	-61	45	-37	-1	-36	19
	1574	2019-01-15 15:12:54.37	-338	867	-1812	71	-65	38	-39	8	-47	15
	1575	2019-01-15 15:12:54.38	-328	854	-1797	66	-57	28	-40	7	-47	16
	1576	2019-01-15 15:12:54.39	-334	837	-1816	59	-44	29	-31	13	-44	9
	1577	2019-01-15 15:12:54.40	-335	825	-1818	54	-39	37	-30	6	-36	12
	1578	2019-01-15 15:12:54.41	-344	841	-1821	46	-41	45	-32	-6	-26	19
	1579	2019-01-15 15:12:54.42	-344	851	-1823	36	-33	49	-21	1	-22	10
	1580	2019-01-15 15:12:54.43	-334	873	-1837	30	-32	46	-26	-2	-24	14
	1581	2019-01-15 15:12:54.44	-351	886	-1850	26	-33	38	-28	3	-31	12
	1582	2019-01-15 15:12:54.45	-342	890	-1838	29	-36	28	-34	4	-38	15
	1583	2019-01-15 15:12:54.46	-342	880	-1829	32	-39	13	-33	6	-39	13
	1584	2019-01-15 15:12:54.47	-349	868	-1821	31	-45	7	-34	5	-39	14
	1585	2019-01-15 15:12:54.48	-345	848	-1837	27	-45	7	-35	-2	-33	18
	1586	2019-01-15 15:12:54.49	-342	836	-1836	22	-48	16	-38	-9	-29	23
	1587	2019-01-15 15:12:54.50	-348	835	-1828	20	-49	31	-42	-10	-32	26
	1588	2019-01-15 15:12:54.51	-345	859	-1836	15	-54	44	-45	-15	-30	30
	1589	2019-01-15 15:12:54.52	-337	874	-1822	10	-48	46	-42	-12	-30	27
	1590	2019-01-15 15:12:54.53	-358	874	-1826	8	-41	38	-34	-4	-30	19
	1591	2019-01-15 15:12:54.54	-351	852	-1844	13	-45	32	-28	6	-34	11
	1592	2019-01-15 15:12:54.55	-337	851	-1820	25	-49	32	-29	7	-36	11
	1593	2019-01-15 15:12:54.56	-335	868	-1786	24	-46	34	-31	2	-33	14
	1594	2019-01-15 15:12:54.57	-343	831	-1831	9	-32	35	-38	-5	-33	21
	1595	2019-01-15 15:12:54.58	-338	828	-1858	7	-45	49	-42	-10	-32	26
	1596	2019-01-15 15:12:54.59	-337	850	-1842	16	-58	56	-42	-10	-32	26
	1597	2019-01-15 15:12:54.60	-331	877	-1820	14	-55	52	-42	-4	-38	23
	1598	2019-01-15 15:12:54.61	-344	868	-1853	11	-51	43	-44	-1	-43	22
	1599	2019-01-15 15:12:54.62	-346	876	-1847	6	-58	38	-48	1	-49	23
	1600	2019-01-15 15:12:54.63	-351	875	-1827	2	-59	35	-55	2	-57	26
	1601	2019-01-15 15:12:54.64	-339	854	-1821	-6	-51	36	-64	-6	-58	35
	1602	2019-01-15 15:12:54.65	-351	841	-1826	-18	-48	35	-67	-12	-55	39
	1603	2019-01-15 15:12:54.66	-343	834	-1819	-23	-50	41	-63	-13	-50	38
	1604	2019-01-15 15:12:54.67	-344	845	-1826	-21	-52	39	-61	-16	-45	38
	1605	2019-01-15 15:12:54.68	-353	863	-1823	-18	-58	35	-64	-18	-46	41
	1606	2019-01-15 15:12:54.69	-352	889	-1828	-14	-62	29	-65	-17	-48	41
	1607	2019-01-15 15:12:54.70	-361	897	-1825	-10	-64	14	-66	-11	-55	38
	1608	2019-01-15 15:12:54.71	-363	896	-1821	-11	-59	-3	-66	-4	-62	35
	1609	2019-01-15 15:12:54.72	-360	882	-1814	-10	-56	-15	-67	0	-67	33
	1610	2019-01-15 15:12:54.73	-369	870	-1802	-14	-50	-23	-64	6	-70	29
	1611	2019-01-15 15:12:54.74	-360	857	-1804	-20	-40	-33	-64	3	-67	30
	1612	2019-01-15 15:12:54.75	-362	845	-1812	-32	-29	-28	-65	1	-66	32
	1613	2019-01-15 15:12:54.76	-370	843	-1826	-42	-23	-22	-62	-7	-55	34
	1614	2019-01-15 15:12:54.77	-365	847	-1844	-51	-30	-12	-66	-13	-53	39
	1615	2019-01-15 15:12:54.78	-363	868	-1848	-51	-40	-2	-59	-12	-47	35
	1616	2019-01-15 15:12:54.79	-366	883	-1850	-41	-47	4	-52	-8	-44	30
	1617	2019-01-15 15:12:54.80	-371	903	-1815	-22	-46	-10	-43	-2	-41	22
	1618	2019-01-15 15:12:54.81	-371	877	-1809	-11	-44	-20	-41	-2	-39	21
	1619	2019-01-15 15:12:54.82	-388	854	-1806	-3	-40	-21	-48	-11	-37	29
	1620	2019-01-15 15:12:54.83	-368	846	-1811	2	-37	-15	-42	-2	-40	22
	1621	2019-01-15 15:12:54.84	-374	830	-1828	2	-29	-8	-39	1	-40	19
	1622	2019-01-15 15:12:54.85	-375	842	-1819	-4	-23	9	-41	-9	-32	25
	1623	2019-01-15 15:12:54.86	-370	846	-1817	-4	-13	23	-30	-5	-25	17
	1624	2019-01-15 15:12:54.87	-376	859	-1825	-2	-8	36	-26	-8	-18	17
	1625	2019-01-15 15:12:54.88	-372	880	-1824	3	-10	38	-26	-11	-15	18
	1626	2019-01-15 15:12:54.89	-381	913	-1825	4	-6	31	-26	-12	-14	19
	1627	2019-01-15 15:12:54.90	-379	922	-1832	3	-7	13	-27	-11	-16	19
	1628	2019-01-15 15:12:54.91	-384	904	-1825	-1	-10	-10	-27	-6	-21	16
	1629	2019-01-15 15:12:54.92	-377	890	-1830	-1	-14	-25	-28	-4	-24	16
	1630	2019-01-15 15:12:54.93	-375	873	-1807	-5	-12	-35	-32	-8	-24	20
	1631	2019-01-15 15:12:54.94	-362	861	-1810	-9	-4	-37	-34	-16	-18	25
	1632	2019-01-15 15:12:54.95	-361	848	-1832	-11	1	-35	-31	-20	-11	25
	1633	2019-01-15 15:12:54.96	-372	836	-1839	-11	-2	-23	-20	-14	-6	17
	1634	2019-01-15 15:12:54.97	-357	849	-1827	-1	-6	-5	-8	-11	3	9
	1635	2019-01-15 15:12:54.98	-368	878	-1807	3	-7	3	-5	-14	9	9
	1636	2019-01-15 15:12:54.99	-384	871	-1865	4	-7	0	-5	-18	13	11
	1637	2019-01-15 15:12:55.00	-373	871	-1848	10	-18	2	-9	-21	12	15
	1638	2019-01-15 15:12:55.01	-362	890	-1807	26	-21	-4	-15	-24	9	19
	1639	2019-01-15 15:12:55.02	-354	895	-1778	29	-18	-20	-19	-23	4	21
	1640	2019-01-15 15:12:55.03	-363	864	-1803	23	-5	-34	-19	-19	0	19
	1641	2019-01-15 15:12:55.04	-372	846	-1841	15	-6	-34	-14	-15	1	14
	1642	2019-01-15 15:12:55.05	-378	848	-1842	10	-11	-24	-15	-19	4	17
	1643	2019-01-15 15:12:55.06	-361	860	-1824	-6	-16	-14	-18	-24	6	21
	1644	2019-01-15 15:12:55.07	-359	864	-1829	-20	-9	-9	-16	-27	11	21
	1645	2019-01-15 15:12:55.08	-371	869	-1837	-22	-9	-9	-9	-25	16	17
	1646	2019-01-15 15:12:55.09	-370	880	-1827	-12	-14	-11	-5	-19	14	12
	1647	2019-01-15 15:12:55.10	-378	867	-1819	4	-19	-19	-6	-14	8	10
	1648	2019-01-15 15:12:55.11	-380	866	-1817	15	-21	-25	-7	-8	1	7
	1649	2019-01-15 15:12:55.12	-377	854	-1797	18	-21	-26	-10	-1	-9	5
	1650	2019-01-15 15:12:55.13	-369	837	-1803	16	-11	-21	-9	-1	-8	5
	1651	2019-01-15 15:12:55.14	-377	832	-1811	11	-2	-11	-7	2	-9	2
	1652	2019-01-15 15:12:55.15	-374	821	-1815	5	0	1	-8	-4	-4	6
	1653	2019-01-15 15:12:55.16	-371	834	-1824	2	5	13	-5	0	-5	2
	1654	2019-01-15 15:12:55.17	-384	854	-1835	3	-3	20	-2	4	-6	-1
	1655	2019-01-15 15:12:55.18	-368	881	-1832	-4	-10	14	-8	-2	-6	5
	1656	2019-01-15 15:12:55.19	-381	887	-1828	-8	-15	3	-8	-2	-6	5
	1657	2019-01-15 15:12:55.20	-368	882	-1814	-13	-16	-8	-14	-8	-6	11
	1658	2019-01-15 15:12:55.21	-374	865	-1803	-11	-12	-19	-16	-7	-9	11
	1659	2019-01-15 15:12:55.22	-372	853	-1812	-5	-5	-24	-14	-3	-11	8
	1660	2019-01-15 15:12:55.23	-368	843	-1825	-1	-1	-26	-7	0	-7	3
	1661	2019-01-15 15:12:55.24	-366	829	-1832	-2	-2	-16	-4	-6	2	5
	1662	2019-01-15 15:12:55.25	-377	838	-1835	-9	-5	-2	0	-8	8	4
	1663	2019-01-15 15:12:55.26	-369	873	-1837	-20	-10	5	-3	-15	12	9
	1664	2019-01-15 15:12:55.27	-378	884	-1839	-32	-7	2	-1	-14	13	7
	1665	2019-01-15 15:12:55.28	-383	889	-1841	-37	-8	-9	-4	-14	10	9
	1666	2019-01-15 15:12:55.29	-378	881	-1823	-32	-12	-18	-9	-7	-2	8
	1667	2019-01-15 15:12:55.30	-381	879	-1811	-14	-10	-31	-13	-1	-12	7
	1668	2019-01-15 15:12:55.31	-369	874	-1803	-2	-9	-41	-11	3	-14	4
	1669	2019-01-15 15:12:55.32	-379	864	-1806	9	-2	-49	-9	1	-10	4
	1670	2019-01-15 15:12:55.33	-371	850	-1814	16	8	-51	-9	2	-11	3
	1671	2019-01-15 15:12:55.34	-385	850	-1821	8	16	-49	-6	1	-7	2
	1672	2019-01-15 15:12:55.35	-383	852	-1832	-4	21	-37	-4	2	-6	1
	1673	2019-01-15 15:12:55.36	-375	867	-1830	-14	20	-29	-8	-3	-5	5
	1674	2019-01-15 15:12:55.37	-383	868	-1822	-22	18	-26	-13	-10	-3	11
	1675	2019-01-15 15:12:55.38	-373	874	-1820	-26	22	-26	-7	-6	-1	6
	1676	2019-01-15 15:12:55.39	-372	856	-1834	-18	18	-28	-4	3	-7	0
	1677	2019-01-15 15:12:55.40	-378	862	-1817	-10	12	-30	-8	6	-14	1
	1678	2019-01-15 15:12:55.41	-370	870	-1802	-6	10	-33	-15	2	-17	6
	1679	2019-01-15 15:12:55.42	-379	833	-1833	-12	14	-38	-18	-1	-17	9
	1680	2019-01-15 15:12:55.43	-371	809	-1849	-6	9	-28	-15	-1	-14	8
	1681	2019-01-15 15:12:55.44	-370	847	-1810	2	4	-12	-5	3	-8	1
	1682	2019-01-15 15:12:55.45	-352	867	-1795	-6	18	-2	6	9	-3	-7
	1683	2019-01-15 15:12:55.46	-361	871	-1827	-22	32	1	6	7	-1	-6
	1684	2019-01-15 15:12:55.47	-373	879	-1843	-35	37	5	2	3	-1	-2
	1685	2019-01-15 15:12:55.48	-377	896	-1851	-32	31	6	-2	-1	-1	1
	1686	2019-01-15 15:12:55.49	-380	888	-1845	-34	19	-2	-3	1	-4	1
	1687	2019-01-15 15:12:55.50	-376	885	-1848	-34	7	-13	-6	5	-11	0
	1688	2019-01-15 15:12:55.51	-354	888	-1819	-27	-5	-24	-10	4	-14	3
	1689	2019-01-15 15:12:55.52	-359	879	-1808	-19	-6	-37	-13	0	-13	6
	1690	2019-01-15 15:12:55.53	-365	862	-1820	-15	0	-45	-10	4	-14	3
	1691	2019-01-15 15:12:55.54	-374	846	-1821	-7	-6	-38	-7	6	-13	0
	1692	2019-01-15 15:12:55.55	-366	859	-1811	-1	-9	-23	-15	1	-16	7
	1693	2019-01-15 15:12:55.56	-367	858	-1803	-5	-7	-13	-11	-5	-6	8
	1694	2019-01-15 15:12:55.57	-364	857	-1807	-6	-1	-6	-6	-7	1	6
	1695	2019-01-15 15:12:55.58	-372	869	-1802	-2	2	4	2	-3	5	0
	1696	2019-01-15 15:12:55.59	-360	874	-1807	0	4	2	-7	-6	-1	6
	1697	2019-01-15 15:12:55.60	-356	882	-1818	-2	7	-7	-8	-9	1	8
	1698	2019-01-15 15:12:55.61	-358	874	-1823	-1	5	-20	-14	-14	0	14
	1699	2019-01-15 15:12:55.62	-357	869	-1824	4	2	-26	-10	-10	0	10
	1700	2019-01-15 15:12:55.63	-358	855	-1828	0	-1	-30	-8	-8	0	8
	1701	2019-01-15 15:12:55.64	-363	844	-1836	3	-3	-25	-8	-7	-1	7
	1702	2019-01-15 15:12:55.65	-366	848	-1835	1	-7	-19	-6	-8	2	7
	1703	2019-01-15 15:12:55.66	-372	845	-1823	0	-9	-7	-4	-9	5	6
	1704	2019-01-15 15:12:55.67	-363	837	-1820	-5	-11	4	-6	-9	3	7
	1705	2019-01-15 15:12:55.68	-371	847	-1810	-13	-6	16	-12	-13	1	12
	1706	2019-01-15 15:12:55.69	-365	867	-1816	-22	-4	21	-12	-9	-3	10
	1707	2019-01-15 15:12:55.70	-368	882	-1819	-30	-6	18	-14	-10	-4	12
	1708	2019-01-15 15:12:55.71	-366	905	-1828	-38	-10	9	-20	-10	-10	15
	1709	2019-01-15 15:12:55.72	-364	904	-1828	-43	-14	-4	-23	-6	-17	14
	1710	2019-01-15 15:12:55.73	-365	893	-1831	-40	-17	-15	-20	0	-20	10
	1711	2019-01-15 15:12:55.74	-368	888	-1816	-31	-20	-24	-18	0	-18	9
	1712	2019-01-15 15:12:55.75	-363	870	-1817	-18	-20	-27	-17	-5	-12	11
	1713	2019-01-15 15:12:55.76	-374	873	-1836	-11	-25	-27	-13	-5	-8	9
	1714	2019-01-15 15:12:55.77	-378	874	-1824	-11	-26	-20	-11	-3	-8	7
	1715	2019-01-15 15:12:55.78	-377	882	-1813	-13	-25	-18	-13	1	-14	6
	1716	2019-01-15 15:12:55.79	-378	881	-1827	-22	-20	-16	-12	2	-14	5
	1717	2019-01-15 15:12:55.80	-388	879	-1815	-27	-14	-17	-20	-4	-16	12
	1718	2019-01-15 15:12:55.81	-385	876	-1809	-18	-8	-14	-25	-8	-17	16
	1719	2019-01-15 15:12:55.82	-374	870	-1809	-8	-5	-15	-17	-1	-16	9
	1720	2019-01-15 15:12:55.83	-371	871	-1826	5	0	-11	-7	11	-18	-2
	1721	2019-01-15 15:12:55.84	-374	880	-1824	15	-1	-6	-7	10	-17	-1
	1722	2019-01-15 15:12:55.85	-381	889	-1813	11	0	-2	-17	1	-18	8
	1723	2019-01-15 15:12:55.86	-391	879	-1858	0	-4	-2	-26	-8	-18	17
	1724	2019-01-15 15:12:55.87	-381	877	-1843	-1	-22	0	-34	-14	-20	24
	1725	2019-01-15 15:12:55.88	-367	913	-1803	3	-24	-8	-38	-12	-26	25
	1726	2019-01-15 15:12:55.89	-379	903	-1789	0	-11	-24	-39	-7	-32	23
	1727	2019-01-15 15:12:55.90	-381	881	-1819	-5	-1	-35	-35	-6	-29	20
	1728	2019-01-15 15:12:55.91	-384	866	-1822	4	2	-30	-28	-5	-23	16
	1729	2019-01-15 15:12:55.92	-381	866	-1810	16	2	-23	-18	-1	-17	9
	1730	2019-01-15 15:12:55.93	-389	855	-1807	19	12	-11	-11	3	-14	4
	1731	2019-01-15 15:12:55.94	-369	865	-1809	14	23	3	-8	3	-11	2
	1732	2019-01-15 15:12:55.95	-374	882	-1816	8	29	12	-9	-1	-8	5
	1733	2019-01-15 15:12:55.96	-375	887	-1831	6	26	16	-10	0	-10	5
	1734	2019-01-15 15:12:55.97	-380	892	-1839	7	22	12	-14	1	-15	6
	1735	2019-01-15 15:12:55.98	-374	895	-1841	12	9	1	-17	8	-25	4
	1736	2019-01-15 15:12:55.99	-360	911	-1823	21	-7	-13	-14	12	-26	1
	1737	2019-01-15 15:12:56.00	-358	899	-1806	28	-10	-28	-16	14	-30	1
	1738	2019-01-15 15:12:56.01	-360	880	-1818	37	-5	-37	-17	14	-31	1
	1739	2019-01-15 15:12:56.02	-364	870	-1831	36	0	-37	-26	6	-32	10
	1740	2019-01-15 15:12:56.03	-365	867	-1836	37	-6	-33	-20	6	-26	7
	1741	2019-01-15 15:12:56.04	-383	874	-1828	37	-10	-24	-17	-1	-16	9
	1742	2019-01-15 15:12:56.05	-378	869	-1833	35	-7	-19	-17	-7	-10	12
	1743	2019-01-15 15:12:56.06	-385	875	-1834	36	-9	-20	-13	-1	-12	7
	1744	2019-01-15 15:12:56.07	-365	858	-1808	47	-15	-15	-8	0	-8	4
	1745	2019-01-15 15:12:56.08	-373	849	-1809	64	-10	-8	-5	3	-8	1
	1746	2019-01-15 15:12:56.09	-369	844	-1805	76	2	-2	-6	3	-9	1
	1747	2019-01-15 15:12:56.10	-381	870	-1841	94	10	9	-9	3	-12	3
	1748	2019-01-15 15:12:56.11	-385	878	-1845	101	7	12	-9	2	-11	3
	1749	2019-01-15 15:12:56.12	-392	891	-1851	104	6	10	-8	1	-9	3
	1750	2019-01-15 15:12:56.13	-391	896	-1836	118	1	2	-7	1	-8	3
	1751	2019-01-15 15:12:56.14	-389	897	-1840	142	-1	-10	-4	4	-8	0
	1752	2019-01-15 15:12:56.15	-380	868	-1834	166	0	-19	-4	16	-20	-6
	1753	2019-01-15 15:12:56.16	-383	853	-1810	194	6	-21	0	31	-31	-15
	1754	2019-01-15 15:12:56.17	-400	842	-1811	227	14	-15	4	39	-35	-21
	1755	2019-01-15 15:12:56.18	-395	833	-1830	251	23	-2	8	44	-36	-26
	1756	2019-01-15 15:12:56.19	-390	835	-1841	272	33	19	17	50	-33	-33
	1757	2019-01-15 15:12:56.20	-387	860	-1835	293	47	33	25	50	-25	-37
	1758	2019-01-15 15:12:56.21	-381	858	-1822	312	68	40	38	59	-21	-48
	1759	2019-01-15 15:12:56.22	-385	866	-1833	336	95	28	55	76	-21	-65
	1760	2019-01-15 15:12:56.23	-387	843	-1861	356	106	13	51	83	-32	-67
	1761	2019-01-15 15:12:56.24	-380	839	-1859	370	103	-3	22	73	-51	-47
	1762	2019-01-15 15:12:56.25	-376	814	-1858	386	97	-17	-14	63	-77	-24
	1763	2019-01-15 15:12:56.26	-370	780	-1873	398	94	-27	-35	72	-107	-18
	1764	2019-01-15 15:12:56.27	-357	782	-1882	407	91	-34	-30	104	-134	-37
	1765	2019-01-15 15:12:56.28	-364	779	-1874	409	87	-38	-8	132	-140	-62
	1766	2019-01-15 15:12:56.29	-363	744	-1877	403	90	-38	21	161	-140	-91
	1767	2019-01-15 15:12:56.30	-363	707	-1902	390	77	-29	43	183	-140	-113
	1768	2019-01-15 15:12:56.31	-357	684	-1879	384	67	-15	69	208	-139	-138
	1769	2019-01-15 15:12:56.32	-331	667	-1844	379	66	0	88	227	-139	-157
	1770	2019-01-15 15:12:56.33	-329	673	-1847	372	77	9	94	230	-136	-162
	1771	2019-01-15 15:12:56.34	-330	669	-1870	361	86	20	102	232	-130	-167
	1772	2019-01-15 15:12:56.35	-321	681	-1867	360	103	29	105	233	-128	-169
	1773	2019-01-15 15:12:56.36	-328	697	-1871	359	118	36	82	210	-128	-146
	1774	2019-01-15 15:12:56.37	-323	692	-1896	353	124	35	48	196	-148	-122
	1775	2019-01-15 15:12:56.38	-329	674	-1906	340	123	32	30	204	-174	-117
	1776	2019-01-15 15:12:56.39	-323	659	-1888	335	121	32	-8	197	-205	-94
	1777	2019-01-15 15:12:56.40	-318	642	-1879	337	116	29	-100	128	-228	-14
	1778	2019-01-15 15:12:56.41	-299	646	-1896	344	118	25	-302	-58	-244	180
	1779	2019-01-15 15:12:56.42	-321	639	-1911	328	102	18	-535	-261	-274	398
	1780	2019-01-15 15:12:56.43	-314	614	-1918	299	88	16	-755	-421	-334	588
	1781	2019-01-15 15:12:56.44	-301	619	-1932	282	76	14	-937	-543	-394	740
	1782	2019-01-15 15:12:56.45	-310	627	-1924	259	64	12	-1063	-624	-439	843
	1783	2019-01-15 15:12:56.46	-306	626	-1935	235	57	5	-1178	-711	-467	944
	1784	2019-01-15 15:12:56.47	-298	623	-1946	221	57	-3	-1354	-877	-477	1115
	1785	2019-01-15 15:12:56.48	-308	623	-1933	213	54	-17	-1597	-1173	-424	1385
	1786	2019-01-15 15:12:56.49	-302	610	-1926	202	45	-31	-1802	-1509	-293	1655
	1787	2019-01-15 15:12:56.50	-308	595	-1922	179	35	-44	-1923	-1771	-152	1847
	1788	2019-01-15 15:12:56.51	-308	565	-1927	158	29	-52	-1969	-1916	-53	1942
	1789	2019-01-15 15:12:56.52	-312	553	-1915	141	28	-45	-1974	-1967	-7	1970
	1790	2019-01-15 15:12:56.53	-296	558	-1931	129	26	-34	-1965	-1950	-15	1957
	1791	2019-01-15 15:12:56.54	-297	570	-1948	112	29	-21	-1956	-1848	-108	1902
	1792	2019-01-15 15:12:56.55	-290	592	-1943	87	35	-14	-1951	-1667	-284	1809
	1793	2019-01-15 15:12:56.56	-304	602	-1954	64	44	-17	-1945	-1456	-489	1700
	1794	2019-01-15 15:12:56.57	-298	603	-1978	44	39	-26	-1919	-1205	-714	1562
	1795	2019-01-15 15:12:56.58	-312	601	-1982	25	23	-39	-1870	-953	-917	1411
	1796	2019-01-15 15:12:56.59	-303	596	-1963	12	3	-51	-1807	-750	-1057	1278
	1797	2019-01-15 15:12:56.60	-299	584	-1922	9	-8	-58	-1735	-604	-1131	1169
	1798	2019-01-15 15:12:56.61	-291	579	-1922	5	-10	-63	-1616	-444	-1172	1030
	1799	2019-01-15 15:12:56.62	-293	574	-1933	-5	-10	-67	-1412	-198	-1214	805
	1800	2019-01-15 15:12:56.63	-304	571	-1940	-16	-7	-64	-1063	241	-1304	411
	1801	2019-01-15 15:12:56.64	-294	577	-1942	-38	-9	-56	-558	766	-1324	-104
	1802	2019-01-15 15:12:56.65	-287	579	-1939	-56	-9	-51	-54	1094	-1148	-520
	1803	2019-01-15 15:12:56.66	-289	593	-1928	-71	-4	-54	245	1161	-916	-703
	1804	2019-01-15 15:12:56.67	-290	600	-1923	-88	-1	-61	256	1067	-811	-661
	1805	2019-01-15 15:12:56.68	-283	596	-1922	-92	3	-70	129	932	-803	-530
	1806	2019-01-15 15:12:56.69	-291	575	-1925	-84	0	-76	22	819	-797	-420
	1807	2019-01-15 15:12:56.70	-289	559	-1941	-68	-3	-74	-18	743	-761	-362
	1808	2019-01-15 15:12:56.71	-295	554	-1935	-56	-13	-60	-13	690	-703	-338
	1809	2019-01-15 15:12:56.72	-303	555	-1911	-53	-15	-39	-25	615	-640	-295
	1810	2019-01-15 15:12:56.73	-306	541	-1965	-57	-25	-19	-103	485	-588	-191
	1811	2019-01-15 15:12:56.74	-298	563	-1947	-60	-39	4	-206	340	-546	-67
	1812	2019-01-15 15:12:56.75	-283	615	-1913	-69	-36	11	-293	214	-507	39
	1813	2019-01-15 15:12:56.76	-299	624	-1921	-81	-22	4	-383	98	-481	142
	1814	2019-01-15 15:12:56.77	-322	630	-1964	-91	-16	-4	-459	2	-461	228
	1815	2019-01-15 15:12:56.78	-311	636	-1956	-93	-23	-11	-507	-54	-453	280
	1816	2019-01-15 15:12:56.79	-324	633	-1946	-82	-32	-19	-495	-47	-448	271
	1817	2019-01-15 15:12:56.80	-326	626	-1933	-77	-38	-27	-445	0	-445	222
	1818	2019-01-15 15:12:56.81	-332	622	-1931	-74	-48	-33	-391	27	-418	182
	1819	2019-01-15 15:12:56.82	-328	619	-1927	-66	-59	-34	-348	38	-386	155
	1820	2019-01-15 15:12:56.83	-325	613	-1914	-58	-64	-33	-299	50	-349	124
	1821	2019-01-15 15:12:56.84	-337	614	-1902	-53	-61	-26	-253	57	-310	98
	1822	2019-01-15 15:12:56.85	-327	616	-1898	-45	-50	-15	-196	75	-271	60
	1823	2019-01-15 15:12:56.86	-334	625	-1896	-44	-31	-7	-136	104	-240	16
	1824	2019-01-15 15:12:56.87	-343	639	-1907	-49	-13	-3	-100	120	-220	-10
	1825	2019-01-15 15:12:56.88	-337	642	-1923	-54	-5	-2	-69	148	-217	-39
	1826	2019-01-15 15:12:56.89	-337	650	-1930	-59	-3	-1	-78	134	-212	-28
	1827	2019-01-15 15:12:56.90	-339	642	-1940	-71	-3	-6	-106	105	-211	0
	1828	2019-01-15 15:12:56.91	-325	642	-1932	-74	-6	-10	-113	92	-205	10
	1829	2019-01-15 15:12:56.92	-322	633	-1932	-65	-16	-14	-99	91	-190	4
	1830	2019-01-15 15:12:56.93	-321	633	-1931	-62	-28	-13	-84	85	-169	0
	1831	2019-01-15 15:12:56.94	-329	629	-1918	-57	-31	-11	-55	85	-140	-15
	1832	2019-01-15 15:12:56.95	-316	636	-1916	-52	-25	-8	-31	81	-112	-25
	1833	2019-01-15 15:12:56.96	-336	638	-1910	-48	-19	-7	-44	45	-89	0
	1834	2019-01-15 15:12:56.97	-342	652	-1923	-47	-10	-5	-79	0	-79	39
	1835	2019-01-15 15:12:56.98	-334	656	-1945	-49	-8	-9	-107	-31	-76	69
	1836	2019-01-15 15:12:56.99	-349	665	-1943	-52	-11	-19	-133	-61	-72	97
	1837	2019-01-15 15:12:57.00	-339	648	-1918	-56	-16	-30	-182	-113	-69	147
	1838	2019-01-15 15:12:57.01	-331	636	-1912	-57	-19	-34	-248	-182	-66	215
	1839	2019-01-15 15:12:57.02	-320	628	-1894	-54	-18	-36	-300	-240	-60	270
	1840	2019-01-15 15:12:57.03	-326	620	-1903	-46	-12	-33	-324	-276	-48	300
	1841	2019-01-15 15:12:57.04	-331	628	-1904	-34	-8	-29	-341	-306	-35	323
	1842	2019-01-15 15:12:57.05	-327	641	-1911	-23	-8	-19	-357	-332	-25	344
	1843	2019-01-15 15:12:57.06	-333	652	-1931	-25	-2	-17	-336	-311	-25	323
	1844	2019-01-15 15:12:57.07	-339	666	-1939	-29	1	-22	-272	-239	-33	255
	1845	2019-01-15 15:12:57.08	-338	667	-1938	-33	-1	-25	-209	-151	-58	180
	1846	2019-01-15 15:12:57.09	-342	661	-1941	-41	-4	-35	-160	-83	-77	121
	1847	2019-01-15 15:12:57.10	-333	636	-1908	-51	-3	-38	-124	-35	-89	79
	1848	2019-01-15 15:12:57.11	-325	622	-1904	-52	2	-34	-139	-51	-88	95
	1849	2019-01-15 15:12:57.12	-326	605	-1893	-52	-1	-23	-178	-95	-83	136
	1850	2019-01-15 15:12:57.13	-322	610	-1911	-42	3	-12	-205	-128	-77	166
	1851	2019-01-15 15:12:57.14	-322	642	-1910	-32	3	1	-248	-172	-76	210
	1852	2019-01-15 15:12:57.15	-312	684	-1906	-28	11	-2	-325	-241	-84	283
	1853	2019-01-15 15:12:57.16	-330	679	-1958	-34	15	-13	-397	-303	-94	350
	1854	2019-01-15 15:12:57.17	-336	663	-1950	-31	5	-18	-445	-340	-105	392
	1855	2019-01-15 15:12:57.18	-311	665	-1901	-25	-3	-21	-471	-356	-115	413
	1856	2019-01-15 15:12:57.19	-325	674	-1876	-29	4	-30	-501	-383	-118	442
	1857	2019-01-15 15:12:57.20	-316	643	-1895	-46	10	-40	-502	-397	-105	449
	1858	2019-01-15 15:12:57.21	-335	630	-1937	-55	11	-37	-446	-352	-94	399
	1859	2019-01-15 15:12:57.22	-342	626	-1938	-49	1	-21	-355	-267	-88	311
	1860	2019-01-15 15:12:57.23	-325	635	-1927	-45	-12	-2	-258	-172	-86	215
	1861	2019-01-15 15:12:57.24	-329	649	-1925	-45	-10	12	-165	-81	-84	123
	1862	2019-01-15 15:12:57.25	-322	667	-1929	-49	-6	21	-114	-31	-83	72
	1863	2019-01-15 15:12:57.26	-328	692	-1932	-44	-10	21	-120	-36	-84	78
	1864	2019-01-15 15:12:57.27	-326	700	-1928	-44	-13	10	-194	-105	-89	149
	1865	2019-01-15 15:12:57.28	-325	697	-1915	-50	-17	-4	-273	-170	-103	221
	1866	2019-01-15 15:12:57.29	-320	682	-1891	-47	-18	-15	-320	-200	-120	260
	1867	2019-01-15 15:12:57.30	-320	676	-1888	-43	-16	-23	-324	-198	-126	261
	1868	2019-01-15 15:12:57.31	-330	663	-1897	-35	-12	-25	-297	-181	-116	239
	1869	2019-01-15 15:12:57.32	-331	658	-1909	-26	-11	-19	-269	-171	-98	220
	1870	2019-01-15 15:12:57.33	-326	672	-1910	-12	-12	-12	-249	-162	-87	205
	1871	2019-01-15 15:12:57.34	-333	675	-1920	-6	-9	-13	-206	-122	-84	164
	1872	2019-01-15 15:12:57.35	-335	683	-1911	0	-4	-14	-160	-74	-86	117
	1873	2019-01-15 15:12:57.36	-318	672	-1894	-1	-4	-19	-152	-65	-87	108
	1874	2019-01-15 15:12:57.37	-328	652	-1901	0	-3	-21	-174	-83	-91	128
	1875	2019-01-15 15:12:57.38	-332	641	-1912	-6	-8	-21	-192	-100	-92	146
	1876	2019-01-15 15:12:57.39	-325	642	-1913	-11	-11	-20	-194	-102	-92	148
	1877	2019-01-15 15:12:57.40	-338	647	-1903	-19	-16	-15	-201	-106	-95	153
	1878	2019-01-15 15:12:57.41	-324	657	-1927	-28	-15	-6	-215	-116	-99	165
	1879	2019-01-15 15:12:57.42	-336	669	-1921	-29	-16	-5	-226	-127	-99	176
	1880	2019-01-15 15:12:57.43	-337	666	-1912	-24	-16	-2	-218	-122	-96	170
	1881	2019-01-15 15:12:57.44	-337	668	-1919	-20	-22	-2	-208	-116	-92	162
	1882	2019-01-15 15:12:57.45	-332	669	-1912	-18	-21	-2	-229	-131	-98	180
	1883	2019-01-15 15:12:57.46	-341	671	-1913	-21	-22	-4	-258	-153	-105	205
	1884	2019-01-15 15:12:57.47	-349	656	-1915	-26	-22	-7	-254	-146	-108	200
	1885	2019-01-15 15:12:57.48	-343	653	-1906	-31	-22	-4	-202	-96	-106	149
	1886	2019-01-15 15:12:57.49	-333	654	-1903	-31	-18	1	-143	-38	-105	90
	1887	2019-01-15 15:12:57.50	-334	660	-1899	-31	-10	5	-97	1	-98	48
	1888	2019-01-15 15:12:57.51	-335	676	-1894	-28	-1	10	-68	23	-91	22
	1889	2019-01-15 15:12:57.52	-327	688	-1897	-27	3	8	-74	8	-82	33
	1890	2019-01-15 15:12:57.53	-334	695	-1925	-24	3	1	-117	-36	-81	76
	1891	2019-01-15 15:12:57.54	-336	701	-1934	-23	0	-7	-170	-82	-88	126
	1892	2019-01-15 15:12:57.55	-345	695	-1926	-25	-11	-18	-223	-130	-93	176
	1893	2019-01-15 15:12:57.56	-347	655	-1915	-28	-21	-28	-267	-171	-96	219
	1894	2019-01-15 15:12:57.57	-344	648	-1902	-24	-21	-26	-287	-197	-90	242
	1895	2019-01-15 15:12:57.58	-340	662	-1881	-25	-20	-20	-297	-221	-76	259
	1896	2019-01-15 15:12:57.59	-332	643	-1914	-29	-16	-8	-318	-255	-63	286
	1897	2019-01-15 15:12:57.60	-336	661	-1893	-22	-9	1	-339	-290	-49	314
	1898	2019-01-15 15:12:57.61	-329	698	-1879	-13	3	5	-330	-293	-37	311
	1899	2019-01-15 15:12:57.62	-331	687	-1903	-11	18	-4	-317	-282	-35	299
	1900	2019-01-15 15:12:57.63	-338	678	-1946	-7	20	-12	-302	-264	-38	283
	1901	2019-01-15 15:12:57.64	-339	677	-1953	0	1	-14	-297	-258	-39	277
	1902	2019-01-15 15:12:57.65	-346	677	-1932	4	-16	-18	-289	-247	-42	268
	1903	2019-01-15 15:12:57.66	-328	679	-1911	-5	-21	-23	-284	-244	-40	264
	1904	2019-01-15 15:12:57.67	-334	671	-1902	-21	-17	-29	-281	-243	-38	262
	1905	2019-01-15 15:12:57.68	-332	672	-1902	-26	-15	-32	-273	-236	-37	254
	1906	2019-01-15 15:12:57.69	-337	664	-1906	-22	-7	-33	-250	-213	-37	231
	1907	2019-01-15 15:12:57.70	-345	662	-1899	-16	-7	-32	-195	-152	-43	173
	1908	2019-01-15 15:12:57.71	-350	670	-1907	-9	-11	-30	-117	-67	-50	92
	1909	2019-01-15 15:12:57.72	-334	670	-1891	-4	-13	-24	-30	29	-59	0
	1910	2019-01-15 15:12:57.73	-352	669	-1894	-11	-6	-22	16	79	-63	-47
	1911	2019-01-15 15:12:57.74	-342	659	-1896	-19	-1	-16	-10	52	-62	-21
	1912	2019-01-15 15:12:57.75	-333	664	-1903	-26	-2	-14	-84	-27	-57	55
	1913	2019-01-15 15:12:57.76	-344	668	-1906	-35	2	-12	-152	-93	-59	122
	1914	2019-01-15 15:12:57.77	-349	674	-1909	-44	2	-14	-197	-133	-64	165
	1915	2019-01-15 15:12:57.78	-335	669	-1910	-43	-2	-11	-214	-148	-66	181
	1916	2019-01-15 15:12:57.79	-343	672	-1919	-37	-4	-13	-209	-144	-65	176
	1917	2019-01-15 15:12:57.80	-340	685	-1900	-32	-10	-16	-200	-132	-68	166
	1918	2019-01-15 15:12:57.81	-333	685	-1890	-27	-6	-21	-195	-122	-73	158
	1919	2019-01-15 15:12:57.82	-327	688	-1882	-26	0	-27	-186	-115	-71	150
	1920	2019-01-15 15:12:57.83	-329	685	-1897	-35	2	-33	-184	-116	-68	150
	1921	2019-01-15 15:12:57.84	-348	668	-1916	-44	-1	-32	-172	-116	-56	144
	1922	2019-01-15 15:12:57.85	-338	674	-1920	-46	-6	-26	-153	-112	-41	132
	1923	2019-01-15 15:12:57.86	-337	680	-1934	-48	-18	-16	-129	-104	-25	116
	1924	2019-01-15 15:12:57.87	-337	691	-1919	-41	-28	-9	-123	-98	-25	110
	1925	2019-01-15 15:12:57.88	-350	694	-1911	-35	-32	-10	-125	-96	-29	110
	1926	2019-01-15 15:12:57.89	-347	698	-1904	-29	-33	-10	-130	-91	-39	110
	1927	2019-01-15 15:12:57.90	-351	693	-1885	-28	-30	-15	-138	-89	-49	113
	1928	2019-01-15 15:12:57.91	-340	675	-1885	-27	-23	-16	-144	-90	-54	117
	1929	2019-01-15 15:12:57.92	-340	677	-1885	-27	-15	-13	-140	-89	-51	114
	1930	2019-01-15 15:12:57.93	-347	687	-1895	-24	-13	-12	-134	-85	-49	109
	1931	2019-01-15 15:12:57.94	-341	696	-1907	-20	-6	-13	-124	-78	-46	101
	1932	2019-01-15 15:12:57.95	-353	689	-1922	-13	-4	-12	-106	-72	-34	89
	1933	2019-01-15 15:12:57.96	-345	698	-1924	-4	-7	-12	-90	-65	-25	77
	1934	2019-01-15 15:12:57.97	-358	709	-1906	5	-5	-15	-80	-54	-26	67
	1935	2019-01-15 15:12:57.98	-357	696	-1920	7	-1	-19	-71	-44	-27	57
	1936	2019-01-15 15:12:57.99	-346	688	-1912	3	-2	-20	-83	-52	-31	67
	1937	2019-01-15 15:12:58.00	-344	671	-1916	-7	-12	-17	-87	-59	-28	73
	1938	2019-01-15 15:12:58.01	-337	684	-1892	-15	-14	-11	-94	-68	-26	81
	1939	2019-01-15 15:12:58.02	-331	686	-1870	-22	-7	-7	-77	-45	-32	61
	1940	2019-01-15 15:12:58.03	-348	664	-1898	-32	-4	-6	-75	-34	-41	54
	1941	2019-01-15 15:12:58.04	-358	648	-1928	-22	-11	6	-72	-26	-46	49
	1942	2019-01-15 15:12:58.05	-348	674	-1903	0	-19	18	-70	-33	-37	51
	1943	2019-01-15 15:12:58.06	-329	692	-1868	5	-15	20	-55	-26	-29	40
	1944	2019-01-15 15:12:58.07	-343	690	-1905	1	-2	8	-48	-23	-25	35
	1945	2019-01-15 15:12:58.08	-359	684	-1934	-10	5	3	-51	-27	-24	39
	1946	2019-01-15 15:12:58.09	-358	682	-1925	-18	-5	6	-56	-35	-21	45
	1947	2019-01-15 15:12:58.10	-359	678	-1896	-28	-11	8	-56	-38	-18	47
	1948	2019-01-15 15:12:58.11	-334	686	-1896	-38	-3	6	-50	-25	-25	37
	1949	2019-01-15 15:12:58.12	-342	695	-1898	-37	3	2	-42	-8	-34	25
	1950	2019-01-15 15:12:58.13	-341	696	-1895	-24	0	-1	-42	0	-42	21
	1951	2019-01-15 15:12:58.14	-331	697	-1898	-12	-7	-1	-46	-2	-44	24
	1952	2019-01-15 15:12:58.15	-329	693	-1897	-4	-8	-1	-52	-9	-43	30
	1953	2019-01-15 15:12:58.16	-337	696	-1896	0	-9	-2	-58	-15	-43	36
	1954	2019-01-15 15:12:58.17	-339	711	-1902	2	-14	-4	-64	-20	-44	42
	1955	2019-01-15 15:12:58.18	-346	708	-1900	-3	-17	-11	-65	-22	-43	43
	1956	2019-01-15 15:12:58.19	-350	705	-1913	-9	-18	-20	-62	-19	-43	40
	1957	2019-01-15 15:12:58.20	-355	678	-1918	-19	-22	-22	-56	-16	-40	36
	1958	2019-01-15 15:12:58.21	-351	666	-1907	-22	-25	-14	-48	-15	-33	31
	1959	2019-01-15 15:12:58.22	-346	651	-1877	-21	-20	0	-25	-12	-13	18
	1960	2019-01-15 15:12:58.23	-338	655	-1882	-16	-11	14	-10	-9	-1	9
	1961	2019-01-15 15:12:58.24	-352	679	-1895	-4	-14	22	-6	-3	-3	4
	1962	2019-01-15 15:12:58.25	-352	691	-1891	7	-10	26	-14	-2	-12	8
	1963	2019-01-15 15:12:58.26	-350	711	-1906	7	-5	19	-25	0	-25	12
	1964	2019-01-15 15:12:58.27	-355	721	-1907	3	1	9	-33	2	-35	15
	1965	2019-01-15 15:12:58.28	-357	718	-1904	-6	2	-2	-45	-2	-43	23
	1966	2019-01-15 15:12:58.29	-357	695	-1912	-20	5	-11	-53	-3	-50	28
	1967	2019-01-15 15:12:58.30	-360	678	-1899	-26	3	-13	-53	5	-58	24
	1968	2019-01-15 15:12:58.31	-349	667	-1896	-28	-1	-10	-48	14	-62	17
	1969	2019-01-15 15:12:58.32	-356	661	-1889	-28	3	-5	-34	28	-62	3
	1970	2019-01-15 15:12:58.33	-335	667	-1875	-21	6	-1	-22	32	-54	-5
	1971	2019-01-15 15:12:58.34	-338	677	-1885	-8	12	0	-15	34	-49	-9
	1972	2019-01-15 15:12:58.35	-331	689	-1903	-2	14	-1	-15	33	-48	-9
	1973	2019-01-15 15:12:58.36	-342	715	-1908	2	14	-7	-20	27	-47	-3
	1974	2019-01-15 15:12:58.37	-345	722	-1916	1	11	-14	-21	26	-47	-2
	1975	2019-01-15 15:12:58.38	-355	700	-1927	-7	3	-26	-22	30	-52	-4
	1976	2019-01-15 15:12:58.39	-354	699	-1920	-11	-2	-28	-12	31	-43	-9
	1977	2019-01-15 15:12:58.40	-345	698	-1906	-14	-11	-32	-15	22	-37	-3
	1978	2019-01-15 15:12:58.41	-319	686	-1875	-20	-9	-32	-10	17	-27	-3
	1979	2019-01-15 15:12:58.42	-333	665	-1882	-21	3	-31	-11	5	-16	3
	1980	2019-01-15 15:12:58.43	-340	646	-1892	-18	7	-22	15	13	2	-14
	1981	2019-01-15 15:12:58.44	-339	641	-1895	-11	3	0	46	12	34	-29
	1982	2019-01-15 15:12:58.45	-341	646	-1914	-10	0	22	82	20	62	-51
	1983	2019-01-15 15:12:58.46	-336	718	-1894	-13	2	36	86	22	64	-54
	1984	2019-01-15 15:12:58.47	-337	725	-1901	-27	7	30	63	24	39	-43
	1985	2019-01-15 15:12:58.48	-345	701	-1933	-32	-3	21	28	17	11	-22
	1986	2019-01-15 15:12:58.49	-341	718	-1905	-20	-14	17	11	19	-8	-15
	1987	2019-01-15 15:12:58.50	-325	711	-1869	-13	-15	3	19	28	-9	-23
	1988	2019-01-15 15:12:58.51	-324	702	-1895	-11	-3	-10	28	34	-6	-31
	1989	2019-01-15 15:12:58.52	-347	696	-1927	-7	-7	-13	31	37	-6	-34
	1990	2019-01-15 15:12:58.53	-338	697	-1920	-3	-17	-9	32	31	1	-31
	1991	2019-01-15 15:12:58.54	-337	700	-1909	-4	-21	-5	42	33	9	-37
	1992	2019-01-15 15:12:58.55	-351	694	-1908	-10	-17	-2	46	40	6	-43
	1993	2019-01-15 15:12:58.56	-352	689	-1901	-13	-15	-6	43	51	-8	-47
	1994	2019-01-15 15:12:58.57	-356	695	-1889	-8	-21	-6	35	61	-26	-48
[truncated: 3,916 more rows]
