# Supplementary material for: Evaluating the stress-response of dental students to the dental school environment
Source: PeerJ. 2020 May 6;8:e8981. doi: 10.7717/peerj.8981 (PMC7210805; doi:10.7717/peerj.8981)
Supplement: Supplemental Information 1 [file peerj-08-8981-s001.zip › 7-1- V.csv]

// Data mode : Full
// Data quality : High
// Acceleration sensor's range : 16g
// Gyroscope sensor's range : 2000dps
//
//ARTIFACT	NUM	DATE	ACC_X	ACC_Y	ACC_Z	GYRO_X	GYRO_Y	GYRO_Z	EOG_L	EOG_R	EOG_H	EOG_V
	1	2019-01-17 08:37:02.70	-443	1146	-1657	-667	-1014	1122	-164	-207	43	185
	2	2019-01-17 08:37:02.71	-476	1268	-1648	-715	-1080	1132	-122	-171	49	146
	3	2019-01-17 08:37:02.72	-471	1353	-1602	-743	-1142	1135	-103	-143	40	123
	4	2019-01-17 08:37:02.73	-472	1433	-1476	-730	-1151	1121	-2	-35	33	18
	5	2019-01-17 08:37:02.74	-444	1456	-1387	-683	-1105	1094	-110	-133	23	121
	6	2019-01-17 08:37:02.75	-454	1512	-1373	-600	-1046	1055	-77	-95	18	86
	7	2019-01-17 08:37:02.76	-462	1569	-1377	-485	-984	1006	-164	-178	14	171
	8	2019-01-17 08:37:02.77	-472	1598	-1381	-356	-918	952	-80	-95	15	87
	9	2019-01-17 08:37:02.78	-477	1619	-1399	-216	-861	896	-190	-204	14	197
	10	2019-01-17 08:37:02.79	-494	1650	-1432	-55	-813	835	-113	-122	9	117
	11	2019-01-17 08:37:02.80	-513	1676	-1461	112	-776	771	-159	-166	7	162
	12	2019-01-17 08:37:02.81	-500	1682	-1458	262	-740	705	45	42	3	-43
	13	2019-01-17 08:37:02.82	-492	1668	-1482	380	-693	637	1	-3	4	1
	14	2019-01-17 08:37:02.83	-486	1637	-1503	459	-627	568	149	138	11	-143
	15	2019-01-17 08:37:02.84	-474	1558	-1541	517	-550	510	-12	-38	26	25
	16	2019-01-17 08:37:02.85	-470	1472	-1578	556	-481	461	51	13	38	-32
	17	2019-01-17 08:37:02.86	-456	1387	-1625	586	-430	430	-140	-184	44	162
	18	2019-01-17 08:37:02.87	-443	1301	-1642	612	-406	414	-24	-77	53	50
	19	2019-01-17 08:37:02.88	-420	1230	-1648	628	-393	410	-189	-238	49	213
	20	2019-01-17 08:37:02.89	-392	1155	-1659	638	-396	417	-48	-101	53	74
	21	2019-01-17 08:37:02.90	-370	1098	-1679	642	-416	431	-188	-247	59	217
	22	2019-01-17 08:37:02.91	-338	1052	-1687	644	-443	446	3	-61	64	29
	23	2019-01-17 08:37:02.92	-331	1008	-1657	635	-467	463	-136	-199	63	167
	24	2019-01-17 08:37:02.93	-311	963	-1624	616	-479	481	38	-35	73	-1
	25	2019-01-17 08:37:02.94	-315	925	-1612	591	-488	498	-154	-218	64	186
	26	2019-01-17 08:37:02.95	-312	893	-1615	561	-500	515	28	-38	66	5
	27	2019-01-17 08:37:02.96	-315	891	-1598	527	-517	533	-139	-202	63	170
	28	2019-01-17 08:37:02.97	-322	877	-1597	493	-537	554	59	0	59	-29
	29	2019-01-17 08:37:02.98	-334	895	-1588	456	-560	574	-112	-170	58	141
	30	2019-01-17 08:37:02.99	-351	923	-1629	421	-591	595	136	72	64	-104
	31	2019-01-17 08:37:03.00	-369	960	-1648	381	-628	618	-29	-91	62	60
	32	2019-01-17 08:37:03.01	-380	1002	-1659	341	-659	639	219	164	55	-191
	33	2019-01-17 08:37:03.02	-394	1013	-1699	301	-678	661	14	-41	55	13
	34	2019-01-17 08:37:03.03	-405	1027	-1735	271	-687	684	250	198	52	-224
	35	2019-01-17 08:37:03.04	-411	1039	-1731	246	-686	709	21	-28	49	3
	36	2019-01-17 08:37:03.05	-420	1070	-1713	222	-671	724	226	178	48	-202
	37	2019-01-17 08:37:03.06	-416	1089	-1719	185	-647	737	-56	-102	46	79
	38	2019-01-17 08:37:03.07	-407	1102	-1693	155	-629	744	138	97	41	-117
	39	2019-01-17 08:37:03.08	-400	1128	-1658	135	-602	740	-147	-186	39	166
	40	2019-01-17 08:37:03.09	-428	1184	-1643	114	-590	710	35	-6	41	-14
	41	2019-01-17 08:37:03.10	-431	1183	-1657	111	-611	691	-223	-256	33	239
	42	2019-01-17 08:37:03.11	-459	1172	-1694	116	-643	674	29	1	28	-15
	43	2019-01-17 08:37:03.12	-469	1154	-1697	134	-693	659	-184	-211	27	197
	44	2019-01-17 08:37:03.13	-467	1127	-1642	149	-735	649	101	83	18	-92
	45	2019-01-17 08:37:03.14	-455	1107	-1585	160	-751	639	-126	-143	17	134
	46	2019-01-17 08:37:03.15	-459	1089	-1536	166	-745	629	148	130	18	-139
	47	2019-01-17 08:37:03.16	-454	1094	-1504	163	-722	612	-115	-146	31	130
	48	2019-01-17 08:37:03.17	-438	1094	-1449	142	-684	589	141	114	27	-127
	49	2019-01-17 08:37:03.18	-430	1099	-1440	111	-639	562	-163	-191	28	177
	50	2019-01-17 08:37:03.19	-448	1133	-1485	80	-605	523	57	32	25	-44
	51	2019-01-17 08:37:03.20	-457	1152	-1527	35	-595	486	-223	-248	25	235
	52	2019-01-17 08:37:03.21	-491	1164	-1574	-11	-605	454	65	41	24	-53
	53	2019-01-17 08:37:03.22	-513	1181	-1600	-62	-641	428	-186	-210	24	198
	54	2019-01-17 08:37:03.23	-536	1167	-1540	-115	-682	413	108	85	23	-96
	55	2019-01-17 08:37:03.24	-545	1173	-1501	-161	-716	405	-139	-166	27	152
	56	2019-01-17 08:37:03.25	-566	1181	-1472	-212	-740	402	172	150	22	-161
	57	2019-01-17 08:37:03.26	-571	1192	-1474	-261	-754	405	-112	-145	33	128
	58	2019-01-17 08:37:03.27	-592	1260	-1458	-304	-764	405	178	146	32	-162
	59	2019-01-17 08:37:03.28	-592	1344	-1435	-349	-761	400	-84	-119	35	101
	60	2019-01-17 08:37:03.29	-624	1401	-1432	-392	-739	381	224	191	33	-207
	61	2019-01-17 08:37:03.30	-640	1412	-1410	-420	-701	351	-94	-126	32	110
	62	2019-01-17 08:37:03.31	-643	1404	-1393	-423	-663	321	128	106	22	-117
	63	2019-01-17 08:37:03.32	-651	1373	-1331	-410	-645	295	-236	-254	18	245
	64	2019-01-17 08:37:03.33	-674	1377	-1285	-385	-626	268	24	13	11	-18
	65	2019-01-17 08:37:03.34	-698	1425	-1304	-365	-609	235	-231	-245	14	238
	66	2019-01-17 08:37:03.35	-751	1466	-1379	-369	-605	199	108	100	8	-104
	67	2019-01-17 08:37:03.36	-776	1513	-1391	-385	-603	163	-148	-160	12	154
	68	2019-01-17 08:37:03.37	-821	1538	-1336	-394	-590	125	161	152	9	-156
	69	2019-01-17 08:37:03.38	-836	1551	-1268	-394	-557	79	-132	-146	14	139
	70	2019-01-17 08:37:03.39	-847	1540	-1251	-395	-509	27	150	147	3	-148
	71	2019-01-17 08:37:03.40	-863	1522	-1254	-390	-469	-23	-196	-203	7	199
	72	2019-01-17 08:37:03.41	-885	1515	-1219	-383	-438	-69	21	22	-1	-21
	73	2019-01-17 08:37:03.42	-910	1528	-1250	-373	-418	-113	-272	-268	-4	270
	74	2019-01-17 08:37:03.43	-939	1553	-1289	-380	-415	-153	83	99	-16	-91
	75	2019-01-17 08:37:03.44	-970	1548	-1304	-401	-412	-185	-176	-164	-12	170
	76	2019-01-17 08:37:03.45	-979	1547	-1236	-414	-417	-210	66	93	-27	-79
	77	2019-01-17 08:37:03.46	-978	1511	-1182	-404	-425	-222	-262	-238	-24	250
	78	2019-01-17 08:37:03.47	-981	1486	-1113	-386	-424	-228	45	90	-45	-67
	79	2019-01-17 08:37:03.48	-980	1470	-1073	-356	-404	-231	-193	-161	-32	177
	80	2019-01-17 08:37:03.49	-991	1488	-1045	-325	-370	-232	109	142	-33	-125
	81	2019-01-17 08:37:03.50	-1004	1492	-989	-301	-335	-231	-196	-179	-17	187
	82	2019-01-17 08:37:03.51	-1023	1524	-980	-276	-286	-235	78	99	-21	-88
	83	2019-01-17 08:37:03.52	-1047	1551	-1025	-270	-248	-240	-208	-199	-9	203
	84	2019-01-17 08:37:03.53	-1065	1579	-1063	-292	-224	-248	47	63	-16	-55
	85	2019-01-17 08:37:03.54	-1082	1600	-1069	-316	-212	-253	-253	-239	-14	246
	86	2019-01-17 08:37:03.55	-1077	1607	-1120	-326	-206	-259	23	53	-30	-38
	87	2019-01-17 08:37:03.56	-1089	1602	-1138	-328	-205	-265	-211	-187	-24	199
	88	2019-01-17 08:37:03.57	-1082	1591	-1151	-317	-194	-265	91	127	-36	-109
	89	2019-01-17 08:37:03.58	-1085	1571	-1126	-296	-177	-265	-187	-166	-21	176
	90	2019-01-17 08:37:03.59	-1086	1555	-1084	-260	-154	-263	52	77	-25	-64
	91	2019-01-17 08:37:03.60	-1067	1540	-1080	-222	-128	-257	-226	-223	-3	224
	92	2019-01-17 08:37:03.61	-1053	1541	-1069	-180	-96	-255	57	63	-6	-60
	93	2019-01-17 08:37:03.62	-1049	1541	-1093	-145	-52	-259	-180	-187	7	183
	94	2019-01-17 08:37:03.63	-1041	1543	-1142	-115	-4	-262	61	62	-1	-61
	95	2019-01-17 08:37:03.64	-1040	1533	-1199	-85	31	-267	-227	-238	11	232
	96	2019-01-17 08:37:03.65	-1024	1508	-1233	-51	53	-267	-4	-13	9	8
	97	2019-01-17 08:37:03.66	-1006	1474	-1259	-17	61	-261	-235	-252	17	243
	98	2019-01-17 08:37:03.67	-996	1432	-1283	12	56	-254	37	28	9	-32
	99	2019-01-17 08:37:03.68	-991	1416	-1294	35	45	-246	-198	-215	17	206
	100	2019-01-17 08:37:03.69	-967	1397	-1264	52	37	-238	50	37	13	-43
	101	2019-01-17 08:37:03.70	-956	1372	-1246	61	32	-236	-189	-203	14	196
	102	2019-01-17 08:37:03.71	-953	1348	-1231	64	33	-232	42	35	7	-38
	103	2019-01-17 08:37:03.72	-962	1355	-1241	56	35	-229	-177	-190	13	183
	104	2019-01-17 08:37:03.73	-955	1338	-1260	42	33	-228	59	53	6	-56
	105	2019-01-17 08:37:03.74	-968	1326	-1288	22	28	-222	-153	-164	11	158
	106	2019-01-17 08:37:03.75	-979	1307	-1319	-2	20	-214	67	69	-2	-68
	107	2019-01-17 08:37:03.76	-980	1296	-1328	-20	10	-201	-154	-166	12	160
	108	2019-01-17 08:37:03.77	-979	1286	-1330	-36	1	-189	51	43	8	-47
	109	2019-01-17 08:37:03.78	-986	1277	-1318	-38	-2	-175	-152	-167	15	159
	110	2019-01-17 08:37:03.79	-985	1265	-1300	-37	2	-161	53	52	1	-52
	111	2019-01-17 08:37:03.80	-987	1248	-1290	-27	3	-149	-160	-168	8	164
	112	2019-01-17 08:37:03.81	-992	1240	-1271	-11	5	-134	39	35	4	-37
	113	2019-01-17 08:37:03.82	-1000	1232	-1251	0	12	-124	-162	-171	9	166
	114	2019-01-17 08:37:03.83	-1001	1235	-1262	5	12	-113	22	24	-2	-23
	115	2019-01-17 08:37:03.84	-1004	1242	-1271	3	3	-103	-144	-145	1	144
	116	2019-01-17 08:37:03.85	-1000	1252	-1273	-9	0	-95	68	74	-6	-71
	117	2019-01-17 08:37:03.86	-1001	1254	-1261	-22	-3	-87	-99	-107	8	103
	118	2019-01-17 08:37:03.87	-995	1257	-1251	-34	1	-82	60	61	-1	-60
	119	2019-01-17 08:37:03.88	-1005	1255	-1245	-37	11	-78	-100	-107	7	103
	120	2019-01-17 08:37:03.89	-1010	1258	-1233	-36	27	-77	71	73	-2	-72
	121	2019-01-17 08:37:03.90	-1019	1281	-1233	-25	48	-77	-84	-86	2	85
	122	2019-01-17 08:37:03.91	-1038	1314	-1254	-17	57	-79	63	60	3	-61
	123	2019-01-17 08:37:03.92	-1047	1346	-1248	-16	56	-77	-96	-106	10	101
	124	2019-01-17 08:37:03.93	-1054	1393	-1241	-24	59	-78	42	40	2	-41
	125	2019-01-17 08:37:03.94	-1060	1432	-1263	-33	62	-84	-61	-64	3	62
	126	2019-01-17 08:37:03.95	-1063	1480	-1257	-39	77	-91	99	102	-3	-100
	127	2019-01-17 08:37:03.96	-1053	1481	-1237	-32	111	-106	-23	-25	2	24
	128	2019-01-17 08:37:03.97	-1053	1454	-1248	-6	157	-118	53	54	-1	-53
	129	2019-01-17 08:37:03.98	-1051	1418	-1270	29	188	-121	-129	-135	6	132
	130	2019-01-17 08:37:03.99	-1048	1391	-1283	80	207	-118	-76	-78	2	77
	131	2019-01-17 08:37:04.00	-1062	1362	-1309	143	212	-108	-172	-174	2	173
	132	2019-01-17 08:37:04.01	-1060	1361	-1291	206	211	-95	-48	-45	-3	46
	133	2019-01-17 08:37:04.02	-1056	1359	-1259	259	208	-80	-121	-126	5	123
	134	2019-01-17 08:37:04.03	-1057	1360	-1259	306	208	-63	-3	-5	2	4
	135	2019-01-17 08:37:04.04	-1049	1364	-1270	345	215	-48	-69	-76	7	72
	136	2019-01-17 08:37:04.05	-1059	1355	-1306	381	231	-28	12	9	3	-10
	137	2019-01-17 08:37:04.06	-1065	1338	-1310	421	251	-3	-76	-87	11	81
	138	2019-01-17 08:37:04.07	-1075	1321	-1312	478	270	25	-32	-41	9	36
	139	2019-01-17 08:37:04.08	-1058	1302	-1323	539	292	52	-93	-104	11	98
	140	2019-01-17 08:37:04.09	-1046	1285	-1314	600	316	73	-44	-46	2	45
	141	2019-01-17 08:37:04.10	-1017	1267	-1296	652	349	93	-103	-106	3	104
	142	2019-01-17 08:37:04.11	-999	1250	-1314	709	384	110	-60	-55	-5	57
	143	2019-01-17 08:37:04.12	-989	1262	-1335	771	413	119	-55	-51	-4	53
	144	2019-01-17 08:37:04.13	-985	1257	-1355	828	443	116	-24	-21	-3	22
	145	2019-01-17 08:37:04.14	-976	1236	-1400	871	473	109	-95	-90	-5	92
	146	2019-01-17 08:37:04.15	-959	1205	-1420	914	492	105	-108	-99	-9	103
	147	2019-01-17 08:37:04.16	-956	1165	-1436	961	498	102	-119	-111	-8	115
	148	2019-01-17 08:37:04.17	-931	1118	-1462	1004	503	102	-104	-99	-5	101
	149	2019-01-17 08:37:04.18	-894	1068	-1429	1056	514	100	-92	-90	-2	91
	150	2019-01-17 08:37:04.19	-855	1024	-1400	1112	536	102	-79	-72	-7	75
	151	2019-01-17 08:37:04.20	-823	978	-1403	1144	559	107	-34	-31	-3	32
	152	2019-01-17 08:37:04.21	-801	954	-1437	1150	582	109	-32	-31	-1	31
	153	2019-01-17 08:37:04.22	-752	931	-1462	1130	602	113	3	-1	4	-1
	154	2019-01-17 08:37:04.23	-740	910	-1518	1098	622	118	-37	-42	5	39
	155	2019-01-17 08:37:04.24	-722	913	-1569	1061	631	119	-10	-20	10	15
	156	2019-01-17 08:37:04.25	-716	900	-1607	1018	626	126	-58	-69	11	63
	157	2019-01-17 08:37:04.26	-681	891	-1659	978	612	136	3	-18	21	7
	158	2019-01-17 08:37:04.27	-663	862	-1668	948	600	138	-54	-74	20	64
	159	2019-01-17 08:37:04.28	-659	810	-1679	925	591	140	-48	-72	24	60
	160	2019-01-17 08:37:04.29	-643	766	-1718	916	571	146	-138	-155	17	146
	161	2019-01-17 08:37:04.30	-636	745	-1740	916	530	158	-47	-63	16	55
	162	2019-01-17 08:37:04.31	-630	739	-1749	921	499	163	-94	-106	12	100
	163	2019-01-17 08:37:04.32	-628	743	-1722	924	472	170	20	7	13	-13
	164	2019-01-17 08:37:04.33	-619	751	-1704	931	460	169	-40	-54	14	47
	165	2019-01-17 08:37:04.34	-616	751	-1701	930	464	165	86	70	16	-78
	166	2019-01-17 08:37:04.35	-598	731	-1723	919	467	158	-2	-16	14	9
	167	2019-01-17 08:37:04.36	-605	720	-1735	895	473	152	103	84	19	-93
	168	2019-01-17 08:37:04.37	-588	724	-1758	867	485	151	-28	-50	22	39
	169	2019-01-17 08:37:04.38	-587	713	-1797	852	484	147	114	88	26	-101
	170	2019-01-17 08:37:04.39	-542	680	-1789	840	482	142	9	-10	19	0
	171	2019-01-17 08:37:04.40	-522	660	-1775	832	493	143	139	121	18	-130
	172	2019-01-17 08:37:04.41	-514	640	-1771	823	500	144	-36	-45	9	40
	173	2019-01-17 08:37:04.42	-510	620	-1760	812	507	148	60	40	20	-50
	174	2019-01-17 08:37:04.43	-501	630	-1744	801	509	152	-87	-105	18	96
	175	2019-01-17 08:37:04.44	-479	635	-1724	783	528	150	112	94	18	-103
	176	2019-01-17 08:37:04.45	-445	635	-1702	757	553	145	-33	-52	19	42
	177	2019-01-17 08:37:04.46	-427	625	-1738	731	568	139	108	88	20	-98
	178	2019-01-17 08:37:04.47	-411	593	-1780	698	572	140	-68	-92	24	80
	179	2019-01-17 08:37:04.48	-397	578	-1806	658	566	146	118	92	26	-105
	180	2019-01-17 08:37:04.49	-401	571	-1802	612	552	153	-52	-79	27	65
	181	2019-01-17 08:37:04.50	-401	587	-1855	569	532	158	122	91	31	-106
	182	2019-01-17 08:37:04.51	-380	595	-1882	523	509	156	-41	-71	30	56
	183	2019-01-17 08:37:04.52	-355	604	-1873	478	497	150	177	144	33	-160
	184	2019-01-17 08:37:04.53	-351	617	-1874	422	488	141	-19	-55	36	37
	185	2019-01-17 08:37:04.54	-326	626	-1896	361	481	124	150	117	33	-133
	186	2019-01-17 08:37:04.55	-312	630	-1897	303	475	111	-82	-112	30	97
	187	2019-01-17 08:37:04.56	-304	625	-1872	251	474	94	107	80	27	-93
	188	2019-01-17 08:37:04.57	-283	645	-1870	211	472	76	-116	-144	28	130
	189	2019-01-17 08:37:04.58	-282	640	-1882	181	467	57	84	58	26	-71
	190	2019-01-17 08:37:04.59	-283	642	-1873	164	454	36	-134	-158	24	146
	191	2019-01-17 08:37:04.60	-273	648	-1906	149	447	16	94	77	17	-85
	192	2019-01-17 08:37:04.61	-274	660	-1957	128	433	-6	-103	-120	17	111
	193	2019-01-17 08:37:04.62	-266	688	-1977	95	415	-28	154	143	11	-148
	194	2019-01-17 08:37:04.63	-268	702	-1951	61	403	-50	-78	-94	16	86
	195	2019-01-17 08:37:04.64	-259	728	-1949	33	392	-74	129	109	20	-119
	196	2019-01-17 08:37:04.65	-260	719	-1942	15	374	-100	-142	-169	27	155
	197	2019-01-17 08:37:04.66	-258	701	-1918	-1	347	-119	96	65	31	-80
	198	2019-01-17 08:37:04.67	-263	693	-1907	-14	315	-138	-136	-173	37	154
	199	2019-01-17 08:37:04.68	-260	698	-1920	-27	282	-152	130	95	35	-112
	200	2019-01-17 08:37:04.69	-260	710	-1913	-36	252	-168	-112	-149	37	130
	201	2019-01-17 08:37:04.70	-236	713	-1914	-44	240	-189	149	116	33	-132
	202	2019-01-17 08:37:04.71	-232	697	-1891	-49	238	-211	-123	-155	32	139
	203	2019-01-17 08:37:04.72	-237	690	-1894	-37	244	-227	105	80	25	-92
	204	2019-01-17 08:37:04.73	-233	666	-1880	-20	242	-243	-189	-212	23	200
	205	2019-01-17 08:37:04.74	-239	628	-1902	-2	236	-248	58	44	14	-51
	206	2019-01-17 08:37:04.75	-254	627	-2003	11	204	-246	-184	-201	17	192
	207	2019-01-17 08:37:04.76	-275	638	-2064	5	155	-240	141	130	11	-135
	208	2019-01-17 08:37:04.77	-276	653	-2064	-19	120	-238	-106	-124	18	115
	209	2019-01-17 08:37:04.78	-278	662	-2015	-47	94	-238	144	131	13	-137
	210	2019-01-17 08:37:04.79	-280	671	-1968	-79	87	-239	-126	-140	14	133
	211	2019-01-17 08:37:04.80	-282	674	-1968	-99	80	-246	281	280	1	-280
	212	2019-01-17 08:37:04.81	-277	666	-1958	-113	72	-255	61	68	-7	-64
	213	2019-01-17 08:37:04.82	-282	660	-1951	-128	66	-261	51	69	-18	-60
	214	2019-01-17 08:37:04.83	-293	652	-1961	-145	55	-265	-56	-50	-6	53
	215	2019-01-17 08:37:04.84	-291	654	-1970	-168	42	-272	505	516	-11	-510
	216	2019-01-17 08:37:04.85	-289	651	-1953	-192	24	-277	289	281	8	-285
	217	2019-01-17 08:37:04.86	-299	645	-1964	-217	11	-284	515	500	15	-507
	218	2019-01-17 08:37:04.87	-299	651	-1943	-239	-6	-293	100	72	28	-86
	219	2019-01-17 08:37:04.88	-279	655	-1908	-261	-11	-303	324	299	25	-311
	220	2019-01-17 08:37:04.89	-290	656	-1841	-285	-9	-316	-33	-55	22	44
	221	2019-01-17 08:37:04.90	-269	650	-1795	-302	-4	-332	228	216	12	-222
	222	2019-01-17 08:37:04.91	-266	617	-1783	-310	2	-345	-86	-109	23	97
	223	2019-01-17 08:37:04.92	-267	617	-1828	-313	-2	-352	221	206	15	-213
	224	2019-01-17 08:37:04.93	-269	621	-1906	-331	-17	-355	-73	-97	24	85
	225	2019-01-17 08:37:04.94	-303	622	-1947	-356	-41	-351	229	207	22	-218
	226	2019-01-17 08:37:04.95	-318	628	-1969	-393	-61	-340	-75	-99	24	87
	227	2019-01-17 08:37:04.96	-322	629	-1965	-427	-86	-324	220	202	18	-211
	228	2019-01-17 08:37:04.97	-357	641	-1964	-455	-115	-304	-107	-131	24	119
	229	2019-01-17 08:37:04.98	-370	642	-1940	-470	-141	-282	169	151	18	-160
	230	2019-01-17 08:37:04.99	-380	647	-1897	-470	-163	-261	-148	-169	21	158
	231	2019-01-17 08:37:05.00	-407	657	-1920	-465	-185	-239	142	127	15	-134
	232	2019-01-17 08:37:05.01	-413	684	-1977	-464	-212	-217	-138	-157	19	147
	233	2019-01-17 08:37:05.02	-427	716	-1995	-473	-232	-197	184	174	10	-179
	234	2019-01-17 08:37:05.03	-436	746	-2013	-491	-246	-179	-111	-129	18	120
	235	2019-01-17 08:37:05.04	-444	767	-2001	-513	-258	-164	179	166	13	-172
	236	2019-01-17 08:37:05.05	-433	779	-1967	-528	-267	-149	-140	-158	18	149
	237	2019-01-17 08:37:05.06	-431	800	-1895	-536	-265	-133	149	136	13	-142
	238	2019-01-17 08:37:05.07	-439	818	-1882	-528	-253	-120	-167	-185	18	176
	239	2019-01-17 08:37:05.08	-451	812	-1874	-509	-243	-109	77	65	12	-71
	240	2019-01-17 08:37:05.09	-465	819	-1891	-478	-237	-95	-221	-238	17	229
	241	2019-01-17 08:37:05.10	-484	830	-1896	-449	-244	-82	88	84	4	-86
	242	2019-01-17 08:37:05.11	-491	844	-1904	-426	-258	-69	-172	-181	9	176
	243	2019-01-17 08:37:05.12	-502	884	-1911	-412	-260	-61	123	118	5	-120
	244	2019-01-17 08:37:05.13	-510	919	-1884	-409	-260	-57	-148	-158	10	153
	245	2019-01-17 08:37:05.14	-509	937	-1844	-419	-256	-52	140	143	-3	-141
	246	2019-01-17 08:37:05.15	-510	951	-1804	-431	-238	-54	-157	-162	5	159
	247	2019-01-17 08:37:05.16	-511	956	-1769	-431	-211	-54	96	99	-3	-97
	248	2019-01-17 08:37:05.17	-522	955	-1736	-421	-191	-53	-190	-198	8	194
	249	2019-01-17 08:37:05.18	-519	960	-1708	-409	-170	-50	76	73	3	-74
	250	2019-01-17 08:37:05.19	-515	972	-1707	-395	-153	-47	-184	-196	12	190
	251	2019-01-17 08:37:05.20	-512	972	-1710	-378	-140	-43	104	101	3	-102
	252	2019-01-17 08:37:05.21	-509	996	-1702	-363	-127	-38	-143	-154	11	148
	253	2019-01-17 08:37:05.22	-513	1003	-1690	-362	-107	-34	129	121	8	-125
	254	2019-01-17 08:37:05.23	-507	1016	-1693	-356	-81	-30	-153	-165	12	159
	255	2019-01-17 08:37:05.24	-511	1015	-1712	-333	-64	-22	85	73	12	-79
	256	2019-01-17 08:37:05.25	-504	1006	-1730	-303	-57	-16	-175	-190	15	182
	257	2019-01-17 08:37:05.26	-495	995	-1751	-276	-54	-6	86	82	4	-84
	258	2019-01-17 08:37:05.27	-502	991	-1790	-250	-62	7	-159	-169	10	164
	259	2019-01-17 08:37:05.28	-494	977	-1812	-229	-76	21	93	91	2	-92
	260	2019-01-17 08:37:05.29	-512	988	-1798	-220	-97	36	-156	-172	16	164
	261	2019-01-17 08:37:05.30	-496	986	-1757	-220	-119	54	88	74	14	-81
	262	2019-01-17 08:37:05.31	-499	1008	-1740	-219	-130	64	-134	-155	21	144
	263	2019-01-17 08:37:05.32	-491	1015	-1734	-222	-127	73	99	89	10	-94
	264	2019-01-17 08:37:05.33	-497	1030	-1729	-223	-109	76	-140	-158	18	149
	265	2019-01-17 08:37:05.34	-496	1025	-1733	-218	-91	74	68	57	11	-62
	266	2019-01-17 08:37:05.35	-493	1012	-1740	-212	-71	75	-173	-185	12	179
	267	2019-01-17 08:37:05.36	-493	993	-1734	-204	-59	81	37	34	3	-35
	268	2019-01-17 08:37:05.37	-492	985	-1731	-193	-51	86	-165	-176	11	170
	269	2019-01-17 08:37:05.38	-485	977	-1708	-188	-51	97	50	40	10	-45
	270	2019-01-17 08:37:05.39	-470	978	-1688	-180	-42	107	-153	-168	15	160
	271	2019-01-17 08:37:05.40	-449	969	-1659	-172	-36	110	55	46	9	-50
	272	2019-01-17 08:37:05.41	-446	963	-1659	-159	-19	115	-138	-154	16	146
	273	2019-01-17 08:37:05.42	-440	962	-1688	-137	-12	115	49	39	10	-44
	274	2019-01-17 08:37:05.43	-447	956	-1677	-115	-11	112	-144	-159	15	151
	275	2019-01-17 08:37:05.44	-427	956	-1691	-100	-8	104	46	36	10	-41
	276	2019-01-17 08:37:05.45	-415	958	-1706	-100	-8	96	-113	-123	10	118
	277	2019-01-17 08:37:05.46	-410	955	-1727	-111	-12	86	83	80	3	-81
	278	2019-01-17 08:37:05.47	-417	957	-1753	-129	-14	76	-88	-98	10	93
	279	2019-01-17 08:37:05.48	-406	941	-1782	-149	-19	64	56	50	6	-53
	280	2019-01-17 08:37:05.49	-416	937	-1801	-162	-30	60	-115	-129	14	122
	281	2019-01-17 08:37:05.50	-416	929	-1807	-159	-48	60	44	35	9	-39
	282	2019-01-17 08:37:05.51	-421	925	-1801	-155	-64	59	-106	-118	12	112
	283	2019-01-17 08:37:05.52	-415	926	-1788	-151	-80	61	36	31	5	-33
	284	2019-01-17 08:37:05.53	-417	935	-1765	-148	-93	65	-95	-107	12	101
	285	2019-01-17 08:37:05.54	-415	946	-1738	-157	-97	68	35	26	9	-30
	286	2019-01-17 08:37:05.55	-410	963	-1733	-166	-97	70	-92	-106	14	99
	287	2019-01-17 08:37:05.56	-423	970	-1740	-184	-98	72	30	23	7	-26
	288	2019-01-17 08:37:05.57	-420	993	-1716	-205	-96	73	-92	-103	11	97
	289	2019-01-17 08:37:05.58	-420	1001	-1735	-219	-90	78	12	6	6	-9
	290	2019-01-17 08:37:05.59	-436	1017	-1740	-227	-92	78	-101	-109	8	105
	291	2019-01-17 08:37:05.60	-443	1044	-1739	-232	-98	82	-6	-10	4	8
	292	2019-01-17 08:37:05.61	-452	1073	-1709	-233	-103	82	-96	-104	8	100
	293	2019-01-17 08:37:05.62	-467	1089	-1686	-232	-103	79	7	8	-1	-7
	294	2019-01-17 08:37:05.63	-450	1117	-1674	-232	-100	71	-67	-70	3	68
	295	2019-01-17 08:37:05.64	-457	1126	-1678	-235	-93	59	5	7	-2	-6
	296	2019-01-17 08:37:05.65	-462	1156	-1700	-243	-85	46	-51	-59	8	55
	297	2019-01-17 08:37:05.66	-466	1173	-1743	-255	-77	33	14	16	-2	-15
	298	2019-01-17 08:37:05.67	-468	1195	-1760	-263	-75	17	-62	-60	-2	61
	299	2019-01-17 08:37:05.68	-473	1193	-1748	-264	-79	6	-42	-34	-8	38
	300	2019-01-17 08:37:05.69	-486	1164	-1709	-236	-96	-6	-98	-95	-3	96
	301	2019-01-17 08:37:05.70	-484	1148	-1691	-205	-107	-10	-52	-51	-1	51
	302	2019-01-17 08:37:05.71	-469	1144	-1653	-173	-117	-12	-68	-70	2	69
	303	2019-01-17 08:37:05.72	-469	1160	-1625	-146	-119	-18	-14	-12	-2	13
	304	2019-01-17 08:37:05.73	-449	1166	-1596	-131	-105	-25	-21	-21	0	21
	305	2019-01-17 08:37:05.74	-449	1184	-1581	-121	-79	-31	14	15	-1	-14
	306	2019-01-17 08:37:05.75	-444	1192	-1583	-114	-52	-39	-10	-15	5	12
	307	2019-01-17 08:37:05.76	-464	1194	-1571	-107	-34	-45	-27	-31	4	29
	308	2019-01-17 08:37:05.77	-482	1184	-1581	-101	-26	-49	-49	-55	6	52
	309	2019-01-17 08:37:05.78	-488	1172	-1607	-88	-32	-50	-63	-64	1	63
	310	2019-01-17 08:37:05.79	-498	1155	-1636	-67	-52	-51	-42	-43	1	42
	311	2019-01-17 08:37:05.80	-504	1143	-1655	-50	-75	-49	-48	-44	-4	46
	312	2019-01-17 08:37:05.81	-508	1135	-1637	-39	-98	-50	-16	-14	-2	15
	313	2019-01-17 08:37:05.82	-507	1134	-1629	-25	-119	-50	-52	-49	-3	50
	314	2019-01-17 08:37:05.83	-505	1134	-1639	-15	-135	-52	-10	-11	1	10
	315	2019-01-17 08:37:05.84	-524	1132	-1633	-8	-144	-51	-46	-50	4	48
	316	2019-01-17 08:37:05.85	-525	1131	-1632	-5	-152	-54	5	-3	8	-1
	317	2019-01-17 08:37:05.86	-532	1108	-1626	-1	-155	-55	-53	-58	5	55
	318	2019-01-17 08:37:05.87	-543	1108	-1606	5	-151	-55	16	14	2	-15
	319	2019-01-17 08:37:05.88	-525	1106	-1613	7	-141	-57	-41	-39	-2	40
	320	2019-01-17 08:37:05.89	-521	1117	-1595	9	-130	-62	45	38	7	-41
	321	2019-01-17 08:37:05.90	-519	1112	-1595	6	-110	-69	-48	-56	8	52
	322	2019-01-17 08:37:05.91	-499	1113	-1574	9	-88	-80	23	9	14	-16
	323	2019-01-17 08:37:05.92	-492	1108	-1580	11	-65	-93	-76	-89	13	82
	324	2019-01-17 08:37:05.93	-499	1100	-1608	7	-48	-106	19	5	14	-12
	325	2019-01-17 08:37:05.94	-505	1092	-1623	3	-39	-112	-84	-97	13	90
	326	2019-01-17 08:37:05.95	-508	1077	-1639	-7	-39	-113	16	3	13	-9
	327	2019-01-17 08:37:05.96	-512	1072	-1648	-14	-42	-112	-80	-91	11	85
	328	2019-01-17 08:37:05.97	-517	1068	-1646	-26	-49	-107	49	41	8	-45
	329	2019-01-17 08:37:05.98	-527	1067	-1662	-39	-66	-95	-81	-89	8	85
	330	2019-01-17 08:37:05.99	-539	1065	-1672	-58	-86	-80	31	23	8	-27
	331	2019-01-17 08:37:06.00	-544	1073	-1648	-79	-107	-67	-103	-113	10	108
	332	2019-01-17 08:37:06.01	-538	1089	-1644	-96	-118	-54	41	33	8	-37
	333	2019-01-17 08:37:06.02	-559	1097	-1642	-112	-125	-44	-94	-105	11	99
	334	2019-01-17 08:37:06.03	-570	1104	-1655	-128	-127	-36	44	37	7	-40
	335	2019-01-17 08:37:06.04	-568	1124	-1661	-149	-129	-34	-116	-125	9	120
	336	2019-01-17 08:37:06.05	-598	1138	-1664	-169	-130	-30	26	23	3	-24
	337	2019-01-17 08:37:06.06	-601	1156	-1679	-185	-137	-25	-130	-136	6	133
	338	2019-01-17 08:37:06.07	-615	1162	-1687	-187	-152	-21	18	18	0	-18
	339	2019-01-17 08:37:06.08	-619	1176	-1669	-184	-170	-13	-138	-138	0	138
	340	2019-01-17 08:37:06.09	-620	1186	-1634	-172	-182	-7	46	48	-2	-47
	341	2019-01-17 08:37:06.10	-601	1194	-1605	-163	-180	-7	-131	-133	2	132
	342	2019-01-17 08:37:06.11	-596	1199	-1567	-152	-169	-6	57	55	2	-56
	343	2019-01-17 08:37:06.12	-585	1206	-1568	-142	-148	-7	-128	-131	3	129
	344	2019-01-17 08:37:06.13	-598	1219	-1579	-141	-125	-11	43	44	-1	-43
	345	2019-01-17 08:37:06.14	-609	1211	-1587	-136	-110	-10	-172	-180	8	176
	346	2019-01-17 08:37:06.15	-606	1203	-1593	-127	-102	-10	30	29	1	-29
	347	2019-01-17 08:37:06.16	-607	1189	-1585	-116	-100	-8	-168	-171	3	169
	348	2019-01-17 08:37:06.17	-617	1190	-1591	-97	-99	-5	53	53	0	-53
	349	2019-01-17 08:37:06.18	-606	1188	-1577	-77	-97	-4	-152	-155	3	153
	350	2019-01-17 08:37:06.19	-596	1181	-1579	-61	-93	-2	62	63	-1	-62
	351	2019-01-17 08:37:06.20	-600	1187	-1583	-50	-93	-2	-156	-158	2	157
	352	2019-01-17 08:37:06.21	-595	1172	-1607	-46	-97	-1	68	70	-2	-69
	353	2019-01-17 08:37:06.22	-610	1166	-1608	-44	-101	4	-162	-166	4	164
	354	2019-01-17 08:37:06.23	-611	1162	-1608	-43	-111	10	72	67	5	-69
	355	2019-01-17 08:37:06.24	-609	1172	-1596	-47	-118	13	-148	-159	11	153
	356	2019-01-17 08:37:06.25	-612	1171	-1599	-50	-119	17	108	95	13	-101
	357	2019-01-17 08:37:06.26	-615	1169	-1599	-51	-112	20	-136	-150	14	143
	358	2019-01-17 08:37:06.27	-613	1163	-1597	-49	-108	21	90	81	9	-85
	359	2019-01-17 08:37:06.28	-620	1161	-1598	-43	-104	24	-172	-181	9	176
	360	2019-01-17 08:37:06.29	-613	1164	-1604	-36	-105	25	77	75	2	-76
	361	2019-01-17 08:37:06.30	-625	1161	-1599	-27	-108	28	-172	-182	10	177
	362	2019-01-17 08:37:06.31	-622	1175	-1596	-21	-114	26	93	85	8	-89
	363	2019-01-17 08:37:06.32	-627	1175	-1576	-15	-114	24	-154	-166	12	160
	364	2019-01-17 08:37:06.33	-628	1168	-1570	-14	-113	20	106	102	4	-104
	365	2019-01-17 08:37:06.34	-638	1174	-1572	-14	-109	18	-166	-174	8	170
	366	2019-01-17 08:37:06.35	-641	1170	-1569	-8	-108	13	90	82	8	-86
	367	2019-01-17 08:37:06.36	-638	1171	-1561	-3	-103	6	-188	-206	18	197
	368	2019-01-17 08:37:06.37	-637	1166	-1553	3	-99	1	76	62	14	-69
	369	2019-01-17 08:37:06.38	-633	1158	-1551	6	-93	-7	-188	-205	17	196
	370	2019-01-17 08:37:06.39	-633	1156	-1547	9	-82	-17	95	90	5	-92
	371	2019-01-17 08:37:06.40	-625	1155	-1548	7	-72	-27	-173	-182	9	177
	372	2019-01-17 08:37:06.41	-631	1153	-1553	2	-63	-35	103	101	2	-102
	373	2019-01-17 08:37:06.42	-635	1149	-1573	-7	-61	-43	-187	-195	8	191
	374	2019-01-17 08:37:06.43	-646	1151	-1574	-17	-61	-48	94	91	3	-92
	375	2019-01-17 08:37:06.44	-647	1150	-1580	-26	-60	-53	-188	-196	8	192
	376	2019-01-17 08:37:06.45	-653	1137	-1585	-32	-64	-60	100	95	5	-97
	377	2019-01-17 08:37:06.46	-657	1144	-1585	-39	-67	-64	-181	-196	15	188
	378	2019-01-17 08:37:06.47	-648	1147	-1578	-48	-68	-69	114	101	13	-107
	379	2019-01-17 08:37:06.48	-658	1149	-1579	-63	-65	-73	-184	-195	11	189
	380	2019-01-17 08:37:06.49	-651	1150	-1571	-77	-63	-74	92	95	-3	-93
	381	2019-01-17 08:37:06.50	-660	1139	-1580	-90	-64	-74	-202	-208	6	205
	382	2019-01-17 08:37:06.51	-664	1143	-1573	-95	-71	-71	94	95	-1	-94
	383	2019-01-17 08:37:06.52	-669	1142	-1569	-95	-74	-66	-190	-196	6	193
	384	2019-01-17 08:37:06.53	-668	1140	-1554	-91	-73	-64	108	108	0	-108
	385	2019-01-17 08:37:06.54	-667	1152	-1559	-88	-67	-59	-181	-190	9	185
	386	2019-01-17 08:37:06.55	-672	1154	-1556	-85	-66	-56	109	107	2	-108
	387	2019-01-17 08:37:06.56	-669	1168	-1558	-86	-62	-52	-180	-189	9	184
	388	2019-01-17 08:37:06.57	-653	1158	-1539	-91	-55	-47	113	108	5	-110
	389	2019-01-17 08:37:06.58	-657	1153	-1524	-97	-46	-46	-178	-192	14	185
	390	2019-01-17 08:37:06.59	-651	1155	-1523	-97	-36	-41	100	94	6	-97
	391	2019-01-17 08:37:06.60	-658	1150	-1537	-96	-29	-38	-199	-214	15	206
	392	2019-01-17 08:37:06.61	-661	1144	-1543	-89	-29	-31	90	85	5	-87
	393	2019-01-17 08:37:06.62	-662	1141	-1551	-84	-32	-23	-187	-196	9	191
	394	2019-01-17 08:37:06.63	-653	1137	-1547	-82	-37	-15	107	108	-1	-107
	395	2019-01-17 08:37:06.64	-670	1138	-1542	-78	-42	-7	-176	-184	8	180
	396	2019-01-17 08:37:06.65	-655	1140	-1550	-77	-46	2	109	109	0	-109
	397	2019-01-17 08:37:06.66	-661	1152	-1546	-81	-51	9	-181	-189	8	185
	398	2019-01-17 08:37:06.67	-673	1155	-1534	-82	-53	14	102	96	6	-99
	399	2019-01-17 08:37:06.68	-680	1157	-1534	-87	-55	16	-186	-196	10	191
	400	2019-01-17 08:37:06.69	-667	1163	-1530	-91	-57	18	92	91	1	-91
	401	2019-01-17 08:37:06.70	-672	1176	-1536	-97	-55	17	-182	-186	4	184
	402	2019-01-17 08:37:06.71	-666	1178	-1531	-102	-56	17	97	103	-6	-100
	403	2019-01-17 08:37:06.72	-671	1174	-1537	-103	-53	14	-193	-194	1	193
	404	2019-01-17 08:37:06.73	-679	1176	-1547	-105	-62	14	74	84	-10	-79
	405	2019-01-17 08:37:06.74	-682	1179	-1539	-106	-72	15	-195	-193	-2	194
	406	2019-01-17 08:37:06.75	-690	1176	-1547	-106	-83	19	92	98	-6	-95
	407	2019-01-17 08:37:06.76	-687	1184	-1556	-108	-93	22	-162	-163	1	162
	408	2019-01-17 08:37:06.77	-693	1201	-1544	-117	-97	21	111	122	-11	-116
	409	2019-01-17 08:37:06.78	-686	1203	-1535	-125	-99	19	-160	-156	-4	158
	410	2019-01-17 08:37:06.79	-696	1214	-1521	-135	-94	19	107	114	-7	-110
	411	2019-01-17 08:37:06.80	-687	1227	-1512	-148	-84	13	-159	-161	2	160
	412	2019-01-17 08:37:06.81	-679	1231	-1502	-158	-68	9	89	93	-4	-91
	413	2019-01-17 08:37:06.82	-689	1229	-1503	-162	-60	7	-183	-182	-1	182
	414	2019-01-17 08:37:06.83	-706	1235	-1515	-166	-56	3	58	71	-13	-64
	415	2019-01-17 08:37:06.84	-700	1244	-1519	-167	-51	1	-175	-169	-6	172
	416	2019-01-17 08:37:06.85	-706	1253	-1523	-169	-52	0	80	100	-20	-90
	417	2019-01-17 08:37:06.86	-709	1261	-1517	-170	-55	-1	-156	-147	-9	151
	418	2019-01-17 08:37:06.87	-709	1266	-1498	-168	-50	0	67	77	-10	-72
	419	2019-01-17 08:37:06.88	-706	1268	-1496	-166	-41	-3	-160	-167	7	163
	420	2019-01-17 08:37:06.89	-694	1272	-1482	-158	-37	-5	70	71	-1	-70
	421	2019-01-17 08:37:06.90	-694	1273	-1483	-155	-25	-5	-169	-169	0	169
	422	2019-01-17 08:37:06.91	-695	1277	-1477	-148	-17	-4	49	54	-5	-51
	423	2019-01-17 08:37:06.92	-695	1271	-1477	-145	-7	-4	-166	-170	4	168
	424	2019-01-17 08:37:06.93	-672	1277	-1477	-137	0	-4	49	56	-7	-52
	425	2019-01-17 08:37:06.94	-693	1275	-1491	-130	3	-1	-160	-154	-6	157
	426	2019-01-17 08:37:06.95	-685	1281	-1491	-120	4	2	61	76	-15	-68
	427	2019-01-17 08:37:06.96	-689	1280	-1505	-110	3	5	-131	-130	-1	130
	428	2019-01-17 08:37:06.97	-686	1296	-1489	-99	3	7	71	75	-4	-73
	429	2019-01-17 08:37:06.98	-682	1293	-1481	-88	7	8	-137	-138	1	137
	430	2019-01-17 08:37:06.99	-678	1282	-1486	-72	4	9	50	55	-5	-52
	431	2019-01-17 08:37:07.00	-673	1285	-1481	-64	3	14	-143	-147	4	145
	432	2019-01-17 08:37:07.01	-662	1280	-1474	-62	-1	17	104	106	-2	-105
	433	2019-01-17 08:37:07.02	-672	1284	-1477	-60	-1	21	-12	-15	3	13
	434	2019-01-17 08:37:07.03	-663	1276	-1479	-57	2	21	124	125	-1	-124
	435	2019-01-17 08:37:07.04	-663	1280	-1493	-54	1	26	-123	-130	7	126
	436	2019-01-17 08:37:07.05	-670	1286	-1490	-47	-4	28	26	22	4	-24
	437	2019-01-17 08:37:07.06	-676	1290	-1475	-38	-3	30	-122	-130	8	126
	438	2019-01-17 08:37:07.07	-669	1299	-1474	-33	-5	32	74	71	3	-72
	439	2019-01-17 08:37:07.08	-671	1291	-1471	-31	-4	30	-70	-75	5	72
	440	2019-01-17 08:37:07.09	-673	1294	-1468	-32	-5	27	74	75	-1	-74
	441	2019-01-17 08:37:07.10	-669	1293	-1469	-31	-2	23	-86	-92	6	89
	442	2019-01-17 08:37:07.11	-663	1295	-1462	-32	0	19	47	46	1	-46
	443	2019-01-17 08:37:07.12	-673	1309	-1468	-33	2	13	-92	-89	-3	90
	444	2019-01-17 08:37:07.13	-676	1304	-1478	-26	2	6	39	45	-6	-42
	445	2019-01-17 08:37:07.14	-666	1308	-1485	-18	6	-1	-92	-104	12	98
	446	2019-01-17 08:37:07.15	-674	1311	-1471	-9	11	-8	10	6	4	-8
	447	2019-01-17 08:37:07.16	-672	1310	-1483	-6	19	-13	-105	-109	4	107
	448	2019-01-17 08:37:07.17	-674	1322	-1490	1	20	-19	12	14	-2	-13
	449	2019-01-17 08:37:07.18	-670	1328	-1472	4	26	-26	-78	-85	7	81
	450	2019-01-17 08:37:07.19	-656	1327	-1462	7	30	-33	9	4	5	-6
	451	2019-01-17 08:37:07.20	-663	1312	-1474	13	35	-37	-80	-86	6	83
	452	2019-01-17 08:37:07.21	-666	1303	-1479	12	31	-40	10	14	-4	-12
	453	2019-01-17 08:37:07.22	-668	1291	-1486	12	30	-40	-58	-54	-4	56
	454	2019-01-17 08:37:07.23	-670	1287	-1497	14	24	-38	26	39	-13	-32
	455	2019-01-17 08:37:07.24	-667	1275	-1485	17	21	-38	-35	-30	-5	32
	456	2019-01-17 08:37:07.25	-664	1273	-1474	22	16	-36	36	39	-3	-37
	457	2019-01-17 08:37:07.26	-673	1278	-1474	29	10	-30	-45	-38	-7	41
	458	2019-01-17 08:37:07.27	-667	1266	-1482	36	-1	-27	13	26	-13	-19
	459	2019-01-17 08:37:07.28	-661	1270	-1472	35	-6	-25	-20	-3	-17	11
	460	2019-01-17 08:37:07.29	-664	1257	-1477	35	-8	-21	30	61	-31	-45
	461	2019-01-17 08:37:07.30	-671	1265	-1475	34	-11	-18	-9	24	-33	-7
	462	2019-01-17 08:37:07.31	-656	1258	-1479	32	-11	-13	16	53	-37	-34
	463	2019-01-17 08:37:07.32	-660	1257	-1475	24	-10	-12	-14	24	-38	-5
	464	2019-01-17 08:37:07.33	-661	1253	-1476	18	-4	-8	-7	31	-38	-12
	465	2019-01-17 08:37:07.34	-669	1244	-1484	18	-4	-3	-44	-10	-34	27
	466	2019-01-17 08:37:07.35	-670	1242	-1490	20	-11	2	-51	-14	-37	32
	467	2019-01-17 08:37:07.36	-664	1245	-1498	23	-17	5	-43	0	-43	21
	468	2019-01-17 08:37:07.37	-664	1242	-1498	21	-25	7	-24	37	-61	-6
	469	2019-01-17 08:37:07.38	-666	1243	-1494	17	-30	10	-28	68	-96	-20
	470	2019-01-17 08:37:07.39	-668	1239	-1493	13	-36	12	-52	54	-106	-1
	471	2019-01-17 08:37:07.40	-660	1234	-1487	5	-41	15	-26	72	-98	-23
	472	2019-01-17 08:37:07.41	-664	1233	-1482	1	-45	17	-49	34	-83	7
	473	2019-01-17 08:37:07.42	-662	1232	-1478	-7	-50	16	-10	70	-80	-30
	474	2019-01-17 08:37:07.43	-651	1237	-1488	-20	-52	15	-58	13	-71	22
	475	2019-01-17 08:37:07.44	-662	1244	-1483	-36	-54	16	-22	47	-69	-12
	476	2019-01-17 08:37:07.45	-669	1244	-1483	-48	-56	13	-83	-22	-61	52
	477	2019-01-17 08:37:07.46	-665	1250	-1485	-53	-56	11	-26	39	-65	-6
	478	2019-01-17 08:37:07.47	-669	1248	-1489	-64	-59	7	-87	-30	-57	58
	479	2019-01-17 08:37:07.48	-672	1256	-1480	-71	-61	5	-5	39	-44	-17
	480	2019-01-17 08:37:07.49	-669	1259	-1472	-83	-61	-2	-65	-29	-36	47
	481	2019-01-17 08:37:07.50	-668	1262	-1469	-100	-61	-9	26	64	-38	-45
	482	2019-01-17 08:37:07.51	-670	1263	-1464	-120	-59	-13	-66	-36	-30	51
	483	2019-01-17 08:37:07.52	-667	1258	-1476	-133	-61	-17	9	36	-27	-22
	484	2019-01-17 08:37:07.53	-678	1243	-1470	-135	-68	-18	-75	-51	-24	63
	485	2019-01-17 08:37:07.54	-677	1258	-1466	-131	-68	-20	49	80	-31	-64
	486	2019-01-17 08:37:07.55	-685	1261	-1461	-123	-70	-21	-55	-26	-29	40
	487	2019-01-17 08:37:07.56	-678	1271	-1463	-118	-75	-21	81	104	-23	-92
	488	2019-01-17 08:37:07.57	-687	1275	-1471	-119	-75	-22	-15	-1	-14	8
	489	2019-01-17 08:37:07.58	-689	1279	-1477	-130	-78	-21	130	131	-1	-130
	490	2019-01-17 08:37:07.59	-688	1277	-1485	-150	-82	-20	-31	-37	6	34
	491	2019-01-17 08:37:07.60	-690	1281	-1478	-164	-93	-16	63	66	-3	-64
	492	2019-01-17 08:37:07.61	-687	1276	-1475	-172	-100	-12	-108	-88	-20	98
	493	2019-01-17 08:37:07.62	-694	1286	-1440	-170	-105	-10	18	55	-37	-36
	494	2019-01-17 08:37:07.63	-704	1295	-1426	-161	-100	-10	-117	-85	-32	101
	495	2019-01-17 08:37:07.64	-705	1291	-1417	-155	-93	-11	51	81	-30	-66
	496	2019-01-17 08:37:07.65	-716	1297	-1416	-150	-85	-14	-105	-83	-22	94
	497	2019-01-17 08:37:07.66	-708	1296	-1419	-156	-81	-17	58	81	-23	-69
	498	2019-01-17 08:37:07.67	-713	1309	-1431	-174	-77	-18	-114	-95	-19	104
	499	2019-01-17 08:37:07.68	-708	1311	-1440	-191	-70	-22	34	60	-26	-47
	500	2019-01-17 08:37:07.69	-716	1313	-1434	-200	-65	-25	-165	-145	-20	155
	501	2019-01-17 08:37:07.70	-713	1314	-1432	-200	-65	-30	25	56	-31	-40
	502	2019-01-17 08:37:07.71	-704	1320	-1423	-197	-67	-34	-144	-119	-25	131
	503	2019-01-17 08:37:07.72	-713	1324	-1417	-192	-67	-39	22	50	-28	-36
	504	2019-01-17 08:37:07.73	-711	1325	-1413	-190	-72	-45	-161	-136	-25	148
	505	2019-01-17 08:37:07.74	-712	1329	-1409	-189	-73	-49	61	93	-32	-77
	506	2019-01-17 08:37:07.75	-714	1322	-1399	-195	-71	-50	-134	-102	-32	118
	507	2019-01-17 08:37:07.76	-712	1331	-1382	-192	-63	-51	48	91	-43	-69
	508	2019-01-17 08:37:07.77	-723	1326	-1390	-173	-55	-51	-188	-146	-42	167
	509	2019-01-17 08:37:07.78	-723	1323	-1387	-155	-48	-53	9	64	-55	-36
	510	2019-01-17 08:37:07.79	-717	1331	-1394	-136	-51	-51	-196	-150	-46	173
	511	2019-01-17 08:37:07.80	-730	1336	-1403	-126	-54	-53	21	84	-63	-52
	512	2019-01-17 08:37:07.81	-732	1323	-1402	-129	-54	-48	-187	-128	-59	157
	513	2019-01-17 08:37:07.82	-728	1337	-1388	-132	-57	-47	50	116	-66	-83
	514	2019-01-17 08:37:07.83	-737	1325	-1379	-141	-57	-42	-176	-125	-51	150
	515	2019-01-17 08:37:07.84	-742	1316	-1382	-142	-54	-37	19	80	-61	-49
	516	2019-01-17 08:37:07.85	-747	1319	-1392	-125	-53	-34	-227	-177	-50	202
	517	2019-01-17 08:37:07.86	-743	1328	-1368	-109	-55	-26	7	71	-64	-39
	518	2019-01-17 08:37:07.87	-727	1337	-1364	-91	-49	-21	-190	-130	-60	160
	519	2019-01-17 08:37:07.88	-736	1340	-1367	-85	-43	-17	99	171	-72	-135
	520	2019-01-17 08:37:07.89	-721	1348	-1366	-87	-37	-16	-151	-94	-57	122
	521	2019-01-17 08:37:07.90	-729	1346	-1381	-98	-32	-16	68	134	-66	-101
	522	2019-01-17 08:37:07.91	-743	1347	-1379	-108	-31	-12	-212	-160	-52	186
	523	2019-01-17 08:37:07.92	-734	1346	-1380	-109	-32	-11	11	82	-71	-46
	524	2019-01-17 08:37:07.93	-732	1340	-1384	-99	-35	-9	-234	-177	-57	205
	525	2019-01-17 08:37:07.94	-731	1350	-1372	-85	-41	-8	46	111	-65	-78
	526	2019-01-17 08:37:07.95	-734	1356	-1366	-78	-42	-6	-197	-148	-49	172
	527	2019-01-17 08:37:07.96	-730	1358	-1365	-75	-41	-6	77	131	-54	-104
	528	2019-01-17 08:37:07.97	-739	1356	-1373	-80	-42	-6	-188	-149	-39	168
	529	2019-01-17 08:37:07.98	-743	1354	-1376	-90	-44	-7	66	115	-49	-90
	530	2019-01-17 08:37:07.99	-747	1355	-1372	-102	-51	-5	-204	-171	-33	187
	531	2019-01-17 08:37:08.00	-739	1368	-1361	-109	-57	-4	76	113	-37	-94
	532	2019-01-17 08:37:08.01	-738	1359	-1351	-116	-53	-4	-187	-165	-22	176
	533	2019-01-17 08:37:08.02	-732	1360	-1339	-118	-47	-7	83	109	-26	-96
	534	2019-01-17 08:37:08.03	-732	1368	-1348	-113	-38	-9	-195	-182	-13	188
	535	2019-01-17 08:37:08.04	-738	1358	-1337	-106	-36	-9	95	109	-14	-102
	536	2019-01-17 08:37:08.05	-730	1360	-1346	-98	-32	-8	-170	-164	-6	167
	537	2019-01-17 08:37:08.06	-740	1375	-1353	-94	-33	-7	128	145	-17	-136
	538	2019-01-17 08:37:08.07	-740	1382	-1345	-95	-34	-9	-142	-129	-13	135
	539	2019-01-17 08:37:08.08	-743	1387	-1350	-100	-37	-11	138	168	-30	-153
	540	2019-01-17 08:37:08.09	-751	1395	-1351	-103	-36	-14	-147	-126	-21	136
	541	2019-01-17 08:37:08.10	-748	1387	-1349	-106	-38	-16	122	155	-33	-138
	542	2019-01-17 08:37:08.11	-741	1375	-1338	-101	-35	-16	-165	-132	-33	148
	543	2019-01-17 08:37:08.12	-750	1376	-1326	-96	-36	-19	124	165	-41	-144
	544	2019-01-17 08:37:08.13	-738	1374	-1324	-92	-34	-20	-172	-142	-30	157
	545	2019-01-17 08:37:08.14	-739	1376	-1325	-92	-29	-20	110	148	-38	-129
	546	2019-01-17 08:37:08.15	-752	1386	-1331	-87	-23	-19	-190	-163	-27	176
	547	2019-01-17 08:37:08.16	-758	1393	-1328	-77	-20	-18	86	128	-42	-107
	548	2019-01-17 08:37:08.17	-765	1402	-1336	-66	-17	-18	-198	-162	-36	180
	549	2019-01-17 08:37:08.18	-766	1400	-1337	-59	-17	-18	88	138	-50	-113
	550	2019-01-17 08:37:08.19	-751	1399	-1342	-55	-20	-19	-184	-145	-39	164
	551	2019-01-17 08:37:08.20	-756	1389	-1337	-55	-21	-15	117	158	-41	-137
	552	2019-01-17 08:37:08.21	-743	1387	-1332	-62	-26	-13	-184	-155	-29	169
	553	2019-01-17 08:37:08.22	-743	1384	-1327	-72	-25	-11	77	116	-39	-96
	554	2019-01-17 08:37:08.23	-754	1388	-1332	-73	-27	-7	-205	-181	-24	193
	555	2019-01-17 08:37:08.24	-745	1396	-1327	-75	-25	-9	85	115	-30	-100
	556	2019-01-17 08:37:08.25	-764	1406	-1316	-75	-22	-8	-185	-162	-23	173
	557	2019-01-17 08:37:08.26	-763	1401	-1310	-75	-19	-10	104	134	-30	-119
	558	2019-01-17 08:37:08.27	-758	1405	-1322	-76	-12	-14	-171	-157	-14	164
	559	2019-01-17 08:37:08.28	-752	1399	-1321	-78	-13	-14	112	135	-23	-123
	560	2019-01-17 08:37:08.29	-742	1407	-1311	-83	-12	-18	-182	-167	-15	174
	561	2019-01-17 08:37:08.30	-747	1407	-1300	-77	-4	-20	80	104	-24	-92
	562	2019-01-17 08:37:08.31	-748	1414	-1297	-66	0	-24	-198	-180	-18	189
	563	2019-01-17 08:37:08.32	-752	1411	-1312	-58	2	-24	74	105	-31	-89
	564	2019-01-17 08:37:08.33	-752	1413	-1311	-52	1	-24	-195	-177	-18	186
	565	2019-01-17 08:37:08.34	-741	1410	-1325	-49	-4	-23	97	121	-24	-109
	566	2019-01-17 08:37:08.35	-746	1404	-1314	-49	-10	-24	-145	-127	-18	136
	567	2019-01-17 08:37:08.36	-750	1405	-1330	-57	-14	-24	132	157	-25	-144
	568	2019-01-17 08:37:08.37	-762	1409	-1322	-65	-16	-21	-157	-147	-10	152
	569	2019-01-17 08:37:08.38	-753	1401	-1299	-64	-15	-21	79	92	-13	-85
	570	2019-01-17 08:37:08.39	-765	1408	-1288	-54	-9	-20	-198	-194	-4	196
	571	2019-01-17 08:37:08.40	-763	1407	-1296	-41	-6	-21	52	62	-10	-57
	572	2019-01-17 08:37:08.41	-759	1406	-1298	-29	-7	-18	-191	-189	-2	190
	573	2019-01-17 08:37:08.42	-758	1404	-1297	-22	-4	-18	70	78	-8	-74
	574	2019-01-17 08:37:08.43	-766	1408	-1298	-25	1	-16	-146	-154	8	150
	575	2019-01-17 08:37:08.44	-754	1420	-1296	-34	8	-16	134	134	0	-134
	576	2019-01-17 08:37:08.45	-762	1410	-1304	-48	12	-16	-108	-117	9	112
	577	2019-01-17 08:37:08.46	-760	1410	-1305	-55	19	-14	107	105	2	-106
	578	2019-01-17 08:37:08.47	-759	1413	-1313	-56	20	-15	-180	-186	6	183
	579	2019-01-17 08:37:08.48	-757	1413	-1314	-48	16	-15	33	36	-3	-34
	580	2019-01-17 08:37:08.49	-761	1419	-1313	-43	13	-12	-183	-194	11	188
	581	2019-01-17 08:37:08.50	-751	1419	-1313	-37	7	-12	65	57	8	-61
	582	2019-01-17 08:37:08.51	-745	1415	-1308	-33	2	-9	-154	-174	20	164
	583	2019-01-17 08:37:08.52	-760	1419	-1302	-36	1	-11	85	70	15	-77
	584	2019-01-17 08:37:08.53	-752	1416	-1295	-41	-1	-6	-137	-161	24	149
	585	2019-01-17 08:37:08.54	-765	1415	-1292	-40	-1	-3	67	57	10	-62
	586	2019-01-17 08:37:08.55	-749	1414	-1286	-33	2	-4	-135	-159	24	147
	587	2019-01-17 08:37:08.56	-756	1411	-1279	-28	7	-4	78	59	19	-68
	588	2019-01-17 08:37:08.57	-761	1414	-1289	-24	10	-5	-112	-138	26	125
	589	2019-01-17 08:37:08.58	-755	1411	-1299	-25	10	-5	90	70	20	-80
	590	2019-01-17 08:37:08.59	-748	1408	-1293	-28	16	-6	-103	-132	29	117
	591	2019-01-17 08:37:08.60	-753	1413	-1293	-27	15	-6	84	72	12	-78
	592	2019-01-17 08:37:08.61	-749	1412	-1293	-25	15	-9	-124	-148	24	136
	593	2019-01-17 08:37:08.62	-747	1425	-1304	-19	15	-13	40	27	13	-33
	594	2019-01-17 08:37:08.63	-750	1432	-1301	-10	13	-15	-122	-138	16	130
	595	2019-01-17 08:37:08.64	-749	1434	-1303	-8	13	-18	66	54	12	-60
	596	2019-01-17 08:37:08.65	-756	1426	-1309	-6	11	-22	-84	-103	19	93
	597	2019-01-17 08:37:08.66	-751	1418	-1309	-6	5	-23	82	73	9	-77
	598	2019-01-17 08:37:08.67	-752	1402	-1291	-10	2	-22	-106	-126	20	116
	599	2019-01-17 08:37:08.68	-743	1400	-1296	-14	1	-19	21	0	21	-10
	600	2019-01-17 08:37:08.69	-752	1397	-1285	-14	0	-16	-108	-137	29	122
	601	2019-01-17 08:37:08.70	-748	1408	-1289	-12	5	-13	73	58	15	-65
	602	2019-01-17 08:37:08.71	-756	1415	-1296	-10	9	-11	-71	-92	21	81
	603	2019-01-17 08:37:08.72	-756	1419	-1311	-7	10	-8	34	21	13	-27
	604	2019-01-17 08:37:08.73	-763	1416	-1316	-5	7	-6	-108	-120	12	114
	605	2019-01-17 08:37:08.74	-756	1417	-1314	-7	-2	-2	20	16	4	-18
	606	2019-01-17 08:37:08.75	-753	1415	-1302	-12	-7	0	-80	-94	14	87
	607	2019-01-17 08:37:08.76	-760	1419	-1285	-21	-9	2	34	28	6	-31
	608	2019-01-17 08:37:08.77	-761	1414	-1295	-25	-10	3	-83	-99	16	91
	609	2019-01-17 08:37:08.78	-751	1411	-1297	-25	-11	1	10	-4	14	-3
	610	2019-01-17 08:37:08.79	-757	1425	-1291	-21	-4	4	-90	-108	18	99
	611	2019-01-17 08:37:08.80	-749	1421	-1304	-14	-5	3	-3	-11	8	7
	612	2019-01-17 08:37:08.81	-757	1425	-1301	-11	-5	2	-74	-91	17	82
	613	2019-01-17 08:37:08.82	-750	1423	-1303	-11	-2	1	11	5	6	-8
	614	2019-01-17 08:37:08.83	-744	1414	-1293	-12	-7	2	-63	-78	15	70
	615	2019-01-17 08:37:08.84	-749	1414	-1298	-12	-12	3	4	-9	13	2
	616	2019-01-17 08:37:08.85	-748	1421	-1284	-13	-17	1	-54	-72	18	63
	617	2019-01-17 08:37:08.86	-761	1427	-1276	-13	-10	-1	-11	-22	11	16
	618	2019-01-17 08:37:08.87	-757	1430	-1285	-9	-5	-4	-56	-74	18	65
	619	2019-01-17 08:37:08.88	-744	1434	-1281	-4	1	-9	8	-5	13	-1
	620	2019-01-17 08:37:08.89	-753	1435	-1291	-5	5	-11	-13	-32	19	22
	621	2019-01-17 08:37:08.90	-754	1428	-1295	-6	8	-13	8	-2	10	-3
	622	2019-01-17 08:37:08.91	-751	1417	-1316	-9	7	-13	-48	-60	12	54
	623	2019-01-17 08:37:08.92	-747	1407	-1310	-12	-4	-13	-53	-67	14	60
	624	2019-01-17 08:37:08.93	-748	1412	-1299	-12	-10	-7	-70	-79	9	74
	625	2019-01-17 08:37:08.94	-740	1417	-1288	-3	-6	-4	-38	-43	5	40
	626	2019-01-17 08:37:08.95	-760	1426	-1283	7	0	-5	-30	-40	10	35
	627	2019-01-17 08:37:08.96	-755	1421	-1281	15	8	-6	-41	-46	5	43
	628	2019-01-17 08:37:08.97	-750	1417	-1289	19	13	0	-42	-47	5	44
	629	2019-01-17 08:37:08.98	-748	1413	-1303	23	7	5	-44	-50	6	47
	630	2019-01-17 08:37:08.99	-759	1412	-1313	20	2	7	0	-12	12	6
	631	2019-01-17 08:37:09.00	-759	1412	-1310	16	-5	11	-20	-33	13	26
	632	2019-01-17 08:37:09.01	-752	1421	-1301	12	-10	9	7	-9	16	1
	633	2019-01-17 08:37:09.02	-750	1436	-1281	7	-6	7	-32	-40	8	36
	634	2019-01-17 08:37:09.03	-762	1436	-1291	3	7	2	0	-10	10	5
	635	2019-01-17 08:37:09.04	-763	1444	-1297	0	14	-2	-70	-79	9	74
	636	2019-01-17 08:37:09.05	-754	1436	-1309	-2	15	-8	-47	-57	10	52
	637	2019-01-17 08:37:09.06	-748	1424	-1301	0	13	-13	-91	-98	7	94
	638	2019-01-17 08:37:09.07	-747	1419	-1294	0	8	-17	9	1	8	-5
	639	2019-01-17 08:37:09.08	-746	1416	-1294	-6	9	-21	-47	-54	7	50
	640	2019-01-17 08:37:09.09	-748	1410	-1300	-6	9	-22	26	15	11	-20
	641	2019-01-17 08:37:09.10	-748	1414	-1288	2	13	-23	-60	-73	13	66
	642	2019-01-17 08:37:09.11	-749	1411	-1286	12	16	-22	18	-1	19	-8
	643	2019-01-17 08:37:09.12	-755	1408	-1294	18	20	-19	-78	-97	19	87
	644	2019-01-17 08:37:09.13	-743	1409	-1298	25	18	-16	30	8	22	-19
	645	2019-01-17 08:37:09.14	-742	1403	-1296	23	19	-11	-65	-83	18	74
	646	2019-01-17 08:37:09.15	-737	1400	-1298	18	19	-10	51	34	17	-42
	647	2019-01-17 08:37:09.16	-742	1411	-1299	9	15	-6	-67	-85	18	76
	648	2019-01-17 08:37:09.17	-745	1410	-1293	1	17	-6	34	13	21	-23
	649	2019-01-17 08:37:09.18	-743	1417	-1293	-1	21	-8	-98	-118	20	108
	650	2019-01-17 08:37:09.19	-748	1428	-1297	8	24	-13	50	25	25	-37
	651	2019-01-17 08:37:09.20	-754	1417	-1312	17	24	-15	-76	-94	18	85
	652	2019-01-17 08:37:09.21	-743	1420	-1313	24	19	-20	53	32	21	-42
	653	2019-01-17 08:37:09.22	-736	1405	-1311	26	15	-23	-98	-120	22	109
	654	2019-01-17 08:37:09.23	-743	1399	-1316	24	9	-23	35	14	21	-24
	655	2019-01-17 08:37:09.24	-749	1404	-1316	17	1	-22	-110	-131	21	120
	656	2019-01-17 08:37:09.25	-750	1407	-1313	11	-8	-23	60	41	19	-50
	657	2019-01-17 08:37:09.26	-749	1412	-1305	-1	-13	-22	-88	-106	18	97
	658	2019-01-17 08:37:09.27	-746	1413	-1297	-8	-11	-22	91	69	22	-80
	659	2019-01-17 08:37:09.28	-740	1412	-1305	-14	-1	-23	-100	-119	19	109
	660	2019-01-17 08:37:09.29	-756	1407	-1312	-18	0	-21	33	12	21	-22
	661	2019-01-17 08:37:09.30	-746	1398	-1325	-16	-2	-21	-149	-168	19	158
	662	2019-01-17 08:37:09.31	-762	1402	-1314	-12	-3	-18	29	17	12	-23
	663	2019-01-17 08:37:09.32	-758	1402	-1308	-6	-5	-14	-140	-157	17	148
	664	2019-01-17 08:37:09.33	-753	1409	-1299	0	-12	-10	62	43	19	-52
	665	2019-01-17 08:37:09.34	-757	1412	-1300	4	-9	-9	-126	-141	15	133
	666	2019-01-17 08:37:09.35	-755	1416	-1301	7	-5	-8	75	59	16	-67
	667	2019-01-17 08:37:09.36	-763	1423	-1301	6	1	-8	-122	-137	15	129
	668	2019-01-17 08:37:09.37	-746	1415	-1309	6	6	-8	95	84	11	-89
	669	2019-01-17 08:37:09.38	-755	1414	-1308	4	9	-8	-122	-133	11	127
	670	2019-01-17 08:37:09.39	-751	1401	-1313	-1	4	-10	68	62	6	-65
	671	2019-01-17 08:37:09.40	-755	1396	-1306	-6	1	-8	-154	-165	11	159
	672	2019-01-17 08:37:09.41	-745	1406	-1301	-9	-6	-8	78	66	12	-72
	673	2019-01-17 08:37:09.42	-760	1409	-1292	-10	-2	-10	-129	-146	17	137
	674	2019-01-17 08:37:09.43	-758	1417	-1282	-11	4	-13	103	89	14	-96
	675	2019-01-17 08:37:09.44	-758	1417	-1293	-9	12	-17	-132	-148	16	140
	676	2019-01-17 08:37:09.45	-751	1419	-1298	-5	20	-21	122	113	9	-117
	677	2019-01-17 08:37:09.46	-758	1424	-1304	-3	21	-24	-127	-136	9	131
	678	2019-01-17 08:37:09.47	-744	1412	-1305	-4	23	-26	93	87	6	-90
	679	2019-01-17 08:37:09.48	-749	1409	-1320	-6	21	-27	-151	-162	11	156
	680	2019-01-17 08:37:09.49	-745	1411	-1312	-11	13	-27	112	106	6	-109
	681	2019-01-17 08:37:09.50	-748	1408	-1306	-18	8	-24	-137	-149	12	143
	682	2019-01-17 08:37:09.51	-747	1406	-1302	-20	11	-23	109	99	10	-104
	683	2019-01-17 08:37:09.52	-752	1401	-1292	-15	13	-23	-169	-183	14	176
	684	2019-01-17 08:37:09.53	-753	1402	-1299	-8	16	-19	72	57	15	-64
	685	2019-01-17 08:37:09.54	-756	1401	-1295	1	16	-18	-175	-189	14	182
	686	2019-01-17 08:37:09.55	-758	1400	-1304	8	18	-18	98	93	5	-95
	687	2019-01-17 08:37:09.56	-755	1399	-1299	10	19	-17	-158	-166	8	162
	688	2019-01-17 08:37:09.57	-755	1403	-1299	3	21	-16	113	118	-5	-115
	689	2019-01-17 08:37:09.58	-755	1412	-1298	-10	23	-15	-161	-166	5	163
	690	2019-01-17 08:37:09.59	-759	1419	-1314	-19	30	-17	97	99	-2	-98
	691	2019-01-17 08:37:09.60	-761	1417	-1310	-17	35	-15	-186	-186	0	186
	692	2019-01-17 08:37:09.61	-753	1417	-1311	-13	36	-16	86	91	-5	-88
	693	2019-01-17 08:37:09.62	-759	1408	-1312	-10	34	-17	-186	-185	-1	185
	694	2019-01-17 08:37:09.63	-749	1410	-1309	-8	29	-16	104	111	-7	-107
	695	2019-01-17 08:37:09.64	-754	1410	-1305	-11	25	-17	-163	-164	1	163
	696	2019-01-17 08:37:09.65	-750	1408	-1301	-16	28	-17	117	124	-7	-120
	697	2019-01-17 08:37:09.66	-743	1415	-1293	-20	29	-14	-164	-164	0	164
	698	2019-01-17 08:37:09.67	-748	1411	-1293	-19	36	-14	118	124	-6	-121
	699	2019-01-17 08:37:09.68	-756	1420	-1297	-15	39	-16	-180	-187	7	183
	700	2019-01-17 08:37:09.69	-757	1413	-1293	-9	40	-18	84	83	1	-83
	701	2019-01-17 08:37:09.70	-738	1411	-1298	-8	43	-18	-192	-197	5	194
	702	2019-01-17 08:37:09.71	-746	1416	-1301	-10	45	-21	114	120	-6	-117
	703	2019-01-17 08:37:09.72	-740	1410	-1309	-15	44	-21	-170	-175	5	172
	704	2019-01-17 08:37:09.73	-746	1411	-1315	-22	42	-22	115	116	-1	-115
	705	2019-01-17 08:37:09.74	-726	1409	-1313	-25	38	-21	-180	-188	8	184
	706	2019-01-17 08:37:09.75	-735	1415	-1312	-25	35	-21	113	114	-1	-113
	707	2019-01-17 08:37:09.76	-734	1416	-1309	-19	30	-22	-168	-174	6	171
	708	2019-01-17 08:37:09.77	-738	1422	-1307	-17	30	-23	118	115	3	-116
	709	2019-01-17 08:37:09.78	-744	1416	-1313	-15	28	-24	-180	-189	9	184
	710	2019-01-17 08:37:09.79	-738	1408	-1310	-16	27	-23	100	96	4	-98
	711	2019-01-17 08:37:09.80	-724	1403	-1300	-20	26	-23	-193	-202	9	197
	712	2019-01-17 08:37:09.81	-733	1407	-1293	-21	27	-23	106	107	-1	-106
	713	2019-01-17 08:37:09.82	-728	1410	-1296	-24	31	-24	-166	-173	7	169
	714	2019-01-17 08:37:09.83	-733	1418	-1309	-32	38	-21	107	114	-7	-110
	715	2019-01-17 08:37:09.84	-739	1413	-1321	-33	36	-22	-183	-188	5	185
	716	2019-01-17 08:37:09.85	-745	1416	-1323	-29	33	-22	104	106	-2	-105
	717	2019-01-17 08:37:09.86	-741	1412	-1317	-26	27	-22	-169	-177	8	173
	718	2019-01-17 08:37:09.87	-736	1409	-1314	-28	24	-23	117	115	2	-116
	719	2019-01-17 08:37:09.88	-731	1409	-1301	-27	21	-24	-168	-179	11	173
	720	2019-01-17 08:37:09.89	-736	1415	-1304	-28	19	-24	103	103	0	-103
	721	2019-01-17 08:37:09.90	-729	1412	-1296	-29	21	-26	-163	-172	9	167
	722	2019-01-17 08:37:09.91	-737	1416	-1297	-25	27	-29	114	115	-1	-114
	723	2019-01-17 08:37:09.92	-733	1419	-1310	-24	30	-27	-170	-178	8	174
	724	2019-01-17 08:37:09.93	-750	1416	-1313	-19	27	-26	102	102	0	-102
	725	2019-01-17 08:37:09.94	-745	1416	-1308	-19	25	-26	-166	-170	4	168
	726	2019-01-17 08:37:09.95	-743	1415	-1312	-20	21	-23	109	112	-3	-110
	727	2019-01-17 08:37:09.96	-737	1410	-1301	-24	19	-18	-162	-167	5	164
	728	2019-01-17 08:37:09.97	-740	1419	-1297	-31	20	-20	91	94	-3	-92
	729	2019-01-17 08:37:09.98	-728	1425	-1293	-38	24	-19	-173	-179	6	176
	730	2019-01-17 08:37:09.99	-720	1428	-1296	-38	31	-17	96	93	3	-94
	731	2019-01-17 08:37:10.00	-739	1427	-1299	-34	33	-20	-175	-187	12	181
	732	2019-01-17 08:37:10.01	-737	1426	-1313	-30	35	-20	55	56	-1	-55
	733	2019-01-17 08:37:10.02	-731	1419	-1312	-25	31	-22	-194	-197	3	195
	734	2019-01-17 08:37:10.03	-728	1415	-1319	-24	24	-21	71	75	-4	-73
	735	2019-01-17 08:37:10.04	-736	1411	-1316	-22	16	-23	-160	-163	3	161
	736	2019-01-17 08:37:10.05	-728	1410	-1314	-27	11	-22	90	93	-3	-91
	737	2019-01-17 08:37:10.06	-730	1413	-1303	-28	7	-19	-150	-153	3	151
	738	2019-01-17 08:37:10.07	-734	1416	-1285	-26	11	-20	83	88	-5	-85
	739	2019-01-17 08:37:10.08	-731	1419	-1285	-22	18	-18	-157	-159	2	158
	740	2019-01-17 08:37:10.09	-728	1412	-1297	-16	17	-17	74	80	-6	-77
	741	2019-01-17 08:37:10.10	-739	1414	-1308	-11	17	-13	-146	-148	2	147
	742	2019-01-17 08:37:10.11	-730	1413	-1314	-11	13	-11	77	86	-9	-81
	743	2019-01-17 08:37:10.12	-727	1413	-1303	-14	8	-6	-129	-130	1	129
	744	2019-01-17 08:37:10.13	-727	1420	-1299	-23	8	-6	90	92	-2	-91
	745	2019-01-17 08:37:10.14	-723	1418	-1296	-32	9	-5	-126	-130	4	128
	746	2019-01-17 08:37:10.15	-729	1425	-1294	-37	18	-4	77	73	4	-75
	747	2019-01-17 08:37:10.16	-731	1427	-1300	-38	25	-6	-138	-149	11	143
	748	2019-01-17 08:37:10.17	-736	1431	-1305	-35	26	-9	54	51	3	-52
	749	2019-01-17 08:37:10.18	-746	1433	-1315	-30	24	-12	-138	-145	7	141
	750	2019-01-17 08:37:10.19	-734	1433	-1316	-29	19	-11	54	57	-3	-55
	751	2019-01-17 08:37:10.20	-737	1426	-1302	-27	11	-12	-132	-139	7	135
	752	2019-01-17 08:37:10.21	-728	1422	-1303	-29	9	-14	43	40	3	-41
	753	2019-01-17 08:37:10.22	-735	1427	-1301	-31	3	-15	-128	-143	15	135
	754	2019-01-17 08:37:10.23	-735	1418	-1296	-30	-3	-12	54	47	7	-50
	755	2019-01-17 08:37:10.24	-742	1426	-1288	-27	-3	-13	-110	-123	13	116
	756	2019-01-17 08:37:10.25	-740	1429	-1281	-19	5	-10	51	53	-2	-52
	757	2019-01-17 08:37:10.26	-734	1428	-1282	-14	10	-9	-119	-120	1	119
	758	2019-01-17 08:37:10.27	-726	1425	-1294	-10	15	-9	41	42	-1	-41
	759	2019-01-17 08:37:10.28	-734	1425	-1300	-10	20	-4	-108	-113	5	110
	760	2019-01-17 08:37:10.29	-730	1421	-1299	-10	17	-1	33	32	1	-32
	761	2019-01-17 08:37:10.30	-725	1417	-1306	-15	11	3	-106	-111	5	108
	762	2019-01-17 08:37:10.31	-722	1430	-1299	-21	5	3	26	25	1	-25
	763	2019-01-17 08:37:10.32	-729	1437	-1301	-26	3	3	-101	-105	4	103
	764	2019-01-17 08:37:10.33	-732	1439	-1290	-27	6	-3	26	30	-4	-28
	765	2019-01-17 08:37:10.34	-735	1436	-1295	-22	9	-7	-95	-96	1	95
	766	2019-01-17 08:37:10.35	-728	1432	-1300	-15	9	-11	6	11	-5	-8
	767	2019-01-17 08:37:10.36	-725	1417	-1298	-11	6	-15	-122	-124	2	123
	768	2019-01-17 08:37:10.37	-725	1421	-1294	-9	1	-16	-16	-16	0	16
	769	2019-01-17 08:37:10.38	-726	1421	-1296	-12	-3	-17	-90	-96	6	93
	770	2019-01-17 08:37:10.39	-733	1420	-1288	-21	-2	-18	10	9	1	-9
	771	2019-01-17 08:37:10.40	-732	1422	-1298	-26	-3	-15	-79	-81	2	80
	772	2019-01-17 08:37:10.41	-731	1424	-1289	-27	3	-12	6	6	0	-6
	773	2019-01-17 08:37:10.42	-736	1421	-1291	-24	7	-8	-81	-83	2	82
	774	2019-01-17 08:37:10.43	-736	1424	-1291	-15	10	-8	-18	-12	-6	15
	775	2019-01-17 08:37:10.44	-739	1420	-1298	-9	8	-7	-75	-74	-1	74
	776	2019-01-17 08:37:10.45	-733	1424	-1308	-11	5	-5	-13	-9	-4	11
	777	2019-01-17 08:37:10.46	-729	1432	-1303	-17	-2	-2	-61	-64	3	62
	778	2019-01-17 08:37:10.47	-732	1434	-1300	-23	-6	-8	-1	-4	3	2
	779	2019-01-17 08:37:10.48	-729	1439	-1296	-32	-6	-8	-58	-66	8	62
	780	2019-01-17 08:37:10.49	-732	1441	-1293	-35	-2	-11	-35	-35	0	35
	781	2019-01-17 08:37:10.50	-727	1434	-1294	-32	-1	-13	-84	-81	-3	82
	782	2019-01-17 08:37:10.51	-723	1435	-1299	-26	-1	-13	-55	-46	-9	50
	783	2019-01-17 08:37:10.52	-726	1431	-1291	-17	-5	-13	-56	-49	-7	52
	784	2019-01-17 08:37:10.53	-720	1427	-1298	-12	-7	-13	-12	1	-13	5
	785	2019-01-17 08:37:10.54	-730	1432	-1288	-13	-6	-12	-3	3	-6	0
	786	2019-01-17 08:37:10.55	-732	1438	-1285	-20	-10	-11	-6	0	-6	3
	787	2019-01-17 08:37:10.56	-740	1432	-1292	-26	-7	-10	-14	-20	6	17
	788	2019-01-17 08:37:10.57	-743	1439	-1278	-29	-3	-10	-41	-36	-5	38
	789	2019-01-17 08:37:10.58	-741	1444	-1278	-30	1	-12	-32	-36	4	34
	790	2019-01-17 08:37:10.59	-736	1437	-1274	-28	7	-14	-61	-57	-4	59
	791	2019-01-17 08:37:10.60	-739	1441	-1288	-23	12	-14	-50	-46	-4	48
	792	2019-01-17 08:37:10.61	-738	1438	-1277	-18	13	-16	-66	-59	-7	62
	793	2019-01-17 08:37:10.62	-737	1437	-1291	-16	16	-19	-11	-9	-2	10
	794	2019-01-17 08:37:10.63	-730	1435	-1291	-17	14	-23	-40	-36	-4	38
	795	2019-01-17 08:37:10.64	-729	1430	-1282	-16	18	-25	-3	0	-3	1
	796	2019-01-17 08:37:10.65	-728	1430	-1275	-15	20	-28	-76	-71	-5	73
	797	2019-01-17 08:37:10.66	-735	1433	-1292	-13	18	-26	-9	-9	0	9
	798	2019-01-17 08:37:10.67	-739	1430	-1303	-9	11	-24	-57	-59	2	58
	799	2019-01-17 08:37:10.68	-744	1427	-1294	-10	8	-20	20	21	-1	-20
	800	2019-01-17 08:37:10.69	-733	1434	-1284	-14	5	-18	-54	-50	-4	52
	801	2019-01-17 08:37:10.70	-728	1434	-1278	-23	8	-15	20	23	-3	-21
	802	2019-01-17 08:37:10.71	-728	1432	-1288	-36	14	-15	-87	-83	-4	85
	803	2019-01-17 08:37:10.72	-731	1431	-1291	-44	18	-13	-19	-16	-3	17
	804	2019-01-17 08:37:10.73	-727	1431	-1289	-41	20	-11	-114	-111	-3	112
	805	2019-01-17 08:37:10.74	-744	1437	-1298	-31	16	-10	4	2	2	-3
	806	2019-01-17 08:37:10.75	-740	1447	-1294	-20	10	-11	-89	-90	1	89
	807	2019-01-17 08:37:10.76	-731	1445	-1293	-10	8	-12	36	30	6	-33
	808	2019-01-17 08:37:10.77	-727	1449	-1292	-9	5	-17	-74	-75	1	74
	809	2019-01-17 08:37:10.78	-722	1437	-1293	-12	6	-19	46	56	-10	-51
	810	2019-01-17 08:37:10.79	-725	1444	-1280	-19	7	-24	-80	-70	-10	75
	811	2019-01-17 08:37:10.80	-730	1435	-1286	-27	7	-23	52	60	-8	-56
	812	2019-01-17 08:37:10.81	-727	1436	-1285	-27	6	-23	-86	-84	-2	85
	813	2019-01-17 08:37:10.82	-732	1434	-1284	-24	7	-21	41	39	2	-40
	814	2019-01-17 08:37:10.83	-739	1438	-1287	-18	7	-20	-124	-128	4	126
	815	2019-01-17 08:37:10.84	-730	1437	-1282	-13	5	-17	32	29	3	-30
	816	2019-01-17 08:37:10.85	-731	1436	-1282	-13	4	-14	-112	-112	0	112
	817	2019-01-17 08:37:10.86	-730	1438	-1289	-15	3	-11	56	57	-1	-56
	818	2019-01-17 08:37:10.87	-723	1426	-1286	-22	1	-11	-109	-113	4	111
	819	2019-01-17 08:37:10.88	-729	1440	-1290	-28	-1	-8	62	53	9	-57
	820	2019-01-17 08:37:10.89	-734	1449	-1291	-35	-5	-10	-115	-124	9	119
	821	2019-01-17 08:37:10.90	-725	1448	-1277	-29	2	-13	57	53	4	-55
	822	2019-01-17 08:37:10.91	-732	1439	-1273	-16	4	-14	-128	-133	5	130
	823	2019-01-17 08:37:10.92	-728	1433	-1283	-6	0	-15	57	58	-1	-57
	824	2019-01-17 08:37:10.93	-727	1429	-1284	-3	-5	-13	-130	-133	3	131
	825	2019-01-17 08:37:10.94	-723	1435	-1282	-4	-11	-12	66	71	-5	-68
	826	2019-01-17 08:37:10.95	-736	1429	-1283	-12	-14	-9	-134	-136	2	135
	827	2019-01-17 08:37:10.96	-729	1438	-1293	-20	-17	-7	77	78	-1	-77
	828	2019-01-17 08:37:10.97	-737	1436	-1290	-25	-20	-7	-126	-132	6	129
	829	2019-01-17 08:37:10.98	-738	1443	-1287	-25	-18	-4	82	82	0	-82
	830	2019-01-17 08:37:10.99	-739	1444	-1276	-22	-10	-6	-134	-138	4	136
	831	2019-01-17 08:37:11.00	-745	1439	-1276	-20	-8	-3	68	66	2	-67
	832	2019-01-17 08:37:11.01	-746	1438	-1282	-17	-9	-2	-165	-166	1	165
	833	2019-01-17 08:37:11.02	-741	1425	-1284	-16	-10	0	77	83	-6	-80
	834	2019-01-17 08:37:11.03	-742	1431	-1273	-24	-11	1	-133	-137	4	135
	835	2019-01-17 08:37:11.04	-733	1445	-1262	-29	-5	-2	110	108	2	-109
	836	2019-01-17 08:37:11.05	-739	1451	-1271	-33	2	-7	-140	-147	7	143
	837	2019-01-17 08:37:11.06	-725	1456	-1275	-35	12	-12	68	68	0	-68
	838	2019-01-17 08:37:11.07	-731	1456	-1275	-35	14	-17	-191	-189	-2	190
	839	2019-01-17 08:37:11.08	-729	1445	-1284	-31	12	-18	30	46	-16	-38
	840	2019-01-17 08:37:11.09	-731	1442	-1292	-29	11	-21	-212	-195	-17	203
	841	2019-01-17 08:37:11.10	-729	1442	-1282	-30	5	-23	35	62	-27	-48
	842	2019-01-17 08:37:11.11	-724	1445	-1273	-31	1	-23	-208	-187	-21	197
	843	2019-01-17 08:37:11.12	-719	1438	-1268	-35	4	-20	48	78	-30	-63
	844	2019-01-17 08:37:11.13	-719	1440	-1263	-34	6	-22	-213	-189	-24	201
	845	2019-01-17 08:37:11.14	-731	1442	-1277	-30	7	-19	22	54	-32	-38
	846	2019-01-17 08:37:11.15	-738	1435	-1278	-24	9	-18	-240	-217	-23	228
	847	2019-01-17 08:37:11.16	-730	1450	-1287	-19	4	-12	27	58	-31	-42
	848	2019-01-17 08:37:11.17	-737	1449	-1279	-16	7	-10	-216	-199	-17	207
	849	2019-01-17 08:37:11.18	-734	1450	-1291	-18	7	-7	48	66	-18	-57
	850	2019-01-17 08:37:11.19	-732	1438	-1263	-19	4	-9	-229	-218	-11	223
	851	2019-01-17 08:37:11.20	-720	1441	-1253	-24	5	-7	31	53	-22	-42
	852	2019-01-17 08:37:11.21	-725	1443	-1267	-29	3	-7	-231	-217	-14	224
	853	2019-01-17 08:37:11.22	-727	1444	-1271	-28	-4	-6	45	65	-20	-55
	854	2019-01-17 08:37:11.23	-726	1450	-1273	-23	0	-8	-216	-205	-11	210
	855	2019-01-17 08:37:11.24	-726	1452	-1266	-18	4	-9	69	88	-19	-78
	856	2019-01-17 08:37:11.25	-720	1460	-1272	-18	10	-13	-206	-196	-10	201
	857	2019-01-17 08:37:11.26	-730	1459	-1278	-18	16	-16	75	90	-15	-82
	858	2019-01-17 08:37:11.27	-739	1454	-1283	-25	17	-18	-211	-205	-6	208
	859	2019-01-17 08:37:11.28	-733	1449	-1285	-31	13	-14	44	57	-13	-50
	860	2019-01-17 08:37:11.29	-741	1450	-1283	-35	11	-15	-238	-232	-6	235
	861	2019-01-17 08:37:11.30	-741	1450	-1282	-38	0	-12	48	60	-12	-54
	862	2019-01-17 08:37:11.31	-737	1445	-1270	-35	-3	-9	-217	-216	-1	216
	863	2019-01-17 08:37:11.32	-732	1447	-1257	-28	-1	-9	83	87	-4	-85
	864	2019-01-17 08:37:11.33	-740	1453	-1250	-18	2	-9	-201	-204	3	202
	865	2019-01-17 08:37:11.34	-729	1457	-1252	-10	10	-11	59	70	-11	-64
	866	2019-01-17 08:37:11.35	-736	1451	-1260	-5	14	-14	-223	-214	-9	218
	867	2019-01-17 08:37:11.36	-728	1455	-1267	-7	15	-15	66	81	-15	-73
	868	2019-01-17 08:37:11.37	-723	1449	-1273	-12	12	-13	-215	-212	-3	213
	869	2019-01-17 08:37:11.38	-730	1446	-1277	-19	8	-16	79	84	-5	-81
	870	2019-01-17 08:37:11.39	-731	1448	-1276	-24	3	-17	-206	-205	-1	205
	871	2019-01-17 08:37:11.40	-731	1445	-1262	-29	4	-15	68	78	-10	-73
	872	2019-01-17 08:37:11.41	-729	1446	-1271	-26	3	-14	-215	-215	0	215
	873	2019-01-17 08:37:11.42	-733	1451	-1270	-19	4	-15	81	85	-4	-83
	874	2019-01-17 08:37:11.43	-731	1452	-1268	-16	1	-16	-196	-200	4	198
	875	2019-01-17 08:37:11.44	-722	1450	-1275	-18	2	-14	93	96	-3	-94
	876	2019-01-17 08:37:11.45	-726	1450	-1258	-22	-1	-17	-172	-177	5	174
	877	2019-01-17 08:37:11.46	-728	1440	-1256	-27	4	-17	102	102	0	-102
	878	2019-01-17 08:37:11.47	-727	1449	-1267	-28	0	-15	-196	-202	6	199
	879	2019-01-17 08:37:11.48	-727	1452	-1263	-24	-3	-17	82	88	-6	-85
	880	2019-01-17 08:37:11.49	-720	1456	-1254	-23	0	-15	-195	-195	0	195
	881	2019-01-17 08:37:11.50	-726	1464	-1261	-23	4	-15	86	92	-6	-89
	882	2019-01-17 08:37:11.51	-719	1459	-1262	-27	11	-18	-196	-201	5	198
	883	2019-01-17 08:37:11.52	-726	1460	-1280	-30	11	-20	62	62	0	-62
	884	2019-01-17 08:37:11.53	-725	1450	-1289	-30	8	-18	-203	-206	3	204
	885	2019-01-17 08:37:11.54	-746	1443	-1282	-26	0	-16	78	83	-5	-80
	886	2019-01-17 08:37:11.55	-726	1442	-1278	-23	-5	-12	-185	-195	10	190
	887	2019-01-17 08:37:11.56	-738	1446	-1265	-15	-10	-8	84	78	6	-81
	888	2019-01-17 08:37:11.57	-731	1451	-1260	-8	-11	-6	-163	-177	14	170
	889	2019-01-17 08:37:11.58	-728	1454	-1262	-5	-5	-2	104	99	5	-101
	890	2019-01-17 08:37:11.59	-727	1454	-1263	-4	-3	2	-170	-182	12	176
	891	2019-01-17 08:37:11.60	-734	1453	-1264	-6	-2	5	64	62	2	-63
	892	2019-01-17 08:37:11.61	-737	1459	-1261	-6	-1	7	-202	-211	9	206
	893	2019-01-17 08:37:11.62	-729	1455	-1257	-9	-1	4	42	41	1	-41
	894	2019-01-17 08:37:11.63	-727	1459	-1267	-14	-3	3	-182	-193	11	187
	895	2019-01-17 08:37:11.64	-726	1463	-1266	-18	-4	0	83	79	4	-81
	896	2019-01-17 08:37:11.65	-726	1465	-1255	-21	-2	-3	-154	-165	11	159
	897	2019-01-17 08:37:11.66	-729	1472	-1257	-22	0	-8	72	72	0	-72
	898	2019-01-17 08:37:11.67	-726	1466	-1263	-18	1	-14	-172	-177	5	174
	899	2019-01-17 08:37:11.68	-741	1459	-1266	-14	1	-16	56	59	-3	-57
	900	2019-01-17 08:37:11.69	-730	1463	-1262	-11	1	-17	-161	-167	6	164
	901	2019-01-17 08:37:11.70	-730	1457	-1265	-10	0	-20	70	69	1	-69
	902	2019-01-17 08:37:11.71	-731	1456	-1268	-11	-5	-19	-144	-152	8	148
	903	2019-01-17 08:37:11.72	-724	1452	-1261	-16	-6	-18	72	77	-5	-74
	904	2019-01-17 08:37:11.73	-733	1454	-1253	-22	-2	-19	-152	-155	3	153
	905	2019-01-17 08:37:11.74	-720	1456	-1247	-21	4	-21	44	44	0	-44
	906	2019-01-17 08:37:11.75	-734	1446	-1256	-11	6	-17	-167	-177	10	172
	907	2019-01-17 08:37:11.76	-724	1452	-1264	0	-2	-14	27	26	1	-26
	908	2019-01-17 08:37:11.77	-729	1465	-1274	8	-7	-11	-133	-142	9	137
	909	2019-01-17 08:37:11.78	-727	1459	-1250	13	-12	-14	111	107	4	-109
	910	2019-01-17 08:37:11.79	-727	1453	-1260	10	-1	-14	-100	-118	18	109
	911	2019-01-17 08:37:11.80	-728	1455	-1265	2	-1	-14	52	46	6	-49
	912	2019-01-17 08:37:11.81	-731	1462	-1261	-9	-2	-12	-128	-138	10	133
	913	2019-01-17 08:37:11.82	-726	1467	-1259	-21	2	-9	48	46	2	-47
	914	2019-01-17 08:37:11.83	-731	1472	-1261	-25	7	-12	-128	-140	12	134
	915	2019-01-17 08:37:11.84	-736	1467	-1262	-25	8	-14	26	20	6	-23
	916	2019-01-17 08:37:11.85	-729	1470	-1268	-19	8	-16	-149	-160	11	154
	917	2019-01-17 08:37:11.86	-737	1456	-1269	-9	4	-16	23	24	-1	-23
	918	2019-01-17 08:37:11.87	-729	1456	-1259	-1	-1	-16	-104	-110	6	107
	919	2019-01-17 08:37:11.88	-732	1451	-1267	2	-4	-13	56	52	4	-54
	920	2019-01-17 08:37:11.89	-732	1451	-1260	6	-7	-11	-98	-109	11	103
	921	2019-01-17 08:37:11.90	-747	1452	-1261	6	-10	-7	35	31	4	-33
	922	2019-01-17 08:37:11.91	-735	1459	-1247	6	-12	-1	-78	-89	11	83
	923	2019-01-17 08:37:11.92	-737	1461	-1251	3	-6	0	52	48	4	-50
	924	2019-01-17 08:37:11.93	-742	1467	-1258	0	0	3	-87	-102	15	94
	925	2019-01-17 08:37:11.94	-741	1458	-1259	-2	4	3	20	10	10	-15
	926	2019-01-17 08:37:11.95	-740	1456	-1261	-3	6	1	-91	-109	18	100
	927	2019-01-17 08:37:11.96	-735	1463	-1252	0	10	3	16	5	11	-10
	928	2019-01-17 08:37:11.97	-722	1472	-1252	-2	12	-6	-85	-100	15	92
	929	2019-01-17 08:37:11.98	-724	1470	-1263	-4	16	-11	3	-4	7	0
	930	2019-01-17 08:37:11.99	-734	1468	-1261	-1	18	-15	-86	-103	17	94
	931	2019-01-17 08:37:12.00	-736	1468	-1263	-1	15	-17	5	-6	11	0
	932	2019-01-17 08:37:12.01	-735	1461	-1271	3	12	-20	-58	-75	17	66
	933	2019-01-17 08:37:12.02	-733	1454	-1270	5	3	-20	27	17	10	-22
	934	2019-01-17 08:37:12.03	-732	1448	-1264	11	3	-16	-30	-45	15	37
	935	2019-01-17 08:37:12.04	-731	1450	-1249	13	0	-13	40	28	12	-34
	936	2019-01-17 08:37:12.05	-732	1442	-1232	14	7	-8	-20	-38	18	29
	937	2019-01-17 08:37:12.06	-737	1446	-1240	14	17	-6	4	-4	8	0
	938	2019-01-17 08:37:12.07	-734	1450	-1267	13	30	-2	-76	-89	13	82
	939	2019-01-17 08:37:12.08	-740	1454	-1268	14	28	1	-41	-49	8	45
	940	2019-01-17 08:37:12.09	-728	1460	-1275	16	29	4	-49	-67	18	58
	941	2019-01-17 08:37:12.10	-734	1455	-1279	16	23	4	-4	-19	15	11
	942	2019-01-17 08:37:12.11	-725	1463	-1275	19	20	2	-23	-49	26	36
	943	2019-01-17 08:37:12.12	-736	1461	-1265	21	21	-1	-10	-27	17	18
	944	2019-01-17 08:37:12.13	-730	1469	-1258	19	21	-8	-28	-44	16	36
	945	2019-01-17 08:37:12.14	-728	1471	-1254	17	26	-11	-30	-41	11	35
	946	2019-01-17 08:37:12.15	-724	1463	-1259	10	34	-15	-26	-45	19	35
	947	2019-01-17 08:37:12.16	-729	1457	-1270	6	36	-19	-30	-48	18	39
	948	2019-01-17 08:37:12.17	-731	1462	-1277	3	35	-20	-22	-44	22	33
	949	2019-01-17 08:37:12.18	-725	1450	-1274	0	36	-19	-43	-60	17	51
	950	2019-01-17 08:37:12.19	-729	1454	-1274	1	33	-21	-25	-46	21	35
	951	2019-01-17 08:37:12.20	-722	1458	-1269	2	31	-21	-50	-69	19	59
	952	2019-01-17 08:37:12.21	-722	1459	-1261	-1	32	-22	-9	-32	23	20
	953	2019-01-17 08:37:12.22	-721	1463	-1263	-7	37	-21	-35	-54	19	44
	954	2019-01-17 08:37:12.23	-724	1463	-1267	-11	41	-25	8	-13	21	2
	955	2019-01-17 08:37:12.24	-729	1458	-1275	-11	40	-26	-49	-64	15	56
	956	2019-01-17 08:37:12.25	-719	1450	-1277	-6	37	-25	6	-12	18	3
	957	2019-01-17 08:37:12.26	-723	1449	-1284	-6	34	-26	-58	-76	18	67
	958	2019-01-17 08:37:12.27	-726	1451	-1275	-3	29	-27	28	9	19	-18
	959	2019-01-17 08:37:12.28	-720	1454	-1276	0	27	-28	-46	-63	17	54
	960	2019-01-17 08:37:12.29	-714	1450	-1263	-3	28	-29	24	3	21	-13
	961	2019-01-17 08:37:12.30	-720	1447	-1266	-3	28	-29	-67	-87	20	77
	962	2019-01-17 08:37:12.31	-724	1436	-1284	-2	23	-26	14	-5	19	-4
	963	2019-01-17 08:37:12.32	-731	1440	-1289	0	19	-21	-73	-89	16	81
	964	2019-01-17 08:37:12.33	-730	1441	-1287	-2	13	-19	24	10	14	-17
	965	2019-01-17 08:37:12.34	-729	1445	-1269	-1	14	-16	-72	-86	14	79
	966	2019-01-17 08:37:12.35	-717	1452	-1254	-7	21	-17	61	46	15	-53
	967	2019-01-17 08:37:12.36	-715	1450	-1251	-13	32	-18	-58	-72	14	65
	968	2019-01-17 08:37:12.37	-714	1444	-1276	-18	38	-16	18	0	18	-9
	969	2019-01-17 08:37:12.38	-727	1447	-1294	-20	37	-17	-133	-148	15	140
	970	2019-01-17 08:37:12.39	-720	1445	-1284	-25	29	-13	8	-6	14	-1
	971	2019-01-17 08:37:12.40	-720	1454	-1281	-27	21	-10	-109	-121	12	115
	972	2019-01-17 08:37:12.41	-714	1452	-1271	-26	19	-12	56	42	14	-49
	973	2019-01-17 08:37:12.42	-726	1456	-1265	-27	19	-13	-82	-95	13	88
	974	2019-01-17 08:37:12.43	-723	1459	-1274	-27	21	-17	49	32	17	-40
	975	2019-01-17 08:37:12.44	-719	1463	-1270	-28	21	-20	-115	-134	19	124
	976	2019-01-17 08:37:12.45	-721	1456	-1274	-31	20	-21	44	23	21	-33
	977	2019-01-17 08:37:12.46	-718	1452	-1278	-33	16	-19	-112	-132	20	122
	978	2019-01-17 08:37:12.47	-726	1444	-1265	-33	15	-19	56	40	16	-48
	979	2019-01-17 08:37:12.48	-710	1446	-1262	-31	13	-17	-110	-126	16	118
	980	2019-01-17 08:37:12.49	-719	1445	-1249	-28	15	-13	88	74	14	-81
	981	2019-01-17 08:37:12.50	-718	1448	-1252	-24	26	-11	-104	-116	12	110
	982	2019-01-17 08:37:12.51	-728	1456	-1256	-19	29	-12	58	49	9	-53
	983	2019-01-17 08:37:12.52	-711	1458	-1265	-20	35	-11	-131	-144	13	137
	984	2019-01-17 08:37:12.53	-712	1454	-1270	-19	34	-12	78	62	16	-70
	985	2019-01-17 08:37:12.54	-719	1451	-1273	-22	32	-12	-115	-132	17	123
	986	2019-01-17 08:37:12.55	-721	1453	-1279	-27	27	-8	77	63	14	-70
	987	2019-01-17 08:37:12.56	-723	1460	-1272	-27	21	-10	-125	-139	14	132
	988	2019-01-17 08:37:12.57	-712	1458	-1275	-24	22	-9	89	73	16	-81
	989	2019-01-17 08:37:12.58	-717	1464	-1272	-18	21	-13	-126	-143	17	134
	990	2019-01-17 08:37:12.59	-722	1458	-1265	-16	24	-15	81	62	19	-71
	991	2019-01-17 08:37:12.60	-712	1460	-1270	-13	24	-17	-151	-170	19	160
	992	2019-01-17 08:37:12.61	-721	1462	-1266	-12	22	-15	82	61	21	-71
	993	2019-01-17 08:37:12.62	-718	1457	-1262	-12	22	-18	-141	-162	21	151
	994	2019-01-17 08:37:12.63	-714	1450	-1278	-15	21	-16	101	80	21	-90
	995	2019-01-17 08:37:12.64	-720	1457	-1281	-17	17	-16	-131	-152	21	141
	996	2019-01-17 08:37:12.65	-727	1463	-1274	-20	12	-16	105	85	20	-95
	997	2019-01-17 08:37:12.66	-716	1459	-1276	-20	10	-15	-136	-156	20	146
	998	2019-01-17 08:37:12.67	-717	1471	-1279	-24	10	-17	94	74	20	-84
	999	2019-01-17 08:37:12.68	-717	1463	-1269	-28	12	-18	-157	-176	19	166
	1000	2019-01-17 08:37:12.69	-708	1466	-1268	-31	15	-21	94	78	16	-86
	1001	2019-01-17 08:37:12.70	-709	1462	-1269	-36	14	-25	-154	-174	20	164
	1002	2019-01-17 08:37:12.71	-706	1457	-1264	-36	15	-27	103	83	20	-93
	1003	2019-01-17 08:37:12.72	-705	1460	-1248	-36	16	-26	-144	-172	28	158
	1004	2019-01-17 08:37:12.73	-706	1458	-1252	-29	22	-29	122	97	25	-109
	1005	2019-01-17 08:37:12.74	-717	1463	-1252	-23	23	-29	-144	-167	23	155
	1006	2019-01-17 08:37:12.75	-712	1468	-1268	-16	25	-26	106	89	17	-97
	1007	2019-01-17 08:37:12.76	-702	1466	-1281	-15	22	-26	-171	-189	18	180
	1008	2019-01-17 08:37:12.77	-701	1455	-1282	-15	15	-21	99	86	13	-92
	1009	2019-01-17 08:37:12.78	-711	1468	-1267	-13	8	-18	-159	-179	20	169
	1010	2019-01-17 08:37:12.79	-710	1453	-1266	-21	8	-14	115	94	21	-104
	1011	2019-01-17 08:37:12.80	-704	1454	-1268	-22	8	-9	-157	-184	27	170
	1012	2019-01-17 08:37:12.81	-712	1454	-1267	-23	4	-8	127	104	23	-115
	1013	2019-01-17 08:37:12.82	-717	1465	-1269	-26	3	-7	-152	-175	23	163
	1014	2019-01-17 08:37:12.83	-701	1467	-1273	-20	5	-7	130	115	15	-122
	1015	2019-01-17 08:37:12.84	-709	1465	-1273	-21	3	-8	-147	-170	23	158
	1016	2019-01-17 08:37:12.85	-714	1472	-1280	-20	1	-9	138	117	21	-127
	1017	2019-01-17 08:37:12.86	-704	1471	-1265	-22	-2	-11	-147	-172	25	159
	1018	2019-01-17 08:37:12.87	-705	1466	-1260	-24	-2	-9	133	112	21	-122
	1019	2019-01-17 08:37:12.88	-711	1461	-1266	-24	-9	-9	-156	-179	23	167
	1020	2019-01-17 08:37:12.89	-711	1464	-1267	-19	-11	-10	128	109	19	-118
	1021	2019-01-17 08:37:12.90	-725	1463	-1267	-13	-14	-9	-159	-184	25	171
	1022	2019-01-17 08:37:12.91	-718	1469	-1253	-7	-12	-9	122	104	18	-113
	1023	2019-01-17 08:37:12.92	-710	1473	-1248	-1	-5	-12	-172	-190	18	181
	1024	2019-01-17 08:37:12.93	-716	1484	-1250	-1	3	-15	110	99	11	-104
	1025	2019-01-17 08:37:12.94	-713	1484	-1266	-5	13	-19	-176	-197	21	186
	1026	2019-01-17 08:37:12.95	-718	1474	-1274	-7	10	-21	101	83	18	-92
	1027	2019-01-17 08:37:12.96	-718	1466	-1281	-11	8	-20	-181	-205	24	193
	1028	2019-01-17 08:37:12.97	-713	1465	-1274	-12	1	-21	120	105	15	-112
	1029	2019-01-17 08:37:12.98	-726	1479	-1265	-13	-3	-24	-165	-184	19	174
	1030	2019-01-17 08:37:12.99	-711	1468	-1263	-13	-2	-23	109	102	7	-105
	1031	2019-01-17 08:37:13.00	-718	1462	-1258	-8	0	-23	-185	-205	20	195
	1032	2019-01-17 08:37:13.01	-717	1464	-1255	-3	2	-19	96	80	16	-88
	1033	2019-01-17 08:37:13.02	-721	1457	-1265	0	0	-19	-182	-206	24	194
	1034	2019-01-17 08:37:13.03	-710	1451	-1253	2	-4	-13	104	90	14	-97
	1035	2019-01-17 08:37:13.04	-709	1458	-1245	-3	-2	-10	-170	-193	23	181
	1036	2019-01-17 08:37:13.05	-712	1458	-1262	-10	-1	-6	120	103	17	-111
	1037	2019-01-17 08:37:13.06	-718	1452	-1264	-11	-4	-5	-163	-186	23	174
	1038	2019-01-17 08:37:13.07	-713	1459	-1254	-15	-6	-3	119	99	20	-109
	1039	2019-01-17 08:37:13.08	-720	1465	-1254	-11	-4	-2	-167	-194	27	180
	1040	2019-01-17 08:37:13.09	-707	1467	-1261	-8	-1	-2	92	81	11	-86
	1041	2019-01-17 08:37:13.10	-714	1472	-1269	-5	-2	-4	-183	-204	21	193
	1042	2019-01-17 08:37:13.11	-714	1473	-1266	-5	-2	-7	112	98	14	-105
	1043	2019-01-17 08:37:13.12	-718	1470	-1267	-10	-3	-9	-156	-176	20	166
	1044	2019-01-17 08:37:13.13	-701	1457	-1257	-14	-1	-13	111	100	11	-105
	1045	2019-01-17 08:37:13.14	-702	1460	-1261	-16	-4	-16	-172	-190	18	181
	1046	2019-01-17 08:37:13.15	-710	1454	-1265	-16	-7	-14	88	80	8	-84
	1047	2019-01-17 08:37:13.16	-709	1452	-1265	-13	-12	-15	-175	-191	16	183
	1048	2019-01-17 08:37:13.17	-713	1460	-1272	-10	-21	-11	102	92	10	-97
	1049	2019-01-17 08:37:13.18	-712	1460	-1269	-9	-26	-7	-152	-171	19	161
	1050	2019-01-17 08:37:13.19	-721	1467	-1267	-13	-26	-5	107	94	13	-100
	1051	2019-01-17 08:37:13.20	-719	1459	-1269	-17	-26	0	-156	-175	19	165
	1052	2019-01-17 08:37:13.21	-722	1460	-1272	-18	-28	1	97	87	10	-92
	1053	2019-01-17 08:37:13.22	-718	1457	-1263	-22	-24	3	-158	-179	21	168
	1054	2019-01-17 08:37:13.23	-715	1460	-1252	-27	-23	5	89	76	13	-82
	1055	2019-01-17 08:37:13.24	-721	1464	-1251	-27	-19	7	-168	-182	14	175
	1056	2019-01-17 08:37:13.25	-728	1467	-1250	-22	-15	5	69	65	4	-67
	1057	2019-01-17 08:37:13.26	-721	1468	-1251	-15	-12	3	-162	-174	12	168
	1058	2019-01-17 08:37:13.27	-725	1469	-1252	-12	-10	3	84	82	2	-83
	1059	2019-01-17 08:37:13.28	-723	1468	-1255	-9	-7	0	-151	-160	9	155
	1060	2019-01-17 08:37:13.29	-711	1466	-1256	-10	-6	1	81	79	2	-80
	1061	2019-01-17 08:37:13.30	-715	1463	-1255	-15	-9	-4	-150	-164	14	157
	1062	2019-01-17 08:37:13.31	-723	1466	-1255	-20	-9	-7	68	64	4	-66
	1063	2019-01-17 08:37:13.32	-723	1470	-1256	-21	-12	-9	-149	-161	12	155
	1064	2019-01-17 08:37:13.33	-715	1468	-1250	-23	-11	-13	76	70	6	-73
	1065	2019-01-17 08:37:13.34	-725	1471	-1251	-25	-10	-15	-139	-152	13	145
	1066	2019-01-17 08:37:13.35	-715	1474	-1254	-23	-9	-15	65	61	4	-63
	1067	2019-01-17 08:37:13.36	-728	1469	-1262	-24	-7	-18	-140	-152	12	146
	1068	2019-01-17 08:37:13.37	-722	1465	-1262	-25	-10	-17	59	55	4	-57
	1069	2019-01-17 08:37:13.38	-715	1459	-1256	-25	-8	-16	-133	-144	11	138
	1070	2019-01-17 08:37:13.39	-715	1467	-1254	-27	-8	-10	69	66	3	-67
	1071	2019-01-17 08:37:13.40	-722	1473	-1254	-29	-9	-10	-124	-128	4	126
	1072	2019-01-17 08:37:13.41	-725	1475	-1246	-30	-8	-11	71	68	3	-69
	1073	2019-01-17 08:37:13.42	-721	1478	-1242	-32	-3	-9	-110	-123	13	116
	1074	2019-01-17 08:37:13.43	-718	1486	-1234	-28	2	-10	58	50	8	-54
	1075	2019-01-17 08:37:13.44	-727	1483	-1250	-26	9	-12	-128	-146	18	137
	1076	2019-01-17 08:37:13.45	-719	1481	-1255	-18	2	-13	41	30	11	-35
	1077	2019-01-17 08:37:13.46	-713	1471	-1265	-13	-1	-12	-111	-129	18	120
	1078	2019-01-17 08:37:13.47	-724	1464	-1261	-9	-4	-10	54	45	9	-49
	1079	2019-01-17 08:37:13.48	-725	1474	-1256	-10	-8	-8	-96	-112	16	104
	1080	2019-01-17 08:37:13.49	-715	1481	-1241	-13	-9	-9	56	42	14	-49
	1081	2019-01-17 08:37:13.50	-725	1479	-1259	-19	0	-8	-108	-121	13	114
	1082	2019-01-17 08:37:13.51	-719	1489	-1241	-17	4	-8	12	8	4	-10
	1083	2019-01-17 08:37:13.52	-726	1487	-1257	-14	3	-7	-122	-134	12	128
	1084	2019-01-17 08:37:13.53	-731	1484	-1265	-8	2	-5	23	16	7	-19
	1085	2019-01-17 08:37:13.54	-719	1476	-1264	-6	-6	-4	-100	-116	16	108
	1086	2019-01-17 08:37:13.55	-722	1479	-1255	-4	-12	0	23	13	10	-18
	1087	2019-01-17 08:37:13.56	-720	1477	-1251	-6	-14	1	-91	-107	16	99
	1088	2019-01-17 08:37:13.57	-725	1474	-1243	-10	-15	2	12	2	10	-7
	1089	2019-01-17 08:37:13.58	-720	1478	-1241	-12	-14	0	-84	-98	14	91
	1090	2019-01-17 08:37:13.59	-718	1483	-1237	-14	-4	1	18	12	6	-15
	1091	2019-01-17 08:37:13.60	-716	1482	-1241	-10	4	-3	-90	-105	15	97
	1092	2019-01-17 08:37:13.61	-720	1482	-1236	-7	9	-4	-18	-28	10	23
	1093	2019-01-17 08:37:13.62	-721	1485	-1248	-3	13	-9	-91	-105	14	98
	1094	2019-01-17 08:37:13.63	-713	1474	-1254	1	11	-9	-10	-16	6	13
	1095	2019-01-17 08:37:13.64	-720	1466	-1253	3	6	-8	-64	-77	13	70
	1096	2019-01-17 08:37:13.65	-712	1469	-1247	0	1	-7	12	4	8	-8
	1097	2019-01-17 08:37:13.66	-715	1460	-1240	-4	2	-7	-48	-64	16	56
	1098	2019-01-17 08:37:13.67	-724	1467	-1247	-6	1	-6	-2	-14	12	8
	1099	2019-01-17 08:37:13.68	-719	1473	-1246	-5	3	-4	-50	-71	21	60
	1100	2019-01-17 08:37:13.69	-719	1471	-1241	-1	8	-3	-6	-20	14	13
	1101	2019-01-17 08:37:13.70	-720	1476	-1253	5	7	-1	-54	-75	21	64
	1102	2019-01-17 08:37:13.71	-717	1466	-1257	8	4	1	-30	-45	15	37
	1103	2019-01-17 08:37:13.72	-708	1469	-1255	10	1	2	-53	-68	15	60
	1104	2019-01-17 08:37:13.73	-720	1468	-1251	9	-3	3	-35	-44	9	39
	1105	2019-01-17 08:37:13.74	-714	1472	-1241	4	-4	3	-23	-35	12	29
	1106	2019-01-17 08:37:13.75	-717	1473	-1252	-2	0	-1	-7	-14	7	10
	1107	2019-01-17 08:37:13.76	-713	1488	-1251	-7	1	-5	-32	-43	11	37
	1108	2019-01-17 08:37:13.77	-715	1482	-1253	-14	6	-8	-53	-61	8	57
	1109	2019-01-17 08:37:13.78	-721	1484	-1264	-14	2	-15	-51	-64	13	57
	1110	2019-01-17 08:37:13.79	-719	1478	-1275	-15	0	-19	-70	-76	6	73
	1111	2019-01-17 08:37:13.80	-720	1474	-1265	-11	-13	-19	-38	-45	7	41
	1112	2019-01-17 08:37:13.81	-711	1481	-1249	-13	-16	-20	-60	-58	-2	59
	1113	2019-01-17 08:37:13.82	-709	1477	-1248	-16	-16	-23	-3	-9	6	6
	1114	2019-01-17 08:37:13.83	-714	1474	-1242	-18	-11	-21	-37	-42	5	39
	1115	2019-01-17 08:37:13.84	-717	1463	-1239	-17	-6	-19	-6	-16	10	11
	1116	2019-01-17 08:37:13.85	-715	1468	-1238	-16	1	-19	-69	-76	7	72
	1117	2019-01-17 08:37:13.86	-715	1467	-1250	-11	3	-15	-10	-18	8	14
	1118	2019-01-17 08:37:13.87	-732	1463	-1254	-6	1	-12	-66	-70	4	68
	1119	2019-01-17 08:37:13.88	-724	1466	-1258	-5	-1	-6	4	-3	7	0
	1120	2019-01-17 08:37:13.89	-714	1464	-1253	-3	-4	-5	-64	-73	9	68
	1121	2019-01-17 08:37:13.90	-723	1467	-1250	-7	-7	1	4	-14	18	5
	1122	2019-01-17 08:37:13.91	-721	1461	-1250	-6	-6	7	-94	-104	10	99
	1123	2019-01-17 08:37:13.92	-714	1455	-1248	-9	-10	8	-3	-13	10	8
	1124	2019-01-17 08:37:13.93	-722	1463	-1237	-11	-9	13	-85	-96	11	90
	1125	2019-01-17 08:37:13.94	-714	1470	-1250	-10	-5	12	12	-1	13	-5
	1126	2019-01-17 08:37:13.95	-713	1477	-1255	-10	-5	10	-97	-109	12	103
	1127	2019-01-17 08:37:13.96	-731	1481	-1260	-10	-6	7	0	-12	12	6
	1128	2019-01-17 08:37:13.97	-727	1482	-1258	-10	-12	4	-107	-118	11	112
	1129	2019-01-17 08:37:13.98	-716	1483	-1249	-14	-18	3	21	9	12	-15
	1130	2019-01-17 08:37:13.99	-722	1476	-1258	-15	-22	0	-82	-93	11	87
	1131	2019-01-17 08:37:14.00	-724	1478	-1246	-18	-25	-3	66	52	14	-59
	1132	2019-01-17 08:37:14.01	-725	1481	-1240	-22	-18	-5	-73	-89	16	81
	1133	2019-01-17 08:37:14.02	-721	1476	-1226	-19	-14	-8	54	35	19	-44
	1134	2019-01-17 08:37:14.03	-724	1472	-1225	-17	-4	-7	-111	-129	18	120
	1135	2019-01-17 08:37:14.04	-722	1467	-1237	-9	-3	-3	3	-14	17	5
	1136	2019-01-17 08:37:14.05	-729	1474	-1257	-3	-4	-4	-146	-158	12	152
	1137	2019-01-17 08:37:14.06	-728	1472	-1264	1	-7	-2	28	20	8	-24
	1138	2019-01-17 08:37:14.07	-724	1475	-1242	0	-8	-2	-116	-123	7	119
	1139	2019-01-17 08:37:14.08	-718	1475	-1238	-8	-5	0	64	58	6	-61
	1140	2019-01-17 08:37:14.09	-724	1482	-1225	-17	3	-4	-106	-113	7	109
	1141	2019-01-17 08:37:14.10	-713	1486	-1243	-27	9	-7	36	30	6	-33
	1142	2019-01-17 08:37:14.11	-716	1488	-1247	-31	12	-12	-159	-168	9	163
	1143	2019-01-17 08:37:14.12	-714	1482	-1249	-30	12	-13	19	12	7	-15
	1144	2019-01-17 08:37:14.13	-720	1484	-1252	-22	8	-14	-154	-158	4	156
	1145	2019-01-17 08:37:14.14	-722	1485	-1245	-13	6	-13	48	48	0	-48
	1146	2019-01-17 08:37:14.15	-723	1486	-1249	-6	1	-11	-129	-135	6	132
	1147	2019-01-17 08:37:14.16	-719	1489	-1248	-6	-3	-12	84	77	7	-80
	1148	2019-01-17 08:37:14.17	-725	1474	-1251	-6	-6	-8	-127	-136	9	131
	1149	2019-01-17 08:37:14.18	-719	1483	-1238	-9	-7	-6	70	67	3	-68
	1150	2019-01-17 08:37:14.19	-730	1485	-1239	-11	-4	-2	-144	-148	4	146
	1151	2019-01-17 08:37:14.20	-731	1482	-1237	-11	-7	0	62	62	0	-62
	1152	2019-01-17 08:37:14.21	-721	1479	-1234	-11	-5	0	-152	-158	6	155
	1153	2019-01-17 08:37:14.22	-720	1482	-1234	-10	-1	2	60	57	3	-58
	1154	2019-01-17 08:37:14.23	-717	1486	-1242	-12	2	2	-155	-164	9	159
	1155	2019-01-17 08:37:14.24	-714	1491	-1237	-12	2	1	64	61	3	-62
	1156	2019-01-17 08:37:14.25	-718	1485	-1236	-13	6	-2	-164	-168	4	166
	1157	2019-01-17 08:37:14.26	-713	1492	-1234	-10	7	-6	73	76	-3	-74
	1158	2019-01-17 08:37:14.27	-716	1486	-1230	-8	5	-9	-152	-154	2	153
	1159	2019-01-17 08:37:14.28	-714	1493	-1240	-11	8	-14	86	88	-2	-87
	1160	2019-01-17 08:37:14.29	-712	1488	-1255	-11	5	-18	-156	-162	6	159
	1161	2019-01-17 08:37:14.30	-706	1483	-1249	-14	0	-17	84	76	8	-80
	1162	2019-01-17 08:37:14.31	-715	1475	-1254	-15	-1	-18	-158	-176	18	167
	1163	2019-01-17 08:37:14.32	-713	1471	-1249	-16	-7	-15	96	87	9	-91
	1164	2019-01-17 08:37:14.33	-718	1470	-1245	-16	-7	-17	-160	-170	10	165
	1165	2019-01-17 08:37:14.34	-708	1468	-1228	-15	-10	-15	93	85	8	-89
	1166	2019-01-17 08:37:14.35	-715	1479	-1224	-12	-7	-10	-160	-172	12	166
	1167	2019-01-17 08:37:14.36	-711	1479	-1229	-12	1	-9	86	77	9	-81
	1168	2019-01-17 08:37:14.37	-710	1485	-1242	-12	12	-8	-190	-202	12	196
	1169	2019-01-17 08:37:14.38	-717	1484	-1249	-14	11	-4	68	62	6	-65
	1170	2019-01-17 08:37:14.39	-726	1480	-1255	-17	9	-2	-203	-211	8	207
	1171	2019-01-17 08:37:14.40	-717	1481	-1252	-17	7	1	65	64	1	-64
	1172	2019-01-17 08:37:14.41	-709	1479	-1247	-16	1	2	-193	-199	6	196
	1173	2019-01-17 08:37:14.42	-715	1475	-1247	-16	-2	4	77	76	1	-76
	1174	2019-01-17 08:37:14.43	-715	1485	-1246	-14	-6	1	-199	-207	8	203
	1175	2019-01-17 08:37:14.44	-711	1483	-1237	-11	-7	2	79	78	1	-78
	1176	2019-01-17 08:37:14.45	-715	1487	-1233	-5	-9	-1	-188	-192	4	190
	1177	2019-01-17 08:37:14.46	-725	1488	-1245	-5	-2	-3	87	87	0	-87
	1178	2019-01-17 08:37:14.47	-714	1485	-1246	-6	-3	-3	-187	-195	8	191
	1179	2019-01-17 08:37:14.48	-718	1488	-1243	-6	-2	-5	109	106	3	-107
	1180	2019-01-17 08:37:14.49	-715	1476	-1237	-11	-4	-4	-158	-166	8	162
	1181	2019-01-17 08:37:14.50	-716	1486	-1241	-13	-5	-5	126	126	0	-126
	1182	2019-01-17 08:37:14.51	-716	1478	-1239	-15	-8	-4	-165	-174	9	169
	1183	2019-01-17 08:37:14.52	-710	1473	-1234	-16	-7	-4	114	110	4	-112
	1184	2019-01-17 08:37:14.53	-721	1476	-1229	-17	-5	0	-182	-191	9	186
	1185	2019-01-17 08:37:14.54	-716	1479	-1230	-12	1	-2	89	89	0	-89
	1186	2019-01-17 08:37:14.55	-716	1482	-1233	-11	0	-3	-192	-199	7	195
	1187	2019-01-17 08:37:14.56	-715	1487	-1237	-9	5	-4	103	103	0	-103
	1188	2019-01-17 08:37:14.57	-716	1487	-1244	-8	4	-5	-184	-191	7	187
	1189	2019-01-17 08:37:14.58	-709	1485	-1248	-8	-1	-4	90	88	2	-89
	1190	2019-01-17 08:37:14.59	-722	1480	-1238	-11	-5	-4	-196	-209	13	202
	1191	2019-01-17 08:37:14.60	-714	1482	-1238	-17	-8	-5	88	75	13	-81
	1192	2019-01-17 08:37:14.61	-724	1482	-1247	-23	-11	-5	-200	-216	16	208
	1193	2019-01-17 08:37:14.62	-711	1489	-1241	-25	-14	-6	93	89	4	-91
	1194	2019-01-17 08:37:14.63	-722	1496	-1234	-29	-10	-6	-198	-208	10	203
	1195	2019-01-17 08:37:14.64	-728	1500	-1233	-27	-7	-9	93	91	2	-92
	1196	2019-01-17 08:37:14.65	-720	1495	-1228	-24	-4	-12	-187	-198	11	192
	1197	2019-01-17 08:37:14.66	-717	1492	-1229	-20	2	-10	97	94	3	-95
	1198	2019-01-17 08:37:14.67	-717	1489	-1228	-16	-1	-8	-179	-190	11	184
	1199	2019-01-17 08:37:14.68	-717	1487	-1239	-13	-1	-8	113	109	4	-111
	1200	2019-01-17 08:37:14.69	-721	1483	-1230	-19	-2	-7	-181	-193	12	187
	1201	2019-01-17 08:37:14.70	-716	1489	-1217	-24	3	-7	76	73	3	-74
	1202	2019-01-17 08:37:14.71	-719	1488	-1228	-25	6	-6	-216	-225	9	220
	1203	2019-01-17 08:37:14.72	-718	1496	-1239	-22	6	-7	54	48	6	-51
	1204	2019-01-17 08:37:14.73	-728	1492	-1247	-16	-1	-9	-204	-214	10	209
	1205	2019-01-17 08:37:14.74	-715	1488	-1227	-13	1	-12	86	88	-2	-87
	1206	2019-01-17 08:37:14.75	-711	1495	-1221	-13	4	-13	-168	-174	6	171
	1207	2019-01-17 08:37:14.76	-702	1494	-1230	-21	9	-18	116	117	-1	-116
	1208	2019-01-17 08:37:14.77	-701	1498	-1226	-31	20	-20	-176	-183	7	179
	1209	2019-01-17 08:37:14.78	-708	1485	-1229	-36	24	-21	48	48	0	-48
	1210	2019-01-17 08:37:14.79	-710	1483	-1246	-30	25	-20	-220	-233	13	226
	1211	2019-01-17 08:37:14.80	-712	1481	-1253	-23	17	-21	42	37	5	-39
	1212	2019-01-17 08:37:14.81	-718	1493	-1245	-11	0	-16	-189	-198	9	193
	1213	2019-01-17 08:37:14.82	-716	1491	-1243	-15	-5	-13	78	82	-4	-80
	1214	2019-01-17 08:37:14.83	-719	1488	-1238	-19	-11	-12	-171	-177	6	174
	1215	2019-01-17 08:37:14.84	-710	1485	-1232	-24	-17	-7	67	69	-2	-68
	1216	2019-01-17 08:37:14.85	-712	1479	-1223	-26	-21	-3	-185	-194	9	189
	1217	2019-01-17 08:37:14.86	-722	1486	-1214	-21	-17	-1	48	48	0	-48
	1218	2019-01-17 08:37:14.87	-718	1491	-1212	-15	-12	-2	-191	-199	8	195
	1219	2019-01-17 08:37:14.88	-712	1498	-1220	-10	-11	-1	50	49	1	-49
	1220	2019-01-17 08:37:14.89	-722	1495	-1219	-7	-4	0	-179	-192	13	185
	1221	2019-01-17 08:37:14.90	-717	1492	-1223	-7	-1	0	53	47	6	-50
	1222	2019-01-17 08:37:14.91	-717	1490	-1227	-10	-4	-2	-167	-177	10	172
	1223	2019-01-17 08:37:14.92	-722	1496	-1224	-13	-5	-5	54	54	0	-54
	1224	2019-01-17 08:37:14.93	-715	1494	-1226	-13	-5	-7	-157	-165	8	161
	1225	2019-01-17 08:37:14.94	-719	1503	-1227	-16	-5	-8	73	69	4	-71
	1226	2019-01-17 08:37:14.95	-720	1514	-1227	-18	-6	-13	-132	-146	14	139
	1227	2019-01-17 08:37:14.96	-719	1501	-1220	-19	-5	-15	84	81	3	-82
	1228	2019-01-17 08:37:14.97	-713	1495	-1218	-18	-2	-19	-126	-139	13	132
	1229	2019-01-17 08:37:14.98	-710	1487	-1228	-18	-2	-18	64	58	6	-61
	1230	2019-01-17 08:37:14.99	-716	1483	-1235	-18	-7	-18	-136	-149	13	142
	1231	2019-01-17 08:37:15.00	-718	1477	-1230	-23	-14	-11	68	62	6	-65
	1232	2019-01-17 08:37:15.01	-707	1482	-1220	-27	-18	-5	-114	-128	14	121
	1233	2019-01-17 08:37:15.02	-710	1485	-1226	-27	-17	-3	69	65	4	-67
	1234	2019-01-17 08:37:15.03	-722	1489	-1219	-25	-15	0	-125	-132	7	128
	1235	2019-01-17 08:37:15.04	-725	1497	-1234	-24	-13	4	32	36	-4	-34
	1236	2019-01-17 08:37:15.05	-726	1494	-1229	-20	-9	3	-130	-137	7	133
	1237	2019-01-17 08:37:15.06	-723	1497	-1229	-18	-7	3	36	36	0	-36
	1238	2019-01-17 08:37:15.07	-717	1492	-1230	-14	-7	7	-130	-137	7	133
	1239	2019-01-17 08:37:15.08	-719	1492	-1224	-12	-8	5	16	16	0	-16
	1240	2019-01-17 08:37:15.09	-717	1499	-1216	-10	-11	3	-143	-149	6	146
	1241	2019-01-17 08:37:15.10	-718	1500	-1217	-11	-13	4	3	5	-2	-4
	1242	2019-01-17 08:37:15.11	-714	1499	-1212	-8	-8	0	-122	-124	2	123
	1243	2019-01-17 08:37:15.12	-719	1500	-1210	-5	0	-5	22	27	-5	-24
	1244	2019-01-17 08:37:15.13	-717	1502	-1230	1	3	-8	-112	-115	3	113
	1245	2019-01-17 08:37:15.14	-724	1500	-1229	3	0	-9	5	4	1	-4
	1246	2019-01-17 08:37:15.15	-709	1497	-1222	5	-2	-12	-108	-117	9	112
	1247	2019-01-17 08:37:15.16	-712	1492	-1225	0	-6	-9	18	17	1	-17
	1248	2019-01-17 08:37:15.17	-706	1483	-1230	-4	-7	-11	-99	-105	6	102
	1249	2019-01-17 08:37:15.18	-716	1490	-1225	-8	-14	-8	-5	-2	-3	3
	1250	2019-01-17 08:37:15.19	-711	1483	-1234	-12	-19	-4	-111	-116	5	113
	1251	2019-01-17 08:37:15.20	-716	1494	-1221	-7	-22	-5	-9	-11	2	10
	1252	2019-01-17 08:37:15.21	-720	1500	-1224	-7	-21	0	-86	-92	6	89
	1253	2019-01-17 08:37:15.22	-720	1496	-1221	-8	-17	1	1	2	-1	-1
	1254	2019-01-17 08:37:15.23	-718	1495	-1223	-9	-14	1	-77	-84	7	80
	1255	2019-01-17 08:37:15.24	-717	1497	-1220	-16	-13	4	-5	-8	3	6
	1256	2019-01-17 08:37:15.25	-722	1496	-1221	-20	-10	3	-99	-108	9	103
	1257	2019-01-17 08:37:15.26	-723	1496	-1227	-21	-11	0	-43	-45	2	44
	1258	2019-01-17 08:37:15.27	-722	1500	-1224	-21	-12	1	-95	-103	8	99
	1259	2019-01-17 08:37:15.28	-726	1499	-1218	-20	-14	0	-36	-34	-2	35
	1260	2019-01-17 08:37:15.29	-719	1493	-1212	-17	-11	-1	-66	-60	-6	63
	1261	2019-01-17 08:37:15.30	-717	1497	-1210	-13	-7	-1	-10	0	-10	5
	1262	2019-01-17 08:37:15.31	-711	1503	-1208	-13	-2	-2	-55	-55	0	55
	1263	2019-01-17 08:37:15.32	-715	1503	-1216	-12	0	-5	-40	-40	0	40
	1264	2019-01-17 08:37:15.33	-710	1499	-1220	-12	-6	-5	-73	-82	9	77
	1265	2019-01-17 08:37:15.34	-724	1496	-1221	-14	-6	-4	-51	-57	6	54
	1266	2019-01-17 08:37:15.35	-720	1497	-1218	-17	-8	-4	-52	-55	3	53
	1267	2019-01-17 08:37:15.36	-720	1506	-1205	-21	-3	-7	-45	-41	-4	43
	1268	2019-01-17 08:37:15.37	-713	1516	-1211	-25	3	-10	-57	-56	-1	56
	1269	2019-01-17 08:37:15.38	-719	1518	-1224	-26	8	-16	-69	-65	-4	67
	1270	2019-01-17 08:37:15.39	-723	1520	-1228	-24	9	-17	-73	-79	6	76
	1271	2019-01-17 08:37:15.40	-721	1518	-1228	-21	9	-18	-92	-94	2	93
	1272	2019-01-17 08:37:15.41	-718	1508	-1231	-14	6	-18	-65	-67	2	66
	1273	2019-01-17 08:37:15.42	-715	1506	-1236	-8	-1	-20	-62	-59	-3	60
	1274	2019-01-17 08:37:15.43	-725	1506	-1217	-5	-6	-19	-23	-21	-2	22
	1275	2019-01-17 08:37:15.44	-716	1507	-1208	-9	-9	-17	-61	-57	-4	59
	1276	2019-01-17 08:37:15.45	-715	1506	-1204	-13	-7	-15	-40	-38	-2	39
	1277	2019-01-17 08:37:15.46	-720	1505	-1205	-15	-2	-14	-72	-70	-2	71
	1278	2019-01-17 08:37:15.47	-724	1500	-1204	-15	5	-14	-17	-22	5	19
	1279	2019-01-17 08:37:15.48	-722	1515	-1205	-10	7	-14	-74	-75	1	74
	1280	2019-01-17 08:37:15.49	-723	1508	-1214	-8	9	-13	-15	-19	4	17
	1281	2019-01-17 08:37:15.50	-723	1515	-1208	-9	12	-15	-83	-85	2	84
	1282	2019-01-17 08:37:15.51	-713	1510	-1215	-12	13	-14	-17	-21	4	19
	1283	2019-01-17 08:37:15.52	-712	1511	-1213	-10	14	-20	-91	-95	4	93
	1284	2019-01-17 08:37:15.53	-717	1514	-1218	-10	13	-22	-13	-14	1	13
	1285	2019-01-17 08:37:15.54	-718	1514	-1215	-9	13	-24	-93	-91	-2	92
	1286	2019-01-17 08:37:15.55	-709	1510	-1219	-3	10	-27	11	13	-2	-12
	1287	2019-01-17 08:37:15.56	-716	1509	-1211	0	11	-28	-88	-88	0	88
	1288	2019-01-17 08:37:15.57	-721	1506	-1216	0	9	-29	-8	-15	7	11
	1289	2019-01-17 08:37:15.58	-722	1506	-1210	-1	7	-27	-119	-125	6	122
	1290	2019-01-17 08:37:15.59	-718	1491	-1213	-3	10	-24	7	0	7	-3
	1291	2019-01-17 08:37:15.60	-720	1483	-1217	-3	7	-20	-106	-111	5	108
	1292	2019-01-17 08:37:15.61	-726	1490	-1207	-1	6	-16	7	-4	11	-1
	1293	2019-01-17 08:37:15.62	-719	1499	-1204	1	7	-10	-118	-129	11	123
	1294	2019-01-17 08:37:15.63	-715	1503	-1203	0	13	-8	36	29	7	-32
	1295	2019-01-17 08:37:15.64	-721	1513	-1216	-1	20	-6	-112	-120	8	116
	1296	2019-01-17 08:37:15.65	-710	1509	-1227	-1	18	-6	16	4	12	-10
	1297	2019-01-17 08:37:15.66	-715	1512	-1221	0	19	-4	-135	-147	12	141
	1298	2019-01-17 08:37:15.67	-714	1511	-1227	1	19	-6	15	8	7	-11
	1299	2019-01-17 08:37:15.68	-711	1512	-1228	2	17	-8	-138	-143	5	140
	1300	2019-01-17 08:37:15.69	-710	1513	-1228	6	11	-10	41	37	4	-39
	1301	2019-01-17 08:37:15.70	-715	1517	-1217	4	10	-14	-116	-124	8	120
	1302	2019-01-17 08:37:15.71	-712	1505	-1225	3	8	-14	60	51	9	-55
	1303	2019-01-17 08:37:15.72	-708	1503	-1220	3	10	-15	-121	-133	12	127
	1304	2019-01-17 08:37:15.73	-723	1495	-1231	5	9	-13	42	31	11	-36
	1305	2019-01-17 08:37:15.74	-717	1497	-1226	9	4	-10	-144	-155	11	149
	1306	2019-01-17 08:37:15.75	-713	1495	-1221	10	-4	-6	55	46	9	-50
	1307	2019-01-17 08:37:15.76	-712	1495	-1216	12	-2	-2	-130	-140	10	135
	1308	2019-01-17 08:37:15.77	-713	1496	-1215	12	1	0	68	56	12	-62
	1309	2019-01-17 08:37:15.78	-714	1499	-1209	13	4	0	-140	-156	16	148
	1310	2019-01-17 08:37:15.79	-718	1508	-1205	13	6	0	59	47	12	-53
	1311	2019-01-17 08:37:15.80	-706	1508	-1213	12	8	0	-149	-159	10	154
	1312	2019-01-17 08:37:15.81	-717	1502	-1223	11	12	-5	54	49	5	-51
	1313	2019-01-17 08:37:15.82	-709	1505	-1232	8	10	-7	-164	-171	7	167
	1314	2019-01-17 08:37:15.83	-709	1499	-1230	9	8	-6	67	54	13	-60
	1315	2019-01-17 08:37:15.84	-707	1497	-1219	11	8	-8	-156	-170	14	163
	1316	2019-01-17 08:37:15.85	-712	1491	-1227	14	7	-8	80	67	13	-73
	1317	2019-01-17 08:37:15.86	-716	1490	-1222	17	7	-8	-167	-179	12	173
	1318	2019-01-17 08:37:15.87	-713	1486	-1225	19	6	-8	65	59	6	-62
	1319	2019-01-17 08:37:15.88	-724	1480	-1236	22	2	-5	-166	-177	11	171
	1320	2019-01-17 08:37:15.89	-711	1478	-1239	19	-4	0	97	88	9	-92
	1321	2019-01-17 08:37:15.90	-708	1486	-1228	13	-9	3	-150	-165	15	157
	1322	2019-01-17 08:37:15.91	-715	1488	-1218	9	-3	7	64	55	9	-59
	1323	2019-01-17 08:37:15.92	-708	1486	-1219	5	-3	10	-195	-209	14	202
	1324	2019-01-17 08:37:15.93	-708	1486	-1214	2	0	11	63	56	7	-59
	1325	2019-01-17 08:37:15.94	-715	1482	-1229	4	-1	11	-177	-186	9	181
	1326	2019-01-17 08:37:15.95	-712	1489	-1230	7	-1	12	93	84	9	-88
	1327	2019-01-17 08:37:15.96	-699	1487	-1221	7	1	9	-169	-179	10	174
	1328	2019-01-17 08:37:15.97	-706	1505	-1216	3	7	3	94	91	3	-92
	1329	2019-01-17 08:37:15.98	-700	1510	-1232	-5	12	-1	-175	-186	11	180
	1330	2019-01-17 08:37:15.99	-706	1507	-1239	-13	13	-8	79	75	4	-77
	1331	2019-01-17 08:37:16.00	-716	1505	-1247	-21	11	-13	-185	-192	7	188
	1332	2019-01-17 08:37:16.01	-714	1507	-1246	-20	1	-15	103	105	-2	-104
	1333	2019-01-17 08:37:16.02	-716	1503	-1238	-16	-8	-20	-160	-160	0	160
	1334	2019-01-17 08:37:16.03	-719	1503	-1235	-12	-11	-23	119	124	-5	-121
	1335	2019-01-17 08:37:16.04	-712	1499	-1223	-3	-12	-22	-165	-166	1	165
	1336	2019-01-17 08:37:16.05	-712	1500	-1215	3	-8	-22	99	103	-4	-101
	1337	2019-01-17 08:37:16.06	-715	1483	-1214	7	-6	-18	-185	-188	3	186
	1338	2019-01-17 08:37:16.07	-723	1484	-1209	9	3	-16	80	83	-3	-81
	1339	2019-01-17 08:37:16.08	-724	1491	-1224	6	6	-9	-192	-196	4	194
	1340	2019-01-17 08:37:16.09	-709	1490	-1218	4	6	-5	94	97	-3	-95
	1341	2019-01-17 08:37:16.10	-703	1497	-1226	-3	10	-2	-187	-192	5	189
	1342	2019-01-17 08:37:16.11	-710	1498	-1228	-8	9	1	85	84	1	-84
	1343	2019-01-17 08:37:16.12	-705	1500	-1226	-7	7	0	-205	-211	6	208
	1344	2019-01-17 08:37:16.13	-723	1501	-1235	-5	6	-2	75	80	-5	-77
	1345	2019-01-17 08:37:16.14	-713	1504	-1220	-6	2	-6	-197	-199	2	198
	1346	2019-01-17 08:37:16.15	-704	1507	-1219	-5	0	-12	89	92	-3	-90
	1347	2019-01-17 08:37:16.16	-717	1511	-1221	-7	2	-16	-191	-195	4	193
	1348	2019-01-17 08:37:16.17	-707	1506	-1228	-10	3	-19	88	93	-5	-90
	1349	2019-01-17 08:37:16.18	-716	1504	-1222	-12	1	-23	-202	-205	3	203
	1350	2019-01-17 08:37:16.19	-715	1494	-1231	-9	-2	-20	85	85	0	-85
	1351	2019-01-17 08:37:16.20	-710	1490	-1221	-6	-4	-19	-186	-195	9	190
	1352	2019-01-17 08:37:16.21	-712	1482	-1226	-2	-5	-14	96	95	1	-95
	1353	2019-01-17 08:37:16.22	-715	1487	-1213	-3	-5	-9	-186	-194	8	190
	1354	2019-01-17 08:37:16.23	-715	1499	-1220	-3	-3	-6	112	111	1	-111
	1355	2019-01-17 08:37:16.24	-716	1489	-1227	-6	2	-2	-172	-182	10	177
	1356	2019-01-17 08:37:16.25	-713	1501	-1227	-8	1	-1	86	86	0	-86
	1357	2019-01-17 08:37:16.26	-706	1500	-1229	-11	1	2	-198	-201	3	199
	1358	2019-01-17 08:37:16.27	-716	1513	-1238	-8	-1	0	79	80	-1	-79
	1359	2019-01-17 08:37:16.28	-701	1502	-1239	-7	-6	0	-196	-201	5	198
	1360	2019-01-17 08:37:16.29	-722	1502	-1242	-4	-15	0	74	75	-1	-74
	1361	2019-01-17 08:37:16.30	-712	1507	-1225	-3	-18	-3	-200	-205	5	202
	1362	2019-01-17 08:37:16.31	-712	1503	-1221	-4	-16	-5	78	82	-4	-80
	1363	2019-01-17 08:37:16.32	-724	1503	-1220	-3	-11	-5	-194	-197	3	195
	1364	2019-01-17 08:37:16.33	-716	1504	-1215	-4	-5	-7	74	80	-6	-77
	1365	2019-01-17 08:37:16.35	-713	1506	-1220	-7	-2	-7	78	80	-2	-79
	1366	2019-01-17 08:37:16.36	-719	1506	-1225	-6	-5	-8	-178	-185	7	181
	1367	2019-01-17 08:37:16.37	-712	1503	-1222	-5	-4	-7	85	87	-2	-86
	1368	2019-01-17 08:37:16.38	-717	1503	-1219	-4	-1	-9	-180	-183	3	181
	1369	2019-01-17 08:37:16.39	-704	1499	-1219	0	2	-10	73	79	-6	-76
	1370	2019-01-17 08:37:16.40	-715	1503	-1221	-3	2	-10	-188	-192	4	190
	1371	2019-01-17 08:37:16.41	-718	1501	-1218	-3	4	-12	66	71	-5	-68
	1372	2019-01-17 08:37:16.42	-713	1493	-1220	-2	2	-11	-188	-188	0	188
	1373	2019-01-17 08:37:16.43	-716	1498	-1216	-3	0	-12	64	71	-7	-67
	1374	2019-01-17 08:37:16.44	-716	1502	-1221	0	2	-11	-171	-178	7	174
	1375	2019-01-17 08:37:16.45	-716	1498	-1211	1	3	-10	80	78	2	-79
	1376	2019-01-17 08:37:16.46	-708	1500	-1226	1	3	-13	-166	-173	7	169
	1377	2019-01-17 08:37:16.47	-716	1496	-1217	1	5	-11	70	73	-3	-71
	1378	2019-01-17 08:37:16.48	-712	1495	-1221	-2	4	-10	-171	-178	7	174
	1379	2019-01-17 08:37:16.50	-705	1495	-1207	-9	8	-11	-149	-155	6	152
	1380	2019-01-17 08:37:16.52	-708	1495	-1222	-11	12	-10	-155	-159	4	157
	1381	2019-01-17 08:37:16.53	-717	1499	-1209	-12	14	-13	42	44	-2	-43
	1382	2019-01-17 08:37:16.54	-711	1499	-1228	-9	13	-14	-184	-190	6	187
	1383	2019-01-17 08:37:16.55	-710	1502	-1239	-9	7	-16	33	37	-4	-35
	1384	2019-01-17 08:37:16.56	-716	1501	-1228	-8	5	-16	-167	-169	2	168
	1385	2019-01-17 08:37:16.57	-710	1499	-1212	-11	5	-19	45	50	-5	-47
	1386	2019-01-17 08:37:16.58	-707	1505	-1210	-13	6	-22	-154	-158	4	156
	1387	2019-01-17 08:37:16.61	-718	1495	-1235	-24	12	-26	38	40	-2	-39
	1388	2019-01-17 08:37:16.62	-705	1504	-1239	-21	8	-25	-149	-157	8	153
	1389	2019-01-17 08:37:16.63	-713	1499	-1238	-15	5	-23	33	33	0	-33
	1390	2019-01-17 08:37:16.64	-713	1501	-1236	-11	0	-20	-142	-147	5	144
	1391	2019-01-17 08:37:16.65	-706	1506	-1224	-9	-2	-17	40	40	0	-40
	1392	2019-01-17 08:37:16.66	-709	1500	-1223	-9	-3	-13	-128	-137	9	132
	1393	2019-01-17 08:37:16.67	-713	1502	-1227	-10	-1	-9	29	27	2	-28
	1394	2019-01-17 08:37:16.68	-715	1491	-1225	-12	0	-7	-148	-156	8	152
	1395	2019-01-17 08:37:16.69	-710	1500	-1216	-9	0	-8	6	8	-2	-7
	1396	2019-01-17 08:37:16.70	-707	1495	-1210	-4	2	-5	-138	-143	5	140
	1397	2019-01-17 08:37:16.71	-712	1502	-1206	1	6	-7	16	20	-4	-18
	1398	2019-01-17 08:37:16.72	-723	1505	-1220	9	8	-10	-116	-117	1	116
	1399	2019-01-17 08:37:16.73	-703	1505	-1223	9	9	-11	19	25	-6	-22
	1400	2019-01-17 08:37:16.74	-708	1504	-1228	8	5	-9	-121	-119	-2	120
	1401	2019-01-17 08:37:16.75	-705	1499	-1227	3	7	-14	1	9	-8	-5
	1402	2019-01-17 08:37:16.76	-716	1493	-1230	-3	0	-15	-130	-130	0	130
	1403	2019-01-17 08:37:16.77	-705	1493	-1225	-9	-8	-16	-19	-14	-5	16
	1404	2019-01-17 08:37:16.78	-701	1495	-1226	-9	-9	-18	-123	-123	0	123
	1405	2019-01-17 08:37:16.79	-699	1498	-1215	-8	-5	-20	-6	2	-8	2
	1406	2019-01-17 08:37:16.80	-708	1498	-1206	-2	-2	-21	-106	-104	-2	105
	1407	2019-01-17 08:37:16.81	-709	1493	-1215	5	3	-17	-17	-8	-9	12
	1408	2019-01-17 08:37:16.82	-708	1496	-1223	13	2	-13	-104	-101	-3	102
	1409	2019-01-17 08:37:16.83	-719	1485	-1231	12	-1	-10	-21	-14	-7	17
	1410	2019-01-17 08:37:16.84	-709	1488	-1225	9	-5	-3	-92	-95	3	93
	1411	2019-01-17 08:37:16.85	-698	1494	-1220	6	-5	4	-10	-10	0	10
	1412	2019-01-17 08:37:16.86	-711	1495	-1222	-6	-7	6	-63	-67	4	65
	1413	2019-01-17 08:37:16.87	-715	1497	-1219	-8	-2	9	1	4	-3	-2
	1414	2019-01-17 08:37:16.88	-713	1501	-1223	-9	3	5	-65	-64	-1	64
	1415	2019-01-17 08:37:16.89	-711	1501	-1233	-8	8	5	-40	-36	-4	38
	1416	2019-01-17 08:37:16.90	-707	1500	-1235	-5	4	3	-85	-88	3	86
	1417	2019-01-17 08:37:16.91	-713	1498	-1240	-3	-2	4	-39	-38	-1	38
	1418	2019-01-17 08:37:16.92	-709	1506	-1236	-5	-11	0	-58	-63	5	60
	1419	2019-01-17 08:37:16.93	-700	1502	-1224	-11	-13	-4	-25	-27	2	26
	1420	2019-01-17 08:37:16.94	-705	1502	-1223	-15	-18	-5	-47	-55	8	51
	1421	2019-01-17 08:37:16.95	-709	1497	-1223	-18	-13	-8	-39	-44	5	41
	1422	2019-01-17 08:37:16.96	-714	1501	-1212	-12	-10	-10	-48	-56	8	52
	1423	2019-01-17 08:37:16.97	-721	1505	-1220	-8	-5	-12	-64	-65	1	64
	1424	2019-01-17 08:37:16.98	-727	1501	-1226	-3	-5	-11	-86	-89	3	87
	1425	2019-01-17 08:37:16.99	-713	1495	-1231	-1	-6	-12	-87	-87	0	87
	1426	2019-01-17 08:37:17.00	-720	1504	-1225	-3	-11	-13	-50	-52	2	51
	1427	2019-01-17 08:37:17.01	-715	1503	-1230	-9	-12	-16	-61	-58	-3	59
	1428	2019-01-17 08:37:17.02	-708	1504	-1226	-10	-12	-18	-36	-35	-1	35
	1429	2019-01-17 08:37:17.03	-719	1507	-1218	-13	-12	-21	-60	-57	-3	58
	1430	2019-01-17 08:37:17.04	-721	1500	-1207	-11	-7	-23	-10	-13	3	11
	1431	2019-01-17 08:37:17.05	-712	1506	-1212	-8	-2	-25	-52	-53	1	52
	1432	2019-01-17 08:37:17.06	-712	1499	-1218	-7	0	-23	-12	-13	1	12
	1433	2019-01-17 08:37:17.07	-726	1499	-1220	-3	0	-20	-78	-75	-3	76
	1434	2019-01-17 08:37:17.08	-714	1494	-1225	-2	0	-18	-16	-14	-2	15
	1435	2019-01-17 08:37:17.09	-725	1501	-1229	-5	-1	-14	-82	-79	-3	80
	1436	2019-01-17 08:37:17.10	-717	1499	-1227	-11	-5	-8	3	8	-5	-5
	1437	2019-01-17 08:37:17.11	-715	1490	-1217	-15	1	-4	-72	-69	-3	70
	1438	2019-01-17 08:37:17.12	-715	1493	-1207	-13	6	-1	-10	-13	3	11
	1439	2019-01-17 08:37:17.13	-714	1494	-1201	-10	11	4	-116	-121	5	118
	1440	2019-01-17 08:37:17.14	-713	1495	-1211	-5	13	3	-31	-36	5	33
	1441	2019-01-17 08:37:17.15	-721	1493	-1228	1	9	3	-112	-112	0	112
	1442	2019-01-17 08:37:17.16	-702	1491	-1226	5	3	2	14	12	2	-13
	1443	2019-01-17 08:37:17.17	-710	1505	-1234	3	-1	-2	-95	-96	1	95
	1444	2019-01-17 08:37:17.18	-710	1514	-1223	-4	-1	-5	8	13	-5	-10
	1445	2019-01-17 08:37:17.19	-705	1519	-1230	-8	2	-10	-110	-110	0	110
	1446	2019-01-17 08:37:17.20	-707	1516	-1235	-15	3	-13	-18	-15	-3	16
	1447	2019-01-17 08:37:17.21	-719	1517	-1242	-15	4	-15	-151	-148	-3	149
	1448	2019-01-17 08:37:17.22	-714	1506	-1237	-8	-1	-16	-6	-4	-2	5
	1449	2019-01-17 08:37:17.23	-723	1499	-1244	-5	-10	-14	-126	-125	-1	125
	1450	2019-01-17 08:37:17.24	-713	1498	-1234	2	-18	-13	19	16	3	-17
	1451	2019-01-17 08:37:17.25	-719	1495	-1222	6	-21	-9	-130	-134	4	132
	1452	2019-01-17 08:37:17.26	-733	1502	-1212	4	-24	-8	5	4	1	-4
	1453	2019-01-17 08:37:17.27	-715	1498	-1209	1	-15	-5	-147	-146	-1	146
	1454	2019-01-17 08:37:17.28	-719	1505	-1209	0	-12	-5	21	25	-4	-23
	1455	2019-01-17 08:37:17.29	-718	1505	-1211	-3	-5	-5	-140	-139	-1	139
	1456	2019-01-17 08:37:17.30	-715	1501	-1207	-3	0	-6	27	25	2	-26
	1457	2019-01-17 08:37:17.31	-721	1507	-1202	-6	7	-7	-148	-151	3	149
	1458	2019-01-17 08:37:17.32	-722	1502	-1217	-6	10	-7	26	23	3	-24
	1459	2019-01-17 08:37:17.33	-719	1498	-1215	-3	9	-9	-151	-154	3	152
	1460	2019-01-17 08:37:17.34	-722	1500	-1223	-3	7	-12	40	38	2	-39
	1461	2019-01-17 08:37:17.35	-711	1500	-1215	-3	5	-13	-138	-141	3	139
	1462	2019-01-17 08:37:17.36	-711	1500	-1211	-2	7	-14	63	64	-1	-63
	1463	2019-01-17 08:37:17.37	-710	1508	-1219	3	9	-16	-139	-137	-2	138
	1464	2019-01-17 08:37:17.38	-714	1510	-1217	6	11	-15	50	58	-8	-54
	1465	2019-01-17 08:37:17.39	-717	1501	-1229	6	14	-17	-168	-164	-4	166
	1466	2019-01-17 08:37:17.40	-722	1497	-1217	4	16	-16	40	44	-4	-42
	1467	2019-01-17 08:37:17.42	-708	1477	-1215	3	7	-7	65	70	-5	-67
	1468	2019-01-17 08:37:17.44	-712	1493	-1214	-2	10	0	69	73	-4	-71
	1469	2019-01-17 08:37:17.46	-718	1505	-1238	-9	15	0	54	54	0	-54
	1470	2019-01-17 08:37:17.47	-715	1496	-1240	-6	15	2	-173	-174	1	173
	1471	2019-01-17 08:37:17.48	-714	1502	-1232	-4	12	0	57	63	-6	-60
	1472	2019-01-17 08:37:17.50	-708	1503	-1221	-6	9	-4	58	64	-6	-61
	1473	2019-01-17 08:37:17.51	-708	1505	-1220	-10	12	-7	-178	-174	-4	176
	1474	2019-01-17 08:37:17.52	-708	1505	-1222	-14	17	-13	82	87	-5	-84
	1475	2019-01-17 08:37:17.53	-707	1502	-1224	-18	22	-14	-164	-164	0	164
	1476	2019-01-17 08:37:17.55	-703	1500	-1216	-14	26	-21	-171	-170	-1	170
	1477	2019-01-17 08:37:17.56	-708	1496	-1228	-9	22	-21	82	86	-4	-84
	1478	2019-01-17 08:37:17.57	-703	1496	-1222	-5	21	-20	-164	-169	5	166
	1479	2019-01-17 08:37:17.58	-704	1494	-1219	-4	17	-21	96	96	0	-96
	1480	2019-01-17 08:37:17.59	-700	1495	-1212	-7	17	-20	-172	-169	-3	170
	1481	2019-01-17 08:37:17.60	-707	1498	-1221	-10	21	-21	101	109	-8	-105
	1482	2019-01-17 08:37:17.62	-716	1496	-1235	-13	25	-19	87	91	-4	-89
	1483	2019-01-17 08:37:17.64	-705	1502	-1224	-10	19	-17	90	101	-11	-95
	1484	2019-01-17 08:37:17.66	-708	1496	-1228	-12	14	-14	69	79	-10	-74
	1485	2019-01-17 08:37:17.67	-702	1501	-1222	-10	14	-12	-188	-189	1	188
	1486	2019-01-17 08:37:17.68	-702	1502	-1229	-10	14	-9	103	104	-1	-103
	1487	2019-01-17 08:37:17.70	-701	1497	-1208	-6	20	-10	75	77	-2	-76
	1488	2019-01-17 08:37:17.71	-711	1494	-1220	-4	17	-7	-206	-209	3	207
	1489	2019-01-17 08:37:17.73	-707	1494	-1231	-3	13	-5	-198	-195	-3	196
	1490	2019-01-17 08:37:17.74	-707	1497	-1227	-4	9	-6	68	79	-11	-73
	1491	2019-01-17 08:37:17.75	-701	1502	-1213	-7	9	-6	-216	-213	-3	214
	1492	2019-01-17 08:37:17.76	-708	1507	-1225	-11	15	-5	73	80	-7	-76
	1493	2019-01-17 08:37:17.77	-702	1512	-1223	-13	19	-3	-204	-206	2	205
	1494	2019-01-17 08:37:17.79	-705	1506	-1234	-11	18	-5	-219	-220	1	219
	1495	2019-01-17 08:37:17.81	-705	1511	-1238	-9	12	-7	-222	-220	-2	221
	1496	2019-01-17 08:37:17.82	-704	1508	-1237	-11	5	-8	59	68	-9	-63
	1497	2019-01-17 08:37:17.83	-693	1512	-1223	-11	2	-12	-212	-213	1	212
	1498	2019-01-17 08:37:17.84	-705	1504	-1226	-15	4	-12	83	91	-8	-87
	1499	2019-01-17 08:37:17.85	-702	1500	-1223	-11	6	-8	-195	-194	-1	194
	1500	2019-01-17 08:37:17.89	-703	1507	-1218	-3	3	2	-209	-214	5	211
	1501	2019-01-17 08:37:17.90	-692	1509	-1217	-6	4	2	70	73	-3	-71
	1502	2019-01-17 08:37:17.91	-694	1520	-1222	-11	5	0	-200	-211	11	205
	1503	2019-01-17 08:37:17.92	-705	1518	-1229	-11	6	-5	81	84	-3	-82
	1504	2019-01-17 08:37:17.93	-695	1518	-1232	-12	3	-10	-191	-195	4	193
	1505	2019-01-17 08:37:17.94	-700	1509	-1219	-10	-1	-15	85	89	-4	-87
	1506	2019-01-17 08:37:17.95	-688	1512	-1221	-8	-3	-21	-169	-175	6	172
	1507	2019-01-17 08:37:17.96	-701	1520	-1216	-5	0	-29	103	105	-2	-104
	1508	2019-01-17 08:37:17.97	-700	1515	-1223	-4	2	-32	-186	-194	8	190
	1509	2019-01-17 08:37:17.99	-702	1501	-1216	10	-3	-36	-179	-184	5	181
	1510	2019-01-17 08:37:18.01	-700	1485	-1225	15	-12	-26	-166	-169	3	167
	1511	2019-01-17 08:37:18.02	-708	1478	-1216	15	-8	-19	102	104	-2	-103
	1512	2019-01-17 08:37:18.03	-707	1481	-1213	13	-4	-12	-166	-173	7	169
	1513	2019-01-17 08:37:18.04	-705	1479	-1223	12	-4	-3	63	66	-3	-64
	1514	2019-01-17 08:37:18.05	-706	1483	-1220	15	0	4	-182	-184	2	183
	1515	2019-01-17 08:37:18.07	-705	1496	-1226	19	2	14	-179	-179	0	179
	1516	2019-01-17 08:37:18.09	-710	1502	-1234	16	-1	16	-179	-182	3	180
	1517	2019-01-17 08:37:18.11	-716	1492	-1236	7	-6	11	-165	-165	0	165
	1518	2019-01-17 08:37:18.12	-695	1501	-1225	5	-7	10	56	64	-8	-60
	1519	2019-01-17 08:37:18.14	-704	1494	-1221	9	-7	3	54	64	-10	-59
	1520	2019-01-17 08:37:18.15	-707	1492	-1222	11	-7	5	-153	-152	-1	152
	1521	2019-01-17 08:37:18.16	-699	1498	-1229	9	-6	6	66	76	-10	-71
	1522	2019-01-17 08:37:18.18	-706	1505	-1225	2	3	0	33	42	-9	-37
	1523	2019-01-17 08:37:18.20	-705	1505	-1224	-12	2	-7	23	37	-14	-30
	1524	2019-01-17 08:37:18.22	-706	1512	-1227	-13	4	-18	24	37	-13	-30
	1525	2019-01-17 08:37:18.23	-702	1508	-1229	-11	3	-19	-157	-153	-4	155
	1526	2019-01-17 08:37:18.24	-698	1499	-1236	-5	0	-23	27	37	-10	-32
	1527	2019-01-17 08:37:18.26	-703	1503	-1224	1	-1	-19	39	41	-2	-40
	1528	2019-01-17 08:37:18.29	-707	1495	-1221	-5	2	-12	-114	-112	-2	113
	1529	2019-01-17 08:37:18.30	-708	1490	-1223	-6	5	-8	10	18	-8	-14
	1530	2019-01-17 08:37:18.32	-722	1491	-1232	-5	-3	-3	14	12	2	-13
	1531	2019-01-17 08:37:18.34	-719	1483	-1228	-9	-7	4	-1	5	-6	-2
	1532	2019-01-17 08:37:18.37	-703	1507	-1223	-14	3	3	-130	-136	6	133
	1533	2019-01-17 08:37:18.38	-702	1509	-1221	-10	10	3	-26	-25	-1	25
	1534	2019-01-17 08:37:18.39	-704	1507	-1233	-10	14	-6	-128	-133	5	130
	1535	2019-01-17 08:37:18.41	-701	1506	-1232	-8	1	-12	-118	-112	-6	115
	1536	2019-01-17 08:37:18.43	-699	1500	-1227	-16	-8	-15	-104	-101	-3	102
	1537	2019-01-17 08:37:18.44	-700	1499	-1229	-22	-11	-15	-19	-12	-7	15
	1538	2019-01-17 08:37:18.45	-703	1501	-1225	-23	-10	-18	-85	-84	-1	84
	1539	2019-01-17 08:37:18.46	-706	1495	-1218	-20	-8	-15	-26	-18	-8	22
	1540	2019-01-17 08:37:18.47	-705	1498	-1218	-16	-4	-14	-100	-93	-7	96
	1541	2019-01-17 08:37:18.48	-710	1498	-1217	-11	1	-14	-48	-36	-12	42
	1542	2019-01-17 08:37:18.49	-705	1495	-1220	-10	4	-11	-93	-88	-5	90
	1543	2019-01-17 08:37:18.50	-714	1498	-1225	-12	3	-8	-43	-38	-5	40
	1544	2019-01-17 08:37:18.51	-698	1502	-1222	-13	2	-10	-69	-67	-2	68
	1545	2019-01-17 08:37:18.52	-705	1505	-1216	-17	3	-11	-25	-19	-6	22
	1546	2019-01-17 08:37:18.53	-701	1507	-1222	-17	1	-10	-46	-48	2	47
	1547	2019-01-17 08:37:18.54	-705	1512	-1228	-19	2	-10	-39	-35	-4	37
	1548	2019-01-17 08:37:18.55	-710	1511	-1220	-15	4	-15	-62	-56	-6	59
	1549	2019-01-17 08:37:18.56	-706	1499	-1215	-13	6	-16	-61	-50	-11	55
	1550	2019-01-17 08:37:18.57	-697	1502	-1220	-5	6	-15	-62	-60	-2	61
	1551	2019-01-17 08:37:18.58	-695	1498	-1222	-3	7	-14	-68	-64	-4	66
	1552	2019-01-17 08:37:18.59	-704	1498	-1224	-4	5	-14	-62	-63	1	62
	1553	2019-01-17 08:37:18.60	-705	1496	-1233	-5	1	-13	-70	-68	-2	69
	1554	2019-01-17 08:37:18.61	-701	1504	-1225	-6	-5	-14	-48	-45	-3	46
	1555	2019-01-17 08:37:18.62	-700	1504	-1231	-11	-3	-10	-65	-59	-6	62
	1556	2019-01-17 08:37:18.63	-699	1501	-1227	-12	-6	-11	-38	-37	-1	37
	1557	2019-01-17 08:37:18.64	-700	1510	-1232	-15	-2	-10	-79	-73	-6	76
	1558	2019-01-17 08:37:18.65	-701	1505	-1236	-16	-1	-10	-46	-44	-2	45
	1559	2019-01-17 08:37:18.66	-706	1497	-1231	-15	0	-5	-94	-90	-4	92
	1560	2019-01-17 08:37:18.67	-710	1493	-1231	-14	-1	-4	-19	-19	0	19
	1561	2019-01-17 08:37:18.68	-708	1499	-1226	-12	-5	-1	-72	-69	-3	70
	1562	2019-01-17 08:37:18.69	-702	1502	-1217	-15	-3	1	-14	-14	0	14
	1563	2019-01-17 08:37:18.70	-700	1507	-1212	-17	-2	2	-79	-77	-2	78
	1564	2019-01-17 08:37:18.71	-697	1512	-1219	-19	7	-3	-16	-13	-3	14
	1565	2019-01-17 08:37:18.72	-700	1518	-1229	-18	6	-5	-101	-96	-5	98
	1566	2019-01-17 08:37:18.73	-699	1513	-1227	-16	1	-5	-12	-16	4	14
	1567	2019-01-17 08:37:18.74	-697	1504	-1222	-15	2	-9	-96	-95	-1	95
	1568	2019-01-17 08:37:18.75	-700	1501	-1217	-16	-2	-10	10	8	2	-9
	1569	2019-01-17 08:37:18.76	-702	1503	-1214	-18	-3	-9	-93	-90	-3	91
	1570	2019-01-17 08:37:18.77	-688	1502	-1211	-19	-2	-14	-2	3	-5	0
	1571	2019-01-17 08:37:18.78	-697	1505	-1210	-21	3	-14	-123	-117	-6	120
	1572	2019-01-17 08:37:18.79	-707	1508	-1216	-17	8	-15	-15	-7	-8	11
	1573	2019-01-17 08:37:18.80	-706	1505	-1218	-15	10	-14	-119	-112	-7	115
	1574	2019-01-17 08:37:18.81	-704	1509	-1213	-12	13	-18	15	20	-5	-17
	1575	2019-01-17 08:37:18.82	-702	1505	-1228	-10	11	-15	-114	-109	-5	111
	1576	2019-01-17 08:37:18.83	-705	1505	-1225	-9	7	-15	24	23	1	-23
	1577	2019-01-17 08:37:18.84	-700	1505	-1229	-13	-1	-13	-123	-124	1	123
	1578	2019-01-17 08:37:18.85	-698	1510	-1220	-21	-2	-17	23	24	-1	-23
	1579	2019-01-17 08:37:18.86	-692	1507	-1218	-26	-3	-16	-128	-128	0	128
	1580	2019-01-17 08:37:18.87	-689	1509	-1208	-26	1	-17	27	26	1	-26
	1581	2019-01-17 08:37:18.88	-697	1506	-1198	-26	5	-19	-138	-140	2	139
	1582	2019-01-17 08:37:18.89	-706	1502	-1207	-24	6	-15	10	16	-6	-13
	1583	2019-01-17 08:37:18.90	-711	1510	-1225	-17	5	-14	-160	-154	-6	157
	1584	2019-01-17 08:37:18.91	-713	1502	-1224	-12	3	-13	33	40	-7	-36
	1585	2019-01-17 08:37:18.92	-697	1513	-1213	-10	3	-16	-132	-129	-3	130
	1586	2019-01-17 08:37:18.93	-699	1512	-1214	-14	6	-13	49	55	-6	-52
	1587	2019-01-17 08:37:18.94	-707	1519	-1217	-22	11	-12	-138	-136	-2	137
	1588	2019-01-17 08:37:18.95	-702	1514	-1221	-25	16	-12	30	39	-9	-34
	1589	2019-01-17 08:37:18.96	-702	1513	-1224	-23	14	-13	-175	-170	-5	172
	1590	2019-01-17 08:37:18.97	-710	1513	-1230	-18	12	-8	34	41	-7	-37
	1591	2019-01-17 08:37:18.98	-712	1514	-1228	-9	7	-6	-165	-161	-4	163
	1592	2019-01-17 08:37:18.99	-709	1516	-1223	-3	2	-7	32	39	-7	-35
	1593	2019-01-17 08:37:19.00	-703	1524	-1220	-1	-1	-7	-173	-166	-7	169
	1594	2019-01-17 08:37:19.01	-709	1517	-1211	-4	-2	-8	42	54	-12	-48
	1595	2019-01-17 08:37:19.02	-700	1508	-1217	-7	-3	-7	-168	-162	-6	165
	1596	2019-01-17 08:37:19.03	-700	1504	-1210	-9	-4	-5	62	69	-7	-65
	1597	2019-01-17 08:37:19.04	-702	1504	-1210	-8	-5	-2	-166	-164	-2	165
	1598	2019-01-17 08:37:19.05	-711	1513	-1208	-6	-7	1	59	68	-9	-63
	1599	2019-01-17 08:37:19.06	-700	1512	-1205	-3	-3	0	-162	-159	-3	160
	1600	2019-01-17 08:37:19.07	-698	1511	-1209	0	0	4	72	81	-9	-76
	1601	2019-01-17 08:37:19.08	-709	1514	-1202	0	2	1	-168	-166	-2	167
	1602	2019-01-17 08:37:19.09	-705	1512	-1206	3	8	0	77	78	-1	-77
	1603	2019-01-17 08:37:19.10	-700	1507	-1221	0	10	1	-171	-174	3	172
	1604	2019-01-17 08:37:19.11	-707	1510	-1223	1	8	-4	70	70	0	-70
	1605	2019-01-17 08:37:19.12	-701	1502	-1222	-2	4	-2	-178	-185	7	181
	1606	2019-01-17 08:37:19.13	-701	1516	-1220	2	-1	-5	92	91	1	-91
	1607	2019-01-17 08:37:19.14	-694	1531	-1196	0	3	-8	-156	-164	8	160
	1608	2019-01-17 08:37:19.15	-690	1522	-1199	-2	10	-14	87	92	-5	-89
	1609	2019-01-17 08:37:19.16	-703	1515	-1212	-3	14	-19	-184	-181	-3	182
	1610	2019-01-17 08:37:19.17	-699	1511	-1224	-2	11	-21	69	77	-8	-73
	1611	2019-01-17 08:37:19.18	-703	1503	-1230	-2	4	-16	-190	-189	-1	189
	1612	2019-01-17 08:37:19.19	-699	1498	-1224	-5	-4	-19	76	82	-6	-79
	1613	2019-01-17 08:37:19.20	-699	1497	-1232	-11	-5	-17	-202	-203	1	202
	1614	2019-01-17 08:37:19.21	-705	1510	-1227	-12	-8	-15	63	73	-10	-68
	1615	2019-01-17 08:37:19.22	-710	1503	-1215	-11	-4	-11	-199	-194	-5	196
	1616	2019-01-17 08:37:19.23	-708	1505	-1217	-8	1	-10	81	95	-14	-88
	1617	2019-01-17 08:37:19.24	-711	1504	-1224	-4	5	-8	-188	-187	-1	187
	1618	2019-01-17 08:37:19.25	-708	1511	-1213	-1	5	-7	76	80	-4	-78
	1619	2019-01-17 08:37:19.26	-705	1504	-1214	-2	7	-6	-198	-205	7	201
	1620	2019-01-17 08:37:19.27	-702	1509	-1213	1	7	-4	93	89	4	-91
	1621	2019-01-17 08:37:19.28	-700	1516	-1213	-3	11	-4	-179	-185	6	182
	1622	2019-01-17 08:37:19.29	-692	1507	-1213	-5	16	-3	91	100	-9	-95
	1623	2019-01-17 08:37:19.30	-691	1510	-1206	-5	20	-9	-192	-190	-2	191
	1624	2019-01-17 08:37:19.31	-703	1502	-1211	-2	20	-10	86	96	-10	-91
	1625	2019-01-17 08:37:19.32	-711	1514	-1211	3	20	-12	-192	-189	-3	190
	1626	2019-01-17 08:37:19.33	-699	1510	-1214	7	21	-14	93	105	-12	-99
	1627	2019-01-17 08:37:19.34	-696	1518	-1208	5	21	-20	-187	-187	0	187
	1628	2019-01-17 08:37:19.35	-697	1517	-1208	3	26	-23	90	95	-5	-92
	1629	2019-01-17 08:37:19.36	-694	1519	-1220	-3	34	-29	-199	-200	1	199
	1630	2019-01-17 08:37:19.37	-699	1509	-1220	-10	33	-31	66	77	-11	-71
	1631	2019-01-17 08:37:19.38	-698	1510	-1228	-11	32	-34	-216	-215	-1	215
	1632	2019-01-17 08:37:19.39	-700	1506	-1218	-10	28	-33	78	86	-8	-82
	1633	2019-01-17 08:37:19.40	-688	1507	-1227	-9	27	-31	-202	-202	0	202
	1634	2019-01-17 08:37:19.41	-700	1505	-1224	-7	25	-29	78	87	-9	-82
	1635	2019-01-17 08:37:19.42	-692	1504	-1214	-8	23	-29	-211	-213	2	212
	1636	2019-01-17 08:37:19.43	-699	1497	-1220	-8	28	-25	67	69	-2	-68
	1637	2019-01-17 08:37:19.44	-682	1499	-1208	-10	26	-24	-215	-219	4	217
	1638	2019-01-17 08:37:19.45	-694	1491	-1220	-12	26	-16	59	67	-8	-63
	1639	2019-01-17 08:37:19.46	-694	1501	-1219	-7	19	-8	-213	-213	0	213
	1640	2019-01-17 08:37:19.47	-697	1490	-1225	0	13	-5	77	85	-8	-81
	1641	2019-01-17 08:37:19.48	-700	1508	-1222	5	11	-5	-196	-195	-1	195
	1642	2019-01-17 08:37:19.49	-692	1516	-1210	4	16	-6	75	86	-11	-80
	1643	2019-01-17 08:37:19.50	-685	1518	-1211	1	23	-7	-209	-206	-3	207
	1644	2019-01-17 08:37:19.51	-693	1523	-1222	-4	27	-11	57	68	-11	-62
	1645	2019-01-17 08:37:19.52	-693	1516	-1226	-5	29	-13	-200	-200	0	200
	1646	2019-01-17 08:37:19.53	-694	1519	-1232	-4	28	-13	71	75	-4	-73
	1647	2019-01-17 08:37:19.54	-696	1513	-1236	-3	20	-15	-194	-196	2	195
	1648	2019-01-17 08:37:19.55	-688	1510	-1241	4	11	-16	87	91	-4	-89
	1649	2019-01-17 08:37:19.56	-686	1515	-1224	6	8	-14	-176	-177	1	176
	1650	2019-01-17 08:37:19.57	-695	1511	-1221	7	5	-15	86	90	-4	-88
	1651	2019-01-17 08:37:19.58	-686	1506	-1216	6	8	-15	-196	-200	4	198
	1652	2019-01-17 08:37:19.59	-690	1509	-1227	6	7	-11	66	72	-6	-69
	1653	2019-01-17 08:37:19.60	-685	1506	-1207	5	8	-10	-166	-166	0	166
	1654	2019-01-17 08:37:19.61	-691	1506	-1212	5	10	-7	90	98	-8	-94
	1655	2019-01-17 08:37:19.62	-686	1505	-1210	8	15	-5	-176	-177	1	176
	1656	2019-01-17 08:37:19.63	-691	1505	-1215	4	19	-6	48	50	-2	-49
	1657	2019-01-17 08:37:19.64	-686	1505	-1216	5	19	-4	-204	-208	4	206
	1658	2019-01-17 08:37:19.65	-696	1503	-1227	5	19	-2	46	52	-6	-49
	1659	2019-01-17 08:37:19.66	-688	1498	-1223	5	18	-4	-187	-189	2	188
	1660	2019-01-17 08:37:19.67	-692	1500	-1232	2	13	-5	50	57	-7	-53
	1661	2019-01-17 08:37:19.68	-682	1510	-1229	-1	7	-5	-171	-169	-2	170
	1662	2019-01-17 08:37:19.69	-693	1509	-1229	-1	7	-7	75	87	-12	-81
	1663	2019-01-17 08:37:19.70	-692	1512	-1236	-3	6	-12	-159	-156	-3	157
	1664	2019-01-17 08:37:19.71	-702	1502	-1232	0	3	-10	51	60	-9	-55
	1665	2019-01-17 08:37:19.72	-701	1494	-1237	3	-2	-9	-166	-166	0	166
	1666	2019-01-17 08:37:19.73	-691	1496	-1233	4	-7	-6	55	64	-9	-59
	1667	2019-01-17 08:37:19.74	-688	1484	-1227	4	-12	-3	-156	-156	0	156
	1668	2019-01-17 08:37:19.75	-684	1491	-1216	-2	-13	2	62	70	-8	-66
	1669	2019-01-17 08:37:19.76	-692	1496	-1206	-9	-10	1	-149	-149	0	149
	1670	2019-01-17 08:37:19.77	-689	1494	-1221	-15	-2	2	31	41	-10	-36
	1671	2019-01-17 08:37:19.78	-691	1500	-1224	-17	2	4	-176	-174	-2	175
	1672	2019-01-17 08:37:19.79	-699	1498	-1230	-16	3	5	16	24	-8	-20
	1673	2019-01-17 08:37:19.80	-691	1507	-1232	-13	3	3	-167	-169	2	168
	1674	2019-01-17 08:37:19.81	-691	1517	-1232	-10	-1	2	20	23	-3	-21
	1675	2019-01-17 08:37:19.82	-689	1520	-1224	-10	-1	-1	-153	-161	8	157
	1676	2019-01-17 08:37:19.83	-693	1515	-1226	-11	-1	-7	26	29	-3	-27
	1677	2019-01-17 08:37:19.84	-685	1515	-1223	-13	0	-11	-141	-140	-1	140
	1678	2019-01-17 08:37:19.85	-686	1511	-1221	-18	1	-16	17	27	-10	-22
	1679	2019-01-17 08:37:19.86	-695	1513	-1222	-20	1	-18	-145	-143	-2	144
	1680	2019-01-17 08:37:19.87	-693	1500	-1216	-18	1	-21	16	25	-9	-20
	1681	2019-01-17 08:37:19.88	-688	1502	-1219	-18	4	-19	-116	-118	2	117
	1682	2019-01-17 08:37:19.89	-690	1502	-1219	-13	3	-16	39	43	-4	-41
	1683	2019-01-17 08:37:19.90	-693	1497	-1224	-10	2	-12	-121	-124	3	122
	1684	2019-01-17 08:37:19.91	-698	1501	-1222	-13	2	-5	12	17	-5	-14
	1685	2019-01-17 08:37:19.92	-694	1505	-1217	-14	1	1	-108	-108	0	108
	1686	2019-01-17 08:37:19.93	-687	1509	-1215	-19	5	2	18	25	-7	-21
	1687	2019-01-17 08:37:19.94	-687	1512	-1218	-21	9	5	-125	-131	6	128
	1688	2019-01-17 08:37:19.95	-685	1514	-1222	-21	10	6	-15	-14	-1	14
	1689	2019-01-17 08:37:19.96	-685	1518	-1220	-22	11	3	-126	-128	2	127
	1690	2019-01-17 08:37:19.97	-686	1523	-1222	-20	10	2	-18	-11	-7	14
	1691	2019-01-17 08:37:19.98	-694	1525	-1229	-14	4	-3	-119	-117	-2	118
	1692	2019-01-17 08:37:19.99	-683	1528	-1222	-11	-1	-8	-26	-19	-7	22
	1693	2019-01-17 08:37:20.00	-688	1528	-1231	-6	-3	-13	-98	-99	1	98
	1694	2019-01-17 08:37:20.01	-693	1520	-1230	0	-3	-16	-7	-5	-2	6
	1695	2019-01-17 08:37:20.02	-690	1506	-1214	-3	-2	-20	-91	-94	3	92
	1696	2019-01-17 08:37:20.03	-688	1507	-1230	-4	-8	-16	-13	-5	-8	9
	1697	2019-01-17 08:37:20.04	-686	1500	-1228	-6	-16	-12	-99	-98	-1	98
	1698	2019-01-17 08:37:20.05	-702	1499	-1217	-7	-20	-8	-37	-29	-8	33
	1699	2019-01-17 08:37:20.06	-684	1507	-1200	-9	-18	-3	-74	-69	-5	71
	1700	2019-01-17 08:37:20.07	-679	1509	-1192	-12	-11	2	-12	-2	-10	7
	1701	2019-01-17 08:37:20.08	-685	1516	-1202	-14	-1	3	-54	-54	0	54
	1702	2019-01-17 08:37:20.09	-696	1519	-1222	-14	5	5	-29	-27	-2	28
	1703	2019-01-17 08:37:20.10	-694	1517	-1231	-12	2	2	-86	-85	-1	85
	1704	2019-01-17 08:37:20.11	-691	1525	-1232	-12	-5	3	-72	-62	-10	67
	1705	2019-01-17 08:37:20.12	-691	1525	-1228	-11	-12	0	-85	-82	-3	83
	1706	2019-01-17 08:37:20.13	-688	1516	-1229	-13	-17	-4	-49	-44	-5	46
	1707	2019-01-17 08:37:20.14	-686	1519	-1222	-11	-19	-6	-55	-58	3	56
	1708	2019-01-17 08:37:20.15	-692	1525	-1222	-10	-20	-9	-49	-48	-1	48
	1709	2019-01-17 08:37:20.16	-701	1523	-1209	-9	-17	-12	-53	-55	2	54
	1710	2019-01-17 08:37:20.17	-693	1514	-1215	-6	-14	-11	-60	-58	-2	59
	1711	2019-01-17 08:37:20.18	-703	1512	-1199	0	-11	-10	-39	-38	-1	38
	1712	2019-01-17 08:37:20.19	-703	1510	-1210	4	-8	-10	-53	-47	-6	50
	1713	2019-01-17 08:37:20.20	-696	1507	-1214	8	-8	-11	-48	-49	1	48
	1714	2019-01-17 08:37:20.21	-696	1511	-1211	11	-4	-8	-80	-78	-2	79
	1715	2019-01-17 08:37:20.22	-693	1517	-1211	7	0	-8	-45	-47	2	46
	1716	2019-01-17 08:37:20.23	-694	1512	-1214	3	6	-8	-76	-71	-5	73
	1717	2019-01-17 08:37:20.24	-697	1513	-1214	2	7	-8	-37	-30	-7	33
	1718	2019-01-17 08:37:20.25	-690	1518	-1221	2	11	-9	-93	-81	-12	87
	1719	2019-01-17 08:37:20.26	-702	1511	-1220	8	14	-9	-36	-31	-5	33
	1720	2019-01-17 08:37:20.27	-696	1510	-1219	11	11	-10	-86	-85	-1	85
	1721	2019-01-17 08:37:20.28	-695	1513	-1214	12	13	-12	-13	-13	0	13
	1722	2019-01-17 08:37:20.29	-695	1502	-1223	11	13	-12	-88	-84	-4	86
	1723	2019-01-17 08:37:20.30	-693	1506	-1219	13	10	-13	-23	-17	-6	20
	1724	2019-01-17 08:37:20.31	-684	1496	-1215	10	11	-14	-105	-100	-5	102
	1725	2019-01-17 08:37:20.32	-681	1493	-1213	7	11	-13	-12	-9	-3	10
	1726	2019-01-17 08:37:20.33	-695	1497	-1215	0	11	-11	-96	-95	-1	95
	1727	2019-01-17 08:37:20.34	-688	1496	-1224	-2	9	-9	16	15	1	-15
	1728	2019-01-17 08:37:20.35	-691	1495	-1229	-9	11	-6	-92	-95	3	93
	1729	2019-01-17 08:37:20.36	-697	1504	-1228	-14	10	-3	-16	-22	6	19
	1730	2019-01-17 08:37:20.37	-689	1508	-1216	-16	9	-2	-127	-135	8	131
	1731	2019-01-17 08:37:20.38	-694	1512	-1219	-21	8	-2	-3	-11	8	7
	1732	2019-01-17 08:37:20.39	-699	1509	-1222	-24	5	-3	-118	-126	8	122
	1733	2019-01-17 08:37:20.40	-699	1514	-1216	-25	9	-5	-1	-7	6	4
	1734	2019-01-17 08:37:20.41	-686	1523	-1216	-27	13	-8	-132	-132	0	132
	1735	2019-01-17 08:37:20.42	-682	1518	-1215	-22	14	-13	28	30	-2	-29
	1736	2019-01-17 08:37:20.43	-689	1514	-1222	-18	14	-15	-112	-114	2	113
	1737	2019-01-17 08:37:20.44	-692	1520	-1227	-16	14	-18	23	21	2	-22
	1738	2019-01-17 08:37:20.45	-692	1510	-1229	-16	11	-18	-141	-146	5	143
	1739	2019-01-17 08:37:20.46	-684	1512	-1226	-17	5	-19	14	9	5	-11
	1740	2019-01-17 08:37:20.47	-698	1513	-1220	-24	0	-18	-134	-139	5	136
	1741	2019-01-17 08:37:20.48	-678	1510	-1220	-27	-2	-18	37	32	5	-34
	1742	2019-01-17 08:37:20.49	-694	1512	-1210	-28	-2	-16	-134	-140	6	137
	1743	2019-01-17 08:37:20.50	-692	1515	-1212	-28	1	-16	36	31	5	-33
	1744	2019-01-17 08:37:20.51	-682	1525	-1216	-26	0	-14	-146	-149	3	147
	1745	2019-01-17 08:37:20.52	-687	1524	-1220	-25	4	-16	22	28	-6	-25
	1746	2019-01-17 08:37:20.53	-685	1520	-1229	-23	3	-17	-167	-164	-3	165
	1747	2019-01-17 08:37:20.54	-678	1521	-1225	-20	0	-14	34	39	-5	-36
	1748	2019-01-17 08:37:20.55	-684	1517	-1216	-20	-3	-14	-150	-149	-1	149
	1749	2019-01-17 08:37:20.56	-684	1518	-1221	-21	-5	-13	61	66	-5	-63
	1750	2019-01-17 08:37:20.57	-685	1517	-1215	-20	-7	-12	-136	-137	1	136
	1751	2019-01-17 08:37:20.58	-693	1520	-1208	-16	-1	-12	74	73	1	-73
	1752	2019-01-17 08:37:20.59	-698	1522	-1220	-10	-2	-12	-144	-149	5	146
	1753	2019-01-17 08:37:20.60	-691	1518	-1210	-8	2	-14	54	55	-1	-54
	1754	2019-01-17 08:37:20.61	-686	1519	-1220	-8	1	-13	-179	-178	-1	178
	1755	2019-01-17 08:37:20.62	-689	1511	-1222	-6	-9	-11	26	32	-6	-29
	1756	2019-01-17 08:37:20.63	-681	1508	-1225	-3	-17	-9	-183	-181	-2	182
	1757	2019-01-17 08:37:20.64	-685	1502	-1205	-3	-22	-10	61	69	-8	-65
	1758	2019-01-17 08:37:20.65	-677	1513	-1190	-7	-18	-8	-164	-159	-5	161
	1759	2019-01-17 08:37:20.66	-681	1515	-1197	-10	-10	-9	81	90	-9	-85
	1760	2019-01-17 08:37:20.67	-688	1520	-1200	-15	6	-11	-166	-166	0	166
	1761	2019-01-17 08:37:20.68	-692	1520	-1226	-17	9	-11	29	30	-1	-29
	1762	2019-01-17 08:37:20.69	-694	1524	-1227	-16	9	-10	-222	-227	5	224
	1763	2019-01-17 08:37:20.70	-696	1518	-1236	-14	5	-9	41	41	0	-41
	1764	2019-01-17 08:37:20.71	-692	1523	-1229	-10	0	-9	-186	-188	2	187
	1765	2019-01-17 08:37:20.72	-684	1519	-1217	-10	-7	-11	64	69	-5	-66
	1766	2019-01-17 08:37:20.73	-682	1520	-1221	-11	-12	-15	-199	-197	-2	198
	1767	2019-01-17 08:37:20.74	-691	1517	-1216	-14	-13	-14	45	50	-5	-47
	1768	2019-01-17 08:37:20.75	-688	1509	-1213	-14	-17	-13	-215	-213	-2	214
	1769	2019-01-17 08:37:20.76	-686	1507	-1210	-12	-16	-10	38	42	-4	-40
	1770	2019-01-17 08:37:20.77	-682	1509	-1192	-10	-17	-8	-223	-223	0	223
	1771	2019-01-17 08:37:20.78	-690	1513	-1198	-8	-10	-5	53	56	-3	-54
	1772	2019-01-17 08:37:20.79	-694	1519	-1200	-11	-5	-3	-208	-211	3	209
	1773	2019-01-17 08:37:20.80	-692	1514	-1206	-16	1	-2	54	57	-3	-55
	1774	2019-01-17 08:37:20.81	-690	1521	-1206	-16	4	-6	-222	-226	4	224
	1775	2019-01-17 08:37:20.82	-683	1527	-1209	-14	4	-9	44	45	-1	-44
	1776	2019-01-17 08:37:20.83	-692	1527	-1218	-14	1	-11	-212	-215	3	213
	1777	2019-01-17 08:37:20.84	-682	1531	-1214	-12	-3	-14	84	87	-3	-85
	1778	2019-01-17 08:37:20.85	-685	1528	-1216	-12	-2	-15	-173	-171	-2	172
	1779	2019-01-17 08:37:20.86	-688	1529	-1203	-12	-3	-19	106	114	-8	-110
	1780	2019-01-17 08:37:20.87	-684	1521	-1201	-10	-3	-20	-190	-194	4	192
	1781	2019-01-17 08:37:20.88	-686	1516	-1206	-9	0	-20	84	86	-2	-85
	1782	2019-01-17 08:37:20.89	-693	1518	-1211	-4	-3	-18	-195	-199	4	197
	1783	2019-01-17 08:37:20.90	-695	1508	-1211	-2	-9	-15	82	83	-1	-82
	1784	2019-01-17 08:37:20.91	-709	1510	-1217	-3	-16	-10	-194	-200	6	197
	1785	2019-01-17 08:37:20.92	-697	1512	-1204	-3	-15	-9	90	87	3	-88
	1786	2019-01-17 08:37:20.93	-690	1519	-1213	-4	-13	-5	-192	-202	10	197
	1787	2019-01-17 08:37:20.94	-694	1519	-1218	-4	-9	-2	79	83	-4	-81
	1788	2019-01-17 08:37:20.95	-699	1526	-1212	-2	-7	-3	-221	-219	-2	220
	1789	2019-01-17 08:37:20.96	-695	1521	-1215	1	-3	-1	50	61	-11	-55
	1790	2019-01-17 08:37:20.97	-699	1524	-1212	4	-1	-3	-222	-218	-4	220
	1791	2019-01-17 08:37:20.98	-696	1520	-1207	7	0	-6	57	72	-15	-64
	1792	2019-01-17 08:37:20.99	-701	1515	-1208	10	1	-7	-221	-214	-7	217
	1793	2019-01-17 08:37:21.00	-699	1523	-1212	8	1	-8	67	80	-13	-73
	1794	2019-01-17 08:37:21.01	-701	1519	-1203	6	4	-10	-207	-205	-2	206
	1795	2019-01-17 08:37:21.02	-707	1512	-1225	3	4	-9	80	88	-8	-84
	1796	2019-01-17 08:37:21.03	-703	1515	-1213	3	4	-10	-192	-195	3	193
	1797	2019-01-17 08:37:21.04	-700	1506	-1207	0	2	-9	94	99	-5	-96
	1798	2019-01-17 08:37:21.05	-695	1507	-1210	-5	0	-7	-175	-172	-3	173
	1799	2019-01-17 08:37:21.06	-700	1511	-1204	-3	4	-6	108	123	-15	-115
	1800	2019-01-17 08:37:21.07	-692	1517	-1198	-5	7	-7	-184	-176	-8	180
	1801	2019-01-17 08:37:21.08	-692	1517	-1191	-5	12	-6	76	93	-17	-84
	1802	2019-01-17 08:37:21.09	-699	1520	-1207	-3	18	-5	-202	-196	-6	199
	1803	2019-01-17 08:37:21.10	-698	1521	-1210	-3	19	-10	76	89	-13	-82
	1804	2019-01-17 08:37:21.11	-698	1524	-1225	-2	14	-12	-190	-186	-4	188
	1805	2019-01-17 08:37:21.12	-693	1519	-1224	-5	10	-12	80	90	-10	-85
	1806	2019-01-17 08:37:21.13	-692	1519	-1215	-4	5	-15	-186	-189	3	187
	1807	2019-01-17 08:37:21.14	-687	1518	-1219	-8	2	-15	72	79	-7	-75
	1808	2019-01-17 08:37:21.15	-687	1511	-1207	-10	-1	-14	-197	-201	4	199
	1809	2019-01-17 08:37:21.16	-682	1517	-1207	-10	3	-14	52	64	-12	-58
	1810	2019-01-17 08:37:21.17	-694	1515	-1198	-5	9	-15	-203	-200	-3	201
	1811	2019-01-17 08:37:21.18	-699	1508	-1195	-4	12	-15	50	67	-17	-58
	1812	2019-01-17 08:37:21.19	-696	1511	-1216	1	11	-11	-200	-195	-5	197
	1813	2019-01-17 08:37:21.20	-692	1510	-1222	7	3	-9	44	55	-11	-49
	1814	2019-01-17 08:37:21.21	-689	1501	-1218	7	-3	-8	-192	-192	0	192
	1815	2019-01-17 08:37:21.22	-687	1511	-1215	-2	-2	-8	53	59	-6	-56
	1816	2019-01-17 08:37:21.23	-684	1522	-1213	-11	0	-9	-195	-195	0	195
	1817	2019-01-17 08:37:21.24	-686	1528	-1210	-21	4	-9	31	38	-7	-34
	1818	2019-01-17 08:37:21.25	-693	1527	-1228	-24	8	-10	-202	-204	2	203
	1819	2019-01-17 08:37:21.26	-708	1524	-1232	-23	7	-11	46	58	-12	-52
	1820	2019-01-17 08:37:21.27	-697	1522	-1227	-17	1	-10	-182	-178	-4	180
	1821	2019-01-17 08:37:21.28	-689	1521	-1225	-9	-7	-10	51	63	-12	-57
	1822	2019-01-17 08:37:21.29	-696	1513	-1218	-4	-10	-8	-167	-165	-2	166
	1823	2019-01-17 08:37:21.30	-690	1521	-1207	-1	-8	-7	60	70	-10	-65
	1824	2019-01-17 08:37:21.31	-695	1515	-1204	-5	-9	-4	-156	-155	-1	155
	1825	2019-01-17 08:37:21.32	-687	1512	-1199	-8	-2	-1	62	68	-6	-65
	1826	2019-01-17 08:37:21.33	-698	1515	-1199	-6	1	1	-162	-164	2	163
	1827	2019-01-17 08:37:21.34	-691	1518	-1200	0	4	0	32	35	-3	-33
	1828	2019-01-17 08:37:21.35	-693	1529	-1206	2	6	-1	-175	-180	5	177
	1829	2019-01-17 08:37:21.36	-683	1522	-1203	2	6	-1	27	31	-4	-29
	1830	2019-01-17 08:37:21.37	-681	1518	-1212	2	6	-2	-157	-156	-1	156
	1831	2019-01-17 08:37:21.38	-683	1517	-1213	0	3	-7	42	52	-10	-47
	1832	2019-01-17 08:37:21.39	-688	1517	-1214	0	0	-8	-150	-151	1	150
	1833	2019-01-17 08:37:21.40	-683	1515	-1209	0	-2	-8	24	29	-5	-26
	1834	2019-01-17 08:37:21.41	-681	1518	-1209	2	-1	-11	-153	-154	1	153
	1835	2019-01-17 08:37:21.42	-684	1516	-1207	4	4	-14	24	30	-6	-27
	1836	2019-01-17 08:37:21.43	-696	1513	-1199	4	4	-15	-150	-153	3	151
	1837	2019-01-17 08:37:21.44	-690	1508	-1214	5	4	-13	9	13	-4	-11
	1838	2019-01-17 08:37:21.45	-698	1505	-1215	2	2	-10	-149	-155	6	152
	1839	2019-01-17 08:37:21.46	-695	1509	-1207	2	-1	-9	9	10	-1	-9
	1840	2019-01-17 08:37:21.47	-687	1512	-1205	-3	-3	-7	-128	-132	4	130
	1841	2019-01-17 08:37:21.48	-692	1515	-1208	-9	1	-3	27	32	-5	-29
	1842	2019-01-17 08:37:21.49	-696	1520	-1207	-11	5	-2	-112	-112	0	112
	1843	2019-01-17 08:37:21.50	-693	1526	-1214	-10	10	-3	9	15	-6	-12
	1844	2019-01-17 08:37:21.51	-691	1521	-1220	-3	11	-4	-136	-139	3	137
	1845	2019-01-17 08:37:21.52	-692	1531	-1222	3	11	-5	-12	-9	-3	10
	1846	2019-01-17 08:37:21.53	-689	1533	-1222	9	6	-6	-129	-131	2	130
	1847	2019-01-17 08:37:21.54	-685	1536	-1208	11	5	-12	-2	3	-5	0
	1848	2019-01-17 08:37:21.55	-682	1534	-1205	8	9	-14	-105	-108	3	106
	1849	2019-01-17 08:37:21.56	-683	1527	-1195	3	17	-17	-1	2	-3	0
	1850	2019-01-17 08:37:21.57	-677	1522	-1204	-2	21	-20	-130	-127	-3	128
	1851	2019-01-17 08:37:21.58	-680	1514	-1222	-4	23	-19	-58	-50	-8	54
	1852	2019-01-17 08:37:21.59	-674	1505	-1220	-5	16	-15	-140	-140	0	140
	1853	2019-01-17 08:37:21.60	-685	1502	-1226	0	12	-11	-30	-28	-2	29
	1854	2019-01-17 08:37:21.61	-687	1499	-1217	5	10	-8	-95	-100	5	97
	1855	2019-01-17 08:37:21.62	-679	1504	-1213	10	9	-4	-11	-11	0	11
	1856	2019-01-17 08:37:21.63	-684	1514	-1215	11	7	-2	-73	-79	6	76
	1857	2019-01-17 08:37:21.64	-685	1513	-1216	12	5	-1	-19	-15	-4	17
	1858	2019-01-17 08:37:21.65	-675	1517	-1215	9	2	-3	-80	-78	-2	79
	1859	2019-01-17 08:37:21.66	-681	1518	-1227	6	-2	-4	-25	-22	-3	23
	1860	2019-01-17 08:37:21.67	-687	1522	-1222	2	-12	-5	-78	-73	-5	75
	1861	2019-01-17 08:37:21.68	-685	1520	-1216	-1	-16	-13	-39	-28	-11	33
	1862	2019-01-17 08:37:21.69	-678	1518	-1208	1	-18	-16	-68	-62	-6	65
	1863	2019-01-17 08:37:21.70	-683	1523	-1208	0	-14	-19	-28	-18	-10	23
	1864	2019-01-17 08:37:21.71	-688	1515	-1213	-2	-9	-24	-60	-57	-3	58
	1865	2019-01-17 08:37:21.72	-689	1513	-1203	-3	-4	-23	-47	-42	-5	44
	1866	2019-01-17 08:37:21.73	-681	1516	-1223	-1	-2	-23	-61	-67	6	64
	1867	2019-01-17 08:37:21.74	-681	1500	-1219	-1	-1	-18	-55	-59	4	57
	1868	2019-01-17 08:37:21.75	-693	1500	-1225	-5	-7	-13	-58	-64	6	61
	1869	2019-01-17 08:37:21.76	-691	1497	-1222	-3	-16	-6	-67	-68	1	67
	1870	2019-01-17 08:37:21.77	-698	1495	-1223	-1	-24	0	-49	-54	5	51
	1871	2019-01-17 08:37:21.78	-692	1518	-1204	-2	-22	2	-59	-62	3	60
	1872	2019-01-17 08:37:21.79	-684	1519	-1195	-6	-15	6	-36	-40	4	38
	1873	2019-01-17 08:37:21.80	-685	1536	-1203	-8	-5	3	-62	-61	-1	61
	1874	2019-01-17 08:37:21.81	-682	1535	-1209	-9	4	0	-65	-69	4	67
	1875	2019-01-17 08:37:21.82	-690	1536	-1230	-11	2	-4	-120	-120	0	120
	1876	2019-01-17 08:37:21.83	-687	1528	-1227	-7	-4	-6	-53	-53	0	53
	1877	2019-01-17 08:37:21.84	-690	1530	-1222	-5	-14	-11	-85	-78	-7	81
	1878	2019-01-17 08:37:21.85	-700	1529	-1229	-3	-23	-12	-27	-20	-7	23
	1879	2019-01-17 08:37:21.86	-690	1518	-1214	0	-28	-14	-81	-73	-8	77
	1880	2019-01-17 08:37:21.87	-696	1515	-1211	1	-30	-10	0	4	-4	-2
	1881	2019-01-17 08:37:21.88	-701	1509	-1210	8	-28	-8	-72	-67	-5	69
	1882	2019-01-17 08:37:21.89	-695	1504	-1205	14	-24	-3	-9	-4	-5	6
	1883	2019-01-17 08:37:21.90	-704	1500	-1203	18	-21	6	-96	-90	-6	93
	1884	2019-01-17 08:37:21.91	-696	1504	-1195	21	-15	12	-6	1	-7	2
	1885	2019-01-17 08:37:21.92	-695	1510	-1205	19	-8	17	-101	-94	-7	97
	1886	2019-01-17 08:37:21.93	-695	1519	-1208	16	-3	18	-16	-10	-6	13
	1887	2019-01-17 08:37:21.94	-695	1524	-1212	9	-2	15	-121	-114	-7	117
	1888	2019-01-17 08:37:21.95	-692	1525	-1218	3	-1	12	-16	-7	-9	11
	1889	2019-01-17 08:37:21.96	-692	1528	-1210	-1	-1	6	-128	-119	-9	123
	1890	2019-01-17 08:37:21.97	-688	1525	-1212	-4	-1	-1	-15	-4	-11	9
	1891	2019-01-17 08:37:21.98	-684	1530	-1209	-1	-2	-12	-136	-121	-15	128
	1892	2019-01-17 08:37:21.99	-690	1528	-1223	0	-1	-20	7	13	-6	-10
	1893	2019-01-17 08:37:22.00	-687	1532	-1217	0	-2	-27	-112	-107	-5	109
	1894	2019-01-17 08:37:22.01	-689	1517	-1218	3	-6	-33	50	53	-3	-51
	1895	2019-01-17 08:37:22.02	-705	1515	-1218	4	-9	-35	-89	-88	-1	88
	1896	2019-01-17 08:37:22.03	-694	1509	-1211	2	-12	-32	72	77	-5	-74
	1897	2019-01-17 08:37:22.04	-694	1504	-1200	1	-8	-31	-91	-87	-4	89
	1898	2019-01-17 08:37:22.05	-687	1503	-1195	-2	-3	-26	61	66	-5	-63
	1899	2019-01-17 08:37:22.06	-694	1493	-1203	-6	5	-20	-120	-118	-2	119
	1900	2019-01-17 08:37:22.07	-700	1504	-1208	-12	8	-12	9	13	-4	-11
	1901	2019-01-17 08:37:22.08	-703	1493	-1224	-14	10	-6	-175	-175	0	175
	1902	2019-01-17 08:37:22.09	-704	1495	-1223	-12	4	-2	2	5	-3	-3
	1903	2019-01-17 08:37:22.10	-688	1506	-1221	-8	2	1	-164	-159	-5	161
	1904	2019-01-17 08:37:22.11	-697	1510	-1212	-6	-2	4	33	44	-11	-38
	1905	2019-01-17 08:37:22.12	-689	1511	-1219	-1	-3	6	-146	-139	-7	142
	1906	2019-01-17 08:37:22.13	-690	1512	-1216	2	-2	7	35	43	-8	-39
	1907	2019-01-17 08:37:22.14	-686	1519	-1217	5	-3	8	-165	-163	-2	164
	1908	2019-01-17 08:37:22.15	-695	1514	-1226	4	-5	8	27	35	-8	-31
	1909	2019-01-17 08:37:22.16	-689	1515	-1220	5	-5	7	-167	-161	-6	164
	1910	2019-01-17 08:37:22.17	-700	1511	-1219	1	-6	5	51	58	-7	-54
	1911	2019-01-17 08:37:22.18	-699	1516	-1217	-2	-4	6	-159	-159	0	159
	1912	2019-01-17 08:37:22.19	-703	1509	-1211	-3	-4	5	52	53	-1	-52
	1913	2019-01-17 08:37:22.20	-701	1515	-1214	-5	0	7	-168	-170	2	169
	1914	2019-01-17 08:37:22.21	-688	1510	-1209	-5	-2	6	51	54	-3	-52
	1915	2019-01-17 08:37:22.22	-692	1513	-1213	-4	-2	7	-173	-173	0	173
	1916	2019-01-17 08:37:22.23	-691	1512	-1214	-6	1	6	64	70	-6	-67
	1917	2019-01-17 08:37:22.24	-698	1518	-1214	-10	3	5	-163	-163	0	163
	1918	2019-01-17 08:37:22.25	-696	1522	-1221	-9	1	2	70	73	-3	-71
	1919	2019-01-17 08:37:22.26	-687	1520	-1225	-8	-2	1	-167	-169	2	168
	1920	2019-01-17 08:37:22.27	-692	1520	-1222	-6	-3	-1	72	78	-6	-75
	1921	2019-01-17 08:37:22.28	-693	1520	-1211	-3	-2	-3	-172	-169	-3	170
	1922	2019-01-17 08:37:22.29	-684	1519	-1215	0	-2	-5	67	76	-9	-71
	1923	2019-01-17 08:37:22.30	-693	1511	-1208	3	2	-5	-179	-175	-4	177
	1924	2019-01-17 08:37:22.31	-693	1510	-1215	4	6	-5	70	79	-9	-74
	1925	2019-01-17 08:37:22.32	-700	1513	-1209	1	7	-5	-188	-186	-2	187
	1926	2019-01-17 08:37:22.33	-684	1511	-1210	-4	13	-5	52	55	-3	-53
	1927	2019-01-17 08:37:22.34	-690	1506	-1224	-6	8	-5	-207	-209	2	208
	1928	2019-01-17 08:37:22.35	-689	1508	-1222	-6	3	-4	62	68	-6	-65
	1929	2019-01-17 08:37:22.36	-694	1511	-1216	-8	-2	-2	-198	-196	-2	197
	1930	2019-01-17 08:37:22.37	-690	1506	-1215	-5	-3	-2	61	70	-9	-65
	1931	2019-01-17 08:37:22.38	-694	1516	-1207	-5	-3	2	-199	-199	0	199
	1932	2019-01-17 08:37:22.39	-691	1521	-1199	-5	4	0	78	88	-10	-83
	1933	2019-01-17 08:37:22.40	-683	1521	-1213	-6	8	0	-181	-179	-2	180
	1934	2019-01-17 08:37:22.41	-689	1520	-1215	-8	10	-4	69	78	-9	-73
	1935	2019-01-17 08:37:22.42	-699	1527	-1225	-11	10	-4	-203	-202	-1	202
	1936	2019-01-17 08:37:22.43	-700	1531	-1219	-14	7	-8	79	87	-8	-83
	1937	2019-01-17 08:37:22.44	-691	1533	-1212	-15	6	-11	-188	-187	-1	187
	1938	2019-01-17 08:37:22.45	-678	1528	-1218	-16	6	-15	89	96	-7	-92
	1939	2019-01-17 08:37:22.46	-695	1521	-1211	-15	6	-19	-184	-181	-3	182
	1940	2019-01-17 08:37:22.47	-674	1521	-1208	-14	10	-19	105	115	-10	-110
	1941	2019-01-17 08:37:22.48	-686	1523	-1214	-10	10	-18	-182	-184	2	183
	1942	2019-01-17 08:37:22.49	-683	1521	-1209	-4	8	-16	82	92	-10	-87
	1943	2019-01-17 08:37:22.50	-677	1520	-1216	-3	6	-15	-188	-187	-1	187
	1944	2019-01-17 08:37:22.51	-675	1522	-1208	-3	9	-14	87	89	-2	-88
	1945	2019-01-17 08:37:22.52	-670	1526	-1208	-6	12	-13	-191	-197	6	194
	1946	2019-01-17 08:37:22.53	-686	1520	-1213	-5	11	-10	97	100	-3	-98
	1947	2019-01-17 08:37:22.54	-683	1521	-1212	-3	10	-9	-190	-191	1	190
	1948	2019-01-17 08:37:22.55	-683	1525	-1212	-1	7	-7	83	91	-8	-87
	1949	2019-01-17 08:37:22.56	-678	1531	-1223	-3	7	-6	-203	-205	2	204
	1950	2019-01-17 08:37:22.57	-681	1530	-1222	-4	4	-6	82	90	-8	-86
	1951	2019-01-17 08:37:22.58	-675	1530	-1223	-5	1	-10	-198	-196	-2	197
	1952	2019-01-17 08:37:22.59	-677	1519	-1213	-6	1	-13	70	83	-13	-76
	1953	2019-01-17 08:37:22.60	-672	1510	-1213	-3	1	-11	-211	-206	-5	208
	1954	2019-01-17 08:37:22.61	-671	1520	-1211	-1	-2	-11	88	100	-12	-94
	1955	2019-01-17 08:37:22.62	-677	1519	-1218	8	-3	-8	-192	-194	2	193
	1956	2019-01-17 08:37:22.63	-682	1515	-1221	10	-9	-6	83	82	1	-82
	1957	2019-01-17 08:37:22.64	-684	1510	-1213	9	-14	-3	-189	-197	8	193
	1958	2019-01-17 08:37:22.65	-685	1510	-1226	6	-13	-1	103	107	-4	-105
	1959	2019-01-17 08:37:22.66	-698	1512	-1224	1	-16	1	-181	-182	1	181
	1960	2019-01-17 08:37:22.67	-699	1514	-1212	-5	-15	1	86	91	-5	-88
	1961	2019-01-17 08:37:22.68	-688	1509	-1211	-12	-12	2	-201	-206	5	203
	1962	2019-01-17 08:37:22.69	-687	1515	-1212	-15	-5	1	70	74	-4	-72
	1963	2019-01-17 08:37:22.70	-688	1519	-1201	-14	0	0	-198	-204	6	201
	1964	2019-01-17 08:37:22.71	-684	1519	-1199	-11	4	-2	74	78	-4	-76
	1965	2019-01-17 08:37:22.72	-676	1522	-1215	-9	10	-4	-192	-195	3	193
	1966	2019-01-17 08:37:22.73	-688	1531	-1223	-6	11	-6	71	78	-7	-74
	1967	2019-01-17 08:37:22.74	-682	1525	-1224	-4	8	-10	-202	-205	3	203
	1968	2019-01-17 08:37:22.75	-692	1521	-1228	-4	2	-11	63	61	2	-62
	1969	2019-01-17 08:37:22.76	-695	1519	-1218	-5	-2	-12	-200	-210	10	205
	1970	2019-01-17 08:37:22.77	-683	1518	-1212	-10	-7	-12	55	57	-2	-56
	1971	2019-01-17 08:37:22.78	-681	1517	-1207	-12	-8	-15	-199	-202	3	200
	1972	2019-01-17 08:37:22.79	-688	1519	-1198	-11	-5	-15	67	72	-5	-69
	1973	2019-01-17 08:37:22.80	-676	1518	-1203	-12	0	-17	-182	-183	1	182
	1974	2019-01-17 08:37:22.81	-678	1513	-1204	-7	2	-16	89	95	-6	-92
	1975	2019-01-17 08:37:22.82	-684	1523	-1211	-5	6	-17	-168	-169	1	168
	1976	2019-01-17 08:37:22.83	-698	1522	-1217	-4	4	-18	61	68	-7	-64
	1977	2019-01-17 08:37:22.84	-692	1511	-1224	-6	1	-16	-189	-191	2	190
	1978	2019-01-17 08:37:22.85	-680	1512	-1229	-6	-4	-13	54	61	-7	-57
	1979	2019-01-17 08:37:22.86	-686	1510	-1233	-5	-9	-11	-184	-185	1	184
	1980	2019-01-17 08:37:22.87	-691	1510	-1220	-2	-16	-9	57	67	-10	-62
	1981	2019-01-17 08:37:22.88	-682	1510	-1210	0	-13	-10	-149	-147	-2	148
	1982	2019-01-17 08:37:22.89	-689	1518	-1197	0	-7	-7	90	100	-10	-95
	1983	2019-01-17 08:37:22.90	-688	1513	-1198	4	1	-8	-154	-152	-2	153
	1984	2019-01-17 08:37:22.91	-690	1512	-1204	4	-1	-5	35	44	-9	-39
	1985	2019-01-17 08:37:22.92	-681	1507	-1217	5	-3	-1	-168	-168	0	168
	1986	2019-01-17 08:37:22.93	-685	1509	-1217	4	-9	-2	80	90	-10	-85
	1987	2019-01-17 08:37:22.94	-691	1521	-1216	-1	-6	-4	-124	-122	-2	123
	1988	2019-01-17 08:37:22.95	-687	1525	-1215	-7	-4	-10	67	71	-4	-69
	1989	2019-01-17 08:37:22.96	-681	1525	-1221	-12	-2	-13	-146	-152	6	149
	1990	2019-01-17 08:37:22.97	-689	1529	-1221	-16	4	-17	38	40	-2	-39
	1991	2019-01-17 08:37:22.98	-680	1525	-1224	-14	5	-21	-153	-160	7	156
	1992	2019-01-17 08:37:22.99	-689	1523	-1225	-11	1	-21	31	33	-2	-32
	1993	2019-01-17 08:37:23.00	-692	1514	-1226	-5	-7	-18	-153	-159	6	156
	1994	2019-01-17 08:37:23.01	-699	1510	-1224	0	-14	-13	30	33	-3	-31
[truncated: 4,143 more rows]
