# Supplementary material for: Evaluating the stress-response of dental students to the dental school environment
Source: PeerJ. 2020 May 6;8:e8981. doi: 10.7717/peerj.8981 (PMC7210805; doi:10.7717/peerj.8981)
Supplement: Supplemental Information 1 [file peerj-08-8981-s001.zip › 8- 0- IV.csv]

// Data mode : Full
// Data quality : High
// Acceleration sensor's range : 16g
// Gyroscope sensor's range : 2000dps
//
//ARTIFACT	NUM	DATE	ACC_X	ACC_Y	ACC_Z	GYRO_X	GYRO_Y	GYRO_Z	EOG_L	EOG_R	EOG_H	EOG_V
	1	2019-01-15 11:32:39.12	-105	1450	-1443	5	0	-10	-71	-16	-55	43
	2	2019-01-15 11:32:39.13	-115	1446	-1444	7	-2	-9	-69	-23	-46	46
	3	2019-01-15 11:32:39.14	-106	1452	-1444	4	2	-8	-68	-19	-49	43
	4	2019-01-15 11:32:39.15	-99	1449	-1436	5	0	-5	-78	-20	-58	49
	5	2019-01-15 11:32:39.16	-114	1447	-1441	5	-2	-7	-76	-17	-59	46
	6	2019-01-15 11:32:39.17	-118	1452	-1431	4	-4	-8	-72	-13	-59	42
	7	2019-01-15 11:32:39.18	-108	1458	-1438	2	-5	-7	-64	-16	-48	40
	8	2019-01-15 11:32:39.19	-109	1448	-1445	2	-6	-8	-71	-26	-45	48
	9	2019-01-15 11:32:39.20	-119	1451	-1437	2	-3	-8	-68	-23	-45	45
	10	2019-01-15 11:32:39.21	-106	1449	-1439	1	-3	-7	-74	-25	-49	49
	11	2019-01-15 11:32:39.22	-111	1449	-1439	1	-2	-7	-68	-20	-48	44
	12	2019-01-15 11:32:39.23	-116	1443	-1440	2	-4	-7	-72	-23	-49	47
	13	2019-01-15 11:32:39.24	-117	1448	-1441	4	-5	-5	-68	-23	-45	45
	14	2019-01-15 11:32:39.25	-112	1450	-1438	2	-5	-7	-75	-26	-49	50
	15	2019-01-15 11:32:39.26	-104	1451	-1436	2	-7	-9	-67	-21	-46	44
	16	2019-01-15 11:32:39.27	-107	1448	-1448	-2	-5	-10	-76	-28	-48	52
	17	2019-01-15 11:32:39.28	-110	1445	-1444	-4	-9	-6	-73	-24	-49	48
	18	2019-01-15 11:32:39.29	-108	1450	-1435	-3	-8	-3	-73	-22	-51	47
	19	2019-01-15 11:32:39.30	-108	1444	-1432	-1	-7	-4	-70	-21	-49	45
	20	2019-01-15 11:32:39.31	-106	1441	-1435	1	-6	-1	-70	-27	-43	48
	21	2019-01-15 11:32:39.32	-116	1453	-1443	2	-8	-3	-63	-26	-37	44
	22	2019-01-15 11:32:39.33	-107	1456	-1446	3	-5	-3	-67	-28	-39	47
	23	2019-01-15 11:32:39.34	-115	1456	-1440	3	-3	-3	-57	-16	-41	36
	24	2019-01-15 11:32:39.35	-113	1457	-1439	1	1	-6	-49	-6	-43	27
	25	2019-01-15 11:32:39.36	-114	1451	-1448	2	4	-7	-47	-8	-39	27
	26	2019-01-15 11:32:39.37	-111	1451	-1447	5	2	-8	-64	-22	-42	43
	27	2019-01-15 11:32:39.38	-100	1449	-1445	6	1	-11	-68	-26	-42	47
	28	2019-01-15 11:32:39.39	-100	1453	-1443	9	-1	-11	-79	-38	-41	58
	29	2019-01-15 11:32:39.40	-111	1455	-1445	8	-5	-12	-76	-38	-38	57
	30	2019-01-15 11:32:39.41	-104	1459	-1444	9	-6	-12	-83	-42	-41	62
	31	2019-01-15 11:32:39.42	-118	1460	-1446	6	-11	-12	-84	-41	-43	62
	32	2019-01-15 11:32:39.43	-110	1454	-1434	4	-8	-13	-87	-39	-48	63
	33	2019-01-15 11:32:39.44	-110	1449	-1441	5	-11	-15	-80	-26	-54	53
	34	2019-01-15 11:32:39.45	-110	1446	-1441	5	-11	-13	-83	-22	-61	52
	35	2019-01-15 11:32:39.46	-113	1440	-1441	7	-10	-11	-78	-17	-61	47
	36	2019-01-15 11:32:39.47	-115	1439	-1441	8	-9	-9	-82	-23	-59	52
	37	2019-01-15 11:32:39.48	-119	1443	-1443	12	-6	-8	-74	-15	-59	44
	38	2019-01-15 11:32:39.49	-121	1442	-1435	15	-3	-5	-78	-14	-64	46
	39	2019-01-15 11:32:39.50	-114	1439	-1439	16	1	-3	-68	-8	-60	38
	40	2019-01-15 11:32:39.51	-116	1441	-1443	17	3	-1	-78	-22	-56	50
	41	2019-01-15 11:32:39.52	-110	1443	-1439	16	5	-2	-68	-9	-59	38
	42	2019-01-15 11:32:39.53	-114	1442	-1450	11	5	-2	-74	-10	-64	42
	43	2019-01-15 11:32:39.54	-119	1449	-1443	6	5	-2	-72	-5	-67	38
	44	2019-01-15 11:32:39.55	-114	1441	-1452	4	5	-2	-73	-7	-66	40
	45	2019-01-15 11:32:39.56	-108	1441	-1445	5	1	-5	-78	-14	-64	46
	46	2019-01-15 11:32:39.57	-113	1439	-1444	6	2	-8	-80	-23	-57	51
	47	2019-01-15 11:32:39.58	-112	1444	-1445	5	1	-11	-72	-6	-66	39
	48	2019-01-15 11:32:39.59	-110	1444	-1442	6	2	-14	-76	-4	-72	40
	49	2019-01-15 11:32:39.60	-115	1442	-1444	6	6	-16	-72	-2	-70	37
	50	2019-01-15 11:32:39.61	-101	1446	-1447	2	6	-19	-76	-10	-66	43
	51	2019-01-15 11:32:39.62	-114	1444	-1448	2	8	-21	-69	-5	-64	37
	52	2019-01-15 11:32:39.63	-108	1436	-1451	-1	3	-22	-69	-3	-66	36
	53	2019-01-15 11:32:39.64	-112	1437	-1448	-4	-1	-22	-80	-11	-69	45
	54	2019-01-15 11:32:39.65	-110	1445	-1445	-6	-1	-22	-96	-20	-76	58
	55	2019-01-15 11:32:39.66	-113	1445	-1448	-8	-1	-22	-97	-14	-83	55
	56	2019-01-15 11:32:39.67	-110	1448	-1442	-11	1	-23	-99	-12	-87	55
	57	2019-01-15 11:32:39.68	-104	1443	-1446	-11	1	-22	-89	-4	-85	46
	58	2019-01-15 11:32:39.69	-106	1441	-1444	-12	0	-23	-92	-10	-82	51
	59	2019-01-15 11:32:39.70	-107	1440	-1446	-7	0	-20	-87	-14	-73	50
	60	2019-01-15 11:32:39.71	-118	1440	-1452	-11	-1	-18	-83	-13	-70	48
	61	2019-01-15 11:32:39.72	-114	1440	-1451	-10	-1	-19	-77	-18	-59	47
	62	2019-01-15 11:32:39.73	-108	1436	-1451	-8	1	-15	-73	-23	-50	48
	63	2019-01-15 11:32:39.74	-109	1437	-1450	-8	-1	-11	-71	-20	-51	45
	64	2019-01-15 11:32:39.75	-106	1440	-1447	-9	-7	-10	-90	-34	-56	62
	65	2019-01-15 11:32:39.76	-109	1440	-1450	-8	-7	-5	-99	-39	-60	69
	66	2019-01-15 11:32:39.77	-110	1439	-1442	-6	-4	-5	-98	-33	-65	65
	67	2019-01-15 11:32:39.78	-116	1438	-1441	-4	-2	-2	-93	-27	-66	60
	68	2019-01-15 11:32:39.79	-109	1432	-1440	-1	-2	-4	-102	-29	-73	65
	69	2019-01-15 11:32:39.80	-114	1439	-1443	-1	-1	-3	-104	-38	-66	71
	70	2019-01-15 11:32:39.81	-114	1439	-1454	-1	0	-6	-108	-39	-69	73
	71	2019-01-15 11:32:39.82	-114	1442	-1450	-2	1	-6	-102	-33	-69	67
	72	2019-01-15 11:32:39.83	-108	1440	-1443	-5	1	-8	-99	-24	-75	61
	73	2019-01-15 11:32:39.84	-117	1445	-1440	-7	-1	-8	-106	-21	-85	63
	74	2019-01-15 11:32:39.85	-120	1446	-1440	-11	2	-13	-104	-23	-81	63
	75	2019-01-15 11:32:39.86	-118	1445	-1443	-14	-1	-14	-98	-23	-75	60
	76	2019-01-15 11:32:39.87	-107	1442	-1450	-16	0	-17	-94	-32	-62	63
	77	2019-01-15 11:32:39.88	-115	1440	-1445	-14	4	-17	-91	-40	-51	65
	78	2019-01-15 11:32:39.89	-117	1451	-1448	-13	1	-19	-92	-39	-53	65
	79	2019-01-15 11:32:39.90	-111	1445	-1446	-14	-2	-17	-100	-48	-52	74
	80	2019-01-15 11:32:39.91	-114	1448	-1446	-15	2	-19	-95	-36	-59	65
	81	2019-01-15 11:32:39.92	-125	1448	-1447	-18	8	-20	-91	-33	-58	62
	82	2019-01-15 11:32:39.93	-117	1443	-1449	-18	8	-18	-65	-17	-48	41
	83	2019-01-15 11:32:39.94	-114	1444	-1440	-17	9	-15	-60	-14	-46	37
	84	2019-01-15 11:32:39.95	-118	1446	-1435	-14	10	-12	-66	-21	-45	43
	85	2019-01-15 11:32:39.96	-113	1446	-1432	-14	12	-11	-73	-27	-46	50
	86	2019-01-15 11:32:39.97	-111	1445	-1444	-10	8	-9	-77	-35	-42	56
	87	2019-01-15 11:32:39.98	-113	1454	-1448	-7	10	-11	-87	-37	-50	62
	88	2019-01-15 11:32:39.99	-110	1451	-1450	-5	11	-11	-89	-32	-57	60
	89	2019-01-15 11:32:40.00	-106	1452	-1445	-5	9	-13	-83	-29	-54	56
	90	2019-01-15 11:32:40.01	-102	1451	-1450	-8	13	-17	-79	-25	-54	52
	91	2019-01-15 11:32:40.02	-109	1456	-1454	-9	13	-15	-76	-31	-45	53
	92	2019-01-15 11:32:40.03	-101	1453	-1454	-8	12	-17	-78	-33	-45	55
	93	2019-01-15 11:32:40.04	-115	1449	-1454	-8	8	-16	-82	-37	-45	59
	94	2019-01-15 11:32:40.05	-115	1459	-1453	-5	2	-17	-80	-36	-44	58
	95	2019-01-15 11:32:40.06	-113	1449	-1448	-5	0	-16	-73	-33	-40	53
	96	2019-01-15 11:32:40.07	-106	1452	-1449	-6	-2	-14	-64	-23	-41	43
	97	2019-01-15 11:32:40.08	-116	1458	-1444	-4	-1	-13	-62	-12	-50	37
	98	2019-01-15 11:32:40.09	-105	1447	-1439	0	-5	-11	-64	-11	-53	37
	99	2019-01-15 11:32:40.10	-121	1448	-1435	2	-2	-7	-70	-15	-55	42
	100	2019-01-15 11:32:40.11	-117	1440	-1426	4	1	-6	-65	-23	-42	44
	101	2019-01-15 11:32:40.12	-109	1445	-1438	5	6	-5	-70	-23	-47	46
	102	2019-01-15 11:32:40.13	-105	1448	-1434	8	3	-3	-77	-27	-50	52
	103	2019-01-15 11:32:40.14	-110	1445	-1432	11	7	-2	-78	-29	-49	53
	104	2019-01-15 11:32:40.15	-118	1445	-1441	12	2	2	-73	-29	-44	51
	105	2019-01-15 11:32:40.16	-118	1448	-1445	15	3	3	-55	-19	-36	37
	106	2019-01-15 11:32:40.17	-111	1451	-1442	10	0	1	-45	-8	-37	26
	107	2019-01-15 11:32:40.18	-106	1444	-1436	9	9	0	-49	-9	-40	29
	108	2019-01-15 11:32:40.19	-112	1451	-1446	5	8	-4	-53	-6	-47	29
	109	2019-01-15 11:32:40.20	-108	1450	-1446	6	11	-7	-60	-8	-52	34
	110	2019-01-15 11:32:40.21	-113	1444	-1454	8	7	-9	-69	-15	-54	42
	111	2019-01-15 11:32:40.22	-103	1453	-1448	8	6	-11	-74	-20	-54	47
	112	2019-01-15 11:32:40.23	-109	1450	-1445	9	9	-13	-75	-12	-63	43
	113	2019-01-15 11:32:40.24	-112	1444	-1444	10	10	-20	-84	-16	-68	50
	114	2019-01-15 11:32:40.25	-104	1444	-1442	9	11	-24	-83	-19	-64	51
	115	2019-01-15 11:32:40.26	-108	1444	-1449	8	14	-26	-83	-24	-59	53
	116	2019-01-15 11:32:40.27	-118	1440	-1449	7	10	-28	-74	-24	-50	49
	117	2019-01-15 11:32:40.28	-107	1437	-1461	7	9	-27	-64	-18	-46	41
	118	2019-01-15 11:32:40.29	-106	1434	-1461	4	2	-25	-56	-16	-40	36
	119	2019-01-15 11:32:40.30	-117	1427	-1456	0	-2	-21	-56	-14	-42	35
	120	2019-01-15 11:32:40.31	-110	1424	-1452	-1	-5	-16	-64	-27	-37	45
	121	2019-01-15 11:32:40.32	-108	1429	-1452	-5	-5	-9	-73	-30	-43	51
	122	2019-01-15 11:32:40.33	-109	1430	-1437	-8	-2	-5	-83	-45	-38	64
	123	2019-01-15 11:32:40.34	-109	1436	-1442	-8	4	-2	-79	-40	-39	59
	124	2019-01-15 11:32:40.35	-114	1430	-1441	-8	12	-1	-74	-37	-37	55
	125	2019-01-15 11:32:40.36	-108	1432	-1454	-7	9	1	-66	-24	-42	45
	126	2019-01-15 11:32:40.37	-109	1441	-1450	-5	13	1	-64	-27	-37	45
	127	2019-01-15 11:32:40.38	-108	1451	-1462	-5	13	1	-66	-30	-36	48
	128	2019-01-15 11:32:40.39	-106	1454	-1475	-4	9	1	-78	-41	-37	59
	129	2019-01-15 11:32:40.40	-98	1443	-1479	-1	4	-1	-75	-40	-35	57
	130	2019-01-15 11:32:40.41	-93	1440	-1488	4	-2	-2	-80	-36	-44	58
	131	2019-01-15 11:32:40.42	-90	1433	-1484	7	-6	-4	-76	-28	-48	52
	132	2019-01-15 11:32:40.43	-94	1436	-1483	8	-11	-4	-72	-25	-47	48
	133	2019-01-15 11:32:40.44	-94	1433	-1466	12	-15	-4	-76	-32	-44	54
	134	2019-01-15 11:32:40.45	-105	1426	-1455	14	-13	-6	-79	-31	-48	55
	135	2019-01-15 11:32:40.46	-103	1424	-1442	15	-16	-6	-90	-40	-50	65
	136	2019-01-15 11:32:40.47	-113	1421	-1440	15	-12	-8	-87	-37	-50	62
	137	2019-01-15 11:32:40.48	-111	1411	-1437	18	-9	-8	-76	-30	-46	53
	138	2019-01-15 11:32:40.49	-105	1415	-1436	16	-11	-7	-65	-23	-42	44
	139	2019-01-15 11:32:40.50	-112	1415	-1432	12	-7	-5	-68	-33	-35	50
	140	2019-01-15 11:32:40.51	-112	1418	-1437	8	-3	-3	-62	-30	-32	46
	141	2019-01-15 11:32:40.52	-116	1426	-1441	4	-6	-1	-70	-35	-35	52
	142	2019-01-15 11:32:40.53	-115	1431	-1436	-2	-3	0	-64	-23	-41	43
	143	2019-01-15 11:32:40.54	-110	1429	-1440	-4	1	-4	-69	-25	-44	47
	144	2019-01-15 11:32:40.55	-103	1439	-1434	-6	0	-3	-67	-29	-38	48
	145	2019-01-15 11:32:40.56	-114	1446	-1435	-10	6	-5	-70	-37	-33	53
	146	2019-01-15 11:32:40.57	-105	1442	-1437	-12	11	-10	-63	-35	-28	49
	147	2019-01-15 11:32:40.58	-97	1448	-1441	-13	12	-13	-72	-40	-32	56
	148	2019-01-15 11:32:40.59	-108	1453	-1454	-13	21	-16	-68	-36	-32	52
	149	2019-01-15 11:32:40.60	-114	1452	-1455	-14	16	-16	-75	-38	-37	56
	150	2019-01-15 11:32:40.61	-105	1453	-1452	-15	15	-15	-71	-39	-32	55
	151	2019-01-15 11:32:40.62	-103	1441	-1433	-18	13	-14	-76	-44	-32	60
	152	2019-01-15 11:32:40.63	-104	1431	-1447	-19	12	-6	-67	-38	-29	52
	153	2019-01-15 11:32:40.64	-105	1437	-1450	-17	13	1	-76	-40	-36	58
	154	2019-01-15 11:32:40.65	-100	1449	-1444	-18	15	10	-69	-31	-38	50
	155	2019-01-15 11:32:40.66	-98	1453	-1453	-15	14	16	-66	-19	-47	42
	156	2019-01-15 11:32:40.67	-99	1447	-1444	-13	16	21	-57	-14	-43	35
	157	2019-01-15 11:32:40.68	-93	1453	-1444	-7	16	25	-71	-31	-40	51
	158	2019-01-15 11:32:40.69	-95	1453	-1456	-2	15	33	-72	-41	-31	56
	159	2019-01-15 11:32:40.70	-101	1449	-1458	2	9	37	-84	-45	-39	64
	160	2019-01-15 11:32:40.71	-94	1458	-1459	4	0	37	-66	-29	-37	47
	161	2019-01-15 11:32:40.72	-90	1459	-1463	9	-2	39	-74	-32	-42	53
	162	2019-01-15 11:32:40.73	-104	1459	-1455	10	-10	39	-63	-27	-36	45
	163	2019-01-15 11:32:40.74	-95	1455	-1456	10	-14	37	-78	-41	-37	59
	164	2019-01-15 11:32:40.75	-102	1466	-1450	12	-16	32	-67	-32	-35	49
	165	2019-01-15 11:32:40.76	-98	1457	-1450	17	-17	26	-72	-31	-41	51
	166	2019-01-15 11:32:40.77	-104	1454	-1445	21	-20	23	-69	-30	-39	49
	167	2019-01-15 11:32:40.78	-109	1456	-1449	26	-20	16	-70	-33	-37	51
	168	2019-01-15 11:32:40.79	-114	1452	-1453	27	-22	13	-64	-33	-31	48
	169	2019-01-15 11:32:40.80	-107	1447	-1446	29	-20	7	-65	-31	-34	48
	170	2019-01-15 11:32:40.81	-116	1442	-1448	29	-22	5	-48	-16	-32	32
	171	2019-01-15 11:32:40.82	-117	1433	-1451	28	-21	5	-48	-12	-36	30
	172	2019-01-15 11:32:40.83	-108	1430	-1447	28	-19	5	-45	-17	-28	31
	173	2019-01-15 11:32:40.84	-111	1440	-1453	29	-12	5	-54	-30	-24	42
	174	2019-01-15 11:32:40.85	-112	1429	-1452	31	-11	7	-47	-28	-19	37
	175	2019-01-15 11:32:40.86	-117	1431	-1453	33	-10	10	-54	-27	-27	40
	176	2019-01-15 11:32:40.87	-108	1427	-1447	35	-3	13	-49	-25	-24	37
	177	2019-01-15 11:32:40.88	-101	1426	-1454	34	1	14	-52	-25	-27	38
	178	2019-01-15 11:32:40.89	-100	1423	-1454	34	6	13	-51	-24	-27	37
	179	2019-01-15 11:32:40.90	-102	1429	-1452	30	7	10	-66	-28	-38	47
	180	2019-01-15 11:32:40.91	-97	1433	-1453	32	14	9	-60	-26	-34	43
	181	2019-01-15 11:32:40.92	-99	1424	-1449	32	18	4	-67	-28	-39	47
	182	2019-01-15 11:32:40.93	-99	1430	-1458	30	19	2	-56	-25	-31	40
	183	2019-01-15 11:32:40.94	-101	1421	-1457	28	20	-3	-59	-18	-41	38
	184	2019-01-15 11:32:40.95	-97	1427	-1463	27	19	-5	-51	-11	-40	31
	185	2019-01-15 11:32:40.96	-85	1422	-1464	25	18	-4	-58	-20	-38	39
	186	2019-01-15 11:32:40.97	-96	1429	-1470	27	18	-4	-54	-21	-33	37
	187	2019-01-15 11:32:40.98	-89	1425	-1472	26	15	-6	-65	-22	-43	43
	188	2019-01-15 11:32:40.99	-84	1423	-1463	23	11	-5	-59	-16	-43	37
	189	2019-01-15 11:32:41.00	-75	1423	-1467	23	14	-2	-62	-13	-49	37
	190	2019-01-15 11:32:41.01	-93	1429	-1466	21	10	0	-53	-9	-44	31
	191	2019-01-15 11:32:41.02	-91	1430	-1464	19	10	-1	-63	-14	-49	38
	192	2019-01-15 11:32:41.03	-80	1424	-1467	17	9	-1	-59	-9	-50	34
	193	2019-01-15 11:32:41.04	-91	1426	-1470	14	8	1	-65	-5	-60	35
	194	2019-01-15 11:32:41.05	-74	1427	-1466	12	5	-1	-55	4	-59	25
	195	2019-01-15 11:32:41.06	-78	1427	-1474	13	6	0	-60	2	-62	29
	196	2019-01-15 11:32:41.07	-84	1429	-1474	11	2	-2	-53	1	-54	26
	197	2019-01-15 11:32:41.08	-79	1429	-1475	12	3	-4	-57	-15	-42	36
	198	2019-01-15 11:32:41.09	-78	1425	-1474	13	1	-3	-44	-22	-22	33
	199	2019-01-15 11:32:41.10	-88	1418	-1472	11	-4	-3	-50	-21	-29	35
	200	2019-01-15 11:32:41.11	-79	1419	-1467	11	-6	0	-44	-4	-40	24
	201	2019-01-15 11:32:41.12	-79	1420	-1464	14	-4	0	-42	5	-47	18
	202	2019-01-15 11:32:41.13	-82	1419	-1462	13	-3	1	-42	0	-42	21
	203	2019-01-15 11:32:41.14	-74	1423	-1466	17	-7	1	-43	-2	-41	22
	204	2019-01-15 11:32:41.15	-77	1416	-1472	16	-9	1	-39	-4	-35	21
	205	2019-01-15 11:32:41.16	-76	1421	-1468	17	-8	2	-40	1	-41	19
	206	2019-01-15 11:32:41.17	-86	1420	-1467	8	-8	1	-37	4	-41	16
	207	2019-01-15 11:32:41.18	-85	1417	-1469	6	-10	1	-42	2	-44	20
	208	2019-01-15 11:32:41.19	-89	1421	-1468	4	-11	-4	-39	-3	-36	21
	209	2019-01-15 11:32:41.20	-75	1423	-1463	-1	-15	0	-49	-17	-32	33
	210	2019-01-15 11:32:41.21	-85	1429	-1459	-1	-12	-6	-45	-18	-27	31
	211	2019-01-15 11:32:41.22	-94	1421	-1465	-4	-11	-7	-48	-19	-29	33
	212	2019-01-15 11:32:41.23	-88	1422	-1463	-3	-11	-7	-48	-16	-32	32
	213	2019-01-15 11:32:41.24	-89	1416	-1473	-2	-10	-9	-61	-24	-37	42
	214	2019-01-15 11:32:41.25	-87	1423	-1467	1	-15	-9	-62	-24	-38	43
	215	2019-01-15 11:32:41.26	-90	1423	-1469	-2	-16	-7	-59	-22	-37	40
	216	2019-01-15 11:32:41.27	-90	1423	-1471	-4	-20	-5	-42	-7	-35	24
	217	2019-01-15 11:32:41.28	-97	1427	-1470	-8	-21	-4	-48	-18	-30	33
	218	2019-01-15 11:32:41.29	-97	1428	-1473	-7	-19	-5	-52	-22	-30	37
	219	2019-01-15 11:32:41.30	-101	1427	-1456	-6	-16	-3	-56	-29	-27	42
	220	2019-01-15 11:32:41.31	-91	1425	-1459	-2	-11	-5	-50	-28	-22	39
	221	2019-01-15 11:32:41.32	-88	1423	-1466	0	-6	-4	-45	-35	-10	40
	222	2019-01-15 11:32:41.33	-97	1434	-1477	-1	-3	-5	-32	-26	-6	29
	223	2019-01-15 11:32:41.34	-96	1429	-1476	2	-5	-7	-22	-20	-2	21
	224	2019-01-15 11:32:41.35	-95	1432	-1464	1	-7	-6	-16	-6	-10	11
	225	2019-01-15 11:32:41.36	-83	1430	-1468	-2	-7	-7	-13	4	-17	4
	226	2019-01-15 11:32:41.37	-91	1431	-1475	-2	-12	-6	-13	5	-18	4
	227	2019-01-15 11:32:41.38	-90	1426	-1464	-1	-10	-5	-21	3	-24	9
	228	2019-01-15 11:32:41.39	-95	1429	-1472	0	-13	-5	-28	1	-29	13
	229	2019-01-15 11:32:41.40	-84	1427	-1462	3	-11	-6	-42	-9	-33	25
	230	2019-01-15 11:32:41.41	-99	1437	-1466	5	-9	-7	-46	-14	-32	30
	231	2019-01-15 11:32:41.42	-89	1420	-1464	4	-7	-7	-42	-16	-26	29
	232	2019-01-15 11:32:41.43	-102	1424	-1474	8	-2	-9	-36	-20	-16	28
	233	2019-01-15 11:32:41.44	-100	1424	-1466	11	-3	-8	-41	-23	-18	32
	234	2019-01-15 11:32:41.45	-94	1423	-1466	14	-4	-7	-41	-17	-24	29
	235	2019-01-15 11:32:41.46	-92	1424	-1467	17	-3	-10	-51	-18	-33	34
	236	2019-01-15 11:32:41.47	-95	1422	-1466	16	0	-8	-48	-17	-31	32
	237	2019-01-15 11:32:41.48	-99	1423	-1467	16	4	-11	-48	-17	-31	32
	238	2019-01-15 11:32:41.49	-91	1414	-1467	18	2	-9	-35	-5	-30	20
	239	2019-01-15 11:32:41.50	-76	1420	-1472	14	3	-9	-44	-12	-32	28
	240	2019-01-15 11:32:41.51	-100	1418	-1482	15	2	-9	-42	-18	-24	30
	241	2019-01-15 11:32:41.52	-95	1415	-1472	16	-5	-11	-43	-29	-14	36
	242	2019-01-15 11:32:41.53	-84	1417	-1470	13	-4	-10	-37	-20	-17	28
	243	2019-01-15 11:32:41.54	-91	1419	-1470	13	-3	-12	-48	-31	-17	39
	244	2019-01-15 11:32:41.55	-86	1420	-1468	14	-2	-11	-55	-30	-25	42
	245	2019-01-15 11:32:41.56	-90	1411	-1474	15	-1	-15	-69	-45	-24	57
	246	2019-01-15 11:32:41.57	-100	1395	-1471	22	-1	-19	-68	-40	-28	54
	247	2019-01-15 11:32:41.58	-92	1393	-1470	27	-7	-18	-70	-42	-28	56
	248	2019-01-15 11:32:41.59	-88	1409	-1474	24	-12	-21	-63	-37	-26	50
	249	2019-01-15 11:32:41.60	-99	1413	-1495	6	-16	-18	-64	-43	-21	53
	250	2019-01-15 11:32:41.61	-96	1418	-1483	-10	-17	-15	-66	-51	-15	58
	251	2019-01-15 11:32:41.62	-101	1412	-1484	-15	-21	-13	-79	-57	-22	68
	252	2019-01-15 11:32:41.63	-89	1413	-1461	-11	-18	-12	-71	-50	-21	60
	253	2019-01-15 11:32:41.64	-101	1408	-1465	-7	-14	-9	-62	-34	-28	48
	254	2019-01-15 11:32:41.65	-97	1406	-1467	0	-11	-6	-46	-20	-26	33
	255	2019-01-15 11:32:41.66	-96	1403	-1469	4	-5	-2	-47	-20	-27	33
	256	2019-01-15 11:32:41.67	-100	1405	-1469	9	-3	2	-43	-24	-19	33
	257	2019-01-15 11:32:41.68	-95	1413	-1460	6	2	5	-40	-27	-13	33
	258	2019-01-15 11:32:41.69	-94	1421	-1471	4	6	3	-32	-19	-13	25
	259	2019-01-15 11:32:41.70	-95	1428	-1469	2	5	1	-31	-25	-6	28
	260	2019-01-15 11:32:41.71	-97	1430	-1482	-1	8	-4	-32	-24	-8	28
	261	2019-01-15 11:32:41.72	-98	1422	-1482	-3	7	-8	-36	-31	-5	33
	262	2019-01-15 11:32:41.73	-92	1427	-1483	-3	8	-13	-38	-23	-15	30
	263	2019-01-15 11:32:41.74	-89	1421	-1475	-3	8	-16	-31	-16	-15	23
	264	2019-01-15 11:32:41.75	-101	1418	-1479	-2	8	-21	-27	-3	-24	15
	265	2019-01-15 11:32:41.76	-96	1410	-1476	-5	7	-20	-31	2	-33	14
	266	2019-01-15 11:32:41.77	-82	1420	-1476	-7	8	-22	-36	-5	-31	20
	267	2019-01-15 11:32:41.78	-88	1412	-1478	-12	4	-20	-42	-13	-29	27
	268	2019-01-15 11:32:41.79	-94	1422	-1479	-17	5	-24	-48	-23	-25	35
	269	2019-01-15 11:32:41.80	-91	1407	-1478	-20	5	-22	-60	-25	-35	42
	270	2019-01-15 11:32:41.81	-90	1405	-1484	-20	3	-20	-63	-22	-41	42
	271	2019-01-15 11:32:41.82	-91	1414	-1480	-17	4	-19	-64	-14	-50	39
	272	2019-01-15 11:32:41.83	-95	1416	-1482	-13	2	-18	-55	-4	-51	29
	273	2019-01-15 11:32:41.84	-86	1414	-1477	-7	-2	-18	-56	-9	-47	32
	274	2019-01-15 11:32:41.85	-92	1414	-1483	-6	-2	-15	-58	-18	-40	38
	275	2019-01-15 11:32:41.86	-94	1421	-1480	-8	-1	-15	-65	-33	-32	49
	276	2019-01-15 11:32:41.87	-87	1405	-1481	-4	-7	-11	-80	-47	-33	63
	277	2019-01-15 11:32:41.88	-88	1412	-1473	-6	-6	-7	-84	-57	-27	70
	278	2019-01-15 11:32:41.89	-105	1407	-1468	-7	-4	-6	-90	-55	-35	72
	279	2019-01-15 11:32:41.90	-90	1414	-1465	-8	-2	-7	-86	-44	-42	65
	280	2019-01-15 11:32:41.91	-93	1411	-1470	-10	0	-6	-83	-46	-37	64
	281	2019-01-15 11:32:41.92	-95	1410	-1468	-8	5	-4	-80	-47	-33	63
	282	2019-01-15 11:32:41.93	-95	1411	-1471	-10	8	-4	-71	-40	-31	55
	283	2019-01-15 11:32:41.94	-83	1413	-1476	-9	9	-2	-54	-19	-35	36
	284	2019-01-15 11:32:41.95	-95	1418	-1483	-5	12	-1	-55	-25	-30	40
	285	2019-01-15 11:32:41.96	-84	1424	-1486	-3	15	-3	-61	-40	-21	50
	286	2019-01-15 11:32:41.97	-84	1420	-1487	-3	12	-3	-71	-54	-17	62
	287	2019-01-15 11:32:41.98	-89	1422	-1489	-4	12	-5	-70	-48	-22	59
	288	2019-01-15 11:32:41.99	-84	1428	-1487	-4	5	-9	-65	-36	-29	50
	289	2019-01-15 11:32:42.00	-83	1430	-1480	-9	1	-12	-64	-35	-29	49
	290	2019-01-15 11:32:42.01	-90	1433	-1477	-10	-3	-17	-63	-29	-34	46
	291	2019-01-15 11:32:42.02	-84	1426	-1473	-13	-7	-19	-58	-31	-27	44
	292	2019-01-15 11:32:42.03	-88	1421	-1469	-13	-6	-24	-54	-34	-20	44
	293	2019-01-15 11:32:42.04	-97	1417	-1472	-13	-10	-24	-48	-26	-22	37
	294	2019-01-15 11:32:42.05	-96	1414	-1467	-11	-11	-22	-49	-26	-23	37
	295	2019-01-15 11:32:42.06	-99	1416	-1467	-9	-10	-18	-49	-24	-25	36
	296	2019-01-15 11:32:42.07	-96	1411	-1464	-9	-8	-15	-50	-29	-21	39
	297	2019-01-15 11:32:42.08	-95	1408	-1471	-10	-6	-10	-53	-33	-20	43
	298	2019-01-15 11:32:42.09	-102	1416	-1468	-10	-3	-4	-52	-31	-21	41
	299	2019-01-15 11:32:42.10	-91	1405	-1463	-13	-4	0	-54	-33	-21	43
	300	2019-01-15 11:32:42.11	-93	1417	-1476	-14	-2	4	-60	-38	-22	49
	301	2019-01-15 11:32:42.12	-94	1425	-1477	-13	-1	4	-56	-31	-25	43
	302	2019-01-15 11:32:42.13	-83	1423	-1476	-15	0	5	-54	-29	-25	41
	303	2019-01-15 11:32:42.14	-86	1421	-1473	-16	1	1	-54	-35	-19	44
	304	2019-01-15 11:32:42.15	-90	1417	-1481	-15	0	-1	-53	-38	-15	45
	305	2019-01-15 11:32:42.16	-85	1422	-1478	-12	-5	-3	-44	-28	-16	36
	306	2019-01-15 11:32:42.17	-90	1417	-1467	-9	-5	-5	-45	-25	-20	35
	307	2019-01-15 11:32:42.18	-82	1421	-1466	-4	-3	-7	-40	-15	-25	27
	308	2019-01-15 11:32:42.19	-94	1424	-1470	-3	0	-8	-37	-16	-21	26
	309	2019-01-15 11:32:42.20	-88	1424	-1479	-2	2	-14	-39	-18	-21	28
	310	2019-01-15 11:32:42.21	-92	1415	-1470	1	0	-10	-51	-28	-23	39
	311	2019-01-15 11:32:42.22	-94	1418	-1464	2	-1	-10	-62	-34	-28	48
	312	2019-01-15 11:32:42.23	-95	1416	-1467	2	-2	-7	-61	-33	-28	47
	313	2019-01-15 11:32:42.24	-93	1415	-1469	-1	-5	-8	-49	-24	-25	36
	314	2019-01-15 11:32:42.25	-89	1415	-1476	-6	-2	-6	-47	-18	-29	32
	315	2019-01-15 11:32:42.26	-96	1421	-1472	-8	-6	-8	-48	-21	-27	34
	316	2019-01-15 11:32:42.27	-94	1429	-1469	-9	-6	-7	-61	-33	-28	47
	317	2019-01-15 11:32:42.28	-96	1427	-1477	-12	-7	-13	-60	-32	-28	46
	318	2019-01-15 11:32:42.29	-89	1427	-1468	-17	-5	-18	-57	-36	-21	46
	319	2019-01-15 11:32:42.30	-99	1443	-1470	-15	-3	-20	-50	-33	-17	41
	320	2019-01-15 11:32:42.31	-99	1434	-1480	-16	-2	-23	-51	-35	-16	43
	321	2019-01-15 11:32:42.32	-95	1427	-1477	-17	-1	-21	-54	-32	-22	43
	322	2019-01-15 11:32:42.33	-83	1431	-1475	-13	-1	-22	-61	-32	-29	46
	323	2019-01-15 11:32:42.34	-97	1419	-1465	-7	2	-17	-55	-28	-27	41
	324	2019-01-15 11:32:42.35	-93	1416	-1472	1	4	-14	-45	-14	-31	29
	325	2019-01-15 11:32:42.36	-91	1417	-1468	7	5	-10	-31	-5	-26	18
	326	2019-01-15 11:32:42.37	-86	1418	-1484	10	2	-7	-37	-6	-31	21
	327	2019-01-15 11:32:42.38	-88	1413	-1480	12	4	-4	-37	-11	-26	24
	328	2019-01-15 11:32:42.39	-88	1415	-1477	14	2	-3	-47	-16	-31	31
	329	2019-01-15 11:32:42.40	-87	1419	-1478	15	1	-2	-49	-18	-31	33
	330	2019-01-15 11:32:42.41	-83	1420	-1470	14	-2	-4	-63	-32	-31	47
	331	2019-01-15 11:32:42.42	-83	1415	-1472	13	-1	-4	-54	-17	-37	35
	332	2019-01-15 11:32:42.43	-87	1413	-1479	14	-3	-7	-55	-19	-36	37
	333	2019-01-15 11:32:42.44	-82	1418	-1480	16	-3	-11	-56	-21	-35	38
	334	2019-01-15 11:32:42.45	-92	1416	-1484	16	-6	-12	-61	-24	-37	42
	335	2019-01-15 11:32:42.46	-94	1408	-1488	14	-11	-13	-52	-21	-31	36
	336	2019-01-15 11:32:42.47	-92	1404	-1478	13	-14	-13	-53	-20	-33	36
	337	2019-01-15 11:32:42.48	-81	1405	-1478	10	-16	-10	-44	-13	-31	28
	338	2019-01-15 11:32:42.49	-103	1408	-1472	5	-15	-7	-50	-21	-29	35
	339	2019-01-15 11:32:42.50	-93	1411	-1471	3	-16	-3	-48	-19	-29	33
	340	2019-01-15 11:32:42.51	-102	1403	-1461	2	-16	-1	-56	-21	-35	38
	341	2019-01-15 11:32:42.52	-97	1410	-1465	0	-14	-3	-59	-26	-33	42
	342	2019-01-15 11:32:42.53	-110	1409	-1473	-1	-14	-3	-62	-29	-33	45
	343	2019-01-15 11:32:42.54	-99	1414	-1467	-5	-14	-5	-55	-22	-33	38
	344	2019-01-15 11:32:42.55	-100	1418	-1469	-6	-12	-4	-56	-15	-41	35
	345	2019-01-15 11:32:42.56	-97	1410	-1471	-10	-9	-5	-50	-16	-34	33
	346	2019-01-15 11:32:42.57	-93	1416	-1473	-12	-3	-7	-59	-20	-39	39
	347	2019-01-15 11:32:42.58	-94	1421	-1482	-13	2	-10	-56	-14	-42	35
	348	2019-01-15 11:32:42.59	-101	1413	-1486	-14	0	-11	-64	-25	-39	44
	349	2019-01-15 11:32:42.60	-88	1425	-1487	-16	-5	-11	-51	-25	-26	38
	350	2019-01-15 11:32:42.61	-95	1423	-1487	-12	-6	-13	-55	-30	-25	42
	351	2019-01-15 11:32:42.62	-89	1418	-1474	-14	-9	-15	-66	-40	-26	53
	352	2019-01-15 11:32:42.63	-93	1422	-1482	-12	-10	-12	-95	-61	-34	78
	353	2019-01-15 11:32:42.64	-102	1417	-1477	-7	-10	-10	-104	-74	-30	89
	354	2019-01-15 11:32:42.65	-95	1417	-1470	-4	-11	-8	-105	-66	-39	85
	355	2019-01-15 11:32:42.66	-89	1430	-1470	2	-12	-12	-85	-50	-35	67
	356	2019-01-15 11:32:42.67	-98	1427	-1464	6	-6	-17	-82	-44	-38	63
	357	2019-01-15 11:32:42.68	-108	1416	-1473	8	-5	-19	-53	-22	-31	37
	358	2019-01-15 11:32:42.69	-105	1415	-1471	10	-8	-16	-35	-12	-23	23
	359	2019-01-15 11:32:42.70	-94	1411	-1468	11	-1	-15	-22	1	-23	10
	360	2019-01-15 11:32:42.71	-98	1405	-1467	12	-2	-10	-14	12	-26	1
	361	2019-01-15 11:32:42.72	-94	1407	-1464	17	2	-5	-4	29	-33	-12
	362	2019-01-15 11:32:42.73	-92	1411	-1460	17	2	3	-12	26	-38	-7
	363	2019-01-15 11:32:42.74	-101	1415	-1466	13	5	4	-13	19	-32	-3
	364	2019-01-15 11:32:42.75	-94	1407	-1477	12	5	8	-20	10	-30	5
	365	2019-01-15 11:32:42.76	-98	1414	-1479	9	7	11	-8	18	-26	-5
	366	2019-01-15 11:32:42.77	-96	1415	-1486	11	4	11	-9	5	-14	2
	367	2019-01-15 11:32:42.78	-84	1420	-1480	12	0	11	0	10	-10	-5
	368	2019-01-15 11:32:42.79	-91	1420	-1480	13	4	6	-3	-1	-2	2
	369	2019-01-15 11:32:42.80	-88	1424	-1484	11	4	3	-14	-2	-12	8
	370	2019-01-15 11:32:42.81	-90	1421	-1477	10	2	-3	-24	0	-24	12
	371	2019-01-15 11:32:42.82	-91	1418	-1484	9	2	-10	-21	2	-23	9
	372	2019-01-15 11:32:42.83	-94	1410	-1487	8	0	-13	-32	-4	-28	18
	373	2019-01-15 11:32:42.84	-88	1415	-1488	6	-4	-19	-31	-12	-19	21
	374	2019-01-15 11:32:42.85	-86	1408	-1485	5	-10	-21	-37	-6	-31	21
	375	2019-01-15 11:32:42.86	-92	1403	-1483	4	-12	-21	-27	10	-37	8
	376	2019-01-15 11:32:42.87	-85	1396	-1484	3	-17	-21	-28	9	-37	9
	377	2019-01-15 11:32:42.88	-94	1405	-1476	0	-17	-20	-37	-1	-36	19
	378	2019-01-15 11:32:42.89	-98	1406	-1475	-1	-17	-18	-47	-14	-33	30
	379	2019-01-15 11:32:42.90	-95	1402	-1471	-2	-13	-18	-45	-17	-28	31
	380	2019-01-15 11:32:42.91	-99	1399	-1474	-4	-10	-16	-44	-16	-28	30
	381	2019-01-15 11:32:42.92	-104	1403	-1478	-4	-9	-11	-38	-13	-25	25
	382	2019-01-15 11:32:42.93	-90	1407	-1478	-2	-5	-9	-42	-15	-27	28
	383	2019-01-15 11:32:42.94	-94	1398	-1483	-2	-3	-5	-36	-14	-22	25
	384	2019-01-15 11:32:42.95	-101	1410	-1485	0	-3	-3	-35	-21	-14	28
	385	2019-01-15 11:32:42.96	-107	1411	-1483	1	0	-4	-28	-16	-12	22
	386	2019-01-15 11:32:42.97	-101	1408	-1484	2	-2	-2	-30	-17	-13	23
	387	2019-01-15 11:32:42.98	-89	1417	-1478	3	-1	-3	-30	-13	-17	21
	388	2019-01-15 11:32:42.99	-95	1413	-1479	4	0	-4	-44	-16	-28	30
	389	2019-01-15 11:32:43.00	-97	1416	-1482	5	4	-9	-44	-18	-26	31
	390	2019-01-15 11:32:43.01	-101	1413	-1481	7	3	-9	-51	-26	-25	38
	391	2019-01-15 11:32:43.02	-94	1406	-1479	6	4	-10	-47	-27	-20	37
	392	2019-01-15 11:32:43.03	-97	1405	-1481	6	6	-14	-51	-36	-15	43
	393	2019-01-15 11:32:43.04	-90	1405	-1483	3	5	-15	-52	-36	-16	44
	394	2019-01-15 11:32:43.05	-97	1412	-1479	1	5	-18	-52	-37	-15	44
	395	2019-01-15 11:32:43.06	-97	1397	-1481	1	3	-18	-46	-27	-19	36
	396	2019-01-15 11:32:43.07	-93	1400	-1483	3	0	-17	-42	-16	-26	29
	397	2019-01-15 11:32:43.08	-95	1405	-1478	1	-4	-16	-40	-7	-33	23
	398	2019-01-15 11:32:43.09	-100	1401	-1479	-4	-1	-17	-51	-14	-37	32
	399	2019-01-15 11:32:43.10	-104	1402	-1490	-6	-1	-14	-49	-16	-33	32
	400	2019-01-15 11:32:43.11	-95	1408	-1483	-8	-3	-13	-52	-24	-28	38
	401	2019-01-15 11:32:43.12	-98	1408	-1478	-7	-2	-11	-52	-18	-34	35
	402	2019-01-15 11:32:43.13	-101	1410	-1471	-8	-2	-11	-50	-17	-33	33
	403	2019-01-15 11:32:43.14	-93	1405	-1483	-6	-7	-11	-45	-16	-29	30
	404	2019-01-15 11:32:43.15	-103	1412	-1470	-8	-7	-10	-24	4	-28	10
	405	2019-01-15 11:32:43.16	-92	1419	-1476	-9	-6	-13	13	30	-17	-21
	406	2019-01-15 11:32:43.17	-103	1412	-1483	-9	1	-12	26	42	-16	-34
	407	2019-01-15 11:32:43.18	-102	1419	-1483	-7	8	-14	33	46	-13	-39
	408	2019-01-15 11:32:43.19	-107	1409	-1493	-2	10	-14	40	56	-16	-48
	409	2019-01-15 11:32:43.20	-104	1418	-1499	1	12	-12	43	59	-16	-51
	410	2019-01-15 11:32:43.21	-98	1420	-1490	5	9	-14	21	42	-21	-31
	411	2019-01-15 11:32:43.22	-87	1429	-1487	5	6	-15	6	30	-24	-18
	412	2019-01-15 11:32:43.23	-98	1421	-1489	6	4	-17	-13	15	-28	-1
	413	2019-01-15 11:32:43.24	-96	1421	-1486	8	-1	-19	-36	-8	-28	22
	414	2019-01-15 11:32:43.25	-104	1416	-1484	9	2	-23	-72	-39	-33	55
	415	2019-01-15 11:32:43.26	-100	1416	-1480	10	2	-23	-92	-61	-31	76
	416	2019-01-15 11:32:43.27	-91	1411	-1486	10	-1	-25	-100	-75	-25	87
	417	2019-01-15 11:32:43.28	-95	1408	-1475	9	2	-23	-95	-75	-20	85
	418	2019-01-15 11:32:43.29	-102	1411	-1481	10	1	-21	-90	-74	-16	82
	419	2019-01-15 11:32:43.30	-107	1404	-1480	10	3	-16	-86	-73	-13	79
	420	2019-01-15 11:32:43.31	-94	1399	-1473	13	3	-14	-89	-70	-19	79
	421	2019-01-15 11:32:43.32	-104	1406	-1485	14	2	-10	-82	-63	-19	72
	422	2019-01-15 11:32:43.33	-96	1400	-1478	15	7	-8	-79	-55	-24	67
	423	2019-01-15 11:32:43.34	-99	1403	-1480	15	5	-6	-69	-40	-29	54
	424	2019-01-15 11:32:43.35	-90	1402	-1490	11	9	-5	-68	-36	-32	52
	425	2019-01-15 11:32:43.36	-94	1404	-1488	10	9	-5	-69	-34	-35	51
	426	2019-01-15 11:32:43.37	-103	1401	-1494	10	8	-8	-64	-33	-31	48
	427	2019-01-15 11:32:43.38	-95	1400	-1491	10	0	-4	-62	-28	-34	45
	428	2019-01-15 11:32:43.39	-87	1405	-1487	9	2	-8	-68	-25	-43	46
	429	2019-01-15 11:32:43.40	-95	1400	-1483	9	3	-11	-66	-24	-42	45
	430	2019-01-15 11:32:43.41	-81	1405	-1484	8	4	-12	-73	-30	-43	51
	431	2019-01-15 11:32:43.42	-88	1398	-1494	7	7	-19	-69	-36	-33	52
	432	2019-01-15 11:32:43.43	-82	1396	-1492	6	4	-17	-63	-37	-26	50
	433	2019-01-15 11:32:43.44	-93	1404	-1491	5	1	-19	-56	-31	-25	43
	434	2019-01-15 11:32:43.45	-93	1397	-1491	5	0	-18	-54	-31	-23	42
	435	2019-01-15 11:32:43.46	-103	1398	-1491	3	-6	-17	-58	-31	-27	44
	436	2019-01-15 11:32:43.47	-99	1399	-1488	-1	-8	-17	-52	-22	-30	37
	437	2019-01-15 11:32:43.48	-105	1388	-1479	1	-10	-15	-42	-12	-30	27
	438	2019-01-15 11:32:43.49	-102	1401	-1485	0	-7	-15	-36	-10	-26	23
	439	2019-01-15 11:32:43.50	-101	1395	-1486	0	-11	-12	-38	-11	-27	24
	440	2019-01-15 11:32:43.51	-100	1397	-1486	-3	-9	-7	-37	-12	-25	24
	441	2019-01-15 11:32:43.52	-96	1406	-1491	-2	-8	-6	-34	-12	-22	23
	442	2019-01-15 11:32:43.53	-100	1404	-1493	-3	-5	-6	-38	-13	-25	25
	443	2019-01-15 11:32:43.54	-98	1406	-1489	-4	-4	-3	-43	-17	-26	30
	444	2019-01-15 11:32:43.55	-95	1410	-1487	-4	-3	0	-43	-18	-25	30
	445	2019-01-15 11:32:43.56	-98	1408	-1496	0	-1	-2	-42	-15	-27	28
	446	2019-01-15 11:32:43.57	-92	1410	-1483	3	3	-3	-39	-14	-25	26
	447	2019-01-15 11:32:43.58	-100	1412	-1485	6	3	-5	-39	-7	-32	23
	448	2019-01-15 11:32:43.59	-91	1412	-1494	8	5	-8	-40	-13	-27	26
	449	2019-01-15 11:32:43.60	-99	1408	-1503	9	5	-10	-36	-14	-22	25
	450	2019-01-15 11:32:43.61	-90	1411	-1496	12	1	-11	-34	-10	-24	22
	451	2019-01-15 11:32:43.62	-91	1403	-1494	14	-5	-11	-51	-16	-35	33
	452	2019-01-15 11:32:43.63	-87	1405	-1490	17	-6	-10	-70	-28	-42	49
	453	2019-01-15 11:32:43.64	-96	1405	-1492	17	-10	-9	-88	-38	-50	63
	454	2019-01-15 11:32:43.65	-89	1408	-1494	18	-10	-12	-82	-33	-49	57
	455	2019-01-15 11:32:43.66	-91	1411	-1490	18	-16	-10	-71	-24	-47	47
	456	2019-01-15 11:32:43.67	-97	1412	-1505	18	-18	-12	-56	-9	-47	32
	457	2019-01-15 11:32:43.68	-89	1417	-1508	22	-25	-11	-56	-8	-48	32
	458	2019-01-15 11:32:43.69	-87	1421	-1506	26	-29	-13	-59	-11	-48	35
	459	2019-01-15 11:32:43.70	-87	1419	-1498	30	-36	-10	-53	-16	-37	34
	460	2019-01-15 11:32:43.71	-95	1419	-1503	38	-36	-9	-45	-18	-27	31
	461	2019-01-15 11:32:43.72	-97	1425	-1503	46	-42	-8	-51	-19	-32	35
	462	2019-01-15 11:32:43.73	-97	1430	-1501	57	-45	-9	-49	-17	-32	33
	463	2019-01-15 11:32:43.74	-103	1423	-1510	68	-52	-4	-41	-13	-28	27
	464	2019-01-15 11:32:43.75	-99	1425	-1505	79	-54	0	-33	-4	-29	18
	465	2019-01-15 11:32:43.76	-103	1421	-1514	91	-63	5	-30	-4	-26	17
	466	2019-01-15 11:32:43.77	-96	1420	-1514	101	-67	8	-32	-10	-22	21
	467	2019-01-15 11:32:43.78	-99	1418	-1499	109	-67	15	-44	-18	-26	31
	468	2019-01-15 11:32:43.79	-98	1414	-1501	118	-67	16	-45	-15	-30	30
	469	2019-01-15 11:32:43.80	-107	1416	-1509	126	-63	18	-48	-14	-34	31
	470	2019-01-15 11:32:43.81	-103	1407	-1516	138	-68	23	-44	-13	-31	28
	471	2019-01-15 11:32:43.82	-102	1407	-1513	142	-70	24	-38	-8	-30	23
	472	2019-01-15 11:32:43.83	-107	1403	-1519	146	-76	25	-30	-2	-28	16
	473	2019-01-15 11:32:43.84	-110	1408	-1516	151	-79	25	-35	-5	-30	20
	474	2019-01-15 11:32:43.85	-108	1413	-1526	149	-82	20	-36	-6	-30	21
	475	2019-01-15 11:32:43.86	-112	1407	-1526	157	-89	17	-38	-2	-36	20
	476	2019-01-15 11:32:43.87	-112	1408	-1511	163	-89	12	-42	-4	-38	23
	477	2019-01-15 11:32:43.88	-114	1402	-1523	172	-91	7	-46	-10	-36	28
	478	2019-01-15 11:32:43.89	-119	1397	-1524	179	-97	2	-38	-7	-31	22
	479	2019-01-15 11:32:43.90	-115	1391	-1528	188	-98	0	-38	-10	-28	24
	480	2019-01-15 11:32:43.91	-126	1380	-1532	190	-99	-5	-34	-7	-27	20
	481	2019-01-15 11:32:43.92	-121	1365	-1534	196	-100	-5	-36	-3	-33	19
	482	2019-01-15 11:32:43.93	-121	1372	-1530	200	-102	-7	-40	4	-44	18
	483	2019-01-15 11:32:43.94	-127	1366	-1539	203	-104	-7	-51	0	-51	25
	484	2019-01-15 11:32:43.95	-122	1359	-1542	206	-100	-11	-55	-7	-48	31
	485	2019-01-15 11:32:43.96	-132	1351	-1545	208	-100	-12	-52	-9	-43	30
	486	2019-01-15 11:32:43.97	-128	1342	-1552	213	-105	-16	-43	-5	-38	24
	487	2019-01-15 11:32:43.98	-135	1340	-1550	213	-103	-16	-42	-8	-34	25
	488	2019-01-15 11:32:43.99	-134	1333	-1547	212	-105	-16	-40	-13	-27	26
	489	2019-01-15 11:32:44.00	-143	1329	-1551	211	-105	-17	-56	-31	-25	43
	490	2019-01-15 11:32:44.01	-140	1331	-1542	210	-98	-18	-62	-33	-29	47
	491	2019-01-15 11:32:44.02	-125	1318	-1550	208	-94	-23	-54	-29	-25	41
	492	2019-01-15 11:32:44.03	-139	1314	-1555	203	-94	-22	-41	-18	-23	29
	493	2019-01-15 11:32:44.04	-139	1303	-1560	205	-95	-21	-34	-11	-23	22
	494	2019-01-15 11:32:44.05	-129	1294	-1571	205	-96	-16	-38	-21	-17	29
	495	2019-01-15 11:32:44.06	-136	1294	-1565	206	-97	-16	-49	-31	-18	40
	496	2019-01-15 11:32:44.07	-146	1291	-1564	201	-92	-15	-44	-29	-15	36
	497	2019-01-15 11:32:44.08	-145	1291	-1571	196	-85	-16	-37	-25	-12	31
	498	2019-01-15 11:32:44.09	-154	1286	-1574	191	-82	-18	-27	-14	-13	20
	499	2019-01-15 11:32:44.10	-155	1277	-1582	188	-82	-17	-26	-5	-21	15
	500	2019-01-15 11:32:44.11	-153	1281	-1583	180	-79	-16	-26	-3	-23	14
	501	2019-01-15 11:32:44.12	-154	1281	-1598	177	-75	-15	-36	-10	-26	23
	502	2019-01-15 11:32:44.13	-157	1277	-1598	171	-75	-15	-34	-12	-22	23
	503	2019-01-15 11:32:44.14	-157	1266	-1598	169	-72	-13	-38	-20	-18	29
	504	2019-01-15 11:32:44.15	-156	1262	-1597	165	-70	-13	-37	-20	-17	28
	505	2019-01-15 11:32:44.16	-157	1253	-1602	164	-72	-12	-42	-21	-21	31
	506	2019-01-15 11:32:44.17	-158	1249	-1599	161	-70	-12	-42	-24	-18	33
	507	2019-01-15 11:32:44.18	-167	1242	-1604	159	-66	-12	-44	-22	-22	33
	508	2019-01-15 11:32:44.19	-153	1244	-1600	156	-66	-14	-33	-10	-23	21
	509	2019-01-15 11:32:44.20	-164	1235	-1591	153	-63	-15	-34	-8	-26	21
	510	2019-01-15 11:32:44.21	-162	1237	-1592	154	-58	-18	-33	-6	-27	19
	511	2019-01-15 11:32:44.22	-174	1230	-1601	152	-53	-20	-39	-8	-31	23
	512	2019-01-15 11:32:44.23	-164	1222	-1598	151	-46	-21	-38	-8	-30	23
	513	2019-01-15 11:32:44.24	-170	1217	-1610	144	-47	-24	-46	-16	-30	31
	514	2019-01-15 11:32:44.25	-173	1226	-1613	138	-41	-23	-55	-21	-34	38
	515	2019-01-15 11:32:44.26	-176	1214	-1622	131	-39	-23	-69	-24	-45	46
	516	2019-01-15 11:32:44.27	-174	1206	-1617	124	-39	-24	-58	-14	-44	36
	517	2019-01-15 11:32:44.28	-181	1201	-1620	120	-37	-25	-42	-6	-36	24
	518	2019-01-15 11:32:44.29	-172	1205	-1614	114	-33	-21	-41	-11	-30	26
	519	2019-01-15 11:32:44.30	-166	1204	-1626	107	-31	-21	-48	-23	-25	35
	520	2019-01-15 11:32:44.31	-173	1198	-1625	102	-33	-18	-44	-28	-16	36
	521	2019-01-15 11:32:44.32	-179	1196	-1624	94	-32	-17	-40	-25	-15	32
	522	2019-01-15 11:32:44.33	-188	1194	-1621	90	-33	-13	-31	-16	-15	23
	523	2019-01-15 11:32:44.34	-172	1194	-1614	84	-32	-11	-35	-12	-23	23
	524	2019-01-15 11:32:44.35	-171	1195	-1616	78	-32	-7	-36	-4	-32	20
	525	2019-01-15 11:32:44.36	-181	1194	-1634	72	-31	-6	-38	0	-38	19
	526	2019-01-15 11:32:44.37	-179	1184	-1620	67	-29	-2	-36	-1	-35	18
	527	2019-01-15 11:32:44.38	-186	1187	-1624	61	-28	1	-29	-4	-25	16
	528	2019-01-15 11:32:44.39	-172	1195	-1630	54	-21	1	-20	-4	-16	12
	529	2019-01-15 11:32:44.40	-164	1194	-1640	47	-15	-1	-27	-14	-13	20
	530	2019-01-15 11:32:44.41	-176	1203	-1648	38	-11	0	-35	-27	-8	31
	531	2019-01-15 11:32:44.42	-188	1197	-1639	36	-9	-3	-40	-33	-7	36
	532	2019-01-15 11:32:44.43	-190	1201	-1644	29	-8	-4	-34	-27	-7	30
	533	2019-01-15 11:32:44.44	-175	1202	-1649	26	-14	0	-44	-24	-20	34
	534	2019-01-15 11:32:44.45	-181	1204	-1633	21	-14	-3	-42	-24	-18	33
	535	2019-01-15 11:32:44.46	-180	1209	-1639	16	-15	-5	-47	-39	-8	43
	536	2019-01-15 11:32:44.47	-185	1211	-1633	12	-12	-5	-42	-32	-10	37
	537	2019-01-15 11:32:44.48	-185	1215	-1630	10	-12	-11	-38	-26	-12	32
	538	2019-01-15 11:32:44.49	-178	1216	-1632	5	-9	-14	-28	-18	-10	23
	539	2019-01-15 11:32:44.50	-179	1211	-1632	3	-7	-15	-36	-16	-20	26
	540	2019-01-15 11:32:44.51	-187	1210	-1635	2	-4	-17	-35	-14	-21	24
	541	2019-01-15 11:32:44.52	-187	1204	-1640	2	-3	-16	-40	-21	-19	30
	542	2019-01-15 11:32:44.53	-184	1203	-1632	1	0	-16	-43	-26	-17	34
	543	2019-01-15 11:32:44.54	-188	1207	-1632	-1	2	-15	-48	-27	-21	37
	544	2019-01-15 11:32:44.55	-181	1207	-1640	-3	2	-12	-40	-19	-21	29
	545	2019-01-15 11:32:44.56	-182	1200	-1647	-6	5	-11	-30	-19	-11	24
	546	2019-01-15 11:32:44.57	-183	1216	-1641	-9	7	-11	-27	-23	-4	25
	547	2019-01-15 11:32:44.58	-179	1202	-1639	-13	9	-11	-30	-26	-4	28
	548	2019-01-15 11:32:44.59	-192	1198	-1648	-13	5	-10	-34	-26	-8	30
	549	2019-01-15 11:32:44.60	-183	1204	-1633	-14	5	-9	-43	-20	-23	31
	550	2019-01-15 11:32:44.61	-188	1202	-1634	-16	8	-8	-40	-10	-30	25
	551	2019-01-15 11:32:44.62	-176	1205	-1633	-17	9	-10	-38	-10	-28	24
	552	2019-01-15 11:32:44.63	-179	1212	-1636	-17	12	-9	-43	-7	-36	25
	553	2019-01-15 11:32:44.64	-182	1208	-1642	-19	13	-15	-45	0	-45	22
	554	2019-01-15 11:32:44.65	-182	1210	-1644	-20	13	-16	-35	13	-48	11
	555	2019-01-15 11:32:44.66	-172	1209	-1647	-22	9	-16	-31	17	-48	7
	556	2019-01-15 11:32:44.67	-178	1218	-1645	-23	6	-16	-34	16	-50	9
	557	2019-01-15 11:32:44.68	-179	1215	-1645	-28	5	-16	-34	11	-45	11
	558	2019-01-15 11:32:44.69	-175	1216	-1643	-29	6	-16	-28	3	-31	12
	559	2019-01-15 11:32:44.70	-171	1233	-1634	-34	6	-19	-24	1	-25	11
	560	2019-01-15 11:32:44.71	-175	1226	-1639	-35	10	-23	-24	2	-26	11
	561	2019-01-15 11:32:44.72	-175	1232	-1631	-37	13	-25	-37	-11	-26	24
	562	2019-01-15 11:32:44.73	-182	1230	-1628	-33	14	-26	-43	-25	-18	34
	563	2019-01-15 11:32:44.74	-170	1234	-1636	-32	15	-29	-45	-28	-17	36
	564	2019-01-15 11:32:44.75	-174	1233	-1634	-29	13	-29	-32	-17	-15	24
	565	2019-01-15 11:32:44.76	-175	1229	-1639	-26	15	-27	-20	-3	-17	11
	566	2019-01-15 11:32:44.77	-179	1230	-1635	-21	14	-30	-15	-4	-11	9
	567	2019-01-15 11:32:44.78	-169	1232	-1632	-20	17	-26	-22	-10	-12	16
	568	2019-01-15 11:32:44.79	-161	1225	-1631	-17	19	-26	-29	-12	-17	20
	569	2019-01-15 11:32:44.80	-168	1228	-1628	-13	17	-25	-34	-13	-21	23
	570	2019-01-15 11:32:44.81	-174	1221	-1633	-10	20	-25	-36	-8	-28	22
	571	2019-01-15 11:32:44.82	-168	1227	-1637	-7	19	-23	-31	-8	-23	19
	572	2019-01-15 11:32:44.83	-167	1220	-1632	-5	17	-23	-32	-6	-26	19
	573	2019-01-15 11:32:44.84	-163	1223	-1638	-6	16	-18	-30	2	-32	14
	574	2019-01-15 11:32:44.85	-169	1220	-1637	-8	15	-17	-30	1	-31	14
	575	2019-01-15 11:32:44.86	-170	1226	-1644	-8	16	-16	-30	-5	-25	17
	576	2019-01-15 11:32:44.87	-172	1228	-1639	-13	15	-14	-36	-18	-18	27
	577	2019-01-15 11:32:44.88	-164	1223	-1638	-14	12	-11	-36	-13	-23	24
	578	2019-01-15 11:32:44.89	-176	1223	-1635	-14	10	-10	-33	-12	-21	22
	579	2019-01-15 11:32:44.90	-162	1223	-1637	-10	4	-9	-29	-11	-18	20
	580	2019-01-15 11:32:44.91	-164	1228	-1633	-8	4	-8	-28	-8	-20	18
	581	2019-01-15 11:32:44.92	-167	1230	-1640	-6	5	-10	-31	-10	-21	20
	582	2019-01-15 11:32:44.93	-169	1228	-1635	-6	3	-14	-34	-16	-18	25
	583	2019-01-15 11:32:44.94	-172	1226	-1638	-6	2	-15	-39	-16	-23	27
	584	2019-01-15 11:32:44.95	-168	1223	-1645	-6	0	-14	-45	-15	-30	30
	585	2019-01-15 11:32:44.96	-165	1221	-1640	-7	-8	-13	-49	-22	-27	35
	586	2019-01-15 11:32:44.97	-173	1218	-1635	-7	-7	-11	-42	-14	-28	28
	587	2019-01-15 11:32:44.98	-176	1213	-1632	-7	-7	-10	-34	-5	-29	19
	588	2019-01-15 11:32:44.99	-168	1224	-1639	-9	-9	-11	-28	2	-30	13
	589	2019-01-15 11:32:45.00	-174	1219	-1647	-10	-7	-9	-32	-3	-29	17
	590	2019-01-15 11:32:45.01	-172	1218	-1639	-11	-3	-9	-38	-9	-29	23
	591	2019-01-15 11:32:45.02	-167	1214	-1643	-10	-3	-8	-41	-15	-26	28
	592	2019-01-15 11:32:45.03	-169	1221	-1635	-8	-2	-9	-37	-11	-26	24
	593	2019-01-15 11:32:45.04	-162	1218	-1635	-8	-3	-6	-38	-10	-28	24
	594	2019-01-15 11:32:45.05	-184	1218	-1642	-5	-8	-6	-43	-14	-29	28
	595	2019-01-15 11:32:45.06	-185	1209	-1634	-3	-12	-6	-43	-17	-26	30
	596	2019-01-15 11:32:45.07	-183	1214	-1630	-3	-14	-3	-40	-20	-20	30
	597	2019-01-15 11:32:45.08	-189	1210	-1625	-6	-15	-2	-42	-18	-24	30
	598	2019-01-15 11:32:45.09	-176	1222	-1632	-7	-11	-2	-42	-8	-34	25
	599	2019-01-15 11:32:45.10	-174	1216	-1626	-8	-13	-5	-42	-9	-33	25
	600	2019-01-15 11:32:45.11	-174	1217	-1626	-8	-11	-5	-41	-14	-27	27
	601	2019-01-15 11:32:45.12	-192	1216	-1621	-8	-6	-4	-38	-4	-34	21
	602	2019-01-15 11:32:45.13	-183	1213	-1629	-11	1	0	-32	7	-39	12
	603	2019-01-15 11:32:45.14	-186	1218	-1633	-14	2	-2	-40	1	-41	19
	604	2019-01-15 11:32:45.15	-180	1219	-1632	-16	2	-5	-48	-14	-34	31
	605	2019-01-15 11:32:45.16	-178	1223	-1630	-20	2	-5	-49	-21	-28	35
	606	2019-01-15 11:32:45.17	-180	1226	-1635	-25	6	-6	-40	-16	-24	28
	607	2019-01-15 11:32:45.18	-180	1219	-1637	-28	3	-7	-37	-12	-25	24
	608	2019-01-15 11:32:45.19	-167	1224	-1642	-32	3	-9	-41	-14	-27	27
	609	2019-01-15 11:32:45.20	-173	1219	-1630	-37	1	-11	-51	-25	-26	38
	610	2019-01-15 11:32:45.21	-172	1221	-1629	-35	3	-12	-56	-34	-22	45
	611	2019-01-15 11:32:45.22	-180	1222	-1629	-32	4	-13	-60	-25	-35	42
	612	2019-01-15 11:32:45.23	-168	1226	-1628	-30	8	-13	-45	-14	-31	29
	613	2019-01-15 11:32:45.24	-171	1229	-1623	-31	13	-15	-37	-5	-32	21
	614	2019-01-15 11:32:45.25	-176	1224	-1630	-28	14	-18	-24	-2	-22	13
	615	2019-01-15 11:32:45.26	-182	1222	-1626	-31	15	-17	-32	-6	-26	19
	616	2019-01-15 11:32:45.27	-179	1223	-1629	-32	12	-15	-40	-12	-28	26
	617	2019-01-15 11:32:45.28	-177	1229	-1634	-32	9	-17	-45	-22	-23	33
	618	2019-01-15 11:32:45.29	-178	1225	-1625	-34	7	-13	-39	-21	-18	30
	619	2019-01-15 11:32:45.30	-177	1223	-1629	-33	7	-14	-42	-18	-24	30
	620	2019-01-15 11:32:45.31	-161	1239	-1624	-31	9	-13	-44	-11	-33	27
	621	2019-01-15 11:32:45.32	-171	1229	-1631	-33	11	-13	-37	-6	-31	21
	622	2019-01-15 11:32:45.33	-175	1232	-1629	-33	13	-12	-25	-2	-23	13
	623	2019-01-15 11:32:45.34	-174	1238	-1632	-38	10	-14	-25	2	-27	11
	624	2019-01-15 11:32:45.35	-172	1236	-1635	-38	8	-12	-26	5	-31	10
	625	2019-01-15 11:32:45.36	-175	1239	-1628	-41	9	-11	-27	9	-36	9
	626	2019-01-15 11:32:45.37	-181	1248	-1635	-42	7	-12	-30	7	-37	11
	627	2019-01-15 11:32:45.38	-167	1244	-1630	-40	9	-13	-33	-1	-32	17
	628	2019-01-15 11:32:45.39	-172	1247	-1624	-37	11	-12	-36	-7	-29	21
	629	2019-01-15 11:32:45.40	-174	1240	-1620	-32	13	-14	-34	-10	-24	22
	630	2019-01-15 11:32:45.41	-164	1238	-1624	-29	14	-14	-38	-12	-26	25
	631	2019-01-15 11:32:45.42	-168	1246	-1624	-25	14	-14	-39	-15	-24	27
	632	2019-01-15 11:32:45.43	-168	1238	-1623	-19	12	-11	-38	-14	-24	26
	633	2019-01-15 11:32:45.44	-155	1234	-1624	-19	8	-13	-32	-11	-21	21
	634	2019-01-15 11:32:45.45	-168	1237	-1626	-20	9	-11	-32	-6	-26	19
	635	2019-01-15 11:32:45.46	-157	1240	-1624	-24	8	-10	-33	-7	-26	20
	636	2019-01-15 11:32:45.47	-181	1245	-1622	-24	9	-11	-40	-9	-31	24
	637	2019-01-15 11:32:45.48	-165	1234	-1624	-21	10	-8	-42	-11	-31	26
	638	2019-01-15 11:32:45.49	-168	1238	-1623	-20	7	-7	-48	-15	-33	31
	639	2019-01-15 11:32:45.50	-171	1239	-1619	-20	4	-6	-54	-22	-32	38
	640	2019-01-15 11:32:45.51	-170	1236	-1620	-20	-1	-5	-57	-21	-36	39
	641	2019-01-15 11:32:45.52	-171	1234	-1626	-23	-2	-6	-45	-10	-35	27
	642	2019-01-15 11:32:45.53	-173	1243	-1625	-29	-3	-6	-40	0	-40	20
	643	2019-01-15 11:32:45.54	-171	1237	-1627	-33	-4	-9	-39	1	-40	19
	644	2019-01-15 11:32:45.55	-187	1243	-1621	-33	-4	-10	-44	-7	-37	25
	645	2019-01-15 11:32:45.56	-168	1240	-1615	-33	-7	-14	-49	-18	-31	33
	646	2019-01-15 11:32:45.57	-178	1239	-1611	-32	-6	-15	-59	-29	-30	44
	647	2019-01-15 11:32:45.58	-177	1246	-1609	-31	-3	-18	-60	-21	-39	40
	648	2019-01-15 11:32:45.59	-177	1252	-1610	-30	-2	-20	-50	-8	-42	29
	649	2019-01-15 11:32:45.60	-178	1248	-1612	-30	5	-18	-42	-1	-41	21
	650	2019-01-15 11:32:45.61	-179	1244	-1610	-31	11	-18	-46	-9	-37	27
	651	2019-01-15 11:32:45.62	-177	1240	-1615	-32	17	-18	-48	-18	-30	33
	652	2019-01-15 11:32:45.63	-171	1241	-1616	-32	22	-16	-60	-32	-28	46
	653	2019-01-15 11:32:45.64	-183	1241	-1629	-34	21	-13	-53	-29	-24	41
	654	2019-01-15 11:32:45.65	-159	1244	-1632	-36	15	-11	-55	-23	-32	39
	655	2019-01-15 11:32:45.66	-172	1249	-1626	-36	12	-8	-44	-13	-31	28
	656	2019-01-15 11:32:45.67	-168	1256	-1621	-35	8	-4	-49	-16	-33	32
	657	2019-01-15 11:32:45.68	-172	1257	-1621	-35	6	-7	-49	-12	-37	30
	658	2019-01-15 11:32:45.69	-168	1255	-1619	-36	2	-7	-54	-15	-39	34
	659	2019-01-15 11:32:45.70	-164	1251	-1605	-35	6	-10	-57	-19	-38	38
	660	2019-01-15 11:32:45.71	-169	1256	-1603	-32	6	-11	-67	-28	-39	47
	661	2019-01-15 11:32:45.72	-176	1257	-1613	-33	8	-16	-66	-28	-38	47
	662	2019-01-15 11:32:45.73	-173	1246	-1608	-32	9	-18	-67	-30	-37	48
	663	2019-01-15 11:32:45.74	-167	1259	-1611	-33	10	-20	-59	-28	-31	43
	664	2019-01-15 11:32:45.75	-168	1257	-1609	-34	9	-20	-59	-30	-29	44
	665	2019-01-15 11:32:45.76	-173	1257	-1611	-34	9	-22	-56	-28	-28	42
	666	2019-01-15 11:32:45.77	-171	1257	-1612	-31	9	-24	-58	-32	-26	45
	667	2019-01-15 11:32:45.78	-171	1255	-1611	-31	10	-23	-52	-30	-22	41
	668	2019-01-15 11:32:45.79	-167	1257	-1606	-26	18	-24	-38	-13	-25	25
	669	2019-01-15 11:32:45.80	-182	1254	-1606	-27	19	-26	-25	3	-28	11
	670	2019-01-15 11:32:45.81	-167	1257	-1617	-27	21	-27	-30	4	-34	13
	671	2019-01-15 11:32:45.82	-174	1262	-1622	-26	20	-25	-32	0	-32	16
	672	2019-01-15 11:32:45.83	-170	1250	-1618	-27	18	-23	-37	-7	-30	22
	673	2019-01-15 11:32:45.84	-166	1254	-1609	-26	22	-25	-40	-22	-18	31
	674	2019-01-15 11:32:45.85	-175	1257	-1606	-23	20	-24	-47	-35	-12	41
	675	2019-01-15 11:32:45.86	-174	1250	-1615	-20	22	-26	-43	-33	-10	38
	676	2019-01-15 11:32:45.87	-176	1253	-1603	-18	21	-25	-43	-31	-12	37
	677	2019-01-15 11:32:45.88	-165	1246	-1600	-16	20	-23	-38	-33	-5	35
	678	2019-01-15 11:32:45.89	-173	1250	-1610	-14	20	-20	-42	-40	-2	41
	679	2019-01-15 11:32:45.90	-167	1249	-1609	-11	18	-19	-30	-32	2	31
	680	2019-01-15 11:32:45.91	-173	1252	-1606	-16	18	-14	-22	-23	1	22
	681	2019-01-15 11:32:45.92	-166	1254	-1607	-20	19	-15	-17	-13	-4	15
	682	2019-01-15 11:32:45.93	-160	1254	-1614	-25	20	-12	-30	-14	-16	22
	683	2019-01-15 11:32:45.94	-167	1260	-1607	-28	18	-15	-30	-13	-17	21
	684	2019-01-15 11:32:45.95	-170	1265	-1604	-30	18	-17	-33	-16	-17	24
	685	2019-01-15 11:32:45.96	-170	1264	-1612	-32	19	-18	-33	-18	-15	25
	686	2019-01-15 11:32:45.97	-163	1263	-1608	-29	21	-22	-42	-21	-21	31
	687	2019-01-15 11:32:45.98	-165	1272	-1604	-27	19	-26	-46	-23	-23	34
	688	2019-01-15 11:32:45.99	-172	1264	-1619	-24	22	-29	-52	-27	-25	39
	689	2019-01-15 11:32:46.00	-162	1266	-1620	-26	18	-32	-47	-19	-28	33
	690	2019-01-15 11:32:46.01	-162	1264	-1615	-24	18	-31	-51	-12	-39	31
	691	2019-01-15 11:32:46.02	-170	1260	-1611	-21	12	-33	-42	-8	-34	25
	692	2019-01-15 11:32:46.03	-162	1263	-1614	-25	11	-30	-30	-1	-29	15
	693	2019-01-15 11:32:46.04	-166	1263	-1600	-24	10	-30	-24	-8	-16	16
	694	2019-01-15 11:32:46.05	-170	1261	-1605	-24	12	-27	-19	-9	-10	14
	695	2019-01-15 11:32:46.06	-153	1264	-1598	-23	12	-25	-26	-13	-13	19
	696	2019-01-15 11:32:46.07	-167	1255	-1605	-24	14	-21	-26	-8	-18	17
	697	2019-01-15 11:32:46.08	-164	1256	-1603	-21	14	-21	-28	-4	-24	16
	698	2019-01-15 11:32:46.09	-160	1258	-1605	-20	13	-18	-29	2	-31	13
	699	2019-01-15 11:32:46.10	-160	1254	-1607	-18	11	-14	-29	3	-32	13
	700	2019-01-15 11:32:46.11	-162	1262	-1600	-16	10	-11	-29	0	-29	14
	701	2019-01-15 11:32:46.12	-159	1262	-1606	-16	7	-9	-24	-6	-18	15
	702	2019-01-15 11:32:46.13	-157	1266	-1606	-13	9	-9	-26	-8	-18	17
	703	2019-01-15 11:32:46.14	-152	1259	-1605	-11	9	-11	-24	-2	-22	13
	704	2019-01-15 11:32:46.15	-163	1261	-1609	-11	4	-12	-29	-4	-25	16
	705	2019-01-15 11:32:46.16	-160	1263	-1607	-15	4	-12	-35	-8	-27	21
	706	2019-01-15 11:32:46.17	-162	1269	-1614	-16	4	-11	-36	-12	-24	24
	707	2019-01-15 11:32:46.18	-162	1268	-1613	-16	-1	-8	-32	-10	-22	21
	708	2019-01-15 11:32:46.19	-172	1262	-1603	-19	-6	-7	-41	-12	-29	26
	709	2019-01-15 11:32:46.20	-167	1260	-1599	-18	-6	-7	-47	-9	-38	28
	710	2019-01-15 11:32:46.21	-174	1261	-1600	-16	-7	-7	-50	-12	-38	31
	711	2019-01-15 11:32:46.22	-177	1261	-1600	-19	-5	-7	-50	-20	-30	35
	712	2019-01-15 11:32:46.23	-166	1264	-1600	-20	-2	-7	-60	-35	-25	47
	713	2019-01-15 11:32:46.24	-165	1270	-1596	-27	6	-7	-60	-39	-21	49
	714	2019-01-15 11:32:46.25	-159	1259	-1603	-25	14	-7	-64	-42	-22	53
	715	2019-01-15 11:32:46.26	-161	1266	-1606	-24	18	-11	-62	-40	-22	51
	716	2019-01-15 11:32:46.27	-158	1265	-1598	-24	21	-9	-64	-45	-19	54
	717	2019-01-15 11:32:46.28	-172	1273	-1608	-23	21	-10	-67	-46	-21	56
	718	2019-01-15 11:32:46.29	-158	1272	-1613	-19	20	-8	-69	-51	-18	60
	719	2019-01-15 11:32:46.30	-164	1272	-1608	-18	14	-6	-55	-43	-12	49
	720	2019-01-15 11:32:46.31	-160	1278	-1605	-19	12	-10	-52	-34	-18	43
	721	2019-01-15 11:32:46.32	-165	1270	-1602	-21	6	-10	-55	-32	-23	43
	722	2019-01-15 11:32:46.33	-167	1275	-1597	-21	2	-9	-64	-35	-29	49
	723	2019-01-15 11:32:46.34	-160	1273	-1606	-23	1	-12	-66	-33	-33	49
	724	2019-01-15 11:32:46.35	-159	1272	-1599	-25	-1	-12	-68	-31	-37	49
	725	2019-01-15 11:32:46.36	-160	1270	-1596	-26	-2	-13	-62	-29	-33	45
	726	2019-01-15 11:32:46.37	-159	1269	-1592	-19	3	-11	-59	-32	-27	45
	727	2019-01-15 11:32:46.38	-165	1268	-1600	-18	1	-11	-57	-32	-25	44
	728	2019-01-15 11:32:46.39	-169	1266	-1599	-15	1	-11	-69	-35	-34	52
	729	2019-01-15 11:32:46.40	-165	1272	-1597	-13	3	-11	-71	-32	-39	51
	730	2019-01-15 11:32:46.41	-162	1270	-1590	-13	4	-10	-62	-28	-34	45
	731	2019-01-15 11:32:46.42	-167	1268	-1589	-16	7	-9	-49	-19	-30	34
	732	2019-01-15 11:32:46.43	-166	1276	-1592	-20	8	-10	-56	-19	-37	37
	733	2019-01-15 11:32:46.44	-169	1268	-1607	-23	8	-12	-49	-11	-38	30
	734	2019-01-15 11:32:46.45	-156	1277	-1600	-23	1	-10	-58	-22	-36	40
	735	2019-01-15 11:32:46.46	-158	1269	-1601	-23	3	-12	-46	-26	-20	36
	736	2019-01-15 11:32:46.47	-158	1274	-1597	-23	3	-14	-40	-27	-13	33
	737	2019-01-15 11:32:46.48	-166	1273	-1601	-24	2	-17	-29	-18	-11	23
	738	2019-01-15 11:32:46.49	-162	1266	-1593	-23	4	-17	-40	-24	-16	32
	739	2019-01-15 11:32:46.50	-165	1265	-1584	-23	6	-18	-41	-17	-24	29
	740	2019-01-15 11:32:46.51	-165	1271	-1595	-23	5	-20	-40	-15	-25	27
	741	2019-01-15 11:32:46.52	-157	1271	-1599	-25	5	-19	-34	-16	-18	25
	742	2019-01-15 11:32:46.53	-161	1267	-1601	-28	5	-15	-38	-20	-18	29
	743	2019-01-15 11:32:46.54	-163	1268	-1598	-32	2	-10	-38	-18	-20	28
	744	2019-01-15 11:32:46.55	-158	1273	-1590	-34	-1	-8	-44	-13	-31	28
	745	2019-01-15 11:32:46.56	-162	1270	-1592	-36	0	-8	-38	0	-38	19
	746	2019-01-15 11:32:46.57	-158	1276	-1595	-40	3	-9	-36	8	-44	14
	747	2019-01-15 11:32:46.58	-163	1280	-1589	-38	5	-10	-37	12	-49	12
	748	2019-01-15 11:32:46.59	-161	1285	-1590	-37	10	-11	-43	7	-50	18
	749	2019-01-15 11:32:46.60	-157	1289	-1592	-33	11	-12	-48	-5	-43	26
	750	2019-01-15 11:32:46.61	-165	1287	-1599	-28	10	-16	-50	-11	-39	30
	751	2019-01-15 11:32:46.62	-167	1286	-1601	-27	9	-17	-44	-2	-42	23
	752	2019-01-15 11:32:46.63	-168	1284	-1594	-30	11	-20	-40	2	-42	19
	753	2019-01-15 11:32:46.64	-167	1287	-1598	-32	8	-25	-44	-6	-38	25
	754	2019-01-15 11:32:46.65	-166	1285	-1594	-33	9	-25	-48	-13	-35	30
	755	2019-01-15 11:32:46.66	-162	1273	-1595	-31	6	-23	-42	-2	-40	22
	756	2019-01-15 11:32:46.67	-163	1269	-1592	-30	3	-24	-40	0	-40	20
	757	2019-01-15 11:32:46.68	-158	1278	-1597	-28	2	-18	-40	-3	-37	21
	758	2019-01-15 11:32:46.69	-156	1274	-1584	-26	6	-13	-42	-7	-35	24
	759	2019-01-15 11:32:46.70	-159	1274	-1590	-23	9	-11	-47	-10	-37	28
	760	2019-01-15 11:32:46.71	-163	1274	-1587	-22	7	-8	-58	-13	-45	35
	761	2019-01-15 11:32:46.72	-160	1278	-1589	-22	11	-4	-60	-12	-48	36
	762	2019-01-15 11:32:46.73	-157	1274	-1588	-21	11	-3	-60	-12	-48	36
	763	2019-01-15 11:32:46.74	-149	1283	-1588	-19	11	-3	-58	-18	-40	38
	764	2019-01-15 11:32:46.75	-167	1283	-1595	-20	10	-5	-60	-22	-38	41
	765	2019-01-15 11:32:46.76	-161	1288	-1591	-20	10	-8	-52	-19	-33	35
	766	2019-01-15 11:32:46.77	-164	1292	-1596	-20	7	-12	-49	-18	-31	33
	767	2019-01-15 11:32:46.78	-163	1292	-1593	-20	3	-15	-48	-16	-32	32
	768	2019-01-15 11:32:46.79	-162	1291	-1586	-22	3	-21	-47	-19	-28	33
	769	2019-01-15 11:32:46.80	-161	1291	-1589	-24	6	-21	-44	-14	-30	29
	770	2019-01-15 11:32:46.81	-165	1286	-1585	-28	5	-24	-46	-8	-38	27
	771	2019-01-15 11:32:46.82	-168	1285	-1593	-27	9	-26	-43	-2	-41	22
	772	2019-01-15 11:32:46.83	-165	1282	-1590	-27	6	-26	-40	2	-42	19
	773	2019-01-15 11:32:46.84	-160	1280	-1583	-26	7	-24	-47	-6	-41	26
	774	2019-01-15 11:32:46.85	-167	1274	-1576	-25	8	-21	-48	-7	-41	27
	775	2019-01-15 11:32:46.86	-163	1280	-1577	-22	11	-22	-62	-23	-39	42
	776	2019-01-15 11:32:46.87	-164	1280	-1585	-21	12	-18	-48	-12	-36	30
	777	2019-01-15 11:32:46.88	-147	1291	-1583	-17	11	-16	-40	-11	-29	25
	778	2019-01-15 11:32:46.89	-157	1293	-1579	-16	14	-14	-31	-5	-26	18
	779	2019-01-15 11:32:46.90	-152	1295	-1594	-17	18	-15	-44	-7	-37	25
	780	2019-01-15 11:32:46.91	-153	1292	-1599	-15	18	-13	-53	-8	-45	30
	781	2019-01-15 11:32:46.92	-157	1290	-1594	-13	20	-14	-58	-7	-51	32
	782	2019-01-15 11:32:46.93	-160	1292	-1592	-12	17	-15	-53	1	-54	26
	783	2019-01-15 11:32:46.94	-150	1298	-1592	-12	11	-19	-55	2	-57	26
	784	2019-01-15 11:32:46.95	-162	1295	-1588	-11	9	-21	-52	6	-58	23
	785	2019-01-15 11:32:46.96	-156	1296	-1591	-14	6	-24	-39	13	-52	13
	786	2019-01-15 11:32:46.97	-148	1286	-1591	-16	7	-23	-25	13	-38	6
	787	2019-01-15 11:32:46.98	-155	1290	-1585	-16	0	-25	-27	-1	-26	14
	788	2019-01-15 11:32:46.99	-159	1290	-1581	-20	1	-22	-34	-8	-26	21
	789	2019-01-15 11:32:47.00	-164	1287	-1578	-22	1	-22	-41	-9	-32	25
	790	2019-01-15 11:32:47.01	-160	1288	-1577	-23	0	-18	-45	-9	-36	27
	791	2019-01-15 11:32:47.02	-160	1282	-1581	-27	2	-17	-47	-14	-33	30
	792	2019-01-15 11:32:47.03	-156	1280	-1578	-21	2	-13	-45	-17	-28	31
	793	2019-01-15 11:32:47.04	-167	1284	-1576	-17	2	-8	-42	-10	-32	26
	794	2019-01-15 11:32:47.05	-167	1283	-1578	-14	6	-6	-38	-5	-33	21
	795	2019-01-15 11:32:47.06	-165	1295	-1575	-13	7	-5	-38	-10	-28	24
	796	2019-01-15 11:32:47.07	-158	1298	-1583	-17	7	-6	-36	-11	-25	23
	797	2019-01-15 11:32:47.08	-156	1304	-1587	-23	11	-6	-30	-8	-22	19
	798	2019-01-15 11:32:47.09	-150	1295	-1593	-26	10	-10	-28	-2	-26	15
	799	2019-01-15 11:32:47.10	-157	1289	-1589	-27	9	-11	-30	-4	-26	17
	800	2019-01-15 11:32:47.11	-150	1295	-1580	-28	7	-13	-32	-5	-27	18
	801	2019-01-15 11:32:47.12	-150	1293	-1578	-24	7	-16	-37	-9	-28	23
	802	2019-01-15 11:32:47.13	-149	1294	-1579	-17	8	-16	-36	-7	-29	21
	803	2019-01-15 11:32:47.14	-162	1294	-1576	-12	8	-21	-44	-7	-37	25
	804	2019-01-15 11:32:47.15	-142	1291	-1587	-10	6	-23	-45	-5	-40	25
	805	2019-01-15 11:32:47.16	-147	1288	-1583	-9	6	-23	-39	1	-40	19
	806	2019-01-15 11:32:47.17	-163	1286	-1575	-15	5	-21	-28	8	-36	10
	807	2019-01-15 11:32:47.18	-156	1283	-1584	-21	5	-20	-34	0	-34	17
	808	2019-01-15 11:32:47.19	-162	1289	-1583	-25	1	-14	-40	-4	-36	22
	809	2019-01-15 11:32:47.20	-160	1282	-1579	-27	-2	-13	-50	-7	-43	28
	810	2019-01-15 11:32:47.21	-159	1289	-1585	-29	-2	-9	-46	-3	-43	24
	811	2019-01-15 11:32:47.22	-163	1286	-1581	-31	-2	-6	-43	-4	-39	23
	812	2019-01-15 11:32:47.23	-159	1293	-1582	-31	-4	-7	-37	-8	-29	22
	813	2019-01-15 11:32:47.24	-158	1291	-1586	-30	-3	-7	-36	-3	-33	19
	814	2019-01-15 11:32:47.25	-153	1305	-1573	-34	-1	-10	-37	1	-38	18
	815	2019-01-15 11:32:47.26	-155	1306	-1577	-33	3	-13	-35	4	-39	15
	816	2019-01-15 11:32:47.27	-159	1307	-1579	-32	2	-15	-42	-9	-33	25
	817	2019-01-15 11:32:47.28	-170	1310	-1577	-29	5	-18	-37	-12	-25	24
	818	2019-01-15 11:32:47.29	-162	1303	-1577	-26	4	-20	-33	-11	-22	22
	819	2019-01-15 11:32:47.30	-160	1299	-1581	-26	3	-21	-31	2	-33	14
	820	2019-01-15 11:32:47.31	-150	1300	-1579	-24	5	-20	-29	8	-37	10
	821	2019-01-15 11:32:47.32	-161	1294	-1581	-22	7	-20	-38	-1	-37	19
	822	2019-01-15 11:32:47.33	-153	1296	-1578	-17	4	-20	-40	-9	-31	24
	823	2019-01-15 11:32:47.34	-162	1294	-1576	-12	4	-19	-38	-10	-28	24
	824	2019-01-15 11:32:47.35	-160	1299	-1579	-9	2	-17	-32	-4	-28	18
	825	2019-01-15 11:32:47.36	-158	1300	-1573	-9	5	-15	-36	-4	-32	20
	826	2019-01-15 11:32:47.37	-150	1293	-1569	-11	2	-15	-33	-6	-27	19
	827	2019-01-15 11:32:47.38	-161	1293	-1574	-12	4	-12	-44	-18	-26	31
	828	2019-01-15 11:32:47.39	-159	1287	-1576	-12	3	-11	-50	-24	-26	37
	829	2019-01-15 11:32:47.40	-159	1293	-1570	-15	3	-8	-52	-18	-34	35
	830	2019-01-15 11:32:47.41	-166	1296	-1575	-15	2	-8	-40	-16	-24	28
	831	2019-01-15 11:32:47.42	-151	1300	-1576	-16	1	-8	-43	-22	-21	32
	832	2019-01-15 11:32:47.43	-161	1295	-1575	-20	4	-9	-40	-18	-22	29
	833	2019-01-15 11:32:47.44	-159	1301	-1579	-23	1	-10	-46	-18	-28	32
	834	2019-01-15 11:32:47.45	-159	1302	-1584	-22	1	-11	-51	-17	-34	34
	835	2019-01-15 11:32:47.46	-159	1297	-1572	-21	1	-12	-66	-22	-44	44
	836	2019-01-15 11:32:47.47	-166	1296	-1585	-20	0	-10	-67	-21	-46	44
	837	2019-01-15 11:32:47.48	-149	1296	-1573	-20	-1	-13	-70	-21	-49	45
	838	2019-01-15 11:32:47.49	-169	1301	-1570	-20	0	-12	-67	-26	-41	46
	839	2019-01-15 11:32:47.50	-161	1301	-1565	-23	3	-14	-70	-25	-45	47
	840	2019-01-15 11:32:47.51	-171	1304	-1573	-24	3	-16	-64	-18	-46	41
	841	2019-01-15 11:32:47.52	-159	1305	-1568	-23	4	-14	-69	-24	-45	46
	842	2019-01-15 11:32:47.53	-160	1293	-1570	-25	5	-14	-69	-32	-37	50
	843	2019-01-15 11:32:47.54	-173	1302	-1569	-25	1	-11	-73	-39	-34	56
	844	2019-01-15 11:32:47.55	-160	1299	-1566	-27	0	-10	-72	-39	-33	55
	845	2019-01-15 11:32:47.56	-165	1306	-1566	-29	3	-8	-72	-34	-38	53
	846	2019-01-15 11:32:47.57	-164	1302	-1569	-30	7	-7	-56	-16	-40	36
	847	2019-01-15 11:32:47.58	-152	1312	-1563	-33	12	-7	-46	-4	-42	25
	848	2019-01-15 11:32:47.59	-166	1305	-1572	-32	17	-10	-34	7	-41	13
	849	2019-01-15 11:32:47.60	-157	1310	-1575	-28	19	-11	-39	0	-39	19
	850	2019-01-15 11:32:47.61	-146	1308	-1572	-27	18	-14	-39	-4	-35	21
	851	2019-01-15 11:32:47.62	-158	1315	-1569	-24	20	-16	-45	-7	-38	26
	852	2019-01-15 11:32:47.63	-152	1319	-1578	-22	17	-15	-46	-12	-34	29
	853	2019-01-15 11:32:47.64	-150	1317	-1576	-21	14	-21	-53	-22	-31	37
	854	2019-01-15 11:32:47.65	-148	1320	-1571	-22	11	-22	-47	-27	-20	37
	855	2019-01-15 11:32:47.66	-163	1317	-1571	-26	7	-23	-56	-33	-23	44
	856	2019-01-15 11:32:47.67	-153	1311	-1572	-27	1	-24	-48	-26	-22	37
	857	2019-01-15 11:32:47.68	-162	1309	-1563	-28	3	-25	-55	-32	-23	43
	858	2019-01-15 11:32:47.69	-154	1303	-1567	-28	3	-24	-42	-19	-23	30
	859	2019-01-15 11:32:47.70	-160	1308	-1570	-28	1	-21	-46	-22	-24	34
	860	2019-01-15 11:32:47.71	-155	1303	-1569	-25	6	-20	-36	-6	-30	21
	861	2019-01-15 11:32:47.72	-152	1310	-1566	-21	3	-17	-39	0	-39	19
	862	2019-01-15 11:32:47.73	-159	1306	-1564	-17	4	-15	-36	4	-40	16
	863	2019-01-15 11:32:47.74	-155	1307	-1566	-18	6	-11	-36	-5	-31	20
	864	2019-01-15 11:32:47.75	-156	1307	-1561	-18	8	-9	-31	-10	-21	20
	865	2019-01-15 11:32:47.76	-159	1310	-1564	-19	11	-9	-34	-16	-18	25
	866	2019-01-15 11:32:47.77	-158	1307	-1565	-19	6	-6	-34	-13	-21	23
	867	2019-01-15 11:32:47.78	-162	1311	-1575	-20	1	-4	-43	-10	-33	26
	868	2019-01-15 11:32:47.79	-154	1310	-1569	-22	3	-5	-39	4	-43	17
	869	2019-01-15 11:32:47.80	-153	1307	-1567	-24	4	-7	-43	10	-53	16
	870	2019-01-15 11:32:47.81	-152	1303	-1567	-23	0	-7	-37	12	-49	12
	871	2019-01-15 11:32:47.82	-154	1306	-1566	-24	4	-7	-41	3	-44	19
	872	2019-01-15 11:32:47.83	-152	1308	-1562	-25	3	-9	-39	-2	-37	20
	873	2019-01-15 11:32:47.84	-154	1310	-1569	-23	6	-9	-41	0	-41	20
	874	2019-01-15 11:32:47.85	-158	1306	-1567	-25	6	-11	-34	5	-39	14
	875	2019-01-15 11:32:47.86	-155	1311	-1569	-26	7	-9	-39	-2	-37	20
	876	2019-01-15 11:32:47.87	-166	1310	-1565	-28	6	-8	-32	-4	-28	18
	877	2019-01-15 11:32:47.88	-168	1314	-1564	-31	7	-11	-33	-8	-25	20
	878	2019-01-15 11:32:47.89	-157	1319	-1560	-35	5	-14	-25	-3	-22	14
	879	2019-01-15 11:32:47.90	-157	1321	-1556	-34	11	-16	-34	-9	-25	21
	880	2019-01-15 11:32:47.91	-158	1329	-1561	-35	13	-23	-35	-7	-28	21
	881	2019-01-15 11:32:47.92	-164	1323	-1556	-37	18	-27	-41	-5	-36	23
	882	2019-01-15 11:32:47.93	-159	1325	-1565	-33	18	-29	-41	-5	-36	23
	883	2019-01-15 11:32:47.94	-158	1326	-1564	-29	15	-32	-53	-17	-36	35
	884	2019-01-15 11:32:47.95	-158	1315	-1564	-26	16	-33	-60	-19	-41	39
	885	2019-01-15 11:32:47.96	-159	1317	-1555	-23	16	-32	-68	-17	-51	42
	886	2019-01-15 11:32:47.97	-157	1317	-1562	-24	18	-34	-56	-11	-45	33
	887	2019-01-15 11:32:47.98	-155	1311	-1563	-23	14	-31	-52	-14	-38	33
	888	2019-01-15 11:32:47.99	-156	1316	-1559	-22	18	-30	-43	-17	-26	30
	889	2019-01-15 11:32:48.00	-158	1310	-1563	-19	22	-29	-46	-20	-26	33
	890	2019-01-15 11:32:48.01	-158	1315	-1562	-19	22	-25	-43	-13	-30	28
	891	2019-01-15 11:32:48.02	-153	1314	-1557	-21	20	-23	-48	-13	-35	30
	892	2019-01-15 11:32:48.03	-155	1316	-1557	-17	19	-18	-43	-5	-38	24
	893	2019-01-15 11:32:48.04	-152	1317	-1561	-15	19	-18	-42	-6	-36	24
	894	2019-01-15 11:32:48.05	-152	1313	-1556	-16	21	-13	-38	-8	-30	23
	895	2019-01-15 11:32:48.06	-150	1320	-1554	-16	16	-12	-36	-6	-30	21
	896	2019-01-15 11:32:48.07	-152	1321	-1562	-18	15	-14	-61	-17	-44	39
	897	2019-01-15 11:32:48.08	-154	1321	-1551	-22	17	-15	-90	-29	-61	59
	898	2019-01-15 11:32:48.09	-152	1321	-1563	-23	15	-15	-122	-47	-75	84
	899	2019-01-15 11:32:48.10	-160	1330	-1559	-23	12	-18	-131	-43	-88	87
	900	2019-01-15 11:32:48.11	-152	1331	-1556	-25	16	-21	-137	-51	-86	94
	901	2019-01-15 11:32:48.12	-156	1327	-1556	-23	14	-23	-139	-58	-81	98
	902	2019-01-15 11:32:48.13	-158	1325	-1564	-23	15	-24	-142	-63	-79	102
	903	2019-01-15 11:32:48.14	-155	1331	-1565	-20	11	-25	-149	-67	-82	108
	904	2019-01-15 11:32:48.15	-151	1325	-1565	-17	8	-24	-156	-72	-84	114
	905	2019-01-15 11:32:48.16	-147	1326	-1558	-15	7	-20	-169	-77	-92	123
	906	2019-01-15 11:32:48.17	-159	1331	-1553	-17	9	-19	-165	-75	-90	120
	907	2019-01-15 11:32:48.18	-161	1328	-1554	-17	12	-18	-154	-68	-86	111
	908	2019-01-15 11:32:48.19	-148	1317	-1556	-16	15	-14	-138	-50	-88	94
	909	2019-01-15 11:32:48.20	-153	1319	-1548	-14	13	-12	-138	-43	-95	90
	910	2019-01-15 11:32:48.21	-161	1317	-1540	-13	14	-8	-141	-43	-98	92
	911	2019-01-15 11:32:48.22	-151	1324	-1554	-12	13	-5	-145	-47	-98	96
	912	2019-01-15 11:32:48.23	-157	1321	-1549	-9	13	-7	-140	-45	-95	92
	913	2019-01-15 11:32:48.24	-150	1321	-1550	-12	12	-7	-136	-42	-94	89
	914	2019-01-15 11:32:48.25	-150	1327	-1556	-13	14	-9	-132	-40	-92	86
	915	2019-01-15 11:32:48.26	-142	1330	-1565	-15	19	-12	-134	-42	-92	88
	916	2019-01-15 11:32:48.27	-158	1331	-1563	-21	17	-13	-127	-40	-87	83
	917	2019-01-15 11:32:48.28	-155	1330	-1564	-22	20	-15	-126	-40	-86	83
	918	2019-01-15 11:32:48.29	-149	1329	-1563	-23	16	-18	-126	-42	-84	84
	919	2019-01-15 11:32:48.30	-146	1329	-1556	-22	11	-17	-130	-52	-78	91
	920	2019-01-15 11:32:48.31	-147	1331	-1556	-18	9	-16	-130	-53	-77	91
	921	2019-01-15 11:32:48.32	-147	1329	-1552	-18	10	-18	-122	-46	-76	84
	922	2019-01-15 11:32:48.33	-153	1331	-1555	-15	12	-20	-117	-41	-76	79
	923	2019-01-15 11:32:48.34	-156	1330	-1549	-14	11	-21	-116	-40	-76	78
	924	2019-01-15 11:32:48.35	-146	1328	-1548	-11	10	-22	-113	-39	-74	76
	925	2019-01-15 11:32:48.36	-146	1323	-1553	-11	11	-24	-111	-40	-71	75
	926	2019-01-15 11:32:48.37	-150	1325	-1550	-9	10	-24	-110	-45	-65	77
	927	2019-01-15 11:32:48.38	-148	1320	-1549	-8	15	-21	-104	-46	-58	75
	928	2019-01-15 11:32:48.39	-142	1330	-1551	-6	16	-21	-97	-41	-56	69
	929	2019-01-15 11:32:48.40	-151	1319	-1549	-6	17	-18	-99	-43	-56	71
	930	2019-01-15 11:32:48.41	-144	1316	-1552	-8	20	-16	-101	-46	-55	73
	931	2019-01-15 11:32:48.42	-138	1321	-1555	-8	19	-14	-97	-37	-60	67
	932	2019-01-15 11:32:48.43	-145	1323	-1550	-13	21	-13	-87	-27	-60	57
	933	2019-01-15 11:32:48.44	-153	1321	-1563	-13	18	-15	-88	-27	-61	57
	934	2019-01-15 11:32:48.45	-141	1318	-1560	-14	13	-13	-95	-33	-62	64
	935	2019-01-15 11:32:48.46	-131	1325	-1564	-15	9	-11	-97	-39	-58	68
	936	2019-01-15 11:32:48.47	-127	1318	-1553	-13	7	-11	-80	-32	-48	56
	937	2019-01-15 11:32:48.48	-137	1324	-1553	-13	4	-13	-74	-32	-42	53
	938	2019-01-15 11:32:48.49	-133	1328	-1549	-14	6	-12	-60	-22	-38	41
	939	2019-01-15 11:32:48.50	-141	1324	-1547	-15	8	-14	-64	-25	-39	44
	940	2019-01-15 11:32:48.51	-143	1325	-1564	-13	5	-17	-56	-11	-45	33
	941	2019-01-15 11:32:48.52	-136	1322	-1561	-11	2	-14	-60	-15	-45	37
	942	2019-01-15 11:32:48.53	-139	1314	-1559	-11	-3	-13	-65	-21	-44	43
	943	2019-01-15 11:32:48.54	-145	1318	-1553	-12	-5	-8	-61	-20	-41	40
	944	2019-01-15 11:32:48.55	-145	1320	-1561	-13	-11	-8	-63	-24	-39	43
	945	2019-01-15 11:32:48.56	-137	1320	-1557	-16	-15	-5	-66	-33	-33	49
	946	2019-01-15 11:32:48.57	-143	1326	-1548	-18	-13	-4	-65	-27	-38	46
	947	2019-01-15 11:32:48.58	-138	1330	-1549	-19	-13	-7	-64	-22	-42	43
	948	2019-01-15 11:32:48.59	-143	1332	-1551	-18	-11	-7	-64	-24	-40	44
	949	2019-01-15 11:32:48.60	-148	1339	-1558	-15	-11	-6	-62	-29	-33	45
	950	2019-01-15 11:32:48.61	-151	1332	-1556	-10	-10	-5	-54	-22	-32	38
	951	2019-01-15 11:32:48.62	-140	1333	-1553	-11	-10	-7	-49	-17	-32	33
	952	2019-01-15 11:32:48.63	-149	1328	-1555	-9	-9	-7	-47	-15	-32	31
	953	2019-01-15 11:32:48.64	-142	1335	-1552	-5	-10	-7	-44	-14	-30	29
	954	2019-01-15 11:32:48.65	-153	1330	-1551	-7	-10	-7	-40	-15	-25	27
	955	2019-01-15 11:32:48.66	-150	1333	-1542	-7	-7	-6	-35	-15	-20	25
	956	2019-01-15 11:32:48.67	-146	1326	-1548	-6	-6	-8	-31	-13	-18	22
	957	2019-01-15 11:32:48.68	-156	1327	-1556	-3	-1	-6	-31	-13	-18	22
	958	2019-01-15 11:32:48.69	-156	1324	-1552	0	-2	-6	-34	-12	-22	23
	959	2019-01-15 11:32:48.70	-154	1327	-1556	1	-2	-7	-33	-12	-21	22
	960	2019-01-15 11:32:48.71	-151	1324	-1550	0	-2	-9	-36	-10	-26	23
	961	2019-01-15 11:32:48.72	-157	1325	-1553	-2	-5	-8	-33	-7	-26	20
	962	2019-01-15 11:32:48.73	-151	1330	-1548	-7	-4	-10	-24	1	-25	11
	963	2019-01-15 11:32:48.74	-154	1326	-1549	-9	-1	-11	-23	-1	-22	12
	964	2019-01-15 11:32:48.75	-150	1329	-1555	-8	-3	-12	-28	-7	-21	17
	965	2019-01-15 11:32:48.76	-154	1324	-1556	-11	-4	-12	-34	-15	-19	24
	966	2019-01-15 11:32:48.77	-156	1323	-1553	-12	-7	-10	-35	-15	-20	25
	967	2019-01-15 11:32:48.78	-149	1323	-1551	-16	-5	-10	-27	-15	-12	21
	968	2019-01-15 11:32:48.79	-156	1329	-1549	-12	-4	-12	-28	-22	-6	25
	969	2019-01-15 11:32:48.80	-156	1332	-1547	-10	-6	-11	-28	-21	-7	24
	970	2019-01-15 11:32:48.81	-153	1330	-1543	-11	-6	-12	-37	-22	-15	29
	971	2019-01-15 11:32:48.82	-156	1329	-1546	-13	-6	-10	-40	-25	-15	32
	972	2019-01-15 11:32:48.83	-155	1325	-1543	-15	-4	-11	-34	-23	-11	28
	973	2019-01-15 11:32:48.84	-161	1326	-1546	-15	-1	-13	-22	-15	-7	18
	974	2019-01-15 11:32:48.85	-160	1326	-1547	-17	-4	-12	-19	-11	-8	15
	975	2019-01-15 11:32:48.86	-154	1327	-1538	-18	-6	-14	-12	-5	-7	8
	976	2019-01-15 11:32:48.87	-158	1331	-1544	-19	-2	-15	-14	-5	-9	9
	977	2019-01-15 11:32:48.88	-155	1324	-1547	-21	0	-14	-12	-3	-9	7
	978	2019-01-15 11:32:48.89	-157	1333	-1545	-23	0	-14	-31	-20	-11	25
	979	2019-01-15 11:32:48.90	-149	1334	-1546	-26	3	-15	-30	-21	-9	25
	980	2019-01-15 11:32:48.91	-159	1329	-1547	-28	8	-13	-39	-33	-6	36
	981	2019-01-15 11:32:48.92	-160	1335	-1546	-32	13	-15	-30	-23	-7	26
	982	2019-01-15 11:32:48.93	-158	1336	-1555	-31	18	-13	-28	-20	-8	24
	983	2019-01-15 11:32:48.94	-156	1337	-1548	-30	16	-12	-24	-15	-9	19
	984	2019-01-15 11:32:48.95	-149	1334	-1550	-26	13	-12	-22	-8	-14	15
	985	2019-01-15 11:32:48.96	-146	1340	-1552	-26	11	-10	-24	-6	-18	15
	986	2019-01-15 11:32:48.97	-152	1344	-1552	-23	7	-10	-25	-4	-21	14
	987	2019-01-15 11:32:48.98	-155	1348	-1549	-24	7	-12	-12	8	-20	2
	988	2019-01-15 11:32:48.99	-147	1351	-1546	-25	6	-17	-10	12	-22	-1
	989	2019-01-15 11:32:49.00	-146	1356	-1542	-23	6	-18	-5	19	-24	-7
	990	2019-01-15 11:32:49.01	-145	1341	-1540	-26	6	-22	-8	17	-25	-4
	991	2019-01-15 11:32:49.02	-148	1345	-1540	-22	8	-23	-6	12	-18	-3
	992	2019-01-15 11:32:49.03	-145	1341	-1536	-16	10	-25	-8	1	-9	3
	993	2019-01-15 11:32:49.04	-156	1328	-1547	-12	11	-24	-12	-6	-6	9
	994	2019-01-15 11:32:49.05	-154	1337	-1543	-9	10	-23	-15	-5	-10	10
	995	2019-01-15 11:32:49.06	-155	1334	-1545	-10	15	-21	-10	1	-11	4
	996	2019-01-15 11:32:49.07	-157	1344	-1545	-11	18	-19	-12	0	-12	6
	997	2019-01-15 11:32:49.08	-148	1341	-1539	-11	20	-19	-6	-2	-4	4
	998	2019-01-15 11:32:49.09	-150	1341	-1555	-10	20	-20	1	4	-3	-2
	999	2019-01-15 11:32:49.10	-144	1347	-1554	-10	16	-20	13	18	-5	-15
	1000	2019-01-15 11:32:49.11	-150	1344	-1550	-9	14	-23	14	20	-6	-17
	1001	2019-01-15 11:32:49.12	-145	1343	-1547	-7	14	-24	14	17	-3	-15
	1002	2019-01-15 11:32:49.13	-145	1332	-1546	-6	12	-25	0	3	-3	-1
	1003	2019-01-15 11:32:49.14	-150	1336	-1541	-2	15	-23	-2	-2	0	2
	1004	2019-01-15 11:32:49.15	-150	1334	-1541	-4	11	-20	-6	-4	-2	5
	1005	2019-01-15 11:32:49.16	-159	1341	-1546	-3	12	-20	-5	1	-6	2
	1006	2019-01-15 11:32:49.17	-141	1333	-1537	-6	13	-19	-12	0	-12	6
	1007	2019-01-15 11:32:49.18	-158	1328	-1546	-5	10	-14	-12	-4	-8	8
	1008	2019-01-15 11:32:49.19	-144	1325	-1535	-5	10	-11	-14	-12	-2	13
	1009	2019-01-15 11:32:49.20	-152	1334	-1540	-4	9	-10	0	-6	6	3
	1010	2019-01-15 11:32:49.21	-151	1340	-1540	-7	10	-9	1	-8	9	3
	1011	2019-01-15 11:32:49.22	-147	1345	-1541	-7	10	-10	-3	-12	9	7
	1012	2019-01-15 11:32:49.23	-140	1338	-1546	-10	10	-12	-10	-11	1	10
	1013	2019-01-15 11:32:49.24	-152	1337	-1555	-11	9	-12	0	4	-4	-2
	1014	2019-01-15 11:32:49.25	-139	1340	-1555	-10	9	-11	5	11	-6	-8
	1015	2019-01-15 11:32:49.26	-147	1342	-1551	-9	8	-12	3	9	-6	-6
	1016	2019-01-15 11:32:49.27	-140	1334	-1539	-7	7	-11	-13	-1	-12	7
	1017	2019-01-15 11:32:49.28	-146	1334	-1549	-4	5	-12	-10	3	-13	3
	1018	2019-01-15 11:32:49.29	-138	1339	-1548	-3	7	-10	6	21	-15	-13
	1019	2019-01-15 11:32:49.30	-149	1339	-1549	0	7	-13	7	20	-13	-13
	1020	2019-01-15 11:32:49.31	-142	1340	-1546	-1	7	-11	5	17	-12	-11
	1021	2019-01-15 11:32:49.32	-137	1338	-1545	-2	8	-11	6	13	-7	-9
	1022	2019-01-15 11:32:49.33	-142	1335	-1545	-3	7	-13	9	19	-10	-14
	1023	2019-01-15 11:32:49.34	-147	1332	-1543	0	7	-11	4	10	-6	-7
	1024	2019-01-15 11:32:49.35	-150	1331	-1542	2	6	-12	-8	0	-8	4
	1025	2019-01-15 11:32:49.36	-153	1333	-1544	3	7	-11	-3	0	-3	1
	1026	2019-01-15 11:32:49.37	-148	1341	-1546	3	7	-14	12	14	-2	-13
	1027	2019-01-15 11:32:49.38	-139	1347	-1538	1	6	-13	32	28	4	-30
	1028	2019-01-15 11:32:49.39	-145	1338	-1554	0	8	-15	29	26	3	-27
	1029	2019-01-15 11:32:49.40	-141	1339	-1553	0	8	-16	23	18	5	-20
	1030	2019-01-15 11:32:49.41	-147	1343	-1546	-1	4	-18	12	12	0	-12
	1031	2019-01-15 11:32:49.42	-149	1333	-1551	-2	1	-18	16	16	0	-16
	1032	2019-01-15 11:32:49.43	-137	1330	-1543	0	-1	-19	16	18	-2	-17
	1033	2019-01-15 11:32:49.44	-149	1339	-1546	-3	-4	-17	22	22	0	-22
	1034	2019-01-15 11:32:49.45	-142	1338	-1543	-7	-5	-19	19	17	2	-18
	1035	2019-01-15 11:32:49.46	-141	1330	-1541	-9	-2	-18	25	11	14	-18
	1036	2019-01-15 11:32:49.47	-139	1328	-1547	-12	-1	-20	20	-1	21	-9
	1037	2019-01-15 11:32:49.48	-150	1327	-1542	-7	-5	-13	24	0	24	-12
	1038	2019-01-15 11:32:49.49	-139	1325	-1538	-6	-9	-8	26	6	20	-16
	1039	2019-01-15 11:32:49.50	-141	1331	-1542	-3	-8	-5	32	16	16	-24
	1040	2019-01-15 11:32:49.51	-140	1335	-1546	-2	-8	-1	30	22	8	-26
	1041	2019-01-15 11:32:49.52	-142	1335	-1540	-4	-11	4	26	24	2	-25
	1042	2019-01-15 11:32:49.53	-142	1341	-1544	-6	-12	2	9	9	0	-9
	1043	2019-01-15 11:32:49.54	-153	1339	-1540	-8	-3	-1	7	2	5	-4
	1044	2019-01-15 11:32:49.55	-133	1345	-1540	-7	4	-2	10	-1	11	-4
	1045	2019-01-15 11:32:49.56	-144	1342	-1549	-6	7	-9	19	7	12	-13
	1046	2019-01-15 11:32:49.57	-140	1347	-1555	-4	3	-11	18	12	6	-15
	1047	2019-01-15 11:32:49.58	-143	1343	-1562	-4	-3	-17	17	15	2	-16
	1048	2019-01-15 11:32:49.59	-142	1336	-1556	-6	-7	-16	2	0	2	-1
	1049	2019-01-15 11:32:49.60	-138	1333	-1559	-8	-13	-16	0	-7	7	3
	1050	2019-01-15 11:32:49.61	-141	1337	-1555	-10	-17	-14	-1	-3	2	2
	1051	2019-01-15 11:32:49.62	-150	1330	-1545	-10	-18	-12	8	7	1	-7
	1052	2019-01-15 11:32:49.63	-150	1331	-1542	-10	-17	-12	9	8	1	-8
	1053	2019-01-15 11:32:49.64	-143	1328	-1539	-11	-14	-6	4	3	1	-3
	1054	2019-01-15 11:32:49.65	-150	1330	-1536	-10	-8	-4	-9	-6	-3	7
	1055	2019-01-15 11:32:49.66	-162	1330	-1541	-8	-7	-4	-11	-12	1	11
	1056	2019-01-15 11:32:49.67	-151	1325	-1536	-9	-2	-1	-10	-8	-2	9
	1057	2019-01-15 11:32:49.68	-149	1337	-1540	-6	-4	2	1	5	-4	-3
	1058	2019-01-15 11:32:49.69	-143	1339	-1547	-7	-4	5	6	13	-7	-9
	1059	2019-01-15 11:32:49.70	-151	1342	-1544	-7	-7	5	15	25	-10	-20
	1060	2019-01-15 11:32:49.71	-157	1345	-1542	-8	-6	3	0	6	-6	-3
	1061	2019-01-15 11:32:49.72	-151	1344	-1542	-11	-5	1	4	-1	5	-1
	1062	2019-01-15 11:32:49.73	-145	1343	-1549	-13	-1	-1	2	-10	12	4
	1063	2019-01-15 11:32:49.74	-148	1341	-1546	-12	-1	-2	9	2	7	-5
	1064	2019-01-15 11:32:49.75	-147	1335	-1551	-9	-4	-7	3	-2	5	0
	1065	2019-01-15 11:32:49.76	-145	1340	-1547	-6	-6	-8	-11	-15	4	13
	1066	2019-01-15 11:32:49.77	-140	1339	-1546	-3	-4	-10	-14	-19	5	16
	1067	2019-01-15 11:32:49.78	-149	1340	-1548	0	-6	-14	-9	-11	2	10
	1068	2019-01-15 11:32:49.79	-154	1337	-1543	2	-4	-14	-6	0	-6	3
	1069	2019-01-15 11:32:49.80	-149	1329	-1545	0	-5	-15	-4	5	-9	0
	1070	2019-01-15 11:32:49.81	-154	1332	-1541	1	-9	-12	-4	6	-10	-1
	1071	2019-01-15 11:32:49.82	-152	1334	-1545	0	-7	-8	7	13	-6	-10
	1072	2019-01-15 11:32:49.83	-158	1331	-1539	1	-6	-8	8	17	-9	-12
	1073	2019-01-15 11:32:49.84	-148	1331	-1540	-2	-5	-4	11	22	-11	-16
	1074	2019-01-15 11:32:49.85	-156	1329	-1541	-5	-6	-2	8	19	-11	-13
	1075	2019-01-15 11:32:49.86	-148	1331	-1540	-8	-7	-3	6	12	-6	-9
	1076	2019-01-15 11:32:49.87	-146	1334	-1536	-9	-5	-5	-1	4	-5	-1
	1077	2019-01-15 11:32:49.88	-147	1340	-1544	-12	-4	-9	4	8	-4	-6
	1078	2019-01-15 11:32:49.89	-146	1339	-1550	-13	-2	-12	6	14	-8	-10
	1079	2019-01-15 11:32:49.90	-157	1340	-1550	-12	-3	-14	2	14	-12	-8
	1080	2019-01-15 11:32:49.91	-150	1341	-1555	-10	-7	-15	-16	-4	-12	10
	1081	2019-01-15 11:32:49.92	-152	1342	-1546	-14	-7	-17	-22	-17	-5	19
	1082	2019-01-15 11:32:49.93	-157	1340	-1545	-14	-4	-15	-23	-21	-2	22
	1083	2019-01-15 11:32:49.94	-155	1336	-1550	-15	-4	-15	-11	-11	0	11
	1084	2019-01-15 11:32:49.95	-153	1329	-1538	-14	-1	-15	-3	1	-4	1
	1085	2019-01-15 11:32:49.96	-156	1331	-1535	-14	-2	-13	4	11	-7	-7
	1086	2019-01-15 11:32:49.97	-146	1330	-1537	-11	3	-8	0	12	-12	-6
	1087	2019-01-15 11:32:49.98	-156	1337	-1536	-6	4	-5	7	19	-12	-13
	1088	2019-01-15 11:32:49.99	-151	1334	-1543	-3	3	-3	10	21	-11	-15
	1089	2019-01-15 11:32:50.00	-155	1339	-1544	-1	5	-1	11	20	-9	-15
	1090	2019-01-15 11:32:50.01	-150	1345	-1539	1	3	-2	9	16	-7	-12
	1091	2019-01-15 11:32:50.02	-149	1337	-1546	-2	6	-4	12	19	-7	-15
	1092	2019-01-15 11:32:50.03	-153	1347	-1543	-4	4	-6	14	24	-10	-19
	1093	2019-01-15 11:32:50.04	-142	1349	-1549	-6	3	-7	17	29	-12	-23
	1094	2019-01-15 11:32:50.05	-157	1344	-1539	-7	2	-11	8	26	-18	-17
	1095	2019-01-15 11:32:50.06	-150	1342	-1548	-8	2	-16	-2	17	-19	-7
	1096	2019-01-15 11:32:50.07	-157	1339	-1541	-9	-1	-16	-10	6	-16	2
	1097	2019-01-15 11:32:50.08	-146	1335	-1549	-8	0	-19	2	9	-7	-5
	1098	2019-01-15 11:32:50.09	-154	1337	-1540	-6	-2	-22	16	18	-2	-17
	1099	2019-01-15 11:32:50.10	-147	1337	-1543	-5	2	-20	14	20	-6	-17
	1100	2019-01-15 11:32:50.11	-165	1336	-1540	-6	4	-18	10	18	-8	-14
	1101	2019-01-15 11:32:50.12	-153	1336	-1541	-7	5	-18	5	8	-3	-6
	1102	2019-01-15 11:32:50.13	-162	1332	-1533	-8	7	-14	6	6	0	-6
	1103	2019-01-15 11:32:50.14	-142	1333	-1532	-7	5	-12	2	-6	8	2
	1104	2019-01-15 11:32:50.15	-153	1342	-1541	-10	4	-9	0	-7	7	3
	1105	2019-01-15 11:32:50.16	-146	1340	-1543	-13	2	-9	10	0	10	-5
	1106	2019-01-15 11:32:50.17	-154	1344	-1544	-16	3	-10	12	-2	14	-5
	1107	2019-01-15 11:32:50.18	-149	1352	-1542	-15	3	-9	25	7	18	-16
	1108	2019-01-15 11:32:50.19	-150	1345	-1538	-15	6	-11	26	11	15	-18
	1109	2019-01-15 11:32:50.20	-146	1340	-1547	-15	10	-12	20	13	7	-16
	1110	2019-01-15 11:32:50.21	-162	1341	-1553	-9	8	-15	10	7	3	-8
	1111	2019-01-15 11:32:50.22	-151	1343	-1546	-7	9	-18	5	-3	8	-1
	1112	2019-01-15 11:32:50.23	-145	1349	-1548	-7	12	-17	9	-2	11	-3
	1113	2019-01-15 11:32:50.24	-151	1335	-1547	-4	13	-18	18	7	11	-12
	1114	2019-01-15 11:32:50.25	-146	1337	-1544	-1	10	-15	26	18	8	-22
	1115	2019-01-15 11:32:50.26	-140	1349	-1546	-4	8	-14	26	19	7	-22
	1116	2019-01-15 11:32:50.27	-142	1347	-1533	-4	11	-14	24	13	11	-18
	1117	2019-01-15 11:32:50.28	-149	1349	-1541	-6	7	-15	20	5	15	-12
	1118	2019-01-15 11:32:50.29	-152	1349	-1543	-9	8	-16	17	7	10	-12
	1119	2019-01-15 11:32:50.30	-143	1345	-1542	-8	6	-17	13	12	1	-12
	1120	2019-01-15 11:32:50.31	-148	1339	-1541	-4	6	-15	1	4	-3	-2
	1121	2019-01-15 11:32:50.32	-144	1335	-1543	1	2	-13	-4	3	-7	0
	1122	2019-01-15 11:32:50.33	-153	1342	-1549	4	3	-9	4	4	0	-4
	1123	2019-01-15 11:32:50.34	-151	1338	-1539	4	1	-9	6	4	2	-5
	1124	2019-01-15 11:32:50.35	-146	1346	-1548	6	2	-10	4	9	-5	-6
	1125	2019-01-15 11:32:50.36	-143	1338	-1534	4	2	-10	-4	11	-15	-3
	1126	2019-01-15 11:32:50.37	-146	1338	-1541	3	2	-8	-12	7	-19	2
	1127	2019-01-15 11:32:50.38	-150	1338	-1544	1	1	-7	-18	2	-20	8
	1128	2019-01-15 11:32:50.39	-148	1332	-1543	2	3	-7	-10	6	-16	2
	1129	2019-01-15 11:32:50.40	-144	1328	-1550	1	-1	-5	-3	16	-19	-6
	1130	2019-01-15 11:32:50.41	-141	1332	-1541	3	0	-3	-6	10	-16	-2
	1131	2019-01-15 11:32:50.42	-146	1331	-1543	1	0	-3	-12	4	-16	4
	1132	2019-01-15 11:32:50.43	-144	1329	-1544	0	2	-3	-11	5	-16	3
	1133	2019-01-15 11:32:50.44	-146	1329	-1547	-1	-2	-1	-9	14	-23	-2
	1134	2019-01-15 11:32:50.45	-159	1326	-1546	-3	-2	-2	-1	22	-23	-10
	1135	2019-01-15 11:32:50.46	-141	1329	-1542	-4	-5	0	-4	15	-19	-5
	1136	2019-01-15 11:32:50.47	-151	1330	-1539	-6	-5	1	-6	4	-10	1
	1137	2019-01-15 11:32:50.48	-147	1337	-1545	-9	-6	0	-16	-5	-11	10
	1138	2019-01-15 11:32:50.49	-147	1339	-1546	-12	-8	-2	-18	-8	-10	13
	1139	2019-01-15 11:32:50.50	-148	1349	-1537	-12	-4	-4	-15	-5	-10	10
	1140	2019-01-15 11:32:50.51	-152	1344	-1545	-12	1	-6	-12	-1	-11	6
	1141	2019-01-15 11:32:50.52	-151	1342	-1544	-14	3	-7	-12	7	-19	2
	1142	2019-01-15 11:32:50.53	-144	1342	-1546	-13	3	-10	-13	8	-21	2
	1143	2019-01-15 11:32:50.54	-142	1346	-1537	-14	5	-12	-19	7	-26	6
	1144	2019-01-15 11:32:50.55	-143	1344	-1536	-13	8	-10	-17	1	-18	8
	1145	2019-01-15 11:32:50.56	-144	1336	-1554	-10	11	-7	-22	-2	-20	12
	1146	2019-01-15 11:32:50.57	-137	1338	-1552	-6	12	-7	-15	7	-22	4
	1147	2019-01-15 11:32:50.58	-132	1347	-1544	-8	9	-3	-16	12	-28	2
	1148	2019-01-15 11:32:50.59	-141	1341	-1538	-9	9	-2	-14	12	-26	1
	1149	2019-01-15 11:32:50.60	-146	1336	-1544	-8	8	-2	-18	-1	-17	9
	1150	2019-01-15 11:32:50.61	-140	1334	-1540	-6	8	0	-26	-18	-8	22
	1151	2019-01-15 11:32:50.62	-145	1337	-1545	-6	5	4	-18	-9	-9	13
	1152	2019-01-15 11:32:50.63	-137	1333	-1538	-3	5	6	-10	-2	-8	6
	1153	2019-01-15 11:32:50.64	-148	1339	-1548	-3	4	7	-11	-1	-10	6
	1154	2019-01-15 11:32:50.65	-141	1336	-1543	0	4	7	-7	0	-7	3
	1155	2019-01-15 11:32:50.66	-146	1334	-1541	-1	2	7	-14	-7	-7	10
	1156	2019-01-15 11:32:50.67	-140	1338	-1540	-5	0	4	-16	-12	-4	14
	1157	2019-01-15 11:32:50.68	-147	1336	-1533	-7	-2	3	-16	-11	-5	13
	1158	2019-01-15 11:32:50.69	-140	1344	-1542	-9	-1	1	-14	-7	-7	10
	1159	2019-01-15 11:32:50.70	-135	1345	-1543	-11	1	0	-26	-13	-13	19
	1160	2019-01-15 11:32:50.71	-154	1346	-1536	-11	1	-3	-27	-11	-16	19
	1161	2019-01-15 11:32:50.72	-143	1350	-1544	-10	3	-6	-28	-7	-21	17
	1162	2019-01-15 11:32:50.73	-143	1341	-1543	-11	1	-7	-21	-6	-15	13
	1163	2019-01-15 11:32:50.74	-143	1346	-1540	-11	2	-8	-24	-15	-9	19
	1164	2019-01-15 11:32:50.75	-157	1346	-1538	-11	0	-11	-25	-12	-13	18
	1165	2019-01-15 11:32:50.76	-142	1345	-1536	-14	-1	-14	-23	0	-23	11
	1166	2019-01-15 11:32:50.77	-151	1345	-1545	-20	1	-11	-8	16	-24	-4
	1167	2019-01-15 11:32:50.78	-153	1343	-1542	-21	2	-14	2	16	-14	-9
	1168	2019-01-15 11:32:50.79	-140	1338	-1538	-20	3	-13	7	14	-7	-10
	1169	2019-01-15 11:32:50.80	-143	1334	-1530	-21	2	-12	2	9	-7	-5
	1170	2019-01-15 11:32:50.81	-143	1334	-1532	-23	1	-13	6	4	2	-5
	1171	2019-01-15 11:32:50.82	-153	1337	-1539	-21	-2	-9	2	-1	3	0
	1172	2019-01-15 11:32:50.83	-147	1333	-1541	-25	-3	-8	5	3	2	-4
	1173	2019-01-15 11:32:50.84	-138	1340	-1548	-28	2	-5	-7	-4	-3	5
	1174	2019-01-15 11:32:50.85	-144	1346	-1537	-31	5	-6	-12	-9	-3	10
	1175	2019-01-15 11:32:50.86	-144	1349	-1540	-30	8	-7	-22	-14	-8	18
	1176	2019-01-15 11:32:50.87	-150	1349	-1547	-27	13	-10	-20	-10	-10	15
	1177	2019-01-15 11:32:50.88	-141	1352	-1549	-24	12	-13	-25	-13	-12	19
	1178	2019-01-15 11:32:50.89	-144	1350	-1552	-21	6	-16	-23	-12	-11	17
	1179	2019-01-15 11:32:50.90	-142	1351	-1555	-21	4	-19	-29	-18	-11	23
	1180	2019-01-15 11:32:50.91	-141	1347	-1551	-23	-2	-18	-26	-17	-9	21
	1181	2019-01-15 11:32:50.92	-144	1353	-1540	-21	-3	-15	-26	-15	-11	20
	1182	2019-01-15 11:32:50.93	-140	1348	-1531	-19	-4	-14	-12	4	-16	4
	1183	2019-01-15 11:32:50.94	-135	1353	-1533	-16	0	-13	-19	-4	-15	11
	1184	2019-01-15 11:32:50.95	-141	1350	-1533	-11	0	-12	-15	-2	-13	8
	1185	2019-01-15 11:32:50.96	-149	1340	-1531	-10	2	-8	-20	-7	-13	13
	1186	2019-01-15 11:32:50.97	-149	1336	-1535	-9	3	-6	-15	5	-20	5
	1187	2019-01-15 11:32:50.98	-151	1346	-1532	-10	6	-2	-17	3	-20	7
	1188	2019-01-15 11:32:50.99	-155	1340	-1531	-11	7	0	-21	-3	-18	12
	1189	2019-01-15 11:32:51.00	-146	1347	-1526	-8	9	2	-20	-5	-15	12
	1190	2019-01-15 11:32:51.01	-143	1352	-1530	-8	12	1	-14	-3	-11	8
	1191	2019-01-15 11:32:51.02	-143	1359	-1533	-8	15	0	-19	-5	-14	12
	1192	2019-01-15 11:32:51.03	-136	1354	-1544	-8	15	-3	-24	-9	-15	16
	1193	2019-01-15 11:32:51.04	-142	1350	-1541	-7	15	-9	-34	-12	-22	23
	1194	2019-01-15 11:32:51.05	-151	1353	-1539	-8	10	-13	-42	-16	-26	29
	1195	2019-01-15 11:32:51.06	-132	1352	-1538	-6	6	-15	-55	-22	-33	38
	1196	2019-01-15 11:32:51.07	-135	1350	-1536	-6	11	-19	-51	-20	-31	35
	1197	2019-01-15 11:32:51.08	-137	1342	-1529	-5	8	-22	-45	-16	-29	30
	1198	2019-01-15 11:32:51.09	-130	1348	-1538	-6	9	-25	-27	-5	-22	16
	1199	2019-01-15 11:32:51.10	-141	1344	-1535	-10	9	-27	-28	-7	-21	17
	1200	2019-01-15 11:32:51.11	-141	1337	-1535	-10	7	-26	-24	-3	-21	13
	1201	2019-01-15 11:32:51.12	-134	1335	-1535	-11	5	-23	-29	-3	-26	16
	1202	2019-01-15 11:32:51.13	-138	1334	-1543	-13	4	-19	-31	-2	-29	16
	1203	2019-01-15 11:32:51.14	-138	1337	-1538	-14	3	-17	-39	-5	-34	22
	1204	2019-01-15 11:32:51.15	-142	1342	-1534	-16	2	-15	-32	4	-36	14
	1205	2019-01-15 11:32:51.16	-133	1341	-1538	-20	-1	-13	-32	8	-40	12
	1206	2019-01-15 11:32:51.17	-142	1340	-1530	-22	-3	-11	-19	15	-34	2
	1207	2019-01-15 11:32:51.18	-130	1348	-1535	-25	-4	-14	-8	20	-28	-6
	1208	2019-01-15 11:32:51.19	-135	1354	-1535	-27	-3	-12	2	25	-23	-13
	1209	2019-01-15 11:32:51.20	-144	1353	-1534	-27	-2	-13	-1	18	-19	-8
	1210	2019-01-15 11:32:51.21	-144	1351	-1538	-26	2	-15	6	20	-14	-13
	1211	2019-01-15 11:32:51.22	-139	1355	-1536	-24	2	-15	0	16	-16	-8
	1212	2019-01-15 11:32:51.23	-143	1358	-1534	-19	2	-15	2	16	-14	-9
	1213	2019-01-15 11:32:51.24	-139	1349	-1534	-18	2	-13	-9	6	-15	1
	1214	2019-01-15 11:32:51.25	-145	1347	-1538	-16	1	-10	-12	3	-15	4
	1215	2019-01-15 11:32:51.26	-149	1351	-1535	-14	0	-8	-16	1	-17	7
	1216	2019-01-15 11:32:51.27	-140	1349	-1535	-13	-3	-7	-18	-2	-16	10
	1217	2019-01-15 11:32:51.28	-152	1347	-1540	-12	-3	-3	-28	-14	-14	21
	1218	2019-01-15 11:32:51.29	-140	1350	-1530	-9	-1	-2	-20	-13	-7	16
	1219	2019-01-15 11:32:51.30	-145	1354	-1536	-6	-1	-2	-11	-10	-1	10
	1220	2019-01-15 11:32:51.31	-140	1353	-1530	-3	-2	-1	0	-5	5	2
	1221	2019-01-15 11:32:51.32	-145	1358	-1533	-3	1	0	-9	-12	3	10
	1222	2019-01-15 11:32:51.33	-135	1354	-1528	-3	2	-4	-12	-10	-2	11
	1223	2019-01-15 11:32:51.34	-135	1365	-1533	-3	4	-6	-12	-1	-11	6
	1224	2019-01-15 11:32:51.35	-135	1362	-1535	-3	3	-8	-13	-4	-9	8
	1225	2019-01-15 11:32:51.36	-131	1359	-1537	-6	1	-12	-17	-9	-8	13
	1226	2019-01-15 11:32:51.37	-148	1357	-1538	-8	0	-15	-15	-10	-5	12
	1227	2019-01-15 11:32:51.38	-150	1351	-1541	-8	-4	-16	-16	-4	-12	10
	1228	2019-01-15 11:32:51.39	-139	1352	-1537	-5	-7	-16	-9	1	-10	4
	1229	2019-01-15 11:32:51.40	-149	1349	-1533	-2	-8	-18	-16	-13	-3	14
	1230	2019-01-15 11:32:51.41	-137	1354	-1528	-3	-5	-17	-11	-14	3	12
	1231	2019-01-15 11:32:51.42	-144	1342	-1526	-6	-2	-15	-20	-21	1	20
	1232	2019-01-15 11:32:51.43	-154	1336	-1522	-9	5	-12	-18	-21	3	19
	1233	2019-01-15 11:32:51.44	-145	1335	-1514	-7	8	-12	-20	-26	6	23
	1234	2019-01-15 11:32:51.45	-150	1334	-1514	-9	10	-8	-16	-24	8	20
	1235	2019-01-15 11:32:51.46	-151	1344	-1525	-11	9	-7	-14	-13	-1	13
	1236	2019-01-15 11:32:51.47	-148	1344	-1530	-14	8	-8	-12	-10	-2	11
	1237	2019-01-15 11:32:51.48	-139	1349	-1539	-13	8	-9	-13	-16	3	14
	1238	2019-01-15 11:32:51.49	-132	1361	-1547	-13	5	-12	-9	-11	2	10
	1239	2019-01-15 11:32:51.50	-133	1353	-1549	-15	6	-13	-8	0	-8	4
	1240	2019-01-15 11:32:51.51	-142	1353	-1544	-17	6	-15	-11	8	-19	1
	1241	2019-01-15 11:32:51.52	-143	1352	-1538	-18	8	-14	-15	8	-23	3
	1242	2019-01-15 11:32:51.53	-136	1347	-1543	-20	5	-13	-10	10	-20	0
	1243	2019-01-15 11:32:51.54	-138	1352	-1544	-21	3	-14	-9	7	-16	1
	1244	2019-01-15 11:32:51.55	-144	1347	-1535	-19	3	-12	-6	5	-11	0
	1245	2019-01-15 11:32:51.56	-141	1355	-1540	-14	-1	-10	-12	1	-13	5
	1246	2019-01-15 11:32:51.57	-140	1348	-1535	-12	-1	-5	-23	-10	-13	16
	1247	2019-01-15 11:32:51.58	-144	1351	-1530	-9	-1	-5	-36	-24	-12	30
	1248	2019-01-15 11:32:51.59	-138	1354	-1527	-5	0	-2	-29	-22	-7	25
	1249	2019-01-15 11:32:51.60	-143	1354	-1527	-3	5	-1	-25	-15	-10	20
	1250	2019-01-15 11:32:51.61	-146	1346	-1528	0	5	-1	-29	-17	-12	23
	1251	2019-01-15 11:32:51.62	-132	1354	-1529	1	6	-2	-37	-19	-18	28
	1252	2019-01-15 11:32:51.63	-144	1354	-1533	2	6	0	-27	-3	-24	15
	1253	2019-01-15 11:32:51.64	-131	1362	-1538	0	5	0	-21	5	-26	8
	1254	2019-01-15 11:32:51.65	-135	1359	-1539	-1	2	-3	-21	5	-26	8
	1255	2019-01-15 11:32:51.66	-130	1357	-1534	0	2	-5	-23	3	-26	10
	1256	2019-01-15 11:32:51.67	-129	1356	-1533	0	1	-6	-17	5	-22	6
	1257	2019-01-15 11:32:51.68	-134	1352	-1534	-2	-1	-10	-10	5	-15	2
	1258	2019-01-15 11:32:51.69	-139	1347	-1533	-4	-3	-10	-6	6	-12	0
	1259	2019-01-15 11:32:51.70	-139	1344	-1532	1	-5	-11	-6	2	-8	2
	1260	2019-01-15 11:32:51.71	-140	1344	-1541	0	-8	-11	-4	1	-5	1
	1261	2019-01-15 11:32:51.72	-140	1351	-1526	2	-5	-11	-9	-2	-7	5
	1262	2019-01-15 11:32:51.73	-138	1353	-1529	2	0	-12	-8	6	-14	1
	1263	2019-01-15 11:32:51.74	-144	1349	-1530	0	2	-11	-10	11	-21	0
	1264	2019-01-15 11:32:51.75	-142	1344	-1526	-2	2	-11	-7	19	-26	-6
	1265	2019-01-15 11:32:51.76	-142	1348	-1532	-4	0	-11	-10	11	-21	0
	1266	2019-01-15 11:32:51.77	-145	1348	-1534	-6	-1	-12	-12	6	-18	3
	1267	2019-01-15 11:32:51.78	-141	1343	-1535	-10	-6	-10	-15	-1	-14	8
	1268	2019-01-15 11:32:51.79	-139	1341	-1532	-7	-5	-10	-26	-2	-24	14
	1269	2019-01-15 11:32:51.80	-144	1345	-1533	-6	-8	-7	-27	-3	-24	15
	1270	2019-01-15 11:32:51.81	-138	1353	-1531	-8	-7	-6	-24	-4	-20	14
	1271	2019-01-15 11:32:51.82	-140	1354	-1531	-10	-8	-5	-18	5	-23	6
	1272	2019-01-15 11:32:51.83	-143	1355	-1533	-13	-4	-8	-29	0	-29	14
	1273	2019-01-15 11:32:51.84	-150	1350	-1521	-13	1	-6	-40	-4	-36	22
	1274	2019-01-15 11:32:51.85	-143	1354	-1529	-14	0	-7	-42	-7	-35	24
	1275	2019-01-15 11:32:51.86	-151	1353	-1529	-13	6	-7	-38	-11	-27	24
	1276	2019-01-15 11:32:51.87	-152	1356	-1528	-11	5	-8	-37	-16	-21	26
	1277	2019-01-15 11:32:51.88	-135	1356	-1535	-9	5	-7	-37	-21	-16	29
	1278	2019-01-15 11:32:51.89	-143	1360	-1538	-9	6	-9	-33	-23	-10	28
	1279	2019-01-15 11:32:51.90	-138	1357	-1532	-7	5	-9	-27	-20	-7	23
	1280	2019-01-15 11:32:51.91	-142	1352	-1535	-6	5	-11	-18	-9	-9	13
	1281	2019-01-15 11:32:51.92	-135	1353	-1531	-7	8	-14	-10	-1	-9	5
	1282	2019-01-15 11:32:51.93	-137	1345	-1532	-7	6	-11	-5	3	-8	1
	1283	2019-01-15 11:32:51.94	-127	1348	-1529	-9	6	-14	-10	2	-12	4
	1284	2019-01-15 11:32:51.95	-137	1355	-1522	-8	9	-14	-15	2	-17	6
	1285	2019-01-15 11:32:51.96	-141	1351	-1531	-8	10	-17	-12	5	-17	3
	1286	2019-01-15 11:32:51.97	-140	1355	-1535	-8	7	-17	-13	4	-17	4
	1287	2019-01-15 11:32:51.98	-141	1356	-1534	-5	6	-15	-12	4	-16	4
	1288	2019-01-15 11:32:51.99	-136	1348	-1536	-5	2	-14	-8	8	-16	0
	1289	2019-01-15 11:32:52.00	-139	1350	-1535	-5	-1	-13	-1	13	-14	-6
	1290	2019-01-15 11:32:52.01	-129	1348	-1535	-4	0	-12	5	20	-15	-12
	1291	2019-01-15 11:32:52.02	-139	1352	-1531	-5	-4	-10	-1	16	-17	-7
	1292	2019-01-15 11:32:52.03	-136	1351	-1528	-5	-4	-10	-16	-2	-14	9
	1293	2019-01-15 11:32:52.04	-139	1354	-1530	-5	-5	-12	-24	-14	-10	19
	1294	2019-01-15 11:32:52.05	-139	1352	-1534	-6	-4	-10	-24	-9	-15	16
	1295	2019-01-15 11:32:52.06	-144	1352	-1534	-6	-3	-9	-18	8	-26	5
	1296	2019-01-15 11:32:52.07	-141	1342	-1533	-4	-3	-6	-14	19	-33	-2
	1297	2019-01-15 11:32:52.08	-138	1346	-1530	-6	-8	-3	-9	19	-28	-5
	1298	2019-01-15 11:32:52.09	-142	1349	-1524	-8	-11	-2	-12	14	-26	-1
	1299	2019-01-15 11:32:52.10	-144	1344	-1532	-11	-9	1	-24	-2	-22	13
	1300	2019-01-15 11:32:52.11	-152	1348	-1533	-12	-8	1	-38	-20	-18	29
	1301	2019-01-15 11:32:52.12	-136	1353	-1539	-14	-7	2	-38	-26	-12	32
	1302	2019-01-15 11:32:52.13	-136	1361	-1533	-14	-5	-1	-32	-21	-11	26
	1303	2019-01-15 11:32:52.14	-136	1353	-1535	-13	1	-1	-19	-7	-12	13
	1304	2019-01-15 11:32:52.15	-139	1361	-1532	-12	3	-3	-14	3	-17	5
	1305	2019-01-15 11:32:52.16	-138	1347	-1542	-10	2	-5	-11	7	-18	2
	1306	2019-01-15 11:32:52.17	-142	1357	-1539	-11	0	-6	-23	-9	-14	16
	1307	2019-01-15 11:32:52.18	-144	1353	-1538	-12	-2	-7	-32	-15	-17	23
	1308	2019-01-15 11:32:52.19	-139	1361	-1537	-15	-4	-4	-33	-10	-23	21
	1309	2019-01-15 11:32:52.20	-151	1358	-1529	-12	-4	-6	-34	-3	-31	18
	1310	2019-01-15 11:32:52.21	-139	1354	-1523	-10	-3	-8	-40	-7	-33	23
	1311	2019-01-15 11:32:52.22	-144	1362	-1526	-9	-4	-11	-41	-11	-30	26
	1312	2019-01-15 11:32:52.23	-137	1358	-1523	-6	-3	-9	-34	-4	-30	19
	1313	2019-01-15 11:32:52.24	-150	1366	-1516	-8	0	-13	-34	-2	-32	18
	1314	2019-01-15 11:32:52.25	-139	1362	-1515	-10	3	-13	-37	-2	-35	19
	1315	2019-01-15 11:32:52.26	-147	1360	-1523	-11	7	-15	-34	0	-34	17
	1316	2019-01-15 11:32:52.27	-149	1356	-1525	-8	9	-16	-37	-6	-31	21
	1317	2019-01-15 11:32:52.28	-144	1353	-1531	-7	10	-13	-35	-8	-27	21
	1318	2019-01-15 11:32:52.29	-136	1347	-1529	-4	10	-14	-34	-6	-28	20
	1319	2019-01-15 11:32:52.30	-134	1355	-1532	-2	10	-11	-24	0	-24	12
	1320	2019-01-15 11:32:52.31	-135	1357	-1532	-6	12	-12	-20	1	-21	9
	1321	2019-01-15 11:32:52.32	-130	1358	-1535	-5	11	-12	-16	2	-18	7
	1322	2019-01-15 11:32:52.33	-137	1360	-1532	-10	10	-14	-20	-1	-19	10
	1323	2019-01-15 11:32:52.34	-140	1354	-1533	-10	6	-14	-18	2	-20	8
	1324	2019-01-15 11:32:52.35	-137	1353	-1532	-9	1	-13	-20	1	-21	9
	1325	2019-01-15 11:32:52.36	-136	1348	-1528	-8	3	-16	-17	0	-17	8
	1326	2019-01-15 11:32:52.37	-139	1345	-1529	-6	4	-12	-19	-1	-18	10
	1327	2019-01-15 11:32:52.38	-142	1343	-1529	-4	5	-10	-17	4	-21	6
	1328	2019-01-15 11:32:52.39	-128	1345	-1529	-3	8	-9	-18	6	-24	6
	1329	2019-01-15 11:32:52.40	-134	1350	-1526	-1	4	-5	-11	11	-22	0
	1330	2019-01-15 11:32:52.41	-140	1353	-1528	-5	1	-5	-19	-2	-17	10
	1331	2019-01-15 11:32:52.42	-139	1353	-1529	-8	2	-4	-19	-6	-13	12
	1332	2019-01-15 11:32:52.43	-131	1347	-1528	-12	-1	-3	-24	-9	-15	16
	1333	2019-01-15 11:32:52.44	-125	1359	-1526	-13	-2	-3	-23	-10	-13	16
	1334	2019-01-15 11:32:52.45	-138	1360	-1532	-16	0	-6	-28	-15	-13	21
	1335	2019-01-15 11:32:52.46	-134	1362	-1530	-17	-1	-8	-26	-12	-14	19
	1336	2019-01-15 11:32:52.47	-133	1366	-1532	-17	-1	-12	-34	-12	-22	23
	1337	2019-01-15 11:32:52.48	-140	1359	-1533	-18	0	-14	-29	-5	-24	17
	1338	2019-01-15 11:32:52.49	-135	1366	-1532	-19	-1	-15	-22	-3	-19	12
	1339	2019-01-15 11:32:52.50	-137	1358	-1531	-17	-4	-17	-17	1	-18	8
	1340	2019-01-15 11:32:52.51	-134	1356	-1525	-16	0	-16	-26	-2	-24	14
	1341	2019-01-15 11:32:52.52	-146	1363	-1526	-13	0	-16	-27	-2	-25	14
	1342	2019-01-15 11:32:52.53	-145	1361	-1527	-9	4	-15	-30	-7	-23	18
	1343	2019-01-15 11:32:52.54	-143	1360	-1524	-6	4	-14	-30	-14	-16	22
	1344	2019-01-15 11:32:52.55	-137	1358	-1525	-5	5	-13	-41	-24	-17	32
	1345	2019-01-15 11:32:52.56	-143	1354	-1528	-5	5	-11	-41	-26	-15	33
	1346	2019-01-15 11:32:52.57	-142	1358	-1527	-4	7	-8	-41	-19	-22	30
	1347	2019-01-15 11:32:52.58	-135	1355	-1517	-3	8	-6	-26	-12	-14	19
	1348	2019-01-15 11:32:52.59	-132	1355	-1526	0	8	-4	-25	-4	-21	14
	1349	2019-01-15 11:32:52.60	-142	1350	-1530	1	10	-5	-15	11	-26	2
	1350	2019-01-15 11:32:52.61	-137	1357	-1527	0	7	-5	-32	6	-38	13
	1351	2019-01-15 11:32:52.62	-136	1354	-1528	-2	7	-6	-34	3	-37	15
	1352	2019-01-15 11:32:52.63	-138	1359	-1525	-6	7	-10	-38	-4	-34	21
	1353	2019-01-15 11:32:52.64	-142	1358	-1526	-11	6	-13	-26	2	-28	12
	1354	2019-01-15 11:32:52.65	-137	1358	-1531	-13	6	-14	-31	-6	-25	18
	1355	2019-01-15 11:32:52.66	-147	1355	-1534	-13	6	-13	-24	-7	-17	15
	1356	2019-01-15 11:32:52.67	-146	1352	-1534	-17	2	-16	-26	-7	-19	16
	1357	2019-01-15 11:32:52.68	-134	1357	-1528	-16	3	-15	-18	5	-23	6
	1358	2019-01-15 11:32:52.69	-141	1356	-1532	-19	3	-17	-17	15	-32	1
	1359	2019-01-15 11:32:52.70	-132	1358	-1528	-20	3	-14	-6	23	-29	-8
	1360	2019-01-15 11:32:52.71	-142	1360	-1531	-17	4	-16	-14	11	-25	1
	1361	2019-01-15 11:32:52.72	-143	1357	-1524	-13	5	-14	-22	0	-22	11
	1362	2019-01-15 11:32:52.73	-134	1359	-1521	-10	3	-12	-34	-9	-25	21
	1363	2019-01-15 11:32:52.74	-138	1363	-1519	-6	4	-12	-32	-11	-21	21
	1364	2019-01-15 11:32:52.75	-142	1356	-1525	-5	5	-13	-24	-7	-17	15
	1365	2019-01-15 11:32:52.76	-137	1355	-1533	-5	5	-12	-17	1	-18	8
	1366	2019-01-15 11:32:52.77	-139	1354	-1528	-6	2	-12	-26	-1	-25	13
	1367	2019-01-15 11:32:52.78	-136	1358	-1525	-11	5	-12	-21	0	-21	10
	1368	2019-01-15 11:32:52.79	-145	1363	-1524	-13	9	-13	-23	-4	-19	13
	1369	2019-01-15 11:32:52.80	-131	1354	-1530	-13	14	-15	-18	-5	-13	11
	1370	2019-01-15 11:32:52.81	-124	1366	-1532	-13	15	-17	-24	-8	-16	16
	1371	2019-01-15 11:32:52.82	-131	1366	-1535	-12	13	-18	-27	-7	-20	17
	1372	2019-01-15 11:32:52.83	-138	1366	-1535	-10	12	-17	-36	-7	-29	21
	1373	2019-01-15 11:32:52.84	-132	1370	-1532	-10	8	-15	-32	-4	-28	18
	1374	2019-01-15 11:32:52.85	-139	1368	-1534	-10	4	-16	-35	-6	-29	20
	1375	2019-01-15 11:32:52.86	-135	1368	-1529	-10	-1	-15	-26	0	-26	13
	1376	2019-01-15 11:32:52.87	-130	1365	-1528	-12	0	-17	-16	8	-24	4
	1377	2019-01-15 11:32:52.88	-132	1368	-1523	-10	-1	-16	-2	17	-19	-7
	1378	2019-01-15 11:32:52.89	-128	1360	-1524	-9	-1	-16	-4	8	-12	-2
	1379	2019-01-15 11:32:52.90	-135	1356	-1529	-7	2	-15	-6	2	-8	2
	1380	2019-01-15 11:32:52.91	-139	1360	-1520	-3	0	-14	-21	-4	-17	12
	1381	2019-01-15 11:32:52.92	-136	1364	-1520	0	2	-11	-22	9	-31	6
	1382	2019-01-15 11:32:52.93	-136	1356	-1520	2	2	-9	-28	17	-45	5
	1383	2019-01-15 11:32:52.94	-140	1357	-1521	-1	2	-9	-29	19	-48	5
	1384	2019-01-15 11:32:52.95	-142	1362	-1514	-3	3	-8	-36	11	-47	12
	1385	2019-01-15 11:32:52.96	-132	1363	-1515	-4	2	-8	-36	6	-42	15
	1386	2019-01-15 11:32:52.97	-134	1365	-1520	-7	2	-9	-43	-7	-36	25
	1387	2019-01-15 11:32:52.98	-134	1364	-1532	-7	4	-10	-43	-6	-37	24
	1388	2019-01-15 11:32:52.99	-137	1363	-1532	-8	6	-12	-42	-12	-30	27
	1389	2019-01-15 11:32:53.00	-134	1360	-1542	-8	3	-12	-35	-11	-24	23
	1390	2019-01-15 11:32:53.01	-137	1353	-1524	-7	-1	-12	-35	-6	-29	20
	1391	2019-01-15 11:32:53.02	-137	1354	-1526	-6	-3	-13	-43	-7	-36	25
	1392	2019-01-15 11:32:53.03	-132	1358	-1519	-8	-2	-14	-49	-12	-37	30
	1393	2019-01-15 11:32:53.04	-134	1355	-1519	-6	0	-14	-48	-19	-29	33
	1394	2019-01-15 11:32:53.05	-144	1350	-1529	-7	2	-14	-49	-19	-30	34
	1395	2019-01-15 11:32:53.06	-138	1355	-1530	-7	0	-13	-47	-23	-24	35
	1396	2019-01-15 11:32:53.07	-145	1356	-1530	-10	1	-10	-49	-31	-18	40
	1397	2019-01-15 11:32:53.08	-134	1362	-1530	-13	0	-10	-50	-38	-12	44
	1398	2019-01-15 11:32:53.09	-139	1355	-1526	-15	1	-9	-51	-44	-7	47
	1399	2019-01-15 11:32:53.10	-142	1363	-1523	-17	1	-9	-48	-41	-7	44
	1400	2019-01-15 11:32:53.11	-139	1369	-1525	-19	0	-11	-50	-35	-15	42
	1401	2019-01-15 11:32:53.12	-135	1367	-1525	-21	-3	-12	-46	-32	-14	39
	1402	2019-01-15 11:32:53.13	-138	1373	-1525	-20	-3	-12	-46	-34	-12	40
	1403	2019-01-15 11:32:53.14	-133	1370	-1525	-17	-3	-14	-39	-30	-9	34
	1404	2019-01-15 11:32:53.15	-136	1376	-1527	-18	-1	-15	-39	-25	-14	32
	1405	2019-01-15 11:32:53.16	-139	1370	-1530	-16	1	-16	-34	-14	-20	24
	1406	2019-01-15 11:32:53.17	-137	1360	-1530	-12	4	-17	-37	-11	-26	24
	1407	2019-01-15 11:32:53.18	-145	1364	-1521	-8	4	-16	-32	-6	-26	19
	1408	2019-01-15 11:32:53.19	-134	1355	-1523	-7	6	-15	-28	4	-32	12
	1409	2019-01-15 11:32:53.20	-149	1354	-1520	-2	5	-13	-16	18	-34	-1
	1410	2019-01-15 11:32:53.21	-139	1361	-1523	-2	6	-13	-23	7	-30	8
	1411	2019-01-15 11:32:53.22	-138	1356	-1523	-1	8	-9	-29	-9	-20	19
	1412	2019-01-15 11:32:53.23	-136	1354	-1526	0	8	-9	-36	-23	-13	29
	1413	2019-01-15 11:32:53.24	-127	1359	-1521	0	11	-10	-33	-24	-9	28
	1414	2019-01-15 11:32:53.25	-129	1365	-1523	-1	11	-9	-29	-20	-9	24
	1415	2019-01-15 11:32:53.26	-127	1354	-1522	1	11	-8	-25	-13	-12	19
	1416	2019-01-15 11:32:53.27	-140	1355	-1520	1	11	-11	-26	-7	-19	16
	1417	2019-01-15 11:32:53.28	-140	1362	-1521	0	12	-13	-16	1	-17	7
	1418	2019-01-15 11:32:53.29	-140	1364	-1526	-1	13	-14	-16	-3	-13	9
	1419	2019-01-15 11:32:53.30	-134	1359	-1523	-2	12	-16	-24	-15	-9	19
	1420	2019-01-15 11:32:53.31	-129	1363	-1530	-7	10	-19	-31	-23	-8	27
	1421	2019-01-15 11:32:53.32	-130	1362	-1528	-9	8	-19	-28	-17	-11	22
	1422	2019-01-15 11:32:53.33	-137	1360	-1527	-11	4	-20	-24	-12	-12	18
	1423	2019-01-15 11:32:53.34	-135	1358	-1532	-10	3	-20	-13	-4	-9	8
	1424	2019-01-15 11:32:53.35	-129	1353	-1523	-9	0	-18	-9	0	-9	4
	1425	2019-01-15 11:32:53.36	-135	1355	-1514	-11	-2	-16	-10	-1	-9	5
	1426	2019-01-15 11:32:53.37	-135	1354	-1517	-11	4	-14	-20	-7	-13	13
	1427	2019-01-15 11:32:53.38	-132	1349	-1519	-11	7	-13	-19	-3	-16	11
	1428	2019-01-15 11:32:53.39	-135	1358	-1513	-10	9	-11	-23	-2	-21	12
	1429	2019-01-15 11:32:53.40	-142	1360	-1517	-9	10	-12	-11	5	-16	3
	1430	2019-01-15 11:32:53.41	-138	1363	-1528	-6	9	-11	-17	1	-18	8
	1431	2019-01-15 11:32:53.42	-128	1352	-1533	-5	6	-9	-17	3	-20	7
	1432	2019-01-15 11:32:53.43	-138	1369	-1527	-6	5	-9	-27	-5	-22	16
	1433	2019-01-15 11:32:53.44	-140	1360	-1527	-13	3	-11	-24	-4	-20	14
	1434	2019-01-15 11:32:53.45	-125	1365	-1522	-14	6	-11	-23	-5	-18	14
	1435	2019-01-15 11:32:53.46	-124	1367	-1531	-15	11	-11	-22	-3	-19	12
	1436	2019-01-15 11:32:53.47	-123	1364	-1539	-12	13	-15	-35	-11	-24	23
	1437	2019-01-15 11:32:53.48	-132	1371	-1536	-9	8	-16	-41	-12	-29	26
	1438	2019-01-15 11:32:53.49	-123	1367	-1533	-7	3	-14	-35	-7	-28	21
	1439	2019-01-15 11:32:53.50	-128	1366	-1528	-7	-1	-14	-27	3	-30	12
	1440	2019-01-15 11:32:53.51	-132	1361	-1529	-6	-3	-12	-29	4	-33	12
	1441	2019-01-15 11:32:53.52	-126	1364	-1520	-2	-7	-12	-33	-1	-32	17
	1442	2019-01-15 11:32:53.53	-127	1367	-1520	-1	-8	-9	-33	-5	-28	19
	1443	2019-01-15 11:32:53.54	-134	1362	-1519	-1	-7	-7	-27	3	-30	12
	1444	2019-01-15 11:32:53.55	-135	1371	-1522	-1	-8	-8	-26	5	-31	10
	1445	2019-01-15 11:32:53.56	-133	1367	-1519	-1	-6	-9	-30	0	-30	15
	1446	2019-01-15 11:32:53.57	-140	1365	-1519	1	-5	-6	-31	-3	-28	17
	1447	2019-01-15 11:32:53.58	-143	1361	-1521	2	-5	-8	-33	-8	-25	20
	1448	2019-01-15 11:32:53.59	-139	1359	-1518	3	-6	-5	-36	-13	-23	24
	1449	2019-01-15 11:32:53.60	-137	1359	-1515	3	-5	-4	-33	-6	-27	19
	1450	2019-01-15 11:32:53.61	-140	1355	-1519	4	-3	-3	-30	1	-31	14
	1451	2019-01-15 11:32:53.62	-147	1361	-1522	4	-3	-2	-34	-4	-30	19
	1452	2019-01-15 11:32:53.63	-134	1369	-1526	1	-1	-2	-37	-9	-28	23
	1453	2019-01-15 11:32:53.64	-138	1370	-1528	-4	1	-4	-41	-10	-31	25
	1454	2019-01-15 11:32:53.65	-146	1363	-1524	-7	-2	-2	-43	-13	-30	28
	1455	2019-01-15 11:32:53.66	-130	1358	-1527	-7	-2	-3	-42	-12	-30	27
	1456	2019-01-15 11:32:53.67	-138	1356	-1517	-4	-3	-6	-43	-14	-29	28
	1457	2019-01-15 11:32:53.68	-138	1353	-1517	-5	0	-6	-46	-16	-30	31
	1458	2019-01-15 11:32:53.69	-134	1356	-1522	-4	-3	-6	-45	-13	-32	29
	1459	2019-01-15 11:32:53.70	-130	1359	-1524	-5	2	-5	-43	-12	-31	27
	1460	2019-01-15 11:32:53.71	-128	1365	-1521	-4	0	-7	-42	-11	-31	26
	1461	2019-01-15 11:32:53.72	-136	1357	-1519	-4	-1	-10	-42	-4	-38	23
	1462	2019-01-15 11:32:53.73	-132	1363	-1528	-6	-3	-11	-43	-1	-42	22
	1463	2019-01-15 11:32:53.74	-126	1362	-1525	-7	-3	-14	-37	4	-41	16
	1464	2019-01-15 11:32:53.75	-132	1364	-1525	-11	-5	-15	-30	1	-31	14
	1465	2019-01-15 11:32:53.76	-125	1357	-1535	-13	-4	-16	-37	-8	-29	22
	1466	2019-01-15 11:32:53.77	-143	1365	-1526	-17	-6	-16	-38	-7	-31	22
	1467	2019-01-15 11:32:53.78	-136	1361	-1525	-21	-7	-17	-44	-9	-35	26
	1468	2019-01-15 11:32:53.79	-132	1364	-1528	-22	-5	-17	-45	-11	-34	28
	1469	2019-01-15 11:32:53.80	-134	1359	-1520	-23	-5	-15	-52	-13	-39	32
	1470	2019-01-15 11:32:53.81	-138	1372	-1523	-20	-5	-16	-30	8	-38	11
	1471	2019-01-15 11:32:53.82	-131	1361	-1525	-17	-5	-13	-30	9	-39	10
	1472	2019-01-15 11:32:53.83	-140	1356	-1516	-13	1	-15	-30	10	-40	10
	1473	2019-01-15 11:32:53.84	-141	1356	-1524	-11	2	-10	-42	-2	-40	22
	1474	2019-01-15 11:32:53.85	-144	1357	-1522	-8	3	-9	-35	-2	-33	18
	1475	2019-01-15 11:32:53.86	-134	1356	-1521	-5	2	-8	-34	-2	-32	18
	1476	2019-01-15 11:32:53.87	-148	1364	-1520	-7	1	-7	-32	6	-38	13
	1477	2019-01-15 11:32:53.88	-136	1364	-1523	-9	2	-5	-31	2	-33	14
	1478	2019-01-15 11:32:53.89	-129	1364	-1524	-9	1	-5	-26	-2	-24	14
	1479	2019-01-15 11:32:53.90	-124	1367	-1523	-8	2	-5	-37	-15	-22	26
	1480	2019-01-15 11:32:53.91	-138	1363	-1522	-7	2	-6	-50	-24	-26	37
	1481	2019-01-15 11:32:53.92	-139	1370	-1528	-6	0	-5	-53	-19	-34	36
	1482	2019-01-15 11:32:53.93	-136	1358	-1524	-6	-1	-8	-36	0	-36	18
	1483	2019-01-15 11:32:53.94	-130	1360	-1528	-5	-2	-6	-27	6	-33	10
	1484	2019-01-15 11:32:53.95	-136	1362	-1522	-6	-2	-7	-19	5	-24	7
	1485	2019-01-15 11:32:53.96	-130	1363	-1516	-7	1	-4	-17	7	-24	5
	1486	2019-01-15 11:32:53.97	-136	1361	-1514	-8	0	-7	-18	10	-28	4
	1487	2019-01-15 11:32:53.98	-131	1365	-1510	-10	2	-8	-30	-2	-28	16
	1488	2019-01-15 11:32:53.99	-145	1363	-1521	-9	0	-11	-38	-11	-27	24
	1489	2019-01-15 11:32:54.00	-134	1360	-1526	-11	1	-9	-40	-5	-35	22
	1490	2019-01-15 11:32:54.01	-139	1362	-1519	-9	-1	-12	-30	10	-40	10
	1491	2019-01-15 11:32:54.02	-130	1366	-1513	-11	0	-10	-24	11	-35	6
	1492	2019-01-15 11:32:54.03	-138	1364	-1516	-14	3	-12	-20	4	-24	8
	1493	2019-01-15 11:32:54.04	-131	1364	-1514	-15	1	-13	-33	-10	-23	21
	1494	2019-01-15 11:32:54.05	-141	1360	-1509	-19	6	-11	-38	-16	-22	27
	1495	2019-01-15 11:32:54.06	-132	1350	-1530	-20	9	-4	-42	-15	-27	28
	1496	2019-01-15 11:32:54.07	-147	1359	-1523	-19	8	0	-32	-6	-26	19
	1497	2019-01-15 11:32:54.08	-145	1364	-1516	-20	8	6	-29	-4	-25	16
	1498	2019-01-15 11:32:54.09	-136	1369	-1517	-21	11	9	-27	-6	-21	16
	1499	2019-01-15 11:32:54.10	-137	1366	-1519	-21	14	12	-38	-15	-23	26
	1500	2019-01-15 11:32:54.11	-133	1371	-1524	-23	13	13	-45	-22	-23	33
	1501	2019-01-15 11:32:54.12	-134	1372	-1523	-25	13	11	-54	-29	-25	41
	1502	2019-01-15 11:32:54.13	-128	1368	-1523	-27	13	12	-56	-32	-24	44
	1503	2019-01-15 11:32:54.14	-139	1371	-1517	-25	7	13	-72	-49	-23	60
	1504	2019-01-15 11:32:54.15	-124	1374	-1523	-20	6	10	-86	-73	-13	79
	1505	2019-01-15 11:32:54.16	-127	1370	-1520	-20	0	5	-100	-88	-12	94
	1506	2019-01-15 11:32:54.17	-120	1369	-1521	-20	4	1	-91	-83	-8	87
	1507	2019-01-15 11:32:54.18	-129	1369	-1514	-22	1	-4	-83	-83	0	83
	1508	2019-01-15 11:32:54.19	-122	1376	-1517	-24	2	-10	-76	-75	-1	75
	1509	2019-01-15 11:32:54.20	-125	1372	-1521	-26	10	-16	-66	-62	-4	64
	1510	2019-01-15 11:32:54.21	-122	1373	-1521	-23	11	-18	-49	-40	-9	44
	1511	2019-01-15 11:32:54.22	-125	1371	-1523	-21	8	-19	-20	-11	-9	15
	1512	2019-01-15 11:32:54.23	-122	1373	-1528	-22	8	-18	0	7	-7	-3
	1513	2019-01-15 11:32:54.24	-124	1374	-1525	-23	7	-18	4	14	-10	-9
	1514	2019-01-15 11:32:54.25	-125	1376	-1516	-27	7	-17	3	14	-11	-8
	1515	2019-01-15 11:32:54.26	-130	1374	-1514	-25	6	-17	1	12	-11	-6
	1516	2019-01-15 11:32:54.27	-140	1377	-1513	-27	5	-19	9	15	-6	-12
	1517	2019-01-15 11:32:54.28	-128	1375	-1506	-23	4	-22	7	18	-11	-12
	1518	2019-01-15 11:32:54.29	-127	1380	-1504	-23	3	-24	2	14	-12	-8
	1519	2019-01-15 11:32:54.30	-125	1375	-1509	-18	5	-25	-11	5	-16	3
	1520	2019-01-15 11:32:54.31	-134	1375	-1510	-16	4	-22	-12	5	-17	3
	1521	2019-01-15 11:32:54.32	-129	1362	-1508	-12	6	-20	-20	4	-24	8
	1522	2019-01-15 11:32:54.33	-133	1363	-1515	-8	6	-18	-23	3	-26	10
	1523	2019-01-15 11:32:54.34	-135	1371	-1508	-7	2	-16	-29	1	-30	14
	1524	2019-01-15 11:32:54.35	-132	1371	-1506	-8	4	-12	-24	5	-29	9
	1525	2019-01-15 11:32:54.36	-143	1381	-1507	-13	7	-13	-21	4	-25	8
	1526	2019-01-15 11:32:54.37	-129	1375	-1514	-15	11	-10	-13	3	-16	5
	1527	2019-01-15 11:32:54.38	-122	1384	-1519	-19	13	-12	-19	-4	-15	11
	1528	2019-01-15 11:32:54.39	-128	1374	-1519	-16	12	-13	-21	-5	-16	13
	1529	2019-01-15 11:32:54.40	-129	1375	-1515	-13	10	-15	-33	-8	-25	20
	1530	2019-01-15 11:32:54.41	-123	1383	-1510	-10	11	-19	-34	-4	-30	19
	1531	2019-01-15 11:32:54.42	-135	1381	-1511	-8	7	-22	-43	-8	-35	25
	1532	2019-01-15 11:32:54.43	-123	1383	-1511	-6	10	-24	-46	-18	-28	32
	1533	2019-01-15 11:32:54.44	-128	1379	-1516	-4	7	-26	-52	-28	-24	40
	1534	2019-01-15 11:32:54.45	-137	1380	-1519	-6	6	-26	-45	-19	-26	32
	1535	2019-01-15 11:32:54.46	-123	1379	-1514	-8	6	-27	-38	-5	-33	21
	1536	2019-01-15 11:32:54.47	-129	1374	-1521	-12	5	-24	-21	13	-34	4
	1537	2019-01-15 11:32:54.48	-136	1367	-1514	-11	3	-20	-18	18	-36	0
	1538	2019-01-15 11:32:54.49	-137	1371	-1511	-10	4	-17	-8	31	-39	-11
	1539	2019-01-15 11:32:54.50	-133	1368	-1516	-5	5	-12	-11	34	-45	-11
	1540	2019-01-15 11:32:54.51	-128	1376	-1514	-3	9	-8	-20	22	-42	-1
	1541	2019-01-15 11:32:54.52	-131	1376	-1515	3	9	-6	-34	0	-34	17
	1542	2019-01-15 11:32:54.53	-123	1373	-1512	6	10	-4	-40	-14	-26	27
	1543	2019-01-15 11:32:54.54	-128	1381	-1512	7	10	-5	-52	-20	-32	36
	1544	2019-01-15 11:32:54.55	-126	1383	-1522	8	8	-8	-47	-11	-36	29
	1545	2019-01-15 11:32:54.56	-129	1378	-1518	6	6	-9	-47	-9	-38	28
	1546	2019-01-15 11:32:54.57	-134	1380	-1513	5	7	-11	-40	-6	-34	23
	1547	2019-01-15 11:32:54.58	-134	1381	-1507	6	5	-16	-42	-9	-33	25
	1548	2019-01-15 11:32:54.59	-131	1372	-1513	6	5	-17	-30	-1	-29	15
	1549	2019-01-15 11:32:54.60	-139	1372	-1513	6	6	-19	-32	0	-32	16
	1550	2019-01-15 11:32:54.61	-127	1367	-1512	4	8	-21	-28	9	-37	9
	1551	2019-01-15 11:32:54.62	-130	1367	-1513	5	6	-23	-42	2	-44	20
	1552	2019-01-15 11:32:54.63	-118	1365	-1519	7	7	-19	-32	7	-39	12
	1553	2019-01-15 11:32:54.64	-131	1364	-1517	8	9	-17	-41	-4	-37	22
	1554	2019-01-15 11:32:54.65	-119	1364	-1515	10	7	-16	-33	-4	-29	18
	1555	2019-01-15 11:32:54.66	-131	1360	-1519	7	8	-16	-39	-9	-30	24
	1556	2019-01-15 11:32:54.67	-130	1363	-1520	4	10	-13	-28	11	-39	8
	1557	2019-01-15 11:32:54.68	-123	1365	-1519	-3	9	-12	-33	14	-47	9
	1558	2019-01-15 11:32:54.69	-118	1367	-1516	-3	10	-12	-28	20	-48	4
	1559	2019-01-15 11:32:54.70	-115	1358	-1518	-4	8	-13	-36	12	-48	12
	1560	2019-01-15 11:32:54.71	-124	1368	-1516	-5	6	-15	-35	3	-38	16
	1561	2019-01-15 11:32:54.72	-125	1372	-1517	-5	6	-15	-32	1	-33	15
	1562	2019-01-15 11:32:54.73	-122	1362	-1528	-5	5	-19	-30	-2	-28	16
	1563	2019-01-15 11:32:54.74	-123	1368	-1520	-7	1	-18	-35	-6	-29	20
	1564	2019-01-15 11:32:54.75	-132	1368	-1523	-8	-2	-20	-35	1	-36	17
	1565	2019-01-15 11:32:54.76	-129	1364	-1522	-13	0	-16	-40	3	-43	18
	1566	2019-01-15 11:32:54.77	-134	1365	-1507	-14	-1	-11	-31	9	-40	11
	1567	2019-01-15 11:32:54.78	-133	1370	-1513	-18	1	-11	-33	5	-38	14
	1568	2019-01-15 11:32:54.79	-133	1363	-1515	-18	0	-10	-35	2	-37	16
	1569	2019-01-15 11:32:54.80	-126	1372	-1511	-15	2	-10	-36	3	-39	16
	1570	2019-01-15 11:32:54.81	-122	1376	-1509	-10	4	-12	-26	2	-28	12
	1571	2019-01-15 11:32:54.82	-130	1366	-1510	-7	7	-13	-30	-9	-21	19
	1572	2019-01-15 11:32:54.83	-132	1374	-1506	-3	9	-13	-32	-12	-20	22
	1573	2019-01-15 11:32:54.84	-132	1375	-1512	-1	8	-13	-43	-21	-22	32
	1574	2019-01-15 11:32:54.85	-123	1372	-1520	-5	2	-15	-43	-18	-25	30
	1575	2019-01-15 11:32:54.86	-120	1372	-1510	-5	1	-15	-42	-6	-36	24
	1576	2019-01-15 11:32:54.87	-130	1372	-1520	-9	1	-13	-34	4	-38	15
	1577	2019-01-15 11:32:54.88	-131	1373	-1519	-10	1	-14	-33	-1	-32	17
	1578	2019-01-15 11:32:54.89	-118	1367	-1523	-11	3	-12	-25	0	-25	12
	1579	2019-01-15 11:32:54.90	-130	1372	-1511	-10	6	-12	-25	0	-25	12
	1580	2019-01-15 11:32:54.91	-125	1380	-1523	-8	9	-9	-18	6	-24	6
	1581	2019-01-15 11:32:54.92	-134	1367	-1527	-4	11	-8	-16	13	-29	1
	1582	2019-01-15 11:32:54.93	-122	1374	-1524	-3	8	-4	-6	26	-32	-10
	1583	2019-01-15 11:32:54.94	-135	1376	-1519	-2	2	-5	-7	25	-32	-9
	1584	2019-01-15 11:32:54.95	-132	1381	-1515	-2	2	-4	-4	20	-24	-8
	1585	2019-01-15 11:32:54.96	-132	1376	-1512	-3	0	-6	-10	13	-23	-1
	1586	2019-01-15 11:32:54.97	-126	1379	-1508	-5	0	-11	-19	7	-26	6
	1587	2019-01-15 11:32:54.98	-133	1374	-1510	-4	-1	-14	-28	4	-32	12
	1588	2019-01-15 11:32:54.99	-129	1378	-1501	0	3	-13	-32	0	-32	16
	1589	2019-01-15 11:32:55.00	-128	1379	-1501	1	3	-17	-35	-4	-31	19
	1590	2019-01-15 11:32:55.01	-130	1369	-1503	1	9	-18	-40	-7	-33	23
	1591	2019-01-15 11:32:55.02	-141	1370	-1512	1	9	-17	-38	-9	-29	23
	1592	2019-01-15 11:32:55.03	-132	1368	-1512	1	11	-17	-41	-16	-25	28
	1593	2019-01-15 11:32:55.04	-135	1362	-1507	2	12	-11	-33	-6	-27	19
	1594	2019-01-15 11:32:55.05	-125	1369	-1512	2	9	-14	-24	7	-31	8
	1595	2019-01-15 11:32:55.06	-128	1377	-1512	2	13	-11	-15	16	-31	0
	1596	2019-01-15 11:32:55.07	-124	1376	-1510	-1	13	-11	-21	4	-25	8
	1597	2019-01-15 11:32:55.08	-129	1374	-1514	-3	14	-12	-34	-8	-26	21
	1598	2019-01-15 11:32:55.09	-135	1364	-1524	-3	12	-14	-43	-14	-29	28
	1599	2019-01-15 11:32:55.10	-125	1368	-1523	-2	8	-12	-42	-4	-38	23
	1600	2019-01-15 11:32:55.11	-121	1370	-1520	-5	3	-12	-27	12	-39	7
	1601	2019-01-15 11:32:55.12	-121	1368	-1513	-3	4	-12	-21	15	-36	3
	1602	2019-01-15 11:32:55.13	-119	1371	-1517	-4	5	-13	-25	0	-25	12
	1603	2019-01-15 11:32:55.14	-114	1373	-1512	-3	7	-16	-39	-16	-23	27
	1604	2019-01-15 11:32:55.15	-123	1370	-1518	-2	10	-16	-41	-17	-24	29
	1605	2019-01-15 11:32:55.16	-120	1368	-1516	0	9	-16	-44	-16	-28	30
	1606	2019-01-15 11:32:55.17	-120	1368	-1521	0	7	-15	-42	-16	-26	29
	1607	2019-01-15 11:32:55.18	-124	1367	-1521	-1	4	-12	-38	-11	-27	24
	1608	2019-01-15 11:32:55.19	-126	1369	-1524	-4	2	-11	-35	-5	-30	20
	1609	2019-01-15 11:32:55.20	-123	1373	-1526	-4	-1	-11	-29	0	-29	14
	1610	2019-01-15 11:32:55.21	-121	1371	-1520	-6	-2	-8	-26	5	-31	10
	1611	2019-01-15 11:32:55.22	-124	1367	-1517	-6	-6	-9	-30	8	-38	11
	1612	2019-01-15 11:32:55.23	-127	1370	-1516	-7	-3	-8	-32	10	-42	11
	1613	2019-01-15 11:32:55.24	-126	1369	-1514	-9	-2	-6	-31	4	-35	13
	1614	2019-01-15 11:32:55.25	-127	1373	-1514	-8	0	-7	-24	3	-27	10
	1615	2019-01-15 11:32:55.26	-134	1368	-1521	-6	-1	-7	-15	2	-17	6
	1616	2019-01-15 11:32:55.27	-135	1375	-1515	-5	1	-6	-16	-4	-12	10
	1617	2019-01-15 11:32:55.28	-130	1379	-1512	-3	3	-7	-28	-12	-16	20
	1618	2019-01-15 11:32:55.29	-139	1370	-1509	-3	3	-7	-37	-16	-21	26
	1619	2019-01-15 11:32:55.30	-128	1377	-1513	-2	5	-10	-36	-13	-23	24
	1620	2019-01-15 11:32:55.31	-134	1374	-1514	-1	7	-12	-35	-12	-23	23
	1621	2019-01-15 11:32:55.32	-135	1373	-1521	0	8	-13	-35	-17	-18	26
	1622	2019-01-15 11:32:55.33	-134	1368	-1517	-1	11	-13	-29	-13	-16	21
	1623	2019-01-15 11:32:55.34	-136	1367	-1509	-2	15	-16	-16	3	-19	6
	1624	2019-01-15 11:32:55.35	-121	1372	-1519	-1	16	-17	-13	9	-22	2
	1625	2019-01-15 11:32:55.36	-128	1362	-1517	0	17	-18	-14	9	-23	2
	1626	2019-01-15 11:32:55.37	-129	1359	-1518	1	15	-18	-19	6	-25	6
	1627	2019-01-15 11:32:55.38	-128	1361	-1520	0	15	-14	-25	0	-25	12
	1628	2019-01-15 11:32:55.39	-114	1361	-1516	0	11	-17	-25	-4	-21	14
	1629	2019-01-15 11:32:55.40	-124	1362	-1517	-5	12	-14	-23	-8	-15	15
	1630	2019-01-15 11:32:55.41	-121	1362	-1517	-6	14	-17	-13	-3	-10	8
	1631	2019-01-15 11:32:55.42	-119	1362	-1512	-11	11	-17	-9	5	-14	2
	1632	2019-01-15 11:32:55.43	-129	1364	-1513	-13	10	-18	-13	6	-19	3
	1633	2019-01-15 11:32:55.44	-119	1375	-1517	-16	9	-19	-33	-8	-25	20
	1634	2019-01-15 11:32:55.45	-114	1370	-1522	-17	7	-18	-29	2	-31	13
	1635	2019-01-15 11:32:55.46	-126	1379	-1517	-17	4	-18	-28	5	-33	11
	1636	2019-01-15 11:32:55.47	-131	1373	-1522	-14	0	-17	-30	6	-36	12
	1637	2019-01-15 11:32:55.48	-124	1372	-1519	-12	0	-17	-24	4	-28	10
	1638	2019-01-15 11:32:55.49	-116	1365	-1514	-12	-1	-16	-24	3	-27	10
	1639	2019-01-15 11:32:55.50	-120	1370	-1511	-14	1	-16	-28	5	-33	11
	1640	2019-01-15 11:32:55.51	-131	1362	-1514	-16	0	-15	-35	6	-41	14
	1641	2019-01-15 11:32:55.52	-125	1362	-1508	-18	2	-13	-35	2	-37	16
	1642	2019-01-15 11:32:55.53	-128	1368	-1516	-18	-3	-9	-29	6	-35	11
	1643	2019-01-15 11:32:55.54	-132	1369	-1505	-16	-4	-6	-22	4	-26	9
	1644	2019-01-15 11:32:55.55	-121	1377	-1512	-18	-2	-5	-30	-6	-24	18
	1645	2019-01-15 11:32:55.56	-131	1376	-1516	-17	0	-2	-29	-9	-20	19
	1646	2019-01-15 11:32:55.57	-135	1378	-1519	-16	0	-2	-31	-8	-23	19
	1647	2019-01-15 11:32:55.58	-129	1378	-1514	-19	4	-1	-26	2	-28	12
	1648	2019-01-15 11:32:55.59	-124	1382	-1509	-19	8	-3	-25	3	-28	11
	1649	2019-01-15 11:32:55.60	-125	1386	-1521	-18	12	-6	-35	-9	-26	22
	1650	2019-01-15 11:32:55.61	-123	1383	-1521	-16	12	-9	-52	-19	-33	35
	1651	2019-01-15 11:32:55.62	-126	1386	-1519	-15	9	-10	-52	-15	-37	33
	1652	2019-01-15 11:32:55.63	-121	1389	-1522	-12	9	-12	-53	-17	-36	35
	1653	2019-01-15 11:32:55.64	-127	1391	-1519	-12	6	-14	-44	-17	-27	30
	1654	2019-01-15 11:32:55.65	-117	1389	-1515	-8	2	-18	-39	-15	-24	27
	1655	2019-01-15 11:32:55.66	-124	1387	-1509	-5	0	-19	-30	-12	-18	21
	1656	2019-01-15 11:32:55.67	-112	1381	-1505	-4	0	-20	-38	-23	-15	30
	1657	2019-01-15 11:32:55.68	-117	1378	-1509	-4	3	-22	-44	-28	-16	36
	1658	2019-01-15 11:32:55.69	-129	1376	-1509	-3	4	-22	-49	-25	-24	37
	1659	2019-01-15 11:32:55.70	-121	1373	-1507	-4	2	-16	-45	-21	-24	33
	1660	2019-01-15 11:32:55.71	-121	1371	-1507	-3	3	-13	-47	-23	-24	35
	1661	2019-01-15 11:32:55.72	-127	1367	-1508	-1	4	-6	-44	-20	-24	32
	1662	2019-01-15 11:32:55.73	-122	1376	-1512	3	6	-2	-44	-12	-32	28
	1663	2019-01-15 11:32:55.74	-124	1374	-1505	3	7	0	-41	-7	-34	24
	1664	2019-01-15 11:32:55.75	-131	1373	-1509	2	5	1	-44	-10	-34	27
	1665	2019-01-15 11:32:55.76	-128	1370	-1509	-2	7	2	-38	-14	-24	26
	1666	2019-01-15 11:32:55.77	-127	1373	-1520	-6	5	-1	-35	-15	-20	25
	1667	2019-01-15 11:32:55.78	-120	1373	-1521	-4	6	-4	-26	-13	-13	19
	1668	2019-01-15 11:32:55.79	-122	1381	-1522	-5	2	-7	-32	-16	-16	24
	1669	2019-01-15 11:32:55.80	-118	1378	-1512	-6	2	-13	-29	-12	-17	20
	1670	2019-01-15 11:32:55.81	-124	1375	-1509	-5	2	-14	-26	-9	-17	17
	1671	2019-01-15 11:32:55.82	-123	1375	-1515	-9	4	-16	-9	1	-10	4
	1672	2019-01-15 11:32:55.83	-122	1362	-1507	-7	7	-17	-27	-10	-17	18
	1673	2019-01-15 11:32:55.84	-123	1368	-1509	-6	4	-17	-38	-14	-24	26
	1674	2019-01-15 11:32:55.85	-123	1373	-1511	-5	4	-14	-56	-28	-28	42
	1675	2019-01-15 11:32:55.86	-121	1367	-1516	-8	6	-12	-42	-18	-24	30
	1676	2019-01-15 11:32:55.87	-110	1369	-1511	-10	6	-11	-48	-25	-23	36
	1677	2019-01-15 11:32:55.88	-125	1374	-1515	-12	4	-7	-38	-16	-22	27
	1678	2019-01-15 11:32:55.89	-121	1376	-1519	-14	2	-5	-44	-19	-25	31
	1679	2019-01-15 11:32:55.90	-120	1379	-1521	-15	1	-7	-38	-12	-26	25
	1680	2019-01-15 11:32:55.91	-128	1373	-1520	-17	6	-7	-36	-13	-23	24
	1681	2019-01-15 11:32:55.92	-114	1384	-1510	-15	6	-12	-30	-8	-22	19
	1682	2019-01-15 11:32:55.93	-123	1381	-1513	-13	2	-12	-35	-6	-29	20
	1683	2019-01-15 11:32:55.94	-130	1379	-1519	-11	4	-17	-32	-5	-27	18
	1684	2019-01-15 11:32:55.95	-124	1376	-1513	-11	5	-20	-38	-9	-29	23
	1685	2019-01-15 11:32:55.96	-120	1376	-1516	-10	5	-22	-38	-12	-26	25
	1686	2019-01-15 11:32:55.97	-118	1378	-1520	-9	3	-23	-40	-14	-26	27
	1687	2019-01-15 11:32:55.98	-124	1369	-1522	-9	3	-20	-28	-9	-19	18
	1688	2019-01-15 11:32:55.99	-133	1371	-1519	-12	2	-19	-25	-10	-15	17
	1689	2019-01-15 11:32:56.00	-122	1369	-1507	-13	5	-18	-19	-8	-11	13
	1690	2019-01-15 11:32:56.01	-119	1373	-1505	-13	9	-14	-30	-17	-13	23
	1691	2019-01-15 11:32:56.02	-126	1368	-1513	-11	7	-14	-34	-22	-12	28
	1692	2019-01-15 11:32:56.03	-117	1366	-1517	-10	9	-10	-43	-29	-14	36
	1693	2019-01-15 11:32:56.04	-126	1376	-1514	-6	8	-8	-36	-25	-11	30
	1694	2019-01-15 11:32:56.05	-120	1374	-1507	-4	10	-7	-31	-22	-9	26
	1695	2019-01-15 11:32:56.06	-113	1374	-1515	-7	9	-10	-23	-13	-10	18
	1696	2019-01-15 11:32:56.07	-120	1368	-1515	-10	8	-9	-29	-13	-16	21
	1697	2019-01-15 11:32:56.08	-121	1373	-1504	-9	5	-11	-29	-6	-23	17
	1698	2019-01-15 11:32:56.09	-122	1375	-1505	-12	4	-13	-36	-4	-32	20
	1699	2019-01-15 11:32:56.10	-124	1374	-1511	-12	4	-12	-20	5	-25	7
	1700	2019-01-15 11:32:56.11	-128	1382	-1515	-11	3	-12	-21	5	-26	8
	1701	2019-01-15 11:32:56.12	-119	1383	-1513	-12	4	-14	-19	13	-32	3
	1702	2019-01-15 11:32:56.13	-125	1376	-1512	-13	4	-12	-32	6	-38	13
	1703	2019-01-15 11:32:56.14	-124	1373	-1513	-14	4	-12	-41	-5	-36	23
	1704	2019-01-15 11:32:56.15	-118	1374	-1509	-13	1	-10	-52	-19	-33	35
	1705	2019-01-15 11:32:56.16	-123	1376	-1508	-12	1	-11	-43	-13	-30	28
	1706	2019-01-15 11:32:56.17	-126	1373	-1509	-13	2	-11	-44	-8	-36	26
	1707	2019-01-15 11:32:56.18	-112	1380	-1507	-17	1	-11	-37	-1	-36	19
	1708	2019-01-15 11:32:56.19	-119	1376	-1516	-19	3	-13	-44	-5	-39	24
	1709	2019-01-15 11:32:56.20	-124	1380	-1505	-16	1	-13	-46	-6	-40	26
	1710	2019-01-15 11:32:56.21	-121	1385	-1504	-14	0	-13	-53	-13	-40	33
	1711	2019-01-15 11:32:56.22	-130	1383	-1502	-14	-2	-16	-47	-12	-35	29
	1712	2019-01-15 11:32:56.23	-118	1380	-1513	-13	0	-16	-41	-8	-33	24
	1713	2019-01-15 11:32:56.24	-126	1378	-1517	-18	0	-14	-42	-8	-34	25
	1714	2019-01-15 11:32:56.25	-125	1382	-1510	-21	-4	-15	-45	-13	-32	29
	1715	2019-01-15 11:32:56.26	-121	1382	-1512	-25	-3	-14	-52	-28	-24	40
	1716	2019-01-15 11:32:56.27	-116	1378	-1507	-24	0	-16	-48	-24	-24	36
	1717	2019-01-15 11:32:56.28	-116	1380	-1512	-23	2	-13	-40	-17	-23	28
	1718	2019-01-15 11:32:56.29	-119	1374	-1502	-18	1	-9	-40	-13	-27	26
	1719	2019-01-15 11:32:56.30	-118	1371	-1505	-16	0	-6	-42	-17	-25	29
	1720	2019-01-15 11:32:56.31	-122	1379	-1504	-13	3	-2	-47	-19	-28	33
	1721	2019-01-15 11:32:56.32	-121	1376	-1509	-15	1	1	-44	-17	-27	30
	1722	2019-01-15 11:32:56.33	-113	1377	-1509	-16	1	5	-40	-16	-24	28
	1723	2019-01-15 11:32:56.34	-118	1385	-1502	-17	2	7	-38	-16	-22	27
	1724	2019-01-15 11:32:56.35	-117	1389	-1503	-14	1	3	-36	-12	-24	24
	1725	2019-01-15 11:32:56.36	-121	1386	-1505	-10	2	1	-23	-3	-20	13
	1726	2019-01-15 11:32:56.37	-119	1394	-1505	-9	1	-4	-24	-3	-21	13
	1727	2019-01-15 11:32:56.38	-124	1392	-1510	-8	2	-6	-20	-1	-19	10
	1728	2019-01-15 11:32:56.39	-116	1392	-1507	-10	-2	-9	-22	-3	-19	12
	1729	2019-01-15 11:32:56.40	-122	1395	-1506	-11	0	-14	-21	-2	-19	11
	1730	2019-01-15 11:32:56.41	-125	1390	-1503	-11	0	-17	-27	-3	-24	15
	1731	2019-01-15 11:32:56.42	-120	1385	-1504	-14	1	-20	-24	0	-24	12
	1732	2019-01-15 11:32:56.43	-118	1382	-1513	-14	-1	-17	-27	-3	-24	15
	1733	2019-01-15 11:32:56.44	-123	1380	-1508	-18	0	-14	-28	-8	-20	18
	1734	2019-01-15 11:32:56.45	-119	1385	-1503	-20	-2	-11	-36	-16	-20	26
	1735	2019-01-15 11:32:56.46	-113	1387	-1507	-21	0	-11	-38	-18	-20	28
	1736	2019-01-15 11:32:56.47	-118	1388	-1506	-23	0	-9	-48	-24	-24	36
	1737	2019-01-15 11:32:56.48	-121	1388	-1505	-23	-2	-8	-38	-12	-26	25
	1738	2019-01-15 11:32:56.49	-128	1386	-1502	-15	-5	-9	-32	-1	-31	16
	1739	2019-01-15 11:32:56.50	-120	1393	-1499	-10	-7	-10	-28	5	-33	11
	1740	2019-01-15 11:32:56.51	-121	1395	-1502	-6	-7	-10	-32	3	-35	14
	1741	2019-01-15 11:32:56.52	-114	1385	-1503	-6	-5	-14	-37	-7	-30	22
	1742	2019-01-15 11:32:56.53	-124	1382	-1506	-4	-3	-12	-47	-19	-28	33
	1743	2019-01-15 11:32:56.54	-123	1384	-1502	-8	-7	-12	-43	-17	-26	30
	1744	2019-01-15 11:32:56.55	-113	1379	-1511	-9	-7	-12	-40	-9	-31	24
	1745	2019-01-15 11:32:56.56	-117	1384	-1510	-10	-7	-10	-36	-1	-35	18
	1746	2019-01-15 11:32:56.57	-118	1384	-1512	-10	-7	-9	-42	-4	-38	23
	1747	2019-01-15 11:32:56.58	-123	1387	-1512	-11	-10	-6	-37	0	-37	18
	1748	2019-01-15 11:32:56.59	-128	1391	-1507	-9	-7	-3	-44	-7	-37	25
	1749	2019-01-15 11:32:56.60	-123	1385	-1510	-7	-7	-5	-49	-11	-38	30
	1750	2019-01-15 11:32:56.61	-119	1396	-1508	-4	-8	-5	-56	-13	-43	34
	1751	2019-01-15 11:32:56.62	-128	1386	-1504	-3	-5	-6	-53	-8	-45	30
	1752	2019-01-15 11:32:56.63	-118	1388	-1509	-2	-5	-8	-54	-5	-49	29
	1753	2019-01-15 11:32:56.64	-127	1385	-1507	-3	-6	-7	-35	8	-43	13
	1754	2019-01-15 11:32:56.65	-122	1381	-1497	-2	-4	-4	-42	-6	-36	24
	1755	2019-01-15 11:32:56.66	-125	1379	-1505	-1	-2	-8	-36	-7	-29	21
	1756	2019-01-15 11:32:56.67	-122	1378	-1509	-3	-6	-8	-40	-21	-19	30
	1757	2019-01-15 11:32:56.68	-122	1381	-1505	-3	-1	-6	-27	-13	-14	20
	1758	2019-01-15 11:32:56.69	-111	1380	-1505	-1	-3	-7	-27	-15	-12	21
	1759	2019-01-15 11:32:56.70	-122	1378	-1508	-2	-2	-5	-32	-12	-20	22
	1760	2019-01-15 11:32:56.71	-125	1377	-1500	-2	-3	-3	-36	-7	-29	21
	1761	2019-01-15 11:32:56.72	-124	1376	-1505	-2	-2	-2	-32	0	-32	16
	1762	2019-01-15 11:32:56.73	-123	1376	-1502	-3	1	-2	-26	5	-31	10
	1763	2019-01-15 11:32:56.74	-125	1385	-1500	-4	1	-1	-23	11	-34	6
	1764	2019-01-15 11:32:56.75	-127	1386	-1496	-5	2	-2	-29	7	-36	11
	1765	2019-01-15 11:32:56.76	-123	1384	-1501	-8	3	-7	-31	3	-34	14
	1766	2019-01-15 11:32:56.77	-128	1392	-1504	-9	1	-6	-32	-3	-29	17
	1767	2019-01-15 11:32:56.78	-123	1389	-1507	-9	3	-9	-31	0	-31	15
	1768	2019-01-15 11:32:56.79	-125	1394	-1504	-12	3	-13	-32	0	-32	16
	1769	2019-01-15 11:32:56.80	-123	1391	-1508	-12	3	-16	-36	0	-36	18
	1770	2019-01-15 11:32:56.81	-125	1391	-1502	-13	4	-17	-44	-8	-36	26
	1771	2019-01-15 11:32:56.82	-122	1397	-1503	-11	4	-18	-49	-12	-37	30
	1772	2019-01-15 11:32:56.83	-131	1393	-1496	-12	6	-20	-54	-10	-44	32
	1773	2019-01-15 11:32:56.84	-123	1388	-1496	-15	7	-21	-52	-3	-49	27
	1774	2019-01-15 11:32:56.85	-129	1391	-1505	-13	7	-25	-52	-6	-46	29
	1775	2019-01-15 11:32:56.86	-123	1388	-1510	-12	6	-27	-44	-3	-41	23
	1776	2019-01-15 11:32:56.87	-123	1381	-1502	-9	7	-27	-35	3	-38	16
	1777	2019-01-15 11:32:56.88	-121	1388	-1510	-8	5	-26	-23	11	-34	6
	1778	2019-01-15 11:32:56.89	-124	1379	-1503	-7	3	-23	-27	2	-29	12
	1779	2019-01-15 11:32:56.90	-123	1376	-1513	-8	2	-17	-38	-7	-31	22
	1780	2019-01-15 11:32:56.91	-128	1373	-1500	-9	4	-14	-40	-8	-32	24
	1781	2019-01-15 11:32:56.92	-129	1376	-1493	-10	-1	-7	-37	-5	-32	21
	1782	2019-01-15 11:32:56.93	-116	1379	-1497	-10	-1	-1	-37	-7	-30	22
	1783	2019-01-15 11:32:56.94	-121	1381	-1498	-12	-3	0	-36	-9	-27	22
	1784	2019-01-15 11:32:56.95	-129	1386	-1499	-10	-6	3	-37	-13	-24	25
	1785	2019-01-15 11:32:56.96	-119	1389	-1502	-13	-3	2	-37	-17	-20	27
	1786	2019-01-15 11:32:56.97	-117	1396	-1494	-15	3	0	-32	-13	-19	22
	1787	2019-01-15 11:32:56.98	-121	1403	-1497	-14	7	-4	-22	4	-26	9
	1788	2019-01-15 11:32:56.99	-125	1395	-1507	-14	13	-8	-21	10	-31	5
	1789	2019-01-15 11:32:57.00	-123	1389	-1504	-12	15	-13	-27	-3	-24	15
	1790	2019-01-15 11:32:57.01	-123	1379	-1508	-8	17	-13	-35	-20	-15	27
	1791	2019-01-15 11:32:57.02	-119	1388	-1511	-4	7	-6	-36	-26	-10	31
	1792	2019-01-15 11:32:57.03	-128	1390	-1503	-6	5	-7	-34	-24	-10	29
	1793	2019-01-15 11:32:57.04	-117	1392	-1513	-6	5	-9	-31	-16	-15	23
	1794	2019-01-15 11:32:57.05	-123	1394	-1507	-5	3	-8	-20	0	-20	10
	1795	2019-01-15 11:32:57.06	-112	1394	-1504	-2	4	-9	-24	0	-24	12
	1796	2019-01-15 11:32:57.07	-115	1390	-1496	-1	4	-11	-23	0	-23	11
	1797	2019-01-15 11:32:57.08	-113	1391	-1499	-2	7	-14	-26	-10	-16	18
	1798	2019-01-15 11:32:57.09	-117	1396	-1499	-1	10	-14	-15	0	-15	7
	1799	2019-01-15 11:32:57.10	-128	1386	-1497	-3	8	-18	-9	0	-9	4
	1800	2019-01-15 11:32:57.11	-125	1384	-1501	-1	9	-19	-4	0	-4	2
	1801	2019-01-15 11:32:57.12	-115	1381	-1502	-2	5	-19	-1	2	-3	0
	1802	2019-01-15 11:32:57.13	-115	1383	-1505	-3	3	-19	0	5	-5	-2
	1803	2019-01-15 11:32:57.14	-117	1385	-1500	-8	5	-19	-10	0	-10	5
	1804	2019-01-15 11:32:57.15	-118	1382	-1506	-10	6	-17	-7	-1	-6	4
	1805	2019-01-15 11:32:57.16	-127	1380	-1508	-11	7	-14	-12	-6	-6	9
	1806	2019-01-15 11:32:57.17	-122	1380	-1501	-11	5	-12	-4	1	-5	1
	1807	2019-01-15 11:32:57.18	-125	1378	-1505	-10	5	-7	-4	8	-12	-2
	1808	2019-01-15 11:32:57.19	-120	1384	-1495	-7	3	-7	-15	5	-20	5
	1809	2019-01-15 11:32:57.20	-125	1383	-1497	-8	6	-4	-30	-4	-26	17
	1810	2019-01-15 11:32:57.21	-115	1386	-1500	-5	7	-5	-35	-8	-27	21
	1811	2019-01-15 11:32:57.22	-124	1387	-1502	-3	10	-6	-36	-8	-28	22
	1812	2019-01-15 11:32:57.23	-115	1387	-1507	-3	8	-9	-28	-5	-23	16
	1813	2019-01-15 11:32:57.24	-116	1390	-1506	-3	7	-12	-25	-7	-18	16
	1814	2019-01-15 11:32:57.25	-120	1393	-1502	-5	7	-15	-23	-4	-19	13
	1815	2019-01-15 11:32:57.26	-120	1387	-1504	-7	6	-19	-25	-3	-22	14
	1816	2019-01-15 11:32:57.27	-121	1389	-1506	-7	4	-20	-19	-2	-17	10
	1817	2019-01-15 11:32:57.28	-123	1382	-1507	-7	2	-21	-17	-2	-15	9
	1818	2019-01-15 11:32:57.29	-120	1375	-1509	-7	-2	-18	-21	-2	-19	11
	1819	2019-01-15 11:32:57.30	-124	1376	-1506	-6	-5	-15	-30	-4	-26	17
	1820	2019-01-15 11:32:57.31	-124	1380	-1488	-10	-2	-12	-33	-5	-28	19
	1821	2019-01-15 11:32:57.32	-122	1386	-1496	-11	0	-6	-33	-2	-31	17
	1822	2019-01-15 11:32:57.33	-122	1386	-1499	-12	2	-4	-28	6	-34	11
	1823	2019-01-15 11:32:57.34	-125	1381	-1495	-12	1	0	-35	0	-35	17
	1824	2019-01-15 11:32:57.35	-124	1393	-1497	-14	2	1	-37	-5	-32	21
	1825	2019-01-15 11:32:57.36	-120	1389	-1505	-17	7	-1	-41	-11	-30	26
	1826	2019-01-15 11:32:57.37	-118	1397	-1501	-17	3	-3	-35	-10	-25	22
	1827	2019-01-15 11:32:57.38	-119	1400	-1495	-17	7	-6	-33	-10	-23	21
	1828	2019-01-15 11:32:57.39	-123	1391	-1496	-16	10	-10	-30	-8	-22	19
	1829	2019-01-15 11:32:57.40	-116	1397	-1502	-11	12	-13	-33	-10	-23	21
	1830	2019-01-15 11:32:57.41	-123	1387	-1493	-9	17	-17	-29	-9	-20	19
	1831	2019-01-15 11:32:57.42	-112	1379	-1493	-7	18	-18	-31	-13	-18	22
	1832	2019-01-15 11:32:57.43	-120	1379	-1503	-6	19	-17	-24	-6	-18	15
	1833	2019-01-15 11:32:57.44	-116	1376	-1500	-7	16	-15	-28	0	-28	14
	1834	2019-01-15 11:32:57.45	-117	1376	-1501	-9	16	-14	-24	2	-26	11
	1835	2019-01-15 11:32:57.46	-121	1381	-1500	-11	16	-13	-17	4	-21	6
	1836	2019-01-15 11:32:57.47	-118	1384	-1499	-9	16	-13	-25	-7	-18	16
	1837	2019-01-15 11:32:57.48	-116	1386	-1500	-11	18	-11	-29	-4	-25	16
	1838	2019-01-15 11:32:57.49	-112	1398	-1501	-15	15	-14	-31	-2	-29	16
	1839	2019-01-15 11:32:57.50	-100	1397	-1503	-20	11	-13	-26	9	-35	8
	1840	2019-01-15 11:32:57.51	-110	1398	-1511	-25	9	-16	-18	12	-30	3
	1841	2019-01-15 11:32:57.52	-114	1398	-1500	-26	10	-18	-19	9	-28	5
	1842	2019-01-15 11:32:57.53	-110	1396	-1512	-25	7	-20	-18	7	-25	5
	1843	2019-01-15 11:32:57.54	-120	1402	-1503	-23	4	-20	-28	-2	-26	15
	1844	2019-01-15 11:32:57.55	-110	1401	-1501	-25	4	-20	-34	-11	-23	22
	1845	2019-01-15 11:32:57.56	-115	1399	-1507	-25	4	-22	-34	-6	-28	20
	1846	2019-01-15 11:32:57.57	-112	1400	-1502	-24	3	-23	-38	-12	-26	25
	1847	2019-01-15 11:32:57.58	-115	1399	-1506	-22	2	-23	-49	-23	-26	36
	1848	2019-01-15 11:32:57.59	-109	1392	-1504	-17	1	-21	-48	-26	-22	37
	1849	2019-01-15 11:32:57.60	-111	1395	-1505	-15	0	-19	-47	-28	-19	37
	1850	2019-01-15 11:32:57.61	-115	1394	-1504	-11	-1	-14	-33	-13	-20	23
	1851	2019-01-15 11:32:57.62	-113	1390	-1497	-11	-1	-9	-32	-9	-23	20
	1852	2019-01-15 11:32:57.63	-109	1395	-1501	-7	-4	-7	-31	-8	-23	19
	1853	2019-01-15 11:32:57.64	-107	1393	-1490	-7	-3	-4	-42	-15	-27	28
	1854	2019-01-15 11:32:57.65	-118	1391	-1484	-5	-2	-1	-41	-13	-28	27
	1855	2019-01-15 11:32:57.66	-114	1388	-1495	-7	-3	-2	-42	-12	-30	27
	1856	2019-01-15 11:32:57.67	-122	1399	-1500	-6	-6	-2	-38	-11	-27	24
	1857	2019-01-15 11:32:57.68	-117	1393	-1495	-7	-6	-5	-45	-15	-30	30
	1858	2019-01-15 11:32:57.69	-116	1397	-1490	-10	-3	-6	-38	-5	-33	21
	1859	2019-01-15 11:32:57.70	-105	1397	-1502	-8	2	-10	-34	-3	-31	18
	1860	2019-01-15 11:32:57.71	-121	1387	-1502	-8	6	-10	-26	-2	-24	14
	1861	2019-01-15 11:32:57.72	-119	1391	-1505	-6	5	-13	-31	-4	-27	17
	1862	2019-01-15 11:32:57.73	-115	1392	-1498	-7	4	-15	-28	-4	-24	16
	1863	2019-01-15 11:32:57.74	-120	1392	-1501	-12	2	-15	-36	-3	-33	19
	1864	2019-01-15 11:32:57.75	-110	1397	-1505	-14	-2	-16	-36	7	-43	14
	1865	2019-01-15 11:32:57.76	-115	1402	-1496	-17	-6	-21	-45	1	-46	22
	1866	2019-01-15 11:32:57.77	-121	1399	-1486	-18	-7	-21	-38	-1	-37	19
	1867	2019-01-15 11:32:57.78	-117	1397	-1482	-18	-3	-22	-41	-12	-29	26
	1868	2019-01-15 11:32:57.79	-120	1398	-1482	-15	0	-24	-37	-13	-24	25
	1869	2019-01-15 11:32:57.80	-126	1393	-1486	-13	1	-25	-43	-13	-30	28
	1870	2019-01-15 11:32:57.81	-116	1388	-1491	-9	2	-20	-41	-14	-27	27
	1871	2019-01-15 11:32:57.82	-126	1385	-1491	-7	3	-17	-46	-22	-24	34
	1872	2019-01-15 11:32:57.83	-118	1391	-1495	-5	2	-13	-37	-18	-19	27
	1873	2019-01-15 11:32:57.84	-126	1395	-1501	-7	3	-12	-43	-20	-23	31
	1874	2019-01-15 11:32:57.85	-118	1404	-1495	-5	7	-9	-46	-20	-26	33
	1875	2019-01-15 11:32:57.86	-119	1396	-1501	-5	5	-10	-62	-35	-27	48
	1876	2019-01-15 11:32:57.87	-105	1394	-1493	-7	5	-12	-52	-28	-24	40
	1877	2019-01-15 11:32:57.88	-120	1386	-1496	-8	7	-11	-59	-30	-29	44
	1878	2019-01-15 11:32:57.89	-123	1389	-1503	-8	9	-12	-48	-22	-26	35
	1879	2019-01-15 11:32:57.90	-120	1391	-1497	-9	3	-9	-58	-37	-21	47
	1880	2019-01-15 11:32:57.91	-113	1392	-1499	-7	1	-8	-48	-25	-23	36
	1881	2019-01-15 11:32:57.92	-118	1383	-1489	-6	0	-8	-57	-29	-28	43
	1882	2019-01-15 11:32:57.93	-114	1390	-1493	-3	2	-9	-56	-32	-24	44
	1883	2019-01-15 11:32:57.94	-119	1391	-1497	0	4	-8	-47	-27	-20	37
	1884	2019-01-15 11:32:57.95	-123	1383	-1504	0	5	-11	-33	-16	-17	24
	1885	2019-01-15 11:32:57.96	-114	1392	-1493	-1	4	-10	-35	-13	-22	24
	1886	2019-01-15 11:32:57.97	-118	1387	-1495	-4	3	-14	-33	-12	-21	22
	1887	2019-01-15 11:32:57.98	-122	1384	-1502	-5	1	-13	-42	-20	-22	31
	1888	2019-01-15 11:32:57.99	-119	1388	-1497	-7	-1	-14	-33	-17	-16	25
	1889	2019-01-15 11:32:58.00	-111	1389	-1498	-7	-1	-13	-28	-17	-11	22
	1890	2019-01-15 11:32:58.01	-114	1395	-1501	-7	-2	-12	-20	-10	-10	15
	1891	2019-01-15 11:32:58.02	-113	1389	-1499	-9	-2	-13	-23	-10	-13	16
	1892	2019-01-15 11:32:58.03	-122	1400	-1501	-12	0	-15	-22	-10	-12	16
	1893	2019-01-15 11:32:58.04	-112	1397	-1502	-13	-1	-17	-34	-16	-18	25
	1894	2019-01-15 11:32:58.05	-125	1390	-1495	-12	0	-18	-31	-16	-15	23
	1895	2019-01-15 11:32:58.06	-120	1385	-1500	-11	-2	-18	-36	-23	-13	29
	1896	2019-01-15 11:32:58.07	-117	1388	-1494	-9	-1	-18	-35	-24	-11	29
	1897	2019-01-15 11:32:58.08	-116	1389	-1497	-6	0	-18	-38	-25	-13	31
	1898	2019-01-15 11:32:58.09	-123	1390	-1496	-5	1	-16	-28	-11	-17	19
	1899	2019-01-15 11:32:58.10	-118	1386	-1493	-2	3	-15	-27	-5	-22	16
	1900	2019-01-15 11:32:58.11	-120	1391	-1491	-3	6	-13	-18	-2	-16	10
	1901	2019-01-15 11:32:58.12	-124	1384	-1488	-5	8	-12	-15	-3	-12	9
	1902	2019-01-15 11:32:58.13	-117	1388	-1497	-7	10	-12	-17	-7	-10	12
	1903	2019-01-15 11:32:58.14	-119	1380	-1498	-9	6	-11	-35	-16	-19	25
	1904	2019-01-15 11:32:58.15	-113	1387	-1504	-8	4	-11	-39	-14	-25	26
	1905	2019-01-15 11:32:58.16	-118	1385	-1505	-8	-2	-8	-43	-17	-26	30
	1906	2019-01-15 11:32:58.17	-112	1388	-1504	-6	-5	-9	-29	-10	-19	19
	1907	2019-01-15 11:32:58.18	-107	1398	-1496	-5	-8	-8	-30	-10	-20	20
	1908	2019-01-15 11:32:58.19	-120	1395	-1494	-8	-7	-10	-31	-6	-25	18
	1909	2019-01-15 11:32:58.20	-122	1390	-1498	-11	-9	-10	-34	-5	-29	19
	1910	2019-01-15 11:32:58.21	-121	1383	-1495	-10	-11	-9	-28	2	-30	13
	1911	2019-01-15 11:32:58.22	-117	1392	-1487	-13	-9	-7	-25	3	-28	11
	1912	2019-01-15 11:32:58.23	-121	1392	-1491	-15	-8	-10	-18	10	-28	4
	1913	2019-01-15 11:32:58.24	-126	1398	-1491	-15	-8	-8	-27	5	-32	11
	1914	2019-01-15 11:32:58.25	-129	1396	-1488	-17	-8	-9	-31	-5	-26	18
	1915	2019-01-15 11:32:58.26	-131	1397	-1486	-17	-6	-9	-40	-19	-21	29
	1916	2019-01-15 11:32:58.27	-130	1404	-1491	-16	-5	-12	-35	-22	-13	28
	1917	2019-01-15 11:32:58.28	-126	1400	-1489	-14	-5	-11	-25	-13	-12	19
	1918	2019-01-15 11:32:58.29	-121	1401	-1496	-15	-7	-8	-29	-14	-15	21
	1919	2019-01-15 11:32:58.30	-126	1400	-1498	-13	-4	-9	-31	-8	-23	19
	1920	2019-01-15 11:32:58.31	-121	1392	-1497	-13	-3	-8	-30	-12	-18	21
	1921	2019-01-15 11:32:58.32	-124	1388	-1493	-12	-3	-5	-31	-10	-21	20
	1922	2019-01-15 11:32:58.33	-127	1390	-1483	-8	1	-3	-28	-12	-16	20
	1923	2019-01-15 11:32:58.34	-120	1393	-1480	-5	1	-3	-40	-20	-20	30
	1924	2019-01-15 11:32:58.35	-118	1407	-1475	-5	5	-9	-38	-11	-27	24
	1925	2019-01-15 11:32:58.36	-121	1398	-1496	-5	8	-13	-42	-7	-35	24
	1926	2019-01-15 11:32:58.37	-124	1396	-1497	-8	5	-14	-39	-2	-37	20
	1927	2019-01-15 11:32:58.38	-114	1398	-1498	-10	5	-17	-32	3	-35	14
	1928	2019-01-15 11:32:58.39	-114	1400	-1495	-14	7	-18	-31	-3	-28	17
	1929	2019-01-15 11:32:58.40	-118	1403	-1502	-17	9	-20	-26	-6	-20	16
	1930	2019-01-15 11:32:58.41	-118	1399	-1506	-16	8	-18	-14	1	-15	6
	1931	2019-01-15 11:32:58.42	-126	1396	-1504	-12	6	-16	-14	1	-15	6
	1932	2019-01-15 11:32:58.43	-129	1398	-1494	-10	4	-13	-16	0	-16	8
	1933	2019-01-15 11:32:58.44	-122	1390	-1495	-6	3	-10	-26	-11	-15	18
	1934	2019-01-15 11:32:58.45	-122	1394	-1492	-6	1	-6	-33	-15	-18	24
	1935	2019-01-15 11:32:58.46	-121	1404	-1490	-2	-1	-4	-38	-18	-20	28
	1936	2019-01-15 11:32:58.47	-119	1411	-1490	-2	-1	-3	-33	-16	-17	24
	1937	2019-01-15 11:32:58.48	-113	1414	-1488	-3	2	-4	-32	-12	-20	22
	1938	2019-01-15 11:32:58.49	-123	1404	-1485	-1	4	-10	-29	-5	-24	17
	1939	2019-01-15 11:32:58.50	-120	1407	-1485	1	6	-12	-34	-2	-32	18
	1940	2019-01-15 11:32:58.51	-115	1403	-1491	3	6	-15	-39	-5	-34	22
	1941	2019-01-15 11:32:58.52	-123	1402	-1495	4	8	-17	-42	-6	-36	24
	1942	2019-01-15 11:32:58.53	-123	1394	-1491	6	9	-17	-38	-4	-34	21
	1943	2019-01-15 11:32:58.54	-116	1408	-1496	7	10	-18	-41	-7	-34	24
	1944	2019-01-15 11:32:58.55	-110	1405	-1495	5	12	-21	-39	-6	-33	22
	1945	2019-01-15 11:32:58.56	-112	1390	-1494	4	11	-19	-40	-4	-36	22
	1946	2019-01-15 11:32:58.57	-108	1390	-1499	1	11	-22	-43	-1	-42	22
	1947	2019-01-15 11:32:58.58	-113	1389	-1501	1	8	-21	-40	4	-44	18
	1948	2019-01-15 11:32:58.59	-123	1386	-1504	4	7	-19	-36	6	-42	15
	1949	2019-01-15 11:32:58.60	-112	1386	-1496	6	2	-16	-37	1	-38	18
	1950	2019-01-15 11:32:58.61	-114	1387	-1494	7	2	-12	-37	-2	-35	19
	1951	2019-01-15 11:32:58.62	-115	1381	-1485	8	3	-7	-39	-3	-36	21
	1952	2019-01-15 11:32:58.63	-110	1388	-1493	3	4	-8	-41	-2	-39	21
	1953	2019-01-15 11:32:58.64	-113	1384	-1497	5	7	-6	-44	-6	-38	25
	1954	2019-01-15 11:32:58.65	-121	1394	-1492	2	6	-4	-41	-7	-34	24
	1955	2019-01-15 11:32:58.66	-112	1394	-1497	-1	8	-8	-42	-12	-30	27
	1956	2019-01-15 11:32:58.67	-114	1394	-1497	-5	6	-11	-40	-9	-31	24
	1957	2019-01-15 11:32:58.68	-110	1393	-1502	-7	3	-13	-42	-11	-31	26
	1958	2019-01-15 11:32:58.69	-116	1392	-1497	-9	1	-15	-35	-2	-33	18
	1959	2019-01-15 11:32:58.70	-118	1398	-1499	-10	-1	-16	-40	-10	-30	25
	1960	2019-01-15 11:32:58.71	-113	1399	-1499	-12	-4	-17	-43	-14	-29	28
	1961	2019-01-15 11:32:58.72	-117	1391	-1497	-14	-4	-16	-57	-31	-26	44
	1962	2019-01-15 11:32:58.73	-123	1399	-1496	-17	-2	-18	-61	-27	-34	44
	1963	2019-01-15 11:32:58.74	-109	1396	-1493	-13	0	-15	-59	-22	-37	40
	1964	2019-01-15 11:32:58.75	-121	1393	-1501	-12	2	-14	-50	-16	-34	33
	1965	2019-01-15 11:32:58.76	-119	1395	-1492	-8	2	-11	-44	-15	-29	29
	1966	2019-01-15 11:32:58.77	-113	1400	-1491	-5	1	-9	-45	-13	-32	29
	1967	2019-01-15 11:32:58.78	-102	1395	-1494	-2	0	-8	-56	-24	-32	40
	1968	2019-01-15 11:32:58.79	-121	1405	-1492	-5	2	-5	-48	-21	-27	34
	1969	2019-01-15 11:32:58.80	-114	1390	-1495	-2	2	-4	-46	-21	-25	33
	1970	2019-01-15 11:32:58.81	-114	1398	-1491	-1	2	-3	-45	-17	-28	31
	1971	2019-01-15 11:32:58.82	-117	1399	-1497	1	1	-2	-47	-14	-33	30
	1972	2019-01-15 11:32:58.83	-122	1396	-1494	4	-1	-4	-55	-21	-34	38
	1973	2019-01-15 11:32:58.84	-118	1396	-1498	2	-2	-6	-58	-29	-29	43
	1974	2019-01-15 11:32:58.85	-118	1395	-1497	3	-3	-7	-51	-22	-29	36
	1975	2019-01-15 11:32:58.86	-119	1403	-1499	1	-3	-8	-49	-19	-30	34
	1976	2019-01-15 11:32:58.87	-123	1394	-1491	-1	1	-11	-47	-12	-35	29
	1977	2019-01-15 11:32:58.88	-120	1393	-1492	-5	2	-12	-38	1	-39	18
	1978	2019-01-15 11:32:58.89	-113	1398	-1496	-9	1	-17	-34	8	-42	13
	1979	2019-01-15 11:32:58.90	-114	1393	-1494	-7	4	-18	-31	15	-46	8
	1980	2019-01-15 11:32:58.91	-113	1391	-1496	-6	4	-19	-31	16	-47	7
	1981	2019-01-15 11:32:58.92	-121	1387	-1498	-3	3	-21	-36	6	-42	15
	1982	2019-01-15 11:32:58.93	-109	1391	-1497	-4	2	-21	-45	-10	-35	27
	1983	2019-01-15 11:32:58.94	-122	1390	-1501	-4	1	-18	-44	-16	-28	30
	1984	2019-01-15 11:32:58.95	-108	1387	-1494	-5	-3	-17	-47	-20	-27	33
	1985	2019-01-15 11:32:58.96	-123	1389	-1500	-8	-6	-15	-49	-18	-31	33
	1986	2019-01-15 11:32:58.97	-120	1392	-1496	-7	-8	-14	-58	-20	-38	39
	1987	2019-01-15 11:32:58.98	-121	1399	-1483	-8	-8	-11	-59	-20	-39	39
	1988	2019-01-15 11:32:58.99	-124	1393	-1492	-8	-6	-11	-49	-17	-32	33
	1989	2019-01-15 11:32:59.00	-125	1394	-1492	-5	-4	-13	-40	-12	-28	26
	1990	2019-01-15 11:32:59.01	-126	1392	-1492	-6	-5	-12	-43	-16	-27	29
	1991	2019-01-15 11:32:59.02	-125	1391	-1489	-8	-6	-10	-46	-20	-26	33
	1992	2019-01-15 11:32:59.03	-122	1386	-1489	-8	-6	-8	-46	-16	-30	31
	1993	2019-01-15 11:32:59.04	-119	1386	-1490	-9	-4	-6	-39	-9	-30	24
	1994	2019-01-15 11:32:59.05	-112	1393	-1494	-11	-6	-3	-43	-13	-30	28
[truncated: 4,437 more rows]
