# Supplementary material for: Evaluating the stress-response of dental students to the dental school environment
Source: PeerJ. 2020 May 6;8:e8981. doi: 10.7717/peerj.8981 (PMC7210805; doi:10.7717/peerj.8981)
Supplement: Supplemental Information 1 [file peerj-08-8981-s001.zip › 8-0-III.csv]

// Data mode : Full
// Data quality : High
// Acceleration sensor's range : 16g
// Gyroscope sensor's range : 2000dps
//
//ARTIFACT	NUM	DATE	ACC_X	ACC_Y	ACC_Z	GYRO_X	GYRO_Y	GYRO_Z	EOG_L	EOG_R	EOG_H	EOG_V
	1	2019-01-22 08:52:06.31	-709	1071	-1606	15	-7	1	-140	-51	-89	95
	2	2019-01-22 08:52:06.32	-704	1066	-1610	14	-3	4	-126	-62	-64	94
	3	2019-01-22 08:52:06.33	-714	1074	-1618	18	-4	9	-147	-48	-99	97
	4	2019-01-22 08:52:06.34	-715	1079	-1616	16	-4	12	-124	-66	-58	95
	5	2019-01-22 08:52:06.35	-712	1073	-1618	15	-4	16	-155	-64	-91	109
	6	2019-01-22 08:52:06.36	-713	1077	-1615	13	-6	17	-134	-77	-57	105
	7	2019-01-22 08:52:06.37	-711	1072	-1611	11	-5	20	-157	-63	-94	110
	8	2019-01-22 08:52:06.38	-706	1078	-1604	10	-5	21	-127	-70	-57	98
	9	2019-01-22 08:52:06.39	-711	1083	-1605	12	-2	23	-158	-57	-101	107
	10	2019-01-22 08:52:06.40	-697	1087	-1603	13	-2	19	-134	-69	-65	101
	11	2019-01-22 08:52:06.41	-701	1086	-1608	13	1	18	-163	-53	-110	108
	12	2019-01-22 08:52:06.42	-699	1092	-1618	14	1	14	-126	-58	-68	92
	13	2019-01-22 08:52:06.43	-696	1089	-1613	14	-1	10	-147	-36	-111	91
	14	2019-01-22 08:52:06.44	-711	1084	-1613	14	-2	7	-113	-52	-61	82
	15	2019-01-22 08:52:06.45	-706	1084	-1620	15	-4	6	-148	-39	-109	93
	16	2019-01-22 08:52:06.46	-710	1093	-1606	16	-7	0	-115	-51	-64	83
	17	2019-01-22 08:52:06.47	-704	1090	-1616	17	-7	-1	-144	-30	-114	87
	18	2019-01-22 08:52:06.48	-702	1086	-1614	16	-7	-5	-107	-51	-56	79
	19	2019-01-22 08:52:06.49	-700	1081	-1610	14	-6	-8	-145	-47	-98	96
	20	2019-01-22 08:52:06.50	-690	1083	-1605	14	-7	-11	-114	-70	-44	92
	21	2019-01-22 08:52:06.51	-705	1074	-1609	13	-11	-11	-153	-48	-105	100
	22	2019-01-22 08:52:06.52	-711	1071	-1621	13	-12	-10	-116	-64	-52	90
	23	2019-01-22 08:52:06.53	-709	1070	-1619	13	-15	-8	-149	-51	-98	100
	24	2019-01-22 08:52:06.54	-713	1063	-1611	13	-20	-9	-118	-76	-42	97
	25	2019-01-22 08:52:06.55	-713	1062	-1623	15	-22	-5	-157	-54	-103	105
	26	2019-01-22 08:52:06.56	-705	1059	-1616	21	-24	-1	-117	-69	-48	93
	27	2019-01-22 08:52:06.57	-698	1059	-1599	22	-21	-1	-143	-45	-98	94
	28	2019-01-22 08:52:06.58	-702	1061	-1613	24	-17	1	-98	-67	-31	82
	29	2019-01-22 08:52:06.59	-713	1058	-1616	23	-16	2	-136	-43	-93	89
	30	2019-01-22 08:52:06.60	-702	1059	-1617	23	-15	3	-105	-64	-41	84
	31	2019-01-22 08:52:06.61	-711	1062	-1614	22	-16	3	-147	-39	-108	93
	32	2019-01-22 08:52:06.62	-715	1063	-1619	17	-15	2	-105	-66	-39	85
	33	2019-01-22 08:52:06.63	-709	1063	-1613	14	-15	1	-141	-46	-95	93
	34	2019-01-22 08:52:06.64	-706	1058	-1615	13	-13	0	-105	-72	-33	88
	35	2019-01-22 08:52:06.65	-697	1061	-1612	16	-14	4	-149	-50	-99	99
	36	2019-01-22 08:52:06.66	-712	1062	-1612	14	-15	1	-99	-71	-28	85
	37	2019-01-22 08:52:06.67	-708	1058	-1616	12	-11	3	-124	-38	-86	81
	38	2019-01-22 08:52:06.68	-711	1072	-1614	11	-9	1	-86	-65	-21	75
	39	2019-01-22 08:52:06.69	-707	1068	-1613	8	-7	-1	-134	-47	-87	90
	40	2019-01-22 08:52:06.70	-697	1072	-1613	2	-10	-9	-90	-78	-12	84
	41	2019-01-22 08:52:06.71	-698	1066	-1612	1	-8	-9	-134	-64	-70	99
	42	2019-01-22 08:52:06.72	-709	1066	-1613	1	-10	-12	-96	-90	-6	93
	43	2019-01-22 08:52:06.73	-701	1058	-1615	-2	-9	-12	-147	-64	-83	105
	44	2019-01-22 08:52:06.74	-708	1066	-1617	2	-13	-9	-106	-84	-22	95
	45	2019-01-22 08:52:06.75	-711	1063	-1618	1	-15	-9	-149	-57	-92	103
	46	2019-01-22 08:52:06.76	-705	1060	-1622	-1	-17	-7	-106	-90	-16	98
	47	2019-01-22 08:52:06.77	-704	1064	-1622	-3	-17	-5	-137	-55	-82	96
	48	2019-01-22 08:52:06.78	-711	1065	-1617	-3	-17	-2	-90	-73	-17	81
	49	2019-01-22 08:52:06.79	-700	1065	-1615	-5	-17	-1	-131	-40	-91	85
	50	2019-01-22 08:52:06.80	-704	1067	-1613	-3	-15	1	-82	-63	-19	72
	51	2019-01-22 08:52:06.81	-712	1070	-1615	-5	-12	3	-120	-41	-79	80
	52	2019-01-22 08:52:06.82	-714	1064	-1617	-7	-13	4	-78	-72	-6	75
	53	2019-01-22 08:52:06.83	-706	1063	-1612	-7	-12	9	-132	-48	-84	90
	54	2019-01-22 08:52:06.84	-702	1059	-1621	-4	-15	9	-100	-76	-24	88
	55	2019-01-22 08:52:06.85	-709	1063	-1615	-8	-17	12	-145	-48	-97	96
	56	2019-01-22 08:52:06.86	-706	1059	-1610	-7	-18	12	-106	-78	-28	92
	57	2019-01-22 08:52:06.87	-707	1059	-1608	-5	-15	15	-150	-46	-104	98
	58	2019-01-22 08:52:06.88	-706	1056	-1611	-5	-13	14	-100	-66	-34	83
	59	2019-01-22 08:52:06.89	-702	1062	-1608	-7	-13	16	-140	-34	-106	87
	60	2019-01-22 08:52:06.90	-711	1067	-1615	-3	-10	13	-100	-68	-32	84
	61	2019-01-22 08:52:06.91	-709	1073	-1615	-5	-9	11	-146	-50	-96	98
	62	2019-01-22 08:52:06.92	-711	1074	-1617	-5	-9	14	-108	-91	-17	99
	63	2019-01-22 08:52:06.93	-705	1074	-1614	-6	-12	11	-149	-71	-78	110
	64	2019-01-22 08:52:06.94	-702	1081	-1615	-8	-12	7	-98	-90	-8	94
	65	2019-01-22 08:52:06.95	-714	1082	-1619	-11	-14	7	-133	-50	-83	91
	66	2019-01-22 08:52:06.96	-710	1072	-1615	-11	-16	4	-90	-68	-22	79
	67	2019-01-22 08:52:06.97	-708	1073	-1617	-9	-18	4	-130	-37	-93	83
	68	2019-01-22 08:52:06.98	-704	1073	-1606	-7	-18	3	-90	-70	-20	80
	69	2019-01-22 08:52:06.99	-708	1066	-1606	-7	-17	2	-132	-43	-89	87
	70	2019-01-22 08:52:07.00	-718	1066	-1617	-7	-16	6	-90	-70	-20	80
	71	2019-01-22 08:52:07.01	-715	1065	-1602	-6	-16	7	-133	-44	-89	88
	72	2019-01-22 08:52:07.02	-709	1075	-1607	-5	-13	8	-99	-77	-22	88
	73	2019-01-22 08:52:07.03	-711	1069	-1604	-7	-13	9	-142	-52	-90	97
	74	2019-01-22 08:52:07.04	-710	1064	-1606	-8	-11	8	-103	-78	-25	90
	75	2019-01-22 08:52:07.05	-707	1074	-1615	-6	-10	11	-136	-44	-92	90
	76	2019-01-22 08:52:07.06	-708	1072	-1620	-8	-13	9	-92	-71	-21	81
	77	2019-01-22 08:52:07.07	-716	1074	-1619	-8	-13	11	-125	-42	-83	83
	78	2019-01-22 08:52:07.08	-708	1071	-1607	-9	-14	11	-83	-69	-14	76
	79	2019-01-22 08:52:07.09	-717	1079	-1607	-9	-11	9	-123	-46	-77	84
	80	2019-01-22 08:52:07.10	-704	1078	-1605	-10	-7	7	-92	-74	-18	83
	81	2019-01-22 08:52:07.11	-721	1083	-1614	-14	-3	7	-124	-41	-83	82
	82	2019-01-22 08:52:07.12	-716	1078	-1617	-18	-2	5	-91	-66	-25	78
	83	2019-01-22 08:52:07.13	-713	1080	-1617	-19	-5	4	-126	-40	-86	83
	84	2019-01-22 08:52:07.14	-720	1081	-1615	-19	-7	2	-97	-70	-27	83
	85	2019-01-22 08:52:07.15	-714	1083	-1610	-19	-7	2	-134	-44	-90	89
	86	2019-01-22 08:52:07.16	-722	1082	-1610	-18	-5	2	-98	-73	-25	85
	87	2019-01-22 08:52:07.17	-714	1083	-1607	-16	-5	2	-130	-50	-80	90
	88	2019-01-22 08:52:07.18	-711	1087	-1604	-15	-3	2	-97	-65	-32	81
	89	2019-01-22 08:52:07.19	-726	1088	-1603	-11	-1	1	-135	-31	-104	83
	90	2019-01-22 08:52:07.20	-714	1085	-1604	-10	1	-2	-109	-59	-50	84
	91	2019-01-22 08:52:07.21	-712	1078	-1600	-8	5	-5	-138	-43	-95	90
	92	2019-01-22 08:52:07.22	-707	1087	-1603	-5	7	-5	-101	-66	-35	83
	93	2019-01-22 08:52:07.23	-715	1081	-1608	-4	6	-6	-128	-43	-85	85
	94	2019-01-22 08:52:07.24	-715	1078	-1609	-3	8	-5	-104	-67	-37	85
	95	2019-01-22 08:52:07.25	-716	1081	-1608	-5	7	-8	-142	-47	-95	94
	96	2019-01-22 08:52:07.26	-718	1081	-1603	-5	6	-6	-118	-70	-48	94
	97	2019-01-22 08:52:07.27	-704	1072	-1606	-6	7	-6	-142	-45	-97	93
	98	2019-01-22 08:52:07.28	-706	1075	-1603	-7	6	-6	-113	-63	-50	88
	99	2019-01-22 08:52:07.29	-724	1076	-1602	-2	7	-4	-132	-38	-94	85
	100	2019-01-22 08:52:07.30	-706	1076	-1601	-4	5	-2	-104	-63	-41	83
	101	2019-01-22 08:52:07.31	-706	1075	-1616	-3	7	0	-126	-44	-82	85
	102	2019-01-22 08:52:07.32	-700	1075	-1617	-3	2	2	-103	-65	-38	84
	103	2019-01-22 08:52:07.33	-696	1073	-1608	-2	1	4	-128	-40	-88	84
	104	2019-01-22 08:52:07.34	-696	1074	-1616	-5	4	5	-110	-58	-52	84
	105	2019-01-22 08:52:07.35	-709	1080	-1618	-2	1	8	-137	-36	-101	86
	106	2019-01-22 08:52:07.36	-713	1085	-1604	-1	-1	8	-119	-56	-63	87
	107	2019-01-22 08:52:07.37	-699	1079	-1607	-2	0	7	-136	-43	-93	89
	108	2019-01-22 08:52:07.38	-711	1081	-1610	-6	2	4	-113	-64	-49	88
	109	2019-01-22 08:52:07.39	-704	1085	-1617	-6	-1	3	-130	-43	-87	86
	110	2019-01-22 08:52:07.40	-701	1081	-1616	-7	-6	3	-118	-69	-49	93
	111	2019-01-22 08:52:07.41	-706	1077	-1615	-9	-7	0	-136	-54	-82	95
	112	2019-01-22 08:52:07.42	-709	1081	-1610	-11	-9	-1	-116	-70	-46	93
	113	2019-01-22 08:52:07.43	-709	1081	-1613	-11	-10	-3	-128	-53	-75	90
	114	2019-01-22 08:52:07.44	-701	1078	-1607	-13	-8	-4	-116	-66	-50	91
	115	2019-01-22 08:52:07.45	-708	1079	-1596	-10	-7	-4	-129	-49	-80	89
	116	2019-01-22 08:52:07.46	-708	1084	-1609	-9	-5	-4	-106	-69	-37	87
	117	2019-01-22 08:52:07.47	-709	1087	-1606	-6	-3	-5	-111	-55	-56	83
	118	2019-01-22 08:52:07.48	-708	1094	-1613	-8	1	-9	-102	-70	-32	86
	119	2019-01-22 08:52:07.49	-712	1084	-1606	-5	4	-7	-120	-51	-69	85
	120	2019-01-22 08:52:07.50	-714	1084	-1613	-4	6	-10	-107	-65	-42	86
	121	2019-01-22 08:52:07.51	-713	1088	-1601	-4	6	-13	-110	-58	-52	84
	122	2019-01-22 08:52:07.52	-708	1080	-1607	-1	8	-14	-92	-70	-22	81
	123	2019-01-22 08:52:07.53	-713	1081	-1607	1	6	-15	-102	-54	-48	78
	124	2019-01-22 08:52:07.54	-699	1080	-1611	1	9	-14	-94	-58	-36	76
	125	2019-01-22 08:52:07.55	-706	1081	-1612	0	9	-15	-105	-49	-56	77
	126	2019-01-22 08:52:07.56	-709	1080	-1610	0	8	-13	-98	-53	-45	75
	127	2019-01-22 08:52:07.57	-701	1078	-1607	-2	7	-14	-106	-43	-63	74
	128	2019-01-22 08:52:07.58	-701	1073	-1611	-6	8	-11	-101	-55	-46	78
	129	2019-01-22 08:52:07.59	-703	1070	-1610	-5	5	-12	-98	-50	-48	74
	130	2019-01-22 08:52:07.60	-703	1072	-1616	-6	7	-9	-95	-65	-30	80
	131	2019-01-22 08:52:07.61	-697	1065	-1608	-3	6	-6	-99	-61	-38	80
	132	2019-01-22 08:52:07.62	-696	1075	-1610	-3	6	-2	-98	-62	-36	80
	133	2019-01-22 08:52:07.63	-689	1071	-1612	-2	3	0	-94	-47	-47	70
	134	2019-01-22 08:52:07.64	-695	1077	-1611	0	2	2	-98	-52	-46	75
	135	2019-01-22 08:52:07.65	-698	1078	-1617	-1	-1	3	-96	-41	-55	68
	136	2019-01-22 08:52:07.66	-700	1085	-1617	-3	0	1	-101	-47	-54	74
	137	2019-01-22 08:52:07.67	-693	1077	-1616	-2	-4	1	-98	-44	-54	71
	138	2019-01-22 08:52:07.68	-700	1083	-1611	-7	-6	2	-104	-50	-54	77
	139	2019-01-22 08:52:07.69	-703	1086	-1617	-10	-7	3	-100	-55	-45	77
	140	2019-01-22 08:52:07.70	-700	1078	-1614	-12	-10	0	-109	-66	-43	87
	141	2019-01-22 08:52:07.71	-694	1080	-1611	-14	-11	1	-104	-65	-39	84
	142	2019-01-22 08:52:07.72	-705	1078	-1611	-14	-11	2	-118	-66	-52	92
	143	2019-01-22 08:52:07.73	-703	1074	-1602	-10	-11	2	-115	-68	-47	91
	144	2019-01-22 08:52:07.74	-700	1075	-1607	-7	-14	2	-131	-72	-59	101
	145	2019-01-22 08:52:07.75	-702	1084	-1605	-9	-12	3	-116	-66	-50	91
	146	2019-01-22 08:52:07.76	-700	1082	-1608	-11	-11	3	-121	-59	-62	90
	147	2019-01-22 08:52:07.77	-708	1086	-1607	-14	-11	2	-107	-56	-51	81
	148	2019-01-22 08:52:07.78	-701	1090	-1610	-15	-8	0	-118	-57	-61	87
	149	2019-01-22 08:52:07.79	-697	1091	-1612	-17	-8	-2	-101	-58	-43	79
	150	2019-01-22 08:52:07.80	-693	1090	-1608	-14	-9	-7	-109	-52	-57	80
	151	2019-01-22 08:52:07.81	-704	1087	-1617	-16	-8	-9	-90	-57	-33	73
	152	2019-01-22 08:52:07.82	-707	1085	-1616	-13	-12	-11	-98	-57	-41	77
	153	2019-01-22 08:52:07.83	-709	1088	-1612	-11	-12	-11	-82	-61	-21	71
	154	2019-01-22 08:52:07.84	-707	1094	-1606	-8	-15	-14	-107	-57	-50	82
	155	2019-01-22 08:52:07.85	-709	1089	-1606	-8	-14	-17	-94	-59	-35	76
	156	2019-01-22 08:52:07.86	-710	1081	-1613	-9	-15	-15	-117	-54	-63	85
	157	2019-01-22 08:52:07.87	-714	1089	-1608	-9	-12	-19	-96	-63	-33	79
	158	2019-01-22 08:52:07.88	-713	1095	-1606	-9	-13	-21	-111	-62	-49	86
	159	2019-01-22 08:52:07.89	-705	1085	-1604	-8	-11	-20	-88	-71	-17	79
	160	2019-01-22 08:52:07.90	-713	1080	-1598	-5	-12	-19	-117	-65	-52	91
	161	2019-01-22 08:52:07.91	-713	1075	-1606	-4	-10	-16	-107	-77	-30	92
	162	2019-01-22 08:52:07.92	-721	1074	-1615	-6	-11	-13	-133	-65	-68	99
	163	2019-01-22 08:52:07.93	-709	1074	-1603	-8	-9	-12	-101	-68	-33	84
	164	2019-01-22 08:52:07.94	-713	1071	-1606	-4	-4	-10	-131	-60	-71	95
	165	2019-01-22 08:52:07.95	-709	1069	-1596	-2	-3	-6	-102	-69	-33	85
	166	2019-01-22 08:52:07.96	-714	1077	-1596	-4	3	-5	-133	-65	-68	99
	167	2019-01-22 08:52:07.97	-716	1085	-1597	-4	8	-6	-102	-71	-31	86
	168	2019-01-22 08:52:07.98	-711	1086	-1607	-6	12	-6	-127	-62	-65	94
	169	2019-01-22 08:52:07.99	-712	1086	-1611	-10	11	-9	-101	-84	-17	92
	170	2019-01-22 08:52:08.00	-708	1092	-1623	-10	7	-11	-127	-67	-60	97
	171	2019-01-22 08:52:08.01	-714	1097	-1605	-14	5	-16	-95	-77	-18	86
	172	2019-01-22 08:52:08.02	-707	1093	-1611	-14	5	-18	-121	-60	-61	90
	173	2019-01-22 08:52:08.03	-706	1076	-1604	-14	5	-20	-88	-69	-19	78
	174	2019-01-22 08:52:08.04	-713	1073	-1599	-11	5	-17	-117	-56	-61	86
	175	2019-01-22 08:52:08.05	-707	1083	-1602	-7	7	-17	-81	-73	-8	77
	176	2019-01-22 08:52:08.06	-710	1077	-1598	-5	8	-14	-117	-59	-58	88
	177	2019-01-22 08:52:08.07	-714	1084	-1604	-1	9	-10	-87	-67	-20	77
	178	2019-01-22 08:52:08.08	-703	1084	-1607	0	12	-6	-121	-42	-79	81
	179	2019-01-22 08:52:08.09	-710	1083	-1608	2	11	-4	-85	-49	-36	67
	180	2019-01-22 08:52:08.10	-711	1086	-1612	1	8	-3	-113	-28	-85	70
	181	2019-01-22 08:52:08.11	-698	1090	-1607	-1	7	-4	-77	-48	-29	62
	182	2019-01-22 08:52:08.12	-696	1091	-1610	-3	6	-5	-114	-29	-85	71
	183	2019-01-22 08:52:08.13	-704	1087	-1608	-7	3	-8	-80	-46	-34	63
	184	2019-01-22 08:52:08.14	-697	1086	-1603	-6	3	-9	-118	-27	-91	72
	185	2019-01-22 08:52:08.15	-697	1089	-1602	-6	1	-13	-80	-49	-31	64
	186	2019-01-22 08:52:08.16	-708	1086	-1592	-5	4	-17	-115	-32	-83	73
	187	2019-01-22 08:52:08.17	-716	1074	-1606	-4	2	-16	-70	-49	-21	59
	188	2019-01-22 08:52:08.18	-715	1070	-1612	-2	-3	-14	-103	-22	-81	62
	189	2019-01-22 08:52:08.19	-701	1082	-1609	-3	-5	-13	-76	-44	-32	60
	190	2019-01-22 08:52:08.20	-703	1073	-1606	-5	-6	-11	-119	-29	-90	74
	191	2019-01-22 08:52:08.21	-712	1071	-1611	-7	-9	-5	-74	-51	-23	62
	192	2019-01-22 08:52:08.22	-706	1075	-1608	-6	-9	-6	-107	-26	-81	66
	193	2019-01-22 08:52:08.23	-701	1077	-1604	-8	-5	-3	-70	-50	-20	60
	194	2019-01-22 08:52:08.24	-711	1074	-1608	-12	-4	-2	-119	-36	-83	77
	195	2019-01-22 08:52:08.25	-711	1075	-1608	-11	-4	-2	-84	-60	-24	72
	196	2019-01-22 08:52:08.26	-703	1075	-1609	-10	-5	0	-129	-43	-86	86
	197	2019-01-22 08:52:08.27	-709	1078	-1601	-11	-5	0	-92	-72	-20	82
	198	2019-01-22 08:52:08.28	-706	1083	-1608	-9	-4	1	-135	-50	-85	92
	199	2019-01-22 08:52:08.29	-711	1090	-1607	-7	-5	-1	-99	-73	-26	86
	200	2019-01-22 08:52:08.30	-710	1091	-1607	-10	-7	-6	-137	-48	-89	92
	201	2019-01-22 08:52:08.31	-706	1085	-1607	-12	-7	-7	-100	-74	-26	87
	202	2019-01-22 08:52:08.32	-708	1091	-1609	-12	-5	-9	-141	-57	-84	99
	203	2019-01-22 08:52:08.33	-720	1088	-1612	-15	-4	-13	-96	-78	-18	87
	204	2019-01-22 08:52:08.34	-706	1084	-1602	-13	-1	-15	-125	-45	-80	85
	205	2019-01-22 08:52:08.35	-705	1094	-1603	-13	0	-17	-86	-71	-15	78
	206	2019-01-22 08:52:08.36	-693	1089	-1599	-12	0	-17	-125	-40	-85	82
	207	2019-01-22 08:52:08.37	-709	1079	-1598	-9	2	-17	-88	-61	-27	74
	208	2019-01-22 08:52:08.38	-716	1076	-1603	-8	7	-17	-130	-35	-95	82
	209	2019-01-22 08:52:08.39	-711	1086	-1608	-3	5	-14	-90	-67	-23	78
	210	2019-01-22 08:52:08.40	-706	1089	-1604	-5	5	-12	-142	-51	-91	96
	211	2019-01-22 08:52:08.41	-708	1082	-1607	-4	6	-11	-91	-71	-20	81
	212	2019-01-22 08:52:08.42	-712	1080	-1607	-3	5	-8	-122	-50	-72	86
	213	2019-01-22 08:52:08.43	-702	1082	-1605	-3	4	-7	-80	-80	0	80
	214	2019-01-22 08:52:08.44	-711	1083	-1602	-3	2	-8	-121	-48	-73	84
	215	2019-01-22 08:52:08.45	-711	1092	-1609	-6	3	-6	-79	-68	-11	73
	216	2019-01-22 08:52:08.46	-709	1085	-1608	-6	3	-9	-123	-39	-84	81
	217	2019-01-22 08:52:08.47	-708	1085	-1606	-6	1	-7	-81	-65	-16	73
	218	2019-01-22 08:52:08.48	-710	1089	-1603	-4	2	-9	-123	-36	-87	79
	219	2019-01-22 08:52:08.49	-703	1091	-1601	-3	2	-9	-77	-61	-16	69
	220	2019-01-22 08:52:08.50	-707	1085	-1600	-6	5	-13	-106	-35	-71	70
	221	2019-01-22 08:52:08.51	-704	1094	-1605	-3	2	-12	-63	-60	-3	61
	222	2019-01-22 08:52:08.52	-710	1086	-1610	-6	2	-12	-109	-36	-73	72
	223	2019-01-22 08:52:08.53	-711	1081	-1602	-7	1	-12	-70	-64	-6	67
	224	2019-01-22 08:52:08.54	-714	1077	-1602	-5	1	-9	-107	-36	-71	71
	225	2019-01-22 08:52:08.55	-704	1077	-1607	-5	-3	-9	-67	-66	-1	66
	226	2019-01-22 08:52:08.56	-712	1079	-1606	-4	-1	-4	-117	-42	-75	79
	227	2019-01-22 08:52:08.57	-710	1081	-1602	-5	-2	-2	-85	-69	-16	77
	228	2019-01-22 08:52:08.58	-700	1081	-1603	-7	-1	0	-125	-42	-83	83
	229	2019-01-22 08:52:08.59	-709	1090	-1597	-6	4	3	-82	-71	-11	76
	230	2019-01-22 08:52:08.60	-716	1089	-1605	-7	3	-1	-120	-44	-76	82
	231	2019-01-22 08:52:08.61	-715	1091	-1606	-7	3	-3	-78	-68	-10	73
	232	2019-01-22 08:52:08.62	-713	1093	-1608	-12	1	-7	-111	-40	-71	75
	233	2019-01-22 08:52:08.63	-700	1094	-1600	-13	3	-10	-70	-68	-2	69
	234	2019-01-22 08:52:08.64	-713	1100	-1610	-13	1	-14	-102	-43	-59	72
	235	2019-01-22 08:52:08.65	-705	1095	-1613	-15	0	-17	-72	-71	-1	71
	236	2019-01-22 08:52:08.66	-709	1093	-1603	-19	-3	-19	-120	-48	-72	84
	237	2019-01-22 08:52:08.67	-703	1086	-1604	-16	-1	-20	-85	-73	-12	79
	238	2019-01-22 08:52:08.68	-701	1083	-1602	-14	-1	-22	-124	-44	-80	84
	239	2019-01-22 08:52:08.69	-708	1085	-1608	-7	-2	-22	-85	-71	-14	78
	240	2019-01-22 08:52:08.70	-699	1090	-1604	-7	-2	-21	-118	-44	-74	81
	241	2019-01-22 08:52:08.71	-715	1092	-1602	-8	-2	-19	-88	-71	-17	79
	242	2019-01-22 08:52:08.72	-704	1079	-1604	-9	-1	-18	-132	-46	-86	89
	243	2019-01-22 08:52:08.73	-716	1088	-1602	-7	-2	-15	-94	-63	-31	78
	244	2019-01-22 08:52:08.74	-710	1085	-1600	-7	-2	-11	-124	-34	-90	79
	245	2019-01-22 08:52:08.75	-709	1089	-1601	-5	2	-11	-80	-50	-30	65
	246	2019-01-22 08:52:08.76	-707	1086	-1595	0	0	-12	-112	-29	-83	70
	247	2019-01-22 08:52:08.77	-709	1092	-1602	0	2	-7	-78	-53	-25	65
	248	2019-01-22 08:52:08.78	-707	1081	-1619	-2	3	-6	-112	-34	-78	73
	249	2019-01-22 08:52:08.79	-710	1093	-1612	-6	0	-5	-80	-63	-17	71
	250	2019-01-22 08:52:08.80	-712	1071	-1625	-5	-4	-3	-104	-43	-61	73
	251	2019-01-22 08:52:08.81	-709	1085	-1602	-2	-4	2	-67	-63	-4	65
	252	2019-01-22 08:52:08.82	-702	1083	-1596	-1	1	-1	-100	-43	-57	71
	253	2019-01-22 08:52:08.83	-714	1087	-1597	-4	3	-2	-78	-69	-9	73
	254	2019-01-22 08:52:08.84	-706	1088	-1606	-5	6	-1	-101	-50	-51	75
	255	2019-01-22 08:52:08.85	-712	1098	-1616	-8	4	-3	-71	-76	5	73
	256	2019-01-22 08:52:08.86	-711	1092	-1615	-11	3	-2	-102	-56	-46	79
	257	2019-01-22 08:52:08.87	-715	1098	-1608	-12	0	-4	-90	-78	-12	84
	258	2019-01-22 08:52:08.88	-713	1101	-1603	-9	-1	-8	-115	-56	-59	85
	259	2019-01-22 08:52:08.89	-721	1101	-1600	-8	1	-10	-86	-73	-13	79
	260	2019-01-22 08:52:08.90	-716	1102	-1599	-5	-1	-15	-102	-42	-60	72
	261	2019-01-22 08:52:08.91	-702	1096	-1603	-3	3	-13	-73	-57	-16	65
	262	2019-01-22 08:52:08.92	-703	1094	-1596	0	5	-16	-94	-36	-58	65
	263	2019-01-22 08:52:08.93	-712	1089	-1594	1	5	-18	-77	-61	-16	69
	264	2019-01-22 08:52:08.94	-706	1085	-1600	3	9	-16	-107	-43	-64	75
	265	2019-01-22 08:52:08.95	-707	1080	-1600	6	7	-16	-90	-60	-30	75
	266	2019-01-22 08:52:08.96	-710	1083	-1604	11	9	-14	-107	-36	-71	71
	267	2019-01-22 08:52:08.97	-701	1084	-1603	11	8	-12	-86	-53	-33	69
	268	2019-01-22 08:52:08.98	-700	1092	-1612	11	7	-14	-103	-35	-68	69
	269	2019-01-22 08:52:08.99	-699	1077	-1607	13	8	-10	-86	-52	-34	69
	270	2019-01-22 08:52:09.00	-697	1080	-1609	11	7	-7	-99	-35	-64	67
	271	2019-01-22 08:52:09.01	-705	1075	-1607	7	4	-4	-79	-51	-28	65
	272	2019-01-22 08:52:09.02	-697	1077	-1603	3	6	1	-94	-38	-56	66
	273	2019-01-22 08:52:09.03	-696	1075	-1589	0	3	2	-88	-60	-28	74
	274	2019-01-22 08:52:09.04	-707	1070	-1608	-1	2	4	-105	-45	-60	75
	275	2019-01-22 08:52:09.05	-709	1063	-1617	-2	-4	7	-95	-59	-36	77
	276	2019-01-22 08:52:09.06	-709	1083	-1616	-1	-9	11	-111	-42	-69	76
	277	2019-01-22 08:52:09.07	-702	1075	-1602	-3	-10	10	-98	-58	-40	78
	278	2019-01-22 08:52:09.08	-703	1080	-1606	-4	-12	11	-104	-40	-64	72
	279	2019-01-22 08:52:09.09	-699	1084	-1605	-2	-15	9	-88	-55	-33	71
	280	2019-01-22 08:52:09.10	-698	1086	-1600	-3	-13	11	-93	-42	-51	67
	281	2019-01-22 08:52:09.11	-715	1082	-1610	-4	-11	7	-92	-59	-33	75
	282	2019-01-22 08:52:09.12	-707	1088	-1610	-3	-13	6	-100	-42	-58	71
	283	2019-01-22 08:52:09.13	-711	1085	-1611	-3	-16	7	-101	-53	-48	77
	284	2019-01-22 08:52:09.14	-709	1084	-1612	-5	-18	8	-98	-34	-64	66
	285	2019-01-22 08:52:09.15	-711	1087	-1611	-3	-18	5	-92	-53	-39	72
	286	2019-01-22 08:52:09.16	-710	1089	-1610	-1	-18	5	-86	-45	-41	65
	287	2019-01-22 08:52:09.17	-715	1089	-1610	-1	-16	6	-83	-59	-24	71
	288	2019-01-22 08:52:09.18	-713	1084	-1606	-2	-10	4	-85	-43	-42	64
	289	2019-01-22 08:52:09.19	-714	1094	-1603	-2	-7	5	-82	-51	-31	66
	290	2019-01-22 08:52:09.20	-720	1087	-1601	-2	-5	8	-76	-37	-39	56
	291	2019-01-22 08:52:09.21	-709	1078	-1600	0	2	10	-82	-44	-38	63
	292	2019-01-22 08:52:09.22	-712	1080	-1608	-1	1	14	-79	-31	-48	55
	293	2019-01-22 08:52:09.23	-712	1084	-1605	1	5	15	-90	-37	-53	63
	294	2019-01-22 08:52:09.24	-710	1092	-1606	-1	5	12	-93	-34	-59	63
	295	2019-01-22 08:52:09.25	-701	1087	-1612	-3	7	13	-98	-46	-52	72
	296	2019-01-22 08:52:09.26	-699	1094	-1610	-2	7	9	-96	-42	-54	69
	297	2019-01-22 08:52:09.27	-705	1089	-1606	-2	2	4	-105	-52	-53	78
	298	2019-01-22 08:52:09.28	-705	1088	-1607	-2	2	0	-101	-45	-56	73
	299	2019-01-22 08:52:09.29	-702	1088	-1603	0	0	-1	-109	-50	-59	79
	300	2019-01-22 08:52:09.30	-696	1092	-1602	0	-1	-5	-101	-49	-52	75
	301	2019-01-22 08:52:09.31	-700	1082	-1606	-3	-4	-9	-106	-56	-50	81
	302	2019-01-22 08:52:09.32	-702	1082	-1604	-6	-2	-7	-96	-59	-37	77
	303	2019-01-22 08:52:09.33	-705	1085	-1606	-10	-6	-8	-104	-61	-43	82
	304	2019-01-22 08:52:09.34	-702	1084	-1603	-8	-9	-4	-96	-55	-41	75
	305	2019-01-22 08:52:09.35	-710	1084	-1604	-9	-9	-5	-109	-56	-53	82
	306	2019-01-22 08:52:09.36	-697	1088	-1592	-10	-9	-5	-96	-54	-42	75
	307	2019-01-22 08:52:09.37	-700	1085	-1602	-12	-9	-6	-100	-55	-45	77
	308	2019-01-22 08:52:09.38	-704	1087	-1606	-13	-9	-5	-83	-49	-34	66
	309	2019-01-22 08:52:09.39	-701	1079	-1608	-13	-10	-3	-99	-45	-54	72
	310	2019-01-22 08:52:09.40	-711	1081	-1607	-14	-12	-1	-84	-45	-39	64
	311	2019-01-22 08:52:09.41	-703	1084	-1603	-14	-13	0	-104	-42	-62	73
	312	2019-01-22 08:52:09.42	-713	1082	-1599	-15	-12	0	-88	-45	-43	66
	313	2019-01-22 08:52:09.43	-710	1093	-1606	-15	-14	0	-102	-40	-62	71
	314	2019-01-22 08:52:09.44	-705	1096	-1603	-17	-12	1	-85	-46	-39	65
	315	2019-01-22 08:52:09.45	-710	1092	-1602	-17	-10	1	-103	-41	-62	72
	316	2019-01-22 08:52:09.46	-710	1099	-1599	-20	-9	0	-80	-44	-36	62
	317	2019-01-22 08:52:09.47	-709	1095	-1598	-17	-8	0	-88	-35	-53	61
	318	2019-01-22 08:52:09.48	-707	1095	-1593	-20	-4	-3	-64	-37	-27	50
	319	2019-01-22 08:52:09.49	-706	1092	-1599	-19	-7	-4	-90	-31	-59	60
	320	2019-01-22 08:52:09.50	-707	1096	-1600	-15	-6	-2	-68	-44	-24	56
	321	2019-01-22 08:52:09.51	-708	1099	-1604	-13	-4	-4	-88	-40	-48	64
	322	2019-01-22 08:52:09.52	-705	1108	-1606	-14	-4	-4	-69	-50	-19	59
	323	2019-01-22 08:52:09.53	-713	1105	-1616	-12	-6	-4	-97	-40	-57	68
	324	2019-01-22 08:52:09.54	-714	1096	-1605	-9	-10	-7	-88	-59	-29	73
	325	2019-01-22 08:52:09.55	-714	1099	-1606	-6	-12	-7	-106	-43	-63	74
	326	2019-01-22 08:52:09.56	-708	1107	-1604	-5	-15	-7	-79	-45	-34	62
	327	2019-01-22 08:52:09.57	-705	1101	-1597	-4	-15	-9	-94	-23	-71	58
	328	2019-01-22 08:52:09.58	-711	1093	-1604	-4	-11	-11	-70	-40	-30	55
	329	2019-01-22 08:52:09.59	-718	1093	-1593	-6	-11	-10	-108	-36	-72	72
	330	2019-01-22 08:52:09.60	-713	1088	-1586	-7	-6	-13	-91	-61	-30	76
	331	2019-01-22 08:52:09.61	-706	1080	-1586	-4	-4	-11	-120	-52	-68	86
	332	2019-01-22 08:52:09.62	-715	1073	-1588	-3	3	-11	-86	-61	-25	73
	333	2019-01-22 08:52:09.63	-717	1071	-1594	1	4	-7	-113	-49	-64	81
	334	2019-01-22 08:52:09.64	-693	1080	-1602	-2	3	-5	-78	-56	-22	67
	335	2019-01-22 08:52:09.65	-707	1084	-1612	-1	5	-4	-111	-37	-74	74
	336	2019-01-22 08:52:09.66	-719	1078	-1609	-3	0	-2	-90	-50	-40	70
	337	2019-01-22 08:52:09.67	-710	1089	-1601	-6	2	-1	-129	-40	-89	84
	338	2019-01-22 08:52:09.68	-703	1089	-1599	-11	4	1	-95	-56	-39	75
	339	2019-01-22 08:52:09.69	-713	1093	-1603	-15	3	-1	-116	-37	-79	76
	340	2019-01-22 08:52:09.70	-705	1099	-1605	-19	4	-6	-81	-45	-36	63
	341	2019-01-22 08:52:09.71	-705	1100	-1600	-22	4	-10	-117	-34	-83	75
	342	2019-01-22 08:52:09.72	-708	1098	-1608	-21	4	-13	-86	-52	-34	69
	343	2019-01-22 08:52:09.73	-705	1097	-1604	-20	5	-16	-125	-36	-89	80
	344	2019-01-22 08:52:09.74	-711	1101	-1604	-16	6	-18	-92	-57	-35	74
	345	2019-01-22 08:52:09.75	-713	1102	-1597	-15	8	-20	-122	-39	-83	80
	346	2019-01-22 08:52:09.76	-718	1105	-1600	-11	8	-20	-81	-56	-25	68
	347	2019-01-22 08:52:09.77	-712	1103	-1599	-8	11	-22	-110	-34	-76	72
	348	2019-01-22 08:52:09.78	-705	1100	-1590	-9	11	-24	-73	-53	-20	63
	349	2019-01-22 08:52:09.79	-705	1100	-1598	-6	13	-25	-111	-36	-75	73
	350	2019-01-22 08:52:09.80	-705	1102	-1597	-3	14	-23	-80	-59	-21	69
	351	2019-01-22 08:52:09.81	-704	1095	-1598	-1	14	-24	-115	-41	-74	78
	352	2019-01-22 08:52:09.82	-699	1099	-1597	-1	12	-24	-70	-61	-9	65
	353	2019-01-22 08:52:09.83	-701	1086	-1606	3	13	-20	-109	-44	-65	76
	354	2019-01-22 08:52:09.84	-703	1091	-1602	5	11	-21	-79	-64	-15	71
	355	2019-01-22 08:52:09.85	-709	1099	-1603	7	9	-18	-120	-45	-75	82
	356	2019-01-22 08:52:09.86	-709	1091	-1603	8	6	-18	-76	-64	-12	70
	357	2019-01-22 08:52:09.87	-706	1098	-1605	6	5	-18	-107	-34	-73	70
	358	2019-01-22 08:52:09.88	-698	1097	-1601	4	4	-17	-58	-49	-9	53
	359	2019-01-22 08:52:09.89	-703	1083	-1593	2	3	-16	-101	-28	-73	64
	360	2019-01-22 08:52:09.90	-698	1077	-1602	3	0	-13	-67	-65	-2	66
	361	2019-01-22 08:52:09.91	-712	1080	-1615	5	-5	-10	-107	-42	-65	74
	362	2019-01-22 08:52:09.92	-695	1083	-1597	2	-6	-7	-60	-58	-2	59
	363	2019-01-22 08:52:09.93	-701	1077	-1601	4	-2	-5	-107	-32	-75	69
	364	2019-01-22 08:52:09.94	-710	1076	-1603	3	-6	-2	-73	-57	-16	65
	365	2019-01-22 08:52:09.95	-714	1086	-1600	4	-4	2	-128	-46	-82	87
	366	2019-01-22 08:52:09.96	-712	1089	-1599	4	-1	2	-84	-66	-18	75
	367	2019-01-22 08:52:09.97	-703	1091	-1609	4	-2	2	-124	-44	-80	84
	368	2019-01-22 08:52:09.98	-708	1089	-1614	3	-6	3	-76	-54	-22	65
	369	2019-01-22 08:52:09.99	-704	1091	-1610	5	-8	3	-116	-25	-91	70
	370	2019-01-22 08:52:10.00	-710	1097	-1608	2	-8	3	-73	-48	-25	60
	371	2019-01-22 08:52:10.01	-715	1097	-1612	2	-7	2	-111	-31	-80	71
	372	2019-01-22 08:52:10.02	-704	1087	-1602	4	-7	0	-69	-59	-10	64
	373	2019-01-22 08:52:10.03	-712	1095	-1600	2	-6	-4	-108	-36	-72	72
	374	2019-01-22 08:52:10.04	-710	1098	-1598	3	-6	-7	-63	-65	2	64
	375	2019-01-22 08:52:10.05	-709	1097	-1600	-1	-3	-10	-98	-37	-61	67
	376	2019-01-22 08:52:10.06	-708	1096	-1601	0	0	-14	-63	-66	3	64
	377	2019-01-22 08:52:10.07	-714	1092	-1600	-1	1	-18	-109	-36	-73	72
	378	2019-01-22 08:52:10.08	-716	1089	-1601	0	1	-18	-75	-59	-16	67
	379	2019-01-22 08:52:10.09	-711	1092	-1597	0	5	-21	-115	-36	-79	75
	380	2019-01-22 08:52:10.10	-709	1086	-1602	1	1	-20	-75	-72	-3	73
	381	2019-01-22 08:52:10.11	-707	1084	-1600	2	2	-19	-117	-54	-63	85
	382	2019-01-22 08:52:10.12	-705	1085	-1606	2	4	-19	-86	-84	-2	85
	383	2019-01-22 08:52:10.13	-712	1084	-1603	0	4	-18	-127	-60	-67	93
	384	2019-01-22 08:52:10.14	-710	1083	-1601	0	2	-17	-89	-82	-7	85
	385	2019-01-22 08:52:10.15	-717	1083	-1598	1	2	-14	-128	-55	-73	91
	386	2019-01-22 08:52:10.16	-708	1077	-1595	3	6	-12	-89	-76	-13	82
	387	2019-01-22 08:52:10.17	-697	1089	-1606	1	5	-12	-125	-45	-80	85
	388	2019-01-22 08:52:10.18	-701	1090	-1601	1	5	-11	-86	-68	-18	77
	389	2019-01-22 08:52:10.19	-708	1084	-1604	2	7	-12	-126	-43	-83	84
	390	2019-01-22 08:52:10.20	-709	1090	-1609	3	3	-9	-84	-64	-20	74
	391	2019-01-22 08:52:10.21	-714	1091	-1614	0	0	-8	-114	-32	-82	73
	392	2019-01-22 08:52:10.22	-709	1086	-1604	-1	-2	-3	-70	-57	-13	63
	393	2019-01-22 08:52:10.23	-710	1088	-1603	-2	-1	-4	-110	-34	-76	72
	394	2019-01-22 08:52:10.24	-714	1085	-1608	-4	-2	1	-78	-63	-15	70
	395	2019-01-22 08:52:10.25	-704	1085	-1602	-4	-3	0	-108	-34	-74	71
	396	2019-01-22 08:52:10.26	-710	1081	-1603	-6	1	1	-70	-58	-12	64
	397	2019-01-22 08:52:10.27	-713	1082	-1599	-5	0	2	-104	-35	-69	69
	398	2019-01-22 08:52:10.28	-707	1086	-1607	-3	3	-1	-73	-63	-10	68
	399	2019-01-22 08:52:10.29	-710	1096	-1596	-4	3	-3	-106	-37	-69	71
	400	2019-01-22 08:52:10.30	-704	1096	-1604	-4	1	-3	-70	-60	-10	65
	401	2019-01-22 08:52:10.31	-715	1097	-1596	-5	1	-5	-95	-29	-66	62
	402	2019-01-22 08:52:10.32	-707	1099	-1601	-5	3	-6	-66	-58	-8	62
	403	2019-01-22 08:52:10.33	-707	1095	-1609	-8	-1	-12	-99	-34	-65	66
	404	2019-01-22 08:52:10.34	-710	1095	-1603	-8	-1	-12	-78	-59	-19	68
	405	2019-01-22 08:52:10.35	-710	1094	-1600	-8	-2	-13	-103	-32	-71	67
	406	2019-01-22 08:52:10.36	-705	1084	-1606	-8	-3	-14	-66	-65	-1	65
	407	2019-01-22 08:52:10.37	-718	1083	-1606	-5	-4	-16	-85	-30	-55	57
	408	2019-01-22 08:52:10.38	-706	1083	-1597	-3	-2	-14	-63	-53	-10	58
	409	2019-01-22 08:52:10.39	-703	1082	-1601	-4	-2	-12	-102	-30	-72	66
	410	2019-01-22 08:52:10.40	-718	1078	-1609	-4	0	-11	-70	-50	-20	60
	411	2019-01-22 08:52:10.41	-716	1080	-1604	-5	0	-8	-96	-23	-73	59
	412	2019-01-22 08:52:10.42	-714	1081	-1604	-7	0	-8	-68	-48	-20	58
	413	2019-01-22 08:52:10.43	-712	1088	-1595	-9	0	-9	-96	-26	-70	61
	414	2019-01-22 08:52:10.44	-705	1082	-1598	-10	3	-8	-68	-55	-13	61
	415	2019-01-22 08:52:10.45	-712	1080	-1608	-12	0	-9	-95	-34	-61	64
	416	2019-01-22 08:52:10.46	-703	1082	-1607	-15	1	-8	-72	-57	-15	64
	417	2019-01-22 08:52:10.47	-712	1088	-1610	-11	1	-9	-96	-32	-64	64
	418	2019-01-22 08:52:10.48	-703	1085	-1599	-11	1	-10	-69	-51	-18	60
	419	2019-01-22 08:52:10.49	-704	1083	-1591	-11	6	-8	-90	-28	-62	59
	420	2019-01-22 08:52:10.50	-708	1086	-1603	-12	8	-9	-70	-49	-21	59
	421	2019-01-22 08:52:10.51	-705	1092	-1608	-14	11	-8	-90	-32	-58	61
	422	2019-01-22 08:52:10.52	-707	1085	-1614	-17	8	-5	-75	-60	-15	67
	423	2019-01-22 08:52:10.53	-712	1094	-1603	-17	8	-4	-92	-48	-44	70
	424	2019-01-22 08:52:10.54	-708	1099	-1599	-15	9	-4	-70	-63	-7	66
	425	2019-01-22 08:52:10.55	-706	1096	-1606	-16	9	-5	-94	-42	-52	68
	426	2019-01-22 08:52:10.56	-702	1099	-1598	-14	10	-4	-78	-58	-20	68
	427	2019-01-22 08:52:10.57	-707	1098	-1601	-14	12	-5	-100	-36	-64	68
	428	2019-01-22 08:52:10.58	-707	1096	-1600	-10	14	-4	-83	-54	-29	68
	429	2019-01-22 08:52:10.59	-699	1099	-1600	-6	12	-4	-100	-36	-64	68
	430	2019-01-22 08:52:10.60	-704	1102	-1602	1	15	-6	-85	-49	-36	67
	431	2019-01-22 08:52:10.61	-705	1100	-1604	2	15	-8	-104	-34	-70	69
	432	2019-01-22 08:52:10.62	-696	1094	-1601	1	18	-11	-92	-55	-37	73
	433	2019-01-22 08:52:10.63	-701	1097	-1609	1	14	-9	-113	-48	-65	80
	434	2019-01-22 08:52:10.64	-697	1093	-1603	4	13	-13	-93	-63	-30	78
	435	2019-01-22 08:52:10.65	-698	1086	-1600	2	11	-12	-94	-39	-55	66
	436	2019-01-22 08:52:10.66	-700	1092	-1600	2	8	-9	-74	-48	-26	61
	437	2019-01-22 08:52:10.67	-696	1087	-1598	1	7	-10	-86	-28	-58	57
	438	2019-01-22 08:52:10.68	-698	1091	-1602	0	9	-9	-82	-46	-36	64
	439	2019-01-22 08:52:10.69	-699	1095	-1594	-2	10	-9	-90	-35	-55	62
	440	2019-01-22 08:52:10.70	-697	1087	-1605	-1	9	-10	-76	-46	-30	61
	441	2019-01-22 08:52:10.71	-695	1088	-1616	-4	5	-9	-76	-27	-49	51
	442	2019-01-22 08:52:10.72	-696	1087	-1608	-7	4	-7	-68	-41	-27	54
	443	2019-01-22 08:52:10.73	-691	1086	-1603	-9	4	-9	-83	-35	-48	59
	444	2019-01-22 08:52:10.74	-698	1088	-1609	-8	1	-8	-78	-44	-34	61
	445	2019-01-22 08:52:10.75	-693	1082	-1599	-5	4	-9	-87	-40	-47	63
	446	2019-01-22 08:52:10.76	-698	1094	-1602	-5	4	-14	-84	-55	-29	69
	447	2019-01-22 08:52:10.77	-703	1088	-1603	-7	8	-14	-95	-56	-39	75
	448	2019-01-22 08:52:10.78	-701	1093	-1609	-8	5	-17	-83	-51	-32	67
	449	2019-01-22 08:52:10.79	-692	1081	-1610	-7	2	-18	-81	-39	-42	60
	450	2019-01-22 08:52:10.80	-696	1087	-1606	-7	1	-19	-80	-38	-42	59
	451	2019-01-22 08:52:10.81	-699	1081	-1606	-7	-1	-19	-87	-40	-47	63
	452	2019-01-22 08:52:10.82	-702	1090	-1606	-9	0	-16	-93	-58	-35	75
	453	2019-01-22 08:52:10.83	-701	1095	-1608	-10	-1	-16	-90	-58	-32	74
	454	2019-01-22 08:52:10.84	-693	1088	-1608	-15	-1	-15	-82	-59	-23	70
	455	2019-01-22 08:52:10.85	-704	1087	-1601	-15	-2	-15	-77	-50	-27	63
	456	2019-01-22 08:52:10.86	-694	1092	-1600	-17	-2	-14	-88	-59	-29	73
	457	2019-01-22 08:52:10.87	-707	1101	-1609	-17	0	-17	-93	-61	-32	77
	458	2019-01-22 08:52:10.88	-700	1100	-1608	-17	-1	-17	-103	-65	-38	84
	459	2019-01-22 08:52:10.89	-702	1100	-1611	-15	-2	-18	-98	-58	-40	78
	460	2019-01-22 08:52:10.90	-700	1101	-1605	-14	-2	-19	-105	-63	-42	84
	461	2019-01-22 08:52:10.91	-707	1101	-1603	-16	-2	-20	-97	-64	-33	80
	462	2019-01-22 08:52:10.92	-701	1093	-1603	-13	0	-19	-102	-70	-32	86
	463	2019-01-22 08:52:10.93	-699	1086	-1602	-9	0	-19	-93	-69	-24	81
	464	2019-01-22 08:52:10.94	-703	1091	-1605	-8	0	-20	-100	-66	-34	83
	465	2019-01-22 08:52:10.95	-712	1095	-1599	-10	-2	-18	-93	-59	-34	76
	466	2019-01-22 08:52:10.96	-697	1087	-1600	-10	-2	-17	-108	-58	-50	83
	467	2019-01-22 08:52:10.97	-701	1086	-1609	-12	-1	-14	-94	-59	-35	76
	468	2019-01-22 08:52:10.98	-699	1087	-1596	-12	-1	-8	-105	-60	-45	82
	469	2019-01-22 08:52:10.99	-696	1093	-1599	-15	-4	-8	-86	-60	-26	73
	470	2019-01-22 08:52:11.00	-699	1086	-1609	-14	-3	-3	-100	-57	-43	78
	471	2019-01-22 08:52:11.01	-709	1089	-1602	-14	-4	1	-87	-56	-31	71
	472	2019-01-22 08:52:11.02	-709	1088	-1594	-17	-5	1	-101	-52	-49	76
	473	2019-01-22 08:52:11.03	-707	1092	-1599	-13	-6	2	-86	-54	-32	70
	474	2019-01-22 08:52:11.04	-698	1096	-1596	-12	-6	1	-108	-54	-54	81
	475	2019-01-22 08:52:11.05	-710	1095	-1597	-16	-5	-1	-84	-59	-25	71
	476	2019-01-22 08:52:11.06	-703	1099	-1597	-13	-7	-4	-97	-48	-49	72
	477	2019-01-22 08:52:11.07	-707	1093	-1596	-15	-7	-6	-72	-48	-24	60
	478	2019-01-22 08:52:11.08	-701	1091	-1603	-14	-7	-8	-95	-40	-55	67
	479	2019-01-22 08:52:11.09	-710	1093	-1603	-15	-9	-11	-77	-42	-35	59
	480	2019-01-22 08:52:11.10	-702	1097	-1603	-18	-9	-13	-100	-34	-66	67
	481	2019-01-22 08:52:11.11	-702	1097	-1598	-17	-7	-12	-77	-43	-34	60
	482	2019-01-22 08:52:11.12	-700	1088	-1595	-20	-7	-14	-105	-37	-68	71
	483	2019-01-22 08:52:11.13	-709	1094	-1600	-22	-10	-13	-84	-46	-38	65
	484	2019-01-22 08:52:11.14	-711	1091	-1604	-21	-9	-10	-112	-40	-72	76
	485	2019-01-22 08:52:11.15	-707	1089	-1594	-22	-9	-8	-81	-46	-35	63
	486	2019-01-22 08:52:11.16	-713	1092	-1598	-21	-9	-5	-112	-43	-69	77
	487	2019-01-22 08:52:11.17	-705	1104	-1600	-23	-9	-7	-86	-58	-28	72
	488	2019-01-22 08:52:11.18	-705	1099	-1601	-25	-9	-7	-121	-58	-63	89
	489	2019-01-22 08:52:11.19	-712	1111	-1600	-28	-7	-8	-84	-57	-27	70
	490	2019-01-22 08:52:11.20	-709	1107	-1605	-30	-13	-8	-110	-41	-69	75
	491	2019-01-22 08:52:11.21	-703	1103	-1602	-31	-16	-14	-69	-51	-18	60
	492	2019-01-22 08:52:11.22	-708	1101	-1598	-28	-15	-18	-96	-48	-48	72
	493	2019-01-22 08:52:11.23	-715	1099	-1586	-28	-15	-20	-64	-63	-1	63
	494	2019-01-22 08:52:11.24	-718	1097	-1593	-26	-16	-22	-93	-45	-48	69
	495	2019-01-22 08:52:11.25	-709	1101	-1591	-22	-16	-19	-58	-57	-1	57
	496	2019-01-22 08:52:11.26	-701	1097	-1586	-20	-15	-17	-91	-43	-48	67
	497	2019-01-22 08:52:11.27	-714	1096	-1588	-21	-11	-17	-56	-57	1	56
	498	2019-01-22 08:52:11.28	-715	1091	-1585	-21	-9	-15	-83	-41	-42	62
	499	2019-01-22 08:52:11.29	-722	1090	-1590	-19	-9	-10	-61	-64	3	62
	500	2019-01-22 08:52:11.30	-711	1091	-1596	-21	-9	-6	-98	-46	-52	72
	501	2019-01-22 08:52:11.31	-710	1101	-1601	-27	-9	-6	-59	-60	1	59
	502	2019-01-22 08:52:11.32	-708	1096	-1595	-28	-10	-4	-92	-42	-50	67
	503	2019-01-22 08:52:11.33	-717	1092	-1593	-27	-8	-4	-64	-60	-4	62
	504	2019-01-22 08:52:11.34	-709	1099	-1584	-32	-7	-5	-101	-37	-64	69
	505	2019-01-22 08:52:11.35	-704	1098	-1586	-33	-3	-7	-65	-54	-11	59
	506	2019-01-22 08:52:11.36	-707	1107	-1595	-38	-2	-11	-104	-37	-67	70
	507	2019-01-22 08:52:11.37	-709	1105	-1597	-41	-3	-13	-68	-54	-14	61
	508	2019-01-22 08:52:11.38	-711	1103	-1604	-43	-7	-17	-97	-31	-66	64
	509	2019-01-22 08:52:11.39	-709	1114	-1600	-48	-12	-17	-56	-50	-6	53
	510	2019-01-22 08:52:11.40	-716	1115	-1601	-53	-18	-21	-90	-29	-61	59
	511	2019-01-22 08:52:11.41	-707	1116	-1590	-61	-18	-22	-51	-47	-4	49
	512	2019-01-22 08:52:11.42	-711	1116	-1590	-67	-20	-24	-88	-27	-61	57
	513	2019-01-22 08:52:11.43	-716	1116	-1589	-72	-20	-26	-49	-51	2	50
	514	2019-01-22 08:52:11.44	-710	1118	-1583	-77	-20	-28	-90	-31	-59	60
	515	2019-01-22 08:52:11.45	-703	1111	-1590	-77	-20	-26	-63	-49	-14	56
	516	2019-01-22 08:52:11.46	-714	1115	-1584	-78	-23	-26	-107	-25	-82	66
	517	2019-01-22 08:52:11.47	-712	1119	-1586	-85	-26	-26	-66	-51	-15	58
	518	2019-01-22 08:52:11.48	-709	1114	-1583	-91	-27	-27	-102	-36	-66	69
	519	2019-01-22 08:52:11.49	-712	1113	-1582	-105	-31	-28	-66	-66	0	66
	520	2019-01-22 08:52:11.50	-706	1107	-1567	-116	-33	-30	-100	-43	-57	71
	521	2019-01-22 08:52:11.51	-708	1103	-1567	-121	-33	-31	-55	-62	7	58
	522	2019-01-22 08:52:11.52	-707	1106	-1571	-119	-33	-30	-91	-35	-56	63
	523	2019-01-22 08:52:11.53	-716	1110	-1576	-120	-30	-29	-46	-55	9	50
	524	2019-01-22 08:52:11.54	-719	1110	-1572	-119	-32	-27	-80	-28	-52	54
	525	2019-01-22 08:52:11.55	-716	1113	-1573	-122	-32	-22	-48	-55	7	51
	526	2019-01-22 08:52:11.56	-724	1102	-1569	-127	-32	-16	-84	-34	-50	59
	527	2019-01-22 08:52:11.57	-722	1096	-1563	-131	-37	-8	-54	-69	15	61
	528	2019-01-22 08:52:11.58	-723	1095	-1576	-140	-46	6	-96	-41	-55	68
	529	2019-01-22 08:52:11.59	-711	1109	-1558	-148	-47	12	-69	-71	2	70
	530	2019-01-22 08:52:11.60	-717	1106	-1561	-158	-47	19	-98	-29	-69	63
	531	2019-01-22 08:52:11.61	-725	1105	-1557	-160	-46	27	-62	-51	-11	56
	532	2019-01-22 08:52:11.62	-721	1125	-1549	-159	-46	30	-104	-24	-80	64
	533	2019-01-22 08:52:11.63	-721	1141	-1562	-164	-46	29	-56	-46	-10	51
	534	2019-01-22 08:52:11.64	-726	1140	-1557	-173	-45	25	-87	-17	-70	52
	535	2019-01-22 08:52:11.65	-719	1150	-1559	-184	-48	24	-40	-38	-2	39
	536	2019-01-22 08:52:11.66	-720	1154	-1567	-199	-53	16	-73	-6	-67	39
	537	2019-01-22 08:52:11.67	-725	1154	-1558	-221	-59	7	-34	-38	4	36
	538	2019-01-22 08:52:11.68	-724	1142	-1538	-244	-61	-2	-66	-16	-50	41
	539	2019-01-22 08:52:11.69	-727	1128	-1522	-256	-58	-5	-25	-42	17	33
	540	2019-01-22 08:52:11.70	-731	1133	-1517	-260	-57	-7	-64	-14	-50	39
	541	2019-01-22 08:52:11.71	-725	1143	-1516	-258	-53	-12	-45	-52	7	48
	542	2019-01-22 08:52:11.72	-724	1152	-1524	-255	-45	-15	-104	-54	-50	79
	543	2019-01-22 08:52:11.73	-728	1163	-1510	-260	-40	-20	-105	-124	19	114
	544	2019-01-22 08:52:11.74	-741	1165	-1513	-268	-39	-28	-171	-142	-29	156
	545	2019-01-22 08:52:11.75	-735	1169	-1518	-287	-34	-35	-163	-200	37	181
	546	2019-01-22 08:52:11.76	-738	1170	-1505	-308	-34	-44	-209	-194	-15	201
	547	2019-01-22 08:52:11.77	-729	1168	-1504	-323	-33	-51	-183	-224	41	203
	548	2019-01-22 08:52:11.78	-731	1173	-1495	-333	-30	-59	-218	-193	-25	205
	549	2019-01-22 08:52:11.79	-722	1158	-1477	-338	-27	-60	-179	-201	22	190
	550	2019-01-22 08:52:11.80	-720	1176	-1486	-335	-21	-67	-222	-186	-36	204
	551	2019-01-22 08:52:11.81	-727	1193	-1488	-327	-16	-71	-268	-292	24	280
	552	2019-01-22 08:52:11.82	-729	1198	-1484	-324	-17	-81	-393	-387	-6	390
	553	2019-01-22 08:52:11.83	-725	1201	-1488	-314	-15	-88	-460	-501	41	480
	554	2019-01-22 08:52:11.84	-737	1206	-1488	-313	-15	-94	-545	-544	-1	544
	555	2019-01-22 08:52:11.85	-735	1208	-1480	-317	-15	-101	-548	-588	40	568
	556	2019-01-22 08:52:11.86	-737	1196	-1464	-317	-17	-104	-545	-542	-3	543
	557	2019-01-22 08:52:11.87	-747	1200	-1462	-305	-13	-106	-486	-520	34	503
	558	2019-01-22 08:52:11.88	-739	1213	-1466	-295	-12	-104	-470	-452	-18	461
	559	2019-01-22 08:52:11.89	-738	1217	-1465	-281	-11	-105	-396	-420	24	408
	560	2019-01-22 08:52:11.90	-733	1221	-1464	-265	-10	-103	-363	-346	-17	354
	561	2019-01-22 08:52:11.91	-732	1237	-1469	-255	-8	-101	-297	-330	33	313
	562	2019-01-22 08:52:11.92	-746	1234	-1458	-251	-6	-96	-298	-291	-7	294
	563	2019-01-22 08:52:11.93	-752	1236	-1459	-242	-5	-93	-272	-310	38	291
	564	2019-01-22 08:52:11.94	-736	1242	-1452	-241	-5	-92	-291	-282	-9	286
	565	2019-01-22 08:52:11.95	-743	1242	-1448	-235	-1	-90	-254	-296	42	275
	566	2019-01-22 08:52:11.96	-746	1235	-1445	-228	1	-87	-265	-260	-5	262
	567	2019-01-22 08:52:11.97	-745	1240	-1441	-207	3	-84	-221	-258	37	239
	568	2019-01-22 08:52:11.98	-750	1243	-1441	-202	2	-80	-238	-226	-12	232
	569	2019-01-22 08:52:11.99	-746	1246	-1445	-203	2	-78	-204	-231	27	217
	570	2019-01-22 08:52:12.00	-743	1246	-1442	-204	-2	-77	-218	-202	-16	210
	571	2019-01-22 08:52:12.01	-738	1253	-1433	-202	-3	-79	-181	-197	16	189
	572	2019-01-22 08:52:12.02	-736	1251	-1425	-199	-4	-82	-193	-162	-31	177
	573	2019-01-22 08:52:12.03	-739	1262	-1425	-196	-2	-88	-160	-168	8	164
	574	2019-01-22 08:52:12.04	-734	1270	-1426	-196	-5	-96	-165	-132	-33	148
	575	2019-01-22 08:52:12.05	-747	1276	-1423	-197	-3	-105	-123	-131	8	127
	576	2019-01-22 08:52:12.06	-738	1277	-1428	-199	-4	-113	-126	-97	-29	111
	577	2019-01-22 08:52:12.07	-741	1280	-1417	-200	-5	-118	-83	-102	19	92
	578	2019-01-22 08:52:12.08	-746	1277	-1421	-199	-6	-122	-98	-69	-29	83
	579	2019-01-22 08:52:12.09	-748	1282	-1403	-196	-8	-127	-72	-75	3	73
	580	2019-01-22 08:52:12.10	-751	1288	-1392	-194	-9	-127	-87	-54	-33	70
	581	2019-01-22 08:52:12.11	-748	1277	-1398	-194	-12	-128	-62	-72	10	67
	582	2019-01-22 08:52:12.12	-765	1283	-1395	-196	-16	-124	-74	-50	-24	62
	583	2019-01-22 08:52:12.13	-753	1278	-1393	-198	-26	-118	-51	-60	9	55
	584	2019-01-22 08:52:12.14	-767	1280	-1402	-205	-30	-112	-61	-33	-28	47
	585	2019-01-22 08:52:12.15	-774	1284	-1389	-207	-39	-105	-43	-36	-7	39
	586	2019-01-22 08:52:12.16	-779	1296	-1380	-207	-44	-94	-62	-14	-48	38
	587	2019-01-22 08:52:12.17	-789	1299	-1376	-206	-51	-86	-45	-24	-21	34
	588	2019-01-22 08:52:12.18	-784	1309	-1362	-203	-54	-76	-52	-5	-47	28
	589	2019-01-22 08:52:12.19	-777	1323	-1356	-197	-55	-68	-38	-20	-18	29
	590	2019-01-22 08:52:12.20	-788	1323	-1358	-191	-56	-59	-54	-4	-50	29
	591	2019-01-22 08:52:12.21	-794	1327	-1358	-185	-58	-51	-41	-13	-28	27
	592	2019-01-22 08:52:12.22	-801	1335	-1359	-178	-59	-46	-46	12	-58	17
	593	2019-01-22 08:52:12.23	-804	1340	-1355	-171	-62	-36	-35	-2	-33	18
	594	2019-01-22 08:52:12.24	-801	1345	-1347	-163	-64	-31	-44	15	-59	14
	595	2019-01-22 08:52:12.25	-808	1345	-1347	-158	-66	-23	-23	15	-38	4
	596	2019-01-22 08:52:12.26	-825	1352	-1339	-153	-69	-14	-18	40	-58	-11
	597	2019-01-22 08:52:12.27	-830	1358	-1337	-146	-72	-8	-13	31	-44	-9
	598	2019-01-22 08:52:12.28	-826	1365	-1328	-142	-72	-3	-26	43	-69	-8
	599	2019-01-22 08:52:12.29	-832	1369	-1323	-138	-74	2	-26	26	-52	0
	600	2019-01-22 08:52:12.30	-832	1377	-1317	-133	-71	4	-42	31	-73	5
	601	2019-01-22 08:52:12.31	-835	1377	-1309	-129	-68	7	-39	16	-55	11
	602	2019-01-22 08:52:12.32	-836	1382	-1313	-128	-64	9	-34	32	-66	1
	603	2019-01-22 08:52:12.33	-841	1395	-1313	-129	-63	10	-18	15	-33	1
	604	2019-01-22 08:52:12.34	-838	1396	-1319	-131	-62	12	-14	16	-30	-1
	605	2019-01-22 08:52:12.35	-850	1411	-1313	-131	-62	14	7	13	-6	-10
	606	2019-01-22 08:52:12.36	-845	1415	-1312	-133	-59	12	12	30	-18	-21
	607	2019-01-22 08:52:12.37	-844	1415	-1301	-131	-56	12	-1	29	-30	-14
	608	2019-01-22 08:52:12.38	-850	1422	-1299	-128	-52	8	-24	59	-83	-17
	609	2019-01-22 08:52:12.39	-846	1426	-1278	-124	-43	9	-28	56	-84	-14
	610	2019-01-22 08:52:12.40	-856	1412	-1289	-115	-36	8	-25	37	-62	-6
	611	2019-01-22 08:52:12.41	-846	1410	-1290	-106	-35	9	-62	-51	-11	56
	612	2019-01-22 08:52:12.42	-848	1409	-1291	-97	-32	11	-117	-122	5	119
	613	2019-01-22 08:52:12.43	-850	1417	-1296	-91	-30	11	-173	-191	18	182
	614	2019-01-22 08:52:12.44	-855	1415	-1294	-90	-26	12	-210	-232	22	221
	615	2019-01-22 08:52:12.45	-848	1435	-1287	-84	-22	11	-244	-266	22	255
	616	2019-01-22 08:52:12.46	-847	1428	-1282	-84	-20	9	-256	-282	26	269
	617	2019-01-22 08:52:12.47	-846	1430	-1281	-85	-13	4	-274	-299	25	286
	618	2019-01-22 08:52:12.48	-844	1432	-1288	-85	-9	1	-258	-290	32	274
	619	2019-01-22 08:52:12.49	-842	1427	-1285	-85	-7	-2	-258	-281	23	269
	620	2019-01-22 08:52:12.50	-844	1425	-1288	-83	-6	-4	-245	-269	24	257
	621	2019-01-22 08:52:12.51	-840	1428	-1282	-81	-5	-7	-245	-261	16	253
	622	2019-01-22 08:52:12.52	-839	1428	-1278	-82	0	-8	-231	-248	17	239
	623	2019-01-22 08:52:12.53	-843	1423	-1286	-78	3	-9	-234	-236	2	235
	624	2019-01-22 08:52:12.54	-844	1431	-1284	-76	3	-9	-215	-219	4	217
	625	2019-01-22 08:52:12.55	-842	1426	-1286	-73	2	-11	-209	-201	-8	205
	626	2019-01-22 08:52:12.56	-841	1441	-1280	-73	7	-12	-186	-182	-4	184
	627	2019-01-22 08:52:12.57	-835	1432	-1276	-75	8	-13	-192	-168	-24	180
	628	2019-01-22 08:52:12.58	-828	1441	-1277	-77	12	-14	-179	-153	-26	166
	629	2019-01-22 08:52:12.59	-823	1441	-1269	-77	15	-14	-179	-135	-44	157
	630	2019-01-22 08:52:12.60	-819	1438	-1269	-75	19	-16	-151	-121	-30	136
	631	2019-01-22 08:52:12.61	-817	1430	-1274	-74	22	-18	-146	-105	-41	125
	632	2019-01-22 08:52:12.62	-817	1429	-1271	-67	27	-18	-124	-101	-23	112
	633	2019-01-22 08:52:12.63	-818	1425	-1267	-59	29	-20	-139	-89	-50	114
	634	2019-01-22 08:52:12.64	-810	1424	-1270	-51	32	-23	-121	-94	-27	107
	635	2019-01-22 08:52:12.65	-805	1426	-1272	-42	32	-23	-130	-84	-46	107
	636	2019-01-22 08:52:12.66	-809	1419	-1273	-37	31	-21	-109	-83	-26	96
	637	2019-01-22 08:52:12.67	-817	1420	-1282	-32	32	-19	-130	-70	-60	100
	638	2019-01-22 08:52:12.68	-800	1427	-1278	-29	32	-18	-111	-69	-42	90
	639	2019-01-22 08:52:12.69	-806	1417	-1278	-29	32	-17	-121	-53	-68	87
	640	2019-01-22 08:52:12.70	-807	1428	-1276	-31	32	-16	-89	-52	-37	70
	641	2019-01-22 08:52:12.71	-805	1431	-1277	-32	30	-13	-99	-39	-60	69
	642	2019-01-22 08:52:12.72	-804	1426	-1284	-29	27	-13	-76	-44	-32	60
	643	2019-01-22 08:52:12.73	-793	1417	-1285	-26	24	-13	-98	-39	-59	68
	644	2019-01-22 08:52:12.74	-803	1425	-1287	-26	20	-10	-78	-49	-29	63
	645	2019-01-22 08:52:12.75	-792	1433	-1277	-22	15	-9	-103	-38	-65	70
	646	2019-01-22 08:52:12.76	-797	1420	-1280	-22	12	-9	-88	-43	-45	65
	647	2019-01-22 08:52:12.77	-801	1417	-1279	-18	11	-8	-109	-29	-80	69
	648	2019-01-22 08:52:12.78	-813	1423	-1280	-17	8	-4	-79	-31	-48	55
	649	2019-01-22 08:52:12.79	-800	1423	-1281	-17	4	-4	-91	-8	-83	49
	650	2019-01-22 08:52:12.80	-798	1423	-1283	-17	4	-4	-75	-23	-52	49
	651	2019-01-22 08:52:12.81	-810	1430	-1285	-14	1	-4	-96	-11	-85	53
	652	2019-01-22 08:52:12.82	-814	1425	-1285	-12	0	-2	-73	-30	-43	51
	653	2019-01-22 08:52:12.83	-811	1438	-1287	-8	-1	-1	-86	-7	-79	46
	654	2019-01-22 08:52:12.84	-811	1443	-1288	-8	-2	-4	-53	-15	-38	34
	655	2019-01-22 08:52:12.85	-820	1434	-1285	-6	-2	-5	-78	-2	-76	40
	656	2019-01-22 08:52:12.86	-818	1431	-1284	-4	-3	-8	-44	-11	-33	27
	657	2019-01-22 08:52:12.87	-816	1435	-1287	-1	-5	-10	-71	2	-73	34
	658	2019-01-22 08:52:12.88	-802	1429	-1279	-3	-3	-10	-37	-11	-26	24
	659	2019-01-22 08:52:12.89	-811	1420	-1283	-2	-1	-15	-61	10	-71	25
	660	2019-01-22 08:52:12.90	-808	1416	-1276	4	-1	-16	-38	-5	-33	21
	661	2019-01-22 08:52:12.91	-809	1410	-1273	7	-6	-18	-70	2	-72	34
	662	2019-01-22 08:52:12.92	-813	1407	-1285	8	-6	-21	-41	-20	-21	30
	663	2019-01-22 08:52:12.93	-803	1401	-1273	12	-9	-18	-69	-9	-60	39
	664	2019-01-22 08:52:12.94	-811	1406	-1280	9	-12	-17	-45	-22	-23	33
	665	2019-01-22 08:52:12.95	-809	1404	-1281	2	-18	-19	-82	-4	-78	43
	666	2019-01-22 08:52:12.96	-816	1401	-1286	-4	-21	-16	-59	-19	-40	39
	667	2019-01-22 08:52:12.97	-815	1408	-1290	-7	-23	-15	-86	-3	-83	44
	668	2019-01-22 08:52:12.98	-822	1415	-1280	-10	-22	-13	-52	-18	-34	35
	669	2019-01-22 08:52:12.99	-820	1412	-1276	-13	-22	-12	-80	0	-80	40
	670	2019-01-22 08:52:13.00	-814	1408	-1280	-13	-21	-11	-44	-13	-31	28
	671	2019-01-22 08:52:13.01	-828	1409	-1279	-11	-16	-12	-70	7	-77	31
	672	2019-01-22 08:52:13.02	-833	1409	-1281	-8	-17	-8	-42	-14	-28	28
	673	2019-01-22 08:52:13.03	-829	1406	-1290	-6	-18	-5	-73	5	-78	34
	674	2019-01-22 08:52:13.04	-824	1411	-1285	-5	-18	2	-41	-14	-27	27
	675	2019-01-22 08:52:13.05	-831	1410	-1279	-4	-20	3	-70	9	-79	30
	676	2019-01-22 08:52:13.06	-826	1407	-1281	1	-20	9	-39	-8	-31	23
	677	2019-01-22 08:52:13.07	-822	1409	-1272	5	-17	15	-72	12	-84	30
	678	2019-01-22 08:52:13.08	-824	1407	-1274	11	-15	21	-37	-8	-29	22
	679	2019-01-22 08:52:13.09	-830	1417	-1274	18	-10	26	-67	12	-79	27
	680	2019-01-22 08:52:13.10	-821	1413	-1273	21	-6	28	-33	-8	-25	20
	681	2019-01-22 08:52:13.11	-824	1413	-1278	25	-5	30	-68	7	-75	30
	682	2019-01-22 08:52:13.12	-826	1409	-1276	26	-1	31	-41	-11	-30	26
	683	2019-01-22 08:52:13.13	-820	1416	-1277	28	1	31	-75	7	-82	34
	684	2019-01-22 08:52:13.14	-816	1410	-1284	31	5	30	-47	-16	-31	31
	685	2019-01-22 08:52:13.15	-825	1414	-1288	33	5	28	-80	0	-80	40
	686	2019-01-22 08:52:13.16	-822	1408	-1284	39	4	26	-49	-25	-24	37
	687	2019-01-22 08:52:13.17	-820	1411	-1285	40	4	24	-76	-1	-75	38
	688	2019-01-22 08:52:13.18	-811	1408	-1291	39	3	20	-39	-20	-19	29
	689	2019-01-22 08:52:13.19	-816	1407	-1281	36	2	15	-69	0	-69	34
	690	2019-01-22 08:52:13.20	-817	1399	-1280	34	6	12	-25	-13	-12	19
	691	2019-01-22 08:52:13.21	-814	1399	-1291	33	3	11	-63	2	-65	30
	692	2019-01-22 08:52:13.22	-814	1396	-1293	30	2	7	-37	-24	-13	30
	693	2019-01-22 08:52:13.23	-807	1392	-1286	24	-1	6	-82	-16	-66	49
	694	2019-01-22 08:52:13.24	-808	1389	-1290	22	2	4	-44	-34	-10	39
	695	2019-01-22 08:52:13.25	-814	1384	-1292	20	3	4	-72	-9	-63	40
	696	2019-01-22 08:52:13.26	-810	1381	-1284	17	6	3	-46	-29	-17	37
	697	2019-01-22 08:52:13.27	-800	1382	-1284	16	11	2	-82	-8	-74	45
	698	2019-01-22 08:52:13.28	-801	1392	-1295	15	13	4	-50	-38	-12	44
	699	2019-01-22 08:52:13.29	-804	1392	-1299	16	13	2	-74	-19	-55	46
	700	2019-01-22 08:52:13.30	-798	1400	-1303	17	12	2	-32	-32	0	32
	701	2019-01-22 08:52:13.31	-810	1397	-1307	15	11	-1	-64	0	-64	32
	702	2019-01-22 08:52:13.32	-803	1399	-1291	18	10	0	-46	-26	-20	36
	703	2019-01-22 08:52:13.33	-805	1395	-1308	17	9	1	-83	-5	-78	44
	704	2019-01-22 08:52:13.34	-793	1394	-1299	17	9	-2	-48	-29	-19	38
	705	2019-01-22 08:52:13.35	-800	1391	-1295	16	10	0	-81	-9	-72	45
	706	2019-01-22 08:52:13.36	-800	1385	-1303	16	9	3	-50	-27	-23	38
	707	2019-01-22 08:52:13.37	-801	1383	-1294	12	9	5	-83	-5	-78	44
	708	2019-01-22 08:52:13.38	-800	1389	-1302	11	11	7	-54	-27	-27	40
	709	2019-01-22 08:52:13.39	-794	1384	-1297	12	10	11	-91	-15	-76	53
	710	2019-01-22 08:52:13.40	-787	1386	-1295	9	7	11	-62	-39	-23	50
	711	2019-01-22 08:52:13.41	-793	1388	-1297	11	8	16	-82	-9	-73	45
	712	2019-01-22 08:52:13.42	-781	1395	-1303	14	7	16	-45	-21	-24	33
	713	2019-01-22 08:52:13.43	-786	1401	-1308	11	7	16	-70	5	-75	32
	714	2019-01-22 08:52:13.44	-783	1403	-1302	9	7	15	-36	-17	-19	26
	715	2019-01-22 08:52:13.45	-792	1407	-1301	6	8	14	-64	6	-70	29
	716	2019-01-22 08:52:13.46	-791	1396	-1304	4	7	10	-38	-18	-20	28
	717	2019-01-22 08:52:13.47	-788	1398	-1301	3	6	8	-70	-4	-66	37
	718	2019-01-22 08:52:13.48	-787	1396	-1299	5	3	7	-38	-33	-5	35
	719	2019-01-22 08:52:13.49	-784	1390	-1299	6	2	7	-68	-12	-56	40
	720	2019-01-22 08:52:13.50	-788	1394	-1300	5	0	4	-46	-32	-14	39
	721	2019-01-22 08:52:13.51	-780	1389	-1301	6	-4	6	-79	-9	-70	44
	722	2019-01-22 08:52:13.52	-789	1391	-1298	5	-2	6	-52	-23	-29	37
	723	2019-01-22 08:52:13.53	-795	1396	-1301	5	-3	6	-82	0	-82	41
	724	2019-01-22 08:52:13.54	-792	1391	-1301	4	-7	8	-60	-22	-38	41
	725	2019-01-22 08:52:13.55	-780	1393	-1304	2	-8	6	-81	-2	-79	41
	726	2019-01-22 08:52:13.56	-786	1398	-1311	-1	-12	9	-55	-27	-28	41
	727	2019-01-22 08:52:13.57	-791	1391	-1304	-1	-14	12	-85	-5	-80	45
	728	2019-01-22 08:52:13.58	-785	1390	-1295	-1	-14	13	-58	-23	-35	40
	729	2019-01-22 08:52:13.59	-796	1396	-1306	-1	-15	13	-78	-3	-75	40
	730	2019-01-22 08:52:13.60	-786	1392	-1288	2	-14	16	-48	-18	-30	33
	731	2019-01-22 08:52:13.61	-787	1393	-1299	4	-13	17	-69	7	-76	31
	732	2019-01-22 08:52:13.62	-787	1400	-1288	3	-11	17	-55	-21	-34	38
	733	2019-01-22 08:52:13.63	-796	1400	-1294	3	-9	15	-76	-10	-66	43
	734	2019-01-22 08:52:13.64	-788	1400	-1292	1	-8	13	-51	-34	-17	42
	735	2019-01-22 08:52:13.65	-787	1407	-1294	2	-8	9	-66	-9	-57	37
	736	2019-01-22 08:52:13.66	-788	1403	-1298	2	-8	6	-36	-21	-15	28
	737	2019-01-22 08:52:13.67	-797	1410	-1300	2	-9	2	-55	3	-58	26
	738	2019-01-22 08:52:13.68	-801	1406	-1301	-1	-10	-1	-42	-18	-24	30
	739	2019-01-22 08:52:13.69	-803	1417	-1294	-2	-13	-5	-68	-5	-63	36
	740	2019-01-22 08:52:13.70	-792	1413	-1298	-3	-16	-8	-61	-30	-31	45
	741	2019-01-22 08:52:13.71	-798	1402	-1305	-4	-15	-12	-79	-8	-71	43
	742	2019-01-22 08:52:13.72	-803	1402	-1294	-4	-16	-10	-69	-29	-40	49
	743	2019-01-22 08:52:13.73	-795	1395	-1289	-1	-17	-11	-90	-23	-67	56
	744	2019-01-22 08:52:13.74	-798	1390	-1292	1	-16	-9	-71	-38	-33	54
	745	2019-01-22 08:52:13.75	-803	1386	-1283	5	-15	-5	-81	-20	-61	50
	746	2019-01-22 08:52:13.76	-795	1387	-1289	7	-15	0	-62	-33	-29	47
	747	2019-01-22 08:52:13.77	-808	1387	-1297	7	-13	2	-72	-13	-59	42
	748	2019-01-22 08:52:13.78	-795	1388	-1301	3	-13	4	-55	-25	-30	40
	749	2019-01-22 08:52:13.79	-801	1392	-1299	-1	-9	6	-68	-11	-57	39
	750	2019-01-22 08:52:13.80	-798	1395	-1286	-3	-8	6	-51	-26	-25	38
	751	2019-01-22 08:52:13.81	-803	1397	-1290	-5	-5	5	-64	-9	-55	36
	752	2019-01-22 08:52:13.82	-795	1395	-1289	-2	-3	6	-53	-24	-29	38
	753	2019-01-22 08:52:13.83	-800	1396	-1291	1	0	3	-62	-11	-51	36
	754	2019-01-22 08:52:13.84	-804	1404	-1296	2	0	2	-49	-24	-25	36
	755	2019-01-22 08:52:13.85	-791	1409	-1300	2	-2	1	-57	-13	-44	35
	756	2019-01-22 08:52:13.86	-808	1408	-1300	1	-4	-4	-47	-30	-17	38
	757	2019-01-22 08:52:13.87	-808	1412	-1300	-3	-2	-6	-55	-21	-34	38
	758	2019-01-22 08:52:13.88	-793	1413	-1297	-4	1	-8	-50	-33	-17	41
	759	2019-01-22 08:52:13.89	-810	1410	-1296	-4	1	-12	-68	-23	-45	45
	760	2019-01-22 08:52:13.90	-808	1404	-1296	-2	3	-13	-69	-36	-33	52
	761	2019-01-22 08:52:13.91	-795	1407	-1292	1	4	-15	-78	-26	-52	52
	762	2019-01-22 08:52:13.92	-798	1409	-1293	2	7	-15	-68	-29	-39	48
	763	2019-01-22 08:52:13.93	-794	1406	-1293	6	12	-19	-67	-17	-50	42
	764	2019-01-22 08:52:13.94	-790	1407	-1290	9	13	-19	-59	-28	-31	43
	765	2019-01-22 08:52:13.95	-802	1403	-1290	11	17	-20	-70	-19	-51	44
	766	2019-01-22 08:52:13.96	-789	1402	-1293	13	16	-18	-68	-27	-41	47
	767	2019-01-22 08:52:13.97	-801	1402	-1299	14	15	-18	-68	-14	-54	41
	768	2019-01-22 08:52:13.98	-791	1404	-1308	16	17	-18	-60	-16	-44	38
	769	2019-01-22 08:52:13.99	-781	1399	-1308	14	13	-14	-58	-12	-46	35
	770	2019-01-22 08:52:14.00	-791	1393	-1300	11	9	-12	-59	-24	-35	41
	771	2019-01-22 08:52:14.01	-788	1390	-1299	10	10	-9	-62	-22	-40	42
	772	2019-01-22 08:52:14.02	-791	1397	-1293	6	6	-9	-62	-23	-39	42
	773	2019-01-22 08:52:14.03	-788	1389	-1299	6	7	-4	-60	-20	-40	40
	774	2019-01-22 08:52:14.04	-794	1380	-1302	10	6	1	-58	-23	-35	40
	775	2019-01-22 08:52:14.05	-794	1377	-1310	7	0	6	-52	-11	-41	31
	776	2019-01-22 08:52:14.06	-787	1384	-1300	6	-2	9	-57	-17	-40	37
	777	2019-01-22 08:52:14.07	-784	1381	-1302	6	-1	15	-52	-17	-35	34
	778	2019-01-22 08:52:14.08	-788	1384	-1301	5	-3	18	-60	-20	-40	40
	779	2019-01-22 08:52:14.09	-797	1391	-1305	3	-3	21	-63	-18	-45	40
	780	2019-01-22 08:52:14.10	-790	1392	-1304	1	-4	20	-74	-28	-46	51
	781	2019-01-22 08:52:14.11	-791	1390	-1313	0	-5	21	-63	-28	-35	45
	782	2019-01-22 08:52:14.12	-788	1388	-1306	-4	-10	21	-68	-30	-38	49
	783	2019-01-22 08:52:14.13	-791	1396	-1303	-2	-12	22	-61	-33	-28	47
	784	2019-01-22 08:52:14.14	-788	1384	-1302	0	-11	21	-69	-37	-32	53
	785	2019-01-22 08:52:14.15	-798	1388	-1294	5	-7	24	-63	-38	-25	50
	786	2019-01-22 08:52:14.16	-799	1386	-1295	9	-5	20	-76	-39	-37	57
	787	2019-01-22 08:52:14.17	-791	1393	-1294	12	-5	20	-59	-35	-24	47
	788	2019-01-22 08:52:14.18	-788	1394	-1298	9	-4	18	-66	-30	-36	48
	789	2019-01-22 08:52:14.19	-792	1399	-1300	8	-2	17	-61	-29	-32	45
	790	2019-01-22 08:52:14.20	-791	1395	-1304	6	2	16	-73	-30	-43	51
	791	2019-01-22 08:52:14.21	-792	1391	-1303	4	3	13	-60	-34	-26	47
	792	2019-01-22 08:52:14.22	-789	1401	-1301	4	4	12	-75	-30	-45	52
	793	2019-01-22 08:52:14.23	-798	1399	-1296	3	9	9	-62	-34	-28	48
	794	2019-01-22 08:52:14.24	-787	1399	-1303	3	9	5	-75	-28	-47	51
	795	2019-01-22 08:52:14.25	-779	1398	-1304	3	12	2	-60	-29	-31	44
	796	2019-01-22 08:52:14.26	-794	1392	-1309	3	13	4	-77	-25	-52	51
	797	2019-01-22 08:52:14.27	-786	1398	-1309	4	14	-2	-60	-30	-30	45
	798	2019-01-22 08:52:14.28	-784	1388	-1308	3	13	-2	-77	-31	-46	54
	799	2019-01-22 08:52:14.29	-783	1387	-1309	6	11	-4	-57	-39	-18	48
	800	2019-01-22 08:52:14.30	-784	1391	-1306	6	9	-4	-69	-34	-35	51
	801	2019-01-22 08:52:14.31	-779	1387	-1308	2	9	-5	-53	-39	-14	46
	802	2019-01-22 08:52:14.32	-783	1390	-1313	3	9	-5	-75	-33	-42	54
	803	2019-01-22 08:52:14.33	-781	1385	-1310	1	9	-4	-50	-36	-14	43
	804	2019-01-22 08:52:14.34	-774	1386	-1305	-1	9	-5	-70	-26	-44	48
	805	2019-01-22 08:52:14.35	-782	1383	-1308	-2	8	-2	-52	-37	-15	44
	806	2019-01-22 08:52:14.36	-778	1385	-1303	-3	8	0	-81	-33	-48	57
	807	2019-01-22 08:52:14.37	-775	1388	-1310	-4	6	1	-82	-53	-29	67
	808	2019-01-22 08:52:14.38	-782	1388	-1318	0	8	3	-132	-60	-72	96
	809	2019-01-22 08:52:14.39	-782	1383	-1315	2	6	5	-133	-84	-49	108
	810	2019-01-22 08:52:14.40	-779	1389	-1316	3	2	4	-165	-80	-85	122
	811	2019-01-22 08:52:14.41	-779	1397	-1311	5	1	9	-149	-90	-59	119
	812	2019-01-22 08:52:14.42	-780	1390	-1310	4	1	10	-176	-81	-95	128
	813	2019-01-22 08:52:14.43	-781	1391	-1309	1	2	10	-153	-85	-68	119
	814	2019-01-22 08:52:14.44	-774	1393	-1306	-3	-1	10	-186	-84	-102	135
	815	2019-01-22 08:52:14.45	-773	1391	-1311	-8	-4	9	-162	-93	-69	127
	816	2019-01-22 08:52:14.46	-784	1392	-1306	-9	-4	7	-184	-85	-99	134
	817	2019-01-22 08:52:14.47	-778	1382	-1306	-9	-6	10	-165	-91	-74	128
	818	2019-01-22 08:52:14.48	-774	1388	-1300	-8	-5	10	-199	-84	-115	141
	819	2019-01-22 08:52:14.49	-779	1398	-1304	-5	-4	8	-183	-105	-78	144
	820	2019-01-22 08:52:14.50	-783	1399	-1299	-6	-3	8	-205	-84	-121	144
	821	2019-01-22 08:52:14.51	-778	1398	-1305	-6	1	8	-174	-90	-84	132
	822	2019-01-22 08:52:14.52	-781	1402	-1305	-9	1	5	-198	-79	-119	138
	823	2019-01-22 08:52:14.53	-784	1401	-1304	-13	3	4	-163	-86	-77	124
	824	2019-01-22 08:52:14.54	-775	1400	-1309	-12	0	3	-187	-76	-111	131
	825	2019-01-22 08:52:14.55	-769	1407	-1308	-13	-1	1	-156	-89	-67	122
	826	2019-01-22 08:52:14.56	-770	1398	-1303	-11	-3	-3	-177	-77	-100	127
	827	2019-01-22 08:52:14.57	-777	1399	-1301	-10	-7	-4	-144	-95	-49	119
	828	2019-01-22 08:52:14.58	-776	1398	-1293	-9	-5	-6	-170	-82	-88	126
	829	2019-01-22 08:52:14.59	-773	1395	-1311	-4	-3	-6	-142	-91	-51	116
	830	2019-01-22 08:52:14.60	-776	1397	-1309	-5	-4	-6	-174	-65	-109	119
	831	2019-01-22 08:52:14.61	-764	1399	-1298	-4	-5	-6	-148	-75	-73	111
	832	2019-01-22 08:52:14.62	-767	1394	-1300	-6	-3	-7	-174	-63	-111	118
	833	2019-01-22 08:52:14.63	-765	1393	-1302	-6	-3	-6	-138	-80	-58	109
	834	2019-01-22 08:52:14.64	-774	1389	-1312	-9	-6	-7	-163	-60	-103	111
	835	2019-01-22 08:52:14.65	-770	1378	-1311	-10	-8	-3	-134	-81	-53	107
	836	2019-01-22 08:52:14.66	-770	1385	-1312	-12	-12	-3	-165	-66	-99	115
	837	2019-01-22 08:52:14.67	-768	1384	-1308	-11	-13	0	-132	-80	-52	106
	838	2019-01-22 08:52:14.68	-773	1394	-1303	-9	-15	-1	-156	-58	-98	107
	839	2019-01-22 08:52:14.69	-775	1399	-1291	-9	-14	2	-122	-75	-47	98
	840	2019-01-22 08:52:14.70	-775	1400	-1302	-12	-11	1	-150	-63	-87	106
	841	2019-01-22 08:52:14.71	-769	1406	-1305	-13	-8	1	-116	-86	-30	101
	842	2019-01-22 08:52:14.72	-778	1402	-1311	-17	-9	1	-148	-72	-76	110
	843	2019-01-22 08:52:14.73	-776	1411	-1309	-16	-10	2	-116	-84	-32	100
	844	2019-01-22 08:52:14.74	-771	1401	-1304	-18	-12	1	-143	-57	-86	100
	845	2019-01-22 08:52:14.75	-776	1405	-1302	-19	-12	1	-110	-76	-34	93
	846	2019-01-22 08:52:14.76	-772	1412	-1296	-16	-15	2	-135	-57	-78	96
	847	2019-01-22 08:52:14.77	-765	1418	-1296	-16	-12	1	-92	-71	-21	81
	848	2019-01-22 08:52:14.78	-777	1412	-1299	-16	-11	-2	-117	-50	-67	83
	849	2019-01-22 08:52:14.79	-785	1417	-1296	-13	-12	-5	-86	-71	-15	78
	850	2019-01-22 08:52:14.80	-778	1416	-1305	-10	-13	-9	-119	-53	-66	86
	851	2019-01-22 08:52:14.81	-777	1406	-1300	-7	-15	-10	-79	-72	-7	75
	852	2019-01-22 08:52:14.82	-777	1409	-1304	-7	-13	-12	-103	-48	-55	75
	853	2019-01-22 08:52:14.83	-784	1404	-1305	-8	-14	-12	-68	-63	-5	65
	854	2019-01-22 08:52:14.84	-782	1400	-1297	-7	-15	-11	-100	-35	-65	67
	855	2019-01-22 08:52:14.85	-781	1393	-1300	-5	-15	-10	-72	-59	-13	65
	856	2019-01-22 08:52:14.86	-781	1399	-1300	-3	-16	-5	-110	-38	-72	74
	857	2019-01-22 08:52:14.87	-780	1392	-1294	1	-17	-2	-79	-57	-22	68
	858	2019-01-22 08:52:14.88	-774	1397	-1294	1	-15	0	-116	-33	-83	74
	859	2019-01-22 08:52:14.89	-778	1403	-1300	2	-14	3	-79	-45	-34	62
	860	2019-01-22 08:52:14.90	-781	1402	-1297	3	-14	2	-108	-21	-87	64
	861	2019-01-22 08:52:14.91	-779	1386	-1300	-1	-12	3	-69	-37	-32	53
	862	2019-01-22 08:52:14.92	-791	1390	-1304	0	-18	5	-98	-17	-81	57
	863	2019-01-22 08:52:14.93	-790	1401	-1306	-1	-21	5	-69	-50	-19	59
	864	2019-01-22 08:52:14.94	-788	1397	-1300	-3	-24	6	-84	-20	-64	52
	865	2019-01-22 08:52:14.95	-793	1389	-1302	-4	-20	8	-45	-39	-6	42
	866	2019-01-22 08:52:14.96	-787	1399	-1297	-1	-26	8	-78	-21	-57	49
	867	2019-01-22 08:52:14.97	-785	1397	-1303	-4	-24	7	-52	-43	-9	47
	868	2019-01-22 08:52:14.98	-785	1396	-1293	-8	-23	7	-87	-19	-68	53
	869	2019-01-22 08:52:14.99	-797	1396	-1296	-7	-24	8	-49	-32	-17	40
	870	2019-01-22 08:52:15.00	-795	1398	-1302	-8	-25	7	-74	-7	-67	40
	871	2019-01-22 08:52:15.01	-791	1399	-1305	-10	-24	9	-30	-28	-2	29
	872	2019-01-22 08:52:15.02	-793	1400	-1299	-13	-22	7	-66	-8	-58	37
	873	2019-01-22 08:52:15.03	-796	1405	-1295	-13	-22	10	-42	-31	-11	36
	874	2019-01-22 08:52:15.04	-804	1400	-1299	-11	-22	8	-76	-9	-67	42
	875	2019-01-22 08:52:15.05	-797	1401	-1297	-11	-22	11	-59	-26	-33	42
	876	2019-01-22 08:52:15.06	-800	1400	-1298	-8	-20	13	-128	-1	-127	64
	877	2019-01-22 08:52:15.07	-808	1407	-1293	-10	-16	13	-109	-18	-91	63
	878	2019-01-22 08:52:15.08	-790	1406	-1290	-12	-13	12	-132	5	-137	63
	879	2019-01-22 08:52:15.09	-788	1407	-1287	-11	-8	12	-77	-15	-62	46
	880	2019-01-22 08:52:15.10	-790	1405	-1289	-11	-4	10	-91	3	-94	44
	881	2019-01-22 08:52:15.11	-789	1401	-1285	-11	0	11	-39	-15	-24	27
	882	2019-01-22 08:52:15.12	-793	1407	-1290	-5	2	9	-61	6	-67	27
	883	2019-01-22 08:52:15.13	-781	1408	-1301	-6	4	7	-38	-15	-23	26
	884	2019-01-22 08:52:15.14	-778	1409	-1301	-7	8	7	-95	3	-98	46
	885	2019-01-22 08:52:15.15	-780	1404	-1293	-7	7	5	-86	-17	-69	51
	886	2019-01-22 08:52:15.16	-781	1406	-1290	-8	7	3	-139	3	-142	68
	887	2019-01-22 08:52:15.17	-785	1401	-1298	-10	5	5	-133	-18	-115	75
	888	2019-01-22 08:52:15.18	-784	1408	-1293	-9	5	2	-170	5	-175	82
	889	2019-01-22 08:52:15.19	-779	1395	-1290	-11	5	4	-121	-6	-115	63
	890	2019-01-22 08:52:15.20	-786	1396	-1287	-9	7	5	-117	14	-131	51
	891	2019-01-22 08:52:15.21	-780	1401	-1296	-6	5	8	-65	-8	-57	36
	892	2019-01-22 08:52:15.22	-778	1397	-1297	-7	3	10	-93	7	-100	43
	893	2019-01-22 08:52:15.23	-771	1405	-1292	-6	4	11	-76	-16	-60	46
	894	2019-01-22 08:52:15.24	-774	1401	-1297	-8	3	9	-114	0	-114	57
	895	2019-01-22 08:52:15.25	-773	1408	-1293	-10	-1	8	-82	-10	-72	46
	896	2019-01-22 08:52:15.26	-769	1405	-1294	-11	-1	8	-105	3	-108	51
	897	2019-01-22 08:52:15.27	-774	1406	-1301	-15	-3	4	-68	-16	-52	42
	898	2019-01-22 08:52:15.28	-769	1410	-1297	-16	-2	3	-67	5	-72	31
	899	2019-01-22 08:52:15.29	-770	1407	-1293	-15	-2	4	-27	-10	-17	18
	900	2019-01-22 08:52:15.30	-774	1405	-1292	-15	-3	3	-42	10	-52	16
	901	2019-01-22 08:52:15.31	-774	1411	-1299	-17	-2	3	-28	-11	-17	19
	902	2019-01-22 08:52:15.32	-773	1409	-1296	-19	-3	-2	-54	7	-61	23
	903	2019-01-22 08:52:15.33	-769	1412	-1298	-22	0	-2	-32	-12	-20	22
	904	2019-01-22 08:52:15.34	-772	1406	-1299	-24	-3	-2	-54	-6	-48	30
	905	2019-01-22 08:52:15.35	-774	1408	-1294	-23	-3	-4	-20	-10	-10	15
	906	2019-01-22 08:52:15.36	-767	1409	-1297	-23	-4	-5	-38	10	-48	14
	907	2019-01-22 08:52:15.37	-769	1417	-1291	-22	-2	-6	-21	0	-21	10
	908	2019-01-22 08:52:15.38	-777	1420	-1293	-20	0	-8	-38	11	-49	13
	909	2019-01-22 08:52:15.39	-779	1422	-1292	-22	1	-10	-24	-9	-15	16
	910	2019-01-22 08:52:15.40	-765	1424	-1294	-23	2	-14	-51	-2	-49	26
	911	2019-01-22 08:52:15.41	-776	1417	-1299	-23	1	-16	-44	-22	-22	33
	912	2019-01-22 08:52:15.42	-765	1421	-1292	-24	-1	-17	-62	-10	-52	36
	913	2019-01-22 08:52:15.43	-761	1422	-1294	-22	-2	-18	-45	-18	-27	31
	914	2019-01-22 08:52:15.44	-769	1416	-1290	-19	0	-18	-50	5	-55	22
	915	2019-01-22 08:52:15.45	-782	1419	-1300	-16	-3	-19	-34	0	-34	17
	916	2019-01-22 08:52:15.46	-779	1416	-1298	-16	-5	-19	-45	7	-52	19
	917	2019-01-22 08:52:15.47	-774	1417	-1292	-14	-6	-18	-31	-9	-22	20
	918	2019-01-22 08:52:15.48	-775	1419	-1293	-13	-5	-16	-40	0	-40	20
	919	2019-01-22 08:52:15.49	-775	1410	-1295	-12	-6	-14	-32	-14	-18	23
	920	2019-01-22 08:52:15.50	-776	1418	-1296	-7	-5	-12	-39	-4	-35	21
	921	2019-01-22 08:52:15.51	-779	1413	-1289	-6	-4	-14	-26	-10	-16	18
	922	2019-01-22 08:52:15.52	-781	1410	-1283	-4	-2	-7	-34	0	-34	17
	923	2019-01-22 08:52:15.53	-784	1404	-1275	-4	-3	-5	-35	-13	-22	24
	924	2019-01-22 08:52:15.54	-772	1399	-1288	-2	-3	2	-45	-11	-34	28
	925	2019-01-22 08:52:15.55	-777	1402	-1296	-3	-5	3	-36	-24	-12	30
	926	2019-01-22 08:52:15.56	-777	1404	-1294	-5	-5	4	-34	-18	-16	26
	927	2019-01-22 08:52:15.57	-769	1407	-1293	-5	-7	7	-28	-21	-7	24
	928	2019-01-22 08:52:15.58	-780	1408	-1286	-5	-8	5	-28	-10	-18	19
	929	2019-01-22 08:52:15.59	-772	1415	-1290	-3	-3	7	-27	-17	-10	22
	930	2019-01-22 08:52:15.60	-775	1422	-1288	-3	-3	3	-30	-11	-19	20
	931	2019-01-22 08:52:15.61	-779	1419	-1299	-4	0	1	-30	-14	-16	22
	932	2019-01-22 08:52:15.62	-786	1429	-1301	-10	-2	-1	-27	-1	-26	14
	933	2019-01-22 08:52:15.63	-774	1425	-1293	-11	-8	-2	-21	-3	-18	12
	934	2019-01-22 08:52:15.64	-787	1425	-1288	-11	-8	-6	-19	1	-20	9
	935	2019-01-22 08:52:15.65	-774	1426	-1294	-11	-8	-8	-20	-7	-13	13
	936	2019-01-22 08:52:15.66	-787	1426	-1285	-9	-10	-7	-12	0	-12	6
	937	2019-01-22 08:52:15.67	-782	1428	-1284	-6	-6	-12	-14	-6	-8	10
	938	2019-01-22 08:52:15.68	-779	1430	-1283	-2	-4	-11	-8	2	-10	3
	939	2019-01-22 08:52:15.69	-782	1422	-1273	0	1	-11	-9	7	-16	1
	940	2019-01-22 08:52:15.70	-777	1420	-1282	4	3	-14	-12	9	-21	1
	941	2019-01-22 08:52:15.71	-786	1421	-1285	6	3	-16	-22	3	-25	9
	942	2019-01-22 08:52:15.72	-775	1425	-1284	12	7	-18	-12	1	-13	5
	943	2019-01-22 08:52:15.73	-778	1415	-1282	11	4	-19	-5	3	-8	1
	944	2019-01-22 08:52:15.74	-778	1414	-1294	10	5	-19	14	9	5	-11
	945	2019-01-22 08:52:15.75	-781	1409	-1292	8	4	-19	8	12	-4	-10
	946	2019-01-22 08:52:15.76	-786	1414	-1289	10	1	-18	16	11	5	-13
	947	2019-01-22 08:52:15.77	-794	1413	-1290	10	5	-18	6	9	-3	-7
	948	2019-01-22 08:52:15.78	-781	1411	-1285	9	5	-17	19	13	6	-16
	949	2019-01-22 08:52:15.79	-780	1411	-1289	8	5	-17	11	22	-11	-16
	950	2019-01-22 08:52:15.80	-777	1413	-1288	9	8	-18	26	20	6	-23
	951	2019-01-22 08:52:15.81	-774	1405	-1290	10	7	-15	16	21	-5	-18
	952	2019-01-22 08:52:15.82	-786	1408	-1294	14	4	-12	27	17	10	-22
	953	2019-01-22 08:52:15.83	-770	1412	-1296	15	2	-11	16	24	-8	-20
	954	2019-01-22 08:52:15.84	-786	1408	-1288	13	2	-10	28	18	10	-23
	955	2019-01-22 08:52:15.85	-768	1399	-1292	16	4	-8	-7	-3	-4	5
	956	2019-01-22 08:52:15.86	-784	1403	-1290	19	2	-6	-39	-60	21	49
	957	2019-01-22 08:52:15.87	-778	1409	-1288	20	2	-5	-102	-108	6	105
	958	2019-01-22 08:52:15.88	-784	1409	-1294	16	2	-7	-124	-157	33	140
	959	2019-01-22 08:52:15.89	-773	1403	-1300	15	-1	-6	-160	-185	25	172
	960	2019-01-22 08:52:15.90	-777	1400	-1296	13	-1	-7	-165	-214	49	189
	961	2019-01-22 08:52:15.91	-778	1401	-1299	14	-1	-8	-196	-222	26	209
	962	2019-01-22 08:52:15.92	-785	1394	-1295	9	0	-6	-190	-238	48	214
	963	2019-01-22 08:52:15.93	-781	1406	-1293	9	1	-6	-207	-235	28	221
	964	2019-01-22 08:52:15.94	-779	1409	-1299	11	2	-7	-183	-236	53	209
	965	2019-01-22 08:52:15.95	-778	1416	-1295	7	4	-10	-197	-221	24	209
	966	2019-01-22 08:52:15.96	-773	1403	-1297	6	8	-11	-179	-223	44	201
	967	2019-01-22 08:52:15.97	-765	1407	-1293	3	7	-11	-192	-205	13	198
	968	2019-01-22 08:52:15.98	-772	1410	-1302	1	9	-13	-166	-206	40	186
	969	2019-01-22 08:52:15.99	-772	1402	-1292	2	11	-13	-175	-189	14	182
	970	2019-01-22 08:52:16.00	-778	1404	-1297	3	14	-13	-143	-187	44	165
	971	2019-01-22 08:52:16.01	-787	1405	-1301	6	13	-13	-153	-159	6	156
	972	2019-01-22 08:52:16.02	-778	1409	-1304	7	14	-13	-120	-154	34	137
	973	2019-01-22 08:52:16.03	-783	1413	-1301	7	14	-12	-132	-130	-2	131
	974	2019-01-22 08:52:16.04	-773	1409	-1304	5	15	-13	-100	-133	33	116
	975	2019-01-22 08:52:16.05	-765	1411	-1302	5	12	-13	-122	-113	-9	117
	976	2019-01-22 08:52:16.06	-771	1409	-1301	4	12	-15	-86	-112	26	99
	977	2019-01-22 08:52:16.07	-770	1405	-1302	2	12	-16	-98	-90	-8	94
	978	2019-01-22 08:52:16.08	-775	1411	-1302	0	11	-16	-58	-101	43	79
	979	2019-01-22 08:52:16.09	-770	1399	-1302	1	10	-18	-78	-83	5	80
	980	2019-01-22 08:52:16.10	-770	1402	-1297	3	11	-17	-41	-84	43	62
	981	2019-01-22 08:52:16.11	-772	1405	-1302	6	10	-17	-59	-57	-2	58
	982	2019-01-22 08:52:16.12	-769	1404	-1300	5	7	-17	-20	-55	35	37
	983	2019-01-22 08:52:16.13	-771	1402	-1304	7	7	-18	-46	-36	-10	41
	984	2019-01-22 08:52:16.14	-771	1403	-1309	4	6	-17	-18	-50	32	34
	985	2019-01-22 08:52:16.15	-774	1397	-1308	3	0	-15	-45	-34	-11	39
	986	2019-01-22 08:52:16.16	-774	1398	-1301	3	0	-15	-13	-47	34	30
	987	2019-01-22 08:52:16.17	-779	1399	-1303	2	-2	-14	-36	-19	-17	27
	988	2019-01-22 08:52:16.18	-779	1395	-1294	1	1	-12	-3	-30	27	16
	989	2019-01-22 08:52:16.19	-772	1394	-1296	2	0	-8	-28	-12	-16	20
	990	2019-01-22 08:52:16.20	-763	1400	-1290	3	-1	-9	6	-27	33	10
	991	2019-01-22 08:52:16.21	-773	1408	-1298	5	2	-9	-26	-6	-20	16
	992	2019-01-22 08:52:16.22	-773	1400	-1299	6	4	-8	3	-20	23	8
	993	2019-01-22 08:52:16.23	-763	1407	-1303	4	3	-8	-30	0	-30	15
	994	2019-01-22 08:52:16.24	-772	1408	-1308	3	4	-9	6	-10	16	2
	995	2019-01-22 08:52:16.25	-773	1403	-1299	5	1	-7	-23	12	-35	5
	996	2019-01-22 08:52:16.26	-768	1408	-1299	5	-1	-8	11	-8	19	-1
	997	2019-01-22 08:52:16.27	-769	1409	-1305	5	1	-7	-23	4	-27	9
	998	2019-01-22 08:52:16.28	-782	1405	-1314	5	-5	-8	14	-16	30	1
	999	2019-01-22 08:52:16.29	-780	1407	-1301	4	-8	-9	-12	4	-16	4
	1000	2019-01-22 08:52:16.30	-777	1404	-1301	6	-10	-8	31	-9	40	-11
	1001	2019-01-22 08:52:16.31	-774	1406	-1303	7	-10	-6	0	8	-8	-4
	1002	2019-01-22 08:52:16.32	-781	1400	-1300	8	-10	-8	38	-14	52	-12
	1003	2019-01-22 08:52:16.33	-772	1399	-1301	8	-8	-6	4	5	-1	-4
	1004	2019-01-22 08:52:16.34	-770	1400	-1302	8	-8	-4	38	-11	49	-13
	1005	2019-01-22 08:52:16.35	-784	1402	-1296	10	-5	-4	4	11	-7	-7
	1006	2019-01-22 08:52:16.36	-788	1397	-1302	13	-5	-1	37	-8	45	-14
	1007	2019-01-22 08:52:16.37	-782	1394	-1293	16	-4	1	5	11	-6	-8
	1008	2019-01-22 08:52:16.38	-776	1396	-1301	15	-3	2	48	-3	51	-22
	1009	2019-01-22 08:52:16.39	-773	1404	-1307	15	-2	5	21	21	0	-21
	1010	2019-01-22 08:52:16.40	-787	1401	-1306	15	-2	3	50	1	49	-25
	1011	2019-01-22 08:52:16.41	-788	1397	-1306	15	-1	3	9	20	-11	-14
	1012	2019-01-22 08:52:16.42	-780	1399	-1295	9	2	4	42	0	42	-21
	1013	2019-01-22 08:52:16.43	-782	1394	-1293	9	3	5	8	21	-13	-14
	1014	2019-01-22 08:52:16.44	-776	1386	-1293	7	9	6	43	0	43	-21
	1015	2019-01-22 08:52:16.45	-781	1389	-1303	8	10	5	6	20	-14	-13
	1016	2019-01-22 08:52:16.46	-782	1392	-1309	9	8	7	37	-2	39	-17
	1017	2019-01-22 08:52:16.47	-777	1403	-1309	8	9	6	10	25	-15	-17
	1018	2019-01-22 08:52:16.48	-772	1403	-1307	3	8	6	45	5	40	-25
	1019	2019-01-22 08:52:16.49	-767	1412	-1310	-1	8	5	12	25	-13	-18
	1020	2019-01-22 08:52:16.50	-766	1412	-1305	-4	5	0	38	6	32	-22
	1021	2019-01-22 08:52:16.51	-774	1410	-1301	-5	5	-1	0	29	-29	-14
	1022	2019-01-22 08:52:16.52	-772	1419	-1296	-3	4	-6	22	-2	24	-10
	1023	2019-01-22 08:52:16.53	-774	1418	-1303	-4	5	-11	-16	17	-33	0
	1024	2019-01-22 08:52:16.54	-767	1411	-1304	-3	5	-13	12	-6	18	-3
	1025	2019-01-22 08:52:16.55	-782	1407	-1308	-9	4	-17	-23	17	-40	3
	1026	2019-01-22 08:52:16.56	-774	1402	-1301	-2	4	-19	9	-6	15	-1
	1027	2019-01-22 08:52:16.57	-780	1402	-1298	2	5	-19	-26	8	-34	9
	1028	2019-01-22 08:52:16.58	-772	1404	-1301	1	5	-16	11	-6	17	-2
	1029	2019-01-22 08:52:16.59	-777	1402	-1303	5	7	-18	-22	15	-37	3
	1030	2019-01-22 08:52:16.60	-780	1405	-1304	4	7	-18	11	-8	19	-1
	1031	2019-01-22 08:52:16.61	-777	1403	-1300	5	10	-17	-17	17	-34	0
	1032	2019-01-22 08:52:16.62	-772	1408	-1307	4	11	-19	18	0	18	-9
	1033	2019-01-22 08:52:16.63	-768	1412	-1299	4	11	-20	-8	23	-31	-7
	1034	2019-01-22 08:52:16.64	-767	1401	-1299	4	15	-22	26	2	24	-14
	1035	2019-01-22 08:52:16.65	-770	1401	-1311	4	15	-22	4	24	-20	-14
	1036	2019-01-22 08:52:16.66	-774	1394	-1312	7	10	-23	45	11	34	-28
	1037	2019-01-22 08:52:16.67	-775	1397	-1307	7	10	-20	21	40	-19	-30
	1038	2019-01-22 08:52:16.68	-775	1388	-1310	9	8	-19	49	21	28	-35
	1039	2019-01-22 08:52:16.69	-765	1388	-1311	10	11	-14	14	37	-23	-25
	1040	2019-01-22 08:52:16.70	-772	1389	-1308	11	8	-12	42	10	32	-26
	1041	2019-01-22 08:52:16.71	-766	1396	-1310	11	10	-8	13	27	-14	-20
	1042	2019-01-22 08:52:16.72	-773	1387	-1318	13	13	-5	38	7	31	-22
	1043	2019-01-22 08:52:16.73	-767	1391	-1320	11	12	-3	3	24	-21	-13
	1044	2019-01-22 08:52:16.74	-774	1388	-1315	12	9	0	24	4	20	-14
	1045	2019-01-22 08:52:16.75	-775	1388	-1314	13	7	4	-5	23	-28	-9
	1046	2019-01-22 08:52:16.76	-763	1395	-1319	12	4	6	23	2	21	-12
	1047	2019-01-22 08:52:16.77	-757	1396	-1312	13	2	4	-5	17	-22	-6
	1048	2019-01-22 08:52:16.78	-768	1390	-1318	14	3	3	17	-6	23	-5
	1049	2019-01-22 08:52:16.79	-774	1397	-1315	11	1	4	-10	13	-23	-1
	1050	2019-01-22 08:52:16.80	-775	1397	-1316	11	-1	1	14	-2	16	-6
	1051	2019-01-22 08:52:16.81	-768	1399	-1313	8	-1	0	-15	19	-34	-2
	1052	2019-01-22 08:52:16.82	-769	1395	-1311	6	-1	-4	5	4	1	-4
	1053	2019-01-22 08:52:16.83	-772	1396	-1311	6	2	-3	-17	24	-41	-3
	1054	2019-01-22 08:52:16.84	-773	1395	-1316	5	0	-6	12	5	7	-8
	1055	2019-01-22 08:52:16.85	-783	1393	-1316	4	-1	-9	0	25	-25	-12
	1056	2019-01-22 08:52:16.86	-767	1390	-1319	7	4	-8	30	9	21	-19
	1057	2019-01-22 08:52:16.87	-769	1392	-1315	6	3	-7	5	27	-22	-16
	1058	2019-01-22 08:52:16.88	-765	1390	-1315	5	4	-9	29	12	17	-20
	1059	2019-01-22 08:52:16.89	-772	1388	-1316	7	4	-9	1	22	-21	-11
	1060	2019-01-22 08:52:16.90	-769	1391	-1314	5	5	-11	24	5	19	-14
	1061	2019-01-22 08:52:16.91	-762	1391	-1314	-1	4	-14	0	17	-17	-8
	1062	2019-01-22 08:52:16.92	-773	1388	-1322	-2	6	-14	24	4	20	-14
	1063	2019-01-22 08:52:16.93	-775	1384	-1313	-3	2	-14	-5	10	-15	-2
	1064	2019-01-22 08:52:16.94	-782	1380	-1316	-4	3	-12	4	-10	14	3
	1065	2019-01-22 08:52:16.95	-769	1385	-1318	-4	2	-9	-22	0	-22	11
	1066	2019-01-22 08:52:16.96	-765	1383	-1316	-7	0	-7	-5	-8	3	6
	1067	2019-01-22 08:52:16.97	-769	1384	-1310	-8	1	-6	-21	13	-34	4
	1068	2019-01-22 08:52:16.98	-774	1383	-1314	-7	-2	-2	-3	7	-10	-2
	1069	2019-01-22 08:52:16.99	-771	1392	-1313	-9	1	-1	-13	26	-39	-6
	1070	2019-01-22 08:52:17.00	-761	1395	-1316	-13	0	0	6	9	-3	-7
	1071	2019-01-22 08:52:17.01	-767	1393	-1308	-16	-1	0	-9	15	-24	-3
	1072	2019-01-22 08:52:17.02	-770	1396	-1313	-18	-1	-3	3	-4	7	0
	1073	2019-01-22 08:52:17.03	-768	1397	-1309	-19	-2	-3	-16	5	-21	5
	1074	2019-01-22 08:52:17.04	-764	1392	-1303	-19	1	-2	-6	-5	-1	5
	1075	2019-01-22 08:52:17.05	-773	1397	-1315	-12	-1	-1	-17	13	-30	2
	1076	2019-01-22 08:52:17.06	-771	1390	-1317	-9	1	-1	1	8	-7	-4
	1077	2019-01-22 08:52:17.07	-773	1397	-1309	-7	0	-1	-16	18	-34	-1
	1078	2019-01-22 08:52:17.08	-777	1402	-1312	-7	-1	0	-16	2	-18	7
	1079	2019-01-22 08:52:17.09	-771	1408	-1313	-6	-2	0	-26	8	-34	9
	1080	2019-01-22 08:52:17.10	-774	1411	-1307	-7	1	-1	-9	-9	0	9
	1081	2019-01-22 08:52:17.11	-774	1400	-1309	-10	0	-2	-8	0	-8	4
	1082	2019-01-22 08:52:17.12	-765	1404	-1310	-10	1	-5	-2	-3	1	2
	1083	2019-01-22 08:52:17.13	-768	1405	-1309	-12	2	-7	-13	12	-25	0
	1084	2019-01-22 08:52:17.14	-765	1412	-1307	-12	5	-12	-7	2	-9	2
	1085	2019-01-22 08:52:17.15	-770	1408	-1313	-11	3	-13	-14	3	-17	5
	1086	2019-01-22 08:52:17.16	-765	1412	-1303	-14	6	-15	-12	-9	-3	10
	1087	2019-01-22 08:52:17.17	-766	1417	-1310	-12	6	-21	-16	5	-21	5
	1088	2019-01-22 08:52:17.18	-760	1420	-1313	-16	4	-27	-13	0	-13	6
	1089	2019-01-22 08:52:17.19	-764	1408	-1313	-13	4	-30	-12	14	-26	-1
	1090	2019-01-22 08:52:17.20	-773	1405	-1307	-9	1	-30	-7	3	-10	2
	1091	2019-01-22 08:52:17.21	-767	1406	-1315	-5	0	-31	-14	5	-19	4
	1092	2019-01-22 08:52:17.22	-761	1398	-1314	-4	-1	-32	-20	-3	-17	11
	1093	2019-01-22 08:52:17.23	-773	1398	-1313	0	-1	-30	-20	6	-26	7
	1094	2019-01-22 08:52:17.24	-771	1389	-1313	1	-1	-22	-16	3	-19	6
	1095	2019-01-22 08:52:17.25	-766	1397	-1310	2	-2	-18	-14	6	-20	4
	1096	2019-01-22 08:52:17.26	-767	1390	-1302	2	-2	-14	-24	-6	-18	15
	1097	2019-01-22 08:52:17.27	-767	1392	-1305	4	-2	-11	-22	-3	-19	12
	1098	2019-01-22 08:52:17.28	-767	1391	-1311	3	0	-8	-23	-4	-19	13
	1099	2019-01-22 08:52:17.29	-766	1392	-1309	1	0	-9	-16	4	-20	6
	1100	2019-01-22 08:52:17.30	-767	1398	-1315	2	0	-6	-30	-5	-25	17
	1101	2019-01-22 08:52:17.31	-769	1398	-1314	3	-4	-7	-14	6	-20	4
	1102	2019-01-22 08:52:17.32	-765	1401	-1302	3	2	-4	-21	4	-25	8
	1103	2019-01-22 08:52:17.33	-762	1416	-1297	4	5	-8	-12	13	-25	0
	1104	2019-01-22 08:52:17.34	-760	1421	-1309	5	13	-15	-25	8	-33	8
	1105	2019-01-22 08:52:17.35	-763	1417	-1314	4	14	-24	-18	5	-23	6
	1106	2019-01-22 08:52:17.36	-769	1427	-1315	5	14	-31	-26	-6	-20	16
	1107	2019-01-22 08:52:17.37	-769	1419	-1321	-1	10	-38	-16	-9	-7	12
	1108	2019-01-22 08:52:17.38	-777	1398	-1322	-6	10	-41	-25	-11	-14	18
	1109	2019-01-22 08:52:17.39	-781	1388	-1321	-1	5	-40	-14	-10	-4	12
	1110	2019-01-22 08:52:17.40	-778	1391	-1307	6	2	-34	-33	-10	-23	21
	1111	2019-01-22 08:52:17.41	-771	1387	-1312	8	4	-31	-25	-10	-15	17
	1112	2019-01-22 08:52:17.42	-771	1386	-1310	14	5	-25	-34	-8	-26	21
	1113	2019-01-22 08:52:17.43	-776	1393	-1311	19	6	-20	-15	-8	-7	11
	1114	2019-01-22 08:52:17.44	-766	1392	-1314	23	10	-16	-27	-4	-23	15
	1115	2019-01-22 08:52:17.45	-774	1394	-1313	21	10	-12	-12	-2	-10	7
	1116	2019-01-22 08:52:17.46	-766	1396	-1314	24	11	-6	-27	1	-28	13
	1117	2019-01-22 08:52:17.47	-776	1385	-1321	26	7	-4	-18	-7	-11	12
	1118	2019-01-22 08:52:17.48	-771	1389	-1312	28	5	-2	-39	-5	-34	22
	1119	2019-01-22 08:52:17.49	-774	1390	-1318	27	5	0	-18	-4	-14	11
	1120	2019-01-22 08:52:17.50	-767	1382	-1319	26	2	1	-33	2	-35	15
	1121	2019-01-22 08:52:17.51	-761	1390	-1319	28	4	-1	-23	-7	-16	15
	1122	2019-01-22 08:52:17.52	-757	1383	-1314	28	2	-1	-48	-7	-41	27
	1123	2019-01-22 08:52:17.53	-769	1388	-1314	28	1	-5	-28	-8	-20	18
	1124	2019-01-22 08:52:17.54	-772	1389	-1307	28	0	-5	-42	3	-45	19
	1125	2019-01-22 08:52:17.55	-762	1376	-1323	28	-2	-5	-19	-3	-16	11
	1126	2019-01-22 08:52:17.56	-766	1376	-1326	24	-5	-6	-36	3	-39	16
	1127	2019-01-22 08:52:17.57	-768	1380	-1323	20	-8	-8	-9	3	-12	3
	1128	2019-01-22 08:52:17.58	-769	1372	-1327	18	-8	-8	-34	10	-44	12
	1129	2019-01-22 08:52:17.59	-771	1370	-1327	17	-9	-6	-24	3	-27	10
	1130	2019-01-22 08:52:17.60	-772	1369	-1315	17	-12	-5	-51	12	-63	19
	1131	2019-01-22 08:52:17.61	-770	1371	-1320	16	-10	-3	-22	3	-25	9
	1132	2019-01-22 08:52:17.62	-785	1367	-1318	13	-8	-3	-40	10	-50	15
	1133	2019-01-22 08:52:17.63	-775	1378	-1324	12	-8	-1	-13	-1	-12	7
	1134	2019-01-22 08:52:17.64	-775	1380	-1325	8	-7	1	-34	6	-40	14
	1135	2019-01-22 08:52:17.65	-783	1377	-1323	6	-7	1	-8	-4	-4	6
	1136	2019-01-22 08:52:17.66	-781	1381	-1328	4	-8	4	-32	12	-44	10
	1137	2019-01-22 08:52:17.67	-783	1392	-1322	3	-6	-3	-7	5	-12	1
	1138	2019-01-22 08:52:17.68	-778	1388	-1324	3	-7	-4	-27	16	-43	5
	1139	2019-01-22 08:52:17.69	-771	1390	-1324	3	-3	-6	-1	5	-6	-2
	1140	2019-01-22 08:52:17.70	-786	1392	-1318	5	-2	-11	-30	15	-45	7
	1141	2019-01-22 08:52:17.71	-785	1393	-1329	4	0	-14	-9	4	-13	2
	1142	2019-01-22 08:52:17.72	-778	1391	-1327	0	0	-18	-32	16	-48	8
	1143	2019-01-22 08:52:17.73	-779	1382	-1318	0	4	-21	-4	-2	-2	3
	1144	2019-01-22 08:52:17.74	-783	1389	-1324	1	7	-22	-23	14	-37	4
	1145	2019-01-22 08:52:17.75	-779	1386	-1316	1	7	-23	4	-2	6	-1
	1146	2019-01-22 08:52:17.76	-781	1383	-1323	0	9	-23	-24	16	-40	4
	1147	2019-01-22 08:52:17.77	-779	1378	-1325	3	10	-20	7	1	6	-4
	1148	2019-01-22 08:52:17.78	-774	1381	-1329	4	8	-20	-27	8	-35	9
	1149	2019-01-22 08:52:17.79	-774	1374	-1323	8	9	-15	-2	-13	11	7
	1150	2019-01-22 08:52:17.80	-770	1376	-1326	11	8	-16	-42	-2	-40	22
	1151	2019-01-22 08:52:17.81	-777	1373	-1320	13	11	-13	-18	-16	-2	17
	1152	2019-01-22 08:52:17.82	-775	1372	-1323	14	14	-10	-47	2	-49	22
	1153	2019-01-22 08:52:17.83	-765	1375	-1325	14	14	-7	-14	-11	-3	12
	1154	2019-01-22 08:52:17.84	-776	1372	-1324	13	12	-4	-46	4	-50	21
	1155	2019-01-22 08:52:17.85	-773	1376	-1328	11	12	-2	-12	-8	-4	10
	1156	2019-01-22 08:52:17.86	-768	1367	-1330	6	8	1	-40	11	-51	14
	1157	2019-01-22 08:52:17.87	-773	1383	-1329	8	7	2	-5	-4	-1	4
	1158	2019-01-22 08:52:17.88	-769	1379	-1330	8	4	2	-34	13	-47	10
	1159	2019-01-22 08:52:17.89	-770	1376	-1330	3	1	2	-1	-5	4	3
	1160	2019-01-22 08:52:17.90	-770	1368	-1327	0	1	3	-34	9	-43	12
	1161	2019-01-22 08:52:17.91	-766	1377	-1325	-3	-1	4	-3	-14	11	8
	1162	2019-01-22 08:52:17.92	-770	1384	-1324	-2	0	5	-30	4	-34	13
	1163	2019-01-22 08:52:17.93	-768	1379	-1323	-5	1	1	10	-8	18	-1
	1164	2019-01-22 08:52:17.94	-761	1381	-1319	-8	-1	2	-20	16	-36	2
	1165	2019-01-22 08:52:17.95	-776	1384	-1328	-8	0	-1	9	-1	10	-4
	1166	2019-01-22 08:52:17.96	-780	1390	-1325	-10	-1	-1	-29	16	-45	6
	1167	2019-01-22 08:52:17.97	-777	1382	-1328	-11	-2	-3	1	-5	6	2
	1168	2019-01-22 08:52:17.98	-764	1386	-1323	-12	0	-3	-35	9	-44	13
	1169	2019-01-22 08:52:17.99	-769	1387	-1322	-9	-1	-5	-4	-10	6	7
	1170	2019-01-22 08:52:18.00	-775	1387	-1319	-11	3	-8	-39	9	-48	15
	1171	2019-01-22 08:52:18.01	-770	1391	-1324	-12	4	-11	-6	-11	5	8
	1172	2019-01-22 08:52:18.02	-771	1387	-1326	-9	5	-12	-41	5	-46	18
	1173	2019-01-22 08:52:18.03	-771	1385	-1325	-9	7	-14	-11	-14	3	12
	1174	2019-01-22 08:52:18.04	-768	1392	-1331	-7	7	-17	-48	7	-55	20
	1175	2019-01-22 08:52:18.05	-764	1395	-1330	-9	7	-18	-19	-12	-7	15
	1176	2019-01-22 08:52:18.06	-760	1382	-1331	-9	6	-20	-55	5	-60	25
	1177	2019-01-22 08:52:18.07	-757	1389	-1329	-6	5	-19	-23	-15	-8	19
	1178	2019-01-22 08:52:18.08	-765	1391	-1337	-6	1	-19	-57	3	-60	27
	1179	2019-01-22 08:52:18.09	-773	1381	-1334	-5	0	-19	-19	-12	-7	15
	1180	2019-01-22 08:52:18.10	-767	1382	-1331	-5	-1	-16	-53	8	-61	22
	1181	2019-01-22 08:52:18.11	-769	1383	-1333	-3	-3	-15	-19	-12	-7	15
	1182	2019-01-22 08:52:18.12	-760	1378	-1330	-2	-4	-13	-58	0	-58	29
	1183	2019-01-22 08:52:18.13	-768	1376	-1319	-1	-4	-9	-12	-15	3	13
	1184	2019-01-22 08:52:18.14	-767	1377	-1320	1	-1	-8	-44	2	-46	21
	1185	2019-01-22 08:52:18.15	-766	1375	-1314	-3	-2	-5	-11	-20	9	15
	1186	2019-01-22 08:52:18.16	-761	1372	-1316	-1	-2	-2	-49	-8	-41	28
	1187	2019-01-22 08:52:18.17	-760	1380	-1315	-1	-3	0	-26	-27	1	26
	1188	2019-01-22 08:52:18.18	-762	1373	-1333	-6	-6	0	-68	-7	-61	37
	1189	2019-01-22 08:52:18.19	-769	1378	-1332	-3	-6	-1	-36	-20	-16	28
	1190	2019-01-22 08:52:18.20	-763	1385	-1327	-1	-8	-3	-64	0	-64	32
	1191	2019-01-22 08:52:18.21	-757	1392	-1322	-3	-4	-6	-22	-14	-8	18
	1192	2019-01-22 08:52:18.22	-758	1386	-1323	-4	-1	-7	-43	10	-53	16
	1193	2019-01-22 08:52:18.23	-767	1391	-1330	-6	1	-7	-8	-9	1	8
	1194	2019-01-22 08:52:18.24	-767	1384	-1333	-6	1	-10	-40	6	-46	17
	1195	2019-01-22 08:52:18.25	-763	1382	-1331	-9	-3	-9	-15	-18	3	16
	1196	2019-01-22 08:52:18.26	-777	1389	-1339	-7	-3	-7	-48	3	-51	22
	1197	2019-01-22 08:52:18.27	-771	1395	-1320	-7	-4	-8	-16	-14	-2	15
	1198	2019-01-22 08:52:18.28	-765	1392	-1320	-11	-3	-9	-44	1	-45	21
	1199	2019-01-22 08:52:18.29	-769	1394	-1322	-13	-4	-8	-14	-21	7	17
	1200	2019-01-22 08:52:18.30	-773	1390	-1320	-10	2	-9	-45	-4	-41	24
	1201	2019-01-22 08:52:18.31	-766	1389	-1321	-8	-1	-12	-18	-22	4	20
	1202	2019-01-22 08:52:18.32	-767	1388	-1323	-5	0	-12	-45	0	-45	22
	1203	2019-01-22 08:52:18.33	-769	1396	-1317	-3	1	-14	-20	-18	-2	19
	1204	2019-01-22 08:52:18.34	-773	1394	-1322	-4	4	-15	-48	2	-50	23
	1205	2019-01-22 08:52:18.35	-768	1392	-1322	-3	3	-16	-20	-18	-2	19
	1206	2019-01-22 08:52:18.36	-766	1386	-1324	-3	5	-17	-45	1	-46	22
	1207	2019-01-22 08:52:18.37	-776	1382	-1325	-2	2	-15	-21	-16	-5	18
	1208	2019-01-22 08:52:18.38	-765	1387	-1321	1	4	-16	-46	3	-49	21
	1209	2019-01-22 08:52:18.39	-761	1386	-1328	1	2	-16	-22	-16	-6	19
	1210	2019-01-22 08:52:18.40	-766	1372	-1318	0	2	-17	-54	-1	-53	27
	1211	2019-01-22 08:52:18.41	-772	1378	-1328	2	3	-17	-32	-16	-16	24
	1212	2019-01-22 08:52:18.42	-776	1383	-1325	0	1	-16	-52	5	-57	23
	1213	2019-01-22 08:52:18.43	-768	1382	-1319	1	1	-16	-28	-17	-11	22
	1214	2019-01-22 08:52:18.44	-770	1384	-1326	-3	3	-14	-54	-3	-51	28
	1215	2019-01-22 08:52:18.45	-774	1373	-1336	-1	-3	-13	-35	-24	-11	29
	1216	2019-01-22 08:52:18.46	-767	1379	-1327	-2	-3	-9	-55	-4	-51	29
	1217	2019-01-22 08:52:18.47	-760	1377	-1325	-2	-2	-7	-27	-13	-14	20
	1218	2019-01-22 08:52:18.48	-771	1369	-1323	0	-3	-2	-49	6	-55	21
	1219	2019-01-22 08:52:18.49	-767	1374	-1317	3	-2	-1	-35	-11	-24	23
	1220	2019-01-22 08:52:18.50	-764	1384	-1316	2	-2	0	-53	8	-61	22
	1221	2019-01-22 08:52:18.51	-780	1381	-1331	1	0	-1	-32	-11	-21	21
	1222	2019-01-22 08:52:18.52	-774	1379	-1337	1	-3	-2	-47	1	-48	23
	1223	2019-01-22 08:52:18.53	-771	1392	-1332	-1	-6	-6	-40	-25	-15	32
	1224	2019-01-22 08:52:18.54	-771	1388	-1339	-2	-7	-9	-60	-5	-55	32
	1225	2019-01-22 08:52:18.55	-776	1383	-1335	-1	-9	-11	-48	-21	-27	34
	1226	2019-01-22 08:52:18.56	-767	1387	-1330	-1	-8	-12	-61	0	-61	30
	1227	2019-01-22 08:52:18.57	-770	1385	-1328	2	-7	-12	-41	-19	-22	30
	1228	2019-01-22 08:52:18.58	-771	1374	-1322	2	-5	-12	-58	-6	-52	32
	1229	2019-01-22 08:52:18.59	-774	1383	-1330	6	-2	-13	-44	-21	-23	32
	1230	2019-01-22 08:52:18.60	-778	1383	-1318	7	0	-10	-52	0	-52	26
	1231	2019-01-22 08:52:18.61	-780	1372	-1328	9	4	-12	-34	-10	-24	22
	1232	2019-01-22 08:52:18.62	-772	1382	-1330	11	4	-9	-48	3	-51	22
	1233	2019-01-22 08:52:18.63	-774	1383	-1333	9	4	-8	-32	-13	-19	22
	1234	2019-01-22 08:52:18.64	-765	1378	-1329	10	3	-10	-39	-3	-36	21
	1235	2019-01-22 08:52:18.65	-770	1378	-1332	9	6	-12	-22	-18	-4	20
	1236	2019-01-22 08:52:18.66	-767	1380	-1324	7	6	-14	-30	-4	-26	17
	1237	2019-01-22 08:52:18.67	-781	1373	-1335	9	5	-15	-13	-14	1	13
	1238	2019-01-22 08:52:18.68	-774	1375	-1328	9	3	-13	-21	2	-23	9
	1239	2019-01-22 08:52:18.69	-774	1371	-1331	8	6	-13	-12	-8	-4	10
	1240	2019-01-22 08:52:18.70	-766	1373	-1327	10	6	-12	-24	1	-25	11
	1241	2019-01-22 08:52:18.71	-770	1374	-1328	7	6	-10	-18	-13	-5	15
	1242	2019-01-22 08:52:18.72	-776	1375	-1331	5	6	-7	-32	-7	-25	19
	1243	2019-01-22 08:52:18.73	-765	1375	-1333	3	7	-8	-25	-20	-5	22
	1244	2019-01-22 08:52:18.74	-775	1379	-1336	0	4	-7	-32	-10	-22	21
	1245	2019-01-22 08:52:18.75	-771	1373	-1326	-3	2	-8	-24	-15	-9	19
	1246	2019-01-22 08:52:18.76	-771	1378	-1332	-3	0	-6	-27	-6	-21	16
	1247	2019-01-22 08:52:18.77	-770	1374	-1330	-2	-2	-7	-23	-18	-5	20
	1248	2019-01-22 08:52:18.78	-769	1368	-1324	1	-2	-6	-29	-9	-20	19
	1249	2019-01-22 08:52:18.79	-766	1370	-1324	2	-1	-4	-32	-18	-14	25
	1250	2019-01-22 08:52:18.80	-770	1371	-1328	4	0	-6	-37	-9	-28	23
	1251	2019-01-22 08:52:18.81	-772	1369	-1329	3	0	-3	-31	-14	-17	22
	1252	2019-01-22 08:52:18.82	-761	1381	-1323	2	1	-3	-33	-9	-24	21
	1253	2019-01-22 08:52:18.83	-773	1383	-1329	-2	1	-2	-35	-18	-17	26
	1254	2019-01-22 08:52:18.84	-771	1384	-1325	-5	0	-1	-37	-12	-25	24
	1255	2019-01-22 08:52:18.85	-782	1387	-1324	-6	1	-2	-40	-18	-22	29
	1256	2019-01-22 08:52:18.86	-771	1384	-1321	-8	-1	-1	-37	-6	-31	21
	1257	2019-01-22 08:52:18.87	-766	1388	-1330	-8	1	-4	-33	0	-33	16
	1258	2019-01-22 08:52:18.88	-767	1387	-1333	-9	1	-6	-28	9	-37	9
	1259	2019-01-22 08:52:18.89	-776	1382	-1331	-7	2	-9	-29	0	-29	14
	1260	2019-01-22 08:52:18.90	-766	1385	-1335	-7	-1	-10	-22	1	-23	10
	1261	2019-01-22 08:52:18.91	-763	1391	-1334	-5	-3	-13	-20	3	-23	8
	1262	2019-01-22 08:52:18.92	-774	1385	-1332	-7	-2	-18	-27	2	-29	12
	1263	2019-01-22 08:52:18.93	-774	1380	-1334	-5	-2	-15	-32	-2	-30	17
	1264	2019-01-22 08:52:18.94	-776	1378	-1331	-6	-1	-17	-35	-13	-22	24
	1265	2019-01-22 08:52:18.95	-772	1374	-1325	-5	-4	-15	-33	-8	-25	20
	1266	2019-01-22 08:52:18.96	-769	1374	-1325	-5	-3	-12	-27	-5	-22	16
	1267	2019-01-22 08:52:18.97	-770	1372	-1321	-5	-1	-11	-32	-1	-31	16
	1268	2019-01-22 08:52:18.98	-779	1374	-1325	-4	0	-8	-28	-3	-25	15
	1269	2019-01-22 08:52:18.99	-778	1375	-1330	-4	0	-6	-41	-6	-35	23
	1270	2019-01-22 08:52:19.00	-772	1377	-1334	-2	0	-5	-38	-13	-25	25
	1271	2019-01-22 08:52:19.01	-764	1379	-1332	-2	0	-3	-44	-14	-30	29
	1272	2019-01-22 08:52:19.02	-766	1381	-1324	-1	2	-1	-26	-9	-17	17
	1273	2019-01-22 08:52:19.03	-781	1385	-1330	-4	6	-3	-34	-2	-32	18
	1274	2019-01-22 08:52:19.04	-785	1384	-1334	-4	7	-3	-25	-8	-17	16
	1275	2019-01-22 08:52:19.05	-782	1380	-1327	-7	7	-3	-46	-10	-36	28
	1276	2019-01-22 08:52:19.06	-773	1395	-1333	-9	4	-4	-37	-13	-24	25
	1277	2019-01-22 08:52:19.07	-765	1385	-1328	-11	2	-9	-46	-3	-43	24
	1278	2019-01-22 08:52:19.08	-769	1390	-1336	-14	1	-10	-29	-5	-24	17
	1279	2019-01-22 08:52:19.09	-763	1384	-1328	-12	1	-11	-37	-5	-32	21
	1280	2019-01-22 08:52:19.10	-762	1382	-1323	-9	2	-14	-20	-14	-6	17
	1281	2019-01-22 08:52:19.11	-772	1391	-1324	-6	3	-15	-37	-7	-30	22
	1282	2019-01-22 08:52:19.12	-774	1386	-1322	-2	5	-16	-24	-8	-16	16
	1283	2019-01-22 08:52:19.13	-766	1390	-1324	-4	7	-18	-45	-6	-39	25
	1284	2019-01-22 08:52:19.14	-767	1389	-1321	0	10	-18	-32	-18	-14	25
	1285	2019-01-22 08:52:19.15	-771	1381	-1329	3	9	-17	-53	-18	-35	35
	1286	2019-01-22 08:52:19.16	-766	1382	-1328	1	8	-15	-33	-23	-10	28
	1287	2019-01-22 08:52:19.17	-772	1372	-1333	3	4	-15	-51	-16	-35	33
	1288	2019-01-22 08:52:19.18	-772	1376	-1331	4	4	-13	-28	-20	-8	24
	1289	2019-01-22 08:52:19.19	-775	1373	-1328	4	1	-10	-42	-12	-30	27
	1290	2019-01-22 08:52:19.20	-775	1377	-1330	6	0	-8	-24	-21	-3	22
	1291	2019-01-22 08:52:19.21	-774	1376	-1328	7	2	-9	-51	-16	-35	33
	1292	2019-01-22 08:52:19.22	-767	1384	-1330	5	3	-10	-38	-24	-14	31
	1293	2019-01-22 08:52:19.23	-773	1382	-1328	7	1	-10	-66	-15	-51	40
	1294	2019-01-22 08:52:19.24	-777	1377	-1336	6	0	-12	-36	-18	-18	27
	1295	2019-01-22 08:52:19.25	-763	1375	-1339	6	-4	-12	-57	-3	-54	30
	1296	2019-01-22 08:52:19.26	-773	1378	-1327	2	-6	-9	-34	-11	-23	22
	1297	2019-01-22 08:52:19.27	-762	1374	-1322	1	-4	-9	-54	-4	-50	29
	1298	2019-01-22 08:52:19.28	-785	1369	-1330	2	-2	-7	-27	-18	-9	22
	1299	2019-01-22 08:52:19.29	-763	1371	-1340	3	-1	-7	-52	-8	-44	30
	1300	2019-01-22 08:52:19.30	-781	1379	-1330	2	1	-6	-28	-13	-15	20
	1301	2019-01-22 08:52:19.31	-770	1379	-1325	3	6	-5	-52	1	-53	25
	1302	2019-01-22 08:52:19.32	-771	1377	-1336	3	0	-6	-15	-4	-11	9
	1303	2019-01-22 08:52:19.33	-776	1377	-1334	0	-2	-6	-46	2	-48	22
	1304	2019-01-22 08:52:19.34	-772	1384	-1340	-1	-2	-9	-25	-13	-12	19
	1305	2019-01-22 08:52:19.35	-768	1374	-1334	1	-3	-10	-64	-13	-51	38
	1306	2019-01-22 08:52:19.36	-770	1384	-1333	-1	-3	-11	-23	-15	-8	19
	1307	2019-01-22 08:52:19.37	-772	1380	-1332	-4	-2	-12	-46	-2	-44	24
	1308	2019-01-22 08:52:19.38	-776	1373	-1332	-1	-2	-13	-23	-15	-8	19
	1309	2019-01-22 08:52:19.39	-773	1371	-1321	1	-2	-12	-55	-4	-51	29
	1310	2019-01-22 08:52:19.40	-783	1375	-1324	1	-1	-14	-28	-19	-9	23
	1311	2019-01-22 08:52:19.41	-776	1369	-1332	3	4	-14	-56	-6	-50	31
	1312	2019-01-22 08:52:19.42	-779	1378	-1327	3	5	-14	-24	-20	-4	22
	1313	2019-01-22 08:52:19.43	-769	1378	-1329	-1	6	-13	-49	-7	-42	28
	1314	2019-01-22 08:52:19.44	-772	1373	-1329	-2	4	-14	-16	-19	3	17
	1315	2019-01-22 08:52:19.45	-774	1377	-1336	-2	8	-17	-47	0	-47	23
	1316	2019-01-22 08:52:19.46	-769	1377	-1335	-5	8	-19	-17	-12	-5	14
	1317	2019-01-22 08:52:19.47	-771	1377	-1333	-5	6	-19	-50	3	-53	23
	1318	2019-01-22 08:52:19.48	-770	1372	-1337	-3	3	-22	-22	-15	-7	18
	1319	2019-01-22 08:52:19.49	-766	1376	-1327	-1	4	-22	-57	-4	-53	30
	1320	2019-01-22 08:52:19.50	-768	1374	-1329	1	4	-20	-30	-18	-12	24
	1321	2019-01-22 08:52:19.51	-764	1365	-1328	0	6	-20	-58	1	-59	28
	1322	2019-01-22 08:52:19.52	-775	1365	-1332	-1	7	-16	-24	-14	-10	19
	1323	2019-01-22 08:52:19.53	-775	1369	-1336	-3	5	-15	-53	3	-56	25
	1324	2019-01-22 08:52:19.54	-770	1364	-1331	-2	4	-13	-25	-14	-11	19
	1325	2019-01-22 08:52:19.55	-775	1367	-1333	-1	4	-10	-58	5	-63	26
	1326	2019-01-22 08:52:19.56	-774	1365	-1341	1	1	-6	-26	-11	-15	18
	1327	2019-01-22 08:52:19.57	-770	1365	-1329	0	0	-2	-54	2	-56	26
	1328	2019-01-22 08:52:19.58	-770	1375	-1335	-1	3	0	-20	-23	3	21
	1329	2019-01-22 08:52:19.59	-770	1373	-1332	-5	3	2	-54	-9	-45	31
	1330	2019-01-22 08:52:19.60	-781	1381	-1334	-6	1	1	-23	-28	5	25
	1331	2019-01-22 08:52:19.61	-781	1375	-1332	-6	2	-2	-59	-10	-49	34
	1332	2019-01-22 08:52:19.62	-765	1382	-1341	-5	2	-3	-30	-28	-2	29
	1333	2019-01-22 08:52:19.63	-772	1380	-1334	-4	-1	-8	-65	-13	-52	39
	1334	2019-01-22 08:52:19.64	-770	1388	-1336	-7	0	-7	-29	-32	3	30
	1335	2019-01-22 08:52:19.65	-775	1384	-1328	-4	1	-12	-57	-10	-47	33
	1336	2019-01-22 08:52:19.66	-777	1382	-1333	-6	5	-14	-28	-23	-5	25
	1337	2019-01-22 08:52:19.67	-764	1375	-1334	-6	4	-15	-66	-4	-62	35
	1338	2019-01-22 08:52:19.68	-775	1375	-1326	-10	6	-16	-32	-24	-8	28
	1339	2019-01-22 08:52:19.69	-774	1374	-1329	-8	7	-15	-57	-2	-55	29
	1340	2019-01-22 08:52:19.70	-772	1376	-1334	-8	9	-15	-24	-20	-4	22
	1341	2019-01-22 08:52:19.71	-779	1379	-1336	-10	7	-12	-58	-2	-56	30
	1342	2019-01-22 08:52:19.72	-780	1375	-1330	-12	4	-11	-26	-25	-1	25
	1343	2019-01-22 08:52:19.73	-768	1379	-1337	-11	4	-10	-54	-4	-50	29
	1344	2019-01-22 08:52:19.74	-781	1379	-1329	-9	4	-8	-36	-32	-4	34
	1345	2019-01-22 08:52:19.75	-774	1379	-1332	-6	2	-10	-66	-12	-54	39
	1346	2019-01-22 08:52:19.76	-776	1385	-1327	-6	2	-10	-37	-37	0	37
	1347	2019-01-22 08:52:19.77	-776	1383	-1332	-6	5	-10	-59	-6	-53	32
	1348	2019-01-22 08:52:19.78	-765	1383	-1341	-4	5	-12	-30	-28	-2	29
	1349	2019-01-22 08:52:19.79	-769	1385	-1330	-6	4	-10	-59	-13	-46	36
	1350	2019-01-22 08:52:19.80	-770	1384	-1324	-6	5	-9	-17	-28	11	22
	1351	2019-01-22 08:52:19.81	-777	1378	-1329	-4	6	-10	-44	-7	-37	25
	1352	2019-01-22 08:52:19.82	-776	1375	-1325	-3	6	-8	-9	-27	18	18
	1353	2019-01-22 08:52:19.83	-768	1364	-1330	-2	3	-6	-39	-10	-29	24
	1354	2019-01-22 08:52:19.84	-774	1363	-1337	0	3	-3	-10	-26	16	18
	1355	2019-01-22 08:52:19.85	-773	1365	-1334	0	5	1	-43	-3	-40	23
	1356	2019-01-22 08:52:19.86	-755	1374	-1328	0	3	0	-14	-23	9	18
	1357	2019-01-22 08:52:19.87	-772	1376	-1332	1	2	2	-45	-8	-37	26
	1358	2019-01-22 08:52:19.88	-770	1375	-1327	-6	10	0	-21	-36	15	28
	1359	2019-01-22 08:52:19.89	-769	1383	-1335	-5	12	-2	-52	-12	-40	32
	1360	2019-01-22 08:52:19.90	-777	1361	-1341	-10	11	3	-19	-14	-5	16
	1361	2019-01-22 08:52:19.91	-768	1392	-1337	-10	5	-2	-50	7	-57	21
	1362	2019-01-22 08:52:19.92	-766	1399	-1329	-14	2	-4	-43	-36	-7	39
	1363	2019-01-22 08:52:19.93	-766	1379	-1331	-15	5	-8	-80	-36	-44	58
	1364	2019-01-22 08:52:19.94	-772	1389	-1330	-15	5	-10	-53	-53	0	53
	1365	2019-01-22 08:52:19.95	-770	1394	-1327	-18	9	-13	-76	-30	-46	53
	1366	2019-01-22 08:52:19.96	-780	1390	-1332	-15	13	-15	-63	-65	2	64
	1367	2019-01-22 08:52:19.97	-772	1394	-1334	-12	14	-18	-96	-59	-37	77
	1368	2019-01-22 08:52:19.98	-774	1393	-1336	-8	17	-19	-55	-62	7	58
	1369	2019-01-22 08:52:19.99	-770	1383	-1331	-8	17	-21	-70	-28	-42	49
	1370	2019-01-22 08:52:20.00	-767	1387	-1333	-5	16	-19	-95	-102	7	98
	1371	2019-01-22 08:52:20.01	-760	1380	-1326	-3	17	-19	-202	-181	-21	191
	1372	2019-01-22 08:52:20.02	-769	1383	-1329	2	17	-19	-294	-315	21	304
	1373	2019-01-22 08:52:20.03	-769	1377	-1328	6	17	-18	-398	-396	-2	397
	1374	2019-01-22 08:52:20.04	-754	1382	-1331	10	12	-13	-440	-472	32	456
	1375	2019-01-22 08:52:20.05	-767	1384	-1333	14	10	-11	-473	-483	10	478
	1376	2019-01-22 08:52:20.06	-767	1385	-1336	12	9	-10	-459	-506	47	482
	1377	2019-01-22 08:52:20.07	-756	1382	-1329	12	9	-11	-475	-493	18	484
	1378	2019-01-22 08:52:20.08	-768	1377	-1323	11	14	-7	-459	-512	53	485
	1379	2019-01-22 08:52:20.09	-769	1372	-1334	13	14	-3	-468	-490	22	479
	1380	2019-01-22 08:52:20.10	-779	1367	-1339	16	13	2	-439	-484	45	461
	1381	2019-01-22 08:52:20.11	-778	1391	-1345	10	8	8	-432	-437	5	434
	1382	2019-01-22 08:52:20.12	-775	1371	-1371	2	5	3	-388	-420	32	404
	1383	2019-01-22 08:52:20.13	-760	1369	-1324	9	2	9	-368	-373	5	370
	1384	2019-01-22 08:52:20.14	-765	1379	-1316	17	10	10	-313	-350	37	331
	1385	2019-01-22 08:52:20.15	-768	1375	-1331	11	16	7	-302	-310	8	306
	1386	2019-01-22 08:52:20.16	-765	1379	-1336	18	16	7	-263	-288	25	275
	1387	2019-01-22 08:52:20.17	-756	1381	-1344	19	12	4	-260	-249	-11	254
	1388	2019-01-22 08:52:20.18	-764	1382	-1345	17	10	0	-220	-226	6	223
	1389	2019-01-22 08:52:20.19	-763	1383	-1343	17	8	-4	-208	-190	-18	199
	1390	2019-01-22 08:52:20.20	-761	1382	-1344	14	6	-12	-161	-179	18	170
	1391	2019-01-22 08:52:20.21	-762	1384	-1344	12	3	-15	-140	-146	6	143
	1392	2019-01-22 08:52:20.22	-763	1379	-1345	10	7	-18	-101	-137	36	119
	1393	2019-01-22 08:52:20.23	-765	1383	-1338	11	5	-21	-96	-112	16	104
	1394	2019-01-22 08:52:20.24	-760	1383	-1339	13	7	-23	-60	-104	44	82
	1395	2019-01-22 08:52:20.25	-764	1371	-1337	13	5	-26	-59	-77	18	68
	1396	2019-01-22 08:52:20.26	-763	1385	-1339	13	7	-28	-41	-82	41	61
	1397	2019-01-22 08:52:20.27	-764	1370	-1337	15	8	-27	-48	-67	19	57
	1398	2019-01-22 08:52:20.28	-769	1370	-1336	16	12	-28	-36	-70	34	53
	1399	2019-01-22 08:52:20.29	-765	1375	-1343	20	11	-25	-42	-47	5	44
	1400	2019-01-22 08:52:20.30	-773	1373	-1335	21	13	-27	-27	-40	13	33
	1401	2019-01-22 08:52:20.31	-758	1372	-1349	22	13	-24	-26	-14	-12	20
	1402	2019-01-22 08:52:20.32	-762	1375	-1347	19	14	-27	-10	-15	5	12
	1403	2019-01-22 08:52:20.33	-754	1374	-1340	23	11	-26	-7	0	-7	3
	1404	2019-01-22 08:52:20.34	-762	1368	-1353	22	11	-27	4	-8	12	2
	1405	2019-01-22 08:52:20.35	-756	1367	-1345	25	9	-24	-7	1	-8	3
	1406	2019-01-22 08:52:20.36	-755	1364	-1346	24	9	-25	-10	-9	-1	9
	1407	2019-01-22 08:52:20.37	-758	1363	-1339	29	9	-27	-19	7	-26	6
	1408	2019-01-22 08:52:20.38	-756	1364	-1347	30	6	-24	-10	3	-13	3
	1409	2019-01-22 08:52:20.39	-758	1360	-1352	32	8	-21	-8	14	-22	-3
	1410	2019-01-22 08:52:20.40	-760	1362	-1348	32	5	-21	-3	9	-12	-3
	1411	2019-01-22 08:52:20.41	-754	1367	-1350	33	0	-19	-2	21	-23	-9
	1412	2019-01-22 08:52:20.42	-759	1355	-1346	33	1	-17	5	14	-9	-9
	1413	2019-01-22 08:52:20.43	-763	1351	-1351	29	0	-12	11	24	-13	-17
	1414	2019-01-22 08:52:20.44	-759	1358	-1356	31	-3	-11	11	15	-4	-13
	1415	2019-01-22 08:52:20.45	-756	1364	-1355	33	-4	-9	1	19	-18	-10
	1416	2019-01-22 08:52:20.46	-776	1362	-1353	33	-1	-9	-7	11	-18	-2
	1417	2019-01-22 08:52:20.47	-756	1358	-1353	33	-7	-8	-8	17	-25	-4
	1418	2019-01-22 08:52:20.48	-760	1358	-1350	30	-7	-6	-5	13	-18	-4
	1419	2019-01-22 08:52:20.49	-759	1355	-1355	31	-6	-5	2	19	-17	-10
	1420	2019-01-22 08:52:20.50	-766	1355	-1351	33	-8	-2	-2	13	-15	-5
	1421	2019-01-22 08:52:20.51	-768	1365	-1352	33	-8	-4	-1	20	-21	-9
	1422	2019-01-22 08:52:20.52	-760	1365	-1353	30	-9	-4	-9	19	-28	-5
	1423	2019-01-22 08:52:20.53	-768	1368	-1354	30	-7	-5	-12	20	-32	-4
	1424	2019-01-22 08:52:20.54	-766	1367	-1350	28	-10	-9	-23	13	-36	5
	1425	2019-01-22 08:52:20.55	-768	1362	-1355	31	-9	-9	-13	19	-32	-3
	1426	2019-01-22 08:52:20.56	-767	1361	-1360	30	-11	-11	-28	7	-35	10
	1427	2019-01-22 08:52:20.57	-760	1355	-1353	33	-12	-11	-21	9	-30	6
	1428	2019-01-22 08:52:20.58	-767	1359	-1352	33	-13	-11	-33	2	-35	15
	1429	2019-01-22 08:52:20.59	-764	1356	-1350	33	-10	-12	-24	12	-36	6
	1430	2019-01-22 08:52:20.60	-765	1351	-1353	32	-8	-11	-36	11	-47	12
	1431	2019-01-22 08:52:20.61	-764	1347	-1352	34	-8	-10	-24	16	-40	4
	1432	2019-01-22 08:52:20.62	-757	1344	-1349	34	-4	-8	-34	13	-47	10
	1433	2019-01-22 08:52:20.63	-773	1341	-1352	39	-4	-7	-21	12	-33	4
	1434	2019-01-22 08:52:20.64	-770	1343	-1356	37	-7	-6	-26	16	-42	5
	1435	2019-01-22 08:52:20.65	-771	1340	-1359	35	-6	-4	-13	16	-29	-1
	1436	2019-01-22 08:52:20.66	-763	1343	-1367	35	-8	-4	-26	17	-43	4
	1437	2019-01-22 08:52:20.67	-773	1343	-1366	32	-10	-3	-14	14	-28	0
	1438	2019-01-22 08:52:20.68	-762	1338	-1368	30	-12	1	-28	17	-45	5
	1439	2019-01-22 08:52:20.69	-766	1344	-1358	27	-11	2	-16	16	-32	0
	1440	2019-01-22 08:52:20.70	-760	1354	-1360	22	-11	1	-29	17	-46	6
	1441	2019-01-22 08:52:20.71	-774	1352	-1353	18	-11	-2	-14	15	-29	0
	1442	2019-01-22 08:52:20.72	-761	1343	-1361	15	-5	-2	-27	20	-47	3
	1443	2019-01-22 08:52:20.73	-773	1349	-1366	13	-8	-2	-9	16	-25	-3
	1444	2019-01-22 08:52:20.74	-769	1347	-1363	12	-11	-2	-30	18	-48	6
	1445	2019-01-22 08:52:20.75	-761	1349	-1361	10	-11	-3	-22	7	-29	7
	1446	2019-01-22 08:52:20.76	-767	1344	-1365	9	-10	-2	-46	7	-53	19
	1447	2019-01-22 08:52:20.77	-766	1347	-1346	9	-8	-3	-22	0	-22	11
	1448	2019-01-22 08:52:20.78	-766	1349	-1351	12	-4	-5	-30	8	-38	11
	1449	2019-01-22 08:52:20.79	-761	1353	-1352	13	-4	-8	-1	5	-6	-2
	1450	2019-01-22 08:52:20.80	-769	1352	-1356	11	0	-8	-15	19	-34	-2
	1451	2019-01-22 08:52:20.81	-769	1348	-1360	9	1	-10	8	14	-6	-11
	1452	2019-01-22 08:52:20.82	-763	1348	-1354	8	2	-7	-16	21	-37	-2
	1453	2019-01-22 08:52:20.83	-769	1347	-1361	10	2	-9	3	10	-7	-6
	1454	2019-01-22 08:52:20.84	-767	1350	-1361	10	2	-6	-22	14	-36	4
	1455	2019-01-22 08:52:20.85	-773	1347	-1365	10	3	-9	-3	3	-6	0
	1456	2019-01-22 08:52:20.86	-766	1354	-1364	9	4	-8	-25	14	-39	5
	1457	2019-01-22 08:52:20.87	-773	1351	-1367	8	2	-9	2	8	-6	-5
	1458	2019-01-22 08:52:20.88	-767	1354	-1375	10	1	-9	-17	18	-35	0
	1459	2019-01-22 08:52:20.89	-765	1360	-1371	12	-1	-7	8	11	-3	-9
	1460	2019-01-22 08:52:20.90	-767	1358	-1365	15	-1	-8	-24	15	-39	4
	1461	2019-01-22 08:52:20.91	-766	1353	-1361	15	0	-9	-4	3	-7	0
	1462	2019-01-22 08:52:20.92	-779	1354	-1374	18	-2	-7	-30	18	-48	6
	1463	2019-01-22 08:52:20.93	-780	1352	-1364	18	-6	-4	-8	6	-14	1
	1464	2019-01-22 08:52:20.94	-768	1350	-1358	20	-5	-3	-40	15	-55	12
	1465	2019-01-22 08:52:20.95	-768	1338	-1371	22	-3	-3	-17	3	-20	7
	1466	2019-01-22 08:52:20.96	-763	1339	-1370	23	-5	1	-36	28	-64	4
	1467	2019-01-22 08:52:20.97	-763	1348	-1360	26	-6	3	-16	12	-28	2
	1468	2019-01-22 08:52:20.98	-772	1342	-1368	26	-4	3	-41	29	-70	6
	1469	2019-01-22 08:52:20.99	-762	1346	-1365	27	-4	4	-17	9	-26	4
	1470	2019-01-22 08:52:21.00	-769	1343	-1372	32	-3	4	-46	25	-71	10
	1471	2019-01-22 08:52:21.01	-768	1346	-1379	35	-6	5	-15	6	-21	4
	1472	2019-01-22 08:52:21.02	-771	1345	-1376	35	-6	5	-41	14	-55	13
	1473	2019-01-22 08:52:21.03	-770	1342	-1378	34	-5	7	-1	8	-9	-3
	1474	2019-01-22 08:52:21.04	-767	1343	-1374	37	-5	7	-30	25	-55	2
	1475	2019-01-22 08:52:21.05	-776	1339	-1376	36	-5	7	-9	7	-16	1
	1476	2019-01-22 08:52:21.06	-764	1339	-1366	37	-2	3	-47	18	-65	14
	1477	2019-01-22 08:52:21.07	-764	1337	-1370	38	-1	4	-17	4	-21	6
	1478	2019-01-22 08:52:21.08	-768	1334	-1373	39	-2	4	-44	24	-68	10
	1479	2019-01-22 08:52:21.09	-770	1336	-1379	40	1	1	-7	10	-17	-1
	1480	2019-01-22 08:52:21.10	-762	1334	-1374	40	1	2	-36	24	-60	6
	1481	2019-01-22 08:52:21.11	-761	1338	-1375	38	3	3	-8	3	-11	2
	1482	2019-01-22 08:52:21.12	-764	1333	-1374	34	6	1	-41	18	-59	11
	1483	2019-01-22 08:52:21.13	-778	1334	-1375	32	7	-1	-11	1	-12	5
	1484	2019-01-22 08:52:21.14	-767	1330	-1378	30	6	-4	-46	17	-63	14
	1485	2019-01-22 08:52:21.15	-761	1329	-1374	28	8	-6	-19	-1	-18	10
	1486	2019-01-22 08:52:21.16	-760	1328	-1380	26	8	-9	-47	20	-67	13
	1487	2019-01-22 08:52:21.17	-764	1330	-1373	26	11	-9	-6	11	-17	-2
	1488	2019-01-22 08:52:21.18	-759	1327	-1376	27	10	-13	-30	31	-61	0
	1489	2019-01-22 08:52:21.19	-752	1326	-1381	24	10	-11	5	11	-6	-8
	1490	2019-01-22 08:52:21.20	-764	1322	-1376	20	12	-14	-26	24	-50	1
	1491	2019-01-22 08:52:21.21	-759	1324	-1385	17	12	-15	0	0	0	0
	1492	2019-01-22 08:52:21.22	-761	1317	-1383	16	12	-13	-37	20	-57	8
	1493	2019-01-22 08:52:21.23	-767	1320	-1384	15	10	-14	-6	3	-9	1
	1494	2019-01-22 08:52:21.24	-762	1321	-1380	16	11	-14	-42	17	-59	12
	1495	2019-01-22 08:52:21.25	-761	1325	-1380	13	8	-12	-8	-5	-3	6
	1496	2019-01-22 08:52:21.26	-751	1329	-1385	15	9	-11	-40	12	-52	14
	1497	2019-01-22 08:52:21.27	-773	1335	-1386	12	8	-12	-9	-6	-3	7
	1498	2019-01-22 08:52:21.28	-769	1334	-1388	7	5	-12	-44	15	-59	14
	1499	2019-01-22 08:52:21.29	-757	1329	-1383	5	4	-14	-14	-6	-8	10
	1500	2019-01-22 08:52:21.30	-757	1333	-1386	5	2	-14	-44	16	-60	14
	1501	2019-01-22 08:52:21.31	-758	1332	-1384	5	-2	-13	-8	1	-9	3
	1502	2019-01-22 08:52:21.32	-759	1333	-1384	5	-4	-13	-39	21	-60	9
	1503	2019-01-22 08:52:21.33	-764	1324	-1389	8	-1	-11	-10	-6	-4	8
	1504	2019-01-22 08:52:21.34	-765	1327	-1377	7	-1	-12	-45	8	-53	18
	1505	2019-01-22 08:52:21.35	-767	1323	-1382	10	0	-12	-10	-12	2	11
	1506	2019-01-22 08:52:21.36	-763	1323	-1385	12	4	-9	-42	7	-49	17
	1507	2019-01-22 08:52:21.37	-765	1330	-1387	18	5	-7	-4	-6	2	5
	1508	2019-01-22 08:52:21.38	-771	1335	-1382	20	5	-8	-45	7	-52	19
	1509	2019-01-22 08:52:21.39	-771	1331	-1379	23	4	-11	-12	-13	1	12
	1510	2019-01-22 08:52:21.40	-773	1328	-1389	24	2	-12	-47	-2	-45	24
	1511	2019-01-22 08:52:21.41	-767	1326	-1388	24	2	-14	-10	-14	4	12
	1512	2019-01-22 08:52:21.42	-769	1321	-1395	25	-2	-12	-40	10	-50	15
	1513	2019-01-22 08:52:21.43	-768	1324	-1400	29	-2	-9	-5	-6	1	5
	1514	2019-01-22 08:52:21.44	-772	1323	-1389	31	-2	-7	-36	11	-47	12
	1515	2019-01-22 08:52:21.45	-768	1323	-1376	30	2	-6	0	-14	14	7
	1516	2019-01-22 08:52:21.46	-775	1328	-1378	31	8	-11	-29	2	-31	13
	1517	2019-01-22 08:52:21.47	-769	1328	-1385	32	12	-12	1	-17	18	8
	1518	2019-01-22 08:52:21.48	-774	1331	-1389	29	15	-13	-27	4	-31	11
	1519	2019-01-22 08:52:21.49	-773	1333	-1392	31	15	-14	6	-14	20	4
	1520	2019-01-22 08:52:21.50	-766	1337	-1392	31	18	-15	-22	10	-32	6
	1521	2019-01-22 08:52:21.51	-773	1333	-1387	29	17	-18	7	-5	12	-1
	1522	2019-01-22 08:52:21.52	-767	1331	-1387	30	16	-19	-26	16	-42	5
	1523	2019-01-22 08:52:21.53	-765	1332	-1376	32	17	-22	-2	-3	1	2
	1524	2019-01-22 08:52:21.54	-769	1319	-1380	33	19	-23	-33	15	-48	9
	1525	2019-01-22 08:52:21.55	-766	1326	-1384	37	23	-22	-1	-7	6	4
	1526	2019-01-22 08:52:21.56	-767	1325	-1382	39	24	-23	-28	11	-39	8
	1527	2019-01-22 08:52:21.57	-767	1323	-1386	40	26	-23	2	-11	13	4
	1528	2019-01-22 08:52:21.58	-763	1327	-1392	37	29	-25	-28	10	-38	9
	1529	2019-01-22 08:52:21.59	-757	1321	-1395	36	28	-24	-8	-7	-1	7
	1530	2019-01-22 08:52:21.60	-759	1321	-1398	33	26	-27	-42	9	-51	16
	1531	2019-01-22 08:52:21.61	-760	1325	-1399	34	25	-27	-19	-14	-5	16
	1532	2019-01-22 08:52:21.62	-757	1317	-1395	34	25	-28	-47	4	-51	21
	1533	2019-01-22 08:52:21.63	-756	1316	-1401	33	21	-29	-19	-12	-7	15
	1534	2019-01-22 08:52:21.64	-758	1312	-1395	34	22	-27	-39	13	-52	13
	1535	2019-01-22 08:52:21.65	-750	1316	-1404	32	18	-26	-11	-1	-10	6
	1536	2019-01-22 08:52:21.66	-761	1316	-1399	31	18	-26	-34	20	-54	7
	1537	2019-01-22 08:52:21.67	-756	1305	-1407	30	18	-24	-11	7	-18	2
	1538	2019-01-22 08:52:21.68	-753	1294	-1408	30	10	-20	-39	22	-61	8
	1539	2019-01-22 08:52:21.69	-758	1302	-1404	32	10	-14	-21	-3	-18	12
	1540	2019-01-22 08:52:21.70	-764	1299	-1405	27	10	-10	-44	10	-54	17
	1541	2019-01-22 08:52:21.71	-750	1297	-1403	28	9	-8	-21	-10	-11	15
	1542	2019-01-22 08:52:21.72	-759	1302	-1397	30	10	-4	-41	10	-51	15
	1543	2019-01-22 08:52:21.73	-760	1303	-1400	29	13	1	-18	-3	-15	10
	1544	2019-01-22 08:52:21.74	-752	1312	-1411	30	13	2	-36	16	-52	10
	1545	2019-01-22 08:52:21.75	-760	1300	-1410	31	13	4	-15	-2	-13	8
	1546	2019-01-22 08:52:21.76	-757	1306	-1414	32	9	5	-41	12	-53	14
	1547	2019-01-22 08:52:21.77	-761	1316	-1411	32	7	4	-26	-5	-21	15
	1548	2019-01-22 08:52:21.78	-748	1315	-1415	30	6	0	-36	11	-47	12
	1549	2019-01-22 08:52:21.79	-762	1308	-1409	30	6	-2	-20	-21	1	20
	1550	2019-01-22 08:52:21.80	-754	1307	-1405	33	2	-2	-37	-8	-29	22
	1551	2019-01-22 08:52:21.81	-753	1306	-1414	33	1	-6	-22	-29	7	25
	1552	2019-01-22 08:52:21.82	-756	1301	-1411	34	1	-5	-42	-8	-34	25
	1553	2019-01-22 08:52:21.83	-760	1306	-1411	36	2	-8	-28	-17	-11	22
	1554	2019-01-22 08:52:21.84	-758	1302	-1417	33	1	-7	-52	-4	-48	28
	1555	2019-01-22 08:52:21.85	-766	1308	-1421	35	2	-3	-34	-13	-21	23
	1556	2019-01-22 08:52:21.86	-763	1307	-1420	31	0	-2	-49	-2	-47	25
	1557	2019-01-22 08:52:21.87	-764	1300	-1418	29	1	-1	-39	-20	-19	29
	1558	2019-01-22 08:52:21.88	-767	1302	-1428	29	1	0	-54	-5	-49	29
	1559	2019-01-22 08:52:21.89	-758	1294	-1415	29	-2	3	-45	-18	-27	31
	1560	2019-01-22 08:52:21.90	-759	1301	-1416	32	-2	6	-59	-6	-53	32
	1561	2019-01-22 08:52:21.91	-752	1301	-1413	36	-2	8	-54	-23	-31	38
	1562	2019-01-22 08:52:21.92	-758	1303	-1419	37	0	10	-62	-12	-50	37
	1563	2019-01-22 08:52:21.93	-760	1292	-1426	38	0	9	-34	-18	-16	26
	1564	2019-01-22 08:52:21.94	-760	1287	-1412	38	1	15	-23	1	-24	11
	1565	2019-01-22 08:52:21.95	-750	1292	-1406	42	1	17	0	-8	8	4
	1566	2019-01-22 08:52:21.96	-746	1297	-1418	47	3	19	-4	3	-7	0
	1567	2019-01-22 08:52:21.97	-753	1299	-1415	47	4	18	2	-3	5	0
	1568	2019-01-22 08:52:21.98	-754	1294	-1421	47	6	16	-16	6	-22	5
	1569	2019-01-22 08:52:21.99	-749	1302	-1421	50	2	14	-15	-5	-10	10
	1570	2019-01-22 08:52:22.00	-748	1298	-1426	50	2	10	-25	1	-26	12
	1571	2019-01-22 08:52:22.01	-747	1295	-1426	48	1	6	-23	-12	-11	17
	1572	2019-01-22 08:52:22.02	-749	1295	-1426	47	0	4	-31	-8	-23	19
	1573	2019-01-22 08:52:22.03	-743	1290	-1418	45	-4	0	-29	-17	-12	23
	1574	2019-01-22 08:52:22.04	-751	1294	-1420	43	-5	-2	-31	-4	-27	17
	1575	2019-01-22 08:52:22.05	-742	1293	-1422	38	-7	-7	-25	-6	-19	15
	1576	2019-01-22 08:52:22.06	-750	1296	-1421	35	-8	-9	-22	3	-25	9
	1577	2019-01-22 08:52:22.07	-746	1285	-1428	33	-8	-10	-20	-5	-15	12
	1578	2019-01-22 08:52:22.08	-761	1285	-1430	33	-7	-10	-24	0	-24	12
	1579	2019-01-22 08:52:22.09	-756	1297	-1427	31	-9	-9	-28	-7	-21	17
	1580	2019-01-22 08:52:22.10	-755	1292	-1431	30	-11	-9	-37	-4	-33	20
	1581	2019-01-22 08:52:22.11	-756	1300	-1424	28	-12	-8	-50	-17	-33	33
	1582	2019-01-22 08:52:22.12	-750	1290	-1428	30	-12	-6	-56	-17	-39	36
	1583	2019-01-22 08:52:22.13	-749	1284	-1430	32	-12	-4	-60	-19	-41	39
	1584	2019-01-22 08:52:22.14	-752	1289	-1428	35	-10	-2	-49	-10	-39	29
	1585	2019-01-22 08:52:22.15	-760	1281	-1420	38	-9	-2	-45	-13	-32	29
	1586	2019-01-22 08:52:22.16	-759	1288	-1418	44	-8	-1	-34	-11	-23	22
	1587	2019-01-22 08:52:22.17	-753	1289	-1423	47	-4	0	-38	-11	-27	24
	1588	2019-01-22 08:52:22.18	-753	1284	-1420	51	-6	2	-35	-7	-28	21
	1589	2019-01-22 08:52:22.19	-758	1282	-1439	55	-7	2	-39	-2	-37	20
	1590	2019-01-22 08:52:22.20	-754	1291	-1438	54	-9	4	-35	-8	-27	21
	1591	2019-01-22 08:52:22.21	-751	1282	-1427	56	-8	5	-38	-9	-29	23
	1592	2019-01-22 08:52:22.22	-750	1290	-1433	54	-5	8	-19	-11	-8	15
	1593	2019-01-22 08:52:22.23	-747	1294	-1431	55	0	6	-25	-3	-22	14
	1594	2019-01-22 08:52:22.24	-759	1296	-1431	55	2	6	-15	-4	-11	9
	1595	2019-01-22 08:52:22.25	-763	1303	-1438	56	1	5	-32	-9	-23	20
	1596	2019-01-22 08:52:22.26	-751	1301	-1446	56	1	5	-16	1	-17	7
	1597	2019-01-22 08:52:22.27	-755	1303	-1447	58	3	3	-35	4	-39	15
	1598	2019-01-22 08:52:22.28	-761	1298	-1448	62	2	3	-27	1	-28	13
	1599	2019-01-22 08:52:22.29	-758	1300	-1435	67	1	-1	-40	1	-41	19
	1600	2019-01-22 08:52:22.30	-765	1299	-1444	69	3	-3	-20	1	-21	9
	1601	2019-01-22 08:52:22.31	-752	1298	-1438	73	7	-4	-31	6	-37	12
	1602	2019-01-22 08:52:22.32	-762	1297	-1436	78	7	-7	-12	3	-15	4
	1603	2019-01-22 08:52:22.33	-762	1294	-1440	83	10	-8	-35	6	-41	14
	1604	2019-01-22 08:52:22.34	-755	1290	-1444	85	13	-11	-28	2	-30	13
	1605	2019-01-22 08:52:22.35	-761	1284	-1443	87	12	-13	-49	4	-53	22
	1606	2019-01-22 08:52:22.36	-767	1277	-1446	90	14	-9	-31	5	-36	13
	1607	2019-01-22 08:52:22.37	-756	1287	-1445	90	15	-10	-51	16	-67	17
	1608	2019-01-22 08:52:22.38	-759	1278	-1442	90	18	-14	-24	15	-39	4
	1609	2019-01-22 08:52:22.39	-752	1275	-1436	91	19	-14	-34	20	-54	7
	1610	2019-01-22 08:52:22.40	-751	1269	-1437	93	23	-18	-4	7	-11	-1
	1611	2019-01-22 08:52:22.41	-752	1273	-1437	92	25	-22	-26	9	-35	8
	1612	2019-01-22 08:52:22.42	-745	1269	-1448	91	26	-25	-11	2	-13	4
	1613	2019-01-22 08:52:22.43	-753	1263	-1443	91	28	-29	-36	11	-47	12
	1614	2019-01-22 08:52:22.44	-752	1259	-1444	89	31	-29	-4	5	-9	0
	1615	2019-01-22 08:52:22.45	-747	1250	-1451	86	29	-30	-16	12	-28	2
	1616	2019-01-22 08:52:22.46	-748	1242	-1462	84	24	-31	11	4	7	-7
	1617	2019-01-22 08:52:22.47	-752	1231	-1457	80	21	-28	-19	15	-34	2
	1618	2019-01-22 08:52:22.48	-751	1239	-1455	74	20	-27	0	9	-9	-4
	1619	2019-01-22 08:52:22.49	-740	1231	-1456	75	20	-27	-38	14	-52	12
	1620	2019-01-22 08:52:22.50	-734	1235	-1456	72	18	-25	-14	0	-14	7
	1621	2019-01-22 08:52:22.51	-754	1229	-1459	71	20	-21	-41	8	-49	16
	1622	2019-01-22 08:52:22.52	-750	1220	-1462	69	14	-18	-20	-4	-16	12
	1623	2019-01-22 08:52:22.53	-740	1220	-1460	65	16	-16	-52	5	-57	23
	1624	2019-01-22 08:52:22.54	-752	1219	-1475	62	14	-12	-28	-6	-22	17
	1625	2019-01-22 08:52:22.55	-739	1221	-1472	60	12	-9	-59	0	-59	29
	1626	2019-01-22 08:52:22.56	-736	1215	-1475	57	9	-8	-30	-14	-16	22
	1627	2019-01-22 08:52:22.57	-738	1213	-1478	54	10	-6	-59	-5	-54	32
	1628	2019-01-22 08:52:22.58	-751	1215	-1476	51	6	-6	-28	-19	-9	23
	1629	2019-01-22 08:52:22.59	-746	1212	-1471	50	4	-4	-62	-6	-56	34
	1630	2019-01-22 08:52:22.60	-738	1226	-1473	49	2	-5	-29	-11	-18	20
	1631	2019-01-22 08:52:22.61	-735	1219	-1473	48	6	-8	-62	1	-63	30
	1632	2019-01-22 08:52:22.62	-747	1224	-1479	44	6	-5	-32	-9	-23	20
	1633	2019-01-22 08:52:22.63	-745	1214	-1479	41	7	-7	-62	0	-62	31
	1634	2019-01-22 08:52:22.64	-744	1214	-1480	38	5	-5	-30	-15	-15	22
	1635	2019-01-22 08:52:22.65	-741	1215	-1480	36	3	-2	-58	-2	-56	30
	1636	2019-01-22 08:52:22.66	-747	1211	-1483	33	4	1	-23	-13	-10	18
	1637	2019-01-22 08:52:22.67	-748	1219	-1488	33	0	0	-56	4	-60	26
	1638	2019-01-22 08:52:22.68	-736	1215	-1485	32	-1	2	-24	-10	-14	17
	1639	2019-01-22 08:52:22.69	-737	1209	-1491	31	-3	3	-56	8	-64	24
	1640	2019-01-22 08:52:22.70	-751	1215	-1490	31	-4	3	-18	-8	-10	13
	1641	2019-01-22 08:52:22.71	-743	1220	-1490	29	-3	6	-55	5	-60	25
	1642	2019-01-22 08:52:22.72	-740	1217	-1490	28	-5	4	-30	-14	-16	22
	1643	2019-01-22 08:52:22.73	-734	1217	-1494	26	-6	4	-72	1	-73	35
	1644	2019-01-22 08:52:22.74	-739	1217	-1493	26	-8	2	-37	-17	-20	27
	1645	2019-01-22 08:52:22.75	-747	1217	-1490	25	-8	5	-67	3	-70	32
	1646	2019-01-22 08:52:22.76	-736	1220	-1483	26	-10	4	-30	-10	-20	20
	1647	2019-01-22 08:52:22.77	-745	1217	-1478	24	-9	4	-65	6	-71	29
	1648	2019-01-22 08:52:22.78	-745	1217	-1480	24	-8	2	-31	-16	-15	23
	1649	2019-01-22 08:52:22.79	-747	1221	-1483	23	-10	2	-65	-3	-62	34
	1650	2019-01-22 08:52:22.80	-748	1218	-1491	20	-9	1	-25	-19	-6	22
	1651	2019-01-22 08:52:22.81	-753	1221	-1487	18	-11	1	-59	0	-59	29
	1652	2019-01-22 08:52:22.82	-742	1225	-1485	14	-9	1	-22	-20	-2	21
	1653	2019-01-22 08:52:22.83	-750	1223	-1478	12	-8	-1	-58	1	-59	28
	1654	2019-01-22 08:52:22.84	-755	1220	-1479	10	-8	-3	-18	-12	-6	15
	1655	2019-01-22 08:52:22.85	-754	1228	-1491	12	-5	-2	-52	11	-63	20
	1656	2019-01-22 08:52:22.86	-753	1227	-1490	10	-6	-6	-19	-12	-7	15
	1657	2019-01-22 08:52:22.87	-753	1220	-1477	10	-9	-6	-57	2	-59	27
	1658	2019-01-22 08:52:22.88	-749	1220	-1483	12	-10	-8	-18	-17	-1	17
	1659	2019-01-22 08:52:22.89	-748	1210	-1493	11	-7	-7	-54	6	-60	24
	1660	2019-01-22 08:52:22.90	-751	1206	-1478	11	-5	-6	-19	-14	-5	16
	1661	2019-01-22 08:52:22.91	-751	1215	-1467	9	-3	-6	-61	4	-65	28
	1662	2019-01-22 08:52:22.92	-749	1212	-1480	8	-2	-9	-26	-17	-9	21
	1663	2019-01-22 08:52:22.93	-740	1205	-1482	4	2	-8	-58	5	-63	26
	1664	2019-01-22 08:52:22.94	-746	1204	-1478	4	2	-8	-16	-12	-4	14
	1665	2019-01-22 08:52:22.95	-746	1205	-1486	-2	0	-7	-48	7	-55	20
	1666	2019-01-22 08:52:22.96	-749	1202	-1490	1	-1	-5	-15	-14	-1	14
	1667	2019-01-22 08:52:22.97	-752	1198	-1483	-4	1	-5	-55	3	-58	26
	1668	2019-01-22 08:52:22.98	-747	1204	-1480	-4	2	-4	-21	-17	-4	19
	1669	2019-01-22 08:52:22.99	-741	1218	-1474	-7	3	-4	-58	7	-65	25
	1670	2019-01-22 08:52:23.00	-745	1218	-1483	-13	7	-6	-22	-9	-13	15
	1671	2019-01-22 08:52:23.01	-751	1216	-1492	-17	8	-10	-50	18	-68	16
	1672	2019-01-22 08:52:23.02	-744	1226	-1498	-22	5	-13	-17	-9	-8	13
	1673	2019-01-22 08:52:23.03	-750	1224	-1497	-23	0	-16	-48	11	-59	18
	1674	2019-01-22 08:52:23.04	-752	1227	-1494	-27	-2	-21	-4	-9	5	6
	1675	2019-01-22 08:52:23.05	-754	1224	-1491	-28	-4	-23	-40	11	-51	14
	1676	2019-01-22 08:52:23.06	-745	1229	-1488	-25	-3	-22	-10	-9	-1	9
	1677	2019-01-22 08:52:23.07	-741	1222	-1482	-24	-1	-24	-48	10	-58	19
	1678	2019-01-22 08:52:23.08	-753	1227	-1479	-24	2	-26	-21	-13	-8	17
	1679	2019-01-22 08:52:23.09	-747	1226	-1478	-26	4	-26	-56	6	-62	25
	1680	2019-01-22 08:52:23.10	-752	1223	-1488	-25	5	-27	-20	-7	-13	13
	1681	2019-01-22 08:52:23.11	-749	1226	-1481	-25	1	-26	-52	15	-67	18
	1682	2019-01-22 08:52:23.12	-752	1228	-1485	-24	1	-28	-28	-10	-18	19
	1683	2019-01-22 08:52:23.13	-744	1227	-1482	-25	1	-28	-70	-1	-69	35
	1684	2019-01-22 08:52:23.14	-748	1221	-1485	-25	-2	-28	-47	-28	-19	37
	1685	2019-01-22 08:52:23.15	-739	1222	-1482	-21	-2	-27	-81	-9	-72	45
	1686	2019-01-22 08:52:23.16	-741	1230	-1483	-21	-3	-26	-48	-22	-26	35
	1687	2019-01-22 08:52:23.17	-743	1223	-1483	-17	-1	-25	-72	2	-74	35
	1688	2019-01-22 08:52:23.18	-748	1223	-1487	-13	1	-24	-38	-18	-20	28
	1689	2019-01-22 08:52:23.19	-746	1229	-1483	-10	-1	-19	-63	-1	-62	32
	1690	2019-01-22 08:52:23.20	-744	1226	-1481	-10	-1	-18	-30	-20	-10	25
	1691	2019-01-22 08:52:23.21	-747	1212	-1481	-12	-1	-16	-57	-3	-54	30
	1692	2019-01-22 08:52:23.22	-745	1219	-1492	-10	-4	-14	-31	-21	-10	26
	1693	2019-01-22 08:52:23.23	-746	1217	-1475	-11	-7	-8	-62	0	-62	31
	1694	2019-01-22 08:52:23.24	-760	1217	-1481	-8	-3	-6	-36	-19	-17	27
	1695	2019-01-22 08:52:23.25	-738	1211	-1478	-10	-5	-2	-56	6	-62	25
	1696	2019-01-22 08:52:23.26	-748	1210	-1473	-5	-6	0	-25	-10	-15	17
	1697	2019-01-22 08:52:23.27	-757	1221	-1476	-6	-4	2	-49	3	-52	23
	1698	2019-01-22 08:52:23.28	-754	1219	-1481	-8	-4	3	-20	-19	-1	19
	1699	2019-01-22 08:52:23.29	-758	1219	-1491	-9	-5	5	-38	0	-38	19
	1700	2019-01-22 08:52:23.30	-758	1224	-1487	-11	-6	5	-12	-19	7	15
	1701	2019-01-22 08:52:23.31	-759	1226	-1485	-13	-4	4	-38	0	-38	19
	1702	2019-01-22 08:52:23.32	-747	1229	-1480	-17	-4	5	-22	-19	-3	20
	1703	2019-01-22 08:52:23.33	-755	1236	-1485	-20	-2	4	-47	-1	-46	24
	1704	2019-01-22 08:52:23.34	-755	1232	-1487	-23	0	4	-24	-16	-8	20
	1705	2019-01-22 08:52:23.35	-752	1233	-1485	-22	0	4	-47	3	-50	22
	1706	2019-01-22 08:52:23.36	-754	1238	-1478	-22	2	0	-26	-10	-16	18
	1707	2019-01-22 08:52:23.37	-749	1240	-1479	-18	3	-3	-48	8	-56	20
	1708	2019-01-22 08:52:23.38	-751	1241	-1480	-15	6	-5	-33	-10	-23	21
	1709	2019-01-22 08:52:23.39	-740	1233	-1475	-15	7	-9	-56	3	-59	26
	1710	2019-01-22 08:52:23.40	-748	1238	-1478	-11	8	-15	-38	-13	-25	25
	1711	2019-01-22 08:52:23.41	-738	1238	-1478	-11	11	-20	-52	5	-57	23
	1712	2019-01-22 08:52:23.42	-741	1240	-1479	-16	11	-26	-24	-2	-22	13
	1713	2019-01-22 08:52:23.43	-739	1236	-1480	-15	10	-31	-39	8	-47	15
	1714	2019-01-22 08:52:23.44	-741	1239	-1474	-17	9	-34	-22	-8	-14	15
	1715	2019-01-22 08:52:23.45	-746	1229	-1475	-16	7	-39	-37	6	-43	15
	1716	2019-01-22 08:52:23.46	-744	1226	-1482	-20	6	-39	-32	-11	-21	21
	1717	2019-01-22 08:52:23.47	-741	1232	-1485	-21	8	-38	-46	0	-46	23
	1718	2019-01-22 08:52:23.48	-740	1223	-1478	-23	9	-38	-36	-18	-18	27
	1719	2019-01-22 08:52:23.49	-746	1230	-1481	-22	5	-38	-54	-7	-47	30
	1720	2019-01-22 08:52:23.50	-746	1227	-1484	-21	9	-35	-46	-21	-25	33
	1721	2019-01-22 08:52:23.51	-744	1225	-1480	-20	8	-35	-57	-11	-46	34
	1722	2019-01-22 08:52:23.52	-755	1224	-1485	-19	10	-32	-45	-28	-17	36
	1723	2019-01-22 08:52:23.53	-750	1229	-1484	-16	6	-32	-57	-17	-40	37
	1724	2019-01-22 08:52:23.54	-749	1230	-1486	-18	3	-28	-53	-29	-24	41
	1725	2019-01-22 08:52:23.55	-743	1226	-1487	-17	0	-28	-64	-16	-48	40
	1726	2019-01-22 08:52:23.56	-753	1226	-1487	-15	-3	-26	-53	-27	-26	40
	1727	2019-01-22 08:52:23.57	-753	1230	-1487	-14	-8	-24	-57	-16	-41	36
	1728	2019-01-22 08:52:23.58	-756	1233	-1479	-15	-5	-22	-45	-25	-20	35
	1729	2019-01-22 08:52:23.59	-757	1228	-1480	-14	-8	-20	-50	-11	-39	30
	1730	2019-01-22 08:52:23.60	-765	1235	-1482	-12	-9	-20	-44	-17	-27	30
	1731	2019-01-22 08:52:23.61	-759	1238	-1468	-13	-6	-18	-52	-10	-42	31
	1732	2019-01-22 08:52:23.62	-764	1229	-1478	-11	-2	-17	-51	-22	-29	36
	1733	2019-01-22 08:52:23.63	-754	1226	-1474	-7	-2	-15	-56	-11	-45	33
	1734	2019-01-22 08:52:23.64	-769	1224	-1467	-5	0	-13	-49	-14	-35	31
	1735	2019-01-22 08:52:23.65	-761	1223	-1473	-2	3	-11	-46	-6	-40	26
	1736	2019-01-22 08:52:23.66	-761	1220	-1467	-4	3	-11	-37	-13	-24	25
	1737	2019-01-22 08:52:23.67	-761	1227	-1473	-7	6	-8	-36	-10	-26	23
	1738	2019-01-22 08:52:23.68	-761	1226	-1476	-8	9	-10	-36	-20	-16	28
	1739	2019-01-22 08:52:23.69	-758	1224	-1482	-10	4	-9	-40	-18	-22	29
	1740	2019-01-22 08:52:23.70	-769	1231	-1476	-10	2	-7	-42	-26	-16	34
	1741	2019-01-22 08:52:23.71	-761	1228	-1475	-13	0	-7	-35	-18	-17	26
	1742	2019-01-22 08:52:23.72	-764	1235	-1474	-15	0	-7	-36	-20	-16	28
	1743	2019-01-22 08:52:23.73	-764	1234	-1468	-19	6	-8	-37	-14	-23	25
	1744	2019-01-22 08:52:23.74	-764	1240	-1475	-21	10	-11	-44	-17	-27	30
	1745	2019-01-22 08:52:23.75	-765	1237	-1480	-22	12	-9	-43	-14	-29	28
	1746	2019-01-22 08:52:23.76	-768	1240	-1481	-21	12	-9	-47	-18	-29	32
	1747	2019-01-22 08:52:23.77	-770	1242	-1481	-21	8	-9	-37	-10	-27	23
	1748	2019-01-22 08:52:23.78	-762	1244	-1478	-17	10	-9	-37	-3	-34	20
	1749	2019-01-22 08:52:23.79	-766	1237	-1471	-14	11	-9	-28	5	-33	11
	1750	2019-01-22 08:52:23.80	-768	1236	-1461	-11	15	-11	-39	0	-39	19
	1751	2019-01-22 08:52:23.81	-756	1240	-1465	-8	18	-11	-42	-6	-36	24
	1752	2019-01-22 08:52:23.82	-760	1239	-1463	-6	23	-14	-55	-11	-44	33
	1753	2019-01-22 08:52:23.83	-752	1244	-1463	-2	30	-20	-47	-3	-44	25
	1754	2019-01-22 08:52:23.84	-764	1234	-1469	0	35	-22	-50	0	-50	25
	1755	2019-01-22 08:52:23.85	-757	1233	-1476	1	32	-28	-40	-3	-37	21
	1756	2019-01-22 08:52:23.86	-745	1240	-1480	5	32	-27	-45	2	-47	21
	1757	2019-01-22 08:52:23.87	-744	1227	-1474	2	29	-30	-39	-1	-38	20
	1758	2019-01-22 08:52:23.88	-751	1236	-1475	0	25	-31	-51	0	-51	25
	1759	2019-01-22 08:52:23.89	-731	1233	-1470	-3	28	-35	-42	-4	-38	23
	1760	2019-01-22 08:52:23.90	-743	1230	-1476	-4	30	-34	-56	0	-56	28
	1761	2019-01-22 08:52:23.91	-733	1233	-1478	-8	27	-35	-45	0	-45	22
	1762	2019-01-22 08:52:23.92	-743	1236	-1480	-11	28	-34	-58	7	-65	25
	1763	2019-01-22 08:52:23.93	-749	1227	-1483	-12	26	-36	-48	1	-49	23
	1764	2019-01-22 08:52:23.94	-751	1222	-1494	-13	17	-32	-61	0	-61	30
	1765	2019-01-22 08:52:23.95	-749	1230	-1487	-9	9	-28	-43	-8	-35	25
	1766	2019-01-22 08:52:23.96	-745	1230	-1481	-8	8	-26	-56	-4	-52	30
	1767	2019-01-22 08:52:23.97	-739	1229	-1472	-2	9	-21	-38	-3	-35	20
	1768	2019-01-22 08:52:23.98	-733	1230	-1473	4	11	-19	-56	7	-63	24
	1769	2019-01-22 08:52:23.99	-742	1231	-1478	7	12	-17	-41	-1	-40	21
	1770	2019-01-22 08:52:24.00	-744	1233	-1485	8	12	-14	-62	1	-63	30
	1771	2019-01-22 08:52:24.01	-749	1234	-1499	8	4	-9	-43	-8	-35	25
	1772	2019-01-22 08:52:24.02	-744	1232	-1488	9	-1	-7	-60	1	-61	29
	1773	2019-01-22 08:52:24.03	-758	1233	-1489	8	-2	-6	-43	-6	-37	24
	1774	2019-01-22 08:52:24.04	-760	1234	-1492	7	-4	-4	-63	1	-64	31
	1775	2019-01-22 08:52:24.05	-750	1235	-1482	9	-1	-4	-47	-13	-34	30
	1776	2019-01-22 08:52:24.06	-743	1235	-1481	12	-1	-3	-69	-7	-62	38
	1777	2019-01-22 08:52:24.07	-742	1235	-1490	15	1	-4	-45	-11	-34	28
	1778	2019-01-22 08:52:24.08	-754	1235	-1482	17	2	-3	-60	-1	-59	30
	1779	2019-01-22 08:52:24.09	-743	1232	-1481	20	2	-5	-29	-9	-20	19
	1780	2019-01-22 08:52:24.10	-745	1230	-1481	20	4	-4	-50	2	-52	24
	1781	2019-01-22 08:52:24.11	-752	1227	-1475	22	4	-5	-27	-3	-24	15
	1782	2019-01-22 08:52:24.12	-744	1225	-1481	24	6	-5	-52	11	-63	20
	1783	2019-01-22 08:52:24.13	-759	1230	-1485	22	9	-5	-28	4	-32	12
	1784	2019-01-22 08:52:24.14	-740	1218	-1481	21	7	-5	-50	17	-67	16
	1785	2019-01-22 08:52:24.15	-744	1223	-1473	20	8	-5	-26	1	-27	12
	1786	2019-01-22 08:52:24.16	-744	1219	-1482	17	12	-5	-55	7	-62	24
	1787	2019-01-22 08:52:24.17	-744	1216	-1479	16	11	-7	-30	-5	-25	17
	1788	2019-01-22 08:52:24.18	-740	1218	-1476	15	14	-12	-58	7	-65	25
	1789	2019-01-22 08:52:24.19	-740	1215	-1480	11	16	-14	-34	-8	-26	21
	1790	2019-01-22 08:52:24.20	-745	1214	-1482	10	13	-17	-63	0	-63	31
	1791	2019-01-22 08:52:24.21	-730	1212	-1485	10	12	-19	-38	-12	-26	25
	1792	2019-01-22 08:52:24.22	-738	1227	-1476	8	13	-24	-64	4	-68	30
	1793	2019-01-22 08:52:24.23	-740	1215	-1488	2	15	-28	-34	-11	-23	22
	1794	2019-01-22 08:52:24.24	-746	1214	-1487	-2	11	-28	-64	6	-70	29
	1795	2019-01-22 08:52:24.25	-742	1211	-1492	-8	9	-29	-32	-9	-23	20
	1796	2019-01-22 08:52:24.26	-739	1216	-1486	-10	6	-27	-65	4	-69	30
	1797	2019-01-22 08:52:24.27	-741	1215	-1489	-14	7	-25	-30	-5	-25	17
	1798	2019-01-22 08:52:24.28	-743	1209	-1486	-15	7	-23	-63	6	-69	28
	1799	2019-01-22 08:52:24.29	-751	1209	-1483	-12	8	-20	-34	-10	-24	22
	1800	2019-01-22 08:52:24.30	-741	1220	-1479	-11	10	-17	-70	4	-74	33
	1801	2019-01-22 08:52:24.31	-745	1218	-1489	-12	12	-15	-42	-8	-34	25
	1802	2019-01-22 08:52:24.32	-748	1218	-1487	-10	9	-14	-70	12	-82	29
	1803	2019-01-22 08:52:24.33	-746	1220	-1481	-9	11	-12	-29	5	-34	12
	1804	2019-01-22 08:52:24.34	-748	1219	-1487	-10	6	-12	-56	22	-78	17
	1805	2019-01-22 08:52:24.35	-745	1220	-1484	-9	7	-9	-28	2	-30	13
	1806	2019-01-22 08:52:24.36	-750	1223	-1488	-9	7	-10	-64	11	-75	26
	1807	2019-01-22 08:52:24.37	-737	1220	-1499	-10	6	-9	-31	-9	-22	20
	1808	2019-01-22 08:52:24.38	-747	1222	-1503	-11	0	-9	-54	12	-66	21
	1809	2019-01-22 08:52:24.39	-744	1228	-1497	-14	-5	-9	-22	-5	-17	13
	1810	2019-01-22 08:52:24.40	-749	1223	-1496	-14	-4	-11	-60	8	-68	26
	1811	2019-01-22 08:52:24.41	-750	1229	-1479	-12	-5	-14	-33	-12	-21	22
	1812	2019-01-22 08:52:24.42	-755	1231	-1482	-13	0	-15	-70	4	-74	33
	1813	2019-01-22 08:52:24.43	-749	1230	-1488	-14	3	-12	-40	-21	-19	30
	1814	2019-01-22 08:52:24.44	-747	1230	-1491	-8	1	-12	-69	0	-69	34
	1815	2019-01-22 08:52:24.45	-748	1226	-1493	-7	-2	-11	-37	-18	-19	27
	1816	2019-01-22 08:52:24.46	-750	1228	-1491	-5	-4	-10	-70	-3	-67	36
	1817	2019-01-22 08:52:24.47	-750	1227	-1489	-3	-5	-11	-34	-21	-13	27
	1818	2019-01-22 08:52:24.48	-755	1235	-1476	5	-2	-11	-62	-1	-61	31
	1819	2019-01-22 08:52:24.49	-750	1230	-1480	2	-2	-13	-24	-14	-10	19
	1820	2019-01-22 08:52:24.50	-754	1223	-1480	1	1	-12	-54	14	-68	20
	1821	2019-01-22 08:52:24.51	-755	1232	-1477	3	3	-12	-30	-9	-21	19
	1822	2019-01-22 08:52:24.52	-747	1223	-1469	0	4	-10	-71	5	-76	33
	1823	2019-01-22 08:52:24.53	-755	1216	-1478	-2	6	-8	-43	-19	-24	31
	1824	2019-01-22 08:52:24.54	-756	1219	-1486	-4	4	-7	-68	1	-69	33
	1825	2019-01-22 08:52:24.55	-748	1206	-1483	-7	0	0	-33	-21	-12	27
	1826	2019-01-22 08:52:24.56	-746	1211	-1474	-6	-2	4	-67	-3	-64	35
	1827	2019-01-22 08:52:24.57	-740	1216	-1479	-7	-1	8	-40	-22	-18	31
	1828	2019-01-22 08:52:24.58	-744	1220	-1475	-6	0	10	-71	-5	-66	38
	1829	2019-01-22 08:52:24.59	-747	1231	-1478	-5	-2	11	-36	-27	-9	31
	1830	2019-01-22 08:52:24.60	-741	1232	-1481	-8	-2	9	-67	-8	-59	37
	1831	2019-01-22 08:52:24.61	-744	1234	-1483	-11	0	6	-36	-23	-13	29
	1832	2019-01-22 08:52:24.62	-742	1225	-1479	-14	-1	2	-57	3	-60	27
	1833	2019-01-22 08:52:24.63	-745	1220	-1491	-16	-4	0	-22	-15	-7	18
	1834	2019-01-22 08:52:24.64	-750	1220	-1498	-16	-14	0	-53	2	-55	25
	1835	2019-01-22 08:52:24.65	-753	1219	-1488	-17	-14	2	-19	-16	-3	17
	1836	2019-01-22 08:52:24.66	-753	1220	-1469	-18	-15	2	-51	1	-52	25
	1837	2019-01-22 08:52:24.67	-746	1216	-1460	-13	-8	4	-27	-19	-8	23
	1838	2019-01-22 08:52:24.68	-760	1221	-1463	-11	-3	8	-56	1	-57	27
	1839	2019-01-22 08:52:24.69	-751	1226	-1467	-13	6	9	-30	-23	-7	26
	1840	2019-01-22 08:52:24.70	-756	1220	-1494	-15	5	8	-58	0	-58	29
	1841	2019-01-22 08:52:24.71	-749	1227	-1495	-13	0	12	-29	-17	-12	23
	1842	2019-01-22 08:52:24.72	-743	1241	-1493	-15	-4	14	-52	13	-65	19
	1843	2019-01-22 08:52:24.73	-740	1235	-1482	-18	-4	14	-20	-5	-15	12
	1844	2019-01-22 08:52:24.74	-752	1237	-1484	-16	-3	12	-45	17	-62	14
	1845	2019-01-22 08:52:24.75	-746	1237	-1493	-13	-3	8	-17	-4	-13	10
	1846	2019-01-22 08:52:24.76	-751	1239	-1486	-10	-5	8	-42	18	-60	12
	1847	2019-01-22 08:52:24.77	-743	1245	-1486	-9	-4	7	-20	0	-20	10
	1848	2019-01-22 08:52:24.78	-738	1236	-1490	-4	0	4	-47	25	-72	11
	1849	2019-01-22 08:52:24.79	-744	1240	-1483	2	-4	4	-7	14	-21	-3
	1850	2019-01-22 08:52:24.80	-752	1237	-1480	-1	0	3	-23	40	-63	-8
	1851	2019-01-22 08:52:24.81	-747	1233	-1488	0	3	4	4	21	-17	-12
	1852	2019-01-22 08:52:24.82	-746	1226	-1481	-1	5	3	-26	31	-57	-2
	1853	2019-01-22 08:52:24.83	-744	1227	-1483	-2	9	3	-24	-19	-5	21
	1854	2019-01-22 08:52:24.84	-744	1219	-1491	-1	10	6	-68	-26	-42	47
	1855	2019-01-22 08:52:24.85	-739	1216	-1474	-1	6	8	-74	-74	0	74
	1856	2019-01-22 08:52:24.86	-742	1212	-1482	0	10	8	-126	-82	-44	104
	1857	2019-01-22 08:52:24.87	-735	1216	-1482	-3	9	10	-128	-121	-7	124
	1858	2019-01-22 08:52:24.88	-734	1226	-1487	-7	8	9	-158	-116	-42	137
	1859	2019-01-22 08:52:24.89	-731	1219	-1483	-9	5	10	-160	-158	-2	159
	1860	2019-01-22 08:52:24.90	-747	1214	-1489	-9	2	9	-210	-175	-35	192
	1861	2019-01-22 08:52:24.91	-730	1224	-1481	-16	3	10	-227	-234	7	230
	1862	2019-01-22 08:52:24.92	-742	1228	-1488	-19	-1	9	-270	-251	-19	260
	1863	2019-01-22 08:52:24.93	-738	1226	-1490	-21	-3	6	-272	-292	20	282
	1864	2019-01-22 08:52:24.94	-735	1234	-1489	-20	-4	6	-301	-287	-14	294
	1865	2019-01-22 08:52:24.95	-729	1231	-1488	-20	-6	4	-287	-304	17	295
	1866	2019-01-22 08:52:24.96	-744	1229	-1483	-20	-3	6	-296	-282	-14	289
	1867	2019-01-22 08:52:24.97	-729	1232	-1484	-15	1	5	-276	-296	20	286
	1868	2019-01-22 08:52:24.98	-741	1235	-1483	-12	3	4	-292	-280	-12	286
	1869	2019-01-22 08:52:24.99	-742	1238	-1471	-9	9	2	-282	-297	15	289
	1870	2019-01-22 08:52:25.00	-744	1226	-1480	-8	13	-2	-296	-281	-15	288
	1871	2019-01-22 08:52:25.01	-735	1228	-1474	-1	18	0	-281	-296	15	288
	1872	2019-01-22 08:52:25.02	-733	1229	-1479	4	19	-4	-286	-272	-14	279
	1873	2019-01-22 08:52:25.03	-739	1233	-1480	7	17	-6	-252	-265	13	258
	1874	2019-01-22 08:52:25.04	-734	1229	-1487	2	13	-11	-246	-227	-19	236
	1875	2019-01-22 08:52:25.05	-723	1240	-1483	2	8	-12	-221	-226	5	223
	1876	2019-01-22 08:52:25.06	-737	1233	-1485	-2	3	-18	-225	-200	-25	212
	1877	2019-01-22 08:52:25.07	-732	1229	-1493	-9	-1	-21	-197	-205	8	201
	1878	2019-01-22 08:52:25.08	-730	1231	-1485	-12	-6	-23	-197	-178	-19	187
	1879	2019-01-22 08:52:25.09	-728	1236	-1480	-15	-6	-24	-167	-171	4	169
	1880	2019-01-22 08:52:25.10	-741	1231	-1477	-20	-2	-27	-164	-146	-18	155
	1881	2019-01-22 08:52:25.11	-736	1232	-1487	-23	0	-26	-139	-144	5	141
	1882	2019-01-22 08:52:25.12	-740	1227	-1492	-20	-3	-23	-137	-124	-13	130
	1883	2019-01-22 08:52:25.13	-739	1238	-1499	-21	-3	-17	-116	-124	8	120
	1884	2019-01-22 08:52:25.14	-742	1231	-1489	-20	-6	-12	-116	-101	-15	108
	1885	2019-01-22 08:52:25.15	-736	1234	-1479	-18	-7	-9	-103	-104	1	103
	1886	2019-01-22 08:52:25.16	-749	1232	-1474	-11	-1	-1	-108	-84	-24	96
	1887	2019-01-22 08:52:25.17	-742	1237	-1482	-8	2	3	-92	-79	-13	85
	1888	2019-01-22 08:52:25.18	-735	1238	-1481	-5	3	4	-88	-56	-32	72
	1889	2019-01-22 08:52:25.19	-731	1244	-1487	0	4	2	-76	-56	-20	66
	1890	2019-01-22 08:52:25.20	-727	1245	-1495	4	5	3	-70	-39	-31	54
	1891	2019-01-22 08:52:25.21	-742	1244	-1490	8	4	2	-55	-40	-15	47
	1892	2019-01-22 08:52:25.22	-736	1237	-1475	13	-2	0	-52	-28	-24	40
	1893	2019-01-22 08:52:25.23	-735	1235	-1485	22	-6	0	-46	-33	-13	39
	1894	2019-01-22 08:52:25.24	-731	1239	-1461	25	-6	2	-52	-22	-30	37
	1895	2019-01-22 08:52:25.25	-737	1228	-1472	25	-6	0	-55	-32	-23	43
	1896	2019-01-22 08:52:25.26	-728	1230	-1480	21	-5	1	-60	-25	-35	42
	1897	2019-01-22 08:52:25.27	-724	1232	-1476	20	-4	2	-58	-30	-28	44
	1898	2019-01-22 08:52:25.28	-735	1227	-1482	13	-2	-1	-51	-17	-34	34
	1899	2019-01-22 08:52:25.29	-744	1223	-1476	7	-5	1	-37	-18	-19	27
	1900	2019-01-22 08:52:25.30	-736	1218	-1495	4	-7	0	-36	-11	-25	23
	1901	2019-01-22 08:52:25.31	-739	1219	-1490	2	-14	2	-43	-22	-21	32
	1902	2019-01-22 08:52:25.32	-741	1223	-1482	-2	-18	3	-50	-18	-32	34
	1903	2019-01-22 08:52:25.33	-740	1217	-1475	-7	-16	3	-48	-17	-31	32
	1904	2019-01-22 08:52:25.34	-737	1232	-1476	-4	-15	3	-36	-5	-31	20
	1905	2019-01-22 08:52:25.35	-736	1233	-1473	-1	-8	2	-37	-7	-30	22
	1906	2019-01-22 08:52:25.36	-736	1226	-1472	-3	-2	-1	-35	-6	-29	20
	1907	2019-01-22 08:52:25.37	-739	1221	-1483	-3	0	-2	-33	-5	-28	19
	1908	2019-01-22 08:52:25.38	-738	1219	-1491	-1	-5	1	-21	1	-22	10
	1909	2019-01-22 08:52:25.39	-738	1229	-1490	-3	-12	1	-25	-2	-23	13
	1910	2019-01-22 08:52:25.40	-739	1221	-1484	-4	-11	-1	-22	-1	-21	11
	1911	2019-01-22 08:52:25.41	-734	1223	-1485	-9	-10	2	-29	-2	-27	15
	1912	2019-01-22 08:52:25.42	-741	1223	-1485	-14	-8	2	-26	-2	-24	14
	1913	2019-01-22 08:52:25.43	-732	1234	-1491	-15	-5	1	-32	-6	-26	19
	1914	2019-01-22 08:52:25.44	-731	1241	-1483	-15	-4	1	-22	-5	-17	13
	1915	2019-01-22 08:52:25.45	-737	1240	-1477	-14	2	-3	-34	-4	-30	19
	1916	2019-01-22 08:52:25.46	-736	1241	-1484	-11	0	-6	-24	2	-26	11
	1917	2019-01-22 08:52:25.47	-735	1246	-1490	-8	-1	-10	-39	4	-43	17
	1918	2019-01-22 08:52:25.48	-731	1241	-1488	-6	-3	-13	-25	7	-32	9
	1919	2019-01-22 08:52:25.49	-747	1244	-1490	-8	-4	-18	-38	9	-47	14
	1920	2019-01-22 08:52:25.50	-742	1245	-1484	-9	-5	-18	-19	9	-28	5
	1921	2019-01-22 08:52:25.51	-728	1233	-1478	-7	-6	-19	-30	5	-35	12
	1922	2019-01-22 08:52:25.52	-734	1228	-1480	-9	-7	-15	-9	3	-12	3
	1923	2019-01-22 08:52:25.53	-743	1227	-1476	-11	-3	-13	-19	6	-25	6
	1924	2019-01-22 08:52:25.54	-730	1223	-1471	-9	1	-8	-8	0	-8	4
	1925	2019-01-22 08:52:25.55	-738	1223	-1478	-5	6	-2	-27	0	-27	13
	1926	2019-01-22 08:52:25.56	-734	1224	-1480	-7	9	1	-15	-5	-10	10
	1927	2019-01-22 08:52:25.57	-740	1220	-1480	-3	7	8	-31	-1	-30	16
	1928	2019-01-22 08:52:25.58	-742	1230	-1486	-2	2	11	-16	-2	-14	9
	1929	2019-01-22 08:52:25.59	-745	1232	-1486	-6	-2	16	-30	4	-34	13
	1930	2019-01-22 08:52:25.60	-733	1241	-1477	-8	-5	19	-11	-1	-10	6
	1931	2019-01-22 08:52:25.61	-734	1230	-1488	-6	-4	20	-29	5	-34	12
	1932	2019-01-22 08:52:25.62	-737	1241	-1477	-7	-6	22	-11	-1	-10	6
	1933	2019-01-22 08:52:25.63	-736	1242	-1479	-6	-5	21	-28	6	-34	11
	1934	2019-01-22 08:52:25.64	-739	1242	-1476	-8	-5	19	-11	-2	-9	6
	1935	2019-01-22 08:52:25.65	-734	1249	-1475	-9	-6	17	-29	6	-35	11
	1936	2019-01-22 08:52:25.66	-737	1245	-1466	-8	-4	17	-10	-4	-6	7
	1937	2019-01-22 08:52:25.67	-737	1246	-1466	-7	-1	16	-28	3	-31	12
	1938	2019-01-22 08:52:25.68	-747	1250	-1477	-11	4	14	-8	-6	-2	7
	1939	2019-01-22 08:52:25.69	-740	1248	-1474	-15	7	10	-29	1	-30	14
	1940	2019-01-22 08:52:25.70	-741	1251	-1481	-19	9	9	-8	-13	5	10
	1941	2019-01-22 08:52:25.71	-737	1255	-1485	-18	5	4	-25	-2	-23	13
	1942	2019-01-22 08:52:25.72	-742	1253	-1482	-19	5	2	4	-8	12	2
	1943	2019-01-22 08:52:25.73	-745	1253	-1476	-18	4	-2	-17	6	-23	5
	1944	2019-01-22 08:52:25.74	-734	1253	-1479	-17	4	-9	2	-7	9	2
	1945	2019-01-22 08:52:25.75	-739	1242	-1469	-15	7	-9	-24	1	-25	11
	1946	2019-01-22 08:52:25.76	-743	1243	-1480	-6	4	-7	-6	-11	5	8
	1947	2019-01-22 08:52:25.77	-733	1245	-1468	-2	4	-7	-42	0	-42	21
	1948	2019-01-22 08:52:25.78	-729	1237	-1463	0	9	-5	-25	-14	-11	19
	1949	2019-01-22 08:52:25.79	-745	1230	-1466	2	12	-3	-44	-2	-42	23
	1950	2019-01-22 08:52:25.80	-740	1228	-1475	3	12	0	-11	-14	3	12
	1951	2019-01-22 08:52:25.81	-746	1232	-1482	2	11	5	-34	0	-34	17
	1952	2019-01-22 08:52:25.82	-737	1234	-1493	2	9	7	-10	-13	3	11
	1953	2019-01-22 08:52:25.83	-743	1242	-1480	3	8	6	-39	-1	-38	20
	1954	2019-01-22 08:52:25.84	-729	1248	-1479	3	12	6	-13	-15	2	14
	1955	2019-01-22 08:52:25.85	-729	1245	-1466	3	19	0	-34	6	-40	14
	1956	2019-01-22 08:52:25.86	-729	1253	-1474	0	25	-5	-12	-6	-6	9
	1957	2019-01-22 08:52:25.87	-726	1249	-1486	0	28	-9	-43	8	-51	17
	1958	2019-01-22 08:52:25.88	-729	1244	-1487	2	26	-13	-24	-15	-9	19
	1959	2019-01-22 08:52:25.89	-721	1248	-1486	3	21	-17	-42	9	-51	16
	1960	2019-01-22 08:52:25.90	-728	1245	-1484	1	18	-22	-17	-5	-12	11
	1961	2019-01-22 08:52:25.91	-718	1245	-1480	0	17	-24	-39	16	-55	11
	1962	2019-01-22 08:52:25.92	-715	1238	-1482	1	17	-25	-7	-2	-5	4
	1963	2019-01-22 08:52:25.93	-708	1237	-1483	2	13	-27	-35	16	-51	9
	1964	2019-01-22 08:52:25.94	-715	1232	-1492	3	8	-25	-13	-5	-8	9
	1965	2019-01-22 08:52:25.95	-710	1235	-1492	3	6	-27	-40	14	-54	13
	1966	2019-01-22 08:52:25.96	-709	1228	-1489	4	0	-26	-8	-5	-3	6
	1967	2019-01-22 08:52:25.97	-719	1228	-1494	2	-6	-26	-32	15	-47	8
	1968	2019-01-22 08:52:25.98	-713	1232	-1482	2	-11	-26	-8	-10	2	9
	1969	2019-01-22 08:52:25.99	-713	1224	-1481	2	-15	-21	-40	5	-45	17
	1970	2019-01-22 08:52:26.00	-722	1231	-1485	-2	-14	-16	-12	-10	-2	11
	1971	2019-01-22 08:52:26.01	-733	1230	-1483	-6	-12	-13	-48	6	-54	21
	1972	2019-01-22 08:52:26.02	-726	1228	-1478	-8	-6	-8	-27	-16	-11	21
	1973	2019-01-22 08:52:26.03	-725	1219	-1485	-9	-7	-4	-56	0	-56	28
	1974	2019-01-22 08:52:26.04	-729	1228	-1481	-10	-8	2	-18	-12	-6	15
	1975	2019-01-22 08:52:26.05	-739	1236	-1483	-12	-10	7	-47	10	-57	18
	1976	2019-01-22 08:52:26.06	-734	1238	-1479	-12	-10	10	-21	-9	-12	15
	1977	2019-01-22 08:52:26.07	-733	1234	-1473	-11	-10	9	-55	10	-65	22
	1978	2019-01-22 08:52:26.08	-742	1246	-1487	-6	-9	9	-24	-9	-15	16
	1979	2019-01-22 08:52:26.09	-727	1241	-1494	-5	-12	9	-48	12	-60	18
	1980	2019-01-22 08:52:26.10	-731	1242	-1494	0	-13	9	-12	-5	-7	8
	1981	2019-01-22 08:52:26.11	-728	1238	-1485	2	-14	5	-43	14	-57	14
	1982	2019-01-22 08:52:26.12	-732	1240	-1480	2	-16	3	-15	-10	-5	12
	1983	2019-01-22 08:52:26.13	-730	1236	-1478	3	-13	4	-47	7	-54	20
	1984	2019-01-22 08:52:26.14	-732	1230	-1477	-1	-14	3	-18	-13	-5	15
	1985	2019-01-22 08:52:26.15	-743	1237	-1479	0	-11	3	-48	7	-55	20
	1986	2019-01-22 08:52:26.16	-727	1235	-1477	-4	-10	4	-17	-11	-6	14
	1987	2019-01-22 08:52:26.17	-729	1236	-1479	-6	-14	3	-46	14	-60	16
	1988	2019-01-22 08:52:26.18	-735	1238	-1485	-10	-18	1	-13	-4	-9	8
	1989	2019-01-22 08:52:26.19	-724	1235	-1485	-10	-16	1	-43	15	-58	14
	1990	2019-01-22 08:52:26.20	-735	1230	-1491	-9	-19	2	-14	-7	-7	10
	1991	2019-01-22 08:52:26.21	-740	1239	-1481	-11	-21	1	-42	12	-54	15
	1992	2019-01-22 08:52:26.22	-728	1243	-1482	-10	-19	0	-13	-7	-6	10
	1993	2019-01-22 08:52:26.23	-735	1246	-1480	-9	-18	-4	-46	13	-59	16
	1994	2019-01-22 08:52:26.24	-741	1247	-1472	-9	-15	-4	-21	-8	-13	14
[truncated: 3,940 more rows]
