# Supplementary material for: Evaluating the stress-response of dental students to the dental school environment
Source: PeerJ. 2020 May 6;8:e8981. doi: 10.7717/peerj.8981 (PMC7210805; doi:10.7717/peerj.8981)
Supplement: Supplemental Information 1 [file peerj-08-8981-s001.zip › 8-0-V.csv]

// Data mode : Full
// Data quality : High
// Acceleration sensor's range : 16g
// Gyroscope sensor's range : 2000dps
//
//ARTIFACT	NUM	DATE	ACC_X	ACC_Y	ACC_Z	GYRO_X	GYRO_Y	GYRO_Z	EOG_L	EOG_R	EOG_H	EOG_V
	1	2019-01-22 13:10:15.87	-678	1378	-1440	201	-40	107	-190	80	-270	55
	2	2019-01-22 13:10:15.88	-689	1358	-1456	202	-47	115	-210	107	-317	51
	3	2019-01-22 13:10:15.89	-684	1337	-1434	194	-50	123	-229	129	-358	50
	4	2019-01-22 13:10:15.90	-681	1347	-1427	176	-67	124	-187	107	-294	40
	5	2019-01-22 13:10:15.91	-681	1351	-1399	149	-76	114	-107	69	-176	19
	6	2019-01-22 13:10:15.92	-664	1322	-1345	119	-66	99	-43	48	-91	-2
	7	2019-01-22 13:10:15.93	-664	1320	-1319	104	-41	81	-95	11	-106	42
	8	2019-01-22 13:10:15.94	-653	1335	-1343	81	-26	51	-199	-22	-177	110
	9	2019-01-22 13:10:15.95	-644	1341	-1353	38	-15	23	-241	-70	-171	155
	10	2019-01-22 13:10:15.96	-627	1315	-1332	-9	7	1	-219	-122	-97	170
	11	2019-01-22 13:10:15.97	-628	1278	-1348	-32	13	-15	-219	-170	-49	194
	12	2019-01-22 13:10:15.98	-632	1278	-1363	-36	6	-27	-269	-176	-93	222
	13	2019-01-22 13:10:15.99	-637	1302	-1378	-33	-12	-32	-336	-162	-174	249
	14	2019-01-22 13:10:16.00	-652	1359	-1347	-42	-25	-34	-370	-165	-205	267
	15	2019-01-22 13:10:16.01	-646	1390	-1303	-66	-29	-46	-342	-192	-150	267
	16	2019-01-22 13:10:16.02	-673	1383	-1263	-80	-35	-51	-284	-209	-75	246
	17	2019-01-22 13:10:16.03	-699	1382	-1266	-81	-49	-49	-242	-211	-31	226
	18	2019-01-22 13:10:16.04	-694	1371	-1225	-80	-77	-35	-208	-209	1	208
	19	2019-01-22 13:10:16.05	-711	1396	-1197	-69	-95	-19	-138	-196	58	167
	20	2019-01-22 13:10:16.06	-711	1427	-1217	-56	-114	-12	-102	-155	53	128
	21	2019-01-22 13:10:16.07	-723	1455	-1247	-50	-121	-8	-108	-107	-1	107
	22	2019-01-22 13:10:16.08	-708	1479	-1310	-54	-119	-9	-175	-57	-118	116
	23	2019-01-22 13:10:16.09	-698	1496	-1431	-65	-122	-29	-269	-25	-244	147
	24	2019-01-22 13:10:16.10	-696	1528	-1475	-86	-106	-39	-372	1	-373	185
	25	2019-01-22 13:10:16.11	-666	1516	-1457	-114	-76	-48	-394	-20	-374	207
	26	2019-01-22 13:10:16.12	-645	1494	-1441	-117	-61	-51	-375	-48	-327	211
	27	2019-01-22 13:10:16.13	-640	1475	-1463	-92	-56	-52	-337	-49	-288	193
	28	2019-01-22 13:10:16.14	-659	1450	-1501	-50	-61	-42	-324	-38	-286	181
	29	2019-01-22 13:10:16.15	-684	1418	-1509	-10	-84	-19	-281	-58	-223	169
	30	2019-01-22 13:10:16.16	-697	1393	-1493	17	-117	7	-251	-85	-166	168
	31	2019-01-22 13:10:16.17	-698	1380	-1466	34	-143	32	-209	-94	-115	151
	32	2019-01-22 13:10:16.18	-704	1376	-1428	38	-154	51	-221	-110	-111	165
	33	2019-01-22 13:10:16.19	-694	1376	-1377	37	-149	61	-228	-133	-95	180
	34	2019-01-22 13:10:16.20	-697	1373	-1319	32	-138	72	-238	-149	-89	193
	35	2019-01-22 13:10:16.21	-701	1367	-1285	23	-131	77	-212	-171	-41	191
	36	2019-01-22 13:10:16.22	-723	1352	-1268	17	-129	87	-233	-174	-59	203
	37	2019-01-22 13:10:16.23	-752	1350	-1298	21	-136	104	-198	-122	-76	160
	38	2019-01-22 13:10:16.24	-782	1369	-1345	18	-163	114	-166	-22	-144	94
	39	2019-01-22 13:10:16.25	-791	1368	-1322	10	-183	126	-114	39	-153	37
	40	2019-01-22 13:10:16.26	-784	1375	-1258	10	-190	130	-101	52	-153	24
	41	2019-01-22 13:10:16.27	-777	1384	-1212	15	-192	125	-91	9	-100	41
	42	2019-01-22 13:10:16.28	-766	1364	-1185	15	-173	112	-137	18	-155	59
	43	2019-01-22 13:10:16.29	-767	1354	-1183	17	-143	98	-129	57	-186	36
	44	2019-01-22 13:10:16.30	-751	1332	-1188	24	-116	86	-91	66	-157	12
	45	2019-01-22 13:10:16.31	-726	1319	-1217	23	-95	81	0	62	-62	-31
	46	2019-01-22 13:10:16.32	-733	1320	-1270	13	-74	80	29	90	-61	-59
	47	2019-01-22 13:10:16.33	-738	1355	-1346	-15	-72	82	25	125	-100	-75
	48	2019-01-22 13:10:16.34	-739	1392	-1353	-57	-81	85	-45	124	-169	-39
	49	2019-01-22 13:10:16.35	-753	1425	-1339	-92	-80	73	-35	123	-158	-44
	50	2019-01-22 13:10:16.36	-756	1427	-1329	-105	-74	51	-18	124	-142	-53
	51	2019-01-22 13:10:16.37	-762	1416	-1300	-104	-74	35	27	133	-106	-80
	52	2019-01-22 13:10:16.38	-762	1428	-1258	-104	-75	16	27	151	-124	-89
	53	2019-01-22 13:10:16.39	-772	1436	-1226	-103	-73	-1	75	135	-60	-105
	54	2019-01-22 13:10:16.40	-784	1462	-1242	-107	-76	-14	88	82	6	-85
	55	2019-01-22 13:10:16.41	-822	1464	-1257	-119	-99	-23	117	7	110	-62
	56	2019-01-22 13:10:16.42	-855	1463	-1300	-145	-146	-20	94	-50	144	-22
	57	2019-01-22 13:10:16.43	-895	1472	-1286	-174	-199	-4	79	-82	161	1
	58	2019-01-22 13:10:16.44	-907	1496	-1222	-200	-238	11	29	-62	91	16
	59	2019-01-22 13:10:16.45	-918	1541	-1129	-212	-254	19	8	-68	76	30
	60	2019-01-22 13:10:16.46	-930	1568	-1049	-215	-245	14	-20	-72	52	46
	61	2019-01-22 13:10:16.47	-928	1569	-997	-201	-222	4	-10	-85	75	47
	62	2019-01-22 13:10:16.48	-922	1565	-973	-159	-186	-8	-52	-68	16	60
	63	2019-01-22 13:10:16.49	-914	1552	-995	-108	-145	-27	-104	-84	-20	94
	64	2019-01-22 13:10:16.50	-900	1525	-1027	-57	-105	-36	-165	-88	-77	126
	65	2019-01-22 13:10:16.51	-880	1536	-1061	-13	-66	-40	-174	-99	-75	136
	66	2019-01-22 13:10:16.52	-857	1536	-1082	17	-32	-48	-173	-77	-96	125
	67	2019-01-22 13:10:16.53	-838	1523	-1117	34	6	-57	-130	-100	-30	115
	68	2019-01-22 13:10:16.54	-810	1503	-1159	45	35	-62	-120	-123	3	121
	69	2019-01-22 13:10:16.55	-792	1473	-1173	46	58	-66	-83	-150	67	116
	70	2019-01-22 13:10:16.56	-752	1438	-1177	44	81	-65	-64	-131	67	97
	71	2019-01-22 13:10:16.57	-733	1427	-1223	39	89	-62	-47	-121	74	84
	72	2019-01-22 13:10:16.58	-726	1431	-1271	28	85	-60	-75	-107	32	91
	73	2019-01-22 13:10:16.59	-719	1426	-1301	11	63	-54	-74	-140	66	107
	74	2019-01-22 13:10:16.60	-728	1443	-1319	-16	29	-36	-77	-135	58	106
	75	2019-01-22 13:10:16.61	-742	1443	-1318	-42	-5	-20	-64	-132	68	98
	76	2019-01-22 13:10:16.62	-746	1456	-1305	-50	-42	-3	-111	-109	-2	110
	77	2019-01-22 13:10:16.63	-761	1466	-1301	-53	-74	17	-152	-123	-29	137
	78	2019-01-22 13:10:16.64	-766	1465	-1295	-52	-108	34	-196	-119	-77	157
	79	2019-01-22 13:10:16.65	-774	1482	-1280	-54	-131	54	-195	-136	-59	165
	80	2019-01-22 13:10:16.66	-778	1505	-1250	-71	-138	72	-181	-127	-54	154
	81	2019-01-22 13:10:16.67	-794	1528	-1230	-85	-138	88	-128	-113	-15	120
	82	2019-01-22 13:10:16.68	-800	1542	-1216	-96	-139	99	-124	-47	-77	85
	83	2019-01-22 13:10:16.69	-794	1555	-1195	-94	-133	103	-123	-9	-114	66
	84	2019-01-22 13:10:16.70	-797	1566	-1198	-74	-118	102	-177	41	-218	68
	85	2019-01-22 13:10:16.71	-815	1580	-1209	-41	-101	89	-198	28	-226	85
	86	2019-01-22 13:10:16.72	-817	1573	-1202	-12	-78	77	-224	17	-241	103
	87	2019-01-22 13:10:16.73	-820	1541	-1197	16	-49	70	-204	2	-206	101
	88	2019-01-22 13:10:16.74	-813	1519	-1189	48	-31	62	-196	22	-218	87
	89	2019-01-22 13:10:16.75	-796	1514	-1186	73	2	48	-159	7	-166	76
	90	2019-01-22 13:10:16.76	-766	1486	-1177	84	31	38	-145	15	-160	65
	91	2019-01-22 13:10:16.77	-762	1466	-1184	91	56	30	-115	1	-116	57
	92	2019-01-22 13:10:16.78	-750	1450	-1192	95	76	22	-127	26	-153	50
	93	2019-01-22 13:10:16.79	-748	1422	-1199	95	89	19	-108	24	-132	42
	94	2019-01-22 13:10:16.80	-736	1442	-1208	94	95	15	-100	7	-107	46
	95	2019-01-22 13:10:16.81	-738	1463	-1242	78	89	6	-66	-60	-6	63
	96	2019-01-22 13:10:16.82	-731	1465	-1264	48	78	1	-68	-111	43	89
	97	2019-01-22 13:10:16.83	-717	1458	-1255	18	68	-1	-49	-141	92	95
	98	2019-01-22 13:10:16.84	-717	1450	-1237	2	62	-1	-57	-103	46	80
	99	2019-01-22 13:10:16.85	-708	1445	-1245	-9	54	3	-44	-80	36	62
	100	2019-01-22 13:10:16.86	-709	1442	-1259	-6	39	9	-67	-49	-18	58
	101	2019-01-22 13:10:16.87	-708	1451	-1267	-2	29	20	-59	-47	-12	53
	102	2019-01-22 13:10:16.88	-707	1465	-1269	7	24	24	-87	-14	-73	50
	103	2019-01-22 13:10:16.89	-724	1487	-1279	18	12	26	-82	-12	-70	47
	104	2019-01-22 13:10:16.90	-745	1507	-1298	24	-4	22	-86	-6	-80	46
	105	2019-01-22 13:10:16.91	-745	1495	-1296	20	-17	23	-47	-28	-19	37
	106	2019-01-22 13:10:16.92	-750	1481	-1275	20	-23	27	-54	-9	-45	31
	107	2019-01-22 13:10:16.93	-748	1473	-1258	26	-25	32	-54	2	-56	26
	108	2019-01-22 13:10:16.94	-755	1460	-1248	43	-26	41	-86	9	-95	38
	109	2019-01-22 13:10:16.95	-747	1457	-1249	61	-24	53	-80	-3	-77	41
	110	2019-01-22 13:10:16.96	-738	1467	-1255	71	-21	60	-99	-40	-59	69
	111	2019-01-22 13:10:16.97	-744	1478	-1254	81	-21	70	-90	-114	24	102
	112	2019-01-22 13:10:16.98	-750	1496	-1251	84	-17	76	-99	-138	39	118
	113	2019-01-22 13:10:16.99	-756	1518	-1246	91	-17	68	-71	-140	69	105
	114	2019-01-22 13:10:17.00	-760	1530	-1247	87	-13	60	-72	-108	36	90
	115	2019-01-22 13:10:17.01	-768	1527	-1253	84	-6	49	-53	-72	19	62
	116	2019-01-22 13:10:17.02	-757	1512	-1255	91	3	41	-74	-19	-55	46
	117	2019-01-22 13:10:17.03	-751	1499	-1268	116	5	37	-84	2	-86	41
	118	2019-01-22 13:10:17.04	-759	1485	-1264	133	10	37	-89	-11	-78	50
	119	2019-01-22 13:10:17.05	-746	1477	-1259	148	13	45	-66	-97	31	81
	120	2019-01-22 13:10:17.06	-733	1492	-1268	166	13	51	-68	-143	75	105
	121	2019-01-22 13:10:17.07	-733	1494	-1267	176	9	56	-52	-137	85	94
	122	2019-01-22 13:10:17.08	-742	1489	-1272	188	3	62	-71	-74	3	72
	123	2019-01-22 13:10:17.09	-741	1481	-1288	200	-8	62	-53	-43	-10	48
	124	2019-01-22 13:10:17.10	-737	1459	-1283	204	-13	70	-68	-19	-49	43
	125	2019-01-22 13:10:17.11	-748	1463	-1271	205	-9	75	-77	-48	-29	62
	126	2019-01-22 13:10:17.12	-733	1457	-1272	207	0	82	-108	-67	-41	87
	127	2019-01-22 13:10:17.13	-746	1449	-1288	212	8	95	-100	-91	-9	95
	128	2019-01-22 13:10:17.14	-733	1444	-1321	223	2	117	-97	-96	-1	96
	129	2019-01-22 13:10:17.15	-713	1513	-1322	229	-24	182	-51	-97	46	74
	130	2019-01-22 13:10:17.16	-696	1582	-1294	230	-25	198	-25	-82	57	53
	131	2019-01-22 13:10:17.17	-687	1653	-1302	235	-12	193	9	-45	54	18
	132	2019-01-22 13:10:17.18	-684	1665	-1317	244	3	182	6	-16	22	5
	133	2019-01-22 13:10:17.19	-699	1654	-1343	277	7	168	-19	-22	3	20
	134	2019-01-22 13:10:17.20	-715	1617	-1361	322	-3	165	-73	-35	-38	54
	135	2019-01-22 13:10:17.21	-730	1578	-1369	376	-27	172	-104	-79	-25	91
	136	2019-01-22 13:10:17.22	-715	1557	-1359	426	-49	185	-102	-96	-6	99
	137	2019-01-22 13:10:17.23	-692	1543	-1342	464	-60	203	-64	-97	33	80
	138	2019-01-22 13:10:17.24	-703	1517	-1320	496	-58	215	-59	-73	14	66
	139	2019-01-22 13:10:17.25	-702	1494	-1329	527	-55	232	-68	-76	8	72
	140	2019-01-22 13:10:17.26	-695	1471	-1353	542	-52	250	-96	-65	-31	80
	141	2019-01-22 13:10:17.27	-698	1449	-1359	550	-45	275	-90	-71	-19	80
	142	2019-01-22 13:10:17.28	-696	1415	-1344	558	-40	308	-94	-62	-32	78
	143	2019-01-22 13:10:17.29	-706	1391	-1370	573	-36	352	-89	-74	-15	81
	144	2019-01-22 13:10:17.30	-691	1362	-1391	591	-42	408	-98	-61	-37	79
	145	2019-01-22 13:10:17.31	-681	1340	-1392	613	-50	473	-86	-49	-37	67
	146	2019-01-22 13:10:17.32	-669	1332	-1364	636	-51	535	-96	-60	-36	78
	147	2019-01-22 13:10:17.33	-655	1324	-1367	655	-44	595	-82	-65	-17	73
	148	2019-01-22 13:10:17.34	-640	1314	-1403	674	-39	652	-65	-36	-29	50
	149	2019-01-22 13:10:17.35	-651	1290	-1464	688	-33	712	-62	-19	-43	40
	150	2019-01-22 13:10:17.36	-664	1256	-1528	707	-51	790	-75	-9	-66	42
	151	2019-01-22 13:10:17.37	-644	1217	-1553	734	-93	892	-66	-9	-57	37
	152	2019-01-22 13:10:17.38	-616	1205	-1523	777	-145	1005	-71	-3	-68	37
	153	2019-01-22 13:10:17.39	-564	1203	-1474	810	-174	1110	-87	1	-88	43
	154	2019-01-22 13:10:17.40	-558	1178	-1460	833	-185	1206	-114	-2	-112	58
	155	2019-01-22 13:10:17.41	-550	1120	-1481	842	-187	1315	-118	-19	-99	68
	156	2019-01-22 13:10:17.42	-548	1049	-1534	844	-203	1455	-158	-67	-91	112
	157	2019-01-22 13:10:17.43	-527	986	-1551	848	-235	1626	-198	-130	-68	164
	158	2019-01-22 13:10:17.44	-489	939	-1551	860	-272	1820	-246	-177	-69	211
	159	2019-01-22 13:10:17.45	-452	945	-1547	884	-305	2009	-278	-193	-85	235
	160	2019-01-22 13:10:17.46	-387	1006	-1563	905	-332	2168	-313	-174	-139	243
	161	2019-01-22 13:10:17.47	-307	1040	-1594	923	-371	2301	-309	-102	-207	205
	162	2019-01-22 13:10:17.48	-253	1097	-1615	944	-413	2399	-291	-9	-282	150
	163	2019-01-22 13:10:17.49	-214	1124	-1622	964	-453	2452	-284	50	-334	117
	164	2019-01-22 13:10:17.50	-183	1113	-1632	988	-500	2486	-293	49	-342	122
	165	2019-01-22 13:10:17.51	-164	1077	-1659	1015	-556	2513	-299	27	-326	136
	166	2019-01-22 13:10:17.52	-158	1038	-1675	1033	-623	2543	-272	25	-297	123
	167	2019-01-22 13:10:17.53	-97	1017	-1703	1028	-702	2572	-226	9	-235	108
	168	2019-01-22 13:10:17.54	-57	1062	-1707	1013	-775	2571	-188	23	-211	82
	169	2019-01-22 13:10:17.55	-17	1150	-1708	986	-827	2511	-183	60	-243	61
	170	2019-01-22 13:10:17.56	5	1216	-1697	940	-858	2404	-202	74	-276	64
	171	2019-01-22 13:10:17.57	6	1268	-1683	874	-883	2261	-242	41	-283	100
	172	2019-01-22 13:10:17.58	9	1283	-1708	796	-905	2092	-279	6	-285	136
	173	2019-01-22 13:10:17.59	-10	1259	-1713	722	-931	1926	-277	8	-285	134
	174	2019-01-22 13:10:17.60	-50	1227	-1735	668	-955	1764	-259	15	-274	122
	175	2019-01-22 13:10:17.61	-93	1174	-1752	622	-994	1613	-242	13	-255	114
	176	2019-01-22 13:10:17.62	-113	1130	-1757	570	-1042	1482	-231	-18	-213	124
	177	2019-01-22 13:10:17.63	-124	1113	-1713	506	-1078	1366	-203	-27	-176	115
	178	2019-01-22 13:10:17.64	-116	1102	-1673	423	-1095	1251	-167	-35	-132	101
	179	2019-01-22 13:10:17.65	-130	1111	-1649	321	-1103	1151	-135	-36	-99	85
	180	2019-01-22 13:10:17.66	-138	1155	-1631	227	-1103	1043	-108	-3	-105	55
	181	2019-01-22 13:10:17.67	-140	1181	-1601	149	-1085	921	-109	61	-170	24
	182	2019-01-22 13:10:17.68	-179	1183	-1603	103	-1057	796	-132	88	-220	22
	183	2019-01-22 13:10:17.69	-239	1173	-1632	71	-1024	687	-157	85	-242	36
	184	2019-01-22 13:10:17.70	-289	1180	-1685	44	-999	596	-152	81	-233	35
	185	2019-01-22 13:10:17.71	-340	1184	-1695	7	-977	525	-123	61	-184	31
	186	2019-01-22 13:10:17.72	-364	1161	-1665	-33	-958	470	-87	26	-113	30
	187	2019-01-22 13:10:17.73	-388	1159	-1643	-58	-935	424	-46	8	-54	19
	188	2019-01-22 13:10:17.74	-392	1149	-1631	-74	-915	385	-10	22	-32	-6
	189	2019-01-22 13:10:17.75	-397	1155	-1611	-89	-879	346	5	49	-44	-27
	190	2019-01-22 13:10:17.76	-400	1173	-1599	-93	-842	302	9	50	-41	-29
	191	2019-01-22 13:10:17.77	-418	1187	-1607	-87	-805	254	-5	34	-39	-14
	192	2019-01-22 13:10:17.78	-456	1207	-1632	-77	-773	206	-6	27	-33	-10
	193	2019-01-22 13:10:17.79	-493	1206	-1625	-78	-737	159	-14	17	-31	-1
	194	2019-01-22 13:10:17.80	-512	1223	-1651	-81	-705	116	4	-5	9	0
	195	2019-01-22 13:10:17.81	-524	1220	-1673	-88	-681	80	18	-20	38	1
	196	2019-01-22 13:10:17.82	-537	1204	-1645	-89	-656	58	23	-33	56	5
	197	2019-01-22 13:10:17.83	-534	1194	-1623	-86	-626	43	23	-36	59	6
	198	2019-01-22 13:10:17.84	-535	1172	-1612	-81	-585	30	28	-23	51	-2
	199	2019-01-22 13:10:17.85	-535	1146	-1602	-69	-552	24	28	7	21	-17
	200	2019-01-22 13:10:17.86	-524	1117	-1601	-52	-521	20	29	27	2	-28
	201	2019-01-22 13:10:17.87	-533	1115	-1602	-35	-486	12	21	36	-15	-28
	202	2019-01-22 13:10:17.88	-539	1125	-1614	-22	-456	4	32	37	-5	-34
	203	2019-01-22 13:10:17.89	-542	1128	-1617	-12	-426	-1	33	31	2	-32
	204	2019-01-22 13:10:17.90	-546	1125	-1641	-4	-400	-8	41	22	19	-31
	205	2019-01-22 13:10:17.91	-565	1134	-1656	0	-372	-11	23	4	19	-13
	206	2019-01-22 13:10:17.92	-564	1149	-1651	-7	-352	-17	14	-5	19	-4
	207	2019-01-22 13:10:17.93	-564	1130	-1627	-10	-327	-18	5	10	-5	-7
	208	2019-01-22 13:10:17.94	-568	1117	-1603	-9	-299	-21	15	44	-29	-29
	209	2019-01-22 13:10:17.95	-571	1104	-1581	-8	-267	-21	9	62	-53	-35
	210	2019-01-22 13:10:17.96	-566	1088	-1562	-5	-233	-18	12	89	-77	-50
	211	2019-01-22 13:10:17.97	-551	1097	-1564	5	-200	-20	9	144	-135	-76
	212	2019-01-22 13:10:17.98	-544	1126	-1584	20	-173	-27	8	152	-144	-80
	213	2019-01-22 13:10:17.99	-554	1135	-1623	26	-156	-40	-10	154	-164	-72
	214	2019-01-22 13:10:18.00	-571	1135	-1639	28	-147	-51	-7	135	-142	-64
	215	2019-01-22 13:10:18.01	-569	1153	-1653	27	-147	-60	-20	132	-152	-56
	216	2019-01-22 13:10:18.02	-565	1145	-1639	22	-147	-70	-4	114	-118	-55
	217	2019-01-22 13:10:18.03	-580	1136	-1624	16	-136	-79	-4	116	-120	-56
	218	2019-01-22 13:10:18.04	-583	1135	-1633	14	-127	-86	14	106	-92	-60
	219	2019-01-22 13:10:18.05	-583	1130	-1610	2	-117	-91	9	108	-99	-58
	220	2019-01-22 13:10:18.06	-584	1116	-1599	-22	-101	-96	22	96	-74	-59
	221	2019-01-22 13:10:18.07	-589	1115	-1610	-49	-88	-97	5	98	-93	-51
	222	2019-01-22 13:10:18.08	-617	1118	-1640	-79	-88	-102	-10	96	-106	-43
	223	2019-01-22 13:10:18.09	-599	1117	-1654	-92	-107	-117	-24	102	-126	-39
	224	2019-01-22 13:10:18.10	-593	1093	-1629	-84	-126	-136	18	64	-46	-41
	225	2019-01-22 13:10:18.11	-564	1042	-1576	-43	-119	-152	44	24	20	-34
	226	2019-01-22 13:10:18.12	-556	1015	-1545	-3	-84	-139	52	-10	62	-21
	227	2019-01-22 13:10:18.13	-577	1027	-1587	15	-47	-124	13	-6	19	-3
	228	2019-01-22 13:10:18.14	-600	1023	-1638	3	-40	-100	-3	-11	8	7
	229	2019-01-22 13:10:18.15	-577	1026	-1649	-25	-50	-55	-7	-3	-4	5
	230	2019-01-22 13:10:18.16	-576	1043	-1617	-58	-48	-13	23	-17	40	-3
	231	2019-01-22 13:10:18.17	-567	1082	-1619	-81	-46	16	28	-14	42	-7
	232	2019-01-22 13:10:18.18	-556	1089	-1629	-101	-44	30	41	-9	50	-16
	233	2019-01-22 13:10:18.19	-577	1086	-1637	-102	-41	45	6	5	1	-5
	234	2019-01-22 13:10:18.20	-599	1139	-1674	-78	-42	35	-47	-23	-24	35
