# Supplementary material for: Evaluating the stress-response of dental students to the dental school environment
Source: PeerJ. 2020 May 6;8:e8981. doi: 10.7717/peerj.8981 (PMC7210805; doi:10.7717/peerj.8981)
Supplement: Supplemental Information 1 [file peerj-08-8981-s001.zip › 8-1- IV.csv]

// Data mode : Full
// Data quality : High
// Acceleration sensor's range : 16g
// Gyroscope sensor's range : 2000dps
//
//ARTIFACT	NUM	DATE	ACC_X	ACC_Y	ACC_Z	GYRO_X	GYRO_Y	GYRO_Z	EOG_L	EOG_R	EOG_H	EOG_V
	1	2019-01-22 11:21:01.75	-234	1300	-1555	-90	-98	14	-105	-16	-89	60
	2	2019-01-22 11:21:01.76	-227	1302	-1542	-87	-89	15	-88	-32	-56	60
	3	2019-01-22 11:21:01.77	-234	1305	-1545	-79	-79	12	-76	0	-76	38
	4	2019-01-22 11:21:01.78	-246	1300	-1555	-79	-76	13	-72	-8	-64	40
	5	2019-01-22 11:21:01.79	-235	1310	-1574	-82	-75	15	-85	7	-92	39
	6	2019-01-22 11:21:01.80	-234	1304	-1571	-85	-82	10	-91	-13	-78	52
	7	2019-01-22 11:21:01.81	-236	1309	-1577	-90	-66	12	-109	-6	-103	57
	8	2019-01-22 11:21:01.82	-232	1310	-1583	-93	-70	12	-110	-25	-85	67
	9	2019-01-22 11:21:01.83	-227	1314	-1578	-94	-76	9	-118	-15	-103	66
	10	2019-01-22 11:21:01.84	-229	1315	-1586	-101	-66	13	-115	-34	-81	74
	11	2019-01-22 11:21:01.85	-236	1311	-1583	-106	-72	9	-126	-45	-81	85
	12	2019-01-22 11:21:01.86	-220	1317	-1577	-107	-73	7	-119	-54	-65	86
	13	2019-01-22 11:21:01.87	-223	1317	-1565	-107	-73	7	-113	-41	-72	77
	14	2019-01-22 11:21:01.88	-232	1325	-1567	-103	-71	-1	-92	-42	-50	67
	15	2019-01-22 11:21:01.89	-239	1329	-1559	-95	-79	-7	-108	-48	-60	78
	16	2019-01-22 11:21:01.90	-235	1353	-1566	-89	-71	-8	-100	-44	-56	72
	17	2019-01-22 11:21:01.91	-247	1351	-1566	-85	-73	-15	-113	-48	-65	80
	18	2019-01-22 11:21:01.92	-238	1344	-1559	-79	-70	-24	-106	-38	-68	72
	19	2019-01-22 11:21:01.93	-240	1347	-1554	-77	-71	-29	-113	-48	-65	80
	20	2019-01-22 11:21:01.94	-240	1336	-1547	-77	-73	-40	-105	-43	-62	74
	21	2019-01-22 11:21:01.95	-254	1336	-1553	-77	-61	-39	-112	-43	-69	77
	22	2019-01-22 11:21:01.96	-256	1332	-1555	-76	-72	-43	-100	-23	-77	61
	23	2019-01-22 11:21:01.97	-259	1318	-1558	-76	-70	-39	-112	-34	-78	73
	24	2019-01-22 11:21:01.98	-254	1322	-1548	-78	-77	-39	-100	-27	-73	63
	25	2019-01-22 11:21:01.99	-254	1325	-1546	-83	-68	-31	-121	-49	-72	85
	26	2019-01-22 11:21:02.00	-249	1327	-1539	-88	-64	-26	-115	-29	-86	72
	27	2019-01-22 11:21:02.01	-256	1330	-1541	-91	-64	-27	-117	-43	-74	80
	28	2019-01-22 11:21:02.02	-256	1331	-1535	-89	-66	-29	-102	-20	-82	61
	29	2019-01-22 11:21:02.03	-258	1332	-1535	-88	-56	-24	-114	-41	-73	77
	30	2019-01-22 11:21:02.04	-260	1338	-1544	-81	-63	-27	-98	-9	-89	53
	31	2019-01-22 11:21:02.05	-254	1342	-1541	-76	-70	-21	-121	-28	-93	74
	32	2019-01-22 11:21:02.06	-251	1333	-1531	-74	-69	-18	-115	-5	-110	60
	33	2019-01-22 11:21:02.07	-259	1344	-1534	-75	-59	-15	-135	-32	-103	83
	34	2019-01-22 11:21:02.08	-264	1350	-1535	-73	-65	-17	-112	0	-112	56
	35	2019-01-22 11:21:02.09	-271	1347	-1527	-72	-67	-17	-117	-30	-87	73
	36	2019-01-22 11:21:02.10	-273	1349	-1525	-70	-62	-20	-93	1	-94	46
	37	2019-01-22 11:21:02.11	-270	1356	-1524	-68	-70	-22	-108	-30	-78	69
	38	2019-01-22 11:21:02.12	-271	1360	-1526	-67	-66	-23	-99	2	-101	48
	39	2019-01-22 11:21:02.13	-282	1356	-1527	-67	-62	-21	-122	-34	-88	78
	40	2019-01-22 11:21:02.14	-272	1359	-1519	-67	-60	-23	-108	-7	-101	57
	41	2019-01-22 11:21:02.15	-260	1361	-1522	-69	-52	-20	-108	-42	-66	75
	42	2019-01-22 11:21:02.16	-271	1362	-1522	-67	-51	-25	-72	4	-76	34
	43	2019-01-22 11:21:02.17	-273	1362	-1519	-70	-50	-26	-75	-28	-47	51
	44	2019-01-22 11:21:02.18	-269	1360	-1508	-68	-48	-31	-63	5	-68	29
	45	2019-01-22 11:21:02.19	-269	1354	-1508	-67	-44	-29	-83	-42	-41	62
	46	2019-01-22 11:21:02.20	-276	1360	-1514	-62	-39	-31	-67	3	-70	32
	47	2019-01-22 11:21:02.21	-270	1356	-1512	-54	-38	-28	-91	-47	-44	69
	48	2019-01-22 11:21:02.22	-274	1352	-1509	-45	-38	-30	-75	-4	-71	39
	49	2019-01-22 11:21:02.23	-275	1361	-1511	-36	-27	-25	-90	-40	-50	65
	50	2019-01-22 11:21:02.24	-270	1356	-1515	-27	-31	-29	-63	12	-75	25
	51	2019-01-22 11:21:02.25	-268	1357	-1506	-23	-21	-26	-80	-45	-35	62
	52	2019-01-22 11:21:02.26	-276	1352	-1506	-23	-11	-24	-54	0	-54	27
	53	2019-01-22 11:21:02.27	-272	1349	-1508	-22	-10	-28	-61	-43	-18	52
	54	2019-01-22 11:21:02.28	-265	1350	-1513	-26	-8	-29	-42	9	-51	16
	55	2019-01-22 11:21:02.29	-253	1341	-1521	-30	-11	-29	-64	-46	-18	55
	56	2019-01-22 11:21:02.30	-263	1335	-1526	-33	-11	-21	-65	-12	-53	38
	57	2019-01-22 11:21:02.31	-267	1331	-1524	-31	-17	-21	-100	-76	-24	88
	58	2019-01-22 11:21:02.32	-260	1339	-1524	-31	-17	-14	-85	-28	-57	56
	59	2019-01-22 11:21:02.33	-259	1343	-1515	-33	-22	-13	-100	-71	-29	85
	60	2019-01-22 11:21:02.34	-254	1343	-1519	-35	-27	-15	-75	-12	-63	43
	61	2019-01-22 11:21:02.35	-256	1339	-1525	-40	-30	-11	-98	-68	-30	83
	62	2019-01-22 11:21:02.36	-258	1337	-1523	-47	-29	-9	-82	-9	-73	45
	63	2019-01-22 11:21:02.37	-256	1337	-1517	-54	-37	-13	-105	-60	-45	82
	64	2019-01-22 11:21:02.38	-262	1348	-1518	-61	-37	-12	-94	-4	-90	49
	65	2019-01-22 11:21:02.39	-259	1345	-1518	-66	-45	-18	-113	-60	-53	86
	66	2019-01-22 11:21:02.40	-263	1345	-1506	-69	-40	-9	-85	3	-88	41
	67	2019-01-22 11:21:02.41	-274	1345	-1503	-67	-53	-14	-102	-57	-45	79
	68	2019-01-22 11:21:02.42	-278	1348	-1502	-63	-61	-14	-79	13	-92	33
	69	2019-01-22 11:21:02.43	-280	1352	-1504	-62	-59	-10	-100	-50	-50	75
	70	2019-01-22 11:21:02.44	-273	1354	-1509	-62	-69	-18	-75	13	-88	31
	71	2019-01-22 11:21:02.45	-269	1366	-1507	-68	-62	-14	-85	-41	-44	63
	72	2019-01-22 11:21:02.46	-286	1378	-1503	-73	-57	-13	-66	32	-98	17
	73	2019-01-22 11:21:02.47	-281	1382	-1501	-75	-50	-15	-94	-40	-54	67
	74	2019-01-22 11:21:02.48	-286	1375	-1511	-75	-47	-24	-70	24	-94	23
	75	2019-01-22 11:21:02.49	-294	1378	-1501	-72	-55	-24	-88	-49	-39	68
	76	2019-01-22 11:21:02.50	-289	1376	-1500	-67	-57	-23	-61	25	-86	18
	77	2019-01-22 11:21:02.51	-284	1372	-1497	-65	-66	-25	-83	-52	-31	67
	78	2019-01-22 11:21:02.52	-287	1376	-1488	-65	-54	-15	-74	16	-90	29
	79	2019-01-22 11:21:02.53	-283	1381	-1486	-63	-53	-11	-106	-56	-50	81
	80	2019-01-22 11:21:02.54	-293	1380	-1488	-61	-57	-10	-87	23	-110	32
	81	2019-01-22 11:21:02.55	-282	1381	-1491	-63	-54	-2	-107	-48	-59	77
	82	2019-01-22 11:21:02.56	-287	1389	-1476	-65	-47	2	-87	21	-108	33
	83	2019-01-22 11:21:02.57	-299	1382	-1479	-67	-55	-5	-108	-58	-50	83
	84	2019-01-22 11:21:02.58	-298	1384	-1474	-70	-46	1	-83	14	-97	34
	85	2019-01-22 11:21:02.59	-289	1386	-1483	-74	-47	3	-104	-60	-44	82
	86	2019-01-22 11:21:02.60	-292	1385	-1488	-76	-61	-1	-86	16	-102	35
	87	2019-01-22 11:21:02.61	-294	1385	-1481	-81	-60	0	-114	-56	-58	85
	88	2019-01-22 11:21:02.62	-295	1394	-1481	-89	-66	2	-88	22	-110	33
	89	2019-01-22 11:21:02.63	-292	1385	-1470	-94	-67	0	-108	-59	-49	83
	90	2019-01-22 11:21:02.64	-297	1397	-1470	-92	-64	-4	-89	14	-103	37
	91	2019-01-22 11:21:02.65	-303	1404	-1467	-90	-54	-3	-107	-62	-45	84
	92	2019-01-22 11:21:02.66	-304	1407	-1466	-78	-57	-13	-75	20	-95	27
	93	2019-01-22 11:21:02.67	-309	1411	-1462	-67	-56	-21	-81	-52	-29	66
	94	2019-01-22 11:21:02.68	-309	1413	-1472	-62	-59	-27	-49	28	-77	10
	95	2019-01-22 11:21:02.69	-315	1410	-1474	-61	-50	-28	-78	-51	-27	64
	96	2019-01-22 11:21:02.70	-310	1409	-1469	-63	-55	-37	-69	26	-95	21
	97	2019-01-22 11:21:02.71	-308	1412	-1466	-64	-50	-37	-106	-72	-34	89
	98	2019-01-22 11:21:02.72	-311	1407	-1466	-66	-41	-42	-84	6	-90	39
	99	2019-01-22 11:21:02.73	-307	1405	-1469	-68	-38	-41	-100	-61	-39	80
	100	2019-01-22 11:21:02.74	-311	1407	-1460	-66	-41	-47	-85	21	-106	32
	101	2019-01-22 11:21:02.75	-310	1406	-1464	-66	-32	-43	-111	-65	-46	88
	102	2019-01-22 11:21:02.76	-311	1404	-1463	-63	-38	-45	-91	2	-93	44
	103	2019-01-22 11:21:02.77	-307	1406	-1466	-62	-39	-47	-98	-71	-27	84
	104	2019-01-22 11:21:02.78	-314	1402	-1467	-60	-30	-44	-66	13	-79	26
	105	2019-01-22 11:21:02.79	-306	1403	-1467	-57	-28	-42	-84	-57	-27	70
	106	2019-01-22 11:21:02.80	-308	1406	-1465	-51	-30	-38	-69	18	-87	25
	107	2019-01-22 11:21:02.81	-312	1406	-1466	-53	-29	-32	-93	-66	-27	79
	108	2019-01-22 11:21:02.82	-313	1397	-1467	-53	-27	-35	-66	12	-78	27
	109	2019-01-22 11:21:02.83	-311	1407	-1461	-55	-26	-31	-81	-66	-15	73
	110	2019-01-22 11:21:02.84	-310	1409	-1460	-56	-23	-34	-64	5	-69	29
	111	2019-01-22 11:21:02.85	-312	1412	-1455	-54	-19	-28	-90	-78	-12	84
	112	2019-01-22 11:21:02.86	-307	1407	-1463	-49	-30	-33	-71	8	-79	31
	113	2019-01-22 11:21:02.87	-316	1400	-1470	-44	-28	-31	-80	-52	-28	66
	114	2019-01-22 11:21:02.88	-313	1406	-1474	-37	-26	-27	-67	22	-89	22
	115	2019-01-22 11:21:02.89	-314	1406	-1470	-32	-32	-24	-83	-48	-35	65
	116	2019-01-22 11:21:02.90	-315	1405	-1459	-30	-31	-27	-72	29	-101	21
	117	2019-01-22 11:21:02.91	-316	1405	-1456	-25	-26	-24	-97	-50	-47	73
	118	2019-01-22 11:21:02.92	-320	1409	-1457	-22	-20	-20	-87	11	-98	38
	119	2019-01-22 11:21:02.93	-325	1413	-1458	-16	-21	-24	-102	-61	-41	81
	120	2019-01-22 11:21:02.94	-333	1408	-1449	-11	-17	-24	-81	19	-100	31
	121	2019-01-22 11:21:02.95	-319	1414	-1451	-9	-12	-24	-90	-47	-43	68
	122	2019-01-22 11:21:02.96	-332	1417	-1450	-9	-8	-24	-80	21	-101	29
	123	2019-01-22 11:21:02.97	-324	1414	-1452	-10	1	-25	-121	-48	-73	84
	124	2019-01-22 11:21:02.98	-325	1419	-1454	-10	4	-31	-162	25	-187	68
	125	2019-01-22 11:21:02.99	-334	1419	-1461	-6	5	-31	-199	-44	-155	121
	126	2019-01-22 11:21:03.00	-319	1420	-1460	-1	7	-39	-175	16	-191	79
	127	2019-01-22 11:21:03.01	-325	1410	-1459	7	4	-44	-160	-57	-103	108
	128	2019-01-22 11:21:03.02	-330	1409	-1456	13	2	-48	-124	6	-130	59
	129	2019-01-22 11:21:03.03	-339	1412	-1456	16	1	-49	-120	-57	-63	88
	130	2019-01-22 11:21:03.04	-326	1405	-1465	12	7	-43	-98	10	-108	44
	131	2019-01-22 11:21:03.05	-334	1397	-1462	10	3	-49	-99	-48	-51	73
	132	2019-01-22 11:21:03.06	-336	1407	-1461	13	-1	-46	-75	18	-93	28
	133	2019-01-22 11:21:03.07	-329	1406	-1457	14	-6	-46	-72	-42	-30	57
	134	2019-01-22 11:21:03.08	-340	1397	-1474	13	-4	-37	-62	22	-84	20
	135	2019-01-22 11:21:03.09	-344	1403	-1465	19	-12	-38	-74	-31	-43	52
	136	2019-01-22 11:21:03.10	-326	1405	-1457	18	-11	-35	-67	26	-93	20
	137	2019-01-22 11:21:03.11	-331	1411	-1447	15	-6	-37	-84	-35	-49	59
	138	2019-01-22 11:21:03.12	-331	1416	-1439	15	-4	-40	-89	23	-112	33
	139	2019-01-22 11:21:03.13	-325	1426	-1453	15	4	-52	-97	-26	-71	61
	140	2019-01-22 11:21:03.14	-332	1426	-1458	18	15	-56	-81	29	-110	26
	141	2019-01-22 11:21:03.15	-341	1423	-1465	23	8	-72	-76	-34	-42	55
	142	2019-01-22 11:21:03.16	-347	1427	-1463	25	16	-75	-62	17	-79	22
	143	2019-01-22 11:21:03.17	-339	1425	-1462	27	15	-87	-71	-35	-36	53
	144	2019-01-22 11:21:03.18	-342	1430	-1463	31	10	-97	-72	20	-92	26
	145	2019-01-22 11:21:03.19	-339	1440	-1471	32	13	-114	-85	-26	-59	55
	146	2019-01-22 11:21:03.20	-342	1487	-1464	40	12	-141	-113	29	-142	42
	147	2019-01-22 11:21:03.21	-341	1528	-1472	53	6	-196	-170	5	-175	82
	148	2019-01-22 11:21:03.22	-346	1565	-1463	69	15	-258	-232	61	-293	85
	149	2019-01-22 11:21:03.23	-343	1595	-1472	97	24	-346	-289	17	-306	136
	150	2019-01-22 11:21:03.24	-352	1640	-1462	135	28	-459	-306	62	-368	122
	151	2019-01-22 11:21:03.25	-333	1660	-1480	176	35	-583	-323	-3	-320	163
	152	2019-01-22 11:21:03.26	-340	1699	-1472	221	24	-735	-360	4	-364	178
	153	2019-01-22 11:21:03.27	-354	1744	-1474	283	25	-912	-374	-76	-298	225
	154	2019-01-22 11:21:03.28	-364	1750	-1459	347	24	-1105	-313	-50	-263	181
	155	2019-01-22 11:21:03.29	-388	1723	-1459	400	30	-1297	-209	-130	-79	169
	156	2019-01-22 11:21:03.30	-409	1656	-1473	442	29	-1473	-95	-143	48	119
	157	2019-01-22 11:21:03.31	-429	1569	-1492	481	26	-1630	34	-214	248	90
	158	2019-01-22 11:21:03.32	-463	1485	-1491	519	32	-1751	158	-169	327	5
	159	2019-01-22 11:21:03.33	-484	1400	-1475	559	41	-1844	260	-156	416	-52
	160	2019-01-22 11:21:03.34	-515	1314	-1478	591	53	-1903	315	-51	366	-132
	161	2019-01-22 11:21:03.35	-573	1173	-1493	622	77	-1947	312	-31	343	-140
	162	2019-01-22 11:21:03.36	-589	1097	-1490	615	107	-1929	253	36	217	-144
	163	2019-01-22 11:21:03.37	-615	1004	-1500	603	135	-1891	171	-8	179	-81
	164	2019-01-22 11:21:03.38	-653	929	-1508	591	159	-1828	92	-8	100	-42
	165	2019-01-22 11:21:03.39	-680	860	-1507	575	186	-1745	27	-76	103	24
	166	2019-01-22 11:21:03.40	-701	799	-1509	553	216	-1646	-23	-59	36	41
	167	2019-01-22 11:21:03.41	-729	788	-1514	537	241	-1543	-78	-99	21	88
	168	2019-01-22 11:21:03.42	-735	772	-1535	522	263	-1442	-129	-80	-49	104
	169	2019-01-22 11:21:03.43	-748	768	-1560	496	283	-1336	-166	-103	-63	134
	170	2019-01-22 11:21:03.44	-758	761	-1586	465	291	-1235	-191	-62	-129	126
	171	2019-01-22 11:21:03.45	-761	755	-1599	425	299	-1134	-200	-63	-137	131
	172	2019-01-22 11:21:03.46	-775	751	-1617	381	310	-1042	-218	-34	-184	126
	173	2019-01-22 11:21:03.47	-756	762	-1615	343	305	-958	-236	-74	-162	155
	174	2019-01-22 11:21:03.48	-755	750	-1604	317	324	-869	-256	-77	-179	166
	175	2019-01-22 11:21:03.49	-754	793	-1602	298	341	-793	-257	-113	-144	185
	176	2019-01-22 11:21:03.50	-750	826	-1607	283	345	-744	-248	-105	-143	176
	177	2019-01-22 11:21:03.51	-750	844	-1633	254	354	-701	-215	-106	-109	160
	178	2019-01-22 11:21:03.52	-752	839	-1666	213	363	-664	-192	-68	-124	130
	179	2019-01-22 11:21:03.53	-735	822	-1670	174	365	-630	-174	-77	-97	125
	180	2019-01-22 11:21:03.54	-743	798	-1661	154	370	-592	-178	-81	-97	129
	181	2019-01-22 11:21:03.55	-748	811	-1656	150	377	-562	-156	-86	-70	121
	182	2019-01-22 11:21:03.56	-749	822	-1660	154	368	-526	-152	-61	-91	106
	183	2019-01-22 11:21:03.57	-746	838	-1684	161	366	-485	-122	-35	-87	78
	184	2019-01-22 11:21:03.58	-738	868	-1703	162	360	-461	-110	5	-115	52
	185	2019-01-22 11:21:03.59	-742	869	-1714	153	348	-435	-80	33	-113	23
	186	2019-01-22 11:21:03.60	-733	863	-1729	134	350	-408	-91	35	-126	28
	187	2019-01-22 11:21:03.61	-728	861	-1739	116	328	-390	-99	5	-104	47
	188	2019-01-22 11:21:03.62	-725	855	-1730	89	325	-357	-116	-4	-112	60
	189	2019-01-22 11:21:03.63	-721	860	-1721	68	313	-328	-103	-1	-102	52
	190	2019-01-22 11:21:03.64	-703	877	-1730	44	299	-303	-109	-11	-98	60
	191	2019-01-22 11:21:03.65	-698	890	-1729	15	294	-270	-83	-6	-77	44
	192	2019-01-22 11:21:03.66	-704	892	-1726	-12	288	-250	-103	-24	-79	63
	193	2019-01-22 11:21:03.67	-705	900	-1724	-32	280	-236	-108	-33	-75	70
	194	2019-01-22 11:21:03.68	-702	907	-1734	-50	266	-224	-131	-59	-72	95
	195	2019-01-22 11:21:03.69	-701	908	-1751	-66	251	-212	-113	-54	-59	83
	196	2019-01-22 11:21:03.70	-701	912	-1761	-79	232	-195	-115	-63	-52	89
	197	2019-01-22 11:21:03.71	-704	921	-1763	-95	210	-177	-80	-36	-44	58
	198	2019-01-22 11:21:03.72	-700	922	-1764	-116	199	-146	-78	-34	-44	56
	199	2019-01-22 11:21:03.73	-692	915	-1760	-128	185	-126	-64	-12	-52	38
	200	2019-01-22 11:21:03.74	-673	914	-1741	-134	178	-100	-92	-40	-52	66
	201	2019-01-22 11:21:03.75	-667	927	-1726	-130	164	-84	-100	-43	-57	71
	202	2019-01-22 11:21:03.76	-662	926	-1726	-121	163	-71	-132	-82	-50	107
	203	2019-01-22 11:21:03.77	-673	926	-1719	-100	152	-63	-121	-72	-49	96
	204	2019-01-22 11:21:03.78	-672	929	-1726	-82	146	-48	-110	-75	-35	92
	205	2019-01-22 11:21:03.79	-672	932	-1748	-70	131	-40	-60	-22	-38	41
	206	2019-01-22 11:21:03.80	-669	947	-1760	-67	114	-24	-53	-24	-29	38
	207	2019-01-22 11:21:03.81	-663	940	-1763	-68	103	-12	-26	15	-41	5
	208	2019-01-22 11:21:03.82	-663	934	-1764	-78	92	8	-41	-18	-23	29
	209	2019-01-22 11:21:03.83	-666	919	-1750	-91	70	23	-32	1	-33	15
	210	2019-01-22 11:21:03.84	-653	916	-1733	-97	58	43	-55	-30	-25	42
	211	2019-01-22 11:21:03.85	-664	933	-1705	-99	46	52	-52	-6	-46	29
	212	2019-01-22 11:21:03.86	-649	956	-1697	-97	38	59	-71	-41	-30	56
	213	2019-01-22 11:21:03.87	-645	972	-1694	-99	28	62	-49	1	-50	24
	214	2019-01-22 11:21:03.88	-648	984	-1719	-103	22	56	-64	-26	-38	45
	215	2019-01-22 11:21:03.89	-651	976	-1736	-108	12	53	-50	5	-55	22
	216	2019-01-22 11:21:03.90	-655	973	-1750	-113	-6	52	-66	-41	-25	53
	217	2019-01-22 11:21:03.91	-667	965	-1759	-117	-32	56	-51	-10	-41	30
	218	2019-01-22 11:21:03.92	-682	964	-1765	-127	-48	70	-72	-58	-14	65
	219	2019-01-22 11:21:03.93	-678	946	-1743	-136	-58	92	-60	-24	-36	42
	220	2019-01-22 11:21:03.94	-679	940	-1731	-141	-65	119	-88	-75	-13	81
	221	2019-01-22 11:21:03.95	-669	940	-1717	-141	-72	142	-81	-40	-41	60
	222	2019-01-22 11:21:03.96	-679	933	-1717	-146	-78	169	-88	-76	-12	82
	223	2019-01-22 11:21:03.97	-694	914	-1733	-152	-86	209	-55	-28	-27	41
	224	2019-01-22 11:21:03.98	-706	870	-1755	-162	-111	278	-59	-71	12	65
	225	2019-01-22 11:21:03.99	-705	825	-1770	-186	-138	374	-34	-37	3	35
	226	2019-01-22 11:21:04.00	-722	780	-1775	-220	-163	502	-51	-100	49	75
	227	2019-01-22 11:21:04.01	-709	743	-1778	-277	-180	662	-48	-87	39	67
	228	2019-01-22 11:21:04.02	-712	691	-1776	-351	-211	844	-90	-176	86	133
	229	2019-01-22 11:21:04.03	-690	649	-1778	-447	-235	1061	-73	-153	80	113
	230	2019-01-22 11:21:04.04	-656	631	-1771	-552	-275	1288	-90	-211	121	150
	231	2019-01-22 11:21:04.05	-628	645	-1735	-668	-322	1524	-76	-162	86	119
	232	2019-01-22 11:21:04.06	-574	658	-1684	-788	-349	1756	-138	-192	54	165
	233	2019-01-22 11:21:04.07	-534	698	-1635	-900	-367	1983	-170	-62	-108	116
	234	2019-01-22 11:21:04.08	-483	771	-1583	-969	-374	2176	-264	-14	-250	139
	235	2019-01-22 11:21:04.09	-416	907	-1529	-990	-363	2321	-318	89	-407	114
	236	2019-01-22 11:21:04.10	-377	1054	-1473	-976	-362	2400	-380	2	-382	189
	237	2019-01-22 11:21:04.11	-337	1185	-1419	-949	-353	2436	-327	49	-376	139
	238	2019-01-22 11:21:04.12	-302	1251	-1391	-926	-316	2453	-270	0	-270	135
	239	2019-01-22 11:21:04.13	-287	1294	-1379	-895	-286	2438	-181	72	-253	54
	240	2019-01-22 11:21:04.14	-275	1347	-1401	-860	-250	2399	-196	-10	-186	103
	241	2019-01-22 11:21:04.15	-243	1415	-1424	-804	-223	2332	-197	34	-231	81
	242	2019-01-22 11:21:04.16	-221	1506	-1455	-715	-201	2215	-290	-103	-187	196
	243	2019-01-22 11:21:04.17	-196	1630	-1464	-579	-202	2052	-323	-119	-204	221
	244	2019-01-22 11:21:04.18	-186	1716	-1448	-433	-207	1872	-363	-252	-111	307
	245	2019-01-22 11:21:04.19	-191	1747	-1431	-294	-195	1682	-280	-220	-60	250
	246	2019-01-22 11:21:04.20	-192	1741	-1412	-177	-166	1491	-180	-282	102	231
	247	2019-01-22 11:21:04.21	-211	1715	-1431	-88	-138	1313	1	-165	166	82
	248	2019-01-22 11:21:04.22	-219	1674	-1464	-20	-121	1145	86	-182	268	48
	249	2019-01-22 11:21:04.23	-226	1634	-1510	31	-104	1002	174	-68	242	-53
	250	2019-01-22 11:21:04.24	-238	1602	-1550	61	-100	877	177	-104	281	-36
	251	2019-01-22 11:21:04.25	-210	1573	-1560	80	-105	770	223	13	210	-118
	252	2019-01-22 11:21:04.26	-201	1540	-1545	91	-121	675	208	-32	240	-88
	253	2019-01-22 11:21:04.27	-205	1518	-1522	93	-127	589	235	76	159	-155
	254	2019-01-22 11:21:04.28	-198	1491	-1515	88	-130	510	184	19	165	-101
	255	2019-01-22 11:21:04.29	-195	1459	-1509	86	-124	435	166	108	58	-137
	256	2019-01-22 11:21:04.30	-191	1436	-1511	84	-120	368	86	10	76	-48
	257	2019-01-22 11:21:04.31	-198	1418	-1513	84	-112	305	69	70	-1	-69
	258	2019-01-22 11:21:04.32	-193	1401	-1518	76	-109	251	5	-38	43	16
	259	2019-01-22 11:21:04.33	-189	1396	-1523	68	-113	196	5	22	-17	-13
	260	2019-01-22 11:21:04.34	-188	1373	-1531	52	-112	155	-41	-79	38	60
	261	2019-01-22 11:21:04.35	-195	1372	-1538	32	-111	116	-46	-20	-26	33
	262	2019-01-22 11:21:04.36	-194	1369	-1535	13	-117	87	-98	-123	25	110
	263	2019-01-22 11:21:04.37	-196	1355	-1522	-4	-134	51	-77	-41	-36	59
	264	2019-01-22 11:21:04.38	-201	1365	-1500	-10	-120	34	-110	-112	2	111
	265	2019-01-22 11:21:04.39	-196	1367	-1487	-9	-110	10	-68	-10	-58	39
	266	2019-01-22 11:21:04.40	-209	1362	-1486	-9	-93	-4	-83	-86	3	84
	267	2019-01-22 11:21:04.41	-216	1360	-1494	-7	-79	-18	-39	16	-55	11
	268	2019-01-22 11:21:04.42	-223	1358	-1501	-8	-71	-25	-84	-79	-5	81
	269	2019-01-22 11:21:04.43	-221	1345	-1506	-9	-66	-27	-75	-6	-69	40
	270	2019-01-22 11:21:04.44	-227	1341	-1512	-5	-72	-33	-124	-103	-21	113
	271	2019-01-22 11:21:04.45	-219	1340	-1520	-6	-68	-30	-98	-14	-84	56
	272	2019-01-22 11:21:04.46	-216	1352	-1523	-7	-82	-34	-125	-88	-37	106
	273	2019-01-22 11:21:04.47	-214	1360	-1525	-9	-84	-30	-90	12	-102	39
	274	2019-01-22 11:21:04.48	-219	1371	-1516	-12	-89	-35	-113	-73	-40	93
	275	2019-01-22 11:21:04.49	-215	1375	-1524	-15	-106	-45	-82	16	-98	33
	276	2019-01-22 11:21:04.50	-214	1371	-1524	-20	-108	-50	-125	-85	-40	105
	277	2019-01-22 11:21:04.51	-214	1380	-1510	-27	-112	-62	-104	5	-109	49
	278	2019-01-22 11:21:04.52	-210	1379	-1501	-35	-105	-75	-132	-85	-47	108
	279	2019-01-22 11:21:04.53	-218	1370	-1495	-39	-96	-83	-96	13	-109	41
	280	2019-01-22 11:21:04.54	-230	1369	-1510	-30	-87	-94	-116	-79	-37	97
	281	2019-01-22 11:21:04.55	-235	1370	-1508	-21	-76	-89	-77	4	-81	36
	282	2019-01-22 11:21:04.56	-228	1365	-1520	-7	-87	-93	-110	-93	-17	101
	283	2019-01-22 11:21:04.57	-230	1362	-1514	-1	-84	-87	-80	-12	-68	46
	284	2019-01-22 11:21:04.58	-246	1356	-1510	1	-88	-85	-113	-105	-8	109
	285	2019-01-22 11:21:04.59	-239	1358	-1511	-1	-87	-79	-84	-23	-61	53
	286	2019-01-22 11:21:04.60	-240	1358	-1511	-5	-90	-74	-113	-106	-7	109
	287	2019-01-22 11:21:04.61	-240	1362	-1520	-11	-94	-73	-93	-23	-70	58
	288	2019-01-22 11:21:04.62	-237	1360	-1522	-16	-100	-64	-125	-102	-23	113
	289	2019-01-22 11:21:04.63	-245	1361	-1516	-20	-107	-60	-104	-14	-90	59
	290	2019-01-22 11:21:04.64	-252	1352	-1510	-29	-100	-54	-138	-99	-39	118
	291	2019-01-22 11:21:04.65	-246	1341	-1507	-31	-105	-51	-114	-10	-104	62
	292	2019-01-22 11:21:04.66	-268	1343	-1499	-38	-99	-45	-138	-82	-56	110
	293	2019-01-22 11:21:04.67	-266	1342	-1494	-40	-100	-38	-113	2	-115	55
	294	2019-01-22 11:21:04.68	-271	1343	-1496	-43	-105	-36	-130	-77	-53	103
	295	2019-01-22 11:21:04.69	-267	1355	-1499	-46	-92	-29	-97	-2	-95	49
	296	2019-01-22 11:21:04.70	-275	1362	-1490	-52	-81	-25	-116	-83	-33	99
	297	2019-01-22 11:21:04.71	-277	1362	-1486	-55	-84	-30	-94	-14	-80	54
	298	2019-01-22 11:21:04.72	-272	1355	-1490	-60	-75	-26	-108	-88	-20	98
	299	2019-01-22 11:21:04.73	-272	1364	-1490	-62	-75	-30	-87	-8	-79	47
	300	2019-01-22 11:21:04.74	-273	1357	-1486	-67	-68	-25	-107	-85	-22	96
	301	2019-01-22 11:21:04.75	-273	1357	-1480	-69	-63	-21	-80	-3	-77	41
	302	2019-01-22 11:21:04.76	-264	1357	-1480	-72	-59	-27	-89	-66	-23	77
	303	2019-01-22 11:21:04.77	-267	1360	-1481	-73	-57	-28	-61	10	-71	25
	304	2019-01-22 11:21:04.78	-267	1351	-1484	-77	-56	-25	-61	-50	-11	55
	305	2019-01-22 11:21:04.79	-273	1361	-1481	-86	-53	-24	-43	22	-65	10
	306	2019-01-22 11:21:04.80	-263	1368	-1489	-95	-58	-31	-58	-43	-15	50
	307	2019-01-22 11:21:04.81	-271	1378	-1493	-110	-52	-33	-37	28	-65	4
	308	2019-01-22 11:21:04.82	-277	1362	-1488	-125	-50	-37	-50	-29	-21	39
	309	2019-01-22 11:21:04.83	-265	1368	-1485	-134	-57	-39	-40	36	-76	2
	310	2019-01-22 11:21:04.84	-262	1369	-1490	-144	-53	-39	-58	-31	-27	44
	311	2019-01-22 11:21:04.85	-270	1375	-1491	-152	-61	-36	-47	36	-83	5
	312	2019-01-22 11:21:04.86	-270	1381	-1488	-152	-68	-36	-57	-18	-39	37
	313	2019-01-22 11:21:04.87	-277	1383	-1480	-156	-76	-31	-44	37	-81	3
	314	2019-01-22 11:21:04.88	-265	1378	-1480	-158	-71	-23	-51	-25	-26	38
	315	2019-01-22 11:21:04.89	-272	1380	-1471	-159	-82	-27	-37	24	-61	6
	316	2019-01-22 11:21:04.90	-270	1384	-1473	-163	-80	-27	-61	-34	-27	47
	317	2019-01-22 11:21:04.91	-276	1394	-1467	-163	-84	-29	-62	21	-83	20
	318	2019-01-22 11:21:04.92	-282	1395	-1465	-164	-73	-21	-70	-22	-48	46
	319	2019-01-22 11:21:04.93	-277	1401	-1471	-162	-80	-23	-57	36	-93	10
	320	2019-01-22 11:21:04.94	-278	1401	-1463	-159	-71	-15	-56	-3	-53	29
	321	2019-01-22 11:21:04.95	-278	1406	-1459	-155	-66	-14	-46	48	-94	-1
	322	2019-01-22 11:21:04.96	-279	1408	-1454	-152	-66	-13	-57	7	-64	25
	323	2019-01-22 11:21:04.97	-286	1415	-1448	-152	-64	-15	-56	50	-106	3
	324	2019-01-22 11:21:04.98	-281	1413	-1450	-153	-62	-17	-57	9	-66	24
	325	2019-01-22 11:21:04.99	-284	1418	-1445	-151	-63	-25	-45	46	-91	0
	326	2019-01-22 11:21:05.00	-285	1416	-1447	-151	-55	-21	-48	-5	-43	26
	327	2019-01-22 11:21:05.01	-297	1423	-1458	-147	-60	-25	-38	40	-78	-1
	328	2019-01-22 11:21:05.02	-291	1425	-1455	-142	-60	-26	-36	5	-41	15
	329	2019-01-22 11:21:05.03	-292	1428	-1450	-138	-67	-28	-27	40	-67	-6
	330	2019-01-22 11:21:05.04	-290	1427	-1441	-135	-69	-30	-21	0	-21	10
	331	2019-01-22 11:21:05.05	-292	1436	-1442	-138	-66	-32	-12	31	-43	-9
	332	2019-01-22 11:21:05.06	-299	1436	-1446	-142	-79	-34	-18	-12	-6	15
	333	2019-01-22 11:21:05.07	-300	1442	-1447	-150	-79	-29	-26	12	-38	7
	334	2019-01-22 11:21:05.08	-307	1436	-1435	-152	-83	-35	-30	-14	-16	22
	335	2019-01-22 11:21:05.09	-312	1433	-1421	-155	-84	-31	-33	15	-48	9
	336	2019-01-22 11:21:05.10	-305	1444	-1408	-152	-86	-35	-32	-4	-28	18
	337	2019-01-22 11:21:05.11	-308	1446	-1406	-149	-83	-26	-31	23	-54	4
	338	2019-01-22 11:21:05.12	-314	1442	-1410	-148	-73	-24	-25	7	-32	9
	339	2019-01-22 11:21:05.13	-321	1444	-1416	-147	-73	-28	-25	31	-56	-3
	340	2019-01-22 11:21:05.14	-297	1449	-1413	-146	-72	-29	-24	9	-33	7
	341	2019-01-22 11:21:05.15	-303	1463	-1418	-142	-67	-25	-32	26	-58	3
	342	2019-01-22 11:21:05.16	-316	1462	-1412	-142	-70	-26	-39	8	-47	15
	343	2019-01-22 11:21:05.17	-312	1468	-1413	-141	-69	-25	-44	13	-57	15
	344	2019-01-22 11:21:05.18	-315	1468	-1398	-138	-74	-28	-42	-15	-27	28
	345	2019-01-22 11:21:05.19	-313	1469	-1401	-136	-78	-26	-43	8	-51	17
	346	2019-01-22 11:21:05.20	-316	1463	-1397	-137	-79	-22	-61	-21	-40	41
	347	2019-01-22 11:21:05.21	-320	1459	-1406	-138	-84	-26	-84	-29	-55	56
	348	2019-01-22 11:21:05.22	-324	1474	-1393	-141	-83	-30	-83	-43	-40	63
	349	2019-01-22 11:21:05.23	-326	1479	-1396	-147	-81	-31	-79	-26	-53	52
	350	2019-01-22 11:21:05.24	-319	1486	-1385	-147	-81	-38	-60	-21	-39	40
	351	2019-01-22 11:21:05.25	-319	1477	-1378	-150	-71	-39	-65	-21	-44	43
	352	2019-01-22 11:21:05.26	-330	1474	-1373	-148	-63	-40	-49	-17	-32	33
	353	2019-01-22 11:21:05.27	-339	1480	-1378	-147	-63	-37	-53	-14	-39	33
	354	2019-01-22 11:21:05.28	-339	1478	-1375	-144	-68	-33	-36	-3	-33	19
	355	2019-01-22 11:21:05.29	-337	1484	-1372	-142	-64	-26	-40	6	-46	17
	356	2019-01-22 11:21:05.30	-349	1490	-1372	-136	-68	-31	-37	13	-50	12
	357	2019-01-22 11:21:05.31	-340	1496	-1357	-132	-66	-27	-44	11	-55	16
	358	2019-01-22 11:21:05.32	-345	1500	-1351	-130	-60	-25	-28	21	-49	3
	359	2019-01-22 11:21:05.33	-339	1504	-1346	-129	-54	-27	-34	12	-46	11
	360	2019-01-22 11:21:05.34	-353	1513	-1341	-132	-48	-38	-19	18	-37	0
	361	2019-01-22 11:21:05.35	-346	1512	-1348	-134	-36	-38	-33	1	-34	16
	362	2019-01-22 11:21:05.36	-356	1500	-1355	-137	-34	-39	-22	12	-34	5
	363	2019-01-22 11:21:05.37	-357	1507	-1356	-133	-42	-49	-27	6	-33	10
	364	2019-01-22 11:21:05.38	-353	1509	-1354	-129	-40	-48	-16	26	-42	-5
	365	2019-01-22 11:21:05.39	-354	1508	-1354	-122	-42	-49	-36	14	-50	11
	366	2019-01-22 11:21:05.40	-355	1514	-1351	-118	-36	-43	-32	24	-56	4
	367	2019-01-22 11:21:05.41	-350	1510	-1342	-115	-42	-48	-51	-5	-46	28
	368	2019-01-22 11:21:05.42	-349	1515	-1349	-116	-36	-48	-35	10	-45	12
	369	2019-01-22 11:21:05.43	-358	1524	-1346	-119	-36	-47	-48	-13	-35	30
	370	2019-01-22 11:21:05.44	-357	1518	-1338	-116	-32	-52	-27	18	-45	4
	371	2019-01-22 11:21:05.45	-360	1518	-1338	-109	-32	-54	-34	8	-42	13
	372	2019-01-22 11:21:05.46	-348	1516	-1338	-102	-25	-54	-23	43	-66	-10
	373	2019-01-22 11:21:05.47	-361	1524	-1341	-93	-25	-49	-50	7	-57	21
	374	2019-01-22 11:21:05.48	-352	1518	-1344	-92	-26	-55	-44	24	-68	10
	375	2019-01-22 11:21:05.49	-362	1524	-1335	-89	-30	-56	-65	-22	-43	43
	376	2019-01-22 11:21:05.50	-364	1511	-1338	-87	-23	-52	-43	6	-49	18
	377	2019-01-22 11:21:05.51	-365	1514	-1334	-83	-18	-53	-57	-16	-41	36
	378	2019-01-22 11:21:05.52	-371	1511	-1325	-79	-19	-47	-46	21	-67	12
	379	2019-01-22 11:21:05.53	-368	1509	-1328	-78	-10	-41	-61	-10	-51	35
	380	2019-01-22 11:21:05.54	-367	1513	-1341	-74	-14	-39	-34	33	-67	0
	381	2019-01-22 11:21:05.55	-368	1510	-1336	-72	-20	-37	-52	-14	-38	33
	382	2019-01-22 11:21:05.56	-360	1519	-1330	-75	-14	-31	-36	15	-51	10
	383	2019-01-22 11:21:05.57	-365	1523	-1328	-77	-9	-24	-67	-31	-36	49
	384	2019-01-22 11:21:05.58	-367	1526	-1324	-78	-9	-24	-49	17	-66	16
	385	2019-01-22 11:21:05.59	-367	1518	-1318	-77	-11	-29	-72	-20	-52	46
	386	2019-01-22 11:21:05.60	-368	1524	-1320	-75	-7	-25	-53	28	-81	12
	387	2019-01-22 11:21:05.61	-364	1525	-1323	-74	-6	-22	-82	-20	-62	51
	388	2019-01-22 11:21:05.62	-374	1534	-1322	-71	-5	-22	-67	32	-99	17
	389	2019-01-22 11:21:05.63	-367	1534	-1326	-72	4	-21	-91	-9	-82	50
	390	2019-01-22 11:21:05.64	-377	1536	-1328	-69	2	-24	-76	50	-126	13
	391	2019-01-22 11:21:05.65	-372	1541	-1320	-66	7	-26	-100	-1	-99	50
	392	2019-01-22 11:21:05.66	-370	1532	-1320	-62	5	-31	-75	43	-118	16
	393	2019-01-22 11:21:05.67	-367	1530	-1315	-61	9	-30	-85	-14	-71	49
	394	2019-01-22 11:21:05.68	-366	1534	-1314	-58	4	-34	-54	34	-88	10
	395	2019-01-22 11:21:05.69	-366	1534	-1323	-60	5	-38	-74	-18	-56	46
	396	2019-01-22 11:21:05.70	-369	1535	-1314	-64	7	-31	-59	33	-92	13
	397	2019-01-22 11:21:05.71	-366	1528	-1310	-63	11	-30	-82	-24	-58	53
	398	2019-01-22 11:21:05.72	-365	1532	-1305	-62	9	-29	-52	31	-83	10
	399	2019-01-22 11:21:05.73	-363	1523	-1311	-62	15	-30	-64	-17	-47	40
	400	2019-01-22 11:21:05.74	-367	1527	-1310	-60	10	-28	-33	57	-90	-12
	401	2019-01-22 11:21:05.75	-376	1535	-1308	-54	10	-32	-45	18	-63	13
	402	2019-01-22 11:21:05.76	-364	1542	-1308	-48	12	-32	-12	90	-102	-39
	403	2019-01-22 11:21:05.77	-369	1545	-1309	-43	5	-33	-34	21	-55	6
	404	2019-01-22 11:21:05.78	-376	1539	-1312	-41	9	-30	-19	58	-77	-19
	405	2019-01-22 11:21:05.79	-369	1540	-1311	-41	9	-28	-45	-13	-32	29
	406	2019-01-22 11:21:05.80	-363	1539	-1310	-39	8	-33	-29	45	-74	-8
	407	2019-01-22 11:21:05.81	-376	1541	-1304	-43	10	-31	-55	-20	-35	37
	408	2019-01-22 11:21:05.82	-369	1541	-1309	-44	6	-29	-31	25	-56	3
	409	2019-01-22 11:21:05.83	-373	1545	-1311	-44	1	-30	-47	-48	1	47
	410	2019-01-22 11:21:05.84	-371	1550	-1311	-42	-10	-32	-16	17	-33	0
	411	2019-01-22 11:21:05.85	-377	1549	-1305	-40	-6	-24	-37	-40	3	38
	412	2019-01-22 11:21:05.86	-365	1549	-1303	-37	-2	-19	-13	31	-44	-9
	413	2019-01-22 11:21:05.87	-368	1545	-1296	-38	4	-14	-43	-25	-18	34
	414	2019-01-22 11:21:05.88	-373	1541	-1305	-34	-1	-20	-24	48	-72	-12
	415	2019-01-22 11:21:05.89	-372	1542	-1304	-32	1	-15	-45	-22	-23	33
	416	2019-01-22 11:21:05.90	-371	1548	-1299	-31	0	-15	-33	25	-58	4
	417	2019-01-22 11:21:05.91	-374	1547	-1292	-30	9	-12	-68	-53	-15	60
	418	2019-01-22 11:21:05.92	-377	1550	-1302	-25	10	-12	-53	11	-64	21
	419	2019-01-22 11:21:05.93	-378	1549	-1300	-22	4	-11	-74	-48	-26	61
	420	2019-01-22 11:21:05.94	-375	1555	-1291	-22	4	-13	-45	27	-72	9
	421	2019-01-22 11:21:05.95	-371	1549	-1296	-25	7	-18	-67	-34	-33	50
	422	2019-01-22 11:21:05.96	-370	1557	-1295	-27	11	-20	-43	40	-83	1
	423	2019-01-22 11:21:05.97	-368	1548	-1293	-23	23	-20	-56	-23	-33	39
	424	2019-01-22 11:21:05.98	-368	1549	-1291	-21	20	-19	-34	38	-72	-2
	425	2019-01-22 11:21:05.99	-374	1553	-1300	-22	22	-19	-40	-24	-16	32
	426	2019-01-22 11:21:06.00	-363	1549	-1309	-21	15	-17	-21	38	-59	-8
	427	2019-01-22 11:21:06.01	-370	1553	-1300	-26	17	-12	-48	-34	-14	41
	428	2019-01-22 11:21:06.02	-364	1545	-1307	-30	19	-10	-37	32	-69	2
	429	2019-01-22 11:21:06.03	-368	1564	-1291	-30	16	-9	-57	-30	-27	43
	430	2019-01-22 11:21:06.04	-362	1551	-1293	-29	15	-15	-37	41	-78	-2
	431	2019-01-22 11:21:06.05	-360	1555	-1290	-23	13	-20	-65	-34	-31	49
	432	2019-01-22 11:21:06.06	-356	1549	-1295	-18	14	-18	-49	24	-73	12
	433	2019-01-22 11:21:06.07	-363	1545	-1299	-17	14	-20	-73	-51	-22	62
	434	2019-01-22 11:21:06.08	-361	1547	-1291	-13	11	-18	-41	24	-65	8
	435	2019-01-22 11:21:06.09	-366	1553	-1293	-11	0	-24	-59	-55	-4	57
	436	2019-01-22 11:21:06.10	-365	1549	-1294	-16	3	-19	-36	14	-50	11
	437	2019-01-22 11:21:06.11	-368	1543	-1297	-20	3	-16	-57	-47	-10	52
	438	2019-01-22 11:21:06.12	-372	1545	-1295	-24	3	-16	-34	28	-62	3
	439	2019-01-22 11:21:06.13	-362	1544	-1284	-26	-3	-17	-58	-43	-15	50
	440	2019-01-22 11:21:06.14	-357	1542	-1293	-28	8	-12	-39	29	-68	5
	441	2019-01-22 11:21:06.15	-363	1543	-1290	-24	-4	-17	-59	-38	-21	48
	442	2019-01-22 11:21:06.16	-362	1539	-1296	-22	1	-14	-42	35	-77	3
	443	2019-01-22 11:21:06.17	-364	1547	-1301	-21	4	-5	-75	-41	-34	58
	444	2019-01-22 11:21:06.18	-365	1542	-1307	-20	2	-6	-58	24	-82	17
	445	2019-01-22 11:21:06.19	-367	1542	-1304	-22	6	1	-73	-42	-31	57
	446	2019-01-22 11:21:06.20	-360	1548	-1302	-24	-4	-3	-55	27	-82	14
	447	2019-01-22 11:21:06.21	-357	1538	-1298	-26	-8	-1	-79	-40	-39	59
	448	2019-01-22 11:21:06.22	-370	1547	-1295	-28	1	-3	-62	40	-102	11
	449	2019-01-22 11:21:06.23	-361	1553	-1295	-28	-3	-7	-80	-25	-55	52
	450	2019-01-22 11:21:06.24	-366	1548	-1296	-26	0	-4	-60	44	-104	8
	451	2019-01-22 11:21:06.25	-358	1545	-1293	-21	1	-4	-80	-32	-48	56
	452	2019-01-22 11:21:06.26	-355	1544	-1295	-22	-3	-3	-59	30	-89	14
	453	2019-01-22 11:21:06.27	-356	1547	-1300	-26	-3	0	-79	-46	-33	62
	454	2019-01-22 11:21:06.28	-362	1552	-1292	-32	-6	0	-68	15	-83	26
	455	2019-01-22 11:21:06.29	-362	1557	-1294	-34	-4	-4	-93	-54	-39	73
	456	2019-01-22 11:21:06.30	-365	1556	-1294	-40	-10	-8	-88	17	-105	35
	457	2019-01-22 11:21:06.31	-358	1553	-1294	-43	-15	-14	-103	-43	-60	73
	458	2019-01-22 11:21:06.32	-360	1551	-1289	-44	-12	-12	-82	23	-105	29
	459	2019-01-22 11:21:06.33	-359	1548	-1281	-45	-12	-9	-96	-48	-48	72
	460	2019-01-22 11:21:06.34	-360	1554	-1285	-42	-3	0	-75	21	-96	27
	461	2019-01-22 11:21:06.35	-369	1557	-1284	-35	-9	-6	-87	-35	-52	61
	462	2019-01-22 11:21:06.36	-366	1556	-1287	-31	-6	-8	-65	31	-96	17
	463	2019-01-22 11:21:06.37	-364	1554	-1289	-30	2	-3	-84	-42	-42	63
	464	2019-01-22 11:21:06.38	-363	1557	-1280	-28	-2	-6	-69	20	-89	24
	465	2019-01-22 11:21:06.39	-357	1560	-1278	-30	3	-7	-92	-45	-47	68
	466	2019-01-22 11:21:06.40	-366	1559	-1273	-30	7	-7	-69	25	-94	22
	467	2019-01-22 11:21:06.41	-361	1561	-1278	-34	15	-8	-80	-37	-43	58
	468	2019-01-22 11:21:06.42	-365	1551	-1284	-36	17	-7	-49	31	-80	9
	469	2019-01-22 11:21:06.43	-358	1563	-1284	-33	9	-12	-53	-27	-26	40
	470	2019-01-22 11:21:06.44	-357	1562	-1282	-32	5	-13	-40	39	-79	0
	471	2019-01-22 11:21:06.45	-357	1561	-1290	-28	4	-16	-54	-14	-40	34
	472	2019-01-22 11:21:06.46	-354	1559	-1282	-26	3	-14	-41	40	-81	0
	473	2019-01-22 11:21:06.47	-364	1557	-1283	-28	0	-16	-59	-20	-39	39
	474	2019-01-22 11:21:06.48	-354	1561	-1276	-31	3	-14	-50	35	-85	7
	475	2019-01-22 11:21:06.49	-355	1556	-1274	-33	4	-16	-54	-14	-40	34
	476	2019-01-22 11:21:06.50	-358	1556	-1283	-34	4	-17	-43	31	-74	6
	477	2019-01-22 11:21:06.51	-356	1565	-1278	-33	0	-21	-48	-27	-21	37
	478	2019-01-22 11:21:06.52	-354	1565	-1281	-37	8	-15	-40	18	-58	11
	479	2019-01-22 11:21:06.53	-356	1563	-1281	-40	7	-16	-59	-30	-29	44
	480	2019-01-22 11:21:06.54	-354	1567	-1278	-39	4	-18	-63	19	-82	22
	481	2019-01-22 11:21:06.55	-359	1569	-1282	-35	-6	-22	-70	-24	-46	47
	482	2019-01-22 11:21:06.56	-352	1566	-1278	-35	-6	-20	-58	32	-90	13
	483	2019-01-22 11:21:06.57	-359	1567	-1284	-31	-1	-20	-54	-8	-46	31
	484	2019-01-22 11:21:06.58	-374	1575	-1283	-28	-11	-20	-38	34	-72	2
	485	2019-01-22 11:21:06.59	-367	1570	-1277	-32	-5	-19	-43	-12	-31	27
	486	2019-01-22 11:21:06.60	-361	1569	-1274	-30	-12	-22	-44	28	-72	8
	487	2019-01-22 11:21:06.61	-357	1567	-1279	-29	-6	-14	-56	-16	-40	36
	488	2019-01-22 11:21:06.62	-358	1565	-1265	-21	-16	-19	-53	18	-71	17
	489	2019-01-22 11:21:06.63	-363	1562	-1263	-18	-18	-17	-55	-30	-25	42
	490	2019-01-22 11:21:06.64	-367	1567	-1282	-19	-11	-12	-34	20	-54	7
	491	2019-01-22 11:21:06.65	-365	1570	-1274	-19	-22	-13	-35	-4	-31	19
	492	2019-01-22 11:21:06.66	-368	1579	-1267	-22	-15	-10	-44	23	-67	10
	493	2019-01-22 11:21:06.67	-367	1571	-1262	-27	-2	-6	-51	-18	-33	34
	494	2019-01-22 11:21:06.68	-366	1569	-1273	-24	-11	-14	-44	21	-65	11
	495	2019-01-22 11:21:06.69	-368	1571	-1271	-21	1	-11	-44	-6	-38	25
	496	2019-01-22 11:21:06.70	-364	1580	-1270	-17	-2	-10	-45	30	-75	7
	497	2019-01-22 11:21:06.71	-370	1574	-1274	-15	3	-13	-42	7	-49	17
	498	2019-01-22 11:21:06.72	-366	1573	-1269	-12	3	-16	-35	31	-66	2
	499	2019-01-22 11:21:06.73	-367	1575	-1271	-13	0	-15	-38	-2	-36	20
	500	2019-01-22 11:21:06.74	-364	1575	-1273	-12	-6	-19	-39	20	-59	9
	501	2019-01-22 11:21:06.75	-361	1572	-1267	-14	-5	-19	-34	0	-34	17
	502	2019-01-22 11:21:06.76	-369	1572	-1269	-16	-8	-21	-32	25	-57	3
	503	2019-01-22 11:21:06.77	-361	1582	-1270	-15	-8	-27	-25	0	-25	12
	504	2019-01-22 11:21:06.78	-365	1575	-1265	-14	4	-23	-35	14	-49	10
	505	2019-01-22 11:21:06.79	-367	1570	-1271	-14	-2	-26	-37	-3	-34	20
	506	2019-01-22 11:21:06.80	-358	1562	-1273	-12	-4	-27	-49	9	-58	20
	507	2019-01-22 11:21:06.81	-370	1562	-1279	-10	-6	-24	-32	4	-36	14
	508	2019-01-22 11:21:06.82	-366	1558	-1270	-7	-9	-19	-35	16	-51	9
	509	2019-01-22 11:21:06.83	-371	1567	-1266	-9	-5	-12	-35	0	-35	17
	510	2019-01-22 11:21:06.84	-364	1567	-1272	-9	-3	-11	-46	4	-50	21
	511	2019-01-22 11:21:06.85	-373	1567	-1267	-8	-2	-3	-41	-7	-34	24
	512	2019-01-22 11:21:06.86	-375	1574	-1265	-6	-13	-10	-41	10	-51	15
	513	2019-01-22 11:21:06.87	-369	1571	-1271	-11	-13	-10	-25	7	-32	9
	514	2019-01-22 11:21:06.88	-369	1582	-1272	-14	-3	-10	-28	9	-37	9
	515	2019-01-22 11:21:06.89	-373	1575	-1269	-14	2	-10	-19	1	-20	9
	516	2019-01-22 11:21:06.90	-367	1572	-1274	-10	1	-12	-14	12	-26	1
	517	2019-01-22 11:21:06.91	-370	1575	-1281	-4	-10	-16	-12	0	-12	6
	518	2019-01-22 11:21:06.92	-372	1568	-1271	-2	-14	-26	-24	1	-25	11
	519	2019-01-22 11:21:06.93	-366	1564	-1267	0	-7	-22	-27	-7	-20	17
	520	2019-01-22 11:21:06.94	-371	1568	-1262	-1	8	-18	-34	-3	-31	18
	521	2019-01-22 11:21:06.95	-365	1567	-1267	-2	8	-21	-26	-1	-25	13
	522	2019-01-22 11:21:06.96	-373	1565	-1271	-1	6	-23	-40	-4	-36	22
	523	2019-01-22 11:21:06.97	-364	1564	-1272	-3	3	-21	-30	2	-32	14
	524	2019-01-22 11:21:06.98	-370	1568	-1274	-5	7	-19	-37	-3	-34	20
	525	2019-01-22 11:21:06.99	-366	1570	-1270	-6	3	-19	-31	1	-32	15
	526	2019-01-22 11:21:07.00	-373	1573	-1267	-7	0	-14	-47	-6	-41	26
	527	2019-01-22 11:21:07.01	-370	1568	-1266	-10	-5	-16	-50	8	-58	21
	528	2019-01-22 11:21:07.02	-373	1567	-1272	-12	-1	-14	-61	10	-71	25
	529	2019-01-22 11:21:07.03	-363	1566	-1269	-14	0	-20	-48	18	-66	15
	530	2019-01-22 11:21:07.04	-368	1570	-1267	-16	2	-20	-69	-7	-62	38
	531	2019-01-22 11:21:07.05	-368	1578	-1268	-16	8	-15	-61	-8	-53	34
	532	2019-01-22 11:21:07.06	-367	1575	-1271	-16	5	-20	-60	-24	-36	42
	533	2019-01-22 11:21:07.07	-364	1569	-1268	-15	-1	-21	-37	-8	-29	22
	534	2019-01-22 11:21:07.08	-369	1575	-1275	-13	-1	-16	-41	-18	-23	29
	535	2019-01-22 11:21:07.09	-367	1574	-1272	-10	3	-15	-37	3	-40	17
	536	2019-01-22 11:21:07.10	-368	1576	-1271	-8	1	-11	-62	-19	-43	40
	537	2019-01-22 11:21:07.11	-383	1571	-1266	-6	1	-7	-54	-4	-50	29
	538	2019-01-22 11:21:07.12	-376	1575	-1265	-2	-7	-12	-71	-30	-41	50
	539	2019-01-22 11:21:07.13	-368	1558	-1269	-1	-1	-7	-70	-6	-64	38
	540	2019-01-22 11:21:07.14	-366	1563	-1262	1	3	-5	-86	-18	-68	52
	541	2019-01-22 11:21:07.15	-366	1560	-1262	1	11	3	-48	21	-69	13
	542	2019-01-22 11:21:07.16	-359	1563	-1268	5	6	-4	-45	1	-46	22
	543	2019-01-22 11:21:07.17	-360	1554	-1270	4	9	-2	-26	20	-46	3
	544	2019-01-22 11:21:07.18	-358	1567	-1271	3	4	-2	-44	-10	-34	27
	545	2019-01-22 11:21:07.19	-371	1566	-1279	-4	2	-3	-43	11	-54	16
	546	2019-01-22 11:21:07.20	-365	1567	-1274	-8	14	3	-64	-19	-45	41
	547	2019-01-22 11:21:07.21	-368	1572	-1268	-8	7	-5	-59	-5	-54	32
	548	2019-01-22 11:21:07.22	-368	1569	-1268	-7	1	-12	-76	-32	-44	54
	549	2019-01-22 11:21:07.23	-378	1570	-1276	-7	15	-7	-53	4	-57	24
	550	2019-01-22 11:21:07.24	-364	1572	-1272	-5	8	-11	-53	-17	-36	35
	551	2019-01-22 11:21:07.25	-370	1570	-1275	-5	11	-14	-29	16	-45	6
	552	2019-01-22 11:21:07.26	-364	1570	-1269	-9	2	-18	-54	-25	-29	39
	553	2019-01-22 11:21:07.27	-365	1573	-1272	-18	10	-16	-46	5	-51	20
	554	2019-01-22 11:21:07.28	-366	1565	-1273	-18	4	-24	-71	-31	-40	51
	555	2019-01-22 11:21:07.29	-362	1568	-1274	-22	2	-23	-59	7	-66	26
	556	2019-01-22 11:21:07.30	-370	1564	-1275	-21	0	-24	-68	-28	-40	48
	557	2019-01-22 11:21:07.31	-370	1572	-1271	-22	9	-20	-54	2	-56	26
	558	2019-01-22 11:21:07.32	-378	1569	-1275	-18	-3	-24	-65	-36	-29	50
	559	2019-01-22 11:21:07.33	-375	1564	-1267	-21	4	-25	-42	8	-50	17
	560	2019-01-22 11:21:07.34	-372	1561	-1265	-23	12	-19	-72	-34	-38	53
	561	2019-01-22 11:21:07.35	-372	1560	-1267	-20	4	-26	-72	6	-78	33
	562	2019-01-22 11:21:07.36	-368	1558	-1257	-13	9	-26	-95	-42	-53	68
	563	2019-01-22 11:21:07.37	-373	1565	-1259	-10	16	-22	-67	-4	-63	35
	564	2019-01-22 11:21:07.38	-368	1566	-1278	-10	11	-18	-73	-51	-22	62
	565	2019-01-22 11:21:07.39	-365	1564	-1271	-9	8	-17	-47	11	-58	18
	566	2019-01-22 11:21:07.40	-363	1573	-1273	-13	12	-13	-69	-25	-44	47
	567	2019-01-22 11:21:07.41	-367	1569	-1261	-19	14	-13	-44	31	-75	6
	568	2019-01-22 11:21:07.42	-362	1576	-1270	-22	18	-18	-57	-14	-43	35
	569	2019-01-22 11:21:07.43	-367	1576	-1278	-25	18	-21	-33	26	-59	3
	570	2019-01-22 11:21:07.44	-364	1580	-1282	-26	16	-22	-58	-37	-21	47
	571	2019-01-22 11:21:07.45	-361	1578	-1276	-28	10	-22	-36	16	-52	10
	572	2019-01-22 11:21:07.46	-363	1576	-1271	-28	7	-23	-44	-26	-18	35
	573	2019-01-22 11:21:07.47	-356	1571	-1267	-24	9	-24	-11	35	-46	-12
	574	2019-01-22 11:21:07.48	-365	1570	-1266	-19	1	-28	-40	-20	-20	30
	575	2019-01-22 11:21:07.49	-362	1572	-1272	-15	2	-27	-26	37	-63	-5
	576	2019-01-22 11:21:07.50	-368	1571	-1267	-16	-1	-23	-42	-18	-24	30
	577	2019-01-22 11:21:07.51	-373	1576	-1270	-9	-10	-27	-16	44	-60	-14
	578	2019-01-22 11:21:07.52	-374	1567	-1261	-8	0	-15	-37	-17	-20	27
	579	2019-01-22 11:21:07.53	-362	1564	-1255	-9	-1	-13	-28	29	-57	0
	580	2019-01-22 11:21:07.54	-369	1562	-1257	-8	-7	-13	-60	-36	-24	48
	581	2019-01-22 11:21:07.55	-379	1563	-1265	-11	-3	-8	-36	27	-63	4
	582	2019-01-22 11:21:07.56	-372	1572	-1260	-13	10	2	-53	-31	-22	42
	583	2019-01-22 11:21:07.57	-366	1576	-1261	-13	-1	-1	-40	30	-70	5
	584	2019-01-22 11:21:07.58	-371	1585	-1262	-17	8	5	-67	-23	-44	45
	585	2019-01-22 11:21:07.59	-370	1585	-1265	-14	-3	0	-41	49	-90	-4
	586	2019-01-22 11:21:07.60	-377	1583	-1266	-13	-5	-6	-65	-19	-46	42
	587	2019-01-22 11:21:07.61	-365	1583	-1264	-14	-5	-6	-44	31	-75	6
	588	2019-01-22 11:21:07.62	-364	1583	-1262	-14	1	-7	-68	-53	-15	60
	589	2019-01-22 11:21:07.63	-375	1579	-1259	-15	-2	-14	-40	7	-47	16
	590	2019-01-22 11:21:07.64	-372	1573	-1264	-11	-9	-17	-69	-63	-6	66
	591	2019-01-22 11:21:07.65	-368	1578	-1258	-13	-5	-11	-43	1	-44	21
	592	2019-01-22 11:21:07.66	-362	1578	-1259	-10	-6	-12	-64	-67	3	65
	593	2019-01-22 11:21:07.67	-364	1575	-1257	-10	-4	-12	-44	5	-49	19
	594	2019-01-22 11:21:07.68	-365	1580	-1254	-10	0	-15	-75	-57	-18	66
	595	2019-01-22 11:21:07.69	-367	1573	-1272	-10	14	-8	-52	8	-60	22
	596	2019-01-22 11:21:07.70	-369	1581	-1266	-4	0	-15	-68	-58	-10	63
	597	2019-01-22 11:21:07.71	-371	1576	-1266	-4	3	-11	-46	1	-47	22
	598	2019-01-22 11:21:07.72	-368	1578	-1267	-4	2	-8	-72	-68	-4	70
	599	2019-01-22 11:21:07.73	-372	1579	-1259	-5	8	-8	-59	2	-61	28
	600	2019-01-22 11:21:07.74	-368	1582	-1263	-3	5	-5	-90	-54	-36	72
	601	2019-01-22 11:21:07.75	-366	1582	-1250	-5	6	-7	-71	17	-88	27
	602	2019-01-22 11:21:07.76	-372	1591	-1252	-2	1	-12	-90	-49	-41	69
	603	2019-01-22 11:21:07.77	-369	1584	-1254	1	11	-13	-62	14	-76	24
	604	2019-01-22 11:21:07.78	-364	1586	-1252	3	7	-19	-68	-48	-20	58
	605	2019-01-22 11:21:07.79	-366	1586	-1255	6	16	-21	-33	24	-57	4
	606	2019-01-22 11:21:07.80	-376	1574	-1257	4	20	-22	-57	-48	-9	52
	607	2019-01-22 11:21:07.81	-370	1576	-1267	5	23	-22	-46	10	-56	18
	608	2019-01-22 11:21:07.82	-368	1569	-1270	7	21	-20	-71	-53	-18	62
	609	2019-01-22 11:21:07.83	-369	1572	-1265	7	14	-20	-52	24	-76	14
	610	2019-01-22 11:21:07.84	-360	1575	-1262	7	14	-19	-72	-26	-46	49
	611	2019-01-22 11:21:07.85	-362	1577	-1260	6	12	-19	-62	35	-97	13
	612	2019-01-22 11:21:07.86	-361	1575	-1263	7	15	-18	-85	-35	-50	60
	613	2019-01-22 11:21:07.87	-357	1574	-1265	7	18	-17	-58	26	-84	16
	614	2019-01-22 11:21:07.88	-358	1573	-1270	7	12	-19	-73	-36	-37	54
	615	2019-01-22 11:21:07.89	-355	1570	-1274	9	12	-18	-56	26	-82	15
	616	2019-01-22 11:21:07.90	-358	1571	-1277	9	14	-13	-74	-43	-31	58
	617	2019-01-22 11:21:07.91	-353	1579	-1284	8	11	-19	-59	16	-75	21
	618	2019-01-22 11:21:07.92	-352	1574	-1269	9	11	-16	-74	-44	-30	59
	619	2019-01-22 11:21:07.93	-354	1581	-1274	13	7	-12	-63	18	-81	22
	620	2019-01-22 11:21:07.94	-363	1582	-1275	14	3	-15	-79	-42	-37	60
	621	2019-01-22 11:21:07.95	-361	1581	-1269	16	-2	-16	-52	24	-76	14
	622	2019-01-22 11:21:07.96	-361	1578	-1267	16	-5	-20	-58	-32	-26	45
	623	2019-01-22 11:21:07.97	-365	1574	-1268	15	-6	-18	-48	16	-64	16
	624	2019-01-22 11:21:07.98	-360	1576	-1269	17	-3	-16	-64	-49	-15	56
	625	2019-01-22 11:21:07.99	-369	1576	-1270	16	-3	-16	-42	7	-49	17
	626	2019-01-22 11:21:08.00	-372	1575	-1268	18	-2	-18	-40	-47	7	43
	627	2019-01-22 11:21:08.01	-367	1574	-1269	17	-9	-16	-32	9	-41	11
	628	2019-01-22 11:21:08.02	-370	1575	-1269	18	-14	-23	-51	-48	-3	49
	629	2019-01-22 11:21:08.03	-365	1577	-1268	21	0	-20	-47	4	-51	21
	630	2019-01-22 11:21:08.04	-370	1570	-1264	21	5	-19	-49	-45	-4	47
	631	2019-01-22 11:21:08.05	-362	1562	-1266	20	9	-18	-37	5	-42	16
	632	2019-01-22 11:21:08.06	-363	1560	-1269	21	7	-18	-48	-49	1	48
	633	2019-01-22 11:21:08.07	-368	1557	-1269	22	11	-16	-33	6	-39	13
	634	2019-01-22 11:21:08.08	-371	1554	-1278	24	9	-10	-46	-42	-4	44
	635	2019-01-22 11:21:08.09	-372	1560	-1275	27	1	-11	-33	20	-53	6
	636	2019-01-22 11:21:08.10	-376	1562	-1274	27	6	-10	-47	-27	-20	37
	637	2019-01-22 11:21:08.11	-370	1565	-1273	23	8	-15	-33	23	-56	5
	638	2019-01-22 11:21:08.12	-366	1572	-1280	20	9	-18	-39	-32	-7	35
	639	2019-01-22 11:21:08.13	-367	1570	-1272	16	3	-23	-31	14	-45	8
	640	2019-01-22 11:21:08.14	-362	1563	-1275	7	17	-18	-40	-45	5	42
	641	2019-01-22 11:21:08.15	-367	1567	-1269	10	13	-30	-30	6	-36	12
	642	2019-01-22 11:21:08.16	-370	1565	-1274	10	25	-26	-34	-37	3	35
	643	2019-01-22 11:21:08.17	-370	1566	-1279	11	15	-29	-30	5	-35	12
	644	2019-01-22 11:21:08.18	-373	1559	-1276	16	13	-33	-41	-45	4	43
	645	2019-01-22 11:21:08.19	-370	1562	-1276	16	10	-32	-42	8	-50	17
	646	2019-01-22 11:21:08.20	-370	1568	-1277	11	12	-30	-54	-30	-24	42
	647	2019-01-22 11:21:08.21	-367	1567	-1273	8	7	-38	-51	17	-68	17
	648	2019-01-22 11:21:08.22	-361	1560	-1274	5	4	-36	-67	-40	-27	53
	649	2019-01-22 11:21:08.23	-381	1553	-1274	5	4	-34	-64	-17	-47	40
	650	2019-01-22 11:21:08.24	-375	1551	-1276	7	5	-30	-68	-57	-11	62
	651	2019-01-22 11:21:08.25	-375	1557	-1277	9	-1	-28	-58	-7	-51	32
	652	2019-01-22 11:21:08.26	-369	1549	-1267	5	6	-19	-54	-42	-12	48
	653	2019-01-22 11:21:08.27	-361	1552	-1275	7	-5	-25	-47	-3	-44	25
	654	2019-01-22 11:21:08.28	-364	1556	-1279	1	8	-15	-59	-47	-12	53
	655	2019-01-22 11:21:08.29	-371	1565	-1282	2	4	-14	-57	-7	-50	32
	656	2019-01-22 11:21:08.30	-376	1559	-1279	0	7	-15	-66	-38	-28	52
	657	2019-01-22 11:21:08.31	-370	1571	-1280	0	16	-14	-56	4	-60	26
	658	2019-01-22 11:21:08.32	-375	1565	-1280	1	7	-19	-52	-32	-20	42
	659	2019-01-22 11:21:08.33	-372	1569	-1271	1	5	-18	-51	-1	-50	26
	660	2019-01-22 11:21:08.34	-367	1564	-1277	-2	6	-26	-47	-28	-19	37
	661	2019-01-22 11:21:08.35	-374	1563	-1282	-1	3	-26	-41	4	-45	18
	662	2019-01-22 11:21:08.36	-374	1570	-1286	2	0	-30	-49	-35	-14	42
	663	2019-01-22 11:21:08.37	-366	1564	-1278	2	1	-30	-45	-11	-34	28
	664	2019-01-22 11:21:08.38	-369	1560	-1281	3	1	-34	-36	-31	-5	33
	665	2019-01-22 11:21:08.39	-367	1558	-1278	5	8	-34	-30	2	-32	14
	666	2019-01-22 11:21:08.40	-366	1559	-1282	4	11	-32	-29	-19	-10	24
	667	2019-01-22 11:21:08.41	-375	1559	-1281	5	11	-30	-20	20	-40	0
	668	2019-01-22 11:21:08.42	-371	1547	-1278	4	7	-32	-28	-5	-23	16
	669	2019-01-22 11:21:08.43	-365	1551	-1277	4	5	-27	-33	17	-50	8
	670	2019-01-22 11:21:08.44	-368	1555	-1275	3	11	-24	-50	-21	-29	35
	671	2019-01-22 11:21:08.45	-368	1554	-1283	3	7	-26	-46	6	-52	20
	672	2019-01-22 11:21:08.46	-365	1554	-1284	2	9	-26	-35	-8	-27	21
	673	2019-01-22 11:21:08.47	-359	1560	-1282	3	11	-25	-34	25	-59	4
	674	2019-01-22 11:21:08.48	-373	1558	-1278	-1	13	-22	-28	16	-44	6
	675	2019-01-22 11:21:08.49	-367	1561	-1278	-2	12	-25	-27	33	-60	-3
	676	2019-01-22 11:21:08.50	-372	1554	-1279	-3	14	-27	-20	16	-36	2
	677	2019-01-22 11:21:08.51	-376	1553	-1279	0	13	-26	-26	32	-58	-3
	678	2019-01-22 11:21:08.52	-368	1553	-1283	-6	19	-24	-26	26	-52	0
	679	2019-01-22 11:21:08.53	-367	1550	-1284	-6	17	-29	-38	34	-72	2
	680	2019-01-22 11:21:08.54	-382	1555	-1281	-5	15	-25	-40	11	-51	14
	681	2019-01-22 11:21:08.55	-373	1550	-1279	-1	16	-24	-51	6	-57	22
	682	2019-01-22 11:21:08.56	-369	1560	-1283	-3	17	-25	-59	-16	-43	37
	683	2019-01-22 11:21:08.57	-375	1551	-1281	-1	13	-24	-74	-28	-46	51
	684	2019-01-22 11:21:08.58	-358	1552	-1282	-2	10	-27	-76	-39	-37	57
	685	2019-01-22 11:21:08.59	-364	1554	-1276	-5	18	-20	-82	-32	-50	57
	686	2019-01-22 11:21:08.60	-370	1555	-1287	-9	16	-23	-77	-37	-40	57
	687	2019-01-22 11:21:08.61	-368	1553	-1283	-9	17	-18	-96	-44	-52	70
	688	2019-01-22 11:21:08.62	-367	1550	-1285	-11	12	-22	-96	-56	-40	76
	689	2019-01-22 11:21:08.63	-366	1556	-1280	-12	11	-21	-101	-61	-40	81
	690	2019-01-22 11:21:08.64	-364	1554	-1280	-15	7	-21	-92	-53	-39	72
	691	2019-01-22 11:21:08.65	-374	1554	-1282	-14	12	-26	-97	-48	-49	72
	692	2019-01-22 11:21:08.66	-372	1561	-1276	-15	13	-22	-91	-44	-47	67
	693	2019-01-22 11:21:08.67	-367	1558	-1285	-18	16	-23	-103	-55	-48	79
	694	2019-01-22 11:21:08.68	-375	1549	-1285	-16	13	-25	-96	-56	-40	76
	695	2019-01-22 11:21:08.69	-378	1553	-1282	-19	19	-18	-113	-69	-44	91
	696	2019-01-22 11:21:08.70	-373	1557	-1287	-16	13	-24	-105	-60	-45	82
	697	2019-01-22 11:21:08.71	-371	1560	-1282	-19	7	-21	-109	-60	-49	84
	698	2019-01-22 11:21:08.72	-372	1565	-1284	-20	10	-20	-94	-45	-49	69
	699	2019-01-22 11:21:08.73	-369	1561	-1282	-18	4	-21	-98	-49	-49	73
	700	2019-01-22 11:21:08.74	-381	1568	-1286	-19	12	-21	-86	-34	-52	60
	701	2019-01-22 11:21:08.75	-380	1565	-1284	-20	8	-27	-97	-52	-45	74
	702	2019-01-22 11:21:08.76	-371	1559	-1289	-24	6	-33	-75	-37	-38	56
	703	2019-01-22 11:21:08.77	-365	1556	-1288	-24	7	-29	-79	-51	-28	65
	704	2019-01-22 11:21:08.78	-371	1557	-1278	-24	0	-29	-64	-30	-34	47
	705	2019-01-22 11:21:08.79	-372	1549	-1282	-21	6	-20	-74	-48	-26	61
	706	2019-01-22 11:21:08.80	-368	1551	-1287	-14	-11	-28	-48	-22	-26	35
	707	2019-01-22 11:21:08.81	-378	1554	-1277	-12	-4	-17	-66	-36	-30	51
	708	2019-01-22 11:21:08.82	-370	1554	-1269	-13	-3	-16	-49	-5	-44	27
	709	2019-01-22 11:21:08.83	-378	1549	-1268	-14	7	-9	-72	-38	-34	55
	710	2019-01-22 11:21:08.84	-378	1551	-1271	-18	13	-5	-56	-10	-46	33
	711	2019-01-22 11:21:08.85	-367	1562	-1275	-22	17	-3	-74	-45	-29	59
	712	2019-01-22 11:21:08.86	-375	1560	-1285	-25	22	-3	-44	-4	-40	24
	713	2019-01-22 11:21:08.87	-373	1563	-1285	-24	14	-8	-65	-32	-33	48
	714	2019-01-22 11:21:08.88	-374	1567	-1275	-23	7	-7	-52	2	-54	25
	715	2019-01-22 11:21:08.89	-359	1574	-1285	-28	12	-5	-61	-32	-29	46
	716	2019-01-22 11:21:08.90	-369	1570	-1280	-26	17	-5	-32	3	-35	14
	717	2019-01-22 11:21:08.91	-366	1573	-1287	-21	6	-10	-61	-35	-26	48
	718	2019-01-22 11:21:08.92	-366	1569	-1270	-18	1	-17	-43	2	-45	20
	719	2019-01-22 11:21:08.93	-363	1576	-1273	-18	8	-19	-60	-31	-29	45
	720	2019-01-22 11:21:08.94	-362	1562	-1276	-19	4	-29	-44	-6	-38	25
	721	2019-01-22 11:21:08.95	-373	1567	-1275	-18	7	-28	-66	-49	-17	57
	722	2019-01-22 11:21:08.96	-369	1556	-1277	-24	3	-25	-50	-17	-33	33
	723	2019-01-22 11:21:08.97	-369	1565	-1276	-23	8	-20	-71	-55	-16	63
	724	2019-01-22 11:21:08.98	-366	1564	-1280	-19	-1	-25	-52	-2	-50	27
	725	2019-01-22 11:21:08.99	-369	1563	-1269	-17	5	-14	-69	-35	-34	52
	726	2019-01-22 11:21:09.00	-379	1566	-1275	-14	-2	-16	-46	11	-57	17
	727	2019-01-22 11:21:09.01	-366	1567	-1273	-15	3	-11	-67	-29	-38	48
	728	2019-01-22 11:21:09.02	-373	1574	-1272	-15	1	-13	-52	12	-64	20
	729	2019-01-22 11:21:09.03	-376	1565	-1273	-19	7	-6	-69	-26	-43	47
	730	2019-01-22 11:21:09.04	-369	1575	-1275	-23	3	-10	-44	25	-69	9
	731	2019-01-22 11:21:09.05	-379	1571	-1268	-24	3	-8	-61	-22	-39	41
	732	2019-01-22 11:21:09.06	-374	1571	-1270	-21	6	-7	-41	11	-52	15
	733	2019-01-22 11:21:09.07	-382	1570	-1269	-16	-4	-10	-65	-44	-21	54
	734	2019-01-22 11:21:09.08	-363	1574	-1270	-14	0	-14	-50	0	-50	25
	735	2019-01-22 11:21:09.09	-375	1579	-1272	-12	7	-12	-73	-44	-29	58
	736	2019-01-22 11:21:09.10	-368	1567	-1272	-11	10	-15	-53	6	-59	23
	737	2019-01-22 11:21:09.11	-369	1566	-1273	-13	15	-18	-64	-41	-23	52
	738	2019-01-22 11:21:09.12	-367	1561	-1276	-13	8	-15	-39	5	-44	17
	739	2019-01-22 11:21:09.13	-369	1567	-1274	-13	8	-18	-56	-38	-18	47
	740	2019-01-22 11:21:09.14	-374	1573	-1274	-13	7	-16	-42	18	-60	12
	741	2019-01-22 11:21:09.15	-376	1570	-1266	-15	5	-15	-72	-36	-36	54
	742	2019-01-22 11:21:09.16	-370	1572	-1273	-12	2	-23	-61	16	-77	22
	743	2019-01-22 11:21:09.17	-369	1569	-1270	-12	9	-19	-80	-35	-45	57
	744	2019-01-22 11:21:09.18	-373	1567	-1272	-11	8	-22	-59	10	-69	24
	745	2019-01-22 11:21:09.19	-376	1571	-1266	-9	5	-27	-70	-57	-13	63
	746	2019-01-22 11:21:09.20	-370	1567	-1272	-12	15	-19	-47	-1	-46	24
	747	2019-01-22 11:21:09.21	-380	1562	-1270	-10	13	-17	-73	-57	-16	65
	748	2019-01-22 11:21:09.22	-374	1569	-1273	-9	6	-20	-57	-6	-51	31
	749	2019-01-22 11:21:09.23	-372	1564	-1271	-9	3	-22	-70	-60	-10	65
	750	2019-01-22 11:21:09.24	-374	1571	-1267	-13	10	-13	-60	-13	-47	36
	751	2019-01-22 11:21:09.25	-378	1577	-1271	-12	13	-15	-82	-66	-16	74
	752	2019-01-22 11:21:09.26	-370	1571	-1273	-7	11	-14	-63	-18	-45	40
	753	2019-01-22 11:21:09.27	-370	1566	-1260	-5	20	-9	-70	-72	2	71
	754	2019-01-22 11:21:09.28	-381	1571	-1268	-4	16	-12	-37	-20	-17	28
	755	2019-01-22 11:21:09.29	-369	1561	-1278	-4	17	-13	-53	-77	24	65
	756	2019-01-22 11:21:09.30	-371	1569	-1277	-6	21	-8	-41	-19	-22	30
	757	2019-01-22 11:21:09.31	-364	1570	-1275	-10	16	-8	-71	-78	7	74
	758	2019-01-22 11:21:09.32	-360	1562	-1281	-8	15	-7	-69	-35	-34	52
	759	2019-01-22 11:21:09.33	-364	1565	-1280	-6	6	-10	-82	-83	1	82
	760	2019-01-22 11:21:09.34	-356	1557	-1280	-5	5	-9	-62	-18	-44	40
	761	2019-01-22 11:21:09.35	-370	1564	-1273	0	-1	-7	-68	-62	-6	65
	762	2019-01-22 11:21:09.36	-368	1564	-1264	-1	-1	-10	-41	7	-48	17
	763	2019-01-22 11:21:09.37	-361	1564	-1268	-4	5	-8	-50	-45	-5	47
	764	2019-01-22 11:21:09.38	-359	1558	-1271	-6	4	-7	-36	2	-38	17
	765	2019-01-22 11:21:09.39	-376	1556	-1275	-5	2	-8	-58	-56	-2	57
	766	2019-01-22 11:21:09.40	-368	1561	-1274	-9	4	-5	-44	7	-51	18
	767	2019-01-22 11:21:09.41	-370	1560	-1267	-11	4	-2	-56	-44	-12	50
	768	2019-01-22 11:21:09.42	-366	1557	-1280	-7	-5	-4	-47	9	-56	19
	769	2019-01-22 11:21:09.43	-371	1563	-1270	-9	3	2	-64	-52	-12	58
	770	2019-01-22 11:21:09.44	-367	1563	-1271	-9	0	-1	-49	5	-54	22
	771	2019-01-22 11:21:09.45	-365	1563	-1272	-10	1	-2	-65	-57	-8	61
	772	2019-01-22 11:21:09.46	-369	1574	-1272	-8	-1	-3	-42	6	-48	18
	773	2019-01-22 11:21:09.47	-367	1581	-1276	-6	-6	-10	-59	-53	-6	56
	774	2019-01-22 11:21:09.48	-375	1585	-1273	-9	7	-7	-46	10	-56	18
	775	2019-01-22 11:21:09.49	-367	1575	-1280	-11	6	-9	-64	-49	-15	56
	776	2019-01-22 11:21:09.50	-363	1567	-1277	-7	-1	-16	-42	8	-50	17
	777	2019-01-22 11:21:09.51	-380	1570	-1265	-2	-5	-18	-50	-51	1	50
	778	2019-01-22 11:21:09.52	-370	1571	-1260	0	4	-15	-35	11	-46	12
	779	2019-01-22 11:21:09.53	-371	1561	-1267	-1	7	-13	-57	-47	-10	52
	780	2019-01-22 11:21:09.54	-362	1566	-1265	-2	13	-14	-45	12	-57	16
	781	2019-01-22 11:21:09.55	-364	1565	-1265	-4	15	-19	-60	-48	-12	54
	782	2019-01-22 11:21:09.56	-360	1560	-1264	-7	26	-13	-40	14	-54	13
	783	2019-01-22 11:21:09.57	-363	1559	-1259	-8	28	-15	-58	-44	-14	51
	784	2019-01-22 11:21:09.58	-352	1557	-1276	-9	34	-14	-51	14	-65	18
	785	2019-01-22 11:21:09.59	-357	1545	-1281	-8	29	-9	-72	-43	-29	57
	786	2019-01-22 11:21:09.60	-349	1556	-1268	-6	25	-9	-59	11	-70	24
	787	2019-01-22 11:21:09.61	-351	1557	-1270	-11	25	-3	-71	-46	-25	58
	788	2019-01-22 11:21:09.62	-344	1562	-1274	-13	20	-6	-60	4	-64	28
	789	2019-01-22 11:21:09.63	-356	1568	-1275	-15	11	-4	-80	-44	-36	62
	790	2019-01-22 11:21:09.64	-350	1573	-1276	-18	16	0	-58	33	-91	12
	791	2019-01-22 11:21:09.65	-351	1573	-1278	-22	13	2	-72	-26	-46	49
	792	2019-01-22 11:21:09.66	-359	1571	-1272	-24	10	-3	-55	28	-83	13
	793	2019-01-22 11:21:09.67	-348	1568	-1278	-22	1	-2	-75	-43	-32	59
	794	2019-01-22 11:21:09.68	-357	1570	-1268	-20	-6	-6	-69	6	-75	31
	795	2019-01-22 11:21:09.69	-350	1582	-1267	-21	0	4	-83	-48	-35	65
	796	2019-01-22 11:21:09.70	-345	1575	-1273	-15	-7	0	-66	10	-76	28
	797	2019-01-22 11:21:09.71	-347	1576	-1269	-16	-5	8	-74	-41	-33	57
	798	2019-01-22 11:21:09.72	-354	1581	-1274	-11	-18	0	-59	17	-76	21
	799	2019-01-22 11:21:09.73	-357	1578	-1272	-14	-17	5	-74	-37	-37	55
	800	2019-01-22 11:21:09.74	-358	1582	-1270	-16	-20	5	-59	12	-71	23
	801	2019-01-22 11:21:09.75	-359	1581	-1267	-13	-28	2	-68	-47	-21	57
	802	2019-01-22 11:21:09.76	-360	1585	-1270	-13	-27	6	-63	-8	-55	35
	803	2019-01-22 11:21:09.77	-358	1583	-1275	-13	-18	8	-69	-57	-12	63
	804	2019-01-22 11:21:09.78	-366	1580	-1269	-7	-27	3	-56	-7	-49	31
	805	2019-01-22 11:21:09.79	-363	1572	-1268	-4	-25	6	-62	-48	-14	55
	806	2019-01-22 11:21:09.80	-368	1575	-1265	0	-31	-1	-53	1	-54	26
	807	2019-01-22 11:21:09.81	-363	1573	-1262	-4	-14	12	-65	-50	-15	57
	808	2019-01-22 11:21:09.82	-354	1575	-1263	1	-18	4	-62	-13	-49	37
	809	2019-01-22 11:21:09.83	-360	1583	-1261	0	-13	2	-70	-53	-17	61
	810	2019-01-22 11:21:09.84	-358	1576	-1268	-4	-10	6	-64	-10	-54	37
	811	2019-01-22 11:21:09.85	-359	1572	-1270	-3	-15	3	-71	-54	-17	62
	812	2019-01-22 11:21:09.86	-364	1571	-1259	-5	-11	1	-60	-12	-48	36
	813	2019-01-22 11:21:09.87	-362	1573	-1255	-5	-17	-1	-64	-52	-12	58
	814	2019-01-22 11:21:09.88	-363	1578	-1260	-11	-11	3	-75	-15	-60	45
	815	2019-01-22 11:21:09.89	-363	1584	-1255	-12	-7	5	-83	-59	-24	71
	816	2019-01-22 11:21:09.90	-363	1584	-1264	-8	-7	-4	-75	-17	-58	46
	817	2019-01-22 11:21:09.91	-361	1584	-1274	-9	2	2	-76	-49	-27	62
	818	2019-01-22 11:21:09.92	-373	1576	-1272	-7	-5	-5	-75	-7	-68	41
	819	2019-01-22 11:21:09.93	-362	1577	-1269	-6	-1	-5	-70	-35	-35	52
	820	2019-01-22 11:21:09.94	-366	1575	-1273	-3	-14	-11	-57	0	-57	28
	821	2019-01-22 11:21:09.95	-362	1578	-1263	-1	-7	-7	-57	-37	-20	47
	822	2019-01-22 11:21:09.96	-366	1581	-1268	-3	-3	-14	-62	-4	-58	33
	823	2019-01-22 11:21:09.97	-363	1578	-1269	-2	-6	-15	-63	-38	-25	50
	824	2019-01-22 11:21:09.98	-354	1575	-1268	-1	-6	-16	-60	-6	-54	33
	825	2019-01-22 11:21:09.99	-356	1577	-1269	-4	1	-20	-65	-34	-31	49
	826	2019-01-22 11:21:10.00	-359	1568	-1266	-5	-8	-24	-74	0	-74	37
	827	2019-01-22 11:21:10.01	-361	1577	-1267	-7	-2	-24	-79	-29	-50	54
	828	2019-01-22 11:21:10.02	-358	1572	-1265	-10	-8	-24	-75	3	-78	36
	829	2019-01-22 11:21:10.03	-364	1568	-1268	-11	-3	-25	-67	-26	-41	46
	830	2019-01-22 11:21:10.04	-359	1567	-1266	-10	-5	-24	-72	-9	-63	40
	831	2019-01-22 11:21:10.05	-368	1566	-1269	-11	-9	-22	-71	-33	-38	52
	832	2019-01-22 11:21:10.06	-361	1559	-1273	-10	-11	-21	-73	-2	-71	37
	833	2019-01-22 11:21:10.07	-368	1557	-1267	-9	-4	-10	-59	-19	-40	39
	834	2019-01-22 11:21:10.08	-362	1564	-1273	-7	-12	-13	-59	-11	-48	35
	835	2019-01-22 11:21:10.09	-370	1562	-1275	-6	-8	-9	-62	-35	-27	48
	836	2019-01-22 11:21:10.10	-364	1567	-1269	-9	-5	-1	-71	-24	-47	47
	837	2019-01-22 11:21:10.11	-364	1569	-1267	-11	-9	-1	-64	-42	-22	53
	838	2019-01-22 11:21:10.12	-361	1569	-1267	-14	-8	0	-59	-20	-39	39
	839	2019-01-22 11:21:10.13	-365	1565	-1264	-18	-5	6	-51	-30	-21	40
	840	2019-01-22 11:21:10.14	-366	1568	-1273	-15	-20	-3	-70	-25	-45	47
	841	2019-01-22 11:21:10.15	-356	1581	-1263	-17	-7	6	-71	-42	-29	56
	842	2019-01-22 11:21:10.16	-372	1582	-1264	-16	-13	0	-87	-39	-48	63
	843	2019-01-22 11:21:10.17	-363	1571	-1267	-16	-12	-8	-81	-54	-27	67
	844	2019-01-22 11:21:10.18	-365	1577	-1265	-16	-10	-5	-80	-38	-42	59
	845	2019-01-22 11:21:10.19	-373	1574	-1265	-15	-9	-5	-60	-33	-27	46
	846	2019-01-22 11:21:10.20	-360	1567	-1266	-13	-7	-13	-58	-18	-40	38
	847	2019-01-22 11:21:10.21	-364	1580	-1271	-13	-4	-12	-43	-17	-26	30
	848	2019-01-22 11:21:10.22	-372	1578	-1263	-14	-6	-11	-47	-10	-37	28
	849	2019-01-22 11:21:10.23	-362	1576	-1272	-17	2	-9	-46	-27	-19	36
	850	2019-01-22 11:21:10.24	-363	1571	-1267	-14	-4	-13	-64	-33	-31	48
	851	2019-01-22 11:21:10.25	-359	1570	-1259	-14	-4	-10	-58	-36	-22	47
	852	2019-01-22 11:21:10.26	-375	1568	-1260	-13	2	-12	-62	-28	-34	45
	853	2019-01-22 11:21:10.27	-353	1565	-1272	-7	-6	-13	-54	-25	-29	39
	854	2019-01-22 11:21:10.28	-354	1567	-1263	-6	-13	-13	-61	-15	-46	38
	855	2019-01-22 11:21:10.29	-361	1565	-1258	-9	-17	-17	-52	-15	-37	33
	856	2019-01-22 11:21:10.30	-354	1572	-1256	-14	-5	-13	-62	-19	-43	40
	857	2019-01-22 11:21:10.31	-363	1573	-1264	-20	3	-11	-54	-13	-41	33
	858	2019-01-22 11:21:10.32	-365	1572	-1274	-24	6	-11	-63	-12	-51	37
	859	2019-01-22 11:21:10.33	-368	1570	-1273	-24	1	-9	-52	-8	-44	30
	860	2019-01-22 11:21:10.34	-366	1577	-1266	-23	-3	-10	-58	-17	-41	37
	861	2019-01-22 11:21:10.35	-355	1586	-1265	-23	-3	-5	-42	-7	-35	24
	862	2019-01-22 11:21:10.36	-353	1579	-1261	-22	-4	-8	-58	-10	-48	34
	863	2019-01-22 11:21:10.37	-357	1585	-1262	-20	-2	-2	-53	3	-56	25
	864	2019-01-22 11:21:10.38	-362	1581	-1263	-18	-9	-11	-70	-6	-64	38
	865	2019-01-22 11:21:10.39	-366	1576	-1262	-15	-9	-12	-54	-2	-52	28
	866	2019-01-22 11:21:10.40	-365	1576	-1256	-15	-9	-9	-58	-24	-34	41
	867	2019-01-22 11:21:10.41	-362	1576	-1251	-13	-8	-9	-47	-19	-28	33
	868	2019-01-22 11:21:10.42	-364	1573	-1252	-8	-9	-9	-60	-25	-35	42
	869	2019-01-22 11:21:10.43	-365	1571	-1262	-9	5	-3	-49	-7	-42	28
	870	2019-01-22 11:21:10.44	-366	1579	-1265	-8	1	-2	-63	-21	-42	42
	871	2019-01-22 11:21:10.45	-361	1570	-1261	-8	-4	-5	-52	-9	-43	30
	872	2019-01-22 11:21:10.46	-365	1579	-1256	-10	2	3	-56	-16	-40	36
	873	2019-01-22 11:21:10.47	-361	1569	-1254	-11	2	1	-44	-6	-38	25
	874	2019-01-22 11:21:10.48	-365	1568	-1256	-15	10	10	-60	-37	-23	48
	875	2019-01-22 11:21:10.49	-353	1577	-1257	-16	6	6	-51	-16	-35	33
	876	2019-01-22 11:21:10.50	-350	1580	-1265	-17	1	3	-91	-40	-51	65
	877	2019-01-22 11:21:10.51	-351	1578	-1259	-17	0	3	-107	-37	-70	72
	878	2019-01-22 11:21:10.52	-364	1587	-1263	-14	-3	0	-139	-73	-66	106
	879	2019-01-22 11:21:10.53	-351	1596	-1255	-16	-6	-3	-137	-56	-81	96
	880	2019-01-22 11:21:10.54	-362	1597	-1257	-17	-4	-9	-164	-84	-80	124
	881	2019-01-22 11:21:10.55	-358	1595	-1255	-16	-2	-14	-169	-72	-97	120
	882	2019-01-22 11:21:10.56	-360	1595	-1259	-19	2	-17	-182	-100	-82	141
	883	2019-01-22 11:21:10.57	-349	1588	-1262	-17	4	-19	-162	-72	-90	117
	884	2019-01-22 11:21:10.58	-351	1585	-1268	-15	3	-24	-171	-99	-72	135
	885	2019-01-22 11:21:10.59	-367	1592	-1269	-12	0	-22	-156	-67	-89	111
	886	2019-01-22 11:21:10.60	-354	1582	-1262	-9	-3	-21	-172	-98	-74	135
	887	2019-01-22 11:21:10.61	-360	1590	-1262	-11	-6	-20	-155	-71	-84	113
	888	2019-01-22 11:21:10.62	-361	1587	-1262	-8	-4	-19	-164	-97	-67	130
	889	2019-01-22 11:21:10.63	-361	1586	-1259	-8	-5	-17	-146	-55	-91	100
	890	2019-01-22 11:21:10.64	-364	1576	-1262	-6	-3	-17	-163	-88	-75	125
	891	2019-01-22 11:21:10.65	-365	1584	-1259	-3	0	-16	-151	-56	-95	103
	892	2019-01-22 11:21:10.66	-360	1581	-1257	0	3	-15	-164	-90	-74	127
	893	2019-01-22 11:21:10.67	-361	1584	-1252	3	5	-16	-145	-56	-89	100
	894	2019-01-22 11:21:10.68	-364	1586	-1256	4	6	-14	-164	-101	-63	132
	895	2019-01-22 11:21:10.69	-365	1575	-1247	8	7	-15	-147	-59	-88	103
	896	2019-01-22 11:21:10.70	-363	1580	-1252	12	6	-12	-150	-85	-65	117
	897	2019-01-22 11:21:10.71	-364	1579	-1259	14	7	-12	-118	-28	-90	73
	898	2019-01-22 11:21:10.72	-362	1581	-1256	17	5	-11	-124	-52	-72	88
	899	2019-01-22 11:21:10.73	-352	1584	-1253	15	7	-12	-105	-6	-99	55
	900	2019-01-22 11:21:10.74	-360	1577	-1251	13	10	-14	-120	-57	-63	88
	901	2019-01-22 11:21:10.75	-349	1583	-1258	11	8	-13	-105	-23	-82	64
	902	2019-01-22 11:21:10.76	-352	1589	-1268	10	6	-15	-116	-62	-54	89
	903	2019-01-22 11:21:10.77	-350	1583	-1269	9	4	-18	-100	-14	-86	57
	904	2019-01-22 11:21:10.78	-354	1587	-1266	11	0	-21	-125	-71	-54	98
	905	2019-01-22 11:21:10.79	-358	1578	-1265	16	-3	-20	-102	-37	-65	69
	906	2019-01-22 11:21:10.80	-354	1582	-1263	19	-5	-18	-110	-81	-29	95
	907	2019-01-22 11:21:10.81	-358	1581	-1275	19	-6	-21	-86	-31	-55	58
	908	2019-01-22 11:21:10.82	-362	1579	-1271	18	-9	-20	-94	-67	-27	80
	909	2019-01-22 11:21:10.83	-353	1583	-1262	17	-10	-19	-78	-14	-64	46
	910	2019-01-22 11:21:10.84	-358	1578	-1264	16	-12	-19	-100	-68	-32	84
	911	2019-01-22 11:21:10.85	-357	1585	-1264	15	-12	-16	-89	-28	-61	58
	912	2019-01-22 11:21:10.86	-368	1574	-1266	14	-16	-18	-106	-79	-27	92
	913	2019-01-22 11:21:10.87	-368	1578	-1270	12	-13	-18	-73	-21	-52	47
	914	2019-01-22 11:21:10.88	-362	1570	-1269	13	-13	-12	-90	-78	-12	84
	915	2019-01-22 11:21:10.89	-363	1566	-1269	15	-16	-11	-82	-28	-54	55
	916	2019-01-22 11:21:10.90	-371	1576	-1269	18	-17	-9	-101	-81	-20	91
	917	2019-01-22 11:21:10.91	-368	1573	-1265	21	-15	-6	-78	-20	-58	49
	918	2019-01-22 11:21:10.92	-365	1578	-1260	21	-11	-4	-87	-65	-22	76
	919	2019-01-22 11:21:10.93	-364	1574	-1260	19	-10	-4	-75	-17	-58	46
	920	2019-01-22 11:21:10.94	-365	1557	-1257	23	-4	-3	-94	-67	-27	80
	921	2019-01-22 11:21:10.95	-374	1552	-1265	25	-6	-1	-80	-17	-63	48
	922	2019-01-22 11:21:10.96	-370	1554	-1276	27	-8	1	-92	-67	-25	79
	923	2019-01-22 11:21:10.97	-377	1557	-1273	29	-12	2	-75	-8	-67	41
	924	2019-01-22 11:21:10.98	-368	1555	-1267	30	-13	4	-90	-59	-31	74
	925	2019-01-22 11:21:10.99	-366	1567	-1273	27	-7	1	-70	-2	-68	36
	926	2019-01-22 11:21:11.00	-370	1558	-1286	21	-8	-1	-91	-56	-35	73
	927	2019-01-22 11:21:11.01	-370	1576	-1271	23	0	-4	-83	-3	-80	43
	928	2019-01-22 11:21:11.02	-366	1566	-1277	20	5	-9	-93	-57	-36	75
	929	2019-01-22 11:21:11.03	-370	1556	-1284	14	4	-10	-72	1	-73	35
	930	2019-01-22 11:21:11.04	-373	1563	-1282	14	5	-13	-85	-54	-31	69
	931	2019-01-22 11:21:11.05	-362	1558	-1277	10	3	-14	-62	0	-62	31
	932	2019-01-22 11:21:11.06	-364	1561	-1280	8	2	-15	-71	-62	-9	66
	933	2019-01-22 11:21:11.07	-359	1560	-1265	9	-2	-15	-60	-14	-46	37
	934	2019-01-22 11:21:11.08	-375	1561	-1268	8	-2	-14	-69	-65	-4	67
	935	2019-01-22 11:21:11.09	-365	1557	-1272	5	-4	-15	-40	2	-42	19
	936	2019-01-22 11:21:11.10	-359	1563	-1271	4	-4	-14	-37	-42	5	39
	937	2019-01-22 11:21:11.11	-367	1565	-1262	2	-1	-12	-11	18	-29	-3
	938	2019-01-22 11:21:11.12	-365	1561	-1268	0	4	-12	-21	-36	15	28
	939	2019-01-22 11:21:11.13	-372	1565	-1263	0	8	-13	-8	23	-31	-7
	940	2019-01-22 11:21:11.14	-356	1564	-1272	1	9	-12	-22	-33	11	27
	941	2019-01-22 11:21:11.15	-369	1562	-1280	3	10	-13	-8	27	-35	-9
	942	2019-01-22 11:21:11.16	-369	1566	-1278	5	6	-14	-20	-22	2	21
	943	2019-01-22 11:21:11.17	-369	1566	-1286	4	0	-14	-10	27	-37	-8
	944	2019-01-22 11:21:11.18	-368	1560	-1284	-2	-2	-15	-19	-24	5	21
	945	2019-01-22 11:21:11.19	-364	1575	-1263	-5	-1	-19	5	38	-33	-21
	946	2019-01-22 11:21:11.20	-368	1542	-1269	-17	-3	-22	0	-15	15	7
	947	2019-01-22 11:21:11.21	-360	1537	-1271	-7	3	-22	8	39	-31	-23
	948	2019-01-22 11:21:11.22	-367	1552	-1280	-9	0	-22	0	-15	15	7
	949	2019-01-22 11:21:11.23	-363	1549	-1292	-30	-2	-13	21	43	-22	-32
	950	2019-01-22 11:21:11.24	-366	1581	-1288	-38	-3	-4	5	1	4	-3
	951	2019-01-22 11:21:11.25	-358	1575	-1257	-27	8	-6	7	61	-54	-34
	952	2019-01-22 11:21:11.26	-361	1580	-1249	-23	16	-3	3	11	-8	-7
	953	2019-01-22 11:21:11.27	-354	1575	-1264	-11	21	-7	35	84	-49	-59
	954	2019-01-22 11:21:11.28	-358	1575	-1266	-3	23	-4	49	53	-4	-51
	955	2019-01-22 11:21:11.29	-362	1572	-1273	3	22	-5	63	106	-43	-84
	956	2019-01-22 11:21:11.30	-363	1585	-1274	0	21	-7	55	53	2	-54
	957	2019-01-22 11:21:11.31	-358	1575	-1268	-2	18	-11	59	95	-36	-77
	958	2019-01-22 11:21:11.32	-353	1571	-1275	-3	14	-11	36	44	-8	-40
	959	2019-01-22 11:21:11.33	-350	1569	-1281	-6	12	-14	36	94	-58	-65
	960	2019-01-22 11:21:11.34	-349	1573	-1273	-12	11	-13	26	43	-17	-34
	961	2019-01-22 11:21:11.35	-350	1575	-1270	-16	10	-14	40	90	-50	-65
	962	2019-01-22 11:21:11.36	-354	1575	-1281	-21	10	-17	29	31	-2	-30
	963	2019-01-22 11:21:11.37	-361	1577	-1285	-23	5	-18	19	54	-35	-36
	964	2019-01-22 11:21:11.38	-354	1578	-1285	-25	1	-20	5	1	4	-3
	965	2019-01-22 11:21:11.39	-351	1571	-1275	-25	-4	-20	4	45	-41	-24
	966	2019-01-22 11:21:11.40	-361	1569	-1281	-22	-1	-20	-14	-4	-10	9
	967	2019-01-22 11:21:11.41	-353	1575	-1279	-19	-1	-16	-9	40	-49	-15
	968	2019-01-22 11:21:11.42	-354	1573	-1281	-16	-4	-12	-19	-10	-9	14
	969	2019-01-22 11:21:11.43	-358	1577	-1275	-13	-9	-12	-23	33	-56	-5
	970	2019-01-22 11:21:11.44	-360	1575	-1270	-8	-7	-13	-36	-24	-12	30
	971	2019-01-22 11:21:11.45	-360	1574	-1265	-6	-9	-10	-24	19	-43	2
	972	2019-01-22 11:21:11.46	-353	1576	-1267	-2	-8	-11	-35	-30	-5	32
	973	2019-01-22 11:21:11.47	-368	1579	-1271	5	-4	-14	-38	7	-45	15
	974	2019-01-22 11:21:11.48	-361	1568	-1270	9	-3	-13	-44	-36	-8	40
	975	2019-01-22 11:21:11.49	-367	1569	-1266	10	-3	-11	-30	6	-36	12
	976	2019-01-22 11:21:11.50	-370	1564	-1266	13	2	-10	-32	-39	7	35
	977	2019-01-22 11:21:11.51	-362	1566	-1274	12	4	-9	-26	2	-28	12
	978	2019-01-22 11:21:11.52	-360	1575	-1278	11	-2	-7	-47	-52	5	49
	979	2019-01-22 11:21:11.53	-365	1570	-1275	7	-2	-6	-56	-23	-33	39
	980	2019-01-22 11:21:11.54	-356	1567	-1271	6	-2	-4	-52	-59	7	55
	981	2019-01-22 11:21:11.55	-363	1577	-1272	8	0	-4	-25	3	-28	11
	982	2019-01-22 11:21:11.56	-362	1583	-1275	7	-3	-6	-24	-21	-3	22
	983	2019-01-22 11:21:11.57	-362	1585	-1273	6	-3	-7	-25	16	-41	4
	984	2019-01-22 11:21:11.58	-357	1587	-1281	7	-5	-11	-33	-32	-1	32
	985	2019-01-22 11:21:11.59	-362	1590	-1282	14	-3	-12	-34	-5	-29	19
	986	2019-01-22 11:21:11.60	-365	1584	-1277	18	-3	-14	-50	-59	9	54
	987	2019-01-22 11:21:11.61	-362	1587	-1276	20	-7	-15	-44	-33	-11	38
	988	2019-01-22 11:21:11.62	-351	1579	-1263	21	0	-16	-46	-72	26	59
	989	2019-01-22 11:21:11.63	-352	1578	-1269	23	6	-17	-45	-40	-5	42
	990	2019-01-22 11:21:11.64	-370	1570	-1277	24	4	-15	-52	-77	25	64
	991	2019-01-22 11:21:11.65	-371	1570	-1267	27	3	-14	-49	-51	2	50
	992	2019-01-22 11:21:11.66	-366	1570	-1263	33	0	-11	-59	-86	27	72
	993	2019-01-22 11:21:11.67	-367	1573	-1282	33	-5	-9	-55	-48	-7	51
	994	2019-01-22 11:21:11.68	-363	1567	-1278	29	-4	-7	-60	-75	15	67
	995	2019-01-22 11:21:11.69	-362	1565	-1280	28	-3	-4	-67	-46	-21	56
	996	2019-01-22 11:21:11.70	-356	1571	-1275	30	4	-5	-85	-85	0	85
	997	2019-01-22 11:21:11.71	-364	1573	-1273	31	12	-8	-70	-47	-23	58
	998	2019-01-22 11:21:11.72	-352	1565	-1283	31	12	-7	-57	-71	14	64
	999	2019-01-22 11:21:11.73	-366	1566	-1284	33	10	-7	-50	-45	-5	47
	1000	2019-01-22 11:21:11.74	-359	1560	-1288	33	9	-4	-41	-65	24	53
	1001	2019-01-22 11:21:11.75	-360	1554	-1289	36	4	-1	-32	-33	1	32
	1002	2019-01-22 11:21:11.76	-359	1561	-1285	33	-1	4	-37	-56	19	46
	1003	2019-01-22 11:21:11.77	-359	1558	-1289	30	-4	5	-47	-43	-4	45
	1004	2019-01-22 11:21:11.78	-359	1559	-1278	28	-4	5	-61	-80	19	70
	1005	2019-01-22 11:21:11.79	-357	1558	-1279	29	0	4	-64	-55	-9	59
	1006	2019-01-22 11:21:11.80	-357	1555	-1281	36	-1	2	-74	-77	3	75
	1007	2019-01-22 11:21:11.81	-353	1560	-1277	42	-2	0	-71	-54	-17	62
	1008	2019-01-22 11:21:11.82	-361	1556	-1285	47	-5	1	-58	-58	0	58
	1009	2019-01-22 11:21:11.83	-351	1560	-1283	48	-5	-2	-48	-32	-16	40
	1010	2019-01-22 11:21:11.84	-365	1558	-1282	45	1	-3	-38	-43	5	40
	1011	2019-01-22 11:21:11.85	-355	1557	-1295	45	1	-7	-31	-28	-3	29
	1012	2019-01-22 11:21:11.86	-360	1550	-1290	43	-4	-5	-18	-39	21	28
	1013	2019-01-22 11:21:11.87	-350	1538	-1287	41	-4	-4	-16	-24	8	20
	1014	2019-01-22 11:21:11.88	-357	1537	-1290	42	-1	-1	-11	-35	24	23
	1015	2019-01-22 11:21:11.89	-352	1537	-1292	43	-4	5	-18	-29	11	23
	1016	2019-01-22 11:21:11.90	-358	1543	-1295	45	-2	10	-20	-50	30	35
	1017	2019-01-22 11:21:11.91	-351	1545	-1296	45	-4	12	-33	-50	17	41
	1018	2019-01-22 11:21:11.92	-351	1543	-1298	41	-3	10	-24	-48	24	36
	1019	2019-01-22 11:21:11.93	-359	1547	-1309	34	-9	11	-27	-32	5	29
	1020	2019-01-22 11:21:11.94	-359	1542	-1303	29	-7	13	-16	-23	7	19
	1021	2019-01-22 11:21:11.95	-350	1532	-1303	26	-7	14	-29	-10	-19	19
	1022	2019-01-22 11:21:11.96	-348	1539	-1285	29	-3	13	-47	-26	-21	36
	1023	2019-01-22 11:21:11.97	-355	1541	-1295	36	2	10	-57	-32	-25	44
	1024	2019-01-22 11:21:11.98	-360	1544	-1299	36	1	11	-34	-26	-8	30
	1025	2019-01-22 11:21:11.99	-358	1553	-1302	33	-3	11	-31	-24	-7	27
	1026	2019-01-22 11:21:12.00	-355	1544	-1305	29	-3	10	-22	-23	1	22
	1027	2019-01-22 11:21:12.01	-353	1543	-1301	24	-3	6	-42	-35	-7	38
	1028	2019-01-22 11:21:12.02	-348	1548	-1305	22	-3	3	-37	-29	-8	33
	1029	2019-01-22 11:21:12.03	-359	1548	-1308	16	-4	0	-46	-25	-21	35
	1030	2019-01-22 11:21:12.04	-354	1542	-1305	14	-3	-4	-39	-11	-28	25
	1031	2019-01-22 11:21:12.05	-352	1546	-1299	12	-2	-4	-54	-27	-27	40
	1032	2019-01-22 11:21:12.06	-357	1544	-1302	12	2	-7	-43	-20	-23	31
	1033	2019-01-22 11:21:12.07	-351	1542	-1295	14	4	-9	-43	-32	-11	37
	1034	2019-01-22 11:21:12.08	-352	1548	-1296	12	7	-10	-18	-19	1	18
	1035	2019-01-22 11:21:12.09	-350	1545	-1295	9	11	-13	-26	-36	10	31
	1036	2019-01-22 11:21:12.10	-359	1542	-1305	7	14	-12	-11	-20	9	15
	1037	2019-01-22 11:21:12.11	-355	1544	-1298	7	11	-13	-26	-33	7	29
	1038	2019-01-22 11:21:12.12	-351	1546	-1304	5	12	-14	-11	-3	-8	7
	1039	2019-01-22 11:21:12.13	-351	1543	-1303	4	13	-13	-20	-16	-4	18
	1040	2019-01-22 11:21:12.14	-351	1544	-1304	7	12	-13	-8	-6	-2	7
	1041	2019-01-22 11:21:12.15	-338	1547	-1303	8	13	-13	-14	-29	15	21
	1042	2019-01-22 11:21:12.16	-354	1547	-1308	9	12	-12	1	-15	16	7
	1043	2019-01-22 11:21:12.17	-351	1537	-1309	8	13	-9	-13	-40	27	26
	1044	2019-01-22 11:21:12.18	-353	1532	-1302	6	14	-10	2	-11	13	4
	1045	2019-01-22 11:21:12.19	-347	1541	-1312	5	10	-9	-5	-16	11	10
	1046	2019-01-22 11:21:12.20	-350	1535	-1307	2	7	-6	7	21	-14	-14
	1047	2019-01-22 11:21:12.21	-343	1539	-1306	2	4	-5	-18	-8	-10	13
	1048	2019-01-22 11:21:12.22	-335	1545	-1302	2	3	-4	-9	10	-19	0
	1049	2019-01-22 11:21:12.23	-347	1551	-1297	1	7	-5	-31	-35	4	33
	1050	2019-01-22 11:21:12.24	-354	1544	-1305	0	7	-8	-10	-8	-2	9
	1051	2019-01-22 11:21:12.25	-353	1547	-1305	-2	5	-11	-19	-23	4	21
	1052	2019-01-22 11:21:12.26	-356	1551	-1299	-3	3	-12	-5	15	-20	-5
	1053	2019-01-22 11:21:12.27	-348	1551	-1295	-3	6	-16	-24	-19	-5	21
	1054	2019-01-22 11:21:12.28	-345	1549	-1307	-3	8	-21	-5	9	-14	-2
	1055	2019-01-22 11:21:12.29	-347	1548	-1309	-4	9	-22	-22	-24	2	23
	1056	2019-01-22 11:21:12.30	-352	1542	-1309	-1	11	-24	-5	15	-20	-5
	1057	2019-01-22 11:21:12.31	-354	1538	-1310	0	11	-23	-28	-27	-1	27
	1058	2019-01-22 11:21:12.32	-350	1536	-1296	0	9	-20	-14	0	-14	7
	1059	2019-01-22 11:21:12.33	-353	1529	-1303	-4	4	-17	-36	-37	1	36
	1060	2019-01-22 11:21:12.34	-345	1531	-1304	-6	1	-14	-16	11	-27	2
	1061	2019-01-22 11:21:12.35	-359	1536	-1307	-5	1	-12	-27	-18	-9	22
	1062	2019-01-22 11:21:12.36	-340	1537	-1303	-3	0	-8	-4	21	-25	-8
	1063	2019-01-22 11:21:12.37	-344	1535	-1300	-5	3	-4	-27	-22	-5	24
	1064	2019-01-22 11:21:12.38	-342	1544	-1313	-3	6	-5	-18	15	-33	1
	1065	2019-01-22 11:21:12.39	-346	1545	-1316	-4	10	-5	-45	-39	-6	42
	1066	2019-01-22 11:21:12.40	-342	1548	-1308	-2	10	-7	-23	-3	-20	13
	1067	2019-01-22 11:21:12.41	-354	1542	-1307	-2	8	-5	-34	-52	18	43
	1068	2019-01-22 11:21:12.42	-345	1544	-1315	-4	7	-6	-12	-8	-4	10
	1069	2019-01-22 11:21:12.43	-350	1543	-1306	-4	4	-8	-34	-53	19	43
	1070	2019-01-22 11:21:12.44	-338	1539	-1310	-3	1	-10	-16	-5	-11	10
	1071	2019-01-22 11:21:12.45	-346	1543	-1300	-2	-2	-8	-28	-38	10	33
	1072	2019-01-22 11:21:12.46	-346	1544	-1308	-2	-5	-12	-6	15	-21	-4
	1073	2019-01-22 11:21:12.47	-353	1538	-1303	0	-5	-9	-31	-34	3	32
	1074	2019-01-22 11:21:12.48	-351	1536	-1299	-1	-4	-11	-10	17	-27	-3
	1075	2019-01-22 11:21:12.49	-352	1528	-1305	-4	-4	-12	-22	-23	1	22
	1076	2019-01-22 11:21:12.50	-340	1540	-1302	-6	-2	-11	5	29	-24	-17
	1077	2019-01-22 11:21:12.51	-348	1538	-1300	-3	-3	-5	-18	-24	6	21
	1078	2019-01-22 11:21:12.52	-351	1545	-1310	-2	-1	-5	-1	17	-18	-8
	1079	2019-01-22 11:21:12.53	-354	1537	-1308	-3	0	-4	-17	-29	12	23
	1080	2019-01-22 11:21:12.54	-346	1543	-1308	-4	-3	-5	0	21	-21	-10
	1081	2019-01-22 11:21:12.55	-352	1535	-1302	-4	-1	-3	-35	-37	2	36
	1082	2019-01-22 11:21:12.56	-349	1538	-1310	-1	-5	2	-17	18	-35	0
	1083	2019-01-22 11:21:12.57	-352	1537	-1305	-3	-4	1	-41	-37	-4	39
	1084	2019-01-22 11:21:12.58	-353	1541	-1298	-4	-3	2	-23	10	-33	6
	1085	2019-01-22 11:21:12.59	-348	1537	-1309	-5	-3	3	-34	-39	5	36
	1086	2019-01-22 11:21:12.60	-338	1540	-1308	-4	2	4	-21	12	-33	4
	1087	2019-01-22 11:21:12.61	-342	1541	-1302	-5	7	-1	-45	-40	-5	42
	1088	2019-01-22 11:21:12.62	-350	1542	-1306	-4	10	-3	-30	9	-39	10
	1089	2019-01-22 11:21:12.63	-353	1545	-1301	1	16	-5	-51	-51	0	51
	1090	2019-01-22 11:21:12.64	-355	1534	-1305	0	20	-11	-30	3	-33	13
	1091	2019-01-22 11:21:12.65	-341	1536	-1304	-1	17	-13	-49	-56	7	52
	1092	2019-01-22 11:21:12.66	-346	1534	-1304	-3	16	-10	-31	-5	-26	18
	1093	2019-01-22 11:21:12.67	-341	1536	-1304	-8	17	-9	-55	-62	7	58
	1094	2019-01-22 11:21:12.68	-348	1538	-1305	-11	16	-6	-34	6	-40	14
	1095	2019-01-22 11:21:12.69	-335	1539	-1312	-15	14	-3	-48	-36	-12	42
	1096	2019-01-22 11:21:12.70	-349	1538	-1310	-18	10	0	-29	22	-51	3
	1097	2019-01-22 11:21:12.71	-333	1540	-1302	-22	9	1	-48	-40	-8	44
	1098	2019-01-22 11:21:12.72	-338	1546	-1314	-25	9	1	-33	12	-45	10
	1099	2019-01-22 11:21:12.73	-342	1550	-1311	-25	10	1	-58	-54	-4	56
	1100	2019-01-22 11:21:12.74	-330	1555	-1309	-23	8	-2	-38	-4	-34	21
	1101	2019-01-22 11:21:12.75	-338	1553	-1307	-20	10	-5	-53	-61	8	57
	1102	2019-01-22 11:21:12.76	-328	1560	-1314	-19	9	-9	-31	4	-35	13
	1103	2019-01-22 11:21:12.77	-336	1555	-1318	-17	4	-10	-48	-52	4	50
	1104	2019-01-22 11:21:12.78	-345	1558	-1312	-13	0	-14	-40	-6	-34	23
	1105	2019-01-22 11:21:12.79	-331	1564	-1315	-12	-3	-15	-65	-70	5	67
	1106	2019-01-22 11:21:12.80	-328	1558	-1311	-11	0	-16	-47	-10	-37	28
	1107	2019-01-22 11:21:12.81	-333	1556	-1310	-8	-2	-16	-63	-62	-1	62
	1108	2019-01-22 11:21:12.82	-328	1544	-1311	-5	0	-16	-45	-2	-43	23
	1109	2019-01-22 11:21:12.83	-347	1550	-1306	-2	-1	-11	-52	-45	-7	48
	1110	2019-01-22 11:21:12.84	-340	1548	-1305	0	-3	-9	-27	21	-48	3
	1111	2019-01-22 11:21:12.85	-336	1543	-1301	0	-3	-9	-37	-37	0	37
	1112	2019-01-22 11:21:12.86	-332	1543	-1303	2	-2	-5	-23	11	-34	6
	1113	2019-01-22 11:21:12.87	-352	1545	-1309	2	0	-5	-42	-52	10	47
	1114	2019-01-22 11:21:12.88	-331	1549	-1307	5	0	-4	-26	4	-30	11
	1115	2019-01-22 11:21:12.89	-346	1546	-1306	5	-3	-6	-39	-51	12	45
	1116	2019-01-22 11:21:12.90	-335	1542	-1315	5	-7	-4	-21	7	-28	7
	1117	2019-01-22 11:21:12.91	-343	1542	-1314	5	-8	-3	-34	-44	10	39
	1118	2019-01-22 11:21:12.92	-334	1542	-1300	5	-12	-4	-23	18	-41	2
	1119	2019-01-22 11:21:12.93	-335	1537	-1307	2	-11	-4	-39	-36	-3	37
	1120	2019-01-22 11:21:12.94	-340	1545	-1309	-2	-8	-5	-33	26	-59	3
	1121	2019-01-22 11:21:12.95	-336	1538	-1311	0	-10	-7	-38	-16	-22	27
	1122	2019-01-22 11:21:12.96	-332	1540	-1298	-1	-10	-5	-34	31	-65	1
	1123	2019-01-22 11:21:12.97	-342	1541	-1304	-2	-12	-8	-55	-35	-20	45
	1124	2019-01-22 11:21:12.98	-330	1537	-1301	-4	-15	-4	-50	7	-57	21
	1125	2019-01-22 11:21:12.99	-343	1542	-1307	-1	-17	-3	-56	-43	-13	49
	1126	2019-01-22 11:21:13.00	-351	1539	-1296	-2	-11	-5	-39	13	-52	13
	1127	2019-01-22 11:21:13.01	-336	1546	-1294	-3	-8	-7	-55	-44	-11	49
	1128	2019-01-22 11:21:13.02	-334	1549	-1298	-5	-1	-9	-42	7	-49	17
	1129	2019-01-22 11:21:13.03	-338	1555	-1301	-7	5	-13	-54	-53	-1	53
	1130	2019-01-22 11:21:13.04	-337	1550	-1306	-9	12	-17	-46	-9	-37	27
	1131	2019-01-22 11:21:13.05	-343	1545	-1313	-12	12	-21	-55	-50	-5	52
	1132	2019-01-22 11:21:13.06	-335	1548	-1308	-13	11	-25	-35	12	-47	11
	1133	2019-01-22 11:21:13.07	-333	1552	-1310	-12	10	-27	-37	-32	-5	34
	1134	2019-01-22 11:21:13.08	-340	1555	-1306	-14	8	-29	-22	16	-38	3
	1135	2019-01-22 11:21:13.09	-339	1546	-1313	-13	5	-32	-27	-32	5	29
	1136	2019-01-22 11:21:13.10	-346	1545	-1309	-13	0	-33	-13	18	-31	-2
	1137	2019-01-22 11:21:13.11	-337	1546	-1308	-13	-1	-34	-19	-24	5	21
	1138	2019-01-22 11:21:13.12	-344	1542	-1303	-16	-6	-34	-8	31	-39	-11
	1139	2019-01-22 11:21:13.13	-336	1537	-1305	-16	-6	-31	-22	-13	-9	17
	1140	2019-01-22 11:21:13.14	-350	1536	-1300	-16	-6	-26	-24	23	-47	0
	1141	2019-01-22 11:21:13.15	-333	1538	-1304	-16	-6	-19	-34	-26	-8	30
	1142	2019-01-22 11:21:13.16	-337	1536	-1308	-17	-9	-16	-28	14	-42	7
	1143	2019-01-22 11:21:13.17	-338	1539	-1313	-14	-9	-8	-33	-34	1	33
	1144	2019-01-22 11:21:13.18	-352	1545	-1301	-13	-14	-5	-29	0	-29	14
	1145	2019-01-22 11:21:13.19	-346	1545	-1291	-11	-15	-2	-30	-35	5	32
	1146	2019-01-22 11:21:13.20	-347	1549	-1293	-11	-10	0	-16	15	-31	0
	1147	2019-01-22 11:21:13.21	-353	1545	-1299	-14	-9	5	-9	-22	13	15
	1148	2019-01-22 11:21:13.22	-342	1552	-1308	-15	-9	7	-5	15	-20	-5
	1149	2019-01-22 11:21:13.23	-350	1555	-1301	-15	-10	5	-15	-25	10	20
	1150	2019-01-22 11:21:13.24	-342	1551	-1310	-16	-9	5	-13	11	-24	1
	1151	2019-01-22 11:21:13.25	-342	1554	-1301	-16	-10	5	-13	-19	6	16
	1152	2019-01-22 11:21:13.26	-344	1552	-1298	-13	-9	3	-2	23	-25	-10
	1153	2019-01-22 11:21:13.27	-340	1549	-1292	-11	-6	-1	-2	-8	6	5
	1154	2019-01-22 11:21:13.28	-343	1557	-1293	-8	-4	-1	-1	28	-29	-13
	1155	2019-01-22 11:21:13.29	-343	1557	-1296	-8	0	-8	-2	-5	3	3
	1156	2019-01-22 11:21:13.30	-343	1556	-1309	-9	4	-12	1	23	-22	-12
	1157	2019-01-22 11:21:13.31	-345	1552	-1305	-6	2	-18	-1	-16	15	8
	1158	2019-01-22 11:21:13.32	-344	1552	-1307	-7	0	-19	8	17	-9	-12
	1159	2019-01-22 11:21:13.33	-344	1550	-1306	-9	1	-21	1	-19	20	9
	1160	2019-01-22 11:21:13.34	-341	1552	-1301	-9	2	-23	-1	1	-2	0
	1161	2019-01-22 11:21:13.35	-341	1549	-1303	-8	0	-25	-7	-30	23	18
	1162	2019-01-22 11:21:13.36	-341	1550	-1299	-8	0	-23	4	10	-6	-7
	1163	2019-01-22 11:21:13.37	-340	1548	-1303	-11	1	-26	7	-13	20	3
	1164	2019-01-22 11:21:13.38	-346	1540	-1306	-12	1	-24	4	17	-13	-10
	1165	2019-01-22 11:21:13.39	-342	1542	-1305	-10	1	-22	-3	-12	9	7
	1166	2019-01-22 11:21:13.40	-346	1545	-1297	-8	-4	-18	-14	5	-19	4
	1167	2019-01-22 11:21:13.41	-342	1540	-1305	-7	-3	-16	-27	-26	-1	26
	1168	2019-01-22 11:21:13.42	-345	1546	-1306	-8	-2	-12	-36	-8	-28	22
	1169	2019-01-22 11:21:13.43	-341	1551	-1300	-9	-3	-14	-29	-20	-9	24
	1170	2019-01-22 11:21:13.44	-344	1549	-1306	-9	-5	-10	-30	-1	-29	15
	1171	2019-01-22 11:21:13.45	-341	1553	-1299	-7	-6	-9	-28	-22	-6	25
	1172	2019-01-22 11:21:13.46	-340	1548	-1301	-8	-5	-12	-32	-5	-27	18
	1173	2019-01-22 11:21:13.47	-341	1552	-1301	-7	-4	-12	-23	-16	-7	19
	1174	2019-01-22 11:21:13.48	-354	1550	-1311	-6	-5	-12	-16	3	-19	6
	1175	2019-01-22 11:21:13.49	-339	1549	-1300	-7	-5	-13	-11	-15	4	13
	1176	2019-01-22 11:21:13.50	-331	1544	-1306	-6	-6	-10	-23	-6	-17	14
	1177	2019-01-22 11:21:13.51	-336	1542	-1300	-7	-7	-8	-17	-15	-2	16
	1178	2019-01-22 11:21:13.52	-344	1549	-1296	-3	-7	-3	-26	-1	-25	13
	1179	2019-01-22 11:21:13.53	-348	1546	-1300	-6	-7	0	-27	-8	-19	17
	1180	2019-01-22 11:21:13.54	-342	1549	-1297	-6	-6	1	-30	7	-37	11
	1181	2019-01-22 11:21:13.55	-340	1556	-1292	-7	-3	0	-22	6	-28	8
	1182	2019-01-22 11:21:13.56	-348	1556	-1299	-7	-3	0	-32	15	-47	8
	1183	2019-01-22 11:21:13.57	-342	1552	-1300	-9	-3	-4	-32	7	-39	12
	1184	2019-01-22 11:21:13.58	-350	1555	-1301	-9	-5	-3	-45	10	-55	17
	1185	2019-01-22 11:21:13.59	-346	1548	-1299	-6	-6	-6	-45	2	-47	21
	1186	2019-01-22 11:21:13.60	-346	1553	-1301	-1	-3	-8	-52	1	-53	25
	1187	2019-01-22 11:21:13.61	-340	1550	-1291	1	-3	-5	-36	-2	-34	19
	1188	2019-01-22 11:21:13.62	-349	1541	-1305	2	-4	-6	-39	0	-39	19
	1189	2019-01-22 11:21:13.63	-340	1543	-1313	2	-5	-5	-23	9	-32	7
	1190	2019-01-22 11:21:13.64	-347	1548	-1299	2	-7	-3	-36	7	-43	14
	1191	2019-01-22 11:21:13.65	-347	1541	-1296	2	-6	0	-29	8	-37	10
	1192	2019-01-22 11:21:13.66	-357	1540	-1298	-2	-4	-2	-40	9	-49	15
	1193	2019-01-22 11:21:13.67	-346	1543	-1301	3	-5	2	-29	15	-44	7
	1194	2019-01-22 11:21:13.68	-344	1545	-1296	5	-4	2	-42	2	-44	20
	1195	2019-01-22 11:21:13.69	-336	1544	-1297	-2	4	2	-37	1	-38	18
	1196	2019-01-22 11:21:13.70	-349	1544	-1297	-4	8	-1	-52	-7	-45	29
	1197	2019-01-22 11:21:13.71	-342	1548	-1297	-8	13	-1	-34	11	-45	11
	1198	2019-01-22 11:21:13.72	-341	1551	-1306	-10	15	1	-42	3	-45	19
	1199	2019-01-22 11:21:13.73	-350	1545	-1308	-11	12	1	-30	4	-34	13
	1200	2019-01-22 11:21:13.74	-340	1546	-1307	-12	8	1	-53	-20	-33	36
	1201	2019-01-22 11:21:13.75	-341	1551	-1312	-12	5	1	-35	3	-38	16
	1202	2019-01-22 11:21:13.76	-346	1561	-1305	-8	0	2	-48	-8	-40	28
	1203	2019-01-22 11:21:13.77	-349	1558	-1295	-13	-1	-2	-31	8	-39	11
	1204	2019-01-22 11:21:13.78	-335	1559	-1294	-13	0	-7	-55	-17	-38	36
	1205	2019-01-22 11:21:13.79	-337	1561	-1297	-11	-1	-13	-43	0	-43	21
	1206	2019-01-22 11:21:13.80	-340	1558	-1304	-9	-5	-15	-52	-23	-29	37
	1207	2019-01-22 11:21:13.81	-347	1553	-1302	-7	-7	-17	-32	-4	-28	18
	1208	2019-01-22 11:21:13.82	-345	1557	-1302	-7	-10	-16	-55	-28	-27	41
	1209	2019-01-22 11:21:13.83	-340	1548	-1297	-8	-11	-14	-47	-8	-39	27
	1210	2019-01-22 11:21:13.84	-333	1549	-1295	-8	-9	-15	-66	-32	-34	49
	1211	2019-01-22 11:21:13.85	-350	1548	-1298	-10	-10	-14	-47	-6	-41	26
	1212	2019-01-22 11:21:13.86	-344	1543	-1294	-11	-9	-13	-61	-27	-34	44
	1213	2019-01-22 11:21:13.87	-346	1550	-1297	-14	-7	-11	-48	-7	-41	27
	1214	2019-01-22 11:21:13.88	-342	1550	-1297	-12	-4	-12	-67	-47	-20	57
	1215	2019-01-22 11:21:13.89	-345	1547	-1301	-13	-2	-11	-51	-21	-30	36
	1216	2019-01-22 11:21:13.90	-343	1548	-1298	-10	-1	-9	-62	-35	-27	48
	1217	2019-01-22 11:21:13.91	-353	1549	-1293	-10	-2	-7	-50	0	-50	25
	1218	2019-01-22 11:21:13.92	-346	1547	-1296	-9	-4	-7	-72	-32	-40	52
	1219	2019-01-22 11:21:13.93	-344	1548	-1298	-10	-2	-8	-56	-8	-48	32
	1220	2019-01-22 11:21:13.94	-339	1549	-1290	-10	2	-6	-73	-44	-29	58
	1221	2019-01-22 11:21:13.95	-340	1549	-1297	-12	4	-8	-56	-11	-45	33
	1222	2019-01-22 11:21:13.96	-346	1555	-1297	-12	4	-8	-66	-39	-27	52
	1223	2019-01-22 11:21:13.97	-340	1549	-1302	-13	4	-9	-44	-3	-41	23
	1224	2019-01-22 11:21:13.98	-337	1553	-1308	-13	-1	-6	-58	-40	-18	49
	1225	2019-01-22 11:21:13.99	-339	1553	-1308	-14	-4	-8	-43	-5	-38	24
	1226	2019-01-22 11:21:14.00	-346	1550	-1309	-12	-8	-10	-60	-31	-29	45
	1227	2019-01-22 11:21:14.01	-350	1554	-1298	-11	-13	-10	-33	19	-52	7
	1228	2019-01-22 11:21:14.02	-339	1558	-1297	-8	-12	-11	-40	-15	-25	27
	1229	2019-01-22 11:21:14.03	-357	1552	-1294	-11	-8	-10	-35	11	-46	12
	1230	2019-01-22 11:21:14.04	-347	1558	-1293	-14	-4	-13	-66	-42	-24	54
	1231	2019-01-22 11:21:14.05	-341	1553	-1296	-15	-2	-12	-50	-8	-42	29
	1232	2019-01-22 11:21:14.06	-347	1553	-1292	-13	0	-14	-62	-50	-12	56
	1233	2019-01-22 11:21:14.07	-347	1552	-1291	-12	6	-12	-43	-13	-30	28
	1234	2019-01-22 11:21:14.08	-346	1547	-1289	-9	9	-12	-57	-57	0	57
	1235	2019-01-22 11:21:14.09	-336	1551	-1304	-10	8	-12	-40	-8	-32	24
	1236	2019-01-22 11:21:14.10	-344	1555	-1299	-8	6	-13	-52	-37	-15	44
	1237	2019-01-22 11:21:14.11	-339	1563	-1298	-8	6	-15	-29	14	-43	7
	1238	2019-01-22 11:21:14.12	-342	1561	-1299	-4	6	-18	-47	-23	-24	35
	1239	2019-01-22 11:21:14.13	-330	1561	-1302	-3	8	-22	-36	24	-60	6
	1240	2019-01-22 11:21:14.14	-338	1549	-1302	-4	6	-23	-58	-28	-30	43
	1241	2019-01-22 11:21:14.15	-341	1552	-1297	-3	6	-25	-52	11	-63	20
	1242	2019-01-22 11:21:14.16	-342	1544	-1305	-2	6	-21	-64	-41	-23	52
	1243	2019-01-22 11:21:14.17	-342	1544	-1291	-3	5	-22	-42	2	-44	20
	1244	2019-01-22 11:21:14.18	-331	1540	-1303	-4	4	-18	-50	-38	-12	44
	1245	2019-01-22 11:21:14.19	-342	1542	-1300	-6	2	-15	-28	13	-41	7
	1246	2019-01-22 11:21:14.20	-336	1541	-1299	-9	-2	-13	-48	-41	-7	44
	1247	2019-01-22 11:21:14.21	-341	1538	-1298	-12	-4	-10	-40	-5	-35	22
	1248	2019-01-22 11:21:14.22	-334	1538	-1299	-13	-3	-6	-54	-49	-5	51
	1249	2019-01-22 11:21:14.23	-341	1542	-1310	-13	-7	-1	-33	9	-42	12
	1250	2019-01-22 11:21:14.24	-347	1549	-1297	-11	-7	2	-43	-34	-9	38
	1251	2019-01-22 11:21:14.25	-333	1557	-1292	-8	-4	2	-31	13	-44	9
	1252	2019-01-22 11:21:14.26	-347	1553	-1295	-10	-4	-1	-44	-39	-5	41
	1253	2019-01-22 11:21:14.27	-340	1549	-1296	-10	-4	-3	-28	7	-35	10
	1254	2019-01-22 11:21:14.28	-348	1552	-1294	-9	-8	-5	-52	-47	-5	49
	1255	2019-01-22 11:21:14.29	-350	1555	-1292	-10	-6	-6	-45	3	-48	21
	1256	2019-01-22 11:21:14.30	-348	1552	-1298	-12	-3	-11	-57	-46	-11	51
	1257	2019-01-22 11:21:14.31	-340	1554	-1295	-14	0	-9	-32	-1	-31	16
	1258	2019-01-22 11:21:14.32	-335	1556	-1296	-14	-2	-12	-50	-66	16	58
	1259	2019-01-22 11:21:14.33	-339	1555	-1299	-15	1	-12	-37	-12	-25	24
	1260	2019-01-22 11:21:14.34	-339	1554	-1298	-14	-1	-12	-56	-58	2	57
	1261	2019-01-22 11:21:14.35	-353	1550	-1290	-13	1	-9	-50	-11	-39	30
	1262	2019-01-22 11:21:14.36	-345	1553	-1298	-10	1	-9	-71	-70	-1	70
	1263	2019-01-22 11:21:14.37	-343	1558	-1298	-10	3	-10	-56	-11	-45	33
	1264	2019-01-22 11:21:14.38	-351	1557	-1291	-10	9	-10	-68	-53	-15	60
	1265	2019-01-22 11:21:14.39	-345	1550	-1291	-7	12	-12	-53	0	-53	26
	1266	2019-01-22 11:21:14.40	-346	1549	-1285	-3	14	-11	-62	-54	-8	58
	1267	2019-01-22 11:21:14.41	-347	1542	-1288	-1	14	-10	-37	3	-40	17
	1268	2019-01-22 11:21:14.42	-350	1544	-1305	-1	10	-11	-48	-49	1	48
	1269	2019-01-22 11:21:14.43	-337	1550	-1298	-1	2	-9	-34	9	-43	12
	1270	2019-01-22 11:21:14.44	-339	1555	-1302	-7	2	-8	-54	-45	-9	49
	1271	2019-01-22 11:21:14.45	-335	1561	-1294	-13	6	-10	-46	8	-54	19
	1272	2019-01-22 11:21:14.46	-342	1565	-1304	-18	11	-12	-64	-46	-18	55
	1273	2019-01-22 11:21:14.47	-343	1562	-1305	-19	15	-15	-50	7	-57	21
	1274	2019-01-22 11:21:14.48	-344	1563	-1294	-18	14	-17	-60	-48	-12	54
	1275	2019-01-22 11:21:14.49	-336	1560	-1291	-16	12	-18	-36	5	-41	15
	1276	2019-01-22 11:21:14.50	-339	1556	-1293	-13	14	-19	-42	-47	5	44
	1277	2019-01-22 11:21:14.51	-339	1558	-1294	-11	14	-18	-24	11	-35	6
	1278	2019-01-22 11:21:14.52	-336	1552	-1296	-10	13	-20	-33	-35	2	34
	1279	2019-01-22 11:21:14.53	-335	1560	-1293	-10	13	-19	-17	33	-50	-8
	1280	2019-01-22 11:21:14.54	-341	1561	-1291	-9	12	-21	-33	-18	-15	25
	1281	2019-01-22 11:21:14.55	-339	1556	-1292	-8	13	-21	-26	28	-54	-1
	1282	2019-01-22 11:21:14.56	-338	1561	-1296	-8	8	-19	-42	-33	-9	37
	1283	2019-01-22 11:21:14.57	-335	1554	-1296	-5	9	-14	-20	22	-42	-1
	1284	2019-01-22 11:21:14.58	-336	1553	-1294	-2	9	-8	-32	-35	3	33
	1285	2019-01-22 11:21:14.59	-328	1552	-1292	0	9	-3	-12	21	-33	-4
	1286	2019-01-22 11:21:14.60	-332	1557	-1298	2	9	-2	-22	-32	10	27
	1287	2019-01-22 11:21:14.61	-335	1556	-1294	6	10	1	-15	18	-33	-1
	1288	2019-01-22 11:21:14.62	-335	1561	-1297	4	11	3	-38	-43	5	40
	1289	2019-01-22 11:21:14.63	-332	1555	-1300	2	12	1	-35	11	-46	12
	1290	2019-01-22 11:21:14.64	-329	1559	-1300	4	8	3	-45	-36	-9	40
	1291	2019-01-22 11:21:14.65	-328	1559	-1299	5	9	-1	-35	14	-49	10
	1292	2019-01-22 11:21:14.66	-333	1553	-1302	7	3	0	-49	-41	-8	45
	1293	2019-01-22 11:21:14.67	-336	1557	-1297	8	1	-4	-45	12	-57	16
	1294	2019-01-22 11:21:14.68	-332	1547	-1285	10	-1	-4	-54	-33	-21	43
	1295	2019-01-22 11:21:14.69	-332	1553	-1288	11	0	-8	-44	10	-54	17
	1296	2019-01-22 11:21:14.70	-334	1549	-1282	11	0	-10	-50	-48	-2	49
	1297	2019-01-22 11:21:14.71	-335	1551	-1288	9	7	-13	-49	-7	-42	28
	1298	2019-01-22 11:21:14.72	-328	1555	-1292	9	14	-15	-58	-54	-4	56
	1299	2019-01-22 11:21:14.73	-336	1544	-1296	8	15	-17	-47	-10	-37	28
	1300	2019-01-22 11:21:14.74	-335	1549	-1305	7	12	-16	-53	-53	0	53
	1301	2019-01-22 11:21:14.75	-326	1548	-1307	5	9	-15	-52	-3	-49	27
	1302	2019-01-22 11:21:14.76	-345	1545	-1302	4	10	-12	-69	-54	-15	61
	1303	2019-01-22 11:21:14.77	-326	1552	-1303	1	7	-14	-68	-16	-52	42
	1304	2019-01-22 11:21:14.78	-334	1555	-1303	1	5	-15	-70	-57	-13	63
	1305	2019-01-22 11:21:14.79	-336	1551	-1306	-2	5	-18	-66	-18	-48	42
	1306	2019-01-22 11:21:14.80	-335	1551	-1302	-3	6	-22	-72	-62	-10	67
	1307	2019-01-22 11:21:14.81	-339	1545	-1299	-3	7	-21	-73	-24	-49	48
	1308	2019-01-22 11:21:14.82	-333	1545	-1299	-2	7	-22	-83	-66	-17	74
	1309	2019-01-22 11:21:14.83	-333	1545	-1293	-1	10	-20	-80	-28	-52	54
	1310	2019-01-22 11:21:14.84	-330	1550	-1295	-2	10	-17	-83	-68	-15	75
	1311	2019-01-22 11:21:14.85	-331	1546	-1294	-3	11	-15	-74	-24	-50	49
	1312	2019-01-22 11:21:14.86	-333	1549	-1301	-1	10	-11	-70	-49	-21	59
	1313	2019-01-22 11:21:14.87	-331	1551	-1306	-1	10	-6	-67	-5	-62	36
	1314	2019-01-22 11:21:14.88	-333	1551	-1303	-3	6	-3	-78	-47	-31	62
	1315	2019-01-22 11:21:14.89	-328	1549	-1300	-3	10	-4	-81	-18	-63	49
	1316	2019-01-22 11:21:14.90	-322	1555	-1305	-4	8	-4	-79	-50	-29	64
	1317	2019-01-22 11:21:14.91	-322	1551	-1310	2	6	-6	-71	-11	-60	41
	1318	2019-01-22 11:21:14.92	-329	1557	-1298	5	4	-6	-71	-45	-26	58
	1319	2019-01-22 11:21:14.93	-326	1549	-1300	6	4	-6	-76	-17	-59	46
	1320	2019-01-22 11:21:14.94	-334	1548	-1305	10	3	-7	-75	-52	-23	63
	1321	2019-01-22 11:21:14.95	-316	1548	-1300	10	2	-4	-88	-28	-60	58
	1322	2019-01-22 11:21:14.96	-333	1536	-1303	8	2	-4	-86	-58	-28	72
	1323	2019-01-22 11:21:14.97	-326	1527	-1298	7	0	3	-84	-41	-43	62
	1324	2019-01-22 11:21:14.98	-344	1526	-1303	4	-3	10	-64	-66	2	65
	1325	2019-01-22 11:21:14.99	-345	1516	-1302	1	-2	24	-53	-29	-24	41
	1326	2019-01-22 11:21:15.00	-339	1524	-1305	1	-3	39	-37	-41	4	39
	1327	2019-01-22 11:21:15.01	-327	1532	-1292	4	0	54	-44	-18	-26	31
	1328	2019-01-22 11:21:15.02	-324	1548	-1290	6	7	59	-46	-43	-3	44
	1329	2019-01-22 11:21:15.03	-321	1561	-1300	9	7	62	-49	-21	-28	35
	1330	2019-01-22 11:21:15.04	-327	1556	-1313	9	8	64	-53	-41	-12	47
	1331	2019-01-22 11:21:15.05	-329	1562	-1305	11	7	64	-60	-6	-54	33
	1332	2019-01-22 11:21:15.06	-316	1568	-1310	11	9	58	-50	-22	-28	36
	1333	2019-01-22 11:21:15.07	-313	1574	-1312	9	11	50	-46	0	-46	23
	1334	2019-01-22 11:21:15.08	-322	1582	-1310	13	6	42	-44	-29	-15	36
	1335	2019-01-22 11:21:15.09	-317	1589	-1312	16	0	30	-49	-16	-33	32
	1336	2019-01-22 11:21:15.10	-314	1579	-1312	16	-2	14	-43	-34	-9	38
	1337	2019-01-22 11:21:15.11	-322	1570	-1307	14	-6	3	-51	-16	-35	33
	1338	2019-01-22 11:21:15.12	-321	1550	-1305	4	-3	-18	-49	-28	-21	38
	1339	2019-01-22 11:21:15.13	-323	1547	-1304	2	-2	-24	-53	-10	-43	31
	1340	2019-01-22 11:21:15.14	-327	1548	-1295	3	-2	-28	-48	-31	-17	39
	1341	2019-01-22 11:21:15.15	-324	1536	-1299	2	-7	-28	-54	-24	-30	39
	1342	2019-01-22 11:21:15.16	-325	1537	-1299	1	-7	-30	-54	-36	-18	45
	1343	2019-01-22 11:21:15.17	-320	1538	-1296	-2	-3	-27	-64	-19	-45	41
	1344	2019-01-22 11:21:15.18	-321	1536	-1297	-7	-1	-27	-59	-24	-35	41
	1345	2019-01-22 11:21:15.19	-333	1540	-1302	-11	4	-24	-69	-16	-53	42
	1346	2019-01-22 11:21:15.20	-332	1547	-1302	-17	8	-24	-60	-18	-42	39
	1347	2019-01-22 11:21:15.21	-323	1547	-1310	-22	13	-21	-63	-5	-58	34
	1348	2019-01-22 11:21:15.22	-327	1543	-1303	-21	12	-17	-52	-14	-38	33
	1349	2019-01-22 11:21:15.23	-332	1543	-1306	-22	10	-13	-60	-12	-48	36
	1350	2019-01-22 11:21:15.24	-324	1547	-1308	-20	10	-8	-52	-18	-34	35
	1351	2019-01-22 11:21:15.25	-327	1549	-1307	-16	5	-6	-60	-10	-50	35
	1352	2019-01-22 11:21:15.26	-317	1559	-1305	-15	2	-7	-37	2	-39	17
	1353	2019-01-22 11:21:15.27	-325	1556	-1305	-16	6	-8	-33	11	-44	11
	1354	2019-01-22 11:21:15.28	-312	1561	-1303	-17	4	-13	-22	3	-25	9
	1355	2019-01-22 11:21:15.29	-326	1568	-1304	-16	1	-16	-33	-8	-25	20
	1356	2019-01-22 11:21:15.30	-318	1564	-1306	-15	1	-19	-26	-12	-14	19
	1357	2019-01-22 11:21:15.31	-319	1561	-1301	-13	0	-22	-36	-18	-18	27
	1358	2019-01-22 11:21:15.32	-328	1551	-1305	-9	0	-21	-24	-19	-5	21
	1359	2019-01-22 11:21:15.33	-326	1543	-1304	-3	-1	-20	-31	-21	-10	26
	1360	2019-01-22 11:21:15.34	-328	1546	-1297	0	1	-15	-16	-4	-12	10
	1361	2019-01-22 11:21:15.35	-328	1545	-1297	-1	2	-13	-23	-6	-17	14
	1362	2019-01-22 11:21:15.36	-322	1547	-1297	-2	2	-8	-22	-7	-15	14
	1363	2019-01-22 11:21:15.37	-315	1547	-1304	-1	5	-4	-42	-18	-24	30
	1364	2019-01-22 11:21:15.38	-326	1549	-1297	-5	3	-1	-49	-18	-31	33
	1365	2019-01-22 11:21:15.39	-318	1546	-1298	-7	7	0	-62	-19	-43	40
	1366	2019-01-22 11:21:15.40	-327	1552	-1307	-8	3	0	-57	-4	-53	30
	1367	2019-01-22 11:21:15.41	-328	1552	-1307	-7	4	1	-67	-8	-59	37
	1368	2019-01-22 11:21:15.42	-313	1552	-1307	-8	1	3	-47	6	-53	20
	1369	2019-01-22 11:21:15.43	-317	1559	-1306	-7	1	1	-58	-2	-56	30
	1370	2019-01-22 11:21:15.44	-310	1556	-1295	-6	3	-4	-52	5	-57	23
	1371	2019-01-22 11:21:15.45	-305	1561	-1296	-6	5	-10	-79	-26	-53	52
	1372	2019-01-22 11:21:15.46	-312	1561	-1307	-6	8	-16	-72	-9	-63	40
	1373	2019-01-22 11:21:15.47	-319	1551	-1307	-4	9	-18	-88	-25	-63	56
	1374	2019-01-22 11:21:15.48	-328	1558	-1311	-1	9	-23	-66	-8	-58	37
	1375	2019-01-22 11:21:15.49	-316	1550	-1310	0	8	-25	-74	-37	-37	55
	1376	2019-01-22 11:21:15.50	-327	1539	-1310	3	9	-25	-57	-22	-35	39
	1377	2019-01-22 11:21:15.51	-319	1538	-1306	0	7	-22	-76	-52	-24	64
	1378	2019-01-22 11:21:15.52	-327	1541	-1297	-2	8	-19	-63	-29	-34	46
	1379	2019-01-22 11:21:15.53	-318	1542	-1303	-4	7	-14	-85	-50	-35	67
	1380	2019-01-22 11:21:15.54	-317	1538	-1302	-6	9	-13	-77	-24	-53	50
	1381	2019-01-22 11:21:15.55	-319	1546	-1297	-10	9	-13	-90	-50	-40	70
	1382	2019-01-22 11:21:15.56	-317	1547	-1306	-14	8	-14	-64	-19	-45	41
	1383	2019-01-22 11:21:15.57	-325	1547	-1308	-15	6	-14	-73	-44	-29	58
	1384	2019-01-22 11:21:15.58	-311	1547	-1311	-15	4	-16	-58	-21	-37	39
	1385	2019-01-22 11:21:15.59	-323	1546	-1304	-13	0	-15	-70	-52	-18	61
	1386	2019-01-22 11:21:15.60	-321	1552	-1302	-11	0	-16	-54	-21	-33	37
	1387	2019-01-22 11:21:15.61	-310	1554	-1302	-9	0	-17	-76	-53	-23	64
	1388	2019-01-22 11:21:15.62	-312	1552	-1301	-9	3	-16	-69	-23	-46	46
	1389	2019-01-22 11:21:15.63	-318	1551	-1294	-10	7	-17	-89	-54	-35	71
	1390	2019-01-22 11:21:15.64	-317	1552	-1300	-11	5	-20	-76	-22	-54	49
	1391	2019-01-22 11:21:15.65	-324	1550	-1302	-14	5	-21	-90	-53	-37	71
	1392	2019-01-22 11:21:15.66	-317	1550	-1311	-12	4	-18	-65	-15	-50	40
	1393	2019-01-22 11:21:15.67	-321	1548	-1305	-12	2	-18	-70	-45	-25	57
	1394	2019-01-22 11:21:15.68	-321	1550	-1303	-12	3	-14	-51	-7	-44	29
	1395	2019-01-22 11:21:15.69	-320	1551	-1300	-11	0	-16	-67	-45	-22	56
	1396	2019-01-22 11:21:15.70	-321	1552	-1302	-11	-4	-14	-50	-8	-42	29
	1397	2019-01-22 11:21:15.71	-323	1550	-1304	-13	0	-14	-68	-44	-24	56
	1398	2019-01-22 11:21:15.72	-326	1550	-1302	-14	-1	-13	-46	-3	-43	24
	1399	2019-01-22 11:21:15.73	-321	1554	-1306	-15	-4	-15	-52	-40	-12	46
	1400	2019-01-22 11:21:15.74	-316	1548	-1303	-13	-2	-14	-28	5	-33	11
	1401	2019-01-22 11:21:15.75	-321	1556	-1296	-15	0	-15	-38	-24	-14	31
	1402	2019-01-22 11:21:15.76	-333	1555	-1298	-12	-1	-11	-5	28	-33	-11
	1403	2019-01-22 11:21:15.77	-321	1555	-1306	-12	-1	-12	-26	-22	-4	24
	1404	2019-01-22 11:21:15.78	-317	1560	-1297	-12	1	-10	-4	19	-23	-7
	1405	2019-01-22 11:21:15.79	-319	1558	-1301	-14	-1	-12	-29	-34	5	31
	1406	2019-01-22 11:21:15.80	-312	1551	-1303	-15	-3	-12	-6	19	-25	-6
	1407	2019-01-22 11:21:15.81	-316	1553	-1303	-13	-9	-13	-27	-32	5	29
	1408	2019-01-22 11:21:15.82	-322	1554	-1294	-15	-10	-13	-9	15	-24	-3
	1409	2019-01-22 11:21:15.83	-321	1560	-1294	-17	-8	-11	-36	-36	0	36
	1410	2019-01-22 11:21:15.84	-311	1561	-1294	-19	-7	-10	-30	7	-37	11
	1411	2019-01-22 11:21:15.85	-319	1564	-1299	-17	-3	-10	-51	-39	-12	45
	1412	2019-01-22 11:21:15.86	-314	1566	-1295	-14	-1	-14	-37	8	-45	14
	1413	2019-01-22 11:21:15.87	-324	1558	-1307	-9	-4	-12	-58	-43	-15	50
	1414	2019-01-22 11:21:15.88	-318	1562	-1300	-7	-4	-15	-48	0	-48	24
	1415	2019-01-22 11:21:15.89	-317	1561	-1295	-5	-3	-15	-72	-58	-14	65
	1416	2019-01-22 11:21:15.90	-331	1559	-1304	-8	-4	-15	-67	-17	-50	42
	1417	2019-01-22 11:21:15.91	-328	1556	-1313	-5	-5	-15	-92	-72	-20	82
	1418	2019-01-22 11:21:15.92	-323	1557	-1295	-5	-7	-15	-79	-23	-56	51
	1419	2019-01-22 11:21:15.93	-334	1554	-1293	-2	-3	-16	-94	-69	-25	81
	1420	2019-01-22 11:21:15.94	-324	1544	-1298	-1	-4	-16	-78	-18	-60	48
	1421	2019-01-22 11:21:15.95	-331	1549	-1298	1	-8	-13	-100	-71	-29	85
	1422	2019-01-22 11:21:15.96	-325	1553	-1295	1	-7	-11	-91	-31	-60	61
	1423	2019-01-22 11:21:15.97	-328	1554	-1290	-4	-3	-9	-107	-78	-29	92
	1424	2019-01-22 11:21:15.98	-327	1553	-1291	-7	4	-7	-96	-17	-79	56
	1425	2019-01-22 11:21:15.99	-326	1549	-1292	-8	10	-10	-110	-60	-50	85
	1426	2019-01-22 11:21:16.00	-312	1550	-1297	-9	14	-10	-86	-6	-80	46
	1427	2019-01-22 11:21:16.01	-319	1554	-1296	-9	17	-9	-96	-64	-32	80
	1428	2019-01-22 11:21:16.02	-330	1560	-1304	-8	18	-9	-81	-27	-54	54
	1429	2019-01-22 11:21:16.03	-317	1559	-1302	-9	15	-10	-97	-90	-7	93
	1430	2019-01-22 11:21:16.04	-327	1557	-1307	-12	9	-12	-80	-41	-39	60
	1431	2019-01-22 11:21:16.05	-323	1568	-1306	-14	7	-14	-85	-82	-3	83
	1432	2019-01-22 11:21:16.06	-322	1556	-1297	-14	1	-18	-63	-21	-42	42
	1433	2019-01-22 11:21:16.07	-319	1556	-1299	-15	-1	-20	-72	-73	1	72
	1434	2019-01-22 11:21:16.08	-329	1555	-1296	-13	-2	-22	-54	-23	-31	38
	1435	2019-01-22 11:21:16.09	-323	1555	-1296	-12	3	-20	-71	-76	5	73
	1436	2019-01-22 11:21:16.10	-324	1552	-1294	-6	3	-16	-62	-28	-34	45
	1437	2019-01-22 11:21:16.11	-328	1549	-1296	-5	3	-13	-78	-79	1	78
	1438	2019-01-22 11:21:16.12	-320	1551	-1291	-5	5	-10	-66	-26	-40	46
	1439	2019-01-22 11:21:16.13	-334	1551	-1299	-4	5	-7	-83	-83	0	83
	1440	2019-01-22 11:21:16.14	-326	1553	-1300	-3	6	-4	-70	-36	-34	53
	1441	2019-01-22 11:21:16.15	-317	1555	-1300	-5	1	-5	-83	-77	-6	80
	1442	2019-01-22 11:21:16.16	-325	1555	-1295	-8	1	-4	-69	-14	-55	41
	1443	2019-01-22 11:21:16.17	-327	1562	-1302	-10	3	-4	-77	-67	-10	72
	1444	2019-01-22 11:21:16.18	-319	1568	-1298	-12	1	-4	-77	-26	-51	51
	1445	2019-01-22 11:21:16.19	-320	1565	-1305	-10	2	-9	-96	-77	-19	86
	1446	2019-01-22 11:21:16.20	-320	1562	-1303	-8	4	-10	-109	-44	-65	76
	1447	2019-01-22 11:21:16.21	-332	1562	-1304	-7	5	-13	-136	-109	-27	122
	1448	2019-01-22 11:21:16.22	-323	1555	-1300	-3	8	-16	-146	-90	-56	118
	1449	2019-01-22 11:21:16.23	-319	1554	-1299	-3	9	-19	-174	-152	-22	163
	1450	2019-01-22 11:21:16.24	-321	1549	-1294	-2	12	-17	-170	-103	-67	136
	1451	2019-01-22 11:21:16.25	-325	1554	-1300	-6	14	-19	-182	-156	-26	169
	1452	2019-01-22 11:21:16.26	-321	1544	-1295	-6	14	-19	-170	-122	-48	146
	1453	2019-01-22 11:21:16.27	-317	1550	-1302	-9	13	-17	-172	-167	-5	169
	1454	2019-01-22 11:21:16.28	-330	1552	-1295	-9	12	-15	-160	-111	-49	135
	1455	2019-01-22 11:21:16.29	-319	1551	-1309	-10	11	-16	-157	-140	-17	148
	1456	2019-01-22 11:21:16.30	-312	1549	-1304	-10	9	-15	-132	-77	-55	104
	1457	2019-01-22 11:21:16.31	-309	1557	-1301	-9	9	-14	-126	-117	-9	121
	1458	2019-01-22 11:21:16.32	-316	1560	-1298	-11	7	-17	-106	-64	-42	85
	1459	2019-01-22 11:21:16.33	-315	1556	-1301	-11	10	-20	-105	-106	1	105
	1460	2019-01-22 11:21:16.34	-326	1558	-1296	-11	8	-23	-86	-58	-28	72
	1461	2019-01-22 11:21:16.35	-314	1562	-1299	-10	6	-24	-79	-97	18	88
	1462	2019-01-22 11:21:16.36	-312	1563	-1289	-10	8	-24	-60	-37	-23	48
	1463	2019-01-22 11:21:16.37	-317	1563	-1293	-13	13	-26	-52	-68	16	60
	1464	2019-01-22 11:21:16.38	-321	1559	-1293	-12	13	-26	-31	-5	-26	18
	1465	2019-01-22 11:21:16.39	-321	1561	-1297	-6	14	-26	-29	-36	7	32
	1466	2019-01-22 11:21:16.40	-318	1550	-1294	-3	15	-23	-20	13	-33	3
	1467	2019-01-22 11:21:16.41	-317	1549	-1295	-1	14	-23	-19	-25	6	22
	1468	2019-01-22 11:21:16.42	-316	1545	-1293	1	16	-17	-8	26	-34	-9
	1469	2019-01-22 11:21:16.43	-312	1548	-1297	0	18	-9	-12	-11	-1	11
	1470	2019-01-22 11:21:16.44	-316	1554	-1299	-3	15	-7	-7	37	-44	-15
	1471	2019-01-22 11:21:16.45	-308	1558	-1306	-3	15	-5	-8	0	-8	4
	1472	2019-01-22 11:21:16.46	-323	1559	-1297	-5	12	-5	1	48	-47	-24
	1473	2019-01-22 11:21:16.47	-321	1553	-1302	-7	10	-10	-2	8	-10	-3
	1474	2019-01-22 11:21:16.48	-316	1561	-1300	-7	7	-11	6	49	-43	-27
	1475	2019-01-22 11:21:16.49	-316	1560	-1304	-6	7	-13	17	20	-3	-18
	1476	2019-01-22 11:21:16.50	-318	1556	-1299	-4	4	-12	35	71	-36	-53
	1477	2019-01-22 11:21:16.51	-311	1556	-1299	-5	6	-15	40	44	-4	-42
	1478	2019-01-22 11:21:16.52	-318	1557	-1301	0	9	-15	39	80	-41	-59
	1479	2019-01-22 11:21:16.53	-308	1551	-1301	4	5	-17	39	41	-2	-40
	1480	2019-01-22 11:21:16.54	-318	1558	-1294	8	5	-16	44	77	-33	-60
	1481	2019-01-22 11:21:16.55	-310	1550	-1303	7	6	-14	51	50	1	-50
	1482	2019-01-22 11:21:16.56	-314	1546	-1304	7	4	-12	51	89	-38	-70
	1483	2019-01-22 11:21:16.57	-312	1554	-1293	6	8	-10	47	58	-11	-52
	1484	2019-01-22 11:21:16.58	-310	1559	-1300	8	6	-9	52	98	-46	-75
	1485	2019-01-22 11:21:16.59	-314	1554	-1297	9	7	-10	35	47	-12	-41
	1486	2019-01-22 11:21:16.60	-318	1553	-1305	11	7	-13	27	74	-47	-50
	1487	2019-01-22 11:21:16.61	-308	1554	-1304	15	3	-10	20	36	-16	-28
	1488	2019-01-22 11:21:16.62	-312	1544	-1308	15	1	-9	22	70	-48	-46
	1489	2019-01-22 11:21:16.63	-313	1541	-1305	14	-3	-4	14	32	-18	-23
	1490	2019-01-22 11:21:16.64	-312	1545	-1303	14	-5	-5	10	61	-51	-35
	1491	2019-01-22 11:21:16.65	-309	1548	-1299	8	-4	-3	11	32	-21	-21
	1492	2019-01-22 11:21:16.66	-316	1548	-1305	6	-6	-2	0	50	-50	-25
	1493	2019-01-22 11:21:16.67	-316	1551	-1305	6	-6	-1	-15	14	-29	0
	1494	2019-01-22 11:21:16.68	-323	1553	-1309	4	-8	-1	-19	32	-51	-6
	1495	2019-01-22 11:21:16.69	-323	1547	-1299	0	-5	2	-22	1	-23	10
	1496	2019-01-22 11:21:16.70	-320	1545	-1297	-3	-4	2	-27	26	-53	0
	1497	2019-01-22 11:21:16.71	-314	1544	-1298	-3	1	2	-36	-3	-33	19
	1498	2019-01-22 11:21:16.72	-312	1541	-1294	-6	-1	2	-50	19	-69	15
	1499	2019-01-22 11:21:16.73	-321	1549	-1295	-8	1	1	-47	-2	-45	24
	1500	2019-01-22 11:21:16.74	-315	1552	-1299	-12	1	-2	-59	2	-61	28
	1501	2019-01-22 11:21:16.75	-313	1551	-1293	-12	-1	-4	-55	-23	-32	39
	1502	2019-01-22 11:21:16.76	-322	1559	-1297	-15	3	-6	-46	6	-52	20
	1503	2019-01-22 11:21:16.77	-319	1566	-1300	-20	4	-9	-27	0	-27	13
	1504	2019-01-22 11:21:16.78	-313	1566	-1296	-24	12	-15	-27	15	-42	6
	1505	2019-01-22 11:21:16.79	-312	1567	-1300	-25	14	-17	-16	-4	-12	10
	1506	2019-01-22 11:21:16.80	-317	1561	-1300	-23	14	-20	-16	9	-25	3
	1507	2019-01-22 11:21:16.81	-314	1565	-1298	-21	11	-22	-7	1	-8	3
	1508	2019-01-22 11:21:16.82	-311	1562	-1308	-23	12	-23	-14	18	-32	-2
	1509	2019-01-22 11:21:16.83	-306	1562	-1309	-23	6	-22	6	29	-23	-17
	1510	2019-01-22 11:21:16.84	-312	1560	-1303	-21	2	-21	15	66	-51	-40
	1511	2019-01-22 11:21:16.85	-309	1572	-1298	-21	-1	-19	39	82	-43	-60
	1512	2019-01-22 11:21:16.86	-313	1565	-1298	-22	-1	-20	38	95	-57	-66
	1513	2019-01-22 11:21:16.87	-307	1562	-1289	-19	0	-17	52	94	-42	-73
	1514	2019-01-22 11:21:16.88	-313	1563	-1291	-15	-1	-16	45	102	-57	-73
	1515	2019-01-22 11:21:16.89	-316	1561	-1300	-11	-3	-12	52	95	-43	-73
	1516	2019-01-22 11:21:16.90	-316	1555	-1297	-10	-7	-7	42	94	-52	-68
	1517	2019-01-22 11:21:16.91	-304	1559	-1301	-9	-6	-5	58	91	-33	-74
	1518	2019-01-22 11:21:16.92	-308	1567	-1293	-6	-11	-1	49	90	-41	-69
	1519	2019-01-22 11:21:16.93	-315	1564	-1300	-8	-13	2	52	89	-37	-70
	1520	2019-01-22 11:21:16.94	-324	1571	-1291	-8	-15	5	25	82	-57	-53
	1521	2019-01-22 11:21:16.95	-319	1568	-1296	-8	-15	1	25	69	-44	-47
	1522	2019-01-22 11:21:16.96	-322	1562	-1288	-9	-16	3	6	48	-42	-27
	1523	2019-01-22 11:21:16.97	-317	1565	-1291	-7	-15	2	10	48	-38	-29
	1524	2019-01-22 11:21:16.98	-315	1562	-1298	-7	-12	1	-8	45	-53	-18
	1525	2019-01-22 11:21:16.99	-318	1565	-1296	-4	-11	1	0	56	-56	-28
	1526	2019-01-22 11:21:17.00	-312	1559	-1298	-3	-5	-1	-29	30	-59	0
	1527	2019-01-22 11:21:17.01	-312	1572	-1296	1	-6	-1	-16	30	-46	-7
	1528	2019-01-22 11:21:17.02	-314	1563	-1298	3	-5	-5	-42	5	-47	18
	1529	2019-01-22 11:21:17.03	-310	1562	-1294	6	-4	-8	-40	13	-53	13
	1530	2019-01-22 11:21:17.04	-314	1563	-1294	4	-5	-6	-65	-12	-53	38
	1531	2019-01-22 11:21:17.05	-318	1556	-1302	2	-4	-11	-54	-8	-46	31
	1532	2019-01-22 11:21:17.06	-322	1552	-1294	5	-2	-12	-71	-24	-47	47
	1533	2019-01-22 11:21:17.07	-322	1553	-1296	5	-2	-9	-64	-13	-51	38
	1534	2019-01-22 11:21:17.08	-318	1544	-1302	6	-3	-10	-76	-31	-45	53
	1535	2019-01-22 11:21:17.09	-314	1548	-1297	7	0	-9	-64	-29	-35	46
	1536	2019-01-22 11:21:17.10	-318	1553	-1298	3	-1	-9	-82	-54	-28	68
	1537	2019-01-22 11:21:17.11	-321	1559	-1306	-2	-1	-10	-64	-28	-36	46
	1538	2019-01-22 11:21:17.12	-311	1555	-1301	-5	0	-12	-75	-34	-41	54
	1539	2019-01-22 11:21:17.13	-307	1556	-1301	-7	4	-14	-54	-2	-52	28
	1540	2019-01-22 11:21:17.14	-314	1551	-1302	-5	6	-20	-65	-14	-51	39
	1541	2019-01-22 11:21:17.15	-317	1544	-1293	-3	8	-20	-47	6	-53	20
	1542	2019-01-22 11:21:17.16	-317	1547	-1300	0	7	-21	-59	-23	-36	41
	1543	2019-01-22 11:21:17.17	-319	1546	-1303	1	8	-24	-38	2	-40	18
	1544	2019-01-22 11:21:17.18	-310	1549	-1301	-2	11	-23	-53	-18	-35	35
	1545	2019-01-22 11:21:17.19	-307	1553	-1301	-5	10	-25	-34	5	-39	14
	1546	2019-01-22 11:21:17.20	-307	1552	-1301	-7	12	-25	-44	-25	-19	34
	1547	2019-01-22 11:21:17.21	-306	1548	-1303	-7	11	-25	-23	0	-23	11
	1548	2019-01-22 11:21:17.22	-309	1544	-1301	-8	11	-25	-37	-26	-11	31
	1549	2019-01-22 11:21:17.23	-315	1539	-1298	-9	11	-24	-16	4	-20	6
	1550	2019-01-22 11:21:17.24	-307	1541	-1308	-11	7	-21	-29	-25	-4	27
	1551	2019-01-22 11:21:17.25	-308	1543	-1307	-14	3	-18	-15	4	-19	5
	1552	2019-01-22 11:21:17.26	-300	1542	-1310	-15	5	-16	-37	-27	-10	32
	1553	2019-01-22 11:21:17.27	-307	1543	-1305	-19	5	-16	-16	14	-30	1
	1554	2019-01-22 11:21:17.28	-316	1547	-1311	-19	3	-14	-18	-6	-12	12
	1555	2019-01-22 11:21:17.29	-311	1547	-1300	-16	-2	-13	6	25	-19	-15
	1556	2019-01-22 11:21:17.30	-305	1555	-1300	-13	-6	-9	-14	-12	-2	13
	1557	2019-01-22 11:21:17.31	-309	1557	-1302	-13	-9	-7	5	29	-24	-17
	1558	2019-01-22 11:21:17.32	-313	1556	-1296	-9	-8	-5	-11	-2	-9	6
	1559	2019-01-22 11:21:17.33	-308	1548	-1297	-11	-7	-2	-3	27	-30	-12
	1560	2019-01-22 11:21:17.34	-312	1549	-1303	-12	-9	-1	-28	-11	-17	19
	1561	2019-01-22 11:21:17.35	-313	1545	-1295	-13	-11	1	-15	32	-47	-8
	1562	2019-01-22 11:21:17.36	-311	1556	-1296	-14	-10	6	-35	-2	-33	18
	1563	2019-01-22 11:21:17.37	-314	1552	-1300	-14	-8	7	-21	33	-54	-6
	1564	2019-01-22 11:21:17.38	-316	1554	-1298	-14	-6	8	-40	-15	-25	27
	1565	2019-01-22 11:21:17.39	-307	1565	-1297	-15	-10	6	-24	15	-39	4
	1566	2019-01-22 11:21:17.40	-314	1568	-1298	-18	-12	4	-44	-26	-18	35
	1567	2019-01-22 11:21:17.41	-316	1568	-1296	-18	-15	-1	-39	7	-46	16
	1568	2019-01-22 11:21:17.42	-323	1567	-1303	-20	-14	-6	-47	-24	-23	35
	1569	2019-01-22 11:21:17.43	-317	1566	-1297	-17	-14	-8	-27	13	-40	7
	1570	2019-01-22 11:21:17.44	-319	1560	-1296	-13	-14	-10	-43	-27	-16	35
	1571	2019-01-22 11:21:17.45	-314	1564	-1294	-12	-11	-10	-27	18	-45	4
	1572	2019-01-22 11:21:17.46	-315	1559	-1290	-10	-10	-10	-46	-16	-30	31
	1573	2019-01-22 11:21:17.47	-324	1555	-1287	-9	-4	-9	-40	25	-65	7
	1574	2019-01-22 11:21:17.48	-320	1558	-1290	-12	-2	-8	-58	-23	-35	40
	1575	2019-01-22 11:21:17.49	-326	1549	-1295	-11	6	-5	-40	25	-65	7
	1576	2019-01-22 11:21:17.50	-305	1558	-1297	-12	11	-6	-62	-18	-44	40
	1577	2019-01-22 11:21:17.51	-314	1551	-1298	-5	8	-7	-51	22	-73	14
	1578	2019-01-22 11:21:17.52	-317	1556	-1289	-3	5	-5	-63	-25	-38	44
	1579	2019-01-22 11:21:17.53	-314	1566	-1292	1	3	-6	-44	26	-70	9
	1580	2019-01-22 11:21:17.54	-306	1567	-1291	5	-1	-8	-60	-19	-41	39
	1581	2019-01-22 11:21:17.55	-312	1573	-1288	4	1	-14	-47	21	-68	13
	1582	2019-01-22 11:21:17.56	-311	1568	-1300	1	4	-15	-63	-41	-22	52
	1583	2019-01-22 11:21:17.57	-316	1565	-1300	-5	3	-18	-54	-5	-49	29
	1584	2019-01-22 11:21:17.58	-312	1564	-1299	-8	6	-20	-79	-61	-18	70
	1585	2019-01-22 11:21:17.59	-309	1560	-1297	-11	11	-23	-64	-19	-45	41
	1586	2019-01-22 11:21:17.60	-314	1560	-1300	-10	12	-22	-79	-68	-11	73
	1587	2019-01-22 11:21:17.61	-318	1561	-1296	-9	13	-20	-69	-27	-42	48
	1588	2019-01-22 11:21:17.62	-318	1559	-1286	-5	7	-19	-89	-82	-7	85
	1589	2019-01-22 11:21:17.63	-316	1553	-1277	-4	11	-17	-68	-26	-42	47
	1590	2019-01-22 11:21:17.64	-320	1557	-1289	-1	8	-15	-80	-65	-15	72
	1591	2019-01-22 11:21:17.65	-315	1565	-1292	-1	11	-8	-69	-11	-58	40
	1592	2019-01-22 11:21:17.66	-308	1573	-1289	0	13	-7	-86	-57	-29	71
	1593	2019-01-22 11:21:17.67	-306	1574	-1296	-2	13	-3	-70	-8	-62	39
	1594	2019-01-22 11:21:17.68	-307	1569	-1296	0	13	-4	-80	-61	-19	70
	1595	2019-01-22 11:21:17.69	-316	1570	-1296	8	12	-4	-61	-9	-52	35
	1596	2019-01-22 11:21:17.70	-311	1563	-1293	16	12	-2	-68	-57	-11	62
	1597	2019-01-22 11:21:17.71	-303	1566	-1302	22	11	0	-53	-12	-41	32
	1598	2019-01-22 11:21:17.72	-319	1567	-1306	29	6	1	-68	-65	-3	66
	1599	2019-01-22 11:21:17.73	-312	1575	-1305	33	1	1	-62	-15	-47	38
	1600	2019-01-22 11:21:17.74	-303	1570	-1300	38	4	-3	-85	-67	-18	76
	1601	2019-01-22 11:21:17.75	-312	1566	-1298	39	7	-3	-83	-28	-55	55
	1602	2019-01-22 11:21:17.76	-318	1563	-1309	40	8	-4	-92	-81	-11	86
	1603	2019-01-22 11:21:17.77	-300	1548	-1298	41	6	-5	-71	-28	-43	49
	1604	2019-01-22 11:21:17.78	-299	1556	-1297	41	7	-6	-78	-77	-1	77
	1605	2019-01-22 11:21:17.79	-301	1551	-1304	39	5	-7	-71	-34	-37	52
	1606	2019-01-22 11:21:17.80	-305	1551	-1299	40	7	-7	-89	-84	-5	86
	1607	2019-01-22 11:21:17.81	-303	1549	-1302	39	8	-6	-73	-23	-50	48
	1608	2019-01-22 11:21:17.82	-295	1549	-1304	37	12	-10	-98	-79	-19	88
	1609	2019-01-22 11:21:17.83	-304	1546	-1308	39	12	-9	-92	-33	-59	62
	1610	2019-01-22 11:21:17.84	-299	1538	-1315	36	10	-9	-107	-94	-13	100
	1611	2019-01-22 11:21:17.85	-309	1541	-1311	39	8	-8	-92	-40	-52	66
	1612	2019-01-22 11:21:17.86	-302	1542	-1314	37	7	-8	-97	-83	-14	90
	1613	2019-01-22 11:21:17.87	-305	1541	-1319	32	4	-7	-78	-24	-54	51
	1614	2019-01-22 11:21:17.88	-293	1543	-1318	27	0	-8	-91	-73	-18	82
	1615	2019-01-22 11:21:17.89	-295	1535	-1319	21	-3	-7	-93	-34	-59	63
	1616	2019-01-22 11:21:17.90	-300	1537	-1311	18	-4	-4	-115	-94	-21	104
	1617	2019-01-22 11:21:17.91	-298	1534	-1306	17	-4	-4	-97	-48	-49	72
	1618	2019-01-22 11:21:17.92	-302	1532	-1305	16	-1	-5	-98	-91	-7	94
	1619	2019-01-22 11:21:17.93	-293	1535	-1307	14	1	-2	-75	-33	-42	54
	1620	2019-01-22 11:21:17.94	-304	1541	-1305	15	2	-4	-75	-70	-5	72
	1621	2019-01-22 11:21:17.95	-304	1539	-1317	11	2	-6	-65	-18	-47	41
	1622	2019-01-22 11:21:17.96	-300	1542	-1315	7	1	-6	-75	-66	-9	70
	1623	2019-01-22 11:21:17.97	-302	1542	-1318	4	3	-8	-76	-25	-51	50
	1624	2019-01-22 11:21:17.98	-292	1541	-1317	0	2	-12	-79	-71	-8	75
	1625	2019-01-22 11:21:17.99	-300	1537	-1315	-1	3	-13	-70	-32	-38	51
	1626	2019-01-22 11:21:18.00	-300	1537	-1313	-3	2	-16	-78	-78	0	78
	1627	2019-01-22 11:21:18.01	-299	1537	-1320	-7	-3	-17	-78	-28	-50	53
	1628	2019-01-22 11:21:18.02	-299	1538	-1312	-10	-2	-19	-88	-69	-19	78
	1629	2019-01-22 11:21:18.03	-299	1544	-1316	-7	0	-19	-81	-28	-53	54
	1630	2019-01-22 11:21:18.04	-302	1544	-1317	-8	-4	-20	-83	-73	-10	78
	1631	2019-01-22 11:21:18.05	-302	1548	-1317	-6	-7	-20	-80	-36	-44	58
	1632	2019-01-22 11:21:18.06	-299	1539	-1314	-5	-5	-19	-84	-80	-4	82
	1633	2019-01-22 11:21:18.07	-301	1541	-1315	-3	-8	-17	-74	-30	-44	52
	1634	2019-01-22 11:21:18.08	-308	1542	-1310	-4	-6	-14	-66	-53	-13	59
	1635	2019-01-22 11:21:18.09	-301	1545	-1307	-6	-2	-16	-59	-4	-55	31
	1636	2019-01-22 11:21:18.10	-309	1545	-1314	-8	-2	-15	-66	-45	-21	55
	1637	2019-01-22 11:21:18.11	-307	1545	-1310	-9	-4	-15	-67	-15	-52	41
	1638	2019-01-22 11:21:18.12	-302	1547	-1314	-8	-5	-12	-67	-56	-11	61
	1639	2019-01-22 11:21:18.13	-311	1547	-1313	-8	-6	-10	-65	-14	-51	39
	1640	2019-01-22 11:21:18.14	-317	1544	-1317	-6	-9	-12	-68	-45	-23	56
	1641	2019-01-22 11:21:18.15	-308	1549	-1310	-5	-12	-10	-70	-9	-61	39
	1642	2019-01-22 11:21:18.16	-311	1555	-1313	-5	-9	-11	-68	-45	-23	56
	1643	2019-01-22 11:21:18.17	-303	1549	-1313	-3	-4	-15	-64	-12	-52	38
	1644	2019-01-22 11:21:18.18	-307	1545	-1316	-1	-4	-14	-67	-49	-18	58
	1645	2019-01-22 11:21:18.19	-308	1547	-1308	2	-4	-17	-74	-17	-57	45
	1646	2019-01-22 11:21:18.20	-305	1539	-1321	2	-6	-13	-74	-50	-24	62
	1647	2019-01-22 11:21:18.21	-313	1539	-1313	6	-4	-13	-73	-17	-56	45
	1648	2019-01-22 11:21:18.22	-302	1542	-1309	2	0	-11	-66	-39	-27	52
	1649	2019-01-22 11:21:18.23	-306	1544	-1311	2	1	-8	-75	-19	-56	47
	1650	2019-01-22 11:21:18.24	-315	1543	-1318	3	2	-9	-75	-50	-25	62
	1651	2019-01-22 11:21:18.25	-315	1537	-1323	7	-1	-9	-84	-39	-45	61
	1652	2019-01-22 11:21:18.26	-309	1535	-1312	9	-8	-7	-74	-66	-8	70
	1653	2019-01-22 11:21:18.27	-309	1536	-1307	12	-11	-6	-72	-46	-26	59
	1654	2019-01-22 11:21:18.28	-315	1539	-1314	12	-7	-7	-65	-71	6	68
	1655	2019-01-22 11:21:18.29	-314	1543	-1316	12	-3	-5	-74	-46	-28	60
	1656	2019-01-22 11:21:18.30	-313	1548	-1316	12	-1	-5	-80	-71	-9	75
	1657	2019-01-22 11:21:18.31	-317	1550	-1319	9	0	-6	-98	-59	-39	78
	1658	2019-01-22 11:21:18.32	-302	1548	-1314	4	3	-8	-87	-83	-4	85
	1659	2019-01-22 11:21:18.33	-319	1550	-1316	3	5	-10	-91	-60	-31	75
	1660	2019-01-22 11:21:18.34	-306	1544	-1321	3	5	-10	-84	-84	0	84
	1661	2019-01-22 11:21:18.35	-309	1557	-1321	5	2	-11	-81	-55	-26	68
	1662	2019-01-22 11:21:18.36	-303	1557	-1319	4	-4	-14	-61	-76	15	68
	1663	2019-01-22 11:21:18.37	-313	1547	-1319	10	-2	-13	-55	-64	9	59
	1664	2019-01-22 11:21:18.38	-312	1545	-1307	18	1	-15	-33	-73	40	53
	1665	2019-01-22 11:21:18.39	-328	1544	-1316	13	-4	-6	-37	-43	6	40
	1666	2019-01-22 11:21:18.40	-321	1554	-1305	17	-4	-4	-35	-63	28	49
	1667	2019-01-22 11:21:18.41	-303	1552	-1289	16	0	-1	-48	-58	10	53
	1668	2019-01-22 11:21:18.42	-286	1508	-1295	17	15	7	-76	-111	35	93
	1669	2019-01-22 11:21:18.43	-337	1586	-1307	52	31	0	-98	-137	39	117
	1670	2019-01-22 11:21:18.44	-334	1573	-1310	67	22	-2	-45	-116	71	80
	1671	2019-01-22 11:21:18.45	-323	1597	-1378	34	-21	2	-22	-38	16	30
	1672	2019-01-22 11:21:18.46	-324	1620	-1371	2	-36	4	-56	-68	12	62
	1673	2019-01-22 11:21:18.47	-302	1593	-1310	12	-12	-22	-114	-149	35	131
	1674	2019-01-22 11:21:18.48	-316	1548	-1262	47	12	-34	-97	-200	103	148
	1675	2019-01-22 11:21:18.49	-311	1542	-1277	89	12	-37	-36	-115	79	75
	1676	2019-01-22 11:21:18.50	-330	1551	-1312	109	10	-31	0	-51	51	25
	1677	2019-01-22 11:21:18.51	-322	1563	-1334	121	17	-38	-10	-4	-6	7
	1678	2019-01-22 11:21:18.52	-321	1571	-1346	120	18	-37	-18	7	-25	5
	1679	2019-01-22 11:21:18.53	-326	1577	-1343	120	10	-42	-50	0	-50	25
	1680	2019-01-22 11:21:18.54	-318	1579	-1338	119	9	-48	-73	-43	-30	58
	1681	2019-01-22 11:21:18.55	-325	1557	-1329	111	13	-54	-104	-72	-32	88
	1682	2019-01-22 11:21:18.56	-310	1546	-1330	114	15	-58	-106	-106	0	106
	1683	2019-01-22 11:21:18.57	-314	1543	-1328	125	20	-63	-115	-123	8	119
	1684	2019-01-22 11:21:18.58	-306	1533	-1333	140	21	-64	-105	-125	20	115
	1685	2019-01-22 11:21:18.59	-302	1514	-1345	157	23	-63	-104	-116	12	110
	1686	2019-01-22 11:21:18.60	-309	1516	-1351	175	26	-59	-79	-91	12	85
	1687	2019-01-22 11:21:18.61	-312	1517	-1350	190	18	-57	-78	-51	-27	64
	1688	2019-01-22 11:21:18.62	-307	1517	-1359	196	15	-52	-66	-31	-35	48
	1689	2019-01-22 11:21:18.63	-319	1508	-1362	201	14	-47	-80	-43	-37	61
	1690	2019-01-22 11:21:18.64	-293	1500	-1371	205	12	-42	-80	-57	-23	68
	1691	2019-01-22 11:21:18.65	-305	1488	-1369	209	11	-35	-93	-56	-37	74
	1692	2019-01-22 11:21:18.66	-315	1494	-1373	212	9	-32	-83	-41	-42	62
	1693	2019-01-22 11:21:18.67	-307	1488	-1379	215	5	-27	-92	-29	-63	60
	1694	2019-01-22 11:21:18.68	-305	1487	-1370	219	5	-23	-73	-11	-62	42
	1695	2019-01-22 11:21:18.69	-297	1488	-1362	228	5	-25	-86	-14	-72	50
	1696	2019-01-22 11:21:18.70	-297	1486	-1357	232	5	-28	-61	21	-82	20
	1697	2019-01-22 11:21:18.71	-309	1483	-1367	226	1	-32	-81	23	-104	29
	1698	2019-01-22 11:21:18.72	-311	1474	-1376	215	-2	-36	-72	31	-103	20
	1699	2019-01-22 11:21:18.73	-307	1486	-1385	194	-10	-44	-87	7	-94	40
	1700	2019-01-22 11:21:18.74	-309	1482	-1385	172	-18	-48	-66	14	-80	26
	1701	2019-01-22 11:21:18.75	-327	1463	-1427	143	-17	-41	-63	-11	-52	37
	1702	2019-01-22 11:21:18.76	-309	1461	-1405	140	-10	-41	-31	3	-34	14
	1703	2019-01-22 11:21:18.77	-307	1448	-1392	152	-6	-30	-26	27	-53	0
	1704	2019-01-22 11:21:18.78	-293	1429	-1394	172	3	-23	6	95	-89	-50
	1705	2019-01-22 11:21:18.79	-302	1425	-1398	201	17	-21	-8	89	-97	-40
	1706	2019-01-22 11:21:18.80	-301	1399	-1417	231	31	-17	14	86	-72	-50
	1707	2019-01-22 11:21:18.81	-318	1451	-1392	266	31	-27	30	72	-42	-51
	1708	2019-01-22 11:21:18.82	-315	1461	-1416	249	8	-26	28	86	-58	-57
	1709	2019-01-22 11:21:18.83	-303	1465	-1439	211	-3	-19	-88	5	-93	41
	1710	2019-01-22 11:21:18.84	-303	1452	-1436	186	9	-27	-175	-38	-137	106
	1711	2019-01-22 11:21:18.85	-297	1426	-1419	170	19	-33	-251	-104	-147	177
	1712	2019-01-22 11:21:18.86	-297	1396	-1423	173	20	-32	-273	-137	-136	205
	1713	2019-01-22 11:21:18.87	-327	1441	-1394	185	7	-44	-327	-231	-96	279
	1714	2019-01-22 11:21:18.88	-309	1414	-1516	161	-26	-36	-371	-269	-102	320
	1715	2019-01-22 11:21:18.89	-310	1459	-1451	143	-22	-36	-450	-358	-92	404
	1716	2019-01-22 11:21:18.90	-308	1443	-1440	148	5	-54	-506	-400	-106	453
	1717	2019-01-22 11:21:18.91	-310	1428	-1432	152	7	-62	-546	-439	-107	492
	1718	2019-01-22 11:21:18.92	-328	1433	-1445	167	0	-65	-494	-373	-121	433
	1719	2019-01-22 11:21:18.93	-321	1442	-1447	190	-4	-70	-441	-353	-88	397
	1720	2019-01-22 11:21:18.94	-324	1445	-1445	204	2	-78	-344	-281	-63	312
	1721	2019-01-22 11:21:18.95	-319	1429	-1458	209	7	-79	-271	-262	-9	266
	1722	2019-01-22 11:21:18.96	-334	1432	-1457	227	8	-81	-148	-176	28	162
	1723	2019-01-22 11:21:18.97	-337	1414	-1454	245	14	-85	-44	-143	99	93
	1724	2019-01-22 11:21:18.98	-340	1411	-1462	250	15	-83	48	-37	85	-5
	1725	2019-01-22 11:21:18.99	-352	1408	-1478	256	9	-80	36	-24	60	-6
	1726	2019-01-22 11:21:19.00	-350	1410	-1484	260	4	-82	30	51	-21	-40
	1727	2019-01-22 11:21:19.01	-330	1403	-1468	257	1	-83	-26	32	-58	-3
	1728	2019-01-22 11:21:19.02	-324	1394	-1453	256	9	-87	-35	87	-122	-26
	1729	2019-01-22 11:21:19.03	-316	1375	-1460	261	27	-91	-84	24	-108	30
	1730	2019-01-22 11:21:19.04	-305	1311	-1454	279	53	-81	-86	61	-147	12
	1731	2019-01-22 11:21:19.05	-321	1365	-1495	345	53	-82	5	66	-61	-35
	1732	2019-01-22 11:21:19.06	-351	1369	-1534	317	24	-63	163	190	-27	-176
	1733	2019-01-22 11:21:19.07	-336	1347	-1525	287	11	-50	120	147	-27	-133
	1734	2019-01-22 11:21:19.08	-324	1343	-1499	263	26	-47	18	139	-121	-78
	1735	2019-01-22 11:21:19.09	-343	1332	-1505	242	26	-43	-73	4	-77	34
	1736	2019-01-22 11:21:19.10	-327	1324	-1522	228	8	-40	-63	-27	-36	45
	1737	2019-01-22 11:21:19.11	-317	1318	-1536	218	-5	-32	-106	-133	27	119
	1738	2019-01-22 11:21:19.12	-335	1316	-1514	215	4	-31	-144	-147	3	145
	1739	2019-01-22 11:21:19.13	-325	1288	-1498	213	10	-28	-212	-267	55	239
	1740	2019-01-22 11:21:19.14	-340	1273	-1505	223	12	-20	-180	-256	76	218
	1741	2019-01-22 11:21:19.15	-337	1284	-1522	232	10	-11	-164	-276	112	220
	1742	2019-01-22 11:21:19.16	-343	1285	-1538	235	5	1	-106	-149	43	127
	1743	2019-01-22 11:21:19.17	-333	1272	-1543	229	5	10	-101	-127	26	114
	1744	2019-01-22 11:21:19.18	-334	1280	-1528	227	6	17	-71	-50	-21	60
	1745	2019-01-22 11:21:19.19	-345	1278	-1539	218	7	28	-82	-97	15	89
	1746	2019-01-22 11:21:19.20	-353	1275	-1552	200	0	39	-64	-35	-29	49
	1747	2019-01-22 11:21:19.21	-342	1283	-1558	174	1	47	-82	-74	-8	78
	1748	2019-01-22 11:21:19.22	-349	1292	-1560	151	-1	55	-55	19	-74	18
	1749	2019-01-22 11:21:19.23	-338	1293	-1574	130	-4	58	-74	-3	-71	38
	1750	2019-01-22 11:21:19.24	-337	1284	-1558	115	-11	61	-69	61	-130	4
	1751	2019-01-22 11:21:19.25	-330	1280	-1555	101	-21	58	-112	-10	-102	61
	1752	2019-01-22 11:21:19.26	-313	1263	-1556	89	-23	59	-119	39	-158	40
	1753	2019-01-22 11:21:19.27	-307	1249	-1541	79	-16	54	-171	-30	-141	100
	1754	2019-01-22 11:21:19.28	-293	1227	-1564	90	8	59	-239	-12	-227	125
	1755	2019-01-22 11:21:19.29	-316	1281	-1520	131	28	45	-342	-112	-230	227
	1756	2019-01-22 11:21:19.30	-336	1283	-1558	162	28	32	-252	-31	-221	141
	1757	2019-01-22 11:21:19.31	-314	1285	-1605	153	-13	39	-102	-27	-75	64
	1758	2019-01-22 11:21:19.32	-305	1297	-1612	128	-31	45	-36	69	-105	-16
	1759	2019-01-22 11:21:19.33	-304	1286	-1603	107	-14	40	-138	-11	-127	74
	1760	2019-01-22 11:21:19.34	-308	1271	-1604	85	-6	43	-188	4	-192	92
	1761	2019-01-22 11:21:19.35	-298	1265	-1597	87	-20	45	-200	-83	-117	141
	1762	2019-01-22 11:21:19.36	-289	1269	-1567	99	-34	54	-153	-40	-113	96
	1763	2019-01-22 11:21:19.37	-289	1256	-1559	101	-34	58	-124	-115	-9	119
	1764	2019-01-22 11:21:19.38	-290	1245	-1593	104	-36	65	-75	-60	-15	67
	1765	2019-01-22 11:21:19.39	-293	1254	-1595	122	-31	66	-98	-129	31	113
	1766	2019-01-22 11:21:19.40	-290	1255	-1583	146	-32	63	-97	-85	-12	91
	1767	2019-01-22 11:21:19.41	-319	1269	-1581	160	-40	54	-85	-139	54	112
	1768	2019-01-22 11:21:19.42	-272	1249	-1652	134	-76	55	-27	-55	28	41
	1769	2019-01-22 11:21:19.43	-301	1278	-1610	112	-79	62	-74	-109	35	91
	1770	2019-01-22 11:21:19.44	-302	1257	-1594	118	-39	40	-129	-109	-20	119
	1771	2019-01-22 11:21:19.45	-300	1251	-1580	112	-47	34	-132	-175	43	153
	1772	2019-01-22 11:21:19.46	-290	1258	-1611	118	-72	37	-77	-83	6	80
	1773	2019-01-22 11:21:19.47	-316	1254	-1602	130	-68	34	-78	-129	51	103
	1774	2019-01-22 11:21:19.48	-301	1264	-1595	134	-52	27	-54	-84	30	69
	1775	2019-01-22 11:21:19.49	-319	1265	-1598	143	-48	31	-28	-121	93	74
	1776	2019-01-22 11:21:19.50	-307	1255	-1605	162	-54	29	15	-22	37	3
	1777	2019-01-22 11:21:19.51	-332	1257	-1615	170	-61	27	19	-41	60	11
	1778	2019-01-22 11:21:19.52	-306	1253	-1609	167	-60	19	29	46	-17	-37
	1779	2019-01-22 11:21:19.53	-324	1245	-1622	164	-58	17	0	-3	3	1
	1780	2019-01-22 11:21:19.54	-310	1214	-1608	165	-50	12	-38	41	-79	-1
	1781	2019-01-22 11:21:19.55	-319	1196	-1631	171	-50	17	-73	-25	-48	49
	1782	2019-01-22 11:21:19.56	-300	1193	-1623	176	-62	27	-76	29	-105	23
	1783	2019-01-22 11:21:19.57	-316	1192	-1632	185	-63	37	-111	-30	-81	70
	1784	2019-01-22 11:21:19.58	-299	1187	-1610	190	-63	45	-108	32	-140	38
	1785	2019-01-22 11:21:19.59	-313	1193	-1631	182	-73	58	-94	-22	-72	58
	1786	2019-01-22 11:21:19.60	-318	1195	-1632	173	-76	65	-93	24	-117	34
	1787	2019-01-22 11:21:19.61	-309	1207	-1615	164	-69	62	-112	-58	-54	85
	1788	2019-01-22 11:21:19.62	-318	1195	-1644	151	-71	58	-94	-21	-73	57
	1789	2019-01-22 11:21:19.63	-317	1203	-1642	142	-78	52	-87	-96	9	91
	1790	2019-01-22 11:21:19.64	-310	1198	-1646	131	-83	50	-86	-68	-18	77
	1791	2019-01-22 11:21:19.65	-331	1196	-1648	117	-78	42	-118	-149	31	133
	1792	2019-01-22 11:21:19.66	-323	1193	-1641	107	-72	36	-131	-130	-1	130
	1793	2019-01-22 11:21:19.67	-324	1180	-1654	101	-74	32	-142	-203	61	172
	1794	2019-01-22 11:21:19.68	-329	1174	-1654	106	-75	30	-147	-153	6	150
	1795	2019-01-22 11:21:19.69	-323	1185	-1648	111	-77	26	-147	-186	39	166
	1796	2019-01-22 11:21:19.70	-342	1173	-1648	112	-84	22	-124	-119	-5	121
	1797	2019-01-22 11:21:19.71	-343	1166	-1649	115	-93	18	-118	-160	42	139
	1798	2019-01-22 11:21:19.72	-331	1166	-1628	118	-92	14	-105	-101	-4	103
	1799	2019-01-22 11:21:19.73	-330	1151	-1630	114	-80	12	-81	-110	29	95
	1800	2019-01-22 11:21:19.74	-334	1139	-1637	112	-71	12	-58	-14	-44	36
	1801	2019-01-22 11:21:19.75	-326	1132	-1664	123	-61	14	-70	-45	-25	57
	1802	2019-01-22 11:21:19.76	-338	1193	-1535	140	-57	12	-72	4	-76	34
	1803	2019-01-22 11:21:19.77	-362	1119	-1644	145	-19	7	-9	-24	15	16
	1804	2019-01-22 11:21:19.78	-344	1135	-1660	129	-73	26	53	55	-2	-54
	1805	2019-01-22 11:21:19.79	-350	1156	-1647	112	-69	36	33	4	29	-18
	1806	2019-01-22 11:21:19.80	-344	1141	-1642	95	-50	28	-46	-15	-31	30
	1807	2019-01-22 11:21:19.81	-337	1129	-1628	72	-43	30	-141	-136	-5	138
	1808	2019-01-22 11:21:19.82	-378	1175	-1620	69	-54	17	-199	-160	-39	179
	1809	2019-01-22 11:21:19.83	-310	1146	-1708	17	-86	21	-236	-241	5	238
	1810	2019-01-22 11:21:19.84	-358	1189	-1654	-19	-72	16	-335	-294	-41	314
	1811	2019-01-22 11:21:19.85	-325	1148	-1620	-15	-8	-5	-406	-404	-2	405
	1812	2019-01-22 11:21:19.86	-342	1126	-1621	-7	-1	-12	-389	-379	-10	384
	1813	2019-01-22 11:21:19.87	-328	1162	-1601	26	-5	-18	-292	-353	61	322
	1814	2019-01-22 11:21:19.88	-348	1168	-1620	52	-4	-27	-168	-200	32	184
	1815	2019-01-22 11:21:19.89	-336	1162	-1643	52	-8	-32	-60	-126	66	93
	1816	2019-01-22 11:21:19.90	-335	1190	-1650	50	-6	-36	-1	-5	4	3
	1817	2019-01-22 11:21:19.91	-356	1211	-1655	42	-19	-42	68	46	22	-57
	1818	2019-01-22 11:21:19.92	-329	1189	-1683	9	-22	-46	109	128	-19	-118
	1819	2019-01-22 11:21:19.93	-345	1190	-1651	-5	-17	-53	141	131	10	-136
	1820	2019-01-22 11:21:19.94	-336	1167	-1637	-3	1	-61	154	184	-30	-169
	1821	2019-01-22 11:21:19.95	-333	1139	-1622	10	1	-63	182	185	-3	-183
	1822	2019-01-22 11:21:19.96	-326	1111	-1613	39	13	-62	174	220	-46	-197
	1823	2019-01-22 11:21:19.97	-359	1150	-1628	77	27	-70	207	215	-8	-211
	1824	2019-01-22 11:21:19.98	-371	1158	-1667	79	10	-60	220	261	-41	-240
	1825	2019-01-22 11:21:19.99	-375	1153	-1716	63	-19	-47	159	191	-32	-175
	1826	2019-01-22 11:21:20.00	-370	1154	-1718	48	-35	-37	67	132	-65	-99
	1827	2019-01-22 11:21:20.01	-378	1140	-1694	19	-41	-31	23	13	10	-18
	1828	2019-01-22 11:21:20.02	-377	1148	-1685	-10	-51	-24	-20	-64	44	42
	1829	2019-01-22 11:21:20.03	-371	1136	-1681	-31	-62	-16	-82	-199	117	140
	1830	2019-01-22 11:21:20.04	-375	1129	-1657	-43	-54	-12	-197	-264	67	230
	1831	2019-01-22 11:21:20.05	-358	1106	-1641	-54	-40	-7	-280	-309	29	294
	1832	2019-01-22 11:21:20.06	-373	1112	-1648	-57	-21	-6	-316	-264	-52	290
	1833	2019-01-22 11:21:20.07	-353	1098	-1626	-55	-9	-1	-268	-225	-43	246
	1834	2019-01-22 11:21:20.08	-367	1102	-1643	-54	-2	6	-228	-152	-76	190
	1835	2019-01-22 11:21:20.09	-358	1074	-1642	-48	9	15	-224	-150	-74	187
	1836	2019-01-22 11:21:20.10	-366	1126	-1612	-38	24	17	-263	-128	-135	195
	1837	2019-01-22 11:21:20.11	-352	1127	-1612	-43	29	21	-286	-133	-153	209
	1838	2019-01-22 11:21:20.12	-367	1156	-1640	-53	29	23	-288	-100	-188	194
	1839	2019-01-22 11:21:20.13	-360	1183	-1642	-69	41	17	-200	-84	-116	142
	1840	2019-01-22 11:21:20.14	-352	1194	-1644	-94	48	8	-94	-50	-44	72
	1841	2019-01-22 11:21:20.15	-356	1184	-1650	-115	54	-4	24	-21	45	-1
	1842	2019-01-22 11:21:20.16	-345	1176	-1637	-118	60	-13	67	32	35	-49
	1843	2019-01-22 11:21:20.17	-346	1172	-1626	-111	64	-18	89	51	38	-70
	1844	2019-01-22 11:21:20.18	-340	1171	-1622	-104	66	-15	68	83	-15	-75
	1845	2019-01-22 11:21:20.19	-358	1186	-1664	-95	70	-7	73	99	-26	-86
	1846	2019-01-22 11:21:20.20	-338	1180	-1628	-78	66	-5	57	103	-46	-80
	1847	2019-01-22 11:21:20.21	-350	1169	-1647	-50	70	-4	82	95	-13	-88
	1848	2019-01-22 11:21:20.22	-340	1169	-1643	-32	54	-5	69	91	-22	-80
	1849	2019-01-22 11:21:20.23	-335	1181	-1640	-33	47	-6	65	79	-14	-72
	1850	2019-01-22 11:21:20.24	-354	1189	-1662	-43	43	-13	20	51	-31	-35
	1851	2019-01-22 11:21:20.25	-344	1206	-1665	-66	33	-16	1	30	-29	-15
	1852	2019-01-22 11:21:20.26	-350	1209	-1687	-99	12	-20	-86	2	-88	42
	1853	2019-01-22 11:21:20.27	-344	1214	-1663	-123	-1	-30	-186	-35	-151	110
	1854	2019-01-22 11:21:20.28	-355	1209	-1651	-146	-7	-41	-320	-94	-226	207
	1855	2019-01-22 11:21:20.29	-356	1192	-1639	-173	-16	-45	-350	-118	-232	234
	1856	2019-01-22 11:21:20.30	-350	1187	-1641	-180	-11	-55	-288	-127	-161	207
	1857	2019-01-22 11:21:20.31	-339	1188	-1619	-171	-2	-64	-158	-111	-47	134
	1858	2019-01-22 11:21:20.32	-348	1178	-1617	-151	14	-59	-41	-84	43	62
	1859	2019-01-22 11:21:20.33	-345	1184	-1584	-116	43	-62	96	-3	99	-46
	1860	2019-01-22 11:21:20.34	-359	1188	-1625	-92	52	-49	147	79	68	-113
	1861	2019-01-22 11:21:20.35	-365	1223	-1658	-93	33	-30	169	148	21	-158
	1862	2019-01-22 11:21:20.36	-356	1214	-1692	-108	22	-18	125	144	-19	-134
	1863	2019-01-22 11:21:20.37	-349	1231	-1608	-101	37	-22	98	143	-45	-120
	1864	2019-01-22 11:21:20.38	-334	1202	-1594	-91	60	-28	64	100	-36	-82
	1865	2019-01-22 11:21:20.39	-348	1207	-1607	-79	64	-29	90	100	-10	-95
	1866	2019-01-22 11:21:20.40	-343	1210	-1627	-66	59	-28	81	95	-14	-88
	1867	2019-01-22 11:21:20.41	-343	1220	-1628	-62	60	-29	97	144	-47	-120
	1868	2019-01-22 11:21:20.42	-339	1198	-1618	-67	59	-23	64	133	-69	-98
	1869	2019-01-22 11:21:20.43	-341	1186	-1619	-68	53	-12	56	141	-85	-98
	1870	2019-01-22 11:21:20.44	-334	1195	-1618	-68	49	-6	-2	109	-111	-53
	1871	2019-01-22 11:21:20.45	-331	1201	-1597	-69	54	0	-18	123	-141	-52
	1872	2019-01-22 11:21:20.46	-331	1219	-1613	-70	54	-2	-42	79	-121	-18
	1873	2019-01-22 11:21:20.47	-324	1244	-1604	-73	54	-14	-17	88	-105	-35
	1874	2019-01-22 11:21:20.48	-324	1250	-1609	-85	58	-24	-40	37	-77	1
	1875	2019-01-22 11:21:20.49	-317	1244	-1621	-99	63	-39	-38	41	-79	-1
	1876	2019-01-22 11:21:20.50	-319	1230	-1618	-104	72	-48	-66	-11	-55	38
	1877	2019-01-22 11:21:20.51	-329	1230	-1607	-103	71	-53	-40	1	-41	19
	1878	2019-01-22 11:21:20.52	-320	1201	-1601	-95	75	-51	-68	-45	-23	56
	1879	2019-01-22 11:21:20.53	-321	1201	-1604	-76	83	-45	-62	-14	-48	38
	1880	2019-01-22 11:21:20.54	-316	1211	-1601	-57	81	-35	-74	-39	-35	56
	1881	2019-01-22 11:21:20.55	-314	1213	-1605	-43	81	-26	-36	-3	-33	19
	1882	2019-01-22 11:21:20.56	-310	1216	-1617	-41	73	-16	-35	-39	4	37
	1883	2019-01-22 11:21:20.57	-316	1226	-1622	-46	68	-8	-7	-3	-4	5
	1884	2019-01-22 11:21:20.58	-308	1232	-1627	-59	64	-6	-32	-36	4	34
	1885	2019-01-22 11:21:20.59	-299	1225	-1605	-73	54	-1	-13	-1	-12	7
	1886	2019-01-22 11:21:20.60	-293	1212	-1615	-86	52	4	-19	-49	30	34
	1887	2019-01-22 11:21:20.61	-303	1199	-1615	-100	54	-1	5	-13	18	4
	1888	2019-01-22 11:21:20.62	-304	1204	-1615	-103	55	-2	-21	-58	37	39
	1889	2019-01-22 11:21:20.63	-294	1216	-1604	-106	43	-4	-8	-34	26	21
	1890	2019-01-22 11:21:20.64	-308	1235	-1603	-119	31	-7	-41	-87	46	64
	1891	2019-01-22 11:21:20.65	-306	1248	-1615	-138	24	-9	-52	-65	13	58
	1892	2019-01-22 11:21:20.66	-302	1266	-1595	-153	26	-21	-119	-132	13	125
	1893	2019-01-22 11:21:20.67	-305	1266	-1595	-163	37	-24	-130	-105	-25	117
	1894	2019-01-22 11:21:20.68	-303	1270	-1591	-162	49	-27	-131	-143	12	137
	1895	2019-01-22 11:21:20.69	-282	1279	-1584	-153	61	-25	-59	-84	25	71
	1896	2019-01-22 11:21:20.70	-284	1287	-1577	-145	77	-19	-46	-107	61	76
	1897	2019-01-22 11:21:20.71	-286	1271	-1566	-128	105	-16	-19	-51	32	35
	1898	2019-01-22 11:21:20.72	-283	1270	-1572	-108	125	-16	-54	-103	49	78
	1899	2019-01-22 11:21:20.73	-280	1255	-1576	-87	132	-12	-32	-55	23	43
	1900	2019-01-22 11:21:20.74	-277	1259	-1593	-82	125	-8	-52	-107	55	79
	1901	2019-01-22 11:21:20.75	-301	1265	-1620	-98	113	-2	-47	-68	21	57
	1902	2019-01-22 11:21:20.76	-290	1275	-1648	-126	94	6	-98	-117	19	107
	1903	2019-01-22 11:21:20.77	-292	1284	-1655	-148	76	14	-101	-48	-53	74
	1904	2019-01-22 11:21:20.78	-288	1297	-1632	-168	63	12	-144	-87	-57	115
	1905	2019-01-22 11:21:20.79	-276	1294	-1629	-172	50	11	-150	-34	-116	92
	1906	2019-01-22 11:21:20.80	-271	1302	-1606	-163	38	11	-187	-75	-112	131
	1907	2019-01-22 11:21:20.81	-265	1308	-1586	-142	34	1	-170	-19	-151	94
	1908	2019-01-22 11:21:20.82	-276	1298	-1570	-121	23	-8	-162	-66	-96	114
	1909	2019-01-22 11:21:20.83	-270	1314	-1575	-98	9	-18	-128	-5	-123	66
	1910	2019-01-22 11:21:20.84	-269	1316	-1573	-79	-3	-32	-140	-47	-93	93
	1911	2019-01-22 11:21:20.85	-262	1320	-1581	-75	-12	-48	-121	5	-126	58
	1912	2019-01-22 11:21:20.86	-272	1321	-1578	-76	-20	-61	-137	-55	-82	96
	1913	2019-01-22 11:21:20.87	-282	1317	-1582	-77	-26	-75	-129	-12	-117	70
	1914	2019-01-22 11:21:20.88	-277	1296	-1581	-84	-41	-81	-135	-69	-66	102
	1915	2019-01-22 11:21:20.89	-290	1281	-1569	-85	-48	-84	-102	3	-105	49
	1916	2019-01-22 11:21:20.90	-294	1262	-1551	-75	-49	-86	-93	-33	-60	63
	1917	2019-01-22 11:21:20.91	-307	1251	-1540	-66	-49	-83	-53	24	-77	14
	1918	2019-01-22 11:21:20.92	-300	1251	-1538	-60	-50	-77	-59	-43	-16	51
	1919	2019-01-22 11:21:20.93	-303	1260	-1534	-56	-48	-69	-58	-4	-54	31
	1920	2019-01-22 11:21:20.94	-302	1254	-1543	-60	-44	-65	-84	-65	-19	74
	1921	2019-01-22 11:21:20.95	-307	1257	-1544	-71	-36	-59	-74	-12	-62	43
	1922	2019-01-22 11:21:20.96	-303	1255	-1553	-82	-29	-50	-86	-67	-19	76
	1923	2019-01-22 11:21:20.97	-311	1256	-1558	-92	-27	-43	-73	-17	-56	45
	1924	2019-01-22 11:21:20.98	-310	1256	-1580	-102	-32	-35	-82	-87	5	84
	1925	2019-01-22 11:21:20.99	-299	1282	-1556	-115	-38	-25	-66	-34	-32	50
	1926	2019-01-22 11:21:21.00	-311	1279	-1547	-127	-41	-21	-76	-84	8	80
	1927	2019-01-22 11:21:21.01	-315	1292	-1559	-140	-39	-11	-63	-20	-43	41
	1928	2019-01-22 11:21:21.02	-320	1293	-1549	-145	-39	-9	-82	-68	-14	75
	1929	2019-01-22 11:21:21.03	-317	1293	-1549	-143	-34	-11	-79	-6	-73	42
	1930	2019-01-22 11:21:21.04	-316	1298	-1540	-140	-38	-7	-88	-60	-28	74
	1931	2019-01-22 11:21:21.05	-347	1297	-1552	-128	-34	-5	-68	-5	-63	36
	1932	2019-01-22 11:21:21.06	-320	1300	-1542	-117	-36	-3	-71	-62	-9	66
	1933	2019-01-22 11:21:21.07	-324	1321	-1531	-108	-36	1	-57	-6	-51	31
	1934	2019-01-22 11:21:21.08	-329	1322	-1542	-99	-34	1	-61	-52	-9	56
	1935	2019-01-22 11:21:21.09	-324	1324	-1542	-94	-35	2	-46	16	-62	15
	1936	2019-01-22 11:21:21.10	-326	1333	-1539	-92	-32	-2	-61	-43	-18	52
	1937	2019-01-22 11:21:21.11	-328	1344	-1541	-87	-31	-4	-50	7	-57	21
	1938	2019-01-22 11:21:21.12	-325	1334	-1537	-89	-27	-5	-40	-50	10	45
	1939	2019-01-22 11:21:21.13	-332	1352	-1522	-90	-23	-12	-24	0	-24	12
	1940	2019-01-22 11:21:21.14	-327	1335	-1554	-103	-22	-14	-32	-56	24	44
	1941	2019-01-22 11:21:21.15	-331	1335	-1551	-116	-23	-17	-38	4	-42	17
	1942	2019-01-22 11:21:21.16	-327	1333	-1540	-117	-15	-26	-53	-40	-13	46
	1943	2019-01-22 11:21:21.17	-318	1333	-1510	-107	-10	-36	-54	0	-54	27
	1944	2019-01-22 11:21:21.18	-320	1333	-1505	-101	-7	-44	-60	-63	3	61
	1945	2019-01-22 11:21:21.19	-326	1345	-1517	-99	-5	-49	-50	-2	-48	26
	1946	2019-01-22 11:21:21.20	-330	1348	-1519	-92	6	-54	-55	-41	-14	48
	1947	2019-01-22 11:21:21.21	-330	1337	-1528	-86	14	-57	-48	18	-66	15
	1948	2019-01-22 11:21:21.22	-335	1340	-1514	-81	12	-58	-47	-35	-12	41
	1949	2019-01-22 11:21:21.23	-328	1323	-1519	-72	15	-57	-26	15	-41	5
	1950	2019-01-22 11:21:21.24	-329	1314	-1519	-64	12	-55	-17	-37	20	27
	1951	2019-01-22 11:21:21.25	-326	1312	-1523	-57	14	-50	-6	23	-29	-8
	1952	2019-01-22 11:21:21.26	-329	1319	-1522	-58	15	-44	-4	-22	18	13
	1953	2019-01-22 11:21:21.27	-323	1323	-1511	-61	22	-37	-7	28	-35	-10
	1954	2019-01-22 11:21:21.28	-332	1327	-1520	-69	30	-32	-21	-26	5	23
	1955	2019-01-22 11:21:21.29	-327	1342	-1523	-75	31	-30	-24	23	-47	0
	1956	2019-01-22 11:21:21.30	-326	1337	-1521	-78	29	-31	-30	-27	-3	28
	1957	2019-01-22 11:21:21.31	-316	1336	-1518	-81	27	-28	-30	16	-46	7
	1958	2019-01-22 11:21:21.32	-322	1341	-1510	-84	26	-30	-37	-34	-3	35
	1959	2019-01-22 11:21:21.33	-326	1337	-1510	-86	26	-30	-32	15	-47	8
	1960	2019-01-22 11:21:21.34	-330	1348	-1509	-90	21	-31	-27	-34	7	30
	1961	2019-01-22 11:21:21.35	-320	1355	-1501	-93	26	-34	-21	12	-33	4
	1962	2019-01-22 11:21:21.36	-317	1350	-1509	-94	31	-42	-24	-35	11	29
	1963	2019-01-22 11:21:21.37	-306	1348	-1495	-91	32	-41	-18	16	-34	1
	1964	2019-01-22 11:21:21.38	-314	1347	-1508	-87	35	-43	-5	-18	13	11
	1965	2019-01-22 11:21:21.39	-317	1354	-1503	-84	29	-42	-6	27	-33	-10
	1966	2019-01-22 11:21:21.40	-314	1351	-1513	-85	29	-41	-10	-21	11	15
	1967	2019-01-22 11:21:21.41	-308	1347	-1503	-90	28	-39	-13	23	-36	-5
	1968	2019-01-22 11:21:21.42	-323	1357	-1493	-96	27	-35	-14	-16	2	15
	1969	2019-01-22 11:21:21.43	-327	1354	-1498	-94	30	-36	-22	22	-44	0
	1970	2019-01-22 11:21:21.44	-318	1355	-1496	-94	30	-37	-30	-25	-5	27
	1971	2019-01-22 11:21:21.45	-333	1359	-1487	-92	30	-36	-38	12	-50	13
	1972	2019-01-22 11:21:21.46	-325	1371	-1485	-89	36	-37	-35	-25	-10	30
	1973	2019-01-22 11:21:21.47	-327	1373	-1486	-87	41	-39	-44	6	-50	19
	1974	2019-01-22 11:21:21.48	-331	1367	-1490	-90	42	-42	-48	-38	-10	43
	1975	2019-01-22 11:21:21.49	-310	1363	-1498	-91	41	-43	-48	0	-48	24
	1976	2019-01-22 11:21:21.50	-321	1369	-1497	-93	40	-42	-41	-22	-19	31
	1977	2019-01-22 11:21:21.51	-317	1373	-1488	-94	46	-44	-46	9	-55	18
	1978	2019-01-22 11:21:21.52	-315	1372	-1493	-94	42	-43	-42	-29	-13	35
	1979	2019-01-22 11:21:21.53	-322	1376	-1483	-92	41	-41	-42	11	-53	15
	1980	2019-01-22 11:21:21.54	-310	1375	-1488	-91	42	-41	-45	-18	-27	31
	1981	2019-01-22 11:21:21.55	-313	1370	-1486	-88	42	-41	-48	10	-58	19
	1982	2019-01-22 11:21:21.56	-319	1384	-1486	-86	38	-42	-37	-29	-8	33
	1983	2019-01-22 11:21:21.57	-308	1381	-1490	-91	34	-39	-55	-9	-46	32
	1984	2019-01-22 11:21:21.58	-305	1377	-1483	-94	35	-39	-59	-32	-27	45
	1985	2019-01-22 11:21:21.59	-314	1376	-1486	-95	37	-39	-66	0	-66	33
	1986	2019-01-22 11:21:21.60	-312	1386	-1489	-89	34	-38	-59	-31	-28	45
	1987	2019-01-22 11:21:21.61	-312	1390	-1485	-86	29	-34	-68	-12	-56	40
	1988	2019-01-22 11:21:21.62	-313	1383	-1486	-84	28	-33	-69	-46	-23	57
	1989	2019-01-22 11:21:21.63	-308	1389	-1485	-84	29	-29	-88	-28	-60	58
	1990	2019-01-22 11:21:21.64	-313	1384	-1480	-83	30	-26	-77	-47	-30	62
	1991	2019-01-22 11:21:21.65	-311	1385	-1470	-81	32	-24	-72	-18	-54	45
	1992	2019-01-22 11:21:21.66	-323	1385	-1479	-81	28	-21	-50	-31	-19	40
	1993	2019-01-22 11:21:21.67	-317	1393	-1469	-80	31	-21	-61	-15	-46	38
	1994	2019-01-22 11:21:21.68	-317	1389	-1468	-78	31	-18	-56	-40	-16	48
[truncated: 4,023 more rows]
