# Supplementary material for: Evaluating the stress-response of dental students to the dental school environment
Source: PeerJ. 2020 May 6;8:e8981. doi: 10.7717/peerj.8981 (PMC7210805; doi:10.7717/peerj.8981)
Supplement: Supplemental Information 1 [file peerj-08-8981-s001.zip › 8-1- V.csv]

// Data mode : Full
// Data quality : High
// Acceleration sensor's range : 16g
// Gyroscope sensor's range : 2000dps
//
//ARTIFACT	NUM	DATE	ACC_X	ACC_Y	ACC_Z	GYRO_X	GYRO_Y	GYRO_Z	EOG_L	EOG_R	EOG_H	EOG_V
	1	2019-01-17 08:42:31.71	-610	1139	-1604	-70	-21	-30	-148	-49	-99	98
	2	2019-01-17 08:42:31.72	-630	1137	-1598	-66	-32	-28	-117	-24	-93	70
	3	2019-01-17 08:42:31.73	-632	1147	-1584	-62	-42	-22	-72	1	-73	35
	4	2019-01-17 08:42:31.74	-626	1160	-1577	-55	-49	-22	-48	16	-64	16
	5	2019-01-17 08:42:31.75	-630	1161	-1571	-51	-48	-21	21	57	-36	-39
	6	2019-01-17 08:42:31.76	-631	1142	-1563	-53	-48	-22	120	119	1	-119
	7	2019-01-17 08:42:31.77	-640	1137	-1564	-58	-46	-12	235	204	31	-219
	8	2019-01-17 08:42:31.78	-635	1152	-1552	-69	-44	-1	306	260	46	-283
	9	2019-01-17 08:42:31.79	-623	1177	-1543	-88	-37	5	345	300	45	-322
	10	2019-01-17 08:42:31.80	-625	1183	-1546	-102	-21	3	340	316	24	-328
	11	2019-01-17 08:42:31.81	-634	1202	-1552	-111	-12	-5	320	314	6	-317
	12	2019-01-17 08:42:31.82	-631	1188	-1547	-109	-7	-15	264	286	-22	-275
	13	2019-01-17 08:42:31.83	-631	1204	-1562	-105	-3	-23	192	224	-32	-208
	14	2019-01-17 08:42:31.84	-644	1198	-1558	-107	0	-28	129	184	-55	-156
	15	2019-01-17 08:42:31.85	-635	1179	-1553	-105	6	-31	111	173	-62	-142
	16	2019-01-17 08:42:31.86	-647	1188	-1549	-101	12	-27	88	169	-81	-128
	17	2019-01-17 08:42:31.87	-639	1198	-1542	-92	16	-23	73	163	-90	-118
	18	2019-01-17 08:42:31.88	-626	1207	-1539	-85	23	-21	24	136	-112	-80
	19	2019-01-17 08:42:31.89	-625	1198	-1563	-88	36	-23	-37	84	-121	-23
	20	2019-01-17 08:42:31.90	-637	1179	-1569	-87	39	-18	-129	9	-138	60
	21	2019-01-17 08:42:31.91	-646	1190	-1570	-77	34	-13	-184	-37	-147	110
	22	2019-01-17 08:42:31.92	-633	1197	-1569	-70	28	-12	-216	-60	-156	138
	23	2019-01-17 08:42:31.93	-620	1201	-1562	-76	31	-11	-184	-49	-135	116
	24	2019-01-17 08:42:31.94	-620	1222	-1551	-72	34	-16	-165	-47	-118	106
	25	2019-01-17 08:42:31.95	-620	1228	-1557	-69	38	-26	-170	-66	-104	118
	26	2019-01-17 08:42:31.96	-619	1236	-1561	-71	44	-39	-231	-105	-126	168
	27	2019-01-17 08:42:31.97	-615	1229	-1562	-72	48	-55	-264	-135	-129	199
	28	2019-01-17 08:42:31.98	-622	1200	-1558	-70	45	-63	-238	-124	-114	181
	29	2019-01-17 08:42:31.99	-634	1171	-1565	-68	41	-56	-112	-54	-58	83
	30	2019-01-17 08:42:32.00	-625	1159	-1564	-59	33	-43	0	21	-21	-10
	31	2019-01-17 08:42:32.01	-622	1193	-1549	-49	25	-27	89	85	4	-87
	32	2019-01-17 08:42:32.02	-615	1213	-1544	-45	26	-17	103	110	-7	-106
	33	2019-01-17 08:42:32.03	-623	1225	-1549	-43	30	-16	125	135	-10	-130
	34	2019-01-17 08:42:32.04	-613	1226	-1549	-42	32	-19	137	148	-11	-142
	35	2019-01-17 08:42:32.05	-625	1227	-1546	-42	33	-25	184	171	13	-177
	36	2019-01-17 08:42:32.06	-611	1218	-1550	-45	35	-31	203	184	19	-193
	37	2019-01-17 08:42:32.07	-615	1225	-1560	-44	34	-38	241	215	26	-228
	38	2019-01-17 08:42:32.08	-621	1226	-1556	-47	28	-41	222	217	5	-219
	39	2019-01-17 08:42:32.09	-624	1224	-1549	-53	24	-48	213	223	-10	-218
	40	2019-01-17 08:42:32.10	-618	1214	-1544	-53	18	-53	162	203	-41	-182
	41	2019-01-17 08:42:32.11	-624	1205	-1551	-50	15	-55	144	194	-50	-169
	42	2019-01-17 08:42:32.12	-621	1212	-1545	-47	12	-52	100	170	-70	-135
	43	2019-01-17 08:42:32.13	-635	1222	-1546	-45	9	-51	93	163	-70	-128
	44	2019-01-17 08:42:32.14	-626	1204	-1566	-51	4	-49	58	144	-86	-101
	45	2019-01-17 08:42:32.15	-633	1186	-1541	-55	1	-41	46	122	-76	-84
	46	2019-01-17 08:42:32.16	-622	1186	-1532	-56	-1	-24	11	100	-89	-55
	47	2019-01-17 08:42:32.17	-622	1205	-1526	-52	-2	-11	8	89	-81	-48
	48	2019-01-17 08:42:32.18	-609	1204	-1517	-54	4	-2	-14	73	-87	-29
	49	2019-01-17 08:42:32.19	-619	1224	-1546	-47	18	4	-4	68	-72	-32
	50	2019-01-17 08:42:32.20	-629	1218	-1548	-45	18	8	-34	46	-80	-6
	51	2019-01-17 08:42:32.21	-631	1211	-1551	-46	13	15	-20	47	-67	-13
	52	2019-01-17 08:42:32.22	-629	1212	-1549	-50	8	26	-34	36	-70	-1
	53	2019-01-17 08:42:32.23	-633	1224	-1541	-44	3	34	-9	50	-59	-20
	54	2019-01-17 08:42:32.24	-628	1240	-1529	-42	-1	35	-23	51	-74	-14
	55	2019-01-17 08:42:32.25	-631	1235	-1545	-40	-1	35	-3	67	-70	-32
	56	2019-01-17 08:42:32.26	-625	1234	-1530	-38	-5	34	2	78	-76	-40
	57	2019-01-17 08:42:32.27	-626	1232	-1534	-36	-4	33	37	89	-52	-63
	58	2019-01-17 08:42:32.28	-632	1236	-1528	-41	-4	33	31	86	-55	-58
	59	2019-01-17 08:42:32.29	-622	1232	-1526	-43	1	32	47	90	-43	-68
	60	2019-01-17 08:42:32.30	-623	1241	-1526	-43	4	29	34	89	-55	-61
	61	2019-01-17 08:42:32.31	-620	1244	-1532	-39	1	21	66	109	-43	-87
	62	2019-01-17 08:42:32.32	-633	1245	-1525	-40	3	15	56	104	-48	-80
	63	2019-01-17 08:42:32.33	-633	1241	-1531	-40	3	11	61	105	-44	-83
	64	2019-01-17 08:42:32.34	-623	1228	-1520	-41	1	10	28	86	-58	-57
	65	2019-01-17 08:42:32.35	-633	1219	-1515	-34	7	13	32	85	-53	-58
	66	2019-01-17 08:42:32.36	-634	1215	-1526	-23	13	22	0	65	-65	-32
	67	2019-01-17 08:42:32.37	-623	1235	-1536	-14	14	27	26	80	-54	-53
	68	2019-01-17 08:42:32.38	-624	1230	-1532	-18	14	33	28	90	-62	-59
	69	2019-01-17 08:42:32.39	-623	1237	-1527	-20	20	41	72	117	-45	-94
	70	2019-01-17 08:42:32.40	-606	1236	-1526	-29	26	43	69	121	-52	-95
	71	2019-01-17 08:42:32.41	-616	1223	-1521	-37	33	49	89	126	-37	-107
	72	2019-01-17 08:42:32.42	-616	1232	-1529	-42	42	56	61	104	-43	-82
	73	2019-01-17 08:42:32.43	-610	1242	-1533	-48	39	60	60	100	-40	-80
	74	2019-01-17 08:42:32.44	-606	1251	-1521	-47	38	56	30	91	-61	-60
	75	2019-01-17 08:42:32.45	-617	1249	-1532	-48	41	53	36	100	-64	-68
	76	2019-01-17 08:42:32.46	-608	1241	-1535	-48	40	50	2	80	-78	-41
	77	2019-01-17 08:42:32.47	-600	1243	-1536	-41	34	52	12	82	-70	-47
	78	2019-01-17 08:42:32.48	-598	1266	-1537	-39	29	55	-5	75	-80	-35
	79	2019-01-17 08:42:32.49	-594	1284	-1534	-33	25	47	31	103	-72	-67
	80	2019-01-17 08:42:32.50	-582	1278	-1529	-29	21	31	34	117	-83	-75
	81	2019-01-17 08:42:32.51	-591	1279	-1543	-29	13	15	68	133	-65	-100
	82	2019-01-17 08:42:32.52	-601	1258	-1548	-30	4	2	45	118	-73	-81
	83	2019-01-17 08:42:32.53	-600	1255	-1535	-33	-8	-10	53	113	-60	-83
	84	2019-01-17 08:42:32.54	-589	1247	-1519	-31	-13	-12	40	106	-66	-73
	85	2019-01-17 08:42:32.55	-595	1238	-1509	-33	-12	-11	74	121	-47	-97
	86	2019-01-17 08:42:32.56	-601	1235	-1521	-36	-2	-12	58	110	-52	-84
	87	2019-01-17 08:42:32.57	-605	1232	-1527	-36	3	-7	74	123	-49	-98
	88	2019-01-17 08:42:32.58	-609	1244	-1526	-34	4	0	40	95	-55	-67
	89	2019-01-17 08:42:32.59	-596	1232	-1519	-35	7	7	58	92	-34	-75
	90	2019-01-17 08:42:32.60	-605	1231	-1511	-39	14	17	50	83	-33	-66
	91	2019-01-17 08:42:32.61	-603	1240	-1525	-39	16	25	70	99	-29	-84
	92	2019-01-17 08:42:32.62	-595	1248	-1520	-42	13	35	46	84	-38	-65
	93	2019-01-17 08:42:32.63	-603	1265	-1528	-46	10	36	68	101	-33	-84
	94	2019-01-17 08:42:32.64	-587	1288	-1531	-42	7	33	55	92	-37	-73
	95	2019-01-17 08:42:32.65	-595	1286	-1527	-41	2	22	76	104	-28	-90
	96	2019-01-17 08:42:32.66	-586	1288	-1531	-38	0	12	63	96	-33	-79
	97	2019-01-17 08:42:32.67	-592	1281	-1519	-34	-2	2	101	133	-32	-117
	98	2019-01-17 08:42:32.68	-597	1275	-1534	-30	-5	-7	86	138	-52	-112
	99	2019-01-17 08:42:32.69	-601	1270	-1527	-22	-12	-12	98	150	-52	-124
	100	2019-01-17 08:42:32.70	-595	1255	-1513	-13	-14	-13	76	144	-68	-110
	101	2019-01-17 08:42:32.71	-593	1248	-1508	-4	-12	-7	100	160	-60	-130
	102	2019-01-17 08:42:32.72	-593	1255	-1519	-3	-7	-4	91	157	-66	-124
	103	2019-01-17 08:42:32.73	-591	1261	-1525	-7	-7	-4	94	151	-57	-122
	104	2019-01-17 08:42:32.74	-600	1255	-1528	-12	-8	-4	58	121	-63	-89
	105	2019-01-17 08:42:32.75	-592	1270	-1512	-18	-10	-7	66	122	-56	-94
	106	2019-01-17 08:42:32.76	-602	1249	-1520	-15	-9	-12	46	107	-61	-76
	107	2019-01-17 08:42:32.77	-602	1248	-1526	-15	-12	-11	59	106	-47	-82
	108	2019-01-17 08:42:32.78	-607	1240	-1508	-4	-13	-10	46	103	-57	-74
	109	2019-01-17 08:42:32.79	-599	1249	-1507	-5	-12	-9	48	108	-60	-78
	110	2019-01-17 08:42:32.80	-598	1256	-1525	-3	-7	-10	14	86	-72	-50
	111	2019-01-17 08:42:32.81	-600	1237	-1521	-12	-3	-8	7	76	-69	-41
	112	2019-01-17 08:42:32.82	-608	1218	-1506	-21	1	5	-14	60	-74	-23
	113	2019-01-17 08:42:32.83	-601	1209	-1508	-26	10	21	-3	65	-68	-31
	114	2019-01-17 08:42:32.84	-597	1221	-1515	-29	14	36	-14	59	-73	-22
	115	2019-01-17 08:42:32.85	-602	1252	-1527	-30	15	39	6	71	-65	-38
	116	2019-01-17 08:42:32.86	-594	1276	-1535	-31	8	33	2	76	-74	-39
	117	2019-01-17 08:42:32.87	-593	1276	-1529	-35	5	24	17	86	-69	-51
	118	2019-01-17 08:42:32.88	-580	1275	-1531	-37	-1	12	24	86	-62	-55
	119	2019-01-17 08:42:32.89	-597	1283	-1523	-39	-3	0	54	102	-48	-78
	120	2019-01-17 08:42:32.90	-598	1276	-1531	-41	-11	-12	49	103	-54	-76
	121	2019-01-17 08:42:32.91	-607	1243	-1517	-44	-9	-13	65	116	-51	-90
	122	2019-01-17 08:42:32.92	-605	1212	-1505	-47	-6	2	69	115	-46	-92
	123	2019-01-17 08:42:32.93	-603	1219	-1495	-46	-1	24	108	136	-28	-122
	124	2019-01-17 08:42:32.94	-597	1246	-1504	-43	8	39	112	135	-23	-123
	125	2019-01-17 08:42:32.95	-596	1261	-1509	-43	13	46	124	136	-12	-130
	126	2019-01-17 08:42:32.96	-591	1290	-1513	-38	17	42	108	127	-19	-117
	127	2019-01-17 08:42:32.97	-583	1311	-1527	-32	13	28	108	134	-26	-121
	128	2019-01-17 08:42:32.98	-591	1308	-1534	-33	7	10	92	135	-43	-113
	129	2019-01-17 08:42:32.99	-599	1289	-1528	-34	5	-3	99	145	-46	-122
	130	2019-01-17 08:42:33.00	-599	1276	-1523	-30	-3	-12	96	150	-54	-123
	131	2019-01-17 08:42:33.01	-591	1264	-1518	-29	-4	-14	122	166	-44	-144
	132	2019-01-17 08:42:33.02	-592	1237	-1507	-32	-2	-4	114	160	-46	-137
	133	2019-01-17 08:42:33.03	-605	1218	-1506	-29	3	9	131	172	-41	-151
	134	2019-01-17 08:42:33.04	-596	1237	-1491	-29	5	28	123	164	-41	-143
	135	2019-01-17 08:42:33.05	-581	1265	-1504	-25	7	36	130	168	-38	-149
	136	2019-01-17 08:42:33.06	-577	1294	-1507	-27	9	33	131	170	-39	-150
	137	2019-01-17 08:42:33.07	-584	1309	-1517	-30	11	17	140	173	-33	-156
	138	2019-01-17 08:42:33.08	-585	1301	-1514	-31	9	-1	116	151	-35	-133
	139	2019-01-17 08:42:33.09	-591	1287	-1513	-33	9	-14	107	143	-36	-125
	140	2019-01-17 08:42:33.10	-588	1265	-1514	-31	7	-15	106	145	-39	-125
	141	2019-01-17 08:42:33.11	-610	1236	-1505	-30	8	-6	128	167	-39	-147
	142	2019-01-17 08:42:33.12	-593	1238	-1508	-29	9	12	135	176	-41	-155
	143	2019-01-17 08:42:33.13	-594	1280	-1501	-26	8	22	146	179	-33	-162
	144	2019-01-17 08:42:33.14	-591	1293	-1500	-26	14	20	144	169	-25	-156
	145	2019-01-17 08:42:33.15	-577	1302	-1521	-29	15	10	140	168	-28	-154
	146	2019-01-17 08:42:33.16	-589	1293	-1512	-30	13	1	134	166	-32	-150
	147	2019-01-17 08:42:33.17	-586	1292	-1514	-26	6	-4	140	176	-36	-158
	148	2019-01-17 08:42:33.18	-582	1280	-1520	-28	-4	-10	136	170	-34	-153
	149	2019-01-17 08:42:33.19	-587	1274	-1517	-32	-9	-11	133	170	-37	-151
	150	2019-01-17 08:42:33.20	-584	1266	-1502	-31	-13	-5	132	166	-34	-149
	151	2019-01-17 08:42:33.21	-587	1269	-1498	-25	-13	-3	127	171	-44	-149
	152	2019-01-17 08:42:33.22	-598	1283	-1502	-19	-9	3	113	161	-48	-137
	153	2019-01-17 08:42:33.23	-599	1290	-1497	-20	0	8	99	146	-47	-122
	154	2019-01-17 08:42:33.24	-596	1298	-1501	-20	2	6	93	133	-40	-113
	155	2019-01-17 08:42:33.25	-597	1293	-1508	-22	5	3	97	136	-39	-116
	156	2019-01-17 08:42:33.26	-593	1292	-1502	-24	6	-1	104	141	-37	-122
	157	2019-01-17 08:42:33.27	-589	1289	-1506	-24	5	-5	98	140	-42	-119
	158	2019-01-17 08:42:33.28	-590	1291	-1502	-22	4	-10	86	130	-44	-108
	159	2019-01-17 08:42:33.29	-590	1285	-1496	-26	6	-12	74	123	-49	-98
	160	2019-01-17 08:42:33.30	-590	1273	-1488	-25	8	-7	64	112	-48	-88
	161	2019-01-17 08:42:33.31	-598	1266	-1496	-25	13	1	49	97	-48	-73
	162	2019-01-17 08:42:33.32	-588	1272	-1489	-24	17	16	58	102	-44	-80
	163	2019-01-17 08:42:33.33	-588	1279	-1496	-18	20	20	69	122	-53	-95
	164	2019-01-17 08:42:33.34	-581	1285	-1493	-14	24	23	83	127	-44	-105
	165	2019-01-17 08:42:33.35	-579	1288	-1497	-9	27	21	70	117	-47	-93
	166	2019-01-17 08:42:33.36	-574	1305	-1509	-1	26	15	56	99	-43	-77
	167	2019-01-17 08:42:33.37	-574	1310	-1513	0	23	6	26	75	-49	-50
	168	2019-01-17 08:42:33.38	-577	1307	-1509	1	19	-6	16	55	-39	-35
	169	2019-01-17 08:42:33.39	-571	1303	-1508	3	14	-18	8	53	-45	-30
	170	2019-01-17 08:42:33.40	-571	1303	-1508	1	9	-28	16	57	-41	-36
	171	2019-01-17 08:42:33.41	-587	1304	-1510	-3	6	-40	14	60	-46	-37
	172	2019-01-17 08:42:33.42	-573	1277	-1502	-9	5	-50	12	57	-45	-34
	173	2019-01-17 08:42:33.43	-586	1252	-1499	-9	4	-44	-16	42	-58	-13
	174	2019-01-17 08:42:33.44	-585	1248	-1499	-4	3	-31	-12	46	-58	-17
	175	2019-01-17 08:42:33.45	-588	1257	-1488	-3	4	-18	-18	42	-60	-12
	176	2019-01-17 08:42:33.46	-584	1261	-1492	-2	10	-9	-8	47	-55	-19
	177	2019-01-17 08:42:33.47	-575	1280	-1504	3	13	1	-14	49	-63	-17
	178	2019-01-17 08:42:33.48	-569	1286	-1513	4	15	1	1	62	-61	-31
	179	2019-01-17 08:42:33.49	-566	1288	-1503	3	14	-1	-9	56	-65	-23
	180	2019-01-17 08:42:33.50	-575	1302	-1514	1	14	-6	-5	48	-53	-21
	181	2019-01-17 08:42:33.51	-571	1291	-1518	1	8	-18	-18	41	-59	-11
	182	2019-01-17 08:42:33.52	-577	1293	-1512	3	5	-23	-10	37	-47	-13
	183	2019-01-17 08:42:33.53	-578	1279	-1513	4	2	-28	-22	34	-56	-6
	184	2019-01-17 08:42:33.54	-575	1279	-1508	0	-2	-25	1	46	-45	-23
	185	2019-01-17 08:42:33.55	-581	1266	-1498	0	-1	-24	21	63	-42	-42
	186	2019-01-17 08:42:33.56	-578	1273	-1505	1	0	-19	62	87	-25	-74
	187	2019-01-17 08:42:33.57	-582	1275	-1505	3	1	-9	58	86	-28	-72
	188	2019-01-17 08:42:33.58	-586	1287	-1507	5	4	-7	70	92	-22	-81
	189	2019-01-17 08:42:33.59	-585	1288	-1503	5	4	-7	60	88	-28	-74
	190	2019-01-17 08:42:33.60	-581	1289	-1509	6	6	-8	74	95	-21	-84
	191	2019-01-17 08:42:33.61	-575	1274	-1502	5	5	-8	71	99	-28	-85
	192	2019-01-17 08:42:33.62	-583	1270	-1494	6	8	-3	102	124	-22	-113
	193	2019-01-17 08:42:33.63	-579	1275	-1499	8	9	1	113	141	-28	-127
	194	2019-01-17 08:42:33.64	-578	1272	-1496	8	10	5	137	156	-19	-146
	195	2019-01-17 08:42:33.65	-572	1287	-1511	10	11	0	107	142	-35	-124
	196	2019-01-17 08:42:33.66	-577	1279	-1512	8	8	-2	92	128	-36	-110
	197	2019-01-17 08:42:33.67	-588	1285	-1513	9	3	-5	49	99	-50	-74
	198	2019-01-17 08:42:33.68	-570	1281	-1505	8	1	-9	49	92	-43	-70
	199	2019-01-17 08:42:33.69	-566	1286	-1507	11	-1	-14	16	72	-56	-44
	200	2019-01-17 08:42:33.70	-578	1288	-1516	8	-3	-21	21	69	-48	-45
	201	2019-01-17 08:42:33.71	-570	1269	-1508	5	-6	-22	0	67	-67	-33
	202	2019-01-17 08:42:33.72	-590	1253	-1505	4	-6	-16	5	69	-64	-37
	203	2019-01-17 08:42:33.73	-581	1256	-1495	4	-7	-4	-15	50	-65	-17
	204	2019-01-17 08:42:33.74	-581	1256	-1496	-1	-3	5	10	55	-45	-32
	205	2019-01-17 08:42:33.75	-581	1272	-1501	-4	-2	13	-13	36	-49	-11
	206	2019-01-17 08:42:33.76	-576	1273	-1504	-8	0	13	-19	21	-40	-1
	207	2019-01-17 08:42:33.77	-578	1274	-1525	-5	-3	7	-61	-8	-53	34
	208	2019-01-17 08:42:33.78	-574	1275	-1520	-4	-7	0	-47	-4	-43	25
	209	2019-01-17 08:42:33.79	-577	1267	-1516	-5	-14	-2	-28	19	-47	4
	210	2019-01-17 08:42:33.80	-579	1275	-1510	-4	-17	-6	32	68	-36	-50
	211	2019-01-17 08:42:33.81	-577	1273	-1501	-9	-18	-4	30	68	-38	-49
	212	2019-01-17 08:42:33.82	-585	1266	-1495	-11	-15	-4	63	86	-23	-74
	213	2019-01-17 08:42:33.83	-584	1275	-1502	-11	-14	-8	73	93	-20	-83
	214	2019-01-17 08:42:33.84	-573	1275	-1506	-9	-14	-9	106	112	-6	-109
	215	2019-01-17 08:42:33.85	-586	1264	-1514	-8	-16	-12	94	104	-10	-99
	216	2019-01-17 08:42:33.86	-578	1255	-1509	-11	-16	-8	99	97	2	-98
	217	2019-01-17 08:42:33.87	-582	1260	-1506	-8	-17	-3	56	73	-17	-64
	218	2019-01-17 08:42:33.88	-581	1269	-1510	-7	-15	-4	57	67	-10	-62
	219	2019-01-17 08:42:33.89	-578	1276	-1524	-17	-12	-6	30	51	-21	-40
	220	2019-01-17 08:42:33.90	-592	1264	-1514	-24	-13	-3	54	76	-22	-65
	221	2019-01-17 08:42:33.91	-594	1264	-1508	-25	-11	4	27	67	-40	-47
	222	2019-01-17 08:42:33.92	-582	1278	-1507	-29	-10	5	28	64	-36	-46
	223	2019-01-17 08:42:33.93	-593	1284	-1508	-25	-9	4	-13	32	-45	-9
	224	2019-01-17 08:42:33.94	-587	1284	-1501	-23	-11	1	-5	31	-36	-13
	225	2019-01-17 08:42:33.95	-583	1277	-1496	-19	-13	-1	-30	11	-41	9
	226	2019-01-17 08:42:33.96	-584	1287	-1504	-12	-14	-1	-13	16	-29	-1
	227	2019-01-17 08:42:33.97	-579	1285	-1499	-13	-13	-1	-19	20	-39	0
	228	2019-01-17 08:42:33.98	-588	1284	-1495	-13	-11	-3	9	37	-28	-23
	229	2019-01-17 08:42:33.99	-584	1279	-1503	-10	-12	0	-5	30	-35	-12
	230	2019-01-17 08:42:34.00	-593	1256	-1498	-11	-10	6	20	44	-24	-32
	231	2019-01-17 08:42:34.01	-584	1269	-1494	-12	-10	14	2	35	-33	-18
	232	2019-01-17 08:42:34.02	-577	1276	-1497	-11	-7	19	21	53	-32	-37
	233	2019-01-17 08:42:34.03	-582	1283	-1510	-11	-7	19	5	54	-49	-29
	234	2019-01-17 08:42:34.04	-574	1286	-1495	-8	-7	13	20	66	-46	-43
	235	2019-01-17 08:42:34.05	-581	1295	-1508	-4	-7	8	-15	51	-66	-18
	236	2019-01-17 08:42:34.06	-590	1286	-1504	-9	-11	3	-6	56	-62	-25
	237	2019-01-17 08:42:34.07	-594	1263	-1497	-10	-12	6	-26	43	-69	-8
	238	2019-01-17 08:42:34.08	-587	1260	-1492	-9	-13	11	-9	46	-55	-18
	239	2019-01-17 08:42:34.09	-589	1268	-1507	-11	-15	20	-36	30	-66	3
	240	2019-01-17 08:42:34.10	-600	1271	-1498	-11	-16	25	-16	36	-52	-10
	241	2019-01-17 08:42:34.11	-589	1286	-1488	-12	-14	26	-6	38	-44	-16
	242	2019-01-17 08:42:34.12	-590	1286	-1487	-11	-11	24	51	71	-20	-61
	243	2019-01-17 08:42:34.13	-579	1294	-1481	-11	-4	21	45	73	-28	-59
	244	2019-01-17 08:42:34.14	-582	1297	-1496	-13	1	11	64	79	-15	-71
	245	2019-01-17 08:42:34.15	-592	1306	-1505	-15	2	2	46	65	-19	-55
	246	2019-01-17 08:42:34.16	-589	1290	-1513	-19	0	-6	60	63	-3	-61
	247	2019-01-17 08:42:34.17	-579	1288	-1517	-22	-5	-11	37	53	-16	-45
	248	2019-01-17 08:42:34.18	-583	1292	-1507	-24	-12	-13	47	70	-23	-58
	249	2019-01-17 08:42:34.19	-580	1287	-1496	-24	-13	-15	19	60	-41	-39
	250	2019-01-17 08:42:34.20	-589	1288	-1500	-28	-12	-21	41	73	-32	-57
	251	2019-01-17 08:42:34.21	-582	1288	-1498	-26	-12	-24	36	74	-38	-55
	252	2019-01-17 08:42:34.22	-586	1285	-1498	-25	-14	-25	64	93	-29	-78
	253	2019-01-17 08:42:34.23	-594	1271	-1481	-29	-8	-19	45	84	-39	-64
	254	2019-01-17 08:42:34.24	-587	1271	-1486	-26	-3	-8	66	94	-28	-80
	255	2019-01-17 08:42:34.25	-597	1269	-1486	-26	2	1	44	83	-39	-63
	256	2019-01-17 08:42:34.26	-578	1293	-1487	-24	9	9	59	97	-38	-78
	257	2019-01-17 08:42:34.27	-586	1293	-1497	-26	11	10	33	84	-51	-58
	258	2019-01-17 08:42:34.28	-579	1300	-1500	-23	14	6	56	103	-47	-79
	259	2019-01-17 08:42:34.29	-579	1309	-1508	-25	11	3	41	94	-53	-67
	260	2019-01-17 08:42:34.30	-578	1307	-1505	-26	5	-4	60	97	-37	-78
	261	2019-01-17 08:42:34.31	-589	1302	-1504	-25	5	-6	30	74	-44	-52
	262	2019-01-17 08:42:34.32	-585	1290	-1496	-26	2	-7	36	74	-38	-55
	263	2019-01-17 08:42:34.33	-582	1292	-1494	-22	-1	-8	15	67	-52	-41
	264	2019-01-17 08:42:34.34	-574	1293	-1485	-23	1	-7	40	83	-43	-61
	265	2019-01-17 08:42:34.35	-584	1284	-1490	-20	3	-7	30	72	-42	-51
	266	2019-01-17 08:42:34.36	-588	1281	-1492	-20	4	-4	53	85	-32	-69
	267	2019-01-17 08:42:34.37	-580	1291	-1494	-19	5	-3	57	96	-39	-76
	268	2019-01-17 08:42:34.38	-582	1294	-1492	-20	3	-3	89	117	-28	-103
	269	2019-01-17 08:42:34.39	-585	1294	-1488	-25	2	3	74	105	-31	-89
	270	2019-01-17 08:42:34.40	-581	1298	-1485	-31	4	6	86	108	-22	-97
	271	2019-01-17 08:42:34.41	-583	1294	-1488	-33	6	7	67	100	-33	-83
	272	2019-01-17 08:42:34.42	-586	1300	-1491	-34	10	7	69	107	-38	-88
	273	2019-01-17 08:42:34.43	-584	1295	-1488	-29	8	8	26	76	-50	-51
	274	2019-01-17 08:42:34.44	-579	1288	-1484	-19	9	8	-1	48	-49	-23
	275	2019-01-17 08:42:34.45	-580	1303	-1486	-13	7	11	-42	18	-60	12
	276	2019-01-17 08:42:34.46	-576	1318	-1485	-14	9	8	-23	33	-56	-5
	277	2019-01-17 08:42:34.47	-574	1323	-1498	-17	13	0	-21	35	-56	-7
	278	2019-01-17 08:42:34.48	-581	1311	-1497	-19	11	-8	-7	44	-51	-18
	279	2019-01-17 08:42:34.49	-574	1303	-1494	-17	8	-15	-30	30	-60	0
	280	2019-01-17 08:42:34.50	-580	1305	-1492	-10	3	-17	-18	38	-56	-10
	281	2019-01-17 08:42:34.51	-573	1302	-1499	-11	-4	-19	-21	42	-63	-10
	282	2019-01-17 08:42:34.52	-584	1295	-1494	-11	-9	-22	9	59	-50	-34
	283	2019-01-17 08:42:34.53	-591	1293	-1480	-11	-10	-20	7	55	-48	-31
	284	2019-01-17 08:42:34.54	-578	1292	-1492	-12	-11	-21	5	50	-45	-27
	285	2019-01-17 08:42:34.55	-586	1288	-1477	-13	-3	-19	-30	30	-60	0
	286	2019-01-17 08:42:34.56	-583	1284	-1483	-9	4	-18	-26	31	-57	-2
	287	2019-01-17 08:42:34.57	-594	1292	-1486	-8	8	-15	-37	19	-56	9
	288	2019-01-17 08:42:34.58	-585	1293	-1488	-6	11	-10	-21	32	-53	-5
	289	2019-01-17 08:42:34.59	-581	1306	-1496	-6	6	-9	-30	31	-61	0
	290	2019-01-17 08:42:34.60	-588	1298	-1492	-12	4	-12	-19	45	-64	-13
	291	2019-01-17 08:42:34.61	-580	1296	-1487	-12	5	-10	-28	39	-67	-5
	292	2019-01-17 08:42:34.62	-585	1302	-1491	-14	3	-10	-8	55	-63	-23
	293	2019-01-17 08:42:34.63	-584	1304	-1483	-18	4	-9	8	63	-55	-35
	294	2019-01-17 08:42:34.64	-586	1294	-1482	-18	2	-5	29	81	-52	-55
	295	2019-01-17 08:42:34.65	-574	1295	-1480	-14	6	-4	25	83	-58	-54
	296	2019-01-17 08:42:34.66	-576	1298	-1489	-15	3	-3	26	84	-58	-55
	297	2019-01-17 08:42:34.67	-585	1298	-1484	-15	5	-1	25	82	-57	-53
	298	2019-01-17 08:42:34.68	-583	1295	-1487	-12	3	1	24	74	-50	-49
	299	2019-01-17 08:42:34.69	-575	1307	-1491	-9	3	1	19	66	-47	-42
	300	2019-01-17 08:42:34.70	-580	1312	-1493	-5	0	-2	27	71	-44	-49
	301	2019-01-17 08:42:34.71	-584	1305	-1492	-5	-2	-2	19	66	-47	-42
	302	2019-01-17 08:42:34.72	-577	1305	-1490	-6	-3	-6	26	69	-43	-47
	303	2019-01-17 08:42:34.73	-582	1295	-1487	-9	2	-3	32	74	-42	-53
	304	2019-01-17 08:42:34.74	-572	1291	-1477	-10	3	0	36	77	-41	-56
	305	2019-01-17 08:42:34.75	-585	1288	-1498	-8	3	3	20	64	-44	-42
	306	2019-01-17 08:42:34.76	-590	1288	-1495	-9	-3	5	16	63	-47	-39
	307	2019-01-17 08:42:34.77	-583	1296	-1493	-9	-5	5	1	50	-49	-25
	308	2019-01-17 08:42:34.78	-581	1288	-1479	-8	-6	8	-7	42	-49	-17
	309	2019-01-17 08:42:34.79	-576	1299	-1485	-8	-6	7	-24	22	-46	1
	310	2019-01-17 08:42:34.80	-575	1303	-1482	-14	-2	5	-27	18	-45	4
	311	2019-01-17 08:42:34.81	-571	1305	-1485	-19	3	1	-23	17	-40	3
	312	2019-01-17 08:42:34.82	-580	1310	-1501	-20	1	-6	-8	29	-37	-10
	313	2019-01-17 08:42:34.83	-580	1307	-1493	-21	-3	-11	-2	37	-39	-17
	314	2019-01-17 08:42:34.84	-571	1302	-1491	-19	-6	-21	8	51	-43	-29
	315	2019-01-17 08:42:34.85	-586	1300	-1481	-18	-9	-20	5	44	-39	-24
	316	2019-01-17 08:42:34.86	-583	1292	-1483	-19	-8	-19	6	46	-40	-26
	317	2019-01-17 08:42:34.87	-586	1298	-1479	-20	-8	-15	19	55	-36	-37
	318	2019-01-17 08:42:34.88	-590	1295	-1480	-24	-4	-9	16	58	-42	-37
	319	2019-01-17 08:42:34.89	-588	1295	-1482	-26	-1	-7	-2	38	-40	-18
	320	2019-01-17 08:42:34.90	-588	1304	-1484	-27	-3	-3	-7	30	-37	-11
	321	2019-01-17 08:42:34.91	-587	1305	-1485	-27	-1	0	-1	37	-38	-18
	322	2019-01-17 08:42:34.92	-582	1303	-1484	-26	0	2	5	43	-38	-24
	323	2019-01-17 08:42:34.93	-576	1307	-1488	-21	1	0	-3	32	-35	-14
	324	2019-01-17 08:42:34.94	-580	1306	-1483	-19	-2	-2	-4	28	-32	-12
	325	2019-01-17 08:42:34.95	-583	1313	-1492	-14	-3	-2	11	34	-23	-22
	326	2019-01-17 08:42:34.96	-577	1313	-1481	-14	-3	-3	25	52	-27	-38
	327	2019-01-17 08:42:34.97	-586	1312	-1485	-12	-4	-1	24	59	-35	-41
	328	2019-01-17 08:42:34.98	-581	1316	-1486	-13	-4	0	3	48	-45	-25
	329	2019-01-17 08:42:34.99	-573	1319	-1482	-13	-3	-1	-4	36	-40	-16
	330	2019-01-17 08:42:35.00	-576	1313	-1476	-16	-1	0	-10	27	-37	-8
	331	2019-01-17 08:42:35.01	-573	1311	-1482	-14	-1	0	-19	14	-33	2
	332	2019-01-17 08:42:35.02	-578	1312	-1478	-12	1	4	-33	2	-35	15
	333	2019-01-17 08:42:35.03	-565	1311	-1484	-11	-2	0	-26	9	-35	8
	334	2019-01-17 08:42:35.04	-573	1309	-1487	-12	-5	0	-17	21	-38	-2
	335	2019-01-17 08:42:35.05	-574	1309	-1474	-10	-10	0	-5	32	-37	-13
	336	2019-01-17 08:42:35.06	-579	1309	-1474	-8	-7	0	-4	40	-44	-18
	337	2019-01-17 08:42:35.07	-577	1314	-1479	-6	-8	-2	-5	32	-37	-13
	338	2019-01-17 08:42:35.08	-590	1311	-1478	-5	-5	2	-31	10	-41	10
	339	2019-01-17 08:42:35.09	-577	1313	-1493	-8	-4	0	-50	-21	-29	35
	340	2019-01-17 08:42:35.10	-576	1308	-1475	-9	-4	-2	-69	-34	-35	51
	341	2019-01-17 08:42:35.11	-582	1300	-1482	-12	-6	-3	-60	-28	-32	44
	342	2019-01-17 08:42:35.12	-588	1297	-1490	-9	-10	-1	-54	-17	-37	35
	343	2019-01-17 08:42:35.13	-579	1303	-1472	-7	-16	3	-15	12	-27	1
	344	2019-01-17 08:42:35.14	-577	1312	-1470	-12	-13	4	7	26	-19	-16
	345	2019-01-17 08:42:35.15	-578	1303	-1467	-14	-11	5	39	43	-4	-41
	346	2019-01-17 08:42:35.16	-579	1313	-1469	-11	-7	4	35	45	-10	-40
	347	2019-01-17 08:42:35.17	-577	1318	-1475	-10	-8	3	22	27	-5	-24
	348	2019-01-17 08:42:35.18	-575	1322	-1484	-12	-11	-2	-16	-3	-13	9
	349	2019-01-17 08:42:35.19	-583	1314	-1487	-10	-14	-5	-18	-4	-14	11
	350	2019-01-17 08:42:35.20	-591	1310	-1487	-9	-18	-11	-17	8	-25	4
	351	2019-01-17 08:42:35.21	-585	1308	-1471	-4	-21	-10	19	36	-17	-27
	352	2019-01-17 08:42:35.22	-580	1309	-1477	-2	-21	-11	20	48	-28	-34
	353	2019-01-17 08:42:35.23	-580	1312	-1478	-8	-15	-9	34	55	-21	-44
	354	2019-01-17 08:42:35.24	-592	1316	-1482	-14	-9	-11	24	52	-28	-38
	355	2019-01-17 08:42:35.25	-581	1320	-1473	-16	-11	-7	33	55	-22	-44
	356	2019-01-17 08:42:35.26	-588	1308	-1465	-13	-8	-6	11	48	-37	-29
	357	2019-01-17 08:42:35.27	-581	1319	-1483	-5	-4	-6	10	44	-34	-27
	358	2019-01-17 08:42:35.28	-581	1321	-1480	-3	-5	-9	-23	21	-44	1
	359	2019-01-17 08:42:35.29	-585	1329	-1475	-7	-1	-9	-20	24	-44	-2
	360	2019-01-17 08:42:35.30	-567	1326	-1476	-12	-1	-13	-18	36	-54	-9
	361	2019-01-17 08:42:35.31	-574	1325	-1481	-8	-2	-15	8	50	-42	-29
	362	2019-01-17 08:42:35.32	-573	1326	-1480	0	-2	-20	-4	41	-45	-18
	363	2019-01-17 08:42:35.33	-571	1318	-1482	3	-5	-20	6	36	-30	-21
	364	2019-01-17 08:42:35.34	-586	1310	-1476	7	-6	-22	-18	24	-42	-3
	365	2019-01-17 08:42:35.35	-591	1303	-1474	13	-14	-15	-8	31	-39	-11
	366	2019-01-17 08:42:35.36	-584	1308	-1473	15	-16	-8	-21	23	-44	-1
	367	2019-01-17 08:42:35.37	-579	1306	-1471	15	-15	-6	5	34	-29	-19
	368	2019-01-17 08:42:35.38	-579	1298	-1481	12	-15	-3	2	40	-38	-21
	369	2019-01-17 08:42:35.39	-583	1292	-1471	8	-10	-2	28	59	-31	-43
	370	2019-01-17 08:42:35.40	-587	1295	-1471	3	-10	3	18	60	-42	-39
	371	2019-01-17 08:42:35.41	-587	1300	-1469	4	-9	8	34	64	-30	-49
	372	2019-01-17 08:42:35.42	-595	1296	-1481	7	-11	7	9	43	-34	-26
	373	2019-01-17 08:42:35.43	-583	1298	-1503	10	-14	7	25	46	-21	-35
	374	2019-01-17 08:42:35.44	-576	1296	-1487	10	-21	6	8	40	-32	-24
	375	2019-01-17 08:42:35.45	-596	1292	-1479	12	-25	6	36	60	-24	-48
	376	2019-01-17 08:42:35.46	-589	1299	-1467	11	-27	6	8	49	-41	-28
	377	2019-01-17 08:42:35.47	-589	1307	-1463	6	-20	2	16	53	-37	-34
	378	2019-01-17 08:42:35.48	-588	1301	-1465	-1	-13	0	-12	38	-50	-13
	379	2019-01-17 08:42:35.49	-586	1307	-1469	-4	-9	-2	2	38	-36	-20
	380	2019-01-17 08:42:35.50	-598	1308	-1486	-10	-8	-5	-27	14	-41	6
	381	2019-01-17 08:42:35.51	-587	1296	-1484	-13	-10	-6	-16	15	-31	0
	382	2019-01-17 08:42:35.52	-586	1300	-1486	-12	-12	-5	-32	3	-35	14
	383	2019-01-17 08:42:35.53	-591	1302	-1488	-11	-12	-3	-3	24	-27	-10
	384	2019-01-17 08:42:35.54	-583	1304	-1483	-9	-14	2	-4	27	-31	-11
	385	2019-01-17 08:42:35.55	-592	1309	-1481	-7	-13	5	30	45	-15	-37
	386	2019-01-17 08:42:35.56	-593	1317	-1473	-6	-15	3	19	45	-26	-32
	387	2019-01-17 08:42:35.57	-590	1322	-1468	-6	-12	-4	30	51	-21	-40
	388	2019-01-17 08:42:35.58	-595	1323	-1472	-6	-8	-9	-4	32	-36	-14
	389	2019-01-17 08:42:35.59	-594	1316	-1479	-9	-7	-13	3	27	-24	-15
	390	2019-01-17 08:42:35.60	-592	1311	-1476	-9	-6	-18	-13	14	-27	0
	391	2019-01-17 08:42:35.61	-593	1310	-1476	-10	-5	-19	6	20	-14	-13
	392	2019-01-17 08:42:35.62	-599	1311	-1472	-7	-6	-17	-15	13	-28	1
	393	2019-01-17 08:42:35.63	-594	1315	-1477	-1	-5	-16	-8	11	-19	-1
	394	2019-01-17 08:42:35.64	-594	1309	-1481	-3	-5	-17	-45	-13	-32	29
	395	2019-01-17 08:42:35.65	-597	1301	-1480	-3	-3	-15	-29	-2	-27	15
	396	2019-01-17 08:42:35.66	-601	1293	-1474	2	-4	-10	-44	-4	-40	24
	397	2019-01-17 08:42:35.67	-597	1288	-1472	5	-3	-2	-23	6	-29	8
	398	2019-01-17 08:42:35.68	-587	1301	-1478	5	-3	2	-40	-6	-34	23
	399	2019-01-17 08:42:35.69	-597	1302	-1477	-3	-1	6	-18	7	-25	5
	400	2019-01-17 08:42:35.70	-590	1301	-1477	-5	1	7	-16	16	-32	0
	401	2019-01-17 08:42:35.71	-587	1312	-1472	-6	1	7	26	45	-19	-35
	402	2019-01-17 08:42:35.72	-594	1304	-1468	-8	3	5	20	41	-21	-30
	403	2019-01-17 08:42:35.73	-581	1314	-1469	-8	4	3	30	42	-12	-36
	404	2019-01-17 08:42:35.74	-589	1309	-1483	-8	2	-2	-5	21	-26	-8
	405	2019-01-17 08:42:35.75	-585	1307	-1478	-4	2	-2	2	23	-21	-12
	406	2019-01-17 08:42:35.76	-579	1305	-1478	-6	2	-4	-24	9	-33	7
	407	2019-01-17 08:42:35.77	-594	1305	-1477	-8	1	-4	3	27	-24	-15
	408	2019-01-17 08:42:35.78	-582	1309	-1480	-10	0	-7	-6	26	-32	-10
	409	2019-01-17 08:42:35.79	-585	1309	-1480	-11	-3	-5	12	31	-19	-21
	410	2019-01-17 08:42:35.80	-592	1309	-1471	-14	-3	-7	-12	12	-24	0
	411	2019-01-17 08:42:35.81	-589	1307	-1482	-13	-3	-10	4	20	-16	-12
	412	2019-01-17 08:42:35.82	-583	1321	-1470	-12	-2	-9	-12	19	-31	-3
	413	2019-01-17 08:42:35.83	-582	1322	-1483	-15	-1	-14	-2	32	-34	-15
	414	2019-01-17 08:42:35.84	-590	1314	-1467	-18	3	-18	-10	29	-39	-9
	415	2019-01-17 08:42:35.85	-584	1309	-1466	-12	3	-20	16	37	-21	-26
	416	2019-01-17 08:42:35.86	-595	1305	-1472	-8	2	-18	20	41	-21	-30
	417	2019-01-17 08:42:35.87	-585	1293	-1479	-6	0	-15	34	50	-16	-42
	418	2019-01-17 08:42:35.88	-595	1294	-1478	-6	-2	-9	9	35	-26	-22
	419	2019-01-17 08:42:35.89	-593	1299	-1469	-6	-4	-4	6	20	-14	-13
	420	2019-01-17 08:42:35.90	-589	1295	-1469	-7	2	1	-39	-7	-32	23
	421	2019-01-17 08:42:35.91	-589	1302	-1475	-9	6	7	-34	-6	-28	20
	422	2019-01-17 08:42:35.92	-587	1307	-1481	-12	12	11	-41	-7	-34	24
	423	2019-01-17 08:42:35.93	-584	1319	-1475	-17	11	12	-21	4	-25	8
	424	2019-01-17 08:42:35.94	-593	1316	-1478	-17	17	10	-44	-8	-36	26
	425	2019-01-17 08:42:35.95	-585	1316	-1480	-12	14	11	-30	0	-30	15
	426	2019-01-17 08:42:35.96	-591	1317	-1479	-10	14	13	-50	-16	-34	33
	427	2019-01-17 08:42:35.97	-582	1330	-1473	-11	10	13	-37	-15	-22	26
	428	2019-01-17 08:42:35.98	-581	1335	-1470	-9	12	9	-56	-26	-30	41
	429	2019-01-17 08:42:35.99	-583	1333	-1481	-10	9	2	-46	-21	-25	33
	430	2019-01-17 08:42:36.00	-593	1330	-1467	-7	6	-8	-65	-37	-28	51
	431	2019-01-17 08:42:36.01	-590	1324	-1474	-5	6	-15	-53	-37	-16	45
	432	2019-01-17 08:42:36.02	-578	1317	-1472	-8	5	-14	-66	-47	-19	56
	433	2019-01-17 08:42:36.03	-583	1314	-1484	-12	4	-13	-45	-40	-5	42
	434	2019-01-17 08:42:36.04	-586	1307	-1468	-12	1	-8	-50	-44	-6	47
	435	2019-01-17 08:42:36.05	-591	1307	-1468	-6	0	-2	-25	-22	-3	23
	436	2019-01-17 08:42:36.06	-592	1312	-1463	-7	0	-1	-41	-27	-14	34
	437	2019-01-17 08:42:36.07	-591	1309	-1468	-8	4	4	-30	-22	-8	26
	438	2019-01-17 08:42:36.08	-593	1305	-1472	-8	10	5	-38	-30	-8	34
	439	2019-01-17 08:42:36.09	-576	1316	-1475	-8	12	11	-10	-10	0	10
	440	2019-01-17 08:42:36.10	-581	1312	-1462	-9	15	16	-17	-15	-2	16
	441	2019-01-17 08:42:36.11	-587	1305	-1470	-11	14	19	-8	-16	8	12
	442	2019-01-17 08:42:36.12	-582	1311	-1479	-11	13	17	-21	-23	2	22
	443	2019-01-17 08:42:36.13	-582	1304	-1479	-4	12	22	-8	-15	7	11
	444	2019-01-17 08:42:36.14	-580	1312	-1474	-3	9	24	-24	-23	-1	23
	445	2019-01-17 08:42:36.15	-573	1326	-1470	-2	8	23	-13	-15	2	14
	446	2019-01-17 08:42:36.16	-567	1323	-1466	-10	13	6	-23	-20	-3	21
	447	2019-01-17 08:42:36.17	-582	1332	-1483	-12	12	-1	-10	-15	5	12
	448	2019-01-17 08:42:36.18	-570	1314	-1477	-13	6	-7	-18	-23	5	20
	449	2019-01-17 08:42:36.19	-579	1311	-1476	-12	1	-14	0	-11	11	5
	450	2019-01-17 08:42:36.20	-572	1325	-1476	-13	-2	-15	-3	-7	4	5
	451	2019-01-17 08:42:36.21	-586	1315	-1473	-16	-9	-21	11	-2	13	-4
	452	2019-01-17 08:42:36.22	-586	1317	-1467	-17	-4	-24	-10	-14	4	12
	453	2019-01-17 08:42:36.23	-584	1319	-1471	-20	-3	-22	7	-1	8	-3
	454	2019-01-17 08:42:36.24	-580	1304	-1468	-21	-1	-19	-4	-7	3	5
	455	2019-01-17 08:42:36.25	-584	1312	-1469	-26	2	-13	9	3	6	-6
	456	2019-01-17 08:42:36.26	-586	1311	-1468	-26	5	-4	-5	-7	2	6
	457	2019-01-17 08:42:36.27	-580	1319	-1467	-25	9	-1	10	2	8	-6
	458	2019-01-17 08:42:36.28	-574	1324	-1467	-26	11	2	-3	-11	8	7
	459	2019-01-17 08:42:36.29	-583	1333	-1470	-19	17	2	22	10	12	-16
	460	2019-01-17 08:42:36.30	-581	1333	-1474	-13	14	-1	6	-2	8	-2
	461	2019-01-17 08:42:36.31	-574	1337	-1474	-10	13	-5	-2	-13	11	7
	462	2019-01-17 08:42:36.32	-575	1335	-1482	-9	10	-6	-18	-28	10	23
	463	2019-01-17 08:42:36.33	-583	1321	-1475	-7	9	-7	-26	-37	11	31
	464	2019-01-17 08:42:36.34	-566	1318	-1475	-7	8	-7	-45	-53	8	49
	465	2019-01-17 08:42:36.35	-571	1314	-1464	-7	12	-4	-32	-45	13	38
	466	2019-01-17 08:42:36.36	-577	1323	-1468	-4	12	-2	-22	-37	15	29
	467	2019-01-17 08:42:36.37	-582	1313	-1471	0	14	-2	-2	-20	18	11
	468	2019-01-17 08:42:36.38	-573	1323	-1480	2	15	-2	-6	-15	9	10
	469	2019-01-17 08:42:36.39	-572	1324	-1481	4	9	-4	0	-8	8	4
	470	2019-01-17 08:42:36.40	-567	1320	-1476	-1	9	-4	-4	-16	12	10
	471	2019-01-17 08:42:36.41	-565	1314	-1466	-4	10	-4	4	-11	15	3
	472	2019-01-17 08:42:36.42	-571	1324	-1470	-5	13	-1	2	-9	11	3
	473	2019-01-17 08:42:36.43	-572	1317	-1479	-3	11	-4	9	0	9	-4
	474	2019-01-17 08:42:36.44	-573	1315	-1479	2	6	-4	1	3	-2	-2
	475	2019-01-17 08:42:36.45	-570	1313	-1481	6	5	-6	2	5	-3	-3
	476	2019-01-17 08:42:36.46	-575	1314	-1468	9	1	-5	-4	-12	8	8
	477	2019-01-17 08:42:36.47	-571	1318	-1465	8	2	-5	12	-5	17	-3
	478	2019-01-17 08:42:36.48	-563	1320	-1472	0	4	-6	25	8	17	-16
	479	2019-01-17 08:42:36.49	-571	1316	-1466	-7	6	-8	35	23	12	-29
	480	2019-01-17 08:42:36.50	-575	1322	-1464	-9	4	-11	29	12	17	-20
	481	2019-01-17 08:42:36.51	-567	1316	-1475	-11	4	-12	18	-1	19	-8
	482	2019-01-17 08:42:36.52	-569	1311	-1469	-10	1	-15	5	-11	16	3
	483	2019-01-17 08:42:36.53	-573	1298	-1473	-8	-1	-12	9	-1	10	-4
	484	2019-01-17 08:42:36.54	-576	1294	-1471	-6	0	-7	15	11	4	-13
	485	2019-01-17 08:42:36.55	-582	1309	-1474	-5	-1	-1	5	14	-9	-9
	486	2019-01-17 08:42:36.56	-575	1317	-1472	-8	1	1	-19	-8	-11	13
	487	2019-01-17 08:42:36.57	-575	1327	-1476	-15	1	1	-30	-19	-11	24
	488	2019-01-17 08:42:36.58	-590	1314	-1468	-17	1	2	-26	-13	-13	19
	489	2019-01-17 08:42:36.59	-578	1319	-1475	-16	4	3	-22	-6	-16	14
	490	2019-01-17 08:42:36.60	-571	1323	-1470	-16	2	6	-16	-6	-10	11
	491	2019-01-17 08:42:36.61	-583	1326	-1472	-16	4	8	-16	-8	-8	12
	492	2019-01-17 08:42:36.62	-578	1324	-1467	-15	2	9	-19	-15	-4	17
	493	2019-01-17 08:42:36.63	-574	1337	-1468	-14	2	6	-17	-11	-6	14
	494	2019-01-17 08:42:36.64	-574	1336	-1468	-14	2	3	-1	0	-1	0
	495	2019-01-17 08:42:36.65	-576	1321	-1466	-10	4	1	-19	-6	-13	12
	496	2019-01-17 08:42:36.66	-574	1325	-1471	-4	3	2	-16	-2	-14	9
	497	2019-01-17 08:42:36.67	-576	1323	-1471	1	1	-1	-29	-12	-17	20
	498	2019-01-17 08:42:36.68	-569	1323	-1470	-2	2	-2	-16	1	-17	7
	499	2019-01-17 08:42:36.69	-569	1319	-1472	-5	-1	1	-15	4	-19	5
	500	2019-01-17 08:42:36.70	-573	1313	-1474	-5	0	4	-8	4	-12	2
	501	2019-01-17 08:42:36.71	-579	1316	-1465	-3	1	6	-25	-8	-17	16
	502	2019-01-17 08:42:36.72	-573	1321	-1465	-4	3	11	-14	-8	-6	11
	503	2019-01-17 08:42:36.73	-569	1329	-1476	-4	6	8	-19	-11	-8	15
	504	2019-01-17 08:42:36.74	-566	1338	-1468	-5	9	2	-11	-3	-8	7
	505	2019-01-17 08:42:36.75	-581	1316	-1477	-4	10	-3	-14	1	-15	6
	506	2019-01-17 08:42:36.76	-569	1321	-1478	-3	2	-5	-16	-10	-6	13
	507	2019-01-17 08:42:36.77	-570	1319	-1481	0	-2	-9	-46	-37	-9	41
	508	2019-01-17 08:42:36.78	-575	1318	-1463	-4	-4	-11	-50	-50	0	50
	509	2019-01-17 08:42:36.79	-566	1310	-1464	-5	-3	-12	-53	-37	-16	45
	510	2019-01-17 08:42:36.80	-569	1313	-1456	-6	0	-12	-30	-12	-18	21
	511	2019-01-17 08:42:36.81	-580	1305	-1458	-8	7	-11	-17	3	-20	7
	512	2019-01-17 08:42:36.82	-569	1306	-1469	-8	11	-8	-2	7	-9	-2
	513	2019-01-17 08:42:36.83	-568	1311	-1474	-7	11	-6	-25	-18	-7	21
	514	2019-01-17 08:42:36.84	-565	1321	-1475	-8	12	-4	-24	-26	2	25
	515	2019-01-17 08:42:36.85	-574	1316	-1481	-13	7	-2	-35	-16	-19	25
	516	2019-01-17 08:42:36.86	-568	1316	-1473	-16	5	-2	-13	8	-21	2
	517	2019-01-17 08:42:36.87	-568	1322	-1471	-18	2	1	-22	9	-31	6
	518	2019-01-17 08:42:36.88	-569	1323	-1469	-21	1	0	-16	9	-25	3
	519	2019-01-17 08:42:36.89	-566	1326	-1468	-23	-1	-3	-31	0	-31	15
	520	2019-01-17 08:42:36.90	-569	1321	-1469	-23	1	-3	-16	6	-22	5
	521	2019-01-17 08:42:36.91	-578	1314	-1467	-20	0	-1	-33	5	-38	14
	522	2019-01-17 08:42:36.92	-564	1322	-1467	-17	1	3	-14	16	-30	-1
	523	2019-01-17 08:42:36.93	-574	1327	-1461	-15	4	4	-12	15	-27	-1
	524	2019-01-17 08:42:36.94	-569	1331	-1468	-12	4	2	-1	11	-12	-5
	525	2019-01-17 08:42:36.95	-567	1330	-1470	-14	5	3	-24	-6	-18	15
	526	2019-01-17 08:42:36.96	-580	1332	-1476	-14	3	-1	-19	-9	-10	14
	527	2019-01-17 08:42:36.97	-565	1321	-1467	-14	2	0	-38	-18	-20	28
	528	2019-01-17 08:42:36.98	-573	1324	-1473	-14	2	3	-10	-2	-8	6
	529	2019-01-17 08:42:36.99	-568	1318	-1477	-14	-1	7	-7	7	-14	0
	530	2019-01-17 08:42:37.00	-573	1327	-1467	-18	2	8	9	20	-11	-14
	531	2019-01-17 08:42:37.01	-566	1329	-1466	-16	4	9	-15	12	-27	1
	532	2019-01-17 08:42:37.02	-565	1333	-1469	-14	6	5	-8	19	-27	-5
	533	2019-01-17 08:42:37.03	-556	1332	-1460	-14	8	-3	-32	4	-36	14
	534	2019-01-17 08:42:37.04	-558	1343	-1457	-11	14	-13	-24	2	-26	11
	535	2019-01-17 08:42:37.05	-566	1342	-1471	-12	11	-23	-34	-2	-32	18
	536	2019-01-17 08:42:37.06	-566	1341	-1481	-10	12	-31	-9	18	-27	-4
	537	2019-01-17 08:42:37.07	-562	1316	-1473	-9	5	-37	-4	34	-38	-15
	538	2019-01-17 08:42:37.08	-567	1322	-1477	-7	-1	-35	0	38	-38	-19
	539	2019-01-17 08:42:37.09	-565	1320	-1466	-11	-3	-30	-31	24	-55	3
	540	2019-01-17 08:42:37.10	-568	1315	-1473	-16	-3	-23	-29	14	-43	7
	541	2019-01-17 08:42:37.11	-576	1311	-1456	-17	-3	-16	-51	-3	-48	27
	542	2019-01-17 08:42:37.12	-565	1319	-1458	-17	-4	-10	-42	-6	-36	24
	543	2019-01-17 08:42:37.13	-564	1328	-1457	-22	-6	-7	-62	-21	-41	41
	544	2019-01-17 08:42:37.14	-568	1338	-1461	-26	-5	-6	-41	-9	-32	25
	545	2019-01-17 08:42:37.15	-571	1341	-1470	-28	-6	-10	-51	-6	-45	28
	546	2019-01-17 08:42:37.16	-568	1336	-1467	-25	-8	-12	-33	-1	-32	17
	547	2019-01-17 08:42:37.17	-574	1335	-1467	-20	-11	-13	-54	-14	-40	34
	548	2019-01-17 08:42:37.18	-572	1336	-1470	-19	-9	-15	-27	2	-29	12
	549	2019-01-17 08:42:37.19	-566	1334	-1468	-16	-6	-14	-32	7	-39	12
	550	2019-01-17 08:42:37.20	-580	1330	-1468	-12	-8	-13	-23	13	-36	5
	551	2019-01-17 08:42:37.21	-577	1329	-1456	-11	-5	-7	-42	2	-44	20
	552	2019-01-17 08:42:37.22	-572	1330	-1463	-7	-3	-3	-23	14	-37	4
	553	2019-01-17 08:42:37.23	-574	1339	-1465	-4	-2	-1	-44	4	-48	20
	554	2019-01-17 08:42:37.24	-579	1340	-1464	-6	-7	0	-41	2	-43	19
	555	2019-01-17 08:42:37.25	-567	1343	-1466	-6	-7	0	-67	-13	-54	40
	556	2019-01-17 08:42:37.26	-565	1345	-1451	-9	-10	-1	-49	-2	-47	25
	557	2019-01-17 08:42:37.27	-559	1342	-1458	-13	-7	-4	-64	-5	-59	34
	558	2019-01-17 08:42:37.28	-569	1335	-1459	-18	-6	-4	-44	2	-46	21
	559	2019-01-17 08:42:37.29	-560	1331	-1461	-12	-6	-1	-62	-10	-52	36
	560	2019-01-17 08:42:37.30	-575	1333	-1465	-7	-8	0	-37	3	-40	17
	561	2019-01-17 08:42:37.31	-573	1336	-1462	-5	-9	1	-52	-1	-51	26
	562	2019-01-17 08:42:37.32	-569	1333	-1462	0	-11	3	-45	1	-46	22
	563	2019-01-17 08:42:37.33	-562	1329	-1458	0	-13	7	-79	-22	-57	50
	564	2019-01-17 08:42:37.34	-568	1334	-1456	-3	-10	5	-68	-24	-44	46
	565	2019-01-17 08:42:37.35	-577	1338	-1462	-3	-10	5	-80	-29	-51	54
	566	2019-01-17 08:42:37.36	-571	1339	-1465	-5	-9	4	-43	-9	-34	26
	567	2019-01-17 08:42:37.37	-563	1338	-1457	-4	-9	-2	-33	12	-45	10
	568	2019-01-17 08:42:37.38	-564	1336	-1467	-2	-8	-3	6	40	-34	-23
	569	2019-01-17 08:42:37.39	-565	1319	-1472	-1	-14	-2	-21	22	-43	0
	570	2019-01-17 08:42:37.40	-576	1317	-1456	5	-16	1	-18	15	-33	1
	571	2019-01-17 08:42:37.41	-579	1321	-1457	5	-14	3	-35	-1	-34	18
	572	2019-01-17 08:42:37.42	-576	1327	-1450	7	-11	5	-14	5	-19	4
	573	2019-01-17 08:42:37.43	-569	1333	-1460	1	-10	2	-34	-8	-26	21
	574	2019-01-17 08:42:37.44	-571	1325	-1462	-7	-2	0	-19	1	-20	9
	575	2019-01-17 08:42:37.45	-573	1322	-1466	-9	-3	-2	-35	3	-38	16
	576	2019-01-17 08:42:37.46	-567	1319	-1472	-8	-5	-1	-8	25	-33	-8
	577	2019-01-17 08:42:37.47	-577	1325	-1473	-8	-9	-1	-36	20	-56	8
	578	2019-01-17 08:42:37.48	-575	1336	-1476	-6	-16	-3	-18	29	-47	-5
	579	2019-01-17 08:42:37.49	-572	1347	-1461	-10	-19	-8	-45	8	-53	18
	580	2019-01-17 08:42:37.50	-569	1351	-1458	-14	-19	-17	-5	37	-42	-16
	581	2019-01-17 08:42:37.51	-581	1352	-1449	-19	-18	-25	-21	30	-51	-4
	582	2019-01-17 08:42:37.52	-575	1332	-1452	-24	-14	-30	-5	38	-43	-16
	583	2019-01-17 08:42:37.53	-585	1323	-1459	-21	-11	-26	-27	23	-50	2
	584	2019-01-17 08:42:37.54	-588	1323	-1466	-17	-11	-23	-7	36	-43	-14
	585	2019-01-17 08:42:37.55	-584	1316	-1463	-21	-12	-16	-32	25	-57	3
	586	2019-01-17 08:42:37.56	-580	1318	-1456	-22	-10	-10	-21	36	-57	-7
	587	2019-01-17 08:42:37.57	-592	1322	-1455	-20	-10	-4	-53	12	-65	20
	588	2019-01-17 08:42:37.58	-584	1334	-1456	-19	-9	2	-51	-4	-47	27
	589	2019-01-17 08:42:37.59	-581	1340	-1460	-19	-5	4	-61	-11	-50	36
	590	2019-01-17 08:42:37.60	-577	1343	-1462	-19	-1	5	-19	16	-35	1
	591	2019-01-17 08:42:37.61	-575	1343	-1463	-15	1	-1	-25	17	-42	4
	592	2019-01-17 08:42:37.62	-574	1342	-1463	-17	-2	-3	-12	20	-32	-4
	593	2019-01-17 08:42:37.63	-574	1339	-1460	-11	-4	-11	-32	11	-43	10
	594	2019-01-17 08:42:37.64	-570	1342	-1451	-9	-3	-13	-24	15	-39	4
	595	2019-01-17 08:42:37.65	-564	1342	-1451	-8	1	-19	-49	-3	-46	26
	596	2019-01-17 08:42:37.66	-563	1342	-1457	-6	2	-25	-36	3	-39	16
	597	2019-01-17 08:42:37.67	-577	1327	-1458	-9	3	-30	-45	3	-48	21
	598	2019-01-17 08:42:37.68	-581	1317	-1473	-9	-2	-28	-19	23	-42	-2
	599	2019-01-17 08:42:37.69	-575	1316	-1465	-10	-8	-19	-26	23	-49	1
	600	2019-01-17 08:42:37.70	-585	1310	-1451	-12	-13	-11	-5	34	-39	-14
	601	2019-01-17 08:42:37.71	-571	1321	-1436	-13	-11	-2	-15	28	-43	-6
	602	2019-01-17 08:42:37.72	-568	1321	-1447	-18	-6	1	1	35	-34	-18
	603	2019-01-17 08:42:37.73	-570	1324	-1450	-16	0	4	3	45	-42	-24
	604	2019-01-17 08:42:37.74	-581	1316	-1441	-18	2	7	40	79	-39	-59
	605	2019-01-17 08:42:37.75	-584	1311	-1446	-14	2	17	39	82	-43	-60
	606	2019-01-17 08:42:37.76	-584	1309	-1456	-12	0	26	43	85	-42	-64
	607	2019-01-17 08:42:37.77	-571	1312	-1450	-9	2	38	-2	55	-57	-26
	608	2019-01-17 08:42:37.78	-575	1335	-1446	-11	0	46	-14	47	-61	-16
	609	2019-01-17 08:42:37.79	-562	1357	-1459	-9	3	47	-20	48	-68	-14
	610	2019-01-17 08:42:37.80	-565	1366	-1467	-16	3	39	20	75	-55	-47
	611	2019-01-17 08:42:37.81	-565	1359	-1466	-22	1	28	21	79	-58	-50
	612	2019-01-17 08:42:37.82	-572	1363	-1479	-18	-3	17	30	78	-48	-54
	613	2019-01-17 08:42:37.83	-572	1370	-1475	-17	-9	4	12	60	-48	-36
	614	2019-01-17 08:42:37.84	-568	1369	-1473	-19	-17	-7	15	52	-37	-33
	615	2019-01-17 08:42:37.85	-576	1354	-1460	-17	-22	-18	10	39	-29	-24
	616	2019-01-17 08:42:37.86	-583	1349	-1448	-17	-24	-25	30	48	-18	-39
	617	2019-01-17 08:42:37.87	-584	1344	-1457	-17	-25	-28	38	53	-15	-45
	618	2019-01-17 08:42:37.88	-580	1339	-1430	-20	-22	-25	37	56	-19	-46
	619	2019-01-17 08:42:37.89	-578	1334	-1445	-26	-16	-23	15	42	-27	-28
	620	2019-01-17 08:42:37.90	-590	1336	-1438	-29	-9	-17	-14	14	-28	0
	621	2019-01-17 08:42:37.91	-580	1341	-1443	-28	-7	-15	-35	1	-36	17
	622	2019-01-17 08:42:37.92	-578	1334	-1457	-26	-7	-14	-24	15	-39	4
	623	2019-01-17 08:42:37.93	-580	1344	-1452	-20	-9	-14	-25	16	-41	4
	624	2019-01-17 08:42:37.94	-571	1346	-1449	-16	-9	-14	-35	2	-37	16
	625	2019-01-17 08:42:37.95	-577	1339	-1445	-15	-5	-11	-65	-17	-48	41
	626	2019-01-17 08:42:37.96	-577	1336	-1444	-16	-3	-6	-63	-11	-52	37
	627	2019-01-17 08:42:37.97	-584	1335	-1451	-13	2	-1	-64	0	-64	32
	628	2019-01-17 08:42:37.98	-582	1340	-1444	-14	4	1	-50	5	-55	22
	629	2019-01-17 08:42:37.99	-577	1336	-1442	-14	6	6	-48	-3	-45	25
	630	2019-01-17 08:42:38.00	-568	1338	-1469	-12	4	10	-25	21	-46	2
	631	2019-01-17 08:42:38.01	-569	1340	-1455	-8	-3	8	-18	32	-50	-7
	632	2019-01-17 08:42:38.02	-567	1350	-1456	-4	-6	4	-18	33	-51	-7
	633	2019-01-17 08:42:38.03	-564	1344	-1444	-3	-7	3	-37	12	-49	12
	634	2019-01-17 08:42:38.04	-580	1345	-1448	-4	-8	2	-34	6	-40	14
	635	2019-01-17 08:42:38.05	-566	1337	-1450	-7	-8	1	-40	1	-41	19
	636	2019-01-17 08:42:38.06	-570	1342	-1448	-15	-8	1	-39	-1	-38	20
	637	2019-01-17 08:42:38.07	-570	1345	-1458	-23	-13	1	-41	-9	-32	25
	638	2019-01-17 08:42:38.08	-574	1345	-1451	-28	-9	2	-40	-9	-31	24
	639	2019-01-17 08:42:38.09	-574	1339	-1450	-33	-12	-1	-44	-9	-35	26
	640	2019-01-17 08:42:38.10	-578	1339	-1451	-33	-15	0	-31	3	-34	14
	641	2019-01-17 08:42:38.11	-575	1342	-1446	-31	-15	2	-19	14	-33	2
	642	2019-01-17 08:42:38.12	-583	1356	-1446	-28	-15	2	-14	21	-35	-3
	643	2019-01-17 08:42:38.13	-570	1351	-1440	-25	-13	-2	-28	11	-39	8
	644	2019-01-17 08:42:38.14	-569	1359	-1444	-21	-7	-3	-36	5	-41	15
	645	2019-01-17 08:42:38.15	-581	1360	-1446	-18	-3	-6	-37	0	-37	18
	646	2019-01-17 08:42:38.16	-586	1348	-1451	-16	-5	-9	-33	6	-39	13
	647	2019-01-17 08:42:38.17	-566	1347	-1441	-15	-7	-6	-33	8	-41	12
	648	2019-01-17 08:42:38.18	-575	1341	-1442	-15	-4	-1	-34	7	-41	13
	649	2019-01-17 08:42:38.19	-583	1350	-1446	-16	-1	2	-35	0	-35	17
	650	2019-01-17 08:42:38.20	-579	1351	-1444	-11	-1	3	-32	0	-32	16
	651	2019-01-17 08:42:38.21	-577	1341	-1440	-10	-1	4	-25	6	-31	9
	652	2019-01-17 08:42:38.22	-570	1343	-1441	-9	2	6	-19	18	-37	0
	653	2019-01-17 08:42:38.23	-579	1349	-1449	-11	2	8	-22	25	-47	-1
	654	2019-01-17 08:42:38.24	-575	1362	-1447	-13	0	8	-36	12	-48	12
	655	2019-01-17 08:42:38.25	-556	1363	-1446	-15	-3	5	-46	-4	-42	25
	656	2019-01-17 08:42:38.26	-561	1359	-1446	-15	-3	-1	-59	-17	-42	38
	657	2019-01-17 08:42:38.27	-571	1369	-1449	-16	-3	-9	-53	-23	-30	38
	658	2019-01-17 08:42:38.28	-572	1364	-1446	-16	-5	-13	-43	0	-43	21
	659	2019-01-17 08:42:38.29	-574	1360	-1448	-16	-7	-20	-42	9	-51	16
	660	2019-01-17 08:42:38.30	-577	1360	-1449	-15	-6	-25	-37	22	-59	7
	661	2019-01-17 08:42:38.31	-574	1351	-1448	-9	-9	-27	-36	17	-53	9
	662	2019-01-17 08:42:38.32	-567	1345	-1447	-5	-12	-28	-41	23	-64	9
	663	2019-01-17 08:42:38.33	-577	1337	-1438	-9	-11	-25	-40	23	-63	8
	664	2019-01-17 08:42:38.34	-577	1331	-1433	-14	-3	-21	-48	20	-68	14
	665	2019-01-17 08:42:38.35	-577	1339	-1432	-12	-1	-14	-26	32	-58	-3
	666	2019-01-17 08:42:38.36	-573	1336	-1442	-10	-2	-9	-17	44	-61	-13
	667	2019-01-17 08:42:38.37	-580	1334	-1438	-8	-5	0	-15	39	-54	-12
	668	2019-01-17 08:42:38.38	-579	1341	-1450	-5	-9	1	-42	32	-74	5
	669	2019-01-17 08:42:38.39	-578	1351	-1454	-5	-15	5	-43	32	-75	5
	670	2019-01-17 08:42:38.40	-571	1354	-1457	-5	-22	1	-51	28	-79	11
	671	2019-01-17 08:42:38.41	-577	1353	-1445	-8	-21	-1	-46	22	-68	12
	672	2019-01-17 08:42:38.42	-577	1353	-1448	-12	-18	-5	-48	24	-72	12
	673	2019-01-17 08:42:38.43	-576	1352	-1447	-14	-17	-6	-24	37	-61	-6
	674	2019-01-17 08:42:38.44	-580	1351	-1436	-16	-13	-6	-34	27	-61	3
	675	2019-01-17 08:42:38.45	-580	1350	-1439	-16	-11	-5	-34	18	-52	8
	676	2019-01-17 08:42:38.46	-580	1341	-1428	-15	-5	-4	-45	20	-65	12
	677	2019-01-17 08:42:38.47	-585	1353	-1439	-10	-6	-2	-19	33	-52	-7
	678	2019-01-17 08:42:38.48	-588	1360	-1442	-9	-6	-2	-24	37	-61	-6
	679	2019-01-17 08:42:38.49	-587	1351	-1433	-9	-2	-1	-23	31	-54	-4
	680	2019-01-17 08:42:38.50	-586	1355	-1431	-8	0	0	-42	25	-67	8
	681	2019-01-17 08:42:38.51	-592	1352	-1437	-7	-2	-1	-38	22	-60	8
	682	2019-01-17 08:42:38.52	-582	1352	-1436	-6	-1	3	-49	13	-62	18
	683	2019-01-17 08:42:38.53	-583	1350	-1430	-7	2	5	-40	9	-49	15
	684	2019-01-17 08:42:38.54	-588	1349	-1443	-4	5	6	-51	-2	-49	26
	685	2019-01-17 08:42:38.55	-591	1350	-1440	-5	-1	9	-36	1	-37	17
	686	2019-01-17 08:42:38.56	-582	1358	-1432	-3	3	12	-43	5	-48	19
	687	2019-01-17 08:42:38.57	-586	1358	-1443	-3	3	14	-19	21	-40	-1
	688	2019-01-17 08:42:38.58	-574	1368	-1447	-5	6	14	-24	32	-56	-4
	689	2019-01-17 08:42:38.59	-585	1377	-1444	-1	4	6	-7	36	-43	-14
	690	2019-01-17 08:42:38.60	-576	1373	-1430	-3	7	2	-24	23	-47	0
	691	2019-01-17 08:42:38.61	-578	1357	-1441	1	11	-3	-6	28	-34	-11
	692	2019-01-17 08:42:38.62	-585	1359	-1445	4	13	-3	-10	37	-47	-13
	693	2019-01-17 08:42:38.63	-585	1347	-1428	9	10	-3	16	54	-38	-35
	694	2019-01-17 08:42:38.64	-589	1356	-1437	10	12	1	-6	34	-40	-14
	695	2019-01-17 08:42:38.65	-572	1346	-1422	15	11	4	-11	23	-34	-6
	696	2019-01-17 08:42:38.66	-571	1346	-1432	19	14	4	-35	13	-48	11
	697	2019-01-17 08:42:38.67	-580	1353	-1439	13	20	2	-16	22	-38	-3
	698	2019-01-17 08:42:38.68	-574	1349	-1437	8	23	0	-36	16	-52	10
	699	2019-01-17 08:42:38.69	-575	1352	-1446	8	24	-3	-14	23	-37	-4
	700	2019-01-17 08:42:38.70	-578	1347	-1451	8	21	-5	-39	9	-48	15
	701	2019-01-17 08:42:38.71	-571	1347	-1449	6	21	-4	-22	16	-38	3
	702	2019-01-17 08:42:38.72	-573	1350	-1447	5	14	-7	-39	17	-56	11
	703	2019-01-17 08:42:38.73	-577	1352	-1443	3	10	-6	-17	41	-58	-12
	704	2019-01-17 08:42:38.74	-564	1352	-1450	4	9	-8	-29	39	-68	-5
	705	2019-01-17 08:42:38.75	-565	1351	-1447	1	5	-9	-20	32	-52	-6
	706	2019-01-17 08:42:38.76	-576	1350	-1452	-4	6	-10	-17	39	-56	-11
	707	2019-01-17 08:42:38.77	-571	1351	-1448	-5	6	-8	4	44	-40	-24
	708	2019-01-17 08:42:38.78	-568	1341	-1448	-5	4	-5	-30	17	-47	6
	709	2019-01-17 08:42:38.79	-568	1344	-1439	-5	6	-6	-18	15	-33	1
	710	2019-01-17 08:42:38.80	-572	1346	-1440	-2	5	0	-23	17	-40	3
	711	2019-01-17 08:42:38.81	-567	1353	-1449	-2	4	0	14	37	-23	-25
	712	2019-01-17 08:42:38.82	-561	1365	-1442	-6	3	-6	-10	26	-36	-8
	713	2019-01-17 08:42:38.83	-553	1360	-1444	-9	5	-13	-1	17	-18	-8
	714	2019-01-17 08:42:38.84	-564	1357	-1452	-7	6	-18	-18	8	-26	5
	715	2019-01-17 08:42:38.85	-564	1360	-1453	-9	2	-23	7	14	-7	-10
	716	2019-01-17 08:42:38.86	-560	1359	-1441	-7	-2	-27	-11	0	-11	5
	717	2019-01-17 08:42:38.87	-570	1348	-1446	-6	-3	-32	1	4	-3	-2
	718	2019-01-17 08:42:38.88	-564	1355	-1437	-10	-1	-32	-19	-1	-18	10
	719	2019-01-17 08:42:38.89	-574	1352	-1436	-12	-1	-30	6	14	-8	-10
	720	2019-01-17 08:42:38.90	-567	1353	-1439	-15	1	-28	-11	14	-25	-1
	721	2019-01-17 08:42:38.91	-571	1342	-1446	-20	3	-23	15	34	-19	-24
	722	2019-01-17 08:42:38.92	-571	1327	-1446	-17	0	-17	5	40	-35	-22
	723	2019-01-17 08:42:38.93	-572	1335	-1448	-16	-3	-7	20	48	-28	-34
	724	2019-01-17 08:42:38.94	-571	1337	-1445	-17	-6	3	-8	34	-42	-13
	725	2019-01-17 08:42:38.95	-566	1343	-1445	-17	-7	10	-2	30	-32	-14
	726	2019-01-17 08:42:38.96	-562	1351	-1444	-17	-7	12	-24	10	-34	7
	727	2019-01-17 08:42:38.97	-570	1357	-1442	-11	-7	13	-7	12	-19	-2
	728	2019-01-17 08:42:38.98	-561	1352	-1440	-9	-12	14	-29	2	-31	13
	729	2019-01-17 08:42:38.99	-566	1358	-1439	-5	-17	16	-15	10	-25	2
	730	2019-01-17 08:42:39.00	-578	1343	-1449	-4	-20	19	-35	1	-36	17
	731	2019-01-17 08:42:39.01	-574	1343	-1445	-3	-23	22	-53	-1	-52	27
	732	2019-01-17 08:42:39.02	-569	1347	-1450	0	-27	22	-105	-25	-80	65
	733	2019-01-17 08:42:39.03	-576	1354	-1443	-1	-25	27	-100	-23	-77	61
	734	2019-01-17 08:42:39.04	-570	1364	-1440	-6	-21	23	-111	-32	-79	71
	735	2019-01-17 08:42:39.05	-573	1367	-1445	-11	-18	19	-82	-18	-64	50
	736	2019-01-17 08:42:39.06	-585	1364	-1434	-16	-17	15	-86	-19	-67	52
	737	2019-01-17 08:42:39.07	-572	1352	-1431	-18	-13	11	-48	0	-48	24
	738	2019-01-17 08:42:39.08	-583	1356	-1435	-11	-10	11	-68	-10	-58	39
	739	2019-01-17 08:42:39.09	-587	1354	-1440	-6	-13	10	-54	-6	-48	30
	740	2019-01-17 08:42:39.10	-581	1360	-1444	-6	-13	12	-70	-7	-63	38
	741	2019-01-17 08:42:39.11	-572	1378	-1439	-7	-14	11	-53	-6	-47	29
	742	2019-01-17 08:42:39.12	-569	1388	-1441	-6	-14	2	-61	-14	-47	37
	743	2019-01-17 08:42:39.13	-572	1374	-1429	-9	-12	-4	-61	-29	-32	45
	744	2019-01-17 08:42:39.14	-583	1363	-1433	-9	-10	-13	-89	-39	-50	64
	745	2019-01-17 08:42:39.15	-574	1359	-1439	-10	-14	-17	-67	-28	-39	47
	746	2019-01-17 08:42:39.16	-596	1351	-1435	-7	-15	-18	-78	-36	-42	57
	747	2019-01-17 08:42:39.17	-577	1355	-1426	-6	-12	-15	-47	-20	-27	33
	748	2019-01-17 08:42:39.18	-580	1352	-1431	-1	-13	-12	-51	-8	-43	29
	749	2019-01-17 08:42:39.19	-574	1362	-1434	-4	-10	-13	-35	5	-40	15
	750	2019-01-17 08:42:39.20	-577	1353	-1434	-8	-7	-13	-47	3	-50	22
	751	2019-01-17 08:42:39.21	-579	1344	-1437	-5	-7	-11	-24	14	-38	5
	752	2019-01-17 08:42:39.22	-574	1340	-1443	-2	-7	-8	-35	7	-42	14
	753	2019-01-17 08:42:39.23	-579	1333	-1442	-5	-6	-1	-32	1	-33	15
	754	2019-01-17 08:42:39.24	-580	1339	-1454	-9	-12	7	-64	-14	-50	39
	755	2019-01-17 08:42:39.25	-579	1335	-1439	-9	-15	15	-61	-9	-52	35
	756	2019-01-17 08:42:39.26	-577	1346	-1434	-10	-15	21	-72	-13	-59	42
	757	2019-01-17 08:42:39.27	-575	1350	-1422	-15	-15	22	-58	-5	-53	31
	758	2019-01-17 08:42:39.28	-575	1352	-1416	-15	-7	23	-69	-8	-61	38
	759	2019-01-17 08:42:39.29	-578	1358	-1430	-19	-2	20	-37	19	-56	9
	760	2019-01-17 08:42:39.30	-566	1359	-1438	-24	1	14	-36	27	-63	4
	761	2019-01-17 08:42:39.31	-584	1361	-1437	-20	-1	9	-24	34	-58	-5
	762	2019-01-17 08:42:39.32	-575	1366	-1449	-17	-2	4	-58	14	-72	22
	763	2019-01-17 08:42:39.33	-579	1359	-1445	-15	-8	1	-62	11	-73	25
	764	2019-01-17 08:42:39.34	-578	1359	-1442	-13	-10	0	-71	14	-85	28
	765	2019-01-17 08:42:39.35	-574	1358	-1435	-11	-10	1	-36	42	-78	-3
	766	2019-01-17 08:42:39.36	-583	1350	-1426	-15	-8	4	-48	35	-83	6
	767	2019-01-17 08:42:39.37	-574	1354	-1426	-19	-1	4	-37	33	-70	2
	768	2019-01-17 08:42:39.38	-575	1354	-1429	-19	3	3	-54	26	-80	14
	769	2019-01-17 08:42:39.39	-569	1369	-1440	-16	4	3	-34	36	-70	-1
	770	2019-01-17 08:42:39.40	-573	1370	-1434	-17	2	-3	-36	35	-71	0
	771	2019-01-17 08:42:39.41	-574	1375	-1443	-18	1	-5	-27	34	-61	-3
	772	2019-01-17 08:42:39.42	-579	1373	-1439	-19	-3	-9	-55	3	-58	26
	773	2019-01-17 08:42:39.43	-585	1373	-1437	-17	-4	-12	-66	-11	-55	38
	774	2019-01-17 08:42:39.44	-581	1366	-1434	-18	-4	-12	-85	-20	-65	52
	775	2019-01-17 08:42:39.45	-577	1355	-1424	-19	1	-14	-64	0	-64	32
	776	2019-01-17 08:42:39.46	-579	1353	-1429	-14	3	-13	-62	9	-71	26
	777	2019-01-17 08:42:39.47	-569	1350	-1426	-12	5	-10	-40	24	-64	8
	778	2019-01-17 08:42:39.48	-577	1353	-1432	-9	8	-5	-30	28	-58	1
	779	2019-01-17 08:42:39.49	-573	1354	-1424	-6	11	-1	-16	32	-48	-8
	780	2019-01-17 08:42:39.50	-574	1352	-1422	-4	16	2	-22	30	-52	-4
	781	2019-01-17 08:42:39.51	-564	1361	-1427	-5	17	5	10	57	-47	-33
	782	2019-01-17 08:42:39.52	-567	1373	-1434	-9	20	7	15	63	-48	-39
	783	2019-01-17 08:42:39.53	-565	1370	-1443	-13	18	8	29	76	-47	-52
	784	2019-01-17 08:42:39.54	-564	1372	-1445	-14	12	5	11	51	-40	-31
	785	2019-01-17 08:42:39.55	-572	1374	-1448	-6	3	3	17	54	-37	-35
	786	2019-01-17 08:42:39.56	-563	1369	-1441	-6	-2	-4	18	54	-36	-36
	787	2019-01-17 08:42:39.57	-566	1364	-1434	-4	-3	-9	18	51	-33	-34
	788	2019-01-17 08:42:39.58	-565	1364	-1430	-9	-1	-10	10	42	-32	-26
	789	2019-01-17 08:42:39.59	-572	1359	-1424	-7	1	-9	21	42	-21	-31
	790	2019-01-17 08:42:39.60	-573	1358	-1428	-6	0	-8	16	39	-23	-27
	791	2019-01-17 08:42:39.61	-567	1359	-1435	-6	-2	-4	24	42	-18	-33
	792	2019-01-17 08:42:39.62	-576	1359	-1441	-3	-8	-1	26	47	-21	-36
	793	2019-01-17 08:42:39.63	-573	1362	-1431	-3	-10	-2	35	61	-26	-48
	794	2019-01-17 08:42:39.64	-566	1366	-1422	-3	-11	1	21	51	-30	-36
	795	2019-01-17 08:42:39.65	-563	1379	-1435	-3	-10	-1	3	32	-29	-17
	796	2019-01-17 08:42:39.66	-570	1381	-1435	-10	-6	-6	-20	10	-30	5
	797	2019-01-17 08:42:39.67	-575	1377	-1428	-12	-3	-10	-31	7	-38	12
	798	2019-01-17 08:42:39.68	-567	1375	-1435	-11	-2	-12	-32	11	-43	10
	799	2019-01-17 08:42:39.69	-573	1370	-1441	-12	-3	-13	-20	29	-49	-4
	800	2019-01-17 08:42:39.70	-584	1366	-1438	-11	-7	-11	-20	27	-47	-3
	801	2019-01-17 08:42:39.71	-576	1355	-1430	-9	-10	-9	-15	34	-49	-9
	802	2019-01-17 08:42:39.72	-583	1356	-1425	-9	-12	-2	-27	28	-55	0
	803	2019-01-17 08:42:39.73	-579	1365	-1419	-10	-9	3	-30	32	-62	-1
	804	2019-01-17 08:42:39.74	-576	1381	-1426	-13	-3	6	-29	37	-66	-4
	805	2019-01-17 08:42:39.75	-574	1390	-1430	-18	0	2	-11	52	-63	-20
	806	2019-01-17 08:42:39.76	-570	1377	-1431	-14	3	-2	-9	49	-58	-20
	807	2019-01-17 08:42:39.77	-570	1372	-1434	-7	4	-4	-22	32	-54	-5
	808	2019-01-17 08:42:39.78	-574	1368	-1422	-3	2	-5	-40	10	-50	15
	809	2019-01-17 08:42:39.79	-566	1363	-1422	3	1	-7	-44	5	-49	19
	810	2019-01-17 08:42:39.80	-571	1362	-1421	4	-1	-2	-46	-3	-43	24
	811	2019-01-17 08:42:39.81	-561	1363	-1422	7	2	-1	-43	-1	-42	22
	812	2019-01-17 08:42:39.82	-571	1358	-1428	1	3	2	-38	9	-47	14
	813	2019-01-17 08:42:39.83	-572	1358	-1441	-2	2	4	-36	12	-48	12
	814	2019-01-17 08:42:39.84	-566	1365	-1427	-3	2	7	-34	12	-46	11
	815	2019-01-17 08:42:39.85	-573	1367	-1426	-5	0	6	-25	23	-48	1
	816	2019-01-17 08:42:39.86	-571	1366	-1428	-6	0	5	-16	35	-51	-9
	817	2019-01-17 08:42:39.87	-563	1369	-1428	-2	-5	2	-30	39	-69	-4
	818	2019-01-17 08:42:39.88	-568	1362	-1428	-1	-7	0	-54	22	-76	16
	819	2019-01-17 08:42:39.89	-558	1372	-1433	-2	-6	-2	-91	-6	-85	48
	820	2019-01-17 08:42:39.90	-571	1369	-1425	-1	-7	-5	-103	-16	-87	59
	821	2019-01-17 08:42:39.91	-572	1371	-1424	-6	-2	-7	-112	-16	-96	64
	822	2019-01-17 08:42:39.92	-568	1368	-1432	-9	3	-12	-119	-18	-101	68
	823	2019-01-17 08:42:39.93	-568	1369	-1437	-6	3	-11	-153	-48	-105	100
	824	2019-01-17 08:42:39.94	-576	1364	-1434	-2	4	-11	-164	-63	-101	113
	825	2019-01-17 08:42:39.95	-574	1357	-1441	2	1	-12	-174	-67	-107	120
	826	2019-01-17 08:42:39.96	-571	1365	-1441	6	0	-10	-164	-51	-113	107
	827	2019-01-17 08:42:39.97	-580	1363	-1438	6	-4	-10	-156	-37	-119	96
	828	2019-01-17 08:42:39.98	-574	1351	-1428	1	-4	-10	-146	-29	-117	87
	829	2019-01-17 08:42:39.99	-573	1365	-1427	-1	-1	-3	-137	-18	-119	77
	830	2019-01-17 08:42:40.00	-569	1362	-1426	-1	-2	-4	-119	-3	-116	61
	831	2019-01-17 08:42:40.01	-581	1370	-1429	-4	0	-3	-117	6	-123	55
	832	2019-01-17 08:42:40.02	-571	1364	-1427	-6	1	-3	-118	-4	-114	61
	833	2019-01-17 08:42:40.03	-565	1370	-1434	-3	4	-6	-137	-26	-111	81
	834	2019-01-17 08:42:40.04	-567	1378	-1436	-2	3	-8	-151	-42	-109	96
	835	2019-01-17 08:42:40.05	-570	1362	-1440	0	1	-9	-180	-64	-116	122
	836	2019-01-17 08:42:40.06	-569	1369	-1443	4	-2	-10	-171	-60	-111	115
	837	2019-01-17 08:42:40.07	-570	1379	-1443	7	-7	-15	-157	-40	-117	98
	838	2019-01-17 08:42:40.08	-576	1370	-1430	5	-9	-19	-131	-22	-109	76
	839	2019-01-17 08:42:40.09	-569	1351	-1425	1	-6	-20	-138	-25	-113	81
	840	2019-01-17 08:42:40.10	-573	1346	-1427	-1	-4	-16	-138	-34	-104	86
	841	2019-01-17 08:42:40.11	-572	1349	-1424	-1	-4	-11	-144	-41	-103	92
	842	2019-01-17 08:42:40.12	-563	1349	-1421	0	3	-5	-125	-35	-90	80
	843	2019-01-17 08:42:40.13	-576	1358	-1429	-3	7	-2	-134	-44	-90	89
	844	2019-01-17 08:42:40.14	-572	1375	-1436	-9	9	-4	-123	-45	-78	84
	845	2019-01-17 08:42:40.15	-561	1371	-1439	-13	8	-9	-126	-43	-83	84
	846	2019-01-17 08:42:40.16	-576	1368	-1444	-16	2	-15	-106	-32	-74	69
	847	2019-01-17 08:42:40.17	-575	1367	-1447	-11	-5	-17	-121	-38	-83	79
	848	2019-01-17 08:42:40.18	-570	1379	-1430	-6	-14	-20	-105	-30	-75	67
	849	2019-01-17 08:42:40.19	-578	1378	-1425	-7	-11	-18	-95	-14	-81	54
	850	2019-01-17 08:42:40.20	-565	1366	-1421	-12	-6	-20	-68	3	-71	32
	851	2019-01-17 08:42:40.21	-575	1353	-1416	-9	-2	-19	-85	-5	-80	45
	852	2019-01-17 08:42:40.22	-572	1341	-1423	-8	-3	-12	-68	3	-71	32
	853	2019-01-17 08:42:40.23	-576	1347	-1432	-7	-5	-1	-69	4	-73	32
	854	2019-01-17 08:42:40.24	-572	1346	-1436	-4	-10	8	-35	19	-54	8
	855	2019-01-17 08:42:40.25	-566	1354	-1432	-4	-10	12	-37	20	-57	8
	856	2019-01-17 08:42:40.26	-565	1378	-1429	-2	-12	18	-25	23	-48	1
	857	2019-01-17 08:42:40.27	-574	1385	-1450	-4	-14	10	-51	0	-51	25
	858	2019-01-17 08:42:40.28	-572	1383	-1440	-12	-13	4	-51	-6	-45	28
	859	2019-01-17 08:42:40.29	-571	1368	-1426	-15	-16	0	-68	-11	-57	39
	860	2019-01-17 08:42:40.30	-577	1372	-1429	-8	-17	1	-41	11	-52	15
	861	2019-01-17 08:42:40.31	-580	1378	-1431	-5	-19	-1	-45	10	-55	17
	862	2019-01-17 08:42:40.32	-573	1375	-1428	-3	-17	1	-32	11	-43	10
	863	2019-01-17 08:42:40.33	-578	1376	-1421	-2	-21	-3	-42	11	-53	15
	864	2019-01-17 08:42:40.34	-580	1376	-1419	-2	-22	-6	-30	19	-49	5
	865	2019-01-17 08:42:40.35	-582	1381	-1415	-4	-17	-10	-40	22	-62	9
	866	2019-01-17 08:42:40.36	-584	1367	-1418	-6	-12	-10	-17	31	-48	-7
	867	2019-01-17 08:42:40.37	-583	1365	-1414	-7	-5	-7	-34	23	-57	5
	868	2019-01-17 08:42:40.38	-578	1362	-1422	-5	-3	-7	-22	27	-49	-2
	869	2019-01-17 08:42:40.39	-588	1365	-1421	-1	0	-5	-49	12	-61	18
	870	2019-01-17 08:42:40.40	-582	1368	-1429	-2	-1	-7	-38	15	-53	11
	871	2019-01-17 08:42:40.41	-578	1357	-1434	-3	-2	-8	-49	13	-62	18
	872	2019-01-17 08:42:40.42	-574	1356	-1430	-3	1	-6	-35	10	-45	12
	873	2019-01-17 08:42:40.43	-570	1351	-1433	0	3	-2	-48	-3	-45	25
	874	2019-01-17 08:42:40.44	-574	1357	-1433	1	2	-2	-39	-12	-27	25
	875	2019-01-17 08:42:40.45	-567	1359	-1432	1	2	1	-53	-24	-29	38
	876	2019-01-17 08:42:40.46	-588	1354	-1415	4	4	1	-37	-22	-15	29
	877	2019-01-17 08:42:40.47	-574	1361	-1443	5	0	2	-62	-36	-26	49
	878	2019-01-17 08:42:40.48	-568	1361	-1432	8	-2	2	-52	-35	-17	43
	879	2019-01-17 08:42:40.49	-574	1358	-1422	5	-3	2	-74	-49	-25	61
	880	2019-01-17 08:42:40.50	-579	1355	-1418	4	-2	5	-55	-44	-11	49
	881	2019-01-17 08:42:40.51	-571	1351	-1423	0	-1	6	-60	-38	-22	49
	882	2019-01-17 08:42:40.52	-572	1372	-1426	-2	4	4	-31	-11	-20	21
	883	2019-01-17 08:42:40.53	-574	1372	-1434	-9	6	-3	-48	-17	-31	32
	884	2019-01-17 08:42:40.54	-574	1374	-1442	-10	6	-7	-33	-14	-19	23
	885	2019-01-17 08:42:40.55	-557	1371	-1446	-14	3	-14	-55	-24	-31	39
	886	2019-01-17 08:42:40.56	-568	1369	-1443	-12	-3	-22	-51	-25	-26	38
	887	2019-01-17 08:42:40.57	-569	1353	-1437	-12	-3	-24	-87	-44	-43	65
	888	2019-01-17 08:42:40.58	-581	1353	-1435	-12	-5	-21	-74	-42	-32	58
	889	2019-01-17 08:42:40.59	-579	1362	-1424	-15	-7	-16	-89	-54	-35	71
	890	2019-01-17 08:42:40.60	-570	1353	-1413	-13	-6	-10	-74	-52	-22	63
	891	2019-01-17 08:42:40.61	-585	1358	-1419	-13	-4	-6	-94	-57	-37	75
	892	2019-01-17 08:42:40.62	-575	1362	-1421	-10	-4	-1	-68	-33	-35	50
	893	2019-01-17 08:42:40.63	-569	1370	-1429	-15	-3	1	-76	-37	-39	56
	894	2019-01-17 08:42:40.64	-572	1376	-1432	-19	-3	0	-46	-29	-17	37
	895	2019-01-17 08:42:40.65	-578	1384	-1440	-17	-7	-1	-51	-34	-17	42
	896	2019-01-17 08:42:40.66	-570	1373	-1439	-16	-7	-6	-26	-19	-7	22
	897	2019-01-17 08:42:40.67	-574	1367	-1433	-14	-12	-5	-40	-12	-28	26
	898	2019-01-17 08:42:40.68	-579	1372	-1430	-15	-13	-4	-23	7	-30	8
	899	2019-01-17 08:42:40.69	-565	1370	-1422	-12	-11	-4	-37	5	-42	16
	900	2019-01-17 08:42:40.70	-578	1358	-1415	-10	-9	0	-14	16	-30	-1
	901	2019-01-17 08:42:40.71	-573	1361	-1419	-4	-8	4	-28	7	-35	10
	902	2019-01-17 08:42:40.72	-573	1371	-1425	-4	-7	8	-15	12	-27	1
	903	2019-01-17 08:42:40.73	-573	1371	-1427	-5	-6	10	-30	9	-39	10
	904	2019-01-17 08:42:40.74	-570	1369	-1431	-6	-6	12	-1	32	-33	-15
	905	2019-01-17 08:42:40.75	-567	1374	-1430	-5	-9	10	-23	12	-35	5
	906	2019-01-17 08:42:40.76	-567	1383	-1432	-3	-6	6	-9	12	-21	-1
	907	2019-01-17 08:42:40.77	-583	1377	-1430	-3	-11	-1	-23	-3	-20	13
	908	2019-01-17 08:42:40.78	-574	1368	-1429	1	-17	-7	6	16	-10	-11
	909	2019-01-17 08:42:40.79	-579	1367	-1426	4	-20	-7	-9	6	-15	1
	910	2019-01-17 08:42:40.80	-575	1359	-1414	6	-20	-5	-16	-5	-11	10
	911	2019-01-17 08:42:40.81	-583	1359	-1420	5	-16	1	-41	-13	-28	27
	912	2019-01-17 08:42:40.82	-582	1357	-1411	3	-12	10	-26	-2	-24	14
	913	2019-01-17 08:42:40.83	-581	1379	-1422	-2	-12	12	-32	-10	-22	21
	914	2019-01-17 08:42:40.84	-579	1375	-1415	-8	-9	16	7	20	-13	-13
	915	2019-01-17 08:42:40.85	-577	1386	-1429	-4	-7	11	-14	7	-21	3
	916	2019-01-17 08:42:40.86	-573	1366	-1424	-3	-9	9	-18	-3	-15	10
	917	2019-01-17 08:42:40.87	-578	1365	-1423	3	-9	7	-54	-30	-24	42
	918	2019-01-17 08:42:40.88	-569	1361	-1422	6	-9	5	-39	-22	-17	30
	919	2019-01-17 08:42:40.89	-579	1374	-1423	5	-4	4	-49	-26	-23	37
	920	2019-01-17 08:42:40.90	-580	1377	-1432	2	-1	4	-30	-17	-13	23
	921	2019-01-17 08:42:40.91	-578	1370	-1431	3	0	5	-30	-12	-18	21
	922	2019-01-17 08:42:40.92	-580	1373	-1425	1	1	7	-8	-3	-5	5
	923	2019-01-17 08:42:40.93	-578	1371	-1422	2	-1	10	-26	-14	-12	20
	924	2019-01-17 08:42:40.94	-579	1371	-1433	4	-1	9	-15	-11	-4	13
	925	2019-01-17 08:42:40.95	-581	1367	-1430	4	-2	10	-23	-15	-8	19
	926	2019-01-17 08:42:40.96	-577	1378	-1426	7	-3	11	6	11	-5	-8
	927	2019-01-17 08:42:40.97	-583	1375	-1417	4	-4	7	14	23	-9	-18
	928	2019-01-17 08:42:40.98	-573	1377	-1433	-1	-1	7	48	46	2	-47
	929	2019-01-17 08:42:40.99	-584	1370	-1420	-4	-3	3	33	38	-5	-35
	930	2019-01-17 08:42:41.00	-579	1367	-1418	-1	-1	2	25	37	-12	-31
	931	2019-01-17 08:42:41.01	-575	1375	-1417	-4	-3	0	7	26	-19	-16
	932	2019-01-17 08:42:41.02	-573	1370	-1420	-4	-1	-5	29	38	-9	-33
	933	2019-01-17 08:42:41.03	-573	1366	-1428	-4	4	-7	23	28	-5	-25
	934	2019-01-17 08:42:41.04	-585	1373	-1420	-4	2	-8	40	41	-1	-40
	935	2019-01-17 08:42:41.05	-578	1363	-1429	-5	4	-9	27	40	-13	-33
	936	2019-01-17 08:42:41.06	-580	1355	-1426	-6	6	-7	36	49	-13	-42
	937	2019-01-17 08:42:41.07	-579	1363	-1423	-3	4	-9	29	46	-17	-37
	938	2019-01-17 08:42:41.08	-568	1364	-1431	-4	4	-6	40	55	-15	-47
	939	2019-01-17 08:42:41.09	-579	1351	-1440	-7	0	-4	31	53	-22	-42
	940	2019-01-17 08:42:41.10	-576	1357	-1421	-3	-4	0	45	65	-20	-55
	941	2019-01-17 08:42:41.11	-571	1362	-1424	-6	-4	1	41	64	-23	-52
	942	2019-01-17 08:42:41.12	-570	1373	-1419	-8	-2	2	43	64	-21	-53
	943	2019-01-17 08:42:41.13	-569	1375	-1414	-13	4	-2	15	36	-21	-25
	944	2019-01-17 08:42:41.14	-568	1369	-1420	-17	10	-6	2	13	-11	-7
	945	2019-01-17 08:42:41.15	-569	1375	-1427	-19	9	-5	-11	6	-17	2
	946	2019-01-17 08:42:41.16	-571	1368	-1431	-16	6	-9	-1	11	-12	-5
	947	2019-01-17 08:42:41.17	-574	1368	-1441	-17	2	-9	-3	8	-11	-2
	948	2019-01-17 08:42:41.18	-571	1359	-1425	-16	-5	-8	15	21	-6	-18
	949	2019-01-17 08:42:41.19	-578	1377	-1438	-9	-6	-7	13	27	-14	-20
	950	2019-01-17 08:42:41.20	-582	1375	-1424	-10	-8	-6	20	26	-6	-23
	951	2019-01-17 08:42:41.21	-573	1368	-1428	-9	-8	-4	-2	0	-2	1
	952	2019-01-17 08:42:41.22	-577	1371	-1426	-11	-8	-3	9	12	-3	-10
	953	2019-01-17 08:42:41.23	-577	1364	-1421	-13	-10	-3	4	10	-6	-7
	954	2019-01-17 08:42:41.24	-581	1356	-1418	-15	-5	1	7	9	-2	-8
	955	2019-01-17 08:42:41.25	-589	1365	-1420	-12	-5	6	-5	0	-5	2
	956	2019-01-17 08:42:41.26	-580	1362	-1425	-11	-3	8	6	11	-5	-8
	957	2019-01-17 08:42:41.27	-584	1365	-1417	-12	0	12	12	17	-5	-14
	958	2019-01-17 08:42:41.28	-581	1363	-1417	-8	7	19	20	25	-5	-22
	959	2019-01-17 08:42:41.29	-576	1373	-1424	0	11	20	10	19	-9	-14
	960	2019-01-17 08:42:41.30	-564	1380	-1430	-1	14	20	6	17	-11	-11
	961	2019-01-17 08:42:41.31	-577	1380	-1435	0	17	17	7	17	-10	-12
	962	2019-01-17 08:42:41.32	-570	1380	-1423	2	15	11	16	20	-4	-18
	963	2019-01-17 08:42:41.33	-574	1379	-1428	3	9	4	21	18	3	-19
	964	2019-01-17 08:42:41.34	-583	1386	-1429	0	9	-7	31	25	6	-28
	965	2019-01-17 08:42:41.35	-561	1392	-1424	-5	4	-19	42	31	11	-36
	966	2019-01-17 08:42:41.36	-570	1376	-1416	-11	4	-27	54	46	8	-50
	967	2019-01-17 08:42:41.37	-578	1369	-1416	-15	9	-30	67	58	9	-62
	968	2019-01-17 08:42:41.38	-569	1362	-1419	-22	13	-31	74	65	9	-69
	969	2019-01-17 08:42:41.39	-567	1361	-1418	-25	17	-25	66	55	11	-60
	970	2019-01-17 08:42:41.40	-572	1369	-1426	-29	18	-22	59	52	7	-55
	971	2019-01-17 08:42:41.41	-564	1365	-1437	-30	17	-19	49	40	9	-44
	972	2019-01-17 08:42:41.42	-562	1367	-1441	-27	11	-15	28	23	5	-25
	973	2019-01-17 08:42:41.43	-568	1372	-1431	-22	8	-10	16	13	3	-14
	974	2019-01-17 08:42:41.44	-569	1368	-1437	-24	5	-3	17	20	-3	-18
	975	2019-01-17 08:42:41.45	-567	1366	-1425	-18	-3	4	27	28	-1	-27
	976	2019-01-17 08:42:41.46	-573	1371	-1426	-13	-6	10	32	33	-1	-32
	977	2019-01-17 08:42:41.47	-566	1388	-1435	-11	-10	14	20	17	3	-18
	978	2019-01-17 08:42:41.48	-567	1390	-1429	-10	-11	14	-6	-4	-2	5
	979	2019-01-17 08:42:41.49	-565	1383	-1414	-8	-14	14	-18	-15	-3	16
	980	2019-01-17 08:42:41.50	-568	1387	-1416	-4	-13	12	-11	-5	-6	8
	981	2019-01-17 08:42:41.51	-577	1384	-1413	-5	-9	11	15	14	1	-14
	982	2019-01-17 08:42:41.52	-563	1380	-1408	-5	-6	10	16	18	-2	-17
	983	2019-01-17 08:42:41.53	-568	1372	-1404	-8	-1	10	16	14	2	-15
	984	2019-01-17 08:42:41.54	-563	1374	-1417	-6	3	14	7	11	-4	-9
	985	2019-01-17 08:42:41.55	-568	1387	-1426	-5	5	14	18	13	5	-15
	986	2019-01-17 08:42:41.56	-563	1383	-1417	-5	7	13	23	26	-3	-24
	987	2019-01-17 08:42:41.57	-572	1395	-1427	-1	7	8	22	21	1	-21
	988	2019-01-17 08:42:41.58	-566	1410	-1422	5	2	-1	24	29	-5	-26
	989	2019-01-17 08:42:41.59	-566	1409	-1421	7	-3	-14	47	43	4	-45
	990	2019-01-17 08:42:41.60	-557	1410	-1418	2	-3	-25	39	46	-7	-42
	991	2019-01-17 08:42:41.61	-557	1392	-1410	-2	-1	-34	32	35	-3	-33
	992	2019-01-17 08:42:41.62	-567	1375	-1419	-1	-2	-38	-2	5	-7	-1
	993	2019-01-17 08:42:41.63	-560	1357	-1409	-4	-4	-34	5	2	3	-3
	994	2019-01-17 08:42:41.64	-561	1353	-1422	1	1	-27	20	24	-4	-22
	995	2019-01-17 08:42:41.65	-580	1347	-1420	7	0	-18	55	53	2	-54
	996	2019-01-17 08:42:41.66	-566	1356	-1424	8	0	-10	52	57	-5	-54
	997	2019-01-17 08:42:41.67	-563	1363	-1420	7	-1	-3	51	50	1	-50
	998	2019-01-17 08:42:41.68	-568	1369	-1428	3	-2	0	22	25	-3	-23
	999	2019-01-17 08:42:41.69	-566	1367	-1422	-7	-6	-1	28	20	8	-24
	1000	2019-01-17 08:42:41.70	-566	1366	-1416	-10	-5	2	25	25	0	-25
	1001	2019-01-17 08:42:41.71	-584	1362	-1426	-10	-6	6	33	28	5	-30
	1002	2019-01-17 08:42:41.72	-574	1376	-1435	-5	-13	6	11	10	1	-10
	1003	2019-01-17 08:42:41.73	-576	1383	-1421	-4	-14	4	18	11	7	-14
	1004	2019-01-17 08:42:41.74	-568	1375	-1410	-4	-17	2	9	10	-1	-9
	1005	2019-01-17 08:42:41.75	-570	1384	-1407	-5	-9	0	18	18	0	-18
	1006	2019-01-17 08:42:41.76	-570	1381	-1409	-6	-4	-2	6	21	-15	-13
	1007	2019-01-17 08:42:41.77	-574	1386	-1409	-15	4	-3	24	32	-8	-28
	1008	2019-01-17 08:42:41.78	-572	1373	-1413	-19	9	-6	13	28	-15	-20
	1009	2019-01-17 08:42:41.79	-573	1378	-1421	-15	8	-3	14	26	-12	-20
	1010	2019-01-17 08:42:41.80	-577	1377	-1434	-10	3	-4	-12	11	-23	0
	1011	2019-01-17 08:42:41.81	-566	1376	-1437	-12	2	-1	-4	10	-14	-3
	1012	2019-01-17 08:42:41.82	-578	1385	-1424	-12	-1	-1	-16	1	-17	7
	1013	2019-01-17 08:42:41.83	-572	1393	-1416	-14	-3	-5	8	17	-9	-12
	1014	2019-01-17 08:42:41.84	-572	1385	-1419	-14	2	-7	6	23	-17	-14
	1015	2019-01-17 08:42:41.85	-574	1378	-1420	-16	5	-8	23	27	-4	-25
	1016	2019-01-17 08:42:41.86	-576	1372	-1419	-12	6	-6	8	19	-11	-13
	1017	2019-01-17 08:42:41.87	-561	1381	-1424	-5	8	-4	44	43	1	-43
	1018	2019-01-17 08:42:41.88	-570	1377	-1420	-1	8	-7	60	64	-4	-62
	1019	2019-01-17 08:42:41.89	-566	1380	-1419	5	9	-7	90	81	9	-85
	1020	2019-01-17 08:42:41.90	-573	1377	-1423	5	8	-7	66	60	6	-63
	1021	2019-01-17 08:42:41.91	-569	1377	-1422	3	13	-8	52	41	11	-46
	1022	2019-01-17 08:42:41.92	-574	1387	-1427	1	11	-10	11	12	-1	-11
	1023	2019-01-17 08:42:41.93	-577	1391	-1426	0	5	-15	6	0	6	-3
	1024	2019-01-17 08:42:41.94	-568	1392	-1423	-1	4	-18	-26	-25	-1	25
	1025	2019-01-17 08:42:41.95	-565	1387	-1422	-1	4	-26	-10	-23	13	16
	1026	2019-01-17 08:42:41.96	-570	1372	-1415	1	5	-30	-16	-26	10	21
	1027	2019-01-17 08:42:41.97	-573	1381	-1421	5	3	-34	2	-22	24	10
	1028	2019-01-17 08:42:41.98	-566	1383	-1428	1	3	-35	-17	-30	13	23
	1029	2019-01-17 08:42:41.99	-568	1373	-1423	-1	4	-33	8	-9	17	0
	1030	2019-01-17 08:42:42.00	-571	1380	-1422	-5	-1	-35	-1	-11	10	6
	1031	2019-01-17 08:42:42.01	-568	1370	-1410	-7	-2	-34	7	-14	21	3
	1032	2019-01-17 08:42:42.02	-559	1370	-1415	-6	1	-32	-15	-23	8	19
	1033	2019-01-17 08:42:42.03	-550	1370	-1415	-5	7	-30	0	-9	9	4
	1034	2019-01-17 08:42:42.04	-568	1364	-1416	-6	6	-26	-16	-7	-9	11
	1035	2019-01-17 08:42:42.05	-571	1368	-1432	-5	3	-23	0	6	-6	-3
	1036	2019-01-17 08:42:42.06	-571	1357	-1425	-2	-1	-17	-31	-13	-18	22
	1037	2019-01-17 08:42:42.07	-571	1360	-1431	0	-7	-8	-24	-13	-11	18
	1038	2019-01-17 08:42:42.08	-569	1369	-1405	-2	-8	0	-47	-35	-12	41
	1039	2019-01-17 08:42:42.09	-565	1383	-1413	-4	-4	3	-31	-43	12	37
	1040	2019-01-17 08:42:42.10	-568	1392	-1420	-7	0	0	-51	-56	5	53
	1041	2019-01-17 08:42:42.11	-572	1397	-1413	-6	3	-9	-34	-39	5	36
	1042	2019-01-17 08:42:42.12	-570	1393	-1420	-6	4	-15	-41	-31	-10	36
	1043	2019-01-17 08:42:42.13	-575	1384	-1426	-3	0	-19	-6	-11	5	8
	1044	2019-01-17 08:42:42.14	-576	1374	-1425	-3	-6	-21	-17	-23	6	20
	1045	2019-01-17 08:42:42.15	-579	1370	-1414	-2	-12	-18	-4	-30	26	17
	1046	2019-01-17 08:42:42.16	-577	1370	-1413	0	-7	-14	-33	-54	21	43
	1047	2019-01-17 08:42:42.17	-578	1385	-1416	3	-4	-15	-14	-42	28	28
	1048	2019-01-17 08:42:42.18	-574	1382	-1411	-1	3	-14	-13	-29	16	21
	1049	2019-01-17 08:42:42.19	-580	1379	-1422	-4	9	-14	25	-7	32	-9
	1050	2019-01-17 08:42:42.20	-582	1391	-1423	-3	13	-14	18	-4	22	-7
	1051	2019-01-17 08:42:42.21	-581	1394	-1422	-2	18	-16	49	20	29	-34
	1052	2019-01-17 08:42:42.22	-586	1384	-1428	-5	17	-20	37	24	13	-30
	1053	2019-01-17 08:42:42.23	-579	1368	-1428	-3	17	-20	52	28	24	-40
	1054	2019-01-17 08:42:42.24	-578	1364	-1419	0	15	-17	29	14	15	-21
	1055	2019-01-17 08:42:42.25	-578	1378	-1417	7	15	-14	40	12	28	-26
	1056	2019-01-17 08:42:42.26	-574	1380	-1414	6	18	-11	12	-5	17	-3
	1057	2019-01-17 08:42:42.27	-578	1385	-1411	8	22	-13	26	0	26	-13
	1058	2019-01-17 08:42:42.28	-581	1375	-1410	11	26	-9	21	-3	24	-9
	1059	2019-01-17 08:42:42.29	-581	1378	-1409	14	28	-9	42	3	39	-22
	1060	2019-01-17 08:42:42.30	-566	1380	-1418	18	27	-8	4	-24	28	10
	1061	2019-01-17 08:42:42.31	-571	1373	-1422	20	24	-12	2	-32	34	15
	1062	2019-01-17 08:42:42.32	-572	1373	-1423	20	24	-13	-20	-42	22	31
	1063	2019-01-17 08:42:42.33	-576	1379	-1429	19	21	-14	9	-18	27	4
	1064	2019-01-17 08:42:42.34	-576	1373	-1419	17	22	-14	2	-14	16	6
	1065	2019-01-17 08:42:42.35	-568	1372	-1431	13	21	-17	16	-11	27	-2
	1066	2019-01-17 08:42:42.36	-572	1375	-1424	10	21	-18	-7	-24	17	15
	1067	2019-01-17 08:42:42.37	-580	1359	-1423	9	18	-15	9	-19	28	5
	1068	2019-01-17 08:42:42.38	-566	1363	-1433	10	12	-12	-18	-37	19	27
	1069	2019-01-17 08:42:42.39	-566	1361	-1425	12	7	-7	-17	-44	27	30
	1070	2019-01-17 08:42:42.40	-567	1369	-1420	14	5	-5	-34	-49	15	41
	1071	2019-01-17 08:42:42.41	-562	1381	-1417	19	6	-6	5	-18	23	6
	1072	2019-01-17 08:42:42.42	-562	1378	-1425	15	8	-13	16	0	16	-8
	1073	2019-01-17 08:42:42.43	-565	1374	-1432	15	12	-16	42	11	31	-26
	1074	2019-01-17 08:42:42.44	-569	1371	-1437	14	11	-19	16	-13	29	-1
	1075	2019-01-17 08:42:42.45	-565	1365	-1433	16	4	-20	22	-14	36	-4
	1076	2019-01-17 08:42:42.46	-573	1362	-1435	13	1	-20	0	-36	36	18
	1077	2019-01-17 08:42:42.47	-568	1368	-1429	14	1	-19	15	-37	52	11
	1078	2019-01-17 08:42:42.48	-567	1379	-1435	12	2	-20	-11	-55	44	33
	1079	2019-01-17 08:42:42.49	-558	1379	-1426	12	1	-25	-12	-51	39	31
	1080	2019-01-17 08:42:42.50	-570	1379	-1440	8	5	-30	-55	-68	13	61
	1081	2019-01-17 08:42:42.51	-568	1363	-1436	5	0	-30	-60	-68	8	64
	1082	2019-01-17 08:42:42.52	-567	1347	-1429	9	-2	-25	-72	-67	-5	69
	1083	2019-01-17 08:42:42.53	-566	1358	-1429	10	-1	-19	-40	-46	6	43
	1084	2019-01-17 08:42:42.54	-565	1352	-1418	10	0	-13	-40	-55	15	47
	1085	2019-01-17 08:42:42.55	-564	1358	-1419	8	2	-5	-27	-57	30	42
	1086	2019-01-17 08:42:42.56	-564	1373	-1429	10	1	-3	-51	-78	27	64
	1087	2019-01-17 08:42:42.57	-566	1369	-1437	3	-1	-1	-50	-90	40	70
	1088	2019-01-17 08:42:42.58	-560	1374	-1445	0	1	-3	-67	-109	42	88
	1089	2019-01-17 08:42:42.59	-567	1362	-1441	0	-2	-5	-46	-92	46	69
	1090	2019-01-17 08:42:42.60	-559	1369	-1440	5	-3	-3	-45	-86	41	65
	1091	2019-01-17 08:42:42.61	-571	1361	-1432	8	-7	-3	-22	-79	57	50
	1092	2019-01-17 08:42:42.62	-562	1354	-1431	12	-8	-2	-24	-91	67	57
	1093	2019-01-17 08:42:42.63	-561	1355	-1427	16	-8	1	-2	-86	84	44
	1094	2019-01-17 08:42:42.64	-563	1345	-1432	19	-13	3	-5	-83	78	44
	1095	2019-01-17 08:42:42.65	-560	1353	-1425	16	-10	4	4	-69	73	32
	1096	2019-01-17 08:42:42.66	-558	1361	-1429	10	-8	3	-10	-73	63	41
	1097	2019-01-17 08:42:42.67	-567	1364	-1438	4	-5	-1	4	-76	80	36
	1098	2019-01-17 08:42:42.68	-563	1358	-1436	1	-6	-1	-4	-97	93	50
	1099	2019-01-17 08:42:42.69	-559	1353	-1438	0	-9	-3	2	-101	103	49
	1100	2019-01-17 08:42:42.70	-569	1362	-1435	5	-11	-2	-20	-111	91	65
	1101	2019-01-17 08:42:42.71	-556	1352	-1436	5	-13	-4	-16	-103	87	59
	1102	2019-01-17 08:42:42.72	-561	1358	-1439	4	-15	-5	-22	-108	86	65
	1103	2019-01-17 08:42:42.73	-564	1356	-1426	3	-15	-6	-6	-106	100	56
	1104	2019-01-17 08:42:42.74	-562	1345	-1431	0	-10	-5	-7	-105	98	56
	1105	2019-01-17 08:42:42.75	-564	1346	-1432	2	-7	-2	-6	-104	98	55
	1106	2019-01-17 08:42:42.76	-565	1349	-1425	-3	-16	2	-22	-118	96	70
	1107	2019-01-17 08:42:42.77	-564	1347	-1431	-10	-22	4	-8	-112	104	60
	1108	2019-01-17 08:42:42.78	-572	1353	-1442	-11	-27	8	-4	-112	108	58
	1109	2019-01-17 08:42:42.79	-568	1363	-1438	-15	-28	6	-6	-108	102	57
	1110	2019-01-17 08:42:42.80	-565	1376	-1436	-20	-27	3	-20	-122	102	71
	1111	2019-01-17 08:42:42.81	-577	1374	-1445	-25	-25	-3	-22	-126	104	74
	1112	2019-01-17 08:42:42.82	-579	1367	-1433	-27	-29	-5	-32	-134	102	83
	1113	2019-01-17 08:42:42.83	-578	1368	-1429	-26	-30	-6	-30	-130	100	80
	1114	2019-01-17 08:42:42.84	-583	1361	-1412	-23	-25	-7	-28	-118	90	73
	1115	2019-01-17 08:42:42.85	-579	1360	-1416	-15	-25	-8	-19	-108	89	63
	1116	2019-01-17 08:42:42.86	-584	1366	-1425	-9	-25	-6	-5	-95	90	50
	1117	2019-01-17 08:42:42.87	-592	1364	-1418	-8	-24	-6	12	-74	86	31
	1118	2019-01-17 08:42:42.88	-579	1367	-1407	-13	-19	-4	1	-75	76	37
	1119	2019-01-17 08:42:42.89	-581	1364	-1419	-11	-15	1	-2	-62	60	32
	1120	2019-01-17 08:42:42.90	-576	1361	-1428	-8	-16	1	-15	-63	48	39
	1121	2019-01-17 08:42:42.91	-591	1362	-1427	-9	-18	6	-14	-48	34	31
	1122	2019-01-17 08:42:42.92	-587	1359	-1422	-9	-19	11	-16	-38	22	27
	1123	2019-01-17 08:42:42.93	-591	1364	-1425	-6	-20	16	-20	-31	11	25
	1124	2019-01-17 08:42:42.94	-598	1369	-1417	-5	-21	19	-29	-34	5	31
	1125	2019-01-17 08:42:42.95	-589	1378	-1421	-7	-18	22	-17	-28	11	22
	1126	2019-01-17 08:42:42.96	-585	1378	-1413	-15	-16	20	4	-11	15	3
	1127	2019-01-17 08:42:42.97	-585	1385	-1422	-16	-11	18	13	2	11	-7
	1128	2019-01-17 08:42:42.98	-592	1378	-1424	-19	-8	15	13	6	7	-9
	1129	2019-01-17 08:42:42.99	-590	1369	-1410	-19	-7	14	6	2	4	-4
	1130	2019-01-17 08:42:43.00	-596	1372	-1423	-17	-6	13	10	-2	12	-4
	1131	2019-01-17 08:42:43.01	-584	1371	-1433	-17	-9	14	24	13	11	-18
	1132	2019-01-17 08:42:43.02	-589	1376	-1419	-16	-9	15	40	29	11	-34
	1133	2019-01-17 08:42:43.03	-577	1388	-1406	-14	-7	12	36	34	2	-35
	1134	2019-01-17 08:42:43.04	-582	1377	-1399	-13	6	10	23	20	3	-21
	1135	2019-01-17 08:42:43.05	-581	1387	-1414	-11	13	2	3	-1	4	-1
	1136	2019-01-17 08:42:43.06	-577	1383	-1421	-13	20	-6	-2	-9	7	5
	1137	2019-01-17 08:42:43.07	-580	1378	-1433	-16	19	-13	-2	-7	5	4
	1138	2019-01-17 08:42:43.08	-580	1367	-1428	-15	17	-10	1	-1	2	0
	1139	2019-01-17 08:42:43.09	-583	1364	-1429	-13	16	-11	-10	-3	-7	6
	1140	2019-01-17 08:42:43.10	-574	1360	-1425	-9	14	-8	-11	-4	-7	7
	1141	2019-01-17 08:42:43.11	-577	1357	-1431	-8	7	-6	-8	1	-9	3
	1142	2019-01-17 08:42:43.12	-583	1371	-1418	-9	10	-2	11	9	2	-10
	1143	2019-01-17 08:42:43.13	-581	1362	-1422	-10	9	-2	12	8	4	-10
	1144	2019-01-17 08:42:43.14	-572	1373	-1422	-12	7	-1	12	8	4	-10
	1145	2019-01-17 08:42:43.15	-584	1382	-1432	-18	11	0	-3	6	-9	-1
	1146	2019-01-17 08:42:43.16	-586	1372	-1432	-20	11	-1	-16	-8	-8	12
	1147	2019-01-17 08:42:43.17	-572	1364	-1427	-22	10	-3	-31	-15	-16	23
	1148	2019-01-17 08:42:43.18	-578	1384	-1430	-19	11	-5	-17	2	-19	7
	1149	2019-01-17 08:42:43.19	-577	1374	-1420	-16	11	-6	-12	23	-35	-5
	1150	2019-01-17 08:42:43.20	-582	1378	-1423	-16	11	-5	-19	19	-38	0
	1151	2019-01-17 08:42:43.21	-571	1379	-1420	-18	10	-3	-31	6	-37	12
	1152	2019-01-17 08:42:43.22	-569	1372	-1422	-15	12	-4	-36	-13	-23	24
	1153	2019-01-17 08:42:43.23	-572	1371	-1419	-12	21	-5	-48	-22	-26	35
	1154	2019-01-17 08:42:43.24	-575	1378	-1421	-5	21	-2	-45	-25	-20	35
	1155	2019-01-17 08:42:43.25	-566	1374	-1423	-1	24	-4	-51	-24	-27	37
	1156	2019-01-17 08:42:43.26	-574	1374	-1425	1	21	-5	-39	-14	-25	26
	1157	2019-01-17 08:42:43.27	-567	1374	-1423	-1	17	-9	-46	-6	-40	26
	1158	2019-01-17 08:42:43.28	-568	1379	-1420	-2	15	-6	-47	-5	-42	26
	1159	2019-01-17 08:42:43.29	-566	1372	-1418	-8	16	-8	-84	-38	-46	61
	1160	2019-01-17 08:42:43.30	-564	1377	-1418	-13	19	-7	-84	-40	-44	62
	1161	2019-01-17 08:42:43.31	-561	1373	-1418	-20	18	-7	-85	-29	-56	57
	1162	2019-01-17 08:42:43.32	-559	1371	-1430	-22	17	-4	-55	-8	-47	31
	1163	2019-01-17 08:42:43.33	-564	1380	-1429	-23	10	-5	-52	-3	-49	27
	1164	2019-01-17 08:42:43.34	-571	1376	-1429	-22	10	-2	-40	-5	-35	22
	1165	2019-01-17 08:42:43.35	-568	1372	-1422	-21	12	-2	-47	-2	-45	24
	1166	2019-01-17 08:42:43.36	-564	1383	-1425	-16	9	2	-20	24	-44	-2
	1167	2019-01-17 08:42:43.37	-562	1388	-1426	-20	10	1	-14	39	-53	-12
	1168	2019-01-17 08:42:43.38	-559	1376	-1423	-15	13	-1	0	46	-46	-23
	1169	2019-01-17 08:42:43.39	-561	1367	-1416	-9	7	0	-14	41	-55	-13
	1170	2019-01-17 08:42:43.40	-569	1370	-1422	-5	3	7	-9	33	-42	-12
	1171	2019-01-17 08:42:43.41	-568	1377	-1424	-3	2	7	-27	22	-49	2
	1172	2019-01-17 08:42:43.42	-567	1373	-1419	-7	3	9	-15	25	-40	-5
	1173	2019-01-17 08:42:43.43	-566	1376	-1415	-4	3	11	-23	32	-55	-4
	1174	2019-01-17 08:42:43.44	-565	1382	-1423	-5	5	13	-8	41	-49	-16
	1175	2019-01-17 08:42:43.45	-563	1375	-1420	-14	10	10	-27	34	-61	-3
	1176	2019-01-17 08:42:43.46	-567	1376	-1413	-17	14	12	-18	31	-49	-6
	1177	2019-01-17 08:42:43.47	-565	1383	-1413	-17	12	11	-32	27	-59	2
	1178	2019-01-17 08:42:43.48	-558	1385	-1425	-16	14	7	-1	48	-49	-23
	1179	2019-01-17 08:42:43.49	-561	1387	-1425	-16	14	4	-2	57	-59	-27
	1180	2019-01-17 08:42:43.50	-567	1392	-1433	-16	13	-4	17	65	-48	-41
	1181	2019-01-17 08:42:43.51	-562	1398	-1421	-16	10	-9	4	61	-57	-32
	1182	2019-01-17 08:42:43.52	-556	1391	-1423	-18	9	-12	27	75	-48	-51
	1183	2019-01-17 08:42:43.53	-570	1393	-1420	-21	9	-16	19	75	-56	-47
	1184	2019-01-17 08:42:43.54	-561	1392	-1422	-24	12	-17	40	86	-46	-63
	1185	2019-01-17 08:42:43.55	-572	1389	-1424	-21	10	-18	24	83	-59	-53
	1186	2019-01-17 08:42:43.56	-563	1375	-1421	-16	10	-16	34	91	-57	-62
	1187	2019-01-17 08:42:43.57	-566	1372	-1423	-17	10	-10	9	80	-71	-44
	1188	2019-01-17 08:42:43.58	-564	1381	-1414	-14	10	-7	18	78	-60	-48
	1189	2019-01-17 08:42:43.59	-557	1385	-1419	-12	9	-3	1	70	-69	-35
	1190	2019-01-17 08:42:43.60	-561	1383	-1415	-13	10	-1	17	76	-59	-46
	1191	2019-01-17 08:42:43.61	-564	1381	-1423	-12	7	3	-11	59	-70	-24
	1192	2019-01-17 08:42:43.62	-565	1381	-1416	-5	7	7	23	76	-53	-49
	1193	2019-01-17 08:42:43.63	-562	1398	-1416	-3	7	7	12	69	-57	-40
	1194	2019-01-17 08:42:43.64	-571	1395	-1413	-3	9	5	32	75	-43	-53
	1195	2019-01-17 08:42:43.65	-564	1387	-1432	-5	9	3	14	63	-49	-38
	1196	2019-01-17 08:42:43.66	-566	1379	-1424	-3	0	1	32	65	-33	-48
	1197	2019-01-17 08:42:43.67	-556	1373	-1410	0	-1	3	12	56	-44	-34
	1198	2019-01-17 08:42:43.68	-561	1372	-1414	4	4	5	14	65	-51	-39
	1199	2019-01-17 08:42:43.69	-563	1375	-1412	4	6	6	-14	48	-62	-17
	1200	2019-01-17 08:42:43.70	-552	1381	-1404	-2	12	4	3	53	-50	-28
	1201	2019-01-17 08:42:43.71	-558	1378	-1414	-9	15	2	-8	48	-56	-20
	1202	2019-01-17 08:42:43.72	-555	1371	-1420	-10	20	-1	16	58	-42	-37
	1203	2019-01-17 08:42:43.73	-554	1378	-1420	-13	17	1	-6	49	-55	-21
	1204	2019-01-17 08:42:43.74	-549	1385	-1417	-15	15	-2	-4	43	-47	-19
	1205	2019-01-17 08:42:43.75	-552	1388	-1424	-16	11	-2	-33	25	-58	4
	1206	2019-01-17 08:42:43.76	-564	1382	-1424	-15	11	-5	-15	34	-49	-9
	1207	2019-01-17 08:42:43.77	-557	1391	-1424	-17	9	-5	-30	31	-61	0
	1208	2019-01-17 08:42:43.78	-557	1384	-1415	-16	8	-9	-14	39	-53	-12
	1209	2019-01-17 08:42:43.79	-557	1393	-1420	-16	8	-9	-31	26	-57	2
	1210	2019-01-17 08:42:43.80	-557	1392	-1414	-17	11	-10	-14	26	-40	-6
	1211	2019-01-17 08:42:43.81	-558	1390	-1415	-17	12	-11	-21	22	-43	0
	1212	2019-01-17 08:42:43.82	-555	1386	-1415	-15	15	-13	13	45	-32	-29
	1213	2019-01-17 08:42:43.83	-560	1388	-1414	-15	16	-12	7	48	-41	-27
	1214	2019-01-17 08:42:43.84	-548	1385	-1419	-17	14	-13	29	59	-30	-44
	1215	2019-01-17 08:42:43.85	-557	1382	-1422	-16	10	-13	1	45	-44	-23
	1216	2019-01-17 08:42:43.86	-552	1385	-1423	-17	9	-10	1	42	-41	-21
	1217	2019-01-17 08:42:43.87	-550	1388	-1426	-11	7	-9	-22	31	-53	-4
	1218	2019-01-17 08:42:43.88	-548	1381	-1416	-12	5	-10	-12	28	-40	-8
	1219	2019-01-17 08:42:43.89	-551	1384	-1411	-13	10	-8	-36	7	-43	14
	1220	2019-01-17 08:42:43.90	-557	1391	-1415	-9	11	-5	-19	13	-32	3
	1221	2019-01-17 08:42:43.91	-563	1387	-1412	-10	10	-8	-19	21	-40	-1
	1222	2019-01-17 08:42:43.92	-554	1391	-1419	-12	12	-9	6	34	-28	-20
	1223	2019-01-17 08:42:43.93	-553	1390	-1416	-13	12	-8	-12	22	-34	-5
	1224	2019-01-17 08:42:43.94	-555	1403	-1403	-9	9	-11	2	26	-24	-14
	1225	2019-01-17 08:42:43.95	-547	1400	-1408	-13	10	-15	-29	10	-39	9
	1226	2019-01-17 08:42:43.96	-549	1403	-1404	-14	16	-20	-28	11	-39	8
	1227	2019-01-17 08:42:43.97	-554	1393	-1421	-12	18	-23	-38	15	-53	11
	1228	2019-01-17 08:42:43.98	-557	1372	-1423	-9	16	-19	-11	30	-41	-9
	1229	2019-01-17 08:42:43.99	-564	1368	-1420	-6	11	-13	-24	20	-44	2
	1230	2019-01-17 08:42:44.00	-549	1381	-1416	-4	8	-5	-10	29	-39	-9
	1231	2019-01-17 08:42:44.01	-548	1393	-1410	-4	7	1	-27	15	-42	6
	1232	2019-01-17 08:42:44.02	-550	1404	-1421	-10	6	1	-17	13	-30	2
	1233	2019-01-17 08:42:44.03	-544	1401	-1415	-5	7	-6	-14	17	-31	-1
	1234	2019-01-17 08:42:44.04	-549	1397	-1407	3	10	-14	3	31	-28	-17
	1235	2019-01-17 08:42:44.05	-556	1390	-1421	2	5	-16	0	34	-34	-17
	1236	2019-01-17 08:42:44.06	-556	1386	-1434	2	1	-14	17	41	-24	-29
	1237	2019-01-17 08:42:44.07	-561	1373	-1428	0	-5	-11	-12	19	-31	-3
	1238	2019-01-17 08:42:44.08	-551	1379	-1424	-2	-8	-2	-10	13	-23	-1
	1239	2019-01-17 08:42:44.09	-553	1393	-1395	-4	-1	1	-15	21	-36	-3
	1240	2019-01-17 08:42:44.10	-552	1409	-1414	0	4	-7	8	41	-33	-24
	1241	2019-01-17 08:42:44.11	-553	1410	-1405	0	9	-14	4	40	-36	-22
	1242	2019-01-17 08:42:44.12	-548	1411	-1412	3	16	-20	7	40	-33	-23
	1243	2019-01-17 08:42:44.13	-551	1410	-1420	2	16	-27	-11	31	-42	-10
	1244	2019-01-17 08:42:44.14	-545	1408	-1427	-1	16	-31	-13	28	-41	-7
	1245	2019-01-17 08:42:44.15	-551	1400	-1427	2	12	-30	-30	16	-46	7
	1246	2019-01-17 08:42:44.16	-548	1399	-1421	5	7	-31	-6	31	-37	-12
	1247	2019-01-17 08:42:44.17	-554	1389	-1424	10	7	-31	-7	36	-43	-14
	1248	2019-01-17 08:42:44.18	-554	1382	-1417	15	5	-31	2	35	-33	-18
	1249	2019-01-17 08:42:44.19	-544	1375	-1417	18	4	-26	-27	3	-30	12
	1250	2019-01-17 08:42:44.20	-553	1373	-1416	18	-1	-22	-24	-3	-21	13
	1251	2019-01-17 08:42:44.21	-538	1386	-1412	14	-5	-18	-38	-13	-25	25
	1252	2019-01-17 08:42:44.22	-543	1394	-1420	9	-6	-21	-29	-4	-25	16
	1253	2019-01-17 08:42:44.23	-543	1399	-1419	3	-7	-23	-35	-1	-34	18
	1254	2019-01-17 08:42:44.24	-551	1393	-1418	7	-11	-25	-26	11	-37	7
	1255	2019-01-17 08:42:44.25	-553	1376	-1414	8	-11	-24	-32	14	-46	9
	1256	2019-01-17 08:42:44.26	-559	1355	-1412	12	-9	-17	-9	26	-35	-8
	1257	2019-01-17 08:42:44.27	-556	1371	-1421	13	-11	-8	-16	20	-36	-2
	1258	2019-01-17 08:42:44.28	-548	1372	-1406	14	-8	0	-28	14	-42	7
	1259	2019-01-17 08:42:44.29	-552	1374	-1420	10	-5	2	-62	-11	-51	36
	1260	2019-01-17 08:42:44.30	-557	1372	-1428	8	-8	5	-59	-17	-42	38
	1261	2019-01-17 08:42:44.31	-554	1366	-1421	9	-12	6	-55	-13	-42	34
	1262	2019-01-17 08:42:44.32	-551	1360	-1413	13	-15	11	-39	3	-42	18
	1263	2019-01-17 08:42:44.33	-544	1378	-1416	17	-13	11	-50	6	-56	22
	1264	2019-01-17 08:42:44.34	-545	1388	-1422	10	-14	9	-50	6	-56	22
	1265	2019-01-17 08:42:44.35	-539	1399	-1426	2	-18	1	-56	-6	-50	31
	1266	2019-01-17 08:42:44.36	-553	1381	-1423	-2	-23	-7	-45	1	-46	22
	1267	2019-01-17 08:42:44.37	-541	1377	-1432	-4	-26	-9	-42	9	-51	16
	1268	2019-01-17 08:42:44.38	-556	1371	-1431	-4	-32	-8	-25	22	-47	1
	1269	2019-01-17 08:42:44.39	-564	1371	-1429	-4	-37	-2	-33	13	-46	10
	1270	2019-01-17 08:42:44.40	-567	1376	-1423	-2	-37	-2	-34	8	-42	13
	1271	2019-01-17 08:42:44.41	-561	1369	-1418	-3	-37	-3	-57	-11	-46	34
	1272	2019-01-17 08:42:44.42	-566	1375	-1418	-4	-36	2	-53	-4	-49	28
	1273	2019-01-17 08:42:44.43	-563	1387	-1418	-9	-32	0	-62	-14	-48	38
	1274	2019-01-17 08:42:44.44	-560	1377	-1413	-11	-26	-3	-49	-11	-38	30
	1275	2019-01-17 08:42:44.45	-571	1381	-1422	-10	-22	-2	-50	-14	-36	32
	1276	2019-01-17 08:42:44.46	-555	1390	-1427	-8	-21	-8	-37	1	-38	18
	1277	2019-01-17 08:42:44.47	-574	1377	-1420	-6	-19	-10	-39	2	-41	18
	1278	2019-01-17 08:42:44.48	-571	1378	-1422	-6	-19	-12	-32	10	-42	11
	1279	2019-01-17 08:42:44.49	-567	1373	-1426	-3	-17	-11	-30	11	-41	9
	1280	2019-01-17 08:42:44.50	-568	1371	-1420	-5	-15	-6	-20	17	-37	1
	1281	2019-01-17 08:42:44.51	-563	1365	-1423	-5	-12	-6	-14	18	-32	-2
	1282	2019-01-17 08:42:44.52	-576	1355	-1427	-7	-11	-1	-7	21	-28	-7
	1283	2019-01-17 08:42:44.53	-568	1368	-1426	-6	-13	2	-14	12	-26	1
	1284	2019-01-17 08:42:44.54	-564	1377	-1419	-4	-17	3	-20	8	-28	6
	1285	2019-01-17 08:42:44.55	-559	1378	-1422	-8	-16	0	-24	2	-26	11
	1286	2019-01-17 08:42:44.56	-562	1382	-1419	-8	-17	-4	-13	12	-25	0
	1287	2019-01-17 08:42:44.57	-557	1379	-1419	-9	-19	-10	2	28	-26	-15
	1288	2019-01-17 08:42:44.58	-574	1369	-1425	-11	-17	-10	5	41	-36	-23
	1289	2019-01-17 08:42:44.59	-563	1359	-1418	-14	-19	-10	14	56	-42	-35
	1290	2019-01-17 08:42:44.60	-578	1361	-1414	-12	-18	-8	27	72	-45	-49
	1291	2019-01-17 08:42:44.61	-568	1373	-1428	-11	-19	-6	34	76	-42	-55
	1292	2019-01-17 08:42:44.62	-559	1379	-1410	-10	-20	-3	28	74	-46	-51
	1293	2019-01-17 08:42:44.63	-564	1383	-1408	-16	-18	-3	22	61	-39	-41
	1294	2019-01-17 08:42:44.64	-568	1364	-1409	-22	-15	-3	10	49	-39	-29
	1295	2019-01-17 08:42:44.65	-564	1364	-1400	-15	-10	-3	0	28	-28	-14
	1296	2019-01-17 08:42:44.66	-573	1361	-1412	-12	-15	0	-8	16	-24	-4
	1297	2019-01-17 08:42:44.67	-568	1372	-1413	-12	-18	8	-10	8	-18	1
	1298	2019-01-17 08:42:44.68	-564	1384	-1415	-11	-24	7	-20	6	-26	7
	1299	2019-01-17 08:42:44.69	-572	1384	-1410	-17	-23	5	-28	5	-33	11
	1300	2019-01-17 08:42:44.70	-568	1390	-1408	-19	-21	0	-45	0	-45	22
	1301	2019-01-17 08:42:44.71	-578	1375	-1408	-25	-20	-5	-42	-1	-41	21
	1302	2019-01-17 08:42:44.72	-575	1376	-1408	-31	-15	-2	-39	0	-39	19
	1303	2019-01-17 08:42:44.73	-586	1385	-1409	-34	-16	1	-27	-2	-25	14
	1304	2019-01-17 08:42:44.74	-581	1387	-1408	-32	-17	4	-32	-14	-18	23
	1305	2019-01-17 08:42:44.75	-579	1392	-1405	-37	-10	7	-24	-14	-10	19
	1306	2019-01-17 08:42:44.76	-568	1404	-1401	-34	-8	8	-33	-8	-25	20
	1307	2019-01-17 08:42:44.77	-582	1404	-1404	-28	-9	5	-34	-11	-23	22
	1308	2019-01-17 08:42:44.78	-569	1409	-1396	-28	-5	5	-43	-24	-19	33
	1309	2019-01-17 08:42:44.79	-570	1410	-1403	-22	-2	0	-29	-27	-2	28
	1310	2019-01-17 08:42:44.80	-574	1410	-1405	-18	-1	-1	-24	-26	2	25
	1311	2019-01-17 08:42:44.81	-587	1413	-1401	-14	1	-7	3	-15	18	6
	1312	2019-01-17 08:42:44.82	-579	1403	-1413	-11	3	-7	12	-3	15	-4
	1313	2019-01-17 08:42:44.83	-587	1396	-1413	-7	1	-3	33	13	20	-23
	1314	2019-01-17 08:42:44.84	-586	1405	-1414	-1	-4	1	11	0	11	-5
	1315	2019-01-17 08:42:44.85	-568	1404	-1403	1	-6	2	25	6	19	-15
	1316	2019-01-17 08:42:44.86	-572	1406	-1402	3	-6	1	-9	-18	9	13
	1317	2019-01-17 08:42:44.87	-575	1405	-1404	1	-2	0	-17	-27	10	22
	1318	2019-01-17 08:42:44.88	-568	1400	-1400	1	2	-4	-36	-29	-7	32
	1319	2019-01-17 08:42:44.89	-565	1410	-1399	1	2	-7	-24	-14	-10	19
	1320	2019-01-17 08:42:44.90	-566	1397	-1398	0	8	-8	-30	-4	-26	17
	1321	2019-01-17 08:42:44.91	-569	1385	-1409	1	8	-8	-15	11	-26	2
	1322	2019-01-17 08:42:44.92	-571	1391	-1413	6	10	-2	-26	5	-31	10
	1323	2019-01-17 08:42:44.93	-569	1386	-1405	8	6	1	-22	-3	-19	12
	1324	2019-01-17 08:42:44.94	-559	1381	-1413	10	9	4	-23	8	-31	7
	1325	2019-01-17 08:42:44.95	-557	1393	-1410	14	8	2	1	33	-32	-17
	1326	2019-01-17 08:42:44.96	-562	1396	-1403	13	11	-2	-1	50	-51	-24
	1327	2019-01-17 08:42:44.97	-566	1391	-1398	8	12	-7	21	69	-48	-45
	1328	2019-01-17 08:42:44.98	-560	1386	-1414	6	13	-11	13	62	-49	-37
	1329	2019-01-17 08:42:44.99	-566	1370	-1425	8	10	-8	22	57	-35	-39
	1330	2019-01-17 08:42:45.00	-567	1376	-1415	10	4	-5	9	52	-43	-30
	1331	2019-01-17 08:42:45.01	-567	1392	-1409	9	-2	-5	21	63	-42	-42
	1332	2019-01-17 08:42:45.02	-568	1387	-1410	2	-5	-8	0	55	-55	-27
	1333	2019-01-17 08:42:45.03	-558	1378	-1406	-7	-2	-10	-5	48	-53	-21
	1334	2019-01-17 08:42:45.04	-557	1382	-1410	-10	3	-12	-28	37	-65	-4
	1335	2019-01-17 08:42:45.05	-569	1381	-1404	-13	7	-10	-8	43	-51	-17
	1336	2019-01-17 08:42:45.06	-567	1383	-1414	-15	11	-9	-6	48	-54	-21
	1337	2019-01-17 08:42:45.07	-555	1386	-1414	-15	15	-10	23	64	-41	-43
	1338	2019-01-17 08:42:45.08	-567	1383	-1414	-17	12	-7	7	53	-46	-30
	1339	2019-01-17 08:42:45.09	-566	1382	-1413	-15	12	-6	4	37	-33	-20
	1340	2019-01-17 08:42:45.10	-567	1377	-1406	-10	9	-2	-32	15	-47	8
	1341	2019-01-17 08:42:45.11	-563	1371	-1414	-5	6	1	-37	8	-45	14
	1342	2019-01-17 08:42:45.12	-563	1377	-1418	-4	8	1	-53	3	-56	25
	1343	2019-01-17 08:42:45.13	-560	1390	-1416	-6	8	1	-27	20	-47	3
	1344	2019-01-17 08:42:45.14	-561	1389	-1420	-11	9	-1	-33	24	-57	4
	1345	2019-01-17 08:42:45.15	-563	1382	-1411	-19	11	-3	-14	34	-48	-10
	1346	2019-01-17 08:42:45.16	-560	1390	-1412	-17	10	-3	-32	24	-56	4
	1347	2019-01-17 08:42:45.17	-562	1385	-1406	-16	9	-2	-21	22	-43	0
	1348	2019-01-17 08:42:45.18	-553	1391	-1421	-13	9	-4	-35	11	-46	12
	1349	2019-01-17 08:42:45.19	-556	1389	-1415	-16	11	-7	-20	18	-38	1
	1350	2019-01-17 08:42:45.20	-559	1386	-1425	-17	7	-9	-42	9	-51	16
	1351	2019-01-17 08:42:45.21	-558	1380	-1417	-16	7	-10	-26	20	-46	3
	1352	2019-01-17 08:42:45.22	-560	1387	-1414	-16	2	-9	-39	20	-59	9
	1353	2019-01-17 08:42:45.23	-545	1391	-1418	-14	2	-8	-46	3	-49	21
	1354	2019-01-17 08:42:45.24	-558	1397	-1426	-18	-1	-7	-83	-32	-51	57
	1355	2019-01-17 08:42:45.25	-556	1389	-1414	-16	-5	-7	-83	-48	-35	65
	1356	2019-01-17 08:42:45.26	-554	1389	-1403	-12	-6	-4	-71	-33	-38	52
	1357	2019-01-17 08:42:45.27	-563	1387	-1401	-10	-9	-3	-33	-12	-21	22
	1358	2019-01-17 08:42:45.28	-564	1390	-1409	-8	-5	1	-43	-12	-31	27
	1359	2019-01-17 08:42:45.29	-564	1387	-1403	-7	-6	4	-19	-15	-4	17
	1360	2019-01-17 08:42:45.30	-558	1375	-1410	-4	-5	6	-26	-19	-7	22
	1361	2019-01-17 08:42:45.31	-578	1374	-1398	-3	-4	11	5	-3	8	-1
	1362	2019-01-17 08:42:45.32	-566	1393	-1410	-3	1	14	-11	-7	-4	9
	1363	2019-01-17 08:42:45.33	-562	1406	-1412	-8	2	11	-10	-9	-1	9
	1364	2019-01-17 08:42:45.34	-563	1412	-1412	-11	4	5	-32	-16	-16	24
	1365	2019-01-17 08:42:45.35	-566	1413	-1406	-14	7	-1	-24	-14	-10	19
	1366	2019-01-17 08:42:45.36	-566	1402	-1406	-19	7	-6	-43	-18	-25	30
	1367	2019-01-17 08:42:45.37	-574	1399	-1411	-17	4	-7	-12	7	-19	2
	1368	2019-01-17 08:42:45.38	-570	1404	-1403	-15	0	-10	-6	28	-34	-11
	1369	2019-01-17 08:42:45.39	-545	1401	-1403	-16	-1	-12	21	53	-32	-37
	1370	2019-01-17 08:42:45.40	-567	1415	-1399	-9	3	-16	-2	46	-48	-22
	1371	2019-01-17 08:42:45.41	-558	1406	-1407	-14	11	-26	0	33	-33	-16
	1372	2019-01-17 08:42:45.42	-565	1395	-1409	-15	10	-24	-32	7	-39	12
	1373	2019-01-17 08:42:45.43	-572	1384	-1412	-11	7	-21	-20	14	-34	3
	1374	2019-01-17 08:42:45.44	-567	1381	-1409	-8	7	-10	-34	14	-48	10
	1375	2019-01-17 08:42:45.45	-565	1389	-1402	-6	3	-3	-7	37	-44	-15
	1376	2019-01-17 08:42:45.46	-574	1401	-1410	-4	2	-2	-22	34	-56	-6
	1377	2019-01-17 08:42:45.47	-555	1396	-1402	-2	1	-2	-22	25	-47	-1
	1378	2019-01-17 08:42:45.48	-560	1403	-1407	-1	0	-4	-51	0	-51	25
	1379	2019-01-17 08:42:45.49	-565	1396	-1397	-5	2	-3	-32	6	-38	13
	1380	2019-01-17 08:42:45.50	-562	1395	-1395	-4	7	-1	-43	3	-46	20
	1381	2019-01-17 08:42:45.51	-565	1396	-1410	-5	4	-2	-34	7	-41	13
	1382	2019-01-17 08:42:45.52	-564	1384	-1400	-5	2	0	-56	-5	-51	30
	1383	2019-01-17 08:42:45.53	-563	1388	-1400	-3	-1	1	-47	-10	-37	28
	1384	2019-01-17 08:42:45.54	-556	1387	-1395	-1	2	0	-61	-21	-40	41
	1385	2019-01-17 08:42:45.55	-549	1387	-1398	-3	4	2	-32	-7	-25	19
	1386	2019-01-17 08:42:45.56	-568	1396	-1401	-7	7	1	-45	-12	-33	28
	1387	2019-01-17 08:42:45.57	-549	1396	-1414	-12	13	2	-26	0	-26	13
	1388	2019-01-17 08:42:45.58	-559	1395	-1408	-13	11	-2	-50	-16	-34	33
	1389	2019-01-17 08:42:45.59	-555	1400	-1414	-15	7	0	-53	-33	-20	43
	1390	2019-01-17 08:42:45.60	-558	1395	-1403	-12	3	-1	-70	-47	-23	58
	1391	2019-01-17 08:42:45.61	-553	1399	-1406	-9	-1	-3	-48	-30	-18	39
	1392	2019-01-17 08:42:45.62	-560	1406	-1409	-12	-1	-6	-56	-26	-30	41
	1393	2019-01-17 08:42:45.63	-563	1402	-1401	-13	-1	-8	-33	-17	-16	25
	1394	2019-01-17 08:42:45.64	-563	1390	-1401	-18	3	-9	-45	-36	-9	40
	1395	2019-01-17 08:42:45.65	-565	1389	-1401	-22	3	-6	-18	-19	1	18
	1396	2019-01-17 08:42:45.66	-570	1400	-1404	-23	7	-3	-33	-22	-11	27
	1397	2019-01-17 08:42:45.67	-561	1400	-1409	-20	9	-1	-19	-7	-12	13
	1398	2019-01-17 08:42:45.68	-558	1406	-1414	-17	9	1	-46	-33	-13	39
	1399	2019-01-17 08:42:45.69	-566	1405	-1414	-12	5	0	-34	-38	4	36
	1400	2019-01-17 08:42:45.70	-564	1405	-1408	-6	4	-1	-39	-49	10	44
	1401	2019-01-17 08:42:45.71	-558	1408	-1415	-1	2	-2	-7	-26	19	16
	1402	2019-01-17 08:42:45.72	-551	1409	-1410	-4	2	-3	-18	-23	5	20
	1403	2019-01-17 08:42:45.73	-549	1407	-1406	-5	1	-8	-10	-15	5	12
	1404	2019-01-17 08:42:45.74	-555	1402	-1410	-3	2	-9	-26	-24	-2	25
	1405	2019-01-17 08:42:45.75	-565	1396	-1405	-3	2	-7	-23	-18	-5	20
	1406	2019-01-17 08:42:45.76	-552	1394	-1396	-2	3	-6	-39	-26	-13	32
	1407	2019-01-17 08:42:45.77	-563	1400	-1398	0	7	-5	-18	-16	-2	17
	1408	2019-01-17 08:42:45.78	-559	1396	-1401	-4	9	-5	-10	-12	2	11
	1409	2019-01-17 08:42:45.79	-562	1388	-1409	-6	10	-4	22	9	13	-15
	1410	2019-01-17 08:42:45.80	-552	1378	-1419	1	6	0	20	8	12	-14
	1411	2019-01-17 08:42:45.81	-550	1390	-1418	7	1	1	32	17	15	-24
	1412	2019-01-17 08:42:45.82	-549	1397	-1400	10	-3	1	21	17	4	-19
	1413	2019-01-17 08:42:45.83	-553	1393	-1410	6	-2	0	33	23	10	-28
	1414	2019-01-17 08:42:45.84	-548	1389	-1401	6	-2	0	24	15	9	-19
	1415	2019-01-17 08:42:45.85	-554	1388	-1395	7	0	-1	40	30	10	-35
	1416	2019-01-17 08:42:45.86	-554	1373	-1400	1	-3	2	29	24	5	-26
	1417	2019-01-17 08:42:45.87	-564	1385	-1407	-2	-3	6	29	22	7	-25
	1418	2019-01-17 08:42:45.88	-557	1396	-1406	-6	-5	11	20	20	0	-20
	1419	2019-01-17 08:42:45.89	-553	1392	-1405	-12	-4	11	27	25	2	-26
	1420	2019-01-17 08:42:45.90	-560	1399	-1404	-13	-2	8	18	23	-5	-20
	1421	2019-01-17 08:42:45.91	-553	1402	-1415	-12	-3	4	27	19	8	-23
	1422	2019-01-17 08:42:45.92	-560	1398	-1414	-10	0	0	27	0	27	-13
	1423	2019-01-17 08:42:45.93	-566	1399	-1413	-8	-3	-2	37	-3	40	-17
	1424	2019-01-17 08:42:45.94	-563	1405	-1411	-7	-6	-4	23	-8	31	-7
	1425	2019-01-17 08:42:45.95	-573	1394	-1395	-14	-6	-2	28	-2	30	-13
	1426	2019-01-17 08:42:45.96	-553	1404	-1404	-13	-10	0	24	-10	34	-7
	1427	2019-01-17 08:42:45.97	-560	1410	-1398	-14	-8	-3	21	-11	32	-5
	1428	2019-01-17 08:42:45.98	-561	1418	-1397	-13	-6	-6	-3	-21	18	12
	1429	2019-01-17 08:42:45.99	-558	1412	-1400	-14	0	-7	-14	-21	7	17
	1430	2019-01-17 08:42:46.00	-565	1404	-1394	-12	0	-10	-22	-20	-2	21
	1431	2019-01-17 08:42:46.01	-557	1417	-1400	-6	-1	-12	-13	-12	-1	12
	1432	2019-01-17 08:42:46.02	-568	1410	-1404	-2	-3	-13	-20	-13	-7	16
	1433	2019-01-17 08:42:46.03	-571	1404	-1400	1	-4	-13	-14	1	-15	6
	1434	2019-01-17 08:42:46.04	-563	1407	-1412	1	-4	-14	0	19	-19	-9
	1435	2019-01-17 08:42:46.05	-562	1406	-1405	0	-4	-13	-3	20	-23	-8
	1436	2019-01-17 08:42:46.06	-555	1395	-1403	-2	-3	-11	-9	17	-26	-4
	1437	2019-01-17 08:42:46.07	-564	1394	-1399	-2	3	-10	-20	8	-28	6
	1438	2019-01-17 08:42:46.08	-557	1390	-1396	-1	2	-8	-17	16	-33	0
	1439	2019-01-17 08:42:46.09	-556	1394	-1398	-2	5	-5	-16	15	-31	0
	1440	2019-01-17 08:42:46.10	-569	1384	-1399	0	7	-1	-24	10	-34	7
	1441	2019-01-17 08:42:46.11	-561	1388	-1403	0	5	5	-16	26	-42	-5
	1442	2019-01-17 08:42:46.12	-559	1407	-1400	2	6	3	-11	32	-43	-10
	1443	2019-01-17 08:42:46.13	-550	1398	-1399	0	7	3	-7	37	-44	-15
	1444	2019-01-17 08:42:46.14	-548	1406	-1401	1	6	2	-6	38	-44	-16
	1445	2019-01-17 08:42:46.15	-543	1405	-1392	3	9	-3	1	40	-39	-20
	1446	2019-01-17 08:42:46.16	-554	1401	-1408	2	9	-10	-4	23	-27	-9
	1447	2019-01-17 08:42:46.17	-550	1395	-1406	0	6	-14	-22	4	-26	9
	1448	2019-01-17 08:42:46.18	-556	1390	-1410	-2	7	-16	-35	-4	-31	19
	1449	2019-01-17 08:42:46.19	-555	1390	-1403	-5	6	-13	-44	0	-44	22
	1450	2019-01-17 08:42:46.20	-552	1393	-1406	-5	5	-13	-42	6	-48	18
	1451	2019-01-17 08:42:46.21	-558	1405	-1409	-8	6	-12	-44	5	-49	19
	1452	2019-01-17 08:42:46.22	-560	1414	-1412	-12	9	-13	-46	-8	-38	27
	1453	2019-01-17 08:42:46.23	-553	1402	-1408	-16	8	-15	-45	-14	-31	29
	1454	2019-01-17 08:42:46.24	-562	1406	-1405	-17	8	-14	-41	-29	-12	35
	1455	2019-01-17 08:42:46.25	-552	1400	-1407	-10	6	-19	-55	-54	-1	54
	1456	2019-01-17 08:42:46.26	-560	1392	-1400	-7	5	-17	-62	-63	1	62
	1457	2019-01-17 08:42:46.27	-563	1397	-1405	-3	8	-13	-59	-50	-9	54
	1458	2019-01-17 08:42:46.28	-552	1394	-1404	-3	7	-12	-37	-27	-10	32
	1459	2019-01-17 08:42:46.29	-559	1393	-1411	-3	10	-11	-26	-6	-20	16
	1460	2019-01-17 08:42:46.30	-554	1406	-1405	-7	10	-10	-15	12	-27	1
	1461	2019-01-17 08:42:46.31	-554	1412	-1401	-12	11	-13	-25	14	-39	5
	1462	2019-01-17 08:42:46.32	-557	1407	-1408	-12	10	-19	-21	11	-32	5
	1463	2019-01-17 08:42:46.33	-557	1400	-1407	-12	13	-23	-31	-2	-29	16
	1464	2019-01-17 08:42:46.34	-551	1405	-1410	-6	14	-25	-28	-8	-20	18
	1465	2019-01-17 08:42:46.35	-562	1386	-1401	-3	14	-22	-37	-18	-19	27
	1466	2019-01-17 08:42:46.36	-561	1386	-1407	3	15	-17	-32	-19	-13	25
	1467	2019-01-17 08:42:46.37	-555	1380	-1401	7	13	-11	-30	-4	-26	17
	1468	2019-01-17 08:42:46.38	-558	1392	-1406	9	12	-5	-3	26	-29	-11
	1469	2019-01-17 08:42:46.39	-566	1400	-1406	9	14	-2	4	43	-39	-23
	1470	2019-01-17 08:42:46.40	-548	1398	-1420	7	11	-2	-1	29	-30	-14
	1471	2019-01-17 08:42:46.41	-553	1401	-1405	6	7	-3	-28	9	-37	9
	1472	2019-01-17 08:42:46.42	-557	1394	-1398	5	8	-5	-32	1	-33	15
	1473	2019-01-17 08:42:46.43	-555	1397	-1403	2	10	-7	-41	2	-43	19
	1474	2019-01-17 08:42:46.44	-548	1397	-1391	0	10	-14	-25	17	-42	4
	1475	2019-01-17 08:42:46.45	-547	1387	-1397	2	11	-17	-29	32	-61	-1
	1476	2019-01-17 08:42:46.46	-552	1391	-1401	2	6	-19	-26	36	-62	-5
	1477	2019-01-17 08:42:46.47	-558	1387	-1414	-1	4	-17	-15	49	-64	-17
	1478	2019-01-17 08:42:46.48	-562	1390	-1409	-5	4	-15	6	54	-48	-30
	1479	2019-01-17 08:42:46.49	-552	1383	-1398	-9	4	-13	2	62	-60	-32
	1480	2019-01-17 08:42:46.50	-555	1394	-1420	-13	12	-10	-3	56	-59	-26
	1481	2019-01-17 08:42:46.51	-563	1404	-1421	-15	10	-11	-34	38	-72	-2
	1482	2019-01-17 08:42:46.52	-553	1402	-1409	-16	5	-13	-43	21	-64	11
	1483	2019-01-17 08:42:46.53	-554	1403	-1402	-14	7	-15	-57	17	-74	20
	1484	2019-01-17 08:42:46.54	-558	1394	-1408	-15	7	-15	-37	28	-65	4
	1485	2019-01-17 08:42:46.55	-558	1398	-1408	-12	6	-11	-50	25	-75	12
	1486	2019-01-17 08:42:46.56	-562	1398	-1400	-11	1	-8	-48	26	-74	11
	1487	2019-01-17 08:42:46.57	-563	1404	-1394	-11	3	-7	-57	26	-83	15
	1488	2019-01-17 08:42:46.58	-558	1407	-1398	-12	4	-5	-35	37	-72	-1
	1489	2019-01-17 08:42:46.59	-565	1410	-1396	-9	6	-10	-37	40	-77	-1
	1490	2019-01-17 08:42:46.60	-556	1406	-1391	-7	10	-10	-24	46	-70	-11
	1491	2019-01-17 08:42:46.61	-556	1404	-1404	-8	12	-15	-38	40	-78	-1
	1492	2019-01-17 08:42:46.62	-563	1397	-1400	-6	9	-13	-25	43	-68	-9
	1493	2019-01-17 08:42:46.63	-551	1400	-1400	0	8	-10	-33	42	-75	-4
	1494	2019-01-17 08:42:46.64	-556	1396	-1407	0	10	-6	-6	56	-62	-25
	1495	2019-01-17 08:42:46.65	-554	1400	-1401	3	12	-1	-2	67	-69	-32
	1496	2019-01-17 08:42:46.66	-556	1393	-1400	8	17	0	10	75	-65	-42
	1497	2019-01-17 08:42:46.67	-550	1391	-1407	12	21	3	-26	48	-74	-11
	1498	2019-01-17 08:42:46.68	-557	1393	-1413	13	20	8	-21	37	-58	-8
	1499	2019-01-17 08:42:46.69	-547	1387	-1410	15	16	9	-30	30	-60	0
	1500	2019-01-17 08:42:46.70	-548	1389	-1418	13	13	13	-8	31	-39	-11
	1501	2019-01-17 08:42:46.71	-557	1385	-1401	15	4	14	-27	15	-42	6
	1502	2019-01-17 08:42:46.72	-549	1394	-1400	16	3	13	-19	10	-29	4
	1503	2019-01-17 08:42:46.73	-537	1398	-1394	12	9	6	-44	-6	-38	25
	1504	2019-01-17 08:42:46.74	-537	1390	-1394	6	15	-2	-33	-8	-25	20
	1505	2019-01-17 08:42:46.75	-544	1388	-1401	3	21	-7	-38	-11	-27	24
	1506	2019-01-17 08:42:46.76	-555	1387	-1415	2	20	-9	-5	5	-10	0
	1507	2019-01-17 08:42:46.77	-548	1382	-1417	0	14	-8	-9	7	-16	1
	1508	2019-01-17 08:42:46.78	-558	1380	-1414	-2	11	-7	1	8	-7	-4
	1509	2019-01-17 08:42:46.79	-543	1394	-1408	-8	5	-4	-24	4	-28	10
	1510	2019-01-17 08:42:46.80	-549	1406	-1410	-14	4	-5	-10	8	-18	1
	1511	2019-01-17 08:42:46.81	-545	1413	-1412	-20	4	-8	-23	6	-29	8
	1512	2019-01-17 08:42:46.82	-550	1406	-1408	-28	5	-13	-7	15	-22	-4
	1513	2019-01-17 08:42:46.83	-547	1397	-1412	-30	2	-17	-31	3	-34	14
	1514	2019-01-17 08:42:46.84	-550	1393	-1409	-28	-1	-13	-26	-5	-21	15
	1515	2019-01-17 08:42:46.85	-556	1394	-1411	-23	-2	-9	-46	-16	-30	31
	1516	2019-01-17 08:42:46.86	-548	1401	-1416	-25	-4	-4	-16	8	-24	4
	1517	2019-01-17 08:42:46.87	-554	1408	-1407	-24	-6	-3	-37	5	-42	16
	1518	2019-01-17 08:42:46.88	-561	1414	-1400	-25	-2	-3	-21	18	-39	1
	1519	2019-01-17 08:42:46.89	-557	1412	-1397	-19	2	-4	-43	6	-49	18
	1520	2019-01-17 08:42:46.90	-542	1409	-1397	-17	6	-5	-28	18	-46	5
	1521	2019-01-17 08:42:46.91	-545	1406	-1400	-13	11	-6	-43	8	-51	17
	1522	2019-01-17 08:42:46.92	-552	1408	-1403	-6	13	-10	-25	12	-37	6
	1523	2019-01-17 08:42:46.93	-549	1409	-1406	-1	13	-12	-43	0	-43	21
	1524	2019-01-17 08:42:46.94	-544	1412	-1398	-1	12	-12	-28	1	-29	13
	1525	2019-01-17 08:42:46.95	-538	1403	-1398	-2	17	-12	-51	-14	-37	32
	1526	2019-01-17 08:42:46.96	-545	1402	-1406	-1	17	-11	-14	13	-27	0
	1527	2019-01-17 08:42:46.97	-540	1408	-1414	-3	19	-10	-14	24	-38	-5
	1528	2019-01-17 08:42:46.98	-542	1401	-1419	-4	12	-12	12	47	-35	-29
	1529	2019-01-17 08:42:46.99	-547	1404	-1412	-2	9	-12	-4	44	-48	-20
	1530	2019-01-17 08:42:47.00	-551	1409	-1417	-1	0	-15	0	36	-36	-18
	1531	2019-01-17 08:42:47.01	-540	1405	-1403	-1	0	-14	-32	11	-43	10
	1532	2019-01-17 08:42:47.02	-550	1404	-1404	-3	-1	-13	-30	5	-35	12
	1533	2019-01-17 08:42:47.03	-550	1397	-1396	-2	2	-14	-46	4	-50	21
	1534	2019-01-17 08:42:47.04	-551	1400	-1394	3	5	-10	-15	28	-43	-6
	1535	2019-01-17 08:42:47.05	-544	1403	-1403	8	6	-11	-19	30	-49	-5
	1536	2019-01-17 08:42:47.06	-537	1394	-1399	6	10	-10	-3	42	-45	-19
	1537	2019-01-17 08:42:47.07	-548	1396	-1403	7	7	-7	-32	22	-54	5
	1538	2019-01-17 08:42:47.08	-549	1390	-1397	9	7	-3	-22	21	-43	0
	1539	2019-01-17 08:42:47.09	-546	1401	-1413	13	7	-1	-31	15	-46	8
	1540	2019-01-17 08:42:47.10	-544	1398	-1414	6	7	-3	-13	18	-31	-2
	1541	2019-01-17 08:42:47.11	-551	1398	-1406	0	4	-1	-41	2	-43	19
	1542	2019-01-17 08:42:47.12	-549	1393	-1414	-1	5	-1	-38	6	-44	16
	1543	2019-01-17 08:42:47.13	-542	1394	-1402	-4	3	1	-50	1	-51	24
	1544	2019-01-17 08:42:47.14	-541	1405	-1407	-6	4	-1	-28	9	-37	9
	1545	2019-01-17 08:42:47.15	-537	1407	-1405	-2	2	-3	-37	6	-43	15
	1546	2019-01-17 08:42:47.16	-549	1405	-1407	-1	1	-6	-30	8	-38	11
	1547	2019-01-17 08:42:47.17	-546	1411	-1404	-6	1	-10	-63	-9	-54	36
	1548	2019-01-17 08:42:47.18	-549	1405	-1408	-8	1	-11	-54	3	-57	25
	1549	2019-01-17 08:42:47.19	-551	1399	-1406	-10	-1	-14	-61	5	-66	28
	1550	2019-01-17 08:42:47.20	-549	1398	-1409	-10	-1	-13	-41	11	-52	15
	1551	2019-01-17 08:42:47.21	-552	1392	-1402	-7	-2	-10	-42	14	-56	14
	1552	2019-01-17 08:42:47.22	-552	1394	-1407	-3	-3	-9	-16	29	-45	-6
	1553	2019-01-17 08:42:47.23	-554	1390	-1405	-1	-2	-2	-33	19	-52	7
	1554	2019-01-17 08:42:47.24	-552	1389	-1400	-2	-3	0	-30	16	-46	7
	1555	2019-01-17 08:42:47.25	-556	1398	-1402	0	-1	0	-41	8	-49	16
	1556	2019-01-17 08:42:47.26	-550	1389	-1405	-3	0	0	-20	20	-40	0
	1557	2019-01-17 08:42:47.27	-549	1399	-1403	-3	2	0	-16	29	-45	-6
	1558	2019-01-17 08:42:47.28	-557	1402	-1399	-4	1	0	-15	21	-36	-3
	1559	2019-01-17 08:42:47.29	-548	1403	-1422	-6	5	1	-34	-4	-30	19
	1560	2019-01-17 08:42:47.30	-560	1404	-1420	-7	-1	-2	-25	-18	-7	21
	1561	2019-01-17 08:42:47.31	-549	1402	-1408	-3	-5	-4	-30	-18	-12	24
	1562	2019-01-17 08:42:47.32	-557	1401	-1411	-1	-4	-5	-30	-21	-9	25
	1563	2019-01-17 08:42:47.33	-545	1394	-1406	-2	-4	-7	-43	-30	-13	36
	1564	2019-01-17 08:42:47.34	-549	1398	-1395	-3	1	-8	-17	-21	4	19
	1565	2019-01-17 08:42:47.35	-545	1401	-1394	-4	8	-9	-7	-18	11	12
	1566	2019-01-17 08:42:47.36	-545	1395	-1404	-9	13	-9	12	-4	16	-4
	1567	2019-01-17 08:42:47.37	-549	1396	-1415	-7	14	-11	15	10	5	-12
	1568	2019-01-17 08:42:47.38	-549	1406	-1405	-5	10	-12	22	15	7	-18
	1569	2019-01-17 08:42:47.39	-548	1393	-1404	-4	8	-12	8	4	4	-6
	1570	2019-01-17 08:42:47.40	-543	1402	-1412	-5	13	-14	8	2	6	-5
	1571	2019-01-17 08:42:47.41	-538	1406	-1417	-7	11	-13	-11	-10	-1	10
	1572	2019-01-17 08:42:47.42	-547	1411	-1405	-10	10	-17	-11	-6	-5	8
	1573	2019-01-17 08:42:47.43	-545	1421	-1407	-10	10	-20	-39	-17	-22	28
	1574	2019-01-17 08:42:47.44	-545	1411	-1408	-12	7	-28	-44	-20	-24	32
	1575	2019-01-17 08:42:47.45	-558	1407	-1410	-11	8	-32	-63	-38	-25	50
	1576	2019-01-17 08:42:47.46	-562	1402	-1411	-9	6	-31	-60	-40	-20	50
	1577	2019-01-17 08:42:47.47	-553	1402	-1413	-13	3	-28	-58	-26	-32	42
	1578	2019-01-17 08:42:47.48	-555	1403	-1404	-13	4	-25	-42	-6	-36	24
	1579	2019-01-17 08:42:47.49	-546	1395	-1401	-14	4	-24	-53	-12	-41	32
	1580	2019-01-17 08:42:47.50	-550	1397	-1410	-12	13	-20	-50	-14	-36	32
	1581	2019-01-17 08:42:47.51	-553	1401	-1407	-14	15	-21	-37	3	-40	17
	1582	2019-01-17 08:42:47.52	-546	1399	-1409	-16	13	-17	-9	35	-44	-13
	1583	2019-01-17 08:42:47.53	-547	1398	-1405	-13	11	-18	-2	47	-49	-22
	1584	2019-01-17 08:42:47.54	-543	1393	-1400	-7	8	-15	10	53	-43	-31
	1585	2019-01-17 08:42:47.55	-547	1397	-1401	-7	11	-15	12	47	-35	-29
	1586	2019-01-17 08:42:47.56	-539	1396	-1399	-7	13	-14	21	50	-29	-35
	1587	2019-01-17 08:42:47.57	-535	1403	-1412	-8	12	-17	10	42	-32	-26
	1588	2019-01-17 08:42:47.58	-546	1402	-1420	-13	9	-20	-6	32	-38	-13
	1589	2019-01-17 08:42:47.59	-539	1391	-1420	-10	2	-23	-30	10	-40	10
	1590	2019-01-17 08:42:47.60	-540	1389	-1409	-10	-4	-23	-30	-12	-18	21
	1591	2019-01-17 08:42:47.61	-550	1387	-1394	-10	-2	-23	-28	-41	13	34
	1592	2019-01-17 08:42:47.62	-552	1387	-1411	-12	-4	-19	-32	-60	28	46
	1593	2019-01-17 08:42:47.63	-549	1383	-1401	-17	-4	-15	-45	-83	38	64
	1594	2019-01-17 08:42:47.64	-550	1382	-1398	-16	-2	-11	-41	-72	31	56
	1595	2019-01-17 08:42:47.65	-551	1386	-1397	-16	-4	-7	-49	-51	2	50
	1596	2019-01-17 08:42:47.66	-548	1394	-1401	-16	-4	0	-53	-28	-25	40
	1597	2019-01-17 08:42:47.67	-540	1406	-1406	-18	-4	2	-48	-35	-13	41
	1598	2019-01-17 08:42:47.68	-542	1409	-1400	-15	-4	-1	-24	-54	30	39
	1599	2019-01-17 08:42:47.69	-539	1411	-1400	-14	-4	-2	-19	-84	65	51
	1600	2019-01-17 08:42:47.70	-541	1407	-1408	-18	-4	-6	-16	-105	89	60
	1601	2019-01-17 08:42:47.71	-542	1403	-1405	-17	-1	-5	-31	-117	86	74
	1602	2019-01-17 08:42:47.72	-552	1414	-1406	-17	-1	-8	-34	-76	42	55
	1603	2019-01-17 08:42:47.73	-544	1411	-1406	-17	-2	-9	-35	-50	15	42
	1604	2019-01-17 08:42:47.74	-538	1401	-1407	-17	-3	-6	-27	-40	13	33
	1605	2019-01-17 08:42:47.75	-549	1400	-1401	-11	-3	-3	-18	-52	34	35
	1606	2019-01-17 08:42:47.76	-547	1410	-1404	-7	-5	-1	-22	-61	39	41
	1607	2019-01-17 08:42:47.77	-540	1415	-1396	-9	-4	-3	-31	-61	30	46
	1608	2019-01-17 08:42:47.78	-550	1420	-1404	-11	-3	-3	-32	-42	10	37
	1609	2019-01-17 08:42:47.79	-558	1408	-1407	-9	-3	-2	-11	-9	-2	10
	1610	2019-01-17 08:42:47.80	-549	1410	-1404	-7	-6	-1	0	19	-19	-9
	1611	2019-01-17 08:42:47.81	-549	1414	-1399	-5	-9	0	-6	19	-25	-6
	1612	2019-01-17 08:42:47.82	-548	1414	-1395	0	-11	-1	-19	3	-22	8
	1613	2019-01-17 08:42:47.83	-543	1415	-1396	6	-9	-5	-8	3	-11	2
	1614	2019-01-17 08:42:47.84	-545	1413	-1397	9	-5	-9	8	24	-16	-16
	1615	2019-01-17 08:42:47.85	-547	1406	-1395	11	-6	-12	21	43	-22	-32
	1616	2019-01-17 08:42:47.86	-559	1398	-1401	9	-2	-10	22	66	-44	-44
	1617	2019-01-17 08:42:47.87	-562	1397	-1403	3	-3	-6	38	92	-54	-65
	1618	2019-01-17 08:42:47.88	-556	1390	-1398	3	-5	-1	56	121	-65	-88
	1619	2019-01-17 08:42:47.89	-556	1387	-1391	5	-2	7	77	138	-61	-107
	1620	2019-01-17 08:42:47.90	-556	1396	-1401	5	-4	14	61	128	-67	-94
	1621	2019-01-17 08:42:47.91	-556	1404	-1390	9	-2	16	36	99	-63	-67
	1622	2019-01-17 08:42:47.92	-556	1406	-1393	11	4	13	-12	52	-64	-20
	1623	2019-01-17 08:42:47.93	-557	1403	-1397	13	7	10	-26	20	-46	3
	1624	2019-01-17 08:42:47.94	-550	1403	-1402	11	11	8	-40	-6	-34	23
	1625	2019-01-17 08:42:47.95	-547	1408	-1400	1	13	2	-31	-2	-29	16
	1626	2019-01-17 08:42:47.96	-542	1406	-1404	-6	17	-4	-36	9	-45	13
	1627	2019-01-17 08:42:47.97	-544	1407	-1410	-13	16	-7	-32	16	-48	8
	1628	2019-01-17 08:42:47.98	-540	1413	-1418	-12	13	-12	-63	2	-65	30
	1629	2019-01-17 08:42:47.99	-544	1400	-1417	-12	5	-14	-82	-24	-58	53
	1630	2019-01-17 08:42:48.00	-534	1398	-1415	-7	2	-18	-112	-81	-31	96
	1631	2019-01-17 08:42:48.01	-548	1405	-1404	-4	-2	-18	-120	-138	18	129
	1632	2019-01-17 08:42:48.02	-540	1396	-1402	-6	1	-20	-134	-162	28	148
	1633	2019-01-17 08:42:48.03	-546	1394	-1405	-12	1	-18	-110	-137	27	123
	1634	2019-01-17 08:42:48.04	-540	1396	-1413	-13	1	-15	-106	-98	-8	102
	1635	2019-01-17 08:42:48.05	-554	1390	-1407	-12	0	-11	-104	-77	-27	90
	1636	2019-01-17 08:42:48.06	-555	1387	-1404	-6	-4	4	-142	-97	-45	119
	1637	2019-01-17 08:42:48.07	-548	1388	-1410	-5	-6	12	-157	-127	-30	142
	1638	2019-01-17 08:42:48.08	-554	1399	-1404	-3	-7	14	-180	-157	-23	168
	1639	2019-01-17 08:42:48.09	-551	1411	-1404	-1	-4	13	-176	-155	-21	165
	1640	2019-01-17 08:42:48.10	-545	1424	-1400	-3	-2	8	-220	-177	-43	198
	1641	2019-01-17 08:42:48.11	-548	1413	-1411	-6	0	0	-226	-173	-53	199
	1642	2019-01-17 08:42:48.12	-551	1408	-1415	-3	2	-10	-248	-183	-65	215
	1643	2019-01-17 08:42:48.13	-545	1401	-1402	1	1	-14	-245	-179	-66	212
	1644	2019-01-17 08:42:48.14	-545	1383	-1400	4	0	-13	-272	-193	-79	232
	1645	2019-01-17 08:42:48.15	-545	1383	-1395	4	0	-7	-265	-182	-83	223
	1646	2019-01-17 08:42:48.16	-543	1397	-1392	0	2	-2	-266	-170	-96	218
	1647	2019-01-17 08:42:48.17	-542	1404	-1404	-8	4	-1	-239	-143	-96	191
	1648	2019-01-17 08:42:48.18	-544	1412	-1406	-9	2	-2	-244	-138	-106	191
	1649	2019-01-17 08:42:48.19	-548	1401	-1420	-7	0	-6	-216	-120	-96	168
	1650	2019-01-17 08:42:48.20	-550	1386	-1397	-4	-4	-7	-217	-116	-101	166
	1651	2019-01-17 08:42:48.21	-544	1406	-1395	1	-4	-9	-184	-95	-89	139
	1652	2019-01-17 08:42:48.22	-541	1410	-1411	-1	-2	-11	-185	-96	-89	140
	1653	2019-01-17 08:42:48.23	-546	1395	-1393	-3	-2	-10	-170	-91	-79	130
	1654	2019-01-17 08:42:48.24	-548	1392	-1399	-3	-3	-11	-182	-91	-91	136
	1655	2019-01-17 08:42:48.25	-541	1393	-1402	-3	-7	-9	-161	-81	-80	121
	1656	2019-01-17 08:42:48.26	-547	1376	-1405	-4	-11	-3	-157	-76	-81	116
	1657	2019-01-17 08:42:48.27	-552	1390	-1396	-3	-11	7	-132	-59	-73	95
	1658	2019-01-17 08:42:48.28	-548	1397	-1397	-4	-13	12	-142	-57	-85	99
	1659	2019-01-17 08:42:48.29	-552	1415	-1410	-6	-7	13	-126	-47	-79	86
	1660	2019-01-17 08:42:48.30	-552	1420	-1407	-11	-8	10	-129	-46	-83	87
	1661	2019-01-17 08:42:48.31	-557	1419	-1402	-14	-4	5	-91	-29	-62	60
	1662	2019-01-17 08:42:48.32	-554	1418	-1405	-14	-9	2	-90	-21	-69	55
	1663	2019-01-17 08:42:48.33	-555	1424	-1399	-17	-8	-4	-73	-7	-66	40
	1664	2019-01-17 08:42:48.34	-549	1421	-1393	-13	-11	-5	-81	-2	-79	41
	1665	2019-01-17 08:42:48.35	-564	1425	-1392	-10	-11	-7	-54	17	-71	18
	1666	2019-01-17 08:42:48.36	-549	1421	-1395	-8	-9	-8	-66	19	-85	23
	1667	2019-01-17 08:42:48.37	-552	1413	-1390	-5	-7	-9	-40	33	-73	3
	1668	2019-01-17 08:42:48.38	-553	1414	-1391	1	-6	-9	-48	32	-80	8
	1669	2019-01-17 08:42:48.39	-556	1416	-1395	5	0	-5	-40	31	-71	4
	1670	2019-01-17 08:42:48.40	-567	1410	-1394	6	0	-3	-79	7	-86	36
	1671	2019-01-17 08:42:48.41	-555	1408	-1395	10	0	-2	-85	-7	-78	46
	1672	2019-01-17 08:42:48.42	-546	1416	-1404	12	-2	-1	-110	-30	-80	70
	1673	2019-01-17 08:42:48.43	-547	1426	-1398	11	-3	-2	-87	-20	-67	53
	1674	2019-01-17 08:42:48.44	-546	1417	-1398	11	-3	-7	-98	-16	-82	57
	1675	2019-01-17 08:42:48.45	-550	1413	-1393	11	-1	-11	-84	-5	-79	44
	1676	2019-01-17 08:42:48.46	-564	1396	-1396	13	1	-12	-97	-8	-89	52
	1677	2019-01-17 08:42:48.47	-557	1405	-1401	12	4	-8	-74	7	-81	33
	1678	2019-01-17 08:42:48.48	-546	1397	-1392	13	6	-2	-77	12	-89	32
	1679	2019-01-17 08:42:48.49	-554	1389	-1407	13	7	0	-46	35	-81	5
	1680	2019-01-17 08:42:48.50	-556	1390	-1401	17	3	6	-59	36	-95	11
	1681	2019-01-17 08:42:48.51	-541	1397	-1396	25	-1	7	-60	23	-83	18
	1682	2019-01-17 08:42:48.52	-550	1392	-1390	21	3	7	-76	15	-91	30
	1683	2019-01-17 08:42:48.53	-542	1397	-1398	18	5	3	-46	25	-71	10
	1684	2019-01-17 08:42:48.54	-542	1400	-1394	14	12	-2	-55	26	-81	14
	1685	2019-01-17 08:42:48.55	-548	1393	-1405	6	15	-6	-39	30	-69	4
	1686	2019-01-17 08:42:48.56	-542	1392	-1417	1	13	-7	-62	14	-76	24
	1687	2019-01-17 08:42:48.57	-554	1393	-1412	-1	8	-6	-58	3	-61	27
	1688	2019-01-17 08:42:48.58	-552	1396	-1414	-4	4	-8	-80	-13	-67	46
	1689	2019-01-17 08:42:48.59	-538	1406	-1415	-5	-1	-12	-66	-9	-57	37
	1690	2019-01-17 08:42:48.60	-550	1397	-1411	-8	-2	-12	-69	0	-69	34
	1691	2019-01-17 08:42:48.61	-547	1394	-1405	-9	-3	-13	-52	12	-64	20
	1692	2019-01-17 08:42:48.62	-552	1393	-1406	-8	-2	-12	-62	9	-71	26
	1693	2019-01-17 08:42:48.63	-553	1393	-1405	-8	1	-10	-43	13	-56	15
	1694	2019-01-17 08:42:48.64	-538	1402	-1402	-6	0	-10	-56	6	-62	25
	1695	2019-01-17 08:42:48.65	-547	1409	-1395	-6	6	-12	-32	18	-50	7
	1696	2019-01-17 08:42:48.66	-547	1413	-1404	-5	5	-18	-34	24	-58	5
	1697	2019-01-17 08:42:48.67	-554	1403	-1414	-3	6	-21	-6	41	-47	-17
	1698	2019-01-17 08:42:48.68	-553	1396	-1412	-4	8	-25	-28	28	-56	0
	1699	2019-01-17 08:42:48.69	-539	1400	-1413	-3	9	-28	-21	24	-45	-1
	1700	2019-01-17 08:42:48.70	-543	1398	-1413	-1	13	-26	-8	45	-53	-18
	1701	2019-01-17 08:42:48.71	-545	1400	-1415	3	12	-30	34	81	-47	-57
	1702	2019-01-17 08:42:48.72	-541	1396	-1412	5	13	-30	28	86	-58	-57
	1703	2019-01-17 08:42:48.73	-550	1401	-1413	6	13	-31	42	89	-47	-65
	1704	2019-01-17 08:42:48.74	-539	1392	-1409	5	8	-26	20	74	-54	-47
	1705	2019-01-17 08:42:48.75	-547	1398	-1414	-4	5	-24	24	65	-41	-44
	1706	2019-01-17 08:42:48.76	-545	1397	-1410	-9	4	-20	0	45	-45	-22
	1707	2019-01-17 08:42:48.77	-547	1403	-1404	-13	5	-21	2	39	-37	-20
	1708	2019-01-17 08:42:48.78	-537	1405	-1411	-13	2	-23	-17	30	-47	-6
	1709	2019-01-17 08:42:48.79	-541	1406	-1404	-10	6	-22	-1	38	-39	-18
	1710	2019-01-17 08:42:48.80	-539	1410	-1391	-7	3	-25	-6	44	-50	-19
	1711	2019-01-17 08:42:48.81	-536	1402	-1405	-4	10	-24	15	61	-46	-38
	1712	2019-01-17 08:42:48.82	-543	1403	-1400	1	9	-25	11	62	-51	-36
	1713	2019-01-17 08:42:48.83	-544	1388	-1409	7	10	-25	35	74	-39	-54
	1714	2019-01-17 08:42:48.84	-548	1384	-1412	7	3	-19	24	69	-45	-46
	1715	2019-01-17 08:42:48.85	-549	1380	-1412	11	-2	-10	36	70	-34	-53
	1716	2019-01-17 08:42:48.86	-548	1379	-1413	8	-7	-4	28	66	-38	-47
	1717	2019-01-17 08:42:48.87	-546	1378	-1397	7	-8	5	42	76	-34	-59
	1718	2019-01-17 08:42:48.88	-550	1382	-1411	3	-8	10	27	67	-40	-47
	1719	2019-01-17 08:42:48.89	-551	1392	-1416	-5	-6	17	29	62	-33	-45
	1720	2019-01-17 08:42:48.90	-546	1403	-1412	-7	-5	19	12	44	-32	-28
	1721	2019-01-17 08:42:48.91	-540	1408	-1410	-4	-5	13	18	48	-30	-33
	1722	2019-01-17 08:42:48.92	-546	1407	-1402	-1	-8	7	-2	35	-37	-16
	1723	2019-01-17 08:42:48.93	-542	1402	-1414	4	-9	2	6	39	-33	-22
	1724	2019-01-17 08:42:48.94	-541	1401	-1408	8	-14	-3	-2	31	-33	-14
	1725	2019-01-17 08:42:48.95	-542	1395	-1404	11	-19	1	3	37	-34	-20
	1726	2019-01-17 08:42:48.96	-546	1398	-1393	10	-21	0	-16	25	-41	-4
	1727	2019-01-17 08:42:48.97	-550	1401	-1393	8	-22	3	-16	19	-35	-1
	1728	2019-01-17 08:42:48.98	-549	1400	-1384	6	-20	3	-34	5	-39	14
	1729	2019-01-17 08:42:48.99	-547	1398	-1389	2	-11	5	-45	-2	-43	23
	1730	2019-01-17 08:42:49.00	-553	1392	-1392	-4	-7	7	-64	-8	-56	36
	1731	2019-01-17 08:42:49.01	-553	1389	-1398	-3	-6	9	-50	0	-50	25
	1732	2019-01-17 08:42:49.02	-553	1404	-1409	-2	-6	11	-47	-2	-45	24
	1733	2019-01-17 08:42:49.03	-556	1401	-1400	-5	-6	10	-36	7	-43	14
	1734	2019-01-17 08:42:49.04	-552	1411	-1413	-5	-8	8	-40	13	-53	13
	1735	2019-01-17 08:42:49.05	-551	1406	-1410	-7	-8	7	-29	30	-59	0
	1736	2019-01-17 08:42:49.06	-557	1398	-1403	-7	-12	5	-40	26	-66	7
	1737	2019-01-17 08:42:49.07	-552	1397	-1402	-4	-10	4	-35	29	-64	3
	1738	2019-01-17 08:42:49.08	-564	1412	-1417	-5	-12	3	-37	29	-66	4
	1739	2019-01-17 08:42:49.09	-555	1406	-1405	-8	-16	2	-23	39	-62	-8
	1740	2019-01-17 08:42:49.10	-555	1405	-1395	-8	-11	1	-29	29	-58	0
	1741	2019-01-17 08:42:49.11	-558	1395	-1391	-8	-5	-2	-42	16	-58	13
	1742	2019-01-17 08:42:49.12	-556	1397	-1387	-3	-3	-1	-51	7	-58	22
	1743	2019-01-17 08:42:49.13	-556	1390	-1391	-8	5	1	-42	11	-53	15
	1744	2019-01-17 08:42:49.14	-554	1392	-1398	-10	12	2	-40	14	-54	13
	1745	2019-01-17 08:42:49.15	-556	1384	-1412	-7	13	5	-39	16	-55	11
	1746	2019-01-17 08:42:49.16	-545	1392	-1420	-7	9	5	-33	10	-43	11
	1747	2019-01-17 08:42:49.17	-550	1395	-1415	-8	8	6	-14	18	-32	-2
	1748	2019-01-17 08:42:49.18	-559	1395	-1419	-5	8	6	-6	26	-32	-10
	1749	2019-01-17 08:42:49.19	-554	1403	-1417	0	6	4	0	38	-38	-19
	1750	2019-01-17 08:42:49.20	-546	1405	-1412	1	9	4	-9	27	-36	-9
	1751	2019-01-17 08:42:49.21	-556	1401	-1408	-2	10	-1	-12	21	-33	-4
	1752	2019-01-17 08:42:49.22	-546	1409	-1411	-5	12	-8	-5	30	-35	-12
	1753	2019-01-17 08:42:49.23	-550	1415	-1416	-6	11	-16	7	47	-40	-27
	1754	2019-01-17 08:42:49.24	-539	1399	-1414	-11	9	-20	12	50	-38	-31
	1755	2019-01-17 08:42:49.25	-546	1396	-1418	-14	4	-28	19	55	-36	-37
	1756	2019-01-17 08:42:49.26	-548	1380	-1419	-14	1	-26	22	60	-38	-41
	1757	2019-01-17 08:42:49.27	-545	1378	-1406	-14	-4	-18	9	56	-47	-32
	1758	2019-01-17 08:42:49.28	-549	1375	-1402	-14	1	-11	-4	41	-45	-18
	1759	2019-01-17 08:42:49.29	-551	1384	-1399	-14	7	-4	-12	32	-44	-10
	1760	2019-01-17 08:42:49.30	-548	1387	-1398	-16	11	0	-10	23	-33	-6
	1761	2019-01-17 08:42:49.31	-542	1399	-1405	-12	12	4	-7	19	-26	-6
	1762	2019-01-17 08:42:49.32	-528	1409	-1403	-11	13	2	7	26	-19	-16
	1763	2019-01-17 08:42:49.33	-545	1412	-1399	-11	13	-3	2	25	-23	-13
	1764	2019-01-17 08:42:49.34	-545	1416	-1407	-13	17	-7	-7	24	-31	-8
	1765	2019-01-17 08:42:49.35	-542	1404	-1408	-14	12	-11	-18	21	-39	-1
	1766	2019-01-17 08:42:49.36	-533	1399	-1418	-12	9	-11	-10	26	-36	-8
	1767	2019-01-17 08:42:49.37	-555	1399	-1410	-10	2	-9	-9	29	-38	-10
	1768	2019-01-17 08:42:49.38	-543	1396	-1399	-8	-9	1	-14	18	-32	-2
	1769	2019-01-17 08:42:49.39	-545	1405	-1400	-14	-9	4	-9	24	-33	-7
	1770	2019-01-17 08:42:49.40	-539	1406	-1403	-20	-5	5	-5	25	-30	-10
	1771	2019-01-17 08:42:49.41	-545	1401	-1398	-19	-8	5	-29	9	-38	10
	1772	2019-01-17 08:42:49.42	-544	1408	-1395	-18	-10	6	-15	23	-38	-4
	1773	2019-01-17 08:42:49.43	-546	1405	-1404	-20	-13	4	-8	35	-43	-13
	1774	2019-01-17 08:42:49.44	-538	1411	-1399	-20	-13	4	-2	32	-34	-15
	1775	2019-01-17 08:42:49.45	-544	1414	-1392	-19	-13	0	-5	34	-39	-14
	1776	2019-01-17 08:42:49.46	-541	1409	-1397	-19	-9	-1	3	30	-27	-16
	1777	2019-01-17 08:42:49.47	-541	1415	-1398	-22	-2	-5	-14	22	-36	-4
	1778	2019-01-17 08:42:49.48	-544	1405	-1414	-25	0	-5	-20	13	-33	3
	1779	2019-01-17 08:42:49.49	-546	1403	-1403	-24	-2	-2	-47	-2	-45	24
	1780	2019-01-17 08:42:49.50	-551	1407	-1402	-23	-5	3	-50	-3	-47	26
	1781	2019-01-17 08:42:49.51	-545	1416	-1401	-24	-4	6	-45	8	-53	18
	1782	2019-01-17 08:42:49.52	-541	1417	-1395	-26	-4	7	-25	14	-39	5
	1783	2019-01-17 08:42:49.53	-549	1416	-1400	-25	-7	6	-45	1	-46	22
	1784	2019-01-17 08:42:49.54	-553	1422	-1397	-24	-10	3	-48	-2	-46	25
	1785	2019-01-17 08:42:49.55	-549	1425	-1393	-24	-9	-1	-48	2	-50	23
	1786	2019-01-17 08:42:49.56	-554	1428	-1384	-26	-6	-5	-34	7	-41	13
	1787	2019-01-17 08:42:49.57	-542	1434	-1393	-26	-1	-8	-48	-1	-47	24
	1788	2019-01-17 08:42:49.58	-542	1427	-1397	-25	-1	-9	-46	-4	-42	25
	1789	2019-01-17 08:42:49.59	-550	1426	-1392	-23	3	-11	-51	-6	-45	28
	1790	2019-01-17 08:42:49.60	-541	1421	-1391	-15	1	-12	-30	1	-31	14
	1791	2019-01-17 08:42:49.61	-544	1417	-1395	-11	7	-12	-34	-1	-33	17
	1792	2019-01-17 08:42:49.62	-548	1410	-1400	-7	8	-11	-18	12	-30	3
	1793	2019-01-17 08:42:49.63	-541	1402	-1393	-2	6	-9	-30	17	-47	6
	1794	2019-01-17 08:42:49.64	-544	1408	-1389	0	7	-4	-27	22	-49	2
	1795	2019-01-17 08:42:49.65	-537	1414	-1389	2	9	-4	-43	16	-59	13
	1796	2019-01-17 08:42:49.66	-547	1405	-1394	0	10	-3	-26	19	-45	3
	1797	2019-01-17 08:42:49.67	-556	1406	-1409	-2	7	-1	-32	14	-46	9
	1798	2019-01-17 08:42:49.68	-536	1415	-1395	3	1	6	-9	28	-37	-9
	1799	2019-01-17 08:42:49.69	-554	1410	-1391	0	2	4	-10	39	-49	-14
	1800	2019-01-17 08:42:49.70	-557	1401	-1386	-2	2	7	-2	38	-40	-18
	1801	2019-01-17 08:42:49.71	-547	1403	-1393	-1	4	8	-10	32	-42	-11
	1802	2019-01-17 08:42:49.72	-546	1408	-1394	-5	9	11	20	46	-26	-33
	1803	2019-01-17 08:42:49.73	-550	1414	-1398	-8	13	11	23	52	-29	-37
	1804	2019-01-17 08:42:49.74	-535	1414	-1403	-5	13	7	37	51	-14	-44
	1805	2019-01-17 08:42:49.75	-531	1409	-1410	-3	9	4	27	51	-24	-39
	1806	2019-01-17 08:42:49.76	-531	1414	-1404	-1	6	0	46	66	-20	-56
	1807	2019-01-17 08:42:49.77	-536	1413	-1410	0	0	-4	27	65	-38	-46
	1808	2019-01-17 08:42:49.78	-542	1410	-1407	-2	-4	-8	36	72	-36	-54
	1809	2019-01-17 08:42:49.79	-530	1409	-1397	-4	-5	-11	9	56	-47	-32
	1810	2019-01-17 08:42:49.80	-542	1412	-1399	-7	-3	-13	21	63	-42	-42
	1811	2019-01-17 08:42:49.81	-552	1402	-1392	-10	-5	-19	12	62	-50	-37
	1812	2019-01-17 08:42:49.82	-549	1392	-1390	-14	-3	-17	25	63	-38	-44
	1813	2019-01-17 08:42:49.83	-557	1399	-1396	-19	-3	-16	5	50	-45	-27
	1814	2019-01-17 08:42:49.84	-544	1397	-1397	-20	-4	-12	11	50	-39	-30
	1815	2019-01-17 08:42:49.85	-537	1412	-1397	-23	-3	-10	-9	44	-53	-17
	1816	2019-01-17 08:42:49.86	-547	1416	-1406	-23	1	-11	7	52	-45	-29
	1817	2019-01-17 08:42:49.87	-552	1411	-1404	-24	0	-10	-10	46	-56	-18
	1818	2019-01-17 08:42:49.88	-544	1407	-1391	-18	1	-10	14	57	-43	-35
	1819	2019-01-17 08:42:49.89	-552	1412	-1392	-18	5	-10	13	51	-38	-32
	1820	2019-01-17 08:42:49.90	-549	1415	-1390	-15	4	-11	18	40	-22	-29
	1821	2019-01-17 08:42:49.91	-540	1411	-1392	-12	6	-9	-20	16	-36	2
	1822	2019-01-17 08:42:49.92	-540	1412	-1391	-15	8	-9	-8	22	-30	-7
	1823	2019-01-17 08:42:49.93	-538	1414	-1391	-19	11	-6	-7	28	-35	-10
	1824	2019-01-17 08:42:49.94	-539	1413	-1389	-21	13	-7	23	43	-20	-33
	1825	2019-01-17 08:42:49.95	-545	1409	-1401	-21	8	-5	14	46	-32	-30
	1826	2019-01-17 08:42:49.96	-552	1404	-1408	-22	3	-4	40	58	-18	-49
	1827	2019-01-17 08:42:49.97	-547	1407	-1405	-17	-8	1	22	48	-26	-35
	1828	2019-01-17 08:42:49.98	-540	1412	-1398	-14	-13	5	24	50	-26	-37
	1829	2019-01-17 08:42:49.99	-543	1428	-1386	-16	-13	5	-16	32	-48	-8
	1830	2019-01-17 08:42:50.00	-546	1424	-1389	-21	-11	2	-24	13	-37	5
	1831	2019-01-17 08:42:50.01	-541	1429	-1378	-21	-7	-2	-54	-12	-42	33
	1832	2019-01-17 08:42:50.02	-549	1414	-1380	-17	-5	-4	-35	4	-39	15
	1833	2019-01-17 08:42:50.03	-553	1419	-1387	-16	-6	-5	-35	20	-55	7
	1834	2019-01-17 08:42:50.04	-544	1421	-1389	-13	-6	-5	-20	22	-42	-1
	1835	2019-01-17 08:42:50.05	-541	1416	-1388	-16	-5	-3	-30	16	-46	7
	1836	2019-01-17 08:42:50.06	-537	1418	-1389	-16	-4	2	6	32	-26	-19
	1837	2019-01-17 08:42:50.07	-541	1423	-1393	-17	-1	2	6	28	-22	-17
	1838	2019-01-17 08:42:50.08	-548	1418	-1391	-20	2	2	12	16	-4	-14
	1839	2019-01-17 08:42:50.09	-547	1413	-1400	-17	2	5	-28	-14	-14	21
	1840	2019-01-17 08:42:50.10	-552	1412	-1397	-14	-1	9	-27	-15	-12	21
	1841	2019-01-17 08:42:50.11	-550	1421	-1397	-15	-3	10	-47	-16	-31	31
	1842	2019-01-17 08:42:50.12	-541	1435	-1393	-15	-6	12	-36	-1	-35	18
	1843	2019-01-17 08:42:50.13	-540	1443	-1397	-14	-7	6	-50	0	-50	25
	1844	2019-01-17 08:42:50.14	-547	1448	-1381	-15	-4	0	-41	3	-44	19
	1845	2019-01-17 08:42:50.15	-541	1441	-1385	-14	-4	-11	-53	-9	-44	31
	1846	2019-01-17 08:42:50.16	-543	1437	-1386	-15	-3	-19	-22	8	-30	7
	1847	2019-01-17 08:42:50.17	-548	1436	-1384	-9	-1	-23	-23	19	-42	2
	1848	2019-01-17 08:42:50.18	-542	1432	-1390	-2	-2	-27	-22	21	-43	0
	1849	2019-01-17 08:42:50.19	-546	1416	-1382	4	-4	-29	-54	-1	-53	27
	1850	2019-01-17 08:42:50.20	-545	1413	-1382	6	-3	-26	-52	-6	-46	29
	1851	2019-01-17 08:42:50.21	-540	1404	-1385	9	1	-22	-64	-11	-53	37
	1852	2019-01-17 08:42:50.22	-540	1410	-1387	8	5	-21	-35	6	-41	14
	1853	2019-01-17 08:42:50.23	-549	1408	-1384	8	4	-16	-30	18	-48	6
	1854	2019-01-17 08:42:50.24	-548	1395	-1387	5	7	-13	-12	28	-40	-8
	1855	2019-01-17 08:42:50.25	-547	1398	-1389	1	6	-6	-43	2	-45	20
	1856	2019-01-17 08:42:50.26	-537	1403	-1381	-2	8	-3	-40	-5	-35	22
	1857	2019-01-17 08:42:50.27	-550	1400	-1392	-8	7	-2	-49	-8	-41	28
	1858	2019-01-17 08:42:50.28	-553	1407	-1400	-14	4	0	-30	3	-33	13
	1859	2019-01-17 08:42:50.29	-538	1407	-1382	-10	0	3	-51	-10	-41	30
	1860	2019-01-17 08:42:50.30	-538	1407	-1384	-13	0	2	-46	-16	-30	31
	1861	2019-01-17 08:42:50.31	-535	1412	-1376	-8	-4	3	-62	-27	-35	44
	1862	2019-01-17 08:42:50.32	-543	1408	-1385	-9	-2	4	-54	-24	-30	39
	1863	2019-01-17 08:42:50.33	-545	1417	-1383	-12	-1	2	-70	-31	-39	50
	1864	2019-01-17 08:42:50.34	-552	1423	-1392	-12	2	1	-60	-26	-34	43
	1865	2019-01-17 08:42:50.35	-547	1427	-1393	-14	2	-2	-63	-20	-43	41
	1866	2019-01-17 08:42:50.36	-555	1433	-1402	-14	4	-6	-27	9	-36	9
	1867	2019-01-17 08:42:50.37	-545	1420	-1395	-13	2	-9	-18	23	-41	-2
	1868	2019-01-17 08:42:50.38	-539	1419	-1395	-12	0	-11	-8	23	-31	-7
	1869	2019-01-17 08:42:50.39	-546	1424	-1392	-11	0	-11	-35	2	-37	16
	1870	2019-01-17 08:42:50.40	-543	1407	-1388	-12	-1	-10	-38	-2	-36	20
	1871	2019-01-17 08:42:50.41	-547	1417	-1391	-10	-1	-10	-52	-6	-46	29
	1872	2019-01-17 08:42:50.42	-550	1419	-1395	-12	0	-6	-33	5	-38	14
	1873	2019-01-17 08:42:50.43	-556	1418	-1386	-12	2	-4	-43	-4	-39	23
	1874	2019-01-17 08:42:50.44	-548	1421	-1377	-11	6	-2	-41	-8	-33	24
	1875	2019-01-17 08:42:50.45	-543	1427	-1381	-9	10	-3	-52	-12	-40	32
	1876	2019-01-17 08:42:50.46	-548	1422	-1382	-8	10	-5	-30	4	-34	13
	1877	2019-01-17 08:42:50.47	-545	1416	-1388	-7	11	-5	-23	7	-30	8
	1878	2019-01-17 08:42:50.48	-546	1426	-1390	-6	9	-6	-13	2	-15	5
	1879	2019-01-17 08:42:50.49	-536	1430	-1395	-7	10	-8	-33	-11	-22	22
	1880	2019-01-17 08:42:50.50	-538	1431	-1390	-8	10	-10	-21	15	-36	3
	1881	2019-01-17 08:42:50.51	-533	1427	-1396	-7	8	-12	-22	31	-53	-4
	1882	2019-01-17 08:42:50.52	-539	1425	-1388	-7	6	-15	-18	33	-51	-7
	1883	2019-01-17 08:42:50.53	-546	1414	-1377	-6	4	-12	-42	9	-51	16
	1884	2019-01-17 08:42:50.54	-530	1411	-1379	-4	8	-11	-35	2	-37	16
	1885	2019-01-17 08:42:50.55	-530	1420	-1386	-4	5	-12	-30	3	-33	13
	1886	2019-01-17 08:42:50.56	-539	1412	-1390	-6	8	-13	-32	-1	-31	16
	1887	2019-01-17 08:42:50.57	-544	1419	-1390	-2	6	-12	-55	-10	-45	32
	1888	2019-01-17 08:42:50.58	-533	1423	-1388	-1	4	-12	-43	2	-45	20
	1889	2019-01-17 08:42:50.59	-536	1428	-1374	1	2	-12	-40	4	-44	18
	1890	2019-01-17 08:42:50.60	-530	1418	-1388	-2	4	-12	-26	2	-28	12
	1891	2019-01-17 08:42:50.61	-532	1408	-1378	-5	6	-9	-31	-11	-20	21
	1892	2019-01-17 08:42:50.62	-547	1406	-1383	2	5	-8	-23	-2	-21	12
	1893	2019-01-17 08:42:50.63	-543	1407	-1392	-2	-2	-6	-29	0	-29	14
	1894	2019-01-17 08:42:50.64	-543	1413	-1396	0	-10	0	-24	6	-30	9
	1895	2019-01-17 08:42:50.65	-544	1412	-1391	1	-15	5	-29	12	-41	8
	1896	2019-01-17 08:42:50.66	-543	1410	-1386	-4	-15	4	-30	14	-44	8
	1897	2019-01-17 08:42:50.67	-546	1419	-1389	-8	-14	6	-34	3	-37	15
	1898	2019-01-17 08:42:50.68	-548	1430	-1389	-12	-10	5	-33	1	-34	16
	1899	2019-01-17 08:42:50.69	-548	1425	-1381	-21	-8	0	-43	-5	-38	24
	1900	2019-01-17 08:42:50.70	-549	1430	-1388	-18	-8	1	-47	-10	-37	28
	1901	2019-01-17 08:42:50.71	-546	1434	-1381	-15	-6	2	-65	-31	-34	48
	1902	2019-01-17 08:42:50.72	-555	1438	-1383	-10	-6	-2	-77	-44	-33	60
	1903	2019-01-17 08:42:50.73	-544	1435	-1382	-6	0	-3	-72	-36	-36	54
	1904	2019-01-17 08:42:50.74	-561	1430	-1380	-5	3	-6	-56	-14	-42	35
	1905	2019-01-17 08:42:50.75	-543	1427	-1376	-6	5	-7	-53	-10	-43	31
	1906	2019-01-17 08:42:50.76	-543	1422	-1377	-8	4	-10	-57	-12	-45	34
	1907	2019-01-17 08:42:50.77	-535	1425	-1378	-6	3	-8	-60	-18	-42	39
	1908	2019-01-17 08:42:50.78	-536	1429	-1378	-4	4	-9	-60	-15	-45	37
	1909	2019-01-17 08:42:50.79	-549	1428	-1381	-5	5	-10	-60	-23	-37	41
	1910	2019-01-17 08:42:50.80	-542	1415	-1389	-2	10	-12	-45	-19	-26	32
	1911	2019-01-17 08:42:50.81	-548	1419	-1375	0	13	-13	-16	2	-18	7
	1912	2019-01-17 08:42:50.82	-535	1425	-1381	0	14	-10	11	31	-20	-21
	1913	2019-01-17 08:42:50.83	-552	1405	-1395	0	19	-8	23	48	-25	-35
	1914	2019-01-17 08:42:50.84	-539	1415	-1402	-5	14	-8	15	53	-38	-34
	1915	2019-01-17 08:42:50.85	-537	1414	-1381	-5	11	-4	8	47	-39	-27
	1916	2019-01-17 08:42:50.86	-532	1417	-1389	-5	8	-4	3	43	-40	-23
	1917	2019-01-17 08:42:50.87	-537	1420	-1381	-8	9	-4	11	45	-34	-28
	1918	2019-01-17 08:42:50.88	-534	1405	-1383	-4	8	-3	14	51	-37	-32
	1919	2019-01-17 08:42:50.89	-538	1408	-1377	3	9	1	22	56	-34	-39
	1920	2019-01-17 08:42:50.90	-530	1408	-1387	9	8	4	23	59	-36	-41
	1921	2019-01-17 08:42:50.91	-526	1402	-1388	7	16	6	11	38	-27	-24
	1922	2019-01-17 08:42:50.92	-527	1403	-1398	4	13	8	-8	16	-24	-4
	1923	2019-01-17 08:42:50.93	-536	1402	-1404	2	7	12	7	26	-19	-16
	1924	2019-01-17 08:42:50.94	-530	1408	-1405	-1	4	14	11	40	-29	-25
	1925	2019-01-17 08:42:50.95	-530	1417	-1387	-6	1	17	13	40	-27	-26
	1926	2019-01-17 08:42:50.96	-536	1435	-1395	-6	-4	15	4	35	-31	-19
	1927	2019-01-17 08:42:50.97	-538	1443	-1384	-7	-3	9	10	30	-20	-20
	1928	2019-01-17 08:42:50.98	-524	1454	-1393	-11	-1	-1	-4	18	-22	-7
	1929	2019-01-17 08:42:50.99	-531	1452	-1399	-15	-1	-9	-4	9	-13	-2
	1930	2019-01-17 08:42:51.00	-529	1440	-1400	-13	-4	-17	-16	6	-22	5
	1931	2019-01-17 08:42:51.01	-544	1440	-1384	-10	-5	-19	-6	14	-20	-4
	1932	2019-01-17 08:42:51.02	-534	1425	-1384	-6	-7	-20	-3	24	-27	-10
	1933	2019-01-17 08:42:51.03	-539	1422	-1374	-1	-9	-18	20	37	-17	-28
	1934	2019-01-17 08:42:51.04	-535	1423	-1382	-2	-6	-16	13	28	-15	-20
	1935	2019-01-17 08:42:51.05	-539	1410	-1379	-2	-3	-10	12	19	-7	-15
	1936	2019-01-17 08:42:51.06	-541	1413	-1381	1	-2	-6	2	9	-7	-5
	1937	2019-01-17 08:42:51.07	-537	1424	-1386	0	-1	-3	30	29	1	-29
	1938	2019-01-17 08:42:51.08	-536	1423	-1392	1	-1	-4	47	45	2	-46
	1939	2019-01-17 08:42:51.09	-539	1430	-1398	4	-4	-4	55	44	11	-49
	1940	2019-01-17 08:42:51.10	-538	1422	-1388	6	-5	-6	29	31	-2	-30
	1941	2019-01-17 08:42:51.11	-532	1434	-1389	5	-3	-9	26	33	-7	-29
	1942	2019-01-17 08:42:51.12	-528	1421	-1379	3	-3	-9	4	32	-28	-18
	1943	2019-01-17 08:42:51.13	-527	1433	-1387	1	0	-12	-11	21	-32	-5
	1944	2019-01-17 08:42:51.14	-525	1415	-1388	1	-1	-12	-35	12	-47	11
	1945	2019-01-17 08:42:51.15	-537	1418	-1396	4	-6	-10	-22	21	-43	0
	1946	2019-01-17 08:42:51.16	-538	1405	-1394	9	-11	-7	-31	18	-49	6
	1947	2019-01-17 08:42:51.17	-536	1413	-1381	10	-15	-4	-26	13	-39	6
	1948	2019-01-17 08:42:51.18	-536	1421	-1384	6	-12	0	-42	6	-48	18
	1949	2019-01-17 08:42:51.19	-530	1417	-1387	4	-8	4	-45	2	-47	21
	1950	2019-01-17 08:42:51.20	-534	1422	-1382	4	-9	3	-79	-12	-67	45
	1951	2019-01-17 08:42:51.21	-542	1426	-1391	5	-14	1	-81	-15	-66	48
	1952	2019-01-17 08:42:51.22	-540	1421	-1386	4	-19	0	-88	-17	-71	52
	1953	2019-01-17 08:42:51.23	-536	1421	-1388	3	-21	-3	-60	-4	-56	32
	1954	2019-01-17 08:42:51.24	-549	1431	-1371	2	-19	-5	-48	13	-61	17
	1955	2019-01-17 08:42:51.25	-543	1427	-1377	0	-16	-7	-19	33	-52	-7
	1956	2019-01-17 08:42:51.26	-548	1427	-1378	-4	-6	-11	-32	27	-59	2
	1957	2019-01-17 08:42:51.27	-547	1417	-1380	-5	2	-11	-23	25	-48	-1
	1958	2019-01-17 08:42:51.28	-544	1413	-1390	-4	3	-5	-42	17	-59	12
	1959	2019-01-17 08:42:51.29	-555	1413	-1384	-7	1	1	-36	12	-48	12
	1960	2019-01-17 08:42:51.30	-555	1423	-1384	-10	1	8	-40	13	-53	13
	1961	2019-01-17 08:42:51.31	-549	1436	-1384	-9	0	11	-24	18	-42	3
	1962	2019-01-17 08:42:51.32	-539	1452	-1384	-7	3	6	-38	16	-54	11
	1963	2019-01-17 08:42:51.33	-537	1449	-1391	-8	5	-2	-19	20	-39	0
	1964	2019-01-17 08:42:51.34	-539	1443	-1390	-3	2	-13	-22	18	-40	2
	1965	2019-01-17 08:42:51.35	-544	1430	-1389	-1	0	-19	-5	24	-29	-9
	1966	2019-01-17 08:42:51.36	-541	1416	-1392	5	-3	-22	-17	18	-35	0
	1967	2019-01-17 08:42:51.37	-553	1415	-1394	8	-4	-18	-4	20	-24	-8
	1968	2019-01-17 08:42:51.38	-548	1405	-1377	14	-9	-12	-5	16	-21	-5
	1969	2019-01-17 08:42:51.39	-544	1405	-1381	15	-9	-3	22	37	-15	-29
	1970	2019-01-17 08:42:51.40	-549	1411	-1382	11	-5	3	21	52	-31	-36
	1971	2019-01-17 08:42:51.41	-547	1414	-1379	12	-2	7	27	53	-26	-40
	1972	2019-01-17 08:42:51.42	-531	1416	-1373	7	5	6	14	50	-36	-32
	1973	2019-01-17 08:42:51.43	-547	1417	-1390	7	6	5	32	57	-25	-44
	1974	2019-01-17 08:42:51.44	-549	1417	-1390	9	4	1	25	58	-33	-41
	1975	2019-01-17 08:42:51.45	-548	1421	-1407	8	-3	-3	35	56	-21	-45
	1976	2019-01-17 08:42:51.46	-537	1423	-1391	3	-11	-6	5	30	-25	-17
	1977	2019-01-17 08:42:51.47	-545	1413	-1382	0	-11	-10	15	13	2	-14
	1978	2019-01-17 08:42:51.48	-539	1421	-1376	-3	-9	-13	7	3	4	-5
	1979	2019-01-17 08:42:51.49	-539	1423	-1371	-6	-6	-14	35	23	12	-29
	1980	2019-01-17 08:42:51.50	-537	1417	-1373	-8	7	-19	12	22	-10	-17
	1981	2019-01-17 08:42:51.51	-537	1407	-1384	-12	14	-19	16	29	-13	-22
	1982	2019-01-17 08:42:51.52	-545	1408	-1397	-9	17	-13	-3	20	-23	-8
	1983	2019-01-17 08:42:51.53	-535	1399	-1392	-7	15	-6	21	33	-12	-27
	1984	2019-01-17 08:42:51.54	-541	1407	-1397	-11	13	3	3	28	-25	-15
	1985	2019-01-17 08:42:51.55	-538	1416	-1390	-9	8	7	2	20	-18	-11
	1986	2019-01-17 08:42:51.56	-548	1425	-1404	-10	6	6	-40	-9	-31	24
	1987	2019-01-17 08:42:51.57	-538	1434	-1400	-12	0	6	-51	-24	-27	37
	1988	2019-01-17 08:42:51.58	-535	1423	-1388	-10	-4	4	-89	-43	-46	66
	1989	2019-01-17 08:42:51.59	-533	1427	-1388	-10	-3	0	-95	-53	-42	74
	1990	2019-01-17 08:42:51.60	-534	1430	-1387	-11	-1	-1	-118	-69	-49	93
	1991	2019-01-17 08:42:51.61	-548	1434	-1389	-12	1	-6	-95	-58	-37	76
	1992	2019-01-17 08:42:51.62	-541	1425	-1391	-9	2	-10	-104	-60	-44	82
	1993	2019-01-17 08:42:51.63	-551	1424	-1387	-9	3	-15	-81	-45	-36	63
	1994	2019-01-17 08:42:51.64	-543	1415	-1383	-9	8	-12	-82	-33	-49	57
[truncated: 2,662 more rows]
