# Supplementary material for: Evaluating the stress-response of dental students to the dental school environment
Source: PeerJ. 2020 May 6;8:e8981. doi: 10.7717/peerj.8981 (PMC7210805; doi:10.7717/peerj.8981)
Supplement: Supplemental Information 2 [file peerj-08-8981-s002.zip]

Archive with 1 entries (1 files):
- HR Raw data.xlsx
