# Supplementary material for: Evaluating the stress-response of dental students to the dental school environment
Source: PeerJ. 2020 May 6;8:e8981. doi: 10.7717/peerj.8981 (PMC7210805; doi:10.7717/peerj.8981)
Supplement: Supplemental Information 2 [file peerj-08-8981-s002.zip › HR Raw data.xlsx]

## Sheet: Dane HR
No.	Junior (III)					Mid senior (IV)				Senior (V)
	UAG		MAG		UAG		MAG		UAG		MAG
	before	after	before	after	before	after	before	after	before	after	before	after
1	95	90	79	69	82	68	78	73	80	90	82	90
2	90	122	77	86	95	65	82	79	87	103	85	78
3	114	108	86	78	90	90	73	91	77	75	79	88
4	100	99	88	74	71	78	59	71	89	75	81	92
5	74	107	83	71	102	88	76	84	96	126	86	82
6	114	106	104	110	102	75	101	72	79	105	86	77
7	88	74	83	88	91	72	96	60	82	107	80	93
8	103	85	85	79	82	88	85	78	88	115	88	89
9	104	89	82	86	101	88	101	80	95	78	78	79
10	124	92	93	87	111	96	94	86	87	80	90	91

## Sheet: 1_Test_W_MAG_UAG_J_a
after	after		Mann-Whitney Test for Two Independent Samples
90	69
122	86			after	after
108	78		count	10	10
99	74		median	95.5	82.5
107	71		rank sum	#NAME?	#NAME?
106	110		U	#NAME?	#NAME?
74	88
85	79			one tail	two tail
89	86		U	#NAME?
92	87		mean	50
			std dev	#NAME?	ties
			z-score	#NAME?	yates
			effect r	#NAME?
			p-norm	#NAME?	#NAME?
			p-exact	#NAME?	#NAME?
			p-simul	N/A	N/A
			Wilcoxon Signed-Rank Test for Paired Samples
				after	after
			median	95.5
			count	10
			# unequal	10
			T+	#NAME?
			T-	#NAME?
			T	#NAME?
				one tail	two tail
			mean	27.5
			std dev	#NAME?	ties
			z-score	#NAME?	yates
			effect r	#NAME?
			p-norm	#NAME?	#NAME?
			p-exact	#NAME?	#NAME?
			p-simul	#NAME?	#NAME?

## Sheet: 2_Test_W_MAG_UAG_J_b
before UAG	before MAG		Mann-Whitney Test for Two Independent Samples
95	79
90	77			before UAG	before MAG
114	86		count	10	10
100	88		median	101.5	84
74	83		rank sum	#NAME?	#NAME?
114	104		U	#NAME?	#NAME?
88	83
103	85			one tail	two tail
104	82		U	#NAME?
124	93		mean	50
			std dev	13.2288
			z-score	#NAME?	yates
			effect r	#NAME?
			p-norm	#NAME?	#NAME?
			p-exact	#NAME?	#NAME?
			p-simul	#NAME?	#NAME?
			Wilcoxon Signed-Rank Test for Paired Samples
				before UAG	before MAG
			median	101.5	84
			count	10
			# unequal	10
			T+	#NAME?
			T-	#NAME?
			T	#NAME?
				one tail	two tail
			mean	27.5
			std dev	#NAME?	ties
			z-score	#NAME?	yates
			effect r	#NAME?
			p-norm	#NAME?	#NAME?
			p-exact	#NAME?	#NAME?
			p-simul	#NAME?	#NAME?

## Sheet: 3_Test W_J_ba_MAG
before Mag	after MAG		Mann-Whitney Test for Two Independent Samples
79	69
77	86			before Mag	after MAG
86	78		count	10	10
88	74		median	84	82.5
83	71		rank sum	#NAME?	#NAME?
104	110		U	#NAME?	#NAME?
83	88
85	79			one tail	two tail
82	86		U	#NAME?
93	87		mean	50
			std dev	13.2288
			z-score	#NAME?	yates
			effect r	#NAME?
			p-norm	#NAME?	#NAME?
			p-exact	#NAME?	#NAME?
			p-simul	#NAME?	#NAME?
			Wilcoxon Signed-Rank Test for Paired Samples
				before Mag	after MAG
			median	84	82.5
			count	10
			# unequal	10
			T+	#NAME?
			T-	#NAME?
			T	#NAME?
				one tail	two tail
			mean	27.5
			std dev	#NAME?	ties
			z-score	#NAME?	yates
			effect r	#NAME?
			p-norm	#NAME?	#NAME?
			p-exact	#NAME?	#NAME?
			p-simul	#NAME?	#NAME?

## Sheet: 4_Test W_J_ba_UAG
before UAG	after UAG		Junior
95	90
90	122			before UAG	after UAG
114	108		count	10	10
100	99		median	101.5	95.5
74	107		rank sum	#NAME?	#NAME?
114	106		U	#NAME?	#NAME?
88	74
103	85			one tail	two tail
104	89		U	#NAME?
124	92		mean	50
			std dev	13.2288
			z-score	#NAME?	yates
			effect r	#NAME?
			p-norm	#NAME?	#NAME?
			p-exact	#NAME?	#NAME?
			p-simul	#NAME?	#NAME?
			Wilcoxon Signed-Rank Test for Paired Samples
				before UAG	after UAG
			median	101.5	95.5
			count	10
			# unequal	10
			T+	#NAME?
			T-	#NAME?
			T	#NAME?
				one tail	two tail
			mean	27.5
			std dev	#NAME?	ties
			z-score	#NAME?	yates
			effect r	#NAME?
			p-norm	#NAME?	#NAME?
			p-exact	#NAME?	#NAME?
			p-simul	#NAME?	#NAME?

## Sheet: 5_Test_W_MAG_UAG_M_a
after	after		Mann-Whitney Test for Two Independent Samples
68	73
65	79			after	after
90	91		count	10	10
78	71		median	83	78.5
88	84		rank sum	#NAME?	#NAME?
75	72		U	#NAME?	#NAME?
72	60
88	78			one tail	two tail
88	80		U	#NAME?
96	86		mean	50
			std dev	#NAME?	ties
			z-score	#NAME?	yates
			effect r	#NAME?
			p-norm	#NAME?	#NAME?
			p-exact	#NAME?	#NAME?
			p-simul	#NAME?	#NAME?
			Wilcoxon Signed-Rank Test for Paired Samples
				after	after
			median	83	78.5
			count	10
			# unequal	10
			T+	#NAME?
			T-	#NAME?
			T	#NAME?
				one tail	two tail
			mean	27.5
			std dev	#NAME?	ties
			z-score	#NAME?	yates
			effect r	#NAME?
			p-norm	#NAME?	#NAME?
			p-exact	#NAME?	#NAME?
			p-simul	#NAME?	#NAME?

## Sheet: 6_Test_W_MAG_UAG_M_b
before	before		Mann-Whitney Test for Two Independent Samples
82	78
95	82			before	before
90	73		count	10	10
71	59		median	93	83.5
102	76		rank sum	#NAME?	#NAME?
102	101		U	#NAME?	#NAME?
91	96
82	85			one tail	two tail
101	101		U	#NAME?
111	94		mean	50
			std dev	13.2288
			z-score	#NAME?	yates
			effect r	#NAME?
			p-norm	#NAME?	#NAME?
			p-exact	#NAME?	#NAME?
			p-simul	#NAME?	#NAME?
			Wilcoxon Signed-Rank Test for Paired Samples
				before	before
			median	93	83.5
			count	10
			# unequal	9
			T+	#NAME?
			T-	#NAME?
			T	#NAME?
				one tail	two tail
			mean	22.5
			std dev	#NAME?	ties
			z-score	#NAME?	yates
			effect r	#NAME?
			p-norm	#NAME?	#NAME?
			p-exact	#NAME?	#NAME?
			p-simul	#NAME?	#NAME?

## Sheet: 7_Test W_M_ba_MAG
before MAG	after MAG		Mann-Whitney Test for Two Independent Samples
78	73
82	79		SUMMARY	before MAG	after MAG	Hyp Mean Diff	0
73	91		count	10	10	Variance	Cohen d
59	71		median	83.5	78.5	185.611
76	84		rank sum	#NAME?	#NAME?	78.2667
101	72		U	#NAME?	#NAME?	#NAME?	#NAME?
96	60
85	78		T TEST: Equal Variances	one tail	two tail		Alpha	0.05
101	80		U	#NAME?	t-stat	df	p-value	t-crit	lower	upper	sig	effect r
94	86		mean	50	#NAME?	#NAME?	#NAME?	#NAME?			#NAME?	#NAME?
			std dev	#NAME?	ties	#NAME?	#VALUE!	#NAME?	#NAME?	#NAME?	#VALUE!	#NAME?
			z-score	#NAME?	yates
			effect r	#NAME?			Alpha	0.05
			p-norm	#NAME?	#NAME?	df	p-value	t-crit	lower	upper	sig	effect r
			p-exact	#NAME?	#NAME?	#NAME?	#NAME?	#NAME?			#NAME?	#NAME?
			p-simul	N/A	N/A	#NAME?	#NAME?	#NAME?	#NAME?	#NAME?	#NAME?	#NAME?
			Wilcoxon Signed-Rank Test for Paired Samples
				before MAG	after MAG
			median	83.5	78.5
			count	10
			# unequal	10
			T+	#NAME?
			T-	#NAME?
			T	#NAME?
				one tail	two tail
			mean	27.5
			std dev	#NAME?	ties
			z-score	#NAME?	yates
			effect r	#NAME?
			p-norm	#NAME?	#NAME?
			p-exact	#NAME?	#NAME?
			p-simul	#NAME?	#NAME?

## Sheet: 8_Test W_ba_M_UAG
after UAG	before UAG		Mann-Whitney Test for Two Independent Samples
69	82
86	95			after UAG	before UAG
78	90		count	10	10
74	71		median	82.5	93
71	102		rank sum	#NAME?	#NAME?
110	102		U	#NAME?	#NAME?
88	91
79	82			one tail	two tail
86	101		U	#NAME?
87	111		mean	50
			std dev	13.2288
			z-score	#NAME?	yates
			effect r	#NAME?
			p-norm	#NAME?	#NAME?
			p-exact	#NAME?	#NAME?
			p-simul	#NAME?	#NAME?
			Wilcoxon Signed-Rank Test for Paired Samples
				after UAG	before UAG
			median	82.5	93
			count	10
			# unequal	10
			T+	#NAME?
			T-	#NAME?
			T	#NAME?
				one tail	two tail
			mean	27.5
			std dev	#NAME?	ties
			z-score	#NAME?	yates
			effect r	#NAME?
			p-norm	#NAME?	#NAME?
			p-exact	#NAME?	#NAME?
			p-simul	#NAME?	#NAME?

## Sheet: 9_Test_W_UAG_MAG__S_a
after	after		Mann-Whitney Test for Two Independent Samples
90	90
103	78			after	after
75	88		count	10	10
75	92		median	96.5	88.5
126	82		rank sum	#NAME?	#NAME?
105	77		U	#NAME?	#NAME?
107	93
115	89			one tail	two tail
78	79		U	#NAME?
80	91		mean	50
			std dev	13.2288
			z-score	#NAME?	yates
			effect r	#NAME?
			p-norm	#NAME?	#NAME?
			p-exact	#NAME?	#NAME?
			p-simul	#NAME?	#NAME?
			Wilcoxon Signed-Rank Test for Paired Samples
				after	after
			median	96.5	88.5
			count	10
			# unequal	9
			T+	#NAME?
			T-	#NAME?
			T	#NAME?
				one tail	two tail
			mean	22.5
			std dev	#NAME?	ties
			z-score	#NAME?	yates
			effect r	#NAME?
			p-norm	#NAME?	#NAME?
			p-exact	#NAME?	#NAME?
			p-simul	#NAME?	#NAME?

[truncated: 3 more sheets: 10_Test_W_UAG_MAG_S_b, 11_Test W_S_ba_MAG, 12_Test W_S_ba_UAG]
